# Supplementary material for: Research on computational propagation and identification of mine microseismic signals based on deep learning
Source: PLoS One. 2025 Oct 22;20(10):e0334641. doi: 10.1371/journal.pone.0334641 (PMC12543183; doi:10.1371/journal.pone.0334641)
Supplement: S11 Data — (ZIP) [file pone.0334641.s011.zip › 000101100002568.xlsx_0.txt_24.txt.txt]

-1.08323618153543e-05
-1.46556043664149e-05
-1.21879229677232e-05
-9.40964120616474e-06
-1.35862315026969e-05
-1.58093868065393e-05
-2.31833918512878e-05
-8.62010163807163e-06
-8.55316705345543e-06
-1.20950024906205e-05
-1.2519869346721e-05
-2.41832928174544e-05
-1.51085102285874e-05
-2.13033632078634e-05
-1.2768444011502e-05
-1.54029083014018e-05
-1.14086896641503e-05
-2.22793655645029e-06
-1.30626601456669e-05
-1.21394228895548e-05
-1.6777865591284e-05
-1.95312727609566e-05
-1.26122151229452e-05
-2.51775246635828e-06
-1.61030849889933e-05
-1.26619379752599e-06
-8.44759255585152e-06
-2.27953651698044e-05
-1.49736007170411e-05
-2.8834211886053e-07
-1.79833228359433e-05
-3.17231369140194e-06
-4.4714148256172e-06
-1.91921712157702e-05
-1.91450067835904e-05
-1.68890400628419e-05
-4.37234760704162e-06
-6.3766281735855e-06
-8.63626271953387e-06
-1.31449131674645e-05
-1.69955076945955e-05
-1.23621505461004e-05
-1.41827403741847e-05
-2.32447749554278e-05
-1.3913260805195e-05
-6.16912401363357e-06
-1.02548780623387e-05
-1.45057050389367e-05
2.74188360139949e-06
-4.53145973869281e-06
-1.5245254294154e-05
-5.37178670512765e-06
-1.99333385974443e-05
-3.62267436869604e-07
-6.18959907012214e-06
-1.44100259840551e-05
1.50978745774003e-06
-4.43701862278645e-06
-5.26217193019362e-06
-1.5835600699574e-05
-1.31850022416765e-05
-6.101416404411e-06
-2.328696115875e-05
-7.5231966762193e-06
-1.54595099117804e-05
-1.18115186169976e-05
-1.8535914049305e-05
-2.4237064526232e-06
-2.1259288686973e-06
-8.15475690357403e-06
-3.1114487526917e-06
-2.0018987684064e-05
-1.49519675449914e-05
-1.61037520538853e-05
-6.30100159376554e-06
-1.31830117494134e-05
-1.48629267841657e-05
-1.22712628402769e-05
-1.98085328221177e-05
5.80529731490058e-06
1.847045788163e-06
-1.4328703798194e-05
-2.34565676414771e-05
-1.99535711835358e-05
-2.17534758751095e-05
-5.0321071681279e-06
-2.38338275661174e-05
5.26584656093821e-06
-1.67685064246945e-05
-1.87212197394816e-05
-1.35913121313296e-05
-1.43323403609493e-05
-1.78143359442752e-05
-1.36820132958526e-05
-1.53596794660628e-05
-1.37968490619716e-05
-1.32255091407504e-05
1.47838007090349e-06
-1.05955396035596e-05
-2.47214000933508e-05
-2.81788583215768e-05
-1.01216609840798e-05
-6.89360998309582e-06
-1.7317832124757e-05
-1.42602497506295e-05
-5.10187764827203e-06
-6.42006819546194e-06
-1.7176707110509e-05
-6.27874344720476e-07
-8.08880450754798e-06
-1.69986321739109e-05
-1.0843937692152e-06
-6.33034175352915e-06
-1.64132321847334e-05
-1.11250584553639e-05
-9.51719945889381e-06
-1.76016427312603e-05
-1.60668373801413e-05
-6.25849125148605e-06
-2.41033920781975e-05
-1.03668313508482e-05
-1.5102730821452e-05
-1.72300781340472e-05
-1.17979912342134e-05
-1.85150269322059e-05
-2.16815473269899e-05
-7.7104182321455e-06
-1.05653127973586e-05
-1.1307231194188e-05
-1.04673960895525e-05
-1.52341723827645e-05
-1.76778659678463e-05
-1.07143668569608e-05
-2.0808611784413e-05
-1.56790006679184e-05
-5.95183100633493e-06
-1.14224615724167e-05
-2.49317135253559e-06
-1.57750082826996e-05
-1.36274039022242e-05
-7.60766530926834e-06
-1.34475698764543e-05
-1.35467545727203e-05
-2.11869715225015e-05
-1.88088706487607e-05
-1.84365379643356e-05
-1.93761843597941e-05
-9.27597969084341e-06
-3.31993432741309e-06
2.99277820870733e-06
-1.90874177529966e-06
-2.47660385169296e-06
-2.12925875702297e-05
-2.45547562579181e-05
-1.27612017832301e-05
-3.00848452676338e-05
-1.32701520200603e-05
-2.37516314172197e-05
-2.68147941959052e-05
-3.69429401877856e-06
-9.29591443649658e-06
-1.20214600385557e-05
-1.01798737354385e-05
-1.20317240022325e-05
-5.62944441202985e-06
-1.42170814949759e-05
-2.61174062952109e-05
-1.16144143602746e-05
-1.9401031910614e-06
-7.99780069768791e-06
-1.1978974274222e-05
-1.25291492714325e-05
-9.3252019926075e-06
-7.20040160862986e-06
-1.23544656444828e-05
-9.04979594137931e-06
-7.04100493800773e-06
-5.27064113915893e-06
-6.54009610623965e-06
-7.87651789006625e-06
-1.36588312283783e-05
-1.04694996419904e-05
-2.13959196479518e-05
-1.64174752427261e-05
-1.72088379326972e-05
-1.24907241213e-05
-4.29614823921165e-06
-9.82404795508119e-06
-5.32877005990981e-07
-1.84902080122513e-05
-1.08054797990289e-05
-1.97094285184985e-05
-1.3085408369748e-05
-2.57897422243917e-06
-8.74462798698541e-06
-1.29496171826164e-05
-2.89284956219097e-06
-1.24233569786208e-05
-1.62135865080727e-05
-1.76678197505464e-05
-1.84308700237663e-05
-1.06190532283973e-05
-2.64467861783203e-06
-5.62116124411202e-06
-2.85045498601127e-05
-9.25779405090825e-06
-2.2835439099721e-05
-2.15288473618753e-05
-1.91925800463405e-05
7.49685596835929e-06
-1.0808477372743e-05
-1.32636601054901e-05
-1.91430897204624e-05
-5.85673975102603e-06
-1.79520204319089e-06
-1.0762382364483e-05
-1.09868367143679e-05
-1.87039733259807e-05
-1.71134947859838e-05
-8.433447779838e-06
-2.03951399581238e-05
-9.91199755301019e-06
-5.45900073694327e-06
-1.10138547858526e-05
-5.98723569811311e-06
-5.36171781884057e-06
-1.66185391118364e-05
-1.03011900321461e-05
-6.08342446556372e-06
-1.43082773389786e-05
-2.1416266026317e-05
-7.65326645611434e-06
-5.31733127919099e-06
-8.65306501148866e-06
-2.41688812086753e-05
-1.76344945536841e-05
-3.00391065155331e-06
-9.1325113346122e-06
-1.53715984905629e-05
-1.79842821129773e-05
-3.43345261405903e-06
-7.60756184609656e-06
-1.34151579717246e-05
-1.52915789503863e-05
-1.69118282149365e-05
-5.10747089431221e-06
-1.33159732728561e-05
-3.40214088309765e-06
6.90704884806083e-06
-9.83269374621388e-06
-1.82002146940828e-05
-1.70043294428052e-05
-9.03777526296313e-07
-1.33902741747862e-06
-1.30836521838708e-05
-4.79662181622275e-06
-1.33401653894982e-05
-1.90434787909252e-05
-7.7165738391157e-06
-3.0892220424718e-05
-1.47695065748047e-05
-1.31444202203775e-05
-3.60560015804053e-06
-7.97487001962514e-06
-1.50412800630735e-05
-1.95381661560181e-05
-8.35240017397353e-06
5.79413450609652e-07
-2.80629302419686e-06
-1.15343054214899e-05
-1.98698506788978e-05
-7.8980230059984e-06
-9.20434884220246e-06
-7.9920858269876e-06
-1.94968655112386e-05
-1.82677260053637e-05
-8.75819216053265e-06
-7.96440248458202e-06
-6.07155394336341e-06
-7.14113366154564e-06
-1.57020015991562e-05
-4.47853936041055e-06
-1.24591150625386e-05
-1.96694170211426e-05
-5.45944367331712e-06
-1.53767767007268e-05
-2.123498742712e-05
-1.75106280274812e-06
-2.29283083658969e-06
-1.46444808755223e-05
-8.14561923214598e-06
-6.82047358363331e-06
-1.14891523109226e-05
-1.25190933326407e-05
-1.59062017039763e-05
-1.09410028715243e-05
-1.06595347997638e-05
-4.49069404455626e-06
-1.4780920786856e-05
-1.87528994146766e-05
-6.83545064553262e-06
-1.44545137382656e-05
-1.25901823333994e-05
-2.78076380981556e-05
-1.02573429401649e-05
-9.25030228847442e-09
-1.17867337137207e-05
-2.08176138669721e-05
-1.21031325116973e-05
-1.82218212103054e-05
1.36432668431088e-06
-1.43346844793325e-05
-1.03071407073534e-05
-1.38933236746347e-05
-1.5852186405623e-05
3.38442269908909e-06
-6.13655984243227e-06
-1.69130670230546e-05
-1.41103395059458e-05
-8.86278666955458e-06
1.78835081884759e-06
-9.56743511971725e-06
-4.5572146030343e-07
-1.16418082784865e-06
-1.09036483802033e-05
-2.08102557429751e-06
-9.07138149795891e-06
1.63838929621919e-06
-4.67688912629209e-06
-6.35741065930413e-06
-1.4710932901428e-05
-1.10909666581285e-05
-3.83310642710853e-06
-2.06934142771646e-05
-1.42801127810711e-05
-1.40277872741264e-05
-2.37349368530421e-05
-6.23202264509685e-06
2.20749268882199e-06
-8.11014970500397e-06
-1.27348776273802e-05
-1.92821757074933e-05
-2.38595425225743e-06
-1.38335713844457e-05
-9.81200929299922e-06
-1.75121732436837e-05
-1.51796870414847e-05
-1.16324371871877e-05
-6.69773992003091e-07
-1.49500317524494e-05
-7.39754538616089e-06
-1.25936007407589e-05
-9.70774034660456e-06
-2.0714877984542e-05
-3.16071115635563e-06
-1.68826597861074e-05
-1.69804214259162e-05
-7.51844881533823e-06
-1.30053864607358e-05
-1.40914294069385e-05
3.28184736502057e-08
-1.94728321100445e-05
-1.4689456000479e-05
-5.55143723109433e-06
-5.01105014094904e-06
-1.09126033650633e-05
-1.10258947924576e-05
-7.08079858844259e-06
-1.00025431560848e-05
-9.1034058115888e-06
-1.88021541019438e-05
-1.25317786364048e-05
-6.88195318577169e-06
-1.31665029534978e-05
2.80361699211938e-06
-1.998604047982e-06
-6.78647459981359e-06
-5.52500472905461e-06
-1.89605512317743e-05
-1.42812280262699e-05
-2.41361733955141e-05
-2.01576294426416e-05
-1.28652845662855e-05
-9.9469962610653e-06
-8.66940599514935e-06
-2.14780772250497e-05
-6.75573274904629e-06
1.45513347665912e-06
-1.55859127925285e-05
-9.35309996243744e-06
-8.87729320467608e-06
-2.48503935641008e-05
-1.20652786307451e-05
-2.36812172876425e-06
-2.03310084966648e-05
-1.8762810518485e-05
-9.39527622062247e-06
-1.7754137725753e-05
-2.50568191465964e-05
9.54950017817235e-06
-1.4956345175752e-05
-2.13387815023847e-05
-3.29128727049061e-06
-7.6797500845646e-06
-3.0721353390925e-05
-6.50195265287373e-06
-6.63613606989889e-06
-1.56729626139601e-05
-1.30032223533358e-05
-1.61962358912958e-05
-1.26324785957207e-05
-6.66977240060893e-06
-3.24234836504631e-05
-2.1002063527344e-05
-1.37418424579831e-05
-3.7724473650976e-06
-6.14049397836213e-06
-7.38862553928293e-06
-9.14363186275185e-06
-6.22889908414699e-06
-1.14878133389632e-05
6.09181972963211e-07
-1.98572571540747e-05
-1.2088434275992e-05
2.86594889560088e-06
-7.65417190067519e-06
-1.43054008446458e-05
-1.86718172026078e-05
-2.04072351290622e-05
-1.58605393036496e-05
-2.04185239950306e-05
-8.42769990466379e-06
-1.20170921679693e-05
-1.04467660238913e-05
-1.74373477448383e-05
-2.36430957941021e-05
-1.22255055304738e-05
-1.15942914638294e-05
-1.04758165565607e-05
-2.39150922067239e-05
-1.14920488990131e-05
-1.01885275312959e-05
-8.16939190859996e-06
-7.42954238978579e-06
-1.20068479419062e-05
-1.10681799532511e-05
-1.72580880017243e-05
-1.21487582378837e-05
-1.73968653523969e-05
-1.40927670749658e-05
-2.46289314273846e-06
-4.21322949398539e-06
-1.24255204175754e-05
-1.08294750100467e-05
-5.88402950077179e-06
-6.53428964255913e-06
-9.2712620809057e-06
-9.50756771972806e-06
-6.44427909078433e-07
-9.9707174445257e-06
-1.01605314495611e-05
-4.60361652988547e-06
-1.55632565767161e-05
1.89028540965718e-06
-1.94599149339213e-05
-9.46157365500965e-06
-2.2566631225096e-05
-7.11872009327117e-06
-1.93396138230798e-05
-1.49926191476375e-05
-9.71682690609545e-06
-2.84527156975652e-05
-1.23442622073673e-05
-2.22350480410842e-06
6.99147546273687e-07
-1.49746119320859e-05
-2.32754186031589e-06
-2.14750471625756e-05
-1.49257341893279e-05
-1.52491339107138e-05
-1.10513803937099e-05
-1.38311828249466e-05
-3.98372628704949e-06
9.92378280759348e-06
-1.34210371085714e-05
-1.38023309972958e-05
-1.43872350982459e-05
-9.22914761477494e-07
-1.21371972141527e-05
-4.10953449381539e-06
-1.47947434220911e-06
2.08099652590713e-09
-2.41594235783342e-06
-2.00635260099585e-05
-1.65060606452029e-05
-3.26931692685001e-07
-1.98621756634813e-05
-1.58972452550203e-05
-6.07879326395766e-06
-4.98824162926193e-06
-1.65915833408888e-05
-1.35104874705073e-05
-1.4515556670232e-05
-5.83229472766125e-06
2.95823921718703e-06
3.42135880437417e-06
-2.27025156213351e-05
-1.02585777157401e-05
-1.97057703734753e-05
-8.8998397162272e-06
-1.53090703351422e-05
-1.54282531496055e-05
-1.20006937893975e-05
3.79155984089956e-06
9.90245508691257e-07
-1.55448118730208e-05
6.80156736250991e-06
-9.20698540565899e-06
4.75727989692612e-06
-1.01700784703007e-05
-1.57884030912583e-05
-2.03156886098022e-05
-2.87052862610224e-05
-1.57402631665099e-05
-1.30897442479232e-05
-5.38959424016574e-07
-1.67597550713757e-05
-1.27972535934618e-05
-1.13655494011779e-05
-1.13667440808893e-05
-9.4433780914673e-06
-1.60354057903679e-06
-1.5871229117603e-05
-2.25625368588989e-05
-2.82407617363136e-05
-1.20331255609513e-06
-1.69341738408914e-05
-9.76926319885111e-06
-5.22797180033276e-06
-1.94184483685026e-05
-1.09341444977902e-05
-2.2758573424305e-05
-1.72307473148674e-05
-6.08563313609801e-06
-2.93649082072e-06
-1.87756905296726e-05
-2.69132727258054e-06
-1.49583911405489e-05
-1.73170297728808e-05
-8.00553791189115e-06
-8.17186239312117e-06
-1.85516170156913e-05
1.76810872515799e-06
-1.69075687358239e-05
-2.0953326598665e-05
-6.81780847198607e-06
-1.23491139089836e-05
-8.46463476284148e-06
-8.81832990458851e-06
-1.38787304445907e-05
-6.92610521319305e-06
-2.95696540948165e-07
-1.68696501412774e-05
-1.99884748440396e-05
-1.85549628995401e-05
-1.24224241560971e-05
7.09487628748975e-07
-1.71261192382663e-05
2.03010488139683e-06
-1.46730817724736e-05
-1.15502803207906e-05
-1.42228067842525e-05
-2.46252164295092e-06
-7.20630347985362e-06
-1.0159408624429e-05
-1.49751899437994e-05
-2.15826263665997e-05
-3.57500803148892e-06
-1.85494385807796e-05
-2.25330850955249e-05
-1.85899141162209e-05
-1.73654778018512e-05
-9.55575220169714e-06
-6.09556922185775e-06
-1.7174929927421e-05
-1.83589971642483e-05
-3.18227812478364e-06
-9.15535778110971e-06
-6.14977613203255e-06
-1.42221453463267e-05
-2.28258481607233e-05
-9.1848298807293e-06
-1.62849055072789e-05
-1.77952010172063e-05
-2.44747187812515e-05
-1.61871906178591e-05
-1.48201401136528e-05
-1.36082317887968e-05
-7.52217716059053e-06
-1.43952314630791e-05
-1.48502754725536e-05
-9.11675118631072e-06
-1.77337007325415e-05
5.93574578865853e-06
-1.12972050700701e-05
-2.29428285415591e-05
1.19010062345437e-05
-1.47188741782953e-06
-9.51644117696649e-06
-6.08425920318426e-06
-9.68590949324113e-06
-2.00559367139137e-05
-1.47071126033141e-05
-5.20170535831158e-06
-1.47539014266352e-05
-1.01107365026113e-05
2.00602430575071e-06
1.11874409555162e-06
-3.35884780115102e-06
-2.46316891039105e-05
-2.21049595180584e-05
-1.94914528633797e-05
-2.23874856603949e-05
-1.01684998482037e-05
-1.90866875082913e-05
-1.39831427043633e-05
-1.25167797547689e-05
-1.52525214592119e-05
-1.79647497050103e-05
-1.61699055957113e-05
-1.58216622473813e-05
-2.37917787754962e-06
-5.60600274089326e-06
-4.70986848326149e-06
-6.05202352794104e-06
-1.21971911113598e-05
-2.0919606331002e-05
-2.03894384695502e-06
-5.99584128888967e-06
-7.39213672485461e-06
-1.59196363072752e-05
-1.66701101916785e-05
-2.20533179923377e-05
-6.03242371422974e-06
-1.42931288243192e-05
-1.18236917097617e-05
-1.82906275690818e-05
-1.60920603706281e-05
-1.8326673678162e-05
-7.40236492586708e-06
-8.34421013787826e-06
1.94551634560953e-06
-1.15953785581128e-05
-1.65715086022483e-05
-5.04529207571624e-06
5.89307385756927e-06
-1.38227411841692e-05
-1.25607461376676e-05
-3.29623948078666e-06
-1.61452528989096e-05
-5.61680715424245e-06
-1.14995331946624e-05
-8.80803198235976e-06
-1.34797127902043e-05
-2.4825731670534e-05
-5.11466231396745e-06
-1.2553222760224e-05
-2.9384738899648e-06
-5.01413080451101e-06
-1.25066281308039e-05
-6.13998651410755e-06
-2.28237682031705e-05
-9.49944173766678e-06
-8.74345325988766e-06
-1.14106549452503e-05
-2.29432135799079e-05
-9.70972787470825e-06
-1.36847653977694e-05
1.08104642690228e-06
-1.04958503705628e-05
-1.0644158311758e-05
-1.43496532969838e-05
-1.4678930500698e-05
-5.26954450679145e-06
-6.0187141751907e-06
5.03564347089192e-07
-3.13930205385286e-06
-1.12320403464369e-05
-9.48089972141998e-06
-8.38583289912858e-06
7.84093509321618e-06
-2.25687367533908e-07
-1.12898031495806e-05
-1.12256506702429e-05
-1.53258914115869e-05
-1.55990335259129e-05
-1.6257604390726e-05
-1.90557703445457e-05
-4.21777559190858e-06
-1.95545353240944e-05
-1.24069404386431e-06
-1.33221898302395e-05
-8.70281014952952e-06
-1.05356805561993e-05
-1.60030465549921e-05
-3.45766447130839e-06
-7.7459903650363e-06
4.79328082658946e-07
-2.06345459933226e-05
-6.60064449590329e-06
-2.16481937740412e-05
-8.95089638526936e-06
-4.01942323042044e-06
-1.13525740417986e-05
-1.77900946427084e-05
-7.79240342504117e-06
-1.99536011191696e-05
-7.19018314104829e-06
-4.14738451457488e-06
-1.02722453439147e-05
-2.45753561114365e-05
-2.66845492673008e-06
-8.37119959258482e-06
1.70073829255167e-06
-1.01420256475144e-05
-5.7763207686925e-06
-1.08994362248419e-05
-7.94917109332457e-06
-4.58621395313346e-06
-7.04484808520997e-06
-1.87338418104336e-06
-7.64284340100233e-06
-1.36336712979887e-05
-2.07995011769402e-05
-9.08328126948547e-06
-7.86880910708597e-06
-1.67863221681674e-05
1.3198187503175e-06
-1.39846429001109e-05
-2.01507428740501e-05
-6.48873095348272e-08
-6.50980477275417e-06
-6.26156639414853e-06
1.56698108716209e-06
-1.34328922530704e-05
-5.07519425687325e-06
-3.28084118536751e-07
-6.80123581001338e-06
-7.56553373158479e-06
-7.19740141426733e-06
-1.38922911628107e-05
-2.92821658883547e-06
-1.41898107634079e-05
-1.9915314531392e-05
-1.58347879950941e-05
-3.35636141576183e-05
-1.56839544339734e-05
-6.39837955844475e-06
-1.05294264964351e-05
-6.21251652981551e-06
-4.95594090438012e-06
-7.51455352397271e-06
-9.41782681193863e-06
-1.32619553158625e-05
-8.98336826612063e-06
-1.20505347243218e-05
-1.00688045048196e-05
-1.98938133758223e-05
-1.04755442644639e-05
-1.35433509797974e-05
-1.26808043867549e-05
-1.26416870949482e-06
-1.52823736919938e-05
-9.52077556749472e-06
-1.97826027357675e-05
-2.60153591731766e-05
-1.88198340839132e-05
-5.17945289527449e-06
-1.48394268746245e-05
-5.3253672886909e-06
-1.17177852149987e-05
-1.14986347498399e-05
-1.56488810141279e-05
-2.19454630231941e-05
3.32002928506402e-06
-1.25179707075123e-05
-2.27013381855899e-05
-1.01536740109889e-05
-1.74815179199438e-05
-2.49733574006152e-05
-4.4555611218991e-07
-1.26186141825322e-05
-1.80881295542677e-05
-1.57713764237643e-05
-2.15547576328618e-05
-4.29937137117397e-07
-1.15369128867405e-05
-5.60178229791133e-06
6.74638817762796e-06
-1.01047507101233e-05
-1.42213318529173e-05
-4.34939400921249e-06
-1.1445144618307e-05
-5.71098216001477e-06
-1.17380537966117e-05
-1.15142893074976e-05
-1.54621681295253e-05
-1.44719524364291e-05
-1.7868807460135e-05
-2.65480234528102e-05
-1.41700759758688e-05
-4.01716760262946e-06
-1.70641023979958e-05
-1.31147842371179e-05
-1.73551315807347e-05
6.1577575725842e-06
-1.00174964010563e-05
-1.44208458093294e-05
-1.38021785513282e-05
-4.97115077297654e-06
-1.07607237849652e-05
5.59677928267979e-06
-6.52007664656677e-06
-1.70747052811964e-05
-2.03368839396846e-05
-1.79188117211597e-05
-1.43841808041478e-05
-7.87570754066636e-06
-1.28988211776237e-06
-1.00540597664614e-05
-5.87613750892979e-06
-7.1790239295468e-06
-1.26298978098968e-05
-1.95823816977728e-05
-4.55544783400028e-07
-3.64625964927394e-05
-2.43244446965531e-05
-6.91064381582212e-06
-2.23369850340114e-05
-2.60780700107465e-05
4.87529974802655e-07
-1.05972088701811e-05
-7.6028905474941e-06
-8.0676062548668e-06
1.33745390842006e-06
-1.51320532170875e-06
-9.27440007695302e-06
-4.75702374143517e-06
-1.19420092173828e-05
-2.19257308074645e-05
-9.06400657562924e-06
-2.01800139110738e-05
-1.7083222234118e-05
-5.03277963781601e-06
-8.40766425706582e-06
-1.44987171991419e-05
-1.0853732200894e-05
-1.18711691515095e-05
-2.20553022696526e-05
-3.01837300673424e-06
-7.67627473966192e-06
-1.30308221484259e-05
-3.2352271295673e-06
2.2248910790007e-06
-2.2293515607011e-05
-2.24660459740839e-05
-1.4626625184327e-05
-2.33775824890572e-05
-7.9986548048736e-06
-3.27673678052286e-05
-5.26986768529604e-06
8.18997984530231e-07
-2.09581325797788e-05
-3.28996223205524e-06
-4.18596220036033e-06
-2.26439830468186e-05
1.55676852161994e-06
1.38229204457131e-06
-1.24927073465563e-05
-2.27897512228027e-05
-1.64102788253356e-05
-1.23543072260298e-05
-1.04019245282858e-05
-8.48727797580992e-06
-8.06879187352953e-06
-1.62260221691864e-06
-1.30474087587526e-05
-5.19259676731995e-06
-8.67532013297985e-06
-1.50137944434337e-05
-1.86973481821262e-05
-1.87681341521558e-05
-1.47102220328256e-05
-5.80091268016196e-06
-1.01926672626997e-05
-4.14309937814276e-06
-1.63875992392057e-05
-2.95124847963671e-05
-1.80817576026932e-05
-1.51538395199132e-05
-1.4412100971956e-05
-1.17314477755092e-05
-1.9574867400612e-05
-4.65683569352775e-06
9.92993345750002e-07
-1.86613482344386e-05
-9.87163360138263e-07
2.50413161217295e-06
-1.91841162759144e-05
7.19913900701589e-06
-1.31907467082079e-05
-1.3677873292909e-05
-1.36419240706368e-05
-1.460957416987e-05
-1.01769459693868e-05
2.90520108241364e-06
-1.78388558684824e-05
-1.29322702010264e-05
-1.63408214973857e-05
-2.84371631669223e-06
-9.17106656806163e-06
-7.01940701079583e-06
-9.30857741718274e-06
-2.43591788229505e-06
-9.53949534040892e-06
-1.9487959165015e-05
2.62843252004276e-06
-1.55130603432303e-05
-1.57804873581759e-05
-6.82849723243145e-08
-1.18668233263845e-05
-1.4917928733702e-05
-1.75769744778732e-05
-1.86705634743772e-05
-8.92765131802754e-06
-1.00266369654967e-05
-1.07823955657662e-05
-3.70057204695428e-06
-2.77526266726432e-05
-8.03348671640896e-06
-9.62256281552523e-06
-8.43387731023315e-06
-1.13135418303658e-05
-1.38701350488083e-05
-1.31945881914667e-05
-1.81512659794972e-05
-1.35643976453682e-05
-1.23250990947676e-05
9.44918132728671e-07
-4.6611262697072e-06
-1.76367351275875e-05
-2.94027170809707e-05
9.16882446261813e-07
-1.37546016351347e-05
-1.87587982599407e-05
-1.52590438814496e-05
-1.59142516956899e-05
-2.48038308113731e-05
-3.66008825289142e-06
-2.98125487605985e-06
-1.78775241466567e-05
-6.89516076077847e-06
-1.71203996974207e-05
-2.29673717973195e-06
-1.22640159523266e-05
-1.34755025220782e-05
-8.58505171299448e-06
-1.50369906999086e-05
-1.94342394426193e-05
-1.7013444804443e-05
-4.89473664722745e-06
-7.62043261598711e-06
-8.75553326748229e-06
-9.14804191233312e-06
-1.36566748661412e-05
-5.51663564361217e-06
-1.49560746012289e-05
-1.06404036763058e-05
-1.95793888190174e-05
-1.94485912731898e-06
-1.44838127908412e-05
-9.82398020056477e-06
-1.16167644275873e-05
-1.58263272335412e-05
-1.00396919001921e-05
-6.23559146172392e-06
-1.14843928111466e-05
-1.53739770389542e-05
-1.46627276419765e-05
-1.07260465331994e-05
-1.01575273839251e-05
-2.40426642769664e-05
-1.00169218372547e-05
-5.59671061069388e-06
-2.14095882607588e-06
-1.77344678893664e-08
-1.35280430729396e-05
-7.48467109931664e-07
-1.22645589510361e-06
-1.07814126407055e-05
-5.83362993529576e-06
-1.10426994595883e-05
-8.58660305683483e-07
-5.69270449265065e-07
-2.3106824600868e-05
-1.2578638346978e-05
-1.51980126346002e-05
-1.72592586709638e-05
-2.00929760853276e-05
-1.14704155540854e-05
-4.64511057391108e-06
-1.20366659392461e-05
-1.73488516345523e-05
-1.63855233987278e-05
-1.26334627295171e-05
-1.82394627848899e-05
-9.22493983460876e-06
-4.30235754656698e-06
-2.34663537925423e-05
-1.62773544510018e-05
-1.48738507057623e-05
9.48745028717178e-06
-8.69914409821247e-06
-1.13608094513732e-05
-4.88209488438979e-06
-1.34815904813759e-05
-1.10554661673647e-05
-1.22085795529302e-05
-6.64828856288135e-06
-8.89814693519268e-06
-1.74477815113403e-05
-6.16567519459198e-06
2.83926985921467e-06
-2.07591542152157e-05
-1.81303487312104e-05
-1.45781389725902e-05
-7.86684148419692e-06
-7.87042496099113e-06
-2.23386362304281e-05
-9.61493640646798e-06
-1.28314069534385e-06
-1.1871921309953e-05
-1.27566753741844e-05
3.16568208227724e-07
-1.34143251151076e-05
-1.43437652188742e-05
-7.03703789353972e-06
4.24795874787812e-07
-1.16239814284286e-05
-8.65862659281066e-06
-7.37146590933526e-06
-6.07345233653147e-06
-1.86377856616667e-05
-1.52831325286438e-05
-1.35256832714528e-05
-8.79017177740554e-07
-1.04208234506014e-05
-1.26516849416833e-05
-2.28289560840196e-05
-2.5770606318848e-05
-1.28155202410339e-05
-7.1415921376358e-06
-5.73151502639747e-07
-2.14333636215715e-06
-1.25131619926564e-05
-6.7796086265569e-06
-2.13350468259215e-05
-5.8273292279354e-06
-2.01182016543061e-05
-1.01468924624044e-05
-1.14048700994042e-05
-4.50783411473811e-06
-2.07667590402522e-06
-1.61720478229128e-05
-1.02599062063376e-05
-2.19805482873205e-05
-9.21787918998624e-06
-7.98708970320523e-06
-3.16448068827814e-05
-1.99166929288879e-05
-9.82975848107764e-06
-1.73645610667321e-05
-1.43292601019668e-05
-1.26035242185209e-05
-4.36166904721958e-06
-1.00098967737313e-05
-2.4204505142319e-05
-1.58720797246636e-05
-8.98658041471486e-06
-1.90497660929162e-05
-1.51549766012365e-05
-1.31683125220564e-08
-2.34686063273343e-05
-2.7847596907349e-05
-8.73710457924621e-06
-1.37333430339771e-05
-7.98413360783527e-06
-4.16119391317706e-06
-1.01517484175542e-05
-1.07741179207404e-05
-1.00044471012056e-05
-2.16292164567865e-05
-6.60753608318807e-06
-1.12497148489143e-05
-1.6334508176793e-05
-4.72582229522643e-06
-1.48787277302997e-05
-2.38685756780814e-05
-1.4288899722651e-05
-1.15315813875751e-05
-1.11030767183464e-05
-9.00504021399026e-06
-1.35300795281505e-05
-8.4111299162236e-06
-9.46795204433284e-06
-1.51234274851837e-05
-1.30904647679935e-06
-8.16071674579207e-06
-1.96139263756612e-07
-1.31894271605367e-05
1.14305233471145e-06
-6.16911730584641e-06
-1.24111136418751e-05
-1.63710191446269e-05
-3.66845162045399e-07
-6.41794965317065e-06
-2.03671333413198e-05
-1.46698512831815e-05
-1.33364538339434e-05
-1.13036010300569e-05
-3.97642788805159e-06
-9.3992466415182e-06
-7.24765598335133e-06
3.63793087271624e-06
-1.82683114544001e-05
-1.3272986962463e-05
-5.53691101376599e-06
-2.5916323371348e-05
-1.16170311654476e-05
-8.10832047924769e-06
-8.74114897265086e-06
-2.90769789339827e-05
-9.81504472006694e-06
-2.01946317974105e-05
-3.24100079337948e-05
-7.23526690164226e-06
-2.39571576868329e-06
-1.7608962620375e-05
-1.28109977133985e-05
-1.01231116992471e-05
-4.94388859440991e-06
-1.12918328405776e-05
-8.11839606089331e-06
-1.13099857042173e-05
-1.27711312196163e-05
-2.09572775984118e-05
-1.29277422023996e-05
-6.0028483532088e-06
-1.16052672676405e-05
-2.36886893854151e-05
-9.50664135825993e-06
-1.93415065766312e-05
-1.00952453407761e-05
-8.75124117462311e-06
-2.69450853946989e-06
-1.21647999286454e-05
-2.15366486948079e-06
-2.14488703279963e-05
-6.67559356433625e-06
-1.95695999320348e-05
-1.76871422107802e-05
-1.95687171379132e-06
-7.14596765624854e-06
-1.33047718204893e-05
-4.7165684743138e-06
-1.15936402376221e-06
-9.34780634758597e-06
-5.47629685493237e-06
-1.78691166005391e-05
5.00620149381262e-06
-1.30263528949089e-05
-1.81150876683172e-05
-1.14379289168522e-05
-1.86622877770265e-05
-1.69268480916603e-05
-2.90616894816801e-05
-1.32328758952667e-05
-9.15874922974858e-06
-1.49637471267973e-05
-1.29910270502693e-05
-3.0678385031142e-05
-1.49205999259715e-05
-7.33964040949288e-06
-5.46417157563907e-06
-2.0315267159866e-05
-1.57856433941922e-05
5.49418869124979e-06
-1.7776650509209e-05
-1.34296097702502e-05
-1.27173120956705e-05
-8.36178810121696e-06
-8.26718439853641e-06
-9.98084164851955e-06
-2.25585668781917e-05
-6.89996539998956e-06
1.5312312489151e-06
-2.5810961518524e-05
-6.878852503079e-07
-1.49961719294989e-05
4.08234019062401e-06
-3.1578171882704e-06
-7.00182681524111e-06
-9.68719533350305e-06
-1.27720758144011e-06
-5.35677561338438e-06
-2.12211855182002e-05
-8.73806077982736e-06
-2.09574471607183e-05
-1.65424200175391e-05
-1.45384068785058e-05
-6.27436684099066e-06
-6.73653845633381e-06
-7.45015305935523e-06
-1.08580459906478e-05
-6.05444461323127e-06
-8.2353239493129e-06
3.40221244509143e-06
-1.58251379457738e-06
-1.13326052230143e-05
2.34826522034156e-06
-1.9318127184106e-05
-1.58911517444684e-05
-1.62547605709034e-05
-1.09368523087338e-06
5.21570112423496e-06
-6.89237708072641e-06
-1.32344424115352e-05
-8.40729651970793e-06
-3.35825872653283e-07
-1.59800453344204e-05
-1.36600103824209e-05
-7.61910720169727e-06
-1.42242130219181e-05
-1.56444810447855e-05
-6.91085528012172e-06
-7.27239684662117e-06
-1.11216045693572e-05
-9.38565070154588e-06
-9.65106410751188e-06
-9.37466791991984e-06
-1.3156871096013e-05
-1.97782847835338e-05
-1.57177149709795e-05
-9.81674039138709e-06
-4.87021474818191e-06
-1.35000783934558e-05
-9.78284199810885e-06
-1.87992780792989e-05
-7.76270539731361e-06
-2.15444625614592e-05
6.54044481483417e-07
-5.60077647369578e-06
-2.22037710509726e-05
-1.74112830902538e-05
-3.26175958517636e-06
-9.88810852488491e-06
-2.55658071439565e-05
-1.02474922558988e-05
-1.38286807292208e-05
-7.03245295727043e-06
-7.98231740345492e-06
-1.80764178024852e-05
-1.0911931917325e-05
3.80230586249472e-06
-1.88403322212534e-05
-6.97963595391476e-06
-8.15506371040564e-06
-6.89752318627455e-06
-1.65144087680171e-05
-2.19357994968964e-05
-1.36095231762132e-05
4.78456750489396e-07
-9.85487585261179e-06
-7.68876501497554e-06
-9.53823163764652e-06
-1.02867562842074e-05
-3.76502156290569e-06
-5.82274306864646e-06
-6.23321738279917e-06
-1.66308281948064e-06
-6.70952633644067e-06
-8.04611585267386e-06
-3.99735723592098e-06
-5.44356368718487e-06
6.42461178593814e-06
-4.82748495357496e-06
-1.73722401574879e-05
-9.59875624652321e-06
-4.27425940835306e-06
7.32519918920798e-06
-2.8024308971853e-06
-1.82376347291644e-05
-2.07059322119965e-05
-1.20535491774007e-05
-1.28257045288801e-05
-1.20435972462649e-05
-1.83054564913651e-06
-6.00686914641927e-06
-1.47305932894203e-05
-1.81907622349708e-05
-7.1814147812506e-06
1.17642185101879e-05
-2.15445504655611e-06
-7.8541910457315e-06
-5.29387410807456e-06
-1.02988710397459e-05
-7.27655551593071e-06
-1.43963399267513e-05
-1.8352073833477e-05
-9.81338439170562e-06
2.16450143491244e-06
-7.74196934847997e-06
-1.68754232726601e-05
-4.01501888249334e-06
-1.68242288386639e-05
-2.28132784201198e-05
-5.9265545816849e-06
-1.0962779847426e-05
3.12774365945778e-07
-2.67462072719818e-05
-1.07150123226482e-05
-7.45233438765163e-06
-1.11941411008235e-05
-4.68598417950173e-06
-5.69953584896984e-06
-1.0474657679072e-05
-1.46778068694632e-05
-2.68135585437409e-05
-6.08711918085385e-06
-3.01040063602212e-05
-9.69532666985638e-06
-5.6532400330847e-06
-1.17156391488113e-05
-2.28838852269374e-05
-1.3747693284001e-05
1.98371974230349e-06
-2.05341917652158e-05
-1.33467747571695e-05
-1.342792092205e-05
-1.31512740202991e-05
-1.42046907820785e-05
-1.56093772838367e-05
-1.96022133395805e-05
-7.9096337689749e-06
-1.58067227752774e-05
-1.94149844274202e-05
1.36402582291569e-06
-5.25735200057648e-06
-1.18655206563204e-05
-1.92700476906767e-05
-1.06389219265686e-05
-1.31125500474343e-05
-1.77446212111211e-06
-4.70346497051542e-06
-1.35451628406167e-05
-1.52719478172295e-05
-1.67825085106336e-05
-2.27877581994748e-05
-1.22524957425337e-05
-1.26966464699313e-05
-1.65763658143664e-05
-2.03139065476723e-05
-1.63445849929972e-05
-2.91306228023008e-06
-1.48349264512337e-05
-1.42565547079855e-05
-2.01061704140888e-06
-9.0986063731808e-06
-9.44732515063161e-06
-1.46878387353879e-05
-6.25523225204841e-06
-1.03484787871699e-05
-5.08905534368422e-06
-1.14233037374123e-05
-1.46099271330398e-05
-2.0159993145288e-05
-4.71435125819549e-06
-3.13988301454503e-05
-1.05684111320269e-05
-8.49880342807032e-06
-2.80726890127277e-05
-1.00674230294019e-05
-1.25868431109124e-05
-1.33092805554892e-05
2.96696581772047e-06
-2.19280939054935e-05
-1.45121467565782e-05
-2.0373609840035e-06
-1.3634717987288e-05
-2.16593778417336e-05
-6.52800398050497e-07
-4.89640545939014e-06
-1.77064588845433e-05
-5.22431043941407e-06
-1.88913944558631e-06
-1.54863575197778e-05
-1.22319426570204e-05
-5.88610275514355e-06
-1.6049536292858e-05
-5.46051191339338e-06
-1.49686869383036e-05
-2.05748997106248e-06
-7.7427802384584e-06
-1.69948733530175e-05
-9.940395371883e-06
-6.77923019293472e-06
-4.17090169823668e-06
-6.21699927702768e-06
-5.02763127226053e-06
-1.63008647252907e-05
-2.24764334943115e-05
-5.17402628251407e-06
-1.19938523207342e-05
-1.73041324250366e-05
-1.42679784008081e-05
-5.87966048347402e-06
-8.8268292061827e-06
-4.76122467543048e-06
-1.13173165277524e-05
-1.12296181343403e-06
-7.01452539808602e-06
-1.19408493643921e-05
-9.52678295609441e-06
-1.47387613646127e-05
-1.02613971616907e-05
6.56552923299829e-07
-1.46453112527655e-05
-8.5185908664379e-06
-1.27540722428829e-05
-1.41075381074073e-05
-1.08973986698535e-05
-7.20543557002424e-06
-4.89019181433129e-06
-4.68189108805365e-06
-7.72386035949467e-06
-2.07539868642893e-05
-3.81979298045062e-06
-1.80598594363167e-05
-1.88090273446907e-05
-2.14937872984935e-07
-1.40269821598713e-05
-1.1199224237334e-05
-1.31088504206438e-05
-2.28613154509822e-05
-1.65576352144616e-05
-1.40842379653502e-05
-1.39177388694122e-05
-4.96027455354772e-06
-9.37128677906907e-06
7.76229583322646e-06
-2.80493241669568e-06
-2.33830584164081e-06
-2.94901062363154e-05
-4.88789394698389e-06
9.48517905097687e-06
-2.77020213161561e-05
-1.14000815377715e-05
-7.0547074775539e-06
3.14897599856567e-06
-1.79233964441656e-05
-1.05816052589103e-05
-9.90142601896008e-06
-1.80945135437131e-05
-1.98329894663956e-05
-1.55660874888376e-05
-7.49662838058977e-06
-7.07926502767055e-07
-1.06487703393324e-05
-1.54833184114562e-05
-2.12383483047784e-05
-5.1034916111564e-06
-7.07302865963069e-06
-4.12140295479627e-06
-3.01358481309458e-06
-1.06406929951586e-05
-1.63862013531709e-05
-7.80589195138969e-06
-6.78453170276627e-06
-1.28877681150925e-05
-1.58207130059999e-05
-1.20968315471765e-05
-1.11102633598247e-05
-5.19184820553059e-06
-1.01009981152047e-05
-9.21357814669866e-06
-2.60559818031047e-05
-2.58429596355942e-05
-1.61993562137611e-05
-1.43680853214331e-05
-8.32802458142988e-06
-9.87497468019631e-06
-3.49124477669251e-06
-1.87019429775719e-05
-1.41887439687358e-05
-7.17839708189309e-06
-1.24957309160104e-05
-1.14617021962334e-05
-8.398320616012e-06
-1.29466440475963e-05
-1.41436579655227e-05
-1.56630528510652e-05
-1.12716930422367e-05
-1.16604034981774e-05
-1.94416524880656e-05
-1.00310527954626e-05
-1.19250772756629e-06
-7.23111953191309e-06
-1.21537642040558e-05
-1.80016932888233e-05
-7.96878041526648e-06
-7.44583772399484e-06
-1.57110113740151e-05
-6.03469798561137e-06
4.04270248278446e-06
-7.80736617388008e-07
-1.82669529920254e-05
-9.11212550813138e-06
-7.66307714354033e-06
-1.2862784253857e-05
-5.10734877381008e-06
-1.47279210246612e-05
-1.40824646841832e-05
-1.00630673650299e-05
-2.22119103490166e-06
-1.97506886132446e-06
-1.74750500416099e-05
1.70213900779196e-07
-1.17378498900166e-05
-7.09752698131549e-06
-2.15663163584638e-05
-1.18698483152656e-05
-1.22672564866856e-05
-9.57680458366615e-06
-2.56543739367009e-05
-1.43901893003744e-05
-1.32545509407706e-05
-1.63342296766954e-05
-2.83564100832564e-05
-1.9566202093986e-05
-1.79179521886278e-05
-1.21884000656414e-05
-1.37744172161778e-05
-6.16524106653572e-06
-3.73201118502502e-06
-1.32129705296942e-05
-2.81413744909418e-06
-1.36135449257181e-05
-1.25033586977584e-05
-9.31516213792245e-06
-1.64179169660666e-05
-1.83158348354707e-05
-1.46682982895601e-05
-1.49445597904948e-05
-2.86664207037319e-06
-1.91679974088038e-05
-1.18796415816762e-05
-7.65211116239723e-06
-1.56358297464745e-05
-2.34632702641046e-05
2.24933466321742e-06
-7.65473143898608e-06
-9.06874742131037e-06
-1.82463226815946e-05
-1.17227474025707e-05
-5.44332596579673e-06
-9.41223873845081e-06
-2.19914109189173e-05
-1.21950713924084e-05
-1.10938122953589e-05
-1.63349945283041e-05
-2.0479772366401e-05
-1.59632546185385e-05
-1.33388575365223e-05
-1.63711858129366e-05
-6.84316140393711e-06
-1.33753885887603e-05
-2.23995181319341e-05
-1.95280401537491e-05
-4.35980843535902e-06
-1.78427214134962e-05
-1.10869860210862e-05
-6.69274716658684e-06
-2.4548630847967e-06
-1.58936514058175e-05
-2.06884484071314e-05
-2.48824999653918e-06
-8.79258646770816e-06
-1.16067123986736e-05
-1.740055699886e-05
-1.40014260736009e-05
-1.74643152578369e-05
-1.7792954300666e-05
-1.23129154037913e-05
-2.66489388924877e-05
-1.3092264683171e-05
-9.63684686541809e-06
-9.46467470711106e-06
-2.49286151430924e-05
-1.35198527592365e-05
-8.55019158840367e-06
-3.27563435972118e-06
-1.70049323028082e-05
-7.98029230607588e-06
-1.65755002668071e-05
-1.90782902470635e-05
-7.2445985960081e-06
-1.41677910045283e-05
-2.33456668111865e-05
-1.06860624003849e-05
-3.1078176268173e-06
-1.53382975453747e-05
-8.52894654806821e-07
-6.03775073604987e-06
2.91462105296021e-06
-1.35929591178411e-05
-8.25429304860844e-06
6.82670774165244e-06
-1.32672547437681e-05
-6.07298969150995e-06
-9.2033697970541e-06
-6.55287562588157e-06
-6.56459260569783e-06
-1.08206719337819e-05
2.04184247931795e-06
-3.90068943118312e-06
-1.24929678824914e-05
-2.26840970909446e-05
-1.68540749106528e-05
-7.68001388451428e-06
-9.09933776709744e-06
-7.20828405147483e-06
-6.32103347320387e-06
-1.48677536929559e-05
-2.05993927562255e-05
-1.88381707321295e-05
-1.30260486404828e-05
-3.32518281646118e-06
2.30410342702587e-06
-1.45956487874255e-05
-1.45691370884184e-05
-5.62526499566317e-06
-2.66855825817466e-06
-1.65803556913701e-05
-2.46804892997136e-05
-1.13803520999035e-05
-8.44409040633543e-06
-1.1188150228255e-05
-1.79134146156949e-05
-5.66205056485571e-06
-9.41765476753291e-06
-2.25523608793605e-05
-1.89082930297322e-05
-1.17794977140322e-05
-7.48221161282445e-06
-1.81624091378588e-05
-1.15814174339152e-05
-1.49103003100238e-05
-1.9181242853688e-05
-2.01179779869582e-05
-4.42643029274008e-06
-1.62244994877928e-05
-1.40782259717697e-05
-2.49594420392112e-05
-1.86886953626882e-05
-1.24066047394353e-05
-1.27702143324504e-05
-1.02969494544182e-05
-1.62307220187676e-05
-9.01603568143038e-06
1.02936896036811e-05
-4.59390970962076e-06
-6.61551666953185e-06
-2.29364070330134e-05
-1.29167219117207e-05
-7.80312107349267e-06
-1.65437278426897e-05
-2.41418245881483e-05
-1.49528378644328e-05
-1.1021424591773e-05
-2.19335182677689e-05
-2.90174995140203e-05
-1.89657915338343e-05
-1.66516063700576e-05
-1.15105454846589e-05
-8.38191607065528e-06
-9.03955899134783e-06
-9.68462033664657e-06
-1.59757763267216e-05
-2.50308632535505e-05
-1.04943437104598e-05
-1.58489432746765e-06
-1.10003315173556e-05
-2.46040056188765e-06
-7.14795815784605e-06
-1.17768535877288e-05
5.88380880445783e-07
-2.23919901636043e-05
-7.86605143610816e-06
-1.06507610342153e-05
-1.58364330004427e-05
1.68173550496598e-06
-6.43439560028982e-06
-1.05359562386197e-05
-1.52876927181064e-05
-2.62508270259827e-05
-1.23732854342626e-05
-1.19222126805568e-05
-1.34338539791557e-05
-5.86093427453116e-06
-2.17081672040538e-05
-1.20724913659011e-05
-1.09106861924296e-05
9.93168683540047e-07
1.56949057334208e-06
-8.88985199959724e-07
-2.06438428182759e-05
-1.59488502884676e-05
-1.20869748310389e-05
-6.06491677708659e-06
-7.68445888021973e-06
-1.79115493024054e-06
-1.77816838430196e-06
3.24602352287265e-06
-6.76912992679616e-06
-3.93182173906612e-06
-2.05967247944873e-05
-1.79023549088203e-05
-2.03711258860363e-05
-1.86534547263496e-05
-4.63115996366335e-06
-2.23182107641753e-05
-1.13903614269438e-05
-2.8125949729918e-05
-2.01923198816401e-05
-6.94966408039769e-06
-1.54399831957841e-05
-9.393328292869e-06
-3.36807790347603e-06
-1.20703433521213e-05
-2.4561549768261e-05
-7.681546634354e-06
-1.52518406081402e-05
-1.55325567526939e-05
-4.52070041122133e-06
-9.99875543453306e-06
-1.84475322898321e-05
3.54418272519646e-06
-9.50338152532844e-06
-1.1299994423908e-05
4.72277398450876e-06
-1.10540612839461e-05
-1.14058257357811e-05
-6.96244363074333e-06
-1.8577180378518e-06
-1.05548395048873e-05
-1.53399447792345e-05
-5.67084817403931e-06
-9.86330195231938e-06
-1.36200652203504e-05
-7.1200109521493e-06
-1.18085881733402e-05
-1.37256902679951e-05
-1.08930832068131e-05
1.27351460511817e-06
4.331140781903e-06
-9.76410039564332e-06
-2.13602948846633e-05
-6.00264674266512e-06
-8.98041139944818e-06
-1.32520017366407e-05
-7.50563326762047e-06
-1.73340374114002e-05
-2.58120505090601e-05
-5.43580219362088e-06
-7.90736275065581e-06
-2.25329109607614e-05
-2.04647564315488e-06
-1.48805367516667e-05
-8.52744812739862e-06
3.09839119361508e-06
-3.76076677548887e-06
-8.99275440114151e-06
-1.48498979057712e-05
-1.15273117488002e-05
-8.01934801752209e-06
-9.15830767574744e-06
-8.7736182746333e-06
-2.31640672430649e-05
-1.00135268643784e-05
-1.78120682480084e-05
-1.45618763474671e-05
2.22307042248237e-06
-1.18662944579166e-05
-1.38025781379351e-05
-7.38680815525785e-06
-1.35394759485075e-05
-9.03902887452373e-06
-8.12504290385423e-06
1.77994765469412e-06
-8.88153639082721e-06
-2.36303758786531e-05
-1.14737398810301e-05
-8.57508697286347e-06
-1.4287042107235e-05
5.66494107151065e-06
-1.81378541948019e-05
-1.25280423153752e-05
-1.3223854876959e-05
-4.55945991903557e-06
-2.45461555499275e-05
-1.16145529784572e-05
-9.46728856253677e-06
-2.82280644070874e-06
-2.47176345206432e-05
-2.76510907686442e-05
-1.31481327286249e-05
-1.40160803777822e-05
-1.93138513870453e-05
-2.23016043354737e-05
-2.4931425645347e-05
-2.44219132899102e-05
-1.0720584626962e-05
-7.77189873171849e-06
-4.87607977957938e-06
-2.08489856768858e-05
-4.46634775893429e-06
-1.13010456487817e-05
-1.73870219578874e-05
-1.56961230138189e-05
-1.36528072448825e-06
-5.06829339008467e-06
-2.05384183597009e-05
-1.18042031641863e-05
-8.5613434989221e-06
-1.11062782745601e-05
-9.57316148823049e-06
-1.01781483899129e-05
-1.50449872717698e-05
-1.57878869936209e-05
-6.71848646923134e-06
-2.29841906677002e-05
-7.2230582257913e-06
-1.52134412787905e-05
-2.09258440289546e-05
-2.72124708522116e-05
-1.16197553455346e-05
-1.08937245369432e-05
-7.247325426378e-06
-6.65452407433677e-07
-1.87557608743174e-05
-1.43956240874203e-05
-1.73866697600408e-05
-7.65343546982586e-07
-8.84765426808864e-06
-1.25933884641029e-05
-1.2790566058651e-05
-1.22165830554392e-05
-2.5314487828405e-05
-1.20280827433848e-05
-7.24943490051087e-06
-1.62655817438597e-05
-1.27899104592899e-05
-1.83872509051572e-05
-1.02719597781557e-05
-2.30691604734734e-06
-8.67345527169115e-06
-1.26627364385457e-05
-1.44931279808297e-05
1.65880487521015e-06
-5.98211458715431e-06
-1.07508338354041e-05
-7.19200523501229e-06
7.86966941245176e-07
-4.98673016169974e-06
-2.41322436661548e-05
-1.91006158683584e-05
-2.81964626949026e-05
-1.12187297754946e-05
-4.21817749973815e-06
-1.81440392767297e-05
-2.98200862821383e-06
-2.04826291162555e-05
-1.29984186879032e-05
-5.49283684376361e-06
-1.61830055574421e-05
-1.31965198525325e-05
-6.26195197321316e-06
-1.66036069858079e-05
-2.56042528496556e-05
-1.10046718190855e-05
2.65558731348e-06
-9.29228131465814e-06
-2.14889566639131e-05
-1.24154320125343e-05
-1.28969867494127e-05
-8.92353668116443e-07
-1.3750054091917e-05
-1.29141591324253e-05
-2.94816474763439e-06
-6.8155028352405e-06
-1.34398688269431e-05
-2.12039997764019e-05
-1.35574495243051e-05
-5.39376463703498e-06
-1.83901676242449e-06
-2.85499289196754e-05
-1.19113219828294e-05
-1.00525404587441e-05
-6.35863900965147e-06
-9.94713962672598e-06
-8.93687543583268e-06
-1.55602236781773e-05
-1.51475575010223e-05
-1.56384861942602e-05
-1.50433940029296e-05
-1.43239671365889e-05
-1.4241705120745e-05
-1.690919917121e-05
-2.50749403843556e-05
-1.17166461986891e-05
-1.29249727287211e-05
-3.07085090398409e-05
-1.01044408342771e-06
-1.01738516379271e-05
2.8154548142932e-06
1.21339571210506e-06
-1.12038721554771e-05
-1.00860083510072e-05
-1.75948824418744e-05
-2.77510801035557e-06
-1.66852035276516e-05
-6.53168222554576e-06
-2.10263753181528e-05
-1.26518047261105e-05
-9.50657489520038e-06
-1.69372107596162e-05
-8.70210928947404e-06
3.44727099772511e-06
-1.33548366348647e-05
-1.65439305458472e-05
-2.78982670336312e-05
-5.45704573511411e-06
-1.30046163553281e-05
5.40359214587294e-06
-1.67664886929189e-05
-7.27745125529729e-06
-4.544020859699e-06
-8.68088158425349e-06
-1.15176386986103e-05
-1.54385262880578e-06
-3.88048952896603e-06
-8.51031995059869e-06
-6.57131758862376e-06
2.00548214819332e-06
-1.93539343486412e-05
-1.33529225784599e-05
-1.01132449655514e-05
-3.77665312703689e-06
-1.9829974728276e-05
-8.78560822651318e-06
-1.75698790683394e-05
-1.16922862488927e-05
-1.2434592584106e-05
-1.05034359423581e-05
-1.57439542465925e-05
-1.27917164566604e-05
6.44280620843266e-06
-8.02555652751622e-06
-7.26782944073934e-06
-1.30543975011427e-05
-1.41354047184844e-05
-3.50085171296931e-06
-5.6994662199929e-06
-1.77590926454651e-05
-6.48203300401252e-06
-1.02933332969911e-05
-1.82978950823907e-05
-1.42225963883341e-05
-1.20110631838081e-05
-1.76024658481615e-05
-2.45665778062264e-05
-1.66811062011018e-05
-2.1694049837743e-05
-5.5012375328466e-06
-1.2329878378394e-05
-1.14657972977929e-05
-1.5134696647801e-06
3.51684544816165e-07
-8.53939786669186e-06
2.32743184492922e-06
-1.09054683752594e-05
-1.21061602099252e-05
-8.68022464007538e-06
-1.68811702232895e-05
-1.11789787182145e-05
-1.75305642527654e-06
-1.1338981185412e-05
-1.75482433114592e-05
9.94899783927483e-06
-3.64778930172871e-06
-6.01169457018328e-06
-8.15591807260316e-06
-5.39771731934911e-06
-2.0599924413655e-05
-1.41644182362295e-05
2.50846861452572e-06
-1.2926541699648e-06
-8.53993310420346e-06
-9.22619022037948e-06
-1.42097860816205e-05
-1.2962044769067e-05
1.29982304092448e-06
-1.8735272953501e-06
1.32647010768439e-06
-1.31647872152791e-05
-1.20547822075028e-05
-4.61727044138126e-06
-6.14942064492253e-06
-7.47083642812695e-06
-1.17831773885936e-05
-1.4500446222389e-05
-1.4048919957444e-05
-8.07719263068729e-06
-6.68317808637063e-06
-5.97099308688063e-06
-7.20756998387808e-06
1.9712657331015e-06
-1.78594083513114e-05
-4.64655755745236e-07
-9.27892887644135e-06
-9.07097777012529e-06
-8.68559725812252e-06
-1.08974899859882e-05
-1.59052139737414e-05
-2.3181107546515e-05
3.494291423252e-06
-1.28227798237107e-05
-1.98423388751687e-05
-1.06354684856052e-05
-1.11773460467221e-05
-5.7456519945438e-06
-2.02924365056996e-05
6.25530592335928e-06
-1.49369192678275e-05
1.06686621947416e-07
-8.3246129944314e-06
-6.91001337985458e-06
-1.65469433467786e-05
-8.30391356772575e-07
-2.15395928925446e-05
-1.62435448406184e-05
-1.79890451976678e-06
-2.37252998936967e-05
-6.62757231386226e-06
-2.9921742503891e-05
-9.93519754896295e-06
-2.286013388385e-05
-1.149515706522e-05
-4.54129019026578e-06
5.84305952786596e-06
-6.33259389898815e-06
-3.21158813752255e-05
-4.46778841999955e-06
-1.04594251185419e-05
-1.27286769542526e-06
-8.26149494406071e-06
-8.81532532778109e-06
-1.59292843210521e-05
1.24728849692283e-05
-4.09953583383024e-06
-1.46998267816061e-05
-1.2104087097762e-05
-1.44452461222808e-07
-1.97928823481012e-05
-1.7367160289121e-05
-1.15219439923454e-05
-1.82079222629369e-05
1.75735996058136e-06
-3.79524359372735e-06
-6.11628941722824e-06
-2.82492811732319e-06
-1.67221322812464e-05
-4.97928465135845e-06
7.54816534696689e-06
-5.55725748058709e-06
-1.77137416999026e-05
-2.05041568179869e-05
-2.50999773192764e-05
-2.05134650536473e-05
-1.06983722171574e-05
-2.14485740209411e-05
-9.79711240239641e-06
-1.28756596676405e-05
-5.62817156813368e-06
-8.41702394916733e-06
1.75981615659885e-06
-1.94160465742522e-05
-9.0770378683445e-06
-3.72227941974113e-06
-1.18267632099677e-05
-1.27528765920851e-05
-1.42597924142472e-09
-1.83128713763295e-05
-1.68022944394487e-05
-8.30677080223598e-06
-8.11938002867132e-07
-9.40647373060909e-06
-3.38290611978002e-06
9.00144471294074e-07
-4.26412286885251e-07
6.60828758932041e-06
-1.52965536068823e-05
-2.67311136994603e-05
-4.76716923661427e-06
-7.35156673481485e-06
-1.52633390552282e-05
-9.6135854592519e-06
-1.26939720736968e-05
-8.91511825413392e-06
-7.15880125224475e-06
-1.38993812884228e-05
-1.01207003860555e-05
-1.2623636682537e-05
-2.24218764473708e-05
-7.45759871665732e-06
-1.11076220090012e-05
-4.71848269617317e-06
-1.46850235076146e-05
-1.16806080785942e-05
-9.96778243564934e-06
-7.05931043786204e-06
-9.15024290965409e-07
-1.87587659598931e-05
-3.10002152965938e-06
-8.86758333291776e-06
-1.29240173371896e-05
-1.16187033048822e-05
-1.01688471081887e-05
-8.78102898906275e-06
4.19511485621453e-08
-1.02560689784905e-05
-9.81812809029678e-06
-2.27135965128229e-05
-7.15389473639167e-06
-9.83388988142757e-06
-2.15556442114241e-05
-9.01410668513473e-06
-1.69701740585434e-05
-2.04666447115251e-05
-9.7438020064617e-06
-1.4305822380865e-05
-1.68758861531162e-05
-6.11095963665408e-06
-5.27162603800025e-06
-2.35613129294333e-05
-1.22898454867858e-05
-1.80894998816547e-05
1.02892715044579e-06
-1.44697372733234e-05
-1.49284937132903e-05
-8.81577766278998e-06
-1.72202815123882e-05
-1.03329679876087e-05
-1.0271871776702e-08
-4.57734601779918e-06
-1.50554557138605e-05
-1.15361805379797e-05
-9.4808722959261e-06
-6.02719413526479e-06
-9.44185127038178e-06
-1.87667562940838e-05
-1.07394920135688e-05
-1.88780761150159e-05
-2.11170317147824e-05
-1.75538321891232e-05
-2.53789746663554e-05
-6.50478784070803e-06
-2.12310025340794e-06
-1.74930233203949e-05
-2.28521474663374e-05
6.52384330604297e-07
-1.58695709307624e-05
3.35809816826745e-06
-9.43668508019772e-06
-7.79622953878666e-07
-9.19648973862578e-06
-2.24091282721694e-05
-8.64465524858366e-06
-1.05573137595614e-05
-8.54460979490868e-06
-2.01450119553367e-05
-2.00049170001228e-06
-2.42089687258607e-05
-1.64083301003474e-05
-2.04433183966003e-05
-8.06214333288371e-06
-1.20203849889745e-05
-5.40968799147732e-06
-1.14008606150439e-05
-8.79114115658781e-06
-2.75136881228435e-05
-7.72533307738794e-06
-7.52690818617688e-06
-1.43364623212459e-05
-4.35878511154385e-06
-2.0260327838587e-05
-1.60641040975395e-05
-4.72433078229903e-06
-8.03591687793637e-06
-8.31098973321581e-06
-1.3659462660742e-05
-1.29927117491838e-05
4.2051258259791e-06
-1.74822276788652e-05
-2.31059849983835e-05
-4.52774630426795e-06
-3.83560189211512e-07
-3.68576136501446e-05
-3.15228934278156e-07
-6.78675235321085e-06
-2.29520745345053e-05
3.98548884796254e-06
-5.09359198215177e-06
-1.78750428763507e-05
-6.39213695943393e-06
7.80990524441937e-06
-8.74598233058415e-06
-1.50838685591476e-05
-5.59393511207579e-06
1.61579557624516e-06
-1.01108245130011e-05
-1.49721950372966e-05
-8.75346568354489e-06
-2.59166286815909e-06
6.16192830487182e-06
-2.18121252077228e-05
-9.69122014993823e-06
-1.0377179828195e-05
-1.60869535408866e-05
-1.41143488924357e-05
-1.17420335951358e-05
-9.83611834688892e-06
-8.98638430463218e-06
-5.55056370702057e-06
-6.71235852966014e-06
-2.0292968026344e-05
-1.04047052161198e-05
-1.0627196032955e-05
-7.95595721620014e-06
-5.42494423659701e-06
-6.83359828129731e-06
-6.89764979741364e-06
-1.419019128139e-05
-1.93570978554117e-05
-9.82408500892818e-06
-1.42144769181567e-05
-3.95614764748457e-06
-1.29270896166559e-05
-4.75758211332686e-06
-8.76115902344958e-06
-1.53971982325843e-05
-2.54254563290661e-05
-2.11129396856853e-05
3.46618460408882e-06
-1.15259941255897e-06
-6.50028564717271e-06
-1.3201532448092e-05
-7.20675263887359e-06
2.29449095545324e-06
-1.44711900488229e-05
-9.63061150182224e-06
-3.03887210953264e-05
-1.08712395603174e-05
2.06917954146345e-06
-1.21579257191231e-05
-1.84437168667313e-05
-1.45226726286913e-05
-1.19019992471184e-05
-2.42064436373347e-06
-1.12136888653579e-05
-7.79141590232425e-06
-2.11536610808662e-05
3.95503314429549e-06
-6.50543295225037e-06
2.76862034240578e-07
-1.88870326472443e-05
-2.39573668401474e-05
-4.27608038699613e-06
-8.47743163737193e-06
-9.14983616249795e-06
-1.32594621937473e-05
-3.15228760351561e-05
-2.13680132941846e-05
-9.72973774487255e-06
-2.64134375887884e-06
-1.62293599380959e-05
-8.82876148099676e-06
-1.23911222481345e-05
-1.54051256297128e-05
5.6769882518758e-06
-1.23690092397692e-05
-1.768657862319e-05
-1.70445126011046e-05
-2.14867452088566e-05
9.0013041499178e-07
-9.6100316456705e-06
-1.01722849663906e-05
-8.68624704016205e-06
-9.04942857163843e-06
-1.3227187357164e-05
-8.44143097651542e-06
-1.19824752424997e-05
-1.85268139515064e-05
-2.35387641376475e-06
-1.39922235773999e-05
-1.42325364116757e-05
-1.56922546365441e-05
-8.94640422493151e-06
4.22712387209509e-07
-5.93314071363228e-06
-9.42536985013598e-06
-1.1607786269663e-05
-1.92153988713418e-05
-1.96268728889575e-05
-1.66172220690884e-05
-9.29722743991516e-06
-9.66659951742365e-06
-1.21547768439341e-05
-9.87475068781644e-07
-1.60414524566111e-05
-7.9738353595887e-06
4.23361457378119e-06
-1.42390259156462e-05
-1.75103880921164e-05
-1.14341083471867e-05
-1.96281473157859e-05
-6.73049664582693e-06
-2.14450629165212e-05
-1.50448505941625e-05
-3.36172565534783e-06
-2.76323085653004e-06
-2.20783678784124e-06
-3.47662311571517e-06
-7.5123036245123e-06
-1.41922902812626e-05
-7.06512558565088e-06
-2.20747200486728e-05
-8.06312905808005e-06
-5.96671212034967e-06
-1.59620715621874e-06
-4.90654281930517e-06
-1.28721037551954e-05
-1.72201732039259e-05
-1.03570462202575e-05
-1.70978430525334e-05
-1.43979889497727e-05
-2.07686951636345e-05
-1.05418731641967e-07
-3.12545887704869e-06
-1.2954988593292e-06
-7.70560677390253e-06
-1.86156713522971e-05
-2.76939824365128e-05
-2.06113763110994e-05
-3.11093686341454e-06
-2.28150839930258e-05
-1.19659390116836e-05
-8.24163353621412e-06
-1.19582776717627e-05
-1.6451553481561e-05
-8.38414411392541e-06
-1.23586749945779e-05
-1.0074955802224e-05
-5.23790088311666e-06
-7.16929474690415e-06
-1.94309319032864e-05
-7.75823466672109e-06
-1.57393146047275e-05
-9.1699857307006e-06
-1.75482913412996e-05
-9.75055007502212e-06
-6.13157009385247e-06
-1.7877771671766e-05
-1.0273873063759e-05
-2.40494497794454e-05
-1.63738031053414e-05
-7.82970001596829e-06
-2.62578294358065e-05
-1.73066013183655e-05
-7.44774622843879e-06
-2.47186453624728e-05
-1.18710182365557e-05
-1.56668455212469e-05
-3.31689397887163e-06
-2.14179505020456e-05
-3.63721511119649e-06
-3.84106672434178e-06
-8.20969923562313e-06
-1.8504635081952e-05
-1.70979180269227e-05
-6.67779939103897e-06
-3.87336426624318e-06
-1.36864475998134e-05
-2.44981119636764e-05
-1.77251191431846e-05
-1.86668269963303e-05
-1.27666403761672e-05
-1.83097230898549e-05
-1.38819383880569e-05
-1.51371478102104e-05
-1.86826929462371e-05
-8.53345261976288e-06
-2.02935194880653e-05
-1.10006193706025e-06
-1.17262557697016e-05
-5.58830334547292e-06
-1.64479180881916e-05
-1.80964306653175e-05
5.79563012617384e-06
-6.91321901127221e-07
-1.07378422169605e-05
-1.82060951062254e-05
-6.49828451501404e-06
-9.37077411133403e-06
-7.84662294636045e-06
-7.49843683385558e-06
-2.62720406893871e-06
-3.56945458989188e-06
-1.19459214861787e-05
-1.49957513550919e-05
-1.75590508849757e-05
-7.94994961740682e-07
-1.50732826891838e-05
-2.52804336910352e-05
-8.00648230783743e-06
-8.57732418346494e-06
-7.25115418395309e-06
-1.28632182103879e-05
-1.07050152925007e-05
-3.97026386991365e-06
-9.4204174678101e-06
-1.32141173447691e-05
-1.17647247429014e-05
-1.67982619818223e-05
-1.9287187204289e-06
6.59746749707812e-06
2.0742674443789e-06
-7.86768135203335e-06
-1.25205332677563e-05
-1.35958572370285e-05
-1.63558758291752e-05
-1.46857405634273e-05
-7.77972747031697e-06
-1.25189927992518e-05
-1.66914181196718e-05
-1.44202105254296e-05
-1.78080456927595e-05
-1.38361052238576e-05
-1.97791110045984e-05
-2.21490944777947e-05
-3.38235484536168e-05
-1.67076266573913e-05
-1.2009841433102e-05
-1.98638299072732e-05
-8.36735327660971e-06
-9.69302072929221e-06
-1.19040441192228e-05
-1.34020117877826e-05
-5.88624382892785e-06
-7.42812397363289e-06
-1.25283585777823e-05
-5.28796685397866e-06
-1.07041775713292e-05
-5.96211662074255e-06
-1.88377333786877e-05
-2.11180402134772e-05
-8.50020372811762e-06
-1.2854739440981e-05
-1.25414830223631e-05
-2.51608083730268e-05
-1.85814088697648e-05
-1.77202793579313e-05
-6.13738827584722e-06
-1.71522034775933e-05
-1.90123005817915e-05
-7.56329522321859e-06
-1.28820443129137e-05
-1.13035182119424e-05
-1.1212139643903e-05
-2.50230262529893e-05
-1.33099105882916e-05
-1.99418918488838e-05
-2.29064975642951e-05
8.43871324778441e-06
-1.07371508936469e-05
-8.26847611756831e-07
-4.01379719886801e-06
-9.35453882050368e-06
-1.85943209640473e-05
-1.77144796874369e-05
-2.64421852792593e-05
-1.81056086423462e-05
-9.05839012442173e-06
-9.28380921759698e-06
-5.60004973479888e-06
-1.49689004684523e-05
-2.05491277699161e-05
-1.45821429862087e-05
7.46242885238492e-07
-2.46490324334935e-05
-1.78379820691732e-05
-1.55502800810469e-05
-1.39429533495277e-05
-1.18405059088926e-05
-1.36363907178757e-05
-9.97766398076579e-06
-7.00024883039972e-06
9.1790958104874e-06
-4.94417321972307e-06
-1.61347074836281e-05
-4.2993354945112e-06
-1.32610142267389e-05
-1.98065491231411e-05
-1.43887594585031e-05
-7.18707584500756e-06
-7.84007637953509e-06
-3.00407534575754e-06
-1.07520628980765e-05
-1.42848906013502e-05
-1.36770538667679e-05
-8.8921861603762e-06
-1.74725405532749e-06
-1.22479857473495e-05
-9.32613492015918e-06
-1.06760768190374e-05
-1.04833120540506e-05
-1.49371563053355e-05
1.3904104106574e-05
-1.34637331362596e-05
-2.46665258633589e-05
3.34008665697989e-06
-1.12127213470043e-05
-1.12963932094251e-05
-3.58301748722331e-06
-2.74495129380376e-06
-6.86972448322865e-06
-1.83908850742139e-05
-1.61195900564423e-05
-1.70346103116868e-05
-1.45207596536443e-05
-1.74143634781721e-05
-1.96932667237831e-05
-1.40420457770109e-05
-2.32932126745775e-05
-1.88707213575888e-05
-2.68768125876976e-05
-1.59519393431959e-05
-1.63314662347692e-05
-2.06270521899916e-05
-1.11681912752855e-05
-2.2502209962159e-05
-1.26693395664681e-05
-8.98584842383865e-06
-1.57495564326587e-05
4.90191877767121e-07
7.92280706268615e-08
-3.4430670601642e-06
-1.35299116870857e-05
-1.60567759921836e-05
-1.24299530153301e-05
-1.35921800539521e-05
-1.08026641863114e-05
-8.79920678555674e-06
-7.58722954283339e-07
-1.17914137942895e-05
-1.00731635299081e-05
-3.94121273163837e-06
-1.46815078747276e-05
-4.34496420295376e-06
-1.53422921280365e-05
-2.74050229585069e-05
-2.01600789859483e-05
-2.74697821429511e-06
-1.37953049831665e-05
-1.01290351433442e-05
-1.22081566139225e-05
-8.76264275098294e-06
-1.20839473710916e-05
-1.3490473765675e-05
-2.7570028736249e-05
-4.42321061636069e-06
-5.23251658884654e-06
-2.17192626190013e-06
-6.81948632721332e-06
-9.76129517100701e-06
-1.03471366651563e-05
-7.92230790616299e-06
-1.44473293153977e-05
-6.63169918690464e-06
-1.40756921273911e-05
-2.14045029176073e-05
-1.94595618943531e-05
-2.13870053196235e-05
-1.24868136442829e-05
-2.08382909156695e-05
-1.14861526683075e-05
-1.945278759462e-06
1.44911962625681e-07
-1.05070525506539e-05
-9.90859131380198e-06
-1.46136863066517e-05
-1.89219504069546e-05
-2.31914857816477e-05
-4.16730805888416e-06
-5.45479192646392e-06
-1.12943332957466e-05
-1.35386916257296e-05
-4.57328515793534e-06
2.84976105412137e-06
-1.14487123686344e-05
5.21412264404496e-06
-3.64626462658306e-06
-6.49831678394883e-06
-4.27567836007778e-06
-1.81439211736259e-05
-2.12436192082024e-05
-2.83821464102749e-05
-9.75344680556591e-06
-9.78374525819269e-06
-1.34793327532384e-05
-1.46229104909611e-05
-1.71365658971558e-05
-1.43275848250641e-05
-4.64442585252291e-06
-3.11512730594461e-06
-1.06331411533471e-05
-1.48142093830344e-05
-5.35937108757066e-07
-3.88918851371266e-06
-1.6688567095776e-05
-2.2200777970227e-05
-1.2973951297209e-05
-6.08112255643835e-07
-1.95931685478223e-06
-1.52329658226682e-05
-1.36136292847998e-05
-7.69042443818539e-06
-2.06066114583204e-05
4.312680612703e-06
-1.6680251903586e-05
-2.25888185597847e-05
-1.13686918271932e-05
-1.45955276361534e-05
-2.39242276119201e-05
-1.60318431334511e-05
-1.87156514501351e-05
-1.59681081710161e-05
-1.74531286429646e-05
-1.18060087154877e-05
-2.09162173899703e-05
-1.11709202462711e-05
-1.23024811029439e-05
-7.2277468210073e-06
-1.03496149212953e-05
-2.06682793544181e-05
-5.75244836186918e-06
-2.02771688777273e-06
-1.95225190814463e-05
-1.52074861138019e-05
-2.15900698825472e-05
-1.20885224546684e-05
-6.38238573083544e-06
-1.5998719557355e-05
-3.75794612211239e-07
-2.37851789584068e-06
-9.54563150106656e-06
3.27817027465574e-07
-7.68386481986217e-06
-6.74193554476769e-06
-2.6348865899091e-05
-1.79373179006485e-05
-9.35821487631475e-06
-2.02116369725936e-05
-8.13839823287741e-06
-5.79602809040436e-06
-7.33889704657299e-06
-1.07738391065768e-05
-9.71420385563162e-06
-2.54355162322595e-06
-1.339973723192e-05
-1.84171538246039e-05
2.28536972755888e-06
-1.03972539114575e-05
-6.59367465038012e-06
-1.40856370450664e-05
-7.6958099306286e-06
-7.17048485771534e-06
-1.57664884463955e-05
-1.09519241286582e-05
-1.78130962721194e-06
-1.37867453803188e-05
-8.26403750873391e-06
-1.69021227128266e-05
-1.11910496256847e-05
-1.55326935809974e-05
-2.28764841608284e-05
-2.58385365305213e-05
-3.8155032608997e-06
-5.16405020146068e-06
-1.91485383413478e-05
-1.67054945671526e-05
-1.44933886904536e-05
-1.05363201820814e-05
-2.04026681535255e-05
-1.00314709895557e-05
-2.4766947745095e-05
-7.36365852128546e-06
-1.2519507366696e-05
-2.28019180099483e-05
-5.90034473080233e-06
-1.88906985962255e-05
-3.35688091274346e-06
-1.81744564676746e-05
-1.67884072883123e-05
-2.01378704872853e-05
-2.06708883283961e-05
-1.39202434043495e-05
-2.41435717699633e-05
-3.41929518177029e-06
-8.99706621551719e-06
-1.64621378697564e-05
-1.2894385371941e-05
-3.21154883609187e-06
-2.36206691829181e-06
-1.68365565028659e-05
-1.53717287656063e-05
-1.38579779343701e-05
-1.58210855266665e-05
-3.18378053045756e-05
-8.68247017873686e-06
-5.4331891251066e-07
2.27625163739961e-06
-1.2631514652913e-06
-4.08226075637764e-06
-7.31574634069611e-06
-1.06944114697265e-05
3.85451622193021e-06
-6.02326518706063e-06
-1.52469616739333e-06
-1.47490012195705e-05
-1.14175441078607e-05
-2.08391274204077e-05
-9.4787247364704e-06
-1.92328290691147e-05
-1.79074837839393e-05
-1.33002986971893e-05
-1.84827716528428e-05
-1.42800305218917e-05
-1.05427163296848e-05
-2.37479036730366e-06
-1.05520452773303e-05
-3.67991805489606e-06
-1.46565628028089e-05
-1.12824056491832e-05
-1.09702690467041e-05
-1.62505227120521e-05
-3.46183328574442e-06
-6.20796788167735e-06
-1.80422939591989e-05
-2.52000309451267e-07
-1.53359369965394e-06
-7.62848277527816e-06
-6.17227499893636e-06
-1.45818223669099e-05
-1.64242496463543e-05
-1.85043017101819e-05
-1.08893181122324e-05
-1.3625927333404e-05
-1.69822661464365e-06
-1.06789335257573e-05
-1.86479878400179e-05
-1.72255438876118e-05
-1.56793635233205e-05
-1.3928099996712e-05
-3.78843045842307e-06
-1.22391976338237e-05
-1.24829194072388e-05
-7.16124250611546e-06
-3.19019413336549e-07
-7.58597986627374e-06
-3.6415438883347e-06
-3.19571899504605e-06
-7.24650253145306e-06
-1.96042706871761e-05
-1.20818411981854e-05
-1.63539684156234e-05
-2.22861869434563e-05
-1.35472560851176e-05
-2.18667091967424e-05
-1.37635039539325e-05
-3.86457106305041e-06
-1.34847997985284e-05
-1.25190725165921e-05
-8.06753680938726e-06
-2.41149784738711e-05
-1.86983739440437e-07
-1.14262460121136e-05
-6.22877515366072e-06
-1.59500846100226e-05
-3.23959543138307e-06
-2.21051778728108e-05
-1.77827685919109e-05
-1.45286001799635e-05
1.37660333782301e-05
1.20907005516732e-06
-4.39335605186991e-06
-1.08935728850615e-05
-1.46647662853385e-05
-3.5335109415498e-06
-1.05491380924523e-05
-2.08347564529894e-05
-1.65821951485862e-05
-2.1104328384878e-05
-8.78331631468536e-06
-1.40594904025662e-05
-1.3356978929086e-05
-1.60243063069355e-07
-1.51147721895052e-05
-2.03502196658046e-05
-9.48094310538343e-06
-1.49245604095511e-05
-3.72372356285546e-06
-1.43953705987629e-05
-1.54897143122839e-05
3.82637403112761e-07
-7.77334034540699e-06
-1.27224301236044e-05
-2.59283911488683e-05
-1.20279056670017e-05
-1.89659556620731e-05
-7.79295332889439e-06
-7.91706693485289e-06
-2.87440295574541e-05
-2.08739283701356e-05
-1.67044180602341e-05
-1.37030628813321e-05
-1.51583763443517e-05
-1.71920441319889e-05
-1.07171028643813e-05
-5.47677687446103e-07
-5.91349198457446e-06
-5.13895198905916e-06
-1.70802643347117e-05
-8.17753948838866e-06
-1.69475853374067e-05
-1.18680181282761e-06
-9.07472650400025e-06
-7.63360767972825e-06
4.64954970341425e-06
-7.36206302396786e-07
-6.30064691966062e-06
-1.49982706783801e-05
-1.2516787174261e-05
-1.71501292771805e-05
6.55010943848568e-07
-1.25445146667664e-05
-2.13967232145195e-05
-8.17319611458196e-06
-1.21170065711873e-06
-6.19893770477992e-06
-6.27528955947245e-06
-2.62127476323343e-06
-1.33942403918003e-05
-1.30814803441738e-05
-8.94909615319742e-06
-1.20996281660741e-05
-8.71555572140688e-06
-1.15524676427864e-05
-5.76288175789106e-06
-6.53813603884058e-06
-4.29477748035943e-06
-1.28598741753669e-05
-1.20658778560265e-05
-1.19043624897345e-05
-2.07673896976983e-05
-1.84816761565349e-05
-3.78853917352118e-06
-5.64992091143006e-06
-1.71099329685811e-06
-1.15429873797358e-05
-2.38378674310703e-05
-2.04938898978307e-06
-1.13258996881254e-05
-2.76254342649075e-05
-2.14327077420199e-06
-1.81480822139146e-05
-8.81758813509396e-06
-4.46893091272987e-06
-2.64589980527777e-05
-9.33749850105153e-06
-8.82149920328331e-06
-1.30009455059947e-05
-3.09139671131467e-06
-5.45102849830691e-06
-8.86288583917496e-06
-1.16980957440992e-05
-8.04392745176818e-06
-1.80780426077483e-05
-1.71389912374636e-05
-2.17369310138627e-05
-2.80678881548329e-06
-6.35475676403363e-06
-5.18139858615098e-06
-1.25870743079618e-05
-1.06989684561298e-05
-2.08733146325043e-05
-1.77820855329439e-05
-1.46763637450638e-05
-4.78107685439038e-06
-9.39134846961719e-06
-1.69537943791768e-05
-6.65414894521482e-06
-1.92875775444273e-05
-1.60571364604216e-05
-1.26349064366634e-06
-1.54657681630692e-05
-2.36627329923013e-05
-1.01277415274078e-05
-1.20608586973114e-05
-2.03042309197828e-05
-2.66304621971786e-06
-1.90179151683895e-05
-1.37837067738024e-05
-1.32805359195943e-05
-1.86690986098879e-05
-3.60205106215819e-05
-1.63702257442656e-05
-1.38064755441951e-05
-1.06733355399044e-05
-1.28228122939831e-05
-4.571508805774e-06
-2.27504291775381e-06
-1.58651460132269e-05
-1.77865714348994e-05
-9.16666988983767e-06
-5.7778061145962e-07
8.90580766557884e-06
-1.07242423669691e-05
-1.4012824959982e-06
-2.5344999274597e-05
-2.13251908152598e-05
-2.58575141844291e-07
-1.55937553727639e-05
-4.86549301113288e-06
-1.21360337294515e-05
-1.6226570130006e-05
-2.83614680111794e-05
-5.38523260518791e-07
2.14982571072831e-07
-1.1239176078658e-05
-8.08797631060303e-06
-2.63336053829486e-05
-1.61657288425703e-05
-4.12654475618932e-06
-1.80758880634371e-05
-1.52658397269005e-05
-7.55751588558547e-06
-7.16155422714115e-06
-1.86457369778408e-05
-3.67738830626667e-06
-1.12845521678804e-05
-9.6471126962074e-06
-1.15153849113658e-05
-2.29265892083495e-05
-7.7288038868386e-06
-3.99789102492339e-06
-8.26345606055485e-07
-1.50901188221218e-05
-1.24903162916288e-05
-1.22637168265023e-05
-8.24207667587285e-06
-1.8554406761922e-05
-9.11541736427988e-06
-5.89164863095752e-06
-1.12031698071358e-05
-2.69618199028958e-05
-1.26252101833293e-05
-8.46129168521397e-06
-2.42626422710788e-06
-7.46286285965199e-06
-1.52667497085336e-05
-1.02343985004953e-05
-5.05911492448979e-06
-1.66902746362322e-05
-2.06828733224824e-05
-1.63599784174145e-05
-2.13964956880253e-05
-2.64713512346827e-05
-1.3827314075427e-05
-9.46205063560888e-06
-1.14897385495838e-05
-1.2664040081578e-05
-1.9380418779483e-05
-1.52091646640444e-05
-1.99963358687805e-05
-3.2895051769587e-07
-4.06882330150039e-06
-1.16371049640944e-05
-8.17677582770143e-06
-3.31066873588116e-07
-1.02704962712326e-05
-1.69586403098559e-05
-1.63038893009745e-05
-1.50444454750355e-05
-1.00123233384221e-05
-1.62306515749319e-05
-5.42273212359755e-06
-1.94664220721982e-05
-1.95212197190895e-05
-1.26861898436742e-05
3.3042220882578e-06
-1.19881703549684e-05
-1.59068571234939e-05
-2.25376625371421e-05
-1.0182570531803e-05
2.71226625048453e-06
-1.44749486820013e-05
-2.50007592951699e-05
-1.56884784097407e-05
-1.02812767868847e-05
-1.23106136002134e-05
-7.86404009609214e-06
-1.52921735142529e-05
-7.48414163051086e-06
-1.27528523779282e-05
-1.46607462944182e-05
-1.21359332768646e-05
-2.63939722097049e-05
-2.0695741392778e-05
-2.52000575869306e-05
-6.24989139585617e-06
-1.24696508052401e-05
-2.15188452482708e-05
-1.14616068306723e-05
-8.42921105788542e-06
-3.83215395257724e-06
-8.6523323438919e-06
-1.72183240071247e-05
-1.61241056573064e-05
-2.16464132658794e-05
-6.78764051770541e-06
-4.60743356622188e-06
-1.30536402086869e-05
-1.02169306647573e-05
-1.05428324096454e-06
-1.14545433542251e-05
-8.36555548410347e-06
-1.98340015926914e-05
-6.30813895621131e-06
-2.72720828133955e-05
-8.7213950878437e-06
-2.17505274773783e-05
-9.37019878949477e-06
-1.52366557208089e-05
-1.94568822153412e-05
-2.62512832466797e-05
-6.71719156765963e-06
-1.68841656166211e-05
-1.64827753109665e-05
-3.39413076260347e-06
5.13296541556179e-06
-9.42743822565733e-06
-1.63586670363682e-05
-1.26252219981597e-05
-2.04304015196523e-05
-1.47401726017103e-05
-6.36299799283894e-06
-1.0666808289607e-05
-2.53814815683228e-05
-9.66199879495919e-06
-8.81138622917863e-06
-2.01674524441023e-05
-1.95534143069835e-05
-1.829516569238e-05
-1.33640782626483e-05
-8.57215088151945e-06
-2.4651925243456e-05
-1.41761016950158e-05
-1.21657460881704e-05
-1.59488613143326e-05
-7.28719474844793e-06
-1.01107435223125e-05
-1.45511975751426e-05
-8.04218150849609e-06
-4.14918454280119e-07
-1.13679012677718e-05
-1.02476072356387e-05
-2.68466903318969e-05
-2.22741804454876e-06
-1.49697149516536e-05
-4.3846646956811e-06
-8.93472281176274e-07
-6.53950595211052e-06
-1.0166714003043e-05
-1.6713256977948e-05
-1.3755947222546e-05
-4.78238610003957e-06
-1.74325000253304e-05
-1.45983257611749e-05
-1.61308206384571e-05
-9.53078627503221e-06
-2.08966946812165e-05
-1.68795894770106e-05
-1.13933019182038e-05
-1.57172940414925e-05
-1.76306647365107e-05
-9.31715221016333e-06
-2.65822965849071e-05
-1.5779964275339e-05
-9.12441286554031e-06
-1.9791894517113e-05
-1.0366204655433e-06
-1.36138520308112e-05
-1.39040144235241e-05
-1.55387796102448e-05
-6.26184666493448e-06
-3.15771125991154e-05
-1.81886908265393e-05
-2.80791882794238e-05
-5.80269122971714e-06
-6.67716668645177e-06
-8.7163676887465e-06
-1.33477265652717e-06
-1.47121410754883e-05
-1.55176288112596e-05
-1.10791829516851e-05
-1.20638405963934e-05
-1.75961200849994e-05
-7.15727583946599e-06
-1.55795016040514e-05
-1.06783040074151e-05
-1.72982889810188e-05
-1.20848950638076e-05
-1.93014533554336e-05
-7.4332146269055e-06
-1.31035730747252e-05
-2.07604061677919e-05
-2.32463406171394e-05
-1.39861699567201e-05
-2.91664305274974e-05
-1.10004333010228e-05
-1.45420756326613e-05
-1.22332744734393e-05
-1.31024142334192e-05
-1.74936574276187e-05
-2.51413673913109e-05
-7.61375485026133e-06
1.28625415603334e-06
-4.15984092358693e-06
-3.95407458123088e-06
-1.37179748963331e-06
-1.48746785223091e-05
-1.88436389889581e-05
-1.6792169284522e-05
-1.27816568322065e-05
-1.50257442264485e-05
-5.28163470348106e-06
-2.04775123057846e-05
-5.87546611906272e-06
-1.50330829573355e-05
-9.21093820150075e-06
-1.12148291985178e-05
-1.46405406174761e-05
-1.54457622243849e-05
-6.51948721241996e-06
-2.09515623483533e-05
-1.55433564832745e-05
-2.12571356784911e-05
-1.01628459380077e-05
-8.18258351885365e-06
-1.12690217611083e-05
-1.30279337854521e-05
8.63758771904131e-07
-5.64126353754064e-06
-7.64277561604734e-06
-1.2955775938179e-05
-1.02337163668855e-05
-9.03977623617971e-06
-1.41712989115475e-05
-2.0200046324212e-05
-1.48833333642992e-05
-3.19956169859225e-05
-5.90684102863389e-06
-1.0144187240933e-05
-9.47442865708976e-07
-1.11058831060449e-05
-1.36060767313245e-05
-1.83302473345799e-05
-2.72595685600585e-05
-1.73517141755352e-05
-1.56661375827238e-05
-1.50071829913621e-05
-1.50533401193409e-05
-3.93148959654724e-06
-6.1293120898596e-06
-6.41230681056556e-06
-1.46229412580204e-05
-1.66410059487713e-05
-1.49438552972835e-05
-5.55085454434668e-06
-2.14377869213111e-05
-1.28133050911592e-05
-2.30143062057681e-06
-1.8667687114389e-05
-2.1613191551147e-05
7.28095609785008e-06
-1.92216214997291e-05
-2.247178262574e-05
-1.91357733687068e-05
-2.12445308525631e-05
-1.86383034040859e-05
-1.63680767519494e-05
-5.86450459801082e-06
-8.87251698771623e-06
-1.32341722748007e-05
-1.33430522242202e-05
-9.15527361854051e-06
-2.39391515709053e-05
-2.24018797653682e-05
8.53363338739815e-07
-1.173913992796e-05
-1.82864537388619e-05
-9.4999627595395e-06
-1.37107816427158e-05
-1.18292212804635e-05
-1.88387583983601e-05
-4.36125392355678e-06
-1.38393536396315e-05
-1.07639873924198e-05
-2.01919501047611e-05
-7.83352137774315e-06
-1.64821360297997e-05
-6.23095032941997e-06
-1.74359322770002e-05
-1.46166714404125e-05
-5.20582910401876e-06
-1.89225223315984e-05
-2.43494125154539e-05
-2.36045476357946e-05
-2.02513179824536e-05
-8.06624732983668e-06
-1.66174303403423e-05
-9.17218488557973e-06
-8.3612571156421e-06
6.38011492692983e-07
-1.2793778705677e-05
-1.56601754489404e-05
-8.42710048838412e-06
-1.4566553328303e-05
-6.16702783076831e-07
1.43801125387171e-05
-7.57539675816042e-06
-2.01198638471205e-05
-1.33323477136206e-05
-1.65650491703331e-05
-2.36378066336467e-05
-1.70591854136856e-05
-2.03786386399741e-05
-1.09033150933204e-05
-5.78933111671479e-07
-1.39114767894298e-06
-1.51764691984666e-05
-1.06015796551929e-05
-1.94993626267485e-05
-1.26302936518033e-05
-9.97308253496106e-06
-5.97239925302233e-06
-2.34977252157129e-05
-1.75179778919041e-05
-1.26401213084619e-05
-1.32333298815315e-05
4.45795319428933e-06
-7.42592275807289e-06
-1.34219772615262e-05
-1.13236263320062e-06
-1.74937343753563e-06
-1.46968766179265e-05
-1.4360669515834e-05
-1.0344524042323e-05
-8.3111154820746e-06
-8.44832721488608e-06
-6.89741151346485e-06
-1.19595829603572e-05
-1.89197059598804e-05
-1.4883516040273e-05
-1.95193476312479e-05
-1.51008782731333e-05
-1.27179690198376e-05
-7.60553311733932e-06
-1.34955929529999e-05
-1.50240884728513e-05
-1.4453523582952e-05
-1.72227964035554e-05
-1.39674217118214e-05
-1.02792786924854e-05
-1.29183727832686e-05
-1.91672174546152e-05
-9.89978187568631e-06
-2.50951949229113e-05
-1.60064133610365e-05
-1.20728036288158e-05
-5.23696930903339e-06
-4.25732218939722e-06
-1.76673904265144e-05
-1.66831391611947e-05
-1.37263261325701e-05
-2.39632007428084e-05
-3.15347010944959e-06
-2.06584596818907e-05
-1.71962257782807e-05
-1.23715693706194e-05
-1.01078840835911e-05
-1.10938129059379e-05
-1.90057259993216e-05
-1.31877650158618e-05
-5.03582575702449e-06
-1.94113247601796e-05
3.91437212122944e-07
-1.55890875501477e-05
-4.06872531853777e-06
-7.43714914310249e-06
-1.62291645691507e-05
-2.05422597138302e-05
-2.2088638983716e-05
-2.04995405505221e-05
-4.65037627974644e-06
-1.89879533427175e-05
-6.35209346158826e-06
-1.55809550560332e-05
-2.39745701701672e-05
-3.84411866041373e-06
-1.58924813265444e-05
-3.2212459236948e-06
-1.16108589920317e-05
-1.30293740742888e-05
-9.58383158185799e-06
-1.13095737198132e-05
-3.08093559201392e-05
-2.34859992656477e-05
-1.68272560097183e-05
-2.0887318461527e-06
-1.18290596469006e-05
-1.21786939720288e-05
-2.18495512794299e-06
-2.09791393085623e-05
-2.17842319630134e-05
-1.78231874526053e-05
-1.74586240660798e-05
-4.58434121007705e-06
-8.1042793889517e-06
-1.5160689629482e-05
-1.71568971390519e-05
-2.1067739680271e-05
-2.22601239953956e-05
-1.60334495786837e-05
-1.28551943706826e-05
-4.18237759479582e-07
-1.01997108250039e-05
-6.23326825820388e-06
-8.28487633341295e-06
-2.10880162428791e-05
-1.0065332531026e-05
-2.57361520029124e-06
-1.37285443762848e-05
1.44193904185376e-06
-1.0348708572474e-05
-1.46235446360593e-05
-6.0310972530359e-06
-6.0152037312061e-06
-8.37693678923233e-06
-9.37312835313376e-06
-8.68245416381961e-06
-1.60977140222179e-05
-5.28479263875017e-06
-1.08156442064306e-05
-1.18119449811802e-05
-5.09239211682521e-06
-1.61205050199911e-05
-1.46876912908974e-05
-1.27963015057431e-05
-1.17123626845623e-05
-1.0138451986852e-05
-1.13485582996674e-05
-9.89379213205166e-06
-1.90587314825961e-05
-2.75956652383903e-05
-1.05138602643522e-05
-1.8429800974116e-05
-8.7207600471512e-07
-1.72943777006071e-05
-7.91436049462602e-07
-1.31714798430062e-05
-8.6870713534125e-06
-1.35434565449081e-05
-1.51217793344931e-05
-8.23327709246631e-06
-4.7055848249829e-06
-7.2032749494818e-06
-7.96572335998466e-06
1.76795745821059e-06
-1.29493896010575e-05
-2.29499635609716e-05
1.10631039535815e-06
1.21934688120667e-05
-2.04188728254418e-05
-6.93128567803261e-06
-2.31566314583397e-05
-4.82632623671537e-06
-8.53177387119435e-06
-3.46773389497679e-06
-1.03669948864078e-05
-1.72591988815257e-05
2.75417489087739e-06
-2.65186196267402e-06
-1.39951845844924e-05
-1.39461854728972e-05
-8.83532917404754e-06
-1.97153364408382e-05
-1.95747352506525e-05
-8.981274810225e-06
-1.00589038523484e-05
-3.22760291821216e-05
-3.07634468393751e-06
-6.89616537033031e-06
-1.05801303979389e-05
-9.62248003067554e-06
-2.02866217074206e-05
-9.89943809428081e-06
-1.57068055967129e-05
-3.22078453871154e-06
-3.06239332780633e-06
-1.82306150375285e-05
-1.52767578571359e-05
-1.37539407238282e-05
-9.46235257785525e-06
-4.85263428842873e-06
-8.52465248842264e-08
-9.94473455354079e-06
-1.651107441299e-05
-1.05115967897981e-05
-2.46897270622235e-06
-1.58114663100012e-05
-1.4508045481079e-05
-1.63487608982538e-05
-2.52507709524632e-05
-1.3041682357142e-05
-1.46163502642255e-05
-9.81171857416308e-06
-7.55706566687117e-06
-6.74912464833296e-06
-1.37451823555655e-07
-1.54402289066463e-05
2.20003031554623e-06
-1.61624418882094e-05
-4.93179202990775e-06
-1.81644495519156e-05
-1.46418607615015e-05
-3.17405353749946e-06
-2.58840757162297e-05
-1.72321439058603e-05
-1.42663303728162e-05
-3.32736143555218e-05
-6.37226156577082e-06
-5.93470417077133e-06
-1.10916530781356e-05
-1.82840732458541e-05
-1.74920969778787e-06
-2.01253909272751e-05
-3.46670000931972e-05
-1.86986853458018e-06
-1.08424311507842e-05
-6.47722437310569e-07
-2.81768426786101e-05
-7.69273292849267e-06
-1.56089564703061e-05
-2.10830872949102e-05
-9.82178853308927e-06
-1.45646351315983e-05
-3.3740262182869e-05
-2.07855741039019e-05
-1.08961723595071e-05
-1.52955432250494e-05
-9.04754334671694e-06
-1.4681639097597e-05
-8.13124684131684e-06
-4.89341165644197e-06
-6.69778414954659e-06
-2.31738959913754e-05
-5.67697093356698e-06
-2.90284331693006e-05
-3.22161736235749e-05
-1.88141292937362e-05
-1.3262045819528e-05
-1.9136641077778e-05
-9.94169828655629e-06
-1.09215867040984e-05
-4.23218205007973e-06
-1.21207594868628e-05
-1.03218975896317e-05
-1.3970801967923e-05
-8.29022021119622e-06
-6.7473065660915e-06
-1.39804948486624e-05
-3.79976543094991e-06
-7.75443356721473e-06
-1.40502112228604e-05
-1.61083646913118e-05
-1.61454863700534e-05
-3.0598611579757e-06
-1.41183212439009e-05
-1.6720529102289e-05
-1.50971696604864e-05
-2.17505671002279e-05
2.06356571332699e-06
-1.79041764063829e-05
-1.51154703477229e-05
-6.414207937095e-06
-7.67447197018107e-06
-1.15355465117003e-05
-1.52451543886638e-05
-1.67748857327032e-05
-8.59121243411971e-06
-1.15681189301435e-05
5.91049621629852e-08
-2.17449383403373e-05
-7.38066600615667e-06
-1.11860175841458e-05
-1.73243741101542e-05
-3.7994683795595e-06
-5.73451016044997e-06
-2.40293158868928e-05
-1.1880234893401e-05
-7.0160383961505e-06
-1.30031450502772e-05
-1.36666140325395e-05
-9.59051630079988e-06
-2.51532833726499e-05
-1.74983898640841e-05
-7.49530455201008e-06
-1.13225507417592e-05
-7.41124875368706e-06
-4.19933941440426e-06
-1.41173337462504e-05
-2.03478286066485e-05
-1.40955336930815e-05
-2.8215918065042e-05
-4.28504934837682e-06
-3.23025437893773e-06
-2.33421590868751e-05
-1.60205066633765e-05
2.13322045385836e-06
-1.12685344144673e-05
-1.18252080212286e-05
-1.44060158400291e-05
-6.66930237750237e-06
-2.12972987431249e-05
-1.29136524254642e-06
-1.93793230870354e-05
-1.67079954611664e-05
-1.23716367149068e-05
-1.17243997793871e-05
-1.09494168490782e-05
-9.18687223689166e-06
-1.44836005698e-05
-6.04488565706918e-06
-2.24774269916087e-05
-8.17773720636374e-06
-2.0742031470984e-05
4.4920816144214e-06
-1.02515283612667e-05
-2.359543828948e-05
-2.06004325242788e-05
-9.42378256569776e-06
-2.1434759784907e-05
1.11106388503588e-05
-1.85037036960829e-05
-2.0394200832742e-05
-1.54345910960972e-05
-1.56280032047047e-05
-6.00836924681659e-06
-6.1009568429653e-06
-2.52242839053119e-05
-1.09965621071758e-05
-5.73372010956758e-06
-1.20202288829003e-06
-3.62447799574865e-06
-6.53120267738086e-07
-1.0299424152226e-05
-8.07550589165083e-06
-1.19270230726895e-05
1.17685949905028e-05
-1.17467343616941e-05
-1.33761435589459e-05
-7.8445873296612e-06
-5.64260055461681e-06
-6.6935141197265e-06
-1.37998059292213e-05
-1.00202042337931e-05
-1.64725019397544e-05
-8.12897305916734e-06
2.11796880433729e-06
-8.9789466407344e-06
-2.4543117864923e-05
-1.09774955764404e-05
-2.18259294867804e-05
-3.04600338080664e-07
-9.65295589955487e-06
-8.56918338735053e-06
-1.30493401378647e-05
-1.45298063021549e-05
-6.75476058390752e-06
-1.4003674473189e-05
-1.06739393085525e-05
-2.36061548385441e-05
5.14493093321621e-06
-2.07856669925617e-05
4.99523815515732e-06
-3.40853021784827e-06
-1.31684638285823e-05
-1.17395309350943e-05
-4.11311805772963e-06
-2.31579724043203e-06
-3.11560063242015e-05
-2.13434276950057e-06
-2.37177264034034e-05
-1.17159701348127e-05
-1.40270563722673e-05
-1.65290472491037e-05
-1.16194590874232e-05
-7.46966622961347e-06
-1.73263995284112e-05
5.2645564851836e-07
-6.15218483069055e-06
-1.98052381805485e-05
1.91701657691263e-06
-4.21081330314844e-06
-7.04690534690006e-06
-2.68339017794864e-06
-1.7534748974529e-06
-5.60574821301024e-06
-8.37623587210652e-06
-1.14417063661509e-05
-4.44590831925952e-06
3.39590716901698e-07
-1.39452688888335e-05
-2.60650576431531e-05
-1.37173954373895e-05
-1.65306014911119e-05
-1.54984262249405e-05
-2.53258769011106e-06
-1.536960227545e-05
-1.32429756007053e-05
-6.14641744883488e-06
-1.39253486744724e-05
-4.3855352835663e-06
-6.97445532092698e-06
-1.04205902750545e-05
-1.04941848364004e-05
-1.55447784158333e-05
-1.85080374910501e-05
-9.3384707420631e-06
-1.23723265054683e-05
-1.33432826564857e-05
-2.14984236144283e-05
-1.09984968246681e-06
-9.24343557574977e-06
-1.45630719488066e-05
7.03579118091101e-08
-4.72487148774021e-07
-5.59268244439871e-06
-1.99188233283066e-05
-8.38237598003591e-06
-7.79556203799418e-06
-2.65763908662797e-05
-1.1497521887281e-05
-1.60540652820353e-05
-9.95488296762336e-06
-1.02841175125246e-05
-1.3106102858422e-06
-1.7231383590075e-05
-1.81602933757142e-05
-1.67614601608445e-06
-8.33033745009617e-06
-4.25417298542937e-06
-1.07102768631369e-05
-3.46901644509202e-06
-1.77505804237503e-05
-1.74954987812164e-05
-6.28294808394787e-06
-8.33092145590464e-06
-3.77984336024542e-06
-1.63892100195628e-05
-7.81247101772708e-06
-2.00769966320258e-05
2.07944004081865e-06
-9.34250706448905e-06
-7.74990589796051e-06
-7.06740115489722e-06
-2.03544434540211e-05
-5.47136422334641e-06
-5.29232139593272e-06
-5.39572815316334e-06
-1.49853272203932e-05
6.44483045037024e-06
-8.40655753143876e-06
-3.23392578573225e-06
-2.57795715601378e-05
-8.38395452404242e-06
-6.62153537639496e-06
-5.76503879252947e-06
-1.16604470565542e-05
2.73396448705769e-06
-1.80769588078848e-05
2.07188502719984e-06
-1.0715816576793e-05
-9.60228855824294e-06
-1.02853028415768e-05
-4.27314355740998e-06
-7.47565161471111e-06
-1.06380456500909e-05
-8.28037579334727e-06
-1.47096800220464e-05
-2.30441018485177e-05
-1.44032218471639e-05
-2.04615527328857e-05
-7.59541917328137e-06
1.64683500578856e-06
-2.00040590365954e-05
-1.4263352604267e-05
-1.69096948061389e-05
-1.56281118834193e-05
-1.12162594833209e-05
-1.40728040340568e-06
4.82410483518287e-07
-1.05666098639181e-05
-1.29032599191685e-05
-1.47044034451331e-05
-1.08681378384802e-05
-1.38009479813484e-05
-1.96767277896138e-05
-3.96479939703035e-06
-1.00842944753428e-05
-1.01070565964894e-06
-2.23021707105051e-05
-9.21108888964364e-06
1.45077909738962e-05
-4.85361067801462e-06
1.94135254933157e-06
-9.63093850570989e-06
-2.41448523211246e-05
-3.7360290201227e-06
-1.30152783014056e-05
-1.5219305474805e-05
-2.34276669184061e-05
-1.54463103471063e-05
-6.21049311366904e-06
-5.34238627992035e-06
-1.42738755833496e-05
-1.21901816629056e-05
-1.99369264686819e-05
-4.80840751303204e-06
-7.44293293048733e-06
-6.77165762848486e-06
8.17751967367956e-06
-1.27868465617726e-05
5.20667057544962e-07
-7.62760681782239e-06
-2.99723447260899e-06
-1.61611774908398e-05
-1.02454613306117e-05
-8.38835328538467e-06
-4.30662460444251e-06
-8.20435091101112e-06
-1.49994478750725e-05
-1.89908243751688e-05
-7.70139322108257e-06
-1.78176971820151e-05
-7.82003721009064e-06
-1.43728307721917e-05
-3.96319304368912e-06
-9.6577524603741e-06
-1.7120842065228e-05
-8.18373578012107e-06
-1.72324502071412e-05
-8.23478024853195e-06
7.5455001013625e-07
9.77819361965973e-06
-2.4842130598493e-05
-4.17265894583846e-06
-1.3106135329861e-05
-7.71370596633518e-06
-7.88827044027226e-06
-1.08451393991425e-05
-1.02390158267947e-05
-5.47074236410312e-06
-1.9590816902471e-05
-6.7221897895884e-06
-2.22904392033329e-05
3.3265023862884e-06
-1.77855332265458e-05
-2.13810230940903e-05
-4.84384038567123e-06
-1.60330271167478e-05
-5.88101932004724e-06
3.72263443188224e-06
-1.17103311546978e-05
-8.78353930509692e-06
-5.66642737375056e-06
-8.91482139114311e-06
-9.83258052586276e-06
-1.90697320817046e-05
-1.56848102931324e-05
-2.39661787535693e-05
-7.71456009841154e-06
-4.6772094703899e-06
-7.75321359699151e-06
-4.32638125991611e-06
-1.28851449381025e-05
-2.07075312757608e-05
-2.0561530983092e-05
-1.4003077108632e-05
-1.49443630581935e-05
-1.00826265369156e-05
3.85706922523158e-06
-1.62770490498494e-06
-6.42138023468281e-06
-1.57622936032539e-05
-2.00503075798564e-05
-9.46275929724253e-06
-1.14231174211112e-05
-2.41385182444511e-06
-9.2519563095118e-06
-1.08775980560143e-05
-1.36408610217566e-05
-4.31155560575536e-06
-1.58628105547899e-05
-2.75080864666084e-05
-1.38705746891249e-05
-4.88431583884709e-06
-1.71824201408152e-05
-9.24381482300522e-06
-1.64124500282587e-05
-2.00904963390007e-05
-8.15606902700122e-06
-2.02599475468631e-05
-8.03882527538679e-06
-4.53286957709803e-06
-3.09905617953124e-06
-1.81519650683001e-05
-8.74401080854208e-06
2.65715614966759e-06
-1.72986400935301e-05
-4.98342012680664e-06
-1.65545246249228e-05
-1.60376955981751e-05
2.62942215531886e-06
-1.48012950489979e-05
-7.36164968111669e-06
-1.09866604141156e-05
-8.36060306540042e-06
-1.69819883889637e-05
-8.41305572913941e-06
-1.42607524518636e-06
-7.40900203141474e-06
-1.97908323127795e-05
-2.5919186039218e-05
-1.40818415801078e-05
-6.11656093404361e-06
-9.74289682238518e-06
-6.21974409403042e-06
-1.25676490537339e-05
-1.87489826582771e-05
-3.65235664532717e-06
-1.58408194134937e-05
-2.26132121340081e-05
-3.74709981487251e-06
-2.20745337605156e-05
-1.56366414752417e-05
-1.10185249980535e-05
-1.12864458085131e-05
-6.70909772201345e-06
-5.05179462802318e-06
-1.46292327521219e-05
-1.34925186985565e-05
-1.79892461204177e-06
-9.11872761056575e-06
-1.49276164059912e-06
-6.26642817307726e-06
-7.90757918008434e-06
-7.54551241531472e-07
-1.66416049460466e-05
-2.36976653205955e-05
-1.07469698747955e-05
-2.08925954712968e-05
-1.49632468955491e-05
-1.58739240027666e-05
-1.98918156642928e-05
-5.36451560836854e-06
-3.94693426861468e-06
-1.69741344612882e-05
-1.84543056985166e-05
-8.39770862828733e-06
-2.14008047434018e-05
-1.24423665516472e-05
-2.29266967800758e-05
-1.49805736581396e-05
-1.03662676484522e-05
-1.35198437823078e-05
-1.40271869230666e-05
-1.77517256673016e-05
-8.22593461708665e-06
-2.75465738064308e-06
-3.91268212831354e-06
5.74744321476018e-06
-1.33924725395674e-05
-1.87430049685452e-05
-5.31423601218828e-06
1.86338862012626e-07
-1.41752070987074e-05
-7.54448152288597e-06
-1.11801868853067e-05
-9.39012172394395e-06
-1.16072654674815e-05
1.64902890773191e-06
-1.81146775543093e-05
-7.0530149194577e-06
-2.06233737329962e-05
-8.03335032290033e-06
-8.06626126985147e-06
-7.55371078513403e-06
-9.21819560126109e-06
-1.55145335431784e-05
-9.09344081551862e-06
-5.87080138161093e-06
-1.37153904677898e-05
-8.73047252255408e-06
-1.94249109327731e-05
-6.52159467665778e-06
-1.62930114070415e-05
-1.36823499010198e-05
-9.54630344511603e-06
-1.3329223060647e-06
4.24603647897977e-07
-1.39324861262098e-05
-1.47279623061684e-05
-9.69284855753955e-06
-1.22186964246477e-05
-1.29813585146427e-05
-1.40384764516678e-05
-1.49311809567004e-05
-6.5021862312251e-06
-6.34008580606627e-06
-5.86221859428826e-06
-1.57230641177861e-05
-2.48888727739406e-05
-4.04527972568929e-08
-1.04411202437491e-05
-8.84830444738911e-06
-2.95064861659706e-06
-4.95162606807731e-06
-2.56503447362487e-06
-9.88722379242392e-06
8.14846911136052e-06
-3.85610456426124e-06
-8.85680299919568e-06
-3.17451613844052e-06
-8.09357503646925e-06
-6.21639026387413e-06
-6.49911279686622e-06
-3.9625420964644e-06
-8.63954300878959e-06
-8.27500073950763e-06
1.04475194723151e-05
-1.1681035683025e-05
-6.41396790256596e-06
-1.6283613028956e-05
-9.53128376989475e-06
-1.4934914831198e-05
-1.01334180877872e-05
-7.50415661358311e-06
-1.43421194785363e-05
-4.09418536956993e-06
-2.05177536755328e-05
1.0180292242415e-06
-5.12894984555527e-06
-2.35307822822405e-05
-1.77171353349005e-05
-5.46512675401605e-06
-1.20663006998507e-05
-3.29236924228936e-07
-5.8634437794123e-06
-9.74888574211689e-06
6.74852273373325e-06
-2.31691817816262e-05
2.26216747561447e-07
-1.65983036268802e-05
4.50635093264208e-06
-1.4079730676927e-05
-3.91076747397689e-06
-3.9281103150264e-06
-1.08976792775858e-05
-1.77855507711991e-05
-8.33069616329115e-06
-1.7868114246306e-05
-1.49203973785271e-05
-8.38753091423024e-06
-4.42202200460475e-07
-2.22260816878545e-06
-6.17509779242386e-06
-8.76253446684703e-06
-1.63630077020118e-05
-1.87546420997266e-05
-4.79342247299697e-06
-2.25764511100642e-05
-1.6626733350595e-05
-7.79550718330048e-06
-1.69862966172003e-05
-1.44753297115473e-05
-2.76358827880934e-05
2.02634528856183e-06
-3.79375001099861e-06
5.73304850628282e-06
-3.34397161981019e-07
-5.8820900752831e-06
-3.10211625550625e-06
-4.7709512682421e-06
-1.35792294458237e-05
-1.82926105610989e-05
-1.48225464357638e-05
-1.17292775060213e-05
-9.56663235849005e-08
-1.54878958541768e-05
-2.26229910403854e-05
-5.63793750683566e-06
6.2776047026472e-07
-2.56993247274425e-06
-1.50826875917433e-05
3.76633926676173e-07
-4.14245535824948e-06
-1.07990237895528e-05
-8.3834039924068e-06
-6.29641779805781e-06
-3.90892678869775e-06
-1.70782315508101e-05
-1.02492689228377e-05
-7.70333731838356e-06
-1.4042894256506e-05
-2.63985883465903e-06
-1.88134754851874e-05
-9.86776448756743e-06
-3.94497440349257e-07
-2.63007707542644e-06
-9.81623731008967e-06
-6.58984526526368e-06
-1.54692011047771e-05
-2.05738553441451e-06
-1.26205888204462e-05
-1.93262962320333e-05
-2.60782248163306e-06
-5.01765334287627e-06
-1.2735850279824e-05
-1.50700228335297e-05
-7.79582504207145e-06
-1.23721062545096e-05
-4.18928847313196e-06
-1.51730482016278e-05
-9.14775966149218e-06
-7.72695138606849e-06
5.00725317180824e-06
-2.13504860143006e-06
-1.68375900075075e-05
-1.17900355896885e-05
-2.041790068672e-05
-1.60288281599717e-05
-2.070329434177e-05
-2.12335137913608e-05
-3.23242362639575e-06
-1.23668761895925e-06
-1.10715182243639e-05
-5.95840545683236e-06
-1.29804843204675e-05
-1.424346940815e-05
-1.79123744718093e-05
-1.04529974892411e-05
-1.30099506388284e-05
1.16693372912583e-05
-8.28304798407427e-07
-3.61005070298335e-06
-1.42196851227388e-05
7.70963294657677e-06
-1.90947705415574e-05
-1.24456736871675e-05
-1.67656577332955e-05
-1.01806722127577e-05
-1.23060605382473e-05
7.96779455853587e-07
-5.74960310938625e-06
-3.50741296435039e-06
-4.68751825159416e-06
-1.08539910554751e-05
-3.44646235628888e-05
-1.27896754579429e-05
-1.47928544277315e-05
-2.32971465521409e-06
-1.5225668119893e-07
-1.29084525773986e-05
-1.38410435286523e-05
-1.83781073841005e-05
-2.25606346514898e-05
-1.6919022691839e-05
-9.16091892000243e-06
-1.52988027901254e-05
-1.07902233205726e-05
-5.80012597249917e-06
-1.6463886163819e-05
-1.03274798526518e-05
-1.40583862445541e-05
-4.8695652618066e-06
-1.0093428388076e-05
-1.27367433209904e-05
-1.10533684561488e-06
-2.01068104594182e-05
-7.04050276658438e-06
-9.93094246355321e-06
-8.21334792080792e-06
8.91466419661722e-08
-3.0167746960294e-06
-1.71797028154818e-05
-9.80726557667276e-06
-1.05918642203156e-05
-4.11247164205577e-06
-4.24464705169522e-06
-1.52805594393439e-05
-6.20930620435315e-06
-2.02473653584088e-05
-1.87394640385506e-05
-3.03655785507767e-06
-1.92883452710338e-05
-1.64941482533176e-05
-9.89718018057454e-06
-3.69746487167314e-06
-1.06260374989264e-05
-2.2847771827879e-05
-9.38019513180068e-06
1.81372712761056e-06
-1.48540114889878e-05
-7.70082488051233e-06
-1.9172455668939e-05
-9.92566074579145e-06
-1.6060063808972e-05
-8.88850122646699e-06
-1.3185779594454e-05
-1.21319260699647e-05
-1.51480790065996e-05
-1.49719965492031e-05
-1.20465288560678e-05
-1.24959128344799e-05
-2.78925711024141e-06
-1.37518788450391e-05
-1.19490406644961e-05
-1.43341961044853e-05
-1.14839963437967e-05
-1.35010204773711e-05
-1.13145875955433e-05
-8.8362361881713e-06
-1.64524885441977e-05
-1.48205032520416e-05
-3.31200093500072e-06
-1.82413791384664e-05
-1.02271048887655e-05
-1.15619386367256e-05
-4.13172992364693e-06
-1.50868973342657e-05
-2.28143748551192e-05
-2.19005279838866e-05
-1.36856612189178e-05
-1.1362551795417e-05
-2.04512654093738e-05
-1.3609881852181e-05
-5.59339901255833e-06
-1.80149835226662e-05
-1.59371203572304e-05
-5.73097422098098e-06
-1.75227197063034e-05
-2.58801711252105e-05
-1.0763755710239e-05
-8.77523380585578e-06
-4.83784867834323e-06
-1.09466712595393e-05
-2.10498188483439e-05
-1.30274065368778e-05
-9.45437838745849e-06
-1.20133093393541e-05
-6.15586640540912e-06
-3.83038289132535e-06
-1.02496406657663e-05
-3.18755346135951e-06
-1.02851367767934e-05
-3.39107610975392e-06
-2.47066071229158e-05
-1.46716003616681e-05
-3.72602717078535e-06
-5.78686930400748e-06
-1.04606493055726e-05
1.29099512569884e-06
-1.77023169709509e-05
5.07903682589382e-06
-1.37911348675687e-05
-6.68074222974034e-07
-1.04903285335143e-05
-1.04936989683425e-05
-7.55535265013033e-06
-1.49178127783804e-05
-2.94310782671975e-06
-1.90346886754946e-05
-2.14783246576102e-05
-5.79126516924964e-06
-9.35704075954003e-07
-6.22974836209643e-06
-1.24024221690437e-05
-5.39369143330519e-06
-2.13208172911285e-05
-1.40307062934166e-05
-9.51229692520312e-06
-5.12082714462442e-06
-7.11232685545706e-06
-1.94167243171866e-05
-2.19842995974206e-05
-1.44816608417922e-05
1.47343380055229e-06
1.00063983826852e-06
-5.32575052044044e-06
-1.12147691374897e-05
-2.25427242473474e-05
1.99159504366925e-06
-1.43132083969194e-05
-1.5297666946422e-05
-3.77430327643464e-06
-1.62189231803494e-05
-1.98628548997417e-06
6.9060434921482e-06
-1.51877809613166e-05
-2.07498037197684e-05
-7.72982426988933e-06
-1.39815067712293e-05
-1.54580845037209e-05
-1.41719848589299e-05
-1.42489908520312e-05
-7.37386573739067e-06
-1.72723430815463e-05
3.44911510490184e-06
-3.75521514355294e-06
-1.60727076589967e-05
-1.83230674154249e-05
-1.61336874231211e-05
-1.77715376728569e-05
-1.45691682543181e-05
-1.42783901288996e-06
-1.73576042050268e-05
-7.69431955069606e-06
-9.9057100400794e-06
-1.70376537580593e-05
-1.9849565112608e-05
-1.08772176524362e-05
-3.49460851655103e-06
-2.23955585044438e-05
-4.02542947924059e-06
-1.29702842758991e-05
-1.42645176266254e-05
-1.07419397487135e-05
-1.83819802504182e-05
-4.41783149431653e-06
-1.54584462245683e-05
-1.77728803029835e-05
-1.54085478057357e-05
-3.21662242458069e-05
-1.72121083313041e-05
-1.4295849875639e-05
-1.37138518382751e-05
-2.37751766338409e-07
-2.72916821312192e-05
-6.7282377285591e-06
6.04083496218704e-06
-4.93705901705392e-06
-1.44869425082607e-05
-1.29372145165262e-05
-1.24408803289017e-05
3.95001701390003e-07
-8.72610254388663e-06
-1.31326292572439e-05
-2.60468004518974e-05
-7.72806681050948e-06
-3.46397765225311e-06
-5.30609885953195e-06
-9.53452121719099e-06
-1.12432457736884e-05
-1.04486780365866e-05
-1.58876683252191e-05
-1.64170857552784e-05
-1.43836278257838e-05
-1.09650693781233e-05
1.19696703851707e-06
-1.43255215289454e-05
-2.01865157139089e-05
-2.67688014821929e-06
-7.63792121992851e-06
-1.51230660965892e-05
-1.16643530390514e-05
-1.03987699113328e-06
-1.81996309202729e-05
-1.7071362638587e-05
-1.18034561130291e-05
-1.8140450839372e-05
-5.47112355423918e-06
-6.02662348707925e-06
-1.72496821244345e-05
-8.80213426486183e-06
-1.17635977118992e-05
-1.67350831260363e-05
-2.93173043461797e-05
-2.04850234036313e-05
-7.39466515579657e-06
-1.50360959373153e-05
-2.61096115710259e-05
-2.302521415815e-05
-1.63431544775097e-05
-7.27968753409628e-06
-1.14595260148721e-05
-5.32208267941181e-06
-5.09567844742061e-06
-1.08382335521206e-05
-1.67782043210944e-05
-1.75001634517862e-05
-5.14582191395355e-06
-2.07412313434286e-05
-1.72352228852679e-05
-1.92142637717411e-05
-1.99875098427196e-05
-2.04202771149502e-05
5.55241259259517e-06
5.84601394188315e-06
-1.23100312044306e-05
-4.37295227986554e-06
-9.5615150833469e-06
-1.29015059567483e-05
-1.94103461712681e-05
-1.345287732866e-05
-8.00899737713375e-06
-1.28387164733302e-05
-6.32966789163409e-06
-7.49579696672964e-06
-1.44193223782287e-05
-8.8304406354999e-06
-1.36625627007077e-05
-8.89501165995039e-06
-3.02139658208598e-06
-7.63091723932436e-06
-8.12333847800628e-06
-1.58882477186371e-05
-1.11366427600219e-05
-1.03894286746797e-05
-1.55797081027279e-05
-6.23064459360878e-06
-9.80400231698868e-06
-3.47534655387598e-06
-9.45790236164539e-06
-1.29618395917529e-05
-2.22260923103484e-05
-2.16139137277936e-05
-1.86791947530674e-05
4.3234615041137e-06
-1.07249976229031e-05
-8.51661599766748e-06
-9.25721159837474e-07
-1.8650918443893e-05
-1.76330708217973e-05
-6.67321861383696e-06
-2.05227893675211e-05
-1.51680391655568e-05
-1.09743386741204e-06
-1.66647081895974e-05
-2.70814805070643e-05
-1.52130625567135e-05
-7.62511528643919e-06
-2.20925746389999e-05
-2.38276238787019e-05
6.28565095808575e-08
-1.88990152592741e-05
-3.52840993439996e-06
-1.48392692716562e-05
-1.07529833204404e-05
-1.45002927804085e-05
-1.68026916034253e-05
-3.33491544287516e-06
-2.71884636818836e-05
-2.24436617654235e-05
-1.66949916093446e-05
-2.07030811583051e-05
-1.38983348251893e-05
-5.23480252086194e-06
-1.36007224646464e-05
-6.17719124639198e-06
-7.77777121956551e-06
-2.56632990550288e-05
-7.26459164075825e-06
-7.09511674907633e-06
-1.1344764243391e-05
3.92565407453389e-06
-2.001853472991e-05
-8.46383332491558e-06
-1.21160763556181e-05
-5.90803135558817e-06
-9.22235161368406e-06
-9.36462505058035e-06
-1.5573488214957e-05
-1.27659577499403e-05
-5.74071303834504e-06
-8.12154202240853e-06
-1.18984015657365e-05
-4.16423069243083e-06
-2.60818051226433e-05
-2.75004523047892e-05
-1.48589227140757e-05
-1.32669124983901e-05
-1.1175127270938e-05
-1.2542020125283e-05
-2.75030453050515e-05
-2.26792908696209e-06
-1.60948418328069e-05
-1.17738261008228e-05
-2.5077421516689e-05
-1.6752784417321e-05
-7.19163716787725e-06
-1.65688180159037e-05
4.09777018918647e-06
-6.01564569595156e-06
-5.08839422727606e-07
-1.69836443236057e-05
-1.45374438953339e-05
-1.23246747294485e-06
-6.12438493017331e-06
-1.32342314009421e-05
-1.28707251131826e-05
-2.20447438994482e-05
-5.05638526007976e-06
-2.0240795996709e-05
-1.86086668427457e-05
7.5219325645871e-07
-1.42409976617356e-05
2.10356158902964e-06
-2.39496929433203e-06
-2.59419473156766e-05
-1.20025778865573e-05
-2.82270684917154e-06
-7.58712688547079e-06
3.55497368183364e-06
-1.57760169272487e-05
-3.94465191356317e-06
5.67382518100673e-06
-8.97325731704109e-06
-1.20349466716198e-05
-2.79018035308271e-05
-2.4325011555128e-06
9.57374173272849e-07
-5.40525143656158e-06
-7.70317184854845e-06
-1.68198344310045e-05
-2.82310501139296e-06
-2.38358221049179e-05
-2.19920505156177e-05
-3.82717180497216e-06
-5.09105416724313e-06
-1.6813951572635e-05
-1.15699013780003e-05
-2.59226582713242e-06
-9.5069301887301e-06
-1.02684062772501e-05
-9.85416650934129e-06
-1.09418972470132e-05
4.71059057305752e-07
-7.33483487864491e-06
-1.11925837425382e-05
-2.18297413862543e-05
9.75832795331186e-06
-1.67217508065783e-05
-1.09848178121514e-05
-2.10695616773255e-05
-1.67525881396996e-05
-1.6159197223048e-06
-1.08362672117035e-05
-2.1655536194922e-05
-1.35844191600314e-05
-1.55076701894925e-05
-1.87328713084996e-05
9.6276808054322e-06
-3.25182394781744e-06
-1.92683091312618e-05
-7.40467834446776e-06
-5.71344533333387e-06
-6.22981158689273e-06
-2.91667596513533e-06
-1.11686798695696e-05
-1.59413228984352e-05
-2.58799250546675e-06
-1.70597421141245e-05
-1.58279504409116e-06
-1.99070358399486e-05
-1.96932781825622e-08
-1.23742219264183e-05
-1.85347050126545e-05
-3.20330738416699e-06
-1.68032943079678e-05
-7.27943288897736e-06
-2.86382595060917e-06
-8.1632936889076e-06
-4.18000889155265e-06
-5.48021048018443e-06
-2.69681514118037e-05
-1.19762303085099e-05
-1.48632739896551e-05
-2.60641821950748e-06
4.21678250168823e-06
-9.75611829360224e-06
3.25736400018674e-06
-9.47563503939875e-06
-9.16165138673781e-06
-3.26062921555372e-06
-1.5013056662472e-05
-1.17862010390482e-05
-1.49512192439637e-05
-1.39981049846395e-05
-5.50527163198614e-07
2.29290480349139e-06
-3.69712286418929e-05
-2.60640531575964e-06
-2.16451728597802e-05
-1.78301672203867e-05
-1.22598258859952e-05
-1.62193385943618e-05
-4.56737982742087e-06
-1.87599745888483e-05
-2.68827472999746e-05
-1.75777162268039e-05
-1.7933522237847e-05
-1.63921078973768e-05
-7.9853020932399e-06
-2.00701037488277e-05
-3.48932999198788e-06
-6.59454705006613e-06
-2.31203273098811e-05
-2.619821991678e-06
-1.06026382602963e-05
-1.11411362542076e-05
-6.81080203691762e-06
2.0180701304037e-07
-2.24116279772734e-06
-1.23653317731828e-05
-1.70027086540479e-05
-8.60356362506382e-06
-9.04916115621957e-06
-1.93590243961415e-05
-1.77863924386443e-06
-1.86570201880999e-05
-8.83778077402489e-06
-1.13460609017957e-05
-1.293628650001e-05
-1.32793774704772e-05
-1.26523402760049e-05
-1.02813387677216e-05
-3.74401363864489e-06
-7.66987011142692e-06
-6.42862158405944e-06
-1.41452122684616e-05
-1.21956870121515e-05
-3.87883949717186e-06
-1.75493101304592e-05
-9.42079932382659e-06
-2.13124940581703e-05
-4.06786007116605e-06
-9.33358134552015e-06
-1.7572575172986e-05
-1.23547790508365e-05
-6.30706614021321e-06
-4.51876138557585e-06
-2.95958268436659e-06
-1.82116561106799e-05
-1.20545358601098e-05
-2.92351729374855e-05
-2.20682389985368e-05
1.93215962399757e-06
-4.59625519915314e-06
-2.85046523556279e-05
-1.4410363690043e-05
-1.49402179553785e-05
-1.0659853676097e-05
-7.1899394818511e-06
-1.82774024623968e-05
-9.76212160203262e-07
-4.24229689233126e-06
-1.92890346686871e-05
-8.94413286614875e-06
-1.10109961238042e-05
-2.41570859310669e-05
-1.1923236210842e-06
1.32178834888173e-06
-1.07335578968872e-05
-5.03711935650401e-06
-2.60788653169352e-05
-8.99258146222586e-07
-1.3142807740625e-05
-1.27748942737801e-05
-2.26776598764144e-05
-1.54294504141669e-05
-1.83574270026943e-05
-1.5256555763627e-05
-9.74542170823273e-06
-8.20722881240769e-06
2.02677142622966e-06
-1.92482485380546e-05
-1.28423280290975e-05
-1.45382133752894e-05
-1.60616399887773e-05
-3.86307959414485e-06
-2.06248424083574e-05
-9.07167661057204e-06
-1.09667906803345e-05
3.52710994208877e-06
-9.48412197038695e-06
-2.06920874079489e-05
-2.06485411378492e-06
-4.09081202448632e-07
-1.32062443947529e-05
-1.39934170276457e-05
-1.02422661703463e-05
-1.1032890191498e-05
-7.68277874235058e-06
-1.533837308097e-05
-1.42715346750652e-05
2.50316236613465e-06
-1.33381327483303e-05
-4.23710302027015e-06
-1.06688558093682e-05
-2.95845329682821e-05
-1.83246325024855e-05
-2.32155626262326e-05
-1.38165206578116e-05
-3.67449111424096e-06
-1.67620905855976e-05
-1.6915227535035e-05
-9.97480186377891e-06
-4.58357456049708e-06
-2.61645251920086e-05
-2.50395177371561e-06
-1.40239963767131e-05
-1.76214401081101e-05
-2.77698341736109e-05
-1.08533492779711e-05
-5.30280525331852e-06
-1.40250228036605e-05
-8.09861319563732e-06
-8.46823800686036e-06
-1.01531413881688e-05
-1.96323185732788e-05
-1.54615085093856e-05
-9.40972682806754e-06
-9.67501321426007e-06
6.54026973940469e-07
-1.46919279993776e-05
-1.40474827752208e-05
-2.35446307509388e-06
-5.0467286354507e-06
1.66939740997408e-06
1.44199867057323e-06
-1.21075565469257e-05
-1.05112835073011e-05
-1.76692225817981e-05
-1.1774073938738e-05
-1.20191606321753e-05
-1.33461026069465e-05
-3.23544537076843e-06
1.4513175628742e-06
-5.43203905218244e-06
-1.04393531773451e-05
-9.17274772640973e-06
-1.64616901208257e-05
-1.22557500560357e-05
-2.28493565209643e-05
-1.18838308656009e-05
-1.51258219211631e-05
-2.7401049787791e-05
-3.8171614685323e-06
-1.85391364558487e-05
-5.23146182560632e-06
-1.40812227603017e-05
-2.46912040935138e-05
-1.90103088154697e-06
-1.65568014469589e-05
-6.40167227355721e-06
-6.92780203840338e-06
-1.65998651071744e-05
-7.30388597380129e-06
-9.29098851297343e-06
-1.94786763400692e-05
-6.44503559102335e-06
-1.82633045448751e-05
-6.11772875149688e-06
-8.01758185321678e-07
-2.37082391890102e-05
-1.19746334522873e-05
-7.53567134619801e-06
-7.16086445604931e-06
-8.56177169136743e-06
-9.80284232154382e-06
-1.37046540090402e-05
-1.16331664837366e-05
-1.23003710180159e-05
-8.87840314084687e-06
-2.5446532564813e-06
-1.35132404149082e-05
-7.36086641330629e-06
-7.41641907805544e-07
-2.25908305233906e-05
-1.47975839893442e-05
-2.18975277849134e-05
-1.60910887210324e-05
-1.61669402573649e-05
-1.76793491373375e-05
-1.58496162786104e-05
-6.83101669881096e-06
-6.83324786234104e-06
-1.07791202470976e-05
-2.61076745232124e-05
-2.07259808231863e-05
-1.24768529743984e-05
-1.48871797614998e-05
-1.57089935430001e-05
-2.04622389600018e-05
-3.78315376291623e-06
-1.5554364426537e-05
-1.62511078937469e-05
-6.95369099312719e-06
-7.85061109913105e-06
-1.63433903785098e-06
-1.71151299651802e-05
-1.11961541770645e-05
-1.45121951132482e-05
-7.28559851925652e-06
-9.25826756923492e-06
-1.54378022481319e-05
-1.12891173503479e-05
-1.60895480178019e-05
-1.28969804743763e-05
-1.06987234818146e-05
-2.20713203187508e-05
4.91197874899225e-06
-2.31317153321167e-06
-1.32856891596821e-05
-7.45646102047009e-06
-9.42987578848537e-06
-2.10779329460075e-05
-1.92439007261738e-05
-2.29595799153319e-05
-7.73312169431868e-06
2.32338306666811e-06
-1.92656947666628e-05
-1.29733180379624e-05
2.68541347626283e-06
-6.42866591631806e-06
-1.02805234846646e-05
2.57734216751302e-06
-1.84180906808571e-05
-2.23181577222219e-05
-1.9042078106036e-05
-7.6719632680569e-06
-2.14861589401928e-05
-8.92434325222358e-06
-2.36793357384246e-05
-1.8382000371317e-05
-1.33406090142626e-05
-1.43657009193988e-05
-1.3463253117308e-05
-8.32829743475489e-06
-1.00403162278322e-05
-1.75686678017889e-05
-1.7149856632387e-05
-1.94060892233329e-05
-1.85387546048959e-05
-1.95480224438859e-05
-1.78129420686322e-05
-1.08567631014541e-05
-1.04811322669672e-05
-1.46678316140525e-05
-2.16493241569833e-06
-3.69984919896364e-06
-1.22179150833238e-05
-1.26412802882878e-05
-1.00143532568257e-05
-2.24806687034699e-05
-2.03401014836107e-06
-8.11235308342392e-06
-1.55850309887917e-05
7.51025333215126e-08
-2.55833914659415e-05
-1.72339033450346e-05
-4.64665936632749e-06
-5.46589663224852e-07
-1.21733072559924e-05
-2.33373520435812e-05
-8.98763854494469e-06
5.68702067998305e-07
-1.46615114584095e-05
-8.50774630839488e-06
-1.68472678741553e-05
-1.48971189388066e-05
-6.95181484626883e-06
-1.02559018343885e-05
-6.86369700287898e-06
-3.52589441234117e-06
-5.60599169522362e-06
-2.63870296747919e-05
-7.33652896861718e-06
-6.34208803508512e-06
-4.04147514244825e-06
-1.51016120746504e-05
-1.98114587442542e-05
-7.07265567836632e-06
-1.87629395891477e-05
-6.35165944874102e-06
-9.89609640260788e-06
-2.61496857124144e-05
-1.67972261868672e-05
-8.31730895603361e-06
-1.89027944479337e-05
-9.19606110848509e-06
-1.25169967884198e-05
-7.30661573729003e-06
-2.07382515526301e-05
-2.20012723827401e-05
-7.18948258602092e-06
-1.90707237037837e-05
-1.57279033450448e-05
-1.14635344190202e-05
-6.10652590705595e-06
-8.3042356261034e-06
2.55042721621589e-06
-1.88539579070805e-05
-4.93442969837324e-06
-1.88798201033292e-05
-8.66498381704362e-06
-1.51693449962767e-05
-1.75920104987279e-05
-2.45183184282749e-05
-2.54648243062097e-05
-2.37003022574345e-05
-1.70902732120525e-05
-2.229147504993e-06
-1.01759573123171e-05
-6.33032104306903e-06
-9.25953698612912e-06
-2.11230737663858e-05
-2.61442458171427e-05
-1.55805854837385e-05
-1.14133281245469e-05
-2.08286682878924e-06
-1.59094151325174e-05
5.86355685291181e-06
-1.3859012889781e-05
-1.73540760581698e-05
-1.06262002709262e-05
-5.35854141717628e-06
-1.39497049251097e-05
-1.49744269168587e-05
-4.51531613795731e-06
-3.18099503845427e-06
1.02133636325528e-06
-9.39297325796146e-06
-4.60262957782689e-06
-2.29543890705699e-06
-9.75626393854518e-06
-1.32036254047914e-06
-1.00665522582244e-05
-3.74294610966136e-06
-8.39121731520759e-06
-9.61350132809125e-06
-2.27230917969034e-05
-2.13789376126514e-05
-1.13969465819476e-05
-2.28630593109178e-05
-1.36376052820674e-05
4.21444357470234e-07
-1.55398993505954e-05
-1.03579851815763e-05
-2.0694836111179e-05
-1.9318200079892e-05
-1.26531381335915e-05
-1.26317168949375e-05
-2.06063879287173e-05
-1.98364782357379e-05
-2.35171582217993e-05
-2.95441132327202e-05
-7.58124969094112e-06
-1.7017380618154e-05
2.78366918152519e-06
-1.54720290252511e-05
-1.30056757325529e-06
-8.87246499253588e-06
-1.57424981223661e-05
-1.6763119126364e-05
-7.03605569145909e-06
-2.54599093479645e-05
-1.85015240988485e-05
-1.8843181086467e-05
-2.28137049439161e-05
-1.51153010954958e-05
-1.59037255042728e-05
-1.62013529552128e-05
-3.54792385656511e-06
-9.50718435711206e-06
-2.26933246986237e-06
-7.03305325838543e-06
-1.82140067723542e-05
-1.5326496409591e-05
-2.29720309954236e-05
1.02907326752664e-05
-1.482482395836e-05
-6.78722078015965e-06
-7.07386972955434e-06
-9.8667289260367e-06
-5.72655541005257e-06
-2.68302225004045e-05
-4.40384259136567e-06
-5.75433774108278e-06
-3.57019546929892e-06
-3.83143893393731e-06
-2.41155934251226e-05
-2.27985690976992e-05
1.98081127085708e-06
-1.67229707191234e-05
-1.61292864229657e-05
-2.3824540292405e-05
1.04333510158691e-06
-1.11635455408395e-05
-1.7980672485006e-05
-7.52226579494353e-06
-1.08039626101519e-05
-1.54517202527753e-05
-9.53522143797119e-06
-7.14118868352584e-06
-1.42867328840092e-05
-2.02090672632956e-05
3.65190089867269e-06
-9.12841615129067e-06
-1.76205545152411e-05
-1.13746547208103e-05
-2.40507573590973e-05
-5.60371651713205e-06
-1.6253629831515e-05
-1.294960848737e-05
-1.29694373963415e-05
6.08656634051503e-07
-2.34992062242613e-05
-2.23095683709052e-05
-7.72635955269983e-06
-9.43973040307267e-06
-9.44738050369988e-06
-4.52403069088513e-06
-1.77498569420632e-05
-6.8122374556696e-06
-2.1977991048229e-05
-1.62566634614784e-05
-1.45609625678041e-05
-3.66500924210098e-06
-1.72859154580664e-05
-4.34291344362112e-06
-6.70035379122262e-06
-1.48444598598845e-05
-5.99107082598396e-06
-2.00251549139571e-05
2.17621310056617e-06
-1.32919666015349e-05
