# Supplementary material for: Research on computational propagation and identification of mine microseismic signals based on deep learning
Source: PLoS One. 2025 Oct 22;20(10):e0334641. doi: 10.1371/journal.pone.0334641 (PMC12543183; doi:10.1371/journal.pone.0334641)
Supplement: S11 Data — (ZIP) [file pone.0334641.s011.zip › 000101100002569.xlsx_0.txt_24.txt.txt]

-1.0420088824515e-05
-1.95268836526529e-05
-9.68498370008437e-06
-9.1906884854328e-06
-1.56082166398165e-05
-1.94629531761392e-05
2.45795316672733e-06
-1.08723884020223e-05
-2.67302910909988e-05
-6.46319073086191e-06
-2.37534438093123e-06
-1.71395048666483e-05
4.14932351341762e-06
-1.70045504263866e-05
-1.43230588406316e-05
-9.45261561435896e-06
-2.51378060673911e-05
-1.97289245300994e-05
-1.82798707196876e-05
-1.90914109822132e-05
8.41329242695117e-06
-8.36529798201674e-06
-9.47244570477395e-06
-1.84908272076783e-05
-8.50778604920066e-06
-7.3921887512154e-06
-2.2994704638303e-05
-1.2369468738822e-05
-3.02016476540847e-06
-2.99891349389519e-05
-9.53144484774748e-07
-6.47906060947962e-06
-3.15798259516845e-05
-2.02821598162714e-05
-1.84225471744527e-05
7.94845204532908e-06
-1.24081714089293e-05
-1.08534834830283e-05
-5.45143875808945e-06
-3.10922292058672e-05
-2.42173877516618e-05
-2.39546482742053e-05
-1.11658790690894e-05
-2.61858003699351e-05
-2.52460833938406e-05
-1.43588999947343e-05
-2.42793880360031e-05
-2.31850417905803e-05
-7.0790101948479e-06
-1.22714929820934e-05
-2.4653912578333e-05
-2.47944755005641e-05
-1.92188313614946e-05
-1.50309506974876e-05
-1.01218491816089e-05
-2.36979042178102e-05
-1.11775203911899e-05
-2.0382969493193e-05
-1.75560611059038e-05
-2.42063583700758e-05
-2.43308374577394e-05
-1.36940472815604e-05
-2.25779900351597e-05
-6.95328704844703e-06
-3.55698327954065e-05
-1.09134893754904e-05
-3.34760052189799e-06
-9.31642906279895e-06
-8.04385640417793e-06
-1.91537940067726e-05
-2.2769619676783e-05
-1.21407974104132e-05
-2.68391301610009e-05
5.15187948517294e-06
-1.43188636986471e-05
-1.50825805706914e-05
-1.86128942716604e-05
-1.33126318037585e-05
-3.04786534408636e-05
-1.77437736248742e-05
-1.2448037378442e-05
-2.1051686364692e-05
-1.48608373200353e-05
-5.84040640434768e-06
-2.19243835388822e-05
-2.56138448634921e-05
-1.90837970681304e-05
-1.48872698426026e-05
-2.88345669534758e-05
-2.44628387185141e-05
-3.6717128379117e-05
-2.28407706131044e-07
-2.61771646458744e-05
-3.10549364228431e-05
-2.04249956504179e-05
-9.33342426065794e-06
-1.00374462686805e-05
-9.02528416820391e-06
-1.82049473225039e-05
-1.70929424994195e-05
-2.40524765867729e-05
-2.23826471392782e-05
-1.1605196872231e-05
-3.39240493769122e-05
-2.97019802818419e-06
-6.52154111505974e-06
-1.95947256824357e-06
-8.81690937935847e-06
-1.0241950908123e-05
-1.90814875184033e-05
-1.53881158191943e-05
-2.20991411546771e-05
-1.96016490179813e-05
-2.63374737064942e-05
-1.3226870063097e-05
-9.528115505513e-06
-1.08376810507957e-05
-1.59798439775141e-05
-1.56631635238074e-05
-9.80900430875189e-06
-1.97181302690382e-05
-3.10255814826079e-05
-2.72230974369649e-05
-2.93963714683248e-05
-1.82319970513367e-05
-1.53260960129019e-05
-1.27751856429491e-05
-1.28531758485588e-06
-9.71133155926185e-06
-8.44904147429241e-06
-1.95770588616122e-05
-2.33133505085959e-05
-3.47968142575997e-05
1.44515430262927e-06
-1.78807173206327e-05
-3.1618644424593e-05
-1.90906160773082e-05
-1.93757722863438e-05
-1.40474184120544e-05
-2.2514375756106e-05
-1.94962592637792e-05
8.97047512501022e-07
-3.89788914472812e-06
-9.00689555290777e-06
-8.93574055886897e-06
-6.50584008870434e-06
-9.31388604234754e-06
7.56133185695366e-07
-1.23138780942562e-05
-7.30088945940434e-06
-2.28716038628986e-05
-1.41934091192171e-05
-1.7666246490236e-05
3.16611832372378e-06
-1.37224802171643e-05
-1.33089936317774e-05
-8.25668516919263e-06
-2.12969289120571e-05
-2.97139573095689e-05
-1.0520532816941e-05
-2.50832894570602e-05
-2.82753438295247e-05
2.1883894530205e-06
-1.02178302311556e-05
-1.40224117995413e-05
-1.51485646388806e-05
-1.86559118853072e-05
-4.78929533488357e-06
-1.22045691621029e-05
-1.36248283913102e-05
-2.38270341637145e-06
-8.52338619618505e-06
4.87348115036534e-06
1.7633482192894e-06
-2.39117395736958e-05
-2.27068205237074e-05
-2.16567675451004e-05
-4.44882112961227e-06
-1.59779748254508e-05
-1.45284828755873e-05
-8.89554796782812e-06
-1.36498956755465e-05
-2.36644596708467e-05
-2.87907556433928e-05
-2.26200651726895e-05
-2.43282941229536e-05
-2.82808857645026e-05
-8.72723058075367e-06
-2.75916563288289e-05
-3.90499462341277e-06
-1.67923564288625e-05
-1.01983024548368e-05
-5.66598724039905e-06
-1.32958866705786e-05
-7.4956551638598e-06
-4.266658887479e-06
-1.4399049220071e-05
3.52073688968172e-06
-2.7926512927365e-05
-1.47897494806724e-05
-7.74664741863164e-06
-1.68465533256519e-05
-2.88936967556147e-05
-3.39561139481919e-05
-1.57338192110474e-05
2.10130608598391e-06
-4.34907378619077e-06
-2.27516606129614e-05
-7.248499614312e-06
-1.88012855022009e-05
-1.55113060506808e-05
1.91730663732448e-06
-2.63491252305423e-05
1.21077645503951e-05
-1.19101028620242e-05
-2.261050257056e-05
-1.54890779921439e-05
-2.22970082630404e-05
-1.74636836323447e-05
5.81120075810789e-07
-2.86988070961637e-05
-1.49665892924444e-05
-1.22508141023795e-05
-2.74596896390176e-05
-1.75811321057941e-05
-8.49534862208462e-06
-1.33068115097143e-05
-5.62590110672953e-06
-1.78964412482978e-05
1.16771829167161e-05
-7.80096101193813e-06
-1.88025941611152e-05
-1.94588855580457e-05
-1.22746655808626e-05
-2.05785035307985e-05
-2.36344290201473e-05
-1.84615203801811e-05
-2.62768403998589e-05
-1.27922892161101e-05
-3.02650823920294e-05
-9.50262473089262e-06
-2.47383982579898e-05
-1.68838994280278e-05
-1.55922569178184e-05
-2.42504255463462e-06
-1.08595568250922e-05
-2.62199742946307e-05
-1.65373289042274e-05
-1.7742479346804e-05
-4.53036176860907e-06
-7.96640592716948e-06
-1.08894730436921e-05
-1.57596991345168e-05
-3.45659255627769e-05
-1.41491871743549e-05
-2.39233848045238e-05
-1.41914102926403e-05
-1.91571959611526e-05
-1.68354564369246e-05
-1.04300057091691e-05
-1.85438017291871e-05
-1.82935014228901e-05
-1.43142093345711e-05
-8.20520116002977e-06
-1.05425106185627e-05
-4.37546154485167e-06
-2.12443950737538e-05
-1.41046798502854e-05
-2.44411866871464e-05
-1.98537927697468e-05
-6.19525504191963e-06
-3.87515354970248e-05
-1.66736384508801e-05
-2.15908311576515e-05
-1.28034239144328e-05
-1.25393647209958e-05
-1.3268803865592e-05
-6.91869565021098e-06
-1.43183345812124e-05
-3.3695825002805e-05
-1.1281948103481e-05
-8.81279547814677e-06
7.43161337365289e-06
-2.89405451239542e-05
-8.28716190628842e-06
-1.59375051777321e-05
-1.44415332961609e-05
1.56576823819798e-08
-1.39141369762087e-05
-1.62713666353544e-05
-9.69930120497938e-06
-1.55124768823627e-05
-4.69103076114408e-06
-2.71090381085002e-05
-2.29178140412626e-05
-2.92612459535558e-05
-2.61265629454928e-05
-2.07216070928203e-05
-1.42711621784276e-05
-1.46793561543204e-05
-1.90503790480882e-05
-2.88650550609675e-05
-3.09327997355283e-05
-2.06073019520198e-05
1.36944114495271e-05
-1.13722516147485e-05
-1.85092320519847e-05
-1.23799974602719e-05
-1.14806015369098e-05
-7.32391595313274e-06
-3.20004369455366e-05
-7.42610263355613e-06
-2.68739213360815e-06
1.77729790468693e-06
-1.56227028733693e-05
-2.28555368335054e-05
-2.62287050362058e-05
-6.12145502066292e-06
-2.48488716178225e-06
-7.37151278514984e-06
-3.65091477736981e-06
-4.92156454549613e-06
-1.651769469758e-05
-8.00256157505565e-06
5.01174761298639e-06
-9.21819015869897e-06
-1.94926507839541e-05
-7.24683448601801e-06
-1.89686053473828e-06
-1.72186205995158e-05
-1.24991570715853e-05
-2.15477434582752e-05
-1.27735525752001e-05
-2.42777823616365e-05
-1.41363170846407e-05
-2.9521496250309e-05
-2.47358340463204e-05
-7.45327526007308e-06
-3.24099971291596e-05
-6.62763024985817e-06
-3.0809276380716e-07
-1.23980653203292e-05
-4.12649328815168e-06
-1.40632133244066e-05
-2.50351132118457e-05
3.25392597111598e-06
-2.1837562232092e-05
-1.23408673633515e-05
-1.4070469650316e-05
-1.486663764866e-05
-1.41582663979739e-05
-1.88597308775335e-05
-2.79577763549595e-05
-1.20115859971662e-05
-1.35729631403931e-05
-1.23808293398136e-05
-2.15652931665236e-05
-6.25954552212451e-06
4.43684222176914e-06
-1.71790128963617e-05
-1.38682460998171e-05
-2.42886392859007e-05
-3.50669026414031e-06
-1.20908449125152e-05
-1.35677451930122e-05
-3.17117340864451e-05
-7.49109626884325e-06
-1.73031246716177e-05
-1.78600093826892e-05
-1.53932730096301e-05
-2.80291769949239e-05
-9.70625131442152e-06
-1.93276046948638e-05
-1.26806858778058e-05
-1.71250099417297e-05
-2.42528272491959e-05
-2.89525154215113e-05
-2.86202753859063e-05
-7.69713283452243e-07
-2.30526188375449e-05
-2.58700919769535e-05
-2.73116195098633e-05
-8.14531608022052e-06
-9.54751427752424e-06
-1.72715506363236e-05
5.19468000502345e-06
2.67028347689619e-06
-1.07601269335253e-05
-5.02456253332215e-06
-1.06190804382012e-05
-2.88085262860151e-05
-1.69816989662536e-05
-1.84215948729903e-05
-2.39524301766226e-05
-1.85940037640391e-05
-2.09205408927152e-05
-6.4352901132913e-06
-1.92696220050703e-05
-2.41291350531077e-05
-9.96874936587157e-06
-1.23733380854679e-05
2.205257142968e-06
-7.58267715308565e-06
-3.4486005979896e-05
-2.49053367206614e-05
-6.07909481652607e-06
-4.45613670658329e-06
-1.34229362917294e-05
-1.51622982061649e-05
-1.24396563449885e-05
-1.60808858515661e-05
-3.69898967877981e-06
-1.42266477203172e-05
-1.75246705461906e-05
-1.04102861156302e-05
-6.37717729216657e-06
-7.99150382382579e-06
-3.9230387519558e-06
-1.69459424226461e-05
-8.34465278840879e-06
-1.83505062026844e-05
-1.63180315431681e-05
-2.36084870403718e-05
-2.00700571840833e-05
-2.28075412344316e-05
-1.77581378473223e-05
1.75197613238543e-07
-1.59461606608842e-06
4.66368575764587e-06
-2.10167189073295e-05
-1.07731948011119e-05
-1.9693269476661e-06
3.90923687398206e-06
-2.64143722739822e-05
-2.51954441023613e-05
-5.80927333931329e-06
-3.53919086086302e-05
-1.45251481331426e-05
-1.15938065978791e-05
-1.32770839025487e-05
-1.27807984136152e-05
-1.59756377304854e-05
-1.47283865078788e-05
-1.94410017314341e-05
-2.35903261954218e-05
-2.62378679435793e-05
-1.53431795765834e-05
-2.6096634825747e-06
-1.77620847268641e-05
-1.30549239227886e-05
-1.11272985938987e-05
-1.06062376862155e-05
-1.88555633369963e-05
-2.4039908752109e-05
-1.23447041967112e-05
-1.05757652736066e-05
-2.69961001843538e-06
-2.72378363549505e-05
-1.35908191224238e-05
-1.52993874966575e-06
-1.61502681835574e-05
-1.95511264407879e-05
-1.53864975086853e-05
-1.94558642682899e-05
-1.64735990116232e-05
-1.5330976293569e-05
-2.98501594384841e-05
-1.98187497795109e-05
-1.01006063876871e-05
-1.53871546091285e-05
-2.14865616206307e-05
-1.64349748649488e-05
-1.12012051506452e-05
-1.85285667734093e-05
-3.61012614694016e-06
-2.80527242865359e-05
-2.14204938264363e-05
-8.35217638741285e-06
-8.02331331082798e-06
-1.15084282291748e-05
-2.98244370355148e-05
-3.25376605309585e-05
-1.60429767909941e-05
-1.43722622581636e-05
-2.11583551042668e-05
-1.0862793067475e-06
-1.87921574416288e-05
-1.20687703672791e-05
-1.55357134305804e-05
-2.41339939308258e-05
-2.2949207851795e-05
-5.32784442116659e-06
-1.40385568632661e-05
-1.59063807671811e-05
-7.58217135612098e-06
-1.36133301676877e-05
-1.0037522685008e-05
-9.36423266301846e-06
-2.92657555204705e-05
2.71464604414069e-06
-2.54446010408568e-05
-1.14914526749426e-05
-2.24697266166249e-05
-1.58675425305123e-05
-1.12585397756587e-05
-1.3947905263255e-05
-6.30181293563384e-06
-1.38583372260036e-05
-1.42343180937547e-05
-1.20362952290623e-05
-2.3384200841491e-05
-1.70891948529589e-05
-1.32218662092748e-05
2.12546744884219e-06
-2.67794223600127e-05
-7.36765034178074e-06
-1.60191763177469e-05
-1.41448256191903e-05
-2.61170599733513e-05
-3.69058104097573e-06
-1.93417159545287e-05
-1.75942019582268e-06
-4.13145324655675e-05
-2.00274912868027e-06
-2.40105009250331e-05
-1.64433991382656e-05
-2.23617118956438e-05
-1.45164124054817e-06
-2.29985464191882e-05
-2.02622737979383e-05
-2.14447225183242e-05
-1.92850130829055e-05
-1.97812711173374e-05
-8.42679586258675e-06
-2.16376965695551e-05
-1.6007661116763e-05
-1.07302696138265e-05
-9.32584849947478e-06
-1.88068414080702e-05
-3.96103164078737e-06
-1.61156188037269e-05
-1.89259860886604e-05
-1.25420855335673e-05
-7.86407943948229e-06
-1.28542234414082e-05
-1.91170074218415e-05
-2.05753191974629e-05
-2.71295437550893e-06
-2.65722419442471e-05
6.45215246187273e-07
-5.6522545606136e-06
-1.03819213176806e-05
-1.54327653129168e-05
-1.77720644467341e-05
-6.24783242103154e-06
-2.59352704598048e-05
-1.28189230838912e-05
-1.36464334237798e-05
2.32869972573308e-06
-3.53506539313322e-05
-1.08613144665976e-05
-2.46935349694e-05
-2.91163846491844e-05
-8.56114430967397e-06
-1.0544904619144e-05
-2.05060068839426e-05
-2.96583422320743e-05
-1.65532793698921e-05
-7.49094330071069e-06
-3.18659461612436e-05
-2.12789266775135e-05
-1.02466001834556e-05
-1.30040495696827e-05
-2.52087927603906e-05
-2.2645277591616e-05
-7.12076359243575e-06
-2.04731320760842e-05
-8.72718430352193e-06
-1.22504528442001e-05
-1.24806070490723e-05
-1.4600430152978e-05
-1.34913536318021e-05
-2.19536069613433e-05
1.56439624646043e-06
-3.55992353131837e-05
-1.26009033054244e-05
-1.73184150861841e-05
-4.3117512405301e-06
-1.09390773248506e-05
-3.13733892281399e-05
-1.93060264993428e-05
-9.16176500851387e-06
-2.19259018085065e-05
-1.80102560181977e-05
-1.89632051481391e-05
-1.95491623119281e-05
-1.1027217939643e-06
-1.32018793225674e-05
1.3029523971962e-06
-2.73974550925808e-05
-1.64799748706253e-05
-1.61358191960044e-06
-1.02082190984899e-05
-1.98136164740003e-06
-1.19586780045138e-05
-2.01301294029413e-05
-1.29111105636667e-05
-8.98871633748328e-06
-9.90671424439703e-06
-4.82044019624461e-06
-1.14489769681648e-05
-2.8210241142981e-05
-2.92909897030425e-05
-2.39887351943034e-05
-9.93158669890409e-06
-7.92268353791523e-06
-1.79442078549946e-05
-2.18421068809521e-06
-8.86593067785749e-06
-1.61395639393855e-05
-4.76825871306529e-06
-1.62831593282062e-05
-1.39445920102321e-05
-2.96463059630174e-05
-1.41017522577101e-05
-2.3450485036733e-05
-8.46662144638066e-06
-2.70173125403545e-05
-2.3096119879745e-05
-2.40221312205676e-05
-6.25309723674677e-06
7.5746511163991e-07
-4.57197944157026e-06
-6.79166672805314e-06
-1.6903944865185e-05
-7.03032906781945e-07
-1.50519845185649e-05
-1.83853457975642e-05
-1.26960565248473e-06
-2.30124152641203e-05
-2.44258496958642e-05
-1.81428064013895e-05
-1.71478993580367e-05
-1.31606646714747e-05
-1.14893293740151e-05
-1.03652815956659e-05
-1.79261903683421e-05
-2.65786869863685e-05
-2.59512732322299e-06
-8.22283685575711e-06
-3.82928898447152e-06
-1.06603647592739e-05
-3.06408809498087e-05
-2.97792055583251e-05
-1.52957454887785e-05
8.43181612725703e-07
-1.27326610889593e-05
-9.66066899410537e-06
-1.10635459002744e-05
-1.58832236079761e-05
-2.21315336513592e-05
-2.2261071967783e-05
-6.39928894347026e-06
-1.65683931463522e-05
-1.20634264570129e-05
-9.62887426658208e-06
-2.53525750750593e-06
-1.93229562615521e-05
-2.1228403752926e-05
-1.06957617404923e-05
-2.54352854426564e-05
-6.67299308105481e-06
-1.53783270053716e-05
-2.54087932317285e-05
-1.79823798866274e-05
-7.83560292492488e-06
-1.24751459792093e-05
-1.92557196282877e-05
-7.11430501484773e-06
-1.19416380408807e-05
-1.16757408780034e-05
-1.57173944786173e-05
-3.08017926506869e-05
-1.43770088511065e-05
-9.77675071203184e-06
-1.57716808975139e-05
3.00867225036427e-06
-1.81069777339176e-05
-2.8148271717858e-05
-2.57362042571267e-06
-1.88811652050476e-05
-1.66558460741957e-05
-2.22015727665353e-05
-1.48647446106806e-05
-1.98951718840326e-05
-1.45990645259233e-05
-2.45207226895419e-05
-8.79303333264811e-06
-8.65176332267279e-06
-5.3724519621733e-06
-1.84714643238598e-05
-2.41176270806072e-05
-2.23329341013493e-05
-1.26613001056071e-05
-1.05654865350609e-05
5.69517477409676e-06
-8.48630379465083e-06
-2.41028260692336e-05
-1.86331734635303e-05
-3.50455871433434e-05
-1.93063060770783e-05
-5.97457297639573e-06
-1.98208417713398e-05
-1.05067675974992e-05
-2.81269375715191e-05
-3.17505275435773e-05
-1.7354714832454e-05
-9.23710433448125e-06
-1.82647974565915e-05
-1.43026173427784e-05
2.21868919807719e-06
-2.64750740768909e-05
-6.05074885760597e-06
-6.98845992152977e-06
-1.47999240237483e-05
-3.66861457611233e-05
-1.28939687688706e-05
-1.16701636773323e-05
-2.11179844844388e-05
-3.19759988999109e-05
-1.30290316954509e-05
-1.02064180011187e-05
-2.40758166524388e-05
-8.00065484731617e-06
-1.84091166233584e-05
-2.17667850536457e-05
-9.43901981247285e-06
-1.58680230171494e-05
-2.15714499754239e-05
-1.92726463735641e-06
-2.4171885973603e-05
-1.55606026757503e-05
-4.77017679450959e-06
-1.598571372117e-05
-2.17631658089815e-05
-8.96937716097569e-06
-1.28813155408808e-05
-2.16769326957937e-05
-4.99849521870206e-06
-4.80135580574736e-06
-2.10368638644341e-05
-2.84658227311418e-05
-1.41906704211011e-05
-1.26816498753191e-05
-2.22002488865619e-05
-2.17541486311947e-06
-2.87044426044865e-05
-1.3662217531082e-05
-1.51976218435526e-06
-3.22054362063475e-05
-2.84950235459848e-05
-1.52362130982896e-05
-2.69087753041223e-05
-2.58338561231215e-05
-9.47999528993582e-06
-1.00992317618768e-05
-1.64718850924981e-05
3.29422672150973e-06
-1.79965517780715e-05
-1.79337668698652e-05
3.04861453101803e-06
-1.78344895149432e-05
-1.57175870145427e-05
-1.8046366258582e-05
-1.13512945721394e-05
-6.06240562571302e-06
-2.06729337964803e-05
-1.6517108828504e-05
-1.33122881054744e-05
-1.136327786342e-05
-3.19205201202089e-05
-2.91761259790045e-05
-2.0944511723072e-05
-1.414061136905e-05
-2.38614429656771e-05
-1.53993791249985e-05
-2.39496869426701e-05
-1.01142122178191e-05
-1.47335249676204e-05
-2.80226617942288e-05
-1.51414740561558e-05
2.40527804087137e-06
-2.07680884780571e-05
-1.98203952245054e-05
-7.09032276705688e-06
-1.50424859013713e-05
-1.25058046041232e-05
-2.23303133197645e-05
-2.38264890509568e-05
-2.56947493869099e-05
-1.39869907441692e-05
-1.06495723727758e-05
-1.78491035428425e-05
-2.85529608340868e-05
-2.40932990463022e-05
-6.88330891569431e-06
-2.93990903349068e-05
-2.33624496869277e-05
-1.61853410827858e-05
-1.47033054006149e-05
-1.59495946415098e-05
-1.50319014137442e-06
-2.37149482045296e-06
-8.17374879525827e-06
-1.28188432315215e-05
-1.55448030406179e-05
-1.73618964774996e-05
-8.82647919014702e-06
-3.39067404630758e-05
-1.84878731209905e-05
-1.499691021806e-06
-1.21035321981776e-05
-4.73153833728767e-06
-7.33829240340847e-06
-6.93903864618806e-06
-8.19667637898753e-06
-1.74492043760756e-05
-1.20768277216338e-05
-1.57040525385839e-05
-3.61371696167481e-05
-3.05098485718099e-05
-3.49004521509103e-05
-1.47415421138393e-05
-2.42432131019249e-05
-1.92887207835091e-05
-1.59304624476298e-05
-1.33247157799384e-05
-1.5102659138382e-05
-5.31062968738984e-06
-7.05176594585548e-06
-8.24604798466862e-06
-2.14611457522273e-05
-7.06837242390066e-06
-8.3911315676216e-06
-1.58382865306378e-05
-2.34203822851483e-06
-1.09243486032491e-05
-1.44815348571885e-05
-1.08650705910965e-05
-1.4629407266489e-05
-3.06391022000978e-06
-1.49343180137584e-05
-1.48420702069846e-05
-1.43348334608218e-05
-2.02565552981736e-06
-2.22275407341624e-05
-1.70049265207443e-05
2.75927323149407e-06
-1.17337592800745e-05
-6.34100052256635e-06
-2.16946457865129e-05
-2.12482988464814e-05
-1.38549654902105e-05
-2.33780932937026e-05
-5.09968635511194e-06
-9.23400958359471e-06
-2.12504669619312e-05
-8.7543080631158e-06
-1.93763620193614e-05
-2.78565395862044e-05
-9.88470559029425e-06
-2.25011704999986e-05
-2.65335816851071e-05
-1.18194966837798e-05
-8.60536654913857e-06
-7.85852651798733e-06
-1.86535554502006e-05
-2.69138937320846e-05
-9.91894756085151e-06
-2.70694804114251e-05
-1.06421526166393e-05
-5.17404177829475e-06
-1.27519410850177e-05
-1.18527693841495e-05
-1.48191105388868e-05
-1.88375059285498e-05
1.42085092708434e-06
-1.45500778388951e-05
-7.48849536257421e-06
-1.73704990308921e-05
-2.64687289703531e-05
-1.56226870594813e-05
-1.7863648416236e-05
-7.7701349257374e-06
-1.51172531408008e-05
5.7851271224491e-06
-9.36563017602405e-06
-5.15971052396431e-06
-1.26972205527482e-05
-3.09160927622779e-05
-3.90341938493031e-06
-2.64539614432345e-05
-1.11333825135325e-05
-2.50432049521651e-05
-2.52465959495916e-05
-1.25413113269297e-05
-1.6766236969855e-05
-1.41894875939405e-05
-2.96658135367417e-05
-2.98572773047782e-05
3.4326366097327e-06
-3.3026395737767e-06
-1.88015585409876e-05
-5.55295491666276e-08
-1.5860584999299e-05
5.09674459976187e-07
9.15798669259638e-07
-1.78563710632939e-05
-1.26031667918373e-05
-1.46771528930512e-05
-2.12499860509536e-05
-2.10226518247848e-05
-1.52270453083828e-05
-3.87064965158277e-06
-1.73796371494882e-05
-3.27376222356151e-05
-4.26602994595633e-06
1.00404491365213e-05
-1.93296912234656e-05
-1.20964230991172e-05
-5.07788584236017e-06
-1.54016180400728e-05
-2.81816811104736e-05
-1.50764501133963e-05
-9.90278016531229e-06
-6.1426309842844e-06
-1.35939242231608e-05
-2.64785876158954e-05
-1.69701150483378e-05
-1.11777127910259e-05
-1.34869069725984e-05
-1.30365195565711e-05
-8.27846157751851e-06
-2.30441802115624e-05
-7.37123325755513e-06
1.15193620041037e-05
-2.1517733523169e-05
-2.47731452733666e-05
-1.48297292902484e-05
-1.65752674428792e-05
-1.20481541555653e-05
-1.70876479092802e-05
-1.00168481512035e-05
-1.57387300610939e-05
-2.1822214027639e-06
3.40952565835079e-06
-1.02635224826526e-05
-1.12383263751701e-05
-1.64782159531972e-05
-8.78227877915536e-06
-2.68597312139054e-07
-1.90300701367434e-05
-2.93710637553588e-05
-1.75614475535185e-05
-1.02995232087873e-05
2.2342734197214e-07
-2.06776411869599e-05
-6.16614412693123e-06
-1.47094345128323e-05
-1.72057043939158e-05
-2.48277536014669e-05
-2.09270247612591e-05
-3.33137095641667e-05
-1.85845666134501e-05
-8.65791283424803e-06
-1.66366169994213e-05
-2.66566407327183e-05
-2.17852103869363e-05
-2.82137195541999e-05
-2.35095539599272e-05
-2.15143062914675e-05
-1.13639306320973e-05
-7.2673277739224e-06
8.52431475614754e-06
-4.0808986929476e-05
-1.71251734381664e-05
-1.15020613869407e-05
-2.54747262117722e-05
-2.17329661593356e-05
-2.87312988987907e-05
-1.28896458621403e-05
-6.49110299241728e-06
-2.1122959282661e-05
-3.40829336609595e-05
-2.43252137218511e-05
-1.85744009565791e-05
-3.25448716706766e-05
-1.19012547467805e-05
-5.47881828321424e-06
-1.6213952351794e-05
-1.40425986288204e-05
-3.52698190945192e-06
-2.23395924138619e-05
-1.46971495427999e-05
-2.26198943445267e-05
-4.86532945557314e-06
-1.16056986606014e-05
-2.74595572889013e-06
1.1517167555451e-06
-2.49474756050688e-05
-1.57673161357054e-05
-2.48620465863352e-05
-2.37681914923966e-05
-8.61691364969247e-06
-2.54677118253799e-05
-1.82556400941021e-05
-1.31929800230874e-05
-4.72364745702357e-06
-1.63646174497305e-05
-7.27277430598129e-06
-2.41793691612914e-05
-9.26080307353564e-06
-1.70960054992918e-05
-1.61558078295985e-05
-1.44573025234295e-05
-3.83192271906596e-06
-2.19259260246146e-05
9.83031743154566e-06
-2.0475569999798e-05
-2.00192931817749e-05
-1.27771102488866e-05
-1.52037673776587e-05
-2.14706374650235e-05
-1.23156783101967e-05
-2.31605709556332e-05
-1.53584230998934e-05
-5.82764785238557e-06
-1.4538007276369e-05
-1.18550303185341e-05
-2.93970880178234e-05
-7.32157664756221e-06
-3.57925197420759e-05
-2.76409538500058e-05
8.5803486483342e-06
-9.62908770805703e-06
-1.48721366632901e-05
-1.52928512750475e-05
-1.17365549025205e-05
-9.70887872044487e-06
-1.94811287007514e-05
-3.08102896532988e-05
-5.72081253387342e-06
-5.61691651446053e-06
-1.27049708000059e-05
-1.785906801117e-05
-1.26000714813744e-05
-1.33444930852408e-05
-1.98150075607714e-05
-1.23572912590545e-05
-3.21946612177874e-05
-2.07437904513039e-05
-2.29331815641302e-05
-1.85157928476584e-05
-1.85745425612073e-06
-2.49884631996567e-05
-1.08989951712338e-05
-5.72005813796821e-06
-1.69667454648929e-05
-2.81772717660566e-05
-2.02543410699563e-05
-6.90578892035578e-06
-5.62809365007093e-06
4.20548319783274e-08
-1.14785097719348e-05
6.43101980641654e-07
-1.0765431726562e-05
-1.07282339574157e-05
-2.0624513910361e-05
6.8335172415272e-06
-1.19464550639312e-05
-1.65648473634665e-05
-5.82636413809419e-06
-1.99285956041185e-05
-1.43836558175591e-05
-4.99460016568973e-06
-2.75266377481577e-05
-1.98582632466921e-05
-2.87945176720034e-05
-3.79276157767282e-06
-1.93700468903541e-05
-7.89803348811435e-06
-1.17726285896094e-05
-1.97995786851141e-05
-1.37965823371074e-05
-8.67282209214772e-06
-1.38084268235465e-05
-1.8582667428731e-05
-3.20449837697238e-06
-9.05854827547043e-06
-2.27710505861109e-05
-1.73643923322821e-05
-1.64619392439728e-05
-1.57100291368913e-05
4.67848124336272e-06
5.81417789327653e-07
-3.61284283091759e-05
-8.16382729691692e-06
-1.3634191470989e-05
-1.00451778334819e-05
-2.00414232464217e-05
-2.92857824334301e-05
-2.33314738119901e-05
-1.87286751777613e-05
-2.66049734728918e-05
-9.15051896953362e-06
-2.69918510434092e-05
-1.7569655502732e-05
-9.33486027023271e-06
-2.4041243068149e-05
-2.92321380997122e-05
-1.9650036464125e-05
-2.72386107292742e-05
4.84776790978073e-06
2.17583491253261e-06
-2.96385221433185e-05
-5.93289705406101e-06
-9.61630116455478e-06
-1.00465512154403e-05
-1.4372003214269e-05
-2.42893370716521e-05
-1.05480647348559e-05
5.46734202273496e-06
-5.8989687415426e-06
-6.79118404037477e-06
-1.28835440393502e-05
-1.74834716622706e-05
-1.18367639108871e-05
-3.86922615849587e-06
-6.71530791794742e-06
-1.16496668597303e-05
-2.46352604677127e-05
-1.25703497303964e-05
-1.63136811726693e-06
-9.86023914114972e-06
-1.0936141807731e-05
-2.00862645861332e-05
-6.05112632220515e-06
-1.75418323460644e-05
-3.35905304128916e-05
-9.17475402728634e-06
-1.9963911055602e-05
-9.64927665084676e-06
-7.56219642209884e-06
-1.49191905981937e-05
-2.26483532312083e-05
-2.50166212838363e-05
-2.36880709643607e-05
-2.00566724208337e-05
-1.85026592029787e-05
1.3090894038473e-06
-2.33276983617999e-05
-1.73649729512665e-05
-2.03620794145958e-05
-1.65979864410475e-06
-1.7916955734278e-05
-9.54793985924298e-06
-1.32935605453611e-05
-1.04549169531969e-05
-8.48702270824408e-06
-2.00899065738766e-05
-2.93473118464791e-05
-2.04511533534058e-05
-1.05082660130688e-05
-1.51074048814971e-05
-1.78411169905907e-05
-1.09535120093185e-05
-2.55813743570308e-05
7.73330293561957e-07
-1.05056486755987e-05
-1.7949061736165e-05
-1.21178957713127e-05
-2.65201784088886e-05
-1.35363196948782e-05
-5.65595625893194e-06
-3.89297089234981e-06
-2.43328503035799e-05
-1.6735886821282e-05
-1.49275891635856e-05
9.30807170683279e-07
-1.04627857455051e-06
-3.28296674984084e-05
-1.04628857039654e-05
-3.55511484684971e-05
-1.06479909749972e-05
-8.2445289901303e-06
-2.21994991139083e-05
-1.7115926254373e-05
-2.00921847805167e-05
2.23546924104216e-06
-2.3697577334843e-05
-1.74814873169142e-05
-1.42037222642571e-05
-1.7270281383415e-06
1.17942203799537e-06
-3.57462933691184e-05
-2.91618429587185e-05
-8.48267680364762e-06
-1.69060425422336e-05
-2.30310007043522e-05
-2.95832339563753e-05
-1.199466364734e-06
-2.72575607473404e-06
-1.58347141849043e-05
-2.46375264528749e-05
-5.09351682332944e-06
-1.71048686124542e-05
-2.1058491851527e-05
-2.14751731619273e-05
-9.21776357005714e-06
-1.25778167239278e-05
-2.38678164537093e-05
-8.7448380611803e-06
-1.60063822548885e-05
-2.41171073008537e-05
-2.64591941280974e-05
-2.85832858057721e-05
-9.04324892316472e-06
1.6500604215199e-06
2.99083029002766e-06
-1.53594544725645e-05
-9.74757139784265e-06
-2.12629342912922e-05
-1.25797767814488e-05
-2.15202628212872e-05
3.39262296846555e-06
-4.3787733071218e-06
-3.03224229392917e-05
-1.88311681368475e-05
-2.72564349725091e-05
-2.75851297020068e-05
-1.07514994015945e-05
-1.36671182478789e-05
-3.6218475130919e-05
-4.92119026075125e-06
-5.88042613526525e-07
-1.42730577410136e-05
-4.34551071927472e-06
-1.41761103325012e-05
-1.65122556662312e-05
-3.33323427946043e-05
-1.43986849572573e-05
-1.92326527679538e-05
-1.77412188965198e-05
-1.9282254843767e-05
-2.10264695681417e-05
-4.34808664518732e-06
-1.31957096585482e-05
-3.03617236015983e-05
-1.21596011326487e-05
-2.66320354515815e-05
-6.52997814470392e-06
-2.65148343033871e-05
-5.62304357362072e-06
-5.78901090985437e-06
-1.11357836884954e-05
-2.70818893225991e-06
-9.44936561773965e-06
-2.40913225064796e-05
-2.26777521260328e-05
-5.99220069159506e-06
-4.31266531382088e-05
-3.03218681286529e-05
-1.08628182400559e-05
-6.37413321066689e-06
-1.42219925549154e-05
2.15339932673277e-06
-1.54853476807348e-05
-1.83594396861667e-05
-1.40579042679825e-05
-2.29336260641913e-05
-1.48195613113496e-05
-1.25730216806124e-05
-1.80619042748421e-05
-1.98577930426273e-05
-8.32798757426558e-06
-1.91572884949362e-05
-1.70904516630003e-05
-1.21915505927472e-05
-8.28936531032256e-06
-1.64537301554799e-05
-2.228557317344e-05
-3.09811623490572e-05
-1.19189335604909e-05
-9.39314674046989e-06
-1.50675792361675e-05
2.94797047689284e-08
-1.63945868279392e-06
-1.28887867629528e-05
-1.14335710788139e-05
-2.52075621954181e-05
-6.47666527422962e-06
-2.4093858639906e-05
-2.50457477145882e-05
-1.34636232738506e-05
-2.33945038200135e-05
-1.07093452569934e-05
-1.52065434712014e-05
-5.46806475078174e-06
-1.64748647409694e-05
-2.78779920446595e-05
-6.26977819095208e-06
-2.32185518300789e-05
-1.40282275069156e-05
-1.6270091339068e-05
-2.2133756972826e-05
-7.13219419555313e-06
-3.52217712645547e-05
-1.22070819696777e-05
-2.13049550221841e-05
-1.28123002391677e-05
-1.31094134127731e-05
-1.79540590886459e-05
-2.64009590286852e-05
-1.23435004094724e-05
-4.02135802294026e-06
-1.11927720473103e-05
-1.26181856854565e-05
-1.79538349075644e-06
3.23907947124188e-06
-9.48807560309008e-06
-6.49070287236123e-06
-1.66220938631944e-05
-1.81924831053277e-05
-1.55414249311923e-05
-2.89302114294682e-05
-1.37682484818255e-05
-5.93752618815278e-06
1.00682069090748e-05
-2.53134960634509e-05
-1.7112319402058e-05
-2.65396735098694e-05
-1.28598398440987e-05
-1.7000991630718e-05
-5.32534871661608e-06
-2.35031401926635e-05
-3.00741054881391e-05
-3.06188794747205e-05
-1.05682502779831e-05
-2.32910051789522e-05
-1.58190263805453e-05
-9.1291554637229e-06
-1.95803787319495e-05
-4.09043906657121e-06
-1.33009758167436e-05
-1.01221634898923e-05
-1.08985507246984e-05
-2.05143556300066e-05
-6.97255290468553e-06
-1.00082596228663e-05
-2.9181967347167e-05
-2.18620570217973e-05
-1.69708460718837e-05
-6.1609965427696e-06
-1.22115775544057e-05
-1.809767768658e-05
-9.07317944279909e-06
-9.16728492504378e-06
-1.66187732729586e-05
-2.51280766901048e-05
-1.41464585904858e-05
-9.02755118819969e-06
-4.69997106397794e-06
-1.23789047857996e-05
-9.6952782168737e-06
-1.37471961183141e-05
-2.5916992902623e-05
-2.0354362630819e-05
-3.69662827094034e-05
-2.64146982911607e-05
-1.28529043231603e-05
-1.1503605293564e-05
-2.76763449194446e-05
-1.45938855145007e-05
-9.13429447712207e-06
-5.71932813304323e-06
2.45901287044366e-06
-1.03831615540721e-05
-1.30430767098452e-05
-9.10476847961127e-06
-1.37400085968578e-05
-1.27722548737636e-05
-1.10171606925958e-05
-1.75960501014854e-05
-1.92048042650171e-05
-1.79360043324314e-05
-6.11473557245843e-06
-9.01179263326156e-06
-1.21915562415686e-05
-1.04448606878288e-05
-1.54780511071692e-05
1.45694171308249e-06
-2.22198983762829e-05
-7.81718693852325e-06
-1.09937232511392e-05
-1.06149378518324e-05
-1.34770417452848e-05
-1.83954352403539e-05
-3.22814327370769e-05
-1.2461038147354e-05
-8.19204389646993e-06
-1.49855600848282e-06
-1.07532271848391e-05
-5.13581800762739e-06
-1.82801547483674e-05
-1.33911365850042e-05
-1.07708530919886e-05
-8.582061704248e-06
-2.28038393507427e-05
-2.09838484206263e-05
-2.28144067134331e-05
-1.78228984616736e-05
-9.7451145074306e-06
-4.94080090871539e-06
-3.27721630914835e-05
-1.4390198799668e-05
2.92306876596041e-06
-9.73893956015078e-06
-7.22008200530269e-06
-2.67267578746438e-05
-3.21334929654682e-05
2.43027192901359e-06
1.93172912295481e-06
-1.73689778864117e-05
-7.34751758854589e-06
-1.5382099617761e-05
-1.52947365088044e-05
-1.39162666583782e-05
-9.93319516425711e-06
-1.98669803059948e-05
-1.57979940901462e-05
-2.44002744305598e-05
-2.59402202833403e-05
-8.29966381226216e-06
-2.27915828609616e-05
-1.13862799898602e-05
-4.32601027018815e-06
5.3021961741439e-08
-8.17922717114414e-06
-1.65949113497104e-05
-1.60272593035243e-05
-2.31217690609293e-05
-7.17667179552792e-06
-1.80380144224415e-05
-1.42719290626871e-05
-9.04761017931168e-06
-1.86300927064543e-05
-6.30548823251935e-06
-3.20372101377332e-05
-1.77531343552261e-05
-2.64483120017284e-05
-1.09033513441027e-05
-2.30717624768981e-05
-1.27089496309336e-05
-1.30958483403613e-05
-3.14413092116705e-05
-2.36643206133484e-05
-1.22978455474608e-05
-4.75453753928548e-06
-8.86023816125497e-06
-8.54156580951708e-07
-1.01079667701562e-05
-1.23279740398189e-05
-1.93523631585025e-05
-2.5567374853521e-05
3.62181343476682e-07
-2.40708071230226e-05
-1.00667168455608e-05
3.32075749676608e-07
-2.61460131745127e-05
-9.29613206903373e-06
-1.68557073742556e-05
-3.31382640892842e-05
3.12606329537471e-06
-1.43954220966687e-05
-1.1753759104033e-05
-1.50536854135053e-05
-2.32732559253897e-05
-2.85057356449355e-05
-1.15558614142627e-05
-2.81489368677416e-05
-9.72482542484528e-06
-2.44443646647647e-05
-2.23695972159425e-05
-1.15892496729979e-05
-2.51460272827193e-05
-1.43608695449824e-05
-1.47309186119027e-05
-2.20904142515312e-05
-1.65600931332419e-05
-2.55055180823526e-05
-4.40149622357258e-06
-9.36070778201402e-06
3.48657386695225e-06
-1.69868868838561e-05
-4.71049125976078e-06
-1.43510308465427e-05
-1.26797337042723e-05
-1.26314353330354e-05
-2.41321015838747e-05
-3.03660982045279e-05
-1.33822872301757e-06
-2.36978535229609e-05
-6.52587236495859e-06
-1.66816562164055e-05
-1.93346745361687e-05
-3.01609188786719e-05
-2.77434111780414e-05
-4.47376555516925e-07
-1.82591479150114e-05
-2.60204539096773e-05
-1.45452740388091e-05
-4.90277702269106e-06
-1.78584609180478e-05
-2.60000720221441e-05
-3.08833539846352e-05
1.61074283417443e-06
-1.8446219823906e-05
-2.85375369142162e-05
7.67012592166333e-06
-2.91407656550007e-05
-1.82819599588085e-05
-2.19677534885162e-05
-1.5485236289039e-05
-2.91905586583562e-05
-2.22320957696309e-05
-2.01170985240703e-05
-1.70779013032417e-05
-1.774482623726e-05
-5.8603676612632e-06
-1.0052155775225e-05
-2.7029628990128e-05
-1.75662404938119e-05
-3.21470147205525e-05
-2.61011996243793e-05
-2.12932485013357e-05
-1.42856880154121e-05
-1.72700576664526e-05
-1.15540002179552e-05
-2.70157248637147e-05
-9.89051474615463e-06
-1.09515101282882e-05
-3.47625818198379e-05
-1.43485940288383e-05
-6.04474784726882e-06
-6.45483878694425e-06
-5.42986599700849e-06
-1.07840106741173e-05
-2.43084830150097e-05
-7.56614614941611e-06
-2.03585798538115e-06
-1.9124885951557e-05
-9.17788512435501e-06
-1.02759944520658e-05
-1.56564062773936e-05
-2.6699994003512e-05
-2.10427586534983e-05
-1.91221535082257e-05
-1.44214558226413e-05
-1.46039223039145e-05
-1.18729290349548e-05
-2.36473139903369e-05
-8.00137879486584e-06
-7.563959087276e-06
-2.04247502512942e-05
-1.8186273924781e-05
-1.37059994644996e-05
-2.21817159001298e-06
-3.20571726789067e-07
-1.93206347019214e-05
-1.30683559208461e-05
-1.149504256741e-05
-1.51048842873278e-05
-2.50414424521911e-05
-2.28688454914709e-05
-1.51180202060556e-05
-5.58044051333769e-06
-1.36471504965445e-05
-2.29441146864787e-05
-4.02240496935515e-05
3.91814869847759e-06
-5.86343941413345e-06
-3.78997308756054e-06
-2.45101199773665e-05
-2.06797532983002e-05
-2.59144508570065e-05
-2.15371837771035e-05
-8.7121407100457e-06
-1.91743818771509e-05
-2.97134393466279e-05
-1.64924737705553e-05
-8.70934641827217e-06
-1.64345109215176e-05
-2.4757861632573e-05
4.4482404936581e-06
-2.10497218826874e-05
-9.04636251467336e-06
-3.42588828387863e-05
-2.35756183381106e-05
7.24743595181779e-06
-1.29358928055527e-05
-6.06969976945665e-06
-4.0769216294365e-06
-3.25681729064399e-06
-1.29359950709725e-05
-2.51460849610005e-05
-2.54389747990665e-05
-6.18798158889517e-06
-1.35745673812192e-05
-3.71004390909157e-05
-1.07490746127399e-05
-1.1458011562067e-05
-1.48791825834037e-05
-8.83204712252546e-06
-1.30458896526781e-05
-7.74835131705748e-06
-1.89625740371871e-05
-9.23445556933936e-06
-1.32994619632012e-05
3.77718035410958e-08
-1.33213426552934e-05
-1.99082804628998e-05
-2.59011880712625e-06
-5.67020519989931e-07
-1.94261875300886e-06
-1.87374110523085e-05
-7.76839652471352e-06
-1.71537229606483e-05
-2.07562888855072e-05
-2.28492530599581e-05
-1.57332530690045e-05
-2.33711104825584e-05
-9.41413361701923e-06
-3.01296415944831e-05
-2.0870392246954e-05
-6.92945989917557e-07
-1.49395062908307e-05
-2.08483028960098e-05
-9.11980899397575e-06
-7.35554917896366e-06
-1.98649483420925e-05
-1.91061528315487e-05
-1.67867223860971e-05
-2.67968731080534e-05
-1.88662722149819e-05
-1.45966497030383e-05
-2.17406878469536e-05
-2.02353168437539e-05
-1.38278734909635e-06
5.5933779031246e-07
-1.40175882133908e-06
-2.08196530316277e-05
-2.09541909920543e-05
-1.89381042848675e-05
4.42972194425981e-06
-1.21173631912886e-05
-1.669932983254e-05
-1.14800329150069e-05
-1.01001246688475e-05
-1.03390530373113e-05
-2.23785930112012e-05
-2.6256154311273e-05
-1.25246860280932e-05
-2.26652332412177e-05
-4.11284516322073e-06
-2.43523131128947e-05
-6.9476495675909e-06
-3.11589367782413e-06
-6.66354442604116e-06
-1.58857504421881e-05
-2.00548335865773e-05
-1.33420455518275e-05
-1.4789472540149e-05
-1.21567165133991e-05
-2.67150442691613e-05
-1.3577451711302e-05
-1.90220616888873e-05
-1.94013579061523e-05
-1.98454270283882e-05
-2.31747427479195e-05
-3.78866568988684e-05
-1.75152646352786e-05
-1.38791241331547e-05
-2.2324809091873e-05
-1.86346618404643e-05
-1.51235858575896e-05
-2.08057459793197e-05
-9.68883634215776e-06
-2.68848716592938e-05
-9.4092619984884e-06
-1.07758514084971e-05
-1.24842017531333e-05
-2.37624161351848e-05
-1.14928236243226e-05
-3.84716750352251e-06
-8.21394036970659e-06
-5.00719234695564e-06
-1.87155265253835e-05
-2.43222324376695e-05
-2.56535996911881e-05
-2.13238288791394e-05
-2.84465567675491e-05
-9.08674757091407e-06
-1.35671601219311e-05
-6.16518576599534e-06
1.81522383442246e-06
-2.81680924518647e-06
-1.13168525990946e-05
-3.22474888839117e-05
-2.11960156232569e-05
-1.12022560417312e-05
-3.14038992255073e-05
-2.29738367386891e-05
-1.8049295653936e-06
-2.29209504670967e-05
-2.16460972020218e-05
-8.92414085378634e-06
-1.73529795925e-06
-1.5050248927871e-05
-2.4960065262166e-05
-1.89955780672317e-05
4.76618311658593e-06
-1.52424275553083e-06
-3.39917752694408e-05
-1.94158151151743e-05
-1.20938851068772e-05
-2.63583739578613e-05
-2.99543037240827e-05
-3.01784789812055e-05
-3.65067239226523e-05
-2.30352313692362e-05
-2.64832039140001e-05
-1.56488839298585e-05
-1.18750090821637e-05
1.2036329158166e-06
-2.89933829531948e-05
-6.68363374773101e-06
-1.92233868501745e-05
-1.93612802409835e-05
-7.57119395703022e-06
-2.19643496493389e-05
-3.20533683263665e-05
-1.25177635276836e-05
-1.93877507351916e-05
-1.85937673756767e-05
-2.84585514497403e-05
-1.44852588330603e-05
-2.36121800014314e-05
-1.470164440124e-05
-1.3912916569635e-05
-6.0983146620989e-06
-5.06551607087908e-06
-1.27445732562945e-05
-1.83268230123207e-05
-1.41497992024206e-05
-1.06636365559987e-05
4.09836826716819e-07
-1.79249075958294e-05
9.37028637794081e-07
-2.77847836305494e-05
-1.04258492292524e-05
3.15835769719223e-06
-6.00722430029151e-06
-2.75915098082283e-05
-2.21603324375509e-05
-4.34908343128496e-06
7.25244248136965e-10
-9.93700561890844e-06
8.49691937336503e-06
3.81182259803747e-06
-1.30515045062858e-05
-2.61762416813389e-05
-2.236747249425e-05
-1.19049016653448e-05
-2.14201275796688e-05
-2.2461857419886e-05
-3.24740709588606e-05
-1.07641751398896e-05
-2.30288561169691e-05
-1.56705915392913e-05
-5.00616599518124e-06
-2.3929981407824e-05
-1.15058211647716e-05
1.96186956237087e-06
-1.55486989586758e-05
-7.31515117358198e-06
-9.10130558952127e-06
-2.01546504931774e-05
-1.46267262264051e-05
-1.61785204625582e-05
-3.55218123042174e-05
-2.21389100026283e-05
-2.36290489924754e-05
-1.90133010865195e-05
-1.23515176172373e-05
-7.31639980229032e-06
-2.22288079591038e-05
-2.38535820817989e-06
-2.07050203159096e-05
-2.47565937613659e-05
-1.25088186800563e-05
-1.39754297174815e-05
-2.05324054561791e-05
-1.11117085352423e-05
-9.11433845329365e-06
-2.79415150789273e-06
-2.57196834783562e-05
-1.44734153085584e-05
4.20909639685541e-06
-2.55127788117158e-05
-1.80636627337565e-05
-1.07960034856419e-05
-1.72645915188978e-05
-2.31253213905834e-05
-1.685203673618e-05
-4.88504639285624e-06
-9.97691105816858e-06
-2.65930148599357e-05
-1.69539346167049e-05
-1.51414424972107e-05
-2.24525904858495e-05
-1.81564666255427e-05
-2.32397036385537e-05
-1.75947165298494e-05
-2.63181950377906e-05
-2.77864127288236e-05
-2.06585102379127e-05
-1.46036382977276e-05
-1.51969594106875e-05
-1.28053051292448e-05
-7.07319620190383e-06
-8.07377788027322e-06
-2.64664463586919e-06
-1.85509035823017e-05
-4.79680946920846e-05
-1.43563250631031e-05
-2.98059221049367e-05
-1.05491809084375e-05
-1.95550149834882e-05
1.88422133146949e-06
-1.13143955035617e-05
-3.00675189926721e-05
-1.9661036620654e-05
-1.63874152428118e-05
-9.2701194191384e-06
-3.31919900312983e-05
-1.28663354682101e-05
-9.17533431208078e-06
-2.37268926549078e-05
-8.33395291407648e-06
-1.82616451853733e-05
-1.37494792209122e-05
-1.58453940409349e-05
-6.63186357341767e-06
-2.90399843512682e-05
1.34677137865133e-08
3.70473230733307e-07
-1.15870053729943e-05
-1.32939359645843e-05
-2.45414402658343e-05
-1.44408936817721e-05
-2.1941755795233e-05
-2.7064338636479e-05
-2.27302773803253e-05
-9.62444606688561e-06
-1.02546882659348e-05
-1.27485435996232e-05
-5.47083092082743e-06
-1.73034133315979e-05
-7.32433781427514e-06
-2.26290790153388e-05
-3.02566419903464e-06
3.3422460465637e-06
-1.30906125303929e-05
-2.36396853659877e-05
-1.57969078012488e-05
-1.49623948403874e-05
-1.98779266218904e-05
-1.60685382662217e-05
-7.43080265045834e-06
-1.56269863042004e-05
5.14396668836466e-06
-2.28902347785358e-05
-2.88201516812705e-05
-1.02908060478475e-05
-6.77035915953392e-06
-1.34438970067807e-05
-2.29218403649636e-05
-4.94594867644151e-06
4.66615320884934e-06
-1.26705165749728e-05
-2.44627672162851e-05
-4.10197676390191e-06
-7.52177481377597e-07
-3.10853430147712e-05
-4.67184317259825e-06
-2.34499019099435e-05
-1.53965651171576e-05
6.39380075250411e-07
-7.99065868594272e-06
-1.44790101733927e-05
-9.52229258278226e-06
-5.80182956567142e-06
3.14982771634347e-07
1.95692974764105e-06
-1.85677536394318e-05
-1.66372420368677e-05
-1.28045722989221e-05
-7.59154669255019e-06
-4.66447180683952e-06
-2.4558331128789e-05
-8.49072692453427e-06
-5.38199444188998e-06
-1.65771869232791e-05
-1.08046797501446e-05
-1.49423884958601e-05
-1.83353585845497e-05
-1.63780439703083e-05
7.53545831225676e-06
-1.39946628386894e-05
-1.1811127043046e-05
-1.46662137674988e-05
-3.22262927349233e-05
-1.27437702034834e-05
-8.81337722068407e-06
-2.12209935954635e-05
-3.63900794067598e-05
-3.72381732777516e-05
-1.06622105465279e-05
-7.27025316738087e-06
-2.22372044398066e-05
-1.63246390178268e-05
-1.40994693695762e-05
-7.36463376710429e-06
-2.34715411891021e-05
-3.53092055354316e-06
-1.31270725912219e-05
-3.97355424282859e-06
-2.44110581872057e-05
-1.59490414280158e-05
1.92225202793214e-06
-9.92766094904604e-06
-2.72667561139249e-05
-1.23155871686632e-05
-3.19462912068585e-06
-1.63204363162258e-05
-8.97804086988364e-06
-1.70829527098988e-05
-1.63759561754714e-05
-1.21389011742757e-05
-1.30629710275416e-05
-2.117107309827e-05
-1.5715638245785e-05
-2.11629570940376e-05
-1.53026087761559e-05
-9.45495720414117e-06
9.95722679496582e-06
-2.93363134092348e-05
-1.04224310996943e-05
-9.11617270857914e-06
-1.3527261452339e-05
-1.3583365730481e-05
-1.68800950832774e-05
-3.58659804289818e-05
-1.76772263070871e-05
-2.14579870352456e-05
-1.57034267657998e-05
-1.79113793652351e-05
-1.79875774111332e-05
-6.49719221614389e-06
-2.02716094844518e-05
-4.05860526827543e-06
-2.20437085262804e-05
-2.71312778462045e-05
-3.70189320157006e-06
-2.1446554209237e-05
-2.43807303395174e-05
-3.22887182145324e-05
-2.37911982640338e-05
-7.47837215387559e-06
-9.86097865895221e-06
-2.80138270325525e-05
-1.73225432157919e-05
-1.02099549472222e-05
-1.89928685429172e-06
-7.77585747939644e-06
-1.64625875631966e-05
-2.76816696892605e-05
-1.10585736358214e-05
3.1075063422519e-06
-2.10609804225657e-05
-1.97983002825226e-05
-2.170251706427e-05
-8.81995783172218e-06
-2.118283693392e-05
-1.48768229150017e-05
-2.57879243538682e-05
6.34192391389322e-06
-5.53385074637085e-07
-1.29126616231876e-05
-5.78627781642698e-06
-1.90275309540287e-05
-2.87600881289603e-05
-1.2866165658753e-05
-8.85180983480507e-06
-1.73885963406861e-05
-2.66320701341168e-05
-1.75581610632065e-05
-1.88344436362956e-05
-1.58487041437027e-05
-1.36686170901157e-05
-1.44318419900223e-05
-1.09178485935478e-05
-2.70301192227127e-05
-6.84511964519268e-06
-1.43804905283401e-05
-7.54636460486869e-06
-1.82208351249655e-05
-8.83348266121529e-06
-2.9316818775977e-05
-1.34186053136964e-05
-1.57253243240568e-05
-1.54724646287063e-05
-5.09519131729878e-06
-2.8965374649796e-05
-1.04878577202439e-05
-1.46172867143198e-05
-2.586079590534e-05
-2.62345602069292e-05
-1.96368532876817e-05
-2.94975264668715e-06
-1.24972676174945e-05
-1.50618767516595e-05
-1.25614136608494e-05
-3.58665344738691e-05
-3.2370522423358e-06
-1.45205363851607e-05
-1.60882145412127e-05
-2.32398697290973e-05
-9.39697004780464e-06
-9.52522937045796e-06
-1.78515084244111e-05
-2.92966606884809e-05
-1.7705398965917e-05
-2.04038143131148e-05
-1.49967569527188e-05
-1.14234594577154e-05
-9.87479660125742e-06
-1.5086669225233e-05
-1.33661092957828e-05
-1.14301171680938e-05
-2.45852522199808e-05
-3.73197457625618e-05
-3.66616664382536e-05
-3.58269768158784e-05
-2.26826748058076e-05
-1.44941248712714e-05
-2.07258053899295e-05
1.12586944337201e-06
-2.55421851316197e-05
-1.43809998979482e-05
-2.33694119234581e-05
-6.82838280583673e-06
-1.66267300413987e-05
-1.4227893337528e-05
-9.00311894763054e-06
-1.82572491595522e-05
-5.17687643049855e-06
-1.41477706254144e-05
-9.84194493546086e-06
-4.13856908914123e-05
-3.32495559943664e-06
-2.01587140306629e-05
-1.85344634147686e-05
-8.5379900099304e-06
-2.22404343261343e-05
-3.76242316569557e-06
-1.3612668228001e-05
-6.9967085251773e-06
-1.63636546035915e-05
-3.07662873557843e-05
-1.15998597544894e-05
-1.23658237653266e-05
-2.33169203085788e-05
8.54724937024111e-06
-7.11856406478935e-06
-1.46111431951389e-05
-1.2582242458361e-05
-2.33734710663121e-05
-1.03478520340013e-05
-2.27137859258326e-05
-1.99150742983134e-05
-1.93550566784298e-05
-1.36568298482224e-05
-2.1423228602253e-05
-2.90145138096229e-05
-1.40278660428083e-05
-1.38602916916678e-05
-2.55291170165407e-05
-1.27301210391514e-05
-2.73584395750904e-05
-1.31851369046644e-05
-1.81063810826623e-05
-3.05759474624201e-06
-1.16403808389094e-05
-2.53786014449898e-05
-1.2320664202388e-05
-2.22902015424124e-05
-1.43643788644353e-05
-6.5933272053967e-06
-2.68469981281097e-05
-9.25819881732955e-06
-1.92370404128317e-05
-2.69100962481925e-05
-1.8045575451571e-05
2.07686807718451e-06
-2.54237744251602e-05
-9.78958155830166e-07
-2.71148124359356e-05
-3.12180201754215e-05
-1.60735129036356e-05
-1.33477752711259e-05
-1.25839925574575e-05
-1.60185425934081e-05
-1.13175899401272e-05
-1.33016584758877e-05
-1.54516012188328e-05
-2.48075085319267e-05
-6.83391329490783e-06
-9.72742983421087e-06
-1.49589452863511e-05
-1.96775810335082e-05
-3.54476471301855e-07
-1.01869163622175e-05
-1.65900306085818e-05
-1.67537601838892e-05
-2.78311965194249e-05
-2.2078373447678e-06
-2.76622953844171e-05
-1.35616459752757e-05
-1.87373891103932e-05
7.25116919297405e-06
-2.68669701396146e-05
-1.93234285754348e-05
-1.20296898608579e-05
-1.23275872465381e-05
-1.6821007513572e-05
-6.52741929254605e-06
-2.05525196221001e-05
-2.58241050658193e-05
-2.63115682307953e-05
-3.17468319180205e-05
-5.82634116540729e-06
-1.99617670767029e-05
-1.41366798640333e-05
-4.02894877798079e-06
-3.16859469973807e-06
-1.86937269526003e-05
-1.37829212597758e-05
-2.82325606575185e-05
-1.28337320646351e-05
-1.59428097690951e-05
-1.58947394226746e-05
-1.73251240855359e-05
-1.5303945764899e-05
-1.63555208236309e-05
-1.20293443690527e-05
-1.22219487758712e-05
-1.40190157222046e-05
-8.11172875109692e-06
-2.24141179493582e-05
-2.86374862822468e-05
-2.01335413036059e-05
-2.68727243911159e-05
-2.04727601952009e-05
-2.15769790637339e-05
-1.87005187107622e-05
-7.77159012143769e-06
-1.53131935096054e-05
-9.19493592917845e-06
-9.16372452953038e-06
-3.08959748862842e-05
-3.59665911689649e-05
1.13124916343828e-06
2.29736036703405e-07
-2.78352623015016e-05
-4.78570108689486e-06
-1.96605703638245e-05
-2.36964537186392e-05
-4.34584468121116e-05
-1.46158264364584e-05
-1.8763199966433e-05
-2.69702536843843e-05
-2.37114033578647e-05
-2.16900603326509e-05
-1.6022754040913e-05
-2.14332433432162e-05
-6.02162618224855e-06
-1.60204120650947e-05
-1.30033507286475e-05
-1.29474454716181e-05
-4.71641618503134e-06
3.17736750568553e-07
-2.93697160276104e-05
-1.43093206085301e-05
-1.63556922489561e-05
-3.07482017291994e-05
-4.89153639847611e-06
-2.02677476397621e-05
-1.21612346600292e-05
4.15076538877339e-06
-1.44435870362828e-06
-1.60896193786027e-05
4.93335411856479e-07
-2.04415657795335e-05
-1.26522852917307e-05
1.81952218362881e-06
-1.93408960586339e-05
-3.66410552680328e-06
-5.01292920364516e-07
-1.82334166568265e-05
-7.4060395975342e-06
-1.1600955575849e-05
-6.72645722366155e-06
-6.53552644831919e-06
-1.21578137745886e-05
-1.58412581918773e-05
-2.98532633832886e-05
1.55008765202881e-06
-2.61950347653309e-05
-3.22341343527214e-06
-3.51590341134893e-05
-3.47206914739249e-05
-1.41267919375592e-05
-1.35653973615229e-05
-9.49835037538004e-06
-8.79952442842461e-06
-2.87097609723623e-05
-1.24054184373746e-05
1.06481664867574e-05
-2.59441195544902e-05
-2.55987114973901e-05
2.46046428429476e-06
-2.71604921815914e-05
-1.23580134629694e-05
-1.6617984959786e-05
-1.18603041198527e-05
4.62376453882711e-06
-2.72226364777491e-05
-1.54777623074487e-05
-1.88454181425611e-05
-2.37424554836522e-05
1.61799627336817e-05
-1.37425791999575e-05
-3.82319775292174e-05
-1.40153791754596e-05
-1.70432870092105e-05
-2.70984723771487e-05
-1.13711980739936e-05
-1.4571188705338e-05
-1.88705771534658e-05
-1.990872164744e-05
-1.1153723369885e-05
-2.28280054417772e-05
-9.51375111552267e-06
-1.17040229960131e-05
-1.4779042852795e-05
-1.27442282192689e-05
-4.10766634434065e-06
5.9471647891003e-07
-1.64980580794056e-05
-6.52378565524229e-07
-2.18236230563533e-05
-2.64616960304085e-05
-2.68923042041296e-05
-9.87350554256239e-06
-1.96353693863925e-05
-2.28501630664479e-05
-2.88112117310774e-05
-2.67171771390597e-05
-2.18311334418214e-05
-1.22812346712401e-05
-2.17806449537325e-05
-2.36367011366235e-05
-1.79011275488989e-05
-1.70559820919157e-05
-1.13051943890853e-05
-1.14410527711266e-05
-2.34184588227666e-05
-2.57148520343415e-05
-1.22641528943093e-05
-9.95087350987761e-06
-3.41587135880197e-05
-1.00555159911372e-05
-1.03734063416205e-05
-1.33057503411662e-05
-9.83632275613052e-06
-1.4609576489144e-05
-2.47270102035958e-05
-1.7887989131969e-05
-1.74892915643363e-06
-2.16766705065048e-05
-2.34676357999308e-05
-1.51698562141605e-06
-1.32808793678203e-05
-2.70944053901867e-05
-1.34652138464819e-05
-2.27252197141426e-05
-1.3998619830761e-05
-2.4144328808484e-05
-1.43649666065897e-05
-1.99475322492662e-05
-7.62398133142967e-06
-2.93467981769173e-05
-4.18564629162581e-06
-1.69056968145967e-05
-2.01229824624791e-05
-2.47268300357359e-05
-2.61880488530359e-05
-2.21658427877372e-05
-2.25276982428159e-05
2.11515238548458e-06
-1.46802031000707e-05
-2.30321120997505e-05
-1.30381821950262e-05
-2.32707541628096e-05
-2.49728728323806e-05
-1.49345318841947e-05
-2.99456243274137e-05
-2.85540726763805e-05
-1.87829505875659e-05
-1.67518605903769e-06
-1.04442793562479e-05
-1.57903252390618e-05
-2.48807082766021e-05
-1.46890723832561e-05
-1.4933438771596e-05
-2.67197764682237e-05
-2.09016126218221e-05
-1.0482222192856e-05
-2.62206463004151e-05
-6.03443128934053e-06
-1.50004019545038e-05
-9.95270399604959e-06
-2.62735319392372e-05
-9.88921785116302e-06
-1.30098424530066e-05
-1.99862460119007e-05
-1.01562134964152e-05
-1.00942362419394e-05
-2.56816041916872e-05
-3.15559552357789e-05
-2.32562009432768e-05
-1.79998673384507e-06
-2.58221106155608e-05
-2.47910688362423e-05
-2.09056003357285e-05
-2.42392750540353e-05
-1.80951125657101e-05
-1.37260364234247e-05
-2.43001554097965e-05
-2.04268583867153e-05
-1.10859519664151e-05
-1.74390691152587e-05
1.43370288580528e-06
-1.39011495390405e-05
-5.84693080598584e-06
-2.60707288519197e-05
-5.83174242812998e-06
-1.12182407190408e-05
-3.38183585484284e-05
-7.7730243325895e-06
-1.10155471120182e-05
-1.10930379034438e-05
-1.17337578909963e-05
-5.81487330815364e-06
-9.99840915242813e-06
-1.71286094446889e-05
-2.78742989497397e-05
-1.00538423451304e-05
-6.82927442441744e-06
-1.91746724841742e-05
-7.20705637240037e-06
-3.7861590343054e-05
-1.58347942776437e-05
-1.99482492521011e-05
-8.26492499538055e-06
-1.30420103559517e-05
-2.42285376350704e-05
-9.18726390139896e-06
-2.53831602254939e-05
-7.64220531909232e-06
-2.82065316137035e-05
-8.77398436341688e-06
-2.83487617465068e-05
-8.99687255319779e-06
-1.52440975076466e-05
-8.52568037343964e-06
-2.35288505273139e-05
-1.74400508158798e-05
-3.13881147516473e-05
-3.28235034163067e-06
-2.04908828570302e-05
-1.25987022454056e-05
-2.73646888072141e-05
-1.57237635156638e-05
-1.93547104472779e-05
-1.46972483520238e-05
-1.57186907609431e-05
-5.34268721080143e-06
-2.69201992944555e-05
-6.13292356375588e-06
-1.71465110732459e-05
-1.24438474251024e-05
-6.40011755190593e-06
-8.60071607612446e-06
-7.83610389344288e-06
-3.23415687595016e-05
-1.23306793962288e-05
-1.39512966492872e-05
-9.66699961521057e-06
-4.45970472402521e-06
-2.56619640111198e-06
-1.0656666898848e-05
1.60389042116675e-06
-1.63299291963935e-05
-2.15041687509121e-05
-1.55376020556142e-05
-1.70413862432443e-05
-1.66167804542866e-05
-4.89813497118187e-06
-1.66372093265903e-05
-1.01333462050772e-05
-2.24717758640872e-05
-1.62887210953486e-05
-3.45292368387277e-05
-1.55150287071845e-05
1.85639763411121e-06
-2.25953110167609e-05
-2.12312747595173e-05
-6.35927359760029e-06
-1.42717959662581e-05
-1.72154188598782e-05
-2.11927316559211e-05
-3.05307266168674e-05
-1.67570201985183e-05
-3.67745811576674e-06
-3.36274171692392e-05
-1.86922967081141e-05
-1.07214232725009e-05
-3.33290198830269e-05
-2.15454989639915e-05
-1.0129124318706e-05
-8.84900199484087e-06
-1.89764369100391e-05
-2.71521695307936e-05
-2.59384835135976e-05
-2.72035881662136e-05
-9.73953190676076e-06
-1.84210571742042e-05
-7.01608370045337e-06
-1.75057835712885e-05
-2.70015665133286e-06
-2.77992764638332e-06
-2.28226441345559e-05
-9.13498247767137e-06
-1.78548201844133e-05
-1.79300826527891e-05
4.78843736845229e-07
-9.41682559708653e-06
1.55947564318941e-06
6.12005200095342e-06
-1.11564894260358e-05
-1.92456956684103e-05
-8.40830884107912e-06
-2.86587794975461e-05
-2.20299517046918e-05
-1.15624545167487e-05
-2.73928638097699e-05
-1.94736766268597e-05
-6.4922780026015e-06
-2.15655162503111e-05
-6.77535893894159e-06
-3.22896658550623e-05
-1.5433190348988e-05
-1.43521869245723e-05
-3.33629317618636e-05
-2.15733393183808e-05
-2.2026759632826e-05
-3.42501307773777e-05
-2.11093076205586e-05
-2.53296253254449e-05
-2.5066949942221e-05
-2.87453320401721e-06
-3.28633337345945e-05
-1.68188507905884e-05
-1.35875535034746e-05
-2.28860783371711e-05
-2.53017612608809e-05
3.03408581437823e-06
-1.33945829757054e-05
-8.52018582897639e-06
-2.66675588168421e-05
-1.37181254416144e-05
-2.14448964762557e-05
2.13185243915443e-06
-1.55671186601431e-05
-4.85426005440433e-06
-6.9702339788856e-06
-1.90676997879366e-05
-2.72693443849466e-05
-5.21034694108831e-06
-2.07726225109494e-05
-1.21236521840555e-05
-1.57060156510498e-05
-6.06469072107282e-06
-2.11111886711731e-05
-2.35335796928926e-05
-1.62464306017566e-05
-1.10775317843768e-05
-1.978229590052e-05
-2.48276675923696e-05
-2.31333890015324e-05
-1.9729766865289e-05
-1.01769177583474e-05
-2.44816547207219e-05
-1.74231241260236e-05
-1.75461589212059e-05
-2.22368740740216e-05
-4.72341523365755e-05
-1.832009294364e-05
-1.43798568083963e-05
-2.04584419548497e-05
-1.32000855496559e-05
-2.07659276262312e-05
-5.12172397551036e-06
-1.85190482097689e-05
-4.37933042851881e-07
-1.41712257829362e-05
-5.64036343968834e-06
-3.42730384533611e-06
-2.22009427297552e-05
-9.84870612571646e-06
-8.01558847507422e-06
-1.1446702085706e-05
-2.75782747539066e-06
-1.28996875578549e-05
-2.20435261308184e-05
-1.50790364459103e-05
4.20483382190223e-06
-8.25601743756041e-06
-2.49104123646053e-06
-1.3434059467661e-05
-4.4459889936974e-06
-6.77600443051761e-06
-1.50094957279066e-05
-1.7603617718434e-05
-2.2280580893191e-05
-1.08254288671416e-05
-2.93012053344606e-05
-2.39320763472137e-05
-3.78672576815447e-05
-2.14326276390358e-05
-2.33275983078741e-05
-1.35998397151992e-05
-3.31089641709905e-05
-8.68686467929114e-06
-2.27939358977277e-05
-1.649219914443e-05
-1.59119833010869e-05
-1.66842234408594e-05
-9.72768414756691e-06
-2.89507856151817e-05
-2.39315455096034e-05
-2.25000169554726e-05
-2.23436286963084e-05
-1.41786564300591e-05
-2.54186901162354e-05
-1.52945199266928e-05
-1.41300362221867e-05
-2.56759285910253e-06
-3.06461467195163e-06
-1.35932548255041e-05
-1.58628897841362e-05
-2.60474085945248e-05
-1.79027778233922e-05
-2.88651377859358e-05
-3.00079225748582e-05
-1.13780195034979e-05
-1.70040554177294e-05
-1.00836548133544e-05
-3.11641294075915e-05
-2.28477447482074e-05
-9.1585251959015e-06
-1.24235235778857e-05
-1.16172076794521e-05
-2.50405585128097e-05
-1.58896305879555e-05
-2.2367360571957e-05
-1.73952519930369e-05
-1.30658167715106e-05
-2.87746043613795e-05
-1.74725860462217e-05
-9.14506627479524e-06
-2.39158433973657e-05
-3.82926789000499e-05
-1.62995161438577e-05
-1.54947770222824e-05
-1.77224790730365e-05
-2.70372366689053e-05
-1.70840098626931e-05
-2.16877653854605e-05
1.80339009812527e-06
-8.83314216919991e-06
2.23227736136097e-06
-1.00539255929218e-05
-1.97444686251499e-05
-1.18144545491807e-05
1.03451972225414e-05
-1.42772471764637e-05
-3.34786151796042e-06
-1.27776488064776e-05
-2.08492426835307e-05
7.01424885403545e-07
-8.85966776963368e-07
-1.05008562770754e-05
-2.1025839375383e-05
2.6388993447482e-06
-2.46844326723543e-05
-9.45836627962964e-06
-7.98874506639894e-06
-1.30504322511599e-05
-1.38936524172261e-05
-1.02592423850213e-05
-2.19760316811778e-05
-1.62996621227921e-05
-1.19464630066693e-05
-1.16672624638989e-05
-1.01021784427787e-05
-1.58708601249237e-05
-2.9112256254453e-05
-2.07982455284546e-05
-2.46837592408463e-05
-1.76400355063054e-05
-2.49762930396812e-05
6.76445207367715e-06
-2.04180326688361e-05
-6.5920101943213e-06
-1.32779050604963e-05
-9.50525088281775e-06
-2.55461085746634e-05
-2.98869334363154e-05
-2.42914519243799e-05
-1.93523104451432e-05
-3.77903699746505e-05
-2.08219328446182e-05
-1.29601386681324e-05
-2.09649349725076e-05
-1.34510997653652e-05
-1.57340099076125e-05
-2.63459238786219e-05
-3.32191296199698e-06
-2.05692125659197e-05
-2.26031890590713e-05
-2.46548773258106e-05
-1.9230721709573e-05
-1.26546625928907e-05
-2.6875900495393e-05
-1.54285009145307e-05
-8.25948731244929e-06
3.6075885635258e-07
-2.14931839574687e-05
-1.69250122098354e-05
-1.78449161497798e-05
1.38517526441458e-06
-2.53927675957693e-05
-2.21891021443367e-05
-2.01997451053164e-05
-1.63786896973156e-05
-4.83312581597368e-06
-1.86820576257592e-05
-1.36481382982289e-05
-2.307438952555e-05
-2.64357906911194e-05
-2.15363153771347e-05
-2.16352972755217e-05
3.87130013857053e-06
-1.42652012058035e-05
-1.07822729182389e-05
-2.68134583281288e-05
-2.4207965864389e-05
-2.336551899683e-06
-3.0623298095746e-05
-1.21208037474958e-05
-1.49662240020162e-05
-2.71613039144811e-05
-1.59203936860807e-05
-2.7272819562428e-05
-2.47448807208504e-05
-1.66289196478718e-05
2.2917860473971e-06
-2.07767376105433e-05
-2.7836739037053e-05
-2.78082056796166e-05
-7.6727834916739e-06
-1.11449705599149e-05
-2.56391414624729e-05
-1.88698951294536e-05
-1.75062049198888e-05
-9.01843436235893e-06
-1.66244922329269e-05
-1.89750159925378e-05
-1.6253967827674e-05
-2.1816976808635e-05
-4.23975306976675e-05
-1.52889756583071e-05
-2.35731059247719e-05
3.13638072657182e-07
-1.22332283973932e-05
-1.2885377642231e-05
-7.63859064802366e-06
8.48689155556975e-07
-1.73669785124672e-05
-2.59224866043619e-05
-2.87305933607986e-05
-2.67889233914778e-05
-2.7994339877325e-06
-2.19933384598725e-05
-2.89678175233994e-05
-9.8496780534303e-06
-1.47707757739918e-05
-2.0939413766597e-05
-8.24682722227408e-06
-7.68315146341337e-06
-2.42869947467066e-05
-1.67129907052414e-05
-2.43376734198432e-05
-1.6396682337878e-05
-2.68349107654318e-05
-2.08788539750502e-05
-7.7515389369528e-06
-1.68883271943678e-05
-1.57626149004958e-05
-1.77886837383343e-05
-1.62496546694875e-05
-2.47093251845642e-05
-1.66829952088149e-05
-9.93145398666006e-06
-1.4715118892924e-05
-5.77699135254058e-06
-2.31620210551269e-05
-2.20056462384281e-05
-2.54129020472659e-05
-2.46614919108583e-05
-3.30882737557412e-05
-1.55342256148424e-05
-2.36609352854277e-05
-2.11981320155831e-05
-3.28627077593241e-05
-2.14206051583976e-05
-3.13104930531191e-05
-7.37817053476037e-06
-1.20149376009406e-05
-2.07170022411259e-06
-9.3497551595819e-06
-1.30673854148483e-05
-3.07459440825018e-05
-2.3835126040105e-06
3.30233356560315e-06
-1.13885529711219e-06
-1.07524788972588e-06
-2.56864345982746e-05
-1.88294983619988e-05
-2.26303120427876e-05
-1.45286331901343e-05
-1.92097159759599e-05
-7.65508052116258e-06
-1.63773801847394e-05
-2.10715215503378e-05
-3.17102508521206e-05
-2.85101254031612e-05
-2.4220236170126e-05
-6.76570778123953e-06
-2.08808716284537e-05
-2.56650518832412e-05
-1.58382979297894e-05
-3.82456649980888e-06
-2.2457841991691e-05
-9.3671328282687e-06
-1.48940018411976e-05
-1.33655765545499e-05
-1.22292880217326e-05
-7.87856886986335e-06
-1.81679037015821e-05
-1.88674607258869e-05
-2.10543445662622e-05
-2.84138619331074e-05
-2.1213067990519e-05
-1.79178470323258e-05
-1.10140727557914e-07
1.13402148779589e-06
-5.50342257237042e-06
-3.63867813798407e-05
-2.78746125647392e-05
-1.42207576552289e-05
-1.38057297276739e-05
-1.65194329034865e-05
-1.51788062348063e-05
-2.99997850676131e-05
-1.82514807927646e-05
-3.40586204961898e-05
-1.84830196466144e-05
-2.1159208894112e-05
-2.36320128941273e-05
-1.48117233708969e-05
-2.05206306274868e-05
-1.38245340094585e-05
-1.33029754293252e-05
-1.06526347060414e-05
-6.79749981075674e-06
-2.73257184882865e-05
-2.84202585783894e-05
-1.54744593867869e-05
-1.75878383490402e-05
-1.1585510590255e-05
-9.62856372132526e-06
-1.54154470083063e-05
-1.93750262176354e-05
-2.97878422517676e-05
-1.72061387021239e-05
-2.62578737154304e-05
-1.04633891894312e-05
-2.60619865370493e-05
-2.90923472914108e-05
-8.08046463010464e-06
-1.23674847335962e-06
-1.15116703469539e-05
4.61777154405667e-06
-2.76531512772026e-05
-2.30119073179251e-05
-7.06969090461442e-06
-1.81560514482359e-05
-9.61932637054743e-06
-1.74249551023779e-05
-1.45091235608286e-05
-1.82893152452957e-05
-2.08203693858699e-05
-1.12726626681145e-05
-3.31681428968767e-05
-8.65009513409813e-06
-2.54257025827625e-07
-1.89208719901956e-05
-8.79880471553577e-06
-1.93747314896499e-05
-1.37033003249495e-05
-5.41856296131444e-06
6.45200840759245e-06
-6.65365426890841e-06
-2.09497855184471e-05
-2.00309910104738e-05
-2.68384495096104e-05
-2.44101294878799e-05
-9.64806467675355e-06
-1.73017041937187e-05
-4.8156991286249e-06
-2.85276126769456e-05
-8.11259045293742e-06
-9.29854100642817e-06
-1.74953068071962e-05
-2.14445443905291e-06
-1.74926547579548e-06
-3.0406647707672e-05
-2.12734784327996e-06
-1.68924449322159e-05
-2.58377870651012e-07
-2.1667403390533e-05
-2.56629629121121e-05
-1.73942189271752e-05
-2.26129861730441e-05
-3.99162441823139e-06
-1.36397457874216e-05
-5.04300862369725e-06
-1.62754691650335e-05
-2.28646529287904e-05
-2.09056658061544e-05
-8.71623531654878e-06
-1.30339582447588e-05
-5.44465852408953e-06
-1.8852433942228e-05
-2.29849666512664e-05
-1.2626850546116e-05
-1.38419192840542e-05
-2.27027821268966e-05
-1.83473994697089e-05
-5.75321907619465e-06
-2.14796759696195e-05
5.33133584089882e-06
-2.96540895492496e-05
-1.75943241214513e-05
-2.6648937331025e-05
-2.09597028245442e-05
-1.80016729348075e-06
-1.43723009005725e-05
-2.19807895227169e-05
-8.55288075070138e-06
-1.45159473755811e-05
-1.01811904066213e-05
-1.19008739842949e-05
-1.09718187914495e-05
-7.00935223087634e-06
-2.48830370004622e-05
-5.73484003964896e-06
-1.23077942546311e-05
-1.47578139958247e-05
-1.11511113073355e-05
-1.58538396705745e-05
-1.92330739064704e-05
-1.95480532237677e-05
-1.19389612409119e-05
-1.1952745927665e-05
-1.09715118347338e-05
-3.52873671247844e-05
-3.04794684204905e-05
-2.5190074221349e-05
-2.19160037767106e-05
-1.45864012868345e-06
-4.04080709113359e-06
-1.37967893287679e-05
-2.95771225785019e-05
-2.2258979524709e-05
-1.70436043104235e-05
-3.38442879274885e-05
-2.28256337747886e-05
-7.00216896195965e-06
-1.14455188829552e-05
-3.34150092800978e-05
-9.24963707040806e-06
-2.12872366748578e-05
-1.6881143638761e-05
-3.24608734031993e-05
-1.67192638533973e-05
-1.92868685924154e-06
-1.47358202822975e-05
-3.1844819983777e-05
-6.40118290191993e-06
-9.73830133681762e-06
-1.1874568786449e-05
-1.90201176108035e-05
-1.05589928445031e-05
-1.38888019678125e-05
-1.25930971482972e-05
-3.58148281603221e-05
-1.33810547520494e-05
-2.14074244720657e-05
-3.14888033347447e-05
-1.48686626151223e-05
-1.11795896429864e-05
-1.72601584789913e-05
-1.0725692294558e-05
1.0262588865796e-05
-2.3295497908634e-05
-1.53486494566704e-05
-1.55131682396655e-05
-1.30819777486792e-05
-2.08599964524018e-05
-2.17405705572117e-05
-2.29631938588242e-05
1.61999629518573e-06
-8.65830011845332e-06
-2.87380403871352e-05
-3.48852579126752e-05
-1.25693780546893e-05
-9.5865669649271e-06
-2.43423569635932e-05
-3.1472874922567e-05
-1.95028347880535e-05
-2.25758833561853e-06
-2.52958269844932e-05
-2.86970695928416e-05
-3.02792790414137e-05
-1.45562979664271e-05
-5.27749925058816e-06
-1.6473346506819e-05
-1.62379084417301e-05
-9.82610149398615e-06
-1.47088341777567e-05
1.45866201948101e-05
-5.16471712567034e-06
-9.77855161825478e-06
2.09960027098853e-06
-3.07441056547913e-05
-1.73361117577749e-05
-1.4190623920353e-05
-1.35469487307031e-05
-1.72882054651127e-05
-2.03045974992132e-05
4.29983756178806e-06
-4.07660595881031e-06
-1.89029074684558e-05
-6.25709941652167e-06
-6.31089191376511e-06
-1.92727550544839e-05
-2.50789391881914e-05
-2.49690784495989e-06
-2.02703802084711e-05
-1.52485458889768e-05
6.74907573645847e-06
-6.81329563988457e-06
-3.29539817847102e-06
-1.13938818713561e-05
-2.59204005767609e-05
-2.61828481886227e-05
-6.04638030059259e-07
-1.41551960024469e-06
-1.61121035115914e-05
-2.55231804815426e-05
-2.71188396536895e-05
7.46774242354829e-06
-1.56920038217422e-05
-9.48136254677778e-06
-4.22759241168017e-06
-1.66487848219294e-05
-9.49608980824465e-06
-2.61408025480202e-05
-1.39029659040625e-05
-7.5984927170649e-06
-2.49315333195735e-05
-2.95932268289808e-05
-7.93971581024312e-06
-1.08966748015909e-05
-2.12667905265922e-05
-1.55026664680929e-05
-3.58970311844048e-05
-2.35306193306251e-05
-2.51957995902725e-05
-7.00541718575316e-06
-1.26227783152646e-05
-4.00626644162937e-06
-1.41706730393009e-05
-1.53281458578682e-05
-1.74561990974185e-05
-1.22548321158408e-05
-2.61171189862636e-05
-1.9504469455765e-05
-7.17971550550288e-06
-1.6494402931723e-06
-1.21932031904545e-05
-2.74500920089636e-05
-1.32421397569432e-05
-2.2993618795096e-05
-1.85267372566434e-05
-1.33026293836649e-05
-2.02877605998906e-05
-4.04026651858109e-05
-1.28579741440912e-05
-1.63232162507536e-05
-1.05418809356307e-05
-2.09607386464502e-05
-1.57246683014198e-05
-5.18184558290901e-06
-1.15737890490577e-05
-1.30893976863999e-05
-1.64064852287726e-05
5.51440233962822e-07
-5.13986042120501e-06
-5.67742810073818e-06
-2.12772296445273e-05
-1.32613012093581e-05
-7.10885958302529e-06
-2.70427039811387e-05
-1.7931712138851e-05
-1.39463176797371e-05
-2.99319290198907e-05
-2.13179636251981e-05
-1.81091041883497e-05
-2.59912607493448e-05
-3.18091876695638e-05
-1.35030737916087e-05
-2.36593925127944e-06
-2.81686957307641e-05
-5.88668548451465e-06
-5.96278687936562e-06
-8.34783010574151e-06
-2.00013720649733e-05
-8.70358313175117e-06
-1.96582171710649e-05
-1.11714661002532e-05
-1.27725322629649e-05
-7.16927497355091e-06
-3.70883051707526e-05
-1.62042728610109e-05
-2.0506273938144e-05
-1.87979054160651e-05
-2.73246320669579e-06
-2.5851792712606e-05
-1.94476338259782e-05
-7.4193397497168e-06
-1.26971266085155e-05
-1.58889383987033e-05
-2.09915520056633e-05
-1.84750829290416e-05
-1.46122780425254e-05
-1.04797821444432e-05
-1.7199109798275e-05
-1.95780463543888e-05
-2.11304232441243e-05
-2.41663760468829e-05
-1.8105328205758e-05
-1.52549169057094e-05
-9.65717868183417e-06
-3.37905526382388e-05
-9.89568482564611e-06
-1.96824252804266e-05
-1.82544082583953e-05
-1.11082688590114e-06
-2.625050576999e-05
-2.79022877958934e-05
-1.57180180000343e-05
-1.7444129205026e-05
-2.30344659458549e-05
-8.59048889309519e-06
4.56158983111496e-06
-1.11587634953371e-05
-3.31539290934105e-05
-1.71389817615897e-05
-3.2009396488727e-05
-2.99046440931274e-05
-2.17873158924959e-05
-1.4136810688698e-05
-2.26340467567814e-05
-1.95270193523634e-05
-3.33508034644461e-05
-2.79626539602989e-06
-8.23118270639294e-06
1.52675772345172e-06
-1.70709448189924e-05
-2.15667300514389e-05
-2.09597557915204e-05
-1.40621780953256e-05
-2.21647323295383e-05
-3.51429065366114e-05
-1.4855532795556e-05
-3.27735986238179e-05
-3.75220387284475e-06
-3.3066193993337e-05
-2.79178500305563e-05
-2.0884044606197e-05
-1.9354377197198e-05
-1.3167632687181e-05
-1.56191942936942e-05
-1.13624919515444e-05
-1.823882763945e-05
-1.13642050474844e-05
-1.51485942490265e-05
-3.01929363970693e-05
-2.30084776509128e-05
-1.82494045296371e-05
-9.96841559317848e-06
-1.90825190007208e-05
-3.0209298845464e-05
-1.97450941161396e-05
-3.54526137589652e-05
-5.0201767499987e-06
-5.45312597652132e-06
-1.11241130501223e-05
-1.53401320423127e-05
-2.34610556409158e-05
7.76349720035619e-06
4.96671574339644e-07
-1.76257584364952e-05
1.98914541785464e-07
-2.54347900602387e-05
-2.18816886404397e-05
-2.5699605565802e-05
-1.39298733108776e-05
-2.39583010408683e-05
-1.34771800226731e-05
-2.29140371070158e-05
-4.58911995893399e-05
-1.82293495652504e-05
-1.61323381808801e-05
-1.53663672457979e-05
-1.83508038948937e-05
-2.18633344428296e-05
-2.0908390223801e-06
-3.86674302554611e-06
-6.85810784747402e-06
-3.1080371918276e-06
-3.47312412736018e-05
-2.31829021257829e-05
-6.39426271686666e-06
-1.28495019067259e-05
-5.18609227964528e-06
-8.37364235830534e-06
-2.30468277621811e-05
7.58858222109476e-07
-6.68256148154255e-06
5.00996953113662e-06
-9.68845423138406e-06
-1.80509107673458e-05
-6.76080794085243e-06
-8.72952828931394e-06
-7.57612638888732e-06
-1.72823988540122e-05
-2.35139839244316e-05
-6.80075454513765e-06
-3.6543495232483e-06
-5.38664014319695e-06
-7.29717099658827e-06
-5.44054449956124e-06
-2.15863204577578e-05
-1.17920886378472e-05
-1.4939588364318e-05
-2.21789290590729e-05
-1.45088111768585e-05
-1.82920807560975e-05
-1.26536513488785e-05
-5.68669198621259e-06
-2.29575823064298e-05
-2.74474590575107e-06
2.0415557328481e-06
-1.25334526230132e-05
-8.55351470384193e-06
-2.48426816197667e-05
-2.43605511346661e-05
-1.36048866657131e-05
-2.87958476767563e-05
-1.58458615820832e-05
-6.5997376728345e-06
-5.61987591260089e-06
-1.60701048693104e-06
-2.33286967246409e-05
-6.59558580674391e-06
-2.37962036891673e-05
-1.90610695903397e-05
-1.96786601208325e-05
-1.7475565062955e-05
-1.4568833071332e-05
-1.66820837264647e-05
-5.3112651222895e-06
-2.73851239217828e-05
-1.72908104284835e-05
-1.24185357662065e-05
-1.52933334729236e-05
1.46296100538648e-06
-1.77789448940694e-05
-3.42669524827997e-05
-3.20036615805699e-05
-2.2752148852243e-05
-1.44008046599911e-05
-4.39733464577521e-06
1.30763609607587e-06
-2.63485830143002e-05
-6.87005179837255e-06
-2.11232990955266e-05
-1.11378124001257e-05
-1.69523962922916e-05
-1.27491098670955e-06
-2.88887496325853e-05
-2.56060427899816e-05
-2.80536781328505e-05
-8.32973005866768e-06
-6.04680119271334e-07
-1.51870415774476e-05
4.92968027775131e-07
-1.68140279463768e-05
-2.7419469863888e-06
-8.63927867068076e-06
-2.43296034341109e-05
-2.4234820451392e-05
-8.44087777492411e-06
-1.62219829197764e-05
-1.4785878332932e-05
-1.74172612079859e-05
-2.49783143938057e-05
-1.33046163048745e-05
-1.83295223917277e-05
-3.24001407624536e-05
-8.20774204437613e-06
-2.76246397081052e-06
-2.12732180043429e-05
-2.19183040224918e-05
-3.0863354109443e-06
9.78934617971713e-07
-3.27009583017534e-05
-9.13364296269337e-06
5.36315062406478e-07
-1.37628373256887e-05
-1.59655837484716e-05
-4.04555151419975e-07
5.60163006365961e-06
-1.14160135477053e-05
-1.73366616760453e-05
-7.8301172117995e-06
-3.20401952912433e-05
-4.85717356127821e-06
-7.16119721399851e-06
-4.03077083151658e-06
4.35732815498555e-07
-2.82311459975382e-05
-3.24654894068126e-05
-2.15644962595419e-05
-9.6264593687573e-06
-1.49565930540493e-05
-7.61266875799512e-06
-6.45705915203446e-06
-1.77324932447739e-05
-2.19080829485681e-05
-8.88727665646052e-06
-2.06579781450397e-05
-2.08317837186933e-05
8.4207832810332e-06
-6.50057715464491e-06
-2.24467858662264e-05
-1.81397832721462e-05
-2.11704764422135e-05
-1.51624674908673e-05
-8.5417324838728e-06
-2.5700779896247e-05
-2.27845134413364e-05
-4.59496484981794e-06
-1.89859580224543e-05
-1.12205004221439e-05
-1.7078220935828e-05
-1.4469800269364e-05
7.56848236203437e-07
-1.64760897131614e-05
-3.56624919668192e-06
-4.87000014833404e-06
-9.75266757835021e-06
-2.00199794568691e-05
-1.45492131439133e-05
-3.23866732954063e-06
-2.96133136879318e-05
-2.2697604297748e-05
3.508664985972e-06
-7.66100582726374e-06
-1.13825737359646e-05
-1.05403169207594e-06
-1.85312953588054e-05
-1.42170985953596e-05
-2.72709542742448e-05
-2.21034259711445e-05
-9.03305239791187e-06
-1.88215967533091e-05
-1.32219087222948e-05
-1.57322027591762e-05
-7.07535918283663e-06
8.46386783587246e-06
-1.11467722584232e-05
-1.05346957777457e-05
-2.94843063787014e-05
-2.23590668109948e-05
-2.22905945488497e-05
-6.66935763774719e-06
-8.72054394816262e-06
-1.51824107686111e-05
-1.4007172991648e-05
-1.9544760352869e-05
2.65038113076772e-06
-2.29707977701091e-05
-1.43989256544724e-05
-1.96165253937051e-05
6.6357941718409e-06
-7.55867317187176e-06
-2.52904339917334e-05
-5.89887141354808e-06
-1.10637241105346e-05
-9.44472877365701e-06
-1.66128333307459e-05
-2.69299359083994e-05
-1.10102966370654e-05
-1.87974634533284e-05
-1.53955188904536e-05
-6.03703468923621e-06
-1.10094165947602e-05
-4.07975987239695e-06
-7.73584713874035e-06
-1.01518107907865e-05
-2.65168166564743e-05
-2.21032281095573e-05
-2.70040187703481e-05
-2.61312862118094e-05
-1.72495936682329e-06
-1.70706407927641e-05
-2.97941919243043e-05
-6.2561483078483e-06
-1.33925735219094e-05
-3.61884016062949e-05
-3.84445383417965e-06
-1.363034804601e-05
-6.00291057521776e-06
-1.86028674566225e-05
-8.54356801038793e-06
-3.16270455224369e-05
-2.23543613754126e-05
-2.03095233158051e-05
-1.87269789417166e-05
-5.71365191768376e-06
-1.6646903620978e-05
-2.55580894427791e-05
-2.32830160614665e-05
-1.6877105935891e-05
-2.24512533269968e-05
-1.4301524496653e-05
-9.94011547702865e-06
-2.24642712653504e-05
-2.44980198579065e-05
-1.58655987179256e-05
-4.15149618310891e-06
-1.54696452600962e-05
-1.35986361359549e-05
-3.31405296352575e-05
-5.92385784892786e-06
-2.38935873119629e-05
-1.71848643940451e-05
-2.20256232687546e-05
-1.96056026537096e-05
-4.6229224252103e-06
-1.72080536267327e-05
-9.74036956155288e-06
5.00195914355475e-06
5.3979464376181e-06
-3.34774538396338e-05
-1.83733364425008e-05
-7.41006968423119e-06
-1.77933540477353e-05
-2.2485182677718e-05
-1.46490729103656e-05
-1.79498535336426e-05
-1.04195870274622e-05
-2.20974572940001e-05
-4.93661228567516e-06
-5.92142876677958e-06
-2.59008666378238e-05
-8.12178717614919e-06
-2.10002485531661e-06
-6.85978044159555e-06
2.38667365675924e-06
-3.38698823308624e-05
-2.96000068917412e-05
-1.18414607139867e-05
-3.76691386416439e-05
-6.06416472186343e-06
-2.74564759917588e-05
-1.74014850935772e-05
4.09297207417524e-06
-2.67583910921234e-05
-1.23334008749225e-05
-7.42593442639162e-06
-1.82280549258223e-05
2.68315121016347e-07
-2.87693792704892e-05
-3.66795167017791e-06
-8.44147168601565e-06
-1.51264575145756e-05
1.11900842719293e-05
-1.51089167580631e-05
-2.43571792311452e-05
-1.12436062928697e-05
-1.68205929169522e-05
-2.15177351075995e-05
2.66958536447444e-07
-3.0295349820193e-06
-1.41765900140379e-05
-2.13986263415765e-05
-3.0559770560621e-05
-1.22834842125428e-05
-1.76314529962954e-05
-1.43045793759739e-05
-3.09715597348741e-05
-3.13529607910829e-05
-1.79971240705445e-05
-1.36749037089058e-05
5.51289091864406e-06
-1.31932873495636e-05
-1.33828793207142e-05
-1.84222311082809e-05
-1.73232929204885e-05
-7.37863668771784e-06
-1.88207955677113e-05
-1.18528824572019e-05
-2.42833410492461e-05
-4.69612015042149e-06
-1.13437511895922e-05
-3.54692564515203e-05
-1.58344211342465e-05
-1.33938389035673e-05
-2.68010017047574e-06
-4.30687277615723e-06
-1.23235634593592e-05
-4.38251003363236e-06
-1.92028165515305e-05
-1.33474634642875e-05
-2.11962880338272e-05
-1.93002383419059e-05
-4.14059299987112e-06
-1.16327839378011e-05
-1.66568281842507e-05
-2.92417340335608e-05
-1.75039695330255e-05
-1.85909442684698e-05
-2.91830404196163e-05
-1.93770191530205e-05
-3.15990154826478e-05
-1.63275914969403e-05
-1.74825166906644e-05
-7.45025467432599e-06
-2.38172675905649e-05
-1.39509761716336e-05
-1.16093211241555e-05
-1.91253488133419e-05
-1.43643109852976e-05
-7.75376229726282e-06
-2.68172432981933e-05
1.70847727725011e-06
-1.96022616293071e-05
1.21512331930693e-06
-2.87519755869922e-05
-2.91626895835299e-05
-1.24511712104787e-05
-1.00789142526266e-05
-1.57389620867433e-05
-8.68656731763141e-06
-1.03921457222627e-05
-1.77180427246026e-05
-5.27487735445585e-06
-7.43478891763145e-07
-3.42764496978397e-05
-2.33057179960058e-05
-2.50789958496424e-05
-2.68868221627833e-05
-6.64443655797259e-06
-2.06384299432437e-05
-2.99573389387297e-05
-1.99208434715207e-05
-1.91810294082459e-05
-2.00387519605168e-05
-1.11335441506679e-05
-2.20656292501087e-05
-9.73353527963771e-06
-2.13625359194083e-05
-1.44347426073031e-06
-2.57910692480667e-05
-2.42657408115171e-05
-1.10378053446212e-05
-9.40793204440708e-07
-2.203074936612e-05
-8.18475856778288e-06
-2.46954060862848e-05
7.49462883577395e-06
-6.83770343497603e-06
-5.0817674245356e-06
-2.58587028296942e-05
-1.93124532949877e-05
4.84732623745486e-07
-2.42186799466165e-05
-2.40069461347659e-05
6.25318376535093e-06
-7.61681365059108e-06
-1.19260645135737e-05
-2.00984912555103e-05
-7.19798380264104e-06
-1.61991992459899e-05
-2.57921338980352e-05
-6.36187891443071e-06
-1.67489336188411e-05
-1.61754421370605e-05
-2.8031239922791e-05
-2.50902138258837e-05
-2.86396864818664e-06
-2.25509401356295e-05
-2.13641814906399e-05
-1.18083180092808e-05
-9.54625428275546e-06
-4.87742007228082e-06
-1.55658569287579e-05
-2.13689833197059e-05
-1.65816333810782e-05
-8.79724687934992e-06
-2.02564123291307e-05
3.11301307521033e-06
-1.3347820033015e-05
-2.54826387343617e-05
-1.49131868667976e-05
-2.25285137825689e-05
-1.12332243600549e-05
-2.83780258303692e-05
-2.36290102647421e-05
-1.17922456253371e-05
-2.8215385279809e-06
-7.97000784058088e-06
-2.00562415100127e-05
-3.46836754559633e-05
-7.65844717383937e-06
-2.83342272984367e-05
-1.53001429287886e-05
3.83351049828497e-06
-2.14132387232149e-05
-1.47022983639292e-05
2.43955525598213e-07
-2.92769751479972e-05
-1.90771077734965e-05
-2.25310916220144e-05
-1.92798481475108e-05
-2.70899706739172e-05
-2.60835155233209e-05
-1.78212784764314e-05
-1.33198212445755e-05
-1.90736344022996e-05
-2.42835003988863e-05
-4.08686224167325e-06
-2.39707124188786e-05
-1.19548903386291e-05
-3.80804208069599e-06
-2.89553938970859e-05
-1.08091360872823e-05
-2.99028783349649e-05
-3.07204737476026e-05
-8.72054965786006e-06
-2.9600163825631e-05
-1.87260498885991e-05
-2.47109396718854e-05
-8.63947723791341e-06
-2.13938544719157e-05
-1.79629508753274e-05
-2.48321719379529e-05
-2.55065729951465e-05
-1.95923834935528e-05
-2.29349890719799e-05
-1.32012044164601e-05
-6.65920095718934e-06
-2.02194361502893e-05
-2.71788069442804e-05
-1.49772139092322e-05
-1.40458839811313e-05
-1.19137941416285e-05
-2.29024905709724e-05
-2.20780599910783e-05
-1.21056563448944e-05
1.61462756481909e-07
-2.28440186179988e-05
-1.47401462020698e-05
-1.08986592290698e-05
-1.02153794517247e-05
-3.87684330619898e-05
-2.39477274736927e-05
-2.28282923345331e-05
-1.4056282509492e-05
-9.4921659015492e-06
-1.44938546863958e-05
-1.83484181573683e-05
-1.58124530396094e-05
-1.2543537357948e-05
-1.10764862802276e-05
-1.78907368842599e-05
-1.59613864801777e-06
-1.57926578064097e-05
-8.6713947423135e-06
-1.69755199455398e-05
9.71743787849018e-06
-1.34368911562062e-05
-7.70711712438525e-06
-2.38537339645818e-05
-3.10713265765334e-05
-1.88230747159833e-05
-1.46195779869996e-05
-2.31395890066363e-05
-1.72122470630606e-05
-6.69892418588666e-06
-2.16180112667398e-05
-1.94939373438414e-05
-1.73235446192458e-05
-3.0638315702972e-05
-3.44025100272043e-05
-3.01842743124536e-05
-1.20617697779652e-05
-2.04837116520659e-05
-2.57085083970755e-05
-1.88803959445464e-06
-2.42512871270497e-05
-1.39361925085956e-05
-2.62449142710973e-05
-4.28773457601755e-06
-2.08701636857892e-05
-4.08575531969205e-06
-6.98872146159974e-06
-2.33245250978979e-05
-2.84749484944734e-05
-1.80842803174587e-05
-2.98506649529494e-05
-1.38304054559835e-05
-7.51096753205418e-06
-2.16881294705364e-05
-1.43352649664538e-05
4.5962618135208e-06
-2.46437064588886e-05
-1.07168361274769e-05
-8.95933650253253e-06
-1.23907902572691e-06
-2.60067113659785e-05
-2.54253069400594e-05
-5.40566770191568e-06
-1.90237643757624e-05
-1.30322105313573e-05
-1.24961997206514e-05
-2.21211834440768e-05
-3.03237076845067e-05
-1.01913064407378e-05
-1.28170849252784e-05
-1.86156591670163e-05
-1.148337144005e-05
-1.88319131316053e-05
-2.28219373426886e-05
-2.70326873994689e-05
-4.89001197175437e-06
-1.90875339055866e-05
-2.03125731103293e-05
-3.09800710235923e-05
-2.84002734164003e-05
-2.66000394610542e-05
-1.84061070777635e-05
-3.29122920945596e-05
-2.07718741082235e-05
-1.07924707730115e-05
-1.51035250185466e-05
-9.92010487745444e-06
-2.35151473631119e-05
-1.7547112150956e-05
-1.4845765198439e-05
-9.62392530922063e-06
-2.43698635185135e-05
-1.9589187056083e-05
1.7552437378546e-06
-8.84088768956491e-06
-2.52354109745501e-05
-8.30030487352013e-06
-1.35926854918757e-05
-5.05508388693469e-06
-2.12223529485419e-05
-1.72625799240376e-05
-9.64238262456424e-06
-5.91033002031993e-06
-5.32730935595844e-06
-1.12532840504764e-05
1.04897606658015e-06
-1.82050515989248e-05
-6.83984639536156e-06
-1.38420415937506e-05
-1.61346269402252e-05
-1.50487731028995e-05
-8.80081239505189e-06
-4.91471773848639e-06
-5.34095754067763e-06
-1.54669196532901e-05
-3.09449180798496e-06
-1.22319949155162e-05
-1.45210443576364e-05
-1.38252485198587e-05
-1.76105064318881e-05
-6.34141268821179e-06
-2.74861689075229e-05
-4.08074918274482e-05
-1.64086722434333e-05
-2.98828372803371e-05
-2.17754434738624e-05
-2.03175567564381e-05
-1.76527212234636e-05
-2.06606575687378e-05
-1.91776985985191e-06
-1.93119647243706e-05
-3.69885538050692e-05
-1.58356484481414e-05
-1.84797091466909e-05
-2.20422776419421e-05
-2.12532119208987e-05
-5.13760873474959e-06
-2.07339565858831e-05
-2.33015233447291e-05
-2.80070258839446e-05
3.95521963201107e-06
-1.30503693004467e-05
-7.06121660483821e-06
-1.44569967169192e-05
-1.44157534328993e-05
-2.93823095101792e-05
-1.17867801451412e-05
-1.96838524779586e-05
8.90378402228773e-06
-1.1135329472928e-05
-3.96490344717113e-05
-1.19435420649056e-05
-7.28303398590257e-06
-5.44938315031344e-06
-3.7340938930185e-07
-4.63984246811202e-07
-8.61430470312281e-06
-2.29241685650895e-05
-1.0590659523012e-05
-2.2328315842623e-05
-5.99389491051254e-06
-2.15315157586125e-05
-1.61392518694686e-05
-3.63676078745059e-05
-4.01772416529465e-06
-2.61572057602326e-05
-2.50332839995099e-05
-2.94997589261936e-06
-1.72231400350215e-05
-1.98826587824874e-05
-5.87974143540036e-06
-5.19499971359422e-06
-2.61639480681596e-05
6.00590999022107e-06
-1.16104492446932e-05
2.52490377081908e-07
-2.96988052128004e-05
-1.24253394494249e-05
-1.9174425962335e-05
-2.07112037644951e-06
-1.64886552812712e-05
-3.71557912345408e-05
-2.03929963055081e-05
-2.40628555299422e-05
-1.8555751099497e-05
-1.41786508725211e-05
-1.02728520973036e-05
-8.94597240599229e-07
-2.95409355538566e-05
-1.52771964106078e-05
-1.14173498436685e-05
-1.70384812566437e-05
-6.70121168218175e-06
-4.11074685611865e-06
-1.64717212494411e-05
-2.88721837798269e-05
-1.24112252401667e-05
-6.78446690289523e-06
-1.96845250906958e-05
-1.64269192756611e-06
-7.53840630915832e-06
-3.93631030502572e-05
-5.49901355218088e-06
-6.58685519403871e-06
-1.91260806308994e-05
-1.47532647585945e-05
4.93556243748538e-07
-2.50750773192299e-05
-8.91274624476096e-06
-5.7092223468513e-06
-6.74336359978354e-06
-1.81825517803108e-05
-1.58815217207112e-05
-1.05868947441157e-05
-1.04765890647719e-05
1.20797458174918e-06
-3.49272706687968e-06
-1.99267689870984e-06
-8.35064375665957e-06
-1.46515269274871e-05
-1.14310501916756e-05
-2.37038885188983e-06
-1.17758772572419e-05
-2.469728019873e-05
-1.53552984235656e-05
-1.57577302315722e-05
-8.52999264103031e-06
-2.51272114299798e-05
-1.94033642448687e-05
-1.50873090666334e-05
-2.04529536220087e-05
-8.84772818159588e-06
-1.50886082154006e-05
-1.86593868344734e-05
-1.42061151231799e-05
-1.38058170417499e-05
-1.47641244285298e-05
-1.33014298415284e-05
-4.82723488452049e-06
-1.79470727675082e-05
-2.49771312593894e-05
1.3238178645563e-07
7.92527049699962e-06
-9.43353700643013e-06
2.00804582792512e-06
-1.17122395466219e-05
-2.09665393311104e-05
-2.65699044533e-05
-2.05903575849533e-05
-2.30039903797256e-05
-1.11859452086571e-05
-2.04247498942067e-05
-1.92139143620834e-05
-1.54870899542851e-05
-2.48047534340162e-05
-7.57340310977654e-06
-8.38456523686493e-06
-1.08899477823511e-05
-2.21985920619082e-05
-1.07262445097644e-05
-2.32881160101374e-05
-2.01469466185913e-05
-2.17314317119691e-05
7.41308254339616e-07
-2.6229515861494e-05
-1.8416352928061e-05
-1.36006304838866e-05
-2.59125646689346e-05
-1.26729031518539e-05
-1.89830080610712e-05
-1.53803005653361e-05
-1.97946283100189e-05
-1.56437897751185e-06
-2.05680182663482e-05
-3.51637549852754e-05
-1.06852628030269e-05
-3.10040689475888e-05
-2.18330877957992e-05
-2.65800873063053e-05
-6.01494110059019e-06
-2.44743629034091e-05
-2.62716647419052e-05
-8.40845075805332e-06
-4.25534028527429e-06
-2.32467107101598e-05
-9.80663236155361e-06
-1.65171235547858e-05
-3.56718824640863e-05
-3.21765211355754e-05
-3.19262785155135e-05
-2.65451641306788e-06
-2.13117870987343e-05
-2.39854144399412e-05
-1.76711603961275e-05
-1.51419074898721e-05
-1.29860328460127e-05
-9.36114599018916e-06
5.00326499076798e-06
-1.61300857917179e-05
-1.63973841642434e-05
-1.26452585596387e-06
-9.71983163718286e-06
-1.12505932873941e-05
-2.61931421965837e-05
-1.74157485868464e-05
-1.76055731974256e-05
-2.34242001742254e-05
-2.329574640406e-05
-1.34363132669272e-05
-2.10960864145741e-05
-9.55001622663505e-06
-1.21303318614208e-05
-4.27693528424788e-06
-1.58113979007539e-05
-2.53139799340257e-05
-2.99156878464269e-06
-1.34493862277446e-05
-2.98177171682516e-05
-2.54730315498828e-05
-1.70585008578141e-05
-3.77173137154477e-05
2.69826892632149e-06
-8.91049196740943e-06
-4.20400602991721e-06
-1.88419402820359e-05
-8.95766438429912e-06
-2.29588337549459e-05
-2.00625690590919e-05
-1.12136750071191e-05
-9.55876840201308e-06
-1.92584546872267e-06
-1.70683168843469e-05
-1.64985813696353e-05
-1.06681616073909e-05
-1.70309871717633e-05
-4.10065448735214e-05
-1.77017842929744e-05
4.95914750274735e-06
-6.42073822547143e-06
-2.15345843423218e-05
1.13283058456746e-06
-2.90441904980445e-05
-1.85758622833801e-05
-2.21300209440135e-05
-1.88290036795114e-05
-4.00886998090648e-06
-7.80667922572584e-06
-1.66912453831147e-05
-1.47633982216539e-05
-2.1804735610297e-05
-1.75969032495688e-05
-1.47811999242815e-05
-2.53337794923377e-05
-9.18816244633647e-06
-2.94330870146789e-06
-1.32746652331774e-05
-1.07459266309776e-05
-1.58442851255127e-05
-1.87215532721192e-05
-1.34200120364526e-05
-1.05109235096566e-05
-6.6649469190292e-06
-1.60091816857226e-05
-6.47288138373286e-06
-4.91068902727931e-06
-1.14377111142586e-05
-1.1218048195171e-05
-1.47806207359613e-05
-1.58973989298232e-05
-8.38811486759126e-06
-1.10307375713523e-05
-1.25791211639711e-05
-1.68248628033805e-05
-4.80233666780998e-06
-3.45061690349081e-06
1.04043365056955e-06
-2.69070711453291e-05
-3.71537670626979e-06
-2.61261129792458e-05
-1.64251477981138e-05
3.15394222058878e-06
-1.26463936138302e-05
-2.78025103952538e-05
-2.53458521536224e-05
-2.49174978013716e-05
-2.24676302083245e-05
4.15532628851727e-06
-1.13302259159715e-05
-1.43265263848216e-05
-1.25219780639428e-05
-1.32698331153567e-05
3.88174301949181e-06
-3.27673804632572e-05
-1.23612900866487e-05
-5.74089434132305e-06
-2.03995187427243e-05
-9.57551725510194e-06
-8.52659208160763e-06
-1.33918292541863e-05
-1.19558039293281e-05
-2.21294517427642e-05
-3.71914673921206e-06
-1.96095919851812e-05
-6.18684050381488e-06
-3.17062506462268e-05
-1.96115469276097e-05
-1.4996192144983e-05
-1.49834521308551e-05
-2.26782448246812e-05
-2.59331580116217e-05
-3.17752239236272e-05
-7.30719832632867e-06
-2.10948579910858e-05
2.62390192252701e-06
2.8874123016115e-06
-1.15721324886034e-05
-2.86745753958658e-05
-3.45059940515567e-05
-1.52296442855011e-05
-2.44660117438717e-05
-2.42448273195829e-05
-2.52882247392495e-05
-1.87301009194761e-05
-1.17114677393336e-05
-3.15634997437787e-05
-9.52221794213455e-06
-7.9186738116611e-06
-1.73455863146328e-05
-8.73761659100169e-06
-2.73620343648051e-06
-2.00497846001015e-05
-2.79391736958807e-05
-1.82859100252372e-05
-2.65415704527838e-05
-8.50591581421527e-06
-2.30235885716748e-05
-1.29108032313243e-05
-1.32475619459607e-05
-1.71967774256809e-05
-1.16788346019267e-05
-2.28884112760774e-05
-8.71780335390031e-06
-3.49343488872396e-06
-2.45066532894648e-05
-1.75160433551473e-05
-1.17265363855222e-05
-2.05149577721101e-05
-1.42959137430606e-05
-3.1097585276784e-05
-1.03872645260055e-05
-1.34847867033694e-05
-1.72497016271645e-05
-2.37740367933045e-05
-2.0490439902561e-05
-1.54303434388552e-05
-7.08685406631157e-06
7.80299844089484e-06
-1.68012007428629e-05
-1.61453771638861e-05
-5.97301095504151e-06
-3.16345866109058e-05
-8.41994141346903e-06
-1.32206376843048e-05
-1.57475060182178e-05
1.20010206440738e-06
-1.22423011919505e-05
-2.86474881669487e-05
-1.73152878000481e-05
-1.59947144910716e-05
-1.85785921649531e-05
-1.57364412617913e-06
-1.38877680413255e-05
-1.56921335460487e-05
-1.5266987757086e-05
-2.3988462954176e-05
-6.89886279448058e-06
-1.54198424098885e-05
-9.46402078117331e-07
-2.41315209686407e-05
-1.0506816738535e-05
-1.54580020977751e-05
-1.08267214580833e-05
3.82101213105406e-08
-1.43168212984498e-05
-1.61456744688815e-05
-1.63897310713683e-05
-9.80452860037167e-06
-3.13396091395759e-05
-1.90754545853069e-05
-3.39222282387462e-05
-2.15530062192291e-05
-2.60177010075637e-05
-1.645828325399e-05
-6.2173982995705e-06
-2.22641388000025e-05
1.58004847027468e-06
-2.97919687472472e-05
-3.80784108557601e-05
-7.65562000061574e-06
-2.36194574009007e-06
-1.78421578644512e-06
-2.59712283382916e-05
-2.48585183059435e-05
-4.75758833612557e-06
-1.10875724537176e-05
1.64744610610834e-05
-1.42276451835657e-05
-2.2592324063568e-05
-3.66223344689186e-05
-3.84147198924535e-05
-2.98459838492568e-05
-2.76492970259579e-05
-2.45404301606553e-05
-2.17342158783713e-05
-2.14224740720883e-05
-2.92333827521956e-05
-2.60236522315738e-05
-5.80918701218249e-06
-2.15845843977024e-05
-1.77220832865361e-05
-7.65122466849859e-06
-2.59905341025847e-05
-2.95154790404829e-05
-4.30334566428673e-06
-2.0770328060062e-05
-1.97958122332427e-05
-3.18098296289746e-05
-1.00057570039496e-05
-4.62225003385174e-06
-2.59631830505611e-05
-4.53934165242266e-05
-7.61317658534944e-06
-1.40929259403728e-05
-1.00321092291988e-05
-1.5570316962188e-05
-1.24623194660464e-05
-2.0136649200025e-05
-2.63499721143782e-05
-3.7926372952353e-06
-1.08712965755393e-05
-1.15564521991744e-05
4.71193599175767e-06
-8.88568706010562e-06
-1.50231186582902e-05
-1.32944084931749e-05
-2.17072829572799e-05
-1.76261338138892e-05
-2.18523089418166e-05
-8.83082968832843e-06
-4.22550411640406e-05
-1.89370404438199e-05
-1.87619674235499e-05
2.61223768788674e-06
-1.31331749369784e-05
-2.60574351148039e-05
-2.72800244745276e-05
6.16198227947717e-07
-1.55229518366491e-05
-3.02517198700168e-07
-1.25906156762769e-05
-1.56666046852431e-05
-2.5393254733625e-06
-1.00940847986012e-05
-4.35890784106386e-06
-2.82660590958404e-05
-1.14548674550331e-05
-1.08505619129271e-05
-1.0812589660095e-05
-1.94309787453937e-05
-3.2505487700857e-05
-1.74485072386913e-05
-2.11092779329105e-05
-1.13128580680632e-05
-2.71656639781748e-05
-3.36743750992062e-05
-1.9061976075096e-05
-2.21842643018622e-05
-1.72941351415809e-05
-2.25050730867215e-05
-1.4873064166914e-05
1.05942934564071e-06
-3.25987719846779e-05
2.4654158385312e-06
-7.39477605733396e-06
-2.11233363265619e-05
1.28821309558243e-05
-2.70702113641452e-05
-1.79334600842734e-05
-2.29473587514638e-05
-9.07952616520639e-06
-1.87169680852506e-05
-3.20331012689645e-05
3.38203648030317e-06
4.52844274896012e-06
4.21537750444323e-06
-1.81202948999208e-05
-2.48530304674391e-05
-2.2081501365273e-06
-1.55492216162148e-05
-1.56528727716733e-05
-2.91998962870278e-05
-2.11066178335915e-05
-2.29118184764e-05
-1.03150669616319e-05
-1.63311144556168e-05
-2.06492260090159e-05
-2.27235809405079e-05
-1.07977038402886e-05
-1.75759554525073e-05
-3.28478345624052e-05
-1.10326565317212e-05
-1.11191715588859e-05
-1.27576736684126e-05
-1.66107973121097e-05
-2.04608996293855e-05
-1.93282225565014e-05
-3.47172556832308e-05
-8.08292126273291e-06
-9.4980653320049e-06
-1.07923386057698e-05
-1.88579880830181e-05
-3.19530277616893e-05
-1.70361293435035e-05
-1.35005469745506e-05
-2.47478474506923e-05
3.64810042461605e-06
5.82236020201438e-06
-2.15815062631418e-05
-8.03273495384314e-06
-1.50792227681201e-05
-1.99196049001377e-05
-1.69008522641196e-05
-1.04447876193851e-05
-2.66923790637109e-05
-1.0822255355156e-05
-2.03831491503409e-05
-9.00238638405313e-06
-5.36006944675528e-06
-1.10910989512239e-05
-7.92992817855923e-06
-9.3831580788236e-06
-9.0630567001532e-06
-2.87659986165289e-05
-2.08948538176939e-05
-1.49081796173539e-05
-1.27346279075775e-06
-2.25520338555853e-05
-1.25415245575441e-05
-1.43294117031729e-05
-6.08569983952499e-06
-2.50049551885727e-05
-1.7919670254539e-05
-4.71315609694638e-06
-9.52861163806501e-06
-1.60170810075932e-05
5.65516531998236e-06
-4.07228759706717e-06
-3.7908328390819e-05
-2.46755375722399e-05
-2.77591689782696e-05
-1.37713187971906e-05
-2.76944777122447e-06
-1.10209696735747e-05
-7.08372655843448e-06
-1.40476180640711e-05
-3.51933949430188e-05
-4.57339873222101e-06
-1.02784612773847e-05
-7.32645552808321e-06
-1.27380798528009e-05
-1.96537386070523e-05
-1.83379416274094e-05
-4.15447857621404e-05
-4.77294990029533e-06
-8.09130021179392e-06
-1.08250482223008e-05
-1.88765863399302e-05
-1.4764488447628e-05
-2.88993674132324e-05
-2.18710063831341e-05
-9.8991674587514e-06
-2.45143597476377e-05
-2.38064337315958e-05
-1.24093569125409e-05
-9.87380366519916e-06
-1.28038226471242e-05
-9.8835462284133e-06
-2.31238086340553e-05
-1.63917354562434e-05
-1.50903619727567e-05
-3.28328025773072e-05
-1.11501235337827e-05
-1.40563664094449e-05
-6.70470607047734e-06
-4.71300400759118e-06
-2.90981218122836e-05
-4.6544941037505e-06
-2.68444870448288e-06
-2.80138057052939e-06
-6.3295546841628e-06
-4.54137588055395e-06
-3.26203067436189e-05
-3.69508065295412e-06
-1.16978505040112e-05
-1.8636468171515e-05
-4.33358574731286e-06
6.95696706204999e-06
-1.75762643715549e-05
-1.89672548641286e-05
-2.0674029458438e-05
-1.99349488135157e-05
-2.19379095862834e-05
-1.18090128822781e-05
-8.58456317541836e-06
-1.0659769858746e-05
-2.70542626293337e-05
-2.58165253138155e-05
-9.21143807536224e-06
-1.64584305619131e-05
-2.33149756166116e-05
-8.25861163326484e-06
-7.75454978549201e-06
-5.22412817961885e-06
-1.1415619534112e-05
-1.68569413443816e-05
-2.04269774468682e-06
-8.53555562560643e-06
-2.09959788194751e-05
-1.30166365681852e-05
-9.40635889608738e-06
-8.37684424279712e-06
-1.84626778467365e-05
-1.91686759626582e-05
-4.84198876229612e-06
-1.37463742310124e-05
-2.07636176635655e-05
-2.3091557016434e-05
-1.6590828821992e-05
-1.40669746775856e-05
-5.75893419057586e-06
-1.08657890493918e-05
-3.00477389131137e-05
-2.37148602261376e-05
-1.22759203322737e-05
-1.93850098026643e-05
-1.55776219016696e-07
-2.27697535895101e-06
-1.71791143382407e-05
-6.0117860839742e-06
-1.96283892786742e-05
-1.87425343067544e-05
-1.48350373592498e-05
-1.99124499266168e-05
-1.49790507029748e-05
-1.85024860995928e-05
-9.86800016337229e-06
-1.85606059545401e-05
-8.94057047646755e-06
-2.49594296867545e-05
-1.15942406993664e-05
-1.42394918441354e-05
-2.76938419440358e-05
-1.74602359103927e-05
-1.69697029361082e-05
-1.59807179513008e-05
-1.88158321293402e-05
-1.8228796014388e-05
-1.79380132798392e-05
-3.14962731028585e-05
-2.08110779341001e-05
-2.78626427211413e-05
-1.13162148393063e-06
-2.04184925137689e-06
-1.87135368624427e-05
-1.36800700636907e-05
5.30014543731828e-07
-2.49632405473883e-05
-1.15341942321022e-05
-1.17374992373861e-05
-7.08652312440953e-06
1.52625755713628e-06
-2.80593410603709e-05
-3.41628656681086e-05
-1.04680875622198e-05
-1.5858132999426e-05
-9.12695885997837e-06
-1.49980089334972e-05
-8.90651146886964e-06
-1.7120453820998e-05
-5.08245781180277e-06
-1.063473285723e-05
-1.1497275691463e-05
-1.34023101569394e-05
-2.52090242248286e-05
-8.64496604285289e-06
-2.45985082790919e-05
-2.89552362968569e-05
-1.09939645792826e-05
-2.02382497305082e-05
-2.03424458430694e-05
-4.19738123290103e-05
-1.35496288854846e-05
-9.12683476967544e-06
-3.59745451294915e-05
-1.78056731033583e-05
-8.71318521271831e-06
-1.68148979919791e-05
-5.42381395335142e-06
-1.02622710807978e-05
-9.13710344883844e-06
-8.8884070369842e-06
-1.46398060508544e-05
-1.07106288524543e-06
-6.60486146489169e-06
4.06911446259363e-06
-1.76791666236848e-05
-2.39961430286958e-05
-9.4425930830758e-06
-1.8050683403542e-05
-1.90354311937547e-07
-1.49750561182897e-05
-1.52364972155802e-05
-2.05357039293338e-05
-2.75933522177217e-05
-5.76470179741237e-07
-1.26939497073348e-05
-6.70455349872673e-06
-5.29402197769382e-06
-3.45497225940079e-06
-1.46116100544135e-05
-1.15442648989822e-05
-8.23221916570244e-06
3.07923270644244e-06
-1.13420853350652e-05
-1.57162920923484e-05
-6.16562132020556e-06
-3.34482991619397e-05
-6.15451760555678e-06
-1.35540858031353e-07
-2.96704599990899e-05
-2.71078189761088e-05
9.57034558340411e-06
-2.01389111242046e-05
-3.62367741583493e-05
-1.26088101455307e-05
-5.98113562369181e-06
-2.01572548284911e-05
-2.00297275755322e-05
-5.81599740902434e-06
-1.85672352904445e-05
-1.43904691355968e-05
-2.65812977909242e-05
-4.85995149769143e-06
-2.72947655883165e-05
-1.36179877692928e-05
-2.10026630733773e-05
-2.59109357935313e-05
-2.13451414662093e-05
-2.9442764699721e-05
-4.56301477035564e-06
-2.42101996758179e-05
-1.39076748725205e-05
-1.99393113604277e-05
-1.34165254003594e-05
-1.00455355114309e-05
-8.43026571946545e-06
-2.86193016423075e-05
-2.96846800607881e-05
-1.90485892291384e-05
-1.05236816753491e-05
-1.76696983855641e-05
-1.81994551491529e-05
-2.57614339423598e-05
-1.53142582405355e-05
-2.9879802959878e-05
1.33273420432307e-06
-1.70559221654965e-05
-1.59471242980108e-05
-7.09824002912895e-06
-1.58983947148116e-05
-8.71041872665336e-06
-2.19751951219241e-05
-5.03061821612482e-06
-2.73823288677202e-05
-9.47068572678837e-06
-7.97543306101177e-06
-2.15674876256625e-05
-1.22651801204997e-05
-1.521544237218e-05
-7.1532278953275e-06
-2.21522300652577e-05
-1.4653143083927e-05
-2.87833414129025e-05
-6.72794444248098e-07
-2.00025397937493e-05
-3.55643531711343e-06
-9.32345143230793e-06
-2.20872409272958e-06
-8.351066820103e-08
-1.50500474775166e-05
-1.5616375580292e-06
-3.41400086453858e-07
-1.70221747140809e-05
-4.34089019208659e-06
-2.29776630802205e-05
-2.30652687680449e-05
-8.3045809027724e-06
-2.52323901598727e-05
-1.23742267816616e-05
-2.75920000019745e-06
-9.19444212632775e-06
-1.83772223271048e-05
-1.80251295262059e-05
-3.02035012441713e-05
-1.75576709071118e-05
-2.30941262810299e-05
-1.13530399817233e-05
-3.05334219171449e-05
-2.17163073096164e-05
-1.08709514883017e-05
-2.71762758743355e-05
-1.60913387415209e-05
-1.24424052999679e-05
-7.62103729530739e-06
-1.7363891362427e-05
-8.05615828054645e-06
-2.11033183514016e-05
-1.32387170455371e-05
-2.83824676000856e-05
-2.21022330402913e-05
-1.20848798100531e-05
2.06456106718435e-06
-9.24742653234196e-06
-1.14484900998045e-05
-9.1945537681441e-06
-4.71906983145276e-06
-2.30169246126042e-05
-7.57457410020621e-06
-2.73179903032754e-05
-7.85040537853848e-06
-7.11328496251746e-07
-1.13853455745015e-05
-4.1360996710171e-05
-2.17808966805118e-05
-1.83376999190024e-05
-8.91480550314098e-06
-6.51040925973082e-06
-1.26075270176609e-05
-7.87177386555958e-06
-1.06301945024293e-05
-1.62120569555551e-05
-1.2169788209826e-05
-6.39578952878703e-06
-6.25421037444135e-06
-2.25927279524575e-05
-4.5856923408358e-05
-8.69521323134361e-06
-1.07961598214807e-05
-9.43553278794727e-06
1.20033471746752e-05
-2.03388200704253e-05
-1.55055143061929e-05
-7.04892079592379e-06
-2.15519631299024e-05
-2.83511272749571e-06
-2.67346522578833e-06
-1.72324614889013e-05
-1.00870929104881e-05
-2.41819990101881e-06
-1.41206574805233e-05
-1.2450948996062e-05
-1.75477134965187e-05
-1.40175933361919e-05
-1.57847150501187e-06
-1.26748985228894e-05
-2.28212175053199e-05
-5.53067334832455e-06
-1.58128927346355e-05
-1.80877540095511e-05
-3.693446551341e-05
-2.4430135257967e-05
-1.20698113716207e-05
-1.30760220722259e-06
-4.30590371232268e-06
-1.66995908328519e-05
-2.99411996295061e-05
-1.26250209217525e-05
-8.79753875116917e-06
-1.17351273197574e-05
-2.20330835277243e-05
-1.38964336308037e-05
-2.38436565132662e-05
-8.33770956380491e-06
-1.20678505748924e-05
-1.52891683266379e-05
5.71454870556185e-06
-3.09898621234867e-05
-6.7042260102251e-06
-2.58721862502704e-05
-3.11623365249159e-05
-2.23441337680398e-05
-2.35348909921235e-05
-1.67613041052687e-05
-1.74228644307224e-05
-1.66441536508468e-06
-1.23309038656355e-05
-1.83099188699188e-05
-2.67326077714586e-05
-1.57569569706983e-05
-2.21530796184968e-05
-2.89852654557699e-05
-1.06462899434329e-05
-2.50478497593563e-05
-6.41891385204851e-06
-1.00354205286304e-05
-2.26745853512656e-05
-1.70519484864647e-05
-1.43076525879798e-05
-1.52111490706528e-05
-3.01286724593666e-05
-1.2739026500976e-05
-6.7621045331257e-06
-1.34692021391373e-05
-1.62328294056035e-05
-4.81229096188897e-06
-6.35934069973158e-06
-2.52497337019943e-05
-1.16675493242015e-05
-1.74661545291631e-05
-1.26273107387821e-05
-1.67933248186013e-05
-6.59336645013761e-06
-1.35095830035038e-05
-1.02695073988413e-05
-1.69929924868492e-05
-8.89660665902421e-06
-7.94783994523201e-06
-2.507801773216e-06
-8.15806512626943e-06
7.10440564772487e-06
-9.1777677302411e-06
-5.5696885673154e-06
-1.16849223450152e-05
-9.10506074352321e-06
-1.67807078223277e-05
-3.20602792256596e-05
-8.30714625733598e-06
-2.25277789351789e-05
-5.28422675623931e-06
-8.65083330727262e-06
-1.45400176477526e-05
-2.16154829793029e-05
-1.76034755018219e-05
-1.28560292110222e-05
-2.20107875272523e-05
-7.64201081746179e-06
-1.6740240275254e-05
-1.72918377999073e-06
-1.5870462985056e-05
-1.31663461075807e-05
-1.58755469352534e-05
-7.36373272041416e-06
-3.55594463625995e-07
-1.82336360793988e-05
-1.72751107073831e-05
-1.13404716133267e-05
-8.13924715507972e-06
-6.34616835619786e-06
-3.26000279816336e-06
-6.76059619003522e-06
-2.69393869750547e-05
-2.49097121460357e-05
-2.15587204655802e-05
-3.2974514217084e-05
-1.4195786416126e-05
-6.44367572773805e-06
6.3019558881261e-06
-9.13145778786084e-07
-1.69689891411321e-05
-4.04021774707004e-06
-9.34092359355289e-06
-2.57327301848905e-05
-2.20305072700494e-05
-7.39704066152837e-06
-2.08867421025276e-05
-3.36620793780432e-05
-1.6339902555111e-05
-3.06061500346016e-06
-4.67682909771868e-06
-2.26735587985082e-05
-1.37844011787504e-05
-2.3508210207674e-05
-7.1749233451859e-06
-2.14080402156057e-05
-5.6415904093666e-06
-6.47133311756559e-06
5.6371497676476e-06
-2.75249051354938e-05
-2.09254584549511e-05
-2.80165536294751e-05
-2.39461403157055e-05
-1.20961021362711e-05
-2.08397604252172e-05
-2.67034122316365e-05
-2.27411540710713e-05
-9.09953744071004e-06
-1.44496019304355e-05
-2.66029708096007e-05
-4.07271608728445e-06
4.08235123434459e-06
-1.57029617942033e-05
-1.57735830679232e-05
-7.00592340688847e-06
-5.223563641518e-06
-2.10760523547399e-05
-2.10624459397649e-05
-1.91174144230745e-05
-2.62770770439206e-05
-6.38048407139031e-06
-2.64990560560397e-05
-1.37916852782508e-05
-1.690060993413e-05
-3.51998321843245e-05
-1.09628660301809e-05
-1.09972379215764e-05
-2.2797298404162e-05
-9.13154997613448e-06
-2.47729534675056e-05
-2.78819023492968e-05
-2.00177797440344e-05
-1.76778747107077e-05
-4.6071787415768e-06
-1.32482666045554e-05
-1.47062201141157e-05
-1.86207676748802e-05
-8.40709243308317e-06
-1.6527664762216e-05
-1.34751563268713e-05
-2.4099897259899e-05
-5.10196464746299e-06
-1.64796958880616e-05
-2.1260145101729e-05
-2.54846142448149e-05
4.38832349743684e-06
6.56427740899736e-06
-1.53955267926398e-05
-3.63209256517414e-05
-9.45206552141994e-06
-2.47970431409543e-05
-2.4682303268227e-05
-1.80246955036958e-05
-3.07044452766159e-06
-1.93915415501815e-05
-1.6969906797167e-05
-1.68787316870157e-05
-1.91944456836892e-05
-2.96114346157524e-05
-2.14084350930964e-05
6.24559653027376e-06
-1.21586209090846e-05
-3.80632363271631e-06
-2.51474832700946e-05
-2.17632482500331e-05
-1.38998261362614e-05
-9.15685494145623e-06
-7.08397865250583e-06
-1.89040233065398e-05
-4.80870502978681e-06
-1.82546159260895e-05
-2.214359709059e-05
-2.37419841954994e-05
9.75905040437882e-07
-2.06663246808915e-05
-1.27798432161063e-05
-1.0905185305497e-05
-2.39747263149853e-05
-3.56312113386304e-05
-1.09552589984347e-05
-3.5340172661887e-05
-3.40230179775265e-05
-2.27863249154824e-05
-1.71002553039497e-05
-1.58051309835679e-05
-1.98351698351481e-05
4.28079618863574e-06
-2.54494940821726e-05
-1.95036508811578e-05
-1.58567556954887e-05
-1.83074699030019e-05
-1.54111048281981e-05
-8.28440388989309e-06
-3.6255098269277e-05
-1.19914129312661e-05
-6.91767596116229e-06
-2.08059403318415e-06
-1.62379292438702e-05
-1.2070800234149e-05
-7.55931001371202e-06
-2.45898401383197e-05
-2.38707763438544e-05
-4.86691010504766e-06
-1.10006048591922e-05
-1.64447851979867e-05
-3.31932369988247e-05
-2.13753333135907e-05
-1.15025589111857e-05
-1.67601030592675e-05
-1.48698660721731e-05
-1.31558529864827e-05
-1.29134550970149e-05
-1.84698421714255e-05
-1.10365510623231e-05
-3.98671633344599e-06
-1.41468579251567e-05
-1.60731299186719e-05
-6.61592441490212e-06
-1.32861960007502e-06
-1.51591312016278e-05
-2.79278353237756e-05
-1.22340097385505e-05
-3.15089906092057e-06
-8.10860556082662e-06
-1.93192303369724e-05
-1.10294422392766e-05
-2.33959063975924e-05
9.51153246082617e-06
-7.1816217997972e-06
-2.09690462963972e-07
-2.95937811233816e-05
-2.21619842499278e-05
-5.21283541536919e-06
-1.81213544557997e-05
-1.34180524100979e-05
-1.66480176441821e-05
-7.95526114920723e-06
-1.67036251279918e-05
1.39302892420184e-05
-2.23931965593642e-05
-1.85574348328566e-05
1.10073867283956e-06
-2.38945975993822e-05
-1.33035602537671e-05
-4.01767907286516e-06
-1.09609104971035e-05
-1.02392011271948e-05
-2.28755044875203e-05
-1.9296164517824e-05
-1.75763873674472e-05
-1.58224501290833e-05
-1.30028763929091e-05
-6.7098963686727e-06
-1.97428514828836e-05
-2.64373503726815e-05
-1.06693639137517e-05
1.6603720262545e-06
-5.04798814258061e-06
-1.87320170739145e-05
-4.28011189221131e-05
-7.00135061930131e-06
-2.26596500467097e-05
-1.03768957596873e-05
-1.42361704760095e-05
-1.17332942040615e-05
-2.62042420335667e-05
-3.52688107052624e-05
-7.0523477579484e-06
-2.83143109547305e-05
-2.40757409916966e-05
-8.39218393168945e-06
1.1965332149031e-06
-2.41481928283073e-05
-1.91276071813207e-05
-3.54352720157573e-05
-7.2410605529405e-06
7.5089073766514e-06
-1.08207892869049e-05
-9.05645561078304e-06
5.55835272922749e-06
1.11522401900034e-08
-3.25316657995589e-05
-1.94497746938926e-05
-1.98872047202313e-05
-6.47534820041659e-06
-1.58626464170614e-05
-3.61798830835712e-05
-1.1470837639623e-05
7.88409746347026e-07
-1.56927506577988e-05
-1.73612488394644e-05
-3.19546434155045e-06
-1.61970249927853e-05
-1.49948699743784e-05
2.66725033751874e-06
-2.07552258173521e-05
1.07116076081325e-05
-1.84574033587854e-05
-2.03272441218056e-05
-1.47723647806358e-05
6.84009142721484e-07
3.58074696478732e-06
-1.11995456664864e-05
-2.57049923421684e-05
-2.18938194846669e-05
-1.63086991308123e-05
-3.36146382958325e-06
-3.69550741605411e-05
-2.10317427260773e-05
-1.51393332403862e-05
-1.72340646141617e-05
-1.89902719074162e-07
-1.55209432675431e-05
-1.49080705176913e-05
-1.89888405782674e-05
-2.55324958573747e-06
-1.4967415713596e-05
-2.0880439039738e-05
-2.27954185133051e-05
-1.78206402232028e-05
-5.44217655055216e-06
-1.72757123841501e-05
-1.25520482751472e-05
-1.15265389929821e-05
-4.99635093357856e-06
-6.31269198767341e-06
-1.53515316688797e-05
-2.88307932029258e-06
-1.49476026085315e-05
-2.9996896340615e-06
-1.20526923981375e-05
-1.11658498873199e-05
-2.78912918851658e-05
-1.44781952869236e-05
-1.43919565671302e-05
-2.99090551282976e-05
-2.00142459742811e-05
-2.31657073191385e-05
-9.24024367464318e-06
-8.60953321914711e-06
7.95813129392379e-07
-1.2681271195042e-05
-9.7072487933151e-06
-1.13365716342545e-05
-2.60820252929717e-05
-1.81066375258781e-05
-1.65150044030776e-05
-1.87283611603256e-05
-9.40670329424232e-06
-1.05878070861985e-05
-2.45904677964129e-05
-2.44021535399199e-05
-8.72565037923306e-06
