# Supplementary material for: Research on computational propagation and identification of mine microseismic signals based on deep learning
Source: PLoS One. 2025 Oct 22;20(10):e0334641. doi: 10.1371/journal.pone.0334641 (PMC12543183; doi:10.1371/journal.pone.0334641)
Supplement: S11 Data — (ZIP) [file pone.0334641.s011.zip › 000101100002570.xlsx_0.txt_24.txt.txt]

-1.36425216277867e-05
1.35432223347136e-06
-1.02693975608835e-05
-2.29885511342269e-05
-1.72298262346755e-06
-1.06828931158498e-05
-2.06238907240049e-05
-1.60184275689512e-05
-2.45300312810223e-05
-2.40732794865888e-05
-2.09083393318968e-05
-1.30507003475365e-05
-1.62270472265267e-05
-1.67326363108509e-05
-1.64757509214634e-05
-1.31449792377157e-05
-9.82542619753928e-06
-5.72825408104563e-06
-1.86457407275373e-05
-1.28348374155303e-05
-3.08594808519384e-05
-2.05317575873828e-05
-1.46952342261164e-06
-2.13254004056718e-05
-2.10538805427797e-05
-2.23398278771249e-05
-1.11307523254668e-05
-1.69552745351062e-05
-2.25104950638228e-05
-1.33732706057031e-05
-3.33103541494323e-05
-2.02799389041928e-05
-7.32846408267736e-06
-1.06643588975824e-05
-3.2518267695424e-05
-1.78192427646674e-05
-2.89424378747343e-06
-1.63250070826518e-05
-1.60229282584034e-05
-2.91902228307672e-05
-1.60561751879586e-05
-3.06436578592685e-05
-3.69149660050671e-06
-1.80013760891427e-05
4.06058555982049e-06
-1.27907462861629e-05
-1.92752195326369e-05
-2.76599443466032e-05
-2.0127448510864e-05
-1.34439496163147e-05
4.85024079270324e-06
-1.94956220156654e-05
-1.78264134321914e-05
-1.60072203260759e-05
-2.30095318607874e-06
-2.77392989518067e-05
-2.17664141885727e-05
-6.01257632203892e-06
-2.44491212578498e-05
-2.68213685514035e-05
-1.17426846241725e-05
-8.16647012779315e-06
-1.85956484025436e-05
-1.05038492094177e-05
-3.07906938653032e-05
-1.58137846063314e-05
-1.03727927544092e-05
-2.15480868308359e-06
-1.50934227276125e-05
-1.25326286837949e-05
-1.64085957310035e-05
4.66535709819973e-07
-2.08228462557015e-05
-1.28356892802396e-05
-2.03056520428439e-05
-1.19314723608906e-05
-1.5293744317234e-05
-2.25047305625755e-05
-2.7236182379504e-05
-2.13522797613944e-05
-9.08657890256174e-06
-1.78014974227794e-05
-1.84830013899214e-05
-9.59130223511068e-06
-2.06277232215941e-05
-3.78107169762889e-05
-2.25779256886085e-05
-2.81934571167376e-06
-5.37833158133652e-06
-2.31163639683961e-06
-1.42205469267694e-05
-1.3212272725502e-05
-2.50798774934545e-05
-2.53757392863613e-05
-1.96437870109023e-05
-1.02799892285491e-05
-1.85895895450354e-05
-2.07343898602044e-05
-5.49769250797193e-06
-4.19287679325273e-05
-2.42133087040164e-05
-2.09281014635572e-05
-7.27953893252915e-06
-1.22392594715879e-05
-8.96510388375044e-06
-2.80316589280386e-05
-2.04724394508095e-05
-1.22533632098344e-05
-1.71727188761057e-06
-2.9481576875089e-05
-3.48342591870718e-05
-2.45333062492753e-05
-1.85667890847248e-05
-3.57875873955885e-05
-1.26275354686629e-05
-3.0329298176155e-05
-1.73923384853934e-05
-2.37667355085227e-05
-2.17813649340402e-05
-7.98084000281943e-06
-2.07180868736988e-05
-1.22758352051992e-05
-2.27483367540628e-05
1.57238989613629e-06
-1.09726663244162e-05
-1.88155920447354e-05
-8.05121003254722e-06
-1.16091742649088e-05
-1.28603785115726e-05
-2.35966625287259e-05
-3.47899964006127e-07
-1.69380205143377e-05
-1.47582034522606e-05
-1.33601434272527e-05
-1.93750981747447e-05
-2.21158624881469e-05
-9.78101690070557e-06
-1.98884821483205e-05
-7.93067204872303e-06
-1.91626722881314e-05
2.78842257418877e-06
-1.74776127635542e-05
-3.5312789098038e-05
-2.89694393766565e-05
-1.7628821523787e-05
-3.77784949222242e-06
-2.7022891858568e-05
-1.91556602774597e-05
-1.43769460710528e-05
-8.5070450531718e-06
-1.79283468214985e-05
-2.73672543467197e-05
-1.70915852419968e-05
-1.02924349081721e-05
-1.2013070055661e-05
2.52105034558057e-06
-2.01232159512279e-05
7.80046936403952e-06
-3.36783737536143e-06
7.83969508960233e-06
-4.12473138223272e-06
-1.60172124172051e-05
-1.59187787770555e-05
-2.34759593177057e-05
-1.51943233431489e-05
-1.80052808851347e-05
-1.11932544769168e-05
-2.57532882674087e-05
-1.19770095366626e-05
-1.36062584738479e-05
-4.06970601702072e-06
-1.26641106061627e-05
-6.91262939903088e-06
-2.40517018337802e-05
5.87599262998336e-06
9.01715429224479e-07
-4.07396648091811e-05
-5.07593563438539e-06
-1.7969947654145e-05
-1.75279086892059e-05
-5.41892812742691e-06
-2.68606286977225e-05
-1.65602010305794e-05
-1.92333045973989e-05
-1.77976032088232e-05
-1.49399338504982e-05
-1.51369436833232e-05
-2.92594510386731e-05
-3.11942733956367e-05
-7.10496696367041e-06
-1.68346579049549e-05
-1.45719448919612e-05
-2.34932747447297e-05
-1.1112467280775e-05
-1.76374289051299e-05
-1.41623749378872e-05
-1.41027640844277e-05
-1.62723784075984e-05
-4.24511472719439e-06
-2.27406257972622e-05
-7.4806592761079e-06
-1.56244000560114e-05
-1.44208176806689e-05
-5.76941615952903e-06
-3.49467415193187e-06
-2.38705332345904e-05
-2.82183222720816e-05
8.776815923388e-06
-6.68434175540342e-06
-3.1185054700859e-06
-1.56361631815106e-05
-1.0447807889014e-05
-1.62134885301365e-05
-1.72765183803738e-05
-1.36497650765951e-05
-2.02269851386136e-05
-1.99491116024959e-05
-1.51295553806709e-05
-1.55484071998064e-05
-8.59804671895624e-06
-1.41253676782203e-05
-1.9952602521753e-05
-1.77780842551605e-05
-1.63265839343268e-05
1.72832230671703e-06
1.93104407956054e-06
-8.73684871770457e-06
-3.92914480558277e-05
-1.61433047127197e-05
-1.77684605096687e-05
-8.83777334267628e-06
-2.29708621571737e-05
-2.69970484775079e-05
-8.88654904106501e-06
-1.19650185962841e-05
-3.10941867349165e-05
-1.64562854798848e-05
-1.30516563096931e-05
-1.57954493401503e-05
-2.20515305345757e-05
-1.53544769243858e-05
-4.4981913402597e-06
5.98467328233214e-06
-4.71188481430624e-06
-9.48926556747557e-06
-1.67181169745166e-05
-1.64191454983862e-05
-6.94644230616125e-06
-1.84721209140768e-05
-1.81959822997248e-05
-7.7777748270733e-06
-4.68562907507203e-06
-3.27586381979715e-05
-2.70800003388566e-05
-2.41775265078955e-05
-1.99396812423334e-05
-1.23841681828216e-05
-3.52253065180559e-06
-1.21110593846985e-05
-1.98121653888593e-05
-1.17190146425449e-05
-2.35181367455694e-05
-1.44654701702016e-05
-8.00108549170336e-06
-2.6769586348432e-05
-2.49261869854419e-05
-1.8433480610396e-05
-3.45672449654376e-05
-2.29011154103819e-05
-3.18320674053155e-05
-3.2745076331397e-05
-7.5256208991303e-06
-2.12413095017783e-05
-1.81288703582612e-05
-3.80936928377536e-05
-1.75581871269305e-05
-1.67862794734225e-05
-2.09534719005101e-05
-1.31979841060195e-05
-1.32056163503096e-05
-9.33148038932704e-06
-5.06932191170616e-06
-1.08382896959009e-05
-7.17205004734883e-06
-2.03857624270945e-05
-2.14876330045113e-05
-2.33940955019357e-06
-1.379665439024e-05
-2.63743587949402e-05
-1.02971561731296e-05
-1.35822249486262e-05
-2.08590691053328e-05
-1.38280233433984e-05
-1.31045245978508e-05
-5.48221224409101e-06
-5.21688802559552e-06
-1.68861808553822e-05
-2.8874691034597e-05
-1.45025239945628e-05
-2.50735755516648e-05
-1.39711705493729e-05
-4.64684100904207e-06
-6.7637047534201e-06
-1.38979498017268e-05
-2.27982841350795e-05
-2.18717722599101e-05
-1.91170628251813e-05
-1.11282892029513e-05
-1.1353888754889e-05
-3.69603988749647e-05
-6.08757346455551e-06
-1.40262879704289e-05
-1.24263285756453e-05
-1.21954963155708e-05
-9.5612597550588e-06
-1.22913951077729e-05
-9.85702855622331e-06
-1.07627913621057e-05
-7.72757898096429e-06
-2.16602714997825e-05
-2.4310582231408e-06
-8.26693491550048e-06
-1.52140862054739e-05
-1.97891123467865e-05
-2.31252017481025e-05
-3.10213151100746e-05
-7.73117009642834e-06
-3.27681777034783e-05
-1.99575313403606e-05
-1.79202174677311e-05
-1.14394841737601e-05
-1.75376906173996e-05
-1.85032119788477e-05
-2.32672807294169e-05
-5.37819799457818e-06
-3.22351596827474e-05
-1.18258904657554e-05
-1.74048420461259e-05
-2.39470653053081e-05
8.35099909353986e-06
-9.38540366979949e-06
-1.74711080461371e-05
-1.42989040282707e-05
-3.00841204854023e-05
2.57524116860955e-06
-1.35974373739186e-05
-2.63095013588261e-05
-1.37312914028654e-06
-1.31713400825909e-05
-1.91384047240586e-05
-9.28146198217985e-06
-8.66811313874482e-06
-8.48288712491899e-06
-9.8422384646102e-06
-2.33125741993251e-05
-1.28210190276144e-05
-1.88784390116996e-06
-1.40978406850207e-05
-1.55550242980117e-05
-6.75086542489493e-06
-1.52806388139314e-05
-4.82810342798909e-06
-6.7770025903519e-06
-1.26952497380511e-05
-1.4745899074895e-06
-1.81369843686019e-05
-3.41662417919838e-05
-2.42123306155972e-05
-1.73577751623894e-05
-1.76435681452761e-05
-1.54664604258589e-05
-1.81623515055466e-05
-2.19519212983132e-05
-1.70052453476876e-05
2.47613805495621e-06
-1.38085565317102e-05
-1.55058183152322e-05
-1.73159351079267e-05
-2.57930320250005e-05
-3.31074945783318e-05
-2.18319809557284e-05
-2.15552279171227e-05
-1.50800351107935e-05
4.49527422051771e-06
-6.59506918319636e-06
-1.16682574973803e-05
-2.44729418486621e-05
-1.50751135666429e-05
-3.9345524687554e-06
-1.45630802866009e-05
-1.62847772102672e-05
-3.16553943131207e-05
-2.36025002606602e-05
-6.29742489143159e-06
-9.45137979461641e-06
-9.90117973118301e-06
1.55242150353144e-06
-8.9312629560089e-06
-9.68829501303973e-06
2.67628482082978e-07
-6.06610708775727e-06
-1.39325388843117e-05
-9.36749087385292e-06
-2.13265480046912e-05
-2.49610386756707e-05
-2.37326904869399e-05
-7.27121832959919e-06
-1.0783158085116e-05
-4.13795869190706e-06
-1.21013311808919e-05
-2.56508040387155e-05
-1.98359255352271e-05
-2.20688090110004e-05
-3.2024717719198e-05
-2.53482358286819e-05
-1.29023105518207e-05
-2.12088930443025e-05
-1.36148524396545e-05
-2.35364772988544e-05
-9.28441673036973e-06
-1.03740873808548e-05
-3.14535008969198e-05
-1.24213178364006e-05
-7.20882250203193e-06
-2.89153397546127e-05
-7.67140672381211e-06
-6.80374014142637e-06
-1.58706660422714e-05
-2.55384448300625e-05
-2.53428197732645e-05
-2.7883907323713e-05
-1.13898392201824e-05
1.34613455075355e-06
-8.39227323720822e-06
-1.64089364871745e-05
-1.17622041306936e-05
-2.93666939096688e-06
-1.6147749068727e-05
-1.29411811930674e-05
-1.2433156695886e-05
-3.03031149665291e-05
-9.05558956069588e-06
-1.18768623410696e-05
-9.8243699744151e-07
-8.87557953559188e-06
-2.20040542395979e-05
-8.16915061594594e-07
-2.30118078655989e-05
-8.82880324806429e-06
-2.22049614992803e-05
-2.45620061233977e-05
-3.16196908161211e-05
-2.50969175761391e-05
-3.814578708923e-05
-2.16758437831859e-05
4.39423974024424e-06
-9.15344274888459e-06
-6.75007397430144e-06
-9.52194894786406e-06
-1.73863873294599e-05
-1.06675486644081e-05
-1.88824823181879e-05
-4.6199337858633e-06
-2.16848228914862e-05
-1.17102871329781e-05
-6.87375887716515e-06
-1.6690357114066e-05
-2.5775627384818e-05
-3.22072778153215e-06
-2.91315230184345e-05
-2.93787442896844e-05
-1.09877883196799e-05
-1.07983412880495e-05
-2.8177895550507e-05
8.75232695339484e-06
-1.94909772636094e-05
-7.94051329979565e-06
-1.04934041394322e-05
-2.34270452422396e-05
-1.74192603410739e-05
-2.76940556911269e-06
-1.00156820773326e-05
-3.21553257526206e-05
-1.64706588378535e-06
-1.81886038290917e-05
-3.33152872022284e-06
9.91103127712453e-07
1.75600764617084e-07
-1.46182940260268e-05
-1.28964616581935e-05
-1.65675181103581e-05
-2.39708494229237e-05
-7.32955478522836e-06
-1.92198844352001e-05
-2.6638568256914e-05
-5.73771271195569e-06
-1.65739742634371e-05
-7.48009978612667e-06
-3.72344358916238e-05
-1.28138095041871e-05
-1.79310413052304e-05
-2.29092182053526e-05
7.72955611330534e-07
-7.52920935322168e-06
-1.73820454680998e-05
-3.1373577239883e-05
-5.39804002647404e-06
-3.48563398467773e-06
-2.7822073741118e-05
-2.31653300741627e-05
-2.49306742439645e-05
-1.51382656773468e-05
-2.09657129610357e-05
-1.9033974512944e-05
-3.63900924091411e-06
-2.10330714003717e-05
-1.17997383568985e-05
-9.32252689562224e-06
-1.76303475912426e-05
-6.19052051528809e-06
-1.62837707528695e-05
-1.19762418300573e-05
-1.30332012068887e-05
-1.69625793212976e-05
-3.33646874937039e-05
-1.41030821856962e-05
-3.51388730845581e-06
-3.70162981124767e-05
-1.76030580788471e-05
-2.76159962173202e-06
-1.05911822148674e-05
-2.0039639517852e-07
7.96468366626289e-08
-2.30103133394831e-05
1.35580134400688e-05
-3.00291643487127e-05
-6.15140444407346e-06
-9.14039509423673e-06
-9.84461432384875e-06
-1.30674701748854e-05
-9.91888085467699e-06
-2.5062851582173e-05
-1.92250197279583e-05
-3.14787730063144e-06
-1.5213398282801e-05
-1.77452702346986e-05
-2.56288219327879e-05
-3.12342211761804e-05
-9.78720411762618e-06
-3.25411128810682e-05
-1.18216876108235e-05
-1.19011882779366e-05
-5.39838507598263e-06
-7.30221216449921e-06
-3.72430985152887e-06
4.40146333596708e-07
-1.77458132047824e-05
-9.54945339813976e-06
-7.80364448171057e-06
-2.27113634852113e-05
5.56221676637825e-06
2.99745734431239e-06
-2.63887294976177e-05
-1.33297105539823e-05
-1.85689985891257e-05
-1.99326816989211e-05
-9.69436666250152e-06
-2.54447877598545e-05
-2.57907860506581e-05
-2.03026104638183e-05
-2.84083750652945e-05
-2.06648574394677e-05
-4.74005125031304e-06
-2.80035878800805e-05
-3.67727369199652e-05
-1.53177559563497e-05
-4.11340159632581e-06
-1.72961343510721e-05
-1.2626907655772e-05
-2.76024552170088e-05
-1.14858483785279e-05
-3.33240055475893e-05
-1.61663349022469e-05
-3.17747486960447e-05
-1.63435036724883e-05
-1.48123112668319e-05
-2.0712377081243e-05
-2.80953012950593e-05
-6.61018458008818e-06
-3.13209609808833e-05
-3.25935623372082e-05
-4.19630500809631e-05
-2.3757792604439e-05
-8.91293627888979e-06
-2.28174144721153e-05
-3.11410653834729e-05
-1.87233377578381e-05
-1.49649289927514e-05
-1.97369155443611e-05
-1.53189745623744e-05
-2.38217519023325e-05
-1.43840969165262e-06
-2.0736221729148e-05
-3.04106121833052e-05
-3.80810255500467e-06
-1.4414613905564e-05
-8.93567137021081e-06
-1.83459921841421e-05
1.55604393121692e-06
-1.77423572997919e-05
-2.57984358467969e-05
-1.87278602064462e-05
-1.54934800151244e-05
-1.4010644343034e-05
-2.06840067186347e-07
-7.73455042211687e-06
-2.05630227412795e-05
-2.03852807822726e-05
1.00498030575195e-06
-7.16701708952872e-06
-4.09301156643205e-06
-2.41212125034894e-05
-1.67113435963831e-05
-8.26379328051844e-06
-1.92196230874357e-05
-1.51685824321263e-05
3.15067178798438e-06
-2.41802043646919e-05
-1.13938155301576e-05
-2.54317499601391e-05
-8.91907467574018e-06
-1.83587614052685e-05
-1.02472588026938e-05
-2.47162441492546e-05
-3.61226055834779e-05
-2.56830733120679e-05
-2.39545579899015e-05
-3.27940659245357e-05
-1.34077692331453e-05
-1.84116619424725e-05
-6.25161755343567e-06
-1.83856960165247e-05
-3.0456609474406e-05
-9.50585754000393e-06
-1.43153397157281e-05
-1.42289378280838e-05
-1.95179150269459e-05
-2.93719231409952e-05
-2.337788900602e-05
-1.02806873559087e-05
-1.40689301496425e-05
-2.90562211644174e-05
-2.47815438588356e-05
-8.45181727167702e-06
-1.65899630240972e-05
-1.43668550004651e-05
-1.33017377458504e-05
1.03417447964728e-06
-2.3595747211947e-05
-7.14328885965157e-06
-1.35825548036108e-05
-2.75327770805029e-05
-1.17966328500618e-05
-1.92201511368056e-05
-2.31286611021869e-05
-1.09087760129769e-05
-1.1443438532008e-05
-2.69943686156511e-05
-1.68096407967292e-05
-8.18364181211361e-06
-4.4527909432091e-06
-7.03903918512388e-06
-1.13472373578706e-05
7.82053763808832e-07
-9.71101706207982e-06
-8.87048720775504e-06
-1.31585663152942e-05
-1.27934818812202e-05
-2.66863289900197e-05
-1.903934130826e-05
-3.1954916695816e-05
-1.70700658451781e-05
-1.48915089613228e-05
-3.5532192889633e-06
-4.22909852518298e-06
-1.55453078252866e-05
-1.74554271696221e-05
-1.37637649058397e-05
-7.07697741539238e-06
-2.1841886569601e-05
-1.75472502596214e-07
-1.62380748168478e-05
-1.5633211729002e-05
-1.63514978944397e-05
-2.13806262764176e-05
-8.50224885649812e-06
-2.66045691338694e-05
-1.28684826208979e-05
-4.40654369987792e-05
-9.58368772567881e-06
-1.24927918473136e-05
-2.46058895419962e-05
-1.09227227592971e-05
-1.51446448606451e-05
-2.59158599599843e-05
-1.46928605246703e-05
-4.46739481460192e-06
-1.09752132539007e-05
-1.24796475749852e-05
-1.51157864639819e-05
-2.6888241459192e-05
-1.54054490460217e-05
-1.82106874969432e-06
-1.13423990329176e-05
-2.70706272619261e-05
-2.11256226578674e-05
-7.91837027888757e-06
-6.41608771183348e-06
-1.92805073509706e-05
-2.44879568304073e-05
1.04783277219088e-05
-5.757859750547e-06
-1.67465353557027e-05
-2.43571579783365e-05
-3.74041746508294e-06
-2.19608844666192e-05
-1.28546248172871e-05
-1.32294381048585e-05
3.57929638883062e-06
-6.64183392356427e-06
-2.91250816645256e-05
-2.45007091727135e-05
-1.22999720881913e-06
-4.44204054338155e-06
-2.27010818526748e-05
-2.43964525203045e-05
-2.80362378972277e-05
-1.14388540967782e-05
-7.12170632453742e-06
-2.31210253825176e-05
-2.5063521335568e-05
-1.7201576977967e-05
-2.16060417398114e-05
-7.81926242848522e-06
-3.28685346298197e-06
-5.84200569982186e-06
-1.48834143743079e-05
-9.38080535623632e-06
-2.34735384926276e-05
-2.24399599154238e-05
-6.47285571331415e-06
-1.37741139346625e-05
-1.37809508220524e-05
-6.42892929865699e-06
-6.71405946118468e-06
-1.37205210385078e-05
-1.11219267886226e-05
-5.25826446192311e-06
-1.70000289766752e-05
6.57261644905561e-07
-2.69052092064911e-05
-2.50756284271031e-05
-4.17220633712253e-07
-2.28634198047625e-05
-2.76193461903078e-05
-3.32565404649836e-05
-7.84648782183158e-06
-1.89761756755061e-05
-1.30611930291332e-05
-1.75542135994535e-06
2.97343413683116e-06
-9.64258545671791e-06
-1.0145526390643e-05
-1.61354377031086e-05
-2.28307752768262e-05
-2.91574375387464e-05
-9.30690461867002e-06
-1.25993481026021e-05
-2.49324452638523e-05
-1.48218241737124e-06
-1.66974965125974e-05
-2.10396954542922e-05
-2.51841326702208e-05
-1.39918828773423e-05
-1.16129807916844e-05
-1.64277176633143e-05
-2.53338428249553e-05
-8.85324074805816e-06
-1.9445896943025e-05
-1.16177831670317e-05
-1.12207681229373e-05
-1.54761821793896e-05
-1.03433779377509e-05
-1.33947034117079e-05
-1.95328010715468e-05
-2.20069257357509e-05
-1.3423824741277e-05
-3.01952655285261e-06
-3.31559406664219e-06
-7.56891741973375e-06
-2.37285519244651e-05
-1.96456651634415e-05
-2.18345519197163e-05
-1.639152693865e-05
-1.75926151692173e-05
-3.11061207976398e-05
-5.23276672085789e-06
-1.3013417327941e-05
-8.85126667742148e-06
-9.00389614062357e-06
-1.27805802424701e-05
-9.97082543464892e-06
-2.61339015786606e-05
-1.80624500862574e-05
-1.9276252805168e-05
-1.81866924554353e-05
-2.54522844649126e-06
-6.77020131406139e-06
-1.32987172927859e-05
-8.08478434994745e-06
-1.7723244567901e-05
-3.27602416811407e-05
-1.97297172046941e-05
-3.17999309351457e-05
-2.69248711676182e-05
-2.75447605205167e-05
-2.67772275686597e-05
-3.07440211533679e-05
-4.78581194258506e-06
-9.2561102659665e-06
-2.3882491671326e-05
-9.26083405023179e-06
-9.29264550615356e-06
-2.58862510338532e-05
-1.3194998586878e-05
-2.21958972408334e-05
-1.99180025173984e-05
-2.93200775065164e-05
-2.6155252417212e-05
-1.37641432039029e-05
-1.35215494168002e-05
-3.06768317275403e-05
-4.05278620692874e-05
-2.41347671868884e-05
-1.81386266401203e-05
-1.68725873980651e-05
-1.12327111683322e-05
-1.69825266072088e-05
-2.79841795171817e-05
-4.93504040281226e-06
-1.35099387083674e-05
-8.79945720144401e-06
-1.72005359628902e-05
-9.16438805856805e-06
-2.10754752709188e-05
-3.83266067655911e-05
-1.44927222489626e-05
-1.2076528112062e-05
-1.08388353588409e-05
-1.43997032575693e-05
-1.01402385494734e-05
-2.37224890069028e-05
-2.10356920196247e-05
-3.86788213519952e-05
-1.969054770638e-05
-1.5949661292268e-05
-2.0261552481219e-05
-1.48911715777658e-05
-4.54719531856052e-06
-1.69700129027022e-05
1.59084093579119e-07
-1.78538353500104e-05
-1.39801458616296e-05
-1.52030934786644e-05
-3.46925608880316e-06
-1.83797914525874e-05
-3.85417948042035e-06
-1.77521941329215e-05
-2.4703235164977e-05
-2.3260762127524e-05
-4.00767971270405e-06
-4.01740732616244e-07
-1.65819534642531e-05
-2.1449110283621e-05
-2.70298367517238e-05
-1.01669182422784e-06
-1.11723964784394e-05
-2.2514543405559e-05
-1.70828767730783e-05
5.05491081349179e-06
-1.39956026960821e-05
-1.91978107159355e-05
-6.22120544125781e-06
-2.95927096104268e-05
-1.08582483533799e-05
-1.04739288641276e-05
-2.75142163031772e-05
-1.82663675082707e-05
-1.13134608761337e-05
1.66723409007161e-06
-1.09431644301968e-05
-2.37722209166611e-05
-1.13313593940636e-05
-1.82625534132285e-05
-1.78662133357013e-05
-6.7478750599639e-06
-1.26397947999336e-05
-1.7045523170219e-05
-2.03775493932918e-05
2.74156503764706e-06
-9.39502254255098e-07
-1.68252907459123e-06
-8.55103413526065e-06
-3.12433574894652e-05
-5.1945303945698e-06
-2.75807969485818e-08
-2.47667883610445e-05
-1.69870527118986e-05
5.26512961033294e-06
-1.76893800448081e-05
-1.166134004668e-05
-8.94556662858058e-06
-2.51624737483446e-05
4.02922331770314e-06
-2.21511148297939e-05
-1.7292586083059e-05
-1.93733910166372e-05
-1.35467197239791e-05
-2.45403497123852e-05
-9.27803311900469e-07
-2.62061301739016e-05
-2.64176656037526e-05
-2.6502391046682e-05
-7.69871805291573e-06
-1.62184914269882e-05
-2.09768138509814e-05
-1.65896822025536e-05
-4.80074402765819e-06
-9.19329062757646e-06
-1.36023863877742e-05
-2.26757778728253e-05
-1.3707078318361e-05
-1.67118241454235e-05
-2.12848472372445e-05
-4.69686710842764e-06
-2.96347021246372e-05
-5.55642127991887e-06
-1.21087961144682e-05
-2.25464000422638e-05
-1.83542213176776e-05
-2.43602031730642e-05
-9.49633535906665e-06
3.27649210756587e-06
-1.10412730151832e-05
-2.48721114861458e-05
-9.58723134658248e-06
-5.68916758863895e-07
5.47426735261283e-06
-3.74982730681477e-07
-1.12665373473226e-05
-1.39734070648924e-05
-6.39539266161256e-06
-2.26617060438653e-05
-1.81720445087849e-05
-7.25821959993633e-06
-8.2928961359548e-06
-8.38847462693184e-06
-2.5698216881706e-05
2.71708973951378e-06
-1.84354782817332e-05
-2.48568920188216e-05
-4.00213252328913e-06
-1.97887772754029e-05
-9.8244524438501e-06
-7.42823643357035e-06
-2.30897931118313e-05
-2.20347695072509e-05
-1.86836066370961e-05
-2.00523491691695e-05
-1.72212108497224e-05
-2.41680887678104e-05
-9.83248024346507e-06
-6.59006302252561e-06
-5.2629367531211e-06
-1.65953069888785e-05
-3.12135664186841e-05
3.08121922298966e-06
-4.89525703608512e-06
-1.75820309454211e-05
1.47152868127203e-06
3.1354779832089e-06
-2.85987681848367e-05
-3.01662281763594e-05
-8.21712035490411e-06
-1.54001039155443e-05
-1.06614770310866e-05
-5.59490265940178e-06
-3.01418934291282e-06
-5.90513329822637e-06
-1.4500391709019e-05
-9.25738443567231e-06
2.52102149914897e-06
-2.54818899065112e-05
-5.23232802670676e-06
-1.61844247738385e-05
-1.81859306654411e-05
-1.98119031882237e-05
-8.39783194079723e-06
-1.47360505083426e-05
-1.67408557787862e-05
-1.69298405301775e-05
-1.26318426160839e-05
-1.65306015942859e-05
-1.4758029256063e-07
-3.10421923466826e-05
-2.62742819830473e-05
-2.41208207185692e-06
-1.19460277801017e-05
-1.50572622664925e-05
-1.08176111294827e-05
-1.68604111711911e-05
-1.9774656952193e-06
-1.37206248393047e-05
-1.10850239561843e-05
-7.12946529360403e-06
-2.26709122497795e-05
-1.66394356159349e-05
-2.00957250058259e-05
-2.05586918707091e-05
-2.26775726696956e-05
-1.65766152406648e-05
-1.39778991746826e-06
-4.23659933041365e-06
-3.16069770396214e-05
-1.41183906916736e-05
-2.73080683815063e-06
-1.33690305452703e-05
-7.6572216978286e-06
3.85015338583569e-06
-1.80167958313912e-05
-2.17217803191306e-05
7.21997485004572e-07
-2.52165683173399e-05
-2.34097998634807e-06
-1.52204175872332e-05
-2.50809938133004e-05
1.19534607750032e-06
-3.6959609441634e-05
-2.07976684052552e-05
-5.91466761829421e-06
-1.85586095887569e-05
-9.24122067584958e-06
-1.78805783199468e-05
-2.43341293846149e-05
-2.56441944609227e-05
-4.06712263573914e-06
-3.03454315879019e-06
-1.6135537096584e-05
-1.60146805012128e-05
-8.92323907024398e-06
-1.68713383094305e-05
-8.99792501338102e-06
-1.61830359250301e-05
-8.87014300259971e-06
-2.13068180155504e-05
-1.65881303094469e-05
-2.90785660759257e-05
-2.48746444203561e-05
-3.91693413599736e-05
-2.69832141891404e-05
-1.63943438897284e-05
-3.44180226405951e-05
-1.39588407506316e-06
-6.87538632295347e-06
-2.94934387759844e-05
-1.13221638415535e-05
-2.21865514040684e-05
-2.86396855821807e-05
1.26513548146522e-05
-5.56000886992598e-06
-6.93988176959663e-06
-1.91811749625069e-05
-2.34877927394333e-05
-2.55574266846486e-05
-2.12239058138805e-05
-6.65934715726922e-06
-1.41825874891801e-05
-4.11219465397328e-06
-1.78276837945534e-05
-1.17314627035028e-05
-1.2764578202215e-05
3.99607548894284e-06
-1.84087984335375e-05
3.78809450266184e-06
-2.73613341078405e-05
-3.13105620794874e-05
-4.5984229595427e-06
-2.02899360210419e-05
-1.44846620671895e-05
-5.29197338499469e-06
-1.16890572067619e-05
-1.36749634924627e-05
-2.17176083087118e-06
-8.82195915675317e-06
-2.43162118336883e-05
-1.97925480625741e-05
-8.76957678693419e-06
-1.12046055693236e-05
-2.59361098073568e-05
-2.22198207167671e-05
-1.18961656129863e-05
7.07843507002424e-06
2.62292930636643e-06
-1.69033633724951e-05
-2.19105242910947e-05
-2.31614124504663e-05
-1.44034185933711e-05
-1.22777110617622e-05
-1.81029779016635e-05
-1.14278414306894e-05
-7.63717178080511e-06
-1.06428086460568e-05
-2.53525103522734e-05
1.24916928666968e-05
-1.2700509893788e-05
-3.26982875231929e-05
-1.02691842318611e-05
-1.15677945327245e-05
9.18914372994948e-07
4.10398499824303e-07
-1.69162480309966e-05
-2.95701038530431e-05
-1.63124906003574e-05
-8.99932295970539e-06
-1.55270885838014e-05
-6.84168043041312e-06
-2.23407451164533e-05
-1.88121244518991e-05
-2.60383494069748e-05
-1.35703191567417e-05
-2.25502379025012e-05
-3.9954442540635e-06
-7.57789714101892e-06
-1.68229020507453e-05
-2.94036255273138e-05
-2.42100624330871e-05
-8.59292889204168e-06
-6.27778107117728e-06
-2.40329181942584e-06
-1.9950047397019e-05
-1.79295064908315e-05
-2.40981426468562e-05
7.2918077963974e-06
-8.52182581363034e-06
-1.66648410826779e-05
-2.84403999693817e-06
-6.77819731254376e-07
-2.38219015593379e-05
-8.24747082236393e-06
-2.38359634394034e-05
-2.85188482500498e-05
-2.59000255481418e-06
-2.24381771678031e-05
-3.56555725611272e-06
-2.95434177442847e-05
-1.25572878062902e-05
-1.26003819632063e-05
-2.10606076230826e-05
-1.37650741165002e-05
-1.93089815258544e-05
-1.75875805058662e-05
-1.82999202617527e-05
-3.59592440030893e-05
-3.2168779837909e-06
-2.65416170097431e-05
-1.27698157398816e-05
-1.05970439735429e-05
-1.41333682013588e-05
-1.07132247242643e-05
-1.15833823318264e-05
-9.90222110911626e-06
-1.26779593862381e-05
-9.87612966156416e-06
-1.75202213441154e-06
-1.45585096618485e-05
-1.24882502688242e-05
-2.02982963545234e-05
-1.61303091178821e-05
-9.01113727956425e-06
-2.01193539646047e-05
-1.78044618736626e-05
-2.14837289893162e-05
3.15186412197567e-07
-2.05556105154891e-05
-5.68050531944119e-06
-1.63888541426569e-05
-2.05243320961715e-05
-1.86221537939546e-05
-2.30440544309383e-05
-1.02340043142784e-05
-2.6629790065929e-05
-1.08324987687387e-05
-2.05486924680546e-05
-9.62668982896986e-06
-3.32653286752616e-06
-2.33542261130262e-05
-2.75487888526173e-06
-2.20945138575541e-05
-1.39913498130687e-05
-2.15463691657655e-05
-1.48341219098519e-05
-1.86404933256156e-06
-8.56795023081005e-06
-2.47325072690776e-05
-1.80436249462325e-05
-1.19662937834549e-05
-1.28353771859477e-05
-2.18354493653073e-05
-9.90346900617838e-06
-1.89244598118571e-05
-1.21584654948458e-05
-2.12263469507433e-05
-1.28701299707113e-05
-1.69576644049016e-05
-2.96149779522838e-05
-1.31406717254454e-05
-2.25317644554981e-05
-1.80158908210722e-05
-2.13021653749278e-05
-2.24448939157681e-05
-2.24668422803439e-05
-1.8570288957083e-05
-3.03259737195812e-05
-1.08857938830523e-05
-1.07794287220729e-05
-3.07615278725722e-05
-2.96176529380243e-05
-1.05419365596131e-05
-4.49396739094067e-06
-6.81137464826232e-06
-1.57785965333694e-05
-3.20725471938701e-06
-1.19527382605018e-05
-3.11141181249685e-05
-7.94107498286282e-06
-5.06582719261424e-06
-1.58525415878043e-05
-2.77954080768829e-05
-1.11668075999432e-05
-5.85608101369726e-06
-1.17045228240797e-05
-1.75523632157059e-05
-2.67925971322595e-05
-2.46947080951451e-05
-2.83465901013686e-06
-1.28744884851599e-05
-2.13996508891328e-05
-2.73142959485484e-05
-2.12006914395424e-05
6.17690490959482e-06
-1.40868844715762e-05
-1.33968946001289e-05
-3.28615252571343e-05
-9.10892738170707e-06
-2.36623045340559e-05
-2.60052304445513e-05
-2.23004083243288e-05
-1.64532950875483e-05
-3.0047028879112e-05
-1.52300815941362e-05
-2.01331878642781e-05
-2.80103055523747e-05
-1.65622717918391e-05
-2.13638359474999e-05
-3.0212867520737e-05
-1.07805834459187e-05
-2.35295037737227e-05
-1.14878238051205e-05
-3.50672913100355e-05
-2.48058072120478e-05
-3.14937546554977e-05
-1.67194921804354e-05
-1.62159490471007e-05
-1.3399156120233e-05
-2.44684610673916e-05
-1.26267577460009e-05
-2.64047853051089e-05
-2.36568158136796e-05
-5.39718623672453e-06
-1.10193025236861e-05
-1.1985617311197e-05
-2.39899024209578e-05
-1.46219031143834e-05
-2.16702783036291e-05
-1.56999011783412e-05
-2.17498382634877e-05
-2.12072692174867e-06
-2.12677574238249e-05
-1.13780977000187e-05
-1.37963929759652e-05
-1.77196894950852e-05
-2.59735897243447e-05
-1.45516502329565e-05
-2.76453484491367e-05
-1.1991740039899e-05
-7.61866539613384e-06
-2.93008274430959e-06
-9.99075023725578e-06
-2.58219298157679e-05
-2.15633143588271e-05
-4.62508733269624e-06
-1.22441464234221e-05
-2.8962850000616e-05
-1.54690204139158e-05
-2.03914122684847e-05
-2.58509688068971e-05
-2.91814191510046e-05
-4.53237501778181e-06
-1.66163241366657e-05
-9.58865250494182e-06
-1.64256295994442e-05
-2.53322726319618e-05
-2.06409893653353e-05
-1.46539655556673e-05
-2.83744946605391e-05
-3.25369333576081e-05
-1.80053891449189e-05
-1.01487558628539e-05
-1.36105466588234e-05
-2.76058109296703e-06
-3.86047811028542e-06
-3.64924690150448e-06
-2.15884622747956e-05
-2.67145891714343e-05
-2.8850500235145e-05
-2.9551233308974e-05
-2.05607653011883e-05
-8.81829606703021e-06
-1.565546180584e-05
-1.78091391220851e-05
-2.98926589288798e-05
-5.39427616014133e-06
-3.20738655940541e-05
-2.51617601228293e-06
-8.2059921101281e-06
-5.08781465262354e-06
-1.41819908879803e-05
-2.35232849450473e-05
-2.31398712769292e-05
-2.2951711178237e-05
-1.07932285237816e-05
-1.2461301665732e-05
-1.70779051754038e-05
-6.68035882650339e-06
-5.56446514753316e-06
-3.01004123558807e-05
-2.1363097478261e-06
-5.050766725095e-06
-2.80102116283773e-05
-2.05241920117507e-05
-3.38321926062657e-06
-1.49871921216735e-05
-2.31812229266929e-05
-1.07348776594552e-05
-3.20184435592733e-05
1.18758916459162e-06
-2.60795705071844e-05
-3.4053392828604e-05
-1.24687943135812e-05
-3.02584741437473e-05
-1.30500050303934e-05
-2.35319505488281e-05
-1.07843554801118e-05
-2.96577123077498e-05
-1.58390834041392e-05
-2.62950627108463e-05
-2.3595914794653e-05
-1.3191235559184e-05
-8.12792247428603e-07
-1.4983880896293e-05
-1.8909282687964e-05
-4.01086929702152e-06
-1.65692828006014e-05
-2.99480137548469e-05
-1.54998793179065e-05
-1.53102905494317e-05
-5.79140883823671e-06
-1.41903947757592e-05
-3.57998359365779e-05
-1.71171989902391e-05
-2.67103018126422e-05
-5.52967174012677e-06
-1.65250941429283e-05
-1.20550805471089e-05
-1.61162456950903e-05
-1.4871405794894e-05
-9.20060076796443e-06
-2.58069061292992e-06
-5.38664765574755e-06
-1.60316233620088e-05
-1.0859462247727e-05
-2.27436890063613e-05
-2.95476461217644e-05
-2.12440088985457e-05
-1.01841366475702e-05
-1.64000915078599e-05
-1.66721831872939e-05
-2.23118541011827e-05
-1.70544920568225e-05
-1.51717827342527e-05
-1.45137268967465e-05
-3.22067591375758e-05
-1.54440696762306e-05
-1.27840814020808e-05
-2.23343918632806e-05
-8.72155918233624e-06
-7.46129715776232e-06
-1.80048572365253e-05
-2.49223027176028e-05
-2.05572978820941e-05
-1.42369783402363e-05
-3.30620322460109e-05
-1.56480507573211e-05
-7.37925069496944e-06
-2.34671613489153e-05
-1.9275421296294e-05
-1.26138262726928e-05
-1.46187984929271e-05
4.24421978496027e-06
-2.31102162401843e-05
-1.20080880945551e-05
-3.4202450572555e-05
-1.1800532937595e-05
-2.17007415516011e-05
-1.06269256442181e-05
-6.20430555457275e-06
-1.24266829791153e-05
-2.87261581043556e-05
-3.35299845748248e-06
-2.52192316048228e-05
-1.02429849833094e-05
-9.39797278037654e-06
-2.50466816330478e-05
-2.61864698903259e-06
-2.32737965440125e-05
1.7241711640654e-06
-2.36508856309016e-05
-1.10003306710619e-05
-3.31146572682112e-05
-1.6354754400777e-05
-1.10634407471751e-05
-1.21876444360045e-05
-1.70202741767919e-05
-2.15608030093927e-05
-3.4202351410377e-05
-2.35915600349573e-05
-9.41574009257852e-06
-1.19219899775286e-05
-9.37757813560427e-06
-1.90830298218075e-05
-2.3037638413431e-05
-1.71110337350675e-05
-3.01138253899073e-05
8.93038084791896e-07
-1.99258269677583e-05
-2.24064803713297e-06
-2.11293330618502e-05
-2.53446789279953e-05
-2.37800266980661e-05
-2.70290589477404e-06
-4.01420655475972e-06
-1.98664791387252e-05
-2.12981235005849e-05
-1.72269911109062e-05
-1.75711785967864e-05
-2.27669124776869e-05
-2.59795589412751e-05
-1.66091584690288e-05
1.34040522146015e-06
-1.06723402820217e-05
-8.86374568695444e-06
-1.49536864362526e-05
-1.28408759681336e-05
-1.92782938888923e-05
-1.76477500756209e-05
-1.7825477856365e-05
-1.15434589899121e-05
-1.23506738726308e-05
-1.08596420247699e-05
-7.93253950946237e-06
-2.47024839812833e-05
-2.4245291995519e-05
-1.31388324269773e-05
-3.33477930077409e-05
2.93164723080004e-06
-1.26278810546601e-05
-3.04757542800249e-05
-2.18945849115307e-05
-6.5419352809231e-06
-1.55204574762369e-05
6.27733285754094e-06
-2.41311182704579e-05
-1.16930820322489e-05
5.38736334308433e-06
-3.12024444698942e-05
-1.57771454771823e-05
2.14818237511344e-06
-1.20045420001525e-05
-1.08167170365833e-05
-2.67007586428687e-05
-1.8895455180828e-05
-3.57132367535167e-05
-3.68766176136971e-05
-6.65485463965253e-06
-2.47592196025716e-05
-2.34224107751406e-05
-3.26511234496346e-06
-3.30188198432618e-05
-7.74442026525936e-06
-4.10768356457545e-08
-2.60081161459394e-05
-1.26012519287036e-05
-1.9143196689994e-05
-1.27947422828655e-05
-1.06369514540148e-05
-1.66789108809473e-05
-1.32260534581975e-05
-1.52294050684992e-05
1.1275867853337e-05
-1.69933416751522e-06
-1.54931682146027e-05
-1.53194224785126e-05
-1.74349315474702e-05
-2.89534594486449e-05
-5.08802162001576e-06
-1.34717686881612e-05
-2.41911480929843e-05
4.61447491115246e-06
-1.63767787872773e-05
-2.80444638030119e-05
-2.69983425201567e-05
-8.4847754915629e-06
-1.28597583418489e-05
-2.04793923184821e-05
-1.06599625347886e-05
-2.57782341059822e-05
-2.72924757487179e-05
-2.41987387818333e-05
-1.88858795053272e-05
-7.01673244463805e-06
-9.56992351864252e-06
-2.04074825987234e-05
-2.07234190619907e-05
-2.95974187582581e-05
5.84059560679627e-06
-7.9191877852016e-06
-2.61760572366645e-05
-1.32978579882288e-05
-1.46565524273382e-05
-2.15315695687856e-05
-2.81250951362958e-05
-1.02212105551989e-05
-3.30947069421988e-05
-2.19343175816163e-05
-1.62325912478333e-05
1.31979551097985e-05
-6.67264453389755e-07
-1.04804101555198e-05
2.81975809069802e-06
-2.00201242177962e-05
-1.7502390058384e-05
-1.32355112600729e-05
-2.89458719770224e-05
-1.71860257175348e-05
-1.73053965259811e-05
-1.55870094800219e-05
-1.55631642046916e-05
-9.21363090557216e-06
-1.58512279542332e-05
-3.88484087272705e-06
-2.13538602607648e-06
-2.17705387649594e-05
-1.20763645087336e-05
-3.71729239055501e-05
-5.90944076735061e-06
-3.07409006530877e-05
-1.05788690994815e-05
-2.414655704611e-05
-1.56010943639065e-05
-2.06765340027366e-05
-1.92453971446486e-05
-1.28254738228839e-05
-1.17608920737738e-05
-2.37123590845344e-05
-1.59055131181782e-05
-1.72344219788814e-05
4.39363893791031e-06
-2.54141237018915e-05
-2.67529769322663e-05
-2.33038170882471e-05
-7.11111539553814e-06
-1.14323229675403e-05
-7.07314795608579e-06
-2.15836697648071e-05
-1.07628653344235e-05
-4.04979885477038e-06
-3.54806486867077e-06
-1.51715744995579e-05
-3.3345387865465e-05
-7.75259651636916e-06
-9.43524391631953e-06
-6.00001607038543e-06
-1.01287621436632e-05
-1.90665053325453e-05
-1.03767533050526e-05
-1.24305651153593e-05
-1.98417271308971e-05
-1.05373957688126e-05
-2.6173858539526e-05
-4.79193551295353e-06
-1.37645020906892e-05
-1.50809772020852e-05
-1.26895872815964e-05
-2.53815944383092e-05
-1.72409665168424e-05
-5.25583153499347e-06
-2.10224940399747e-05
-2.07319873725129e-05
-1.26103941885434e-05
-2.79183163519255e-05
-3.21903096138596e-05
-6.12923564218497e-06
-4.16951042525486e-06
-3.21335407376111e-05
-3.4135165747555e-05
-9.86814448103916e-06
-6.52968364168844e-06
-1.14006926193244e-05
-8.37409160525417e-06
-3.10623347598592e-05
-1.14372576282133e-05
-8.49440890957672e-06
-1.02363946174286e-05
-1.76495486975171e-05
5.00634465385823e-07
-2.26112129700812e-06
-1.38444983533521e-05
-1.87293828933572e-05
-2.27773125920792e-05
-2.7046649604032e-05
-2.22346144186927e-05
-1.38005190331119e-05
-1.2683324344378e-05
-2.61352041692633e-05
-1.25893231270235e-05
-4.39719483682283e-06
-1.24926452815404e-05
-2.77646003636416e-05
-8.16390744773529e-06
-2.78031037602906e-05
-3.38603029291849e-05
-1.92132548393131e-05
-1.67158266367143e-05
-1.50604331427238e-05
-1.68078695776281e-05
-6.45791277788121e-06
-7.03146477781381e-06
-6.28569689684096e-06
-1.08570108586168e-05
-9.30276171024483e-06
-8.28398371434666e-06
-1.98830611993539e-05
-1.56043229889831e-05
-8.53095345300989e-06
-1.55009886031946e-05
-2.82881952811833e-05
-2.11063701145133e-05
-1.57455252366497e-05
-1.63749737541793e-05
-1.3207089141991e-05
-2.08832024736512e-05
-2.01151053569484e-05
-6.77962328538008e-06
-1.79021987955016e-05
-1.16579034328352e-05
-8.62465189091766e-06
-1.76317641049432e-05
-6.61416268451776e-06
-1.64381121199931e-05
-2.30070060292678e-05
-1.04723362905811e-05
-1.28229127709607e-05
-9.74638669154653e-06
-2.69515702871651e-05
4.96395338345657e-06
-4.22001472668772e-06
-1.59683315114666e-05
-4.61555421271144e-06
-1.1466568080037e-05
-8.87406538392376e-06
-1.28620074876554e-05
-1.16355240131974e-05
-1.04557418070304e-05
-1.89784919088151e-05
-3.0917741371636e-05
-7.11754434878576e-06
-2.53451658743893e-05
-3.64316473973052e-05
-1.68584979694491e-05
-7.95689135381397e-06
-1.13884939671847e-05
-8.64694575475488e-07
-1.75976143009541e-05
-2.59610116300295e-05
-1.76359409485079e-05
-2.7981478047936e-05
-8.70142373638946e-06
-1.77268317267632e-05
-6.53157130954061e-06
-1.83573667598327e-05
-7.46254389741386e-06
-2.30633561586316e-05
-1.74029390102148e-05
2.57089842730744e-06
-2.02580344018475e-05
-2.58850801912369e-05
-1.82270063292718e-05
-2.37911051640125e-05
-2.58786329516138e-05
-4.85823485146127e-06
-1.57186801039957e-05
-1.56859023215678e-05
-1.79997954957752e-05
-6.85457401237015e-06
-1.8054524123215e-05
-5.21225832733179e-06
-1.50184181498511e-05
-1.63307691213919e-05
-9.63604406121274e-06
-3.08377093482452e-05
-2.32592305487404e-05
-2.50351008865376e-05
-2.02986593754392e-05
1.05573985645788e-06
-8.43072052837447e-06
-7.54059059570055e-06
-9.42557630233114e-06
-1.30116153473887e-05
-2.12170452052315e-05
-1.04165462870781e-05
7.39680509968576e-07
-7.0312335039432e-06
-1.70758062672581e-05
-1.79368576515741e-05
-2.95161076468238e-05
-1.49981722729062e-05
-1.92529883387633e-05
-2.69284658184757e-05
-1.25777502993402e-05
-1.04452761640923e-05
-2.25336016010745e-05
-9.51254061247986e-06
-8.16004848788207e-06
-4.81074250017024e-06
5.3508441809822e-06
-2.51129529990721e-05
-3.01910073259306e-05
-1.2824909456949e-05
-2.2765452655091e-05
-1.56038403227344e-06
-1.55229514828362e-05
-6.42343002243358e-06
-1.63861440537761e-05
-3.82694085535736e-06
-7.70826421836e-07
-2.50502891187829e-05
9.85676461905711e-06
-1.33506797867003e-05
-8.96620422977507e-06
-9.71883218539959e-06
-1.11429543432327e-05
-1.41275217163602e-05
-2.89688087727636e-05
-4.37054986562758e-05
-8.76932746513367e-06
-1.04084513416092e-05
-7.58689044205747e-06
-1.12939795039475e-05
-1.7989266604188e-05
-4.71529412639317e-06
-3.27892077707505e-05
-1.81441866145793e-05
-1.3470262187526e-05
-2.02823257215781e-05
-2.10683720239014e-05
-2.41928892505034e-05
-7.15871088280318e-06
-7.86151810467834e-06
-2.17924577210697e-05
-1.98332426778503e-05
-2.5317226169411e-05
-1.33849660757397e-05
-9.02452137148435e-06
-1.46400391475647e-05
-3.38753365621515e-06
-2.51330920618865e-06
-1.44534486973434e-05
-4.9562171013683e-06
-1.36215203438584e-05
-9.91031029391379e-06
-1.15209982562242e-05
-1.27571294997962e-05
-1.01199668732885e-05
-5.0485308472307e-06
-1.69322766833506e-05
-1.89874869627938e-05
-1.05578142737008e-05
-3.4409604916648e-05
-2.53588087030503e-05
-1.54870400486461e-05
-8.24978175498466e-06
-2.58902775105583e-05
-1.95317564538743e-05
-1.21896287894047e-05
-1.60586310061791e-05
-6.56091682198574e-06
-8.91035944040063e-06
-2.43248066821726e-05
-2.26173333525334e-05
-1.9926902560654e-05
-2.21708208538817e-05
-2.02961108800963e-05
-1.05132453850861e-05
-1.76677487913708e-05
-2.61459419064012e-05
-2.75499951863719e-05
-2.22747283090928e-05
-1.96886880579341e-05
-1.53898323466114e-05
-2.2807658215409e-06
-1.02566443850453e-06
7.06428981024517e-06
-2.6255021928564e-05
3.04461288486641e-06
-1.49592725081749e-05
-3.19746580124322e-05
-1.22710934006669e-05
-3.98057112078519e-05
-4.26118670687402e-06
-1.42604971672123e-05
-1.63455012413068e-05
-2.54692354997705e-05
-1.21773313897088e-05
-1.93061496662291e-05
-3.36915700052503e-05
-8.8235429052223e-06
-8.13131117392604e-06
-9.58936685404822e-06
-3.83510659183719e-07
-3.53642953359503e-06
-1.67130326039743e-05
-9.76966471899352e-06
-5.47815740631455e-06
-1.34264692879108e-05
-2.09812653034175e-05
-1.40729758154687e-05
-2.35213518383803e-06
-8.36758374962815e-06
-2.79023430486531e-05
-1.77627061221128e-05
-1.82784397287377e-05
6.61189785482217e-06
-1.78328721493973e-05
-2.50893479322392e-05
2.82611141251288e-06
-1.18223651624286e-05
-5.21355580355592e-06
-2.67912986495249e-05
-1.33114890443137e-05
-8.96242260113011e-06
-5.40299574172501e-06
-1.44241379002264e-05
-7.90486048069208e-06
-1.00274387322602e-05
-1.66803520255843e-05
-2.27859167284605e-05
-1.64836330120245e-05
-7.33798076432604e-06
-1.54307917014608e-05
-1.29841809463422e-05
-1.69659889254738e-05
-8.57306199161987e-06
-2.16324661387654e-05
-1.80563555805006e-05
-1.98579232953697e-05
-1.86329947590022e-05
-2.13679721392185e-05
1.32637364825499e-05
-1.11278486701775e-05
-3.61500096358175e-06
-5.5257686786672e-06
5.97100877982423e-06
2.16721022747305e-06
-1.04704480146229e-05
-1.79475487228288e-05
-2.33099494310334e-05
-2.20422040208443e-05
-1.69769653308684e-05
-2.2521710508217e-05
-2.03844476609512e-05
-6.85507900759549e-06
-9.57754962696643e-06
-2.6102309558735e-05
-1.70142097262565e-05
-2.20599914258359e-05
-1.31130471899459e-05
-1.17479688681136e-05
-1.16578584509225e-05
-1.81366746738217e-05
-2.09087769427012e-05
-8.87135276213895e-06
-1.25643860715052e-05
-1.33841513604959e-05
-2.10861360031828e-05
-1.28916470544146e-05
-2.00647238075986e-05
-1.14099619552059e-05
-1.10958551360136e-05
-4.52385941838186e-06
-2.15521170080091e-05
-5.41306597713324e-06
-2.52552647195658e-05
-2.76793630885871e-05
1.0549797735889e-06
-1.70147672407003e-05
4.67642458014387e-06
-3.30136404595628e-05
-1.12102848781003e-05
-1.32578059150001e-05
-2.1307877534912e-05
-1.79880648179706e-05
-2.04642132399464e-05
-8.11325984614421e-06
-3.81804289815995e-06
-1.88066398701138e-05
-2.11523906884273e-05
3.70297952927764e-07
-1.51464152459759e-05
-7.60797659119168e-06
-3.81974907959748e-06
-8.30590670196969e-09
-2.86095205622185e-05
-6.21556181163407e-06
-1.30434452053785e-05
-1.97004479808459e-05
-1.0725282195547e-05
-2.11707634435566e-05
-1.38793013820228e-05
-1.89664024594472e-05
-1.37928766244766e-05
-1.18558903785955e-06
-5.63945153081395e-06
-2.83074074689759e-05
-8.86502648845156e-06
-2.24762295463945e-05
-3.02121767269548e-06
-1.14364873997521e-05
-2.67231176860185e-05
-2.78699647388757e-05
-2.23199551750897e-05
-2.42286156697056e-05
-1.908241506734e-05
-1.63016491906917e-05
-7.81038691143436e-06
-3.18567082886585e-05
-1.30383694723262e-05
-5.78985045742995e-06
4.20381429987304e-06
3.18286267754083e-06
-4.70224815571333e-06
-1.51636865702428e-05
-1.50823588702891e-05
-3.90003299232408e-05
-1.68222497851397e-05
-2.23578370902658e-05
-7.69067662387239e-06
-1.8735406215464e-05
5.66339337959537e-06
4.31080672265511e-06
-1.76779390984534e-05
-2.5371367657864e-05
-8.18613298269633e-06
-2.48583166955234e-05
-1.12664388948155e-05
3.75977855977447e-06
-9.747505575229e-06
5.72299945213492e-06
-1.68610846308893e-05
-1.51135483105636e-05
-1.11761501345957e-06
-7.99131360211019e-06
-1.12262586447236e-05
5.1491926656914e-06
-5.59275020556175e-06
-1.5816651880221e-05
-1.68312950571589e-05
-4.79458833519196e-06
-1.01203836320574e-05
-2.18699878194854e-05
-2.59125665279894e-05
-2.83607888979114e-06
-2.5417018498089e-05
-1.48204765373732e-05
-8.49156007541089e-06
-1.23229163001654e-05
5.71196138852998e-06
-2.97265581366523e-06
-1.55506077340536e-05
-9.8279319596385e-06
-1.87116242564811e-05
-2.20484148143561e-05
-2.66894360199211e-05
-1.1088529338394e-05
-1.07375692013917e-05
-2.62805301645121e-05
-8.84895419826244e-06
-2.51209621229201e-05
-2.01230186039387e-05
1.47003324816187e-06
-1.14613485100993e-05
-6.70287142554062e-06
-1.40230022918965e-05
-2.83967490975983e-05
-2.84762514404088e-05
-1.12924611261396e-05
-2.00950159790208e-05
-1.22381674552627e-05
-1.1062671802589e-05
-2.40000464417992e-05
-2.70412798155303e-05
-2.49721333031374e-05
-7.52553359138362e-06
-1.53358240779762e-05
-2.04139479305443e-05
1.60038450226358e-05
-1.93174725066505e-05
-1.59084495113243e-05
-3.27259925331958e-05
-2.85680858155879e-05
-1.27690495656976e-05
-1.55856972846766e-05
-2.15207092954975e-05
-1.0328045799765e-05
-2.77424924486554e-05
-1.36934693544223e-05
-1.48610063445787e-05
-2.99011189322282e-05
-1.94940121135867e-05
-2.49689019017987e-05
-2.58425129922444e-05
-5.12352252996308e-06
-8.48873272716302e-06
-8.28671870652367e-06
-1.26037058043693e-05
-1.69903268287205e-05
-3.04787571426839e-05
-1.59945800789069e-05
-1.35937920961795e-05
-1.40697910070532e-05
-1.44655745873635e-05
-3.5023777046292e-06
-4.88742036727927e-06
-3.52239265571762e-06
-1.63286796769583e-05
-1.98258313288479e-05
-2.9728477506206e-07
-3.03760467385217e-06
-4.66196824576373e-06
-1.24853283198894e-05
-3.5925967461471e-06
-1.70209211574198e-05
-1.49367248653336e-05
-1.0190938418759e-05
-2.42999354714454e-06
-7.82015362814681e-06
-1.98281591900097e-05
-1.582501977431e-05
-1.45969373887021e-05
-1.89903258581214e-06
-5.35747637310837e-06
-2.20454603950601e-05
-8.42989863985974e-06
-2.02235232616346e-05
-3.07675583146804e-05
-2.14426586118787e-05
-1.66622522582935e-05
-1.70397688740959e-05
-6.26960235826289e-06
-1.60280528834302e-05
-1.29023702622533e-05
-1.93347571817553e-06
-1.82710255176142e-05
-1.1225516586883e-05
-1.91143123899774e-05
-3.03529312021727e-05
-2.47055810027103e-05
-1.26303807249226e-05
-1.54597250105833e-06
-2.69436420707943e-05
-2.02796703166248e-05
2.0114482277004e-06
-1.09588269608161e-05
-2.70009708344754e-05
-1.17175485781844e-05
-1.1200981001737e-05
-5.82709772644452e-06
-2.61874076375845e-05
-1.22124947006049e-05
-1.39322260813152e-05
-1.56138787833805e-05
-8.72265266228674e-06
-9.28791439447408e-06
5.27329643056227e-06
-1.58208002352206e-05
-1.74067158511998e-05
-1.94902852144594e-05
-2.68638203852621e-05
-1.44510041377929e-05
-3.70029934522564e-05
-2.72131032135888e-06
-2.30490183107282e-05
-1.50852068572705e-05
-1.8304029289538e-05
-1.81372866999938e-05
-3.43383491927183e-05
-1.52390725349708e-05
-2.84245822929997e-05
-1.48627732112541e-05
3.28868364247742e-07
-9.88565126653767e-06
-2.46378684916262e-05
-2.29323551502635e-05
-1.15153629126934e-05
-1.73826545244524e-05
-1.62943270037742e-05
-1.15491557677421e-05
-2.04392887862441e-05
-9.22538995586893e-06
-1.64384169491383e-05
-2.38642225099562e-05
-4.53726867739383e-06
-5.96492091770555e-07
-3.22575682866727e-05
-5.07391767318173e-06
-1.93300049078221e-05
-2.20651558871892e-05
-2.45326359891626e-05
-1.29804586380296e-05
-2.59311937468413e-05
-2.7434174739017e-05
-2.46085685314975e-05
-3.41026782593308e-06
-2.42865869107617e-05
-3.21924899929195e-05
-1.51002047905251e-05
-2.42081934566377e-05
-2.43457058478051e-05
-9.85149400724459e-06
3.79944750789187e-06
-1.12118301704688e-05
-1.1601308418108e-05
-2.13898228234341e-05
-1.36140427986393e-05
-9.68970815119656e-06
-6.62338420158223e-06
-3.34301111804148e-05
-2.83233844932446e-05
-3.44392659215478e-05
-8.50629221472694e-06
-2.48667119686508e-05
-6.26787602030741e-06
-1.21252784194363e-05
-2.34004295985134e-05
-1.11421101464976e-05
-2.91148011464287e-05
-9.48100840298314e-06
-1.38489105513428e-05
-2.46338604736579e-05
-4.46826959450678e-06
-1.3347509932121e-05
-7.79841362380365e-06
-3.51187383271461e-05
-8.85330604205798e-06
-6.44612119615699e-06
-2.09672087581068e-05
-1.71880809437474e-05
-2.48407805704746e-05
-1.39039698426766e-05
-1.83346550882492e-05
-6.80657385326385e-06
-1.16092968529039e-05
-1.1806407542222e-05
-1.94419148147045e-05
-3.68676563722258e-06
2.98607356600415e-06
-2.29953968632718e-05
1.58622914968689e-06
-1.12742934390887e-06
-8.96959579938037e-07
4.97595428845566e-06
-6.63779940878639e-06
-2.29583316724865e-05
-1.44567684390514e-05
-3.74106048794026e-06
-8.27062370108168e-06
5.12812510759629e-06
-2.31152210325248e-06
-8.30676635417338e-06
-4.15209116698249e-06
-7.16272686296229e-06
-3.32477259309338e-05
-2.90743639075989e-06
-1.88290165967852e-05
-2.64589452462341e-05
-2.91363684020828e-06
-2.5628362221764e-05
-2.16401127955367e-05
-9.25784198741195e-06
-2.86153235774898e-05
-3.43458149242077e-06
-9.06965909380449e-06
-1.57238045402481e-05
-2.04353555750768e-05
-2.56351399198773e-05
-1.0494362374567e-05
-2.30779264035789e-05
-1.64475986512209e-05
-4.42976207061066e-05
6.96005979322172e-07
-1.6484015802274e-05
-1.86151707644367e-05
-1.65587641535526e-05
-2.19378214978645e-05
-1.34871250180829e-05
-3.42649547666741e-06
-1.24434276394889e-05
-3.1513526615933e-05
-1.96861958822131e-06
-1.24367007403519e-05
-1.66564506804328e-05
-1.67911590649566e-05
-1.45397962242212e-05
-1.00299598083312e-05
-1.80485277834537e-05
1.70540696732906e-05
-6.81435434591692e-06
-1.97909723220768e-05
-2.61467244019258e-05
-6.18934663794085e-06
-2.07212104204025e-05
-2.99524969372782e-06
-2.61785364894587e-05
-1.75296714363804e-05
-1.04954965539847e-05
-8.69096183816629e-06
-6.62739525660655e-06
-2.75306203904782e-05
-3.89542216909392e-06
-3.68669386863627e-05
-1.38434272853026e-05
-3.02300478416346e-06
-7.84599481996311e-06
-4.02246174897481e-06
-5.09425740465936e-06
-7.58523628730315e-06
-1.0249312520708e-05
-1.24347806904499e-06
-1.63085963061592e-05
4.16962524116017e-06
-2.37645351276771e-05
2.38437292798054e-07
-2.64324496134561e-05
-2.19607154348872e-05
-1.39687412995513e-05
-1.58893908835081e-05
-7.93594112858051e-06
-9.28105399988316e-06
-2.16350033592898e-05
-2.97411318472131e-05
-9.31919086024191e-06
-1.2386635762732e-05
-2.50685991281141e-06
-2.51603044159389e-05
-1.45052660355323e-05
-2.64342020526374e-05
-1.93141490642801e-05
-1.65745967195809e-05
-2.53837689826759e-05
-3.74189368170841e-06
-1.02553113616533e-05
5.82816106244861e-06
-1.58495215915761e-05
-7.1560868904542e-06
-2.8879964296501e-05
6.82653791146185e-08
-2.86450337491097e-05
-4.34864720148877e-06
-5.76372835595313e-06
-1.23522784195052e-05
-2.60449925166636e-05
-1.43448907197758e-05
-9.50647523118086e-06
-1.68498261719261e-06
-2.85016058503409e-05
1.18231819789153e-06
-1.6086280119641e-05
-1.68837927629171e-05
-1.81641128951287e-05
-1.71141101491823e-05
-1.58371232448201e-05
-1.89804208858919e-05
-1.80235953807959e-05
-2.32722934960745e-05
-2.18463526207292e-05
-2.10827330163176e-05
-2.1896775936841e-05
-7.81647753388073e-06
-7.87198072722908e-06
-1.48341970658937e-05
-2.19676093609809e-05
-1.53413057510828e-05
-1.44551850098288e-05
2.93362917421803e-07
-1.85109245182648e-05
-1.71480313668801e-05
-2.0395572154186e-05
-1.40327608200068e-06
-9.12702058507205e-06
-1.82910558415993e-05
-1.6721828474444e-05
-2.56899273209562e-05
-2.10361287771211e-05
-2.11378661601422e-05
-2.45948703821419e-05
-2.01865641205782e-05
-2.03024523424054e-05
-6.44581649758871e-07
-3.22377964364885e-05
-2.72706904275405e-05
-2.86563287730555e-05
-1.18093964851219e-05
-2.61256256956554e-05
-1.9360487187471e-05
-4.80859932089177e-07
-1.14141569695334e-05
-1.63818101013985e-05
-2.60585377708093e-05
-6.13636986610935e-06
-9.40889494845621e-07
-8.40243813921206e-06
-7.36115970304748e-06
-1.60963297997516e-05
2.05088819190223e-06
-2.92682725134786e-05
-2.12087462302575e-05
-2.22358759939789e-05
-1.31415827294783e-05
-2.86750993508189e-05
-3.11623743869163e-05
-2.52807019046775e-05
1.50403711173741e-06
-3.40965195453035e-05
-3.34573525914769e-05
-2.32210474216235e-05
-6.7377340943677e-07
-1.80295842602915e-05
-7.50761274702778e-06
-6.65569599918786e-06
-8.22153920961014e-06
-1.04685811410216e-05
-2.10755137646569e-05
-2.99385419139888e-05
-2.07048433725126e-05
-4.29622081801812e-06
-1.60082921346365e-05
-1.94029853942084e-05
-2.18710443759436e-06
-2.62032258794561e-05
-1.40777370413423e-05
-2.34348162581214e-05
-5.09370276927696e-06
-4.85696725199912e-06
1.97137793109047e-07
-3.76274566315335e-06
-2.46305614327335e-05
-9.38532271072139e-06
-1.24210068531935e-05
-1.06643412390123e-05
-2.12129267246519e-05
-1.95336711921373e-05
-1.98993505614837e-05
-2.71349176866166e-05
-2.56462619588064e-05
-1.28019745223139e-05
-1.07783442607607e-05
1.43070601460248e-06
-3.28395366237609e-05
-2.76100316586037e-05
-9.79133455756415e-06
-1.39782659513182e-07
-1.9399516109982e-05
-3.00050118279926e-05
-1.57524514691304e-05
-5.67903207806731e-06
-1.59727351570237e-05
-6.1086144178962e-06
-4.23991044877907e-06
-1.16481551925993e-05
-2.84773924610046e-05
-1.20929061682336e-05
-2.12543492829911e-05
-2.02403831087686e-05
2.96565789497732e-06
-1.10213485963911e-05
-1.86408738594038e-05
-1.10020141023941e-05
4.62514873360796e-07
-2.27986154150006e-05
-2.53876959307526e-05
-1.32977607017481e-05
-2.55847478558565e-05
-1.93499508124173e-05
-1.02309243032232e-05
-1.25856440815932e-05
-2.51223700733007e-05
-1.93327196787982e-05
-3.1962534556377e-05
-2.57573654269331e-05
-1.69256143975794e-05
-6.76717033026587e-06
-1.76129283210199e-05
-5.37030042114456e-06
-1.30998508045338e-05
-9.55662822339896e-06
-1.75681692796348e-05
-2.83379425435202e-05
-8.09048781418207e-06
-6.2315760656208e-06
-1.06098560327242e-05
4.5464295299799e-06
-6.99343244293776e-06
-1.01812595458098e-05
-1.67346059043675e-05
-1.71652402239011e-05
-2.19088624104127e-05
-1.07897426117127e-05
-2.55965608814865e-05
-2.75035556269137e-05
-1.69056448386391e-05
-1.06904616701105e-05
-1.72060156051602e-05
-1.34999292178402e-05
-1.45022202100012e-05
-1.05608220574289e-05
-1.32458111500853e-05
6.30016799886057e-06
-2.74897020710123e-05
-1.2149540531474e-05
-2.51767656508855e-05
-7.35455570939732e-06
-1.73310222508816e-05
-7.93173732285791e-06
-7.20998249889073e-06
-7.61428396428533e-06
-9.91023304809514e-06
-1.87316880287689e-05
-2.18153342925678e-05
-1.32025210959453e-05
-3.04129379984029e-05
-2.06817678294283e-05
-9.59655917685947e-06
-6.60618414224839e-06
-2.26583139662918e-05
-2.68745667605515e-05
-6.0099544274728e-06
-1.43295778194084e-05
-2.97929395840522e-05
-2.53508270146542e-05
-2.62767620293666e-05
-1.57317207295739e-05
-2.27992529976538e-05
-1.38231331217402e-05
-2.25620903042962e-05
-1.78672275681179e-05
-1.33575079366215e-05
-5.00072143339958e-06
-1.52402713392183e-05
-1.82800382756689e-05
-1.35703173832609e-05
-1.67839014330856e-05
-3.87859944448266e-05
-2.14994885253252e-05
-1.2865308577431e-05
-1.5772812270467e-05
-1.66670178916185e-05
-2.73925105192605e-05
-7.96659223000598e-06
-1.94147608557081e-05
-1.96168646341604e-05
-1.43416237714449e-05
-2.48465361669671e-05
-2.24357766796568e-05
-1.52985419608148e-05
-2.81636228813334e-05
-2.48914808116961e-05
-1.61571671807771e-05
-1.42546667739364e-05
-2.5994283605488e-05
-2.30992455159391e-05
-2.13558945602303e-05
-1.54205003806722e-06
-2.27515984717106e-06
-1.46891839208868e-05
-7.65848276289497e-06
-1.27271003898279e-05
-3.7481191385098e-05
-2.02620628291283e-05
-6.49874324381616e-06
1.80621857742551e-06
-1.1373597446448e-05
-8.52872220194172e-06
-2.21325853650163e-05
-1.39938217654224e-05
-1.85613535547042e-05
-1.71119166082467e-05
-1.67550135363908e-05
-2.20376369332498e-05
-1.82749946324225e-05
-7.88935830271403e-06
-1.29578657690318e-05
-3.43150708851909e-05
-1.1998019342211e-05
-1.00238572427889e-05
-1.23048040587675e-05
6.39130554026625e-07
-1.80359410994747e-05
-6.60719676845681e-06
-2.60948115711835e-05
-8.72978605200999e-06
-2.58878697610597e-05
-5.1387399132381e-06
-2.87437892906389e-05
-2.42738015573806e-05
-2.03372480537607e-05
-8.00051181921088e-06
-4.03419062974804e-05
-4.52425445433798e-06
-4.42986131022563e-06
-1.92733854174209e-05
-8.72604693342243e-06
-2.50485363475905e-05
-1.24852351505428e-05
-3.24697866923412e-05
-2.04001062467418e-05
-5.45023645490256e-06
-7.31887268758824e-06
-2.34368989182471e-05
-2.12565859748153e-05
-1.82050096923575e-05
-1.13652555040413e-05
-1.6511850422848e-05
-4.93295957283019e-06
-2.46084046475307e-05
-2.24278941262303e-05
-5.25539221025121e-06
-1.1589150197574e-05
-1.39802987273605e-05
-2.15029330914412e-05
-5.8955488885982e-06
-2.18734314958738e-05
-6.30171089956263e-06
-2.94717657869493e-05
-1.14655017402217e-05
-5.27527200831891e-06
-2.05281679778616e-05
-7.513866107879e-06
-2.35771363350208e-06
-1.60286159222264e-05
-1.04501253943416e-05
-1.88038049034191e-05
-9.17082135532067e-06
-5.60724788442695e-06
-2.60637901802287e-07
1.880808354804e-06
-1.14709595391747e-05
-1.28036256337415e-05
-7.23514116037395e-06
-2.433109483271e-05
-1.36713914757262e-05
-1.62102240359835e-05
-2.12198637315858e-05
-2.53640965035289e-05
-7.1975658862127e-06
-1.19000544876801e-05
-2.53073984710989e-06
-1.46836879723559e-05
-1.14967810234045e-05
-1.60900956558696e-05
-9.76961172011911e-06
-7.22670042829113e-06
-9.3154970928663e-06
-3.14459185005667e-05
-3.66306664173331e-05
-2.4634821180696e-05
-1.67696445855584e-05
-8.56479941139064e-06
-2.90588796368846e-05
2.35658138270885e-07
-1.05290934744605e-05
-7.1041588095631e-06
-3.25246946544663e-06
-1.61173681183004e-05
-2.37909645752741e-05
-9.02532281848842e-06
-1.73042886719786e-05
-2.59742964633534e-05
-2.00738352871759e-05
-3.39466336759721e-05
-1.74084296589199e-05
-6.54397016430867e-06
-2.78709943000179e-05
-2.4945985620835e-05
-1.18047872424798e-05
-2.04558089033558e-05
1.07749857451842e-07
-2.27028293491098e-05
-2.07534985971303e-05
-2.28525702424229e-05
-1.49929421570677e-05
-1.9627410565335e-05
-1.84935325768623e-05
2.0759914317489e-06
-1.04190097076711e-05
-2.12226363369381e-05
-2.87480371909416e-05
-4.7353751147452e-06
-4.49096395980928e-06
-2.18987952277782e-05
-1.34866803666602e-05
-1.31854277006071e-05
-1.37782577507617e-05
-1.13425317542597e-05
-3.3388765134899e-05
-1.09064804196748e-05
-2.22197260387318e-05
-2.0072572211094e-05
-1.36493480226603e-05
-8.48514319668161e-06
-2.37496666792786e-05
-1.3660338705198e-05
-3.3882084229508e-05
5.81228507445216e-06
-1.36761268584495e-05
-2.05468082735168e-05
-2.55489671404254e-05
-1.90125375583257e-05
-1.49169164615478e-05
-3.58996310883629e-05
-1.13289649449998e-05
-1.04832328489032e-05
1.88260388652845e-06
-2.05054739091389e-05
-1.44127218924845e-05
-3.22681134775046e-06
-1.01848951754968e-05
-1.87643144015626e-05
-7.28511694279116e-06
-2.79776876356876e-05
-1.62294824329839e-05
-1.79449966190627e-05
-2.61127381014145e-05
-1.19148407375222e-05
-1.91426736140516e-05
-4.78112901710175e-06
-5.75935148132487e-06
-1.56718814131549e-05
-1.55781509867652e-05
-1.32737276392113e-05
-1.85351873631883e-05
-1.67139641949819e-05
-1.6180465459937e-05
-2.13023603672794e-05
-3.1899555793424e-05
-1.96326560533698e-05
-1.82640869345086e-05
-2.67621597651966e-05
5.52880105004826e-06
-1.23215301249063e-06
-3.48735311393229e-05
-1.94091167653441e-05
-2.37820439664374e-05
-2.21508321214048e-05
-1.76007996704289e-05
-3.27298896507721e-05
-2.85323327901544e-05
-1.02693273410552e-05
-3.91634734136432e-05
2.02582092558864e-06
-1.68358748279987e-05
-2.19659720430719e-05
-3.27276748165529e-05
-8.91215570226645e-06
-8.45842535327415e-06
-1.86706671882852e-05
-1.14822617564821e-05
-1.05299579577477e-05
1.13397734790891e-06
-4.39752614816298e-05
-3.04902863689694e-05
-2.08140376362573e-05
-1.14513014386799e-05
-3.68843402085307e-05
-2.25362973372864e-05
-1.7880619094091e-05
-4.2600995719783e-06
-1.68041802298451e-05
-8.69010617088422e-06
-2.10119058717755e-05
-6.48474095251429e-06
7.85528895915926e-07
-1.86628490632984e-05
-5.51288469126323e-06
-1.44551238913057e-05
-1.40761475025749e-05
-4.16816291167626e-05
-2.46968187390874e-05
-8.25457318165371e-06
-2.36786929840315e-05
-1.32233344389071e-05
-1.18432846405776e-05
-1.50563970123102e-05
-2.38700786411466e-05
-3.58741352159125e-05
-2.3586892266393e-05
-1.3795301580917e-05
-1.44423662640648e-05
-1.20807445085569e-05
-1.11333527762538e-05
-1.56779100492904e-05
-1.94077775314686e-05
-3.02255053681053e-05
-3.50106019704351e-05
-1.08477264407619e-05
-1.74714242669585e-05
-2.62435761831409e-05
-2.47833163208447e-06
-1.76580228543202e-05
-2.27566027435814e-05
-1.55384370664578e-05
-2.3417164593488e-05
-2.49687983690048e-05
-3.05276273902077e-06
-3.97421737502426e-05
-1.23335125838546e-05
-2.11026493472328e-05
-2.59171100480522e-05
-9.24553559473523e-06
-2.19686086290604e-05
-2.09934449552597e-05
-7.15126164767311e-06
-7.95353845120364e-06
-1.75581744290023e-05
-3.07391406334166e-05
-1.15478995111516e-05
-2.13806599688193e-05
-7.47857548273077e-07
-1.08620063551267e-05
-1.74761075258823e-05
-1.96346595939248e-05
-1.39406480146499e-05
-2.71331835301428e-05
-1.80309229884317e-05
-2.19275013776753e-05
-2.54102377804935e-05
-8.28984473629268e-06
-1.17286820230782e-05
-2.45566583803623e-05
-9.6682261345505e-06
-2.08176769107896e-05
-2.37698278265741e-05
-1.01758258957824e-05
-2.85609678314876e-05
-6.74709856886883e-06
-2.52214786219984e-05
-1.28556030609351e-05
-4.93433476672421e-06
-2.42760043898063e-05
-2.12740879618241e-05
-3.86405717594469e-06
-8.2286247237046e-06
-9.33027852514604e-06
-1.28242114424451e-05
-2.48861435450899e-05
-4.0808134715196e-06
-6.44849625975083e-06
-8.93945690267231e-06
-1.37549056385376e-05
-5.7393042637693e-06
-1.25665817014674e-05
-1.26905715751897e-05
-1.49884264664831e-05
-2.46285610480754e-05
-1.73705433546455e-05
-2.02525821456337e-05
-3.12682294601951e-05
-1.28045840342032e-05
3.48362318656232e-06
-1.44483453604748e-05
-2.34197508914982e-05
-7.11513646364581e-06
-2.18754754502395e-05
6.96215357840643e-06
-7.36533373404626e-06
-2.89828541002077e-05
-1.72865644928258e-05
-3.33891912127044e-05
1.30012997911963e-05
-2.08084957408479e-05
-3.14285292724111e-05
-1.154604071669e-06
-1.65966966999089e-05
-3.76190108981166e-06
-2.24094816149952e-05
1.01283109664296e-05
-1.00057157710528e-06
3.61860658463655e-07
-1.27198765672732e-05
-3.22662500192888e-05
-3.0638545807985e-05
-1.22728293383093e-05
-9.37633810221395e-06
-1.64366954943174e-05
-1.42382096308418e-05
-2.42245312157531e-05
-9.18214634773929e-06
5.76733005851234e-06
-6.71597458490919e-06
-2.72783400069299e-05
-3.4343324762816e-06
-9.50812257794188e-06
-1.70170180002963e-05
-1.83527386763041e-05
1.03237619311961e-05
-1.61818020104705e-05
-1.63137286487324e-05
-5.69682629513475e-07
-1.6116809396257e-05
6.91924923302663e-07
-1.08641980594781e-05
-9.98355249593115e-06
-2.09264925894791e-05
-2.12838700867757e-05
8.0714638801971e-06
-9.5847844733627e-06
-5.6832873028886e-06
-1.35363955044504e-05
-1.60176145182339e-05
-4.07815423619072e-07
-2.54879859544463e-05
-1.48354354793671e-05
-1.18940831784848e-05
-2.71041158114934e-05
-8.65506955973392e-06
-2.5674818747967e-05
-2.1709748484988e-05
-9.5807136100426e-06
-1.17016516105534e-05
-1.09290837068872e-05
-1.00374930126516e-05
-2.17768797311123e-05
-1.58632434499031e-05
-2.34619822689157e-05
-8.21218560419482e-07
-1.969174130464e-05
-3.64449368127579e-06
-3.1676526154739e-05
-9.62909816671724e-06
-2.63631379831135e-05
-1.97659021770308e-05
-2.95909584221284e-05
-1.18399837076119e-05
-1.44913391936713e-05
-2.92486643279195e-05
-1.5999796470575e-06
-1.08721142425355e-05
-1.30347913708299e-05
-1.6704553725117e-05
-1.76108195005795e-05
-3.54660392664151e-06
-1.68036068606553e-05
-2.88473525036662e-05
-1.72351580789193e-05
-1.32591163063986e-05
-1.22983556561591e-05
-1.34772403088503e-05
-1.90562632176375e-05
7.53339510223921e-07
-2.0268430159341e-05
-1.98915078430335e-05
-1.15922452283448e-05
-1.27886574350431e-05
-7.46436981487078e-06
-2.50277126537024e-05
-2.21333110022195e-05
-2.93057288404059e-05
-2.22882555586026e-05
-1.87373559092787e-05
2.95417276658454e-06
-2.87256632560276e-06
-2.16059059589196e-05
-2.0396344000411e-05
-2.03928476762403e-05
-1.0576620549215e-05
-1.31344365436112e-05
-7.58199494227891e-06
-2.64755979845339e-05
-2.131891856335e-05
-9.22407391989336e-06
-2.21601994273376e-05
-1.03964309499881e-05
-2.71130486186809e-05
-1.19968308280056e-05
-1.54129237049898e-05
-1.18982317012727e-05
-6.7473161676804e-06
-1.54461475247012e-06
-6.35137290031261e-06
-3.67533703421505e-05
-2.11142856981089e-05
-1.44610528278045e-05
-2.06741474285915e-05
-1.57496222687389e-05
-5.61176717941462e-06
-1.23227650402154e-05
-1.26391947834997e-05
-1.44889485382156e-06
-2.09322290535288e-05
-1.51766574881247e-05
-1.44822458487762e-05
7.79250052956416e-06
-1.48281786942666e-05
-2.02898789013051e-05
-1.80649828861008e-05
-1.64296675356469e-05
-7.65408162095943e-07
-1.21942826014441e-05
-1.13956800231326e-05
-1.65331557075126e-05
-9.09787001450824e-06
-7.56784044532784e-06
-1.57426572863209e-05
-2.52127108701609e-05
-2.56149982402623e-05
-2.65619582662588e-05
-1.12100453611172e-05
-1.10919224487194e-05
-1.52424995369721e-05
-2.96769949463565e-05
-2.28647651019759e-05
-1.264432392341e-05
-5.83117896076456e-06
-2.69599776323147e-05
-1.05106620390299e-05
-8.56030328675285e-06
-1.40722406307549e-05
-1.57401070893233e-05
-3.38038632355144e-05
-1.54048317198156e-05
-2.09315807205592e-05
-1.36603040230394e-06
-1.11677693944357e-06
-2.15066545659933e-05
-2.40584825904769e-05
-1.17781286931187e-05
-7.38066650379548e-06
-2.05436761589251e-05
-1.76789496688572e-05
7.74316946687839e-06
-2.69787688424122e-05
-2.46672751490821e-05
-2.30963980875042e-05
-9.03485010140955e-06
-1.25975454784791e-05
-2.26715357988513e-05
1.35654953752724e-06
-1.33161480749098e-05
-1.39068601389993e-05
-1.31346536230226e-05
-1.57992204319603e-05
-1.34817496101756e-05
-1.90094002163986e-05
-8.27086549116404e-06
-1.01182197449481e-05
-1.3833624007948e-05
-1.62295976466929e-05
-2.34115870036748e-05
-7.23842103242106e-06
-2.53410422647793e-05
-1.60006555351666e-05
-1.89027006811974e-05
-2.02582046272977e-06
-2.97441549901577e-05
-7.01971358322884e-06
-2.86594974485347e-05
-1.54278340572117e-05
-1.0620141772116e-05
-6.23079304490013e-06
-1.11070061003295e-05
-1.37656436078076e-05
-2.65136474753294e-06
9.38151691288393e-07
-3.19883815656337e-05
-2.12118281167864e-05
2.86851750220907e-06
-1.44102030628195e-05
-1.1323973911281e-05
-9.01285399621752e-06
2.3326366565417e-06
-5.95988702412132e-06
-4.13587551071078e-05
-1.44873703786924e-05
-1.20421028033773e-05
-6.36490588992099e-06
-1.67523604111968e-06
-5.77673877930856e-06
-1.09657026162367e-05
-2.54226231162648e-05
-2.31150664808893e-05
-6.0090809091669e-06
-2.58963823754439e-05
-1.91409627393803e-05
-4.44221928411254e-06
-2.64031022860181e-05
-2.06275252762915e-05
-2.20364446635799e-05
-3.99843499049694e-06
-2.2134641718923e-05
-7.59752098474206e-06
5.28052522835274e-06
-1.06063611469383e-05
-5.35926711765059e-06
-1.75576949244588e-05
-1.75361796013026e-05
-2.52926150614708e-05
-1.87429356902902e-05
-1.18810218701315e-05
-4.18645007952877e-06
-2.14894720863628e-05
-6.31728506061069e-06
-2.38332886955004e-05
-1.60001417715067e-05
-1.85140773050515e-05
-1.52972684275424e-05
-4.89759087916898e-06
-9.80216750300255e-06
-1.44181449146216e-05
-2.81268328429865e-05
-1.79409526351272e-05
-1.68759616586447e-05
-2.04362875046612e-05
-1.77298023296475e-05
2.68310088874428e-06
-5.03533161021319e-06
-1.21875030454965e-05
-9.35421586361162e-06
-1.06489192428676e-05
-2.81103662540361e-05
-1.46608454152991e-05
-2.05135017482702e-06
-4.29053271517516e-07
-1.38197919983091e-05
-3.03661741577398e-05
-3.29428816991883e-05
-1.72335147680826e-05
6.27424843932014e-06
-9.43672798104193e-06
-1.63376069265878e-05
-2.12490180969524e-05
-2.43523212298094e-05
2.5727712646778e-06
1.54531891199054e-05
-5.09836719315612e-06
-2.62513329186446e-05
-7.26764610920092e-06
-2.36471591658308e-05
-3.03349228835991e-05
2.77925725077751e-06
-1.95831382504659e-05
-2.65318808779494e-05
-2.13648798995616e-05
-9.31618320518814e-06
-1.11594429911827e-05
-2.98732794388593e-05
-1.83190097574096e-05
-3.22796234560184e-05
-2.55044865398286e-05
-5.73716031566648e-06
-2.34024096697962e-05
-3.26369145710725e-06
-1.79492589824454e-05
-3.33895127039248e-05
-1.04211679344609e-05
-1.29028057975128e-05
-2.97477468542845e-05
-1.70620661051828e-05
-4.47077774721129e-06
-9.4520985295231e-06
-1.19603920968795e-05
-3.5246265259024e-05
-9.59165184363854e-06
-2.79824249417121e-05
2.06993550041188e-06
-3.24210288435862e-06
-7.02096905243665e-06
-8.16756409321408e-06
-3.36636735667318e-05
-1.45982640476077e-05
-2.31852769784208e-05
-1.86281237373301e-05
-1.15671727084329e-05
-1.62806155203902e-05
-1.158123303391e-05
-1.35218132164712e-05
-1.73720426243454e-05
-1.57842275758083e-05
-1.21026986222129e-05
-1.433054157719e-06
-2.00995745436181e-05
-7.75958494980128e-06
-2.06235678422611e-05
-1.769054093339e-05
-1.90005345452787e-05
-7.68231818275626e-06
-1.13094006673232e-05
-1.67452040028802e-05
-2.09370957850787e-05
-2.01814122254239e-05
-1.58353193861439e-05
-2.40701859170463e-05
-2.17109157835187e-05
-7.8498961356882e-06
-1.58350406681835e-06
-1.2909040050727e-05
-1.86940920187514e-05
-1.27115939861651e-05
-1.19126731397443e-05
-3.51205803486239e-05
-7.53618641285542e-06
-3.53999704211959e-06
-1.21432219974283e-05
-2.35314146736638e-05
-1.94721751338033e-05
-1.98644366595565e-05
-1.49600498953831e-05
-1.15979963216734e-05
5.59714218739698e-07
-2.26362666635971e-05
-1.31173201266746e-05
-2.44991575377995e-05
-2.11866688777565e-05
-6.01309917166803e-06
-3.21020404730874e-06
-9.49494829275435e-06
-1.93447240023293e-05
-3.44291539660832e-05
-1.14628844337623e-05
-1.19215701433059e-05
-1.53790128925645e-05
-1.3621422160141e-05
-1.34977558742107e-05
-2.05584097895422e-05
-1.24246635666817e-05
-2.46684919158288e-05
-1.48284469642904e-05
-9.76915792589025e-06
-1.06543021589221e-05
2.6583882477922e-06
-2.86518439782364e-05
-2.88812615430193e-05
-1.22319610110757e-05
-5.09071281694295e-06
-2.30795109163037e-05
-1.31378820791046e-05
5.54637640511183e-06
-2.47934428121656e-05
-2.1996359821748e-05
-8.24865756911437e-06
-1.80144753468736e-05
-2.05807397907426e-05
-1.80505574914425e-05
-1.32140649878913e-05
-1.51258859383925e-05
-1.37467554729045e-05
-1.2759454846327e-05
-3.39898491287764e-05
-1.85709861834451e-05
-2.27088061497921e-05
-1.27268519925928e-05
-3.30449920977636e-05
-1.71824098644702e-05
2.65596720338457e-06
-8.20961823354464e-06
-8.51336316045346e-06
-1.43726179275863e-05
-2.34395745939309e-05
-1.30883111361734e-05
-5.02274509452248e-06
-2.79521468824828e-05
-1.73298156701993e-05
-1.74879362925201e-05
-1.64841037467149e-05
-1.01617304386551e-06
-1.69251924667335e-05
-1.19793689366191e-05
-2.345444625691e-05
-3.54215532277396e-05
-7.56295769214459e-06
-2.42790800196627e-05
-1.26927496165953e-06
-7.51423802019206e-06
-1.27990281213061e-05
-1.50371603677817e-05
-1.30720367614778e-05
-1.88563351297166e-05
-6.37156542376738e-06
-7.77233376683484e-06
-3.90189038313637e-05
1.07597785736384e-05
-1.2138694892743e-05
-1.81137828451625e-05
9.42043963695712e-06
-2.30911854591747e-05
-1.80827337933314e-05
-1.71758301792406e-05
-1.40179709386165e-05
-1.0406347127729e-05
-1.35986092460938e-05
-2.31868534717409e-05
-4.32886242739676e-06
-7.35744971333117e-06
-2.06950405177753e-05
-1.42603672533112e-05
-2.08396965922048e-05
-3.33238500432143e-05
4.35273272622125e-07
-2.83870447500032e-06
-2.23329978376017e-05
-2.42809933536592e-05
-1.84423666149092e-05
-3.01954421949171e-05
-1.46985090428893e-05
-1.43289032419178e-05
-4.11348857788844e-06
-1.3673291791314e-05
-1.01729872584101e-06
-1.4841005059045e-05
-2.28131328353127e-05
-9.59967192991848e-06
-1.53857205893001e-05
-1.75953281168416e-05
-3.87048232075719e-06
-1.074642366482e-05
-1.36392557440906e-05
-2.12450697862372e-05
-2.36141946404864e-05
-3.21969288225936e-06
-3.96335372217706e-05
3.92926657131761e-06
-1.72769701781159e-05
-3.59805810622126e-05
-6.04006243092594e-06
-8.80225367800006e-07
-9.37294572103368e-06
-1.82009174903012e-05
-2.1931586508498e-05
1.74372254268463e-06
-1.29171680401223e-05
-1.20572712727854e-05
-4.38932666621278e-06
-1.59382288103263e-05
-3.15749219100081e-05
-2.46056744877537e-05
-9.45647943501773e-06
4.86357732302972e-07
3.8455445366023e-06
-7.12481459987835e-06
-8.12798385636312e-06
-1.64273581613256e-05
-2.7882920352425e-05
-1.04440742878468e-05
-2.34530897523972e-05
-1.97403892539059e-05
-1.78373752058825e-05
-1.81988462605422e-05
-6.75693083364802e-06
-1.80580147041547e-05
-1.55934632833709e-05
-1.1021845689412e-05
-3.70405045814239e-05
-1.81523169303442e-05
-1.05583580047184e-05
-9.12630879508027e-06
-1.00698686686086e-05
-1.33473885637779e-05
-2.09730254846799e-05
-2.03932336017281e-05
-1.71013248272271e-05
-1.14613916954792e-05
-2.15836786827989e-05
-2.37678752760838e-05
-7.95416248498518e-06
-2.65854790189564e-05
-3.04049927617031e-05
-1.18114752885223e-05
-2.12175009874836e-05
-7.04361026209582e-06
-3.14945107534301e-05
-6.78286658782867e-06
-1.51420962411533e-05
-2.94343258077763e-05
-2.25965270794567e-05
-1.21048124695141e-05
2.1898594943013e-06
-5.98296424740103e-06
-1.18453175733276e-05
-1.92337344059487e-05
-3.69479347709447e-06
-1.89782587855638e-05
-2.53680008149343e-05
-4.35292249863396e-06
-1.62385415814081e-05
-8.44732083347248e-06
-1.25239658525337e-06
-2.06449753105878e-05
-8.32350027467454e-06
1.73114174703957e-06
-1.90246746057868e-05
-1.63130606161203e-05
-2.13682463952686e-05
-2.45072150053092e-05
-2.73826155628506e-05
-7.90096911046969e-06
-9.98328028551015e-06
-1.6231610199704e-05
-1.24150918541204e-05
-2.98975706383985e-05
5.61105068479597e-06
-1.34264502090564e-05
-3.15152145583877e-05
-8.84848105792732e-06
-1.98519764889821e-05
-3.18029388372797e-05
7.70674201278454e-07
-1.22607185507389e-05
-2.67248977833118e-05
-1.51754923973942e-05
-9.89701549836086e-06
-1.5285573071867e-06
-1.38022385137822e-05
-2.07106367845752e-06
-2.85725775411893e-06
-1.67843564367005e-05
-7.64522485834135e-06
-2.10587434195019e-05
-1.10072035788244e-05
-2.41328564902649e-06
-1.2471253743311e-05
-2.56354824991339e-05
-1.39042638772434e-05
-7.87730574550811e-06
-2.2927989969026e-05
4.12768120030089e-06
1.080766960961e-05
-2.61747555592529e-05
-2.60719477726814e-05
-3.18307490104516e-05
-2.40311301296495e-05
1.30019536096323e-05
-1.70941585876063e-05
-1.88191096040839e-05
-1.68068229097262e-05
1.55049799342822e-07
-2.52706447341002e-05
-2.29452454981008e-05
-1.84255327424065e-05
-1.80074442487661e-05
-2.23495442338043e-05
-1.18606140322819e-05
2.72824523309884e-06
-7.76959179818509e-06
-2.14711937389302e-05
-7.00426356270656e-06
-1.22571591061223e-05
-2.00801803913185e-05
-1.24651359193321e-05
-6.16748485351822e-06
-2.76133516088639e-05
-5.82194213879126e-06
-2.1776905706277e-05
-1.65287312165392e-05
8.39475656248541e-06
-2.49976250862547e-05
-1.78529540752577e-05
2.23119256648775e-06
-1.15696373098453e-05
-7.60100527728973e-07
-2.6952020876547e-05
-1.55147429331707e-05
-2.05763994486184e-05
-2.73346478118188e-05
-1.05394810156368e-05
-1.71082386907955e-05
-2.80678450754378e-05
-1.82801182251086e-05
1.75485154560224e-06
-2.46921098591658e-05
-9.60628783376186e-06
-1.27968816653213e-05
-9.41343008207317e-06
-7.68214627171088e-06
-2.26263414849519e-07
2.81502642613226e-06
-2.90958534972436e-05
-3.64676989331992e-06
-1.99698006019694e-05
-2.90369253486176e-05
-2.67032846303007e-05
-2.36732220039901e-05
-1.23911981862377e-05
-2.19493983444509e-05
-3.28191039891746e-05
-5.15380376620484e-06
-6.79194201987094e-06
-3.67540837883185e-05
-2.93726057146899e-05
-4.0336413665224e-06
-1.87971704568847e-05
-1.99479667868666e-06
-2.11468839425999e-05
-4.17394150410318e-06
-1.65849268750395e-05
-1.99662259823861e-05
-1.37349720003968e-05
-9.55194562916693e-06
-1.51762243743322e-05
-1.80539363123902e-05
-1.6351958702966e-05
-1.16154354130613e-05
-3.08465679858211e-05
-8.19668273631878e-06
-1.09549975632044e-06
-3.08880161036372e-05
-3.65530995777218e-06
-8.32578887929177e-06
-2.39934046696174e-05
-7.39595476479576e-06
-2.2457924525546e-05
8.9770734031269e-06
-1.96796572267387e-05
-1.87524791441691e-05
-1.20213942230585e-05
-1.55802914162727e-05
-1.37327883046877e-05
-2.09201297895178e-05
-3.19333880346984e-06
-1.52155669042585e-05
-2.6138378376591e-05
3.69280845749699e-07
-8.74974291744876e-06
-3.9557221322884e-05
-1.00148257504635e-07
-1.92445146259662e-05
-1.66316038122135e-05
-9.35491780753867e-06
-1.71310368450952e-05
4.37925071184767e-07
-2.28262227943764e-05
-1.492071431858e-05
6.62047648686988e-07
1.69118140739489e-06
-2.94468113122104e-05
-3.21544680470534e-05
-2.54098693936806e-05
-1.69616275461744e-05
-2.18289106970392e-05
-8.61201028369171e-06
-1.65564208353736e-05
-8.72231643594957e-06
-1.20754529278618e-05
-5.55798745046137e-06
-6.14915623332441e-06
2.37874803836429e-06
-7.88961278768698e-06
-1.06027957874697e-05
-3.7175230903408e-06
-1.91246785882662e-05
-4.85102206167365e-05
-4.74350532953425e-06
-8.85122806084769e-06
-1.92387894539492e-05
-2.33250859192884e-05
-7.94222556138376e-06
-1.92966923678228e-05
-2.14649241328252e-05
-1.12354584793254e-05
-1.44296713592753e-06
-5.94428375738473e-06
-1.86784821302096e-05
6.85365092720905e-06
-1.27851092656125e-05
-1.63357925581972e-05
-2.0298231917126e-05
-8.41069339727096e-06
-2.30025544565223e-06
-2.51449415136842e-05
-2.8260012271606e-05
-1.65692120709971e-05
-7.90948773101789e-06
-1.70317692554309e-05
-3.16598676882908e-05
-1.28436991436678e-05
-6.62586172490306e-06
-1.54484387294892e-05
-1.33245925086597e-05
-3.43645714739079e-05
-1.17838128647301e-05
-5.26872449295551e-06
-3.96970509637402e-05
-1.87286896990478e-05
-1.88341380013969e-05
-1.437745715791e-05
-1.68682719079591e-05
-2.92726404600857e-05
-2.84562814397252e-05
-1.37250604053704e-05
-2.00545669500905e-05
-6.03446656648581e-06
-2.54595319435641e-05
1.45292064474477e-06
-2.11929069717885e-05
-1.39285822406761e-05
-1.72173298460213e-05
-9.21169800410009e-06
-4.19390150632641e-05
-1.63419153560175e-05
-2.8100686977203e-05
-3.0719565356431e-05
-1.61627465840592e-05
-1.64622063151905e-05
-7.81910009738233e-06
-2.6463416839185e-05
-1.5094084579913e-05
-2.84453153871364e-05
-3.07770386108611e-05
-7.7516386867023e-06
-2.22326851524452e-05
-5.22062637424472e-06
-2.00000719985769e-05
-1.40542288826742e-05
-1.48679979123685e-05
-2.42883545886852e-05
-1.99061615110406e-05
1.77906567511658e-05
-7.99602667282625e-06
-8.22431684602545e-06
-1.20257879595593e-05
-2.12009500934654e-06
-3.18276732924676e-06
-8.52813775042955e-06
-1.28664419847934e-05
6.12412328459672e-06
-2.26606855871791e-05
-1.2330099350556e-05
-2.17415929858242e-05
-3.57437733477181e-05
-1.20305686917211e-05
-1.76543781674338e-05
-1.93265725383861e-05
-2.38578895009974e-05
-2.11891884398341e-05
-1.11753178911988e-05
-1.45021541545739e-05
1.05320006455562e-05
-2.47322260969311e-05
-9.97165722122334e-07
-2.85798376679521e-06
-1.80102380473861e-05
-2.98034910226991e-05
-2.26626036298583e-05
-1.05485575070263e-05
-2.57784403289922e-05
-1.25216689136986e-05
-9.44018462468992e-06
-1.89250213790309e-05
-3.83355410496724e-05
-8.82202616486791e-06
-2.12689062446808e-05
-1.98375520261245e-05
2.18491937024747e-06
-1.85807586703173e-05
-2.38056190386873e-05
-1.4071696357861e-05
-1.03131903501193e-05
-3.17206490743936e-05
-2.80100807440562e-05
-2.14461858060596e-05
-1.17297713968025e-05
-1.47764082336859e-05
-1.53098324386004e-05
-1.01587828226349e-05
-1.93918380904849e-05
-3.18711109644502e-05
-2.40867795283606e-05
-2.00512073015003e-05
-2.68656889584319e-05
-1.53762047848133e-05
-1.19835706127533e-05
-2.75714159137438e-05
-1.4492939187006e-05
-2.7267800694993e-05
-2.62005589232545e-05
-2.40941107746279e-05
-1.18234707065985e-05
-5.82707688703073e-06
-2.81624077755675e-05
-1.60800168024832e-05
-1.87162255928285e-05
-2.32613249143687e-05
-1.54831773222e-05
-1.29867127367973e-05
-7.23434434613512e-06
-1.81838508646067e-05
-8.38059337832943e-06
-1.51633945294779e-05
-1.58035174104017e-05
-2.15660126546217e-05
-2.17033469958797e-05
-2.98941558191385e-05
-7.77296402091229e-06
-5.85695005601381e-06
-1.27344972176845e-05
-9.83043785874668e-06
-1.66286586009042e-05
-1.64338696025876e-05
-1.13279524864388e-05
-2.03860280524275e-05
-1.72302457608954e-05
-2.50649212131624e-05
-1.15253458465481e-05
-1.01737209121909e-05
-2.29802028146865e-05
-2.14118820990517e-05
-1.38507710380224e-05
-1.29622968138721e-06
-1.07738137631548e-05
-2.14256986578683e-05
-2.03695614542132e-05
-1.09462313044277e-05
-7.79134516407694e-06
-2.13349110716144e-05
-2.86934100246439e-05
7.48464924790196e-06
-1.39999328587999e-05
-4.52407522550542e-06
-2.75014255097422e-05
-2.68514342916359e-05
7.67878696491472e-06
-2.45028601709732e-05
-2.95363931223744e-05
-2.16302533072973e-05
-1.20348471465449e-05
-7.30247950166661e-06
-2.37851583213655e-05
-7.98352235821099e-08
-1.72547830167777e-05
-1.54570018508621e-05
-1.1822156152004e-05
-1.37643282915062e-05
-3.65777511779583e-06
-7.35200070652978e-06
-5.08405754415081e-06
-1.53746895520845e-05
-1.76554381413185e-05
-1.29563027591884e-05
-1.05438653032305e-05
-4.20422781942833e-05
-2.00780171401402e-05
-1.4720402768252e-05
-5.36482040476983e-06
-2.31205501397658e-05
-2.0932739378509e-05
-1.88709806325295e-05
-1.98849588135641e-05
-1.91007487861986e-05
-1.62150508137154e-05
-9.61938047319442e-06
-1.57544107604888e-05
-1.49216640722467e-05
-3.11735245729077e-05
-1.7619348904591e-05
-7.2601084573034e-06
-7.63317373578537e-06
-2.46584458857573e-05
-1.37410626907654e-05
-1.63959853728881e-05
-1.37319742016513e-05
-8.7777201088094e-06
-1.98602555578912e-05
-1.77493516622757e-05
-3.89251915412257e-06
-3.04145373870696e-05
-2.43725539147466e-05
-3.0179109347206e-05
-2.28739790433388e-05
-2.13828955335411e-05
5.11879875479882e-07
-2.30526941447791e-05
-2.50365166337096e-05
-9.91979449199375e-06
-1.52421728254246e-05
-2.17670653403245e-05
-3.40337684403351e-06
-8.39837373972322e-06
-4.63550231129784e-05
5.93402482714604e-06
-1.31837930674312e-05
-2.546790510015e-05
-2.69482705361978e-05
-6.47253260048934e-06
-2.19456563410592e-05
-1.85031930029246e-05
-8.26881163339014e-06
-7.92267644689023e-06
5.10196553165082e-06
1.67951181215047e-06
-2.25200712160177e-05
-2.50973805433946e-05
-2.60380108391657e-05
-1.58096963806312e-05
-1.87669737997113e-05
-9.61187659031192e-06
-1.23627271333599e-05
-5.76680881694882e-06
5.98932454805701e-07
-1.36851948506046e-05
-1.40007096072468e-05
-5.92369920029299e-06
-1.06986492138009e-05
-3.15643321222964e-06
-7.81856588936844e-06
-7.16224128031642e-06
-1.4601607817502e-05
-3.19313297551283e-05
5.64116044783771e-07
-3.07741365796587e-05
-3.6074002996834e-06
-1.99932054756499e-05
-4.63278624637187e-06
-2.33017409743398e-05
-2.03669935334272e-06
-9.47691890115255e-06
-1.52028662007576e-05
-2.06181003224833e-05
-1.68796213645488e-05
-1.79309908436935e-05
-1.8919958181106e-05
-1.36377644454719e-05
-1.65459397717334e-05
-1.33263941242317e-05
-1.04629526331383e-05
-2.60258495883919e-05
-1.45857530041497e-05
-9.14783903690142e-06
-1.90833682247249e-06
-2.79888297930837e-05
-7.01630284823036e-06
5.87030851679409e-07
-1.98474932889265e-05
-2.86498476398967e-05
-2.71958322862043e-05
-2.7507287614063e-05
-6.15108534053226e-06
-1.63015905500848e-05
-6.30955380772218e-07
-5.75834713611326e-06
-1.72553474311221e-05
-1.7204501905961e-05
-1.50242053988881e-05
-1.980619220083e-05
-7.51738381104544e-06
-7.06972804557581e-06
-1.95296739747362e-07
-2.56672897100374e-05
-1.09345221851872e-05
-2.23385131362266e-05
-1.35161707114082e-05
-2.47940369657566e-05
-1.409752420008e-05
-1.94129056057621e-05
-2.24126687052644e-05
-2.21969055097549e-05
-1.37521039892428e-05
-6.28004610931192e-06
-2.91031906090639e-05
-1.87074914985601e-05
-1.02804223638143e-05
-1.85461189244156e-05
-1.11925117995962e-05
-1.53157831617083e-05
-1.5343095775178e-05
-2.08295746553367e-05
-9.93641400602333e-06
-2.78300559327584e-05
-2.4061419727155e-05
-2.16554019977834e-05
-2.10535993045791e-05
-2.54778382586573e-05
-1.91399337035175e-05
-2.22066744812417e-05
-6.64186536156776e-06
1.97238976678087e-06
-2.39592555772691e-05
-1.84512926777783e-05
-1.5099819056114e-05
-9.63391739695773e-06
-2.4001362418014e-05
-1.27449330093196e-05
-8.57215217115947e-07
-2.06686077835253e-05
-3.13000552760037e-05
-8.81180560760124e-06
-3.93248755775241e-06
-6.91400778470445e-06
-1.98878212179077e-05
-1.55558960959867e-05
-1.42623942604455e-05
-1.35264254261115e-05
-2.84474098897972e-06
-3.37408038902475e-06
-7.41773371325151e-06
-2.77562757426926e-05
-1.88196732633324e-05
-2.96600744738059e-05
-1.16167386165928e-05
-2.02427286620295e-05
-1.95437470317082e-06
-2.38101601085629e-05
-1.40746940505177e-05
-2.04191479687478e-05
-1.54602620482854e-05
-9.67253068141191e-06
-2.5511182578101e-05
-1.5796822267859e-05
-2.642183350982e-05
-2.32221882839573e-05
-9.73384627168147e-06
-8.67118263302048e-06
-2.0340065605716e-05
-2.6186380108147e-05
-7.91706079896395e-06
5.55650753040916e-06
-2.62746220012699e-06
-2.62293588643903e-05
-2.2080472693657e-05
-4.34702684666879e-06
2.76163870565497e-07
-1.86130179869772e-05
-1.70040124426058e-05
-1.51306828780736e-05
-1.80150437107457e-05
-2.65253378023412e-05
-1.48173574435275e-05
-1.7304731713716e-05
-1.47467890947023e-05
-2.30319413131169e-05
-5.80313708044063e-06
-1.3940171455251e-05
-1.30483033240604e-05
-1.57139656004691e-05
-1.87854817153252e-05
-1.34604923046192e-05
-3.28232426087293e-05
-5.13793014366685e-06
-2.05685031942717e-05
-1.50540476550397e-05
-1.96219884534547e-05
-1.61566533863478e-05
-7.66844012784578e-06
-1.49213943630545e-05
-1.35936293904368e-05
-2.72758225572272e-05
-2.5235107366535e-05
-1.39392832120803e-05
-7.06612196842004e-06
-3.48700277901692e-06
-1.31863886838434e-05
-1.71344938749164e-05
-8.73176022782691e-06
-2.53109952447388e-05
-1.29782986576325e-05
-2.61352801231669e-05
-2.31907082464423e-05
-2.89978168622944e-05
-2.64934977765579e-05
-2.99603913011062e-05
-3.34963672969527e-05
-2.02964675058455e-05
-5.50938159821001e-06
-1.52770951305783e-05
-6.33394065930806e-06
-1.61667375363991e-05
-1.16896209094896e-05
-1.14482943525559e-05
-1.88908047203661e-05
-1.19337239331169e-05
-3.57381585124859e-06
-5.47314185436024e-06
-1.99225202366303e-05
-5.70402907493471e-06
-1.86222788383551e-05
-7.68183124932855e-06
-1.99329215693809e-05
-1.78203363897091e-05
-1.93636912292147e-05
-1.50010550416503e-06
-1.60704357014598e-05
-1.35178451549229e-05
-1.00164194683777e-05
-8.09837523685709e-06
-3.42988997983435e-05
-1.70916185265856e-05
-4.42158687857719e-06
-3.00791099582971e-05
-1.61221380634516e-05
-2.62150647137535e-05
-2.12913428972281e-05
-2.18755396756286e-06
-1.72790359788173e-05
-1.18971501366195e-05
-1.71360151276778e-05
-6.04754400648308e-06
-2.39855083565197e-05
-2.13891074399649e-05
-1.15886754037381e-06
-2.46091786490883e-05
-2.61921559737444e-05
-2.12786953920123e-05
-1.03707957605803e-05
-6.66564453480429e-06
-2.34205707067518e-05
-5.27175985285377e-06
-2.12589965441325e-05
-1.2119339891226e-05
-1.03605562867627e-05
-2.92741339326421e-05
-1.99735017671104e-05
-1.60122749166216e-05
-1.70703038584032e-05
5.58825386986143e-06
-1.49735295838528e-05
-5.66298497555397e-06
-2.13554365641292e-05
-2.77972071843829e-05
-3.31149242152775e-06
-1.05934888992952e-05
3.42028707665088e-06
-2.10111859649589e-05
-6.81791319701871e-06
-1.31260381042955e-05
-2.45776966815119e-05
-1.71924747324449e-05
-9.31769038818096e-06
-3.7582908719613e-06
-3.48759221206718e-05
-1.47998298199819e-05
4.54150104174989e-06
-1.402970121193e-05
-2.01810179388783e-05
-2.66165092499645e-05
-1.70438395507871e-06
-3.82229799738501e-05
-1.26599612640133e-05
1.60016999633916e-06
-2.73856918946361e-05
-8.95433094902864e-06
-1.92276596426472e-05
-6.45412674873757e-07
-4.27725851419919e-06
-1.75310619753747e-05
-2.89784362814513e-05
-2.50076097051515e-05
-2.15876882014541e-05
-2.25499624964667e-05
-1.36202546031115e-05
-7.69336262996913e-06
-2.03205718691169e-05
-1.03747862116529e-05
-9.57662586819415e-06
-1.48292089567371e-05
-9.05496593515328e-06
-1.34637905057711e-05
-2.18280651954017e-05
-4.85602010280307e-06
-1.76206008307701e-05
-9.6833242939963e-06
-3.14752211164551e-05
-1.03518346315737e-05
-9.55809030722086e-06
-9.24969804659675e-06
-7.23737901710449e-06
-1.79439634360231e-05
-2.02557719272718e-05
-1.47258416694199e-05
-1.57096302403493e-05
-1.22107050091159e-05
-2.2556637925461e-05
-3.18254747539598e-05
-1.71628497923166e-05
-2.33142934376362e-05
-4.42293462866107e-06
-1.57705077073003e-05
-9.94825426851004e-06
-2.65707310068951e-05
-5.01481815198374e-06
-1.30391764270978e-05
-2.06159552657023e-05
-1.94343971201231e-05
-2.57969584474326e-05
-9.36472220408045e-06
-2.06513828774757e-05
-1.96005740550575e-05
-1.23236765573468e-05
-1.39571825447767e-05
-1.12063844553292e-05
-3.11317359333691e-05
-4.5422294757658e-06
-1.40912102044186e-05
-5.13067771365822e-06
-6.58919881555699e-06
-1.23196497007952e-05
-2.22307951602513e-05
-1.52852313593399e-05
-7.54063400089154e-06
-1.01258661016013e-05
-2.15692443765725e-05
-8.94088598607556e-06
-3.29173387368358e-06
-2.7559580415159e-05
-9.2966593827108e-06
-1.95080044318808e-05
-2.91683554079621e-05
-2.80621394591136e-05
-3.07726790832901e-05
-2.61009145778039e-06
-8.92228996705406e-06
-3.03851992709864e-06
-1.6494608143449e-05
-2.09157891607451e-05
-2.17852150550721e-06
-1.61766066348926e-05
-2.03711836958525e-05
-1.20668136561432e-05
-3.71902015663954e-06
-2.37862744345448e-05
-1.15146168684599e-05
-8.62481903030565e-06
-1.16725452279905e-05
-1.78459692208756e-05
-1.02173838604382e-05
-2.18186854265471e-05
-2.40439599893934e-05
-1.53765645058743e-05
-2.42152579275398e-05
-1.46540347926797e-05
-2.88028062724868e-05
-1.71531959003338e-05
-7.96401140937179e-06
-2.6990771075741e-05
-1.93713222436417e-05
-2.28577639085562e-05
-6.00090956184893e-06
-2.13646013195342e-05
-2.74622327693289e-05
-9.8614350863296e-06
1.69294217385868e-07
-3.95775316606762e-05
-2.30277031796715e-05
-2.38030099791859e-05
-1.86649536795003e-05
-1.30280879270643e-05
-1.40864756234484e-05
-7.1513941541189e-06
5.11942843984217e-07
-2.10749396533072e-05
-3.55295754440433e-06
1.56191995109994e-06
-2.10236023949362e-05
-1.67292395610402e-05
3.99335521169337e-08
-2.67104929574235e-05
-1.38644445176692e-06
-1.82491274498328e-06
-5.93777619866798e-06
-1.29834539438376e-05
-1.62504742962177e-05
-1.45442509840977e-05
-7.46558820352129e-06
-3.23068595816804e-05
-2.07932936863746e-05
-6.85961033257065e-06
-2.35513286372414e-05
-3.93211110307335e-06
-1.25406611052483e-05
-1.7435048853379e-05
-2.34755792447066e-05
-1.29800214138178e-05
-9.86530652258954e-06
-3.35457921576472e-05
-3.8275095124526e-06
-1.36943133994193e-05
-9.05949226519325e-06
-3.28386775130352e-05
-2.25199000423968e-05
-1.16233023325208e-05
1.34452685613428e-06
-1.8274350407152e-05
-2.20772398811424e-05
-8.03928119750938e-06
-6.55914549410769e-06
-7.59061546100138e-06
-2.22826642451538e-07
-1.12644230804915e-05
-2.35527900720164e-06
-2.10769144089338e-05
-3.17525562397117e-05
8.54257757991361e-06
-2.95758529818481e-05
-4.61046726842347e-06
-1.55594361334925e-05
-7.01839870608639e-06
-4.40990205837081e-06
-1.19632930825434e-05
-1.45451683584157e-05
-1.89629109029202e-05
-7.48066055297635e-06
-7.67777390271225e-06
-1.25527568072747e-05
-1.62748227225155e-05
-1.78881445531371e-05
-2.47440226923289e-05
-7.64889182988738e-06
-1.50961127919093e-05
-1.4606180812916e-05
-2.74365075094441e-05
-2.77475697292836e-05
-1.65358115689937e-05
-1.61098267888049e-05
-1.88683057522375e-05
-7.35274335567934e-06
-1.30585697817857e-05
-6.95142701111393e-06
-2.24698142282136e-05
-1.52386466534804e-05
-4.20401043852479e-06
-2.29250022040173e-05
-9.02395894212074e-06
-2.10027777382569e-05
-2.62571462734151e-05
1.00347132272462e-06
-1.45441145168769e-05
-2.01544966170857e-05
-9.16603202161653e-06
3.54652569973418e-06
-6.86126388463692e-06
-2.09739830083533e-05
-9.42148594129204e-06
-1.27536555112028e-05
-9.61767800489166e-06
-1.56422255689074e-05
-1.97867172023524e-05
-2.20599630012482e-05
-3.0940412665984e-05
-2.40795678500872e-05
-2.01230433318671e-06
-8.33067551338673e-06
-3.06659210237108e-05
-6.36847432111892e-06
-2.23601875621967e-05
-3.47764883406338e-05
-1.99542305544666e-05
-2.96380677902052e-05
-2.27962915723892e-05
-3.41919590021852e-05
-4.8190000627336e-06
-9.25400793656121e-06
-3.11457861963042e-05
-3.057719285319e-06
-3.11631535802415e-05
-1.04934552889503e-05
-3.70064264788242e-05
-1.79755035751623e-05
-1.558376484718e-05
-1.70406413411022e-05
-2.29861611934056e-05
-1.79431231379046e-05
-3.04952538671168e-05
-9.5536421822381e-06
-1.14448742637206e-05
-8.36715657012367e-06
-9.32732469915706e-06
-2.57718999436885e-05
-1.75905633415567e-05
-2.00675945070681e-05
-2.63513404399471e-05
-2.06271075600986e-05
-6.21646238508986e-06
-1.10279488402991e-05
-1.05377071445562e-05
-2.2968903695521e-05
-2.10657242958881e-05
-1.38244037589238e-05
-3.09276561608323e-05
-2.86928218404356e-05
-2.12742516464367e-05
-5.48491417546266e-06
-2.37501881177779e-05
-1.49526064990301e-05
-1.30228363699396e-05
-2.1418875765599e-05
-1.08423948664684e-05
-1.58938704859216e-05
-1.18253286207851e-05
-1.12953874321667e-05
-2.2768153502902e-05
-1.43908308381535e-05
-2.0019038891908e-05
-2.2190886646361e-05
-1.46739803502336e-05
-9.11158088670236e-06
-2.86673537264245e-05
-3.59502020670743e-05
-2.23736030487837e-05
-1.22835917908749e-05
-1.91733939520065e-05
-3.48884383162497e-06
-2.74312396270925e-05
1.1912257672902e-06
-1.14771570313052e-05
-1.33168889461783e-05
-1.37797396213642e-05
-2.45838480952378e-05
-1.422569096718e-05
-1.83450010190894e-05
-1.5694057666829e-05
-1.54485006544265e-06
-2.13566845798038e-05
-3.58208527455748e-05
-1.47967274756787e-05
-2.16223157290291e-05
-2.06349959764213e-05
-1.47257174425837e-05
-1.29638284027576e-05
-2.18814414023144e-05
-2.52811482950443e-05
-1.46425288265425e-05
-2.35236876480054e-05
-1.93404910371205e-05
-1.68220753160333e-05
-2.29232799737432e-05
-1.59102844700119e-07
-6.74069749966929e-06
-8.39532820104805e-06
-9.77728030904696e-06
-1.01968744126718e-05
-1.76449098688168e-05
-1.29732535515939e-05
-1.16899368202529e-05
-1.81381265718645e-05
-1.06665754338644e-05
-2.44154014603005e-05
-2.00914611855549e-05
-2.13907309683446e-05
-3.24033184455972e-05
-1.20941136743022e-05
-2.85136695430515e-05
-2.52312217130175e-05
-1.76356003022228e-05
-2.02052076294208e-05
-1.12771155788533e-05
-1.68394000555155e-05
-1.55277111073726e-05
-1.34395637154249e-05
-1.77256585347238e-05
-1.45255076749109e-05
-5.80129741766178e-06
4.06612496804633e-06
-1.36434884956186e-05
-1.64386787590451e-05
-2.69292452901151e-05
-1.20946234795503e-05
-8.44195017943245e-06
-6.83736193736139e-06
-1.90823503132849e-05
-3.0424758009486e-05
-1.48823264451648e-05
-1.04322691732356e-05
-1.49912064766141e-05
-8.31794949425884e-06
-1.3424423568009e-05
-3.06910634450237e-06
-1.60935344572156e-05
-1.59893427047694e-05
-2.18759725581199e-05
-8.91818224977597e-06
-8.95533297007176e-06
-2.30665688638388e-05
-1.08170393810677e-05
-1.97154710560577e-05
-3.7091406770077e-05
-7.56205976125509e-06
-1.64986769689303e-05
-1.65936465925252e-05
-3.97751702668533e-06
-1.59129005652472e-05
-3.55740534164878e-06
-1.76157134005479e-05
1.84867540181782e-06
-5.55974866722051e-06
-1.53846711661484e-05
-2.8358157616654e-06
-4.44054316227189e-06
-1.8801736913962e-05
-1.10515520169685e-05
-1.63093905995856e-06
-1.23712915330484e-05
-2.503566985446e-05
-1.44617510153153e-05
-1.28501648605953e-05
-1.17119079995649e-05
-1.25199367228037e-05
-3.25405636057072e-05
-2.05001984283052e-05
-1.68268773393479e-05
-9.93898079959144e-06
-3.06394820688466e-05
-1.18143511977265e-05
-2.40156626520029e-05
-1.20643514374265e-05
-1.21059723087962e-05
-1.53885589117074e-05
-1.87056324866776e-05
-4.30899168485145e-06
-1.22934671396374e-05
1.15495292498127e-05
-1.66569365839776e-05
-3.99095075251816e-05
-9.97603136780113e-06
-1.07685500439519e-05
-2.57928709109092e-05
-5.58200992561143e-06
-1.24640827424393e-05
-1.39352006247457e-06
-8.28197355730864e-06
-2.81509118958107e-05
-2.19954522257884e-05
-1.57789361429651e-05
-2.67975177533716e-05
-6.74050797430198e-06
-2.63516231960257e-05
-1.78146822163727e-05
-1.40469227847178e-05
-1.13196602576133e-05
-2.33188949176119e-05
-2.28035129997696e-05
-1.78260991148377e-05
-9.79625138658659e-06
-1.19802780597923e-05
-5.31823251415102e-06
-1.36587248914615e-05
-8.91838311297437e-06
-1.89369885185376e-05
-2.35369836348375e-05
-1.20332742962849e-05
-1.73042764771666e-05
-1.68244737112263e-05
-1.0079385452692e-05
-2.30107095016409e-05
-1.9972298036393e-05
-2.86129121507114e-05
-2.89157991985583e-05
-1.2008903146425e-05
-2.37055392294347e-05
-1.89099548404207e-05
-2.10759537311508e-05
-6.88012072046587e-06
-1.7091663103499e-05
-3.44256745797636e-06
-1.16690157289233e-05
-3.05579286719105e-05
-2.31558389162587e-05
-2.77761318583026e-05
-1.76353410973927e-05
-6.33490213369454e-06
-7.497338792964e-06
-1.01094366670797e-05
-2.73142234791551e-05
-1.30564205161751e-05
-3.62153888406568e-05
9.06106568143093e-07
-3.41535983718929e-05
-2.1133203498021e-05
-6.78395930359902e-06
-1.89041386426626e-05
-2.03651726406548e-05
-1.40054495663737e-05
-1.31538677890956e-05
9.9118545868349e-06
-5.73252379993191e-06
-2.78007788593026e-05
-2.0508733387658e-05
-1.45898916340278e-05
-3.2631709608828e-06
-3.49041152156025e-05
-4.74233238787086e-06
-5.02968139236357e-06
-2.42680102818387e-05
-9.94678890897791e-06
-1.59681230304553e-06
-5.64097079377171e-06
-1.41570288275358e-05
-2.2586889314433e-05
-1.82207374465522e-05
-1.38177749709208e-05
-1.05711418456797e-05
-1.04671894314599e-05
-1.54055891070278e-05
-8.45327184853284e-06
-2.46861832115344e-05
-9.39253685771757e-06
-1.83322149444404e-05
-2.1091566912411e-05
-2.74471130266868e-05
-1.14533548911993e-05
-3.92026946042267e-05
-1.53665668138432e-05
-1.59003950876749e-05
-9.76797486582521e-06
-2.66090847482856e-05
-9.81866732270107e-06
-2.52536209922547e-05
-2.02746433670259e-05
-1.53257909451648e-05
-3.72335357984665e-06
-3.16278036658781e-05
-1.10012458593103e-05
-1.85632731261348e-05
-2.95961940434814e-05
-1.66734160419482e-05
-2.34199718656145e-05
-2.86318602085885e-05
-1.575626353428e-05
-1.79353975829734e-05
-1.68187193636135e-05
1.99849311079008e-06
-1.84401721949479e-05
-8.7969428031907e-06
-4.79161245931013e-06
-1.33306045665481e-05
-2.18209815705169e-05
-1.02384151830046e-05
-1.22851752886043e-05
8.62131630160906e-06
-1.4043624198885e-05
-2.13695119670208e-05
-1.4950184113813e-05
-1.12064521615638e-05
-1.30820484107342e-05
-2.0436672020357e-05
-2.58608270457188e-05
-1.00762291463757e-05
-1.07734262160865e-05
-1.8683818708118e-05
-1.86431754718798e-05
-1.06348889282771e-05
-7.65213543722719e-06
-1.92590305489596e-05
-1.38958883254311e-05
-7.10533557858224e-06
3.77944290137729e-06
-2.16159764225388e-05
-1.76099840260324e-05
3.42304505766825e-07
-1.58556958771523e-05
-1.77241050990076e-05
5.41177229386738e-06
-2.2691432969143e-05
-1.71372662958779e-05
2.54702745204662e-07
-1.02079592602564e-05
-1.94283564202963e-05
-1.37234731809966e-05
-1.09674983409728e-05
-1.30483700781957e-05
-2.22032584263333e-05
-1.70972902456723e-05
-2.27546620726042e-05
-7.5183705718655e-06
-3.73569016988331e-05
-2.3914347169053e-05
-2.56800587915729e-05
-1.97548750502544e-05
-2.42250373915198e-05
-1.12741386269822e-05
-7.2611442315245e-06
-1.88906412038558e-05
-2.96942642940626e-05
-1.48400660360864e-05
-2.24037415739362e-05
-7.36907433812753e-06
-2.35308042908324e-05
-2.59519720724368e-05
-2.2829631479272e-05
-2.02320623035732e-05
-1.04430888926451e-05
-1.21418505310871e-05
-1.43914367259919e-05
-1.74039967954365e-06
9.15882115969305e-07
-1.8745482607357e-05
-5.48082831362739e-06
-2.2223513002875e-05
-1.89244346452552e-05
1.77165896688587e-06
-2.45780040870294e-05
-1.9549720366205e-06
-8.62008142120841e-06
-2.77997888086735e-05
-2.83411891656076e-06
-2.98163669730423e-06
-1.83798391804119e-05
-4.0214873418008e-05
-1.37073437600386e-05
-3.87755002415625e-05
-2.27257808277154e-05
-8.92404720722261e-06
-2.32252206991563e-05
-2.38593193973586e-05
-2.00823552930216e-05
-1.59425851289516e-05
-5.96749248217668e-06
-1.39789021936122e-05
-1.21889859719097e-05
-2.1684449309295e-05
-6.83211497896363e-06
-2.51545765658735e-05
-1.2890284367347e-06
-1.55555406148673e-05
-2.21137692855346e-05
-1.73037429958502e-05
-1.93476914565557e-05
-3.22193309974185e-05
-2.1150208464752e-06
-1.67030748042066e-05
-2.44655465093689e-05
-1.85187437464629e-05
-1.84478622565393e-05
3.28357019382324e-06
-2.49467383483348e-05
-1.19629469248808e-05
-2.90942404179433e-05
-1.7696192243782e-05
-1.78985962874466e-05
-2.91828725698375e-06
-2.5271051341984e-05
-2.34555963770933e-05
-1.15164630746939e-05
-2.50289235628771e-05
-2.92788473389545e-05
-1.90226370615606e-05
-1.15661604234816e-05
-2.63162973819118e-05
-2.29589842962069e-05
-1.97766979829068e-05
-1.45725457504972e-05
-1.53709887720918e-05
-7.57817877386824e-06
-1.70132072597847e-05
-1.68149293395595e-05
-1.08123045076794e-05
-1.70848753867034e-05
-1.32967624176851e-05
-1.532925871022e-05
-1.74930064697012e-05
-1.21881239578532e-05
-1.0344753395258e-05
-1.84520940656603e-05
-1.00474573925144e-05
-2.91632433219928e-05
-1.98297286069106e-05
-3.61490910672129e-07
-1.88150221311165e-05
-6.80557466687089e-06
-1.84606617578265e-05
-3.17517473152732e-05
-1.94475457464003e-05
-1.05467225468477e-05
-1.22708658250313e-06
-1.68750240823563e-05
-2.23795384258055e-05
-1.57310129219436e-05
-1.78564500024698e-05
-2.57645897305665e-05
8.87286560314565e-07
-1.59874924271965e-05
-1.6815412921634e-05
-8.81804782077948e-06
-1.26199264002695e-06
-3.13151487265562e-07
-2.10465414717002e-05
-1.58367955828884e-05
-2.4988005248977e-05
-1.5142614326207e-05
-1.84933073872422e-06
-1.92266122662856e-05
-1.93350309720671e-05
-1.99669192807162e-05
-4.85782401397132e-06
-5.3144437967869e-06
-2.15603597869634e-05
-1.80764612918167e-05
-1.82031194921809e-05
2.04971630115264e-06
-2.37096978304239e-05
-2.73811942944292e-05
-2.15860954469476e-05
-1.16819924998376e-05
-5.81788708016661e-06
-1.62378414382613e-05
-2.45917838248733e-05
-9.83736898942926e-06
-1.46309252235639e-05
-1.39267559785854e-05
-1.29920959740742e-05
-1.22984035283555e-06
-2.69671660508654e-05
-1.78246428507853e-05
-1.1116791962498e-05
-1.5849754896302e-05
-3.68604585168164e-05
-1.11885299906323e-05
2.97579099276379e-06
-1.18018121302529e-05
-8.26002114699736e-06
-2.45526761396102e-05
-1.15423321308171e-05
-1.13562535780798e-05
-2.41857395210359e-05
5.55793988661532e-06
-2.10436414851959e-05
-2.9038418391142e-05
-2.71854164837579e-05
-2.11327510654951e-05
-1.59845250031756e-05
-1.27460586722651e-05
-2.09176711158706e-05
-1.00912589150968e-06
-1.59851485540151e-05
-1.81656418871221e-05
-3.65518042614563e-06
-8.48662340195823e-06
-4.71758998496601e-06
-1.2533980024884e-05
-3.25254460946389e-05
4.95032166585944e-06
-1.19122069173228e-06
-4.15220318695914e-06
-5.0514052139237e-06
-1.98986199174328e-05
-2.78238590671061e-05
-8.00264596937686e-06
-1.99332453337535e-05
-2.91436433928457e-05
-1.30539287919112e-05
-1.93776509813336e-05
-1.825506613235e-05
-1.20945505506367e-05
-8.08196729142682e-06
-1.5788731895185e-05
-2.41356455966633e-05
-6.24526298782166e-06
-9.64700417182621e-06
-9.32987794920767e-06
-4.14790542018744e-05
-4.74794758361953e-06
-1.99158200190834e-05
-2.5301039278452e-05
-1.79539383648628e-05
-2.58345609831315e-08
-2.38408051231462e-05
-7.43834768283858e-06
-1.68931902153547e-05
-7.67324732806376e-06
-2.25799502364427e-05
-1.05482460544566e-05
-1.02163444627743e-05
-4.12376084745454e-06
1.4694635543277e-05
-2.58608775498702e-06
-1.87573191103034e-05
-2.52853992279038e-05
-2.54152944412917e-05
-2.40709701456014e-05
1.6182257574476e-06
-2.70108030425519e-05
-1.35658077739581e-05
1.12129808370996e-06
-3.46907874188135e-06
-2.61547916446019e-05
-2.30944405479118e-05
-2.72001908297875e-05
-1.55211007973195e-05
-2.49759604743114e-05
-1.9354350004241e-05
-6.5493749463513e-06
-6.94500081871633e-06
-8.10675365352857e-06
-1.95581632504071e-05
-1.42543649841267e-05
-1.68412313840468e-05
-1.18296906202022e-05
-7.70667040053526e-06
-1.98024038362405e-05
-1.10450561465345e-05
-1.48791533691958e-05
3.11297360883347e-06
-9.16172718802373e-06
-1.99149266707691e-05
-1.96902647483145e-05
-1.74476313396359e-05
-1.64114714402766e-05
-2.27749529046577e-05
-1.89774481439565e-05
-2.40543471333897e-05
-5.0297038592762e-05
-1.32800561695329e-05
3.74799315386117e-07
-1.94493306260151e-05
-1.39157918408642e-05
-1.48137502019272e-05
-2.38169877450584e-05
-2.26548786644488e-05
-1.79406725202856e-05
-1.8819685151244e-05
-1.28653424042587e-05
3.34436398852749e-06
-4.69490161503009e-06
-1.52852027781257e-05
-1.96223262022198e-05
-2.43276228100255e-05
-1.76547780060628e-05
-1.98482458273346e-05
-7.66164038002276e-06
-2.37793422289188e-05
-2.84522516186386e-05
-2.87283877296869e-05
-1.6952025451045e-05
-1.91547584795546e-05
-7.78776341829213e-06
1.0572883956685e-06
-1.11713932577417e-05
-1.96323439267391e-06
-8.9741124558835e-06
-1.12888318519331e-05
-1.9012647028036e-05
-3.06035003966323e-05
-1.49753244920065e-05
-2.68181022379686e-05
-9.66224311971751e-06
-2.7793663160691e-05
-1.32508778339499e-05
-2.43592118852365e-05
-1.5668378279419e-05
-1.23421180740658e-05
-1.14457383125057e-05
-2.35643339999976e-06
-2.13818849043297e-05
-2.44513525957616e-05
-1.90514122323991e-05
2.41594225914764e-06
-2.00602084349818e-05
-5.21748081974303e-06
-1.18691800526771e-05
-1.20286364911193e-05
-8.9954140117247e-06
-2.19785998048165e-05
-1.54946240647294e-05
-1.06959820549483e-05
-1.97819252830254e-05
4.10173294185604e-06
-1.20355652433654e-05
-6.03598169593235e-06
-1.97174250712045e-05
-2.69021345323246e-05
-2.35502921573128e-05
-2.12397760844483e-05
-5.47843139749081e-06
-1.24619687160275e-05
-3.11593289624227e-06
-1.01360686444003e-05
-3.01815121758561e-05
-3.3711407650943e-05
-2.01213394685226e-05
-1.10274280466541e-05
-2.45173963625234e-05
-8.18639655764025e-06
-3.46478927159163e-05
-1.91908206445457e-05
-2.2865621090815e-05
-8.60668416257093e-06
-3.05920444068995e-05
-9.69009177569295e-06
-1.41984382963717e-05
-1.29878681255214e-05
-9.83490392160772e-07
-3.09294980457997e-05
-1.29732192632554e-05
-1.73934520646916e-05
-9.18533241754508e-06
-1.17606223788169e-05
-2.09270725603717e-05
-1.68614756255829e-05
-5.48166963038025e-06
-1.72906580917729e-05
-1.22172364612643e-05
-9.61653273087547e-06
-1.21723656967129e-05
-1.02080911715991e-06
-1.16555050484149e-05
-1.24725462324562e-05
-1.65786483666566e-05
-1.71793250130153e-05
-1.88005696662809e-05
-1.36821852247648e-05
-1.13658199287696e-05
-3.45805366460689e-05
-1.33631997688853e-05
-1.92608095400484e-05
-1.46646226675554e-05
-1.60734016040437e-05
-1.12903648275087e-05
-2.69559756175178e-05
-5.31207712304374e-06
-2.22593603156614e-05
2.15497481357187e-06
-2.92913099072696e-05
-2.72915600069032e-05
-2.73652343693331e-05
-2.7302733982154e-05
-2.04202433733856e-05
-2.87035818486325e-05
-2.53257422871477e-05
-2.47325460262305e-05
-7.80790707088327e-06
1.47984169488429e-05
6.78140678428523e-06
-2.34982495183615e-05
-4.82944562467859e-06
-1.12556828200487e-05
-1.35199340900141e-05
-2.23229227578162e-05
-2.33020054121424e-05
-9.15543049405001e-06
-1.52949504634166e-05
-1.42125876280043e-05
-2.11398984772043e-05
-2.27790071133975e-05
-1.04608522454289e-05
-2.03719519027725e-06
-1.77341525778541e-05
-9.49566876933587e-06
-1.51895185040733e-05
-1.49069660876203e-05
-9.52619941820762e-06
-2.5412879694212e-05
-1.00626206404488e-05
-8.69401994943978e-06
-1.52107499600912e-05
-3.46462036734632e-05
-2.93080568994102e-05
-1.84448039316923e-05
-1.38825826705846e-05
-1.39694196507098e-05
-1.02708922504745e-05
-3.63383902595121e-05
-2.13226226693394e-05
-1.74569117830619e-05
-1.71036479679814e-05
-1.646645248432e-05
-2.97785348063038e-05
-1.18692949619034e-05
-3.97600741148922e-06
-1.23998253907015e-05
-1.97149177357327e-05
-1.71401049355339e-05
-2.37037686351653e-05
-1.33228819492143e-05
-3.20135806102326e-06
-9.413054508144e-06
-5.52077057323234e-06
-2.45838400075154e-05
1.73692395812937e-05
-1.90924556633384e-05
-1.36694845018651e-05
-2.3324098941654e-05
-9.27829582248587e-06
-1.28019670821939e-05
-1.31109598111988e-05
-2.55640798805833e-05
-9.03522736107127e-06
-1.24136535712199e-05
-7.81864661228887e-06
-7.38362386692647e-06
-2.02581929630995e-05
-2.39434095113986e-05
-1.09663239845561e-05
-1.99870002513412e-05
-5.27466862576412e-07
-7.36250166848263e-06
-1.85294064491615e-05
-2.3028365322477e-05
-1.68701171518832e-05
-1.27577937034943e-05
-8.13681189337772e-06
-2.72383596280866e-05
1.17829707627422e-06
-2.11013701014705e-05
-1.90240287360968e-05
-1.41138848010483e-05
-1.50496971135809e-05
-2.05551020126361e-05
-6.24847919380161e-06
-2.04248100321351e-05
-2.15204743571137e-05
-4.98139999845224e-06
-1.41334842125445e-05
-1.66011292628514e-05
-1.9378283831407e-05
-5.48216083594869e-06
-5.79896935974025e-06
-2.12578188564094e-05
-3.99719161559747e-07
-1.13968646444488e-05
-1.46963212224919e-05
2.40701676014616e-06
-1.2451928359488e-05
-1.10130679192987e-05
2.45038428895183e-06
-2.49516031821181e-06
-2.06408166833844e-05
-2.284860431453e-05
-1.38690667071387e-05
-1.94184415422554e-05
-2.92511203507759e-06
-2.06590182834261e-05
-1.13291351750691e-05
-3.0132562221756e-06
-1.04461705647589e-05
-2.93389084586955e-06
-2.1910404470137e-05
-1.38820286985904e-05
-3.38807373661355e-06
-1.64493790975854e-05
-1.12931163163152e-05
-8.24231851434151e-06
-9.26332135121808e-06
-2.50610495845114e-05
-2.4642968643133e-05
-7.21469667452598e-06
1.68505654231889e-06
-3.19673822309016e-05
-2.34437360957871e-06
-2.30575872906638e-06
-2.61983175839947e-05
-1.90538954344709e-05
-3.18681015820134e-05
-1.72540582013152e-05
-1.99030679635925e-05
-1.23149403877552e-05
-1.80732779212246e-05
-1.63394298975359e-05
