# Supplementary material for: Research on computational propagation and identification of mine microseismic signals based on deep learning
Source: PLoS One. 2025 Oct 22;20(10):e0334641. doi: 10.1371/journal.pone.0334641 (PMC12543183; doi:10.1371/journal.pone.0334641)
Supplement: S11 Data — (ZIP) [file pone.0334641.s011.zip › 000101100002571.xlsx_0.txt_24.txt.txt]

-1.84000454543474e-05
-1.3719726165028e-05
-3.09397623348428e-05
8.06738584932436e-06
-1.82413815224303e-05
-1.64524359676572e-05
-2.97766724026138e-05
-2.90780234342175e-05
-1.56758314696175e-05
-1.05592103755094e-05
-2.10927312358706e-05
-6.56422013742394e-08
-2.64899959028209e-05
-1.45532312658439e-05
-1.70734722712726e-05
-6.36742164324033e-06
-1.48762184783638e-05
9.48439191806794e-06
-1.09597887403753e-05
-2.38094106298137e-05
-5.87710539935444e-06
-1.72023556506592e-05
-1.28193034059747e-05
-1.82066897850608e-06
-7.85619003604351e-06
-2.5692052390391e-05
-2.54339957947291e-05
-1.15895891251668e-06
-1.41909943471463e-05
-1.02385862341594e-05
2.34650522740288e-06
-2.56896427293708e-05
-1.52391458644589e-05
-8.52566184513651e-06
-3.18284949480061e-05
-2.67650772777154e-05
-6.17766620559305e-06
-1.09945290219672e-05
-1.53745525584461e-05
-1.76788019379803e-05
-1.14800385014929e-05
-2.12131487655293e-05
8.74603956979819e-06
-1.29865095452645e-05
-1.82771580097055e-05
-1.24758066552285e-05
-1.38600721488384e-05
-2.00440320688888e-05
-1.75517613727578e-05
-5.98864830615057e-06
-3.18333937355984e-06
-7.78479231067415e-06
-1.25933130632902e-05
-1.88600105279725e-05
-1.03341820139382e-05
-1.27544049521648e-05
-1.43110306557071e-05
-2.14330905809481e-05
-5.35450087399198e-06
-1.71930322095254e-05
-1.65400970936074e-05
-1.33177304356957e-05
-1.40959816289126e-05
-1.87201475667887e-06
-1.29684424256363e-05
-9.83733395106856e-06
-1.34723403966861e-05
-1.5230264804668e-05
-2.06490282427278e-05
-1.31456250489089e-05
-2.22389817983343e-05
-1.32148858718634e-05
-1.99920642452514e-05
-2.16701479070885e-05
-1.22913561493198e-05
-2.71681135929116e-05
-1.71289600781281e-05
-2.30323072806123e-05
4.85143219236564e-07
-1.48544198106706e-05
-1.70051082900134e-05
-1.94632743616626e-05
-2.29712597516914e-05
-1.66626922490181e-05
-2.28332787648311e-05
-1.7091562141488e-05
-2.43265100346685e-05
-7.70736889756276e-06
-1.75634748668137e-05
-9.41835427406276e-06
-1.31250831801813e-05
-2.56633433683645e-05
-9.22065732743322e-06
-1.00515288285284e-05
-2.00545496133604e-05
-8.73955377556893e-06
-1.4740262762256e-05
-3.13800294566073e-05
-2.15248829151147e-05
-1.34522011248178e-05
-1.42635485969915e-05
-9.42543791267361e-06
-7.98866322410533e-06
-7.97322026810765e-06
-4.81333761720172e-07
-6.19238415055664e-06
-4.73005469679062e-06
-7.10682552941283e-06
-9.21806789591655e-06
-1.28284028683258e-05
-5.02446832862218e-06
-1.12554410996221e-05
-7.10749162426125e-06
-1.47285059314594e-05
-7.11156325138399e-06
-1.75048812870527e-05
-2.4807624300364e-05
-1.6572384360397e-05
-1.0513605858689e-05
-1.91201805285451e-05
-2.20086202908277e-05
-1.33223643914975e-06
-2.58589606589586e-05
-3.10029495684481e-05
-8.66675671763926e-06
-1.00983732272414e-05
-1.35082203821249e-05
-1.18440124890108e-05
-1.64485706513442e-05
-2.25372605820238e-05
-2.90487575029905e-05
-1.83404569689515e-05
-1.03358761468692e-05
-6.4282507317392e-06
-7.44248297732599e-06
-1.75712828909742e-05
-1.53549134015443e-05
-8.36960705633118e-06
-2.47109712543596e-05
-9.00671924817216e-06
-4.90709928230732e-06
-7.34712410927612e-06
-8.78566162258347e-06
-6.37267999331309e-06
-1.49429934839487e-05
-1.87972285084461e-05
-2.2397500301806e-05
-1.8466779261934e-05
-1.94444569657904e-05
-2.02180084922211e-05
-2.54761732542542e-05
-6.81119300122303e-06
-1.06030943648795e-05
-2.24325583586641e-05
-2.35947402679092e-05
-2.7244386409772e-05
-8.37324237604012e-06
-1.44035517749156e-05
-6.37289232661624e-06
-3.00533457460933e-05
-5.67633205388216e-06
-1.41454271866009e-05
-1.87292694047928e-05
-2.22072876007212e-05
3.88786755171708e-06
-4.78314225660069e-06
-2.61263231881589e-05
-1.95364578710297e-05
-4.28592316726721e-07
-1.16657641929371e-05
-2.11687497028562e-05
-2.339038435242e-05
-3.47818889955932e-06
-2.29103995094476e-05
-1.79733071244562e-05
-1.28016007817722e-05
-4.26453131932797e-06
-2.34018646712456e-07
3.32391269018002e-07
-1.35850135720517e-05
7.82992411521325e-06
-3.34844484975798e-05
-6.57317849643573e-06
-1.83252258017522e-05
-1.14054777496431e-05
-1.85273681218359e-05
-9.486547781351e-06
-2.27978203825791e-05
-1.71057414249934e-05
-1.726376792984e-05
-1.4584437109517e-05
-2.31397183615782e-05
-1.62389651719272e-05
-1.25425618614206e-05
-1.46044852844954e-05
-2.00120584318643e-05
1.97150680744804e-06
-1.70649016870639e-05
4.17421162775616e-06
-9.26642461337881e-06
-3.65872015709928e-05
-2.87629985481958e-05
-1.06948514597564e-06
-2.21388177038576e-05
-2.01501701622398e-05
-1.33002580961815e-05
-1.80896513606261e-06
-1.10812694140383e-05
-1.01273311856397e-05
-1.13650222446045e-05
-1.36906268402734e-05
-2.76735389362059e-05
-3.53648388503534e-05
-4.1326081465177e-06
-1.93603090130197e-05
-2.40670379806473e-05
-1.74262020450728e-05
-1.48169716935127e-05
-9.60507737102786e-06
-1.59025769665562e-05
-1.34614915030945e-05
-1.8468292000416e-05
-1.83856410224355e-05
-1.01251681123716e-05
-1.7200693456942e-05
-1.68989735820835e-05
-7.33490562170462e-06
-9.15949080731058e-06
-3.12017625066903e-05
1.75703983526303e-06
-1.05185523262911e-05
-1.24945292816387e-05
-2.32313915653713e-05
-1.50384657758464e-05
-1.99317541264909e-05
-2.522034856606e-05
-1.73826100112825e-05
-2.01438996801348e-05
-1.77874669127447e-05
-2.59392530736827e-05
-1.22855190494134e-05
-6.91515743762263e-07
-1.88539575408609e-05
-4.07644365275548e-06
-7.38871017313514e-06
-2.07892024822599e-05
-1.50713984332927e-05
-1.44368852867211e-05
-2.77221662276198e-06
-5.08436871869459e-06
-3.90274729700474e-06
-9.76343680975356e-06
-2.81802579896952e-05
-2.05345815481821e-05
-3.00314382572835e-05
-2.16760644960055e-05
-8.11031489868428e-06
-3.49045320419682e-08
-2.19939178807313e-05
-4.59769941969659e-06
-1.60205236732191e-05
2.37169077255172e-06
-2.27436696685125e-05
-2.18187051310052e-05
-2.03428160719969e-05
-1.26535537153719e-05
-2.49044426515337e-05
6.25340741612115e-06
9.40029486624994e-06
-1.82477166976708e-05
-1.84593079270159e-05
-5.70708924238732e-06
1.96013595330116e-06
-1.20409659803593e-05
-1.39756553461326e-05
-2.0845734546861e-05
-8.77097175351211e-07
-2.51016525309399e-05
-3.36153396092229e-05
-1.25974376436718e-05
-1.80095749639568e-05
-1.22468249653768e-05
1.89441432834653e-07
-2.18559957327635e-05
-3.83529903937095e-06
-5.47839094135137e-06
-1.78779677324353e-05
-4.09912754185306e-05
-2.11957706132698e-06
-1.70456832727451e-05
-6.90587592516389e-06
-1.59648403329082e-05
1.77976158440482e-06
-2.68720051748579e-06
-2.37672741293525e-05
-2.30136654227918e-05
-1.46133703797046e-05
-1.15686469615473e-05
-2.97422799317055e-05
-1.67243662366156e-05
-1.29344712346178e-05
-1.99216164176865e-05
-2.02273718364891e-05
-1.15198819980665e-05
-1.05139794100283e-05
-2.56608365482497e-05
-1.11295659138059e-05
-1.10192048614763e-05
-1.21967537150767e-05
-2.43231252489973e-05
-4.82295989841091e-07
-1.61978811573349e-05
2.84372792795344e-06
-1.91930304921698e-05
-1.72655086100835e-05
-3.15459693195014e-05
-1.56552956573511e-05
-1.5748185099801e-05
-1.13290972005896e-05
-3.11655338510279e-05
-2.52450296667236e-05
-2.07790578194271e-05
-1.30115324843071e-05
-1.33585683662612e-05
-1.13177979706533e-05
-2.27263322112151e-05
-6.03195143708131e-06
-1.10156061735405e-05
-1.58710632132118e-05
-9.45167737566219e-06
-3.00246314708466e-05
-1.86397394906531e-05
-1.76172133983442e-05
1.09805541484311e-07
-5.83638166715466e-06
-1.27931101021725e-05
-1.23235347997293e-05
-1.7954817974583e-05
-1.16395459697555e-05
-3.53069917784171e-05
-1.51994880837446e-05
-1.49445518211505e-05
-2.38681199535129e-05
-1.34593596940941e-05
-9.32390624659949e-06
-1.53558402160478e-05
-7.93963465848311e-06
-1.74684149399462e-06
-1.37353439850524e-05
-2.99894003823725e-05
-1.55074002615269e-05
-1.17670710453969e-05
-3.36612135885486e-05
-1.53843298097106e-05
-1.29957141881496e-05
-1.38160290131681e-05
-3.08298204525057e-05
-2.19173401844272e-05
-1.48066754646016e-05
-2.80518893757378e-05
-4.85582552574677e-06
-1.82273372067352e-05
7.16629279715287e-07
-1.26888422373044e-05
-1.28875889708911e-05
-3.47542114962964e-05
-2.60703517748475e-05
-1.52830927684592e-05
-5.23573574899336e-07
-1.85379503341138e-05
-1.13340924006143e-05
4.40989552373373e-06
-9.88911123328203e-06
-1.75972731890685e-05
-2.35651031728162e-05
-8.65956422000924e-06
-2.04625735883984e-05
-2.78775471929813e-05
-4.57134555444038e-06
-1.48586347141886e-05
-2.35777307845449e-05
-8.24493436224046e-06
-3.07980678185297e-05
-1.14919776790297e-05
-2.98027744366808e-06
-2.02454417419149e-05
-1.08415571774879e-05
-9.7049780742493e-06
-7.38887423002163e-06
-1.40841250290684e-05
-2.34447078084106e-05
-1.41017194897332e-05
-1.92314454781683e-05
-2.13699479668225e-05
2.91057194855659e-06
-9.67499071340404e-06
2.062796081316e-06
-1.30273124729814e-05
-2.34046055068332e-05
1.878697498317e-06
-2.47369699475569e-05
-2.90108313036316e-05
-2.41901474170524e-05
-2.91705508992381e-05
-3.39561480849506e-06
1.52047897142536e-06
-2.82532360016522e-05
-3.58060179617223e-05
-2.69566987135333e-06
-1.95438458591869e-05
-1.47333683518207e-06
-1.405151322681e-05
-2.52591780814927e-05
-1.23491169228818e-05
-1.42035446268748e-05
-1.95727014078826e-05
-2.67848430879715e-05
-2.34623368121512e-05
-1.11076012505432e-05
-5.2198844200451e-06
-2.61673880403747e-05
-3.13547460985258e-06
-9.34025517392245e-06
-3.27748979596589e-06
-1.57909522892571e-05
6.10568373428842e-06
-1.32341412149992e-05
-2.43473003990317e-05
-1.76806847798321e-05
-2.93191042989893e-07
-2.04649761729073e-05
-3.33682541460667e-05
-2.71825189654536e-05
-1.27483845040579e-05
-8.87199515798952e-06
-1.06194247511854e-05
-1.53018493604375e-05
-1.01699784886424e-05
-1.25795496973544e-05
3.25154741398473e-07
-2.25091271955152e-05
-9.96579690917486e-06
-1.30420230410392e-05
-1.01768565453171e-05
-8.8454764836051e-06
8.75012782709384e-06
-2.40150754571944e-05
-1.55213840500352e-05
-8.94208769948512e-06
-1.51342737592862e-05
-2.30288025936822e-05
-2.32699581665958e-05
-2.8251354067618e-05
-1.93761582046364e-05
-1.57210415019644e-05
-1.10595241519632e-05
-1.26300867732597e-05
-2.9707980960858e-05
-1.59322726709528e-05
-1.1140256672287e-05
-1.14979577352575e-05
-6.04077418864799e-06
-2.39081191813147e-05
-2.95288815749782e-05
-8.56729770511698e-06
-2.48303443381476e-05
-1.54430498507826e-05
-1.32540425913981e-05
-3.62308510950583e-05
-1.9508089915638e-05
-1.7509650365906e-05
-1.96176505092125e-05
-1.50217938809036e-05
-2.09812672152899e-05
-3.0195793556494e-06
-2.72314837924415e-05
-1.27237764931267e-05
-1.982528782373e-05
-8.60510412486176e-06
-1.43517269584487e-05
-9.31788067170672e-06
-1.94297827590119e-05
-2.62891635398451e-05
-2.21027424322389e-05
2.54239047877031e-06
-1.68492369852487e-05
-8.56115906221847e-06
-3.34782039415429e-05
-1.89902611556208e-05
-1.38124276832839e-05
-2.99344292050327e-05
-1.66801548060896e-05
-1.67671049251975e-05
-3.30200042008066e-05
-3.02495848921673e-06
-3.1947234827148e-05
-1.80686471520531e-05
-7.91255339827013e-06
-1.0073843673841e-05
-2.25105230358898e-05
-1.58172891480868e-05
-3.20851951182548e-06
-1.04267709007364e-05
-4.66638736818735e-06
-1.47677612804191e-05
-1.02045260608322e-05
-2.18396433374824e-05
-2.69534884042162e-05
-1.74890889951844e-05
-1.25729064985458e-05
-2.07322197268265e-05
-5.57631219631641e-06
-3.80000956294721e-07
-2.11171075680612e-05
-1.81752398785443e-05
-8.3836134985281e-06
-1.83144288823491e-05
-3.06124851956604e-05
4.52307621468415e-06
-1.99925100029145e-05
-3.09413237476433e-05
-2.20790268775744e-05
-2.08020261014124e-05
-2.39169700337427e-05
-2.6818080437532e-05
-3.45004474898238e-05
-9.80949164912019e-06
4.26280638039016e-06
-1.1890372033848e-05
-9.90290608305512e-06
-1.21457977163024e-05
-8.66736727610853e-06
-7.97055868825368e-06
-2.4602911055409e-05
-1.65726138162292e-05
-1.25784211226276e-05
-2.74892318766845e-06
-2.49988484005115e-05
-1.77481591335553e-05
-3.44497883766184e-05
-4.22932607988529e-06
-1.3957631954879e-05
-1.35654511163981e-05
-3.48026727235449e-05
-3.77293148645613e-06
-5.93677355790162e-06
6.93752820127981e-06
-1.35741648256652e-05
-7.66199046045261e-06
-1.47045274502424e-05
-7.56660464972149e-06
-2.53304557142328e-05
-5.61978345549244e-06
-2.74845153771727e-05
-1.43472174019447e-05
-1.18436728810375e-05
-1.25402684090977e-05
-1.94739813594227e-05
-2.41480198592202e-06
-2.38370750089144e-05
-3.72469632840704e-05
-2.67938621181222e-05
-1.71085136457222e-05
-2.17522224455736e-05
-1.5078220095612e-05
-1.93328218291362e-05
-2.27404662640047e-05
-2.20915760707235e-05
-1.20031169429955e-05
-2.5122633156028e-05
-3.60099833921271e-06
-1.71488291432866e-05
-2.73268316996709e-05
-1.91325522356711e-05
-2.10885466358608e-05
-3.52786855901768e-06
-1.64004147170569e-05
-1.57321743562013e-05
-1.88901102306538e-05
-2.52323269010284e-05
-1.34454044291962e-05
-2.02293083170487e-05
-1.26912066144041e-05
-5.70233892302036e-06
-1.82183027186889e-05
-2.23538954873157e-05
-8.32110752461064e-06
-2.06435936229779e-05
-2.7157865177881e-05
-9.38149520246969e-06
-1.99227223643702e-05
-2.14114699580679e-05
-2.69422111927512e-05
-7.18176365148692e-06
-1.4257382266128e-05
-8.87225090175683e-06
-1.47354516774137e-05
-8.51524505825879e-06
-2.99883477676349e-05
-1.28060315247723e-05
-4.4673126626975e-06
-3.49847932476941e-05
-1.45661971601343e-05
-5.14131558727197e-06
-1.8660105112362e-05
-2.39056375525863e-05
-2.34712210921239e-05
-1.25516644100524e-05
-1.63528699485525e-05
-3.81930208366709e-05
-2.36946567360127e-05
-3.02679564689475e-05
-1.16191771910282e-05
-1.65351290072535e-06
-1.22433578530017e-05
1.48207031083762e-06
-3.25575747297309e-06
-6.88638394917897e-06
-1.50306721136055e-05
-1.50008480745154e-05
-3.08730741878426e-05
-1.64707684124488e-05
-3.15385286196232e-05
-1.03985509558312e-05
-2.53769141268787e-05
-2.63958773330094e-05
-8.79930288415343e-06
-1.42510750754756e-05
-1.19434563176763e-05
-2.6576450884738e-05
-2.73436371007134e-05
-1.61552178363047e-05
-4.12466055739321e-06
-1.47775950554099e-05
-2.59258077145551e-05
-9.2164003170116e-06
-1.63553521951789e-05
-1.46269999970957e-05
-9.30114682742205e-06
-2.18559081118856e-05
-2.90699241769373e-05
-1.38783571508386e-05
-2.71599086333225e-05
-1.47060846098806e-05
-1.34691794724737e-05
-4.1930485347602e-06
-2.25795424931468e-05
-3.51065436779979e-05
-1.54401124300114e-05
-1.03069421780595e-05
-2.05026399557981e-05
-2.97939563780306e-05
-1.89458951844726e-05
-4.99893184252856e-06
-1.76982775144505e-05
-6.48658431450778e-06
3.43907009650259e-06
-1.83773406622666e-05
-3.71202512443909e-05
-9.99993613449089e-06
-5.26657788122483e-06
-1.30314940586752e-05
-2.37061843382553e-05
-2.9970658803765e-05
-2.36770876361419e-05
-1.9086134219238e-05
-2.11947239781256e-05
-2.4705986715851e-05
-8.21541193589595e-06
-9.02619878490722e-06
-2.40154569585051e-05
-2.13340381893665e-05
-1.42611611349275e-05
-7.71158452486019e-06
-1.29722392208202e-05
-2.36327024580228e-05
5.04018758738548e-06
-1.55989270076897e-05
-1.53350140457655e-05
-1.18316736363741e-05
-1.47500056607228e-05
-7.46918949057167e-06
-6.01739058940537e-06
-9.86932927413424e-06
-1.58834170498127e-05
-2.57832504506265e-05
-1.41488744712922e-05
-2.31589574363191e-05
-9.23279544131293e-06
1.35082529556314e-06
-1.53195023093709e-05
-1.20034700806033e-05
-9.35906445589893e-06
-1.23296598606718e-05
-1.22454677688469e-05
-2.82690118652013e-05
-9.31167927274145e-06
-8.04376886994913e-06
-1.09479370832036e-05
-3.1998585457144e-05
-1.20346871612395e-05
-1.29447042322311e-05
-7.99061272244744e-06
-5.50673477232494e-06
-1.26776078627311e-05
-1.62539482034893e-05
-1.55496975555933e-05
-8.42443802028012e-06
-8.20926930194489e-06
-2.40559788326276e-05
-1.43456697956916e-05
-1.25549636239842e-05
-3.76224345472918e-06
-3.76032157755686e-05
3.96116243468217e-06
-4.56019532764312e-06
-3.02929363478828e-05
-1.87393230831668e-05
2.79314767902014e-06
-3.66063344195337e-05
8.18367255703802e-07
-1.99477809955839e-05
-2.82648697509912e-05
-1.83124025217028e-05
-1.43544078074103e-05
-4.77376893409957e-06
-5.39333627420042e-06
-8.15662438740937e-06
-1.73770525876347e-05
-1.46451045044161e-05
-2.68175843961112e-05
-2.2015437909838e-05
-8.65600641879652e-06
-2.68621514566676e-05
-2.48788762470548e-05
-1.05862458045338e-05
-2.04783988424902e-05
-8.28439349320501e-07
-2.79953906216759e-05
-1.90174548825471e-06
-1.76975100630639e-05
-8.00001669219564e-06
-2.4237983850787e-05
-5.98661632599854e-06
-2.70546233239383e-05
-2.91224016281849e-05
2.67083747765336e-06
-1.59925856909691e-05
-1.87106046650252e-05
-2.34375431598702e-05
-1.21788127653206e-05
-2.63922320595945e-05
-1.71718974123369e-05
-1.71180605826641e-06
-9.57194146016301e-06
-3.65583213648542e-07
-3.33707318090669e-06
-1.47537162873913e-05
-1.47187569863913e-05
-2.5356311896839e-05
-1.69718987810904e-05
-1.48631759615778e-05
-1.93656039815172e-05
-6.50977723136713e-06
-2.76233023580162e-05
-2.45859642805008e-05
-2.17064216040843e-05
-1.70461829045689e-05
-1.27875642032615e-05
-9.37207586786399e-06
-1.54735583251589e-05
-1.36092141221647e-05
-4.40989961337897e-06
-1.78658443436689e-05
-8.20676579703174e-06
-7.0024448186437e-06
-3.36174303415285e-06
-3.06031624042639e-05
-8.53932319155625e-06
-2.30146930923844e-05
-5.34879639919461e-06
-1.88342870311619e-05
-1.32976102224958e-05
-2.52133578384265e-05
-2.7371451594774e-05
-2.14329397148122e-05
-2.2976700997829e-05
-8.82393023362853e-06
-1.71768313862419e-05
-5.14773362976757e-06
-2.07595628994131e-05
-1.7898359451315e-06
-1.67211125482543e-05
-2.42193032214372e-06
-1.18973695948749e-05
-2.53636810690126e-05
-1.86694665777252e-05
-2.4235960995203e-05
-1.59008660613825e-05
-1.63610602810585e-05
-2.97783884702034e-06
-2.64304125120672e-05
-1.70590858700899e-05
-3.24849273080826e-06
-2.21755554701716e-05
-7.61183686379001e-06
-7.53496579201792e-06
1.28400461130029e-06
-2.18604951328561e-05
-1.5301139398874e-05
-1.50828982193937e-05
-2.97766847777957e-05
-2.06488112828445e-05
-1.905148369637e-05
-1.19903487436823e-05
-2.29307470233257e-05
-2.30422358149672e-05
-1.07666398866416e-05
-1.54270260490664e-05
-3.21630180035561e-05
-1.90892609600063e-05
-1.59265553979144e-05
6.31562499194328e-06
-1.46335248749702e-05
-1.75240798247775e-05
-2.12283111333402e-05
-2.0453722073766e-05
-8.85615662478949e-06
-2.34435012936918e-05
-2.38923024098518e-05
-2.56304905512629e-05
1.67127075707455e-06
-2.40930430641355e-05
-4.17313900146067e-06
-2.14246023134731e-05
-1.22891150452266e-05
-4.31452628813982e-06
-2.59570367426138e-05
-9.95874568462071e-06
-5.36492585885481e-06
-1.16872506346179e-05
-1.87918991523288e-05
6.23432053933504e-06
-2.15864748715342e-05
-2.44210499453283e-06
-2.78826938997655e-06
-1.80952331371425e-05
-1.28963684943524e-05
-8.75405664410959e-06
-2.63723587063302e-05
-8.88278842457404e-06
-1.84507655282415e-06
-8.31122006292586e-06
-8.85827606370747e-06
-1.60624630002374e-05
-3.80519264869946e-07
-2.02597000377617e-05
-1.32939780348793e-05
-1.5019909145e-06
-7.44407354070331e-06
-1.68581399939111e-05
-1.70122765924616e-05
-1.12310276376964e-05
-5.86930102411903e-06
-2.19315904754768e-05
-1.44055910700714e-05
-9.74291718654075e-06
-1.37788730000133e-05
-1.64249349537743e-05
-2.82433109386326e-05
-2.51618943306197e-05
-1.80378450001242e-05
-1.84613431416126e-05
-1.27897749176211e-05
-3.14636385200134e-05
-2.36934852916657e-05
6.77398680528388e-06
-1.91651615840412e-05
-1.07366968490123e-05
-1.04233646214767e-05
-3.84767926233036e-05
-1.03642212288598e-05
-1.42563477308e-06
-3.44448811579518e-05
-1.7527026067486e-05
-1.07313740199935e-05
-9.69876276254778e-06
-2.32346924698829e-05
-2.34046799661667e-05
-2.6634870326233e-05
-1.49945829084599e-05
-2.02840332304952e-05
-7.50757846995414e-06
-1.84949878140038e-05
-1.91469828687888e-05
-2.30436812911564e-05
-2.05668983749385e-05
-5.02155403545265e-06
-1.52439900568952e-05
-1.11029582267797e-05
-3.30145685458946e-05
-2.49821981604379e-05
-1.98528849018668e-05
-1.84787373882521e-05
-1.95995860747936e-05
-4.10795692346014e-06
-3.60617061792683e-06
-1.15904325096259e-05
-1.47139847118786e-05
-2.06178991395389e-05
-1.47416598220076e-06
-2.49233746546121e-05
-2.01215048012698e-05
-7.13548971257214e-06
-2.8835746765011e-05
-8.10130146464509e-06
-2.22202246201498e-05
-8.96851895534507e-06
-6.38383586483415e-06
-2.34123585508559e-05
-1.04949782215977e-05
-1.71276224421081e-05
-1.01218641607982e-05
7.65182473128665e-07
-5.67039418036484e-06
-1.32847110183164e-05
-1.07684058986335e-05
-1.32201243094999e-05
-6.59902281556768e-06
1.96130499837138e-06
-1.80668299316156e-05
-2.26220452095359e-05
-3.02636488025593e-07
-3.75713778341876e-06
-1.12260908303782e-05
-6.37987662369171e-06
-2.29439130184285e-05
-1.39226920801818e-05
-3.49540843762997e-06
-1.49012416330473e-05
-2.77649780614347e-05
-1.54698601082521e-05
-1.69161690149049e-05
-7.39623864070568e-06
1.82811978563563e-06
-5.87532805496615e-06
-1.56819947875379e-05
-9.69296733532543e-06
-1.16037204381062e-05
-1.83736707276819e-05
-1.6102447643715e-05
-9.8210257767321e-06
-3.00903172706008e-06
-2.11040051781472e-05
-1.83402792245282e-06
-2.83763052023961e-05
-9.4314039595313e-06
7.56988848603138e-07
-1.58316856162955e-05
-1.18158071967855e-05
-8.67070427855385e-07
-2.23482127748991e-05
-9.86364450402457e-06
-1.65657526736099e-05
-2.04925216037039e-05
-2.47086567688377e-05
3.52123441591696e-06
1.11786856732507e-05
-1.81146290550385e-05
-3.89513016509354e-05
-1.44764612940544e-05
-2.68149054066979e-05
-3.38865356772998e-05
-3.7494181986956e-06
-2.23339457647249e-05
-5.60193718128271e-06
-6.92608530176676e-07
-3.06437112802984e-05
-2.290022918976e-06
-9.48167452019647e-06
-1.33230240788443e-05
-1.34934178826981e-05
-1.62223562834683e-05
-5.026490577108e-06
-2.89622947217346e-05
-1.43284846356898e-05
-1.57309274747322e-05
-1.85547374395883e-05
-1.43411281996107e-05
-5.31514148705925e-07
-1.85199828090031e-05
-5.59753454168568e-06
-1.31738644188951e-05
-2.02039964946865e-05
-1.46693160645788e-05
-3.75690379334361e-05
-3.86172657729301e-06
-2.08044024775533e-05
-3.04334932488391e-05
-9.73710536410518e-06
-2.24138163489146e-05
-1.33462343391182e-05
-9.35999456097388e-06
-2.87014107821613e-05
-1.56845436186201e-05
-1.37766363314728e-05
-3.99946496303839e-06
-5.46752180209633e-06
-2.21394625507212e-05
-9.67548276878827e-06
-1.44923268588167e-05
-1.40101126765333e-05
-9.15585968280987e-06
-1.65430291908373e-05
-2.29230986525056e-05
-2.03131516608874e-05
-2.04740068249698e-06
-1.12232159412733e-05
-3.09475710131878e-05
-3.00113746084189e-05
-1.59869213612053e-05
-1.22401449328316e-05
-1.52972938487165e-05
-1.30808810524225e-05
-1.43496587772082e-05
-2.04538095118256e-05
-1.96519414423011e-05
-1.66993603771464e-05
-2.98571262145664e-05
-1.94158453989236e-05
2.1812651745951e-06
-2.335936529978e-05
-1.58393705496399e-05
-7.66306944949326e-06
-8.26531628561881e-06
-1.34383550326256e-05
-2.53245759226817e-05
-2.60329251882708e-05
-2.15229835082427e-05
-2.86602887366556e-05
1.0779131160979e-06
-9.21658560396576e-06
-6.01472005266774e-07
-2.19667393087376e-05
-2.5612505515906e-05
-2.10692248816873e-05
-1.41863324964492e-05
-2.62289995012508e-05
-1.44223784199427e-05
-1.24044177501783e-05
-1.63736632996926e-05
-1.49881681205e-05
-4.17567727428619e-07
-9.57489587931157e-06
1.84245755252769e-06
-1.73621080899258e-05
-2.28346163246936e-05
-1.38189825181338e-05
-5.20674781460565e-06
-2.55644548718807e-05
-1.55104458487564e-05
-1.2744552550896e-05
-3.6146445551937e-05
-2.97771353452494e-05
-4.34472112972411e-06
-1.73195415045656e-06
-1.19785085913948e-05
-2.51426816901555e-05
-8.13159473919909e-06
-2.57839874870859e-06
-2.71573376177038e-05
-8.42969470597294e-06
-9.497322822503e-06
-2.15637605066184e-05
-1.27186788692e-05
-5.494242291608e-06
-1.6042914097878e-05
-2.41341180348891e-05
-1.38994569755602e-05
-1.87474463926367e-05
-2.62938457488985e-05
-2.47607963552222e-05
-3.28623847804907e-05
-1.27239127588995e-05
-2.8103822598915e-05
-2.09392756212026e-06
-3.10693371082421e-05
-2.55294154767051e-05
-1.75945278678954e-05
-4.18570487871576e-06
-2.34792931078208e-05
-3.12950269464547e-05
-8.21955936655568e-06
-2.87998653089428e-06
-1.88588742206031e-05
-1.34152648396673e-06
-2.26556149774229e-05
-1.02302796355929e-05
-1.44553685939506e-05
-7.6449075728248e-06
6.78501085927975e-06
-1.49799003666676e-05
-2.15385539285555e-05
-2.28870312052642e-06
-2.16513209639703e-05
-1.33303858692695e-05
-7.48357871780105e-06
-1.96874367443868e-05
-1.51351432888738e-05
-1.19465993209997e-05
-1.85835409868196e-05
-8.07317258515829e-06
-8.82444897746436e-06
-1.48510294908768e-05
-5.21989965647888e-06
-2.24545430228414e-05
-1.20648087943303e-05
-1.53414803138877e-05
-7.3694056002836e-06
-1.63772134519493e-05
-3.21859308723922e-05
-1.43409897079785e-05
-1.12994543366636e-05
-2.45963503408706e-05
-1.43350160070456e-05
-2.90016107561381e-05
-1.92279313839891e-05
-2.60272610323361e-05
-1.37602429607814e-05
-2.11752454108026e-05
-2.75421176508372e-05
-1.40779030432153e-05
-1.41428425325871e-05
-2.0292705932305e-05
-1.73944341210778e-05
-2.88289796431303e-05
-7.1347884373785e-06
-2.63413423555258e-05
-1.08732393385031e-05
-1.97097998938308e-05
-9.65232232928599e-06
-2.332847359593e-05
-1.69811103676282e-05
-1.21275662352032e-05
1.12745740736896e-05
-1.82063261977017e-05
-1.13795924882952e-05
-1.67678442089434e-05
-1.54056289669371e-05
-2.39511098092631e-05
-1.51400502253974e-05
-3.18352454704056e-05
-2.72953503343137e-05
-2.47520057713206e-05
-1.53991438420886e-05
-2.78151367853302e-05
-1.24555748745357e-05
-2.32939029715648e-05
-2.69373970608903e-06
-6.62106434751256e-06
-2.15407534859434e-05
-5.55019781942387e-06
-9.85493235060266e-06
-2.23254386411265e-05
-4.32039342835296e-05
-1.8396438259604e-05
-1.46917982941787e-05
-3.84830715358393e-06
-5.95898474493302e-06
-6.31616520224376e-06
-1.72849510450462e-05
-1.49528124649309e-05
4.53035085746242e-06
-3.59599473445174e-05
-1.82771191610076e-05
-4.73458102834974e-06
-2.8651972438876e-05
-1.85549489535906e-05
-1.62286631120709e-05
-9.75932771886943e-06
-1.31171077048674e-06
-2.36692450507265e-05
-1.32909751908122e-05
-1.77651996905257e-05
-1.15749419079182e-05
-1.11622360680308e-05
-1.05633430183466e-05
-1.62971931100948e-05
-1.7828980496684e-05
-1.46378861300108e-05
-1.52209338447306e-05
-1.19541591655556e-05
-7.24788856319909e-06
-2.7061877199155e-05
-1.70172690304474e-05
-8.23976773939676e-06
-2.36034438598094e-05
-6.69791866342909e-06
-1.93871285572263e-05
-7.98045975662322e-06
-3.52461115162714e-06
-2.61236427500599e-05
-1.38360322709076e-05
-2.19736495606753e-05
-1.51816040970859e-05
-1.69698333811806e-05
-8.36367626418359e-06
-1.2849434169093e-05
-4.62195182183305e-06
-3.33913136962989e-05
-2.311006755417e-07
-1.2626945003395e-05
-9.88999959691855e-06
-1.63063755104409e-06
-7.94439435122581e-06
-2.03744503141279e-05
-1.90805182955364e-05
-3.49107951434808e-05
-1.27399256117291e-05
-1.87184552101176e-05
-7.34370789024052e-07
-8.35998836478434e-06
-3.15799399967223e-05
-1.24321297307354e-05
-1.29904862909412e-05
-2.02273552899149e-05
-1.66583313775483e-05
-1.71754438079294e-05
-1.26468018739209e-05
-1.00949279861108e-05
-2.39061529296081e-05
-2.34734801120295e-05
-1.4173848638537e-05
-1.25265614255347e-05
-1.98622059593108e-05
-1.88511498502703e-05
-2.3040613729415e-05
-5.91084485847794e-06
-1.50715146101576e-05
-1.75534504514804e-05
-9.49860841245126e-06
-1.63961015034591e-05
-2.50800126699889e-05
-2.06970488289384e-05
-1.73785847913879e-05
-8.30798342290621e-06
-1.07755511865547e-05
3.03711689332331e-06
-1.33080740820966e-05
-4.22588144841572e-06
-1.57383127560931e-06
1.23386096179283e-07
-2.60790555012238e-05
-2.42784795400682e-05
3.15745479649065e-06
-8.15664167794837e-06
-1.59591690057897e-05
-2.23391713833244e-05
-1.3086297047748e-05
-1.57828537484939e-06
-1.81099768369694e-05
-3.0610952031819e-05
3.27598876148931e-06
-2.24677054277577e-05
-2.66257075132681e-05
-2.21319918833715e-05
-1.68573232552027e-05
-8.69878897857164e-06
-1.30267311639097e-05
-1.29307463742454e-05
-2.05730884153797e-05
-6.8559960929088e-06
-6.42048834542263e-06
-1.9026029778777e-05
-2.47104781105752e-05
-1.60928464929276e-05
-1.29966715135739e-05
-1.31043137234786e-05
-3.78591542076057e-05
-9.43327572827883e-06
1.57288848439513e-06
-9.58734757994855e-06
-2.47658096636934e-05
-3.16239559515163e-05
-1.42416501516849e-05
-2.39291698096214e-05
-3.23924015781516e-06
-2.23871333206879e-06
-6.90654298353999e-06
-2.14172294214561e-05
-9.66094535744403e-06
-2.45947292191277e-05
-2.65255110454387e-05
1.98474011639635e-06
-3.72595152384315e-06
1.78617272322372e-05
-6.17540216938404e-06
-2.81444693669458e-05
-2.13892935203868e-05
-9.17850495639011e-06
-2.12765861838424e-06
-1.92530132622546e-06
-1.78432619754558e-05
-2.59714946283069e-06
-1.47284762373166e-05
-2.19312478783485e-05
-1.23181869359543e-05
-5.51954736958889e-06
-2.89717226178313e-05
-9.13641246684306e-06
-1.55632506593219e-05
-1.44782610172372e-05
-1.71965188204132e-05
-1.13470294987339e-05
-1.02832171318189e-05
-1.59620407554506e-05
-1.27675988450534e-05
-1.23690637718818e-05
-1.1790351734366e-05
-1.38346610675856e-05
-1.85244796116938e-05
-3.71421890408257e-05
-1.10326928140486e-05
-4.52000062930587e-06
-1.63516553319084e-05
-1.51505144183861e-05
-2.64062071983008e-05
-2.48576714164787e-05
-8.62462161855021e-07
-6.15352582354892e-06
-2.88498604907851e-05
-1.94377436331859e-05
-1.86089657279446e-05
-1.01595334333007e-05
-3.55113029551065e-06
-1.26796768539515e-05
-1.35432260064993e-05
3.19977910922726e-06
-1.69658383903134e-05
-1.05729904986384e-05
-7.27830195822986e-07
1.89492271432473e-06
-2.20979494073598e-05
-2.34110104093175e-05
-1.76451461065555e-05
-1.32461734415967e-05
-2.05862831557252e-06
-2.52622862797015e-05
-2.74940401630422e-05
-6.19808011687631e-06
-7.13545662728944e-06
-2.2694982553846e-05
-7.49594723808822e-06
-1.21212971047848e-05
-1.24287681620619e-05
-4.8951979416956e-06
-2.07063656554114e-05
-2.14496144264014e-05
-1.14379893642352e-05
-2.72124304518602e-06
-1.5538221267921e-05
-1.33671448914576e-05
-1.34443018440509e-05
-1.83125147434535e-05
-2.53591156655798e-05
-1.3111519953686e-05
-5.2247846083368e-06
-1.57845689908961e-05
-2.56540297542077e-05
-5.7501004485746e-06
-2.12099087495713e-05
-1.49007875408706e-05
-5.34051788967372e-06
-4.01105154369501e-06
-2.45924234267707e-05
-2.90144934899277e-05
-2.00290092953359e-05
-1.18590537622835e-05
-2.94332694536456e-05
-2.41493458076998e-05
-3.41460906667948e-05
-2.45325006039026e-05
-2.80083129282716e-05
1.18009464207531e-06
-2.09102404127475e-05
-1.71658488207881e-05
-2.12574793571044e-05
-9.33683551695178e-06
-7.89225569719824e-06
-1.20095323342956e-05
-8.8635968890954e-06
-2.50826858351597e-05
-1.71323137417187e-05
-2.10092272313263e-05
-4.75405978860261e-06
-1.62110863596982e-05
-7.42127601686389e-06
-1.74029033819641e-05
-2.16582966267781e-05
-2.74207454653596e-05
-5.189598269988e-06
-1.01451411624129e-06
-2.41815244237788e-06
-2.11087146736305e-05
-2.49704648578119e-05
-2.02624744834194e-05
-1.46597010817185e-05
-1.93800138495043e-05
-2.36118342218789e-05
-1.40269182505484e-05
-4.77381357392257e-06
-1.255281531514e-05
2.0856746744908e-06
-1.44207475686521e-05
-2.18441148908145e-05
-9.28468086855689e-06
-6.23638052210551e-06
-9.45314110989073e-06
-2.36854546384453e-05
-5.50639969625263e-06
-9.00099703206668e-06
-2.13974359027884e-05
-1.43243890119814e-05
1.26929377714501e-06
-1.48377353597487e-05
-1.11166039086403e-05
-1.81828019477246e-05
6.89064506208845e-06
5.36710379427376e-06
-8.97584772020894e-06
-1.65137373262569e-05
-1.30270552634013e-05
-8.18854093010002e-07
-1.19682908252265e-05
-1.23297268837183e-05
-1.32510833294617e-05
-1.1023187643095e-05
-3.37256424415795e-05
-1.96308485701271e-05
-2.62077925003701e-05
-1.61580644478193e-06
-2.54060562697545e-05
-1.51980821196438e-05
-6.41242438503649e-06
-1.10144692839844e-05
-2.0220483569502e-05
-3.63481649783815e-05
-2.18226223569497e-05
-1.03579112923871e-05
-1.78382534073942e-05
-1.58506427700059e-05
-1.34268581463361e-05
-3.00751495422329e-05
-2.62359681785226e-05
-1.5868644192336e-05
-1.61231849431765e-05
-7.73217443034814e-06
-2.11956677977862e-05
-2.21989322974133e-05
-4.52510173217489e-07
1.57044416811768e-06
-3.23770494523298e-05
-4.47470472966063e-05
3.05425968744298e-06
-1.33025286765643e-05
-3.54108982660474e-05
-1.5928694628883e-05
-1.57304696185699e-05
-1.48744373534391e-05
-5.49595726696142e-06
-4.64282779470367e-06
-2.0567331784528e-05
-1.11288780505054e-05
-1.23254021503242e-05
-1.85737614475224e-05
-1.51174296997741e-05
-1.15327247552358e-05
-2.58864754661984e-05
-2.01875363114979e-05
-1.51775812338996e-05
-4.11478493548303e-06
-9.41021830845904e-06
-2.65890061481795e-05
-1.52196262355982e-05
-6.48573062641485e-07
-2.71941941512978e-06
-1.5513860311091e-05
-1.31140949826626e-05
-1.37680301151314e-05
-5.23411313495708e-06
-8.02515980652402e-06
-2.92527869752541e-05
-2.06672834105877e-05
4.52878020365504e-06
-1.15244682839348e-05
-3.21674355292465e-05
-6.991047283143e-06
1.61658667218399e-06
-9.61046502925779e-06
-3.69763058444758e-06
-1.98619814388182e-05
-1.20285701580045e-05
-1.72948107190483e-05
-1.19913106092616e-06
-9.20227028635609e-06
-2.17761303446524e-05
-6.95648314262495e-06
-1.66256307223591e-05
-1.05257384214938e-05
-2.1708751703151e-05
-1.81673643352298e-05
-2.26191467340139e-05
-9.50544937565557e-07
-3.28220364808731e-06
1.15871825232537e-06
-1.49085535322732e-05
-2.87405198648959e-05
-1.83630797937273e-05
-1.2777068979761e-05
-2.37825721492278e-05
-1.72529551532677e-05
-2.25319006557381e-05
-1.94093914922063e-05
-1.89509219078418e-05
-1.23640813265554e-05
-1.7844665678237e-05
-1.06072413442396e-05
-2.73415319578038e-05
-1.58297036992992e-05
-1.08249511289919e-05
-1.3323675492565e-05
1.51351129693041e-06
-1.85007194887593e-05
-1.16318098318815e-05
-1.51892908717498e-05
-1.40478011723654e-05
-2.69453596774159e-05
-7.8262360454385e-06
-1.42822615716819e-06
-2.20639289985286e-05
-1.44590801794393e-05
-5.13304753923868e-06
-3.12347510514299e-05
-1.21705147036531e-05
-2.16161924284082e-05
-2.74808152838908e-05
-1.53072412870782e-05
-6.14288744766521e-06
-8.44112787990973e-06
-1.20931979502162e-05
-2.22971573770713e-05
-5.00203738361928e-06
7.08417148567386e-06
-7.10794954013612e-06
-1.57910315660236e-05
-1.25078550554629e-05
-2.72320275633885e-05
-4.11446570497686e-06
-3.17300661302174e-07
-3.93263313572128e-05
-2.36974705624798e-05
1.0889589909469e-05
-2.60499799769277e-05
-2.8824800324786e-06
-2.12636790241273e-05
-1.76137251158554e-05
-1.06093773746363e-05
-3.60404332243829e-05
-5.72677811291719e-06
-1.68749190897965e-05
-1.22128353628953e-05
-8.67092874006186e-06
-4.20752054057932e-06
-8.4064519896888e-06
-3.52190710268373e-05
-2.38297079289141e-06
-9.63035524370485e-06
-2.90218358333214e-05
-1.29766041639297e-05
-1.9719326838654e-05
-1.68905757323561e-05
-2.64123998761057e-05
-1.7649396251933e-05
-1.52639602141301e-06
-2.65796248430516e-05
-2.06304431783286e-05
-6.09859230337411e-06
-1.5454562630777e-05
-6.21229059331573e-06
-7.60324924219886e-06
-1.70838279089387e-05
-1.83902432809425e-05
-1.62471087287508e-05
-3.23836954103469e-05
-8.26251338432063e-06
-3.54383119432994e-05
-7.83588014649404e-06
-9.18106726043507e-06
-2.15382625409874e-05
-1.24782842762446e-05
-7.06874964812574e-06
-2.27461514993572e-05
-2.92631696229718e-05
-2.69762223082397e-05
-6.62553245699973e-06
-6.55521180316248e-06
-1.40128735581644e-05
-2.99136955329686e-05
-1.82938205665968e-05
-1.40769883229627e-05
-1.14306496762529e-05
-2.6282098373095e-05
-2.36233965503358e-05
-9.03836438393533e-06
-2.46431699780253e-05
-1.51260302690629e-05
-1.66542000615847e-05
-2.74851751000527e-05
-1.78766432932029e-05
-2.66297530417311e-05
-1.74256466959037e-05
-1.45576153989586e-05
-7.2821769672437e-07
-1.53540911631109e-05
-7.53372183744186e-06
4.02919395082263e-06
-1.61947606934953e-05
-2.20537411849188e-05
-1.92052390654726e-05
-2.56974259704565e-05
3.84540685570061e-06
-1.37952202119109e-05
-1.43595505479599e-05
-1.52227872207803e-05
-1.09483842182674e-05
-2.23087739690787e-05
-2.13328480405174e-05
-2.60796334286181e-05
-1.66811850232882e-05
-1.99303433112559e-05
-1.75371953998633e-05
1.6755005500875e-07
-1.90487168748585e-05
-6.48215127507854e-06
1.32606792320457e-06
-1.61248737576795e-05
-1.29229084467164e-05
-5.40635227071408e-06
-1.45976474063073e-05
-1.74346771555437e-05
-2.85611423274066e-05
-1.52092566985929e-05
-5.54863981343179e-06
-2.83782099502085e-05
-2.61486466815241e-05
-2.14223274815703e-05
-1.2245218299304e-05
1.74884886678153e-06
-2.01763264412304e-05
-2.30133235969141e-05
-8.85517937223098e-06
-2.24410346690779e-05
-3.08043203474361e-05
-1.40965866037203e-05
-1.15329986584381e-05
-1.22770914600245e-05
-1.86710865387345e-05
-1.0147922527806e-05
-1.33853086092745e-06
-3.42847296485276e-06
-1.98108170783683e-06
-1.69825224720096e-05
5.13751855990314e-06
1.82000775998261e-06
-1.49335152162071e-05
-2.62351361402746e-06
7.02556822943889e-06
-8.80002452145943e-06
-1.91016966004439e-05
-1.95706818675828e-05
-2.16635724345748e-05
-2.58370393549563e-05
-2.58047934944482e-06
-1.2041216130141e-05
-1.46644034129412e-05
-3.02571653801834e-05
-1.34948130475929e-05
-2.12898873199997e-05
-1.27450550198495e-05
-1.43670082089965e-05
-3.03108911221139e-05
-7.57793283253367e-06
-2.22244621208245e-05
-2.92522871823416e-06
-1.9359412386797e-06
2.19360524684816e-06
-1.82976719426641e-05
-2.23652960588934e-05
-1.09948556696494e-05
-1.84068143160366e-05
-1.24100360077421e-05
-9.13357430141034e-06
-1.41530062247754e-05
-6.28022416034873e-06
-1.37124714110426e-05
-2.07364889762738e-05
-1.90262881971758e-05
-2.70292987483314e-05
-2.05953152926557e-05
-2.20578315149287e-05
-2.4263395953553e-05
8.3402357336595e-07
-5.31413154313127e-06
-1.3704662039676e-05
-2.50305594785023e-05
-1.50370213685872e-05
-4.30139373930176e-06
-1.03907413969378e-05
-2.5215276851079e-05
-8.55223230174979e-07
-3.97506084698571e-05
-2.7582340120928e-05
-2.15609865770572e-05
-8.34267965191581e-06
-1.39970129360484e-05
-1.37388813919431e-06
-1.7526249320071e-05
-8.29879785851203e-06
-4.3304777552096e-06
-5.2974964877911e-06
-1.7158142904914e-05
-3.51255821712198e-05
-1.65344904014137e-05
-1.90343876723339e-05
-3.55574227382005e-05
-1.35788351906561e-05
-1.52275866033683e-05
-8.72961199727115e-06
-9.6126995506346e-06
-1.34785358064076e-05
-2.71345152918757e-05
-1.36024459840186e-05
-9.86778916814043e-06
-1.93828416866831e-05
-1.26947189776592e-05
-1.56679283175905e-05
-2.38569687237384e-05
-2.00520940453335e-05
-5.61827639529367e-06
-1.98852486610773e-05
-3.05014302760924e-06
-1.48108798916191e-05
-1.07298762224793e-05
-2.45731913595888e-05
-1.14391228283951e-05
-2.11822931529764e-05
-2.27241230576669e-05
-1.26333324796665e-05
6.9720828160343e-06
-2.35899985323958e-05
-2.25159353482881e-05
-2.33465389056835e-05
-8.23143792949569e-06
-9.8151660318767e-06
-1.83319910308152e-05
-2.30548913456594e-06
-7.7278172100603e-06
-5.45550254583976e-06
-1.8852051690018e-05
2.82798432392547e-06
-1.6029600093649e-05
6.34294106265306e-08
-2.14256213222548e-05
1.2978236113297e-05
-6.5281973754402e-06
-1.37020835147058e-05
-1.64662859401724e-05
-7.361367730542e-06
1.11707996678319e-06
-5.19748536732659e-06
-2.49776103057295e-05
-8.67772208612395e-06
-1.68689666513665e-05
-2.31187168258568e-05
-1.58939575377238e-05
-8.43632325575504e-06
-5.89926034927495e-06
1.06075166550914e-06
-1.95490977917983e-05
-1.17287770102144e-05
-2.47724426942045e-06
-3.3318528281267e-05
-1.06077580811724e-05
-7.16822720098927e-06
-9.46477588706758e-06
-1.51836029102787e-05
-1.21590034402329e-05
-2.20458143170462e-06
-1.49721849775609e-05
-8.27859419104594e-06
-1.5253195129632e-05
-2.36197095396029e-05
-2.00765078566429e-05
-1.28572935109819e-05
-8.7036744969053e-06
-2.00737885991223e-05
-1.72640057478134e-05
-4.42875697549335e-05
-1.18943328490599e-05
-2.79706467228773e-05
-1.21730629841308e-05
-1.97793130861736e-05
-1.22243035041485e-05
-8.60844601437701e-06
-7.28834999921009e-06
-5.69215750945515e-06
2.25358599983054e-08
-2.48333843003946e-05
-9.8377483090475e-06
-7.5557621927795e-06
-2.78801944252904e-05
-1.38273181604986e-05
-1.38010777927399e-05
-1.57743031775613e-06
-1.41411875326334e-05
-2.91817788453955e-05
-2.96877691106806e-05
-2.29986657044282e-05
-1.6661875290129e-05
-2.50184937608781e-05
-2.2238968345916e-05
-2.05544676774564e-05
-1.4450851593154e-05
-2.12047820970702e-05
-9.84616436194537e-06
-4.62466182475315e-06
8.19664171222442e-06
-8.75552063148366e-06
-4.00864526735602e-06
-9.67966509780724e-06
-2.31207344620874e-05
-7.41771539077675e-06
-1.6762643178645e-05
-6.97378623940349e-06
-3.83350967698e-06
-1.49449227400265e-05
-1.36139791049001e-05
-8.51143310053423e-06
-1.5778015970967e-05
6.85942291528029e-06
-2.03991167187621e-05
-3.59889941930627e-05
-2.67939642982659e-05
-1.66327801647559e-05
-1.40578312413627e-05
-5.17182877885725e-06
-1.95172534371856e-05
-3.60206234470533e-05
-7.27182532571337e-06
-3.27008417850947e-05
-1.45172261278001e-05
-1.67826844389537e-05
-4.27729130023121e-06
-1.29573530915158e-05
-9.85347296135503e-06
-1.76620843637138e-05
-2.40361793016765e-05
-1.81256255058456e-05
-1.26421297499311e-05
-1.43366593174027e-05
1.09752700744481e-06
4.06718201332894e-06
-7.16144574090047e-06
-1.65425181974579e-05
-7.7295779558132e-06
-3.04077361239305e-05
-6.91521688311178e-06
-2.62192852353052e-05
-2.26257765964781e-05
-6.25294403285295e-06
-4.57004964191862e-06
-1.04816734083705e-05
4.60488495157527e-06
-3.1461684418495e-06
-1.68415640612789e-05
-2.47158644090314e-05
-1.42857703375426e-05
-2.63646065271263e-05
-1.46100351186636e-05
-1.42813280758013e-06
-9.68022391279673e-06
-1.01636664390615e-05
-3.18937491306762e-05
5.97864732416418e-06
-1.44235437682875e-05
-1.71939925516276e-05
-1.8413618446496e-05
-1.09638083208214e-05
-1.33605375226554e-05
-3.37185895547748e-06
4.32944385499333e-06
-1.02727802114767e-05
-1.89944980104692e-05
-1.98067690985398e-05
-2.37610602755809e-06
-1.3247545213094e-05
-1.12379345566012e-05
-1.0145595722248e-05
-8.85907693672343e-06
-1.07023999058841e-05
-1.25169268729937e-05
-1.82856490714002e-06
-2.88970281529488e-05
-7.73996566448505e-06
-4.92738000264297e-06
-3.21330984566017e-05
-1.09811232577359e-05
-1.31894879799313e-05
-1.02521418990225e-05
6.70991872582767e-07
-1.97304229849803e-05
-1.16960817169286e-05
5.80043962661941e-07
-1.33980560019731e-05
-1.38094751267119e-05
-2.5361860557758e-05
-3.34310684296375e-05
-4.9829434600411e-06
4.73708292835336e-06
3.21107395014289e-06
-1.12189657217129e-05
-9.10850137617829e-06
-1.4401873789888e-05
-2.69077787467232e-05
-1.488220663293e-05
-1.36626413487095e-05
-1.00253690582612e-05
-8.07765996916963e-06
-1.06894025111591e-05
-2.100517987751e-05
-2.66819297859954e-05
-1.16991664013256e-05
-1.09757116328911e-05
-2.24934132350165e-05
3.30349850487296e-06
-1.4053528230196e-05
-9.96918987980271e-06
-6.95722493111452e-06
-2.41409232231662e-05
-2.46911415436737e-05
-1.84555096921024e-05
-1.24699533162947e-05
-1.83147790593882e-05
-7.71587507354404e-06
-9.1817358596889e-06
-8.6449862593147e-06
-2.08769053429693e-05
-1.92713207780289e-05
-1.03596365095594e-05
-1.55836632685991e-05
3.27599075418317e-07
-1.50686178275261e-05
-1.83961602594835e-05
-2.80768744774927e-05
-2.06846323995894e-06
-2.75282637139654e-06
-1.30690385056549e-05
-1.86303257879557e-05
-1.15888724985764e-05
-1.065805725695e-05
-1.75314897162471e-05
-1.22893751519329e-05
-1.7489417846006e-05
-1.98132586371919e-05
-8.73876247915773e-06
2.25622127988825e-07
-8.21444403303677e-06
-1.92548972893668e-05
-1.94293429457657e-05
-2.24854758988724e-05
-2.35327437365329e-05
-1.22340834307034e-05
-3.10812154825172e-05
5.65282755769697e-06
-2.02317334652789e-05
-1.50051606835985e-05
-1.10042307891729e-05
1.10514209906521e-05
-7.28481479546092e-06
-2.14631824379949e-05
-1.07788259936766e-05
-1.52401929569711e-05
-6.47303561776577e-06
-1.09018514156806e-05
3.57768437076914e-06
-1.85249717410125e-05
-6.84586153047156e-08
1.35701780281888e-05
-2.90268120924386e-06
-2.96418924734027e-05
-1.70651373966634e-05
-1.15065882948188e-05
-3.37534344483395e-08
-1.17389759672203e-05
-1.52496989886577e-05
-2.3759012255193e-06
-1.33369354285414e-05
-2.51079300005127e-05
-6.57850424696209e-06
-1.48252773879348e-05
-1.89390494567708e-05
-2.04076044899143e-05
-2.23159241547254e-05
-3.13809117424941e-05
-5.15557662595016e-06
-9.31843681722308e-06
-7.69277927666468e-06
-6.55005936240782e-06
-1.04583073057655e-05
-1.84285825671919e-05
-1.95283262705822e-05
-1.62275450774669e-05
-1.81999780125948e-05
-2.44398802432552e-06
-1.12546951982545e-05
-2.17181497057094e-05
-1.14493773031316e-05
-3.33157982725567e-05
-1.84408594124049e-05
-2.06320290009425e-05
-1.09224622621504e-06
-2.53523383607121e-05
-2.70494347299868e-05
-1.08626555823293e-05
-2.76276955034454e-05
-2.61042702497668e-05
-2.38406210712862e-05
-1.6563566459837e-05
-1.62934089574963e-05
-2.24801713734899e-05
-9.62251691031952e-06
-8.0856172616367e-06
-3.81237172069454e-06
-1.34005870134383e-05
-1.30508932591341e-05
-2.42874375401274e-05
-6.43831662379769e-06
-2.29928196315231e-05
-9.5349036146908e-06
-1.85816807216014e-05
-3.21230234683295e-05
4.38407634492509e-06
-8.59274849165581e-06
-6.86376935189833e-06
-1.97747665193911e-05
-1.46091913702648e-05
-1.74570746928608e-05
-1.31610015501315e-05
-1.28998534741927e-05
-2.28889133834585e-05
-1.59411563398518e-05
-7.47237807375874e-06
-1.77278060242702e-05
-2.44444526628221e-05
-1.54776699324165e-05
-1.0958466641121e-05
-3.06371960855478e-05
-7.19676520299586e-06
-1.32182060761102e-05
-2.48316050415409e-05
-3.00259773697711e-05
-1.08296607227525e-05
-7.42629078008646e-06
-8.80547455541247e-06
-2.50389125305636e-05
4.42476135686668e-08
-1.63746698685601e-05
-2.76131750557721e-05
-2.86351122371865e-05
-1.38921514080901e-05
-1.05825617279168e-05
-2.2432456821116e-05
-3.06998055669597e-05
-1.30927452635571e-05
-1.77058458594751e-05
-2.24464977083257e-05
-1.62878085120522e-05
-1.33582494935821e-05
-1.66137417105346e-05
-1.74173036583473e-05
-1.04773947512263e-05
-1.60320611071603e-05
-1.21164712432467e-05
-1.78134946370163e-05
-8.15578334815658e-06
-2.4016447201894e-05
-1.98754670434957e-05
-1.91982902208392e-05
-2.64095717880439e-05
-9.71506740631255e-06
-5.4564731480022e-06
-2.72103378721534e-05
-2.67259118542438e-05
-2.31911810070643e-05
1.12773549518792e-06
-1.70167753742882e-05
-2.6982759238812e-05
-2.1693418652706e-05
-9.62013877561413e-06
-1.12436703911328e-05
-2.47432600248287e-06
-1.11115737955563e-05
-1.39492901681076e-05
-7.84132980175534e-06
-8.58076555621194e-06
-2.47714261219381e-05
-1.50795870237409e-05
-1.06469104269796e-05
-5.44662797320406e-06
-2.50175151672735e-06
-3.74470392475331e-07
-6.31271599173868e-06
-1.04911826689914e-05
-2.22755659346783e-05
-2.09583813038902e-05
-1.48230962274919e-05
-6.13582377725184e-06
-2.39437942378724e-05
-1.87774823509178e-05
-2.0963442526159e-05
-3.01001678479205e-05
-9.02918958122959e-06
-1.82293443698285e-05
-1.16275157075461e-05
-9.2778735377545e-06
-2.30272540659102e-05
-2.54320478219466e-05
-1.70085419941614e-05
-3.49223437763854e-07
-3.85164403573906e-06
-1.20666422837593e-05
-9.50983463485408e-06
-2.16186128105754e-05
-1.73499783391428e-05
-1.97486618706235e-05
-2.90914986578436e-05
-2.05764195249908e-05
-1.08415664643954e-05
-1.03340753724255e-05
-2.46418706393008e-05
-2.60602193195045e-05
-3.85119326914362e-06
-1.73499692707159e-05
-1.30513394634071e-06
-1.59684591106706e-05
-2.78560982496949e-05
-1.43503179809046e-05
-1.06424349023893e-05
-3.3930725108627e-05
-2.08725245921934e-05
-2.53451526419316e-05
-2.81780273136842e-05
-2.91383666875814e-05
-2.91180590993773e-05
-3.34989689509424e-05
-1.18476018066534e-05
-1.41837462356784e-05
-2.60775017176272e-06
-2.15695647767621e-05
1.89833512522496e-05
4.72624649024474e-06
-2.11602662382448e-05
-1.42565764121089e-05
-1.65731841141051e-05
-2.49409758284156e-07
-1.11435331350736e-05
-2.12085072420991e-05
-2.38164033376935e-05
-1.88842516667567e-05
-2.63506230272914e-05
-1.26736686634069e-06
-2.79228913324884e-05
-1.6548654746812e-05
-2.77030677104622e-05
-2.87223907664488e-05
-2.40738258794731e-06
-1.18768872342732e-05
2.88185273165838e-06
-1.91312942386728e-05
-2.98699569939481e-05
-1.89407784899719e-05
-3.00824068888234e-05
-3.02149243109881e-05
-2.25429170886371e-05
-1.42886798647189e-05
-9.70556922014789e-06
-1.4986034621255e-05
-1.12309038191439e-06
-1.95692736792604e-05
-9.60841031176967e-06
-2.8712341195659e-05
-6.81755042830225e-06
7.98531787855017e-07
-7.43103722899273e-06
-2.41434140437188e-05
-7.04448104745701e-06
-2.46100486918744e-06
-5.07519565675519e-06
8.55631303516626e-06
-3.13422991876414e-05
-1.95549397144947e-05
-7.22754810154483e-06
-2.35387304239748e-05
-2.3217377687779e-05
-1.11367429341638e-05
-2.45141485875596e-05
-2.88026130281895e-05
-1.83573471142925e-05
-2.43969285153489e-05
-2.6573109781271e-05
-1.34613779434831e-05
-2.5393084657281e-05
-2.53236002880768e-05
2.28103153476156e-07
-2.85233266924481e-05
-9.39849978488398e-06
-2.12690984894821e-05
-7.8437824730695e-06
-1.44338301663672e-05
3.92295979551728e-06
-1.20546318437727e-06
-5.43647112365948e-06
-1.57448309608496e-05
-1.37582685389158e-05
-1.53532908367384e-05
-2.14853432086015e-05
-7.3010553823586e-06
5.10638352324859e-06
-1.72778531375694e-05
-2.41716943983138e-05
-1.29454404919607e-05
-2.58867334534065e-05
-4.88464486633915e-07
-2.4848843572037e-05
-1.9745718694672e-05
-8.37046627568721e-06
-5.32079633706081e-06
-1.39172283537502e-05
-9.41190651573265e-06
-9.40630697183017e-06
-1.56582840027065e-05
-1.25373839780731e-05
-2.18812849824027e-05
-2.29448872130535e-05
-2.26668134570701e-05
-1.56313023211588e-06
-2.99887339313427e-05
-1.44083063499476e-05
-8.66796087396109e-06
-5.97377497339461e-06
-1.38091002860785e-05
-1.52078073049678e-05
-1.8095642918453e-05
-2.09778383990433e-06
-2.26885659214092e-05
-1.31969967427865e-05
-1.4953715932737e-05
-1.34381955667201e-06
-5.63623705084842e-06
-1.40177638214376e-05
-4.57311824171532e-06
-1.34143200066678e-05
-1.17537409295748e-05
-2.57054783196487e-05
-9.49756306629014e-06
-1.25263482203759e-05
-2.36057183728359e-05
-1.02053018584249e-05
-6.32865559591852e-06
-2.54953099425187e-06
-1.59085774563174e-05
-1.90463689587592e-05
-2.00606304588528e-05
-1.31822029326502e-05
-1.17195023785118e-05
-9.03771271294393e-06
-3.15539644775482e-05
-1.96552856961678e-05
-2.71703853864871e-05
-2.34648674434072e-05
-2.17949894067828e-05
-1.52563619291848e-05
-2.4095415088951e-05
-1.4510043122149e-05
-1.91630512682967e-05
-3.22098579777945e-05
-1.63907240008462e-05
-9.07897807654834e-06
-1.92774519119829e-05
-1.10975515511328e-05
-1.25392596654709e-05
-1.44182504559816e-05
-1.47956951267619e-05
-1.34765300182434e-05
-3.16989813354848e-06
9.49070850711649e-06
-2.51323511418206e-05
-1.147494928241e-06
-2.81411104861542e-05
-3.71675752934887e-05
-4.38324496492858e-06
-2.32394646014239e-05
-1.46202752740466e-05
-6.60510744223315e-06
-2.48483824516795e-06
-1.0760025223276e-05
-2.98661462539113e-06
-2.08284390556691e-05
-1.89944368377123e-05
-1.84552678407314e-05
-1.94824328307281e-05
-1.7656065414917e-05
-7.1219737262724e-06
-1.20473943907373e-05
-3.4640288340524e-06
-1.61703346942041e-05
-8.31847947669729e-06
-2.9797995117102e-05
-8.34937583452057e-06
-1.85011437302942e-05
-2.67559914929151e-05
-1.08575223117262e-06
-1.26722801457791e-05
-4.3104821432045e-06
-1.33167495072759e-05
-1.37403781786366e-05
-1.41375224106673e-05
-1.2579569044628e-05
-1.65813497428827e-05
-2.52252250918652e-05
-1.77725491975551e-05
-2.64594289634952e-05
-2.50170877384751e-05
-2.24910949253736e-05
-2.844390706086e-05
-1.1346953641608e-05
8.24146397326272e-06
-7.71307603705437e-06
-1.1522694270319e-05
-3.09374625104548e-05
-1.94116223122031e-05
-4.7900311306683e-06
-1.56245280733245e-05
-2.17123997337339e-05
-5.51053338766437e-06
-9.91820661692991e-06
-2.10433770738458e-05
7.12452913550331e-06
3.48860029561857e-06
-1.40801407741611e-05
-1.32172698747821e-05
-2.98202429365481e-05
-1.60692754339399e-05
-3.3475829331497e-06
-1.48245624857999e-05
-2.19920908904645e-05
-1.68586187312844e-05
-2.05548137049872e-05
-1.86171916828854e-05
-1.77863024373404e-05
-7.48175955240511e-06
-6.7107824011972e-06
-1.02403436680185e-06
-4.3389645012732e-06
-1.16080494973729e-05
-2.28272494276661e-05
-1.64247403078157e-05
-1.00020462902857e-05
-4.30652859435557e-05
-2.52901198686297e-05
-8.58963199211656e-06
-3.20011429454271e-05
1.78714260242005e-06
-2.40226439471065e-05
-1.55002042789623e-05
-1.60568779146702e-05
-8.76901558681785e-06
-2.72024719237264e-05
-1.79480213899517e-05
-1.96581615226776e-05
-2.28228473503156e-05
-1.25561771354098e-05
2.65121368737457e-06
-1.36920645967865e-05
-2.52277689324122e-05
-3.05510861076828e-05
-1.91476774632194e-05
-7.85262227384791e-06
-1.54605382004995e-05
-1.64800172212337e-05
-1.10647438240547e-05
-1.24722303098087e-05
-1.78134668956915e-05
-3.38995939894361e-06
-2.70542145364207e-05
-1.67059661182234e-05
-3.04720108298675e-05
-3.17324755079075e-05
-6.29344340137313e-06
-2.40724177992994e-05
-1.35962021426647e-05
-7.89135495735988e-06
-9.82422406972397e-06
-1.19104786376239e-05
1.60155560611521e-07
-5.2238524406298e-06
-9.90590136540135e-06
-2.60040805608339e-05
-1.80637925500519e-05
-2.50189354251139e-05
-2.50959319703515e-05
-1.29208174647747e-05
-3.32956256987302e-05
1.23600877321149e-05
-7.06786284401064e-06
-1.03814253047078e-05
-2.03466059588783e-05
-2.90666137097002e-05
-2.24189486171602e-05
-1.77786584801094e-05
-2.65048139567256e-05
-2.51245343869061e-05
-2.22287619724959e-05
-1.9634289632473e-05
-2.64635371848253e-05
-2.67138158035809e-05
-1.66074519941657e-05
-1.42124777604604e-05
-1.83973896344784e-05
-9.17107420014054e-06
-1.59076248257651e-05
-2.54445776950924e-05
-7.57657997349737e-06
-1.64148409654526e-05
-2.2223203136851e-05
-2.01116209905188e-05
-7.61915967646562e-06
-3.35417455972999e-05
-2.56455564311395e-05
-2.34027624161504e-05
-2.06966406661285e-05
-2.49612818121819e-05
4.70158716902059e-07
-1.10819921295853e-05
-2.13463960514141e-06
-1.23598193126176e-05
-7.08823697611203e-06
-1.77310732765697e-05
-2.78054960409611e-05
-1.91964760283557e-05
-2.27199589482607e-05
-1.30866016466716e-05
-1.41279044098244e-05
-1.9623254084356e-05
-1.81811497764276e-05
-2.64483222886087e-05
-6.26706920922991e-06
-1.42258280390851e-05
-6.29085886354484e-06
-1.83946140568e-05
-1.89827277200181e-05
-1.75106704380252e-05
-2.54412217466562e-05
-3.49145804935093e-05
-8.65496381194408e-06
-1.50949498883882e-05
-2.16287567067292e-05
-2.28773713407973e-05
-1.12269928983978e-05
-3.59833351775371e-06
-8.69263287634603e-06
-1.90455678626749e-05
-2.10220915016159e-05
-1.13840598869626e-05
1.78126900763376e-06
-2.50976722715162e-06
-1.33706474832066e-05
-1.62744623578077e-05
-9.67305079864916e-06
-4.13576060895837e-06
-2.13195823174409e-05
-8.56977917466129e-06
-1.85706269963817e-05
-2.47047593833441e-05
-9.17755731264592e-06
-1.84652569976917e-05
-1.1161606767399e-05
-2.82314706248955e-06
-5.56995720030124e-06
-2.04076838542856e-05
-5.93702800561776e-06
-1.21320462072965e-05
-2.47962830905633e-05
-2.36754152216691e-05
-2.58441840302614e-05
-1.17042755820797e-05
-5.7679482183156e-06
-1.12088094759077e-06
-7.9602512458844e-06
-2.49979462912488e-05
-3.05202676197896e-05
-1.54753307851427e-05
-1.58629594446244e-05
-1.65277967831484e-05
-3.68619636455571e-05
-1.5192820692728e-05
-1.83618813182121e-05
-2.15016284286953e-05
-1.08069841557286e-05
-2.49570629874405e-05
-5.51092691419016e-06
-3.43211762434376e-06
-1.85281022826321e-05
-2.50243848128418e-05
-1.01198229724547e-05
-1.56591765292158e-05
-1.20446562587214e-05
-1.29067466894896e-05
-1.86429732255452e-05
-2.04753076082312e-05
-2.13070217945703e-05
-2.55831482321231e-05
-3.45614772066068e-05
-3.32639410240369e-05
-1.48486691340547e-05
-6.41933876596507e-06
-2.06143076776035e-05
-1.73019129510591e-05
-1.98817338194163e-05
-7.17185833799091e-06
-6.73955696638336e-06
-2.12596180876923e-05
-1.75743245262282e-05
-1.5522112239749e-05
-3.28799267088799e-05
-1.61776085292378e-05
-5.65943328548508e-06
-1.74794560772199e-05
-1.01195776351012e-05
-5.10126974188572e-06
-1.67705893253837e-05
-2.39922972142991e-05
-1.27793504334581e-05
-1.55607392702494e-05
-2.2274794770379e-05
-2.80359798544105e-06
-2.7452869983125e-05
-2.94375479549362e-05
-5.09057258374852e-06
-1.4168768486917e-05
-2.24612649293274e-05
-7.08780462443046e-06
-5.00570272130792e-06
-1.3161150054995e-05
-4.64778674428278e-06
-2.52056762647697e-05
-6.3564961294666e-06
-4.56159162429975e-06
-9.28748773379606e-06
-1.43186551856142e-05
-9.40082792210951e-06
-1.07699194033201e-05
-2.74812482567138e-05
-8.50635364924788e-06
-1.07437476178225e-05
6.88081733269289e-06
-6.43826966224641e-06
-1.82315652091982e-05
-1.96568489431615e-05
-8.9739533424719e-06
-2.27508137802748e-05
-7.82722610012959e-06
-1.93682572282428e-05
-1.80696714252025e-05
-1.09446468968933e-05
-8.54111194050285e-06
-1.50949502338417e-05
-1.58049533336675e-06
-2.13279550419585e-05
-2.46376442165161e-05
-3.60242814422958e-06
-2.16730192892333e-05
-2.10827835924325e-05
-2.79181554272229e-05
-2.05805680030253e-06
-1.23648658526152e-05
-1.47320424146043e-05
-1.15731426666128e-05
-3.05077654726389e-05
-1.02864890052964e-05
-1.80582177411044e-05
-2.11993176145076e-05
-1.62924590433665e-05
-2.65083383115705e-06
-3.40160588489996e-05
-2.132092740731e-05
-1.5881005958709e-05
-9.46988213871168e-06
-2.34455832711144e-05
-1.44030202782953e-05
-1.26378842408149e-06
-2.36534343928949e-05
-2.4016801975518e-05
-1.71248801475341e-05
-2.73319066802579e-05
-1.47343081054046e-05
-1.57257803787536e-05
-3.12178661721853e-05
-1.55389700037021e-05
-2.42331773787657e-05
-2.34146137147194e-05
-1.01477120648897e-05
-9.32305498023533e-06
-1.13310827692241e-05
-8.44857769722867e-06
-9.8372527752532e-06
-9.6030907874356e-06
5.33792147650868e-06
-1.6614339179409e-05
-8.27941713709024e-06
-3.24331073458831e-05
-2.61840059832018e-05
-3.25539821432735e-05
-1.0030795616499e-05
-2.39283538819262e-05
-2.90923386494715e-05
-1.70815779164724e-05
-1.78783009729969e-05
-5.63396714674307e-06
-1.55958129343682e-05
-2.58749429743732e-05
-2.64055856552637e-06
-2.49204617067299e-05
1.86812773618296e-06
-1.27748091129572e-05
-1.7102760224697e-05
-1.2095075380336e-05
-2.4152511327831e-05
-1.17323767464374e-05
-1.27582828665836e-05
-1.98969720768822e-06
7.86787845506458e-07
-2.58608515734218e-05
-1.22778662100639e-05
-2.01804321609344e-05
-1.18988568849274e-05
-2.90273472336283e-05
-3.46211912012077e-05
-1.89357737459062e-05
-1.2998062661525e-06
-2.30659142027012e-05
-1.31657696760038e-05
-2.75524620957075e-05
-1.98481273590512e-05
-3.37012733994375e-06
-1.65132424693969e-05
3.1264698150872e-07
-1.66395116423155e-06
-2.76614478668431e-05
-1.21447831311156e-05
-6.64643315316683e-06
-5.43597245436422e-06
-1.09450998306423e-05
-7.25073804529501e-06
-1.87948284364341e-05
-1.97381053233876e-05
-1.08179972116625e-05
-7.64417786018377e-06
-6.11846134525306e-06
-6.94058436779574e-06
-2.10601102015316e-05
-9.03538294023616e-06
-2.28489390193467e-05
-1.17633796079997e-05
-2.75296175088389e-05
3.47808762011228e-06
-9.85947814287021e-06
-1.72357365004851e-05
-1.17634651844464e-05
4.62389739237089e-06
4.831141524494e-06
-7.83275359041054e-06
1.11779473923617e-05
-9.13188179392764e-06
-1.92134787653983e-05
-1.7967695998051e-05
-1.44403657616391e-05
1.70822878835287e-06
-2.49449527530685e-05
-2.86207163375338e-05
-1.64871419968013e-05
-1.60346768027771e-05
-1.37836338780646e-05
-8.52124387760623e-07
-1.64986006621404e-05
-1.37954497904985e-05
-7.3351155048315e-06
-9.36638067764156e-06
-1.39506980831244e-05
-9.60021258229381e-06
-2.57201271948031e-05
-1.32317333651836e-05
1.01643365731425e-06
-1.92264048316095e-05
-1.74764026343427e-05
-3.4762359438571e-05
-1.10525897193526e-05
-1.77305821762511e-05
-1.52912339744782e-05
-1.0557635952316e-05
1.65489370809688e-07
-2.46638266405836e-05
-9.68724473234745e-06
-1.06125409253519e-05
-8.69603072318924e-06
-2.59517255985534e-05
-6.38500183455981e-06
-2.60633183791442e-05
-6.08294114644709e-06
-1.69884716367598e-05
-1.08307448199713e-05
-1.17841600456716e-05
-5.82269406494656e-06
-2.2616920987593e-05
-6.36327174471427e-06
-2.47401187472996e-05
-9.11106659627672e-06
-1.78680163538886e-05
-1.48061107934013e-05
-8.99614809892536e-06
-8.08225882253934e-06
-8.32468674465216e-06
-1.3560382514308e-06
-2.18485226066797e-05
-2.02577942095198e-05
-8.06949241998937e-06
-3.39719004526799e-05
-1.11564974249212e-05
-2.66998695805084e-06
-4.67413160112682e-06
-3.06461893654411e-05
-1.09048896754256e-05
-2.25099113139135e-05
-1.49716233748257e-05
-2.76335778153903e-05
6.13937437946804e-07
-3.40429952585743e-05
5.0301500973088e-06
-2.26822863835282e-05
-1.21074310978359e-05
-2.91532460907806e-05
-2.88150299399701e-05
-1.8831887831322e-05
-6.31309159594993e-06
-4.58427515095005e-07
-2.33922007445577e-05
-7.90526109374493e-06
-1.51024853465377e-05
-7.43833216383339e-06
-1.98846081430318e-05
9.21820223813284e-06
-5.5733420168886e-06
-6.48919131917219e-06
-2.135957084586e-05
-1.60962518437483e-05
-2.10817932622096e-05
-7.03645886714243e-06
-1.32085343989082e-05
-1.35209084151731e-05
-1.27536265169215e-05
-2.3985308025202e-05
-2.19794643016709e-05
-1.55578310701891e-05
-2.86236948276692e-05
-1.93462667763508e-05
-1.19637440744564e-05
-1.26944602547247e-05
-2.90271831846129e-05
-1.79636370686329e-05
1.08017626157771e-06
-1.93710341094206e-05
-1.58313698750707e-05
-1.43151841806194e-05
-5.29438410697923e-06
-2.76268401291265e-05
-1.95819213799734e-05
-4.36833721734892e-06
-4.69547933702097e-06
-2.94629965081863e-06
-1.05725616322086e-05
-2.09491062958181e-05
-1.10759777977493e-05
-3.77289848190452e-05
4.29929405279574e-06
-9.81167880084841e-06
-1.11718400805771e-05
2.59060709594887e-06
-7.56675720977048e-06
-9.25988533919641e-06
-1.06383354743498e-05
-9.95455493443203e-06
-1.64619626030447e-05
-8.87879570336904e-06
1.07402589476673e-06
-1.02317767678621e-05
-3.22149696050037e-05
-2.42363419107993e-05
-8.07457254526654e-06
-1.10875245953868e-05
-1.68018577623979e-06
-1.8314602493147e-05
-2.40578982471123e-05
5.28357115754374e-06
-5.65955875260824e-06
-3.88010267241155e-06
-2.64051312958719e-06
-1.75435800224758e-05
-1.29525076557581e-05
-4.46036192148602e-06
-2.13446344132678e-05
-2.49390241906247e-05
5.40731891030671e-07
-1.58697676542031e-05
-2.92314655349233e-05
-1.14021930766756e-05
-2.84841679927949e-05
-1.71968526950973e-05
-9.67119413845741e-06
-1.73097576839968e-05
-1.84668054308087e-05
-2.15070555689774e-05
-2.52581316764511e-05
-1.23135123409747e-05
-2.01544738538263e-05
-2.9521692871984e-05
-6.89432801814678e-07
-2.72632180043303e-05
-3.49268452052405e-06
-2.0068178046814e-05
-1.09478059337682e-05
-8.29529583384593e-06
-1.71848376954296e-05
-2.62003911441268e-05
-1.0929992134757e-05
-2.19939417203037e-06
-1.70113271149137e-05
-2.0552358420745e-05
-2.17144841801669e-05
-2.30462032924723e-05
7.31669996985467e-06
-1.27101943988335e-05
-1.62775281338857e-05
-2.60913362747142e-05
-1.40547098511489e-05
-1.66839060695977e-05
-4.26174719246261e-06
-1.72755494380339e-05
-1.48089329984867e-05
-8.38088029768722e-06
-1.17450706546902e-05
-2.41077409804264e-07
-1.4596938508186e-05
-1.25289966919705e-05
-9.59713107356634e-06
-1.58522229002536e-05
-1.36603234827415e-05
-1.412499463279e-05
-2.52121526018527e-05
-1.62958602986283e-05
-1.42704019450112e-05
-3.1214244539868e-05
-2.01762187731099e-05
-2.32855319659657e-05
-1.41172430829081e-05
-3.39285615603887e-06
-5.6403199819742e-06
-1.81121836975446e-05
9.32061553892248e-06
-1.6066289615041e-05
-4.95702157940743e-06
-5.68916991609555e-06
-7.83290900978367e-06
-1.81922032969947e-05
-2.12452700989299e-05
-1.18212843951139e-05
-2.18062770961343e-05
-8.15244045101803e-06
-1.10446639057772e-05
-1.68196433931327e-05
-1.2876716061552e-05
-2.54489873298289e-06
-2.15609397558404e-06
-4.08081156327736e-05
-1.78635946162591e-05
-3.45729832342785e-05
-1.60738542713927e-05
-2.76069910274124e-05
1.15731225355898e-06
-2.41398199034066e-05
-2.87755447859574e-05
-3.32053896314563e-05
-2.26952701289327e-05
-1.76997605634654e-05
-3.73809927113751e-06
4.05190533620727e-06
-2.75324289501766e-05
-2.63947764948368e-05
-4.73778126596652e-06
-1.75853480759068e-05
-1.67947152586833e-05
-1.18198330302356e-05
-6.86328763719182e-06
-1.02578158106099e-05
-1.42095523700623e-05
-1.52154185317929e-05
-2.82996544402025e-05
-1.6998116894887e-05
-2.13136545804762e-05
-2.25610111620775e-05
-1.44748265951163e-05
-2.0662873261095e-05
-1.12681230899118e-05
-3.56691450422707e-05
-9.22151355451253e-06
-8.80685768234111e-06
-4.89281310467779e-06
-1.04134361797639e-05
-1.38125026991829e-05
-1.57490541556834e-05
-1.94891439559106e-05
-1.7653678445398e-05
-6.779777676571e-06
-1.43388815183522e-06
-1.0511456222165e-05
-1.6611802858224e-05
-7.55597419208461e-06
-7.65826645647127e-06
-8.92446368648167e-06
-8.28990603855872e-06
-1.80480817641987e-05
-1.10011633619156e-05
-2.27247567845942e-05
-2.35990246500611e-05
1.11121754291388e-06
-2.50371815881431e-05
-2.07692190647184e-05
-2.23137884887767e-06
-1.09179394463565e-05
-1.82085405921186e-05
-8.65677641988751e-06
-1.85192878867707e-05
-3.37053653586812e-05
1.99421855253416e-06
-9.5351972349248e-06
-2.95583561156099e-05
-1.54657294234454e-05
-1.45483172008593e-05
-2.2705112394021e-05
-2.76932669676293e-06
-1.31028145868975e-05
-1.05820472659416e-05
-4.06500516481242e-06
-1.84260266943985e-05
-2.3647427902012e-05
-1.26826398977718e-05
-2.49740385297297e-05
-1.65861328966492e-05
-1.15857261065939e-05
-8.73413675001051e-06
-1.92812082293403e-05
-9.08652703354358e-06
5.41053868121525e-06
-8.22955819225312e-06
-1.54538617229516e-05
-8.5514162240064e-06
-2.58691928445324e-05
-1.21211703203857e-05
-2.63042859945789e-05
-2.80413041864199e-05
-2.16477591876382e-05
-1.39619514481731e-05
-7.88461732050486e-06
-1.89774512002189e-05
-6.81073504071014e-06
-1.06135619404705e-05
-2.74547622401371e-06
-7.61456167940391e-06
-1.0461096498482e-05
-1.04710461180817e-05
-1.84936207912669e-05
-2.8128409197278e-05
-1.86260202380227e-05
-1.28709160576141e-05
-1.97456296840704e-05
-1.92737828688288e-05
-1.76744927644119e-05
-1.21233913207292e-05
5.75457995166047e-06
-3.06978588955131e-06
-2.06230887497026e-05
-1.02635083589788e-05
-1.33727147277848e-05
-6.05342924249353e-06
-8.90179316970735e-06
-8.42395143271423e-06
-1.27611967912399e-05
-1.56557865600904e-05
-1.98982254787769e-05
-2.47483933017648e-05
-1.0412712342023e-05
-2.46397357703843e-05
-1.98751250847451e-05
-2.0016640647018e-05
-1.29888589527488e-05
-1.15871010084252e-05
-4.36006134830195e-06
-2.88413428992272e-05
-2.42657856233685e-05
-1.91711567943172e-05
-2.75681337303487e-06
-1.56477624968218e-05
-1.49150818681067e-05
4.67255405135983e-06
-2.02907714121271e-05
-1.79942294804709e-05
-2.99388424122749e-05
-1.27611160352736e-05
-2.38991735380417e-05
-1.42679169858972e-05
-1.59487919521138e-05
-5.40646596520484e-06
-1.23235139946904e-05
-2.3435075887783e-05
-2.02972697037553e-05
-1.69580949224416e-05
-1.63467335354543e-05
-2.43890816336874e-05
-5.87113761459751e-06
-6.81929582358328e-06
-3.1750582931967e-05
-1.81474130439279e-05
-4.60618902475588e-06
-1.29496630969364e-05
-2.21209969077492e-05
-1.43366824226328e-05
-3.79933427486176e-06
-6.31021850720183e-06
-2.3347809711704e-05
-1.53023197431087e-05
-1.2496112815275e-06
-1.68948310544555e-05
-2.05695408588351e-05
4.04250677329927e-06
-1.44547904678189e-05
-2.28001990673704e-05
-1.71045505267592e-05
-1.36012039265945e-05
-9.75961822213209e-06
-8.5584648664019e-06
-1.91132470960012e-05
1.22391674964431e-07
-1.2470735396194e-05
-1.29410141140512e-05
-1.55519198549674e-05
-1.61117738204949e-05
-6.92742090263383e-07
-1.06921924657869e-05
-2.42735263550315e-05
-2.50069492288085e-05
-1.67623020993464e-05
-3.09589839820589e-05
-2.17156144658374e-05
-2.86708449835738e-05
-5.14832892382608e-06
-7.47612223417548e-06
-2.98569835733035e-05
-1.18045778470993e-05
2.53509876651646e-06
-1.41262243477537e-05
-1.83679573708932e-05
-5.65242220936784e-06
2.0530365577589e-06
-1.50040442804216e-05
-2.79026373794612e-05
-2.8044788310946e-05
-1.30118623288412e-05
-2.87382419851275e-05
-3.62725126237453e-05
-1.47601089517145e-05
-1.09967104620302e-05
-7.71460009882497e-06
-7.74998055254693e-06
-1.52906519980107e-05
-2.07639285877455e-05
-1.66675729735872e-05
-2.24909511318699e-05
-1.2040849795254e-05
-1.76217978183919e-05
-6.00648080127705e-07
-2.05761644196151e-05
-9.87821339888462e-06
-7.06312639510618e-06
-1.80300903148059e-05
-2.82243211088827e-05
-6.48436060380196e-06
-8.62292185983054e-06
-5.38693826730276e-06
-9.51457026502573e-06
-1.24103910098193e-05
2.79654989678492e-06
-2.56930877790697e-05
-1.73998019159226e-05
-5.83171310228324e-06
-2.21252884326698e-05
-1.1792267547171e-05
-1.31696883310046e-05
-1.06253094487174e-05
-1.52261022734754e-05
-8.21121364543926e-06
-1.63541452455312e-05
-1.46457244642931e-05
-1.15577593483019e-05
-1.26842927843921e-05
-1.62631509438256e-05
-2.2058294063984e-05
-1.34445063736976e-05
-1.97103210146696e-05
-1.42509869745493e-05
-1.74731345237486e-05
-1.24636962245934e-05
-7.72283499540068e-06
-4.09843843862434e-05
-1.53823461678956e-05
-4.77356914122763e-06
-1.36395258035542e-06
-1.89074036333645e-05
-1.00502375249704e-05
-8.26462214313945e-06
-2.26719242338556e-05
-2.4577029047697e-05
-1.31306474348378e-06
-1.58560635385008e-05
-1.78776695780229e-05
-1.80827737485278e-05
-1.40136807696098e-05
-1.52672817289489e-05
-1.62751611955286e-05
-2.56884955157983e-06
-1.00160398669929e-05
-2.64333226907221e-05
-1.72422013683937e-05
-1.08230280328459e-05
-3.92971901943706e-05
-7.50694580209185e-06
-1.16064979419544e-05
-3.54879366450855e-06
-2.23198162681838e-05
-7.31873028748331e-06
-2.0433821493627e-05
-1.41701258907374e-05
-2.45124016787771e-05
-4.28062352364472e-06
-2.54926700054255e-05
-1.87717095048673e-05
-3.06412688134247e-05
-1.36721219121224e-05
-1.66352981445673e-05
-2.36716269779054e-05
-1.13866250007485e-05
-2.23390872995354e-05
-1.38734314126127e-05
-2.35949573737642e-05
-9.92840090856053e-06
-6.68852107341631e-06
-1.13242440192202e-05
-1.02776217162898e-05
-6.86915466450609e-06
-2.52082242634278e-05
-1.23204452846954e-05
-2.61235746886305e-05
-1.74912725709812e-05
-2.67766345880654e-05
-2.18544396593974e-06
-5.63448191794269e-06
-1.3288222174693e-05
-1.59526586077711e-05
-8.68443815369866e-06
-1.64328445659954e-05
-2.09177470495105e-05
-1.74332645593014e-05
-7.80032611471325e-06
-3.19294766607932e-05
-1.9789939124339e-05
-1.93291917607524e-05
-1.50006075056088e-05
-1.46306845468008e-05
-1.65934814462358e-05
-1.49632829677664e-05
-1.58764198377277e-05
-2.44721936063908e-06
-1.17904648556618e-05
-1.37840005590771e-05
-1.65556840095125e-06
-1.51386032404884e-05
-6.24367733712277e-06
-2.83230351334288e-06
-1.45255530754446e-05
-1.64371662932927e-05
-1.95765509475405e-05
-8.15980803487788e-06
-2.707022403424e-05
-1.48795865705789e-05
-1.38464888424589e-05
-1.84360676628392e-05
-2.11919253532354e-05
8.32970733767416e-06
-2.33122771519517e-05
-1.7402529940707e-05
-4.98223859862471e-06
-8.05158096909652e-07
-1.27590699209897e-06
-1.59220566425697e-05
-2.0870896151415e-05
-1.33621517409947e-05
-1.08417868848816e-05
-2.96029338663554e-05
-5.60643906390881e-06
4.51124045645944e-06
-2.965270600087e-06
-6.36889774362591e-06
-2.76129041744327e-06
-1.69900972442165e-05
-2.33900846376687e-05
-1.39733656073432e-05
-1.42218054120909e-05
-2.39221760185323e-05
-2.65930484489693e-05
-2.50603814272362e-05
-1.49972723212231e-05
-4.99216117015092e-06
-8.70129349054908e-06
-8.08231979525404e-06
-1.08149567758746e-05
-1.81737364628737e-05
-1.44501751418394e-05
-1.58121068843221e-05
-2.44975595748059e-05
-2.23117970622216e-05
-1.89647494431276e-05
-2.04595588019704e-05
2.55455198264236e-06
-8.24800687595305e-06
-1.31454237625588e-05
-2.22012501003828e-05
-1.04522183859694e-05
-2.72064425461575e-05
-1.538172969199e-05
-2.26780425018539e-05
-3.67538803475798e-05
-7.21717885005732e-06
-6.07636649887974e-06
-2.82671521383112e-05
-3.12340002618923e-06
-1.68534328928382e-06
-1.7682737884431e-05
-1.93258262565736e-05
-1.70132103141417e-05
-1.2444370758748e-05
-2.30167691977895e-05
-8.4668721840274e-06
-2.30548928684214e-05
-8.64309749962294e-06
-7.98461416755665e-06
-1.38289856646903e-05
-1.72805195728505e-06
-1.00891916993285e-05
-2.99302445075158e-05
-3.37581259254176e-05
-2.37184364777885e-05
-1.11245753298565e-05
-8.29786632218659e-06
-1.13771025999874e-05
-1.66013838619511e-05
-1.15656821144766e-06
-4.71386176998476e-06
-2.03996888478774e-05
-2.07629227373173e-05
-1.50019172307487e-05
-2.68158992115768e-05
-1.34081255099426e-05
-1.45360906990693e-05
-2.43451205868492e-06
-1.93664255269399e-05
-9.7508792349534e-06
-1.21173474048669e-05
-2.35936247490521e-05
-1.01386010569175e-05
-1.54469525774214e-05
-3.31377316172404e-05
-4.02432582858963e-05
-1.82985991009922e-05
-1.90131431280288e-05
-1.70972748274661e-05
-1.40535503313096e-05
-1.36803464001203e-06
-5.95843496841233e-06
2.92627383225087e-06
-3.52408927083225e-05
-1.37041241296934e-05
-1.80538313084043e-05
-9.43056142284832e-06
-1.20650397622551e-05
-1.14802059388055e-05
-1.88578174392927e-05
-2.98427101780044e-05
-3.1095585781147e-05
-1.84693532696671e-05
-1.71396407023953e-05
-1.8422433630019e-05
1.77596894429792e-06
-2.13270261204391e-05
-8.30776120343222e-06
-1.10679156291641e-05
-2.95339079019784e-06
-1.36756431169136e-06
-1.05506869208428e-05
-1.78700014468201e-05
-2.73360732822975e-05
-8.13560663193223e-06
-1.01743982148542e-05
-4.04067463518396e-06
-3.22411060794755e-05
-1.39766619119661e-05
-9.61193645611281e-06
-1.18362312810243e-05
-1.95202865293518e-05
-1.84747426424808e-05
-2.79682526202369e-05
-3.41491630356594e-05
-1.28415406959379e-05
-2.13559185009522e-05
-8.17127685271547e-06
-2.59372771790682e-05
-3.23696037661169e-05
-1.82390673615845e-05
-2.01259944848342e-05
-1.30794512285131e-06
-3.04031200492061e-05
-3.70605417417795e-06
1.51903720239158e-06
-8.89244111790737e-06
-4.67308014501298e-05
-1.41009489998168e-05
-2.91390393878803e-05
-2.38190135220577e-05
-1.44097115564e-05
-1.26671491507814e-05
-1.65198890831331e-05
-2.7465069631537e-05
-1.72465755102713e-05
-2.15278772246845e-05
-6.17844481924846e-06
-2.62789580070477e-05
-3.50820904877073e-06
-6.42159110473597e-06
-1.9227912883026e-05
-1.36111921749735e-05
-1.7663697583085e-05
-2.60040400997273e-05
-2.67864312198419e-06
2.32704816788252e-06
-2.54258078672969e-05
-8.38100099212697e-06
-5.59465733913901e-06
-1.81005366619486e-05
-1.83678479823362e-05
-1.31320392513844e-05
-2.31907919972648e-05
-2.03820404244046e-05
-1.47019706523011e-05
-7.79671839163199e-06
-1.46718250700417e-05
1.15035980880196e-06
-2.59524313822094e-05
-1.44408979479943e-05
-5.51638987808378e-06
-1.86797975140427e-05
-1.91889752984999e-05
-1.76995070214428e-05
-3.23210069189069e-05
-3.3030252076264e-06
-6.45413660901783e-06
-1.91235405067579e-05
-2.94682395569807e-05
-7.379076744065e-06
-2.81777805041451e-05
-1.96939938869987e-05
-9.51220972329279e-06
-1.97486459606655e-05
1.1284730487221e-06
-2.18112541929717e-05
-8.11670965321538e-06
-8.82275282331902e-07
-2.09859405868687e-05
-1.58444865028526e-05
-1.85758594849615e-05
-1.61604560934508e-05
-3.95807476932189e-06
-2.21172422088225e-05
-6.37996185220715e-06
-1.94021231868429e-05
-1.8829943547393e-05
-1.88791027841777e-05
-1.84125011168943e-05
-2.71658484922899e-05
-1.7545470119854e-05
-9.67077200737594e-06
-1.03579171793323e-05
-1.68077253674768e-05
-1.40803583066786e-05
5.59572230832996e-07
-4.2241964963745e-06
-3.66012923721174e-05
-4.79831747008875e-06
-2.09655449518143e-05
-3.34822588339308e-05
-2.15443493125365e-05
-2.2679199570474e-05
-4.41604269054806e-06
-1.84994731192591e-05
-1.69252945761894e-05
-2.64603669082464e-06
-2.22342622816564e-06
-1.91388879234313e-05
-2.23137325177763e-05
-2.0441802080193e-05
-2.25152191043733e-05
-3.32554063400642e-06
-9.15640374107046e-06
-2.25767874496573e-05
-1.65882200276378e-05
-2.37855004713096e-05
-1.27964162646751e-05
-7.99335272867389e-06
-2.17943321801197e-05
-2.66231540180752e-05
-6.77383999243747e-06
-1.03416900709638e-05
-2.43007097040577e-05
-1.07476529249782e-05
-8.05785952107019e-06
-1.27283296806295e-05
-2.47801510459714e-05
-1.99294696194223e-05
-2.41740804901362e-05
-1.63129740628217e-05
-2.25889297611557e-05
-2.06361104869527e-05
-3.59924394533306e-05
-3.1108470019283e-05
-1.5180770121899e-05
-1.2282168292189e-06
-2.45096349571161e-05
-2.26235115947288e-05
-3.59602889390193e-05
-1.16833191151248e-05
-1.85567237185521e-06
-3.0848701019937e-05
4.5502015362586e-08
-1.79695511761544e-05
-9.85234619286702e-06
-1.77396054535465e-05
-1.97225958520906e-05
-1.55912005135139e-05
-4.33600855346136e-06
-8.70743979402658e-06
-2.01017871587947e-05
-2.17419573806811e-05
-1.83131419459041e-05
-1.50460625673791e-05
-1.23867488909182e-05
-1.37702342475112e-05
-2.55452745907987e-05
-1.82719276114699e-05
-1.70705344739707e-05
-8.6180902004036e-06
-4.4813925126812e-06
-2.67926692451256e-06
-1.60129929795218e-05
-9.96937122635281e-06
-1.32023655360264e-05
-1.13334896967772e-05
-8.55958788850309e-06
-1.1022147672711e-05
-3.32080171054965e-05
-1.00988331789755e-05
-1.83403094219213e-05
-1.1950072897784e-05
-1.3292808974881e-05
-2.41063315056041e-05
-2.42178526397866e-05
-1.02299655850068e-05
-3.24021154348257e-05
-1.64070009087748e-05
-2.49369411477725e-06
-8.52945584006295e-06
-1.72121042277554e-05
-2.56818012381326e-05
-6.33653769463165e-06
-2.42209943280586e-05
-1.40336581109975e-05
-2.57273581497594e-05
-1.48833135108113e-05
-1.47753453420644e-05
-1.4878038040007e-05
-1.39058067393467e-05
-2.40086180462275e-05
-7.9090074275499e-06
-1.1263580905603e-05
-8.3470326696704e-06
-1.04817847974895e-05
-7.90506596688737e-06
-1.59276102347525e-05
-1.90767768761804e-05
-1.5401231192081e-05
-9.44945249677895e-06
-1.12183646801684e-05
-1.28688413337831e-05
-1.68997374418953e-05
-2.81999713512546e-05
-1.98087588111445e-05
-1.09547337371858e-05
-1.13388415868838e-05
-7.30719113233939e-07
-8.72314390353307e-06
-3.0735494435771e-06
-2.32737066192541e-05
-9.65138709660829e-06
-1.75536790349892e-05
-4.78423815880041e-06
-2.31364881527222e-05
-1.62162805412702e-05
-1.28046765561165e-05
-2.29727689645591e-05
-1.12633246209398e-05
8.77929478066463e-06
-2.01126297834182e-05
-1.1036517155974e-05
-1.17542466508808e-05
-1.52696141247174e-05
2.90330300721119e-06
-1.068986214703e-05
2.55386841890154e-06
-1.53514570664314e-05
-4.31406954987544e-07
-1.82734008700025e-05
-5.41862519968831e-06
-6.90926335521626e-06
-1.11012076259136e-05
2.67005671142e-06
-3.02281917080234e-05
-1.08167623709497e-05
-8.14823128576109e-06
-9.76609328604794e-06
-2.9854861671903e-05
-6.30772614317171e-06
-1.45155737152677e-05
-9.17357730914628e-06
-2.77580262382937e-05
-2.33070144269612e-05
-3.59667105530621e-05
-1.26730630581514e-05
-1.1930252664374e-05
-1.11711308071593e-05
-1.18242775817331e-05
-2.94809481217394e-05
-2.00930418634228e-05
-3.73420573644786e-06
-1.60449145970254e-05
-1.74304971066802e-05
-2.22560635518587e-05
-2.12791812284167e-05
-4.94979987916201e-06
-2.78334576473929e-05
-3.0316058032329e-05
-2.39154196645254e-05
-1.28865979992872e-05
-2.62484885457678e-05
-6.54154828613892e-06
-1.29955804071306e-05
-7.35711591569788e-06
-2.19948525965539e-05
-2.58307890961496e-05
-1.24541553007865e-05
-3.72531298072763e-05
-1.4648048807635e-05
-1.28228062398485e-05
-1.29410874988968e-05
-1.3636516439831e-05
-1.23879671108605e-05
-3.39470279273617e-05
-1.72587400995889e-05
-1.43098183691896e-05
-2.26693744108102e-05
-1.88790521022661e-05
-2.09488183660131e-05
-2.77936820816816e-05
-2.90091173873839e-05
-1.3024458703741e-05
-1.72678458288385e-05
-1.64446727693185e-05
-1.21518771715418e-05
-8.26358599326004e-06
-1.21845025968276e-05
-1.39634857323548e-05
-8.57113088497549e-06
-2.70492286884575e-05
-2.72568726191257e-05
-1.15251581815261e-05
-2.51793681205518e-05
7.46763828478935e-06
-2.21201178734251e-05
-2.25497280379448e-05
-5.26448573909023e-06
-2.15355092861726e-05
-3.22765507060237e-05
-2.24468864751055e-05
-6.46541973957179e-06
1.48510140437705e-08
-1.99386176906814e-05
-1.6685731659152e-05
-1.55048001994691e-05
-1.38814607718569e-05
-1.78765382154584e-06
-1.75109424981012e-05
-1.0204519888753e-05
-7.50304247659341e-06
-1.23256688568507e-05
-1.42715782090829e-05
-2.01665495671753e-05
-1.15190074688187e-05
-1.67718586671233e-05
-1.58653746860972e-05
2.43146588636861e-07
-2.98921032019763e-05
-2.24603598887622e-05
-1.04478529992176e-05
-1.51415376248466e-05
-2.05550398442626e-05
-1.14774125298511e-06
-7.82030707443278e-06
-1.26161837071313e-05
-3.45901833731031e-05
-4.51368746596252e-07
-2.72853359214737e-05
-2.9409643824324e-05
-4.29606188456587e-07
-7.33391602089894e-06
-1.29458642388426e-06
6.44376176872323e-06
-1.68437552289434e-05
-1.93845038355198e-05
-7.55095874183408e-06
-1.99396507883612e-05
-2.36265550601106e-05
-3.26332972049269e-05
-1.84684710584988e-05
-6.95352117623473e-06
-2.25716952851993e-05
-3.60801723801035e-06
-1.16592515483229e-05
-1.27638956503145e-05
-1.8350804191514e-05
-1.73276710588842e-05
-7.70372871932815e-06
-1.8856810195342e-05
-3.84977494275366e-06
-1.63236004150383e-05
-1.66763815031506e-05
8.01265507083822e-07
-1.32814396978343e-05
-1.50919186962254e-05
-1.17000736636373e-05
-1.61038121796967e-05
-1.26390689017305e-05
-9.74667189970185e-06
3.02702239574491e-06
-1.68858714361241e-05
-5.4589336322753e-06
-1.42949172834437e-05
-1.71052804996912e-05
-2.80150497649347e-05
-2.16428139943153e-05
-2.08351996549575e-05
-2.0253936106456e-05
-1.34049730379427e-05
-5.90438238368272e-06
-1.57501919865772e-05
-3.11812289615423e-06
-2.04854526076275e-05
-2.78366267410727e-05
-1.67563385090874e-05
-1.84260174196861e-05
-3.21337384963083e-05
1.42812367893714e-06
-2.53613915690481e-05
-2.81179427044032e-05
-3.22715971518399e-05
-1.02252791050241e-05
-8.93885944023126e-07
-1.48608018155192e-05
-2.97313931867891e-05
-2.08784032068042e-05
-2.27527222608227e-05
-1.02726126049529e-05
-1.58528283203789e-05
-2.12694992351613e-05
-1.9017151213293e-05
-1.38486673114389e-06
-8.6888562611213e-06
-5.80956033234211e-06
-1.76551230329085e-05
-1.56201816776682e-05
-2.29050976796013e-05
-2.96657379871317e-05
-1.50782446127772e-05
-2.39742525474535e-05
-2.28040049407727e-05
-3.24256652267368e-05
-1.42218224213208e-05
-6.0662835511693e-06
-3.05942598863276e-06
-2.32369975670423e-05
-2.15680160307163e-05
-9.49897836040556e-06
-1.47899634596263e-05
-2.38810983352484e-05
-1.72192123316894e-05
-1.61882441173078e-05
-7.61106102088368e-06
-2.63086546010101e-05
-1.80330680691797e-05
-1.06371316808497e-05
-1.73732629044721e-05
-1.00773704013789e-05
-2.07943352432418e-05
-1.65814199142983e-05
-1.32450001427716e-05
-2.04243562586472e-05
-1.59653599061772e-05
-1.3338701003784e-06
1.04682912267406e-07
-2.22259297281974e-05
-6.73238472801394e-06
3.46457918843866e-06
-5.56574418709052e-06
-8.48659945486791e-06
-1.90238803583067e-05
-2.05092136780296e-05
-1.23305610490651e-05
-1.48930696357773e-05
-1.22725628830161e-05
-1.05169491456168e-05
-1.84476423113575e-05
-1.72347405131642e-05
-2.188325435853e-05
-2.14621291095645e-05
-2.32087406826283e-05
-2.5668801720196e-05
-3.38610062726629e-05
-1.91047756404738e-05
5.12626272844243e-06
-6.24047745765567e-06
-2.24967622982621e-05
-1.36868072705721e-05
-1.49705461816949e-05
-2.05892007527957e-05
-1.94973874583847e-05
-9.61616549037034e-06
-2.04866362692745e-05
-2.28867052991255e-05
-1.44969180391444e-05
-8.62784663404598e-06
-1.52127330307258e-05
7.86955748314411e-06
-3.08045526508163e-05
-1.69744116602099e-05
-3.82567573436971e-06
-2.81120470369958e-05
-3.07494828724403e-05
-2.53199497184826e-05
-1.95670121555523e-05
-1.26463559874548e-05
-2.21284355217954e-06
-1.00530442493255e-05
-3.23824080711656e-05
-2.29543222360337e-05
-3.60996402587185e-06
-8.34890157235302e-06
-2.05686844847465e-08
-1.06799827678695e-05
-1.71637315442712e-05
-1.59004138811394e-05
-2.44641171434763e-05
-1.54199534025272e-05
1.40318996473129e-06
-1.67648098330708e-05
-1.86841597557309e-05
4.51896810713454e-07
-1.34457295379574e-05
-5.9022473930469e-06
-1.76797877872981e-05
-2.02627313278927e-05
-1.77198780829273e-05
-1.32192778525404e-05
-5.79028018036599e-06
-1.28241377869839e-05
-8.14713528919075e-06
-1.46962769994351e-05
-1.69249212635489e-05
-8.49095625e-06
-3.30101937615565e-05
-6.64485606080413e-06
-2.95237550087878e-05
-1.06691827024693e-05
-1.01855368521372e-05
-8.59858219078617e-06
-3.0118800799133e-05
-2.11476520524717e-05
-6.61338070420586e-06
-2.16938806755581e-06
-2.4067396635164e-05
-3.59850231608795e-05
-1.51741808688367e-05
-2.85381800247958e-05
-1.54301264786005e-05
-1.10703101254772e-05
-2.22264646405374e-05
-1.7225469611952e-05
9.9103921330454e-06
2.85367856843419e-06
-4.98881279634919e-06
-3.40600275724761e-05
-3.07811727486733e-05
-1.44339533583853e-05
-1.8415755533388e-05
-2.46785884823655e-05
-1.47565197763615e-05
-4.70263953640619e-06
-1.39782472108865e-05
-1.83636793591879e-05
-1.11035587351075e-05
-3.45468105965226e-05
-2.5664489062679e-05
-2.47637372503782e-05
-1.28006147923939e-05
-2.53770787025342e-05
-1.70933827694971e-05
-7.58067246756075e-06
-3.04251938210127e-05
-2.95657784477744e-05
3.65103630976065e-06
-1.19115906499203e-05
5.68066928168982e-07
-1.31989946900682e-05
-2.15029544094606e-05
-3.05006412039905e-05
-1.39818330861155e-05
-1.40582887902923e-05
-1.48238848998602e-05
-3.09619727011402e-05
-7.16897564620899e-06
-2.39584218363776e-06
-3.87270321141586e-05
-1.93953279214501e-05
-1.57578614271463e-05
-1.54871476137468e-05
-1.30492640554714e-05
-7.74471442072738e-06
-1.94644873264221e-05
-3.63876744381235e-06
-4.35067072533545e-06
-1.11338935109908e-05
-1.0409557340797e-06
-1.06093584567929e-05
-3.89355935967334e-06
-6.67874479847258e-06
-1.99678927253983e-05
-1.25307297024941e-05
-1.55883130088358e-05
-8.88487643066277e-06
-1.95235330211066e-05
-1.02549112202302e-05
-9.21502446502766e-06
-4.72032234476524e-06
5.61026615893178e-06
-2.08204575395539e-05
-1.58095372900568e-05
-1.30444584606367e-05
-1.78801564840766e-05
5.39667591004781e-06
-1.50161982077308e-05
-2.34430514037076e-05
-2.01271832123808e-05
-1.91449262009119e-05
-6.32410736029599e-06
-1.30231792707307e-05
-3.53005312663777e-05
1.15283022513382e-05
-3.01600784684573e-06
-9.09733764639946e-06
-2.26578168643282e-05
-1.37891101815417e-05
-3.3407666079138e-05
-1.4412557699969e-05
-2.22445607880172e-05
-2.81220984982745e-05
-1.53812150295113e-05
-9.60709183646255e-06
-9.04210637768402e-06
-1.52347587740756e-05
9.01677542215469e-06
-2.08800860500021e-05
-2.70568208376928e-05
8.91405169017267e-06
-7.11657121933423e-06
-1.97396940776475e-05
5.2994849416511e-06
-1.82377316722759e-06
-2.79320142829546e-05
-2.81701234610541e-05
-5.57559749775338e-06
-1.45918043244505e-05
-2.14314786071259e-05
-1.13985909185327e-05
-2.36950489028066e-05
-2.48137712867822e-05
-1.2589383568136e-05
-2.43948686246456e-05
-2.70483505556354e-05
-2.26099402219662e-05
5.70315450760193e-06
-2.63939083144607e-05
-1.76984984380819e-05
-5.87285340036136e-06
-1.31384576242768e-05
-2.49893725316117e-06
-9.75226304821215e-06
-2.43115652988793e-06
-3.0733424727016e-05
-2.47742598294556e-05
-3.02164825853759e-05
-1.05709162245326e-05
-4.57104572018208e-06
1.18185472194936e-06
1.12993596801546e-05
-2.38484341447266e-05
-1.75123120494629e-05
6.32072681468508e-07
-1.63157648933603e-05
-9.29275915371815e-06
-1.23104359015975e-05
-1.20848942975227e-05
-3.06213958128764e-05
-1.4243512454068e-05
-3.26042486824784e-05
-7.52157115340855e-06
-1.83331917049284e-05
-3.25970912452626e-05
-1.79570381379008e-05
-1.74780158423334e-05
-1.89811872142274e-05
-5.23387936887883e-06
-1.19148237769693e-05
-1.71007085067631e-05
6.78372688110896e-06
-1.32695248803496e-06
-1.86583279681182e-05
-1.67817657120028e-05
-4.67185937139633e-06
-1.04840945275153e-05
-2.60376661622337e-05
-2.20986024736363e-05
-2.22648520653374e-05
-1.70421006184992e-05
-2.27977935720676e-05
-4.00166589891792e-07
-1.48952989437212e-05
-1.62656381793608e-05
-4.39982526135966e-06
-1.28029478023998e-05
-2.06297634703286e-05
-7.69445443870753e-06
-1.15089883904145e-05
-1.79743658217289e-05
4.17267686467414e-06
-1.30500716878055e-05
-6.23948734706004e-06
-1.75324142894693e-05
-2.49867852993894e-05
1.17921136136653e-07
2.78361097128877e-06
-1.25589804925496e-05
-1.50758345645191e-05
-4.66100069060051e-06
-5.40944221223814e-06
-9.25367679884786e-06
-1.76928964621826e-05
-1.02362938851825e-05
-6.71055139138798e-06
-1.26301134307968e-05
-9.24210982253133e-06
-1.99935505864121e-05
-3.03367449956435e-05
-1.56552209925283e-05
-2.40338114707401e-05
-2.1120250181602e-06
-6.71897682226635e-06
-1.49898900453626e-05
-2.55031825416843e-05
-2.58060508339809e-05
-6.91641597149148e-06
-1.08485471575551e-05
-1.43938403677075e-05
-9.28654424173027e-06
-2.50181471844659e-05
-2.97369869723036e-05
-6.17784200852884e-06
-1.92029137592435e-05
-1.5632503241841e-05
-1.73742511934758e-05
-2.44686138113412e-05
-1.41392041888568e-05
-2.00809152463269e-05
-2.4242173422558e-05
-1.37806380991393e-05
3.5692985186911e-06
-1.60287433434326e-05
-2.45006192255884e-05
-1.61014783557646e-05
-8.69163535218212e-06
-5.99954095324437e-06
8.90741353365952e-06
-2.0400139320893e-05
-1.58925180268595e-05
-6.90475273278767e-06
-5.66366400921544e-06
-9.88355955924898e-06
-2.59266523706195e-05
-2.33942764026713e-05
-3.22236421896285e-05
-2.53063136476881e-05
-1.08958334624985e-05
-3.04368302936159e-05
-9.35984794956501e-06
-8.86759038890523e-06
-1.80828528053499e-05
-1.18854256259379e-06
-2.53590659769093e-06
-2.56591188360972e-05
-2.15313032289873e-05
-2.2039688699916e-05
-1.01519004840363e-05
-2.90649119157376e-05
-7.89661011714485e-06
-1.13926670135713e-05
-6.06218810218607e-06
-8.41429680255967e-06
-6.36677107742054e-06
-3.01801098946286e-05
-2.24649119748436e-05
-7.85835812367781e-07
-9.26867980653622e-06
-1.02708810551142e-05
-2.20339209828932e-05
-2.15080000284386e-05
8.6441564506553e-06
-4.05629968527048e-06
-2.30146970367426e-05
-2.01469296319233e-05
-1.5450311457888e-05
-1.7692535776059e-05
-2.66555194005375e-05
-1.88036217179712e-05
-1.17612220652862e-05
-5.44534928997855e-06
-2.93034589981815e-05
-1.25617995017345e-05
-2.56971019959407e-05
-1.04955872956308e-05
-1.10385189261492e-05
-1.70940908528923e-05
-9.10750650576248e-06
-1.65990435550528e-06
-2.68924084725619e-05
-2.2160684523062e-05
-6.60886381599209e-06
-2.72131091605971e-05
-3.20764373669245e-06
-2.38079427669636e-05
-2.46366444269798e-06
-2.27570222413934e-05
-1.52990731039202e-05
-1.31350505348275e-05
-1.9446441704086e-05
-6.00562376085308e-06
-1.11877468251394e-05
-2.74158949033722e-05
-1.99708694605569e-05
-2.06498661040188e-05
-8.20703873401758e-06
-1.77044155449375e-05
-1.33504541597808e-05
-2.19973267802372e-05
-1.65423968196849e-05
-1.67009278859046e-05
-1.13448995461868e-05
-4.82012982948865e-06
-1.54278154162796e-05
-8.9931162694846e-06
-9.67740025487491e-06
-5.98581469100157e-06
-9.70711995457061e-06
-2.24876853791924e-05
-2.10397689478683e-05
-2.41220664662802e-05
-3.13904009961206e-06
-1.4068175311207e-06
-1.63788858504036e-05
-2.57172619045763e-05
-1.35915765665219e-05
-6.3461721153274e-06
-6.18858414331063e-06
-3.49608667433273e-05
-2.323040967911e-05
-1.20172380967839e-05
-2.28710512124055e-05
-3.96029761036953e-05
-2.30730893223114e-05
-2.85986132251703e-05
-8.47106500788427e-06
-4.5848232568541e-06
-1.61969937462255e-05
-2.8062835009694e-05
-1.7200821650125e-05
-9.38556764692433e-06
-2.22747517825172e-05
-1.92811070845642e-05
-7.29604543467619e-06
-4.05096983545961e-05
-3.59211916485319e-05
-2.06844921678816e-05
-1.61658152108355e-05
-3.27764233997781e-06
-2.4299243581032e-05
-2.84400358332879e-05
-1.40907013986251e-05
-2.75298682171356e-05
-9.08572040706696e-06
-1.61001336777424e-05
-2.66265068541578e-05
2.78592763114383e-06
-1.10973844602757e-05
-1.83512361376502e-05
-8.00930221303222e-06
1.09616400324911e-05
-1.51993352263615e-05
-1.97140617220576e-05
-1.43698256715228e-05
-1.25120323628734e-05
-1.7468006887309e-05
-2.47104966716192e-05
-3.1441934145827e-06
-4.3903744633245e-06
-9.50549705483332e-06
-2.53779523402998e-05
-2.30635908338387e-05
-1.3447552041212e-05
-8.89176953962087e-06
-2.85695357174836e-05
-2.38340528248008e-05
8.96392468674664e-06
-7.13691600836317e-06
-1.73965343369828e-05
-2.81293056805015e-05
-1.68979812820376e-05
-1.55638653127079e-05
-3.25325139517304e-05
-1.4785901323749e-05
-1.77073157221456e-05
-1.33353506490467e-05
-1.39066966959315e-05
-2.91889402944765e-05
-1.46948159352245e-05
-7.72339589141649e-06
-9.96373589883129e-06
-1.71745805573834e-05
-1.51510724281572e-05
-1.06290739232435e-05
-2.08213590967179e-05
6.77207020020229e-06
-1.68279983573993e-06
-1.91734238779148e-05
-2.04712371816403e-05
-2.54035729317105e-05
-6.73803339252887e-06
-2.37462866275104e-05
-1.36272390918565e-05
-2.65397081259462e-05
-2.47937521230979e-05
-8.1318730916812e-06
-1.36656492016655e-05
-2.34814481303923e-05
-1.02021511601878e-05
-2.0309858983147e-05
-2.74472315680636e-05
-1.72492837106307e-05
2.3837562628077e-07
-1.86578119271494e-05
-1.16413786756271e-05
-1.1048658415183e-05
-5.88280923690627e-06
-1.75801746929043e-05
-2.72862777235037e-05
-2.4028253967831e-05
-2.45024586250829e-05
-1.96403427730354e-05
-1.51770941193851e-05
-2.03003873513939e-05
-1.64046655094108e-05
-2.20381844373094e-05
-1.51831168084719e-05
-2.56605242948398e-05
-4.26511284114825e-06
-1.20071583625083e-05
-2.27118788182228e-05
-2.26230376131764e-05
-1.51726702513837e-05
-2.18641921500156e-05
-3.44954694074248e-05
-2.36512064199963e-05
-8.57578151512254e-06
-3.39435774651126e-05
-8.70876814211512e-06
-1.72773584443588e-05
-3.08939702640034e-05
-1.48759192890784e-05
-2.07140907836696e-05
-2.22351568875404e-06
2.97499982705465e-06
-3.56852239653957e-06
-1.82890285964422e-05
-1.59203553242531e-05
-1.81932477320664e-05
-1.65134528837645e-05
-2.03917408127864e-05
-1.95135829116717e-05
-1.39507044729271e-05
-2.12102595097763e-06
-2.1863063909406e-05
-2.88053795699315e-05
-1.3864211292506e-05
-9.79441806875618e-06
-2.9291144550804e-05
-6.51175904572123e-06
-1.22731071074907e-05
-1.94603978589968e-05
-2.05956027839488e-05
-1.75223862791068e-05
-5.51708783177473e-06
-7.03451232750314e-06
-3.16858813882568e-05
-2.52908399441878e-05
-1.73521509056238e-05
-2.61054334869231e-05
-9.22608887237567e-06
-1.74575577661373e-05
-1.53392287658473e-05
-1.628362940465e-05
-2.67238626447925e-06
-2.12662613416617e-05
-1.57168897224275e-05
-2.40114456430225e-05
-8.886834507368e-06
-2.74227141436945e-05
-5.02440869456141e-06
-3.43327454974218e-06
-1.37788802148414e-05
-1.40224508468026e-05
-1.99544937840688e-05
-1.1078797339906e-05
-1.11384696205401e-05
-1.29047772124707e-05
-1.47676706339903e-05
-2.23469125997909e-06
-1.22506142836906e-05
-8.09643467473516e-06
-1.46965548792152e-05
-1.9504419256738e-05
-1.76743303964758e-05
-2.11437234971813e-05
-4.5107436834194e-06
-2.72080063864166e-05
6.65344525176218e-06
7.01345503935228e-08
-2.0897652900017e-05
-1.99413738277548e-05
-8.1511025564781e-06
-2.80509573718992e-05
-1.14913186400875e-05
-2.73012040547281e-05
-1.63492522373266e-05
-2.52615463411588e-05
-2.32726188887205e-05
-1.54808800460159e-05
-4.92727043109496e-06
-1.64569898168106e-05
-1.16015013241668e-05
-1.20311088732034e-05
-3.50350512230923e-05
-3.40413500449736e-05
-1.73593170813928e-05
-4.06613821399608e-06
-2.12024299699746e-05
-2.01210861512593e-05
-1.659989496048e-05
-9.80709486010649e-06
-1.96800775965118e-05
-1.88425948763387e-05
-2.80536431541337e-05
-2.41849291511417e-05
-1.32601710485715e-05
-1.68366845495474e-05
-2.88756978524264e-05
-3.12648185944767e-05
-7.87596666463835e-06
-1.4517368402637e-05
-1.95700328335405e-05
-2.6614147529149e-05
-1.78731928990278e-05
-1.53927895892987e-05
-7.60774524208029e-06
-2.30949823810214e-05
-1.55582472433723e-05
-5.56622718815484e-06
-1.2860775279989e-05
-1.33001365934646e-06
-1.04611836445656e-05
-2.38499009129175e-05
-1.7014926151229e-05
-1.90685779919468e-05
-1.64656239711147e-06
-1.16485566517047e-05
-2.43974742455962e-05
-1.52739785075698e-05
-1.85935287381004e-05
-1.26071371743633e-05
-1.1365573248803e-05
-1.97679085440127e-05
-8.68472330642979e-06
-2.21089689025766e-05
-3.23874487484601e-05
-2.86382146590546e-05
-5.63369560605474e-06
-8.479215809739e-06
-4.15934093677884e-05
-3.01700731166105e-06
-6.77445441376447e-06
-8.0534076597162e-06
-9.37325098238903e-06
-7.86451772885761e-06
-1.58537544032553e-05
-1.88491995037282e-05
-3.5525370713971e-05
-2.47907266574848e-05
-1.32064229046151e-05
-2.75241623654009e-05
-2.31412173957432e-05
-9.39425979835478e-06
-9.07084469382302e-06
-1.107179867627e-05
-5.90524488302789e-06
-3.24252383675973e-05
-1.77634034368101e-06
-2.0847523430818e-05
-3.48879895973966e-05
-9.77990635992376e-06
-1.55576821434178e-05
4.73406628795322e-06
-1.75699369731851e-05
-2.2645546913297e-05
-1.27426587957616e-05
-1.98845995377065e-05
-1.30614416255756e-05
-1.73454795832825e-05
1.49282195406217e-06
-9.02009332727319e-06
-1.43409424939374e-05
1.61009666239217e-06
-2.57372246596258e-05
-1.22707742683388e-05
-2.7745668248645e-05
5.17638641726342e-06
-2.80766425419373e-05
-1.08234403336585e-05
-6.83339792195887e-06
-9.07593137791433e-06
-2.69706451832026e-05
7.72388995568598e-07
-1.59412144286927e-05
-8.45749843392685e-06
-9.07928477192489e-06
-2.16758982601191e-05
-1.83327736376211e-05
-3.55855358866601e-05
-2.25215056505713e-05
-4.97168067752959e-07
-2.39605334933327e-05
-4.95773427842689e-06
-7.51526271215633e-06
-8.95047823686069e-06
-1.34934814154898e-05
-6.98836949290373e-06
-1.05011923047192e-05
-9.83745413068427e-06
-1.64131573275342e-05
-1.55839803472896e-05
-4.73666219899703e-06
-3.359656602598e-05
-1.03915895096977e-05
-2.71340521507171e-05
-2.52505960998015e-05
-3.67484180857175e-06
-2.56947491170434e-05
2.62342086749794e-06
1.14549266484066e-05
-2.35786445687008e-05
9.42924745906979e-07
-1.54378525813512e-05
-2.07810460162294e-05
-2.06482184888903e-05
-1.65140400967387e-05
-1.47803807653928e-05
-3.48663544561126e-05
-1.91119435038546e-05
-2.41349011896713e-05
-1.07381311437854e-05
-2.05769598273091e-05
-8.2915537808673e-06
-5.19018244976545e-06
-2.48904694983345e-05
-2.23316124930709e-05
-2.0608300691325e-05
-1.50161661094055e-05
-6.93534630060345e-06
1.10155296844502e-07
-2.31957944581779e-05
-6.27248761342239e-06
-1.86536179677304e-05
-1.81498155980379e-06
-1.96952846087371e-05
-1.61708228943263e-05
-1.34612625162248e-05
-9.6955333632651e-06
-2.77924607256733e-05
-2.53263885337146e-05
-2.10772753178707e-05
-3.16538501946743e-05
-2.09278087870738e-05
-1.42254756683143e-05
-1.39618657250637e-05
-2.31385782852028e-05
-2.2343958921631e-05
-1.16493906812832e-05
-2.04812365469747e-05
-9.28127446983934e-06
-1.16740847148356e-05
-1.95383252714889e-05
-1.41906142217127e-05
-2.14663260369224e-05
-2.82103716274542e-05
-8.64094843077299e-06
-7.5104449420265e-06
-7.26737140179977e-06
-5.11540379818858e-06
-3.14523659216782e-07
-1.72207928410783e-05
-1.02493074948261e-05
-2.26815416604849e-05
-2.81442387313406e-05
-1.6368955780298e-05
-2.22477407716528e-05
-3.05234110897443e-05
-2.33991945937882e-05
-1.02748497748082e-05
-2.78881888570064e-05
-2.82939884468948e-05
-1.50651531854015e-05
-2.17317921369005e-05
-1.66689821726506e-05
-2.59249084804511e-06
5.31562903373557e-08
-2.30440051489116e-05
-1.8802115256877e-05
-2.31043514738102e-05
-8.95646267036628e-06
-9.41800701002727e-06
-1.58541542206733e-05
-1.78900764249127e-05
-3.75516254046493e-05
-1.80758228888309e-05
-2.47241544126821e-05
-1.24198170034523e-05
-1.09222744139222e-05
-2.71434447237732e-05
-9.92054944510368e-06
-9.36841107109274e-06
-3.13658874549545e-05
-1.1441899948219e-05
-9.47819312998508e-06
-1.5142128048787e-05
-1.50664999476059e-05
-1.88680354424373e-05
-2.20650489751626e-05
-2.26255954605321e-05
-1.88055106134508e-05
-1.46562498016981e-05
-9.69445039925959e-06
-1.92241117700466e-05
-2.25152895730254e-05
-2.15972585863682e-05
-2.50227482737948e-06
-2.29117418878847e-05
-2.92678010042607e-05
-8.72524751718142e-06
-2.31046070046263e-05
-2.54797714158328e-05
-3.30990486247715e-06
-9.23019403463264e-06
-1.29693517115141e-05
-1.44340469244222e-05
-3.73141078535744e-06
-3.7291697756912e-06
-1.79089508549818e-05
-1.39873849327612e-05
5.19093346846548e-06
1.14821707048296e-05
-2.15022970744429e-05
4.06415355840665e-06
-2.49743386212956e-05
-2.85772690574641e-05
-8.54556957340069e-06
-1.95206779170449e-05
-1.91268464731088e-05
-1.60602324496446e-05
-2.15714693419056e-05
-7.83160695349032e-06
-2.6611120249299e-05
-2.69731007635978e-05
-1.52905569274451e-05
-2.89810657452652e-05
-2.50321258906753e-05
-5.83160715905879e-06
-6.86505586880478e-06
-1.91387985671457e-06
1.56539601614694e-08
-1.80378191774489e-05
-2.2254323431335e-05
-6.39726160582219e-06
-5.73884888155315e-06
-7.19715187075594e-06
-1.31703160357077e-05
-9.46766550785548e-07
-1.06571840069429e-05
-1.64662615718807e-05
-4.38316383935101e-06
-2.58720307792323e-05
-1.921089504602e-05
-9.44316820273885e-06
-6.06043037056019e-06
-1.81947706316154e-05
-1.3408942438912e-05
-3.12068374317324e-05
-1.90558687347545e-05
-4.93980996433312e-06
-2.2341577037867e-05
-1.48494605550707e-05
-9.14872618917732e-06
-6.81200433528599e-06
-1.22206511247964e-05
-2.14025923240351e-05
-1.537275302315e-05
-1.49467819918316e-05
-1.31880961231098e-05
-2.54825721671125e-05
-2.16305683504651e-05
-1.701259739309e-06
-2.64947164396912e-05
-1.74400480521754e-06
-2.20159414169648e-06
-2.19893506423993e-05
-2.54671274259336e-05
-1.94865187222034e-05
-1.65921331762113e-05
-3.41269917823987e-05
-6.23336217680481e-06
-2.30716081641352e-05
-2.26944389894472e-05
-1.86500139212132e-05
-1.29673301487605e-05
9.54466061623269e-08
-8.78826926648732e-06
-1.0676997584993e-05
-2.18902769928649e-05
-1.35276043065433e-05
-1.43402518218004e-05
-1.11986041012746e-05
-8.88673276556106e-06
-2.04867029483538e-05
-1.71403986492437e-05
-2.37869588273779e-05
-2.35510967455511e-05
-1.11689633575107e-05
-6.82371547230858e-06
-1.52933829819122e-05
-1.57630907758366e-05
-8.99521358283883e-06
-2.19259594292821e-05
-2.93445089434764e-05
-2.70718866360273e-05
-3.38379041773414e-05
-6.56145686877958e-06
-6.38150407249878e-06
-2.00339054838541e-05
-1.86485370213061e-05
-8.63161021333441e-06
-1.33169717718415e-05
4.62193302072892e-06
-2.36186233633099e-05
-6.60928228145873e-06
-1.49295480634924e-05
-7.68106769502927e-06
-1.60418508341192e-05
-1.72955966152076e-05
-1.10250735159949e-05
-1.44049511725632e-05
-1.76009182293495e-05
-1.45499596268564e-05
-1.64881195606904e-05
-7.90530060875543e-06
-1.75607817056334e-05
-1.40164439113387e-05
-3.382413213344e-06
-5.78324290152709e-06
-1.20443036211305e-05
9.28028176584745e-07
-5.06026696281786e-06
-7.21387927930819e-06
-1.85813542363048e-05
-1.98499418065789e-05
-1.75031839355826e-05
-2.15258217407933e-05
-1.97943592847652e-05
3.97959802183313e-06
4.33836630931121e-06
-1.94657080736937e-05
-2.51640353069919e-05
-1.17609786937838e-05
-1.66384325059229e-05
-2.01777358993028e-05
-8.73295650711322e-07
-2.09451103810902e-05
-1.38602806847958e-05
-2.87843514307208e-05
-2.69860392542876e-05
-1.92098153925718e-05
-1.33366077543958e-05
3.09398965250928e-06
-1.15785703044497e-05
-1.01078173934968e-05
-2.0038692888424e-05
-1.65753365669606e-05
-5.03125920024975e-06
-2.6829754153532e-05
-1.71963600577197e-05
-9.83834340940489e-06
-1.44949141525748e-05
-1.9585364039271e-05
-3.38370777027316e-05
-1.78864018886896e-05
-2.55748373724959e-05
-1.97435378247654e-05
-5.6659182313622e-06
-7.19860884547919e-06
-1.76712882257917e-05
-1.84661861126917e-05
-3.64988366794166e-05
-1.11000668229239e-05
-3.65945060163387e-05
-6.92221524741691e-06
-3.75045880378236e-06
-5.07007874563181e-06
-2.41478817390188e-05
-8.58390032658017e-06
2.51203443268054e-07
-2.94809655574086e-05
-1.69601564202978e-05
-2.09661428325771e-05
-1.3783926355939e-05
-2.22910969309409e-05
-8.2682838255076e-06
-1.25843997686448e-05
-8.97123910206564e-06
-1.87877498124365e-05
-1.56492610207814e-05
-1.46169858019942e-05
-6.90331516144308e-06
-4.25322267013682e-06
-1.07419763269022e-05
-1.92026671415378e-05
-2.29837584601267e-05
-2.41889182201032e-05
-1.87570122163467e-05
-7.23275154230094e-06
1.34873192033356e-06
-1.85998740947065e-05
-9.44495225055637e-06
-1.67048344777912e-05
-1.53407508310358e-05
-2.32199940826793e-05
-3.25856578727687e-06
-1.09763878326713e-05
-7.10823862211991e-07
-3.89834611126524e-06
-2.57526526881377e-05
-1.56083284987383e-05
-2.20554585554072e-05
-2.44369686869113e-05
-8.71642220401166e-06
-2.25356625138396e-05
-2.2189055029187e-05
-3.14591737187151e-05
-1.52251653877226e-05
-9.85929399388216e-06
-1.47630025664093e-05
3.05387907955983e-07
-1.44731550868579e-05
-1.3651647880212e-05
-7.46091425872092e-06
-6.35656503458138e-06
-2.20401819196896e-05
-2.18465944116917e-05
-1.49386443180662e-05
-7.53253818282547e-06
-1.35327790157698e-05
-2.10644550979096e-05
-3.00767446288646e-06
-2.68597461874163e-06
-1.24100351809317e-05
-3.41835218918389e-06
5.12863530640246e-06
-2.56805715174256e-05
-2.70966135832784e-05
-2.8033769349698e-05
-2.69260887926955e-05
-2.07569603441404e-05
-1.99378877599418e-06
3.23051826060601e-06
-1.40169462082399e-05
-1.17410610260812e-05
-1.08751524453022e-05
-1.93368024729605e-05
-2.62037900025377e-05
-1.94621987931135e-05
-1.86887973175436e-06
-1.97462088985155e-05
-1.44028902898191e-05
-3.36654793647585e-06
-7.82839817758853e-06
-4.69654970326619e-06
-7.42605476610443e-06
-1.05471141900811e-05
-1.1657595318422e-05
-8.06885796235881e-06
-8.16664876974813e-06
-2.41949975394423e-05
-2.46439353098651e-05
-3.05580815941195e-05
-1.16299147618658e-05
-1.71981727690822e-05
-2.26719173007485e-05
-1.65902484100498e-05
-1.84319078195786e-05
-4.16652608896798e-06
4.44367154510806e-06
-1.6784034495112e-05
-8.58854350972499e-06
-1.20460761331164e-05
-1.1529461102709e-05
-3.41501305524309e-05
-1.01770385690673e-05
-2.63795390420471e-05
-3.01531106545622e-05
-1.11917138062959e-05
-2.59546697158331e-05
-2.24320931356392e-05
-2.32095267023726e-05
-5.67280596295338e-06
-1.71507348803882e-05
-1.68560745163419e-05
2.14451161739875e-06
-1.45825922270631e-05
-3.38120081609786e-05
-2.55439235877352e-05
-1.2085436884882e-05
2.60333503828118e-07
-1.08847144736865e-06
-2.09198576811011e-05
-2.54468993064608e-05
-2.03815120139774e-05
8.47594473381753e-06
-2.53457728075204e-05
-1.37150248922043e-05
-1.65049844466792e-05
-2.58985345267557e-05
-6.0900818282474e-06
-2.34026149028728e-06
-1.23061565865892e-05
-3.43316910643731e-05
-1.90978647931136e-05
-2.11466381297493e-05
-1.14576511604253e-05
7.57223597757899e-06
-2.84429137023211e-05
-1.13108748220946e-05
-1.75441789394575e-05
-2.47965382102635e-05
-1.84381496133349e-05
-1.69660572268437e-05
-1.82427892686e-05
-1.11711123659269e-05
-8.67710633055614e-06
-1.13269485447519e-05
-2.30479436768481e-05
-1.60521332567625e-05
-1.56613443942248e-05
-2.93590371370738e-05
-1.73801240329938e-05
-1.79249562988172e-05
-1.13281142382258e-05
-1.84989087270648e-05
-1.99776472673092e-05
-3.87330078678021e-06
3.89136920096385e-06
-1.94532178207744e-05
-1.21785375777775e-05
-1.94969223507938e-05
-2.59149632168149e-05
-2.06126050889446e-05
-1.05565113311166e-05
-8.91442217966135e-06
5.32617467337854e-08
-2.69568705828981e-05
-1.73154961997047e-05
-2.3749557073466e-05
-2.3570735018875e-05
-2.31654390609632e-05
-2.67982056864973e-05
-3.15922575102575e-05
-1.90791852574509e-05
-1.88864876561911e-05
-1.42498763825206e-05
-9.00559909527563e-06
-2.47750223249847e-05
-1.43213837739307e-05
1.75233000239968e-06
-1.19262906891317e-05
-1.35167939540929e-05
-1.07040179530046e-05
6.37315224241789e-06
-6.59892414487453e-06
5.35811134927608e-06
-8.2889268743222e-06
-1.69253129931623e-05
-1.17419204662623e-05
-2.106523377744e-05
-1.97476425869894e-05
-1.55219559577961e-05
-2.67757951833373e-05
-1.80663030153447e-05
-1.39662019978828e-05
-5.55084228921981e-06
-1.45120086564996e-05
-1.12373782848537e-05
-6.01643639074192e-07
-1.83919218958268e-06
-1.09275102490838e-05
-9.4673738861136e-06
-8.44447426962625e-06
-3.22004808482324e-05
-9.81223542070088e-06
-5.25591773078099e-06
3.22234742847427e-06
-1.85904154220533e-05
-1.84221347028071e-05
-1.792542605207e-05
-2.29243152772644e-05
-1.11553843034154e-05
-8.64676988783122e-06
-9.58882804063858e-06
-2.02110799795069e-05
-2.05792619804272e-05
-2.25255790575901e-05
-1.63381493399256e-05
-9.2801819238276e-06
-9.87242024123369e-07
-3.74729867908725e-06
-3.40328033353673e-05
-2.11883436350239e-05
-5.73860073605802e-06
-9.09776501953425e-06
-2.27189126888185e-05
-2.5534296241738e-05
-3.33325755069677e-05
-6.6481057547362e-06
-1.24420093752731e-05
-2.52654487326214e-05
-2.61454829268322e-05
7.4261105999943e-06
-2.34182290082371e-05
-1.98368523161342e-05
-3.02347022098168e-05
-7.50150678276927e-06
-1.89141895098365e-05
-2.56378123231283e-05
-4.72237773506625e-06
-3.73694393722793e-05
-2.8248111202469e-05
-3.13076640419884e-05
-1.17334393399455e-05
-4.95950989435252e-06
5.70479372531514e-06
-1.25838743654119e-05
-2.77455304811467e-05
8.88819216010005e-06
-1.51283619443823e-05
-2.465309235313e-05
1.02895843533623e-06
-8.89745108532621e-06
-4.49291731407483e-05
-1.57756388847016e-05
-1.72708864914772e-05
-1.38307843201664e-05
-5.27695456151902e-06
-1.28363092690614e-05
-1.36726420122515e-05
-1.39014515055756e-05
-2.36400624514747e-05
-1.53392486432769e-05
4.68395947670985e-06
-9.52257687361098e-06
-1.4531617159727e-05
-1.52973502580418e-05
-7.63090686174193e-06
-1.34609846562771e-05
-1.5322562925388e-05
-1.59184408862708e-05
-2.27013690493251e-05
-2.4204371154767e-05
-1.66475992795965e-05
-2.60315291645604e-05
-1.49867518259071e-05
-1.56771633406986e-07
-8.06906193951298e-06
-2.94973511459419e-05
-3.11412879773096e-05
-1.24672866199898e-05
-1.5503372983859e-05
-9.86315142054823e-06
-2.46610425892748e-05
-7.88041913566157e-07
-1.52205950896095e-05
-2.32138281672451e-05
-3.17087092619521e-06
-1.65205653730489e-05
-1.79271363573885e-05
-1.22626748547311e-05
-6.22758547992692e-06
-1.13835911629032e-05
-1.90363441858013e-05
