# Supplementary material for: Research on computational propagation and identification of mine microseismic signals based on deep learning
Source: PLoS One. 2025 Oct 22;20(10):e0334641. doi: 10.1371/journal.pone.0334641 (PMC12543183; doi:10.1371/journal.pone.0334641)
Supplement: S11 Data — (ZIP) [file pone.0334641.s011.zip › 000101100002572.xlsx_0.txt_24.txt.txt]

-1.50142084264141e-06
-4.2989020352866e-05
-1.18820119080379e-05
-1.31065716780333e-05
-2.60716761299267e-05
-1.36900602947623e-05
-2.72781252958065e-05
-1.54676156195532e-05
-2.62250330256135e-05
-3.37533800995352e-05
5.69558974518578e-06
-2.1888488152887e-06
-5.53206593601725e-06
1.5313495138025e-06
-1.04273446949088e-05
-1.77993544705758e-05
-2.64243019618885e-05
-9.34422357610394e-06
-7.22567079041946e-06
-2.38072475137768e-05
-2.55819148487568e-05
-1.6742874992056e-05
-1.11418966070867e-05
-1.34327031887361e-05
-1.51568047438474e-05
-4.99079143846814e-06
-2.20291334239381e-05
-2.56562922321068e-05
-1.19623759204042e-05
-1.67921814095441e-05
-2.82484357814158e-05
-1.58703880833042e-05
-4.32330491869508e-06
-4.7123563275525e-06
-1.61979865403034e-05
-1.53529151568777e-05
-1.73873241257632e-05
-1.32285843378535e-05
1.23573453361082e-06
-2.28784289705434e-05
-1.20569347932729e-05
-2.44369154530311e-06
-1.5279905491398e-05
-1.08797290593995e-05
-4.16357966751419e-06
-2.97122757931522e-05
-1.32881007968067e-05
-1.51786224258372e-06
-2.5545867706577e-05
-6.17686495685928e-06
-1.6226758111828e-05
-2.21309327503458e-05
-1.33732878084876e-06
1.50822165232673e-06
-2.91708291199649e-05
-1.1457238253361e-05
-3.73296864622985e-06
-1.1791456661044e-05
-1.63327222131294e-05
-1.60355568612165e-05
-1.6563446775414e-05
-1.32680414537755e-05
-4.14125900925154e-06
-3.6331871996602e-06
-1.72338428064067e-05
-1.16158025117687e-05
-3.20288704374751e-05
-3.06165031845074e-05
-1.375116807176e-05
-2.6722170593283e-05
-2.30428738570238e-06
-2.47262328053163e-05
-1.98533973544812e-05
-2.15880391400582e-05
-3.1378408769317e-05
-1.58099866288935e-05
-1.18486977306546e-05
-1.77926684364638e-05
-2.25869461501096e-05
-2.37958433348842e-05
-8.45535874733164e-06
-4.06469893595596e-06
-1.30730267729256e-05
-1.0172425906338e-05
-1.33316394075723e-05
-2.49767632343011e-05
-1.28822088424778e-05
-2.34936207915651e-05
-1.28654393407576e-05
-3.16559214889742e-05
-1.20951187321924e-05
-3.15251398504288e-05
-2.35769099990361e-05
-1.97329121468982e-05
-3.36115461006335e-05
-8.52277445443107e-06
-6.12648933626401e-06
-9.43709888034895e-06
-2.21148946433172e-05
-7.40688613716462e-06
-1.41723194463784e-05
-1.7256906878866e-05
-2.01509645687948e-05
-1.16026760197334e-05
-1.32759830306916e-05
-1.37976096448209e-05
-2.91111660908759e-05
-1.66247726233608e-06
-1.2816697709322e-05
-1.63140094215057e-05
-1.18134910825443e-05
-1.34304612299013e-05
-1.76562013395867e-06
-1.0905669033818e-05
-6.20874322819183e-07
-1.91013788644884e-05
-1.96223083894146e-05
-7.04694818414922e-06
-1.04229240195754e-05
-2.76252873135565e-05
-8.1450185578541e-06
-1.50921965791558e-05
-1.1067042080598e-05
-2.71881407962897e-05
-1.53935737644664e-06
-1.60294222356158e-05
-8.47929104057806e-06
2.86133395125637e-06
-6.33982319764443e-06
-1.75686715147469e-05
-2.80244441877932e-06
-5.65768694472108e-06
-1.42507024829779e-05
-2.18308495634655e-05
-1.93954616824497e-05
-1.69468638972698e-05
-6.60786205816875e-06
-1.3864579613903e-05
-5.81861497227308e-06
-1.41127031164693e-05
-1.06463577458519e-05
3.65131714018913e-06
-3.48338690865486e-06
-2.694838699479e-05
-2.8663987074112e-05
2.25112124519186e-06
-3.44526886500188e-05
-1.81039787325413e-05
-2.06322826460173e-05
-1.11247259869327e-05
6.00881335826471e-06
-1.52523724488078e-05
-2.68288630541252e-06
-2.7531090425137e-05
-7.56651196386407e-06
9.42256600388644e-06
-2.45131924442317e-05
-2.27324733756018e-05
-9.26620654524511e-06
-5.9223076826496e-06
-1.04565931555279e-05
-1.46699659147452e-05
-1.43277181349742e-05
-1.94965125551818e-05
-1.59925903852464e-05
-7.5538367244238e-06
-1.77130957494021e-05
-6.30691693279073e-06
-3.16105578963255e-05
-4.34173438497593e-06
-1.16203619046828e-05
-2.96167367178712e-05
-7.52521888505005e-06
-2.98972376266166e-05
-6.46754465452444e-06
2.90987836525503e-06
-3.66850243754062e-05
-1.54288733942412e-05
-2.20229687024119e-05
-9.83041682232825e-06
1.15088502849781e-06
9.01003135817117e-08
-8.35588733329034e-06
1.60154874853138e-05
6.45081429761176e-06
-2.14002983095716e-05
-1.19874872141291e-05
-1.5275251207173e-05
-2.39791974146498e-05
-3.3259833257109e-05
-2.50446663289067e-05
-1.82104626283372e-05
2.9115696509818e-06
-6.69559871574613e-06
-7.50503770214194e-06
-2.46623255116358e-06
-1.16981094834896e-05
-2.1349433302201e-05
-9.75037008350857e-06
-2.2187191751347e-05
-7.60635185103219e-06
-1.14100305677395e-05
5.3800995627703e-06
-2.09780082732952e-05
-3.84997199462649e-05
-1.89700079063303e-05
-3.55646286155537e-05
-2.34516666141086e-05
-1.63232928012408e-05
-9.82302908405844e-06
-2.86967642952652e-05
3.48896898498584e-07
-6.14948380836539e-06
-1.80595345310529e-05
-1.43314789396092e-05
-6.31879082018552e-06
-2.26314104150555e-05
7.30447466868023e-06
-2.18816675619964e-05
3.1564291708759e-06
-2.04113204276231e-05
-2.53046306676202e-05
-1.17608586062048e-05
-4.20392736510115e-06
-5.90528869139042e-06
-1.67046783223589e-05
-7.20713460739087e-06
-3.00175185959052e-05
-2.56557883703668e-05
-1.81796090854404e-05
-2.41546331771763e-05
-8.72059704416341e-06
-4.064045144676e-05
-7.94548808674704e-06
-1.28382037527655e-05
-2.51313585848619e-05
-2.59580629393526e-05
-3.81120577427119e-06
-7.65111858910729e-06
-1.87192562276429e-05
-2.05547790792215e-05
-7.60016453699097e-06
-2.28253806160632e-06
-2.98774420896647e-05
-1.32045906393977e-05
-4.8106467880974e-06
-2.61155809685638e-05
-8.22891242765251e-07
-1.00263006908526e-05
-9.36199982561179e-06
-2.49114493969014e-05
-2.02188272957613e-05
-1.77688622014885e-05
-2.86601347700334e-05
-3.53658452206735e-05
-1.05033315773452e-05
-1.28992930603928e-05
-2.10480110148639e-05
-2.11585396441583e-05
4.80615666307117e-06
-1.33637842246727e-05
-2.18373590301475e-05
-1.81559111573739e-05
-2.7477930179103e-05
-1.48544482707163e-05
-1.76072445636546e-05
-1.00295030079191e-05
-1.25315863858246e-05
3.08948473331467e-06
-1.68474209997459e-05
-5.16501379572332e-06
-1.12829413023231e-05
-1.69979624968323e-05
-7.96789534192143e-06
-2.25082623501276e-06
-2.86625711007025e-05
-1.86445327262651e-05
-1.32342042425739e-05
-1.45736447712498e-05
-1.89524235267124e-05
-1.93524893615532e-05
-1.06809384492095e-05
-1.88667346994241e-05
-1.3066158602932e-05
-1.39020819145748e-05
-3.12892409159831e-06
-1.68653625978303e-05
-1.44789194185525e-05
-1.33892713420898e-05
-1.41385125499429e-05
-5.0566592359203e-06
8.64806661140428e-07
-1.54910157778947e-05
-1.47812763175865e-05
-1.74404245187966e-05
-9.75072106879285e-06
-1.50725699443861e-05
-1.41785188142839e-05
-6.27758561636568e-06
-1.55858179276978e-05
-1.86876667835249e-05
-1.08158312028208e-05
-1.72334569078224e-05
-3.32259004082494e-06
-2.64073121591112e-05
-1.41520138148869e-05
-3.04258744223632e-05
-2.5707098729541e-05
-2.66010777499594e-05
-2.01823242200711e-05
-1.06242871457312e-05
-1.52858757965121e-05
-1.66671354029396e-05
-2.33812311232915e-05
1.0498004607601e-06
-1.39402978773554e-05
-2.44296027346334e-05
-1.40392029534667e-05
-1.91311874398357e-05
-2.2078190446518e-05
-3.56520433409873e-05
-1.69285673648159e-05
9.06936994129971e-07
-7.37626293088716e-06
-1.45976099671131e-05
-1.96476971971196e-05
-1.83791719054433e-06
-2.32795697207664e-05
-1.66129838730062e-05
-2.46939706889385e-06
-2.34893505687837e-05
-2.16789737364717e-05
-1.30131869631419e-05
-7.84915699723883e-06
-2.81060292825629e-05
-1.52637905033451e-05
-1.83925093367288e-05
-1.5201798572621e-05
-2.25676534794599e-05
-2.07004732437899e-05
-9.88441315312338e-06
-1.88850898563427e-05
-1.80509621936513e-05
-1.7446271334415e-05
-1.29242775037618e-05
-2.67632707078373e-05
-9.89881819098128e-06
-1.19615448637246e-05
-1.11303512238753e-05
-9.58289405269859e-06
-7.88219835374552e-06
-2.70904550966526e-05
-1.5469172822989e-05
-2.45590658066618e-05
2.74571106524041e-06
-1.07714941989986e-05
-2.39663726776437e-05
-1.65678034282938e-05
-8.79034824153553e-06
-2.24901707691683e-05
-1.65224388284549e-06
-2.39767333849247e-05
-2.06057739952637e-05
-1.71531332775464e-05
-1.99606860688155e-05
-1.3157114655395e-05
-1.71671796433975e-05
-3.11200230848971e-05
1.49755573917049e-06
-1.4354587896908e-05
-1.13250141625268e-05
-2.1120599782022e-05
-2.03642961829944e-05
-1.52966075112359e-05
-3.78089923741937e-06
-2.72408078127845e-05
-1.30650523065661e-05
-7.75367293710609e-06
-5.7054102912414e-06
-2.16632103546664e-05
-1.39440176562257e-05
-2.84444504242494e-05
-1.09299856900183e-05
-2.94399347672146e-05
2.27145407950822e-06
-1.59804302566015e-05
-6.31089218408534e-06
-2.001129056352e-06
-2.09759222485578e-05
-3.86406210660388e-06
-1.99581850717894e-05
-3.04830252540253e-05
-2.32609174621245e-05
-1.04529440614087e-05
-4.47079046150638e-06
-3.74623004205414e-06
-1.59717595621809e-05
-1.62411539340324e-05
-2.71213985927369e-05
-1.31980891547586e-05
-8.70032741316512e-06
-2.12223431354545e-05
6.44058263893861e-06
-1.51828851306522e-05
-1.30225577207486e-05
-2.65298006486908e-05
-2.46474438372658e-05
-1.87493655389924e-05
-1.49523026238922e-05
-7.70293839822318e-06
-7.53803539206891e-06
-2.96787368550896e-05
-1.41900163895754e-05
-3.08082520320065e-05
-3.29597313524358e-05
-2.72777868950085e-05
6.89218348230799e-06
-2.23977003677962e-05
-2.02806567955666e-05
-1.993501305201e-05
-9.62992058313774e-06
-1.29520179793127e-05
7.4958355137026e-06
-1.82368624358267e-05
-1.11518676533441e-05
-1.59456325126943e-05
-2.66578860789729e-05
-1.01944336860293e-05
-1.75671038408053e-05
-1.24213735459053e-05
-4.44536808961501e-06
-1.64393048553819e-05
-1.90554700570325e-05
-1.21754369150634e-06
-3.65271116945586e-06
-2.51287588128438e-06
-1.22970502285279e-05
-1.5831627069821e-05
-1.05772245465704e-05
-3.54831992263997e-05
-1.18337107473077e-05
-2.67344775685756e-05
-8.89727366337776e-06
-9.99856576570792e-06
-1.90292300586208e-05
-2.45038671516427e-05
-2.1085867283931e-05
-5.08045840235609e-06
-2.39318498880186e-05
4.46557401715753e-06
-1.27476315076992e-05
-5.25599827001595e-06
1.25513596602213e-07
-1.33289234916227e-05
-5.47432439595064e-06
-4.02561136262819e-06
-1.83430332740912e-05
-2.32683102011897e-06
-1.39883523195881e-05
1.0677417899244e-06
-1.03071014868888e-05
-2.23741925161264e-05
-1.33960329164081e-05
-7.42817297184082e-06
1.278969254702e-06
-1.65864709637479e-05
-1.01706941424112e-05
-1.04745122009972e-05
-7.38639338465533e-06
-1.28898470178561e-05
-1.53539381641796e-05
-2.44547845395335e-05
-2.0409698795841e-05
-1.33784566105429e-05
-9.68059869866581e-06
7.99159370176497e-06
-3.48032949176213e-05
-1.81688579596648e-05
-1.705440624884e-05
-3.63495985562564e-06
-1.60155475033154e-05
-2.03625716844864e-05
-2.01936160558026e-05
-1.02511654968873e-05
-1.70441600555831e-05
-1.09548717143922e-05
-1.5820996768219e-05
-1.09481629853232e-05
-3.05729470871807e-06
-1.85261399624123e-05
-1.16628537208123e-05
-1.19044245433234e-05
-1.64056635488157e-05
-2.87398472381633e-05
-1.40875970023456e-05
-8.68576329805447e-07
-6.80914590904654e-06
-1.85700741565219e-05
-4.00058175839878e-05
-1.11776706813595e-05
8.0385128289757e-06
-1.08157637706188e-05
-6.8567137151545e-06
-1.84554833906996e-05
-1.45028305410461e-06
-1.11412224853458e-05
-2.22010682753753e-05
-1.04742483433902e-05
-2.9521417908929e-05
-1.72713214180146e-05
-1.26969952599865e-05
-1.22286014964045e-05
-2.17961858005147e-05
-4.92561608386859e-06
-1.43005024336734e-05
-5.87298036014507e-06
-1.95302989446468e-05
-2.32184614298101e-05
-2.47949212361539e-05
-9.91775950911229e-08
-1.56209195694333e-05
-9.58360065410252e-06
-1.01234320337551e-05
-2.24652158217997e-05
-1.35451722901115e-05
-3.21136172506108e-06
-1.51455549915721e-05
-3.20832081774098e-05
-4.71819948878181e-06
-1.83512756015364e-05
-2.41442007582408e-05
-2.1260026488751e-05
-3.13953710885044e-05
-2.59660766992629e-05
2.34253202550072e-07
-1.37562567434651e-05
-1.34948605649592e-05
-1.46158806575535e-05
-2.05163670602911e-05
-1.32397041739843e-05
-6.01530215083672e-06
-1.6797272975582e-05
-1.03349780133701e-05
-1.74751456739638e-05
-1.72206476700855e-05
-1.74130571757817e-05
-8.45972209147729e-06
-3.1315934026012e-05
-1.60917409518565e-05
-1.65582162333554e-05
-1.95327215918115e-05
-1.83910552430559e-05
-2.60417885920325e-05
-6.62133262612254e-06
-2.72411035591394e-06
-3.87170231906797e-07
1.87918045586125e-06
-1.79742723075408e-05
-3.43551540196907e-05
-6.62969090970416e-06
1.28651455531424e-06
-6.96715707231199e-06
-1.62028622025341e-05
-1.73120294829909e-05
-9.23644068915894e-06
-1.77944093342286e-05
-1.43496668797537e-05
-9.66727311073028e-06
-6.79635164133408e-06
-1.77625235987352e-05
-1.73657558327849e-05
-1.72439609078556e-05
-1.29375021091715e-05
-4.0085380556631e-05
-3.28828142454041e-05
2.89680727424814e-06
-1.97716589694908e-06
-9.01987892627368e-06
-1.33558725035805e-05
6.69254575175063e-06
-2.5880991844778e-05
-1.8463054456771e-05
-1.75776775338993e-05
-1.24204035561757e-05
-2.81112629575283e-05
-1.74103618443886e-05
1.07356602869356e-06
-1.08875307874876e-05
-2.03231031235737e-06
-1.83137546552793e-05
-1.49912041868614e-05
-7.09230825568513e-06
-1.76999097914401e-05
-2.07632659946799e-05
-2.83756770806973e-05
-1.75435198748584e-05
-1.49009282832572e-05
-2.31394564953449e-05
-1.55458253149935e-05
-1.57495094992865e-05
-3.61955078068826e-06
7.03107145789823e-06
-1.90635211099355e-05
-1.40323109184847e-05
-6.16595609698702e-06
-2.31222031321169e-05
-1.63519260910102e-05
-3.1986310484454e-06
-1.32253676188031e-05
-1.62149351686063e-05
-9.84189604252518e-06
1.09525834628773e-05
-6.45072657676152e-06
-8.32209893940952e-06
-1.25997252531747e-05
-4.16831979468148e-06
-9.86126532365852e-06
-1.2474143084488e-05
-1.19961987774857e-05
-8.17680808444553e-06
-1.24996321284119e-05
-1.9419028732934e-05
-3.25213617092189e-06
-1.47563186884512e-05
-2.12774552505883e-05
-1.24786481538911e-05
-2.54791753593267e-06
-1.46519650018767e-05
-1.92594032703033e-05
-8.97357914673354e-06
-1.84917780236448e-05
-5.98557450096896e-06
-1.8608967702022e-05
-1.74247850655326e-05
-6.90330827249349e-06
-5.14003001499436e-06
-6.11031351867259e-06
-9.29110102965459e-06
-1.02607403297075e-06
-1.68486154777731e-05
-1.80478577934094e-06
-2.65038929804238e-05
-1.3324524714561e-05
-2.72420415321684e-05
-5.68681373503357e-06
-1.86091199461716e-05
-5.07540347355133e-06
-1.30969738632141e-05
-1.35159873781657e-05
-1.5212681603354e-05
-1.11625256295029e-05
-1.96509260728309e-05
-1.2429704825054e-05
-1.00651570131163e-05
-2.27091191355747e-05
-1.07275757280606e-05
-1.2289914421515e-05
6.37895262993293e-06
1.00461172028298e-05
8.25685498024575e-07
-4.89505519165884e-06
-7.76215892172592e-06
-1.68963487817653e-05
-2.65627914173275e-05
-2.53098169536102e-05
-1.05184338083836e-05
-3.18206364931214e-06
-5.48443343554496e-06
-1.00788780945964e-05
-1.78245416311372e-05
-4.87452795509503e-06
-2.14005941940506e-05
-2.35955031729848e-05
-3.01066108942485e-05
-2.66209487301359e-05
-1.19087906231386e-05
9.52284523623131e-08
-1.46215217561455e-05
-2.02213417935883e-05
-1.63536352165885e-05
-1.9631836205176e-05
-1.18870579620909e-05
-2.16296440034858e-05
-7.41625250571315e-06
-1.11967044917271e-05
-2.2598717250967e-05
-1.17813599604492e-06
-6.62379018743496e-06
-8.60148883222901e-06
-2.04506009437297e-05
-2.80774063252169e-05
-1.52232345495272e-05
-1.76703694200002e-05
-6.94082873143242e-07
-2.91392420080615e-05
-1.44887529542484e-05
-8.13989505695783e-06
-1.06024612391732e-05
-1.41582522798837e-05
-1.88512125889785e-05
-1.04058222446568e-05
-2.02829488313843e-05
-1.47158548771645e-05
-1.39800113610196e-05
-1.91077360316057e-05
-1.62365204813721e-05
9.10326377673867e-06
-8.60705924021249e-06
-3.57734057738779e-05
-3.37247986448687e-05
-9.69274465541752e-06
-8.48786652326639e-06
-1.05256187027479e-05
-2.30468324461357e-05
-2.54453461226839e-06
-2.47497560644981e-05
-1.17860737077724e-05
-1.13486083188169e-05
-2.19944836909022e-05
-2.20883060863794e-05
-1.99471121657156e-05
-2.84734515317577e-05
-1.93381655754754e-05
-7.77459255989765e-06
-3.45835331412648e-05
-3.03997422615681e-05
6.83751637709172e-06
-2.09445777659612e-06
-1.10430192985218e-05
-4.49045960886194e-06
-1.36891798083488e-05
-6.33959792555881e-06
-2.95039360271501e-05
-1.25109787389942e-05
-1.61916125242668e-05
-1.51222537279107e-05
-3.33725740685357e-07
-1.60299727616466e-05
-2.93287118756618e-05
-1.44025073737872e-05
-2.11321713168232e-06
3.30498256557646e-07
-1.86429827376484e-05
-2.68884233145841e-05
-2.85669531706995e-05
-9.19379544381637e-06
-1.50203397978278e-05
-1.55201471912846e-05
-1.88752029015081e-05
-2.39776884394279e-05
-1.7893889630824e-05
-2.62978745526678e-05
-2.30485364431858e-05
-1.79646247412522e-05
-2.43225822900123e-05
-9.55158533791541e-06
-1.04565903843874e-05
-3.63480091100006e-05
-2.12963198345933e-05
-5.27972042430985e-06
-6.72715387457664e-06
-1.28707092184328e-05
-1.82261167952137e-05
1.74344035578893e-06
-6.85269511214234e-06
-1.88930674376477e-06
-2.32805626135111e-05
-1.78063972007388e-05
-6.33085931383423e-06
-1.780122476253e-05
-3.72768508238455e-05
-5.38483772902485e-06
-1.73393777795142e-05
-2.27702436290462e-05
-1.21461822088577e-05
-2.03570481015247e-05
-1.72117342325938e-05
-1.65353271511012e-05
-1.10271956915481e-05
-2.47229636744998e-05
-2.57570637445139e-05
-3.36432511887543e-05
-6.83546078941527e-06
-1.55048035470599e-05
-6.0833944529485e-06
-2.29653602040146e-05
-1.69998159462524e-05
-2.53923967801032e-06
-2.14809107027454e-05
-9.56826189650919e-06
-2.05124193157989e-05
-1.85145957226125e-05
-1.32157908697932e-06
-2.70507383896253e-05
-1.35654525693779e-05
-1.72308990039017e-06
-2.76762265864779e-05
-1.81386803852946e-05
-4.39708375094584e-06
-1.54296967081575e-05
-2.02762865683969e-05
-2.26928583768649e-05
-1.68260302663229e-06
-1.40299402214571e-05
-2.61548539882617e-05
-1.92660974942288e-05
-2.74417891982887e-05
-3.22380165515741e-05
-1.97736553379021e-05
-3.55306248444421e-06
-2.39513430942303e-06
-2.39682931628889e-05
-7.51463259985219e-06
-6.27190588108576e-06
-3.11202823380006e-05
-2.26867386445117e-05
-1.66354893187708e-05
-3.17816927333247e-05
-2.78644035638173e-05
-1.65415324919362e-05
6.80439403520854e-07
5.38566275506025e-07
-3.20749162002559e-05
-2.20968517494273e-05
-2.19326736031866e-05
-6.0899966639589e-06
-1.44881491663138e-05
-1.25944666834873e-05
-1.98913868100379e-05
-1.77647039169351e-05
-1.12851669443194e-05
-1.48631037838155e-05
-1.92783166355921e-05
-2.24258376042796e-05
-2.62167064475284e-05
-1.93012995014083e-05
-1.26599759168287e-05
-1.74607133542972e-05
-1.78402482522226e-05
-1.1176406729604e-05
-1.55305369093227e-05
-5.67461491417046e-06
-9.87411048990191e-06
-2.57999377016107e-05
-1.20169672070553e-05
5.19191365566756e-07
-1.45736168526524e-05
-1.94228523792047e-05
-3.00003876015254e-05
-1.86245336676961e-05
-1.25791221920959e-05
-2.16918946582509e-05
-1.56621801775339e-05
-1.42533744301819e-05
-2.3940890853632e-05
-3.58230245310637e-06
-2.78492125945314e-05
9.47755090062198e-07
-2.63347630416144e-05
-1.61399880149057e-05
-1.45681837001013e-05
-2.0140047109539e-05
-9.56275277420285e-06
-3.39119886164502e-06
-1.37024929949643e-05
-6.83220726481384e-06
-4.51432842194492e-06
-1.66969285702583e-06
-7.06831863963263e-06
3.7807765000686e-06
-2.58194383932571e-05
-2.66906266406197e-06
6.56402641563201e-07
-4.96628198208842e-06
-1.52194748706209e-05
-2.14134355217648e-05
-2.21653408007078e-05
-3.51479149133629e-07
-1.10960458927522e-05
-4.99381345074137e-06
-2.60002577036637e-05
-1.17978910272781e-05
-2.64338307596078e-05
-1.50752580624452e-05
-2.61733028153452e-05
-8.8924604037765e-06
-2.76646135628577e-05
-1.07764543494282e-05
-2.30180327266891e-05
-7.78069132879747e-06
-2.00873096157686e-05
-1.55185595837989e-05
-1.44615243466766e-05
-3.34566920891372e-05
-8.85572741075104e-06
-1.24108340541733e-05
-8.50218939433983e-07
-2.19270793366646e-05
-2.16142520577734e-05
-1.33511660991533e-05
-2.39525203511354e-05
-5.76575723668837e-06
3.20076442841556e-07
-1.19058134260281e-05
-2.49150481609918e-05
-1.3177303217652e-05
-3.09154435928129e-05
-3.12715937824126e-05
-2.00709111323462e-05
-2.91344365515957e-05
-2.37453218303954e-05
-2.45298520134829e-05
-1.4888451745144e-05
-7.90475946405853e-06
-1.46692287307891e-05
8.19764539619043e-06
-1.38683783919713e-05
-1.60495298795696e-05
-2.45415102289533e-05
-1.56551946497354e-05
-6.1322183194781e-06
-7.6254183122103e-06
-1.8675002437347e-05
-1.68227624605247e-05
-1.43698966270994e-05
-7.03995406452788e-06
-8.45421352437014e-06
-1.14188976893696e-05
-3.7775183532925e-05
-3.28844501611183e-05
-5.99252527002903e-06
-1.3883800309675e-05
-9.14776583018328e-06
-1.60989165585166e-05
-1.96069593377184e-05
-1.62904097762529e-05
-1.45939100732662e-05
-2.58201770329835e-05
-2.32265051278368e-05
-1.23821997614414e-05
-3.86073136381187e-05
-1.64847210904089e-05
-1.75026862013166e-05
-1.00713798526687e-05
4.74593974853119e-06
-2.3174166370416e-05
-1.14199562649536e-05
-1.46703118404227e-05
-7.83889672969367e-06
-2.66899938959292e-06
-1.70244035453395e-05
-1.57891567600764e-05
-1.01925645438772e-05
5.9826924676243e-06
-9.39921557642476e-06
-6.64623608468269e-06
-5.09165174839402e-06
-1.47586468968662e-05
-7.19820264304476e-06
-1.44649558633336e-05
-3.08919139644604e-05
-1.95439513852565e-05
-2.65334151960648e-05
-2.91855947977601e-06
-6.78822258851348e-06
-2.03643805659343e-05
-3.30237468869368e-05
-1.27529948624026e-05
-3.80090116311124e-05
-9.55984230589166e-06
-9.3301423467197e-06
-3.57769050885055e-06
-1.79256577679362e-05
-2.53216310628167e-05
-1.29004489135188e-05
-2.08004444882387e-05
-2.02589854478846e-05
-1.82777101015757e-05
-5.67845152284931e-06
-3.08472289801409e-05
-2.29540897351315e-05
-2.70413744950098e-05
8.01234177781386e-06
-1.95249362654591e-05
-1.02324499582683e-05
-9.37641132539921e-06
-1.39051047002779e-05
4.03171735167922e-07
-8.25511477451936e-06
-1.31026698054004e-05
-2.12688479609502e-05
-1.46514077978905e-05
-2.23235005895374e-05
-1.4108296868541e-05
-6.41013952820977e-06
8.3895979318026e-06
-1.23588684162514e-05
-2.96985838388582e-05
-2.20869825698729e-05
-3.45687806485277e-06
-1.60207299416409e-05
-1.31912524639845e-05
-1.70809451914849e-05
-2.10918487039282e-05
1.20774604345976e-05
-1.33052812958551e-05
-1.40699616467905e-05
-1.28216299687425e-05
-1.91660943216138e-05
-9.15814826090577e-06
-1.06322383758137e-05
-1.49072445537614e-05
-6.81171603166445e-06
-1.48137124729778e-05
-1.58519120080217e-05
-2.74042535109897e-05
-1.17342090029889e-05
-2.2779628322071e-05
-1.56461877954371e-05
-5.86430879540597e-06
-2.60401654574507e-06
-1.94144524286475e-05
-6.26554421120724e-06
-1.98804978960874e-05
-1.22638404976981e-05
-6.10423728017561e-06
-1.58626349524376e-05
-3.33543732577519e-05
-3.78644600414611e-06
-1.49766213904592e-05
-1.33408464556649e-05
-2.12695594052613e-05
-2.76658190246779e-05
-2.33173962860329e-05
-9.95363532859131e-06
-2.58589801319741e-05
-1.3647387903966e-05
-2.08387430891166e-05
-1.867299413485e-05
-2.49577315431767e-05
-1.73467872613211e-05
-1.78668920312049e-05
-1.534950881419e-05
-1.84318065515605e-05
-1.01186760908501e-05
-1.7378292157658e-05
-1.97524377306298e-06
-1.49928391530988e-05
-1.1485875664377e-05
-2.68988993135401e-05
-2.2826336213104e-05
-2.70959668630378e-05
-1.54391078162839e-05
-2.06570819345859e-05
-1.80024277175333e-05
-2.5501888071026e-05
-1.99290845858425e-05
-2.10317320001156e-05
-1.46492138306097e-05
-2.43662600810324e-05
-1.48172683523887e-05
-1.21673084405705e-05
-2.02418922010385e-05
-2.14903104581843e-05
-1.63759355684792e-05
-1.76237379124765e-05
-1.35513171432313e-05
-1.02703108721657e-05
-3.62309848196507e-05
-1.00403879153915e-05
-1.83442508950346e-05
-2.45176076456187e-05
-1.47804710804536e-05
-8.27761489021079e-06
-2.39325139656944e-05
-1.90491215263942e-05
-3.67200521033091e-06
-9.04317926091627e-06
-1.78363932838131e-05
-1.43257758255442e-05
-2.14695378854858e-05
-1.90147190588607e-05
-1.97125859469645e-05
-2.7176653385006e-05
1.25759879379963e-06
-1.18462967732008e-05
-1.21645134967101e-05
-4.74536641734023e-06
-2.37010996611056e-05
-3.13329004351324e-05
-1.36808557522856e-05
-2.88677146123146e-05
-1.35443201352102e-05
8.15723093634838e-07
-2.14261413174178e-05
-1.96571719537517e-05
-1.15174171469699e-05
-2.04068289669581e-05
-9.37641523499932e-06
-1.27746150737036e-05
-1.63463967803874e-05
-1.3435758696382e-05
-2.05413713366404e-05
-7.37375104215615e-06
-2.48913170045572e-05
-4.258155797238e-06
-6.80381156290549e-06
-4.0114181288787e-06
-1.48633960086714e-05
-1.14282701418441e-05
1.15061161663273e-06
-2.00827716693793e-05
-1.5012718685879e-05
-2.39604865230535e-05
-2.15470224682414e-05
-1.64265959923324e-05
-1.77724459662273e-05
-1.95398444419446e-05
-1.02858227349377e-05
-2.21691242854544e-05
-1.88998663054028e-05
-2.49492659757573e-05
-1.18542534626181e-05
-3.5340427471424e-05
-2.83407864878965e-05
-1.60130622125008e-05
-2.0990765289769e-05
-2.94795468211517e-05
-7.58659389658346e-06
-1.70686976842915e-05
-1.6480122791865e-05
-3.13340876540017e-05
-2.44783327432609e-05
-2.34211158487006e-05
-2.26348721167595e-05
-2.28975634183206e-05
-2.72847232532345e-05
-2.85037856762101e-05
-1.92313407437915e-05
-2.99454049867005e-05
-1.17650220568399e-05
-2.06187869346935e-05
-2.76900135017856e-06
1.05766611359502e-06
2.05830829719267e-05
-1.63401736650335e-05
-1.62755918277479e-05
-1.75609094748357e-05
-2.68539319543422e-06
-1.93046366250233e-05
-2.48678973794146e-05
-2.97171161599561e-05
-5.00700033786075e-06
-1.24170134840554e-05
-1.77937745662618e-05
-1.82467707134947e-05
-2.11414918825252e-05
-8.25668643368769e-06
-2.49130659357081e-05
-1.57877546472422e-05
-1.04296556960036e-05
-6.13173919302792e-06
-6.07536750838757e-06
-1.04895388296594e-05
-1.94507882898664e-05
-1.63737653984971e-05
-2.83433726743854e-05
-2.28685145654685e-05
-7.56376354493146e-06
-2.82414380751555e-05
-2.21169788019988e-05
-8.99301194584849e-06
-5.92737179415853e-06
-5.9885836534126e-06
-2.78677963560372e-05
-7.1955227939088e-06
-1.08750454527234e-05
-2.1959947657166e-05
-1.49871544295164e-05
-1.49294359714273e-05
-2.02857980572998e-05
-3.65555078167755e-05
-1.76772816208554e-05
-1.34348489730969e-05
-9.21133999671831e-07
-2.89375134456797e-05
-1.67955991794062e-05
-2.01978739325572e-05
-9.06277874908761e-06
-2.007358790353e-05
-4.68825243926747e-06
-1.66096428163156e-05
-2.24565184832623e-05
-1.63446173666031e-05
-1.27534934181836e-06
-2.60799913093905e-05
-2.60651990080517e-06
-1.85574105061778e-05
-3.36383139944374e-05
-2.88762109941888e-06
-2.69273235128732e-05
-1.83325766622191e-05
-1.38377050219312e-05
-1.16083249068619e-05
-2.58328285681002e-05
-7.08299154716759e-06
-1.6454063041133e-05
-1.17020887076451e-05
-2.78396270337856e-05
-1.38810136124069e-05
-2.68469306133981e-05
-1.39432768780369e-05
-3.4326335049516e-05
-1.35697569178974e-05
-1.02910571389756e-05
-2.84119399759558e-05
-5.24387083465553e-06
-1.97895471232798e-05
-2.10682867371e-05
-1.30963031905028e-05
-1.11171696710976e-05
-1.0485176092034e-05
-1.92990160974108e-05
-1.07661529119187e-05
-1.87127772492084e-05
-3.15418807039728e-05
-7.4012063371851e-06
-2.93281124462365e-05
-5.99582705122579e-06
3.16345811701971e-06
-6.70887605142457e-06
-5.88479803330527e-06
-7.91927605003897e-06
-1.2630269394667e-05
-2.38936543971769e-05
-6.50779056638098e-06
-1.49961518570332e-05
-1.56424264455507e-05
-1.60711842698378e-05
-1.01238929498512e-05
4.31954819205004e-06
-9.70032403985742e-06
-1.30271147705788e-05
-1.30957047024572e-05
-1.27608388289781e-05
-1.45316568293885e-05
-2.44122109878835e-05
-1.71486492735217e-05
-7.75738300263808e-06
-1.23935184118107e-05
-9.28425767685472e-06
-3.14817556965317e-05
-2.30261408291027e-05
-1.89428791678555e-05
-1.01985287786658e-05
-3.43575205639935e-05
-1.55628371177958e-05
-7.08485413744569e-06
-2.98671323506289e-05
-2.75726601189707e-06
-5.93292547172563e-06
-2.00951538139744e-05
-2.15892650354816e-05
-9.56462622681725e-06
-3.03045608417371e-06
-9.13415608471581e-06
-1.59603263206141e-05
-1.39957980026072e-05
-1.12191271221281e-05
-2.54815045932426e-05
-1.13092581996144e-05
-7.33956198929199e-07
-4.83933708381926e-06
-2.28152591398755e-05
-3.65295351426555e-05
-2.59951513689534e-05
3.16356501215824e-06
-1.36420396228218e-05
-7.01408085891606e-06
-1.13550484788872e-05
-5.45921145174704e-06
-1.69723313021958e-05
-1.54716530020902e-05
-2.70010066262643e-06
-9.85806735287215e-06
-1.72118038306633e-05
-1.74136798143812e-05
-2.8260562564836e-05
-4.39849756929708e-06
-1.98317151772915e-05
-2.37984122184947e-05
-1.24729126247529e-05
-1.43254432713479e-05
-3.15410482984499e-05
-5.33068908104269e-06
-2.63242264288786e-05
-7.21347976416088e-06
-1.63581484096594e-05
-9.73816286373466e-06
-2.23906449517735e-05
-1.29281887981635e-05
-1.33300556739131e-05
-9.12882925123823e-06
-1.59998240886038e-05
-2.59799534124876e-05
-1.2564048539952e-05
-2.25598642629637e-05
-2.64899104817204e-05
-4.57274407537958e-06
-1.17983275359192e-05
-1.45524461884963e-05
-1.89904686227252e-05
-2.24241442771322e-05
-5.10096798851307e-06
-1.86504117605251e-05
-2.15406364032858e-05
-1.02147650526419e-05
-2.25806217760235e-05
-2.77541997509285e-05
-6.89873611149179e-06
-1.78946419539005e-05
-1.50955169928564e-06
-1.28769850363814e-05
-1.194366899041e-05
-2.05147277693072e-05
-1.38328708220776e-05
-2.32326400899842e-05
-1.55571861674162e-05
-3.36977346709125e-05
-1.56129584682776e-05
-1.38083317972647e-05
-5.41272300331926e-06
-1.82924195211849e-05
-1.79315584094866e-05
-1.45715510089187e-05
-2.40520931557434e-05
-2.13880851419276e-05
-1.94750655584665e-05
-3.54737642077971e-06
-1.20346137963513e-05
-1.60902970901082e-05
-1.50923611033367e-05
-2.16214308442259e-05
9.86898639726665e-07
-2.27065130665194e-05
-1.78587701457157e-05
-1.11107624663695e-05
-5.54498273276759e-06
-7.91476972490341e-06
-4.82832452006976e-06
-1.79608139446879e-05
-1.26654737170057e-05
-1.20562724495325e-05
-2.7136929219949e-06
-2.36350138325864e-05
-4.81965288051001e-06
-1.24949413798327e-05
-9.92934960173736e-06
-1.55968169622404e-05
-2.28147017308402e-05
-7.37242257559485e-06
-1.6521095048916e-05
-1.01969559711355e-05
-1.50820439831001e-05
-8.27206412377566e-06
9.87396042349058e-06
-7.31686498363039e-06
-1.2519051155717e-05
-1.61731383048885e-05
-1.53234090362818e-05
-1.96776588015728e-05
-2.93101883786818e-05
-4.86014544049291e-06
-2.36651342526181e-05
-3.17623280077936e-05
-2.61865099168788e-05
-7.79888688474177e-06
1.64942969642977e-06
-2.72432785862081e-05
-2.36290717297514e-05
-1.56621479485443e-05
-9.06116923298651e-06
-6.66553282538192e-06
-8.71593841685289e-06
-1.84115649097015e-05
-2.18298395005833e-05
-5.87253666150657e-06
-2.07545245286384e-05
-4.79183340087578e-05
-3.35611252601399e-05
9.14319758750926e-06
-6.49808037880057e-06
-7.32094315910081e-06
-6.65790122008632e-06
-4.55052728682862e-06
-2.32253846715184e-05
-1.27508828767899e-05
-8.95248800716334e-06
-1.92054827744721e-05
-1.70848846908403e-05
2.80645519589213e-06
-9.27447558398425e-06
-1.99567179918007e-05
-1.32382253763268e-05
-3.22753014604832e-05
-1.47040325518723e-05
-1.62839458896752e-05
-1.84855129161288e-06
-8.61953307164126e-06
-2.05178782027752e-05
-1.68250472288967e-05
-7.98343038331554e-06
-2.84522535490394e-05
-1.29427519304907e-05
-6.68311152312337e-06
-9.8313426311677e-06
-8.10346915414441e-06
-2.70017957842462e-06
-5.87479148588129e-07
-1.38910077188591e-06
-1.01757545144142e-05
-2.01819455030446e-05
-2.07626887390845e-05
-1.20690482768608e-05
-1.55294430316364e-05
-2.16012475052903e-05
-2.23450085400757e-05
-1.12588829209266e-05
-2.67176566126312e-05
2.69585016667087e-06
-5.54982980135878e-06
9.00848906579243e-07
-1.50622529721811e-05
-5.23370601495734e-06
-1.77977497135833e-05
-1.42844983781363e-05
-1.25185940642176e-05
1.34352743526227e-06
4.43885843795347e-07
-2.31883794037813e-05
-7.47300945885359e-06
-2.87255378180266e-06
-1.88860198581189e-05
-1.12382582580173e-05
-1.12329576600358e-05
-2.65101856655977e-05
-1.91791044238725e-05
-2.00531902737951e-05
-1.63111247645984e-06
-2.27818890606047e-05
2.87216222625354e-06
-3.09553734235096e-06
-2.8514549288943e-05
-1.29284497373268e-05
-1.04056414754265e-05
-7.64587174818964e-06
-4.47835224486523e-06
-2.76336147055111e-05
-4.28369443433459e-06
-8.25824815524495e-06
-1.96058149061252e-05
-1.68331986065504e-05
1.91805830537796e-06
-1.60019987879267e-05
-8.23900281281331e-06
-1.5347937954876e-05
-2.14763709222718e-05
-5.88840039208877e-06
-2.04217908543517e-05
-6.04315960215992e-06
-7.02031530548619e-06
-9.21504757886362e-06
-3.66756650262407e-06
-6.90034641781197e-06
-3.01312495779931e-05
-5.58693806215958e-06
-4.11278005905472e-06
-1.51677092374892e-05
-2.28543426429045e-05
-1.4431035035903e-05
-4.95498226207197e-06
-8.91397521200071e-06
-3.13976885408947e-05
-1.35469521465504e-05
-1.95599634263336e-05
-7.7886110869362e-06
-2.65302684559651e-05
-2.32631773396332e-05
-1.84604418536012e-05
-1.6241455334341e-05
-2.15619874493646e-05
-1.91237671275362e-05
-2.06807582484757e-05
-1.68352299697289e-05
-1.70979534273717e-05
-1.51810242178267e-05
-1.52571925544319e-05
-1.80501722409502e-05
-1.8185681096159e-05
-1.90399006439183e-08
-6.65533841417283e-06
-1.98186172731938e-05
-1.10193670578029e-06
-1.80797201827588e-05
-2.32904348997401e-05
-7.26212932742955e-06
-2.44907356874943e-05
1.90039743632176e-06
-5.11953936277303e-06
-1.99104198294655e-05
-1.56454815511057e-05
-1.08352674066833e-05
5.79679776664855e-06
-8.35505034537899e-06
-1.23299532858376e-05
-6.49289100015173e-06
-1.77943776263734e-05
-1.10914901363448e-05
-2.84851103014516e-05
-2.86185380095508e-05
1.91055187607838e-06
-7.53740212383096e-06
-1.95700291368404e-05
-2.9397147497473e-05
-2.58248763602991e-05
-1.87320038342951e-05
1.37676217865247e-05
-5.25041785306639e-06
-2.85681271247178e-05
-2.44131428717597e-05
-2.39566236678211e-05
-1.90316980688926e-06
-1.81490882680134e-06
-2.63754083314984e-05
-8.66725248030096e-06
-1.74970250075009e-05
-5.6274211810498e-06
-2.41921648709506e-05
-2.25683155053734e-05
-1.17482416568872e-05
-2.83045294602051e-05
-1.27204871804838e-05
-3.06314522443962e-05
-1.69412495060111e-05
-1.28822631004907e-05
-1.95249553628611e-05
-1.28850672259836e-05
-1.12422526898772e-05
1.10246490785462e-06
-2.59050870270831e-05
-1.36422855160072e-05
-1.11546486387515e-05
-7.87108250938747e-06
-5.68528204168273e-06
-2.4684796885651e-05
-1.46146615510403e-05
-1.83551848410501e-05
-2.63552232430084e-05
2.05139596542321e-06
-1.13201888704526e-05
-1.4272647741794e-05
-9.72928035208448e-06
-6.87162875570927e-06
-1.72237154110129e-06
-3.41192383838342e-05
-1.71765984493132e-05
-5.4266829875e-06
-2.70883267783832e-06
-2.41110578935726e-05
-1.58289134164018e-05
-1.23530347213905e-05
-1.06886554444639e-06
-4.44149670533006e-06
-1.00556751259315e-05
-1.33705683320949e-05
-2.43338254856687e-05
-2.95157445894768e-06
-1.20296904618923e-05
-1.50289885437754e-05
-2.56303502126634e-05
-1.16126429834249e-05
-6.18368224271275e-06
-1.94971879557148e-05
-1.42543071230203e-05
-2.98125290626005e-05
-2.27991461383232e-05
-1.29685054931476e-05
-2.26101448697497e-05
-1.78713263561369e-05
-4.40854659696654e-07
-2.54532326559613e-05
-2.70596573675273e-05
-1.17986546050508e-05
-3.48445917779296e-05
-1.23027488066539e-05
-3.63759810998106e-06
-8.20344589149868e-06
-2.33336918358414e-05
-2.93227317160578e-06
-2.57208223276805e-05
-9.14566524614616e-07
-1.34002047811524e-05
-2.56117406276435e-05
-8.96114579630937e-07
-1.01806663843466e-05
-1.3039963463453e-05
-7.83875998953784e-06
-1.82961211138646e-05
-1.10109950135521e-05
-1.19385927124527e-05
-2.19613682269107e-05
-2.65109034428194e-05
-3.32285163719855e-05
-3.24495384905555e-06
-1.02346551798222e-05
-6.39443290632949e-06
-2.45273338163237e-05
-8.08060829490639e-06
-9.754411934671e-06
-1.09197058177862e-05
-2.11519243543057e-05
-1.25195949660742e-05
-6.87358857067879e-06
-1.74768079164563e-05
-1.41312973136349e-05
-2.79030802626959e-05
-1.35004921588812e-05
9.48548437387618e-07
-2.00404474011522e-06
-1.71404259905474e-05
-1.2273797411367e-05
-3.23619784256746e-05
-2.29946392686523e-05
-1.26158797024754e-05
-1.19342983997189e-05
-1.72395158567036e-05
-2.63600213966083e-05
4.21277017481314e-06
-3.89208412845796e-05
-1.71578962244907e-05
-2.34760017982359e-05
-1.53607752564078e-05
-2.94408299234377e-05
-1.96162836064836e-05
-5.78274339445882e-06
-1.36986375375772e-05
-1.94782350223915e-05
-1.33336283973023e-05
-2.26233060319377e-05
-1.88124135423666e-06
-1.93265984049719e-05
-1.62721257482144e-05
4.04075890091427e-06
-1.13694443542537e-05
-6.61085632913593e-06
-7.1398631991548e-06
-1.84730066403566e-05
-1.82538878479139e-05
-2.96592996899541e-05
-4.20181800534679e-06
-1.70939163134539e-05
-1.36770611213028e-05
-2.53792938572375e-05
-3.11064251826158e-06
-1.65339448701676e-06
-4.81351935123673e-06
-1.64579619367397e-05
-1.37070328877104e-05
-2.10434124825116e-05
-2.03493162955526e-05
-3.43372959551003e-06
-1.89454730610091e-05
-9.38326370458392e-06
-2.59260906039025e-05
-7.78958747536301e-06
6.86312727396105e-06
-1.94527870109114e-05
-2.47119178483877e-05
-2.22684075123218e-05
-2.35261657447188e-06
-2.53144224407001e-06
-6.57076012942733e-06
-1.23997986710254e-05
-2.14708444945983e-05
-2.86003493060599e-05
-5.93478405020285e-06
-2.73346671414126e-05
-1.34032477459259e-06
-1.55730795118263e-05
-2.5965784246898e-05
-5.39527401339406e-06
-1.76271470994634e-06
1.20409035811997e-06
-1.18334343462071e-05
-8.53460816803436e-06
-1.3659730469842e-05
-2.43591428021207e-05
-2.13625575124041e-05
-1.0597186140703e-05
-8.12615858597167e-06
-7.08699561097502e-06
-1.08896140094305e-05
-2.77067352585598e-06
-9.71499019261251e-06
-1.417646315967e-05
-3.0216007169499e-05
-1.55562178491216e-05
-3.56156260821737e-06
-1.26264108253084e-05
-1.23881089163645e-05
-1.37207624106966e-05
-3.69115085332591e-05
-1.13211038035372e-05
-6.79438147026435e-06
-1.76305065286601e-05
-1.09042126768298e-05
-3.40314727265009e-05
-2.96583558663016e-05
-1.20372291341062e-05
-3.7276377768608e-05
-3.83962777717969e-06
-1.19438652902829e-05
-2.66687098791595e-05
-3.38193090387149e-05
-2.63551578353774e-05
-2.01468499823911e-05
-1.71460614592497e-05
-1.64420615859661e-05
-2.45045420833302e-05
-2.83310274495367e-05
-2.72765589500079e-05
-4.67781096359313e-06
-6.32436210209556e-06
-1.81285917076399e-05
-3.53589532286283e-06
-1.22609802905174e-05
-8.28603809301756e-06
-2.37543225886507e-06
-3.7180514999934e-06
-2.92655677477543e-05
-1.07397060857184e-05
5.88626349813526e-07
-2.0878799881773e-05
-1.47926649923098e-05
-5.78625032814395e-06
-3.29375862731264e-05
-1.00431114042109e-05
-3.35544642573217e-05
-2.18920008573327e-05
-1.16081266366569e-05
-2.33355771982892e-05
-1.02485481620212e-05
-2.54498401550889e-05
-2.03866402683358e-06
-1.98014476762572e-05
-1.07447110105863e-05
-3.56727430463758e-06
-1.02971163409071e-05
-1.50696322124171e-05
8.07004506470372e-07
1.85698798215101e-06
9.81977918829798e-07
-2.82413405212538e-06
-1.69361174354996e-05
-2.85047050591299e-05
-1.53114220625527e-05
-1.41737993260747e-05
-2.50443503665534e-05
-2.94945349371046e-06
-1.35566200412457e-05
-8.90201589355448e-06
-3.08264322076187e-05
-2.16100431460672e-05
5.95147066876516e-07
-1.13720984130834e-05
-1.83603367378321e-05
-1.62488570403549e-05
-3.64219942471393e-05
-2.8548455973882e-05
-1.8843457103579e-05
-5.64947520909813e-06
-2.29092587172433e-05
-1.09774425933577e-05
-2.45180436169131e-05
-3.29955566689073e-05
-2.53448488407771e-05
-2.10806870186508e-05
-2.44243315045517e-05
-1.37237542542137e-05
-4.43554505902517e-05
-1.4747306380902e-05
-1.62944610429645e-05
-1.90476059751209e-05
-3.22808294041303e-05
-1.11749817092803e-05
-2.22993273307309e-05
-2.86113376252512e-06
-9.51531998752215e-06
-1.76565636695929e-05
-1.20087948056806e-05
-4.96980649928894e-06
-1.93399050037623e-05
-1.73710607250102e-05
-3.23368179298261e-07
-8.95114694888034e-06
-3.14298232149434e-06
-1.11732355565415e-05
-1.92762718856376e-06
-1.67371764140281e-05
-1.65473957199703e-05
-1.99815416973329e-05
-2.46039793997369e-05
-1.39648098562289e-05
-1.40862624064657e-05
-2.44197770524966e-05
-5.63396700074705e-06
-2.36986811342231e-05
-2.89669753864042e-05
-1.6251355102326e-05
-1.5989795822649e-05
-1.91048719948901e-05
-1.508142516939e-05
-2.38169466106938e-05
-2.69805368919693e-05
-1.87632934490081e-05
-2.03950552744901e-05
-2.02783786132581e-05
-1.68859636774805e-05
-2.13085105117303e-05
-1.66749763403912e-05
-2.61291886014319e-05
-5.40103939905963e-07
-1.0664686351056e-05
-1.55359361129499e-05
-2.33783391037741e-05
-2.02977315640028e-05
-2.91441009402279e-05
-9.19490782268526e-06
-2.1987281217458e-05
-2.20294648754517e-05
-1.77452911060721e-05
-6.66664380392069e-06
-2.67967686309367e-05
-1.44884779994712e-05
-2.80112953112488e-05
-6.70183445180195e-06
-2.59184726332805e-05
-1.55583949579182e-05
-4.82413032892358e-06
4.87957591311173e-07
-3.61705223799269e-05
-2.40519641586364e-05
-1.04001971389125e-05
-2.71268014551322e-05
-1.43235163496036e-05
-2.09001354514268e-05
-1.75497199046348e-05
-3.25853288699032e-05
-6.33919426645978e-06
-2.94846778576873e-05
-1.22020148992316e-05
1.73143827289918e-06
-1.64532097958904e-05
-3.05244797580808e-05
-7.49022889860388e-06
-3.44122140938519e-05
-3.12461175371933e-06
-5.87155083626513e-06
-1.52924313855732e-05
-1.62214637301554e-05
-5.57433109695098e-06
-1.04123858568671e-05
-1.13551405252089e-05
-2.22497336040718e-05
-1.2692932926737e-05
-2.65328813079839e-05
-2.13675204267504e-05
-2.19042425747896e-05
-1.27825268499261e-05
-1.22271148666364e-05
-1.80621501305374e-05
-2.06594030439107e-05
-1.88725522743369e-05
-2.83250283481892e-05
-1.12766775255684e-05
-1.44251284326791e-05
-2.06622449789343e-05
-2.06160840319943e-05
-7.35280216734556e-06
-6.96779495803742e-06
-1.9509216375113e-05
-6.39270358385396e-06
-2.31338406784631e-05
-2.69318254093464e-05
-1.82274039974049e-05
-8.27795049627741e-06
-2.14671839303795e-05
-1.50449570055119e-05
-1.57637703659567e-05
-3.7959862980985e-06
-2.20565578444531e-05
-2.30163415115646e-05
-6.49241575638913e-06
-3.11763639568963e-06
-2.52572789931433e-06
-7.51916239528876e-06
-1.94337053083601e-05
3.87327809717518e-07
-3.43911006033387e-05
-2.51875844806271e-05
-8.34379030156193e-06
-2.38338347262277e-05
-2.89736431541448e-05
-2.0988679929738e-05
-2.39873363712597e-07
-2.60277284148801e-05
-1.31754916816632e-05
-1.78307168817916e-05
-1.74095678662564e-05
-1.79235179865595e-05
-1.34883956803131e-05
-1.90716850533506e-05
-8.94946264129504e-07
-9.27063308480921e-06
-1.97130436640121e-05
-1.4464626906167e-05
-1.81838481726486e-05
-3.83338962802239e-05
-3.07026546705302e-05
-1.10062397448293e-05
-1.58535738754195e-05
-3.10151452606786e-05
-6.97529678459717e-07
-2.10795801157107e-05
-2.29781469525362e-05
-2.66634399941009e-05
9.54423377699669e-07
1.7378664694793e-06
-2.38722687863574e-05
-1.36993289848855e-05
-7.04842906485676e-06
-2.3819156546106e-05
-5.95654591402023e-06
-1.82270319058588e-05
-1.7426417196325e-05
-1.20518570008554e-05
-1.88955589179741e-05
-3.81652514923851e-06
-3.50961475441694e-06
-3.24740912177373e-05
-1.79754412536006e-05
-2.07113619331406e-05
-2.96274651682243e-05
-2.03711470518293e-05
-1.13466965248364e-05
-8.00463094129443e-06
-1.69462560751265e-05
-7.74113645678226e-06
-1.17799678259973e-05
-8.47959685684192e-06
-2.36657149088494e-05
-1.98351497913893e-05
-3.44308691988564e-05
-1.48690377224645e-05
-5.90037183070709e-06
-3.64209499714611e-05
-2.95667047671068e-05
-2.18162917778432e-05
-5.85240906633593e-06
-1.95607425789425e-05
-9.28314864320439e-06
-7.64593817520136e-06
-8.05753179884864e-06
-1.30513172745901e-05
-1.14691942725581e-05
-9.26598667132777e-06
4.34084719810313e-06
-1.33029299161891e-05
-2.02326492666964e-05
-5.66125083660949e-06
-2.27754460207148e-05
-2.40618789403716e-05
-4.48476659889611e-06
-2.60143355255205e-05
-3.25622876315213e-05
-6.56751379476621e-06
-1.83676414938784e-05
-1.45358094963503e-05
-1.23754771596567e-05
-1.38652673086457e-05
-2.30256773236656e-05
-3.91667969991107e-05
-2.38211297808076e-05
-2.12119395142435e-05
-2.52906475117344e-05
-9.89022277798235e-06
-1.86279548994717e-05
-2.91639830553051e-05
4.81565506398991e-07
-7.12617373589405e-06
-2.63112540522525e-05
-1.35471161091619e-05
-1.26615407924712e-05
-1.32876604463772e-06
-2.44493046859784e-05
-1.81155316254261e-05
2.00837375105217e-06
-8.79890844493219e-06
-2.37538535335714e-05
-2.53986070691176e-05
-2.04235489711983e-05
-1.76545685292134e-05
-1.44226200249479e-05
-3.18946460222943e-05
-2.10596814187231e-05
-1.0532929660633e-05
-1.8405892352055e-05
-1.10315327360373e-05
-1.17026946007115e-05
-1.13824539703785e-05
-3.3321446078512e-05
-2.10602207514928e-05
-2.89498456085926e-05
-4.71242050321171e-06
3.31749304495621e-06
-6.4900525173842e-06
-2.25692111851756e-05
-1.98159350016114e-05
-7.80784814118238e-06
-7.28280614130426e-06
-2.55070114075017e-06
1.84284034982171e-05
-1.30870982256485e-05
-1.5680575184877e-05
-1.95732722234181e-05
-1.60025420870088e-05
-3.27797141197737e-06
-8.07659149811581e-06
-1.6632239589388e-05
-2.04052527401835e-05
-1.53906593467726e-05
-2.02826538449139e-05
-3.76743495658631e-05
-3.44373815928561e-05
-2.56256029731553e-05
-1.2627010861771e-05
-2.8268878210968e-05
-1.962395715905e-05
-1.2939139346207e-05
-1.90420061791995e-05
-6.8348922743019e-06
-1.63803678418408e-05
-6.12313016002331e-06
-1.87062461928985e-05
-2.11917444692873e-05
-1.66396840026407e-05
9.54403710165569e-08
-7.67813240344671e-06
-3.0662553134007e-05
-1.47769567753301e-06
-1.02151048880603e-05
-2.41464823068771e-05
-2.12766983096391e-05
-2.29412311207152e-05
-1.35962623538514e-05
-1.46375624423041e-05
-1.85805686487231e-05
-2.53338698469396e-05
-1.45981293015412e-05
-6.8871268650375e-06
-1.61242534879271e-05
-1.38115705922867e-05
-1.43952528237359e-05
-8.40737279789659e-06
-2.72636174073868e-05
-1.61371397979357e-05
-3.59334880309141e-05
-2.02481659406802e-05
-1.04564389426087e-05
-1.05697290222606e-05
-2.04405634142076e-05
-2.68545365068893e-05
-1.64965508944942e-05
-1.86694043582147e-05
-2.86254549802839e-05
-2.07982569288676e-05
-3.05664749726921e-07
-1.05031306861748e-05
-1.63632894154066e-05
-1.38327382741792e-05
-1.47415023386097e-05
-2.31023358738068e-05
-7.98941058690009e-07
-1.60135634863758e-05
7.09580133120815e-06
-3.33451094093788e-05
-5.59647563866578e-06
-8.59997746364365e-06
-1.54133980281683e-05
-2.1110175371495e-06
-1.96668456088171e-05
-2.60431112966009e-05
-1.58991484225841e-05
-9.82131189434927e-06
-1.93108382532778e-05
-1.95225494666224e-05
-1.433785368957e-05
-1.20313026866577e-05
-2.7123660428708e-05
-1.39618378433227e-05
-1.26344984774769e-05
-1.73946561426732e-05
-1.16386330975225e-05
-2.39732296693596e-05
-1.37184381883812e-05
-1.28745126743733e-05
1.09524036188718e-06
-1.56365439351014e-05
-1.93576799005918e-05
-1.0007700040233e-05
-3.53144860871093e-05
-3.79329432529052e-06
-1.03956534462738e-05
-1.29274741549098e-05
-3.93545898402696e-06
-4.90582975404294e-06
-3.03626283964439e-05
-2.09765360256365e-05
-8.20154614189895e-06
-1.36748314632376e-06
-2.15124717216809e-05
-2.22425929473872e-05
3.79319419346439e-07
-2.09948266401733e-05
-7.26764804894006e-06
-2.89467604675884e-05
-2.79370572627238e-05
-6.67819517866696e-06
-1.81871357264329e-05
-5.0436477401023e-06
-1.61820194208101e-05
-9.24880159866339e-07
-5.26262121645621e-06
-1.67424826270551e-05
-1.90657159916085e-05
-1.06562248231281e-05
-9.24254640079536e-06
-1.9832413738599e-05
-2.75458210455395e-05
-3.38382386007525e-05
-8.61725531877623e-07
-1.33435523781714e-05
5.4463688478451e-06
-2.70291327592776e-06
-3.46061380317041e-05
-8.46586365527487e-06
-1.4962492466699e-05
-7.16851837342668e-06
-1.29628607604353e-05
2.17249949881244e-06
-1.84602982009915e-05
-3.1802463629858e-05
-8.83033314228122e-06
-3.16113290538962e-05
-2.03778655008666e-05
-6.99833089168732e-06
-7.80205261642007e-06
-2.05925519536618e-05
-1.84167378389737e-05
-2.37133822053702e-05
-2.85670259364945e-05
-1.60084900266536e-05
-4.35482657007319e-06
-1.13831149796125e-05
1.24723657475121e-06
-2.56099220900431e-06
-2.6305497769545e-05
-1.52084606438324e-05
-1.54444366221389e-05
-1.66634253815941e-05
-1.79030047318448e-05
-8.17900153636282e-06
-3.99675158915311e-05
-1.65038660152056e-05
-1.80706815391127e-06
2.41896541939268e-06
-1.81387222482344e-05
-1.54888978239134e-05
-2.05167667261751e-05
-2.49223846990414e-05
-6.90537431254945e-06
-2.52796840908336e-05
-2.34662457556688e-05
-6.84070846855917e-06
-1.0348401573233e-05
-1.67248745342934e-05
-1.03844333707183e-05
-1.61179977411926e-05
-2.57426496948174e-05
-5.69498762687395e-06
-5.68998027275302e-06
-2.48618119863305e-05
9.60725496299497e-07
-2.29867683722321e-05
-2.40136623131462e-05
-1.15713707604598e-05
-3.22284367960433e-05
-1.30389678470912e-05
-3.14569076175268e-05
-1.32037758056008e-05
-1.22355325118046e-05
-2.38788204128256e-05
-1.24000842086497e-05
-2.58982214161921e-05
-2.14935295869409e-05
-9.86362417662754e-06
-9.49475743959258e-06
-1.54216171994815e-05
-1.37433640525982e-05
-1.76523311012334e-05
-3.93980302613418e-05
-2.3332495550875e-05
-1.99521127650257e-05
1.80482034553117e-06
-1.3221664786546e-05
-1.42441820539944e-05
-1.49239245633651e-05
-1.48181945789705e-05
-2.36757981295495e-05
-1.64839933270968e-05
-1.4762970863112e-05
-1.8585095784198e-05
-7.43064817006456e-06
-2.12558809217852e-05
-1.50323352143337e-05
-2.2631654234558e-05
-8.25412905345846e-06
-2.46295135838528e-05
-1.10326943552638e-05
-1.6151753400284e-05
-2.52495010249273e-06
-1.08687202573301e-05
-1.44643711595208e-05
3.47112748213881e-07
2.88428456187907e-06
-1.6232291118845e-05
-1.17864140918291e-05
-1.57054908909912e-05
-1.48657520240525e-06
-1.247049169635e-05
-3.46667150201234e-05
-8.74460058386907e-06
-1.77492373820062e-05
-4.83213900691857e-06
-1.17194204290436e-05
-2.27151677895781e-05
-2.45189270658964e-05
-1.06963394231221e-05
-1.49806848102338e-05
-3.16846063998556e-05
-1.25525772507326e-05
-1.15925095922016e-05
-6.83535002247357e-06
-2.39033400683548e-05
-1.74942444012435e-05
-9.65689896539671e-07
-2.2953493499009e-05
-1.95376279213392e-05
-3.09509585672872e-05
-3.22042366860662e-05
-7.56467747207743e-06
-1.47025202044081e-05
-1.74748906826052e-06
-1.07566171593637e-05
-1.53701517034712e-05
-1.62183265546792e-05
-1.19334182889148e-05
-3.5536596456535e-06
-2.62181385618862e-05
-2.8170509438228e-05
-1.90864559084807e-05
1.90568608510391e-06
-9.23474288684868e-06
-1.62235222650089e-05
-2.30085802381784e-05
-3.14247327427842e-06
-2.16212952200691e-05
-1.64279873149057e-05
-8.83844266625037e-06
-2.55430135510982e-05
-1.9764883151278e-05
-1.72628974544226e-05
-1.2044766549479e-06
-2.30509352280439e-05
-3.66248899143837e-05
-1.41539245529117e-05
-1.97554358755427e-05
-1.43181375300848e-05
-3.74371486535616e-06
-4.53950263804596e-06
-1.9040395422562e-06
-1.08799812211897e-05
-2.07724322669875e-05
-7.97554902033997e-06
-3.90811321105481e-06
-1.65257721780291e-05
-1.19933693765099e-07
-2.45551513763376e-05
-1.94886046820148e-05
-3.72523876896695e-05
-3.69671134415604e-05
-1.54038377816596e-05
-1.58860105198159e-05
-4.894127323007e-05
-2.44751819451216e-05
-1.89142865779896e-05
-2.33658512320297e-05
-2.14677766122778e-05
-2.43306350457195e-05
-1.00568281177596e-05
-2.25088419130075e-06
-2.04438131110926e-05
-2.10929065169226e-05
-1.717678493393e-05
-2.29007372897217e-05
-2.01197914282602e-05
-2.11597424059553e-05
-1.08095281333709e-05
-1.39901682311237e-05
-1.77627478912839e-05
-2.47251266919546e-05
-7.50883939325872e-07
-2.09363771194789e-05
-3.17785723312199e-05
-4.61995983043917e-06
-2.03791723914939e-05
-2.25363908667274e-05
-2.52990251765356e-05
-3.26407267599584e-05
-1.22819010314574e-05
-1.83140839999172e-05
-6.51706387540137e-06
-3.29173527267454e-05
-1.13677895833197e-05
-1.2360072885928e-05
-2.87484056674541e-05
-1.23541389365658e-05
-1.0126196083844e-05
-4.23567069006298e-06
-6.63679940522427e-06
-1.57161898535425e-05
-1.49066935914709e-05
-1.064115509443e-05
-2.38097878336375e-05
-1.00385992661584e-05
-8.73754341376432e-06
-2.32694894208426e-05
-2.03265464017191e-05
1.81171493481833e-06
-1.00607531129507e-05
-2.44187900903807e-05
-1.94024838446167e-05
-2.0919316656506e-05
-3.13202482043884e-05
-2.39545759683809e-05
-2.63336163579392e-05
-2.04827371861494e-05
-1.84400313199858e-05
-2.07813339561143e-05
8.21123131482688e-06
-2.53422676036584e-05
-5.09826622044791e-06
-1.69505877224334e-05
-4.20278287368486e-05
-1.627423031057e-05
-1.2106346851988e-05
-1.31311276545577e-05
-1.51929869970147e-05
-2.60943485175046e-05
-8.13423109932992e-06
-9.54407612446836e-06
-7.63719911487321e-07
-2.56212637749781e-05
-8.48123207744463e-06
-1.19259501679877e-05
-1.1320464458122e-05
-1.70623297301201e-05
-2.80019141210495e-05
-1.7954803485228e-05
-3.39793973995728e-05
-2.03438850433638e-05
-2.20153164021364e-05
-2.26577833623319e-05
-8.99502404621205e-06
-2.64198982636599e-05
-2.31310907521291e-05
-1.37424337611376e-05
-2.22740138437622e-05
-2.4296295841387e-05
-1.83498199631799e-05
-2.11197104624641e-05
-2.04808305042807e-05
-1.80006470910412e-05
-1.55700814498642e-05
-1.64596973526058e-05
1.15627035799352e-05
-1.53140832190528e-05
-4.27021260119697e-06
-4.84069781361769e-06
-1.1949770996137e-05
-2.67588579484593e-07
-1.07880436595048e-05
-1.80906139365621e-05
-2.95908822838853e-05
-1.24705808185343e-05
-1.62411139745837e-05
-7.90329323220374e-06
-2.56226427856036e-05
-2.21056258448595e-05
-2.93253935965107e-05
-3.23454557430409e-09
-1.37787686136866e-05
-1.36287157219392e-05
-4.99674103753456e-06
-6.0541754712871e-06
-7.96170177458524e-06
1.95334756336631e-06
-2.958624786703e-07
-2.15007807351446e-05
-7.17170978761694e-06
-9.90914284776177e-06
-3.55143938362859e-05
-5.56019805769268e-06
-1.69125540415549e-05
-2.03240112454748e-05
-1.82558394902564e-05
-1.67307656387709e-05
-1.24666039965285e-05
-1.30213435212788e-05
-2.25323982537199e-05
-2.18367302920319e-06
-1.7398999963811e-05
-1.76605674143585e-05
-1.23091177312936e-05
-1.39819201192602e-05
-6.51154652542754e-06
-2.78800356564475e-05
-1.26731016388527e-05
-8.26511890330415e-06
-2.26538586687464e-05
-2.90018369986438e-05
-7.1961591857299e-06
-2.35366679413909e-05
-5.32917355144962e-06
-2.27280434051512e-05
-1.84012317461534e-05
-1.09233109994203e-05
-1.3063320127731e-05
-3.82494948124969e-05
-3.65733252113333e-05
-1.17037275357575e-05
-1.88846602952081e-05
-2.15905752108094e-05
-1.92058972235641e-05
-2.14494505942894e-05
-3.62786365977364e-06
-1.46505222492094e-05
-2.84168158810125e-05
-2.85783297250739e-06
-1.88977689004975e-05
-1.07332317587689e-06
-9.49177034324701e-06
-2.29569831362228e-05
-2.18311398733164e-05
-2.05592081822086e-06
-2.3708298651304e-06
-1.76304458731212e-05
-3.40057892661949e-06
-1.28580671404566e-05
-2.04037996341916e-05
-3.02778984729885e-06
-2.16842096500683e-05
-3.43436413197235e-05
-3.41815444347914e-06
-1.51228020766031e-05
-2.48392006901026e-05
-2.38698655454811e-05
-2.75358095964222e-05
-1.71956182078364e-05
-8.33427859356632e-06
-4.00404279665884e-05
-6.64352567241397e-06
-2.77672717294305e-05
-1.20333045329129e-05
-4.26065806856191e-07
-2.08691041653186e-05
-1.96371315183838e-05
-1.43673936661862e-05
-2.21304532601698e-05
-1.19446154588894e-05
-2.16118615048621e-05
-1.04931752257995e-05
-1.79880586082984e-05
-1.04516167295045e-05
-2.963855704731e-05
-2.21107223615747e-05
-1.06198644347788e-05
-2.27986732888355e-05
-1.41589759190738e-05
3.36971280663709e-07
2.0563522029863e-06
-1.97206545996792e-05
-5.73378302144531e-06
-1.87314979566346e-05
-3.53428986118954e-06
-2.43709539682516e-05
-3.53749747049697e-06
-6.74476203340478e-06
-2.27974425502568e-05
-2.67354625937963e-06
-5.17204974448961e-06
-1.44102916061343e-06
-2.82846310621016e-05
-1.27230996832332e-05
-1.89144346101715e-05
-2.07090228856756e-05
-1.35782987197916e-05
-7.05940737604275e-06
-2.71752399075083e-05
-2.5523906817328e-05
-1.34864053520241e-05
-3.22086316272078e-05
-2.04828917184857e-05
-9.16589634375093e-06
-2.6821324370895e-06
-1.81478600652041e-05
-9.82005611490557e-06
-1.57546365286471e-05
-1.72072332524739e-05
-1.41387825678746e-05
-1.41726174734312e-06
-2.12484589825897e-06
-2.44594853809837e-05
-9.99185819443091e-06
-2.12639319750741e-05
-1.63146082241e-05
-1.79854964441354e-05
-8.70958310492102e-06
-1.65322974513958e-05
-1.08798748703167e-05
-1.77336550052222e-05
-1.45198375279768e-05
-7.73838401795774e-06
1.17524858318521e-06
-1.51156980117682e-05
-9.70160645330564e-06
-2.36980640316143e-05
4.3352763294506e-06
-1.5248859458147e-05
-2.70215076832262e-05
-1.73174145811699e-05
-1.94750142329743e-06
1.16727702314414e-06
-3.41237224609137e-06
-8.36394128879519e-06
-9.00417126455226e-06
-2.58006844178463e-05
-1.64244108305173e-05
-1.47390623007069e-05
-3.38304278243146e-06
-3.5157071219271e-05
-2.45496621798415e-05
-1.92327201513993e-05
-7.05735228907025e-06
-3.32856670573657e-05
-2.59736438626378e-06
-2.01716410529435e-05
-2.0909666851594e-05
-1.1848112935927e-05
2.50466429115315e-06
-2.95901221978534e-05
-8.6731830098398e-06
-1.61736817239174e-07
-1.10488242747798e-06
-8.48171116237085e-06
-1.78356753330039e-05
-2.42141481918272e-05
-5.99295987328719e-06
-3.26625183201852e-06
-1.26556548938031e-05
-9.11638592136051e-06
-1.66116354265169e-05
-1.38453322132124e-05
-1.04657504384362e-05
-1.96706836361889e-05
-5.3451307623755e-07
-3.8516229226079e-06
-1.55881735107147e-05
6.40123802141468e-06
-1.00427008932788e-05
-1.26722782614017e-05
-8.06877004699171e-06
-3.14381442042885e-05
-1.48302099853162e-05
3.29907818835015e-06
-1.11511358673298e-05
-2.08349686831876e-05
-2.08810064193675e-05
-9.97055502596473e-06
-1.10544985345614e-05
-2.38612539392963e-05
-1.34516931830711e-05
-9.37343394010133e-06
6.52132516936349e-06
-1.52261599266574e-05
-2.4167500739586e-05
-2.06885710358974e-05
-1.2498672153536e-05
-1.8173906902579e-05
-9.71272452117619e-06
-6.70505250831156e-06
-9.37442155633053e-07
-2.78917780631365e-05
-1.72103161328584e-05
-1.03943381608402e-05
-4.0823338183189e-05
-1.34530782596995e-05
-3.58000130853409e-06
-7.70320459187919e-06
-3.33216455711237e-05
-1.49789548335104e-05
-1.43567777830847e-05
-1.4405827286609e-05
-1.72399859317534e-05
-1.6694296490847e-05
-2.60059674470994e-05
-2.7439209529137e-05
-2.48948059823877e-05
-2.03357906525627e-05
-2.56253477903122e-06
-1.10534055749e-05
-8.13421492616816e-06
-1.10994118971906e-05
-1.4522314239889e-05
-6.86104892629668e-06
-2.13807909329946e-05
-1.87304496471995e-05
-2.37455011434673e-05
-1.30689791037962e-05
-1.41687400279976e-05
-2.23437799906015e-05
-7.06878466549766e-06
6.58881943995431e-07
-9.38524531284045e-06
-2.21155048799619e-05
-2.61180412530708e-05
-1.12936141557186e-05
-2.33300371957648e-05
-1.77443689683154e-05
-4.31559242293942e-06
6.05583802924854e-06
-1.76518952422112e-05
-1.37700614898459e-05
-5.63847402462951e-06
-2.87723705328251e-05
-1.46536030882811e-05
-9.89534223522134e-06
-1.7038005334521e-05
-5.68193845423321e-06
2.60617865953796e-06
-2.17975638088542e-06
-3.60714316613471e-05
-6.1482517383471e-06
-2.33523570088236e-05
1.02538030423032e-06
-2.21996489297122e-05
-6.38063762404649e-06
-7.04938469676333e-06
-2.11252994516279e-05
-8.46887753551521e-06
-3.70220928562761e-06
-2.83363555074797e-05
-8.37618424571666e-06
-2.25349486013032e-05
-2.73218978534016e-05
-1.02257451684002e-05
-9.27213553301787e-06
-2.95531805499605e-06
-1.2339033033348e-05
-3.37664834041833e-05
-7.02544973083358e-06
-4.06455947661556e-06
-1.44515841345319e-05
-1.84309186133216e-05
-1.69690227101261e-05
-1.40145507597458e-05
-1.79462942723874e-05
-1.31728290220692e-05
-3.76276047667519e-05
-6.41580077951907e-06
-1.76745956044577e-05
-3.15181209391794e-06
-1.56516762906687e-05
1.79500605090219e-06
-8.16099932445749e-06
-2.98083016172242e-05
-1.07037803248979e-05
-1.27941319740618e-05
-3.14320410504171e-06
-2.16184804886133e-05
-9.61328523903937e-06
-1.68927853793325e-05
-1.43125479847407e-05
1.15364564503442e-06
-5.11631046282881e-06
2.77408505489299e-06
-2.37774761399871e-05
-2.84810772556858e-05
-1.40592194910247e-05
-7.36209470508563e-06
-1.94757653658995e-05
-2.72213538937209e-05
-3.36944775846992e-06
-1.97367798575295e-05
-9.31784070408822e-06
-2.32874237497394e-05
-9.46577718718346e-06
-1.59723611073939e-05
-5.53212132671815e-06
-1.25793329780833e-05
-1.1875221806509e-05
-1.61343769921698e-05
-1.76107722529555e-05
9.75015619192861e-07
-7.66047471329041e-06
-2.86860555697801e-05
7.57144967114396e-06
-7.59416677554668e-06
-1.99314849525928e-05
-6.49664253374901e-06
-1.6043479725879e-05
-4.9459736070519e-06
-1.36549825050563e-05
-3.01899209181558e-05
-1.4211993418125e-05
3.88493101439653e-07
-3.13813262295704e-05
-1.18187835682934e-05
-3.67660791884829e-06
-1.35004077679851e-05
-2.32637759606189e-05
-1.94743820914426e-05
-9.44088761216163e-06
-2.3658095328965e-05
-2.37890204046918e-05
-1.45767655012723e-05
-1.26075364761895e-05
-8.97292453741931e-06
-2.1938733826346e-05
-1.74402216869933e-05
-7.67299165662586e-06
-2.02892638503373e-05
-1.22044732688005e-05
-1.83743498242064e-05
-4.38435318055408e-06
-1.9730349757229e-05
-8.54963361415351e-06
-2.07977350200636e-05
-5.99063717371841e-06
-1.42001900741034e-05
-3.69436544158612e-05
-2.43950421453939e-05
-1.55273603099783e-05
-1.87693966048804e-05
-9.27851021682069e-06
-9.79684800482748e-06
-2.97134866337331e-05
-9.6515518706175e-06
-1.29077804218054e-06
-9.03839103030226e-06
-1.72743108308083e-05
-1.1752690995308e-05
-1.36968625578756e-05
-2.19627669485928e-05
-2.5345583535881e-05
-3.79466163526487e-06
-1.27276998104299e-05
-2.54244871897029e-05
-1.98761017933452e-05
-1.20629997354793e-05
-1.10777175955827e-05
-2.25265411142211e-05
-1.4010450430314e-05
-2.39775106175868e-05
-2.35429680073074e-05
-3.78822098394524e-05
-1.74377359704576e-05
-1.5730826749352e-05
-3.51726268380507e-05
-9.48598795249699e-06
-2.78719798140678e-05
-1.34607880219191e-05
-2.39825369628866e-05
-2.21792649855578e-05
-2.64751621510951e-05
-8.6824879591916e-06
2.13915323676296e-06
-8.31478594949206e-06
-1.47846828068169e-05
-1.35094282360027e-05
-1.70351877045896e-05
-1.43462641758443e-05
-1.73752698117914e-05
-2.3819073845314e-05
1.29969977921529e-06
-1.62505689328385e-05
-8.95026895154649e-06
1.20222229274701e-06
-1.18555462596666e-05
-1.09764009657217e-05
-9.40634708440312e-06
-3.07969762454572e-05
-8.69935598293779e-06
-2.03742721570787e-05
-1.13034283077032e-05
1.50888520541526e-06
-1.51164116554978e-05
1.21257726235548e-06
-1.57128445206699e-05
-1.94801411130443e-05
-1.20216316776626e-06
-3.8342211418254e-06
-1.18906681289266e-05
-1.31344487434928e-06
-2.04105978904351e-05
-1.17157168885213e-05
-9.00394769319512e-06
-1.33566767985249e-05
-2.04136193275519e-05
6.11952350216551e-06
-3.29274332852984e-06
-4.72423742691122e-05
-3.05677984067958e-05
-5.76332502227074e-06
-2.52256679470248e-05
4.20191307002369e-06
-2.88750290903038e-05
-1.20174839280185e-05
5.03632806533476e-06
1.33408156911027e-06
-1.36761203651059e-05
-2.20416157366362e-05
-2.30892495833557e-05
-4.32026400080259e-06
-2.41479394384655e-05
-2.58656107633941e-05
4.88531285613227e-06
-2.14723594832501e-05
-2.38016414607944e-07
-1.88309708068157e-05
-6.28674795705283e-06
-2.93076870560704e-05
1.16004753262826e-05
-8.75352523525772e-06
-1.25871698889138e-05
-1.68244459498796e-05
-1.12856555946151e-05
-1.39680133404657e-05
-2.876191061321e-05
-1.37767668635828e-05
-1.7576104648318e-05
-2.51253316884382e-05
-1.62510936992308e-05
-1.33026162636133e-05
-1.07653809863551e-05
-5.8854699910317e-06
-1.30255594690073e-06
-2.72871412656538e-05
-2.79931429626377e-05
-1.83186108111303e-05
-1.33650412573783e-05
-1.54593738244828e-05
-1.64526501644635e-06
-2.39644349528279e-06
-4.47525260453445e-06
-1.4518145595525e-06
-1.71734340139195e-05
-9.51761994668208e-06
-2.5965905761644e-05
-1.86298855866295e-05
-2.15240045343526e-05
-2.01187923098947e-05
-1.32902936114979e-05
-1.31567599766766e-05
-2.54183803934368e-05
-1.95459785585955e-05
-2.12416780243416e-06
-2.31193384864786e-05
-5.7185260590217e-06
-2.79435097150717e-05
-2.85535688276811e-05
-1.81222985865866e-05
-3.75467982387661e-06
-1.40715272622493e-05
8.20687555267678e-06
6.80991418539821e-07
-1.21305379793733e-05
-1.24963275639051e-05
-4.32213601605642e-06
-6.82836172217785e-06
-1.85407123082906e-05
4.21092189434878e-07
-2.20917971916545e-05
-2.37661781162179e-05
-1.52843179742015e-05
-8.77058451598587e-06
-1.0802634030692e-05
1.35852523254654e-05
-2.4599629621994e-05
-9.78660665825035e-06
-1.36970220287194e-05
-5.62958936273217e-06
-1.79686175325929e-06
-1.68736150803961e-05
-1.75008394456595e-05
-9.23794579306372e-06
-2.9005649180356e-05
-1.63295102395536e-05
-1.11716953149806e-05
-1.75104612589332e-05
-2.69992761152993e-05
-2.07235503991232e-05
-2.66000353338981e-05
-4.49190480069826e-07
-3.03634778794373e-05
-1.75574428774092e-05
-2.62716704638696e-05
-5.47765271906788e-06
-6.20909048956673e-06
-1.63035361667579e-05
-1.4764035046738e-05
4.30737171953431e-06
-1.18209576512956e-05
-9.96545509848009e-06
-2.02393479956997e-05
-1.87207869782949e-05
-1.34119810924061e-05
-4.93413829497355e-06
-3.03087270739106e-05
-6.9406745299386e-06
-1.30107906225168e-05
-1.6612068844623e-05
-1.28394697751463e-05
-6.34575016913584e-06
-6.59346717491512e-06
-1.78139693796067e-05
-2.07784754480451e-05
-1.44220934244583e-05
-1.28076057548321e-05
-3.38678338357004e-06
-1.39470921459554e-05
-1.01735660033449e-05
-1.36034703701434e-05
-2.12024505486538e-05
-5.49608798367383e-06
-2.31546316880485e-05
-1.09518714695705e-05
-2.39571912738636e-05
-5.04175043999562e-06
-2.58854330724929e-05
-1.95963495886451e-05
-1.43071477497807e-05
-2.42820052864697e-05
-3.08785641332565e-05
-1.85867216555654e-05
-2.34141146586808e-05
-1.44758992226556e-05
-1.41776458122683e-06
-7.5986158617803e-06
-1.61975359411089e-05
-7.71450921562182e-06
-1.75560476531304e-06
-1.57850075532328e-05
-4.50977880736254e-06
-1.72348573599707e-05
-2.51208980334776e-05
-1.67885959703807e-05
-7.39029398092478e-06
-4.23315935034559e-06
-1.17761406640414e-05
-5.85712038122547e-06
-1.62141540773358e-05
-2.48648690974633e-05
-2.19550299795542e-05
-1.69615928189327e-05
-2.20160038203543e-05
-2.68794019776275e-05
-3.61722993606687e-06
-2.01639529887735e-05
-1.04708216971249e-05
-7.2619804112287e-06
-1.70899259646352e-05
-2.05857895896782e-05
-1.44673957909056e-05
-5.74047168017014e-06
-1.85976404397988e-05
-5.17404406124318e-07
-9.5864235753144e-06
2.84239104752149e-06
-2.76815166313185e-05
-1.84763071342821e-05
-2.14909437966945e-06
-1.97462715716831e-05
-2.04130364890981e-05
-2.11578376131461e-05
-3.42180837143203e-06
2.63441288699693e-06
-9.45597979982453e-07
-1.43588425727904e-05
-1.95393081840324e-05
-2.49103373190664e-05
-1.21209611560336e-05
-1.18124874636974e-05
-1.90932607284743e-05
-1.93376118353189e-05
-2.52856554217217e-05
-2.3776385101787e-05
-5.23562115627883e-06
-2.47446084381217e-05
-2.46878329408792e-05
-1.27759441870834e-05
-1.39358744151941e-05
-5.73151006542895e-06
-9.42952696189231e-06
-2.0231628692859e-05
-4.60736283714173e-06
-1.17897798361066e-05
-1.76463572551843e-05
-8.60696264463314e-06
-4.50763852682125e-05
-1.23410645184365e-05
-7.31201175344814e-07
-1.57212569266347e-05
-2.47116614711102e-05
-6.61094585422007e-06
-3.93156582257817e-06
-7.14576576509276e-06
-2.44724453916215e-06
-1.47420350268368e-05
-2.58677030830851e-05
-1.83164554397888e-06
-1.73753751642184e-05
-8.50649596073861e-06
-1.87695088148959e-05
-2.12343169577208e-05
-2.33759903297047e-05
-1.3111201135732e-05
-1.72935685725719e-05
-1.12665495178808e-05
-1.09714256996292e-05
-1.49204247319872e-05
-1.63390862877454e-05
-2.11861024657856e-05
-1.03738926982014e-05
-2.07125102431403e-05
-1.73049600365569e-05
-9.56401321159046e-06
-2.11372045801743e-05
-7.05369597042625e-06
-1.24977410495722e-05
-1.59230990481906e-05
-1.37748738473967e-05
-8.85102682398719e-07
-1.17096247286749e-05
-1.05244208322839e-05
-8.1366394440005e-06
-1.20119413061222e-05
-8.79558204769857e-06
3.49066991226488e-06
-7.20570717843644e-06
-6.18253907897075e-06
-2.63590227078468e-05
-1.33151250879087e-05
-2.59798937778821e-05
-5.02635435182942e-06
-1.68485992704915e-05
-2.05584464462785e-05
-3.00350732212261e-05
-1.0028045691587e-05
-7.57198289005668e-06
-8.61981187881332e-06
-1.41208293253046e-05
-2.55967528294957e-05
-2.1749568720906e-05
-2.05112660221148e-05
-9.2989792071951e-06
-5.30993136243431e-06
-6.96725833903309e-07
-1.2218189199118e-05
4.67162662985785e-06
-2.13725514809022e-05
-3.1895758679588e-05
-5.54159184432703e-06
-1.62813634831443e-06
-2.33867685833012e-05
-2.3091592294311e-05
-2.22506215731948e-05
-2.92167685299387e-05
-2.95232587987002e-05
-2.06630465886054e-05
-1.76255770798708e-05
-3.24196115513529e-05
-2.54799227655555e-05
-1.38425552083755e-05
-6.40952013603663e-06
-2.54559073262141e-05
-1.17120324816511e-05
-2.10670044048124e-05
-2.17130426670208e-05
-3.75688796339514e-05
-2.64372249202317e-05
-1.25276753003463e-05
-8.87562193482393e-06
-1.89164924847912e-05
-1.43984714440219e-05
-3.44860238289894e-05
-1.22783724967386e-05
-2.84318666271219e-05
-1.58163645436912e-05
-2.67641318293283e-05
-1.54040553472389e-05
-3.67295452787054e-07
-2.6997870464294e-06
-5.39610210034209e-07
-2.24507570385939e-05
-2.55149474434637e-05
-6.85513741523948e-06
-2.27209040080355e-05
-1.7755502693079e-05
-2.9909995506675e-05
-6.33671322656942e-06
-1.38862708741528e-06
-1.04648986814756e-05
7.73647069482036e-06
-1.72745173296415e-05
-1.95230390957484e-05
1.88773300711847e-06
-1.75612668636232e-06
-1.78113467445419e-05
-1.67514884094259e-05
-1.80183197500051e-05
-2.17975357531246e-05
-7.69128986372059e-06
-1.22000658395395e-05
-3.02556224224467e-06
-2.56804340207126e-05
-7.63914658757838e-06
-5.76183432484378e-06
-1.8040688293795e-05
-1.35133751654586e-05
-1.99048400192791e-05
-1.62287232378779e-05
-2.00649807204103e-05
-2.67466493347627e-05
-1.01824045249166e-05
-1.21638395724229e-05
-1.90327750871478e-05
-3.20847333204499e-06
7.18928067627711e-06
-1.74198980318846e-05
-2.24644413631211e-05
-1.67288440348883e-05
-1.47625145796575e-05
-2.87558307557247e-06
-1.84964705019131e-05
-9.7845729027587e-06
-5.57841999497387e-06
-9.87444799250732e-06
-1.08053193839268e-05
-1.8295957279185e-05
-3.69587134600079e-05
-4.05123058785667e-05
-1.0898261638799e-05
-5.98485784626683e-06
-1.72248079967899e-05
-1.66766044998738e-05
-8.36543225131971e-06
-3.56819116654955e-05
-1.3106858093002e-06
-9.03177023825819e-06
-1.42642248422149e-05
-8.24799607572083e-06
-2.19398031368443e-06
-2.39358326127051e-05
-9.15173202203692e-06
-2.32725072490181e-05
-1.55412960784092e-05
-7.97093705833711e-06
-1.82013035616462e-05
-1.87621814817614e-05
-2.27425202427264e-05
-1.07666393445073e-05
-1.55573945603382e-05
-1.64157081863344e-05
7.83479129712677e-07
-1.07922851025714e-05
-2.16981740987956e-05
-5.29702942135153e-06
-1.8681655528645e-05
-1.5637057535285e-05
-6.71191270706649e-06
-2.05483214598463e-05
-1.83683781239366e-05
-1.82534118936092e-05
-1.41609823054147e-05
-3.39486471137528e-05
-1.63385127940729e-05
-1.1986138692499e-05
-3.01999810366167e-05
-3.47314324951321e-05
-5.17803174197886e-06
-2.51201591674452e-05
-1.50440124728292e-05
-3.28433920277258e-05
-3.44813686756221e-05
-2.63844938545456e-05
-1.98369336888929e-06
-7.1888963622955e-06
-1.78502632123083e-05
-4.12951865055952e-06
-8.04916098112447e-06
-1.70177151966224e-05
-1.60329005796481e-05
-1.97583637915059e-05
-1.72857983612167e-05
-1.59880854935719e-05
-3.17263596567865e-06
-2.09112114287571e-05
-3.15737441182655e-05
-5.24291409851543e-06
-1.84329924575805e-05
-4.37605314207447e-06
8.05198805138111e-06
-8.59301930019307e-06
-2.28551936624159e-05
1.90846676625761e-06
-1.47775498280271e-05
-1.84922190156889e-05
-2.59516268262224e-05
-1.61330504260905e-05
-4.49480302216144e-06
-2.43810800551048e-05
-7.5920218433659e-06
-1.66415929222068e-06
-1.65514735123623e-05
-2.16066546624141e-05
9.301614432165e-07
1.57923357683486e-06
-2.41165249515078e-05
-8.19196352948519e-06
-2.49871524165219e-05
-2.39561523420845e-05
-1.68101221587818e-05
-1.02962177596088e-05
-1.4688955196771e-05
-1.6643590947002e-05
-3.00958024043422e-05
-9.26328086902474e-06
7.7910735310225e-07
-2.32040140894274e-05
-2.29152911815914e-05
-4.72182139577145e-06
2.10798854679021e-06
-1.55890900272747e-05
-8.72016135080806e-06
-6.83093398019965e-06
-2.65626653719549e-05
-1.62109147356344e-05
-2.25065879136399e-05
-1.01364722246634e-05
-8.63094109258942e-06
-7.20044680772889e-06
-1.97801912449103e-05
-2.25259285626327e-05
-3.47725527710142e-07
-3.02415712978511e-05
-1.40004525442144e-05
-1.50928200069287e-05
-1.42970750588092e-05
-2.49812511535498e-05
-8.1617800956497e-06
-2.96825720254183e-05
-2.48716306060783e-05
-2.16014412938215e-05
-1.96128272128252e-05
-1.53448659059953e-05
-1.53376942822589e-05
1.17207823272404e-05
-1.12192622974954e-05
-1.26472567564081e-05
-6.18167891128682e-06
-1.6326598522994e-05
-9.25936627602951e-06
-1.86801138735454e-05
-2.09131696415175e-05
-2.05945025382587e-05
-2.33179930198236e-05
-1.361285180361e-05
-2.57744655226463e-06
-1.44185792898941e-05
-1.22172707407743e-05
-2.68814065839429e-05
-3.01813727858112e-05
-1.43405850939602e-05
-5.21293520652259e-06
-1.63270148988684e-05
-2.17124395099661e-05
-2.29329617537498e-05
-1.15013506728555e-05
-1.46339431575661e-05
-2.00852128747684e-05
-2.71321186070649e-05
-4.448598402394e-06
-1.8563279750713e-05
3.25138273105733e-06
-6.83619055801158e-06
-1.89222696722306e-05
-3.43453940810016e-05
-1.43576622905186e-05
-7.64390338267199e-06
-1.41162996271139e-05
-2.784428745348e-05
-2.40520087455506e-05
-1.3715667903807e-05
-1.30785470543613e-05
2.29956904690969e-06
-1.32101539094185e-05
-1.62584591149222e-05
-1.88600192736043e-05
-2.79695869323565e-05
-2.3392587913635e-05
-1.28385298608164e-05
-2.48467006022818e-05
-2.65637929819447e-05
-2.49974989644198e-05
-2.39262879366238e-05
-3.36780358951923e-06
-1.73360255877069e-05
-1.26495423066468e-05
-3.3323019627305e-05
-3.406787013641e-06
-1.53469300662532e-05
-2.39253590140801e-05
-3.00497510114012e-05
-2.34206797508935e-05
-2.03449304885695e-05
-2.34592797411923e-05
-1.5894717941858e-05
-1.92365187230798e-05
-1.54929415656423e-05
-1.62597113909561e-05
-1.14252101016322e-05
-2.85423628262027e-05
-3.23223851531121e-05
-9.36745625548947e-06
-2.71175819040744e-05
-1.5346448546913e-05
-1.97960719116498e-05
-2.54030637009466e-05
-1.55328397382065e-05
-2.70838273157894e-06
-2.97719305379507e-06
-2.92256077389321e-05
-1.65040585268554e-05
-2.40588658207144e-05
-1.40351602841744e-05
-1.31533834230674e-05
-1.38790513080782e-05
-2.50389672817917e-05
-2.22167973282159e-05
-1.54402882261925e-05
-1.0523241351016e-05
-1.61289358954405e-05
-2.01476267138638e-05
-2.13391440010236e-05
-1.12418510875323e-05
-1.01733876311045e-05
-2.63877256868404e-05
-1.94907226691955e-05
-1.82635209596994e-05
-3.10190929078915e-05
-1.67284925665634e-05
-2.27460605477183e-05
-2.229411910675e-05
-1.30954298133011e-05
-3.54431860019185e-05
-1.58291066117098e-05
-6.66563353105972e-06
-2.4848472694833e-05
-1.59349701496613e-05
-1.81193597838117e-05
-1.72542119991713e-06
-2.90349029053066e-05
-1.97252802538316e-05
-7.49021777672052e-06
-1.294527551111e-05
-2.61659382677596e-05
-1.42061899499309e-05
-3.45320797449168e-05
-2.30558381422265e-05
-1.44059518623719e-05
-1.11089879909619e-05
-1.5953213099013e-05
-2.69399894420613e-05
-2.05664771031233e-05
-2.86984375068909e-05
-8.51251938678341e-06
-2.53585375849428e-05
-9.37007373885576e-06
-9.64512323242891e-06
-1.21057154458461e-05
-2.32693941175878e-05
-1.21440892138625e-05
-1.8093340458516e-05
-9.2429325527842e-06
-2.09114622111486e-05
-1.28625637094453e-05
-1.25044164880593e-05
6.19659236861137e-07
-1.62669819990338e-05
-1.51767139703293e-05
-1.00685921880401e-05
-1.87381308680452e-05
-2.05529369318455e-05
-8.68397467749486e-06
-3.61788529743456e-05
-2.06010048760499e-05
-2.61880868291508e-05
-7.3732819466716e-06
-1.30521326279373e-05
-1.64510539025227e-05
-3.36371623470773e-05
-1.79574026389368e-06
-9.56017779151842e-06
-1.42617025964217e-05
1.29136247450542e-08
-1.11584287527939e-05
-1.30709070173417e-05
-3.03206441307673e-05
-2.79841514208802e-05
-2.3412029949613e-05
-2.01103306064447e-05
-2.66517879250461e-05
6.27608149101574e-06
-9.22544191890836e-06
-1.61410400912922e-05
-9.36160027198162e-06
-2.57168287121698e-05
-1.78887510926617e-05
-1.83994837116437e-05
-1.65884809248913e-05
-1.72114262365526e-05
-1.50236291695788e-05
-1.97445673475973e-05
-2.57516387547719e-05
-5.79458218225215e-06
-1.54077191895193e-05
-3.42729902179561e-06
-1.94089039869109e-05
-2.26312180316373e-05
-1.7742505091924e-05
-1.63576409296286e-05
3.31491327982221e-06
-2.83476348386487e-05
-4.14649219957071e-06
-1.1710766298491e-05
-2.71408640117376e-05
-1.38154777177299e-05
-1.64737133301024e-05
-3.068234853446e-05
-1.29737799678851e-05
-1.28411321766093e-05
-3.25073286796646e-05
-3.00688409217447e-06
-1.52762715714985e-05
-1.92546823449738e-05
-3.09846647250658e-05
-8.75587618959871e-06
-1.84743754945764e-05
-4.70771913493923e-07
-1.85818756321284e-05
-3.21799864604801e-05
-1.68308051801036e-05
-1.28177186367932e-05
-2.33293155737782e-05
-1.37683071668633e-05
-2.14854836561162e-05
-2.08291984510554e-05
-1.7561231227119e-05
-9.49797903554847e-06
-4.27753114654008e-06
-1.66077831859703e-05
-9.16575236429526e-06
-3.66464973018811e-06
3.4866750523471e-06
-3.03900299617178e-05
-6.7679268143725e-06
-1.96663131798599e-05
-1.93059260946704e-05
-2.30773963004819e-05
-2.19555123191073e-05
-1.88180317134843e-05
-2.28120601174551e-05
-8.54258011268415e-06
-2.22828571732205e-05
-1.58677740959026e-05
-3.2273936164945e-06
-1.23484600914112e-05
-5.36334010661096e-06
-1.5845992306233e-05
-2.17036449585291e-05
-4.41773206895094e-06
4.69895462469554e-07
-5.58724986121287e-06
-1.5499796477732e-05
-3.69876501036491e-06
-2.51984503650581e-07
-2.40964120264081e-05
-1.50957043733997e-05
-1.63092497653749e-05
-6.66286090369931e-06
-1.29816341997596e-05
-2.12193291331414e-05
-1.6727341777903e-05
-2.06523930959343e-05
-8.19530208825837e-06
-1.95498951399582e-05
-6.46237922191343e-06
-1.53162640085533e-05
4.42955445451415e-06
-1.43093527601259e-05
3.55826043117267e-06
-1.23432074362342e-05
-5.25365706068849e-06
-5.73688643034833e-06
-1.30189641017088e-05
-6.77611413529042e-06
-2.48421680050633e-06
-1.59633119462111e-05
-1.62462381293767e-05
-1.53180484418319e-05
-1.63642238359308e-05
-1.41803852810293e-05
-2.71339365154891e-05
-1.67443885396126e-05
-1.44805019953118e-05
-2.6286686817045e-05
-5.67458849513818e-06
-1.70919311444339e-05
-1.58273939822992e-05
-1.27525895592528e-05
-1.84127932862848e-05
-5.86268945385376e-06
-2.11898637536931e-05
-8.5607966606454e-07
-1.66853940180459e-06
-1.45972616926217e-05
-1.92437370289093e-05
-1.45159665010901e-05
-2.56080728894475e-05
6.74320520657676e-06
-3.32928795286667e-05
-2.56064244065692e-05
-1.86580068702773e-05
-2.69057749791001e-05
-5.26559082724355e-06
-1.19192173707396e-05
1.74015326804566e-06
-2.64723926187699e-05
-2.07085019689322e-05
-1.35383818259926e-05
2.97162362646233e-06
-1.04432243921318e-05
-1.21455694523725e-05
-2.26428640487479e-05
-2.10024693244701e-05
-1.69074869691816e-05
-2.0175552687198e-05
-1.9972664799854e-05
-6.3869281696496e-06
-2.38707389410704e-05
-6.6404131241738e-06
-2.35334700175353e-05
-1.34403468764196e-05
-1.9522317406782e-05
1.45148322984903e-06
-2.18525710289408e-05
-1.40945806327467e-05
6.15978953231035e-06
-1.53264145048112e-05
-1.02520621783489e-05
-1.92218478959835e-05
-1.57853803176778e-05
-1.49007878971075e-05
-1.63674917226214e-05
-2.40012032321702e-05
-2.18955694509187e-05
-1.2193567223717e-05
-7.66706707153492e-06
-1.51329420039216e-05
-1.3340516767695e-05
-2.33791366337132e-05
-5.35685844912528e-06
-1.1645323003224e-05
-4.04982193206598e-06
-4.20092290607008e-05
-1.24355749288239e-05
-1.89070624098966e-05
-2.24817229380787e-05
-1.63251176611891e-05
-2.24491439486141e-05
-1.0941138998255e-05
-1.78440007530848e-05
-2.57213968560854e-05
-1.99962542515844e-05
-1.88647597854072e-05
-8.6557822828191e-07
-8.1900385302275e-06
-1.29846270836007e-05
-4.83558132912755e-06
-2.14338383149363e-05
-1.22791216841695e-05
-2.25690924894503e-05
-1.56464050468168e-05
-2.48828720398835e-05
-1.37463185995354e-05
-2.60135092434847e-05
-2.67229488884133e-05
-2.97994313315784e-05
-7.97347739882324e-06
-2.36711962154059e-05
-2.59938089086516e-05
-6.77320484446531e-06
-2.45121799653143e-05
6.48640334327959e-06
-8.98609152767325e-06
-1.25983391296213e-05
-3.36198976236256e-05
-2.29212490643111e-05
-2.93883481902699e-05
-1.34454789971044e-05
-4.74787897084107e-05
-6.46180353939752e-06
-1.37476332459479e-05
-2.53028128805474e-05
-7.59588136661634e-06
-1.8125997683852e-05
-8.5898606590327e-06
-3.67828612732199e-06
-1.65542263277584e-05
-1.44247064207139e-05
-9.62226730198692e-06
-2.42968266658057e-05
-2.17279044731589e-05
-2.12112193874968e-05
-1.5292862118956e-05
-3.50448610933332e-06
-1.59615575455655e-05
-2.4337126705378e-05
-1.97548284633355e-05
-2.08877996357747e-05
-1.86075561911518e-05
-2.62001967841426e-05
-2.0537295511471e-08
-2.26924846879373e-05
-2.68975052069142e-05
-2.6637053605028e-05
-1.02222793063468e-05
-1.63741508508309e-05
-2.8486469365071e-05
-1.67838190682693e-05
-1.75533045572833e-05
-1.6422216049874e-05
-4.27080376469359e-06
-2.60008261668434e-05
-2.51528228944261e-05
1.85029066620692e-06
-1.85437087566784e-05
-1.51737068281347e-05
-8.00584355478893e-06
-2.66709441195948e-05
-2.49146053256135e-05
-1.1315312494434e-05
-2.58621251521052e-05
-1.32448623473897e-05
-2.05683725425408e-05
-1.50001739088283e-06
-2.83663379490926e-05
-9.77391444356315e-06
-1.25207656478015e-05
-4.21689449317753e-06
-9.11240924768568e-06
-1.57242091092011e-05
-2.50355037650785e-05
-1.68363812517219e-05
-9.11355907771611e-06
-2.45379471378435e-05
-7.85119044890412e-06
-6.97629406582993e-06
-8.51064963253445e-06
-1.91085676559522e-05
-2.74629330885459e-06
-1.38238528629544e-05
-2.27937431600573e-05
1.28932974127336e-06
-9.01294036402314e-06
-3.37927730401078e-05
-4.13952867352746e-06
-1.28636695469541e-05
-1.21231979732385e-05
-2.24419561822e-06
-4.33124011647611e-06
-1.67880225093106e-05
-1.40676587970769e-05
-1.59599999744328e-05
-1.42355061696129e-05
-7.45288961418078e-06
-1.13009014814733e-05
-2.32787310566279e-05
-2.17880855240596e-05
-2.65474075528713e-05
-2.56202239572559e-05
-1.82855161733112e-05
-1.54946296320162e-05
-1.24863555611176e-05
-1.78998564855969e-06
-2.12945310971018e-05
-4.69204158099959e-06
-1.66646438763569e-05
-1.43549023619431e-05
-2.24420713197751e-05
-1.709323285551e-05
-8.3292026611675e-06
-1.51850327075309e-05
-1.50330037083768e-05
-1.99591521754158e-05
-1.40961808512173e-05
-1.2781278671949e-05
-1.84357344187228e-05
-8.64133483384723e-07
-1.69887057785382e-05
-1.70427172082873e-05
-1.71050447787748e-05
-1.15514831857427e-05
-2.24026942118442e-05
-3.03710935329852e-05
-1.79581410579233e-05
-1.96012049363917e-05
-1.40156620153154e-05
-1.12771851933e-05
-2.40428160289757e-05
-1.6518635655753e-05
-1.85583624894285e-05
-1.07386338816964e-05
-1.66881085861958e-05
-1.62397562806072e-05
-4.14299234230385e-06
-1.49916323867311e-05
-9.48106453700759e-06
-1.05188577964542e-05
-2.66077536563028e-06
-8.58357499330781e-06
-3.02876191308689e-06
-6.26944808952266e-06
-7.88413454162604e-06
-1.00545821545575e-05
-3.35657163021903e-06
-1.31383811372299e-05
-4.00554768548916e-06
-1.85951255059842e-05
-2.51744408715456e-05
-9.18690110738817e-06
-7.94456499696777e-06
-1.74771081502339e-05
-2.40048157809693e-05
-1.64200515023665e-05
-1.68822150014189e-05
-1.75282932904178e-05
-7.45459610798223e-06
-1.81099201800598e-05
-2.59563966201234e-05
-2.99962568782516e-05
-1.91590591074579e-05
-1.7300192033714e-05
-8.91645068962003e-06
-1.65913043576426e-05
-1.58378730593406e-05
-2.96135939952146e-05
-1.59286295929584e-05
-4.46071605776782e-06
-1.59878751695748e-05
-2.72708701489827e-05
-1.06135556863131e-05
-1.71040919520812e-05
7.85581218919839e-07
-1.2280891913139e-05
-1.76966652533988e-05
-2.39584198048142e-05
-1.56639984587009e-06
-2.80860656739245e-05
-1.32990590602775e-05
-2.46040888157603e-06
-3.03907513842247e-05
-1.39597493627775e-05
-1.65578175030297e-05
-7.85480048039033e-06
9.6721066657783e-06
-2.54103885875396e-05
-1.33973875410949e-05
-1.15120145599867e-05
-8.4816179068224e-06
-7.19275607781747e-06
-2.55990672525756e-05
-2.03070326538256e-05
-1.61423425814291e-05
-2.8758116199037e-05
-1.33054533152466e-05
2.05420594141024e-06
-1.24969334511817e-05
-2.36738583222108e-05
-2.41590410261105e-05
-1.26721717035035e-05
-3.40154049245383e-05
-2.97995504051823e-05
-4.04984537392871e-05
-2.13900884476916e-05
-1.04604018617304e-05
-1.54139685449919e-05
-1.67447249079742e-05
-2.43446943089793e-05
-9.9948479484895e-06
-1.83191891334089e-05
-1.51094008851149e-05
-1.03098905559243e-05
-5.60821898069275e-06
-2.52697907931482e-05
-2.0594358772403e-05
-2.74106405981153e-05
-3.11126346314587e-05
-1.98867857556574e-05
-1.90304270960817e-05
-8.71529443096021e-06
-2.21267662267196e-05
-2.97730589797922e-05
-1.75832323726572e-05
-1.51752714191405e-05
-2.44739435695051e-05
-1.00788015575252e-05
-6.32670437399345e-06
-2.45743513693732e-05
-1.89503423113083e-05
-1.42200140459661e-05
3.0137518018817e-06
-3.90265951557285e-06
-1.82487032972691e-05
-2.46959759172999e-05
-3.78807492122651e-05
-1.90614615055083e-05
-1.45427627882124e-05
-1.49912462564931e-05
-7.84059791674856e-06
-2.41063469479051e-05
7.23832960393937e-08
-1.1730704805385e-05
-1.3345359286467e-05
1.2794842592309e-06
-1.54861213737204e-05
-1.53593196882312e-05
-2.27819423063741e-05
-6.98581935210798e-06
-8.49257981123251e-06
-1.1234025915556e-05
-2.52133735559413e-05
-2.94706910526337e-05
-2.09640255026801e-05
-3.05380320993862e-05
-1.7183734405932e-05
-9.94484119057038e-06
-1.49505630837504e-05
-1.68840306578054e-05
-6.62093082285248e-06
-1.65389549965589e-05
-1.86084720712245e-05
-1.14392656280092e-05
-8.79513310630014e-06
-1.645067417263e-05
-6.08931128963104e-06
-1.90926025710908e-06
-3.374544052384e-05
-7.08268524920593e-06
-1.62634963564227e-05
-4.45933432909218e-06
-1.21103043551483e-05
-8.39385818852842e-06
-9.9009682098945e-06
-9.45169944942316e-06
-1.28894445750326e-05
-4.04994732277147e-06
-2.46188165594875e-05
-1.35902141437131e-06
-1.7844515933725e-05
-1.72531681701556e-05
-2.18670368009047e-05
-1.83227057593541e-05
-1.68109366112176e-05
3.73431613659502e-06
-1.2136218443619e-05
-1.38017574438544e-05
-1.64682229126124e-05
-1.90863678550569e-05
-2.41291499795087e-05
-1.96542083840457e-05
-1.80822647180801e-05
-2.01890820696141e-05
1.32373700788495e-06
-1.49035703240768e-05
-1.96329117423664e-05
-2.79019183612156e-05
-2.10982498158271e-05
-1.33814958533806e-05
-1.91350514941977e-05
-2.12373742801323e-05
-3.55728658219503e-05
-2.01722598867776e-05
-2.7573129949611e-05
-1.33827585708363e-05
-2.97088202213327e-05
-1.96509744716525e-05
-2.27792621082851e-05
-1.99732488603017e-05
-2.54289642702035e-05
-2.15728157948292e-05
-1.0594613219173e-05
-3.26625612294872e-08
-1.08547259763537e-05
-1.96497221546427e-05
-2.09313453726959e-05
-1.4116271632754e-05
-1.15116472529725e-05
-1.4778053268458e-05
-2.72344482101798e-05
-5.97478696261672e-06
-4.68031026679275e-06
-1.53838903633643e-05
2.47346522544e-06
-1.06508750182831e-05
-3.10069226143716e-05
-1.58831176095536e-05
-1.77572252497709e-05
2.46947255076348e-06
-1.20275488620279e-05
-6.83994664684881e-06
-2.26034266048489e-05
-2.7680060051374e-05
-1.46799396632483e-05
-8.74515032636046e-06
-9.42639980361191e-06
-2.51544597157683e-06
-1.05604196522113e-05
2.20938852274408e-06
-1.80567425917133e-05
-1.62055429426913e-05
-2.11140235809898e-05
-9.13547677870451e-06
-1.69856411542338e-05
-9.32291870932353e-07
-2.67585178111598e-05
-1.92616505756759e-05
-1.62354275777124e-05
-2.12257228679368e-05
-2.32081120656e-05
-1.32936362415917e-05
-1.38787924536127e-05
-1.69458876471633e-05
-3.15970581087283e-05
-1.42191352689485e-05
-2.2008887519486e-05
4.06907293168067e-06
-1.93695506523754e-05
-1.64057034891642e-05
-1.85199336666569e-05
-1.82080756908753e-06
-2.49213066616383e-05
-2.70679194888434e-05
-3.15318834795024e-06
-2.50657957812123e-06
-6.5179511231021e-06
-1.68341278947183e-05
-1.01060445835044e-05
1.46225045538965e-07
-9.61482323436816e-06
-1.800248700566e-05
-1.96597328099877e-05
-1.38093688397179e-05
-1.24367133594874e-05
-1.25888796958696e-05
-1.3887431224288e-05
-1.01942945088098e-05
-2.01207258992988e-05
-1.23404494642481e-05
-6.34412639040833e-06
-2.54625634565927e-05
-2.26574751191204e-05
-2.01530475028434e-05
-1.17937392102159e-05
-3.70001817553194e-06
-1.6654632074126e-05
-9.88741636141306e-06
-1.34667129128003e-05
-1.70382094916214e-05
-1.29628037584115e-07
-1.21030299396384e-05
-1.66528736703848e-05
-8.70858564121163e-06
-2.42390766145629e-05
-3.20124628067723e-05
-2.55842973469383e-05
-1.58594518631417e-05
-2.62408320972903e-05
-1.66366990868682e-05
-5.99733712984742e-06
-1.59260710668714e-05
-6.04347253023926e-06
-5.01873689636783e-06
-1.33200500342763e-05
-9.28725860228573e-06
-1.59827080011878e-05
-1.20000686678893e-05
-1.07220613494841e-05
-7.42040161186796e-06
-6.5557499439072e-06
-1.0845521624718e-05
2.01417696144619e-06
-2.04874630317281e-05
-9.14806589832591e-06
-1.76277282258264e-05
-1.52914058456671e-05
-3.07934524989262e-05
-1.32215763488261e-05
-7.0035936550918e-06
-2.12309548706757e-05
-1.4170634772096e-05
-5.81813362293698e-06
-1.26978633980666e-05
-4.84610758707941e-06
-1.60777394287848e-05
-2.44937191562608e-05
-1.05322896037101e-05
-7.12939566699211e-06
-2.64695485583362e-05
-2.00952463023912e-05
-2.02220834547358e-05
-5.84123312279281e-06
-2.18666730720068e-05
-1.76403421468722e-05
3.76962922397288e-07
-1.46565633818876e-05
-2.53677299767123e-05
-4.02521242849426e-06
-2.68824142384851e-05
-2.41419686766037e-05
-1.6665819573571e-07
-2.06883550775245e-05
-1.96922596436967e-05
-2.23245732775111e-05
-1.06544813953898e-05
-8.63440996431759e-06
4.77959170223066e-06
-2.28112006600331e-05
-3.50019938534682e-05
-3.74797762210575e-05
-2.57499509909976e-05
-1.37032577137875e-05
-2.10285903016932e-05
-2.1971682408457e-05
-1.8737929921436e-05
-1.96044876464354e-05
-5.78025542538175e-06
-2.05156599134345e-05
-4.78583877845043e-06
2.25498760105827e-06
-1.57169993349652e-05
-2.98254451014994e-06
-1.57559685330029e-05
-2.02431406874894e-05
-1.25297550419058e-05
1.55166002494368e-06
-2.86021277268983e-05
-1.64626949822475e-05
-1.3772674691927e-05
-1.93808802875035e-05
-1.41974590963262e-05
-5.4719400821752e-06
-1.46704871137761e-05
-1.54597652650471e-05
-3.230027291322e-05
-8.41643769384546e-06
-1.53403548272857e-05
-2.19414321809424e-05
-1.26904554491474e-05
-9.53838011689987e-06
-1.54455489916112e-05
-7.27079983094795e-07
-2.62932278054008e-05
-4.16379021484531e-06
-2.81949330435653e-05
-1.825851308314e-05
-1.81797995361957e-05
-2.46576825146199e-05
-2.52896964386976e-05
6.00564486280188e-06
-2.82536961112469e-06
-1.09218815179999e-05
-1.44652006776548e-05
-3.92139625666556e-05
-9.82172383653845e-06
-9.67879456796328e-06
-1.82606400794165e-05
-2.47631535826324e-05
-1.84773996307474e-05
-2.56336911733152e-05
-6.70710092796856e-06
-1.32042013924978e-05
-2.15653292307625e-05
-2.4180532938449e-05
-1.00464474308737e-05
-2.68111896128575e-05
-1.19697268655763e-05
-1.31745949750186e-05
-2.1751597934374e-05
8.93503093384307e-09
-2.38155338211835e-05
-4.37447603185539e-06
-2.28342043996117e-05
-2.79289586264523e-05
-1.33355571808133e-05
-1.07144008128425e-05
-1.32836081384104e-05
-1.57855406634036e-05
-1.91815322446527e-05
-1.16336869178347e-05
-7.9234312031094e-06
-1.67119838956817e-05
-2.26993132930895e-05
-1.17612833786687e-05
-1.36055238827405e-05
-8.05986942118601e-06
-3.14093578740561e-05
-2.46075673490755e-05
-1.20941971472086e-05
-1.8680464197418e-05
-2.63256195324929e-06
-8.0640049474595e-06
-2.41872730909308e-06
-1.42296010869755e-05
-1.52249227102343e-05
-1.23601272660352e-05
-2.02080354577825e-05
-2.00648882324478e-05
-1.61305931452322e-05
-1.27215829705012e-06
-2.38472448692538e-05
-8.46924613832017e-06
-7.47789769406354e-06
-1.88727990724493e-05
-7.48030408146162e-06
-5.64834167157763e-06
-2.45458436658651e-05
-1.06839801635268e-05
-1.72633382949594e-05
-1.61121916332318e-05
-1.49517479912185e-05
-1.46235146759618e-05
-7.6353756884809e-06
-1.60576813317528e-05
-1.52589623536211e-05
-9.28116006631689e-06
-1.46008907279708e-05
-9.96362002944041e-06
-1.36055268562596e-05
-3.40561161429549e-05
-1.35017671646869e-05
-2.08376275833076e-05
-2.26946922418499e-05
-2.03788299641105e-05
-2.11956546770956e-05
-1.42690420253229e-05
-1.45455480991303e-05
-1.08110480143533e-05
-4.67204572496718e-06
-8.98275013656267e-06
-2.2901936034726e-06
-1.65967942015831e-05
-1.82269330976481e-05
-2.37050537498282e-05
-1.91280202520511e-05
-2.70048026917338e-05
-1.94764455140195e-05
-1.45128627185393e-05
-1.89868341758555e-06
-2.1695779098107e-06
-1.23548624207891e-05
-3.0988061110149e-05
-1.837425238309e-05
-4.02419805086428e-06
-1.6239338325994e-05
-5.83087457879081e-06
-2.46611708857959e-05
-2.58708826465923e-05
-2.44880097724319e-05
-2.07440925727839e-05
-1.85753910248888e-05
-3.78338315057535e-05
-1.04799001284224e-05
-2.04526721002085e-05
-3.09470875100746e-05
-2.27233137643089e-05
-1.84944117418262e-05
-1.40457722729566e-05
-1.52108192732425e-05
7.4770439135791e-08
-4.64385532554037e-06
-1.79294283457007e-05
-6.52121656556131e-06
-1.7941653894165e-05
-1.63919352587609e-05
-2.20347507476488e-05
-1.41127023152276e-05
-1.95638043746859e-05
-1.65242838276007e-05
-2.06384650585879e-05
-9.19461635279536e-06
-1.25851620467418e-05
-1.03209689383535e-05
-6.90895529539185e-06
-2.0554883671037e-05
-9.56741940845867e-06
-9.81021127993639e-06
-1.04123397087821e-05
-6.84159645940972e-06
-1.57842684410971e-06
-2.75165908678333e-05
-2.2603589015208e-06
-2.69032299085272e-05
-5.79567598598914e-06
-2.86869637774463e-05
-1.49793251576244e-05
-3.62823376997127e-06
-1.55586159574904e-05
-1.51079487149523e-05
-3.29172023212547e-05
-7.63765162264124e-06
-2.99471004312244e-06
-1.39407611289945e-05
-1.17219470523195e-05
-1.65957283115161e-05
-3.3612242645791e-05
-1.74648645824949e-05
-2.05398607742766e-05
-2.21077029134477e-05
-2.01235069124234e-05
-2.02326245880599e-05
-1.7827788591446e-05
-1.51717989731566e-05
-2.12498731613183e-05
-1.67256684287245e-05
-2.09542160965711e-05
-3.18888056501077e-05
7.23065136315602e-07
-1.63308180758719e-05
-1.51699895493118e-05
-1.74232509318498e-05
-4.13363539947512e-06
-6.46249492699634e-06
-1.762647128635e-05
-5.86172799768821e-06
-1.17368583571683e-05
-1.43881225988903e-05
-2.24264393475866e-05
-1.50895736792887e-05
-2.62053545066741e-05
-8.70459705080844e-06
-2.33344696236009e-05
-1.97532380285473e-05
-1.43331521795126e-05
-1.86407009375258e-05
-2.76904804691536e-05
-9.91292217647343e-06
-1.79639225249559e-05
-1.64065378992548e-05
-3.31448094010893e-05
-8.31741022691302e-06
-1.03480036421374e-05
-2.72919966066784e-05
-1.64338415203822e-05
-1.9016029629773e-05
-1.22435627908506e-05
-2.05489147295105e-05
-4.13130205779623e-06
-1.1710845373188e-05
-2.36149219447362e-05
2.54852169232894e-06
-3.31869148309272e-06
-2.36381660433328e-05
4.21215167659832e-06
-1.2506319065761e-05
-2.604907580751e-05
-6.46486031379819e-07
-1.7728223426675e-05
-3.02235438368058e-06
-1.46096815834543e-05
-4.21493846721765e-05
-1.46094724884233e-05
-7.91629560134294e-06
-2.40343063802651e-06
-1.29927891647804e-05
-1.85503855962259e-05
-1.39224312753883e-05
-1.5438176166719e-05
-7.92884434198388e-07
-2.29670867806575e-05
-2.16380157990991e-05
-1.98185463597288e-05
-1.67505321719735e-05
-2.72430010441394e-05
-1.79487226127418e-05
-1.11855182466614e-05
-1.92946117592498e-05
-2.07088248046341e-05
-1.45127359993125e-05
-4.03641113889763e-06
-8.32109354075286e-07
-1.97586803182478e-05
-4.57800594085467e-06
-2.79288250802909e-05
-2.63384276222251e-05
-1.95535979633555e-06
-1.27707613913813e-05
-3.8177643975368e-06
4.65501985435134e-06
-4.53682516468745e-06
1.25361161888223e-06
-1.22150426293058e-05
-1.96108178031433e-05
-1.12803845754873e-05
-1.89104142199889e-05
-2.73904592200267e-05
-1.85881509396041e-05
-2.43662256849397e-05
-8.57579761789974e-06
-3.61399957494073e-05
-1.04083536966348e-05
1.74571209824378e-06
-1.97643546488333e-05
-4.58937916711719e-06
-3.53117133716383e-05
-2.04120992883552e-05
4.04371586315594e-06
-1.37329333554716e-05
-1.01247915602598e-05
-2.98999477303094e-05
-1.39240678928132e-05
-1.73463491747399e-05
-1.65957095717391e-05
-1.44902809731013e-06
3.36746458231402e-06
2.10695279673379e-06
-1.76439473338396e-05
-1.18794562013655e-05
-2.64443473846145e-05
-8.34876738005161e-06
-4.54488502406893e-06
-1.34462350365029e-05
-7.41733765690777e-06
-5.13670319671833e-06
2.73309655520345e-06
-1.09132140881837e-05
-1.26108574031956e-05
-2.13438786659428e-05
-2.53837085700011e-05
-2.64029991589441e-06
-1.07922863515826e-05
-7.02560001274303e-06
-2.48575411329526e-06
-1.56102301658125e-05
-2.10450142555213e-05
-1.48289538960007e-05
-2.26477522729615e-05
-6.37047146839353e-06
-1.52666560627373e-05
-1.21852122955448e-05
-2.5888969072523e-05
-1.70402505739944e-05
-1.89660095699096e-05
-1.73431181464131e-05
-1.8924161435989e-05
-3.30481232881657e-05
-6.68417279329453e-06
-8.36051127930809e-06
-9.20443273723121e-06
-7.69765860807776e-06
-1.06679702640277e-05
-8.62846908813539e-06
-1.71249580325681e-05
-1.60194555080049e-05
-3.19962814828786e-05
-1.76395765582737e-05
-5.65858007344674e-06
-3.41018861877236e-05
-1.9090611268623e-05
-1.48184623013783e-05
-1.48782286097988e-05
-1.73127893795506e-05
-2.71357378640307e-05
-1.21227635516936e-05
-1.7543526474247e-05
-2.24881199464405e-05
-1.65951681132812e-06
-1.02255077409828e-05
-7.81822658198338e-06
-1.9761168601086e-05
-4.08055823897495e-06
-5.09672128768947e-06
-1.79950712732668e-05
-2.77898402398381e-05
-1.77509126428907e-05
-1.49101219228281e-05
-1.7807525452988e-05
-1.96127961689812e-05
-1.22484141429635e-05
-2.03720024696494e-05
-1.04208365826167e-05
-1.3566900491659e-05
-2.00273128872073e-05
-3.5333948830298e-06
-4.5407979806934e-06
-2.34249643885113e-05
-1.61239062863163e-05
-1.00718375389765e-05
-3.32077546403278e-05
-3.49913490070547e-06
-1.23302018954325e-05
-1.57560234984842e-05
-2.54661127141522e-05
-3.13472611722333e-05
-1.05198589628728e-05
-1.32597210409799e-05
-5.4956302936095e-06
-2.96478943443582e-05
7.93184358906105e-06
-2.25637904945913e-05
-1.34251057945713e-05
-3.79350514806492e-06
-1.50137337912219e-05
-2.24386644505036e-05
-1.92008909253015e-05
-2.77048812158672e-05
-1.79376556459309e-05
-1.46804795796121e-05
-7.98202146006776e-06
-9.95808250345928e-06
-1.10230573810682e-05
-2.06346732757847e-05
-3.27905154976276e-06
4.40452289282809e-07
-1.01388087561833e-05
-1.42995406934332e-05
2.33003227532568e-06
-1.95805416077018e-06
-2.52247271536538e-05
-1.72465433681079e-06
-1.30430476760933e-05
-2.40980615969882e-05
-2.03751287955114e-05
-1.57456711993882e-05
5.55520871281594e-07
-3.86947324297418e-05
-2.51055822664471e-05
-1.39842280752256e-05
-5.12706515703476e-06
-8.59520867844443e-06
-1.70922256024393e-05
-2.43815464080151e-05
2.628548929466e-06
-2.00742533706723e-05
-2.69999361976057e-05
-9.75842934648316e-06
-1.46613550945261e-05
-1.801952710968e-05
-9.32438261460029e-06
-2.80901139385282e-05
-2.06537138811205e-05
-2.53887370132386e-05
-5.8818105641398e-06
-8.77173950888733e-06
-2.40202319269431e-05
-8.45391285831785e-06
-5.73378552925122e-06
-2.85829378917179e-05
-2.09422464890454e-05
-6.49810221746131e-06
-6.2635226838232e-06
-1.5983677791467e-05
-3.23851183976092e-05
-1.02252333887873e-05
-9.52129558653638e-06
-4.06940201631495e-06
-2.07039715939299e-05
1.20465037521821e-06
-1.76205360738312e-05
-1.75384625334093e-05
-9.12128116842898e-06
-2.88399058273428e-05
-5.40933296749514e-06
-2.02220412689325e-05
-2.66029204268614e-05
-7.10492880596639e-06
-5.6141279801436e-06
-2.59845490078908e-05
-1.36372274373393e-05
-2.06303661245139e-05
-1.99727842250027e-05
-1.94520909949011e-06
7.08685741653446e-06
-2.49888693636058e-05
-6.60804506069666e-06
7.32875521373306e-06
-8.76801151733135e-06
6.4194315023177e-07
-1.59181162267389e-05
-2.31197395557203e-05
-2.59559102223178e-05
-3.37364802031228e-05
-1.81527596412014e-05
5.07263443466192e-06
-1.44923518442178e-05
-2.6042817207181e-05
-1.08408643664919e-05
-1.3993171544125e-05
-1.11965360444291e-05
-2.34134115715325e-05
-8.75483158261712e-06
-2.18213905234017e-05
-1.37323210279024e-05
-1.94955207502188e-05
-6.7328897991772e-06
-1.39029093089766e-05
-3.02314619491583e-05
-5.79565161361056e-06
-1.92243906754828e-05
-1.23323677081719e-05
-2.81494205430043e-06
-9.91066458193562e-06
-1.49091039954804e-05
-1.20212680030531e-05
-2.04183878224119e-05
-1.26736630015375e-05
-9.5526518753784e-06
-3.131734532234e-06
-1.26216677736576e-05
-4.24495184986964e-06
-1.57577087641199e-05
-5.88171355290809e-06
-2.58832000370223e-05
-1.57796923079347e-05
-2.17879796610115e-06
5.45996381865512e-06
-7.32076258134053e-06
-1.71126972222365e-05
-4.50088308086817e-05
-1.6314850494435e-05
-9.99800165122563e-06
-5.66824852431441e-06
2.67826039860827e-06
-2.22972283318833e-05
4.19622276959473e-06
-1.6779120463508e-05
-1.86230399785365e-05
-3.17222850038854e-05
-2.52481080451827e-05
-7.7931040663991e-06
-1.90293464670593e-05
-1.36073460382341e-05
4.70852827896414e-07
-3.45698022721456e-05
-8.71828595841541e-06
-2.46352952621603e-05
-1.68498876722885e-05
-1.34580896780896e-05
-2.01096295800108e-05
-1.48400667368368e-05
-1.27064234687207e-05
-1.01945725535227e-05
-6.60128545953241e-06
-1.85037813568985e-05
-5.9003047157673e-06
-2.96816497758499e-05
-9.70222565480865e-06
5.54411020861622e-06
-6.8668920707114e-06
-2.44651432115521e-05
-2.36494866258601e-05
-2.22481535966543e-05
-1.8414238000645e-05
-1.08985589650658e-05
-1.34068362087001e-05
-1.44631145381626e-05
-6.25450722528203e-06
-2.42560535577318e-05
-7.53185451290191e-06
-1.9449915076501e-05
-1.50036541220461e-05
-8.72550063160252e-06
-3.27438640396752e-05
-1.85476672848137e-05
-1.48665865584487e-06
-1.04082419757509e-05
-9.69187682422756e-06
-1.58865484099033e-05
-7.42436971518131e-06
-1.9633294728514e-05
-9.4753387940338e-06
4.05850923287774e-06
-3.18643460534648e-07
-1.39459654139164e-05
-3.16341359217025e-06
-1.12361385324791e-05
-2.79144636148979e-05
-8.84681957417864e-06
-1.19491573084164e-05
6.64780828755124e-06
-2.7273320609426e-05
-1.37300545799541e-05
-1.26573196796961e-05
-3.28143714146084e-05
-1.80278641248183e-05
-5.48908701341827e-06
-5.22495987232313e-07
-2.00178254205804e-05
-1.06070280134731e-05
-1.12273617304035e-05
-1.30298652369301e-05
-3.02871934508982e-05
-4.87100662489577e-06
-9.96878302938481e-06
-5.69732520092586e-06
-6.94574024116885e-06
5.01533162985898e-06
-1.72802808607265e-05
-1.28737048831832e-05
-1.33430691543615e-05
-1.40553731481939e-05
-6.88904755164983e-06
-1.2222811592422e-05
-8.58620598322831e-06
-1.55086067586843e-05
-3.38333837642864e-05
-1.6803269403739e-06
-6.84597641267929e-06
-1.70455879962539e-05
1.60083872691524e-06
-9.65619652442863e-06
-3.45896891772753e-06
-5.61560036396503e-06
-2.51016082215955e-05
-2.58647508615036e-05
-1.88440172960205e-05
-1.73391509906859e-05
-1.28429844139834e-05
4.04773317648353e-06
-1.87907447707916e-05
-1.92399721600515e-05
7.39937821188607e-07
-2.85532997285414e-05
-1.02081685313776e-05
-1.03431885379535e-05
-1.65927206270844e-05
-1.66212226528101e-05
-2.51452227938387e-05
-1.22343421411234e-05
-2.80974419653083e-06
3.01474445637282e-06
-8.74032360904633e-06
-1.68607997383657e-05
-3.55107352494172e-05
-2.67799965379112e-05
-3.10754261958518e-05
-1.80429853460089e-05
-1.35456398879426e-05
-2.7671483345388e-05
-1.70775567277848e-05
-2.03475868747703e-05
-1.89221531881151e-05
-6.1608538122689e-06
-2.4564294889673e-05
2.03605513877899e-06
-1.0229092787632e-05
-4.88347819055627e-06
1.0365288048606e-05
-1.71572453924122e-05
-1.22071287180062e-05
-1.95922043476541e-05
1.25307058993886e-06
-1.62773740998012e-05
-1.17282338925642e-05
-1.30682982740393e-05
-2.51682636902835e-06
1.78652166640176e-06
-1.42269010438764e-05
-1.49000997274963e-05
-2.79775088899598e-05
-2.00156998792941e-05
-2.61310029352602e-05
-1.1624967126302e-05
-3.05438528230181e-06
-8.34669809747408e-06
-1.95856261043495e-05
-5.88846808540686e-06
-4.10731185296483e-06
-2.10894102865636e-05
-1.33395567444696e-05
-2.51782700452027e-05
-2.21806122450315e-05
-2.91065088824338e-05
-1.3170181394068e-05
-1.5568367370423e-05
-2.61759366654736e-05
-2.13961186569837e-05
-2.69334797246896e-05
-7.00968415625907e-06
-5.63525543349575e-06
-1.62589703381662e-05
-1.79711039155989e-05
-1.42429451098449e-05
-9.4554496845867e-06
-1.88635909445705e-05
-3.40709261328373e-06
-9.05177506641138e-06
-1.24685781013204e-05
-4.99792430092639e-06
-1.59936877219847e-05
-9.5999369499947e-06
-2.08109721862592e-05
-1.37271255431107e-05
-2.50060181728371e-05
-1.82076320484627e-05
-2.65149694697291e-05
1.55772094863361e-06
-6.56853610587355e-06
-7.87847599266569e-06
-1.46290506742082e-05
-8.32903729379608e-06
-1.798344311531e-05
-2.70583686548435e-05
-2.22771913267026e-05
-2.21842788634935e-05
-9.93941750892631e-06
-1.99658456033127e-05
-9.08174935646749e-06
-1.64400824952282e-05
-2.02801330131694e-05
-2.52683880817467e-05
-1.93003733195885e-05
-2.55042821649705e-05
-2.91727536297696e-05
-2.78513412597271e-05
-9.47392915778427e-06
-1.41447196985597e-05
-1.27023213070166e-05
-6.54727667028899e-06
-1.93264338167663e-05
-1.64938153010301e-05
-1.82581430345958e-05
-6.33939538697173e-06
-2.15911931443887e-05
-4.7308133036423e-06
4.09479868196836e-06
-1.11401300933083e-05
-9.49283491670273e-06
-1.83609272548126e-05
-1.88239636925418e-05
-3.08102616897247e-05
-3.62650201773559e-05
-6.34598130197149e-06
-2.39720440368475e-05
-1.31249334569969e-05
-8.86928595880546e-06
6.8244113267256e-06
-1.85998233609111e-05
-2.73164111200448e-05
-1.22183644827423e-05
-3.55421684151873e-06
-1.19869652269466e-05
-3.00670024843287e-05
-1.45139898974386e-05
-1.2820384860975e-05
4.94484949559419e-07
-9.19848049229509e-06
-2.19065993184289e-05
-5.77733760718905e-06
-3.19740051881772e-05
-4.16003109389601e-06
-2.07401533766777e-05
-1.54766617756075e-05
-1.59529611534858e-05
-1.80791311479127e-05
-9.09440957163539e-06
-7.68298135444553e-06
-1.31501918210533e-05
-8.54490766096063e-06
-4.83071694719713e-06
-2.38357284511739e-05
-1.19806800591076e-05
-3.75768898259735e-06
-2.43212278662142e-05
-2.66459081776101e-05
-1.00268349812219e-05
-1.13595746988711e-05
-2.02312363059058e-05
-2.36360726908386e-05
-1.9713499518604e-05
-6.51790257906449e-06
-2.07418924837228e-05
-1.89286520193655e-05
-2.31220927625291e-05
8.15853085801679e-07
-4.35613241963626e-05
1.25014946124631e-05
-2.14402156032248e-06
-2.57031394247742e-05
-3.22422398745233e-05
-1.40785264046439e-05
-2.45011510407576e-05
-2.18276376939486e-05
-3.85390250668476e-06
-1.06400255241146e-05
-1.06122474604385e-05
-1.24472408612893e-05
-9.68866345762943e-06
-1.09519600399709e-05
-1.82960883994456e-05
-2.22698513089885e-05
-2.46428224009218e-06
-1.45333093183423e-05
-3.37061380908316e-05
-1.50138400947258e-05
-4.35336205370242e-06
-5.01404597825556e-06
-1.83741376418094e-05
-2.25353686413888e-05
-2.99857406106981e-05
-1.42001542020862e-05
-1.34055530367201e-05
-9.65063788885199e-06
-2.26440106114123e-05
-1.71566573487961e-06
-1.31673715093673e-05
-3.23204476070296e-07
-1.14546302389202e-05
-1.80088018107491e-05
-2.10979065397873e-05
-1.64742461176755e-05
-1.45166358360251e-05
-1.05915641499739e-05
-1.10480319364923e-05
-2.39624898679302e-05
-5.84662957140858e-06
-2.32304902574363e-05
-3.33066283404518e-07
-1.05135859917575e-05
-2.05258949575484e-05
-1.80697245801765e-05
-2.11392099192851e-05
-2.21495658590468e-05
-3.07560154370003e-05
-1.51154680197314e-05
-9.14396822939907e-06
-2.95951469591715e-07
-1.76897805416666e-05
-7.20248632610004e-07
-8.7161077336602e-06
-2.72371713076283e-05
-1.2246025634138e-05
-7.0518108794778e-06
-8.98629488858163e-06
-5.3654863732171e-07
-1.4786338927971e-05
-6.75606689947941e-06
-1.51447011996235e-05
-1.25969239695426e-05
-4.40418637500345e-06
-1.33606442250612e-05
-8.02814872936834e-06
8.25198246697678e-06
-1.76173594051786e-05
-2.40119277389772e-05
-1.7546129693913e-05
-2.72780286737199e-05
-2.26212454655059e-05
-2.24436757106156e-05
-1.49678956973381e-05
-1.69215263261407e-05
-3.01889373849113e-05
-1.8176156745139e-05
-1.69298064086113e-05
-1.74524573927865e-05
-1.00257775879988e-05
-1.14710730771639e-05
-5.02697015890448e-06
-1.95863060073339e-05
-1.98706286489655e-05
-1.24402305808878e-05
-9.05633227098563e-07
-2.19476175943927e-05
-1.34816877366454e-05
5.18466572695925e-06
-3.07450807116239e-05
-3.05758379404043e-05
-2.08888966639093e-05
-1.99446617347223e-05
-9.62714332113911e-06
-2.00595614094597e-05
-1.85814444880383e-05
-2.35254153027644e-05
-1.63948886974197e-05
-7.44757627245898e-06
-2.31469032624672e-05
-2.2967106204542e-05
-1.60549940232406e-05
-1.60882338810432e-05
-1.72141894509482e-05
-2.62136468176407e-05
-1.99339603928911e-05
-5.99358899856375e-06
-1.34240099459082e-05
-2.82213063088811e-05
-2.75293068694808e-05
-2.4040999734844e-06
6.78707219610791e-07
-5.73983300040726e-06
-7.26689553852475e-06
-8.71255453106261e-06
-1.67611616604922e-05
-1.0744416593614e-05
-2.27525781455971e-06
-2.54160745121862e-06
-1.32901682537369e-05
-9.85882328728636e-06
-2.41130707060259e-05
-7.8050359680583e-06
-2.51439663598694e-05
-4.88190907510252e-06
8.13962256748197e-06
-1.15943451116609e-05
-1.56589550731918e-05
-2.47976198045427e-05
-5.90600902496672e-06
-2.29435973751999e-06
-1.37546430290367e-05
-2.76593970142776e-05
-6.14509446881637e-06
-3.67314821480024e-06
-2.15387294729956e-05
-5.69752023603483e-06
-4.57616522364143e-06
-6.55200228044114e-06
-1.47787243879651e-05
-2.23221026373987e-05
-7.58703995772739e-06
-2.39951647120678e-05
-2.2562392229317e-05
-2.56657279158936e-05
-9.9079072519075e-06
-1.57576446306449e-05
-1.41764029882601e-05
-9.69277466208329e-06
-1.32017348789029e-05
-2.06515186039919e-05
-1.92430554111718e-05
-2.35417841108777e-05
-3.29770288161751e-05
-1.45450776794552e-05
-1.08268136789532e-05
-2.24798937373988e-05
-2.14440107026441e-05
-1.8802049222772e-05
-4.57590248392673e-06
-1.37904969829676e-05
-3.29199771510784e-05
-2.17994866004035e-05
