# Supplementary material for: Research on computational propagation and identification of mine microseismic signals based on deep learning
Source: PLoS One. 2025 Oct 22;20(10):e0334641. doi: 10.1371/journal.pone.0334641 (PMC12543183; doi:10.1371/journal.pone.0334641)
Supplement: S11 Data — (ZIP) [file pone.0334641.s011.zip › 000101100002573.xlsx_0.txt_24.txt.txt]

-2.17900085482735e-05
-1.49050335102794e-05
1.8286295426615e-06
-3.82609340122533e-05
-7.79334943515768e-06
-1.37825492785169e-05
-1.06537875736478e-05
-2.62607049209879e-05
-1.06065433556336e-05
-1.33063586253511e-05
-1.9414149106486e-05
-1.24003563224318e-05
-1.98005727353507e-05
-3.91890439255039e-05
-7.54587232953631e-06
-5.19287572282123e-06
-2.70982248740066e-06
-5.60780868489901e-06
-2.14411938248348e-05
-2.35352933732019e-05
-1.16545584583297e-05
-7.44267818804042e-07
-9.09391031201893e-06
-1.31089682299046e-05
-3.70452045012772e-06
-7.93838078564651e-06
-1.91802387404632e-05
-4.86798901987026e-06
-1.64953694986831e-05
-1.98689907659768e-05
-2.0523867784846e-05
-6.04113805070427e-06
-1.97013232539013e-05
-1.38450850146865e-05
-9.01958563876727e-06
-1.74623724791093e-05
-1.93069746975741e-05
-2.92774908861467e-05
-1.56711705759542e-05
-2.99466904565319e-05
-1.70916635328311e-05
-2.99406464987456e-05
-3.4517390126173e-05
-2.03732262623464e-05
-8.01990762422001e-06
-2.17247797558802e-05
-1.70372733462833e-05
-1.11859127148771e-05
-2.01906180825703e-06
-1.1572076750867e-05
-1.33968092556881e-05
-2.57772666917365e-05
-1.34540006479285e-05
-8.77074292931992e-06
-1.66013219932729e-05
-9.30950947804491e-06
-1.62623656218071e-05
-1.63689808307812e-05
-5.71021644930226e-07
-1.08024466799463e-05
-3.6752309704362e-06
-1.0135383334516e-06
-2.69926509476021e-05
-2.94595639181578e-05
-9.63378565015872e-06
-1.62408466622172e-05
-3.46411054349455e-05
-2.73940393173785e-05
-1.19196359835876e-05
-5.35453872489689e-06
-1.5358818159843e-05
-7.34837954774707e-06
1.29338865157956e-06
-1.47421141354246e-05
-1.65901852113738e-05
-1.9838169914622e-05
-1.71797958682209e-05
-8.04415592922986e-06
-1.45895510504377e-05
-1.25410036371823e-05
-8.89529739210649e-06
-2.85181121389646e-05
-1.00833393440401e-05
-2.74721738565761e-05
-1.92760163874692e-05
7.31760102759844e-06
-8.43793903540403e-06
-7.47459518227646e-06
-1.4630813728718e-05
-1.66718433138749e-05
-1.29151833952629e-05
-2.83850424814664e-05
-2.44516155546873e-05
-1.39109966426714e-05
-2.17054072129815e-05
-1.5575358154824e-05
-2.05976053116357e-05
8.46651623163865e-07
4.92518827255284e-07
-1.40563841150302e-05
-1.63202948637349e-05
-1.6984720013656e-05
-3.10660308518771e-05
-1.40352211574242e-05
-1.12425669722219e-05
-8.88314720709319e-06
-1.58069755431479e-05
-1.61957056801779e-05
-1.6013565565761e-05
-2.49791129453699e-05
-1.84055729974712e-05
-2.45782831476247e-05
-4.09028585450656e-06
-1.53685815165856e-05
-7.65582350542034e-06
-2.03057394628964e-05
-3.23442574537771e-05
-1.37713562303466e-05
-1.18432777404412e-05
-1.36716856039004e-05
-3.46367474310305e-05
-6.30627150454088e-06
2.07854870888137e-06
-2.70031436268851e-05
-1.4547853291004e-05
-3.04550822965817e-06
-2.34339573619728e-05
-1.54842834895919e-05
-9.31541668316507e-06
-2.12324333634298e-05
-1.06921492159584e-05
-2.47338002315786e-05
-2.92754392342476e-05
-1.45470891787651e-05
-2.74079914116427e-05
-1.03659426605864e-05
-2.66616752741841e-05
-1.66884066408382e-05
4.51798180695558e-06
-1.24017856851525e-05
-1.30240686313024e-05
-1.27821050295302e-05
2.95918162197981e-06
-1.54810587888978e-05
-1.29582394465672e-05
-1.20124162133235e-05
-2.14116181580735e-05
-2.80422022819425e-05
-2.22209056866302e-05
-2.47460024295154e-05
-1.37306978961591e-05
-1.58822239598558e-05
-1.95612406295118e-05
-3.01003930270973e-06
-1.71864397191431e-05
-2.36592746355167e-05
5.6301863323779e-06
-1.60566560824967e-05
-1.21335633201571e-05
-2.59173193279189e-05
-1.94445157570394e-05
-5.81828018379648e-06
-1.08874672128186e-05
-2.11436114441489e-05
-9.91943176398201e-06
-2.14089195515459e-06
-2.15308487149773e-05
-1.93553199146892e-05
-5.82045276191077e-06
-1.44208560060548e-05
-1.11758660173144e-05
-1.73946514715868e-05
-1.82739442560669e-05
-1.128350540321e-05
-3.74834341769282e-05
-1.29927361514496e-05
-1.89739935004946e-05
-2.06249204632527e-05
-6.24850135251216e-06
-3.49892155655172e-06
-2.08039888611103e-05
-3.29260526799064e-05
-1.9367153694823e-05
-3.01153844197184e-05
-3.02056018027295e-06
-1.51315679937881e-05
-1.64592924571259e-05
-1.41620554696795e-05
-1.27947108121865e-05
-1.16305121736149e-05
-2.32361052917624e-05
-2.54489714198022e-05
-8.16251071736588e-06
-2.74809114126011e-05
-2.0276042942302e-05
-2.18844914683545e-05
-2.6985706485775e-05
-5.03880162784407e-06
-1.38542384032452e-05
-6.15626888838293e-06
-2.85173511688601e-05
-1.75815163506934e-05
-1.84112656797916e-05
-2.07286087663464e-05
-1.26895917879294e-05
-1.12013002834643e-05
-2.9365961171078e-05
-3.82063366727879e-05
-2.51404738466088e-05
-2.21965889500735e-05
-2.06978301035636e-05
-8.16934043930465e-06
-1.82934321088763e-05
-1.5677467952596e-05
-9.93466422851999e-06
-1.43968637468055e-05
-1.41024577727351e-05
-3.54152940929776e-06
-7.61037340773692e-06
-7.81962834552142e-06
-2.16645201423527e-05
-5.99309914206813e-06
-7.48700247081108e-06
-5.59642243004404e-06
-2.81455027319392e-05
1.37016334418358e-06
2.19005404161496e-06
-2.32035260612989e-05
-2.07965936490932e-05
-1.91235224345998e-05
-1.70452213443214e-05
-7.86857197016216e-06
-1.53982356303707e-05
-2.49467359170729e-05
-8.20908142389915e-06
-1.37123673127557e-05
-2.21865476897381e-05
-1.19059550177439e-05
-1.16248581376971e-05
-1.61335680270061e-05
-5.36062128369418e-06
-1.32460068366713e-05
-1.29307399929888e-05
-6.46350150893684e-06
-2.21987484097113e-06
-1.32540713180345e-05
-1.21036306980331e-05
-1.79539001789577e-05
-1.5160579480718e-05
-1.65421186016445e-05
-1.64765550240588e-05
-1.09855163361563e-05
-2.64766645917589e-05
-9.39362369728821e-06
-2.13724244619914e-05
-3.17982976254625e-05
-1.32396201185686e-05
-1.5813272832367e-05
-9.89047285724291e-06
-1.48665121606446e-05
-1.83663141823457e-05
-1.08805429808152e-05
-4.24583049322913e-05
-9.85152410117789e-06
-1.32502762193997e-05
-5.91420284756279e-06
-6.42871146048471e-06
1.56473379089468e-06
-1.12899593965976e-05
-1.97079351618823e-05
-1.0939867923259e-05
-1.02545625527915e-05
-6.40613858530781e-06
-8.56469786906749e-06
-2.05890027982819e-05
-7.3149029665136e-06
-1.1240874559468e-05
-2.85289069830419e-05
-9.02867920545354e-06
-4.38195802377688e-06
-8.83954690995571e-07
-6.11551604983326e-06
-3.77907993795785e-06
-1.93926640237891e-05
-8.63887464074877e-06
-2.58008077802283e-06
-9.69637094029823e-07
-1.78925687347292e-05
-1.09003054996414e-05
-1.81058942242226e-05
-2.20693283485609e-05
-1.67586923003161e-05
-1.53957292636991e-05
-1.74610964314239e-05
-2.29708789837891e-05
5.50566508424467e-07
-1.5677618024525e-05
-4.72815338507715e-06
-6.87664243901078e-06
-2.51450713345311e-05
-1.35749834760856e-05
-1.40707302959195e-05
-1.78960185712247e-05
-2.97016115196052e-06
-3.17749810603764e-05
-1.26167717997092e-05
-3.72867519981547e-06
-1.60531490801718e-05
-3.20379256598891e-05
-5.39129100970008e-06
-3.20606278867464e-05
-2.45334901238224e-05
-1.05821155848294e-05
-1.33847299902676e-05
-5.21360435578982e-07
-7.56568842308569e-06
-5.09524371339496e-06
-2.72856815832338e-05
-2.42964849517535e-05
-2.44201220980285e-05
-2.02250537485944e-05
-1.9058046282164e-06
7.58234499401019e-07
-1.4940752933271e-05
-1.35317671620768e-05
-1.49699691650767e-05
-1.27658594361424e-05
-1.89134930793459e-05
-7.78011384676167e-06
-2.50088860863252e-05
-2.35942971510574e-05
-1.2942927775358e-05
-5.13658145009035e-07
-1.59463742579089e-05
-2.87215119205623e-05
-2.97763797701603e-05
-1.88768421034387e-06
4.83985986836362e-06
-2.23607387626267e-05
-6.04511241831628e-06
7.10865796558016e-07
-1.19892460005568e-05
-9.90957941505117e-06
-2.02759945851421e-05
-1.11585084963117e-05
-1.83707509768428e-05
-2.95197539131885e-05
-1.8700966218406e-06
-2.48482924608201e-05
-2.63108895768051e-05
-2.78051329807727e-06
-4.07614887106789e-06
-1.87857723073525e-05
-1.18019965180144e-05
7.89797208837465e-07
-2.22446625935786e-05
-2.72202208543208e-05
-2.75919251283977e-05
2.08558483818167e-06
-1.62348082317842e-05
-1.63626393788474e-05
-2.13540984890882e-05
-2.4891551247626e-05
-8.63487917172974e-06
-2.0733007017852e-05
-2.27380036999977e-05
-3.00865793652027e-05
-1.62821860363469e-05
-1.6884310573445e-05
-2.75822033094108e-05
-2.52704045439043e-05
-8.90153702145221e-06
-1.08652141033665e-05
-1.18236428645484e-05
-1.53897991646504e-05
-1.51843974915188e-05
6.42996462757925e-06
-1.4945763533969e-05
-2.67538642382152e-05
-2.40104220768192e-05
-3.05767313212028e-05
-2.63087353854675e-06
1.27916107783045e-06
-9.48765466552001e-06
-2.39876597029243e-06
-1.20445357286798e-05
-1.392024056685e-05
-3.02215204840377e-06
-3.4535834944841e-05
1.03226097949992e-06
-1.2069355936757e-05
-8.33448814259576e-06
-1.0651814490859e-05
-1.2830636937736e-05
-1.87819534512074e-05
-3.14649898400443e-05
-2.09961513744638e-05
-3.27037005133525e-05
-1.0899399518529e-05
-1.22987050720931e-05
-2.3429847129958e-05
-8.30208020063796e-06
-2.50442449274885e-05
-3.3026621817396e-05
-1.23355474771293e-05
-9.65285787435623e-06
-1.44448371883421e-05
-1.16472457798202e-05
4.45442542428356e-06
-2.86450440873213e-05
-1.76288858095036e-05
-8.71710776176038e-06
-6.92752847056956e-06
-2.32451593461078e-05
-1.05783723919477e-05
1.21845793120937e-06
-1.63626226337795e-05
2.30191617811389e-06
-1.32000649137808e-05
-1.95869156419416e-05
-8.32127323263088e-06
-1.83764362811411e-05
-2.57076154396576e-05
-2.80261369804642e-06
-1.13727551082872e-05
-5.50684080824422e-06
-2.19945860725213e-05
-1.1125735839128e-05
-2.2628285839931e-05
-4.50208938776439e-06
-2.0865857792055e-05
-1.91687687443745e-05
7.62480439248982e-06
-8.76661028294226e-06
-5.402729700964e-06
-1.47930641219062e-05
-1.76426556668346e-05
4.65805335504229e-06
-2.44718467934558e-05
-6.70033160831436e-06
-5.58146368804239e-06
-1.68730786588465e-05
-1.83427286039538e-05
-1.44111552496962e-05
-9.79912356294372e-06
-7.01385364460797e-06
-1.66057034823244e-06
-4.41184906912977e-07
-1.20324425910004e-05
-1.23184661786392e-05
-5.3839320319989e-06
-1.46851930113514e-05
-1.35454832047524e-05
-6.02335675962289e-06
-1.65684903631322e-05
-2.35146960402336e-05
-1.27040618294185e-05
-1.32500107308339e-05
-2.81425054023356e-05
-2.05709000940172e-06
-2.30845467576404e-05
-1.51316994861111e-05
-8.11077128188657e-06
-1.22519569161695e-06
4.67715608870015e-07
-1.07901279869578e-05
-1.68778077067707e-05
-1.53022425952582e-05
-9.75213109558486e-06
-6.45790610802703e-06
-2.04694058233913e-05
-9.17746434990974e-06
-2.66259472198557e-06
-2.30735479748093e-05
-1.89522091343746e-05
-1.49104164581963e-05
-8.88938149265464e-06
-2.32411628055702e-05
-1.52108825788898e-05
-1.50985280264963e-05
-2.0233953076614e-05
-1.05724659716037e-05
-8.8233533132823e-06
-1.69159938190949e-05
-1.2337950836928e-05
-1.53952580480215e-05
-1.26501590277082e-05
-2.12986537185784e-05
-1.19705751441812e-05
-2.46242502876109e-05
-1.40439564501268e-05
-1.08023177888812e-05
-1.63025379387131e-05
-1.18633629898699e-05
-3.00858673848526e-05
-7.22718710823904e-06
-1.93769914984414e-05
-8.25872881139127e-06
-2.44045040957035e-05
-1.22744708820598e-05
-8.64395179156347e-06
-1.45648368080902e-05
-1.75602525496611e-05
-1.33520916532706e-05
-1.2701123435459e-05
-1.2249315370596e-05
-2.73401662263977e-05
-8.93982785525307e-06
-9.72300427429378e-06
-2.86025417105946e-05
-1.45691975683827e-05
-1.95264425494275e-05
-3.45324662384941e-06
-1.79871700579683e-05
-2.28329697105442e-05
-2.38484506912579e-05
-3.0929715892577e-05
-2.559313423823e-06
-8.95453974324338e-06
-2.18008446470463e-05
-1.25855937450661e-05
-2.12816738120908e-05
-1.28951929243292e-05
-1.97612387654177e-05
-1.25341443452761e-06
-7.03620087118643e-06
-3.66880625956358e-05
-5.20673421712441e-06
-1.51281008587267e-05
-1.68862463334025e-05
-1.9168951315856e-05
1.54746864860518e-06
-1.86364552486108e-06
-1.47993311847938e-05
-1.32246654517075e-05
-1.39374039181061e-05
-1.62927672572819e-05
-1.11030829698611e-05
-1.93843269418307e-05
-1.17193925483596e-05
-2.02555660912306e-06
-1.053784872907e-05
-2.65348104408033e-05
-1.04357529651072e-05
-3.09374202791585e-05
-1.72024295025402e-05
-9.20997493150443e-06
-8.95053355529289e-06
-1.21332041113488e-05
-1.07937730710454e-05
-1.46595163595284e-05
-1.46801606604544e-05
-2.89826958783873e-05
-2.15872698962809e-05
-1.32360203196277e-05
-7.38283918393595e-06
-2.73657611792252e-05
-1.60187688864652e-05
-1.97627341616293e-05
-1.881962520663e-05
-2.86335800814047e-06
-1.30585465583525e-05
-1.01995223256765e-05
-8.91879531133824e-06
-8.48751284648338e-06
-8.61431181832454e-06
-1.89222093829496e-05
2.09159611983866e-06
-1.87887601767355e-05
-2.0946709308408e-05
-2.32748813009818e-05
-2.91856507701503e-05
-1.23061090238424e-05
-2.81106751339682e-05
-2.71774058032231e-05
-3.6135640528515e-05
-3.30507967385874e-05
-2.37369945704265e-05
-2.11139053397168e-05
-3.43537790892268e-05
-1.62469112977257e-05
-2.46867609103065e-05
-3.48520153745941e-06
-2.38731228402444e-05
-5.21792288779618e-06
-5.43191967772121e-06
-2.2142703464192e-05
-9.25780465439367e-06
5.79500320566737e-06
9.47939411879542e-06
-1.92626868465972e-05
-2.99045201048499e-05
-6.84708648939058e-06
-1.1142796110994e-05
-2.03631480878562e-05
-1.75499669090846e-05
-1.54085361650868e-05
-2.75779557207883e-05
-1.71930721592388e-05
-9.77374940105629e-06
-1.29808299464907e-05
-1.97281188447266e-05
-1.33461247240422e-05
-2.72507742850567e-05
-1.64997597684413e-05
-9.11724676654191e-06
-5.04085475558416e-06
-9.48890944470789e-06
-2.01297084578629e-05
-1.97229453339656e-05
-2.02869038321383e-05
-1.41522855576598e-05
-2.39207470313201e-05
-6.58886757147284e-06
-2.88038666353634e-05
-2.59581950968965e-05
-1.78530449135315e-05
-1.65800297528431e-05
-1.52743460660782e-05
-1.69284879969276e-05
3.15404200315973e-06
-1.76966773997411e-05
-2.64726533275402e-05
-2.3825451228408e-05
-1.89584986823077e-05
-2.6351433798221e-05
-3.26466819712513e-05
-9.99356165390465e-06
-6.16706264129323e-06
-1.56064066692493e-05
-1.16237282816537e-05
-1.21192395827338e-05
-2.41541390602336e-05
-1.14980860824061e-05
-3.18495255574483e-05
-8.55169610926386e-06
-1.14139941901614e-06
-8.65434781500616e-06
-1.9236212368241e-05
-2.60798321581136e-05
2.8871772329011e-06
-7.13980019382114e-06
-9.2286975364553e-06
-2.37153661886423e-05
-2.72754324418848e-05
-1.0020223509486e-05
-7.82627617943375e-06
-2.79730726675077e-06
-1.15532311909806e-05
-2.72092649257295e-05
-1.48260622842089e-05
-2.5253844538597e-05
-1.53610141178858e-05
-6.1357159397726e-06
-1.25084308367351e-05
5.3555645074605e-06
-3.20067092083741e-05
-1.79833353039177e-05
-9.60440426358781e-06
-2.16431672690246e-06
-1.33886010557646e-05
-3.37539905224241e-05
-3.32931576053105e-05
-7.97588342854555e-06
-2.15733075392893e-05
-1.35646053050529e-05
-2.41498893270252e-05
-8.43858455261774e-06
-1.78454555612675e-05
-5.45944160929133e-06
-1.19935670887884e-05
-1.45409166190212e-05
-1.31090967333646e-05
-1.72487437198736e-05
-2.17645593705497e-05
-3.46233552224351e-05
-2.02417598949401e-05
-3.59774739360253e-05
-2.71775488959528e-05
-3.15802226491389e-06
-1.46620420220091e-05
-1.362361010905e-05
-8.12480879439055e-06
5.58391723725651e-06
-6.79678433512903e-06
-2.2799548776072e-05
-1.73224734848726e-05
-2.38084528960491e-05
-9.63911259934208e-06
-1.16722797014429e-05
-9.01897353285779e-06
-5.04537112514392e-06
-1.27728765100492e-05
-1.97672312473171e-05
-2.5090869763226e-05
-1.19418835566548e-05
-9.48927915374407e-06
-2.41162687752265e-05
-1.76694970449497e-05
-1.33991165220802e-05
-2.12059585775624e-05
-2.18564254159159e-05
-1.86425638338828e-05
-8.60709352186476e-06
-2.13469042384475e-05
-1.42732075673253e-05
-1.86825037088906e-05
-1.95462848858916e-05
-1.91028726663733e-05
-1.68775275578355e-05
-6.18535686085518e-06
-9.46704157983166e-06
-1.81140923253143e-06
1.26701427804213e-05
-2.83252445049981e-05
-1.10163860513969e-05
-1.3754042069043e-05
-1.16900741513112e-05
-1.73256790734333e-05
-9.49448353196238e-06
-8.7276039341194e-06
-2.28090088970014e-05
-2.18113530666561e-05
-2.96843648179926e-05
-2.4585168081734e-05
-1.35981767033375e-05
-2.60188446252961e-05
-1.23134888997125e-05
-2.19453608554437e-05
-2.24078027952401e-05
-5.42277014947698e-06
-2.34903292284908e-05
-3.08454947223065e-05
-2.69985331756134e-05
-2.65437951280211e-05
-1.81656176040122e-05
6.00484451193118e-06
-2.3995823341675e-05
-3.19665561220081e-05
-9.58014280877465e-06
-2.54375088660826e-05
-2.20880229536633e-05
-2.24946911387045e-05
-6.05286079938891e-06
-7.3348710819285e-06
-7.81014831873388e-06
-9.09163135484261e-06
-1.63405866541733e-05
-1.32597221721349e-05
-1.86669856403799e-05
-1.21312631454706e-05
-1.66854020086777e-05
-6.37411704612302e-06
-5.24428145176337e-06
-2.42144023504955e-05
-3.1477902570834e-05
-1.61146427010993e-05
-5.5869842194286e-06
-2.79982011730604e-05
-2.14664736742873e-05
-1.6771246193903e-05
-1.26517396107499e-05
-3.16272892235848e-05
-1.72340635485317e-05
-1.70142203293412e-05
-2.60011156297132e-05
-9.16534084352837e-06
-9.34540599825586e-06
-9.7131103962532e-07
-1.86734065827884e-05
1.02019956720214e-06
-1.67225288535577e-05
-1.70857592387326e-05
-1.92973694668697e-05
-2.13095885940323e-05
-2.30695692004495e-05
-4.0277519309424e-05
-1.19697643831999e-05
-3.12565187521011e-05
-1.99225116362169e-05
-1.79365987004502e-05
-2.45271291341305e-05
-1.58970125930663e-06
1.7481657500824e-06
-2.61754678274532e-05
-1.72817653175845e-05
-8.20682768260871e-06
-2.40224098611433e-06
-1.26914245196811e-05
-3.6375618868917e-06
-1.02916537768445e-05
-3.5154140640244e-05
-1.79087179542585e-05
-5.13124862394346e-06
-3.0995015654834e-05
-1.18782935043927e-05
-2.38476971857538e-05
-5.93178756407583e-06
-1.74296295085227e-05
-9.8630592250372e-06
-9.03060881916396e-06
-2.43186440649416e-05
-1.74061676382149e-05
-1.12645369167561e-05
-1.24540361830816e-05
-3.43407173417774e-05
-1.72195756990217e-05
-1.51652645312334e-05
1.99733311131588e-06
-1.10993077418085e-05
-7.65559154033227e-06
7.89611961277841e-07
-1.42534523735936e-05
-1.88018794108916e-05
-3.59820464780957e-06
-9.03699681380678e-06
-1.96706445344094e-05
-3.10926628207149e-05
-1.25970399993456e-05
-3.29950761407243e-06
2.69141405767436e-06
-8.73611676848151e-06
-4.36184606750141e-07
-1.27469220799797e-05
-1.94427753512194e-05
-3.94690181791113e-06
-2.87011706282302e-05
-1.31524151698308e-05
-3.15869280970543e-05
-1.52020074668569e-05
-2.57865915597291e-06
-2.29073493227542e-05
-1.00122236324769e-05
8.34396966849948e-07
-7.17378541839062e-06
-3.40886446989501e-05
-1.54252055294635e-05
-1.994600543221e-05
-1.85376169377936e-05
-2.98736656814355e-05
-1.71537108723189e-05
-1.58010559398252e-05
-1.28202440053705e-05
-2.24374001227694e-05
-1.54756117596911e-05
-2.78970753878831e-06
-2.31868027798419e-05
-2.50951886733415e-05
-2.1239620535742e-05
-1.40537276768327e-05
-1.40960551391985e-05
-1.88919441657575e-05
-1.1341446604047e-05
-2.33040761048113e-05
-1.52340414532318e-05
-1.17592058094309e-05
-1.25828202186116e-05
-8.90096033872205e-06
-2.0793204753371e-05
-1.65286097103353e-05
-2.62110154531635e-05
-2.03695127624185e-05
-1.34887583040299e-05
-1.87452878819223e-05
-2.90790270386866e-05
-1.75126667761423e-05
-7.61345188068579e-06
-8.43274648454445e-06
-2.13943711325146e-05
-2.1562626203992e-05
-2.19163641293707e-05
-8.08829444363966e-06
-6.94744595352756e-06
2.53538581271176e-06
-2.09337149054873e-05
-2.35228494012847e-05
-2.5385524718246e-05
-6.72793357493192e-06
-1.82076075430169e-05
-1.70350760009172e-05
-2.99663376546558e-05
-6.4447023598772e-06
-1.01391232986609e-05
-7.34641599739711e-06
-1.82614426906263e-05
-2.26455050976494e-05
-5.36368693382658e-06
-9.6169958552513e-06
-1.5430095392248e-05
-2.3157498141694e-05
-7.99538431369534e-06
-1.87835081653879e-05
-1.39730655744535e-05
-5.91476204967506e-06
-1.11806846890876e-06
-1.41626952933338e-05
-4.20508442627448e-06
-1.36202200637016e-05
-5.89264673643876e-06
-1.24413371279418e-05
-2.59824670257519e-05
2.97900176250202e-06
-2.16455098660947e-05
-2.67470773613695e-05
-1.08819264252938e-05
-4.89425707773874e-06
-2.67396936204713e-05
-1.17530532216118e-05
-1.23742541452417e-05
-2.51736758407414e-05
-1.70405068938456e-05
-1.6263350469427e-05
-6.90973926269347e-06
-5.93834382034881e-06
-2.14879939374185e-05
-1.03111955162315e-05
-3.33067300368489e-05
-2.93777673585095e-05
-7.33614088234963e-06
-2.98064822387314e-05
-2.09399570337272e-05
-2.0241153032576e-05
-3.04705087472647e-06
-1.31758218737018e-05
-2.0409479801523e-05
-5.70531621341974e-06
-1.92413051106284e-05
-1.6683010893135e-05
-1.03649727216598e-05
-3.15315479536856e-05
-2.31750200857301e-05
-1.46281004917659e-05
-1.32714529843972e-05
-1.16685341276935e-05
-2.08627513500921e-05
-4.02552992051609e-06
-2.23168249601772e-05
-9.3254815795437e-06
-1.06290516256281e-05
-1.14915142013213e-05
-2.01415847990856e-05
-1.61071573101358e-05
-1.05045982688801e-05
-9.85857029669273e-06
-1.80733673057622e-05
-1.68967268267144e-05
-8.09014970457742e-06
-1.43697152870534e-05
2.36449517398911e-06
-1.3317370717856e-05
-2.6330587744421e-05
-1.33615081416728e-05
-1.55163340670191e-05
-8.94649836510743e-06
-2.20842883341836e-06
-4.66985847393656e-06
-2.11926299540509e-05
-3.19011381572139e-05
-1.49844431511969e-05
-2.72425813142731e-05
-1.34199394609686e-05
-3.08844573597503e-05
-1.46149219938716e-05
-1.21741722043945e-05
-2.06523242493085e-05
-2.39750136066e-05
-1.70474984872644e-05
-7.04784168324754e-06
-7.68618686625766e-06
-2.90371246530468e-05
-1.31926864000142e-05
-1.96213044324292e-05
-6.27578515937886e-06
-6.97340377409661e-06
-2.24561981892243e-05
-1.32372294913526e-05
-2.7960750221766e-05
-5.62234627601375e-06
-3.38489319411856e-05
-1.6055847964055e-05
-2.3200209413958e-05
-2.49358467842876e-05
-1.89308203976807e-05
-2.08520459149524e-05
-5.36300335530797e-06
-1.09204538743215e-05
-1.41674513497727e-05
-3.04312288372737e-05
-1.25737412471758e-05
-1.61448592939037e-06
-3.1210998001317e-05
-1.8585297047036e-05
5.8024082309494e-06
-1.42296417404782e-05
-4.88303997835003e-06
-6.87494619512254e-06
-1.45155097219968e-05
-1.04143685348245e-05
-1.46994483715594e-05
-7.80578348875082e-06
-3.10883032162746e-05
-1.26963930988899e-05
-8.9230622628738e-06
-7.09884775184798e-06
-1.3835402791177e-05
-2.06911549722032e-05
-6.22209306857805e-06
-2.02864163430749e-05
-4.69109225884342e-06
-1.62150242523021e-05
4.27033995211663e-07
-3.27328923310371e-05
-9.42069749205538e-06
-2.03775449174014e-05
-2.11686999506677e-05
-1.27784491057656e-05
-2.01943225852814e-05
-2.01855493385283e-05
-1.28572909991846e-05
-9.78537621224509e-06
-7.74639891963707e-06
-4.96824420738674e-06
-2.10620581500052e-05
-2.16091609322754e-05
-2.58913786951761e-05
-1.53430160542443e-05
-2.28918767618119e-05
-1.04315269079546e-05
-2.30774910594472e-05
-2.22856678954683e-05
-1.2671088756583e-05
-2.26991253327386e-05
-3.56744192986896e-06
-2.12747545579088e-05
-1.65606628511936e-05
-1.97737890423174e-05
-5.10284392852554e-06
-2.17414781478113e-05
-9.08582542462733e-06
4.26904142812542e-06
-1.60569790423039e-05
-5.86218518028819e-06
4.30966139054594e-06
-1.46426877072215e-05
-1.69285043953075e-05
-2.70225297989786e-05
-1.61629410144913e-05
-2.18352355315409e-05
-2.24185628768386e-05
-1.06907284442933e-05
-2.8277638434032e-05
-9.50669895082664e-06
-1.43353316979767e-05
-1.14764302354792e-05
-2.98162983913346e-05
-1.6586172142335e-05
-1.70643962152038e-05
-1.53821015258121e-05
-1.21558192435854e-05
-1.17712498410735e-05
-7.90488877816292e-06
-2.75467470890966e-05
-1.67929357916939e-05
-2.59310621612842e-05
-1.86467349461632e-05
-2.33745570141082e-05
-1.10431150321598e-05
-3.50593185741504e-05
-1.55745465974223e-05
-6.41268363887561e-07
-1.37785245742202e-05
3.8708353603317e-06
-3.21558565462796e-05
-1.73612754169194e-05
-3.33992864383602e-05
-3.12705236010619e-06
-2.14780275143125e-05
-8.61360103785852e-06
-1.83915787138338e-05
-3.43085889723932e-06
-8.93509831267102e-06
-9.54116770027429e-06
-2.18440119485845e-05
-6.67640907563528e-06
-4.05825362349814e-06
-1.99903830881179e-05
-2.30537668005594e-05
-2.10270051505205e-05
-2.71704569604285e-05
-3.32971602246305e-05
-2.41011917218313e-05
-2.10634925227338e-05
-2.45371799997405e-05
-1.3290854817894e-05
-9.92326990230365e-06
-2.24223050026473e-05
1.88587894970206e-06
-1.15405457698313e-05
-5.83655216028676e-06
-9.72241179476818e-07
-1.17768392372181e-05
-1.66530345592394e-05
-1.31673477244178e-05
-2.16660263012777e-05
-1.9799386962821e-05
-1.14544213617016e-05
-1.42107229860395e-05
-5.70387115013295e-06
-2.35163841880246e-05
-2.71460175150556e-05
-1.87784785834686e-05
-1.69238896888067e-05
-2.6733413246841e-05
-1.4170191497275e-05
-7.17257456516364e-06
-1.72198978063317e-05
-1.86701379132873e-05
-3.02282302200454e-06
-7.58955070403214e-06
-1.15745472984981e-05
-9.27550670333588e-06
-5.46889774915703e-06
-1.94931952378333e-05
-1.26577599423524e-05
-1.24140647886749e-05
-3.57733538447777e-05
-1.939361980007e-05
-1.74850529641872e-05
-4.14580475524003e-05
-2.12338697765869e-05
-3.63719360487708e-06
-4.5284643689944e-06
-2.78245944704469e-06
-8.89270494952824e-06
-9.05954373987197e-06
-1.94286461625875e-05
-2.4194593791308e-05
-2.02875500475112e-05
-1.97808361991005e-05
-1.73009775410356e-05
-1.65702119312372e-05
-6.14636249301581e-06
-1.86319976373883e-05
-5.00353426421055e-06
-2.263093111939e-05
-1.24834599506235e-05
-2.07732125400747e-05
-1.28128313609992e-05
-2.43827570362564e-05
-1.79858549022473e-06
-8.10452917683522e-06
-2.52811106888271e-05
-2.57627876487932e-05
-1.80202130709331e-05
-2.09461772904357e-05
-2.64511568888931e-05
-2.90340631985615e-05
-2.85362906369527e-05
-1.43535642492515e-05
-2.21377773241265e-05
-3.94728455989767e-05
-2.69424781766403e-05
-1.87056847508732e-06
-6.03123182634085e-06
8.01054430761011e-06
-9.60324180856741e-06
-6.64933563449066e-06
-2.2645851733793e-05
7.96032656516473e-06
-3.54002231275963e-05
-1.82000365432587e-05
-1.27115472248274e-05
-1.28708205550195e-05
-2.13288897020149e-05
-4.40316904664007e-06
-1.18830309591135e-05
-6.01242885564486e-06
-1.85609752361591e-05
-2.10632240299043e-05
-2.14765421213935e-05
-1.10026627682451e-05
-1.86484321207817e-05
5.07643168725314e-06
-2.08557229629756e-05
-7.52099883632675e-06
-2.11864898382738e-05
-1.82358609567271e-05
-2.09852603562701e-05
-1.50085594827364e-05
5.28442599642732e-06
-1.44211246392114e-05
-3.28224797454079e-06
9.08303083478969e-06
-1.05913920322263e-05
-1.5830009480206e-05
-2.51856990392036e-05
-1.5693832579483e-05
-2.46596873144991e-05
-3.47699289256128e-06
-1.05407977380906e-05
-1.80177303269224e-05
-1.28792226210972e-05
-9.62669270059419e-06
-1.63604333554783e-05
-8.30875436732468e-06
-1.60793633603575e-05
-3.04889505647962e-05
-1.18048408473701e-05
-1.72599436637232e-05
-2.30330357096287e-05
-1.43455394269686e-05
-2.50017694066287e-05
-2.34862329705279e-05
-6.9074655320291e-06
-1.91270633341606e-05
-1.29839139372928e-05
-8.52976228351443e-06
7.10589784555537e-06
1.12774046384261e-05
-6.6991691490594e-06
-5.35057680765987e-06
-4.15230981669578e-06
-1.58106659624293e-05
-1.36904984796864e-05
-1.60283222068227e-05
-1.00695698689958e-05
-1.99189576245666e-05
-2.27827906957489e-05
-8.95724766777517e-06
-9.54582320078626e-06
-2.17412320410443e-05
-2.15962809271152e-05
-1.74291388377642e-05
-1.92148295090132e-05
-2.27342328844242e-05
-1.74874629392753e-05
-6.74482151565392e-06
-2.0493004397033e-05
-3.05213723476991e-05
-1.42680162238526e-05
-2.71045672322221e-06
-4.49540001544241e-06
-2.28842941674489e-05
-3.39025557186751e-05
1.83466025191962e-06
-1.11621312527854e-05
-1.28048256450571e-05
-3.19926079804594e-05
-3.70034575633979e-06
-2.27591193524126e-05
-2.09429695074066e-05
6.00975882430632e-06
-1.55172896250965e-05
-1.67904384320824e-05
5.32217756210413e-06
-4.46126661740913e-06
-1.77948068835988e-05
1.46282657906772e-06
-2.16598121762284e-05
-1.82268213906995e-05
4.48982430477763e-06
-2.26815520654987e-05
-9.56589006417782e-06
-1.79962236783325e-05
-2.22310607839539e-05
-1.59582635709387e-05
-2.04032652933377e-05
-2.96930088485067e-05
-1.35045079022364e-05
-1.84154968253068e-05
-6.10069109725224e-06
-1.77289248305978e-05
-7.58803183079474e-06
-1.96036244723515e-07
-2.74418211736502e-05
-1.08219718820575e-05
-8.80509718063001e-06
-1.11115325194907e-05
-1.41994768709401e-05
-6.55334237636592e-06
2.82265337689862e-06
-2.63870532155613e-05
-1.047523203215e-05
-1.55750685589229e-05
-2.35654225055676e-05
-1.72558845080463e-05
-1.8969553300748e-05
-7.27715923191546e-06
-8.94644338501246e-06
-8.1469455422954e-06
-1.97035783293053e-05
-1.1330034161937e-05
-1.09168817786948e-05
-1.2459076571406e-05
-1.96916395865385e-05
-6.04472047985174e-06
-9.59133081066432e-06
-2.10506213814706e-05
-8.99698203203889e-06
-1.05654783434087e-05
-5.15172796050877e-06
-6.63668447140528e-06
-9.4497981317775e-06
-9.1868058228261e-06
-8.96248603149252e-06
-2.09792767762456e-05
-1.76098767363842e-05
-4.02205588369819e-05
-2.84604969631221e-05
-2.05551754002564e-05
-1.82131613670749e-05
-1.59204762763822e-05
-1.85471456644308e-05
-2.34431141273973e-05
-8.77900078515541e-06
-1.01842127781113e-05
-1.8124491658105e-05
-1.71033450306524e-05
-6.59351099534707e-06
-2.08476585549358e-05
-1.50441529598266e-05
-1.77167212597244e-05
-2.28318575231927e-05
-1.15206538421161e-05
-2.0887584411831e-05
-9.77826597067941e-06
-2.01823222256745e-05
-2.83206880335147e-05
-1.32601510335561e-05
-1.53333420125676e-05
-1.26894634163235e-05
-2.12876688690395e-05
-2.01962411301311e-05
-2.18955102338422e-05
-1.98332296395627e-05
-7.1624290450835e-06
-3.43224540124637e-05
-1.66124923790481e-05
-1.7187308485025e-05
1.269844180198e-06
3.69648878825203e-07
-2.25935732008912e-05
-1.36250422921244e-05
-1.17765580077415e-05
-1.59999666026557e-05
-7.09640260801564e-06
-2.07962275625729e-05
6.21826862445776e-06
-1.04023963832791e-05
-3.21048036958076e-06
-1.30809093752875e-05
-2.39903986813141e-06
-1.25574865461799e-05
-2.45664402046322e-05
-6.33530984721768e-06
-2.30377419094752e-06
-1.47807375629376e-05
-7.08752948302273e-06
-8.79550284778202e-06
-2.84566580235777e-05
-3.36749862206969e-06
-7.04606189718121e-06
-1.47458491884553e-05
-2.06674092260195e-05
-2.36578440874368e-07
-8.57900403043023e-06
-7.997892609338e-06
-1.9343812252099e-05
-1.37928896201112e-05
-7.53576210536487e-06
-2.77549476273827e-05
-2.47590530661071e-05
-8.26958797056931e-06
6.36374774172013e-07
-2.19438644162184e-05
-1.61486589545348e-05
-6.2868519099094e-06
-1.2595064189984e-05
-7.76189949445341e-06
9.86122964976002e-06
-1.99276152705221e-05
-1.7863641191786e-05
-1.68645012618424e-05
-1.40023586785529e-05
-2.79049650449306e-05
1.95961524826849e-06
1.36552175766898e-05
-2.01716955094111e-05
-2.08004644050436e-05
-1.21770502217941e-05
-1.71731919112241e-05
-2.33116594110423e-06
-2.074237911799e-05
-2.00563622415823e-05
-5.9397730803831e-06
-2.07167739654465e-06
-1.16067833132276e-05
-1.80150181082086e-05
-3.28480662458958e-05
-1.7721458627912e-05
-1.51505339275656e-05
-5.3142965613718e-06
-2.52243450504468e-05
-3.0808422740386e-05
-2.29543572306758e-05
7.41219238956757e-06
-2.28304622234439e-05
-1.82176121101238e-05
-1.02337855649054e-05
-1.01012974418708e-05
-2.72630134053942e-05
1.08343201033989e-06
-2.51286216413731e-05
-2.9686914779941e-06
-5.01108391661102e-06
-1.96918902460458e-06
-1.28586783386315e-05
-5.65955760998523e-06
-1.18757364042444e-05
-1.95500626784348e-05
1.24190793821799e-05
-1.09752829701886e-05
-3.30862330289884e-05
-1.20200396982247e-05
-1.46933104514994e-05
-2.10821691308617e-05
4.01206713761927e-06
2.30167708814278e-06
-9.74659090451763e-06
-7.47755391974708e-06
-3.14660535346221e-05
-2.69252880149931e-05
-7.9675105292197e-06
3.59251464719235e-06
-1.30584743907182e-05
-3.07938628996214e-05
-2.66632010508797e-05
-1.45769896559646e-05
-1.33991505268167e-05
-2.03220235615762e-05
-6.61733093256426e-06
-1.85627731921135e-05
5.10584898514646e-06
-1.38021177877096e-05
-2.08825030643005e-05
-8.42301213094676e-06
-1.00051249818217e-05
-2.93337011196421e-05
-2.68640517811084e-05
-1.31739079565595e-05
-1.62407044274779e-05
-8.82047188255246e-06
-1.28987560866714e-05
-8.83792921778126e-06
-1.43716155429477e-05
-1.89935572875945e-06
-4.44825291840215e-06
-6.30613709862396e-06
-2.31462238475876e-05
-1.65226232994662e-05
-1.43637214440273e-05
-2.30172245424278e-05
-1.27194675152969e-05
-2.16798598890269e-05
-5.59071480409696e-06
3.46773832878231e-06
-2.7484448968211e-05
-9.12690721449311e-07
-2.86224148859103e-05
-5.62425533795444e-06
-2.51074403959089e-05
-1.40357386939978e-05
-2.03586663813137e-05
-4.01361369361186e-06
-3.28902614711934e-05
1.82188340436423e-06
-1.00532140243789e-05
-2.35376848040072e-05
-2.38921498746277e-05
-1.44485224469367e-05
-9.79816263142548e-06
-9.08178833002222e-06
-2.87651504968815e-05
-7.18046439808004e-06
-6.81027572777846e-06
-1.40400032042618e-05
-1.38304740914543e-05
-1.03995692918228e-05
-6.07334650353151e-06
-2.04565226918146e-05
-1.49872442272375e-05
-2.87297669786527e-06
-1.83458207416142e-05
-1.97646256439557e-05
-1.43490551088993e-05
-1.28933765829223e-05
-9.57208440867779e-06
-9.22036192631328e-06
2.81929696063506e-06
-2.51565898115143e-05
-1.60623428675799e-05
-6.80036972020766e-06
-7.25085347401473e-06
-1.08130510390875e-05
-2.20110725487301e-05
-2.13715647420521e-05
-1.13851512349924e-05
-1.43592744204242e-05
-2.95273133474879e-05
-2.1496504477975e-06
-5.03405594933666e-06
-1.3513867697532e-05
-9.48868432205667e-06
-2.03036088511377e-05
-1.15803358443938e-05
-2.58560410421597e-05
-2.45828351877909e-05
-2.40288843925366e-05
-1.57268539209719e-05
-2.37977157848222e-05
-2.10955547711036e-05
-5.10108718993696e-06
-5.37124414364733e-06
-9.1395294715695e-06
-2.32281154184666e-05
-2.94389624808557e-05
-3.05655755639934e-05
-2.78049674016409e-05
-1.40433532067704e-05
-2.23674564237293e-05
-1.32490826092842e-06
-4.22133888330351e-06
-1.67247161806644e-05
-1.41144510043045e-05
-3.3018683502206e-07
-2.30047549818448e-05
-2.17377271274289e-05
-7.76711428662659e-06
-7.59097626215662e-06
-7.06111915764352e-06
-2.45919220293858e-05
-1.36529856211356e-05
-1.82549959179441e-05
-2.04082905032781e-05
-1.84953195404215e-05
-1.3484501309706e-05
-1.1800875621981e-05
-1.1377832847254e-05
-2.13871984904699e-05
-3.179735411159e-06
-1.14399079884168e-05
-1.51911995106221e-05
-9.61866882402253e-06
-2.49349113761821e-05
-1.98140758090907e-05
-9.2589222065873e-06
-3.5314003958386e-08
-3.63620446128373e-07
-6.34482619254559e-06
-4.55712586537889e-06
-1.83375491559741e-05
-2.51245515283905e-05
-1.52154844026369e-05
-1.5972459936271e-05
-2.46582982737948e-05
-4.87511856237265e-06
-1.35201066899228e-05
-2.0745381792453e-05
-1.876819705027e-05
-1.92380092439553e-05
-1.05148177253498e-05
-2.58286701259103e-05
-1.80217303408371e-05
-5.02296087696662e-06
-2.26856537440722e-05
-2.05278831608095e-05
-2.48047907286781e-05
-9.67166039571718e-06
-5.85413602031874e-06
-1.06159340419494e-05
-5.40289427806831e-06
-6.43395050527465e-06
-1.4204426775614e-05
-1.59146097896745e-05
-1.24772614013528e-05
-1.40468266239855e-05
-1.83193597037872e-05
-2.06341366705637e-05
-1.82530220951801e-05
-2.08324935525735e-05
-2.50650590149519e-05
-3.2270670058421e-05
-1.47913427889257e-05
-2.03486441728575e-05
-1.16125154537214e-05
-3.08683937276275e-06
-3.00082567544918e-05
9.60578960591078e-06
-9.61682253972101e-06
-1.53992905548011e-05
-3.87409017239434e-06
-1.94371970409792e-05
-1.29578589134009e-05
-2.33043839393584e-05
-4.91947381711306e-06
-1.0414451247904e-05
-1.94299825967905e-05
-2.83741747562058e-05
-1.21659751619975e-05
-1.33150166376615e-05
-1.6469902321296e-05
-1.94314882955927e-05
-1.03484588374006e-05
-6.43700360994216e-06
-3.06754453178725e-05
-1.03928401934502e-07
-2.96235146067742e-06
-1.76973614731773e-05
-2.89074622528163e-05
-8.32847314474423e-06
-1.82384313057541e-05
-3.75410354413832e-06
-1.96928721803543e-05
-3.89882111278908e-06
-2.69980565609045e-05
-8.94563559359251e-06
-1.79219238156422e-05
-9.85990568379804e-06
-1.8165262878975e-05
-1.83537595281885e-05
-2.75517338568401e-05
-3.91123476572382e-06
-2.17765900099782e-05
-2.74082065044267e-06
-1.77807442023612e-05
-2.61171923412638e-05
-1.08892528709948e-05
-1.82050258703769e-05
-1.5206251133164e-05
-1.39119411930755e-05
-1.27250784522316e-05
-1.59415051215243e-05
-2.26147375549683e-05
-1.02660101603752e-05
-1.83819192701192e-05
-2.78269407213426e-05
-1.40329638318854e-05
-1.60794667844667e-05
-2.05704330350073e-05
-1.4815236153066e-05
-1.21331395615384e-05
-1.26870271749168e-05
-7.28954298166102e-06
-3.76374430213254e-06
-1.66342146298457e-05
-1.53588501071085e-05
-1.18040188423009e-05
-2.54930679830981e-05
-2.92138816394498e-06
-1.19595161310699e-05
-1.95230052826764e-05
-4.96718983095856e-06
-7.02038378361929e-06
-1.04825288020476e-05
-1.49388666316842e-05
-1.33485911337192e-05
-3.06826936098213e-05
-1.20542653423919e-05
-8.29069181950217e-06
-1.63123973847396e-05
-1.27413130075483e-05
-1.33963943477576e-05
-3.2775230737052e-05
-9.14012735900098e-06
-1.9998514509186e-05
-9.22669500660383e-06
-2.45328186043561e-05
-1.50001261759804e-06
-1.94041072718293e-05
-3.55951083836739e-06
-1.66484982376598e-05
-1.88706299867326e-05
-1.5487125705414e-05
-1.83249890741901e-05
-6.2748371228065e-06
6.64426642224516e-07
-2.38583336650739e-05
-1.67844357287388e-05
-5.29986976530433e-06
-1.91195040081112e-05
-1.14528065343267e-06
-1.90105733773161e-05
-3.87333372203123e-05
-1.3344447980391e-05
-5.53689222410563e-06
-2.38090343722659e-05
-1.47868721726262e-05
-1.08944665050886e-05
-7.89039241217407e-06
-3.18253364666794e-05
-2.29676390354328e-05
-2.98174784126459e-05
-1.41010178833569e-05
-1.96117215194765e-05
-1.72931265895028e-05
-2.53173852942349e-05
-1.81002505075603e-05
-3.2164965508028e-05
-4.06566527471167e-05
-2.61439729784185e-05
-4.72891128680911e-06
-4.01643548256029e-06
-2.95414407789897e-05
-5.2411698687882e-06
-1.24691675453514e-05
-1.2376783448603e-05
-1.56162559365039e-05
-1.33202654586577e-05
-1.27462908135579e-05
-8.12804469118829e-06
-1.7007406006632e-05
-1.21071345149276e-05
-4.44747465511819e-06
-1.50810046150167e-05
-1.28653430548872e-05
-2.15630116090762e-05
-6.40243355363256e-06
-1.62283610335333e-05
-6.89517409191027e-06
-1.48308220722421e-05
-1.33748372622721e-05
-4.5061568063859e-06
-7.64437320046897e-06
-2.37313336667275e-05
-2.92346027095748e-06
-7.11359065575655e-06
-1.04497705019785e-05
-1.38970444442092e-05
-1.14493833048052e-05
-2.12807618800107e-05
-2.43895977419655e-06
-2.32435591553838e-05
-2.4254837110537e-05
-1.97661944187909e-05
-2.57135732070885e-05
-1.44984976051411e-05
-2.71132305429965e-05
-1.85605938402773e-05
-9.97844174705884e-06
-9.21882550286541e-06
-1.83951569962272e-05
-3.14553861551122e-05
-7.37204819122704e-06
-2.78053179762565e-05
-1.01950067093028e-05
-2.31751790412493e-05
-1.62564460911479e-05
-6.02252971326927e-06
-2.76449535237341e-05
-1.25513538400465e-05
-1.6922373302276e-05
-1.32942037534034e-05
-1.82931274091486e-05
-1.53896973328756e-05
-1.78916752912865e-05
-1.28739470516005e-05
-1.43184250596191e-05
-1.15285333144953e-05
-9.19821632029965e-06
-1.53896391156089e-05
-9.82389330547455e-06
-2.633929433836e-05
-1.67949538251355e-05
-1.57517978405112e-05
-1.82440328734449e-05
-6.53442370987716e-06
-1.32360513144284e-05
-7.11645750670588e-06
-1.41391654438541e-05
-1.57134100558936e-05
-2.54637669645767e-06
-1.70670366482046e-05
-1.66148300522539e-05
-7.87625122720267e-06
-4.07922864760807e-06
-1.90077986377941e-05
-1.20705219291878e-05
-1.75680312507589e-05
-2.4620541968602e-05
-5.84343396415055e-06
-1.81822121491901e-05
-1.32231561540929e-05
-1.23241970192413e-05
-1.60483460195051e-05
-5.0550913756457e-06
-1.54573027150848e-05
-1.12259513962188e-06
-2.38042369190389e-05
-2.39693721182891e-06
-2.20848660054328e-05
-1.2257491746605e-05
-2.23062338096222e-05
-1.25627246684672e-05
-1.84978427167156e-05
-8.10007738438926e-06
-4.84787147158754e-07
-1.35667587612802e-05
-1.38482095248753e-05
-7.00978691286813e-06
3.47074659893631e-06
-3.27304917272705e-05
-9.74878672210497e-06
-3.14487794635634e-06
-2.80397865244472e-05
-1.70589913566563e-05
-2.26786510072817e-05
-1.34998468233744e-06
-6.68080081761722e-06
-1.41315461074043e-05
-3.24734469051896e-05
7.67232330060101e-06
-2.07329653394795e-05
-5.76674060359753e-06
-1.1105612116355e-05
8.59249296444416e-07
-6.08096152350386e-06
-1.20271699483802e-05
-1.01183932966718e-05
-1.09173579456484e-05
-1.88480406087063e-05
-2.08622021723843e-05
-5.88855429429541e-06
-5.68103481978909e-06
-1.7606622258567e-05
-2.7307653674334e-05
-1.07161236917505e-05
-2.06287463044411e-05
-1.88556253252954e-05
-2.77545675978831e-05
2.15455632951654e-06
2.20486355883723e-06
-1.44218598273762e-05
7.49507800335771e-06
-6.54678384342066e-06
-9.49748453211985e-06
-2.20435444568196e-05
-8.41801305819822e-06
-2.09405703317553e-05
-9.54749872065891e-06
8.50857593401305e-06
-9.32150227923083e-06
-9.50324025761068e-06
-9.48430140221309e-06
-1.01452657832552e-05
-1.81403230505423e-05
-2.28861444207408e-05
-2.31284705175101e-05
-1.04381156484223e-05
-2.67392983660624e-05
9.34814652381389e-06
-1.75189577219846e-05
-9.87040625860658e-06
-1.86454618948366e-05
-1.916248496151e-05
-2.86413979226434e-05
-2.19114330656359e-05
-1.33531919688106e-05
-2.38107872388095e-05
8.6006031721832e-06
-1.86632772470721e-05
-1.98002008740242e-05
-1.75355074504145e-05
-1.17429683091261e-05
-2.38093348617111e-05
-1.86208938662041e-05
-1.41403616740615e-05
-2.00977195603633e-05
-3.29342972008181e-06
-3.59413114409682e-06
-8.76229760561838e-06
-2.36805897663835e-05
-1.36085057129274e-05
-1.48679949712548e-05
-3.1805776200138e-05
-3.75603434445582e-05
-1.89799436658528e-05
-1.13453225878963e-05
-2.86415269426185e-05
-1.15113247265924e-05
-1.20489636189787e-05
-9.72078817551086e-06
-1.16871067683037e-05
-1.42196806753795e-05
-1.59508721817331e-05
-7.28938147021642e-06
-1.65494394710394e-05
-7.91388597515396e-06
-1.8078485035818e-05
-1.07206058795012e-05
-2.48966673068445e-05
-1.22760684760427e-05
-2.09088414071307e-05
-9.24028277140309e-06
-1.81765651716449e-05
-6.57617301353355e-06
-1.96592506745075e-05
1.60901876395614e-06
-1.26860700649554e-05
-1.15666776908618e-05
-1.69507744988532e-05
-1.52501954078578e-05
-1.03479673099125e-05
-2.64570485449684e-05
5.10546823678755e-06
-1.35536070121646e-05
-5.44247945663221e-06
-2.01215572816739e-05
-1.38682758778401e-05
-3.25363838388528e-05
-1.12829177038976e-05
-1.08610803083212e-05
-1.87245167553953e-05
-7.40512674659853e-06
-5.85991785717187e-06
3.09871974203243e-06
-3.51296869869169e-05
-2.00988739698411e-05
-1.16380579270402e-05
-2.87894161895807e-05
-1.68340989419383e-05
-1.88103962835618e-05
-3.12061582781082e-05
-1.90750293027842e-05
-6.53134364949264e-06
-3.34354434594957e-05
-1.31087063018729e-05
-2.38376566990739e-05
-2.30406182329095e-06
-1.38783494903597e-05
-1.69041088897101e-05
-2.53700301901432e-05
-7.73338034884919e-06
-2.04143508470012e-05
6.58755449659021e-06
-1.28511935659928e-05
-3.3039217156773e-05
-1.79767166290579e-06
-1.07662288680567e-05
-5.38823832635679e-07
-2.72961278212371e-05
-3.14590448694255e-06
-1.70274322991907e-05
-8.59384269374468e-06
-2.73781533048487e-05
-2.12930946599031e-05
-1.32325862886102e-05
-1.24648264759659e-05
-2.46418825472987e-05
-1.36471899712501e-05
1.81890800408698e-06
-1.74423081609597e-05
-1.21679279235286e-05
-1.17662518713003e-05
-2.70716643970668e-05
-2.62446259320568e-05
-9.1295650602025e-07
-5.59532825890892e-06
-1.77914370233506e-05
-2.67762848878816e-05
-2.25785637087278e-05
-1.12485853132427e-05
-2.76435072650444e-05
-1.68579423046166e-05
-8.68279888751759e-06
-2.82146519268694e-05
-1.81245322261697e-05
1.55985051858477e-06
-7.95748244926207e-06
-2.03633144703376e-05
-2.88560487836626e-05
-1.57647624782694e-05
-7.86141866100177e-06
-4.37608193905037e-06
-2.73375807618148e-05
1.08578521338546e-06
-2.04237883462197e-05
2.50717017693182e-06
-1.75975846350253e-05
-1.18797578933462e-05
-1.34329374415668e-05
-2.22847622659339e-06
-2.17972050562534e-05
-2.46615208371119e-05
-3.46945494743877e-05
-1.696542213409e-05
-8.66165884006222e-06
-8.07543604911112e-06
-9.11155014901577e-06
-1.83419739925524e-06
-2.00453690895019e-05
-1.15358564737174e-05
3.02470949191776e-06
-4.9506112856529e-06
-1.58592118547998e-05
-2.25786905965013e-07
-3.96640868220909e-06
-1.50957129846694e-05
-1.39955585285728e-05
-2.27185798852568e-05
-2.0380332511234e-05
-2.2697784325047e-05
-5.45752039284968e-06
-2.10244914911527e-05
-2.86991719529857e-05
-3.3700972536973e-05
-1.44635400067539e-05
-6.18833848323945e-06
5.12007230131478e-06
-2.66203565484504e-05
-1.16460639181093e-05
-1.44534746912642e-05
-1.27140266059699e-05
-6.37723928394662e-06
-1.23399973007627e-05
-1.93977585975013e-05
-1.09677068675581e-05
-2.02945229709093e-05
-1.96612732523178e-05
-7.31763208523065e-06
-2.14889554526206e-05
-1.91411873632336e-05
-8.51636087038905e-06
-1.5343646138151e-05
-1.52052705087687e-05
-2.67074761550155e-05
-6.22869659307047e-06
1.89463844504633e-06
-2.49653836073636e-05
-1.31070020863438e-05
-1.6133086728849e-05
-7.96395668408704e-06
-1.07825661436376e-05
-9.15439743448523e-06
2.94371768752096e-06
-1.41360341267173e-05
-1.948750234031e-05
-2.70785449270761e-05
-1.68774994585119e-05
-2.65343850443856e-05
-4.03459297448791e-06
-2.23729191508475e-05
-1.13305803920516e-05
-1.12100877319989e-05
3.54807920320292e-06
6.2636616944895e-06
-2.67163501133175e-05
-2.86289249067591e-05
-1.85660805527612e-05
-2.49163355819215e-05
-1.66363479809539e-05
-3.63857617154723e-05
4.49921732303105e-06
-1.79609708921624e-05
-2.22817419668016e-05
-1.69493380135328e-05
-2.31096194728725e-05
-8.43382599395837e-06
-2.94549650914039e-05
-2.96240186157235e-05
-8.83873679179019e-06
-4.01696385793946e-06
-2.00790037160328e-05
-2.73583508377763e-05
-2.12222098784556e-05
-2.04219361415082e-06
-2.76521579065945e-05
-3.41665302800786e-06
-1.51406192499094e-05
-1.36813816189918e-05
-1.4675223993433e-05
-1.54482353509193e-05
-8.28103773203843e-06
-6.17600816235828e-06
-2.04364678405048e-05
-1.74971703486582e-05
-1.24719091324033e-05
-1.64432956970274e-05
-1.023409862651e-05
-8.21689417264671e-06
-1.73829451091179e-05
-2.58798431866906e-05
-6.74709358045104e-06
-6.74879800269067e-06
-1.57006009498031e-05
-1.2821218472753e-05
-1.22857418887716e-05
-2.13928599250938e-05
-1.89392596582126e-05
-1.89634730328348e-05
-3.3207086324792e-05
9.90340373221513e-07
-2.40298241169727e-05
-1.03225929998088e-05
-6.76886887670948e-06
-7.0425720661816e-06
-2.16836038385159e-05
-2.8675637383383e-05
-1.3863117078275e-05
-1.50400334986202e-05
-1.51802079587841e-05
6.55975491521227e-06
-2.87032862885816e-05
-9.89381193829124e-06
-9.08255668774319e-06
-4.26109367564466e-06
-1.030431617868e-05
-1.6962834586323e-05
-2.08449137539705e-05
-2.36051763983894e-05
1.87853162603776e-06
-7.46205889323444e-06
-1.44341781123185e-05
-3.75637129589587e-06
-2.189166734564e-05
-1.369466530674e-05
-1.7303926038792e-05
-2.99006792336286e-05
-7.74788593361818e-06
-1.96853795339593e-05
-6.33567481969901e-06
-1.23758113378992e-05
-1.47816803924305e-05
-9.70640573810616e-06
-2.30016153288573e-05
-1.44623787309473e-05
-1.07277596364744e-05
-1.32677879234684e-05
-1.22361175254164e-05
-1.5424246262372e-05
-1.71372791328871e-05
-7.9526632530406e-08
-1.05440907815555e-05
-1.34979069734987e-05
9.71551777623699e-07
-6.15628656115598e-06
-1.23057140087622e-05
-3.24578537379911e-05
-2.07998508119448e-05
-1.42722930132913e-05
-2.06489158165011e-05
-1.1094645990685e-05
-1.79966876417791e-05
-8.49796659618069e-06
-2.08536373902636e-05
-9.75323113485501e-06
-1.75997651435065e-05
-6.90601239615882e-07
-2.2645191237159e-05
-8.54167282201252e-06
-4.67593076806297e-06
-8.98158031960396e-06
-1.754329431727e-05
-2.57427611774139e-05
-1.72052661474518e-05
-1.50307309180173e-05
-2.05599598954487e-05
-2.12697646313422e-05
-6.16310492215454e-07
-8.68155247761317e-06
-6.73550215372487e-06
-3.01753524700693e-05
-2.16214893483896e-05
-8.24633660926592e-06
-2.60750045783262e-06
-1.93585156382403e-05
-1.09803636806701e-05
-4.51600979942953e-06
-1.50540509192288e-05
-1.59415122071743e-05
-1.5501670432679e-06
-6.60118550956658e-06
-4.49648851835971e-06
-2.23294746432285e-05
-1.94104415989224e-05
-1.13334741259651e-05
-3.16779157120774e-05
-6.12534734295242e-06
-2.81839099854768e-05
-1.21129324412802e-05
-1.41152931136289e-05
5.55522814164515e-07
-2.05535404547815e-05
-1.258796036483e-05
-1.34599934757902e-05
-3.28050166782922e-05
-1.82186629664448e-05
-3.18308682485971e-05
-3.5410839067422e-06
-8.57321700588158e-06
-2.63128538083641e-05
2.39418034572923e-06
-1.06595530084672e-05
-4.0059839547954e-05
-1.78320160048719e-05
-2.53858214524234e-05
-1.4594256340349e-05
-9.58978462745975e-06
-4.74660123877527e-06
-1.40800121067091e-05
-3.05707416590874e-05
-1.96862871615032e-05
-2.83989938565298e-05
-7.89760624616034e-06
-1.10017548876327e-05
-1.40549795763084e-05
-1.50231344148484e-05
-2.24315131019767e-05
-1.61385250654728e-06
-2.38930795667654e-05
-1.7612652742237e-05
-1.90173604724526e-06
-1.97254551571237e-05
-1.0431289568173e-05
-1.01091360770268e-05
-2.65420352075247e-05
-1.08990303993148e-05
-1.02899705387852e-05
-7.38209778902667e-06
-2.05880429206665e-05
-2.46896361386334e-05
-8.59662259906071e-06
4.87388969384102e-06
-1.38950559694029e-05
-1.15473287216967e-05
-1.21639048470416e-05
-1.93830060805814e-05
-1.70850045873852e-05
-1.84268199948002e-05
-1.61494855902007e-05
-1.33804393964231e-05
-1.95167647211351e-05
-1.82081661079638e-05
-1.39277828956415e-05
-2.65518276092145e-05
-1.1508848612456e-05
-1.41652907843784e-05
-1.70330745608843e-05
-2.87049454846847e-05
-2.84542949121547e-05
6.56816316023782e-07
-3.33694695201095e-05
-1.21612518973987e-05
-1.54392300277433e-05
-2.18038434486714e-05
-9.08520391543354e-06
-5.53478963882194e-06
-7.52785501228532e-06
-3.60329165687496e-05
-3.51050453816606e-05
-8.45201457774695e-06
-1.49583433049482e-05
-8.80696151294273e-06
-1.58546108200954e-05
-2.12061303220116e-05
-2.9060324167295e-05
-2.06576507097078e-05
-2.69927705001723e-06
-1.51800999827082e-05
-1.08850136423958e-05
-2.02775933482383e-05
-1.28995914053042e-05
-2.44389142694731e-05
-2.04809435152523e-05
-1.85142855043753e-05
-7.03157124089902e-06
-1.77654975983154e-05
-1.27841055697045e-05
-1.47822880613661e-05
-1.11222280229882e-05
-1.85971456228541e-05
-4.29939875815866e-05
-1.34217448727177e-05
-2.87370460258779e-05
-1.9043834966858e-05
-1.50885907449833e-05
-2.4372943821005e-05
-1.77910777244516e-05
-9.55793461919343e-06
-1.13978947416275e-05
-1.73669846899208e-05
-1.70782581951123e-05
-1.24387612595284e-05
-1.52242249425875e-05
-2.24694297193515e-05
-2.30960332260288e-05
-3.04798494570921e-05
-2.70543903414262e-05
-3.04501067318342e-06
-9.23072414073252e-06
-2.70337146748297e-05
-1.86130240652629e-05
-1.30819933145755e-05
-8.58039098013685e-06
-8.71371751742523e-06
-1.47625924597517e-05
-2.08960408650223e-05
-1.04195536151317e-05
-1.13462694476542e-05
-1.53200114627195e-05
-9.28444210688251e-06
-2.1344009653797e-05
-1.18162397642364e-05
-2.71866083625051e-05
-1.65474605191228e-05
-2.29472172622504e-05
-1.61112158350077e-05
-2.58402651781583e-05
-1.00053642350694e-05
-1.00539518801027e-05
-2.97565524570872e-05
-2.63159649143745e-05
-4.90455402700901e-06
-1.27582093856757e-05
-2.57792864119324e-05
-2.0941446341214e-06
-3.26604273520837e-05
-3.08195661907253e-05
-8.91445311763008e-06
-2.02382638436277e-05
-8.25394482889117e-06
-1.26371467923376e-05
-5.14874145641365e-06
-1.06366419165408e-05
-3.95444824428719e-06
-1.1208523405445e-05
5.49608833332296e-06
-1.56423589832143e-05
5.76461145259383e-06
-2.21712649467808e-05
-1.7769153463929e-05
-1.34465069691445e-05
-2.7520166491227e-05
8.77805436350099e-06
1.3654461305837e-06
-1.2332537044833e-05
-4.14057743509955e-06
-1.41847333047065e-05
-3.71554486092468e-06
1.70423052750793e-06
-2.07732946024067e-07
-1.37724381656657e-05
-1.30438770388212e-05
-3.54578652989235e-05
-1.78208162641089e-05
-1.83502322737035e-05
-1.99256381540289e-05
-3.45367167174364e-05
-1.97528606945568e-06
-2.03121533156346e-05
-1.40851344729483e-05
-2.22091431499485e-05
-2.3758871696324e-05
-2.21264306713878e-05
-1.1217839516549e-06
-1.69992151112253e-05
-2.77587188627871e-05
-1.0564842501396e-05
-2.18541937434141e-05
-2.19233365299632e-06
-1.58822550527305e-05
-2.3519348992156e-05
-1.79353588314966e-05
-1.69715118772344e-05
-2.76715952857649e-05
-2.77815629352625e-05
-2.2670216966012e-05
-1.86329016219667e-05
-2.93763017838564e-05
-2.34327781944941e-05
-3.42363697199355e-06
-1.32692216801802e-05
-7.61764804331491e-06
-2.90291828410544e-05
-3.04429137843058e-05
-1.82942559930654e-05
-2.39733074730082e-05
-1.83123937849629e-05
-5.69751723884581e-06
-7.3419698710295e-06
-6.7217763966606e-06
-1.59874676461151e-05
-1.55910696151628e-05
-4.18966781295777e-06
-7.65296997918073e-06
-8.99323704341552e-06
-1.76901294039855e-05
-1.36911910341634e-05
-1.28116837537068e-05
-1.00672949833851e-05
-1.14742174576584e-05
-1.52857239737541e-05
-2.66796898359139e-06
-1.28149047841205e-05
-7.42711330739301e-06
-2.16329361234679e-05
-1.07786009815993e-05
1.84119157155705e-06
-6.2489155333293e-06
-2.07666277348908e-06
-8.98048015887986e-06
-3.58892918222178e-06
-6.29529610531164e-06
-4.03667258930877e-05
-2.83277435668482e-05
-1.9355414796161e-05
-1.43095878296032e-05
-8.61945698604665e-06
-2.29135062089083e-06
-3.75506866210366e-05
-2.56755906904303e-05
-2.38897441244286e-05
-1.94922419973045e-05
-2.59863117611382e-05
-1.76704619222741e-05
-2.44482732382834e-05
-2.85847751355197e-05
-7.97728226359029e-06
-2.41291975787854e-05
-2.62957016987015e-05
1.49491862784996e-06
-8.33089644556095e-07
-7.39758993426026e-06
-3.08804228218342e-05
-2.45150391261375e-05
-1.17630870618202e-05
7.26487622519366e-06
-4.96852093086702e-06
1.60171794584868e-07
-1.65664216028677e-05
-1.50432223389205e-05
-1.68127719925614e-05
-2.33116413882156e-05
-2.59297910442566e-05
-1.31990500433659e-05
-2.43082816579554e-05
-1.44609977508822e-06
-1.17223963166391e-05
-1.6674857990296e-05
-2.54219389292413e-05
-2.67081277905266e-05
-1.63014861493098e-05
-9.67534264402335e-06
-1.70609027016263e-05
-9.67424362245065e-06
-2.31888504600498e-05
1.01058065750749e-05
-1.79162366638905e-05
-1.91618439025207e-05
-1.22946780216982e-05
-3.57890684833714e-05
-3.35005616518656e-05
-2.74263891863341e-05
1.115959941159e-06
-1.02307663527e-05
-2.24533763151378e-05
-1.38133898468824e-05
-6.80117812140322e-06
-6.35714430104682e-06
-1.94058991093588e-05
-1.37955679996724e-05
-3.13122196912315e-07
-2.3076823820494e-05
-1.50582917426627e-05
-2.68757931882658e-05
-1.5049168993453e-05
-1.38627110154228e-06
-1.91321168816498e-05
-3.012304688045e-05
-2.49396574741458e-05
-2.63771613976486e-05
-1.51465128094366e-05
-1.018342066415e-05
-1.8039085477033e-05
-1.98012223071348e-05
-1.45519978630975e-05
-1.61037788848356e-05
-1.55295817133725e-05
3.95790483445697e-06
-1.2653770542384e-05
-2.50941806282757e-05
-1.6922121471626e-05
-2.25485964779017e-05
-2.33600127548603e-05
-3.25048272158904e-05
-2.67084453921182e-05
-1.07881532201054e-05
-1.3943916764397e-05
-1.84442788087735e-05
-1.80191684860847e-05
-3.80862368706088e-05
-1.9748037931326e-05
-2.03163033429754e-05
-2.11892836127786e-05
-1.32927456277276e-05
-1.72265061203849e-05
-1.15571214915693e-05
-1.9206863365722e-05
-4.29809543202857e-06
-5.37067717692182e-06
-1.50152667998424e-05
-1.29544275707513e-05
-1.97308115117403e-05
-2.78992152142512e-05
-1.11156021004519e-05
-1.79324158524368e-05
-5.85016583284429e-07
-1.06647232114544e-05
-1.29394062281485e-05
-1.91517636772416e-05
-1.51887637274416e-05
-1.40870851698589e-05
-7.68144453172878e-06
-1.90322615129002e-05
-2.52942524012945e-05
-1.74230073015522e-05
-1.52629647398162e-05
-1.56008365851433e-05
-1.37839278370123e-05
-3.44638880200108e-05
-2.30391252093047e-05
-2.48306790379398e-05
-1.11415599165569e-05
-3.02626409272603e-05
-1.96091197399457e-05
-1.16069113653725e-05
1.18146393119991e-05
-1.24852789707098e-05
-7.32503999033271e-06
7.54233354976284e-06
-1.51371229113825e-05
-1.62587994046476e-05
-1.16927365750278e-05
-1.04622561800737e-05
-1.0437767345144e-05
-1.56722618029544e-05
-1.77129904883719e-05
-1.48107108540145e-05
-1.56271052715363e-05
-2.05521023934424e-05
-2.02332623708864e-05
-1.66618438692147e-05
-1.5365229176341e-05
-1.36831461864912e-05
3.13538563714536e-06
-1.71353186551537e-05
-2.34916667605627e-05
-2.2615107460397e-05
-3.1606016871709e-05
-2.21617103250595e-05
-8.91057349454774e-06
-8.2325175819898e-06
-3.30535345464516e-06
-1.32275972633847e-05
-3.13928436580255e-06
-3.37414008988889e-06
-2.27018925847139e-05
-1.51199075106988e-05
-1.49782271999885e-05
-1.55622961661357e-06
-1.41871862018151e-05
-1.39582154681573e-05
-2.55439742186283e-05
-5.78406492026717e-07
-3.90356599229953e-06
-2.56763914209717e-05
-3.33849567940238e-05
-3.68959090136393e-05
-6.88058441182121e-06
-2.21410973316537e-05
-1.39667330413289e-05
-1.55369468018678e-05
2.51398919164574e-06
1.88063276922277e-06
-1.32868656323703e-05
-6.09178468653916e-06
-7.51988193888181e-06
-2.16588920833701e-05
-1.12184692350559e-05
-3.21328736836496e-06
-3.11822901112989e-05
-2.17346923893058e-05
-5.86724923748553e-06
-8.11896776048165e-06
-2.17422494133095e-05
-1.19133394024573e-05
-6.10644488874407e-06
-1.19295334378438e-05
-1.23695079500166e-05
-5.70957116570992e-06
-7.95866176628288e-06
-4.41756281865307e-05
-1.17272075021447e-05
-9.64593768585638e-06
-7.53618354404032e-06
-8.56974131624715e-06
-2.66305221873218e-05
-1.68550649673561e-05
3.34883691543115e-06
-1.16520462296306e-05
-8.1466164130523e-06
-1.87585831155281e-05
-1.05743329577591e-07
-1.25712669215462e-05
-1.74431059264359e-05
-7.25779687298683e-06
-9.83989033990086e-06
-4.50992551244248e-06
-1.04343143758873e-05
-1.23989595433185e-05
-1.4583183586361e-05
-1.88189853142544e-05
-1.32358860613236e-05
-7.58251469433633e-06
-2.78858479378462e-05
-1.29772888843066e-05
-2.47443566542812e-05
-3.12166864702438e-05
-1.91161457968697e-05
-1.28799399419207e-05
-2.52180005615534e-05
-2.94980877923966e-05
-1.31297892227661e-05
-2.03633344123238e-05
-1.25341279537948e-05
-3.11845053689864e-05
-1.28247929400448e-05
-1.45044698464425e-05
-5.33805157036995e-06
-1.32721881619356e-05
-9.34783813583095e-06
-1.58194013860444e-05
-4.59813223192964e-06
-2.35163744929236e-05
-1.35442594269162e-05
-1.36610026751116e-05
-2.03315114149449e-05
-2.71416286291581e-06
-2.1792771920734e-05
-6.35138042500978e-06
-1.23243672835834e-05
-1.03002949972285e-05
-2.50512815321263e-05
-9.53008745484879e-06
-2.55761206149232e-05
-8.37262334299604e-06
-2.98619176290134e-05
-2.74977566727114e-05
-2.42243799481519e-05
-1.71355193120914e-05
-2.50277465385535e-05
-1.2610778215369e-05
-7.5858209531625e-06
-4.82862015959248e-06
-2.14317041347244e-05
-3.27972803003745e-06
-1.80483263468663e-05
-2.87367772021181e-05
-1.13423071832942e-05
-1.74957573770643e-05
-1.65145865251058e-05
-1.25570994900736e-05
-2.6152081862852e-05
-1.51583906676318e-06
-9.30687803596187e-07
6.23108966523087e-06
2.99587472927874e-06
-8.56449234949499e-06
-2.15827490935598e-05
-1.7095110057643e-05
-1.16820132134692e-05
-6.67901291980268e-06
-1.35830402904034e-05
-1.87467539013309e-05
-1.02526748243365e-05
-1.78552521013637e-05
-1.88032968001034e-05
-2.47820903201409e-06
-2.97233196715216e-05
-1.92306279095036e-05
-2.63883178773646e-05
-1.46628862077171e-05
-2.9166664766676e-05
-1.12355855351315e-05
6.35260316250075e-06
-2.78890184307204e-05
-2.68877543187068e-05
-2.7439145427392e-05
-1.74702437105235e-05
-2.62255891316761e-05
-2.80055588550941e-05
-9.50022326376489e-06
-2.48919406529135e-05
-1.34218949491878e-05
-1.46092911844283e-05
-2.85803432334276e-05
-1.4471863828879e-05
-1.77288483298037e-05
-1.01244744298642e-06
1.36349092518926e-06
4.33263476472169e-06
-3.01298218949001e-05
-1.58286357184612e-05
9.41097984899804e-07
-1.51231562595867e-05
-1.82736034727364e-05
-1.22209285495194e-05
-1.85559513112142e-05
-2.3974213395108e-05
-2.0700722607374e-05
-1.75587966536626e-05
-2.06374670051596e-05
-8.7368244495509e-08
-1.49581062403346e-05
-1.92411316783571e-05
-5.11705448790202e-06
-1.34705012187164e-05
5.55884873229359e-06
-1.13583936844435e-05
-9.22645135162325e-06
-1.3193253938518e-05
-1.32967104161459e-05
-2.1542120550746e-05
-1.98741290852424e-05
-1.11066188327255e-05
1.01528337804096e-06
1.7242903589788e-06
-1.92700234039273e-05
-1.89373801282567e-05
-1.72721412683941e-05
-8.31048240916302e-06
-2.69582293387236e-05
-1.20525587377841e-05
-8.42419308709458e-06
-1.30011726230044e-05
-2.72331967553198e-05
-7.37090663137111e-06
-9.35799245744773e-06
-1.07140289558892e-05
-1.94793710082551e-05
-2.5259507516518e-06
-1.00751464131199e-05
-2.88385353003281e-07
-2.77462054491366e-05
-2.43018345824231e-05
-4.57837988739839e-06
-3.87470473226487e-05
-2.32658828223479e-05
-3.92620510686264e-06
-2.01769400137997e-05
-1.65509332674382e-05
-2.50876900136221e-05
-1.29237997248974e-06
-6.5463070297134e-06
-8.0108129395671e-06
6.511081735623e-06
-2.07686456861582e-05
-2.10189628826805e-05
-1.5162385415842e-05
-2.61305536487645e-05
-1.72199948390216e-05
-4.38926044333592e-06
-1.63643717339372e-05
-1.24323631349265e-05
-1.1872336893674e-05
-2.64069485816416e-05
-8.3108517072832e-06
-2.03524291483474e-05
-1.63408136999717e-05
-1.31483914390131e-05
-2.92236006729028e-05
-4.56658771339654e-06
-2.08254382371557e-05
-1.76616207189798e-05
-9.89007219400915e-06
-2.18245711036351e-05
-5.34673322585126e-06
-1.3950380411119e-05
-1.65672729568264e-05
-8.4870350814852e-06
-2.78882687468295e-05
-2.8616452200482e-05
-1.27003139429113e-05
-1.52354066244646e-05
-1.6306227794491e-05
-6.31938007356112e-06
-1.46757956656358e-05
-2.39454469825572e-05
-1.42743435031097e-05
1.58988921839345e-06
-4.3869957947784e-07
-1.59803518521938e-05
-2.3564370572996e-05
3.30512306471502e-06
-1.93385742087127e-05
7.64514956234904e-06
-1.14386647472311e-05
-1.64353985461175e-05
-6.72846446908322e-06
-1.56584217088708e-05
-1.17118136593141e-05
-2.9877904782495e-06
-1.34402543273036e-05
-1.92620308441453e-05
-9.41738290167022e-06
-1.59997702675542e-05
-2.05583988483316e-05
-1.13260692050378e-05
6.19551649533782e-06
-9.24843773583208e-06
-5.32889484126569e-06
-2.01961835461553e-05
-1.20975145419137e-05
-1.36433692596526e-05
-2.31474352392495e-05
-1.58692685098104e-05
-2.23948308185998e-06
-2.06465775061535e-05
-2.67541669794865e-05
-1.49454137785493e-05
-1.23866104575014e-05
-2.52086391391808e-05
-2.02296301527363e-05
-9.56821261824335e-06
-1.3848325902397e-05
-1.40730353631296e-05
-2.77900005055482e-05
-2.34401620333695e-05
-9.531180949922e-06
-2.87634313446799e-05
-3.1405682684788e-06
-1.3020921620319e-05
-1.15317903680654e-05
-1.08414036672164e-05
-2.47032952982911e-05
-1.10740940830921e-05
-1.19601285392852e-05
-1.00201790996166e-05
-1.43705071445556e-05
-2.27935116284533e-05
-1.35804858724703e-05
-2.35893617634641e-05
-1.78626817189672e-05
-9.46281550131975e-06
-2.0541982902871e-05
-2.64500233291872e-06
-1.76246921296468e-05
-1.53229647279016e-05
4.92657686158352e-06
-1.2046456487641e-05
-1.81918825535374e-05
-9.99599875043857e-06
-1.70200851284985e-05
-1.45896338329135e-05
-7.02782242639866e-06
-8.95356426628891e-06
-1.55400340229593e-05
-1.56699394920657e-05
-1.01671671929298e-05
-4.87474256932656e-06
-4.98033183421843e-06
-1.5168422968257e-05
-1.35306324577186e-05
-1.67330285812126e-06
-1.71156622682411e-05
-6.34543604484543e-06
-2.22090352543296e-05
-2.67490314811276e-05
-3.29363672137526e-05
-1.38548125376747e-05
-2.12098361803194e-05
-1.84588630427321e-05
-1.47500315009791e-05
4.0292305650632e-06
-2.90497616188652e-06
-1.1226818033519e-05
-1.27000819908924e-05
-6.52523231787162e-06
-7.12370049711134e-06
-2.4131854977653e-05
-2.15915450841189e-05
-1.21075997406662e-05
-3.12456448876827e-05
-1.11298380539911e-05
-1.16889572036278e-05
-1.79359894993374e-05
-1.57132409566678e-05
-1.62979396111338e-05
-2.36725396359274e-05
-2.7467324704249e-05
-1.8562297652284e-05
-1.47741414235025e-05
-2.07202996693632e-05
-1.78214155839189e-05
-2.3807626101834e-05
-2.34956085619061e-05
3.82966895852303e-06
1.46328956169613e-05
-1.12787944492434e-05
-2.63986908038973e-05
7.64169055729525e-06
-1.00842158964776e-05
-3.24863485515544e-05
-1.05401887080312e-05
8.05292051262259e-06
-7.78254427418124e-06
-9.43880411850222e-06
-1.62899571955505e-05
-1.63537364057737e-05
-1.16844865103553e-05
-4.58154337469326e-06
-7.91748969629261e-06
-1.1162573619564e-05
-1.97186167958427e-05
-2.75479444802184e-05
-2.04104209400378e-05
-2.00864656900182e-05
-1.71177792991586e-05
-1.07343087385499e-06
-2.07516833514484e-05
-8.98666187716457e-06
-2.30135045588742e-05
-1.48191779981953e-05
-1.61700470643595e-05
2.28272827198519e-05
-9.7979799863464e-06
-1.35699707209297e-05
-1.02669361787884e-05
1.25530303728384e-05
-4.58113584706905e-06
-1.60144177875784e-05
-1.48394349510307e-05
-8.20607118670182e-06
-3.8988383803166e-06
-1.17377168537313e-05
-3.00422651548624e-05
-6.76763462225067e-06
-4.37456169290966e-06
-7.7346264152105e-06
-1.53414791093888e-05
-2.79077282674588e-05
1.47668828786731e-06
-1.25034148477263e-05
-9.46158392838845e-06
-5.16024455309043e-06
-2.77429261480298e-05
-2.14689915975299e-05
-2.20781921686338e-05
-1.78085087219908e-05
-2.29017404909576e-05
-7.86832985090438e-06
-1.84634555675146e-05
-1.7533346183504e-05
-1.46596358507819e-05
-1.28118327122625e-05
-5.1494210114555e-06
-1.0362592853285e-05
-2.09521646722167e-05
-1.67155944726527e-05
-1.07807157453484e-05
-6.03012511337052e-06
-2.12876245288577e-05
-2.979760266356e-05
-1.29888165479842e-05
-1.62347652601873e-05
-1.96011071127811e-05
-5.07272462337958e-06
-9.78734441084457e-06
-8.29311518570312e-06
-9.15220706294422e-06
-6.38816110818216e-06
-1.17213069400994e-05
-1.6709591452382e-05
-2.08896882521099e-05
-1.38588257771619e-05
-2.37148652561046e-05
-1.87819016155623e-05
-1.1507914207916e-05
-2.54552732123803e-05
-6.38511588591073e-06
-1.44103764536325e-05
-5.63882673075664e-06
-1.68033727158189e-05
-1.8351363643229e-05
-2.08598413805692e-05
-2.01546656431613e-05
-1.55578173005416e-05
-1.34953660303476e-05
-1.81762017166264e-05
-3.38157623199669e-06
1.18551742197757e-05
-6.55306671454817e-07
6.4743085276101e-06
-1.79993717175805e-05
6.8236379253159e-06
-2.4718074444189e-05
-1.42032385986922e-05
-1.34409414196743e-05
-1.45833243496747e-05
-2.38913053661102e-05
-1.3997743640119e-05
-2.41689102835506e-05
-8.50051363974864e-06
-1.90826388659883e-05
-3.59818977164433e-06
-1.10519416102213e-05
-3.60177023882089e-06
-1.00425571428604e-05
-2.52091655836182e-05
-1.14309024605216e-05
-1.9782282952341e-05
-1.68553995825673e-05
-8.85828688997268e-06
-9.76732903143936e-06
-1.52040560604949e-05
-2.823444186876e-05
-2.28954035828405e-05
-1.68041035615389e-05
-8.35463431148797e-06
-3.63886964894633e-05
4.40335402930969e-06
-8.92561079574077e-06
-4.37594731644533e-06
-1.10935622463851e-05
-1.65087688630419e-05
-7.45027513828266e-06
-2.69399626562026e-05
-1.74582686503652e-05
-1.78692087063942e-05
-4.90911795373217e-06
-1.57581021784741e-05
-1.93263896660055e-05
-1.06664940178656e-05
-1.69039113080623e-05
-2.57955399913926e-06
-1.14587561210796e-05
-2.52232826257488e-05
-2.80569868822365e-05
-1.70086171417086e-05
-2.80616703895693e-05
-1.12649852030067e-05
-1.3614539501363e-05
-1.63258765207372e-05
-1.51310927897171e-05
-8.59795693040226e-06
-1.63679245314565e-06
-6.56946146736844e-06
-1.61790591857181e-05
-1.61868154590812e-05
1.84984441673399e-06
-2.55763238063285e-05
-5.50343698259798e-06
-1.20822438037323e-05
-9.74066037693871e-06
-2.0448544994375e-05
-2.33747777744809e-05
-1.64544041318925e-05
-2.14720060558558e-05
-1.69405435036957e-05
-2.02835213711286e-05
-1.89880317265891e-05
-1.61268882067048e-05
-2.91047046350237e-05
-2.636926586937e-05
-8.48395895394568e-06
-8.40841019553095e-06
-1.43262738835062e-05
-2.03477634297221e-05
-2.05662525810845e-05
-1.10851149817037e-05
-1.81478036703589e-05
-2.55838208283286e-05
-1.16397972165499e-05
-6.8606090315462e-07
-2.4082150299828e-05
-3.12054396791753e-05
-3.42119692191374e-05
-1.29150301692465e-05
-7.27672626245332e-06
-2.25741405262311e-05
-1.29692796209684e-05
-1.62942987844842e-05
-1.87467655884855e-05
-4.79347690260705e-06
-2.41661878388508e-05
-1.96227694970871e-05
-2.35079513549127e-05
-2.96060385158901e-05
-2.05795830475787e-05
-2.34738184067204e-05
-6.98956145571333e-06
-1.04433004621161e-05
-1.20991847473284e-05
-2.23244822743724e-05
-5.08083379608877e-06
-8.37004990030984e-06
-1.99856161550894e-05
-1.27706235896189e-05
-5.37180794785516e-06
5.72617354907498e-07
-1.25079387981298e-05
-6.47843101892381e-06
-1.35502210747162e-05
-1.19996713422434e-05
-9.11876875639316e-06
-2.98349029169646e-05
-1.30905170858281e-05
-2.46511940774253e-05
-2.38606491274501e-05
-1.72482600420171e-05
-2.96518972379967e-05
-2.28416705734329e-05
-1.68110076551662e-05
-1.6815577290157e-05
-1.29077239844996e-05
-2.60560624364315e-05
-1.70639529247073e-05
-2.51780634121071e-05
-1.09576139660338e-05
-1.22811698047089e-05
3.89274000391449e-06
-1.2571508981877e-05
-2.79115717115506e-05
-1.83984712165006e-05
-2.55891253100864e-05
-1.33793669291381e-05
-1.78858143470409e-05
-2.85627845059336e-05
-8.94604801786444e-06
-1.53854259047828e-05
-3.11889577668585e-05
-1.78064650578611e-05
-1.5219960090357e-05
-2.77543401433438e-06
-1.33626477087152e-05
7.73493634168192e-07
-1.04538008884039e-05
-1.22047308119066e-05
-1.86561661259564e-05
-1.97603092864449e-05
-9.51945448566192e-06
-1.91701417105113e-05
-2.31424085754845e-05
-2.77668568135078e-05
-1.77725605517542e-05
-2.05829965053321e-05
-1.3247455710336e-05
-1.98895876650849e-05
-1.32925186070661e-05
-3.2258411853389e-05
-1.08942228017117e-05
-2.45410218839318e-05
-1.1739955738517e-05
-1.72331171736708e-05
-1.8279799289232e-05
-1.22174409477851e-05
-2.01377562293864e-05
-1.00254986791425e-05
-7.54875505523445e-06
-2.07409525147091e-05
-2.69292492491511e-05
-1.34433048059971e-05
-3.25896051137695e-06
-1.07803337878268e-05
-6.88872771694443e-06
-1.51200175670882e-05
-1.49627893399399e-05
2.1507503510224e-07
-1.30362409390181e-05
-3.39928370034989e-05
-8.3667923384092e-06
-1.35852574388971e-05
-1.09304129829877e-06
-1.81294465826239e-05
-1.46397972288739e-05
-1.65909398471009e-05
-1.60383227479554e-05
-3.26583434322401e-06
-7.38562676818181e-06
-1.59738584753055e-05
-7.56048116883647e-06
-1.10242599370114e-05
-6.3626903923985e-06
-9.00107321823535e-06
-5.48517193795553e-06
-2.20352079258443e-05
-2.10588015558472e-05
-1.53905222415247e-05
-1.96062962282084e-05
-1.7337046778998e-05
-8.01577935433247e-06
-6.05023258854201e-06
-1.51551298629651e-05
-1.26657318465391e-05
-3.08593887761777e-05
-2.43417580077839e-05
-1.98095928642935e-05
-6.70606324398235e-06
-1.61138529654559e-05
-2.70246112904599e-05
-8.02623920494222e-06
-1.97313891018275e-06
-1.54021327174321e-05
-1.3337138047873e-05
-1.59356980364895e-05
-5.75834173258275e-06
-2.55154940684662e-05
-1.6831263917588e-05
-2.52808507540897e-05
-5.02349882992428e-06
-1.23298472040669e-05
-2.21962858466154e-05
-3.01027098636793e-05
-2.09570964242692e-05
-1.85725403876818e-05
-2.25130960540319e-05
-1.11677810428475e-05
-9.82837725523466e-06
-2.30584640538777e-05
-1.81209769139097e-05
-1.74362088373911e-05
-1.89126432602141e-05
-1.89932177433748e-05
-6.71284489949046e-06
-1.65263723331764e-05
-3.53247270973796e-05
-3.09423385033425e-05
-8.61074848872076e-06
-4.53322647152583e-06
-2.04903292250888e-05
-9.79163929317637e-06
-7.81362587058123e-06
-2.00808566527646e-06
-2.87614933771784e-05
-1.54446338010253e-05
5.99066207792625e-06
-1.76044433540418e-05
-1.3197573131866e-05
-6.90357256269309e-06
-1.42681767800509e-05
-2.17986480130485e-05
-9.63338457076802e-06
-6.65316684415191e-06
-6.90820734078603e-06
-1.2127961749441e-05
-1.15825736712305e-05
-1.55277809201923e-05
-1.46482132826593e-05
-3.97593806502387e-06
-2.29791730844463e-05
-2.75205919807418e-05
-7.3238760690683e-06
-9.80995039699609e-06
-1.31331905386095e-05
-1.80199307811896e-05
-1.16915663026344e-05
-1.7796152920287e-05
-2.75687724448093e-05
-2.48104888341887e-05
-2.11449983767498e-05
-8.68231297656616e-06
5.78360249293945e-07
-2.81849389475505e-05
-7.08934123064936e-06
-3.36463778002091e-05
-9.82483674274995e-06
-2.64008024549097e-05
-3.32126010547887e-06
-5.85422031161588e-06
-7.8689309737782e-06
-2.14835755204603e-05
-5.28455580315289e-06
-4.77340724708743e-06
1.13567270381836e-07
-2.7743412879715e-05
-1.7862372895581e-05
-1.8491771576827e-05
-1.33787562173199e-06
-2.58159992451706e-05
-8.44169918464939e-06
-2.43152766739929e-05
-8.08746225294171e-06
-2.41553504308649e-05
-1.73313552254006e-05
-1.01686362277914e-05
-4.5487686440225e-06
2.38684104874915e-07
-2.11505433829702e-05
9.42073116356508e-07
-2.54343839699618e-05
-9.16527245779332e-06
-1.02306335718479e-06
-1.67191743801583e-05
-2.36203755579036e-05
-2.59271678576687e-05
-1.38341768270568e-05
-1.76967211995461e-05
-2.01880812330489e-05
-2.39434499984959e-05
-3.10938745897309e-05
-1.51994138809313e-05
-1.92864254736668e-05
1.5372691217759e-05
-9.46044667740243e-06
-2.52150505310838e-05
-2.28019559877179e-05
-4.90165326731058e-06
-6.12127016765846e-07
-1.01471316540117e-05
-1.90469830099339e-05
-1.99528094463308e-05
-6.6455297332298e-06
-1.26323513710795e-05
-2.24500047757735e-05
-4.76065964484393e-06
-3.30931956972577e-05
-1.28515127497306e-05
-3.28638660436392e-06
-9.86874069858574e-06
-2.40848822656229e-05
-4.77289572809694e-06
-1.33520164024599e-05
-2.28869864008115e-05
-5.67444664538067e-06
-1.52611213184381e-05
-2.60704908943724e-05
-2.55265606270405e-05
-2.38182766480597e-05
-2.49794361522578e-06
2.22681225209677e-06
-4.08386741308282e-06
-2.77192577731128e-05
-2.62280211027018e-05
-1.32274360926698e-05
-5.31562699298637e-06
-1.63687051012951e-05
-1.49693664885349e-05
-1.34095260285938e-05
-1.22412186253917e-05
-1.60205736859361e-05
-3.50669026390173e-05
-1.74777094646029e-05
-2.74971857682626e-05
-2.75033955425172e-05
-1.39487368969839e-05
-1.67250322826401e-05
-5.72395562016888e-06
-1.34196525797372e-05
-3.15852268611281e-05
-7.37874521376408e-06
-2.19364101681207e-05
-1.37612200431471e-05
-2.12593451018306e-05
-1.06809943551207e-05
-1.99186376394464e-05
-1.93602827297164e-05
-1.06867669834076e-05
-2.14481769108881e-05
-5.7328650389303e-06
-1.46523846771903e-05
-1.90921558775299e-05
3.8290885072511e-06
-8.71590275780698e-06
-1.61672529757633e-05
-1.63086632919667e-05
-3.32134712740855e-05
-5.72982132345203e-07
-1.41234698218735e-05
-1.14759473278573e-05
-8.61622099153006e-06
-1.63792970403226e-05
-1.80242216349192e-05
-7.32491233376293e-06
-1.36099106368617e-05
-1.21928744825224e-05
-4.49379093117458e-06
-1.13402911400255e-05
-2.31987313095412e-05
-9.98677715770539e-06
-2.63579671125671e-05
-6.58856052379983e-06
-2.35016150710246e-05
-1.32245036473215e-05
-1.17221736332538e-05
-3.29682975724209e-05
-8.36656150546229e-06
-4.80712520931535e-06
-2.0383710194183e-05
-2.3566725622255e-05
-8.80781059949027e-06
-3.59124182785472e-06
-2.85709159242588e-05
-7.1265535708621e-06
-6.20470911897182e-07
-2.28399662236595e-05
-1.35158733915877e-05
-1.17301605643718e-05
8.561031464435e-06
-2.104953494407e-06
-1.54184873836848e-05
-2.3287629386272e-05
-1.91411342147212e-05
-6.0873333429881e-06
-1.33069424809569e-05
-2.20542400162365e-05
-2.57783219430316e-05
-1.82508667007438e-05
-2.08652968851824e-06
-1.55833669337811e-05
-6.78021791090376e-06
4.38755109851162e-06
-1.23831197597696e-05
-2.50354044545438e-05
-1.55411903568358e-05
-1.64857269814566e-05
-9.54077103942036e-06
-8.08872682670019e-06
-1.33137943526945e-05
7.38224336022824e-06
-3.33277118766989e-05
-1.56119483787014e-05
-1.14149418843544e-05
-1.17400311318212e-05
-2.58013115982244e-05
-4.08697236354027e-06
-9.55676054425057e-06
-9.57260007070438e-06
-2.65491901185363e-05
-4.87630618823059e-06
-7.52931718463546e-06
-1.84117506014883e-05
-1.7056791136997e-05
-1.11930253178315e-06
-2.42930715140282e-05
-2.54991547993988e-05
2.25405018939995e-06
3.20794770221329e-06
-2.60910287982481e-05
-2.56301847568767e-05
-2.86302443748856e-05
-1.69935084156005e-05
-2.3515380987561e-05
-2.17982938147493e-05
-8.29208177620083e-06
-4.10361074931479e-06
-1.63549812191098e-05
-1.95938671794891e-05
-1.14800400230027e-05
-1.94176211617101e-05
-2.59372550788523e-05
-2.52282566777131e-05
-3.07714452706978e-06
-1.00157463188852e-05
-1.1583620802267e-05
-1.63995351837755e-05
-2.84085947468081e-05
-2.93821830924078e-05
-2.98324771371825e-06
3.32927135049196e-06
-1.66026647038403e-05
-1.62148843119588e-05
-2.07705605042641e-05
-1.95385999184746e-05
-1.79796907323671e-05
-3.09456304841506e-05
-9.68818023042505e-06
3.20934027665202e-06
-1.40453674958941e-05
-2.44735322398566e-05
-4.80843944341559e-06
-1.74135702182857e-05
-1.75835956477448e-05
-2.13162176407627e-05
-9.01852033326479e-06
-2.1351234598773e-05
-9.37022065311808e-06
-2.8239023379313e-05
-1.84030439815051e-05
-4.95316005323419e-06
-2.0404077140757e-05
-1.32646556618825e-05
-1.40012394995127e-05
-2.27350870948762e-05
-3.28701404704027e-05
-2.21767424838728e-05
-5.39115096234525e-06
8.69911689948502e-07
-1.75152054348285e-05
-3.51284930804925e-06
-2.26977534293044e-05
-1.84974227630997e-05
-8.07027381749278e-06
-4.25188461088209e-05
-2.91747871333442e-05
-9.0140157343799e-06
-5.07393724043017e-06
-9.81646230547082e-06
-1.56825812781351e-05
-1.07994909843213e-05
-1.92832667835497e-05
-1.45762055936667e-05
-1.12433495225759e-05
-3.22628900768599e-06
-6.13957055721462e-06
-3.24501115644229e-06
-2.78627019704058e-05
-2.16028707313352e-05
-1.81736439609944e-05
-1.43420378457732e-05
-7.39597335587994e-06
-1.49421789005414e-05
-2.11290968956036e-05
-1.56832585366234e-05
-1.25508936147607e-05
-1.86260664329598e-05
-1.95121047233259e-05
-1.79933991647861e-05
-1.33779384229349e-05
9.23560708563599e-06
-1.09132682718644e-05
-1.47581546913744e-05
-2.28513360214179e-05
-2.88456384521532e-05
-6.20187004741017e-06
-1.47559940465145e-05
-2.14685173495159e-05
-2.27322148477958e-05
-1.41319401572519e-05
-8.96452489749966e-06
-5.14750062892793e-06
-1.12121200466839e-05
-7.03153278135922e-06
-1.28655098511108e-05
-6.78914573839295e-06
5.85482017149716e-06
-1.7810485768463e-05
-2.14176447296427e-05
-1.72631461258246e-05
-2.23507001405357e-05
-3.67258553141642e-06
-1.12864398941522e-05
-1.03004055554071e-05
-1.12280860647017e-05
-2.10317776481138e-05
-1.97089617331913e-06
-1.88911440955879e-05
-1.82331698623804e-05
-2.02456997439598e-06
-1.78695619531361e-05
-1.20196776702519e-05
-2.90860655912942e-07
-7.62027028328432e-06
-8.86892220252856e-06
-2.4304292441158e-05
6.3542266166582e-07
-1.75866236820027e-06
-1.01498889358977e-05
-1.22667276637745e-05
-9.84916226360104e-06
-5.19104110193924e-06
-6.78383083212726e-06
-1.78360110285525e-05
-8.51440676381926e-06
-1.90087584661573e-05
-7.85093989392472e-06
-1.00288156305552e-05
-2.32671245854685e-05
-1.69163921968808e-05
-2.46297035662172e-05
-1.89860059666067e-05
-1.24310368585361e-05
-1.50298409100931e-05
-6.39929324719659e-06
-1.01064746117931e-05
6.80664322674867e-07
-2.21514286720085e-05
-2.10980103093498e-05
7.56316113696524e-06
-4.74978361606469e-06
-6.35594969614819e-06
-1.66306463336648e-05
-1.40925965005901e-06
-7.3946020344379e-06
-1.05272984836475e-05
-1.98315988374449e-05
-2.22425091380816e-05
-3.98849831756316e-06
-1.44298730825024e-05
-1.16409428958245e-05
-2.95794677355193e-05
-2.29978460395796e-05
-2.56678427910276e-05
-2.92659744045258e-06
-2.87027830506174e-05
-1.08422951685399e-05
-2.19059543836993e-05
-1.46041580142143e-05
-1.55610206767352e-05
-1.24216131341999e-05
-2.91265207496507e-05
-1.66997232742629e-05
-9.0681419693761e-06
-2.15055314893935e-05
1.94488943765033e-07
-3.24104536258169e-05
-2.10925955557999e-05
-3.167527067084e-05
-2.13736387336193e-05
4.74139959697739e-06
-1.26954668208427e-05
-2.07331614875401e-05
-5.89446183055284e-06
-1.56402161708929e-05
-3.24261122707903e-05
-1.79080458221154e-05
-2.03988903372354e-05
-1.6779595421046e-05
-3.35655417572328e-05
-1.83910916979345e-05
-3.2206915516395e-05
-8.23009220754151e-06
-2.73694988206399e-05
-1.84667413672882e-05
-1.41059197005828e-05
-1.36306308343653e-05
5.44162011929033e-06
-1.2387988915344e-05
-1.8664840101737e-05
-2.43641112363386e-05
-1.93338386571689e-05
-2.59820191489104e-05
-2.18572121687398e-05
-1.02441786708479e-05
-3.11852637355112e-05
-1.11899411920443e-05
-7.46067881185586e-06
-1.13253043791537e-05
-1.48884467826481e-05
-9.83560559632341e-06
-8.23713847392406e-06
-6.32824100867061e-06
-1.26867950584335e-05
-2.99138095834361e-05
-8.906445939094e-06
-1.95067548958643e-05
-3.21334395076206e-05
-8.93120141694888e-06
-8.21291925438503e-06
-9.90754368202308e-06
-3.54202742423299e-05
-2.42343053857959e-05
-6.37682700450751e-06
-7.57623392398798e-06
-3.49191712171097e-05
-2.58616503952101e-05
-2.33356780042067e-05
-4.48229285902559e-06
-1.58956387042186e-05
-1.24603987357391e-05
-1.93060571644759e-05
-9.12648764505978e-06
-2.93411031632685e-05
-4.61091753092236e-06
-4.25353339479007e-06
-9.11125957133198e-06
-1.57901250805684e-05
-1.8682211272717e-05
-1.51439117866106e-05
-9.84132132547829e-06
-8.79112161044253e-07
-1.81695040072965e-05
-9.42884309417795e-06
-1.39169708655811e-05
-2.95808380558025e-05
-1.12343606571765e-05
-2.42951118209471e-05
-1.26037184052088e-05
-2.72195713575924e-05
-6.43026718086963e-06
-2.67466884782843e-05
-1.92914858511614e-05
-1.12979778798234e-05
6.05927988651604e-06
-2.12950781309231e-05
-3.49902774839889e-05
-9.61370411593166e-06
-1.62823563578693e-05
-5.23505497889239e-06
-2.52726696454255e-05
-1.91144165164291e-05
-4.07724413389765e-06
-1.54297140385775e-05
-1.21670636682938e-05
-1.10648018665179e-05
-8.67185552461598e-06
2.35762683660584e-06
-6.65414977555908e-06
-1.50184538352392e-05
-1.15013390798485e-05
3.87314285403257e-06
-2.05334560620853e-05
-1.26169465879353e-05
-1.33474143757594e-05
-2.7642732303242e-05
-8.32044457147764e-06
-1.22455193040732e-05
-1.85557106164286e-05
-5.86473938591574e-06
-4.44734380385865e-06
-1.37138751191489e-06
-8.06961720825892e-06
-1.47287140330476e-05
-2.45563795770258e-05
-9.2501776263925e-06
-4.74003374074912e-06
-1.16251332750558e-05
-4.9282308159178e-06
-3.08013563926366e-05
-7.43349801555557e-06
1.06586431941114e-06
-6.98007877819058e-06
-2.19557051956833e-05
-1.17481574096028e-05
-4.05374989767856e-06
-2.15659741129155e-05
-1.0184782187212e-05
-1.36156588050497e-05
-1.08054929326838e-05
-1.35711096096042e-05
-2.17101622170995e-05
-1.26254723729949e-05
-1.50912182185371e-05
-2.17836748134308e-05
-2.27505819483894e-05
-2.02189547706934e-05
-9.25795354249981e-06
-3.5294106475322e-05
-3.64245452440435e-09
-1.72313103156315e-05
-1.15986553753177e-05
-1.65859732577075e-05
-3.7196654097579e-05
-1.18102446589216e-05
-2.14917111120064e-05
-1.79689524371765e-05
-2.15250786083871e-05
-1.14232388060521e-05
-2.45551684212552e-05
-2.72878414115284e-05
-9.10012202344053e-06
-1.03051794334696e-05
-2.62032079240284e-05
-2.37849198926845e-05
-2.57760702997106e-05
-2.78195872532488e-05
-8.18467687974105e-06
-2.85982891077464e-05
-1.39966629099581e-05
-3.01483837539034e-06
-8.27911601494024e-06
-2.41348820493918e-05
-1.7571364587851e-06
-1.76993082960089e-05
-2.67258578986085e-06
-1.60950391396684e-05
-1.72158425327376e-05
-1.38125601349651e-05
-1.8323222580535e-06
-5.76526269563956e-06
-1.79048835364997e-05
-2.92047089735452e-05
1.5186329006489e-06
-9.75810579440288e-06
-1.18509271539788e-05
-2.58150329973797e-05
-2.15271137514606e-05
-1.02910751602217e-05
-2.20843195419812e-05
-2.36539102460633e-05
-3.06047904768655e-05
-6.58048061424166e-06
-1.6728483529921e-05
-2.37747501637627e-05
-9.56971008472044e-06
-2.74279377019845e-05
-1.85135281982723e-07
-2.22931754256866e-05
-3.10237641044792e-05
-6.76571041072154e-06
-2.25056673373594e-07
-2.10119049347479e-05
2.49803284249437e-06
-2.09504212811341e-05
-1.87888670782015e-05
-1.47594308071804e-05
-6.6168598569186e-06
-1.51720575682872e-05
-8.31105148475273e-06
-3.3386905244487e-06
-6.15092338831555e-06
-7.27852166486893e-06
-2.41005256583323e-05
-1.52838352231526e-05
-1.94586463836458e-06
-6.5561284432106e-07
-3.28338646787608e-05
-3.27764716974711e-05
-1.67829157305629e-05
-2.24419148034771e-05
-1.15788132076988e-05
-3.38706957292244e-06
-8.94244965796024e-06
-1.33790528394581e-05
6.60772368061397e-06
-2.42010772211398e-05
-1.78969181856292e-05
1.30322552727575e-06
1.0731375652348e-06
-5.30604634975173e-06
2.93874274687761e-06
-1.74826387880241e-05
-1.81850107339121e-05
-2.21468447089111e-05
-2.48426378256526e-06
-1.85924022485385e-05
-2.19558930807795e-05
-1.19456375691149e-05
-7.04924713023052e-06
-1.63071318992637e-05
-2.20937460141895e-06
-1.24763315722441e-05
-1.24135322206798e-05
-3.99776305501742e-06
-4.50454756293683e-06
-1.22737728712565e-05
-2.23856436678246e-05
-2.06210186114602e-05
4.35744399195338e-06
-1.48526642335305e-06
-2.00829667052685e-05
-1.32809551030733e-05
-2.14201928034707e-05
-1.5860054900192e-05
9.82122044113209e-07
-2.32817011198639e-05
-2.1672498027889e-05
-1.46547948503209e-05
-1.65769063823165e-05
-2.01432474830106e-05
-2.13793508859842e-05
-3.67558964803208e-06
-1.14351095212658e-05
-6.9617485748165e-06
-9.05791831636215e-07
-3.05857450702884e-05
-1.71948354896829e-05
-1.43748712388541e-05
-1.97999088161293e-05
-1.13069196828307e-06
-1.29480082651272e-05
-1.43043825112384e-05
-6.12591324800097e-06
-6.80067597887446e-06
-2.11593752874621e-05
-1.81024255483336e-05
-2.36184368822468e-05
-3.31067241630274e-05
-1.95952050600832e-05
-2.33517832492762e-05
-1.96535751682477e-05
-1.95367062458781e-05
-2.77356634982207e-05
-2.17018895736132e-05
-2.26564731113453e-05
-3.52020394141761e-06
-2.5010920528375e-05
-1.16886203924941e-05
-5.82140315862113e-06
-1.55127757621742e-05
-2.6870228382175e-06
-1.84227722614717e-05
-1.98594810744678e-05
-1.70038147586552e-05
-2.21461623671523e-05
-7.20046782379469e-06
-3.1189814427673e-05
-1.99223597980738e-05
-8.44742325232082e-06
-1.75890183673077e-05
-2.0405185616655e-05
-1.40439548618224e-05
-1.5404318927555e-05
-9.88675422828498e-06
-2.41484686613739e-05
2.4273835122568e-06
-1.16920773388813e-05
-8.42650642672758e-06
-1.64810666242133e-05
-1.50204517703199e-05
-2.46930478351327e-05
-9.6920235294305e-06
-1.253559366737e-05
-2.74467739326175e-05
-7.01630725863525e-06
-1.36713765450766e-05
-1.53817167168703e-05
-2.70733050012524e-05
-2.2297146760491e-05
-6.44611524782768e-06
-7.95615920135605e-06
-1.80822020802221e-05
-4.34890695451147e-06
-7.60496458885081e-06
-1.99284111654052e-05
-6.0798865139883e-06
-3.75505189185156e-05
-2.23525115051727e-05
-4.20365197615039e-06
4.47618431771567e-07
-3.72942767434842e-06
-1.31568856442115e-06
-2.01307976940594e-05
-2.67199311001808e-05
-1.33145278808862e-05
-6.43564638273047e-06
-9.17681493074256e-06
-1.30725270503297e-05
-3.81950108187819e-05
-2.30225374012241e-05
-2.40755870333865e-05
-2.00320026806742e-06
-2.91818456921519e-05
-3.05329523274701e-05
-1.79704363723299e-05
-7.84382757656189e-06
-2.54913566190444e-05
-1.84769238873188e-05
-1.66071878928426e-05
-3.65149484614135e-05
-7.1180562503999e-06
-4.28889408530285e-06
-2.00681213366534e-05
-2.71290046290948e-05
-2.09724869181312e-05
-5.01278349382736e-06
-5.62389350133825e-06
-1.00642891127011e-05
7.73458842672519e-07
-5.76449781169133e-06
-1.41648116811866e-05
-2.03365857157209e-05
2.31976023865241e-06
-1.14766867818093e-05
-1.16173180687638e-05
-1.25812009248815e-05
-8.99493450748669e-06
-3.10742965795112e-05
-1.04391164018699e-05
-2.48892774817299e-05
-8.38165345970903e-06
-7.19637916589604e-06
-8.18146025954785e-06
-8.38148153249816e-06
-2.50673071806009e-05
-2.02196759435324e-05
1.17100238775493e-05
-3.76026237216499e-06
-9.83266148046065e-06
-5.45012350221828e-06
-2.71315743838925e-06
-2.44357128534128e-05
3.09971280946044e-07
-2.65230474751263e-05
-4.12949337438555e-06
1.6099576514938e-07
4.83829349013058e-07
-1.45328783878902e-05
-8.18494491294062e-06
-2.41981646534626e-05
-8.03763639752737e-06
-1.45734039700171e-05
-1.43645171072863e-06
-1.87236057279836e-05
-3.02081032021837e-05
-1.50518768825861e-05
-9.65458805651891e-06
-7.63940420234082e-06
-2.24312917151872e-05
-1.23020794472061e-05
-4.5840592625277e-06
-1.18061777045164e-05
-3.9593972895451e-06
-2.15364405914806e-05
-5.03550729327793e-06
-1.68681490080875e-05
-9.96408267808345e-06
-1.07831954687179e-05
-9.98234292136357e-06
-2.91002761561095e-05
-1.01408926954972e-05
-7.1479925131132e-06
-1.07996435581827e-05
-1.81401749791006e-05
-2.43994738245948e-05
-2.21903499745057e-05
-1.24698328175837e-05
-1.63018579167097e-05
-2.83385555471849e-05
-1.73612089374697e-05
-1.41465411232987e-05
4.26042029636518e-06
-2.12557372552474e-05
-9.93672098509165e-06
-1.12805790475089e-05
-2.66734678146768e-05
-2.57657677221154e-05
-5.50368442207289e-06
-1.53068392146992e-05
-2.06680400391184e-05
-1.30347756285182e-05
-9.9232523478359e-07
-2.391674388116e-05
-2.28000311644936e-05
1.27714010835867e-06
-9.89542825245389e-06
-1.70877872014208e-06
-2.58719271533247e-05
-1.21367990220894e-05
-2.16397493829442e-05
-1.16512541801059e-05
-1.70694619478576e-05
-1.17491203614749e-05
-9.06813105032952e-06
-9.74059298823432e-06
-2.73025730676972e-05
-4.88896858585746e-06
-1.70442793931952e-05
-8.63985448147991e-06
-1.27794130828261e-05
-2.13310518778693e-05
-1.83363666056387e-05
-1.27142595118167e-05
-2.40573349833383e-05
-2.3066959721788e-05
-2.523695760683e-05
-1.02510966123016e-05
-5.3379499115556e-06
-2.23156232317588e-06
-1.18928255732121e-05
-2.1945775316332e-05
-9.46794151303771e-06
-2.32994495740528e-05
9.31431622217165e-07
-1.28196347509577e-05
-4.52861671065829e-06
-1.65632766172783e-05
-1.02592538822453e-05
-3.01150947836957e-05
-1.67427938791612e-05
-2.3615149614865e-05
-1.97281931289893e-05
-2.69074401082485e-05
-2.60816731578939e-05
-1.71094228398557e-05
-2.81029657384077e-05
-2.88187758031582e-05
-4.80941112631241e-06
-3.65168562958386e-05
-1.99222045055621e-05
-1.09940582765817e-05
-1.24604594814625e-05
1.74622849831892e-06
-1.70606401806107e-05
-1.93005835324739e-05
-1.67542003351543e-05
-1.27504810515531e-05
-2.23653079952562e-05
-7.31405090963978e-06
1.12458554258967e-06
-1.65262720883028e-05
-1.22250037878509e-05
-1.1072486040046e-05
-1.82822458700363e-05
-1.29126032595701e-05
-2.5848257326855e-05
-3.71643772160208e-05
-3.0754645283116e-05
-9.56073832259746e-06
-4.29083546537332e-06
-1.85014096828681e-05
-1.05102070597977e-05
-1.97796806389018e-05
-2.7205175032514e-05
-7.06830020117063e-06
-1.40557326900897e-05
-3.95186218854912e-06
-2.50185705436574e-05
-1.2961019358146e-05
-1.40056639345035e-05
-6.61394485110864e-06
-1.29275774631016e-05
-3.35805651614064e-06
4.93285216313275e-06
-1.73063809051717e-05
4.66731824138501e-06
-8.05405610400763e-06
-5.5968821856519e-06
-1.46556611055954e-05
-2.03236658261488e-05
1.22463030625455e-05
-1.66803033424649e-05
-2.93170897714449e-05
-3.40722264167912e-05
-5.55498550597656e-06
-7.8059922331305e-06
-2.44828488542304e-05
-3.28978871436757e-05
-1.78589105657114e-05
-1.53131342608253e-05
-1.09110577367355e-05
-1.48163934405655e-05
-9.53474990991834e-06
-1.86033282309206e-05
-3.25093401339977e-05
-2.56457151550266e-05
-2.23909696909613e-05
-2.10544824402298e-05
-1.28211243463294e-05
-1.1287029522405e-05
-1.09249570006686e-05
-2.95798333997761e-05
-1.30434525845414e-05
-9.48715841956566e-06
-2.91523844318365e-06
-5.85191484314366e-06
-2.54879558961994e-05
-6.81909001369488e-06
-1.37849494429915e-05
-1.02999509158722e-05
-1.92766183347889e-05
-1.84599240115491e-05
-1.8233960190929e-05
-1.35401651245031e-05
-2.3023609241645e-05
-1.76067761868436e-05
-2.65117149922298e-05
2.34763932031496e-07
-2.43656236046491e-05
-1.30010855956958e-05
-2.10890773438321e-05
-1.84293787024972e-05
-1.55140176638193e-05
-2.48540887926419e-05
-3.58638499450033e-05
-1.69926597551958e-05
-1.28512558426276e-06
-2.67346787431319e-05
-2.25941991453524e-05
-2.51819777969329e-05
-1.07420874624401e-05
-9.89288765286893e-08
1.03723613718949e-06
-4.51271989075503e-06
-1.56134462893114e-06
-3.07457412469039e-05
-1.72861379025947e-05
-1.41436964041492e-05
-1.95611861399167e-05
-1.23525277431611e-05
-2.45364971964316e-05
-2.072726022081e-05
-2.6575390642878e-05
-1.2007293686973e-05
-2.83177168860266e-05
-2.19461304141479e-05
-1.84788302639718e-05
-7.17999246120739e-06
-2.12770071772e-05
-1.33987287873619e-05
-2.12730182675686e-05
-1.45895861687124e-05
-1.8812188935966e-05
-2.79817690911493e-05
-3.9353527185365e-07
5.18996890894049e-06
-1.390885108758e-05
-1.17987738253789e-05
1.61423520142907e-06
-1.08465319548738e-06
-1.33578644514209e-05
-3.61516276020572e-05
-2.34928129616423e-05
-6.3457984512023e-06
1.45741598352607e-05
-1.3567211871743e-05
-1.2324907907175e-05
-2.55321478893048e-05
-2.3469707229947e-05
3.01498331855628e-06
-3.24110671238724e-05
-2.40349280631415e-05
-1.69279345142229e-05
-5.9957945776044e-06
-2.45010414436965e-05
-1.93473639630233e-05
-2.37095345958945e-05
-2.72657934642863e-05
-2.92056118769174e-05
-1.85489780819603e-05
-1.70875416805687e-05
-2.16036375700503e-05
-1.17317335061768e-05
-5.53846163586114e-06
-1.04604425437563e-05
-1.73704786101185e-05
-4.26070048211971e-06
-3.4067901200533e-06
2.68827316558174e-06
-2.24429330609437e-05
1.02063112735599e-06
7.5593663837795e-07
-1.68321617559787e-06
-2.63372379566248e-05
-1.98232491837492e-05
-8.93228346149805e-06
-5.29767423711521e-06
-1.46947733453034e-05
2.8131450135041e-06
-8.98845569963615e-06
-1.90854431936747e-05
-8.43763288234949e-06
-1.22438523527157e-05
-3.25086155174635e-05
-9.37525246616188e-06
-9.32013955521672e-06
-1.86431743915529e-05
-1.67770603097939e-05
-2.65867128960304e-05
-1.90555371634599e-05
-2.79263402399586e-05
-1.59184431181035e-05
-1.14967022599724e-05
-1.71065979712688e-05
-3.62434871471914e-05
-1.87451056949172e-05
-1.17429627320855e-05
-1.40832716156117e-05
-2.02623360834741e-05
-3.94505978153372e-06
-1.09196976050636e-05
-1.6671160519321e-05
-2.2047001524164e-05
-4.04563312784051e-05
-3.32167889970443e-05
-1.47474251708654e-05
-1.06942623770765e-05
-1.70197808991918e-05
-1.95427978192833e-05
-4.8284612810044e-06
-3.17958661036504e-05
-1.29387425731994e-05
-2.18757911420745e-05
-1.43071909208515e-05
-4.94848968454304e-06
-1.78832063483612e-05
-9.72389796731227e-06
-1.19543425170758e-05
-9.39375827615885e-06
-7.71483456812617e-06
-1.43276909718423e-05
-4.2946867299573e-06
-8.13824374641304e-06
-1.75330036218121e-05
-1.95064815326703e-05
-6.5352054128812e-06
-4.19947369387617e-06
-3.06882838049226e-05
-2.5084788257713e-05
-9.46664806935217e-06
-1.25520976149852e-05
-1.35040738399377e-05
-1.94502948425452e-05
-9.97394235785055e-06
-2.25294811612932e-05
-2.07054034236e-05
-1.98450807298718e-05
-1.37223023211219e-05
1.54749399069435e-06
-8.29296052402232e-06
-8.83456617084694e-06
-4.53521903588564e-06
-1.30673785890708e-05
2.94389981865896e-06
-5.55149487393497e-06
-2.34269077454295e-05
-2.97970670719735e-05
-5.15404148327324e-06
-1.08441263839064e-05
-3.57548044592096e-05
-3.14763947210482e-05
-3.19192514479232e-05
-1.64751977061101e-05
-1.95074193445906e-05
-1.86204607994192e-05
-1.10689757546599e-05
-1.92927674577227e-05
-6.31547146069947e-06
1.12941011175569e-06
-5.91015350479344e-06
-2.85972739831807e-05
2.44934627021429e-06
-3.82395897752314e-06
-8.59698228537138e-06
-1.86880665821621e-05
-1.57337116349782e-05
-1.63511655911131e-05
-8.78918910888363e-06
-2.24170471231063e-05
-2.1062476666227e-05
-1.1772784862261e-05
-2.24363364419506e-05
-1.56186009767703e-05
-2.9806565554136e-05
-7.15305820047421e-06
-4.22309935965533e-06
-1.78552070558366e-05
-1.23625188156578e-05
-1.84196615346733e-06
1.80071856901124e-06
-2.25297812365249e-05
-2.10495085575211e-05
-1.62597582553475e-05
-1.86117967612461e-05
-8.37237989258031e-06
-3.65813789753308e-05
-8.61321227867907e-06
-8.12062875221998e-06
-1.63501559202111e-05
-1.02730589454506e-05
-2.40529996560277e-05
1.1168831367693e-05
-9.35350202115696e-06
-1.30971789189645e-05
-6.14339574653461e-06
-2.36915433262114e-05
-1.16964317495623e-05
-1.00309390711397e-05
-2.82529912713186e-05
4.2576451361031e-06
-2.22931162005446e-05
-1.50465059078661e-05
-2.00750934686881e-05
-1.61753514573295e-05
-7.64669515825815e-06
-2.11973958757344e-05
-1.054631628967e-05
-9.84965049314058e-06
1.9807586915222e-06
-1.05309237523098e-05
-1.51589308865198e-07
-2.49242788294183e-05
-1.02484250545008e-07
-1.66826978893658e-05
-1.0861054404296e-05
-1.72284039141315e-05
-9.49501814737117e-06
-1.54497832508875e-05
-2.59629131945117e-05
-1.63578020378845e-05
4.47241641873434e-06
-9.34395845011977e-06
-1.48338964680129e-05
-1.06990343416967e-05
-2.41428230780514e-06
-2.43805922648382e-05
-2.67729326066918e-05
-6.47449060597569e-06
-1.85861488112841e-05
-9.14498992886121e-06
-3.57918008221772e-07
-1.39546569252355e-05
-2.05820623062429e-05
-1.40459239017661e-05
-2.61232337864998e-05
-2.50259176173639e-05
-5.6076269289366e-06
-1.97602316383695e-05
-2.18447554214916e-05
-1.14935107323042e-05
-9.72332844598784e-06
-1.43676039428263e-05
-8.59190436893248e-06
-8.95865521395134e-06
-1.06912235632614e-05
-7.09869035106138e-06
-5.80398417485058e-06
-1.37530239680365e-05
-1.83141382206497e-05
-1.85306087810179e-05
-2.16524992138415e-05
-1.64327866284743e-05
1.6617973697689e-06
-1.94051887557343e-05
-7.10907186338236e-06
-2.90783050242122e-05
-8.12967519589499e-06
-1.75192774773042e-05
-1.92824161079464e-05
-2.01143810772221e-05
-2.39659545126817e-05
-2.94068113775235e-05
-1.59943102593291e-05
5.2709449904797e-06
2.64180058071956e-06
-1.74854079208466e-05
-9.48703982217838e-07
3.52235919044582e-06
-5.07529751023354e-06
-2.1557625358424e-05
-5.8519460415862e-06
-1.29734488781287e-05
-2.64020246254479e-05
-1.48991985305532e-05
-1.65956548130615e-05
-3.28049894787289e-06
-8.68513702905874e-06
-2.97469721430594e-05
-2.01933237199642e-05
-1.65950461313527e-05
-3.17093986882638e-06
-3.7746104665271e-06
-1.18506683303088e-05
-7.42177430900691e-06
-2.84792166784381e-06
4.07267656597089e-08
-1.96433282655319e-05
-2.75903768012773e-05
-1.21973923242084e-05
-1.74195063469388e-05
-1.66380737305393e-05
-2.66363113127715e-05
-2.04568654526302e-05
-2.08780728463002e-06
-6.18676101765118e-06
-3.10064405263474e-06
-5.98793999374251e-06
-2.24032854240662e-05
-6.89704668360625e-06
-1.48299047598851e-05
-2.41871316229281e-05
-2.510590715593e-05
-1.10395376770272e-05
-1.90115293539012e-05
-2.15035446579864e-05
-7.43277231885732e-06
-1.93182051213338e-05
-1.72447818041704e-06
-1.65236756954457e-05
-3.02112623995311e-05
-2.19136911634281e-06
-2.23933128931658e-05
-1.35752932402551e-05
-1.53312124276438e-05
-3.4394731589051e-06
-2.02205999224335e-05
-1.31238039081666e-05
-2.25825753795962e-06
-6.14878027277473e-06
-1.34909335450814e-05
-1.01863442268688e-05
-8.79175564638716e-06
-1.45311655076878e-05
-1.01727433258296e-05
-6.89944572693946e-06
-1.42075633103926e-05
-1.67475340710517e-05
-6.26775671719157e-06
-2.54014287175926e-05
-8.61299014752712e-06
-6.59907334911183e-06
-1.1952043536412e-05
-2.72373086478238e-05
-2.84154068539915e-05
-6.45553400965669e-06
-1.7953638453557e-05
-9.64950352036084e-06
-1.2765604046729e-05
-7.35818805643802e-06
-1.43818600813417e-05
-1.42880900296923e-05
-2.54205336896837e-05
-1.58011043406336e-05
-7.15271776436015e-06
-4.72418259274016e-06
-1.60730911735045e-05
-2.40822328561258e-05
-1.20286898291539e-05
-1.01688255155752e-05
1.06611531806453e-05
-4.54253286184944e-06
-9.09343400064985e-06
-1.48960493477393e-05
-1.89679570423156e-05
-1.6647817465246e-06
2.97109724216079e-07
-1.53702904236596e-05
-1.9022734485184e-05
-3.14803037799585e-05
-1.41375726789931e-05
-2.53225609652295e-05
-2.3898026007053e-05
-9.15962384398267e-06
-1.73348442590435e-05
-5.43676292415729e-06
-3.2440637590196e-05
-2.15145655669819e-05
-1.86150040442239e-05
-7.20563098367235e-06
-4.907454022361e-06
-2.44024463642311e-05
1.49212277299106e-06
-2.24399555785649e-05
-2.37993603414223e-05
-1.10952668866789e-05
-1.68270450680672e-05
-6.91541279713478e-06
-1.20015701844556e-05
7.18395297288997e-07
-1.72900123167839e-05
-2.5751200901438e-05
-5.78555630930702e-06
-2.17370859663835e-05
-3.78411090519215e-05
-8.11787609522793e-06
-1.433082741754e-05
-2.06679622586126e-05
-3.48420019935098e-05
-1.20861961235986e-05
-2.47858194438816e-05
-1.86715855829077e-05
-2.87925286534228e-05
-2.78959709913394e-05
-2.21609272553516e-05
-1.01318541507606e-05
-1.15538280688423e-05
-1.60974104095876e-05
-1.41542969027258e-05
-1.07663468174449e-05
-1.31978147545863e-05
-1.48255014166032e-05
-2.16159218708694e-05
-1.5559394567861e-05
-3.22366196454258e-05
1.04454566405698e-05
-1.84539610766578e-05
-1.49053484529171e-05
5.24429654879089e-06
-9.8327196314792e-06
-1.60180675342436e-05
1.34838883679471e-06
-3.33084558438557e-05
-3.93903941142117e-05
-4.41794796724762e-06
-1.11480891803565e-05
-2.70426416541344e-05
-1.92303111928934e-05
-2.84961925930485e-05
-3.37247767171113e-05
-2.50640879715878e-05
-1.34454281900253e-05
-2.82026332967362e-05
-1.91879958660008e-05
-6.64578072889664e-06
-2.05386799929737e-05
-1.61802132230433e-05
-7.02700962565031e-06
-1.50529720111095e-05
-2.46661384622e-05
-1.64116899999058e-05
-4.53187961214362e-06
4.72206767818538e-07
-9.02103653102533e-06
-3.71686072570337e-05
-1.77109563605404e-05
-1.97416156266692e-05
-6.02372648508846e-07
-2.43435478515556e-05
-1.10888883587975e-05
-1.76434384114769e-05
-5.78468731887021e-06
-1.51906186792385e-05
-8.88745395446416e-06
-1.98825670928346e-05
-1.25709629048871e-05
-1.71261094900795e-05
-2.50640079226358e-05
-2.77198746745439e-06
-4.17292994070304e-06
-1.48449167056024e-05
-3.10471415071895e-05
-1.58130983175671e-05
-1.34695673465539e-05
-1.44439212133888e-05
-9.35827263346303e-07
-3.26944534575433e-05
-1.5707798954711e-05
-1.5949267182391e-05
-2.22382157104381e-05
-1.29088421762837e-07
-2.40632598778418e-05
-6.38307120783169e-06
-1.59715329284952e-05
-3.53941405589321e-05
-2.01872227559162e-06
-3.97456368389144e-05
-1.84791254858272e-07
-1.91020441523146e-05
-2.81812422764527e-05
-1.87082298779205e-05
-1.60563880959446e-05
-1.35191948066817e-05
-2.34740019390263e-05
-1.58842784507122e-06
-1.1658423853895e-05
-2.52495306665067e-05
-2.81842382130253e-05
-1.00681355858647e-05
-2.23573469516846e-05
-1.77124008692046e-05
-1.88721151639724e-05
-6.9606036415639e-06
-1.58881241353062e-05
-4.75681259996161e-06
3.23960898506008e-06
-1.41141965576969e-05
-8.34533742503071e-06
-8.52490496613398e-06
-3.28330182900796e-05
-3.56434450483121e-06
-9.58891359921529e-06
-1.26441396830821e-05
-6.41786054042055e-06
-2.69649150320244e-05
-1.79737398849258e-05
-1.75802140875689e-05
-4.96665066844622e-06
-2.13469269313633e-05
4.97987651341896e-06
-2.67546623970416e-05
-2.3789997255796e-05
-2.20080146901825e-05
-1.30614694963764e-05
-2.30976197248511e-05
-2.27856877030661e-05
-9.25492569895747e-06
-1.33725195005648e-05
6.73992203062714e-07
-3.27034809723079e-07
-1.86462062404653e-05
-9.52052801346869e-06
-4.27732976670705e-06
-2.00725201816381e-05
-1.7998804077951e-05
-1.33689457526911e-05
-1.40173822487557e-05
-1.39307436797382e-05
-6.13558132926546e-06
-8.94886489932302e-06
-2.53852220183063e-05
-1.92779142732488e-05
-2.06926807738393e-05
-2.77464155391395e-05
-2.75312799566326e-05
-2.78516505463619e-05
-1.1460653891921e-05
-6.57737016048091e-06
-1.24623106943918e-05
-8.24229847437172e-06
-5.02996357232445e-06
-1.11738771265659e-05
-1.79553690325238e-05
-1.78485124808936e-05
-1.54566253864584e-05
-1.21517947724377e-05
-1.58566685112442e-05
-1.7419068542469e-05
-1.71948473624369e-05
-1.7068595461959e-05
-2.20009009505196e-05
-1.42281137620144e-05
-2.98990405946802e-06
-3.14295887406383e-05
-1.48072966044202e-05
-1.00765463988996e-05
-3.52087238371668e-05
-2.40529083134771e-05
-1.62991886392027e-05
-1.52599983800594e-05
-5.70126426218364e-06
5.82215565044045e-06
-2.67849042803035e-05
-3.49969263529543e-05
-1.59927194641416e-05
-9.29879537286162e-06
-1.4917711931671e-05
-2.21973747685185e-05
-2.42679708502891e-05
-1.41312475767336e-05
-1.44009618710027e-05
-2.71279851219919e-05
-1.26989581075224e-05
-1.08591277742582e-05
-1.07936159146534e-05
-2.28511939171916e-05
-1.40090472448065e-05
-3.13774774297392e-05
-1.75326841336093e-05
-3.60029154725602e-06
-2.93620318656646e-05
-2.69058755421728e-05
-1.247853903371e-05
-1.96803319174705e-05
-2.20929393070404e-05
-3.88751613620902e-06
-1.87332359021216e-05
-1.39139981569468e-05
-4.84581040189382e-06
-1.53449569486239e-05
-1.82151613162999e-05
-3.10271295522699e-05
-1.701606756442e-05
-2.1192428738971e-05
-2.94838575915885e-05
-1.15424218362171e-05
-5.89135664125824e-06
-2.3255994776459e-05
-2.29343074898323e-05
6.84281500674454e-07
-8.41813024392276e-06
-1.97994267576852e-06
-1.9515631804239e-05
-1.71356227105188e-05
-1.33177909332108e-05
1.20817633036079e-07
-1.16033156386491e-05
-3.96900283783485e-06
-1.54424455348856e-05
-2.13527186974253e-05
-1.6582080146837e-05
-2.73379009536467e-05
-2.20283684098451e-05
-4.04193206373236e-05
-1.94721528386328e-05
-1.02397205913596e-05
-2.23682726427876e-05
-2.96013259843624e-06
-1.01000484980643e-05
-1.49827400875637e-05
-1.60918897889121e-05
-1.20265182262285e-05
-2.61979743797966e-05
-2.37125474986436e-05
-2.36685095686449e-05
-1.57051604559764e-05
-1.36130487395467e-05
-1.46584257641987e-05
-1.02690094850497e-05
-1.06351403710435e-05
-1.50100540262126e-05
-7.72556036501714e-06
-1.47958163315291e-05
-2.21328951266728e-05
-2.63834104076992e-05
-2.05958559420784e-05
-9.00667165556472e-06
-2.74630201497867e-05
-1.9483387043288e-05
-2.02691923933904e-05
-6.80096756560216e-06
3.56917945668497e-06
-7.08559757976469e-06
-1.62797086948996e-07
-2.52362627872008e-05
-7.57468039611028e-06
-2.95253606454196e-06
-8.08499111237902e-06
-2.45298428958371e-05
-1.71855849924968e-05
7.10673681891666e-07
-1.88294582887027e-06
-5.61914154710499e-07
-8.21303455926129e-06
-1.81550650920853e-05
-1.7244164199118e-05
1.12652812297562e-05
-2.94732184718854e-05
-2.50096408958341e-05
-1.23212201563075e-05
-2.27836971672025e-05
-1.10533127107871e-05
-3.68722482219023e-06
-1.77935743605159e-05
-1.36306762572644e-05
-1.9282923298686e-05
-2.22512966018132e-05
-1.51335425028388e-05
1.07283962686325e-05
-2.51450405019988e-05
6.83297907200756e-06
-2.00384072106647e-05
-2.04722550098945e-05
-2.04795330006861e-05
-1.65891963800051e-05
4.1625108823017e-06
-1.73978962820204e-05
-1.40017293504232e-05
-1.13577829983785e-05
-1.23290358257944e-05
-1.99629076790446e-05
-1.65580982541621e-05
-2.16503544093846e-05
-1.62430190275228e-05
-1.07441793662323e-05
-7.57105148845642e-06
-1.82898440713682e-05
1.91464134321152e-06
-1.9400840920968e-05
-1.18247738826566e-05
-2.56809381795493e-05
-2.8468015729728e-05
-1.33214298748464e-05
-1.02131150141791e-05
-2.13772565749018e-05
-7.17221731962134e-06
-1.54048874971449e-05
-1.02438831952573e-05
-7.3436239895701e-06
-2.36486435266576e-05
-1.52364828545863e-05
-1.32634283216742e-05
-1.36501763448006e-05
-1.23742342122602e-05
-1.73380000386867e-05
-1.26155043375848e-05
-6.3534393823973e-06
-2.22501034729109e-05
-2.62854030655995e-05
-5.63941662878287e-06
-1.55489713437821e-05
-5.16960961525958e-06
-9.80433140785697e-06
-2.08052297984502e-05
-2.15127232749959e-05
-1.76072344620364e-05
-3.03385137086253e-05
-1.62258207385754e-05
-1.02881374464117e-05
-3.15457599508278e-05
-3.99814445833844e-06
-2.55473760634202e-05
-2.19084941060411e-05
-2.09135209487263e-05
-1.47264151949554e-05
6.8465597750986e-06
-7.3267251377209e-06
-2.03481310012019e-05
-2.11928779200196e-05
-1.04062230949421e-05
-6.78096229276744e-06
-1.98611146431036e-05
-1.44313895865131e-05
-2.42720286880287e-05
-1.08385007286969e-05
-5.12510946287359e-06
-2.05736092494271e-05
-1.31665316279726e-05
-5.08183166591401e-06
-2.32266193502467e-05
-1.50619395378938e-06
-2.11515028592771e-06
-2.16487510886588e-05
-1.45122067256052e-05
-7.73365944105863e-06
-7.27513636711471e-06
-2.47457220555593e-05
-2.46506830123873e-05
-1.42217824867224e-05
-2.00123289553797e-05
-2.42262027591332e-05
-3.80718860167377e-05
-2.68138612984219e-05
-1.09178967525758e-05
-2.22561490243099e-05
-2.2771980742508e-05
-1.25837996566104e-05
-3.63474105251485e-06
-1.91735284914129e-05
-2.39954467530135e-05
-2.18115139786884e-05
-1.49030218297169e-05
-1.72912972997351e-05
-1.25832779959247e-05
-1.13366487998583e-05
-2.20251756239091e-06
-2.52359908590947e-05
-1.53688951113115e-05
-4.75930887774958e-06
-2.33710515200427e-05
-2.31238284075822e-05
-1.6389785670861e-05
-6.09060123115827e-06
-1.36074559228375e-05
-1.83786937425217e-05
-1.78083903881532e-05
-2.03252440727029e-05
-1.09303476404883e-05
-8.69948186987791e-06
-1.50217624983865e-05
-3.44069390610582e-05
-1.5779589507222e-05
-1.56437311723394e-05
-2.37903086349063e-05
-2.23282030572354e-05
-9.45711660521505e-06
-1.31002858723261e-05
-2.57173083708813e-05
-6.19864458108155e-06
-3.00335070073381e-05
-7.42553143609878e-06
-3.14431931164514e-05
-1.36042293995343e-05
-2.53052125973822e-05
-1.43836909091047e-05
-1.10077799335937e-05
-1.24658625333925e-05
-1.20782018081975e-05
-1.03588886143253e-05
-1.8677912365533e-05
-2.21168768034915e-05
-1.88487866934882e-05
-9.58092613135825e-06
-2.61648527047393e-05
-2.8359265403668e-05
-6.04480870538195e-06
-1.67653305916149e-05
-3.35194092163299e-06
-2.65427779478675e-05
-2.12078792453628e-05
-1.27947786460005e-05
-1.79883426573938e-05
-1.7720494977853e-05
-1.16887630928788e-05
-2.7434368955317e-05
-2.8753346049453e-05
-9.65495616976522e-06
-1.31221684366462e-05
-6.26950001179206e-06
-2.04154985763576e-05
-5.62581841080001e-06
-1.42320057914372e-05
-1.37667733572344e-05
-1.84420765111944e-05
-1.19631179401652e-05
-1.1249490653177e-05
-1.57275384961082e-05
-2.22579485017755e-05
-1.79155589046242e-05
-9.92509326724581e-06
-2.51165094808738e-05
-1.76962086915484e-06
-2.19062159458588e-05
-3.07655570424774e-05
-8.92272695017449e-06
-5.33472988372055e-06
-2.33666774155299e-05
-2.44099384769355e-05
-1.59147071110086e-05
2.55973491759645e-06
-2.22497767145235e-06
-3.08803728263776e-05
-6.86468724843606e-06
-3.84530708633788e-07
-1.09787150258076e-05
-3.68617473322274e-06
-4.01753992346278e-05
-1.64050659261561e-05
-1.25431036527285e-05
-1.10691098545412e-05
-2.24819689846904e-05
-7.8859764466429e-06
-8.67186065351993e-06
