# Supplementary material for: Research on computational propagation and identification of mine microseismic signals based on deep learning
Source: PLoS One. 2025 Oct 22;20(10):e0334641. doi: 10.1371/journal.pone.0334641 (PMC12543183; doi:10.1371/journal.pone.0334641)
Supplement: S11 Data — (ZIP) [file pone.0334641.s011.zip › 000101100002574.xlsx_0.txt_24.txt.txt]

-2.68433439612384e-05
-1.49911834504878e-05
-1.9893995260924e-05
-3.18163483626651e-05
-2.65464815548958e-05
-9.85920204287459e-06
-1.55671212364201e-05
-1.52633350439318e-05
-1.64725301797114e-05
-2.85860303890351e-05
-2.53590000263571e-05
-5.16204207640318e-06
-1.98452378850502e-05
-2.67497457482873e-05
-2.47151572921954e-05
-2.60681199661433e-05
-2.24896101260051e-05
-2.48633735295104e-05
-7.99786398070012e-06
-3.57206611135554e-05
-2.23374478486542e-05
-8.88530954098412e-06
-2.04257335320574e-05
-1.93358338360523e-05
-2.20603874861006e-05
-1.77407795684696e-05
-1.50654344634378e-05
-1.1906580553201e-05
-1.04091912513812e-05
4.91497375037719e-07
-1.56077641960984e-05
-1.74060345183535e-05
-1.22972942270818e-05
-6.02747799576275e-06
1.18342520342902e-06
-2.0652114167605e-05
-3.51850467884745e-07
-3.37052664036768e-06
-1.05071901131425e-05
-1.80258674258154e-05
-1.36684953864647e-05
-1.23046401848163e-05
-1.16478730250691e-05
-1.37106219402896e-05
-6.72025190955708e-06
-1.48454244315454e-05
-6.7363961504513e-06
-8.969728696482e-06
-1.25280055633187e-05
-1.71972203471466e-05
-2.27938714836643e-05
-1.59694587333734e-05
-1.35581625506683e-05
-2.57127333951216e-05
-1.42218800172881e-05
-8.59767911258293e-06
-3.38259089440208e-05
-1.06846666285765e-05
-5.42481195571343e-06
-2.42326452021052e-05
-2.04367082643066e-05
-2.1751117439807e-05
-6.39572326759756e-06
-1.75030619451204e-05
-9.92113337582882e-06
-4.65138542170976e-06
-2.71596372717559e-05
-1.27810353142258e-05
-2.08857737036548e-05
-1.8266478298621e-05
-1.69542503146826e-05
-6.73164433360263e-06
-1.07329259332597e-05
-1.45010845278722e-05
-1.87230208030719e-05
-2.77666135334903e-05
-1.51704000861514e-05
-5.16703260741624e-06
-2.23791556458536e-05
-1.55591515085607e-05
-9.00733714623668e-06
-2.20560230041215e-05
-6.13787953309241e-07
-1.95175900519183e-05
-3.8008569208801e-05
-2.71316935394664e-05
-1.13275617167745e-05
-1.27271508697975e-05
-1.76786335662112e-05
-1.49772809216779e-05
-6.36640607351761e-06
-2.46616015335036e-05
-1.45527512895105e-05
-2.12187073165259e-05
-1.16418501972907e-05
-1.32022964842433e-05
-4.90640394401288e-06
-7.40723659020377e-06
-1.6042587322762e-05
-1.42660636157064e-05
-2.82772666589121e-05
-3.36584337761292e-05
-2.13019847014814e-05
-2.08331609473781e-05
-8.00380926117682e-06
-2.51251790036854e-05
-1.89431491830505e-05
2.8440346057884e-06
-1.77380228328473e-05
-2.01318728752244e-05
-2.10456085918388e-05
-2.16040769608667e-05
-2.087588343822e-05
-4.77068354292069e-06
-1.81586073639431e-05
3.5932533084785e-06
-1.44663483782319e-05
1.90985142926695e-06
-3.92209443825632e-05
-2.83624112138882e-05
3.25171184504987e-06
-9.35865541309118e-06
-8.02440995871755e-06
-1.15036560506238e-05
-1.95086916397737e-05
-2.50451634529616e-05
-1.5871376023471e-06
-1.90743773728624e-05
-1.57054612457527e-05
-7.53867894004398e-06
-2.01178913559807e-05
-2.16320672320953e-05
-2.96999516093627e-05
-2.4129500533873e-06
-8.96835300062059e-06
-3.51017724053596e-05
-1.05049650468498e-05
-1.10188643779376e-05
-2.18516170246314e-05
-2.83084167832404e-05
6.82849579932145e-07
-4.34731469685523e-06
-8.68962078996728e-06
-2.50219588064043e-05
-1.95416533117842e-05
-9.88999215700639e-06
-1.59746534278736e-05
-1.33077189843478e-05
-2.02711647708555e-05
-1.29415329231074e-05
-2.37786629778104e-05
-1.81162613268241e-05
-4.86425494713994e-06
-1.09410625424064e-05
-1.37707626335962e-05
-1.0271130741133e-05
-2.16930768675056e-05
-8.22676073451709e-06
4.36233278758443e-06
9.20184402414864e-06
-1.69433558667099e-05
-1.09297836738831e-06
-4.60090457954492e-06
-3.10224838489702e-05
-1.80015891524854e-05
-1.99989262345096e-05
-1.81728762059418e-05
-1.82621221188774e-05
-1.22045451838859e-05
-2.2252457570123e-06
-2.10538666531495e-05
-5.17839266708093e-06
-3.01521101075268e-06
-1.04169560044085e-06
-2.08845470370067e-05
-1.52107037965804e-06
-1.72921263905847e-05
-2.25182524378343e-05
1.19239598854916e-05
-1.82207417266698e-05
-1.37991348144052e-05
-1.98175294300557e-05
-1.07796327577886e-05
-1.50673160987417e-05
-1.33733162929024e-05
-2.48006215203386e-05
-1.58652502611914e-05
-2.42390925232886e-05
-2.37822550135182e-05
-1.24072613035793e-05
-5.44167515630771e-06
-2.6214868737431e-05
-6.7464741899577e-06
-1.66279820545825e-05
-8.59402613763619e-06
-3.97195416126489e-05
-8.23686291750772e-06
3.84145065321719e-06
-3.15032017702685e-05
-1.88286333927455e-05
-2.06544390657429e-05
-2.13577156928082e-05
-2.1140563043911e-05
-2.19540996961738e-05
-1.03016943482463e-05
-2.22055973963623e-06
-8.74573290199002e-06
-3.1775133319131e-05
-7.16881288829344e-06
-1.22347322807401e-05
-3.49120316091093e-05
-5.10018954756638e-06
-8.86944800221239e-06
1.01588309810897e-06
-2.4838538594311e-05
-2.2797835851458e-05
-2.10109510140645e-05
-9.74622390806079e-06
-2.52894664522049e-05
3.72414164494307e-06
-2.37434886683379e-05
-1.75693592939367e-05
8.22122851316593e-06
-4.78380394592076e-06
-2.50218329956276e-05
-3.04390460799653e-06
-4.44575341993167e-06
-8.0724891918798e-06
-1.45895193334018e-05
2.81179618109186e-06
-1.5517725060545e-05
-1.23157136930967e-05
-1.17264897178048e-05
-1.87557409295068e-05
-2.36034430672977e-05
-2.26707590910283e-05
-2.06893066074499e-05
-7.891448295063e-06
-1.46371144161831e-05
-1.44950233226882e-05
-1.56284848991275e-05
-7.35288757628931e-06
-1.062406489279e-05
-1.39107342679463e-05
4.1290548548736e-07
-1.67513016802555e-05
-2.56984593299572e-05
-1.09708678129816e-05
-1.99731771443673e-05
-1.19180070310977e-05
-1.73376632964301e-05
-9.83218914542092e-06
-1.34082284093214e-05
-2.91911249074417e-05
-1.63898727986722e-05
-7.53009559792722e-06
-2.69149576889089e-05
-1.07563728811971e-05
-1.69914849290157e-05
-1.09664181077218e-05
1.47532695907459e-06
1.15726428507494e-05
-1.79455161271499e-05
-1.53138789937556e-05
-4.77049376881904e-07
-1.92447619926054e-05
-6.97811978871488e-06
-1.0593297254455e-05
-2.35788656580412e-05
-5.73647406482888e-06
-1.14069551913386e-05
-1.85797082562725e-05
-2.29363377446944e-05
-7.68592910546293e-06
-1.576245737258e-05
-2.17202781034188e-05
-1.28305017947162e-05
-2.97736628993773e-05
-2.43679038336078e-05
-2.28350742198938e-05
-2.1162693692253e-05
-2.09942509748139e-05
-1.88526729612103e-05
-1.59541518150865e-05
3.80591692651405e-06
-1.23782465435316e-05
-3.40888049326593e-05
-3.83664162352041e-05
4.08766926872814e-06
-7.33332903167238e-06
-1.12566855317479e-05
-4.04838857803324e-05
-2.00769084762147e-05
-1.9434278396285e-05
-1.32892712473949e-05
-1.62988422040587e-05
-1.01161270143867e-05
2.62187742217056e-06
-5.5979343751045e-06
-1.86226261137083e-05
-1.57818634074604e-05
-1.22632582428756e-05
-1.00684876169366e-05
-2.59006565127884e-05
-2.1755248772493e-05
-3.88643416442079e-06
-4.04711471442144e-05
-1.67885267467137e-05
-1.15094823943224e-05
-2.24960727361058e-05
1.74515180454819e-06
-2.09272119324679e-05
-2.75554440574991e-05
-1.56329953561683e-05
-1.91513411193161e-05
-1.62117537662865e-05
-1.060184048613e-05
-3.99989857208473e-07
-8.23847922830977e-06
-1.55171674092137e-05
-9.99448070753564e-06
-2.83933581003323e-05
-1.74252476719559e-05
-2.03747718384988e-05
-1.09529458865598e-05
-2.00460779001186e-05
2.91595818129657e-06
-1.95456617979753e-05
-2.24950457621454e-05
-2.03707670019875e-05
-3.62376880877406e-06
-1.46712536660697e-05
-1.54538076173706e-05
-1.81970898986906e-05
-2.57611320675376e-05
-8.10108864445003e-06
-6.02673584568471e-06
-2.91105679375563e-05
-1.92748597475292e-05
-1.17443617186536e-05
-1.02000235894218e-05
-2.38647552485386e-05
-3.17546363702759e-05
-1.18902934656458e-05
-1.73071431403975e-05
-9.60199823041568e-06
-2.24338503638473e-05
-7.93676976459815e-06
-1.40808925497462e-05
-4.17593311071414e-06
-1.07023836168256e-05
-2.83413071482949e-05
-1.10120871215759e-05
-1.01644686594888e-05
-1.80910740097904e-05
-2.30302760829093e-05
-1.9248648937539e-05
-3.04357740184732e-05
-4.19347096641929e-06
-1.82816661317364e-05
-1.3277354844201e-05
-2.08379039353839e-05
-3.1705239972113e-06
-1.87492480684352e-05
-2.9582405447126e-05
-2.25604640892186e-05
-8.19113314149804e-06
-3.5629335314017e-05
-6.99872211140069e-06
-1.22138486911614e-05
-1.46420844668193e-05
-1.58844813828047e-05
-1.57326860464112e-05
-1.83447193734101e-05
-1.40652711001953e-05
-9.41543358970049e-06
-1.9297664113619e-05
-1.53058182727938e-05
-1.98759054328854e-05
-8.40426816108204e-06
-9.87768503802784e-06
-1.81103110608217e-05
-1.30837004147767e-05
-1.55703057225146e-05
-1.22787652770649e-05
-1.92844909691484e-05
-1.04305555209357e-06
-1.39140230513908e-05
-2.0702896090654e-05
-1.80307889164701e-05
-1.99899262257057e-05
-3.07533487952694e-05
-2.35364381689031e-05
-2.21542679257745e-05
-1.69007406950707e-05
-2.70372418255792e-05
-7.56491086010368e-06
-2.03020510268896e-05
-2.35497684004896e-05
-1.12106785988501e-05
-1.26048868559326e-06
-1.04229357248467e-05
-1.17168041596853e-05
-4.32290867508175e-06
-3.05745394713016e-05
-3.92427188834801e-06
-2.69096735595853e-06
-1.97833205182942e-05
-2.01732688093374e-05
-1.99323300579713e-05
-1.6042796081856e-05
3.27843549702601e-06
-3.61659742340273e-06
-2.88968859183053e-05
-8.98584232920935e-06
-2.28039709275149e-05
-1.79402828295966e-05
-4.52362881546948e-06
-1.83987130756584e-05
-1.72475781973588e-05
-2.45205614361363e-05
-1.80951884965761e-05
-1.98233717142866e-05
-2.12660696723049e-05
-3.57877610291821e-05
7.03495041015974e-06
1.31180480407381e-06
-2.15186745620826e-05
-1.29563173716915e-05
-1.36720804586403e-05
-1.13120146112237e-05
-1.17282896706485e-05
-9.93217529455118e-06
-1.58146576243584e-05
-3.21626855929296e-06
-1.20779226112231e-06
-1.50331031738789e-05
-1.56820797484289e-05
-1.36351112880474e-05
-8.70157142858426e-06
-2.30414578923548e-05
-1.82917358245063e-05
-2.51061660796586e-05
-2.12126350593372e-05
2.23409963198519e-06
-1.30888862289966e-05
-2.24692129113796e-05
-1.65227810867435e-05
-1.17366942785259e-05
-2.86827386919253e-05
-2.06973174947025e-05
-7.03903224008367e-06
-8.91454165590642e-06
-2.81072478300644e-05
-2.12274242859383e-05
7.82906808958659e-06
-4.05634957293625e-06
-2.16142628088197e-05
-1.47199375743676e-05
-1.58736576387474e-05
-1.9666555526188e-05
-4.47226898822029e-06
-2.73892309963983e-05
-1.48278197867232e-05
-2.77972185350094e-05
-1.67643730522394e-05
-1.08012182821179e-05
-1.87397783685959e-05
-4.57137223209267e-06
2.88063971735035e-07
-7.27683209974315e-06
-4.35222931443357e-05
1.84901809238925e-07
-9.95350283466504e-06
-1.94706609645622e-05
-1.18723930620238e-05
-2.83986600429224e-05
-3.80831843541283e-05
-1.1750986946966e-05
-1.2889881526011e-06
1.73311062010326e-06
-1.88164949750683e-05
-2.72344974337085e-05
-2.55809703769877e-05
-2.30060789280731e-05
-3.66129154453852e-05
-5.46587108067385e-06
-1.80470325631532e-05
2.28941078958068e-06
-5.56817491066984e-06
-3.06200722434881e-05
-2.12954616804616e-05
-2.23706019228688e-05
-9.09744807776625e-06
-1.99729461809049e-05
-1.31412160600848e-06
-1.28272544987225e-05
-8.93890963107884e-06
1.20862033594269e-05
-2.11646610395039e-05
-2.89433293409576e-05
-1.34989022356232e-05
-1.70647284613372e-05
-1.39490830383084e-06
-3.20990853694128e-05
-9.05840784847443e-06
-3.27006794649172e-05
-2.54449528676968e-06
-1.11941607642129e-05
-2.16928549386487e-05
-8.48333063387518e-07
-2.75750038759083e-05
-2.15889592847267e-05
-5.74917918019968e-06
-2.04359680806635e-05
-1.20286113181375e-05
-1.42183890799366e-05
-1.2663771541732e-05
-1.51328026025782e-05
-5.76692754474686e-06
-2.27115123786737e-05
-1.65138823560232e-05
-1.44822405088035e-05
-1.28821391467842e-05
6.76742291115366e-06
-3.0109788042321e-05
-1.55566982904875e-05
-4.04639280266818e-06
-2.7484256221765e-05
-2.93981197024131e-05
-1.23516059223109e-05
-1.36952172969177e-05
-2.63687064104321e-05
-2.05704466875904e-05
-3.62514102490948e-06
-4.11217742362977e-05
-9.47680383303162e-07
-2.19701694815798e-05
-2.67260499502507e-06
-1.9620724762713e-05
-2.68116108949846e-05
-1.78718144709649e-05
-1.18836121205199e-05
-7.70110627795352e-06
-1.47745432379485e-06
-8.9149949205471e-06
-1.42687478554806e-05
-3.39750204029599e-05
-2.21605028740274e-05
-2.55511209267887e-05
-1.75345039916734e-05
-1.59937460306086e-06
-2.15856134814282e-05
-4.27030543620673e-06
-2.31447658291001e-05
-1.90528501585725e-05
-2.36406693183002e-05
-1.3778696202496e-05
-1.46572457428445e-05
-2.10142250717203e-05
-5.99137222591239e-06
-1.46179652029767e-05
4.05192256084039e-06
-3.0262711093597e-06
-8.86625410023908e-06
-1.38267358265146e-05
-1.85142727673577e-05
-1.28768439190288e-05
-2.7373088724505e-05
-5.62957476586217e-06
-1.44650872316068e-05
-1.73135381041087e-05
-6.37163025693296e-06
4.72411420243551e-06
-2.97301840334494e-05
-3.31020914377871e-05
-1.47780551554696e-05
-1.82041724168317e-05
-3.18918830681991e-05
-2.67542311001755e-05
-1.1979132864177e-05
3.22758795527158e-06
-1.06375077319632e-05
-1.09362785466625e-05
-2.27113638347491e-05
-2.76047726492371e-05
-3.52678350325914e-06
-1.9353273458794e-05
-1.08415496505706e-05
-1.22287191950438e-06
-1.92226159349299e-05
-9.84791130211386e-06
-1.60623246580711e-05
-7.10747471439654e-06
-2.04952719346171e-05
-2.46143209917573e-05
-3.03349010163169e-05
-1.00515528930243e-05
-6.54740063165907e-06
-3.96553700130797e-05
-1.00367135938738e-05
-1.86118527092508e-05
-7.33385227560059e-06
-1.0975525891979e-05
-2.621162089751e-05
-9.98224809241969e-06
-2.51342663590851e-05
-2.04938628471494e-05
-1.50437695335368e-05
-2.22856824083468e-05
-1.47397269120032e-05
-8.38099523158444e-06
-1.28713720358117e-05
-1.67304346750332e-05
-1.31760600464145e-05
-5.11720303778893e-06
-2.08929666518622e-06
-2.62617435333056e-05
-1.16023968269746e-05
-9.0997551203991e-06
-1.18275700543961e-05
5.930575106938e-06
-2.01229631933855e-06
-3.15715428145235e-05
-5.22161805555181e-06
-2.6189373610913e-05
-2.16043215427808e-05
-1.46299786096716e-05
-1.27565613784619e-05
-1.81137353306584e-05
-1.14852379780393e-05
-9.43817444281906e-06
-3.10276654674363e-05
-7.04146074075764e-06
-9.84990593601685e-06
-9.34927803570835e-06
-2.42226575571421e-05
-3.67819165034619e-06
-6.69426068633964e-06
-5.59728351697845e-06
-1.86248581193133e-05
-1.76360195792883e-05
-3.15998580735931e-05
-1.86892156836888e-06
-1.12345676648052e-05
-2.06626579206451e-05
6.43045974512621e-07
-1.18386226747278e-05
-2.27261488427802e-05
-1.05591362393095e-05
-1.28321132289136e-05
-1.06200329798861e-05
-9.54327849209793e-06
-1.77271923479754e-05
-2.15068967623524e-05
-1.70284373939172e-05
7.78399977847314e-06
-1.29586867137171e-05
-1.12733339304766e-05
-1.53956990722776e-05
-9.28955295981252e-06
-1.70756376539514e-05
-2.32267036501877e-05
-2.14413219885722e-05
-1.99878818132898e-05
-1.5894747459836e-05
-2.95922600082938e-05
-3.7172310696792e-05
-3.40610115692945e-05
-1.82572136230331e-05
-1.02039821633233e-05
-2.04689151752283e-05
-1.23831504116224e-05
-1.32072932478814e-05
-8.54903025365065e-06
2.71113035596445e-06
-2.8815927542155e-06
-1.73052257493787e-05
-2.0440191501381e-05
-1.03662115643319e-05
-9.10485187755409e-06
-1.55048840917001e-05
-2.02968813017631e-06
-2.10961363480395e-05
-2.5805687019415e-06
-8.78596234802527e-06
-1.83180258137958e-05
-1.4697814947166e-05
-1.61697688775597e-05
-1.31299220088364e-05
-1.23533652736842e-05
-1.82276636641204e-05
-2.16175888916088e-05
-1.22157421028219e-05
-2.90356256850494e-05
-1.6719733026021e-05
-1.64315337296133e-05
1.07011082491621e-06
-2.79114333877472e-05
-2.26500647621167e-05
-2.06264855572687e-05
-2.66441349749133e-05
-6.88988780290329e-06
-2.44131110128099e-05
-1.03315741523505e-05
-8.02093778623567e-06
-8.29400239686192e-06
-1.84288300522659e-05
-3.24505242433676e-05
-2.78776669851531e-05
-2.33774029933386e-05
-2.08146116885986e-05
-2.37605469403706e-05
-9.31758184119861e-06
-1.65256826538145e-05
2.23460528937441e-06
-1.57338715931469e-05
-3.08698035983261e-05
-1.33341946630415e-05
-5.76359750326703e-06
-2.43776270043678e-05
-1.07850637506021e-05
-1.98273357438442e-05
-1.77428524502122e-05
-2.92999750250118e-05
-2.69447063780652e-05
-2.36690775786709e-06
-3.11365560235956e-06
-1.92812175222749e-05
-1.85671693746971e-05
-1.74594954995243e-05
-1.22011829038544e-05
-1.36555775598304e-06
-9.2060308935003e-06
-1.90326490358229e-07
-1.11963032686485e-05
-3.19527543315262e-05
-4.68851153816732e-06
-1.33614970295195e-05
-1.71696559739359e-05
-1.52889171391075e-05
-8.17993882928746e-06
-2.82323926100854e-05
-8.603810906411e-06
-1.52676592773203e-05
-6.35370462819622e-06
-5.26359361354675e-06
-9.78067381436352e-06
-1.19395630566746e-05
-1.85308802191163e-05
-1.03499031754576e-05
-1.55393212154676e-06
-3.69817427138265e-06
-1.50584596791317e-05
9.30576458291347e-07
-1.78389343968851e-05
-6.76650938103698e-06
-9.11408777602687e-06
-3.02108521107707e-05
-1.69152770358727e-05
-1.17269125177641e-05
-1.32807787842974e-05
-2.41745094778814e-05
-1.34296616449051e-05
3.74861541809407e-06
-1.16704132705187e-05
-2.33679425310706e-05
-1.84952779781166e-05
-1.6803525520007e-05
-1.23472586937534e-05
-2.71897375792521e-05
-8.57933436483254e-06
-1.95374016899526e-05
-1.09027817178106e-05
-1.56735946785914e-05
-2.28330539036464e-05
-1.55451809067159e-05
-6.31319006589351e-06
-2.7506684411051e-05
-1.17450858802952e-05
6.28288263926746e-06
3.49724231689696e-06
-2.68760493783813e-06
-1.18660806483832e-05
-1.97954802184962e-05
-1.35662455925022e-05
-9.54456924783118e-07
-3.49787770370754e-05
-2.29149456005755e-05
-5.38217355913658e-06
-2.74057961651701e-05
-8.08308097496177e-06
-7.28895617440546e-06
-8.66714724258959e-06
-1.37470249851173e-05
-1.7873393224203e-05
-9.61358781357208e-06
-1.78153419262195e-06
2.62965406737829e-06
-2.06859677960045e-05
-2.06196851599161e-05
-1.85711270991184e-05
-2.9098520685253e-05
-8.27851545477309e-06
-2.6480648275878e-06
-1.08441031767555e-05
-2.55585836861157e-05
-1.56811078279915e-05
-2.68417040673319e-05
-1.76550441578458e-05
-1.03757922080126e-05
-1.06080045873421e-05
4.47648719302451e-06
-1.73687291937398e-05
-1.28270417314118e-05
-5.55148765340777e-06
-3.18401964714346e-05
-9.9404357740397e-06
-1.59247561458431e-05
-1.47835564084589e-05
-1.49979955236717e-05
-2.56444656230365e-05
-9.0984512264313e-06
5.12692984415569e-06
-5.05305011060403e-06
-1.31109380094957e-05
-1.53018932072733e-05
-1.49131505069852e-06
-2.565531799569e-05
-2.67860776221771e-05
-2.2857908867758e-05
-1.32078257970815e-05
-1.29829274493825e-05
-1.83545286875135e-05
-2.10777906625373e-05
-1.80257077372745e-05
1.25823868947464e-05
-9.84800988194178e-06
-1.14056191015673e-05
-1.30852640709389e-05
1.92905518800024e-06
4.13677691346553e-06
-2.06803378667194e-05
-1.25992674343288e-05
-2.12968836550047e-05
-5.97294838580328e-06
-2.33847888080494e-05
-1.2943767769223e-05
-6.92146624956584e-06
-2.60419276146846e-05
-2.03078879238871e-05
-2.80097565626155e-05
-1.13813083530099e-05
-3.44052842292257e-05
-2.88694505756847e-06
-9.22413148153493e-06
-4.14447427834064e-06
-3.10791791419799e-05
-2.63309140322451e-05
5.02853232305815e-06
-2.07116923387862e-06
-2.27589934753729e-05
-9.58228287929201e-06
-1.55416474426666e-05
-1.30738153114825e-05
-1.62388382897069e-05
-1.51597351437401e-05
-1.51014504389785e-05
-1.24112375824833e-05
-1.67849593049625e-05
-1.17929229200303e-05
-1.36725327186664e-05
-1.7785518352333e-05
-2.01475605125981e-05
-2.32120065077312e-05
-2.81740208661839e-05
-1.01729438904137e-05
-5.91969035996377e-06
-9.29734368592408e-06
-5.02833304481053e-06
-2.01896610205413e-05
-2.24430311225841e-05
-4.39184261170593e-06
-2.46807257421443e-05
-7.28560786274724e-07
-1.71444701376172e-05
-1.59950253508261e-06
-9.16480434784224e-06
-1.25145457736761e-06
-1.70735656106184e-05
-2.51767283785136e-05
-1.654243609884e-05
-3.20498930482671e-05
-5.58422279631971e-06
-5.7074579574113e-06
-1.69043895346397e-05
-1.10976472414064e-05
1.2379148306626e-06
-5.43906097526092e-07
-2.20686266369512e-05
-6.75877683470511e-06
-1.10567602972203e-05
-3.1488149609626e-05
-1.09243061591605e-05
-1.75501300526512e-05
-1.99258587870317e-05
-2.01261953392818e-05
-1.41911482812742e-05
-2.52094889263072e-05
-2.38210146126115e-05
-8.44428635995498e-06
-1.51396737590158e-05
-2.30527956428115e-05
-2.3590888834359e-05
-1.28472859684285e-05
-9.00489711822052e-06
-2.83253240277681e-05
-4.35474327013636e-07
6.50534109693043e-06
-2.47691434105484e-05
3.97951954839357e-06
8.29007813764936e-07
-1.88369496168186e-05
-1.56228276982508e-05
-1.67475184766063e-05
-2.53937176295463e-05
-1.67579067510391e-05
-6.56167315288181e-06
-2.90504077433222e-05
-1.79013841683893e-05
-1.84554595602585e-05
-5.98319196327674e-06
-8.38895045829371e-06
-2.14315019861473e-06
-4.75389000866379e-06
-6.46076788335466e-06
-1.4984889435063e-05
-4.09281011798909e-05
1.14895722933594e-05
-2.32147458778064e-05
-1.8526820422193e-05
-1.31708826571931e-05
-1.71373730427913e-05
-1.70409989290141e-05
-1.7545143372373e-05
-1.23255218408763e-05
-2.49389709086024e-05
-2.32655022449741e-05
-3.20694233446416e-05
-3.9751146644363e-07
-2.43398447164459e-05
-1.59809850039921e-05
-9.39578951393269e-06
-1.32564630129892e-05
5.03034154014901e-07
-1.45373112271007e-05
-1.65897591599396e-05
-2.11813598096193e-05
-2.83145994223825e-05
-2.16129294902392e-05
-1.04654680831352e-05
-3.25269949708464e-05
-3.58493649450063e-05
-2.06346445423715e-05
-8.76404002693816e-06
-8.56820291391607e-06
-2.09136536071356e-05
-4.62162949203835e-06
-1.47658678358457e-05
-1.2457102671059e-06
-1.47599157843404e-05
-1.00910008994967e-05
-2.01543236057072e-05
-7.9889965589628e-06
-1.87220968974679e-05
-2.37646541614631e-06
-1.90004343476509e-05
-2.28096948503932e-05
-9.04701239772108e-06
-5.78766516076161e-06
-5.53398943215056e-06
-1.40089182155537e-05
1.16439697172814e-06
-2.16292296399063e-05
-7.51167361341818e-06
-8.95871350620096e-06
-6.20551806982779e-06
-3.1324683281102e-05
-2.81848968767107e-05
-7.93644321789632e-06
-1.16042495279889e-05
-1.258918438842e-05
-2.31393963841052e-05
-1.16830294101064e-05
-1.85325606382672e-05
-2.58467326565485e-05
-2.29993727235439e-05
-3.60977018797212e-05
-1.41170959612465e-05
-1.66889987362802e-05
-8.75727346384564e-06
-6.01430848822468e-06
-2.54112579577614e-05
-2.38559093821677e-05
-1.49053846292243e-05
-2.70173876878875e-05
-2.1808802901847e-05
-1.20564201959746e-05
-1.31014358468603e-05
-1.34655906590963e-05
-1.47389338920838e-05
-2.41909341614281e-05
-1.83417574021541e-05
-1.05756270382942e-05
-2.05659718597993e-05
-5.12053896601122e-06
-2.03335918475134e-06
-2.89069651828644e-05
-2.76214459415893e-05
-1.731857629975e-05
-1.02793242890316e-05
-1.75030314777853e-05
-7.03945553932682e-06
-2.37693542023754e-05
-1.6733940205685e-05
-2.41091789242973e-05
-6.3342597815133e-06
-2.45110123143723e-05
-1.25901987564378e-05
-5.52219385592698e-06
-2.00003007187892e-05
-2.31315928111838e-05
-1.97730614162858e-05
-2.06099609663948e-05
-1.7934153824924e-05
6.35137909370105e-07
-1.58327337423158e-05
-1.42337130185568e-05
-2.02057619195465e-05
-2.32175879418117e-05
-1.44931388296702e-05
-2.34709870573492e-05
-1.52752374641086e-05
-1.42736372511162e-05
-1.28277508192393e-05
-1.99395690678058e-05
-9.52080524813641e-06
-2.28945179738287e-05
4.15680194603406e-06
-1.25662297265579e-05
-1.54040168074104e-05
-1.60369372931291e-05
-1.98840897737971e-05
-1.13371971863086e-05
-3.01021208529947e-05
-1.05110719078389e-05
-1.34934196969699e-05
9.5884452896655e-07
-1.52551967113627e-05
-1.09766637730801e-05
-1.59217635550756e-05
-9.50694690892696e-06
-7.27230038369836e-06
-1.43894936202775e-05
-2.38998507171273e-05
-1.33095746963248e-05
-3.37375616124735e-06
-2.67269252217406e-05
-2.28307083023217e-05
-1.8879481141315e-05
-1.51758327349288e-05
-2.15186903140479e-05
-1.50197005545686e-05
1.26447284537465e-05
9.61820321477604e-07
-1.94617577149902e-05
-8.22961723166911e-06
-1.293397207701e-05
-1.92337470221485e-05
-1.3132376584795e-05
-1.54919753868045e-07
-1.04681515492347e-05
-2.33293366565991e-05
-1.23560570019265e-05
-1.49105961922547e-05
-2.31799873058504e-05
8.18744497156851e-06
-1.31468337615822e-05
-1.72219917202433e-05
-2.31344785237295e-05
-4.38288636066536e-06
-1.73030986944476e-05
-2.42599543341936e-06
-1.44411620138323e-05
-4.87575660492886e-06
2.49018776829556e-06
-1.24660924295806e-05
-3.02182290540405e-05
-2.66569011715597e-05
-6.72194018522464e-06
-3.61936427551043e-05
-2.23701508716539e-05
1.45920138417514e-06
6.97914560106755e-06
-2.05760782943233e-05
-2.10491464077318e-05
-2.03052003494221e-05
-5.25930223175524e-06
-2.13335513574934e-05
-2.80459789803573e-05
-3.6974669007431e-05
-1.28460141227051e-05
-4.08689954899582e-06
-1.38308124075981e-05
-2.30236728593088e-05
-8.42301507355219e-06
-3.34206300070097e-05
-1.30152812478923e-05
-2.55842053877357e-05
-1.12577943156639e-05
-9.45806171095039e-06
-2.00983214713187e-05
-1.66147759399808e-05
-2.31564047780619e-05
-1.12532394518888e-05
-1.02721552674123e-05
-7.33955236807833e-06
-2.18842629119136e-05
-6.53836774453789e-06
-2.96376284301979e-05
-2.41836743944038e-05
-1.64319907274073e-05
-2.31377597469967e-05
-1.99829810616978e-05
-2.58039982253548e-05
-2.17901671649423e-05
-1.24694872655986e-05
-1.14493772250386e-05
-1.33525993588208e-05
-1.93070735084306e-05
-2.12202104982912e-05
-1.33605881951728e-05
-1.24451071912769e-05
-9.35805099823595e-06
-1.92588016999854e-05
-1.1775927333462e-05
-1.52871484808595e-05
-1.28664491115745e-05
-1.09751200696714e-05
-2.91199628855309e-05
-6.14358755891398e-06
-1.72557150133232e-05
-1.0214633088049e-05
-4.04495677199914e-06
-5.76813542768434e-06
-2.03017883320675e-05
-1.23995165501204e-05
-5.42863119776696e-06
-1.70172424534818e-05
-1.87062018978713e-05
-1.84930157835724e-05
-1.97686772095681e-05
-1.62439935988525e-05
-8.68308571564014e-06
-1.07288029418982e-05
-6.67262670352241e-06
-9.30160454175999e-06
-7.88531076299325e-06
-4.28326426719964e-08
-1.01007237910935e-05
-2.48688288844798e-05
-2.296101807098e-05
-1.70012711841037e-05
-4.64816865545504e-06
-1.45774055678814e-05
-3.53026867754026e-05
-1.77768570311595e-05
-1.52220925365261e-05
-1.40509277560731e-05
-1.33343169336415e-05
-1.93265566202102e-05
-2.09350342549628e-05
-8.10862805194133e-06
-1.62461025593331e-05
-1.73321742559664e-05
3.47457980305479e-07
-1.06968979392293e-05
-4.05625212555197e-05
-1.79025474080093e-05
-7.83055212156396e-06
-9.77752600562366e-06
-1.58833151509507e-05
-3.27458196162636e-05
-2.20057078086212e-05
-1.04924679497784e-05
-1.49059127075298e-05
-5.13689681153676e-06
-1.09156553815568e-05
-2.44131669126973e-05
-2.4464068704621e-05
-2.47333432320902e-06
-3.18427190345746e-05
8.23930892846899e-07
-9.39737947771622e-06
-1.99698917648088e-05
-4.95651781317905e-06
-2.60832543739611e-05
-6.60390583449371e-06
-1.69627834743366e-05
-1.68068647392349e-05
-1.86583149757436e-05
-1.47454412919658e-05
-3.3823452253372e-05
-2.56781547166547e-05
-9.60118383965058e-06
-1.81546553926025e-05
-1.03158559004411e-05
-2.36431667916776e-06
-1.98216820398481e-05
-1.11841980223021e-05
-1.41369065480173e-05
-2.57939693690604e-05
-2.07675273190003e-05
-6.83816265377607e-06
-1.97463595971134e-05
-1.92275211840361e-05
-1.99461618095644e-05
-1.20824908728049e-05
-6.96066560497757e-06
-1.81313707386592e-05
4.53851980261768e-06
-1.11268558031615e-05
-2.68770591500542e-05
-1.67598652855722e-05
-1.06546260778526e-05
5.96946943664624e-07
-1.36864360494961e-05
-3.37170458487847e-05
-1.9729532801715e-05
-2.41817387078505e-05
-3.11795355451827e-05
-2.18768412053703e-05
-1.81609098165879e-05
-9.78584590998418e-06
-1.37025992052855e-05
-3.65869371293299e-05
-2.09403087619864e-05
-1.1607841138511e-05
-1.52050540687559e-05
-2.98760733681411e-05
-7.17956956232328e-06
-2.32956154367385e-05
-1.52901333915963e-05
-1.45336445180443e-05
-1.21072743741808e-05
-2.39243094023987e-05
-9.29424795039452e-06
5.81552794613704e-06
-2.03889660834192e-05
-2.32711881914661e-05
-3.10406126323257e-06
-2.32402774339639e-05
4.67910760105676e-07
-1.05416666812945e-05
-9.06280921721699e-06
-1.8329625558213e-05
-7.70659356747673e-06
-8.40611875165875e-06
-9.7193627383682e-06
-1.00106396587315e-05
-2.32417061638666e-05
-1.20277945413634e-05
-1.92310923087136e-05
-5.87680305895907e-06
-1.80932134868966e-05
-1.82353734334782e-06
-1.32554611055354e-05
7.63962331219194e-07
4.47280886768312e-06
-7.23917939013294e-06
-1.7786140307679e-05
-2.15277581170508e-05
-2.66342990738777e-05
-1.7626553567022e-05
-1.63343937632138e-05
-1.98347282517371e-05
-1.20258405923771e-05
-3.17342844341353e-05
-1.1931158045654e-05
-1.41361315757103e-05
-1.09191286099834e-05
-1.58741452175807e-05
-1.6551714125937e-05
-1.83537380560832e-06
-1.72077327217792e-05
6.45277127775017e-07
-9.04866322320182e-06
-4.45670630711186e-06
-1.89674031909215e-05
-8.79435470485541e-06
-1.5844298360349e-05
-1.46122231807957e-05
-1.21332755832528e-05
-1.31649204706588e-05
-1.94939216934268e-05
-2.42707784987376e-06
-1.18600141795026e-05
-3.74136060663048e-05
-1.26907442807646e-05
-1.60400981205951e-05
-2.27292219848569e-05
-1.68779726491868e-05
-2.46160639023744e-05
-9.78731989781859e-06
-8.17175071206935e-06
5.41828933785107e-06
-3.06404247453435e-06
-8.21556800131906e-06
-5.93351286801321e-06
-1.31894662331803e-06
-1.76129987528757e-05
-1.3601397497882e-05
-1.47601586461086e-05
-1.45085726024176e-05
-2.23409965595059e-05
-1.03837199350981e-05
-1.84350210402545e-05
-5.31870462905026e-06
-6.05441224095305e-06
-1.64680403174663e-05
-3.84168302476984e-06
-7.19900493467886e-06
-2.31941642229032e-05
-1.98274995516784e-05
-2.44184304975671e-05
-4.3196131836772e-06
-7.54591704269843e-06
-9.59591398669466e-06
-1.86226975398527e-05
-2.50783365767586e-05
-2.34425565761307e-05
-2.14889778536022e-05
-2.16028580739284e-05
-2.04988524417248e-05
-1.9660675914614e-05
-2.44610831281194e-05
-1.13360845324993e-06
-6.27956441271447e-06
-2.20760262917626e-05
-1.5723142854186e-05
-1.62972122160037e-05
-2.32564234645354e-05
-1.11833464276339e-05
-2.24212253453805e-05
-2.10276695337255e-05
-2.48483603689659e-05
-4.45704195617694e-06
-2.54149712227102e-05
-1.33887425208973e-05
-2.50728634073936e-06
-3.07626891866152e-05
-2.21815213572547e-05
-1.1101188128024e-05
-5.14866319478252e-06
-5.84686281116892e-06
-9.41754801750012e-06
-9.64556443615504e-06
-1.26883585148795e-05
-1.26709499053111e-05
-1.42570975087171e-05
-1.50076696209406e-05
-2.11605289055981e-05
-1.42646148814767e-05
-4.19070727430453e-06
-3.93897523741983e-06
-2.57049992924701e-05
-2.28825653383842e-05
-4.44592870410539e-06
-6.48720542925183e-06
-3.33388458580184e-05
-1.59451443936705e-05
-2.65041783026232e-05
-9.51634180402835e-06
-1.84551734553241e-05
-2.00748116207169e-05
-2.21084806240275e-05
-3.53696698825669e-05
-2.29470317987217e-05
-1.30536929933135e-05
-1.37518494955771e-05
-1.24169838187915e-05
-2.37744461500398e-06
-1.84334091182147e-05
-7.8826234722214e-06
-2.55516100712805e-05
-1.02721745641941e-05
-1.78290109936768e-05
-2.49544572126485e-05
-1.9830364833319e-05
-1.84767704900646e-05
-9.86781681872049e-06
-3.23931001377973e-05
-3.06043542340765e-05
-1.62120744682271e-06
6.44140644807121e-06
-2.14957322949872e-05
-2.56120978974667e-05
-1.39183026992847e-05
-2.39347576542544e-05
-1.95779129390993e-05
-2.61885747860628e-05
-1.44499403000937e-05
2.26233529614708e-06
-1.02989074985936e-05
-1.84864941113839e-05
-1.32884244899524e-05
1.93590578324783e-05
-3.90332275517594e-06
-1.78517147086249e-05
-8.62420857172719e-06
-2.1622537885089e-05
-2.22985654473235e-05
-2.32439765794466e-05
-1.13277012884688e-05
-9.84548872597583e-06
-1.7613632642434e-05
-2.07098831091627e-05
-6.97257922123901e-06
-1.61349554431378e-05
-3.90393877742188e-06
-8.63158692504654e-06
-6.35948167939191e-07
-1.53111476959448e-05
-3.06684320685335e-05
-1.26014463763066e-05
-1.52655400944783e-05
-1.38052647196108e-05
-5.67581512825723e-07
-1.67235664749638e-05
-1.80380300217563e-05
-1.83477702382022e-05
-1.63757890831155e-05
-1.27580647258143e-05
-1.97394049701991e-05
-2.65665659515796e-05
-1.53316844573344e-05
-1.36939423353376e-05
-1.82462508426687e-05
-1.42623990523617e-05
-1.87263282001792e-05
-1.25582204984426e-05
-3.25715031067325e-05
-1.58305591494456e-05
-1.1444222560235e-05
-1.75384836029947e-05
-7.01870917469598e-06
-1.56983501924258e-05
-1.89472654888116e-05
-1.01700153963598e-05
-3.02094670047126e-05
-4.48285511044835e-06
-1.46055310726736e-05
-5.35072256244828e-06
-1.14711041337977e-05
-2.97226496017412e-05
-1.92150491359178e-05
-8.08770178475959e-06
-1.44581232718108e-06
8.92053217787901e-09
-8.94611258388709e-06
-1.14198144075739e-05
-6.50239842931591e-06
-2.41259248367737e-05
-6.28102866935006e-06
-5.21572244460305e-06
-7.60001397528672e-06
-2.81985093875715e-05
-2.24959646640685e-05
-1.69324590057415e-05
-5.63346751404261e-06
-2.99957811767053e-05
-1.99492672565708e-05
-1.02894779487785e-05
-2.71617394240945e-05
-2.76815059457281e-05
-5.4358169782835e-06
-9.08022085017765e-06
-1.12863536151058e-06
-2.64288165687116e-05
-3.37656729443986e-05
-2.35340685457654e-05
-1.64959315595483e-05
-2.71260714571233e-05
-1.7452061542158e-05
-1.48417895585268e-05
-1.45780422054353e-05
-2.10905608753236e-05
-2.1029331708901e-05
-9.01724701531072e-06
-9.44272104050311e-06
-8.96977765797762e-06
-2.83246128133426e-05
-1.83778790628001e-07
-9.74633135713954e-06
-1.12010378101347e-05
-2.05560957482266e-05
-3.68780999773967e-06
-7.88039276930223e-06
-3.49891352715143e-06
-7.52538333800037e-06
-2.2350316748346e-05
-9.75792677157309e-06
-1.12563772843794e-05
-4.96152576524454e-06
-9.33390581104841e-06
-3.04214853514836e-05
-2.7468076281825e-05
-1.64397078039436e-05
-8.5925146972472e-06
-1.65568069481536e-05
-7.51689287693016e-07
-1.8910758000881e-05
-4.44057423833337e-06
-1.33297694020624e-05
-2.33109353662301e-05
-1.58537843242089e-06
2.23424252124796e-06
-5.80577928849609e-06
2.87637972370244e-06
1.52916987828519e-06
-8.42075888410758e-06
-1.17486986078274e-05
-2.84037972016328e-05
-2.05840864610197e-05
-9.53452714362886e-06
-2.2539923558755e-05
-4.87021194179874e-06
-2.90244408065754e-05
-8.88095900684555e-06
-2.46376273956201e-05
-1.22627229156323e-05
-6.54532469954638e-07
-1.24586303347898e-05
-2.76965231942755e-05
-4.1120246170376e-05
-1.08298114792789e-05
-1.60372370415541e-05
-1.08068337335613e-05
-8.8431497047807e-06
-6.32591925038358e-06
-1.32364853575685e-05
-1.68018481639879e-05
-2.86345265821272e-06
-1.21869357405795e-06
-1.99423246425881e-05
-3.39315107404293e-05
-7.47852368145566e-06
-2.11210846186532e-05
-1.50196511371194e-05
-9.13296700196256e-06
-2.15300344620115e-05
-1.1170933117665e-05
-6.70121840672947e-06
-1.02474860909219e-05
-9.21551426503061e-06
-2.62123989526165e-05
-3.23659597906224e-05
-2.6662334648231e-05
-3.49272396546684e-06
-1.17778519831848e-05
-1.5438865527249e-05
-7.4887739163803e-06
-5.11786098994579e-06
-1.41009461360859e-05
-5.65684166247172e-06
-2.42400091130295e-05
-1.46459002023309e-05
-1.95433701038165e-05
-6.73915391940953e-06
-1.15306628083018e-05
-2.5024496799583e-05
-1.14156489661592e-05
-2.68389471649776e-05
-1.87624021888388e-05
-1.07838611187166e-05
-1.23460845726676e-05
-3.03534190619338e-05
-1.44191952544304e-05
-2.45280429349316e-05
-8.76532839210117e-06
-2.21602905124866e-05
-2.18021226293092e-05
-3.24504886951214e-05
-1.61171553986201e-05
-2.40372323649496e-05
-2.07367540571551e-05
6.83908698024207e-06
-1.51162728148918e-05
-9.48780526914048e-06
-1.34717207962325e-05
-1.6998380604904e-05
-2.52208261009926e-05
-1.87789483519857e-05
2.87940552869291e-06
-1.44457892217713e-05
1.11575807825704e-06
-1.37323196145271e-05
-3.55117489628063e-06
-2.74020269228847e-05
-6.16370752444384e-06
3.30041624951789e-06
-1.61409188731338e-05
-1.04205829344065e-05
-1.92966622554146e-05
-2.87212426307949e-05
-9.35672561339799e-06
-2.32897738821384e-05
-2.43462490869891e-05
-1.49300221461082e-05
-2.16400395873001e-05
-1.66959157483826e-05
-2.10328011176321e-05
-1.26352202264512e-05
-7.30963181205422e-06
5.24072415568826e-06
-6.38020304809962e-06
-6.41830864538558e-06
-1.85246057253474e-05
-2.89889029008843e-05
-2.15314482663042e-05
-2.88522529653864e-05
-7.99508305635613e-06
-3.41092316430262e-06
-7.7707465458879e-06
-1.17006867927824e-05
-1.40590923771257e-05
-2.38212771511899e-05
-2.06714561753868e-05
8.50119799350025e-07
-2.228591572999e-06
-1.73574622422902e-05
-1.52613010479008e-05
-1.481596269158e-05
-1.92701758335908e-05
-2.83609774879263e-05
-4.20131670871112e-06
3.67455229373448e-06
-1.58057169048993e-05
-5.14348479267343e-06
-9.75328154395852e-06
-2.71406514142808e-06
-1.16203890008183e-05
-9.08886218395555e-06
-1.32209936156349e-05
-1.64297595227655e-05
-1.4042611216042e-05
-1.88582988432385e-05
-1.99951240659337e-05
-1.74868080430948e-05
-8.10742364595178e-06
-1.86473322329352e-05
-2.3562542477244e-05
-1.35478920674535e-05
-2.54617528074302e-05
-2.33186742022741e-05
-3.25585012174661e-05
-2.63441687398732e-05
-2.18091506303844e-05
2.40288134495694e-06
-1.60555525989921e-05
-8.23611775370206e-06
-2.58686051976267e-05
-1.02131161237655e-05
-1.44898447163339e-06
-6.15204605220005e-06
-2.80998295552309e-05
-2.31966265564714e-05
-2.71228451964011e-05
-1.40077695802572e-05
-1.67769185030163e-05
-1.03606318414495e-05
-1.71806601567619e-05
-1.74982286566028e-05
-1.51800252020175e-05
-1.01142411130876e-05
-8.21280668792772e-06
-1.14136364946145e-05
-1.51880363527281e-05
-1.16724022073647e-05
-1.93146184873393e-05
-2.46940322611987e-05
-1.50936178712094e-05
-2.12211530847882e-05
-5.92324919251764e-06
-1.51182099008426e-05
-1.91550378271231e-05
-5.65924859003152e-06
-1.03528406783167e-05
-1.93605057008067e-05
9.48480912072587e-06
-1.13095224265502e-05
-2.17048546603363e-05
-3.95035850187163e-05
-1.51278805112702e-05
-1.09355760109569e-05
-1.17279943141926e-05
-1.04379466881683e-05
-2.55195628631453e-05
-2.0866794736299e-05
-6.84407165762161e-06
-2.32423516244338e-05
-2.66304488195491e-05
-2.16417128109315e-05
-1.91658193948843e-05
-1.46939212422667e-05
-9.53078538750302e-06
-1.73559305871588e-05
-1.58594474135596e-05
-4.81624084642823e-06
-2.33881055581083e-05
-2.40843305810738e-05
-4.16746672252134e-06
-1.35002996071147e-05
-3.79690484283664e-06
-9.04289329469773e-06
-1.31944735617521e-05
-2.27797655994979e-05
-2.94832247279293e-05
-1.27704032959199e-05
-2.20971437733905e-06
-3.16243115358327e-06
-5.79307553563795e-06
-2.25087268308652e-05
-1.20841257338561e-05
-1.96090944548257e-05
-2.04268419394479e-05
-1.53385195956165e-05
-1.31206106109542e-05
-2.96883193187852e-05
-1.42421657708793e-05
-1.00294844673315e-05
-1.77001110786249e-05
-1.39113565428074e-05
-2.85027153921433e-05
-2.31111079727635e-05
-1.02431802270921e-05
-2.1448744626037e-05
-1.77293125835843e-05
-1.6128384602519e-05
-2.02508022741949e-05
4.56173868632296e-06
-7.79087641581661e-06
-1.38620490883249e-05
-8.08929099013604e-06
-5.16862256267354e-06
-1.82111465296999e-05
-5.40193050293381e-06
-2.30696607497009e-05
-1.42681862834461e-05
-2.33623001481774e-05
-1.34196722857935e-05
-6.65217492014229e-06
-9.06495698921875e-06
-1.03883761146022e-05
-1.84816072971088e-05
-3.09417984036307e-05
-2.51322044539813e-05
-1.04862930583285e-05
-4.57459503947064e-05
-1.57028241931383e-05
-6.02104903956658e-06
-2.29077015116446e-05
-1.12621308230497e-05
-2.34212957287695e-06
-8.83771962738024e-06
-1.28216355518789e-05
-2.45755824386523e-05
-1.18910810180355e-05
6.03350256412699e-06
-2.2199305698848e-05
-3.46460829440256e-06
7.46004249885289e-07
-2.79285141045058e-05
-1.59244635833575e-05
-1.45294680916427e-05
-2.19067133241778e-05
-1.3421512246588e-05
-1.49454612400434e-05
-2.53959132229335e-05
2.35069135860755e-06
-1.35426550847408e-05
-1.52444745720844e-05
-2.54305085969849e-05
-2.97445630561643e-05
-2.23915511289823e-05
-2.80132437765185e-05
-2.4328277051107e-05
-1.49328861913236e-05
-2.63460220783867e-05
-1.95483326244013e-05
-2.84020347579587e-05
-1.24010047920159e-05
-1.73303865946424e-05
-6.03866446957035e-06
-1.78318067282243e-05
-1.63576703214461e-05
-1.51563240397334e-05
-1.69380174418489e-05
-2.52553954367468e-05
-3.89127166563267e-06
-1.06388388545216e-05
-4.1353139354734e-05
-1.25796751052073e-05
-1.42578701897837e-05
-2.08028474365683e-05
-9.34559932938979e-06
-1.98181948703737e-05
-1.29989826809733e-05
-6.62885558700785e-06
-5.65185806431995e-06
-2.49574177312288e-05
-9.81445983338448e-06
-8.5327331162687e-06
6.54204990144702e-06
-3.07888823673234e-06
-2.50098901411803e-06
-3.07558901158086e-05
-3.57545747312669e-06
-9.9056804398244e-06
-1.90034363764218e-05
-1.73665890978555e-05
-1.82294339183015e-05
-3.42394477783818e-05
-1.84662430146307e-05
-8.90985654724823e-06
-1.04022849678666e-05
-1.77642796742548e-05
-7.58690769980315e-06
-1.13985930616158e-05
-7.85943002594633e-06
-1.88315913180471e-05
-1.58950268505187e-05
-1.92040744467504e-05
-1.97100227616216e-05
-5.2624289157468e-06
-2.23562016424541e-05
-1.80149948006529e-05
-2.83291442541379e-05
-7.23411258553347e-06
-8.66017278118531e-06
-7.96968874683279e-06
-2.53239637635484e-06
-1.43893816757575e-06
5.30687121454221e-06
-2.92673907472352e-05
-2.59742716250695e-05
-2.08471557399027e-05
-8.41468411541071e-06
-1.42461998861856e-05
-3.20392591259707e-05
-1.61989888289571e-05
-2.55021527169652e-05
-7.56257538464515e-06
-8.24994577245062e-06
-2.3433104304625e-05
-2.44070296068666e-05
-1.25059818480122e-05
-2.4136721619043e-05
-1.77118727310326e-05
-2.10374071498068e-05
-1.24343305902196e-05
-2.40123700999873e-05
-1.13808841436004e-05
-2.19898730503225e-05
-3.07672753719174e-05
-1.12191591868988e-05
-2.09353873860929e-05
-1.57223849582569e-05
-7.57684397585073e-06
-1.8393488311095e-05
-1.62095422996691e-05
-3.82105891015921e-06
-2.37851271721118e-05
-6.15316504454397e-06
-1.51967383400857e-05
-1.75106262128474e-05
-9.49738251401476e-06
-2.22744040136403e-05
-2.12864147928419e-05
2.52475355729775e-06
-2.21444266689051e-05
-1.7120363499524e-05
-1.69717830877315e-05
-2.94984396228542e-05
-8.40893103733715e-06
-9.06479459057704e-06
-1.69493610160348e-05
-1.54629048793789e-05
-1.85209171804172e-05
-9.44928157443297e-06
1.3080820529086e-06
9.04546985261457e-07
-2.65088707887707e-05
-1.31648309720052e-05
6.96503909163777e-07
-1.40878809777923e-05
-7.06298655417135e-06
-1.92967706728644e-06
4.78663057885193e-06
-2.30847778535093e-05
-3.4589353708736e-05
-2.36217149799726e-05
-4.99862371183321e-06
-9.42859239076613e-06
-1.72227820445876e-05
-7.67097872715259e-06
-4.50526550194437e-06
3.23149722812734e-06
-1.09302119106367e-05
-8.96656897368594e-06
-9.55355804028368e-06
5.77631326569839e-06
-1.33731821193153e-06
-9.07206365942942e-06
-2.44389032784667e-05
-1.19317320374305e-05
-1.61745419427371e-05
-1.85445775802516e-05
-2.11709043866397e-05
-9.96414664415065e-06
-6.05893375383991e-06
-2.32325364269693e-05
-1.51336135344413e-05
-1.32524388109709e-05
-1.66972224626055e-05
-2.3659543041846e-05
6.45089885880384e-06
-1.51147951251982e-05
-1.48332227552968e-05
-1.58267377113168e-06
-1.74298761166859e-05
-5.57843059273056e-06
-1.64564495802666e-05
-4.9903072937899e-06
2.5763118684935e-06
-2.44586746753381e-05
6.87925906565434e-07
-1.11445775456941e-05
-5.47690959074928e-06
-2.14204835376091e-06
-2.4855992389899e-05
-1.3690406703287e-05
-2.35923492201752e-05
-1.42343114453236e-06
-1.49555150441121e-05
-1.89457573579692e-05
-9.33088638350217e-06
-1.91232983923393e-05
-2.09906374341389e-05
-2.72412440342218e-05
-2.31350071963192e-05
-6.96431310779307e-06
-1.29751124418031e-05
-1.72063826450568e-05
-2.04881057672097e-05
-2.37719622849634e-05
-3.09113490821591e-05
-9.34304050021794e-06
-3.17625883146853e-06
-3.52255124847542e-05
-1.83246148266842e-05
-1.74609251400541e-05
-1.9628157196589e-05
-1.8771531431948e-05
-2.14566857515727e-05
-3.21370279504272e-05
-1.59673255839419e-05
-2.00360811527944e-05
-2.12275499561973e-05
7.37914203579573e-07
-3.19904184639513e-06
-2.43962824995144e-05
-1.09519493881482e-05
-9.11767042665569e-06
-4.08665281348255e-06
-7.6181760102422e-06
-6.70749942533246e-06
-1.02350123188828e-05
-1.57930922586819e-05
-1.38367457210792e-05
-1.21078842210992e-05
-1.24110183337247e-05
-1.54371951228796e-05
-2.76772875960183e-05
-4.20462247139462e-06
-1.05395010243387e-05
-9.90073631767494e-06
-2.30663300328041e-05
-2.11406532603773e-05
-1.82924849982644e-05
-1.97233391055253e-05
-1.57291131730219e-05
5.65533440647771e-06
-6.85849550037783e-06
-5.3413060484309e-06
-1.51963473538561e-05
-2.09687496630755e-05
-2.03220188578696e-05
-1.73315948300555e-05
-2.97026264528367e-05
-1.85493699713998e-05
3.58605008496584e-06
-1.14510364752416e-05
-1.2044889757507e-05
-2.83008594458999e-05
-1.219364541639e-05
3.38620907446555e-06
-1.53711770935032e-05
-4.1202131303167e-06
-2.59030769725991e-05
-7.55182797494944e-06
-1.59833293473923e-05
1.19581779664672e-07
-1.52316887826726e-05
-8.33784049311162e-06
-6.43440672474092e-06
-1.08879107187514e-05
-2.17519873146131e-05
-3.12629729237725e-05
-5.34394238808514e-06
-1.51068354465623e-05
-1.72879039625052e-05
-3.95627486455611e-05
-2.58627967530672e-05
-2.41697526668336e-05
-1.83707598250493e-05
-1.29558172433504e-05
-1.03333884466866e-05
-2.23512747709766e-05
-1.03171804515917e-05
-1.61805200726644e-05
-1.76402004643797e-05
1.04681478563613e-06
-8.95674803432487e-06
-3.12747199297835e-05
-2.20638706691224e-05
-1.04423558214058e-05
3.62997554293995e-07
-6.09100742091697e-06
-1.49194167674369e-05
-1.88915873386158e-05
-1.25299441003518e-05
-1.09870708239245e-05
2.40436926058187e-06
-3.0038428620884e-05
-3.44218650358075e-06
-1.82252802656744e-05
-1.2186790611109e-05
1.25474245315028e-06
-1.37435990819852e-05
-2.7463053212937e-05
-4.71119506278047e-06
-1.34220272862609e-05
-1.32002607938467e-05
3.90981431037345e-06
-8.53855344051348e-06
8.83874968888113e-06
-1.5139282777789e-05
-1.96616233469633e-05
-1.76712776957006e-05
-9.82503277964847e-06
-1.92310911832231e-06
1.56634539275793e-07
-7.85844969125054e-06
-1.40544107648157e-05
-2.01271749594545e-05
-1.54377292913908e-05
-1.27535447584827e-05
-6.33240337467576e-06
-1.48508910132114e-05
-1.16201852073701e-05
-1.32751910960341e-05
-1.0274772128808e-05
-1.23898942597245e-05
-1.11113464892319e-05
-2.22594972115963e-05
-5.39745221925856e-06
-4.53495295881677e-06
-9.58761749287239e-06
-2.69208620110641e-05
-2.05728516439395e-05
-5.61887887858302e-06
-1.27758869853364e-05
-3.18063825144312e-06
-2.07321473053934e-05
-2.48230546967807e-05
-2.08451724110351e-05
-1.54460807892253e-05
-3.16963517819812e-05
-3.15129736151757e-05
-1.45427767693131e-05
1.1773556846994e-06
-1.23780266031476e-05
-6.71362256148608e-06
-2.00318210788379e-05
-2.70893681772744e-05
-3.78280934659394e-06
-2.51382368760284e-05
-1.93443688545618e-05
-1.92002836061472e-05
-2.53136265771962e-05
-2.90621963713726e-05
-1.27514966749743e-05
-2.07208343390786e-05
-1.37135959009258e-05
-3.53040361741128e-05
-3.78108257443258e-06
-5.78093023128073e-06
-2.06177533125585e-05
-1.84685990215506e-05
-1.51947646589478e-05
-2.1130656080153e-05
-1.42057572408599e-05
-3.74275912803926e-05
-2.2481228492811e-05
-2.21117499994988e-05
-2.64561232092318e-05
-2.00491449661087e-05
-1.6111335267294e-05
-1.78745310690462e-05
-2.59186909202191e-05
-1.01829452785366e-05
-1.6680487237801e-05
-1.70209190777274e-05
1.26844081035526e-05
-2.86532911776152e-05
-1.73186800371426e-05
-1.98509157533542e-05
-2.51695739979874e-05
-1.53145142212146e-05
-2.34741291707091e-05
-5.05882061449504e-06
-4.1757112460687e-06
-7.88600567468868e-06
-1.8368237550755e-05
-2.34992015082192e-05
-2.07563749971526e-05
-1.94575606587098e-05
-1.45133588907819e-05
-2.55036760572729e-05
-1.98958652243766e-05
-3.99877446454662e-06
-1.22686467180299e-05
-2.27501911360784e-05
-1.56958994022499e-05
-2.66732902551584e-05
-9.01695153726796e-07
-1.16419869424721e-05
-4.47957248935978e-06
-2.18266140549331e-05
-3.21195583966147e-06
-1.97031607651707e-05
-1.7199717033223e-05
-7.47099199849681e-06
-2.47512299280481e-05
-1.72019136950046e-05
-2.23237719656432e-05
-8.02394087032005e-06
-1.47283342617114e-05
-1.23447806773115e-05
-1.92069362909405e-05
-1.50441784401827e-05
-8.69849427913318e-06
-1.80148441618841e-05
-6.78233332242922e-06
-4.51627303465107e-06
-7.20562839922499e-06
-1.42454177030105e-05
-1.47287233170692e-05
-1.25926738714215e-05
-5.89191339880428e-06
-3.87605005558523e-06
-2.05901130725688e-05
-2.36186433840904e-05
-3.79438167005944e-05
-1.82942561245791e-05
-1.07965337343823e-05
-1.56152554375763e-05
-1.38416695648697e-05
-1.44513712643526e-05
-1.40234823879943e-05
-1.68560742781829e-06
-1.02809329102857e-05
-1.24428412243631e-05
1.89624207476095e-06
-1.25672984620065e-05
-2.1851776781457e-05
-1.77777931949198e-05
-4.5303577504892e-06
-2.44203717088176e-05
-6.88131191444917e-06
-1.3266226793644e-05
-1.04053086483739e-05
-8.31427334433705e-06
-8.96393148217317e-06
-1.77251437320198e-05
-3.36110746405482e-05
-9.25132347350951e-06
-9.13207537119586e-06
-6.8796887806246e-06
-1.38353917023068e-05
-9.36394331874427e-06
7.5261028963049e-08
-1.63267793165533e-05
-2.20253748718096e-05
-2.6666204378454e-05
-2.1275079146026e-05
-1.88715184257718e-05
-2.66371373765265e-05
-1.05103011838933e-05
-5.61147727357555e-06
-8.18668824462668e-06
-5.80814508293479e-06
-1.74611667096448e-05
-1.05508632698112e-05
-1.64523437663619e-05
-2.11098352688677e-05
-4.6837224432859e-06
-1.91950473184561e-05
-1.76186203195978e-05
-1.6846518264447e-05
-1.89592172547296e-05
-1.30437024027066e-05
-1.71338815051141e-05
-1.49384113317488e-05
-1.37673404207533e-05
-2.07904302725015e-05
-1.7508628295499e-05
-6.27267481328682e-06
-8.20289758632946e-06
2.91687227852021e-07
-1.13126344942572e-05
-1.27119968959262e-05
-5.93706006453676e-06
-7.13484448465465e-06
-1.46362221252052e-05
-1.22558995876661e-05
-1.48092877752143e-05
-1.33414199504757e-05
-1.45876871282533e-05
-1.32417475760922e-05
-1.60271113159269e-05
-1.94841921241885e-05
-1.48129550487442e-05
3.27563718886613e-06
-1.46311212144833e-06
-1.70295002831294e-05
-6.71871442568423e-06
-8.41882393928935e-06
-1.35742061443694e-05
-1.95308216019758e-05
-1.49581178587318e-05
-3.32138791866793e-05
-1.93910586183318e-05
-1.85802246257636e-05
-7.31520199305956e-06
-1.23970434694464e-05
-1.89373717835395e-05
-8.81268440928397e-06
-3.62427527204599e-05
-1.57689848679093e-05
-1.84794732630691e-05
-2.45641806743145e-06
-2.54735192133558e-05
-2.2023200150991e-05
-1.39589331322901e-05
-1.77901353888509e-05
-2.06990124163089e-05
-2.39267020633557e-05
-1.4658698950128e-05
1.98589780470283e-06
-3.51363432401891e-05
-1.63105784873456e-06
-2.59242159145097e-06
-1.67234814645948e-05
-1.39259354928516e-05
-2.53510308019845e-05
-2.25533237433026e-05
-1.15143777155847e-05
-1.14339870442431e-05
-1.55412122022954e-05
-2.6503641908178e-05
-7.11199318481032e-06
-7.26668707289115e-06
-2.95125727837979e-05
-6.44656552337601e-06
-1.81719546902012e-05
3.77135680491144e-07
-1.46430047467061e-05
-6.77367368996256e-06
-2.05995307373991e-05
-6.30670773001202e-06
-1.16644280002092e-05
-2.28399390023664e-05
-2.1286124834998e-05
-1.01206134785278e-05
-1.57715499293254e-05
-1.58718397197768e-05
-1.14387843352049e-05
-5.61870484157647e-06
-8.25535091189492e-06
-2.88490968484791e-06
-1.20880151576938e-05
-5.22466802897141e-06
-2.20158220287414e-05
-7.65849977689983e-06
-2.30022263211247e-05
-1.00655042743124e-05
-1.90032455816803e-05
-2.29333413197335e-05
-1.74576572679023e-05
-1.8428133709729e-05
-2.53088535506001e-05
-2.33677374615295e-06
-2.68144622686741e-05
-3.0122273888453e-05
6.24354388538475e-07
-1.50272895302152e-05
8.1227397146735e-06
-2.12382477240758e-05
-1.53949465837924e-05
-4.57060711295835e-06
-3.47355389656373e-06
-1.31590774080299e-05
-2.81743123166567e-05
-1.43547287624263e-05
-2.02799787728788e-05
-1.35290980572029e-05
-1.2173711105685e-05
-2.93879769614587e-05
-1.33445418328956e-05
-1.2089928991606e-05
1.52411345553622e-06
-2.06678860288786e-05
-2.81262949656218e-05
-1.67742401111351e-05
-2.02091543372576e-05
-1.17497249734912e-05
-1.4968715247184e-05
-3.95833072882865e-06
-1.73795482338647e-06
6.96940408189455e-06
-1.92566534102343e-05
-1.91078215602396e-06
-1.40647920579484e-05
-1.33031979815907e-05
-2.10990408614715e-05
-2.286842460948e-05
-1.08436558973465e-06
-1.17149848670021e-05
-1.10785341911519e-05
-9.49211460477544e-06
-3.37898000401533e-07
-1.24304236654169e-05
-5.64409273620777e-06
1.28600901644961e-06
-1.08214164307643e-05
-6.88333477389326e-06
-2.12144544194332e-05
-7.57851731023104e-06
-9.0494099716517e-06
-2.45864338804739e-05
-1.89462375663234e-05
-6.41238720465036e-06
-1.7302546928326e-05
-2.62935994920633e-05
-2.00971876071411e-05
-8.0010787603188e-06
-1.5505425718032e-05
-1.86905496039235e-05
-1.85088136456506e-06
1.12424143657213e-06
-2.37653120098314e-05
-1.80581920283249e-05
-3.5260464600993e-05
-2.51328592809725e-05
-1.81691342149173e-05
-1.33461196779227e-05
-1.32260390373155e-05
8.94831033031157e-06
-2.85306678833986e-05
-1.686303103075e-05
-1.41411837545773e-05
-2.32104989737379e-05
-1.52383851933063e-05
-1.69697237203749e-05
-3.30544464923245e-06
-2.16282367989368e-05
-2.80887626622124e-05
-2.33094628139084e-05
-1.81501149560567e-06
-2.35407293936499e-05
-2.59601689204498e-05
-3.54567975234177e-05
-1.90841259715841e-05
-1.35810922393011e-05
-1.34735293952867e-05
-2.36566338282107e-05
-1.49511251783821e-05
-3.11077023978513e-05
-7.24678479750947e-06
-1.04743656010263e-05
-1.18344485023738e-05
-1.84798144597357e-05
-1.85639890594145e-05
1.03847886130262e-05
-1.31613331506389e-05
-1.71676674380207e-05
-3.27925343727653e-07
-8.36246608540103e-06
-5.01089137699773e-06
-1.95732197644418e-05
8.76182760705946e-07
-4.59127417987161e-06
-2.18798790260173e-05
-3.23258682624157e-05
-1.57380394301469e-05
-1.3827906783042e-05
1.05298890339868e-05
-2.32184986295839e-05
-1.8883809250288e-05
-2.03404665925556e-05
-2.69617626293125e-05
-1.87801362077697e-05
-1.09590691911784e-05
-4.89357578332941e-06
-2.75508470060196e-05
-2.92884233761445e-05
-3.12600507038123e-05
-8.84763579678507e-06
-1.49447693924863e-05
-2.07827618190548e-05
-2.0811357857132e-05
-3.4356135847874e-05
-6.64964685288391e-06
-1.44427154707722e-05
-5.92933278030505e-07
-8.91979668516944e-06
-5.75113403706051e-06
-1.12747030106948e-05
-1.79185234705478e-05
-2.52257312233253e-05
-2.52327119679625e-05
-2.09658306129265e-06
-1.92534914293155e-05
-1.26341673769138e-05
-1.80269605599368e-05
-1.91432960412725e-05
-2.77108610535575e-05
-2.22890962953398e-05
-2.39343739571826e-05
-1.57114712664969e-05
-1.61866736187535e-05
-2.23385575312245e-05
-1.23707513597358e-05
-4.30614011196435e-06
-2.91814358307652e-05
-1.57309147086621e-06
-1.55186151147438e-05
-3.03802427637822e-05
-1.64415393166178e-05
-1.45937409859297e-05
-2.97253086615641e-05
-2.01205455611818e-05
-1.93854054510099e-05
-3.76384557670461e-05
-2.16239455675262e-05
-3.90959753570508e-05
-2.29686773402718e-05
-1.36101567823726e-05
-1.92476737229974e-05
-2.63399384553328e-05
-1.92625674361839e-05
-1.68776650955195e-05
-3.17535286448508e-06
-1.19750645193715e-05
-2.70192520237523e-06
-1.92081864066693e-05
-2.95603437728663e-05
-7.02920822130903e-06
-9.61015505027852e-06
-8.94383388965942e-07
-2.21582697629836e-05
-2.97216498099199e-05
-8.57791024266703e-06
-1.5179556069761e-05
1.61132214252742e-07
-1.32826239694453e-05
1.20807501374119e-05
-3.64013736444423e-06
-1.84686719918618e-05
-8.58190312151631e-06
-1.46503521723992e-05
-1.28753411547775e-05
-2.67788937172058e-05
-3.35929980271428e-05
-2.1299069802604e-05
-1.90323852758989e-05
8.76578947347783e-07
-1.04180177392917e-05
-1.44753782979161e-05
-2.77853995355402e-05
-1.57832098670244e-05
-1.3596414116788e-05
-2.35514264460797e-05
-2.11559202192137e-05
-1.46065998701391e-05
2.09013879649517e-06
-7.58840413641719e-06
-3.01731973803442e-05
-9.78095981676205e-06
-1.18995191551804e-05
-8.85147947383448e-06
-1.34214879765902e-05
-1.98980805149746e-05
-1.53063089923728e-05
-1.61735799826952e-05
-1.92808458264245e-05
-1.82661948069e-05
-3.59817453305673e-05
-1.47434588447313e-05
-2.2676737658748e-05
-8.87021146490499e-06
-6.65446680331274e-06
-2.29547975767327e-05
-7.13606376641364e-06
-1.55939209613339e-05
-1.84846306929867e-05
-1.59159897035933e-05
-7.09075841682868e-06
-1.03358690694551e-05
-2.12741862255655e-05
2.04518381358353e-07
-2.61433174891494e-05
-1.66350912016051e-05
-3.07559832683515e-05
-9.97204875888105e-06
-2.14306036623288e-05
-2.78656658354961e-05
-1.07725793746448e-05
-8.39617674188005e-06
-6.81525819019696e-06
-1.297395813791e-05
-2.73944313832817e-05
-1.64286866062283e-05
-2.68860737207947e-05
-6.10924210462099e-06
-2.16202398391263e-06
-9.13401305697708e-06
-1.12511253731452e-05
-3.07909439118769e-05
-1.66935819041574e-05
-1.63720207862941e-05
-1.79126654393053e-05
-1.82930724126636e-05
-8.64562412777825e-07
-2.11602397404965e-05
-2.01687595248437e-05
-7.03286499043513e-06
-8.90628618145415e-06
-5.66868751292111e-06
-3.32770428425236e-05
-4.9788098789606e-06
-1.99700795632715e-05
-8.98620210767833e-06
-1.33331761337135e-05
-9.34555620332593e-06
-1.82013530658258e-05
-8.76536857198899e-06
-1.19520873431301e-07
-1.28177200741188e-05
-1.50550541340366e-05
-2.49694874222269e-05
-2.29189531775704e-05
-9.9471894281372e-06
-1.76926119378805e-05
-3.57140687843522e-05
-2.89005441653701e-05
-1.87327415368649e-05
-1.58961312138001e-05
-2.29593643637027e-05
-1.73466656014448e-06
-2.31150893355426e-05
-2.0655348692793e-05
-3.31509611934533e-05
-3.2717423862575e-06
-2.32938464130803e-05
-1.89037008451995e-05
-1.74242745436448e-05
-5.18360882457431e-06
-3.1777642520902e-06
-2.37294370192097e-05
-9.38347520757867e-06
-9.97111628194095e-06
-1.0878762752837e-05
-1.60877981592661e-05
-3.04348943006747e-05
-6.06975538340505e-06
-3.2807249551748e-05
-1.30540136562157e-05
-3.48558035687043e-05
4.93623522510401e-06
-1.33307593791252e-05
-3.31738479834994e-05
-1.88415511944316e-05
-1.29568260139995e-05
-1.60601686715201e-05
-1.67553356449047e-05
-8.30992801554385e-06
-8.80363241914982e-06
-8.27714255617067e-06
-4.08463892178809e-06
-3.61031872577823e-05
-1.53890404691239e-05
-1.81385375125439e-06
-1.23354803535951e-05
-1.13715251435983e-05
-2.90511500458781e-05
-1.12993831720276e-06
-3.39803588964116e-06
-2.24873348618756e-05
-2.33852154143002e-05
-6.30349840528735e-06
3.87928263992879e-06
-2.07538140934452e-05
-2.05548014675505e-05
-2.21462027166639e-05
-1.60531020206377e-05
-1.92105914619043e-05
-2.17660563018576e-05
-8.613771198593e-06
-7.07693319328495e-06
-1.32738581162504e-05
-5.7635229436275e-06
-1.31908326501897e-05
-2.44498119344992e-07
-1.52118163509253e-05
-8.78560372571497e-06
-8.83467977578319e-06
-1.12114389080205e-05
-2.13780412371652e-05
-6.85692044299063e-06
-3.31009997612906e-06
-8.52924522270544e-06
-1.0332968826514e-05
-1.28824070380223e-05
3.79730108307738e-06
-6.46294005184869e-06
-7.25236513702034e-06
-2.30241090667994e-05
-1.95707267871655e-05
-1.19317989858009e-05
-2.10192297462422e-05
-2.66973344900808e-05
-2.10721925501005e-05
-1.94491066204932e-05
-4.46745921941686e-06
-7.26415081090109e-06
-1.44633871875012e-05
-8.93561520374944e-06
-1.08685232226837e-05
-2.44280021957429e-05
-1.46393680064395e-05
-2.7266799830459e-05
-5.9087952457203e-06
-2.27774176551004e-05
-3.03671890536879e-06
-3.36865753545746e-06
-1.24757813719041e-05
-3.11350330805491e-05
-6.74262950577821e-06
-3.01910277227309e-05
-1.50616271082923e-05
-8.18781141784789e-06
-4.2133332849048e-06
-1.65374796240207e-05
-1.1784928310162e-05
-4.0732117051955e-06
-1.37598460003764e-05
-2.02646218242963e-05
-8.06780985475771e-06
-8.39416970843503e-06
-2.0702729111777e-05
-2.19422184779478e-05
-1.30269229642933e-05
3.80213983596673e-06
-1.23972301103694e-05
-1.40158599456302e-05
-3.0556506422807e-06
-6.40879647531789e-06
-1.99957765454971e-05
4.91793143928642e-06
-1.74981932475488e-05
-2.27697364097069e-05
-2.29526202361644e-05
-7.63471698990132e-06
-6.92952894739917e-06
-2.08433340173065e-05
-1.15144985727316e-05
-1.45202970325542e-05
-6.84637058348912e-06
-1.63147270431384e-05
8.74313168298614e-06
-1.24599293212402e-05
-8.0398762409518e-06
-9.15856357208643e-06
-1.9509918749236e-05
-9.88536970376907e-06
-2.99753377747725e-05
-1.95761170881352e-05
-1.4445802926443e-05
-1.04070528266271e-05
-7.19134611198667e-06
-2.75056970169795e-06
-2.27107599211427e-05
-1.88279374051726e-05
3.74182956048362e-06
-2.30786193465141e-05
-3.490700648542e-05
-1.15427709731482e-05
-5.59369736507422e-06
-1.37369035346859e-05
-1.88108484757887e-05
-5.9005404833326e-06
-2.24269604408377e-05
-2.23001954298581e-05
-1.82878726329226e-05
-1.04168239746686e-05
-2.76505471781537e-05
-1.22723777615349e-05
-6.65342963625322e-06
-1.23753701061767e-05
-3.17835315850796e-05
-9.20207525824454e-06
-1.34512558741213e-05
-9.46957067448285e-06
-2.11557176786229e-05
-2.48374224317327e-05
-1.02754030583997e-05
-1.15863197288696e-05
-8.36708018454278e-06
-2.04009342884529e-05
-2.24271500341085e-05
-1.10337766494418e-05
-1.84599582807264e-05
-2.35806959943612e-05
-1.04881512487465e-05
4.28082151229969e-06
-2.33682994102286e-05
-1.58618342219365e-05
-1.75677365267299e-05
-8.85794796817979e-06
-2.14959561051279e-05
-2.09962334261356e-05
-4.38122927287957e-06
-1.56286449758719e-05
-9.09930079706509e-06
5.19204867606049e-06
5.96099218640646e-06
-1.31052841595731e-05
-3.13745765454027e-05
2.75439722970838e-06
-2.99447112267103e-05
-1.17269411125862e-05
-1.28940605530606e-05
-1.48529802776002e-05
-1.85368263409706e-05
-2.29305713447993e-05
-7.84755067276407e-06
-1.13000841605024e-05
-1.39422244501656e-05
-1.87430978166166e-06
-2.8029327149865e-05
-1.58732888866364e-05
2.90031272079221e-08
-1.38574838671698e-05
-1.75483908921968e-05
-1.5956874412998e-05
-1.19407749009822e-05
-1.57468121873876e-05
-6.35246658752267e-06
-2.35584135599231e-05
3.67835247334776e-06
-2.59378771550892e-05
-9.87957416731023e-06
-2.81501527714468e-05
-2.23212686073294e-05
-1.92597124113366e-05
-9.46914230674131e-06
-1.93005522893791e-05
-1.90892396104176e-05
6.92477960019924e-06
-2.16296676996306e-05
-2.38351897799479e-05
-1.00168144702048e-05
-1.44823902970278e-05
-7.93452146205385e-06
-1.85700831458185e-05
-9.24777989729053e-06
-4.20225271100415e-06
1.70764032722655e-07
-2.39669436831603e-05
-8.00702845845198e-06
-4.42579362819853e-06
5.87096890904726e-07
-1.88067954428812e-05
-9.08710034695853e-06
-1.85654069436114e-05
2.93065147116553e-06
-1.96617481183584e-05
-2.93301110542291e-06
-1.24119422884154e-05
-1.25912066433523e-05
-1.72990979212728e-05
-1.26639137124513e-05
3.66296395271973e-06
-1.02897005343719e-05
-1.44858737241177e-05
-3.59605253403821e-05
-2.97785230468449e-05
-2.51622462003857e-05
-1.53993797431076e-05
-2.46578216042941e-05
-2.55974638842849e-05
-1.37965547854258e-05
-1.22184963507057e-05
-2.50108725370023e-05
-2.07064782831627e-05
-1.31908853924461e-05
-1.27176191358062e-06
-2.27276791564821e-05
-1.26913295270879e-05
-3.4204279702971e-05
-3.54854431946868e-05
-9.55255818946291e-06
-6.13917260241325e-06
-2.00810631981715e-05
-2.18654948633757e-05
-1.49370737902018e-05
-1.73441577120788e-05
3.48933767673775e-06
-6.11138404146804e-06
-1.87247297226995e-05
-2.90938665309367e-05
-1.1042735014602e-06
-3.15244235008148e-06
-2.65446957147133e-05
-2.44052645638511e-05
-1.09094209314114e-05
-1.74917434198006e-05
-2.40194071461319e-05
-1.9048634162899e-05
-3.51241616450147e-05
-2.7513639940172e-05
-1.39891006817426e-05
-7.53501871746918e-06
-1.92823344677431e-06
-4.39253993314061e-06
5.70085269270443e-06
-1.16220042060052e-05
-9.49615535447464e-06
-1.70817415293907e-05
-2.23568762061166e-05
-1.02184762850334e-05
-1.04008112582498e-05
-1.40528990421197e-05
-2.12342077419584e-05
-1.98425166874424e-06
-1.74990137373404e-05
-1.77866826461154e-05
-1.17606888844787e-05
-1.55243832144668e-05
-1.86447332332217e-05
-2.30015173527294e-05
-2.58689482754078e-06
-2.03405370486734e-05
-2.49024793789224e-05
-4.80195772958143e-06
-1.46648795922231e-05
-2.08584229825852e-05
-1.19390928540949e-05
-2.24272212849613e-05
-1.30015664225696e-06
-4.23590902271088e-06
-1.18604461603565e-05
-1.57190214889287e-05
-5.03276888530875e-06
-2.13479859976357e-05
-2.30952231444672e-05
-1.76302193464663e-05
-1.18780666476841e-05
-7.80341482964559e-06
-2.39507062669394e-05
-1.73833568566031e-05
-6.88610878565304e-06
-2.38732292952548e-05
-2.28935953319349e-05
-2.60856148654635e-05
-3.99938060602439e-06
-2.79048531378867e-05
-2.0576077448005e-05
8.9883844823912e-07
-8.33355709833212e-06
-1.38378201136925e-05
-7.6907650069305e-06
-7.99256806063275e-06
-7.47250329199775e-07
-2.10383399333116e-05
-7.64144140713041e-06
-3.33690805644796e-05
-7.45813664361053e-06
-1.52891230738556e-05
-4.0247947560098e-06
-1.6704571883667e-05
-1.63821246124175e-05
-4.51376974844083e-06
-2.34910366239182e-05
-2.45756256693043e-05
-1.77393771022556e-05
-2.02735802782229e-05
-1.6024182922137e-05
-1.92349636944382e-05
-2.23889879916809e-05
-1.93884900502767e-05
-1.81028082153064e-05
-1.14991521358991e-05
-5.16832113662726e-06
-1.87414738713976e-05
-6.71461914839062e-06
-1.28567200586041e-05
1.0324585390891e-05
-1.4490076644999e-05
-1.47418869113388e-06
-2.12470655768127e-05
-3.73949746143903e-06
-1.57087354569468e-05
-6.26786116687284e-06
6.77527474954101e-06
3.55270523497968e-06
-1.00291318314076e-05
-2.24065133419787e-05
-2.09529869817932e-05
-1.19537437171086e-05
-7.82369054553629e-06
-9.48600697805701e-06
5.5952223667071e-06
-1.13017491015683e-05
-1.71128440399626e-05
-1.46580076199183e-05
-2.63115487531001e-05
-1.89202621444094e-05
-6.48361263271799e-06
-1.10907401056131e-06
-4.0944326124213e-06
-1.55282565953276e-05
-2.29468738792506e-05
-2.76307765430883e-05
-3.5815450742728e-06
-1.97557916367592e-05
3.76522426195108e-06
-1.34287468098528e-05
-1.43999792871177e-05
-2.52254329216153e-05
-2.58358383334982e-05
-1.75342940545864e-05
1.46974859513772e-06
-2.89190031801995e-05
-1.06869818819605e-05
7.83782588094552e-06
-2.98672048157162e-05
-2.24544147611519e-05
-1.96756348080961e-05
-9.42296942890116e-06
-9.25718393277681e-06
-2.6593213305131e-05
-2.29295967290276e-05
-1.2816625073354e-05
-1.26383957740479e-05
-3.60705365108538e-05
-2.41212552514467e-05
-5.25959504083715e-06
-2.36505635133506e-05
-4.17715309756249e-06
-1.19187697466224e-05
-1.65754008634224e-05
-1.62105485952499e-05
-1.60450538172036e-05
-1.60482195276715e-05
-1.47922096986611e-05
-8.11941800159629e-06
-1.26080215915378e-05
-3.31227555704632e-05
-2.38705310140989e-05
-9.26417252128966e-06
-9.58129158533309e-06
-1.2494639089994e-05
-1.77621465841354e-05
-8.4099110907372e-06
-7.8973240584096e-06
-1.10815522343127e-05
-2.09002360110637e-05
-1.78118748562498e-05
-1.96603042920702e-05
-1.24165714262005e-05
-1.57855971816076e-05
-2.35970141258003e-05
-1.2657832016212e-05
-3.39860081900186e-06
-2.68480725881666e-05
-1.2609349743744e-05
-1.10950299203238e-05
-6.40271781246862e-06
-1.78854488218713e-05
-2.09567079812272e-05
-3.03623204914059e-05
-2.68374621531821e-05
-1.9908595299687e-05
-3.23635106661898e-05
-1.78921474255379e-06
-1.24550691046e-05
-7.38682187715064e-06
-7.38906391734386e-06
-2.23648112959057e-05
-2.00773225950228e-05
-2.29090510938087e-05
-1.99711881505616e-05
-1.25022410277118e-05
-1.64846167120058e-05
-1.75127741239562e-05
-1.95257892716649e-05
-2.68854676377059e-05
-2.18544741493116e-05
-1.74279857022282e-05
-1.27650257408048e-05
-2.20389696220088e-05
-1.6575349080978e-05
-2.6629271942204e-05
-1.20383621133942e-05
-7.08458610144357e-06
-1.54468124857458e-05
1.67039996632528e-06
-2.50877633481923e-06
-1.7985178645322e-06
-4.48738055582839e-06
-2.22764955782025e-05
-2.29340918526042e-05
-1.40439877545116e-05
-3.44279102392071e-05
-1.70169638027191e-05
-5.11199925007564e-06
-1.37036973574484e-05
-2.82698737282417e-05
-9.26034724250216e-06
-2.20966546686234e-05
-1.26030319499185e-05
-1.33864435075132e-05
-2.57465727625908e-05
-1.81134482388422e-06
-2.05025560428477e-05
-4.71707824288844e-06
-8.71095465599557e-06
-1.87404639429928e-05
-1.8826168973466e-05
-2.81984105191375e-05
-7.59846051300915e-06
-8.75246901279784e-06
-9.16896817079894e-06
-2.36754552756812e-05
-5.48688501461581e-06
-8.9146614847065e-06
-1.330837169648e-05
-2.99259079046401e-05
-3.42256378545387e-06
-2.07711122571155e-05
-2.44631147050987e-05
-1.69414412940318e-05
-1.95074269704164e-05
-1.34351591281884e-05
-1.31119524416278e-05
-2.6769594301229e-05
-1.36881511098449e-06
-1.27261431643699e-05
-4.94471859240174e-06
8.2146863183683e-06
-2.91517456519742e-05
-3.27219735533911e-05
-1.79180686559216e-05
-1.92939641474296e-05
-2.08582143360506e-05
-1.27071731687126e-05
-5.60580711151383e-06
-2.99621836815009e-05
-4.34421292369939e-05
-3.14369542618535e-05
-1.04633339438461e-05
-9.66306766918987e-06
-8.62697291007428e-06
-1.47815682524077e-05
-2.52382618687164e-05
-2.352191780438e-05
-1.41571326397744e-05
-2.78715603771557e-07
-4.04237993448549e-05
-9.08496983345785e-06
9.562687712438e-06
-1.43387106452028e-05
-2.36867393496369e-05
-1.44427168743552e-05
-1.99709461478928e-05
-1.52236439733616e-05
-1.94232766211919e-05
-2.54275665861361e-05
-2.20979196392538e-05
-2.59638904721009e-05
-2.64016913492885e-05
-1.61466282574384e-05
-1.59973231833489e-05
-1.75506398253475e-05
-1.68460744352206e-05
-6.52219282497914e-06
-1.1913417068801e-06
-8.80733582162621e-06
-1.78578000687602e-05
-1.28933209236148e-05
-4.3118786467809e-06
-7.86998692693465e-06
-1.21787148249575e-05
-9.86861761651078e-06
-1.14037158091208e-05
-1.77357822519416e-05
-3.05083338617382e-05
-6.2620213363638e-06
-1.25559862416713e-05
-1.44291088083566e-05
-1.90083951135001e-05
-8.44826402437659e-06
-9.16237013457275e-06
-1.88004350185961e-05
-4.00417383316173e-05
-7.2549424423028e-06
-1.36737751289512e-05
-7.33157037387295e-06
-1.46366334883855e-05
-1.59140051601429e-05
-8.9108558068593e-06
2.18498699529094e-06
-1.65442443120001e-05
-2.88660128417981e-05
-1.42152953442448e-05
-1.54604971321664e-05
-1.98130802725893e-05
6.27245239148372e-06
-1.49242142301896e-05
-1.3612155205774e-05
1.31564440820689e-06
-9.87998549883159e-06
-1.14764364232177e-05
-2.25779346353669e-05
-8.00495763297596e-06
-1.62284240105928e-05
-1.76321628217735e-05
-1.5998067612511e-05
-2.80227501429867e-05
-7.99919120358869e-06
-2.00771314772384e-05
-2.07833341081249e-05
-1.16109823765199e-05
-1.80152812994054e-05
-2.61092558979144e-05
-1.58442338852779e-05
-1.26418192112294e-05
-3.15272342458375e-05
-2.29101839765027e-06
-1.62134278820846e-05
7.63647343070025e-07
-2.36086206647011e-05
-1.20667611930031e-05
-3.20608966023177e-06
-1.02304801226396e-05
-1.53293606899318e-05
-2.73554349014523e-05
-1.10931266554584e-05
1.86935095514519e-06
-2.82051141765878e-05
-2.46581052154091e-05
1.28557087777117e-05
-4.18975171503745e-06
-2.27881290759284e-05
-5.95794776206374e-06
-6.46431690799768e-06
-7.36688394859157e-06
-2.34441831923573e-05
-1.27586606029323e-05
-3.99016449987835e-06
-2.28061880528916e-05
-1.15867265413648e-05
-3.79405167065105e-06
-2.96767827693431e-05
-1.06421310221674e-05
-1.3817206388728e-05
-2.43543102251357e-05
-1.42453918082124e-05
-2.36141603647911e-05
-1.89071079529735e-05
-4.86523993388345e-06
-2.10520905840841e-05
-2.63007174768369e-05
-6.37448748288295e-06
-1.18950744902866e-05
-9.36981085019137e-06
-1.96099726534672e-05
-2.23075320555095e-05
-1.87606769909988e-05
-8.67197836789002e-06
-1.04764452533065e-05
-9.40557461883706e-06
-1.69111704729354e-05
-2.35975791157052e-05
-7.63069316545745e-06
-1.1515192791546e-05
-1.74265332310166e-05
-4.51065122420093e-06
-2.20318413418968e-05
-1.85507207241618e-05
-6.76961759618419e-07
-8.35955536102892e-06
-8.77166444318199e-06
-1.89727268072578e-05
-1.92090507891999e-05
-1.31304047031625e-05
-6.62302467824506e-06
-1.19403877451528e-05
-2.38725305432175e-05
-2.45183866005314e-05
-7.21569731125931e-06
-1.85905102367577e-05
-1.79430908085639e-05
-7.73975321635455e-06
-1.63233056108156e-05
-3.27223450003443e-05
-1.67617169417061e-05
-1.00851163789555e-05
-1.23726075706438e-05
-1.31762646407529e-05
-1.32313062875722e-05
-6.50884747020735e-06
-2.69190134908514e-05
-2.65523891196371e-05
-2.79160559898926e-05
-1.68378598409476e-05
-1.29484976369664e-05
-1.37230088066945e-05
-2.52507197066749e-05
-1.15526209603952e-05
-1.49134724121854e-05
-1.07071467271429e-05
8.10356753449251e-06
3.33885818566077e-06
-2.68248657165717e-05
-1.55847361049737e-05
-7.93103507474356e-06
-1.34831492756296e-05
2.12671318053932e-06
-1.26641487660147e-05
6.95229444187191e-06
2.2749605994887e-06
-2.38720893253237e-05
-1.1366781391197e-05
-2.5780808280673e-05
-1.83638105805676e-05
-2.27551867838881e-05
-1.61741986751876e-05
-2.08002049032777e-05
-1.61326744740183e-05
-2.09469000202945e-05
-1.30898314127927e-05
-1.05037109871983e-05
-1.53646703061309e-05
-1.80204651134028e-05
-1.87578777426409e-05
-2.88054992370607e-05
-2.08882548822797e-05
-8.0827208264603e-06
-1.93409049442999e-05
-2.12409960537543e-05
-8.69349429196092e-06
-1.79600339050457e-05
-1.10581339642936e-05
6.0511099457387e-06
-4.73916759345741e-06
-1.21962612760974e-05
-1.54397128243261e-05
-1.75223301926937e-05
-1.52099780901984e-05
-1.56772076088978e-05
-2.82858646747542e-05
-2.26270900298576e-05
-1.88610965008112e-05
-2.72783702013627e-05
-2.07913547025913e-05
-1.57582507376681e-05
-3.11276565319153e-05
-9.39833398734335e-06
-6.32218935897354e-06
-6.8005166660761e-06
-1.36806378017227e-06
-2.58711385584674e-05
3.47987356051845e-06
-1.48891911672225e-05
-2.02369240948328e-05
-1.02320570638027e-05
-2.62866293651497e-05
-7.2237953166501e-06
4.75607980162471e-06
-1.71951588703645e-05
-8.2755438880792e-06
-2.35926925310535e-05
5.10816768946351e-07
-2.89281859265407e-05
-4.31456127622459e-05
-1.53372102942624e-05
-3.36439674674052e-06
-3.1295628843501e-05
-1.48426292785686e-05
-2.60695707783677e-05
-2.72256923618625e-05
-9.27443509055015e-06
-1.28713375373785e-05
-1.39364284683955e-05
-1.8520311670277e-05
-1.56859601214981e-05
-2.27427469135631e-05
-4.18030410617607e-05
7.69451379370832e-06
5.91489266048087e-06
-2.5492642056006e-05
-1.57156366573334e-05
-1.37903983018861e-05
-1.99103138335206e-05
-2.83811299521197e-05
-9.3299475631557e-06
-5.60227955349893e-06
-1.74955748131615e-05
-2.04350013200966e-05
-1.83037805185418e-05
-6.76109893899216e-06
-1.82514403830495e-05
-1.4418918417904e-05
-1.29430427846712e-05
-3.69176573210912e-06
-1.21652163252022e-05
-1.43417279589523e-05
-1.33698444161591e-05
5.27468191167247e-06
-1.15090198506315e-05
-1.59365483618016e-05
-1.55925747842822e-05
-1.72444518406538e-05
-1.2045193094079e-05
-1.1745856344008e-05
-2.25847438428425e-05
-5.38427060244638e-06
-3.95042431749962e-05
-2.62936706296097e-05
-9.49144049993177e-06
-2.87121139765198e-05
-2.65740164100856e-05
-1.32182627626444e-05
-1.56254918282341e-05
-1.53344891448221e-05
-2.74655534340715e-06
-1.1486264857108e-05
-3.90540606874361e-06
-1.38803162085067e-05
-1.12726508641567e-05
1.62197902110456e-06
-3.4567420985e-06
-1.70424410921458e-05
-4.93654208072608e-06
-2.10743797111319e-05
-1.39078711602528e-05
-1.19477159038133e-05
-2.51305433201655e-05
-2.20140771590796e-05
-9.97054300897723e-06
-2.51338065340367e-05
-2.16920812639913e-05
-1.79246020905528e-05
-2.83018283400427e-05
6.08853189232753e-06
-1.02042710783381e-05
-2.96785742440905e-05
-1.3495014196589e-05
2.24015193623032e-06
-3.39627641539504e-05
-1.10271040868998e-05
-2.08472451667622e-05
-2.46867627080423e-05
-9.01570017736192e-06
-1.17995424692704e-05
-3.62481029843315e-06
-2.72711256782033e-06
-8.36947303035783e-06
-7.23844902079004e-06
-2.32868565996067e-05
-6.56006959541684e-06
-6.65968617721992e-06
-4.47050558341862e-06
1.03914376726907e-05
2.64695568561674e-06
-3.73804470262162e-06
-1.88154635165707e-05
-1.40697560292677e-05
-1.95052794961175e-05
-8.36879704088293e-06
-9.96720882889219e-06
-1.80540839560889e-05
-2.51328778071798e-05
-1.67704669973202e-05
-1.58723937446946e-05
-8.44710274340309e-06
-2.62118995563973e-05
-1.62455834690349e-05
-2.48827539921818e-05
-1.53228082645848e-05
-1.22898263891017e-05
-8.27482090028841e-06
-8.13035638153078e-06
-2.37236762918574e-05
-5.3615860364965e-06
-1.14121621689571e-05
-1.38225754559611e-05
-1.69936566245665e-05
-1.41885516512025e-05
-1.27327189334752e-05
-2.98338930201537e-06
-1.14085888626146e-05
-1.85219592923886e-05
4.27800223431706e-07
-8.1729557195786e-06
-1.38997174532391e-05
-1.63096149773439e-05
-1.91107375883588e-05
-2.16707283921756e-05
-1.31822157192195e-05
-1.97306704602181e-05
-7.45670631637573e-06
-2.9056324173358e-05
-1.86999901298668e-05
-1.64442802700659e-05
-2.58128155171655e-05
-2.39422618212972e-05
-3.5519680157426e-05
-1.17683711368424e-05
-1.49139043420742e-05
-2.65835508596876e-05
-2.15817761165296e-05
-2.37881053340174e-05
-1.4565024118901e-05
-2.35630736162474e-05
-1.25768871731001e-05
-3.01962514327891e-05
2.97870266837481e-06
-1.83465496424737e-05
-1.08210760382442e-05
-2.97084421419729e-05
-1.23205330977276e-05
-1.60875337614297e-05
9.73777048906398e-06
-1.36725040090121e-05
-1.61529324021804e-05
-3.08701281311127e-05
-9.72356990947848e-06
-1.09504215118881e-05
-7.01873344691727e-06
-2.08328867374735e-05
-2.05435646240306e-05
-2.9732016510673e-05
-2.15891881036956e-06
-3.20272192447729e-06
-2.11269232535134e-05
-1.74736839527307e-05
-1.99001666078635e-05
-1.48699160051389e-05
4.30902087674575e-06
-9.68849714503386e-06
-1.80363360120001e-05
-2.15849869210698e-05
-2.7198566858761e-05
-1.48597189421309e-05
-1.01480123505801e-05
-1.51602130478734e-05
-1.98450702648219e-05
-2.06078949643875e-05
-1.44048344962746e-05
-2.40938205376594e-05
-2.22715170832847e-05
-2.05273757187302e-05
-2.32246919235749e-05
-2.41236006355118e-05
-4.47262367563484e-07
-1.33900244994697e-05
2.14423149533362e-06
-1.68151722070389e-05
-3.66405460898205e-05
-1.78788325425323e-05
-7.00245553232022e-06
-1.9519434929045e-05
-2.18188393758664e-05
-9.0249362537289e-06
-1.70720354522805e-05
-4.37933281308035e-06
-1.4893605656376e-05
-1.43826720894683e-05
-6.87383320874078e-06
-7.57785079855669e-06
-2.73886208836796e-05
-2.04896621611232e-05
-1.54410469877201e-05
-2.91945623595209e-05
-1.76751678098115e-05
-1.847437159155e-05
-1.45263978966497e-05
-3.51020875140482e-05
-2.61943486749996e-05
-3.01195873582006e-05
-1.99162260321655e-05
-2.32160760090463e-05
-5.75401520844662e-06
-2.33658364172321e-05
1.17138014676717e-06
-1.91349835207247e-05
-4.89604317825119e-06
-9.78579430144062e-06
-2.23481443821514e-05
-9.36558742711333e-06
-1.345986911921e-05
-1.01504054314519e-05
-2.05588639856403e-05
-3.91240583459665e-05
-8.56026622628625e-06
-2.76105914409706e-05
-1.81955579590226e-05
-2.41687508947085e-05
-1.55557643755903e-05
-1.54985696815899e-05
-2.27111711820396e-05
-2.1750475889421e-05
3.57677746039802e-06
-9.31190558646674e-06
-3.50794505984023e-06
-5.23550374767335e-06
-4.82558197331465e-06
-4.33147018617708e-05
-1.70405373248868e-05
-1.84445454066446e-05
-8.63734813446127e-06
-5.64712105651851e-06
-2.14790895312353e-05
-1.3863173505971e-05
-2.89097917324546e-05
-9.49674621035211e-06
-1.71587745828174e-05
-1.0818948906627e-05
-2.35116436857544e-05
-2.98186142884009e-05
-2.14926431457034e-05
4.02154257016712e-06
-8.31425366345299e-06
-3.04677458899882e-06
-1.23709614047456e-05
-9.49601215199601e-07
-2.02494048961417e-05
-2.54648571411238e-05
-2.32804871329665e-05
1.09837742997116e-06
-2.12988118947826e-05
-1.91046824034694e-05
-6.24246808221148e-06
-1.26250101660391e-05
-1.40865005536755e-05
-2.45532415656419e-05
-6.51061431396329e-06
-2.39289009998029e-05
-2.02322399323487e-05
-2.27566411427196e-05
-1.45038223030236e-05
-1.75872227981675e-05
-1.36421361804625e-05
-4.36717053122882e-06
-8.52614599016787e-06
-1.01835133359371e-05
-1.64625930978714e-05
-9.88674998104963e-06
-1.6634901181681e-05
-2.48952837906078e-05
-1.23406992605697e-05
-1.85484840018365e-05
-2.91004497787694e-05
-2.26155987852652e-05
3.10506542367751e-06
4.01376863404397e-06
-1.2512117297608e-05
-1.79465737990686e-05
-6.77391056404119e-06
-1.45842920469646e-05
-1.52160936473686e-05
-2.11898043895088e-05
-2.3067023780591e-06
-1.15274782373394e-05
-1.68605877970541e-05
-1.21160627389503e-05
-2.22593513626152e-05
-2.25426479103386e-05
1.78394813268566e-06
-6.93798501803716e-06
-1.48513978851339e-05
-1.3961974942906e-05
-1.63054074122914e-05
-2.22213684633822e-05
-1.5368383592812e-05
-3.85668463542694e-05
-1.6400306063565e-05
-3.20302022531758e-06
-3.30892310651849e-05
6.85029173490186e-07
-7.55592695611602e-06
-7.66416748299917e-06
-6.8441738738234e-06
-3.76686080882609e-05
-3.48282518695157e-05
1.13745969344771e-05
-1.00799848902034e-06
-1.14871433078692e-05
-1.22233541701278e-05
-7.76452995749733e-07
-2.89776001632382e-05
-6.44785421957491e-06
-8.646012792725e-06
-2.57574272143818e-05
-1.30701943117615e-05
-1.43804042342108e-05
-2.56306775196511e-05
-8.92697143412707e-06
-5.29766256073375e-06
-2.0041147054236e-05
-1.72118189337962e-05
-1.1801537197869e-05
-1.77160890616869e-05
-9.49158185864993e-06
1.42819501855324e-06
-2.22639247449196e-05
-5.05675048036009e-06
-1.30082892163667e-05
-1.79539227444867e-05
-3.17905850167478e-05
-2.79784077971554e-05
-1.77417847495489e-05
-1.38130105097103e-05
-1.1370289612813e-05
-2.18978849077069e-05
-1.49220539533406e-05
-7.06447378193889e-06
-4.70731512458398e-06
-8.7828724423404e-06
1.4996664985185e-06
-2.44410727208418e-05
-8.98557606931136e-07
-3.35929975318295e-05
-3.22928801146072e-05
-3.66873503493882e-05
-1.11252882876817e-05
-2.71429469445168e-05
-1.83668424142969e-05
-6.9478164964791e-06
-4.33803783283928e-06
-1.3637187580574e-06
-1.85658792745737e-05
-2.04503884046997e-05
-7.73160322048699e-06
-2.17956251201752e-05
-2.65464577885239e-05
-6.32018076724462e-07
-1.18019933440808e-05
-2.46920245814667e-05
-2.20086359465847e-05
-1.79197297689351e-05
-2.42915726539177e-05
-6.42777912910787e-06
-1.74776320621726e-05
-8.05264442109832e-06
-1.39686273047291e-05
-2.6812682455855e-05
-2.07142422691728e-05
-2.21036400333752e-05
-4.79774807212989e-06
-5.6484283041717e-06
-1.01345373969234e-05
-1.82766238282668e-05
-1.32719395936552e-05
-8.41609935009243e-06
-2.0877861132642e-05
-1.9476445380645e-05
-2.22317986971011e-05
-1.39915927780513e-05
-2.87728464204675e-05
-1.89653304539426e-05
-2.19073650101297e-05
-1.54234452023271e-05
-1.90972873244837e-05
7.90533506426102e-06
-3.10678634152832e-06
-1.1546617842498e-05
-1.65295310864012e-05
-1.19802183408065e-05
-1.49054930711417e-05
-1.10448544203649e-05
-1.30532368607405e-05
-1.06718835847907e-05
-8.58347832420243e-06
-1.12157636646815e-06
-2.34643172169797e-06
2.24422670150561e-06
-3.72191972503826e-06
1.41827048480122e-06
-2.57291883044268e-05
-1.02395243843258e-05
-2.17764171499483e-05
-2.37534967872871e-05
-1.98740960633937e-05
-2.19924758652579e-05
-1.63929552454881e-05
-9.44653694876736e-06
-2.11439660487769e-05
-2.08599577853163e-05
-1.04392361918595e-05
-1.69524434399078e-05
-4.10978752218276e-05
-2.5231401446802e-05
-1.25679365391816e-06
-6.03440101508491e-06
-1.9520287767701e-05
-9.55474224554035e-06
6.08053492579625e-07
-1.91858628716199e-05
-4.11030200883478e-06
-1.30846398306296e-05
-1.70475217840594e-05
-1.72049807350298e-05
-6.62270846690128e-06
-2.02539270103697e-05
-7.29432915631474e-06
-1.47317197264974e-05
-1.71712767606102e-05
-1.86601490902637e-05
-1.17022958103427e-05
-1.47218422747817e-05
-2.34595949188628e-05
-1.9403793090579e-05
-5.03613713765189e-06
-2.95793978965933e-06
-9.46073141901314e-06
-2.3733068981454e-05
-8.63099194531467e-06
-1.30937128132768e-05
-1.99693221815898e-05
-2.61139042621126e-05
-2.53056517379563e-05
-4.92943167181158e-06
-1.21048892415423e-05
-1.08224553401925e-05
-1.307949765847e-05
-7.94355746016355e-06
-3.09863952978577e-05
-2.5047938322434e-05
-1.26537819020795e-05
9.2119252807819e-07
-6.1991417895951e-06
-1.13547719782555e-05
4.78395619237468e-06
-1.6476047347009e-05
-1.66524942347424e-05
-8.9766439737302e-06
-2.17005747956589e-05
-9.83869847034767e-06
-1.61403635806359e-05
-6.90659331429681e-06
-1.18259974305385e-05
-1.11936020874015e-05
-4.43095378023094e-06
-1.30605448260985e-05
-1.02826782515546e-06
-7.76438167470677e-06
-1.6944032955552e-05
-6.68217980180668e-06
-1.15964218928363e-05
-2.03665043683606e-05
-3.14552318483e-05
-1.14954514769377e-05
-3.9622672706729e-06
-1.46172856671211e-05
-3.39679369772011e-05
-9.72443935173777e-06
-1.04922567743899e-05
-5.65109158334173e-06
-1.71645057715515e-05
-1.10902266256998e-05
-1.14416304459735e-05
-2.60457867757294e-05
-1.76263089232726e-05
-8.01956469948022e-06
-1.47419494819738e-05
-2.89173465998072e-06
-9.61454344227296e-06
-3.02386683496194e-05
-1.02986020977548e-05
-2.17167569293569e-05
-9.87419668229907e-06
-2.36905002441785e-05
-4.5946011505333e-06
-2.23165520389783e-06
-1.0395589689216e-05
-2.91310869000806e-05
-2.08247557958269e-05
-1.54926255606614e-05
-1.69367821950907e-05
-2.27552917143215e-05
-9.85790024020278e-06
-1.00036601235748e-05
-1.43414790223785e-05
-4.797487484013e-07
-1.46795541537668e-05
-7.95705024934639e-06
-2.26868874481329e-05
-1.0983056995756e-05
-2.21576677898493e-05
-1.45444284164619e-05
-5.92708840982136e-06
-1.6544486061956e-05
-2.03331323930435e-05
6.77613544094495e-06
-5.56098670183334e-06
-2.16740302569897e-05
-1.89129495311296e-05
-4.04271942373128e-06
-9.33120492846757e-06
-1.49891215350635e-05
-1.89148615496013e-05
-2.35788687893487e-05
-2.1476254630677e-05
-1.58006369342489e-05
-1.93957370675101e-05
2.05107809085929e-06
-6.7450615341015e-06
-1.10862609365075e-05
-2.244285048744e-06
-1.92297470269435e-05
-1.51927114473928e-05
-1.38864333474716e-05
-5.03760370475867e-06
-1.80057666436027e-05
-1.30812050807171e-05
4.13301306258055e-06
-5.25459167605738e-06
7.96145313293246e-06
-1.87956327095308e-05
-2.72556243422438e-06
-2.9636893968653e-05
-2.19403917941672e-05
-1.97022751572535e-05
-2.15789531363344e-05
-2.73837754486168e-05
-1.20181954159429e-05
-1.75198635377125e-05
-1.14108482731529e-05
-1.73090751673069e-05
-2.02955815134035e-05
-9.63806064614149e-06
-1.83608069063651e-05
-1.80325057220314e-05
-2.98215628677205e-05
-7.79840461132525e-06
-7.40811879054127e-06
-1.1517759039125e-05
-1.80607872777938e-05
-1.48165367786577e-05
-1.33665482264167e-05
-3.27506564382467e-05
-1.75463337931649e-05
-1.2922294474044e-06
-1.17030681024693e-05
-1.67988917602143e-05
-3.96003060229379e-05
-2.30445841100619e-05
-1.25453289402692e-05
-2.77975934254803e-06
-6.13169770809888e-06
-8.39670088009243e-07
-1.43451841915683e-05
-1.87792279474904e-05
-5.63497957142312e-06
-1.13676068705999e-05
-3.48286524978672e-05
-1.4007488033563e-05
-2.13285958716674e-05
-1.66188269472169e-05
-3.35153033416921e-06
7.92920537626613e-07
-1.45856493316603e-05
-2.04513541405284e-05
-1.16600188463204e-05
-5.55975078181631e-06
-2.90814225030664e-05
-1.70984319149739e-05
-1.56557558178829e-05
-1.13455036722856e-05
-3.09930470477999e-05
-1.76979397439036e-05
-1.70817084758171e-05
-1.58476359225873e-05
-2.32143368858984e-05
-4.49444843380482e-06
3.42990422599553e-06
-2.58053906198684e-05
7.88411817330461e-07
-1.03032542447972e-05
-1.73977305040152e-05
-1.68921460708274e-05
-4.10836698564198e-06
-9.84463207617842e-06
2.42878802418183e-07
-1.46357945386957e-05
-1.28804022330843e-05
-1.87201189917675e-05
-6.98420385564926e-06
-7.96219021642996e-06
-2.07165791010964e-05
-2.68137694352956e-05
-1.04350810324019e-05
-1.91308539959961e-05
-1.97643835191884e-05
-4.77746184059312e-06
-1.69931191672999e-05
-8.47750661580272e-06
-1.51875646515042e-05
3.40404311751789e-07
-1.66858849810002e-05
-2.62352551206887e-06
-6.58845766190583e-06
-4.51478852100047e-06
-2.94958195574563e-05
-1.10500922290955e-05
-1.04337727947446e-05
-4.71697207806804e-06
-5.51578426140227e-06
3.2439004918095e-06
-2.09714936049755e-05
-1.20007805795557e-05
-1.01781609106242e-05
-2.40951762490045e-05
-2.1640639284608e-05
-2.11632658346425e-05
-1.58921401424815e-05
-1.47123621524845e-05
-1.61126155995898e-05
-1.25674799128385e-05
-5.20940274398549e-06
-2.18184075706098e-05
-2.00201104726922e-05
-1.55018094045027e-05
-1.08038617855692e-05
-6.74443350321765e-06
-1.82509476571682e-05
-1.48515170372347e-05
-2.47844588746957e-05
-1.70409423445559e-05
-1.34509328085611e-06
-6.14192347336093e-06
-2.05793557456495e-05
-2.28233129679218e-05
-1.69401635905158e-05
-7.22314260443223e-06
-8.98319782657103e-07
-7.41401797168883e-06
-2.49609531409119e-05
-4.23137939591895e-05
-9.50845587609648e-06
-1.99299885268859e-05
-2.49768953399641e-05
-1.87515322844363e-05
-2.62942031583809e-05
-9.05495856227714e-06
-2.35094939490316e-05
-7.28698339595187e-06
-1.84758028978202e-05
-2.72589988628932e-05
-1.40795854748288e-05
-3.07587133675398e-06
-1.26459511592428e-05
-1.23479687056538e-05
-4.04250032981728e-06
-1.33479643823627e-05
-2.54270088597397e-05
1.10908057371877e-05
-1.53046951936652e-05
-4.07844131795037e-06
-1.81518407100863e-05
-1.2845964965589e-05
-2.350831777773e-05
-8.10342423328949e-07
3.47957287464525e-06
-5.21273937995253e-06
-2.89292111607876e-05
-1.44431844090333e-05
-1.26881767235022e-05
-1.80937848837217e-05
3.27748552186026e-06
-1.88531782326694e-05
9.28303279775862e-06
-1.85632896634571e-05
-1.27887706655769e-05
-1.92219665452473e-05
-1.39714823634433e-05
-6.87370619789453e-06
-1.79735272541688e-05
-1.47603066459653e-05
9.08272899908621e-07
-6.81720218611622e-06
-3.45147947477389e-05
-2.81029160486903e-06
-1.74896341400531e-05
-1.7130034307853e-05
4.14410925417655e-07
-2.15152949481569e-05
-5.21806593360675e-06
-1.2681499542614e-05
-1.95526284776728e-05
-9.21993570581625e-07
-2.75217662207266e-05
-3.32676234376175e-05
-1.28534589082433e-05
-2.05869520073108e-05
-1.52775967224952e-05
-2.42073851597496e-05
-9.42555125722266e-06
-2.43214477192651e-05
-2.56604427855872e-05
-2.28398659586715e-05
-3.81803140533749e-05
-1.79249277248725e-05
-1.37042908857742e-05
-6.84885692028066e-06
-1.56614946737498e-05
-2.70221289378981e-05
-1.43950704998797e-05
-1.10389409863669e-05
-2.22638650046331e-05
-5.90411978987128e-06
-1.7750539087387e-05
-2.37489379133854e-07
-1.97180831466207e-05
-4.43950547480103e-05
-6.80922036641421e-06
-7.26987780443553e-06
-4.07741850472738e-05
-2.25696900858604e-05
-1.17071565574348e-05
-2.21229764681212e-05
-2.59092017214161e-05
-2.66651968099663e-05
-3.08336921241718e-05
-2.07829093234396e-05
-9.53040518038087e-06
-3.72514833212227e-05
-8.96398324412545e-06
-1.5950613239822e-05
-2.38305625206033e-05
-2.66006476589336e-05
-1.8112955961657e-05
-2.48117201527208e-05
-2.06589676106203e-05
-6.10714491025702e-06
-1.01301341957765e-05
-1.40066399367148e-05
-6.17554791247762e-06
-1.85395569558704e-05
-2.84144896604278e-05
-2.42198417121168e-05
-2.13158587685236e-05
-2.11061571147363e-05
-2.00313306594899e-05
-3.36373936734764e-05
-2.22143789433523e-05
-1.69079310613621e-05
-2.85657996069694e-05
-1.5435894106447e-05
-1.45155483385963e-05
-1.46147010876857e-05
6.61363585893685e-06
-7.49960677169016e-06
-2.39040265167148e-05
-1.71951882286557e-05
-4.14265811870494e-06
-1.86748143649205e-05
-1.66467239983215e-06
-1.03070405410019e-05
6.44685100041496e-06
-1.45774861923078e-05
4.48878878752857e-07
-3.52963921921154e-06
-2.36560720396648e-05
-1.56178034924e-05
-1.27454411078962e-05
-1.71921371361861e-05
-1.88873524483208e-05
-1.99555028814265e-05
-2.42381337861151e-05
-1.65884374563542e-05
-1.60153005674294e-05
-2.41982813099313e-05
-1.32290232684249e-05
-2.05914744296826e-05
-1.48353097351452e-05
-1.47469944018478e-05
-1.90075025892171e-05
-1.59178839384175e-05
-1.41415325946276e-05
-4.97272656692207e-06
-1.90244141694909e-05
-1.47374854582338e-05
-1.65438751801196e-05
-8.77945179869686e-06
-7.7528690742889e-06
-1.15002690695859e-05
-1.01390239352923e-05
-1.49152241190543e-05
-1.85904044923802e-05
-1.27587195860376e-05
-1.05191991824603e-05
-1.55726178506974e-05
-2.73764472373389e-05
-7.67845757055086e-07
-1.13925224292344e-05
-2.76756687433238e-05
-2.25870644111811e-05
-1.63766903696697e-05
-7.72372444483688e-06
-1.6010487493699e-05
-1.41714871547055e-05
-6.96534294673281e-06
-2.35234828337787e-05
-1.95037406376878e-05
-2.04269360632873e-05
-1.30719192500537e-05
-7.53372195913929e-06
-6.83401360965417e-06
-2.02430075861574e-05
-1.85527053442485e-05
-7.34416606728121e-06
-1.64890351311941e-05
-3.78161734547813e-05
-4.92062640616123e-06
-1.92142608807972e-05
-1.12111794578307e-05
-6.17400603557363e-06
-2.75046610501776e-05
-1.39988611979313e-05
8.17938865106096e-06
-5.70601279691307e-06
-2.25152994905693e-05
-1.91647946842358e-05
-1.21754536260427e-05
-5.77296215657359e-06
-1.12950063909276e-05
-1.24488922609751e-05
-1.84446876389117e-05
-2.24075954251158e-05
-2.35720190268485e-06
-2.01926112758611e-05
-5.6556827119019e-06
-1.49603757953459e-05
-7.95772333924449e-06
-1.32569544329821e-05
-1.15235638924412e-05
-3.00302428468696e-05
-6.28606178721487e-06
-2.21417333495005e-05
-1.9642426397124e-05
-3.46654556281894e-06
-1.17001212898461e-05
-2.64860347982766e-05
-1.20384927346796e-05
-3.01785270354036e-05
1.54398985581851e-07
-2.51387527468887e-05
-1.2310188971563e-05
1.00111628994384e-05
-1.19478206890332e-05
-3.10192846886874e-05
-1.99616852369203e-05
-1.89012663884785e-05
-1.76963611596017e-05
-1.4323528603353e-05
9.05238359039277e-07
-6.75357262422769e-06
-1.59356857487038e-05
-2.04659783020361e-05
-2.21440845590472e-05
-1.53938088596768e-05
-8.26666856681635e-06
-1.61646934706466e-05
-1.59146919796769e-05
-1.47827789270261e-05
-7.59102745865653e-06
-1.48216502796422e-05
-5.77609609410026e-06
-3.23910937559184e-05
-1.76166601552573e-05
-1.40133014534747e-05
-9.37513136372365e-06
6.8518411456054e-07
-1.85121040610153e-05
-5.32662330105814e-06
-1.14885117264942e-05
-1.38078148008546e-05
-2.70641036868463e-05
8.59848682419636e-06
-5.39136772721789e-06
-2.20481715198489e-05
-2.77521611801269e-05
-1.30805471203622e-05
-9.96386203313664e-06
-1.72980584229956e-05
-2.18704063910839e-06
-1.17103500552065e-05
-1.8523619081002e-05
-8.62586783581134e-07
-9.81259900330688e-06
-1.64887416606161e-06
-2.40531881332559e-05
-1.21881504031216e-05
-2.91134740116602e-05
-7.33516222916835e-06
-2.27329394392164e-05
-9.74286584681407e-06
-1.99466913732295e-05
-1.2292911041693e-05
-1.03635582628254e-05
-1.12346466448949e-05
-2.94056577921148e-05
-1.06474796353139e-05
-1.39444952329487e-05
6.56403659971043e-07
-1.75304242391372e-05
-1.75418151291432e-05
-1.43929257032902e-05
-1.15618114344358e-05
-2.99183973448604e-05
-2.22059460999069e-05
-1.53059195190183e-05
-2.30964450750694e-05
2.21078488030532e-07
-2.58353323418703e-05
-6.51329178735501e-06
-1.21680774033741e-05
-1.3853486602222e-05
-1.03617767024833e-05
-1.21957893439754e-06
-8.10435319225542e-06
-1.97368490034143e-05
-3.33371177438066e-06
-1.51356062055662e-05
4.2591990940785e-06
-1.57067784252568e-05
-1.89365846692622e-05
-2.26100207393055e-05
-2.07840860234165e-05
-3.20534477631595e-05
-4.82548921843156e-06
-7.66649192447587e-06
-1.8694486921246e-05
7.36505703267861e-06
-4.67485338430607e-06
-1.26831080012266e-05
5.2873292287489e-08
-1.63998133355806e-05
-2.74960752641558e-05
-1.3126433759837e-05
-2.08836660711012e-05
-5.02019596277358e-06
-1.63375955055004e-05
-1.17149519688528e-06
-6.63877401873054e-06
-2.52097094633589e-05
-1.36352197168056e-06
-2.20248927437606e-05
-2.36734809787559e-05
-1.69383578994787e-05
-7.90225900951669e-06
-2.08220320724581e-05
-1.53695168531255e-05
-2.32789827403088e-05
-2.55470597797754e-05
-1.48374486115276e-05
-2.65570542513098e-05
-1.64604297265431e-05
-1.05240742229244e-05
-2.33305942195688e-05
-1.35522589719306e-05
-1.81264065053087e-05
-1.35395264885398e-05
-2.75091002422088e-05
-1.90685432907985e-05
-1.12041965620372e-06
-1.84234058762999e-06
-2.24721455754331e-05
1.1814784794701e-06
-1.41348484379329e-05
-7.64857596185788e-06
-1.41418595057271e-05
-6.89844595461209e-06
-1.55415683629762e-05
-2.6807722027606e-05
-1.14347929129766e-05
-1.93451874707839e-05
-1.71631859099794e-05
-1.26679766709396e-05
-1.80928990913188e-05
3.76750982452473e-06
-2.56422077611615e-05
-2.43511724194916e-05
-2.07074269195346e-05
-1.75061839931106e-05
-2.61108413937845e-05
-3.76577940007756e-06
-9.44521451284458e-06
-9.81679518153664e-06
-1.04376515952346e-05
-9.93576235728143e-06
-2.03151806725756e-05
-1.95462097038119e-05
-9.89036088183831e-06
-1.47127888385282e-05
-1.79746776660336e-05
-2.05629838818553e-05
-1.47389037451637e-05
-3.92469876396675e-06
-2.59301443522329e-05
-1.00194087080229e-05
-1.70117917551562e-05
-1.83402446132015e-05
-1.30107571219514e-05
-3.63079096300204e-06
-5.5757985735388e-06
-2.41900983482013e-05
-1.29576094111845e-05
-2.69676404178313e-05
-1.08531009208852e-05
-3.26928755495107e-05
-8.78013436113303e-06
-5.75333028385186e-06
-2.07393651087443e-05
-3.05833102494805e-05
3.22485790587209e-06
-1.83558176641058e-05
-2.77219205696668e-05
-4.27584729646511e-06
-1.01097126626204e-05
-1.51983111538642e-05
-1.54882812745871e-05
-1.06485775262046e-05
-1.93273071669964e-05
-1.28410454324928e-05
-2.00586271255095e-05
-1.21980179356381e-05
-2.44642205324233e-05
-3.52315854784152e-06
-2.00428721488669e-05
-1.11820059150724e-05
-1.75477573364899e-05
-4.45591654874795e-07
-7.91112774928097e-06
-2.14227141354889e-06
-1.06473401241268e-05
-3.13616134477528e-06
-1.19116861303774e-05
-1.00825413719846e-05
-2.21303573185851e-05
-4.73188739983935e-06
-5.49629470848476e-06
-2.61061173574121e-05
-1.03031089858756e-05
-1.76548813036004e-05
-1.25201944470057e-05
-1.40025673199672e-05
-6.12126773904571e-06
-1.36736201099552e-05
-1.7029231032169e-05
-1.66022617262735e-05
-1.28601108403907e-05
-1.0379966656228e-05
-1.08485480608707e-05
-2.08976456640461e-05
-6.85619619962786e-06
-2.17232001659898e-05
-9.99501891599841e-06
2.99662185385584e-06
-2.14629301403775e-05
-1.27391877148726e-05
-3.38368635129994e-06
-1.98544298741557e-05
-2.76332813958527e-05
-9.05138529545927e-06
-1.79232620359244e-05
-1.87328572088382e-05
-2.03679153720373e-05
-3.78482501136799e-06
-2.88843571450081e-05
-1.15959903426296e-05
-8.46812704902025e-06
-6.51126850362548e-07
-9.32916152362185e-06
-1.76246450696664e-05
-1.71214522556831e-05
-1.45813271628011e-05
-6.06328200359301e-06
-1.27619906933528e-05
-2.72985628833246e-05
-1.678783848899e-05
1.15416949872416e-05
-3.37015047647505e-05
-1.97305738765388e-05
-1.47939437339686e-05
-3.83164190062932e-06
-1.58488621001549e-05
-1.97998680268659e-05
7.90820502978256e-06
-1.04352112125511e-05
-3.31156837444357e-05
-7.01304276282961e-06
-8.31156916600735e-06
-5.76926854767044e-06
-1.78271061008135e-05
-1.86365978132233e-05
-2.3025228483187e-05
-2.6153951952626e-05
-2.42278312148489e-05
-9.62953082538579e-06
-1.8031491052071e-05
-1.64599613194309e-05
-2.39245607093076e-05
-7.36053217602761e-06
-1.78038514693554e-05
-1.05141061041279e-05
-1.53877600465243e-05
-2.36750352134798e-06
-2.46094369906637e-05
-1.17379195155252e-05
-1.80860425333646e-05
-2.17451276596675e-06
-1.26183759921846e-05
-1.81640814740571e-05
-9.59601397485675e-06
5.21428619557137e-06
-1.22289020119368e-05
-1.37969897447039e-05
-1.29123850404709e-05
-1.59747247024615e-05
-3.51099040561965e-05
-1.34040633701124e-05
-8.71708968933041e-06
-1.15466511636752e-05
-1.71029832165007e-05
-1.73894851375358e-05
-2.63699296599183e-05
-3.38791180310145e-05
-3.57955908265164e-05
-1.87255375890532e-05
-8.38118625035229e-06
-1.70299214744484e-05
-1.8043045896506e-05
-1.67598798242674e-05
-2.06056475028346e-05
-2.58228252351935e-05
3.86195883303909e-06
-2.79266293424828e-05
-1.22738749403916e-05
-2.8043215850623e-05
-1.34004582419812e-05
7.17342259497021e-07
-7.32297626123977e-06
-7.45769409451408e-06
-5.43659724205637e-06
-2.38737010826264e-05
-1.48044785938932e-07
-2.11489384137207e-05
-1.93283582216613e-05
-1.33917709771882e-05
-3.07020446166961e-05
-2.61619604718001e-05
-7.36891247872082e-06
2.16997651812732e-06
-2.67818594405054e-05
-1.88622314605942e-05
-1.95366643797684e-05
-5.08789729974766e-06
-1.94663062679475e-05
-1.70572800367452e-05
-1.71980848228651e-05
-1.3189969462254e-05
-2.01862164591894e-05
-1.09969434928006e-05
-1.69713908646145e-05
-1.35666388363321e-05
-1.98759140505228e-05
-2.97905004763149e-05
-2.65393727547062e-05
-6.52781136904396e-06
-4.58990388941311e-06
-1.39612866392662e-05
-1.35410622482494e-06
-1.93287526008964e-05
-1.05769019790935e-05
-2.8454552548141e-05
-1.70838231361577e-05
-1.94280200786868e-05
-2.83677538083599e-05
-4.24135220948692e-05
-2.90179236674824e-05
-1.92664922257091e-05
-2.7444899959451e-05
-1.6726569425699e-05
3.6582223416073e-08
-1.87506138944427e-05
-2.3019467811803e-05
-1.75243554056277e-05
-1.68720758204302e-05
-3.27328021427296e-06
-2.16934895114066e-05
-2.12896992536648e-05
-1.3779603834198e-05
-5.91661295750731e-06
-1.56391888810076e-05
-2.11640775856548e-05
-9.92624974677324e-06
-1.70427848773237e-05
-1.49106810143069e-05
-3.49463203903997e-06
9.37592438630613e-06
-6.41538653059681e-06
-8.50277451994824e-06
-2.18998084098577e-05
-2.12249851020206e-05
-1.52062676431579e-05
-2.42046257857755e-05
-8.27647537375902e-06
-1.73487891981138e-05
-1.4706493517618e-05
-9.98362476373129e-06
-2.26643204814104e-05
-1.8630801056977e-05
-1.23110219347844e-05
-1.2496314386717e-05
-9.87852115055747e-06
-1.52440776012823e-05
-2.1106733133532e-05
-7.35397474200591e-06
-2.53374692975633e-05
-2.39787931316324e-05
-1.63541383021553e-06
-1.98850081508624e-05
-1.48006491521438e-05
-3.48973727376449e-05
-1.7295859071045e-05
-2.68342928546324e-05
-5.85320068144675e-06
-3.34988583397841e-05
-3.12910740999565e-05
-3.05729476338321e-05
-3.00382933670815e-05
-1.39022597076932e-05
-1.07170464239242e-05
-8.78450253610746e-06
-2.20574893583491e-05
-9.00605700220135e-06
-2.48553417100573e-05
-1.0432262331329e-05
-1.26814012839379e-05
-9.4238806820684e-06
3.60548375390625e-06
-1.22002680229451e-05
-2.64796210125904e-05
-2.23777664282794e-05
-1.99450790814752e-05
-2.39486034864923e-05
-1.38627555861454e-05
-1.01938073224554e-05
-1.47267217383214e-05
-2.88852316268122e-06
-1.13147352185838e-05
-1.81006429568343e-05
-1.14147059141869e-05
-1.06292173932959e-05
-2.8686275729845e-05
-1.91713680556969e-05
-1.01521562392599e-05
-1.19400664343392e-05
-7.47660191995895e-06
-1.1145981713015e-05
-1.24702177891543e-05
-1.05315224429015e-05
-1.88929580041523e-05
-2.37361079375794e-05
-5.3653765683672e-06
-2.31550721651316e-05
-1.81355078204717e-05
-2.79564250363152e-05
-8.34581795300269e-06
-2.17850860693103e-05
-2.91314752045842e-05
-6.21483414232605e-06
6.99202787310305e-07
-2.43120531801865e-05
-2.41890523432016e-05
-7.82207235699524e-06
-1.00833330525291e-05
-4.26418634115865e-06
-1.34594704860933e-05
2.523685430831e-06
-2.33443547761504e-05
-1.22736703937679e-05
-5.94191314915491e-06
-9.59291976344777e-06
-1.49974563982736e-05
-1.4534161943005e-05
-3.14326896364601e-05
-1.72430923347467e-05
-1.98691470547873e-05
-1.64255094794048e-05
-1.38130036746211e-05
-1.96577328730049e-05
-2.21296588023149e-05
-2.52638980052855e-05
-2.4019203212568e-05
-1.720241390251e-05
-1.8906220105102e-05
-7.67223037861913e-06
-1.74867186382883e-05
-1.19824829106621e-05
-1.68313261939909e-05
-1.5205294149185e-05
-9.09424966355861e-06
-2.76141285050726e-05
-2.36392764267759e-05
-1.33758654423369e-05
-2.86418966681386e-05
-5.69945456193107e-06
-1.07373472399885e-05
-1.90209621930301e-05
-6.86926250296142e-06
-1.03224577858429e-05
-1.58509050022234e-05
-5.31422405285077e-06
-1.49588257111607e-05
-1.37979333332418e-05
1.21471073812106e-05
-1.32891562177802e-05
-8.58004127834835e-06
-5.9467558871237e-06
-2.75198961211725e-05
-1.87141303122169e-05
-9.7050232731737e-06
-3.97850813399096e-06
-1.09833395501327e-05
-8.80875533883447e-06
-2.55283599367404e-05
-3.10258026401858e-06
-1.45058553614991e-05
-1.683833551713e-05
-8.84003561748305e-06
-8.89835182551386e-06
-3.14075787879042e-05
-2.67100716244394e-06
-1.2670073463785e-05
-1.13256013911054e-05
-1.38386083054315e-05
-1.65746029880624e-05
-2.7457071148423e-05
-1.48056142077784e-05
-1.83999593561353e-05
-3.42601742491415e-06
-1.56324978028011e-05
3.45715986785009e-06
-3.43700387233277e-06
-1.25635301235105e-05
-2.08612905615637e-05
-1.16483943850587e-05
-1.75784416489374e-05
-2.3842773457881e-05
-9.07411045038475e-06
-2.08565705782103e-05
-2.89615538083544e-05
-1.0986265757347e-05
-1.38316190491753e-05
-1.96836425449595e-05
-2.83444367861717e-05
-5.50387693838835e-07
-2.951106245376e-05
-1.04796582304313e-05
-6.48082217262557e-06
-1.66384530805813e-05
-1.20395123075886e-05
-1.07102830570878e-05
-3.47470467009445e-05
-1.62762933005665e-05
-1.30777896800825e-05
-3.89222266519541e-06
-1.78358486747023e-06
-1.53865543996642e-05
3.18302413581863e-06
-2.07505025299945e-05
-2.31863230534399e-05
-1.41877533055898e-05
-2.50832076157902e-05
-3.41417225178383e-06
-1.79445842197915e-05
-6.21456377929969e-06
-2.05643327080638e-05
-1.84501133726926e-05
-1.62519649824069e-05
-1.91938440308743e-05
-2.39103098333077e-05
-2.03317943821759e-06
-3.24803266441322e-05
-2.8618495589736e-05
-1.68681157725531e-05
-3.51220331940787e-05
-2.23161958249798e-05
-1.33138876444655e-05
-1.01544920632071e-05
-3.75727363867504e-06
-6.49348698534141e-06
-1.16788512431162e-05
-9.81845733634879e-06
-9.81938251457527e-06
-2.36037398787971e-05
-1.0694658851479e-05
-1.66771657520237e-05
-1.30982348105649e-05
-1.74886247596916e-05
-2.37982085363482e-05
-3.8161181063562e-06
-1.07989816381826e-05
-2.03045187809412e-05
-8.24889281143633e-06
-2.35477864834985e-06
-5.52686365725665e-06
-1.37651882860504e-05
-2.38344390207598e-05
-1.86667395173197e-05
-1.60104329007331e-05
-3.30520157219387e-05
-1.6728466110034e-05
-2.52605693454363e-05
-2.03679522836946e-05
-1.09514879451197e-05
-8.29124211368153e-06
-1.99094720139915e-06
-1.74917959077541e-05
-1.72936678321478e-05
-1.30211692303012e-05
-6.9664598585962e-06
-4.09887249037472e-05
-2.60889293870421e-05
-1.21519831890158e-05
-2.19099605151792e-05
-2.28443371308571e-05
-1.1971528084252e-05
-1.60026824280018e-05
-1.42342042203212e-05
-2.63261827270238e-05
-1.77403049815379e-05
-1.39057743512432e-05
-2.70511383036357e-06
-2.21217792614446e-05
-8.36710222551504e-06
-2.02695713730433e-05
-2.49020263605488e-05
-1.34572333173355e-05
-3.54635856925383e-05
-3.71631301044261e-05
-3.34874933962494e-05
-2.87640807663391e-05
-1.34603194093642e-06
-1.29522124152415e-05
-2.43940208865371e-05
-2.78254949347949e-05
-1.30173376988045e-05
-1.98398478516737e-05
-2.9127079315768e-05
-1.98087047692971e-05
-2.29970868413116e-05
-2.15655394783539e-05
-1.38575241542507e-05
-2.60695941874641e-05
-5.82707045102927e-06
-1.14850575286116e-05
-1.61592584828843e-05
-2.0933142581186e-05
-2.59214001924447e-05
-2.88075789837994e-05
-1.99357359613034e-05
-9.94424719560832e-06
-5.56685511584404e-06
-2.37850695615402e-05
-1.08872580034292e-05
-1.45080884933329e-05
-1.31502211949828e-05
-1.46416261663355e-05
-3.29048743252437e-05
-2.46318153899263e-05
1.17108108743418e-06
-6.82934974737681e-06
-1.41832177555754e-05
-3.01790449231104e-06
-1.92381055105336e-05
-1.0007432489822e-05
6.92334398942836e-07
-1.376006699502e-05
-3.18422831064651e-06
-1.32078706572445e-05
-1.45784731619885e-05
7.57193072925406e-07
-8.47363310831012e-07
-1.38203973017013e-05
-3.54099204073349e-06
-1.3927800696167e-05
-9.52144667035715e-06
-8.94386253116396e-06
-6.29294440492367e-06
-6.86467194732674e-06
-1.54370909595835e-05
-2.00439554275942e-05
-3.01880781248319e-06
-4.81389583413525e-06
-1.80775078774597e-06
-2.44436113624203e-05
-1.50218051778211e-05
-8.52033898044017e-06
-1.99879325185297e-05
-3.37700484038053e-05
-1.16192636977109e-05
-2.96367950929039e-05
-1.33927732563718e-05
-9.26673493629215e-06
-1.48880946897717e-05
-1.80284017141343e-05
-1.01697862723159e-05
-2.29863464916318e-05
-1.65067955594074e-05
-4.60834197048519e-06
-1.87158035188676e-05
-1.76255159458033e-05
-2.21209305994918e-05
-4.14802869531075e-06
-4.46395756894647e-06
-1.45827091155048e-05
-5.18944098154315e-06
-9.19301702663235e-06
1.66010552830295e-06
-4.9422488201982e-06
-1.33314506059481e-06
-2.57006904993757e-06
-7.92712130129695e-06
-2.07002272207884e-05
-1.94311606528928e-05
-1.75340462414234e-05
-1.06170657647583e-05
-6.51237377219747e-06
-1.67009486072171e-05
-1.9619314886683e-06
-6.43452894004054e-06
-1.3742474170618e-05
-9.60446375693069e-06
-3.0356107320106e-05
-3.71053581136838e-05
-1.43394780878204e-05
-1.12004037765016e-05
-2.34940560938131e-05
-2.54680997701595e-05
-6.67154381552757e-06
-9.23383216393405e-06
-1.22448202791119e-05
-1.79118305826412e-05
-1.07423864607568e-05
-2.32639336227621e-05
-2.68326326346838e-05
-2.12661280772888e-05
-1.17649224634631e-05
-2.66313523637613e-05
-1.90471799331679e-05
-1.03534646014454e-05
-2.31565532284268e-05
-1.96850183770197e-05
-3.04163174272128e-05
-1.79929669725385e-05
-1.1986917123152e-05
-7.37000015443324e-06
-2.15587984685034e-05
-1.00804966984346e-05
-2.24615291724599e-05
-1.12519806318927e-05
-3.32173893611487e-05
-2.42710512479366e-05
-1.12584383931431e-05
-3.10774145870887e-05
-1.960570654745e-05
-1.21664451601645e-05
-5.04289860252981e-06
1.17157845024765e-06
-1.77684522335626e-05
-1.93546263523495e-05
-1.12290363650797e-05
-1.1413257648155e-05
8.62964266196561e-07
-2.04183654668272e-05
-1.92861292771483e-05
1.3250024202711e-06
-1.57571757414883e-05
-9.39151521668839e-06
-1.4176840647368e-05
-1.50598173686215e-05
-8.90172026015546e-06
-1.46487583647411e-05
-7.57532179780054e-06
-1.59579214499596e-05
-2.6707768324603e-05
-6.76034244558954e-06
-2.6141913492769e-05
-1.09528969643479e-05
-6.8407652683687e-06
-2.84758411767893e-05
-1.78781276951565e-05
-1.87079214605712e-05
-1.6695090126414e-05
-1.17769626966936e-05
-1.66111295154484e-05
-1.22756643499686e-05
-4.44685229589875e-06
-1.50686776288765e-05
-1.36338203527451e-05
-3.86940945163396e-06
2.93848623152992e-06
-1.50756445546047e-05
-6.28819131766453e-06
8.11455948546918e-07
-9.43575054844206e-06
-8.11905234580849e-06
-1.8326191598234e-05
-1.89135276884957e-05
-2.40356006838785e-07
-2.47969507127745e-05
-9.8559138494264e-06
-9.23428778474724e-06
-5.19091542480523e-06
-1.6494371738842e-05
-1.40769539035468e-05
-2.86872238145712e-05
-1.86535256321577e-05
-1.70642270654674e-05
-2.64052155626549e-05
-2.19829465055118e-06
-7.18341171792411e-06
-1.6515348079313e-05
2.14209477691333e-06
-2.57357411952189e-05
-1.43374513062105e-05
-2.22141942289878e-06
-2.27440924669728e-05
-1.85632337931988e-05
-1.81213452543078e-06
-6.35404987866212e-06
-6.28150591470771e-06
-1.28392929979527e-05
-1.96449747883742e-05
-4.08785317737933e-06
4.92915848911108e-07
-1.98043039736e-05
-2.69751901001831e-05
-7.96350527088865e-06
