# Supplementary material for: Research on computational propagation and identification of mine microseismic signals based on deep learning
Source: PLoS One. 2025 Oct 22;20(10):e0334641. doi: 10.1371/journal.pone.0334641 (PMC12543183; doi:10.1371/journal.pone.0334641)
Supplement: S11 Data — (ZIP) [file pone.0334641.s011.zip › 000101100002575.xlsx_0.txt_24.txt.txt]

-2.41132704662827e-05
-1.80220504480358e-05
-5.74294577844629e-06
-8.34177572004595e-06
1.32996925326378e-06
-2.16929023068256e-05
-4.94408164029152e-06
-8.26629910599484e-06
-1.04098061255625e-05
-2.30098114061526e-05
-1.42482607737491e-05
-1.95382788432623e-05
-9.05462584352014e-06
-1.75008330338564e-05
-2.00737309376568e-05
-1.34122431483212e-05
-1.04710457808499e-05
-1.21059030195049e-05
-8.98594284350196e-06
-2.71279790261773e-05
-2.21514023925019e-05
-7.95957456814095e-06
-1.72771583660631e-05
-1.60125056577292e-05
-2.36599354320721e-05
-1.32091694683928e-05
-3.30988514889345e-05
1.64596162900282e-06
-1.17883102712694e-05
-4.59933773367917e-06
-6.24585806472456e-07
-1.64811329072062e-05
-1.45224224167271e-05
-8.61940062069889e-06
-1.45565366541629e-05
-2.12315204704846e-05
-1.37989842015227e-05
-3.11578569766561e-06
-6.52679259325244e-06
4.99511792033886e-06
-1.56612064159957e-05
-3.15423291189269e-06
-7.42945166651415e-06
-2.41056638238113e-05
-2.2758032478754e-05
-2.59366166329722e-05
-2.52771122249356e-05
-1.37387035560867e-05
-1.13141105364582e-05
-1.93095529421399e-05
-2.5968611008201e-05
-1.82292456887114e-05
-1.33826404044219e-05
-1.53821844262744e-05
-1.13657935156138e-05
-2.23756327814549e-05
-2.30916308318756e-05
-1.5255591108716e-05
4.68574901465084e-06
-1.90305321371493e-05
-1.86516077829787e-05
-2.27624949579784e-05
-1.85344739560913e-05
-1.42479641414252e-05
-1.41596549568001e-05
-8.98900863303612e-06
-1.29502267271785e-06
-6.73804036826647e-06
-2.03434798981892e-05
-1.45274325251572e-05
-8.8764700080504e-07
-7.98850278388141e-06
-1.3968186397409e-05
-5.16916168783936e-07
-2.1795126467559e-05
-1.26111607452345e-05
-2.70064973163561e-05
-3.31999822258442e-05
-1.72205737940671e-05
-4.67407358206823e-06
-2.83767948763417e-05
-6.91446732878714e-06
-1.19609138153316e-05
-5.99430089612273e-06
-7.09288042115387e-06
-3.3145571216107e-06
-1.38672843799155e-05
-9.19523553369663e-06
-1.05095361465423e-05
-1.68575068748085e-05
-1.45096481515337e-05
-2.47344022584832e-05
-1.66935538090611e-05
-1.43204497027865e-05
-2.24201407778164e-05
-1.47336792568033e-05
-2.27782242232274e-05
-1.24038603555512e-05
-1.22971817650167e-05
-1.68607739518018e-05
-3.21332132188496e-05
-1.86490493436393e-05
-1.68649557697862e-05
-1.84396216780785e-05
-2.23274298411358e-05
-9.11765031858056e-06
-1.31923737312175e-05
-8.92826539985207e-06
-1.0535051723251e-05
-3.14174201320618e-05
-3.03924179661784e-05
-9.72558202504119e-06
-2.16165815006201e-05
-6.69716252885458e-06
-1.52740245385752e-05
-1.8840365307073e-05
-2.13912487269591e-05
-1.26059786720555e-05
-1.65617866355793e-05
-2.06729974919231e-05
-2.72268759402196e-05
-2.01280502198088e-05
-6.37036094552293e-06
-2.77548135088274e-05
-3.91644875211649e-05
-6.25702235865324e-06
-2.2319865225673e-05
-5.15595238021066e-06
-2.60832147561638e-05
-9.72911726719787e-07
-1.72503074179084e-05
-1.20115690786825e-05
-1.43432457720001e-05
-2.16100458500435e-05
-7.49141459999818e-06
-2.24325870288156e-05
-1.99448255492218e-05
-2.94552801029245e-05
-3.12305430002391e-05
-4.77380500193738e-06
-2.46976794028709e-05
-2.18637472960411e-05
-1.72840440982439e-05
-8.68125537589983e-06
-1.2348911546892e-05
-7.52051072330686e-06
-7.49840888027046e-06
-1.09687117146293e-05
-2.48300461410184e-05
-4.17051454847658e-06
-1.47715328177392e-05
-1.25957223641969e-06
-1.65475200421697e-05
-2.13833433088503e-05
-6.76485690605549e-06
-5.59390167511516e-06
-3.0584933560764e-05
-1.53277588447224e-05
-2.37461233549312e-05
-2.67781422216953e-05
-3.03997309681409e-05
-4.87169594741654e-06
-1.10566020018692e-05
-5.83578684847023e-06
-7.74048652735896e-06
-2.81823525022444e-05
-2.31717353502226e-05
-2.2264086680088e-05
-2.4973533493611e-05
-5.87080865003211e-06
-3.10732554336867e-05
-2.55335616613184e-05
7.09290165882078e-06
1.59864809980654e-05
-2.02232494999846e-05
-2.41026586880033e-05
-5.47522925440818e-06
-1.22835274843783e-05
-1.01278796546162e-05
-1.67699203014924e-05
3.99368132346792e-06
-1.24402447452536e-05
-1.80025073345235e-05
-2.01098993230968e-05
-2.510455350879e-06
-1.3064794946216e-05
-1.44738496614678e-05
-8.09016417586503e-06
-1.95217591826244e-06
-1.01594670248813e-05
-1.73463307794078e-05
-2.15998995272659e-05
-2.28951529616177e-05
-1.85551094751163e-05
-2.19994933156268e-05
-2.90585755560621e-05
-5.27131052673362e-08
-1.13611802278509e-05
-2.95095609734049e-05
-4.45073709305767e-05
-3.60524535421098e-06
-1.19842412178284e-05
-1.53490505907529e-06
-1.61286670510942e-05
-1.31531021638353e-05
-1.12316537294691e-05
-1.5555599012464e-05
-1.63844402338168e-05
-2.11395896137809e-05
-2.56807260927149e-05
-1.05654102009258e-05
-6.95006100408628e-06
-1.48156672983171e-05
-1.04888242666434e-05
-1.07872612062255e-05
-3.34487372606983e-06
-3.12749214300818e-05
-1.98314816575534e-05
-2.55532635863329e-05
-1.78637601547944e-05
-8.62700813224956e-07
-7.87615405555577e-06
-5.32055006852222e-06
-1.1359985020581e-05
-5.17148310913998e-06
-1.08168005433373e-05
8.35645203034106e-06
-1.02012244679388e-05
-5.25944137097177e-06
-1.4116477392627e-06
-9.47678258265158e-07
-1.88888445724179e-06
-2.83910364091074e-05
-3.87872336776218e-05
-1.39544830564001e-05
-1.13691207352499e-06
-5.18735749360023e-06
-1.76659180831074e-05
-9.43145601850836e-06
-1.58408624720643e-05
-2.42833946212262e-05
-1.49466727736761e-05
-1.03032983637485e-05
4.65677897789284e-06
-3.94413613949607e-06
-1.07045372616817e-05
-5.77898681280418e-06
-1.41079867086919e-05
-2.84702685984593e-07
-2.6255621227096e-05
-2.40678973215867e-05
-1.08515589694269e-05
-2.21724812484774e-05
-1.17775767001917e-05
-1.43660840957899e-05
-2.87542897060026e-05
-3.83146735168827e-05
-1.80343763515712e-05
-1.65587466037494e-05
-1.22376309390244e-05
-1.50625629872032e-05
-6.34767897808645e-06
-1.26275654828889e-06
-2.27040193877616e-05
-2.81253673556796e-05
-1.16370869798385e-05
-9.89399912985762e-06
-1.50088119588062e-05
-1.52476671693261e-05
-2.14142727696134e-05
-1.60434896338239e-05
-1.55524560149983e-05
-9.88557879687132e-06
-1.33201832844869e-05
-1.6290828845276e-05
-2.832207891978e-05
-1.66039481356116e-05
-1.5921722147977e-05
-6.29499008385134e-06
-2.52427758054151e-05
-1.45012622321138e-05
-6.830551740822e-06
-1.3867426424489e-05
-2.16107100503288e-05
-1.63253423482234e-05
-2.87606301948573e-05
-1.33175546430789e-05
-1.67908048647015e-05
-2.61552635029956e-05
-8.08465313740241e-06
-2.82329196525156e-05
-1.44370781334538e-05
-3.53203077324747e-06
-3.56793534124413e-05
-1.24396401133431e-05
-1.09071591088012e-05
-1.17732940697241e-05
5.33735752242381e-06
-5.92568770629795e-06
-7.27560568945277e-06
-9.92274181376767e-07
-2.04124926194439e-05
-1.36470722465648e-05
-1.52251104053753e-05
-1.78957224239812e-05
-2.07616308128219e-05
-8.95332021854493e-06
-5.0962678991233e-06
-1.33873328900878e-05
-1.34749084166404e-05
-1.92869462497996e-05
-1.2953372556561e-05
-2.0950327634958e-05
-2.70054801920419e-05
-1.50913130012407e-05
-1.3385201325056e-05
-1.93944228392418e-05
-3.41606111129798e-05
-2.1696264455134e-05
-3.67103302801866e-05
-7.52343787497317e-06
-2.02765682959639e-05
-7.43841790067881e-06
-6.19970800462658e-06
-2.73006133443474e-05
-3.55722579563774e-06
-1.65596602233658e-05
-5.77732279484682e-06
-2.79260051928446e-05
-1.51715087210092e-05
-1.32270781551065e-05
-9.16864441692071e-06
-5.69072366817989e-06
-1.90208348254798e-05
-2.48504573888311e-05
-2.70566321070437e-05
6.81796671151347e-06
-2.96645482776862e-05
-1.46799816104932e-05
7.38116036414439e-06
-1.86668500909904e-05
-1.20236612493512e-05
-2.17952429008458e-05
-1.34395278847929e-05
-1.09573172704332e-05
1.72871757023868e-06
-2.47072741643225e-05
3.91536542819052e-06
-1.54979471030676e-05
-1.50527651628698e-05
-1.33930846214597e-05
-3.34893027637604e-05
-1.90796506689094e-05
-2.71654929372293e-05
-9.41863727789288e-06
-1.50098541555605e-05
-2.32270979260541e-05
-9.0673461084372e-06
-2.49649543786157e-05
-2.45450549719901e-05
-3.49332745675629e-05
-2.63685832241726e-05
-1.73089520072012e-05
-2.73626105541721e-05
-1.31138987604827e-05
-1.84630604847553e-05
-1.94590084239268e-05
4.38096319539688e-06
-1.25342756185143e-05
-1.43435313084312e-05
-1.4115726017363e-05
-1.33381300488049e-05
-2.87243760769593e-05
-1.30141521348499e-05
-5.51359293860201e-06
-1.78733230537374e-05
-1.47667899072563e-05
-1.81351650760083e-05
-2.12939951494819e-05
-1.15418460766903e-05
-8.4189819182663e-06
-5.85954812341211e-06
-9.60651172497329e-06
-2.49522884425737e-05
-7.79800058166934e-06
-1.57292055887821e-05
-2.20238582496738e-05
-2.17109010454882e-05
-1.50120546022261e-05
-2.06438700861298e-05
-1.18205617145698e-05
-1.23212513004285e-05
-2.13033219058587e-05
-1.40414207649032e-05
-9.22120680555065e-06
-6.65791345614286e-06
8.55429642056889e-07
-1.64949375531378e-05
-1.38306361043757e-06
-9.1129014746626e-06
-6.52651209976652e-06
-2.03812816232752e-05
8.37454220279939e-06
-9.47149972068471e-06
-1.39476442088337e-05
5.04961255279387e-06
-2.45110477835543e-05
-5.77870500373098e-06
-5.32553172203153e-06
3.89864025082965e-06
-1.46065297860609e-05
-9.84177149297179e-06
-2.51205998392322e-06
-2.16979280833859e-05
-1.95355571103091e-05
-2.04734267377289e-05
-6.49760229189585e-06
-3.04803293331801e-05
-1.4730620967474e-05
-2.10923804616018e-05
4.39755892584107e-06
-2.14046231285515e-05
-9.81962708847184e-06
-1.2396869434096e-05
-2.46142396003846e-05
-1.12887407589066e-05
-3.38224319408445e-05
-4.82089848126472e-06
-4.19651213924389e-06
-1.52439685692856e-05
-1.94324148084609e-05
-1.4457975455793e-05
-1.82287382349723e-05
-6.50913693894225e-06
-2.47586224221069e-05
-5.12096880238412e-06
-1.02665470237517e-05
-7.54242474229036e-06
-1.80207601629579e-05
-1.07545105474853e-05
-2.22655132518785e-05
-1.32480878871736e-05
-2.15951330967984e-05
-2.48627631275211e-05
-2.45198208345797e-05
-2.06729468283827e-05
-1.08966536808848e-05
1.08771655728625e-05
-2.25626537275005e-05
-1.11463188409394e-05
-1.17274660993202e-05
-1.73037794032951e-05
-5.98047825387284e-06
-1.31411016373621e-05
-3.09504548556196e-05
-2.14608255267193e-05
-2.44465499324032e-05
-1.1332881493938e-05
-4.75426197397328e-06
-2.16086240627822e-05
-4.56340130665734e-06
-2.40178994808035e-05
-9.60315051010396e-06
-9.26905802946265e-06
-2.575917459023e-05
-1.38668326019483e-05
-1.38231681852989e-05
-2.51743622120616e-05
-2.93035823824357e-05
-3.15573268856166e-05
-1.94937093608702e-05
-1.90411451477197e-05
-2.4431291067842e-05
-1.33091359737855e-05
-2.54828545405494e-05
-4.7548464851776e-06
-7.5516832615038e-06
-9.68768986745319e-06
-1.70124626879409e-05
-2.02660921683373e-05
-1.3943763394083e-05
-1.03632295222347e-05
-1.62620616020869e-05
-8.63863148896508e-06
2.43305777356461e-07
-1.50827369508787e-05
-3.21818710061525e-05
-1.75010734520265e-05
-8.37451030780446e-06
-2.30522461515576e-05
-6.87461022727266e-06
-1.07467353398245e-05
-1.9090830638193e-05
-1.63231094552547e-05
-1.51876330129617e-05
-2.91935990535399e-06
-7.80656014764224e-06
-1.9602846092929e-05
-1.44492303669744e-05
-1.6302635534759e-05
-7.73189141963709e-06
-3.0256533578127e-05
-2.1916073413887e-05
-2.15108711332424e-05
-4.38632225388759e-05
-1.3476947356225e-05
-1.27576698193307e-05
-1.69840872807097e-05
-2.42301791355223e-05
-5.49481304065566e-06
2.83077687408234e-06
-4.88718600792907e-07
-2.46243249066943e-05
-3.52085422917297e-05
-7.70555840041898e-06
-2.38896533891061e-05
-1.71853867442355e-05
-1.20639846158798e-05
-3.1692492207924e-05
-9.2741682618624e-06
-1.46835058553717e-05
-9.1898687916101e-06
-3.32731453146022e-06
-1.61992001093645e-05
-2.13769081658568e-05
-2.33439205924595e-05
-1.55831129643353e-05
-1.92209245678776e-05
-2.22851953407802e-05
-1.56633500729565e-05
-1.73045694163821e-05
-1.72840299965301e-05
-1.9587327771525e-05
-2.18992454000866e-05
-1.75271660341343e-07
-2.01999345856094e-05
-3.36839336187399e-05
-1.69641794472936e-05
-1.74220207723925e-05
-1.85225010707622e-05
-2.71884622325894e-05
-1.94024247851031e-06
-2.00409892383756e-05
-2.85477413715026e-05
-1.68888373048319e-05
-1.33763601774533e-05
-2.21484701399833e-05
-3.7524574759891e-06
-2.36319353013504e-05
-2.59326849876885e-05
-1.33762409042369e-05
-2.26713763876751e-05
1.623250907797e-06
-1.37562610325544e-05
-1.12359638259291e-05
1.857434093515e-06
-2.33308906057059e-05
-1.87060800966111e-05
-1.31560921804522e-05
-1.06285758267093e-05
-2.67667764590618e-05
-4.77399242679811e-06
-1.38394285210578e-05
-1.91189338958527e-05
-9.73271221000402e-06
-1.98294253695461e-05
-7.65506431448661e-06
-1.69707056331764e-05
-2.56583910612699e-05
-1.05835175777619e-05
1.75250241661471e-06
-2.71591420721767e-05
-2.11724682628274e-05
-1.63804960880397e-05
-1.2862167286758e-05
-1.95898817853564e-05
-9.89510600620646e-06
-1.06929255004503e-05
-2.11601641936314e-05
-9.46601660901335e-06
-7.84381302343388e-06
-2.79115849794789e-05
-2.89373258866925e-05
-9.13499247577432e-06
-1.92055128822088e-05
-2.16185262624866e-05
-1.03296067937152e-06
-3.46386457615385e-05
-8.24143639693386e-06
-1.41934979449478e-05
-2.03895560056468e-05
-8.67216200155462e-06
-8.3344927430141e-06
-8.80910046883417e-06
5.67407620166567e-06
-1.39828700569589e-05
-1.80101882736845e-05
-5.70766380177725e-06
-1.67733321374085e-05
-2.65645278696026e-05
-5.97908930939828e-06
1.10483276187586e-05
1.10969220480985e-06
-1.69112306640284e-05
-1.53042067414739e-05
-6.7283019736423e-06
-1.70251931053572e-05
-1.68034743017707e-05
1.92594939112437e-06
-2.17821957419226e-05
-4.71715742030962e-06
-1.79582231614921e-05
-8.85472243463659e-06
-2.03092650930268e-05
-8.00066891004725e-06
-1.87607192773387e-05
-1.74708326657589e-05
-1.00634512775305e-05
-2.80697857262154e-05
-1.35797114462283e-05
-1.95162368394689e-05
-1.18048115389748e-05
-2.18969684521499e-05
-1.13870242232788e-05
-6.83704236043517e-06
-1.94123484150113e-05
-1.28038433285849e-05
-3.4905737862954e-05
-3.03002022341219e-05
-9.67120908726254e-06
-1.65890430053531e-05
-1.78422840324628e-05
-2.27575762926232e-06
-4.57548020811069e-06
-8.60606228751347e-06
-7.98483817157901e-06
-3.26198246664607e-05
-1.09957717897751e-05
4.2809522232849e-07
1.75404994220486e-06
-2.21911443506574e-05
-1.73946288146617e-05
-3.00467449511966e-05
-1.07681638647185e-05
-1.77218356761488e-05
-2.65929703146365e-05
-1.89961814137962e-05
-5.82826473077941e-06
-1.3250560849884e-05
-9.27768268023478e-06
-1.13337206492578e-05
-1.52462738371132e-05
-1.29997270963826e-05
-2.58328138400308e-05
2.21665067408958e-07
-2.50636369212011e-05
-1.45886556951779e-05
-2.03748285165716e-05
-1.03265417969192e-05
-1.84253629366584e-06
-9.95134876492002e-06
-6.25047359368029e-06
-5.02877268648075e-05
-1.75320119876475e-05
-1.70557810341591e-05
-2.42579205240587e-05
-1.23958400672877e-05
-1.1889266826112e-06
-2.26609854946182e-05
-4.62815788337685e-06
-3.14171707684357e-05
-1.15663232529937e-05
-1.37312363126664e-05
-2.02432224535556e-05
-2.61451806037586e-06
-8.71882831861774e-07
-1.06439244811954e-05
-4.11468651025348e-07
-2.14706695451495e-05
-2.49422364346967e-05
-2.25617412201446e-05
-2.08337207273374e-05
-1.13250332181368e-05
-1.24569274779429e-05
-1.49057877667666e-05
-2.15922861102658e-06
-8.69510953351658e-06
1.25942514666703e-06
-9.28243169136244e-06
-7.9152596273464e-06
-2.52121680358548e-05
-3.43342694040042e-05
-1.42135590636587e-05
-7.77445318823102e-06
-2.62691511684583e-05
-1.13747640869464e-06
-3.0371446558618e-06
-6.19397171764992e-06
-1.4178842812105e-05
-1.19412725446125e-05
-2.43544783097761e-05
-1.20831193847671e-05
-1.16763487201078e-05
-1.99950675147556e-05
-1.7184933230781e-05
-1.66473843767058e-05
-4.03028156274285e-06
-1.74051041137033e-05
-1.13414381885175e-05
-1.8647511893987e-05
-1.57871987552143e-05
-6.2577412303753e-06
-2.16514836768761e-05
-1.25253001792887e-05
-1.35176965195584e-05
-1.00764415510483e-05
-7.05470529431278e-06
-1.92559204355994e-05
-3.41156096070831e-06
-1.19660489315241e-05
-4.05651356058137e-06
-1.29996974605289e-05
-1.23872579084288e-06
-1.76465276954455e-05
-3.23720036930199e-06
-1.13737189470032e-05
-1.69618574245469e-05
-5.26563341779217e-06
-3.09910162358435e-05
-2.04172201110338e-05
-1.80954212589131e-05
-1.06570823763895e-06
-4.96087430739359e-06
-1.75384555795071e-05
-8.25573319668146e-06
-1.23286867997775e-05
-1.27945664782222e-05
-2.4249068381388e-05
-6.68446140582712e-06
-1.74936682441336e-05
-1.45219350448111e-05
-2.06845781342628e-05
-1.41266518451597e-05
-3.71903913344057e-06
-2.34716274801593e-05
8.82795465015221e-08
-3.18726009086398e-06
-5.52365958681097e-06
-1.98764481624202e-05
-1.77381007613793e-05
-5.34195138660741e-06
-1.93404444980426e-05
-1.98013284856484e-05
-1.65146524740577e-05
-7.94919945904226e-06
-1.16874316415322e-05
-2.19476149464805e-05
-1.3272384152626e-05
-1.09005456982638e-05
-2.26664290134758e-05
-3.8516911520186e-06
-2.22473341292905e-05
-1.18072503888341e-05
-3.91078057433464e-05
5.34283850138653e-06
-1.723401192046e-05
-2.49984307546244e-05
-2.57662566674251e-05
-2.20992190223219e-05
-1.92224060213779e-05
-1.8900823894286e-05
-3.71081121661065e-06
-7.14903168910958e-06
-9.39512149132421e-06
-4.63303855629497e-06
1.13464363579732e-05
-1.44088463449339e-05
-3.51177350509809e-05
-1.7673286157454e-05
-1.88458329614107e-05
-8.45215399762945e-06
-1.04801848199039e-05
-1.98605628968487e-05
-2.65928973762799e-05
-3.91242622986693e-06
-1.12150852265534e-05
-3.71384295209187e-05
-1.80322217606404e-05
-3.02017958246665e-05
-3.32598692933666e-05
-1.47303243088936e-05
-3.27551472078975e-06
-6.24102204692682e-06
-1.03211311986191e-05
-2.13310030070824e-06
-9.44645978169437e-07
-2.02189790162199e-05
-1.3050345713672e-05
-1.24283612155937e-05
-2.89390857861978e-05
-1.23772916649678e-05
-1.34003785295047e-05
-2.97287362541769e-05
-1.93273673448595e-05
-1.38862293695018e-05
-1.70178723488338e-05
-2.48853140541585e-05
-1.66882077987158e-05
-1.10587977911829e-05
-2.39975994730898e-05
-3.03511765828267e-05
-4.08061916466704e-06
-8.12022652045697e-06
-7.5302915584169e-06
-2.62798190027314e-05
-1.42697112955735e-05
1.25055363261235e-06
-2.60781881272333e-05
-3.14292448748977e-05
-1.69262173815391e-06
-1.4402731877486e-05
-2.04397022156735e-05
-5.14419454872344e-06
-4.04208079703669e-06
-1.75473596518224e-05
-2.58569057043899e-05
-8.93292944955606e-06
-1.16579718177991e-05
-1.79987223781137e-05
-1.13504327092991e-05
-1.45197969885845e-05
-4.29750529737282e-06
-7.47956022552591e-06
-2.65962276537819e-05
-1.11925432943967e-05
-2.3613240990199e-07
-6.77864397483074e-06
-1.57524975977604e-05
-2.57470193730031e-05
-1.3222770768107e-05
-2.06162195283003e-05
-1.5570809852855e-05
-1.38127548062935e-05
-1.82619610109158e-05
-1.77279558372265e-05
-1.94929733421206e-05
-2.06772904119887e-05
-1.93062355594329e-05
-2.18807623072496e-05
-8.65345190623168e-06
4.66884837188105e-06
-9.99297309316409e-06
-3.17649819760319e-05
-2.6291979320355e-05
-1.11190039748142e-05
-1.9076025684441e-05
-6.79094708470976e-06
-1.30607568931442e-05
-2.0992300533885e-05
7.10495406038711e-06
-1.41628857621924e-05
-2.61919794962604e-05
-4.65722070926388e-06
-9.68758535559842e-06
-1.19664225680883e-05
-1.40453906267891e-05
-1.41133473905006e-05
-1.62426983079127e-05
-8.57422761625354e-06
-2.13546196681543e-05
-1.03080117603039e-05
-9.33383442411986e-06
-1.50776651611568e-05
-2.52185163315624e-05
-2.85833857391817e-05
-9.1604561202387e-06
-2.07102118041424e-05
-8.62595707691306e-06
-1.09364051967285e-05
-2.0526453637388e-05
-1.44609115491541e-05
-1.07093145008341e-05
-1.24073991211542e-05
-1.47799267683369e-05
-1.31960887466489e-05
6.94631500999347e-06
-5.57983601639062e-06
-1.19211396082043e-05
-2.09470022925712e-05
-1.29704461753895e-05
-4.17329402170164e-06
-8.98608762480083e-06
-1.59126865984845e-05
3.99181519990327e-08
-1.91377170438287e-05
8.93052370608128e-06
-2.40067626117475e-05
-1.50560625087628e-05
-4.17798786455486e-06
-1.02760842428567e-05
-2.02568957888545e-05
-2.16339023131655e-05
-2.45645180139037e-05
-7.04076627622699e-06
-1.5955658165933e-05
-1.62043148949944e-05
-1.51661503916931e-05
-2.69416975174849e-05
-2.65618090486167e-05
-3.34051915944893e-05
-2.74985178217523e-05
2.23581003617751e-06
-1.17759017139435e-05
-1.49309711140857e-05
-6.31253080455446e-07
-1.46309957638715e-05
-2.67951192907483e-05
-2.12914013794259e-05
-1.36979281194989e-05
-9.85935537530119e-06
-1.75400895440967e-05
-2.3722853169883e-06
-2.02628477465698e-05
-8.9466662930734e-06
-1.32368957225614e-05
-1.06774588167399e-05
-1.38572211851772e-05
-1.00040767245232e-05
-2.31999760282033e-05
-4.94655037763706e-06
-1.68957734823867e-05
-3.12353237267468e-05
-5.52361842140427e-07
-1.18465157878496e-05
-1.5572447977181e-05
-1.28095852536632e-05
-1.49215173406882e-05
-3.27441601426388e-05
-1.44712477120028e-05
-4.55020043390199e-06
-9.8442960594773e-06
-1.40826604574564e-06
-1.42905369384245e-05
-2.26773651387061e-05
-2.10006005606401e-05
-2.30399848898793e-05
-2.66364749081314e-05
-2.85749435975358e-07
-1.41925675857099e-05
-1.39546240883121e-05
-1.60457247344318e-05
-2.69662965974228e-05
-4.30374779018883e-06
-4.431987460841e-06
-1.82357653619075e-05
-1.84528619809593e-05
-1.85433423816853e-05
-1.53132599493089e-05
-1.2757044042774e-05
-1.91954358776822e-05
-3.78654888060771e-06
-2.32442643226997e-05
-1.10718437291979e-05
-1.24211947542199e-05
-2.76856073800016e-06
-2.60716555244432e-05
-2.00972243776449e-05
-1.021846297119e-06
-3.26509548028709e-05
-1.72678369028536e-05
-2.06996926649105e-05
-5.00707770799168e-06
7.77296023087591e-06
-1.56761341753631e-05
-1.9885050540131e-05
-1.18706216287093e-05
-7.24603985653119e-06
-1.68399047858524e-05
-2.04742922174407e-05
-1.7378493418576e-05
-1.93968483902084e-05
-1.64814631317392e-05
-1.46316646047291e-05
-3.45088161881213e-05
-2.77870544481388e-05
-9.19235776631829e-06
-1.9829638943774e-05
-1.56526428309567e-05
-2.23283816673353e-05
-1.44722614222358e-05
-2.92149681919311e-05
-1.53308532820766e-05
-2.13425481054077e-05
-2.21750380755356e-05
-5.35944018318878e-06
-1.93342269825238e-05
-1.32241334708712e-05
-1.15035883877561e-05
-2.38366781583934e-05
-1.20210895320152e-05
-2.83238336747002e-06
-7.94724401113567e-07
-1.23454636267287e-05
-1.81099491788284e-05
-1.2471406514262e-05
-1.42875853828883e-05
-1.88070748067257e-05
-3.71172632218691e-05
-1.21108641554987e-05
-1.81150257052809e-05
-1.20049703540695e-05
-2.39266494106418e-05
-6.93082904072791e-06
-2.35766321647303e-05
-1.53520101289974e-05
-5.06508322329766e-06
2.97403893437423e-06
-2.8417915972893e-05
-9.85066994531011e-06
-1.15099942158323e-05
-4.51434964029836e-06
-2.29503128696626e-05
-1.89615320945501e-05
-3.71979543720743e-05
-1.28093214041798e-05
-7.26323137849643e-06
-2.52491801032303e-06
-1.90610918779819e-05
-1.34796860197649e-05
-3.81802278288371e-06
-1.08595040701636e-05
-2.86431828400175e-06
-4.46675363127858e-06
-3.80996993613581e-05
-2.88000463891209e-06
-1.44238197421622e-05
-2.47683073882345e-05
2.57876726037528e-06
-6.94354298263033e-06
1.02601364582849e-05
-5.89921056754626e-06
-2.10763951595148e-05
-3.20125162188597e-05
-1.86274029416636e-05
-9.93987931930185e-06
8.24808494080572e-06
-2.1907852081381e-05
-1.8738422334142e-05
-7.59974894993449e-06
-2.16503670852992e-05
-1.35923390737088e-05
-5.42830759645481e-06
-1.41662964651091e-05
-1.15713410461733e-06
-1.86285873597782e-05
-5.4387519945822e-06
-1.09164788578454e-05
-1.13994698295835e-05
-2.58088090983961e-05
-1.38388777070643e-05
-9.89583265627773e-06
-6.64297424919048e-06
-2.43918496469733e-05
-1.47008768078036e-05
-1.05636434252822e-05
-1.88284296384005e-05
-1.02899824720514e-05
-1.97840575278081e-05
-1.63379332476437e-05
-5.33929004792672e-06
-1.71827177739368e-05
-1.78972221456747e-05
-7.36269172867459e-06
2.55125881647384e-06
-1.20668736406822e-05
-2.98246438529105e-05
-9.49924376426748e-06
-7.60170524868782e-06
-2.08820439359314e-05
-2.34685236847797e-05
-2.27150768866277e-05
-2.25858105490951e-05
-4.85991879802723e-06
-2.25396587881473e-05
-2.79161792382257e-05
-1.30891377822958e-05
-1.55978422839233e-05
-3.25255203748188e-05
-2.78183050121512e-05
-1.30082697939904e-05
-2.53354342701453e-06
-1.35561543204028e-05
-2.08436508745005e-05
-2.2604894893264e-05
-1.31676070093121e-06
-1.80877390096927e-05
-1.09519460763891e-05
-6.58665448010866e-06
-3.04643397268014e-05
-1.74525800866104e-05
-1.89378694495987e-05
-1.53749457747359e-05
-2.34521330152831e-05
-6.27699028342647e-06
7.22653622217342e-06
-2.65904666880084e-05
-2.60093814102806e-05
-2.55093269140538e-05
-1.79551141172684e-05
-4.56104024671154e-06
-1.75875291222074e-05
-7.83856912854159e-06
-2.72298301011631e-05
-2.22931664389759e-05
-9.98720620510227e-06
-1.6026676057731e-05
-1.05823563702824e-06
-1.06499225922015e-05
-2.48375156111395e-05
-3.50976350589842e-06
-2.31241145788102e-05
-1.97096870572482e-05
-1.46083943754326e-05
-1.29078189089186e-05
-1.65733268632332e-05
-1.78760886932045e-05
-1.15731741155813e-05
-7.96036287213979e-06
-3.40943308802758e-05
5.3431437528321e-06
-2.74860388738828e-05
-9.07635289608113e-06
-1.27112187289531e-05
4.68884756462551e-06
-1.66394670063411e-05
-1.05388418409879e-05
2.14810828056301e-06
-1.38258607673355e-05
-1.25132301990058e-05
-1.89463677355624e-05
-1.31010741728009e-05
-2.38239630259368e-05
-2.5138288990677e-05
-1.37784084206785e-05
-2.04140631376623e-05
-2.69783145140053e-07
-2.40351535693431e-05
-2.37080926518562e-05
-1.4810643640432e-05
-2.97617269304647e-05
-2.4548007516668e-05
-9.6681777471989e-06
-8.92881288184798e-06
-2.607858344617e-05
-7.05736121884948e-06
-5.55874325049597e-06
-2.88411491690245e-05
-2.23210186618601e-05
-4.27254686409458e-05
-1.08902143722848e-05
-1.45351601994197e-05
-2.14551328055175e-05
-2.60906140746762e-05
-1.83188453426369e-05
-1.50360157775894e-05
-2.44779162455885e-05
-2.48621198290541e-06
-9.73810833276329e-06
-2.62616882545024e-05
-6.61890399559665e-06
-1.4924740953933e-05
-2.27192017974663e-05
-1.09098061046616e-05
-1.11659938157932e-05
-7.54086620776424e-06
-2.77996751752955e-05
3.32098473780008e-06
-9.01151988474735e-06
-8.30953212833125e-06
-1.50803697352767e-05
-1.89089162164085e-05
-2.01094563579944e-05
-8.91318805073191e-06
7.66090532236741e-07
-2.64592650043782e-05
-5.47247475016489e-06
-7.74995493634585e-06
-2.48436930679626e-05
-1.16155010063532e-05
-1.22972188235517e-05
-7.63312003974668e-06
2.93658335556862e-06
-2.18194199253581e-05
-1.74999076505303e-05
-5.53398428109551e-06
-7.21663540048046e-06
-1.72677482146299e-05
-2.02623600660474e-05
-1.50633683932062e-05
-1.32331873294796e-05
-9.02417048731901e-06
-1.71660154307457e-05
-1.83021718839362e-05
-7.15138465375697e-06
-1.78966268370749e-05
-1.74853657278856e-05
-2.34812784520823e-05
-3.97527588185524e-07
-6.0684703575265e-06
-1.4296342198558e-05
-2.2489614638033e-05
-2.44420521095286e-05
-1.54822001846004e-05
-1.07901712607581e-05
-7.37102634322616e-06
5.18165509997032e-07
-6.85508084997922e-06
-6.24697362675728e-06
-2.94154430311341e-05
-2.8120799936447e-06
-1.307305292999e-05
-1.76763938543725e-05
-2.63905105280564e-05
-1.3955022778832e-05
-1.88563927302965e-05
-2.2741323044427e-05
-2.62126772964167e-05
-1.15556455011031e-05
-3.52268194352153e-06
-3.87820137080929e-06
-1.56566529236629e-05
-2.19332486137861e-05
-1.56189552716551e-05
-2.07586860363218e-05
-1.39519195189239e-05
-3.42861123850749e-05
-9.20930813913098e-06
-9.20646695256988e-06
-2.07660932133298e-05
-1.16188835626967e-05
-1.19226896403145e-05
-2.24536894958225e-05
-9.91494597213665e-06
-1.36714263809939e-05
-7.82200025714108e-06
-2.18947181256824e-06
-1.60158823957676e-05
1.46378146808346e-06
-1.48337440606644e-05
-2.0491106591146e-05
-7.79163855739635e-06
-7.54074238868225e-06
-1.65674368116677e-05
-5.56027566885335e-06
-1.73025594511049e-05
2.10736335351258e-07
-1.8509667200164e-05
-2.19557095812914e-05
-1.94837734605789e-05
-8.98624545742411e-06
-9.262371307714e-06
-4.17316136478818e-06
-2.05925820303758e-05
-5.87459464015626e-06
-2.67945576249013e-05
-3.84043633478225e-06
-1.58697571592699e-05
-3.71812290852506e-05
-1.21350213980822e-05
-1.28071655445335e-05
-2.65351799350814e-05
-1.67016729509312e-05
-3.25304673141822e-05
-1.12261114383466e-05
-1.86357832614178e-05
-2.52758588795242e-06
-1.37912975456218e-05
-1.08781878726022e-05
-1.84395746891797e-05
-1.52250322127933e-05
-6.54522732238955e-06
-1.57530303534741e-05
-1.38175739180139e-05
-1.84919501192532e-05
-1.33926904144186e-05
-1.49338336497756e-05
-1.45663462168444e-05
-2.8332985464355e-05
-2.33694293512876e-05
-9.54246228838575e-06
-1.84055319045612e-05
5.53633307537391e-06
-1.32953365862225e-05
-2.01893260981296e-05
-1.5042759911585e-05
-1.27936541530826e-05
-7.43961117725757e-06
-2.14947951859081e-05
-1.41660747516379e-05
-1.36702181780066e-05
-1.22911388714845e-05
-2.18199852547328e-05
-2.48995217998508e-06
-3.25185476772045e-05
-1.7748275275542e-05
-2.1514753052046e-05
-1.4423331052206e-05
-4.28298260528716e-06
-2.38319566387721e-05
-6.66980523384293e-06
-1.02710984078188e-05
-1.42465333935553e-05
-2.15393763248921e-05
-3.2025241449401e-05
-7.06352153279269e-06
-1.35871273262708e-05
-1.66731635751916e-05
-2.19349526916962e-05
-5.10269884100371e-06
-9.75158199959865e-06
-1.14712513085831e-05
-1.08130586007584e-05
-1.87642317185796e-05
-1.18891490393251e-05
-1.51187872760181e-05
-1.60809870220199e-05
-1.27659564020139e-06
-7.28280264254914e-07
-2.119795605979e-05
-1.40855201825866e-05
-1.37603565322153e-05
-4.38096435521974e-05
-1.16203293377997e-05
-1.4583228536899e-05
-1.61191532322573e-05
-1.7255468218252e-05
-3.62678021192758e-06
-9.07454469460991e-06
-9.70155576047215e-06
-7.1014286322198e-06
-1.30457050541893e-05
-2.04150161682705e-05
-1.53770561008455e-05
-2.17543801858975e-05
-2.5710029144332e-05
-2.00815882750065e-05
-1.16740771830316e-05
-1.21275545690676e-05
-3.43747821409565e-05
-2.09782809779809e-05
-2.74336179327872e-05
-1.10851221458528e-05
9.85878831686802e-07
-7.91878327741288e-06
-1.71313043390377e-05
-2.25819174886327e-05
-1.31913419097253e-05
-1.66810507171975e-05
-9.428965779557e-06
-3.55900093448414e-06
-1.70901220242198e-05
-5.66075914046634e-06
-1.74187554778321e-05
-2.43194026333927e-05
7.91046044537262e-06
-2.30147928951506e-05
-1.97481211961578e-05
-1.87387788077017e-05
-1.35928504387696e-05
-2.7495986156657e-05
-1.25896212523851e-05
-7.18257453664387e-06
-6.23482896021639e-06
-1.29626816301148e-05
-2.42488537454749e-05
-2.83552031913368e-05
5.07343090584927e-06
-2.64227894972424e-05
-1.71037481996577e-05
-3.54437595667234e-06
-8.59156595953013e-06
-1.82541172369929e-05
-3.66928076947122e-06
-4.07947722799238e-06
-1.20429877607129e-07
-2.66111857755662e-05
-1.5397545684927e-05
-3.10382815510026e-05
-2.27677367889579e-05
-9.58205503740951e-06
-1.27766349008442e-05
-2.48489469385481e-05
-2.23956499115908e-05
-1.31540908079349e-05
-5.84268990537029e-06
-2.91493517814053e-06
1.74134581655813e-06
-9.84492612727242e-06
-7.30341706083376e-06
-3.40650942774256e-05
-1.87301115415021e-05
1.77480938101009e-06
-8.78099983310928e-06
-1.03155868604405e-05
-5.40382052766992e-06
-4.86114203207307e-06
-1.93415358144102e-05
-1.11078216225786e-05
-2.69303650663068e-05
-2.46172473970697e-05
-1.59796249603069e-05
-1.3125505063787e-05
-1.58827463270137e-05
-1.44838983513495e-05
2.5183458076014e-06
-6.36001396324344e-06
-1.65372159182395e-05
-2.42540116530682e-06
-2.59973487463259e-05
-1.96081141753426e-05
-2.61985917413747e-05
-3.53286051162156e-06
-1.81608815149424e-05
-6.07726303902063e-06
-4.21476919619952e-06
-8.72877609009293e-06
8.24648514889342e-07
1.54951593810349e-06
-1.14296518039598e-05
-1.90115203098375e-05
-8.82989815137422e-06
-2.28153985022912e-05
-8.15215680340788e-07
-7.95687279775122e-07
-1.98423585931123e-05
-1.82075261053274e-05
-8.76660598864674e-06
-1.99776212492736e-05
-8.16800312721909e-06
-2.10009727383238e-05
-2.5723164572079e-05
-2.41195880221255e-05
-1.81730885011872e-05
-1.76653804228424e-05
-1.80475595162272e-05
-1.43612466868293e-05
-1.77065248571054e-05
-2.5532107780479e-05
-1.05018495543135e-05
9.95791788511922e-07
-8.28299886400058e-06
-1.54579308012638e-05
-3.89639283288631e-05
-1.02669005018183e-05
-8.80637784536449e-06
-1.05974509281114e-05
-1.5704770605451e-05
-9.4616632673123e-06
-1.24224703003793e-05
-1.24710579990311e-05
-2.68835912094152e-05
-7.20594238989687e-06
-2.328334363274e-05
-1.29353302850728e-05
-8.77568103198815e-06
-5.3557913743153e-06
-1.31612557294997e-05
-2.53035677704476e-05
-1.8643246255636e-05
-8.26825133088011e-06
-7.43379881834874e-07
-6.49391368681427e-06
-1.77883168946458e-05
-1.44186114625231e-05
-1.48401044237327e-05
-1.03363166787608e-05
-8.33529097123726e-06
-1.61575046154743e-06
-1.02036020095612e-05
-3.40058285252071e-06
-3.91352149606686e-05
-2.86423920646323e-05
7.93175080639735e-06
-1.72677802946704e-05
-1.64321118483152e-05
-2.10496589756247e-05
-9.59040670036578e-06
-2.75369301717628e-05
-2.4572778537076e-05
-2.19126029406107e-05
-2.43723215748088e-06
-1.66580717498322e-05
-2.9360182774569e-05
-1.23954714581313e-05
-1.9168856582283e-05
-8.89647989871265e-06
-1.34236260221647e-05
-1.65239904736168e-05
-4.10098318651145e-06
3.18155521624472e-06
-1.25796540701638e-05
-2.05826108360354e-05
-1.07581507826587e-05
-1.35915669224843e-05
-6.3157333912045e-06
-1.40060235134701e-05
-1.57359515271889e-05
-5.13240989216996e-06
-7.17278430441802e-07
-2.04264383302012e-05
-1.9187489055932e-05
-7.747308368434e-07
-8.69961413797787e-06
-9.42044815603333e-06
-1.17011293485944e-05
9.94913631106663e-08
-2.01281576758762e-05
2.23766928463542e-06
-3.21862929437145e-05
-6.22704810805171e-06
6.45137669993528e-06
-1.68385492222879e-05
-1.42427198101517e-06
3.12163917356139e-06
-2.64139778393881e-05
-1.15478939850898e-05
-1.15304575560813e-05
-8.91673046515147e-06
-1.10715772477948e-05
-4.0467908154475e-06
-4.24091831649478e-06
-3.1625836816044e-05
-8.11401312929385e-06
-1.8020001659498e-05
-3.5938808810566e-06
-1.84619191321492e-06
-4.89165759476154e-06
-1.56469007078223e-05
-9.64989644634346e-06
-1.83766165349353e-05
-1.77673177214429e-05
-2.43641758284325e-05
-1.24525836644544e-06
-3.35903383930921e-06
-6.64170024594784e-06
-1.17345158118302e-05
-3.84374117009373e-06
-1.80300881760111e-05
-1.72671798455143e-05
-1.25992489423838e-05
-1.5982208825356e-05
-1.79675713124679e-06
-2.10967479464058e-05
-2.19266518412333e-05
-2.42967733757423e-05
-3.01658588450105e-05
-2.00233278566815e-05
-8.0967121765056e-06
-1.0112985941188e-05
-3.22177046638562e-05
-1.65381610149031e-05
-1.50002151070757e-05
-1.77292102656051e-05
-3.13500892015495e-05
-2.30377778325915e-05
-9.62050332852025e-06
-2.31151869699524e-05
-9.37605123527646e-06
-2.16447872953456e-05
-1.22294940560146e-05
-1.07763601584744e-05
-2.45916116686132e-05
-1.87700962060954e-05
-1.86953101819398e-05
-2.08294731083313e-05
-3.16422471949142e-05
-3.23694749216167e-05
-7.27501877586205e-06
-1.4834666823479e-05
-8.89566913054623e-06
-2.31232005036692e-05
-1.12633719124301e-05
-6.45574703088106e-06
-2.16161105624705e-05
-1.41692085833204e-06
-4.22246006513204e-06
-5.38951320505426e-06
-1.1098182184626e-05
-9.01875186160704e-06
-1.61229903444874e-05
-2.01828827662135e-05
-2.90014935048085e-05
-9.2822199650516e-06
-1.52559978525471e-05
-2.16431356913431e-05
-9.66710084345645e-06
-8.30209678937797e-06
-2.71055728606296e-05
-1.61539093303509e-05
-1.48267922637401e-05
-2.70821816061032e-05
-7.28937922335469e-06
-1.5579455100243e-05
-4.16310473248944e-05
-2.21789605095731e-05
-1.93249674485013e-05
-1.04793794770963e-05
-1.25926725543597e-05
-1.73461113442937e-05
-2.09153176938141e-05
-1.42855931096803e-05
-2.68653939012424e-05
-1.57199124973487e-05
-1.96162135858319e-05
-5.31163892634124e-06
-8.88498557960124e-06
-1.54153070363237e-05
1.75256046755492e-06
-3.86831196281185e-06
-1.04840888368518e-05
-1.06182759797277e-05
-6.98995738892314e-06
-1.01797988849202e-05
9.29461452145496e-06
-1.59408059465183e-05
-2.1625740509245e-05
-1.86854252267627e-05
-1.43008688512774e-05
-3.52986041828872e-06
-2.4585427608196e-05
-1.31238132306584e-05
-2.18137908262343e-05
-5.75850076624991e-06
-9.02732622173382e-06
-1.89486168840734e-05
-1.25528135552227e-05
-1.73444040576802e-05
-7.86843501876242e-06
-3.70175896369572e-05
-1.21690647794018e-05
-2.78324359101692e-05
-2.46632488063899e-05
-4.60449108388488e-06
-1.09008734112626e-07
-6.72116012554447e-06
-2.76227343865437e-05
-1.98027953927817e-05
-2.54274967375907e-05
-3.1533569833312e-05
-1.97973157879937e-05
-1.16867844773912e-05
-2.02000919277662e-05
-1.94403227155976e-05
-1.07671758854714e-05
-2.74279406482081e-05
-3.61026066958374e-05
-8.06823238278985e-06
-1.62962226751076e-05
-1.98776577902496e-05
-2.01643324939599e-05
-1.81186844006015e-06
5.44951319258547e-07
-1.66813721893182e-05
-1.57674859528122e-05
-1.40531982800774e-05
-1.24928057992162e-05
-1.14589365375196e-05
-2.211942413632e-05
7.47910838039694e-07
-1.80296423007306e-05
-2.00578273203106e-05
-1.26059091597634e-05
-2.23445508938582e-05
-1.63743583926795e-05
-1.51624282609996e-05
-9.88845555050198e-06
-2.42971299225691e-05
-8.90961667406989e-06
-2.82792369126185e-05
-9.98627405334164e-06
-2.39666666446665e-05
-8.62355129349681e-06
-1.76620226972275e-05
-1.43701014451593e-05
-5.59293192533501e-06
-3.02872064214555e-05
-8.76431098614733e-06
-1.34632708482381e-05
-1.76187990145227e-05
-2.19930232683296e-05
-2.78064523140142e-05
-9.88765065187255e-06
-1.20658013139834e-05
-2.70248646157415e-05
-1.0290379518891e-05
-3.27659279505525e-05
-1.58894560439898e-05
-2.46233849944118e-05
-1.72053312974172e-06
-2.51350719107927e-05
-1.75388358254963e-06
-1.18851559584809e-05
-1.13803677975375e-05
-2.11516835750069e-05
-1.10021228648954e-05
-1.72833976193196e-06
-3.05864099070559e-06
-1.48531250016305e-05
-3.53497504967847e-06
-1.59878446128199e-05
-2.49492251026352e-05
-1.7463759468209e-05
-2.36453617549997e-05
-7.89691216573828e-06
-2.54188698068608e-05
-1.64473045301386e-05
-1.79340452490916e-05
-1.41375831276342e-05
-6.90318752719391e-06
-1.63377179459798e-05
5.77441764853323e-06
-1.13869640766881e-05
-1.25581914989351e-05
-2.54827719421507e-05
-2.88646202015032e-05
8.27893498614571e-06
-1.52667472222955e-05
-2.2741083129836e-06
-1.33319882101747e-05
2.97121620520777e-06
-2.90244497456965e-05
-1.90344181612308e-05
-2.36927411465299e-05
-2.59175467335539e-05
-1.43204661314559e-05
7.83396520243381e-06
-3.70186702774526e-05
-2.11558706525281e-05
4.81012728664313e-06
-1.08939489091513e-05
4.90815794889121e-07
-2.1544166170318e-05
-7.20965873126056e-06
-1.20179430688034e-05
-3.62875337749485e-06
-5.58221823230125e-06
-1.55136696605281e-05
-2.14093394968012e-05
-1.49073395463577e-05
2.97550531748697e-07
-2.24812577549262e-05
-2.88378967172512e-05
-1.32545992720165e-05
-2.20227967235097e-05
-1.01375324751555e-05
-1.70864058349577e-05
-2.19339550402782e-05
-2.70762024997275e-05
-1.76864399455285e-05
-1.00995492546923e-05
-1.53929181139632e-05
-6.06525063306784e-06
-2.05278368638355e-06
-2.61816681611911e-06
-1.17683595082879e-05
-1.59889250049465e-05
-8.42951697404087e-06
-1.95425295625483e-05
-4.49418896748125e-06
-3.71929795196066e-06
-1.14133302903232e-05
-1.7063475812686e-05
-2.5695608434751e-05
-2.0230978370095e-05
-5.863741043007e-06
-4.50902656471315e-06
-9.18960950989846e-06
-1.84499872139787e-05
-1.55522167698573e-05
-1.68966226746685e-05
-2.19893985818779e-05
-2.03821301643832e-05
-1.88036193342398e-05
-2.6782820906582e-06
-1.15108224933278e-05
-1.4909096876834e-05
-1.47783859707909e-05
-1.29150795447252e-05
-9.82345154484046e-06
-1.08011816971777e-05
-2.76958901877437e-05
-9.22221787680217e-07
-1.6489092887488e-05
-1.59819536577941e-05
-1.40404888643774e-05
-1.31151367919476e-05
-2.23717545607175e-05
-1.81464578830655e-05
-2.22101649586857e-05
-3.24739568537369e-06
-1.5952826650355e-05
-1.02799454832723e-05
-2.44222098716655e-05
-1.08067196066084e-05
-1.56711638596182e-05
-1.6793819396465e-05
-2.42420805247165e-05
-2.42935928907057e-05
-2.36598240122097e-05
-9.5162681380138e-06
-8.68666265944334e-06
-5.28892468854767e-06
-7.0732924178093e-06
-7.48744054524328e-06
-1.77730763361254e-05
-2.24267250714744e-05
-2.64441401122208e-05
-2.88986351187155e-05
-3.70863954161403e-05
-9.5858309513715e-06
-1.41620861094333e-05
-7.48253523450662e-06
-1.8689327660083e-05
-3.45285327111954e-05
-1.24399408673454e-05
-1.98342143338365e-05
-7.81344911237012e-06
-2.37064762581947e-05
-1.54955992836372e-05
-1.89221808026687e-05
-1.80358024731228e-07
-9.93004443914522e-06
-1.29400894369629e-05
-1.92329311751114e-05
-3.06599747914352e-05
-2.72764370789963e-05
-2.00442639309537e-05
-6.67972900894203e-06
-1.08752349013318e-05
-2.42608124036096e-05
-2.27362796915737e-05
-2.51489170642899e-05
-9.38089672157427e-06
-7.83606018398396e-06
-1.82373766991517e-05
-3.46818768369895e-06
-1.98903338699906e-06
-2.57039135308908e-05
-1.34751485428595e-05
-2.56478774490304e-05
-1.26600291945075e-05
-7.07392450124066e-06
-1.21259430715132e-05
-1.79167834097764e-05
-1.74079856368785e-05
-1.91311842149842e-05
-1.93577323026283e-05
-4.45741114351508e-06
-3.05846190607316e-05
-1.27852581302062e-05
-2.82545195800007e-05
-1.22490865424845e-05
-1.01499382063011e-05
-2.34679390306343e-05
-1.66391076629743e-05
-1.21643815108374e-05
-1.9803050546171e-05
-2.63309207979265e-05
-2.50157936932897e-05
-9.70795935074783e-06
-1.93591586936975e-05
-1.8706409666066e-05
-1.57951640797504e-05
-2.24957934298349e-06
-1.85593153448869e-05
-1.77205045501571e-05
-3.15033924275079e-05
-6.29050323261887e-06
-6.9190003620433e-06
-1.53128438746346e-05
-2.2296820032596e-05
-1.18050194140933e-05
-4.60539713694618e-06
-1.80107904265991e-05
-1.19381363332399e-05
-4.80112576279783e-06
-3.68998471426708e-05
-1.68250228748313e-05
-3.68212376615307e-06
-9.24400727644238e-06
-1.67491120756979e-05
-1.73328964675114e-05
-8.33890118320286e-06
-2.24035354451e-05
-1.40064157564375e-05
-1.48844458505773e-05
-1.46562283906385e-05
-1.22528310463776e-05
-6.4012610737671e-06
-2.74860027035107e-05
-2.62811359088001e-05
-1.84596711598256e-05
-1.74237208624353e-05
-8.73280669109533e-06
-2.09288710048664e-05
-1.38025860103468e-05
-1.89539573557802e-05
-1.35758160707549e-05
-7.36851931962216e-06
-6.17344911582447e-06
-1.42687460727332e-05
1.04700161005813e-05
-1.07368456797745e-05
-1.34766876112651e-05
-2.45178368516785e-05
-6.52248295065018e-06
-1.23324756109096e-05
8.08983154974447e-06
-5.26794830828026e-06
-1.06286487099488e-05
-1.76401002690396e-05
-1.82134578046928e-05
-2.3308175904046e-05
-9.0766585662906e-06
-1.50637952029564e-05
-2.09697691157983e-05
-2.90660975563085e-05
8.64957993318178e-07
-4.79382991531135e-05
-2.64012481302114e-05
-6.48381533266137e-06
-2.44283379963611e-05
-1.4957058739089e-05
-1.55903848190469e-06
-1.51087772460715e-05
-2.51626659169597e-05
-2.54132190978057e-05
-7.88338977350627e-06
-2.93237137116307e-05
-1.31887582278695e-05
-1.39002501389962e-05
-1.67985471097992e-05
3.8350522302205e-06
-1.61818015406047e-05
-2.16717722906346e-05
-9.1586693066524e-06
-3.12327119176219e-05
-3.89480860521361e-06
-4.96615463602931e-06
-9.75596024929155e-06
-1.02182410570558e-05
-2.79180751824557e-05
-9.40117885237597e-06
-7.03213410922393e-06
-1.81443531285555e-05
-1.07578947964998e-05
-9.69266549116818e-06
-1.12781636683673e-05
-1.32697688942132e-05
-9.3691985043551e-06
-1.83156220637803e-05
-1.92486461384453e-05
-1.96059641508493e-05
2.77773872094518e-06
5.5336118879519e-06
-2.02984535053285e-05
-2.14721174505571e-05
-3.26951119344085e-05
-5.67369310290083e-06
-1.56628864101993e-05
2.76709410471306e-06
3.984134459056e-06
-4.44302864148911e-06
-1.69732232786159e-05
-1.29464150516262e-05
-7.66192927741586e-06
-2.69720883560102e-05
-2.17999695396331e-05
-1.20520691517148e-05
-7.8715021426659e-06
-1.34471662722241e-05
-1.14112018815507e-05
3.38602206067286e-06
1.91764954192149e-06
-2.32171345851656e-06
-1.26830266461893e-05
-1.73417367891909e-05
-1.22681745745087e-05
-1.97139347791665e-06
4.06395196992787e-07
-1.89568729486402e-05
-2.31569525578752e-05
-5.4801117716307e-06
-1.25249357503823e-05
-2.02310379053824e-05
-1.5417746586186e-05
-7.72642317433525e-06
-1.34131101163947e-05
-1.40751415022808e-05
-1.54772840371663e-05
-8.65235687339181e-06
-8.72960965566785e-06
-1.53525482861368e-05
-2.47746868352374e-05
-1.23356447792888e-05
-1.65706968029735e-05
-2.65756763380895e-05
-2.42212374486279e-05
-3.33436835401943e-05
-1.75385136299842e-05
-1.45489203108951e-05
-1.7360780928265e-05
-1.71045128030786e-05
-1.25968594068178e-05
-1.38295375681048e-05
-5.11212193010609e-06
-9.94649649125668e-06
-1.7150300816087e-05
-2.01473247006453e-05
-9.67860928256517e-06
-3.36047252140873e-05
-2.52096471016372e-05
-1.38439736809463e-06
-9.14925089597478e-06
-1.55084540288376e-05
-8.1264257283933e-06
-1.00402802092549e-05
-5.07454936097639e-06
1.31046204607037e-06
-2.18276944535179e-05
-2.25062883569266e-05
-7.62311265668937e-06
-3.44457890986621e-05
3.98074612600415e-07
-2.71513772871942e-05
-2.80146278819679e-05
-4.94633964063561e-07
-1.43443128007808e-05
-2.58113296220563e-05
-2.01557874404935e-05
-1.40017153122429e-05
-7.77031509953628e-06
-1.41132692350273e-05
-1.27825305872217e-06
-9.27862855004408e-06
-9.63330282734488e-06
-1.87557167576721e-05
-1.36232899003712e-05
9.11280524413295e-07
-2.80110512253904e-06
-4.77377787147461e-06
-1.04959044990819e-05
-1.95841663718434e-05
-1.27299453662619e-05
-2.09403900241322e-05
-2.82167895327678e-06
-7.54441176948577e-06
-2.88779064577517e-05
4.89562658207008e-07
-4.69862765105818e-06
-3.16981474743273e-05
-3.63882058218178e-05
-2.59079375291667e-05
-4.55810799324153e-06
-2.24099619537194e-05
-1.21185212142498e-05
-1.03632372390217e-05
-3.97350638904844e-06
-9.39362704874876e-06
-9.72460519477672e-06
-2.56719007101989e-05
8.24392744922808e-06
-4.07020511657322e-05
-3.85207856586228e-06
-2.10646213751594e-05
-2.73100222789142e-05
-1.34687820373345e-05
-1.87925077381428e-06
-1.88821730127016e-06
-4.3471827330236e-06
-1.0241085115745e-05
-1.69011959134167e-05
-5.33645708726111e-06
-2.42206495225188e-05
-5.36746206677566e-06
-2.1565680347492e-05
-2.04840932762365e-05
-1.13176075288355e-05
-2.01682290093703e-05
-1.23598647913348e-05
-1.59384690625091e-05
-1.29371791063963e-05
-9.84950107010194e-06
-6.47523563285755e-06
-7.57182685253672e-06
-1.83178797398504e-05
-6.17634706166906e-06
-9.23241206000931e-06
-2.44913558198024e-05
-2.41843159779097e-05
-4.80431585015046e-07
-1.43541163923564e-05
-2.929923338896e-05
-1.74507513533757e-06
-2.11274435875781e-05
-1.27551656599922e-05
-1.99016563589796e-05
-1.36254998336194e-05
-1.43746125481534e-05
5.95022927034665e-06
-1.89456047378054e-05
-2.5443931973122e-05
-2.95438921120897e-05
-1.95250833787212e-05
6.72222701193581e-07
-3.80438937285866e-06
-2.90307946424727e-05
-9.56854343951518e-06
-2.13916307130807e-05
-1.31345516476683e-05
-6.16402373635648e-06
-2.70047462158648e-05
-8.38886774587227e-06
-1.11175472570243e-05
-6.82412968685828e-06
-1.84919255718508e-06
-2.31596786861375e-05
2.06442948301697e-06
1.86228912200159e-06
-1.4236895508638e-05
-1.74262785332546e-05
-2.49976721750542e-05
-1.9134533869272e-05
-1.39709835295098e-05
-1.82386498528184e-05
-1.8940577515013e-05
-2.06322890119098e-05
-1.40670872449862e-05
-3.06803361930437e-05
-1.17589716238685e-05
-2.48473100638951e-05
-9.58838096050467e-06
-1.85759192021102e-05
-1.87866626430908e-05
-3.03978128720651e-06
-2.42719681850936e-05
-2.79182848951396e-05
-1.65446038023062e-05
-4.77319484842604e-06
-8.33379478959993e-06
-2.72394381288077e-05
-1.98674006963713e-05
-1.42259034612501e-05
-3.10712891666194e-05
-1.20751369693741e-05
-1.60200556905521e-05
-1.79361245518503e-05
-1.54082252645885e-05
-8.44050269902901e-06
-2.48408236148438e-05
-2.21414307243383e-05
-2.16617564196949e-05
-5.65899973593784e-06
-1.95231199228558e-05
-2.97518353828016e-05
-1.81852560912499e-05
-1.3746060063159e-05
-7.80743733215164e-06
1.30808837218296e-06
-1.55504172594778e-05
-1.39145387873549e-05
-1.42730100408914e-05
-1.49234304814017e-05
-5.11551922846043e-06
-1.26802213652037e-05
-5.15143222183275e-06
-1.68228594728844e-05
-3.57743451139359e-05
-2.11927280778938e-06
-2.13474211520719e-05
-1.89422144691797e-05
-1.31855399402162e-05
-1.13442019911307e-05
-1.14890639736297e-05
-2.02623829891959e-05
-2.43645553630784e-05
-1.18868362916151e-05
-2.25720574348414e-05
-2.21347005106432e-05
-1.76891321394791e-05
3.97497560955992e-06
-3.50014595895702e-06
-2.01635799904947e-06
-5.37693517464861e-06
-1.76818258836851e-05
1.86071644815994e-06
-2.31559293171457e-05
-2.20837517686281e-05
-1.19617506401471e-05
-2.02321869163969e-05
3.06764006828702e-07
-1.09418360879644e-05
-2.53523712781115e-05
-2.5982894464032e-05
-4.96735517123369e-06
-9.78607388676293e-06
-1.54032710812438e-05
-2.20907015406433e-05
-1.31082251648562e-05
-2.4845969147055e-05
-2.23953574240037e-05
8.24306575689253e-06
-6.48641010205446e-06
1.11449255766603e-05
-6.99889535093702e-06
-3.06959890363102e-05
-2.47849172853335e-05
-8.21691071452299e-06
-1.66350999555527e-05
-1.23794864505072e-05
-1.78045410773696e-05
4.48597095909948e-07
-2.27612043150536e-05
-2.60276179636186e-05
-1.42222519189474e-05
-8.23340062236812e-06
-5.63539534073738e-06
-6.19749526731338e-06
-1.51968850801404e-06
-2.6778212958944e-05
-1.19451253722379e-05
-6.98212976754421e-06
-2.51550154161415e-05
-1.84409230116659e-05
-1.07108578296252e-05
-1.64725910796993e-05
-2.334805589463e-05
-3.97360423106396e-06
-2.25681800359609e-06
-6.53968522930803e-06
-1.44268071854549e-05
-1.21730065454344e-05
-1.56001342543009e-05
-1.9031112928887e-05
-1.36162682202014e-05
-1.71741748306383e-05
-1.18926343325906e-05
-1.93946471821454e-05
-2.95995902534459e-05
-2.35421200679373e-05
-2.11627999361616e-05
-1.56347678487501e-05
-2.00535910866138e-05
9.22831154312017e-06
-1.3114554487436e-05
-1.61804353038568e-05
-2.39471758288411e-05
-1.79200563689852e-05
-1.83339052100108e-05
-1.36804379143633e-05
-1.48250349305752e-05
-1.99735735814137e-05
-1.07808495992558e-05
-1.14656177847107e-05
-2.76816993677842e-05
-2.08989644806742e-06
-8.43030344120666e-07
-2.02789568476206e-05
-6.03650404517507e-07
-1.44106266728717e-05
-1.36378334005282e-05
-9.55649639732266e-06
-1.71951075127778e-05
-9.30327436593469e-06
-2.1121149412401e-05
-1.45005054416255e-05
-7.21032638631487e-06
-1.08778274109361e-05
-2.15725291439094e-05
-1.41641462222279e-05
-1.55362880960971e-05
-1.12743383942769e-05
-2.53638391097091e-05
-1.85947872933829e-05
-3.45300838569499e-06
-1.17092126762938e-05
-1.8707426368416e-05
-2.12594134414125e-05
-2.1935036656676e-05
-2.45197689136137e-05
-1.41533951203506e-05
-1.31020275424539e-05
-1.8569727173399e-05
-1.34073429933726e-05
-1.51273745990217e-05
-1.45410795653778e-05
-3.34253409249832e-06
-1.55738768691981e-05
-2.85006867337813e-05
-1.39412351766225e-05
-2.97492862064105e-06
-3.20326858535665e-05
-7.67812707748401e-06
-4.81701472033776e-06
7.68284211257197e-07
-1.76890758507166e-05
-2.48313904355547e-05
-2.70493068192322e-05
-3.44461829857796e-05
-1.18800532056691e-05
-7.58898679272887e-06
-7.30100035731705e-06
-2.32150688963389e-05
-4.89669895795184e-06
7.73347766869136e-06
-6.16067553528283e-06
-1.02675087765691e-05
-8.83843757082378e-06
-6.64979908147861e-06
-7.00246357682546e-06
-9.79284628009338e-06
-1.17975900359269e-05
-1.70050717475587e-05
-2.46216275727235e-05
-9.94091581909915e-06
-2.83845347707588e-05
-2.57277602711571e-05
-9.11152897804392e-06
-2.20480422460673e-05
-3.17378964705248e-05
2.19539623747962e-06
-1.64652134376587e-05
-9.2850598712895e-06
-3.73271303863382e-06
-1.01832941143966e-05
-7.0855097695707e-06
-6.00965877569818e-06
-2.47093151345228e-05
-1.86045614924443e-05
-1.25300215240837e-05
-2.3051617049157e-05
-9.94825974479986e-06
2.56812502526202e-06
-8.92787881705081e-06
-1.1571014017966e-05
-2.10789513598909e-05
-2.45571805199175e-06
-5.97632991828703e-06
-2.15426385025546e-05
-4.19956868670563e-06
-1.20829763144391e-05
-2.59287201381367e-05
-4.50774031615473e-06
-3.95971995799665e-06
-3.1496622594903e-05
-2.19867867522245e-05
-9.18884441304145e-06
-4.21128986003415e-06
-2.51888885457088e-05
-5.71087702549206e-06
-4.66315228397246e-06
-1.1050595899818e-05
-1.86335018368578e-05
-2.53909827900864e-05
7.53022492052327e-06
-2.33768489407055e-05
-1.51305972006131e-05
-3.2295721310132e-06
-2.76880477650591e-05
-7.6128807676318e-06
-2.17774287686773e-05
-4.04473687131937e-06
-2.08235985431538e-05
-1.74577259675355e-05
-1.75553549098653e-05
-1.41833417223117e-06
-2.79382759210542e-05
-7.70338370150957e-06
-2.3102156330285e-05
-2.59639577122975e-05
-3.74847789400021e-06
-1.89814480459944e-05
-9.77517320362729e-06
-1.08032736803847e-05
-1.71589660181066e-06
-1.03024577017246e-05
-1.46525662753194e-05
-7.45124951532708e-06
-1.50779378669652e-05
-7.08782284112824e-06
-2.16493273113234e-05
-1.47952751599537e-05
-4.9251958801232e-06
-1.79181250362748e-05
-8.8310846070189e-06
-1.33956106768369e-05
-2.69905682697147e-05
-1.90945210062496e-05
-2.64777280267413e-05
-2.11969511660401e-05
-6.67956641199134e-06
-1.59066277527306e-05
-2.41694155014418e-05
-1.84669761918012e-05
-5.00248339336738e-06
-8.7914693433885e-06
-1.8810302578484e-05
-2.38198593431533e-05
-8.3463651358504e-06
-2.50031595319244e-05
-2.69219693822228e-05
-1.30854741559421e-05
-1.30572348172049e-05
-7.45174351455497e-06
-7.23188048171227e-06
-6.25308749240909e-06
-2.10171915172459e-05
-1.23248151574972e-05
-2.1455828000727e-05
-3.5268708391561e-05
-1.60558879560992e-05
-8.26416141377418e-06
-2.30305291264311e-05
5.2836635515608e-06
-4.25229517026481e-07
5.46548593112249e-06
-1.80511112363639e-05
-6.18977481767925e-06
-2.11204497360113e-05
-2.5457423255509e-05
-1.98400383817507e-05
-3.24543678810943e-06
-1.46931442909353e-05
-6.91369651633223e-06
-1.1126675045872e-05
-1.77493438715019e-05
-2.2313739737772e-05
-2.01302355512847e-05
-5.52829768845808e-06
-6.19104213589656e-06
-1.2987408147066e-05
-2.54016361453546e-06
-3.57302244595434e-05
-1.17452302505539e-05
-4.97180959717258e-07
-2.17487815084679e-05
-1.42409158232846e-05
-2.81751801589144e-05
-1.70258763619099e-05
-2.10853395358832e-05
-1.15432036762596e-05
-1.72243015307811e-05
-3.64859595843755e-05
-1.699320207456e-05
-8.49113833275962e-06
-2.1562705473089e-05
-8.58204522079513e-06
-2.0040696802273e-05
-2.86999276068772e-05
-1.91421770786255e-05
-8.62478890066115e-06
-3.16477413556927e-05
-1.19695500603335e-05
-1.20044136398433e-05
-1.06546960173317e-05
-8.18790243111158e-06
-5.58597542577417e-06
-6.17623732658425e-06
-4.49171674070633e-06
-1.7841030555353e-05
-1.85744162451203e-05
-2.25295408037036e-05
-1.7162142751693e-05
1.22671160417648e-06
-5.324766997087e-06
-2.34255454426603e-05
-3.7604349422438e-05
-1.55692611738829e-05
-1.41854619884939e-05
-1.55760794658538e-06
-7.922533656686e-06
6.42873233715408e-06
-7.21213689932478e-06
-1.82887090858805e-05
-6.19183428883501e-06
-2.74333882311689e-05
-2.47681760551564e-05
-8.47468089596812e-06
-1.71472971224254e-05
-7.91091062892339e-06
-1.00630140058142e-06
-2.40276351019181e-05
-1.11905948421815e-05
-1.84154983032269e-05
-9.31673848848537e-06
-2.09845237818779e-05
-9.90773692589206e-06
-2.42178199631789e-05
-4.80684493449127e-05
-9.80631184262155e-06
-3.62023301299015e-06
-8.87441825363675e-06
-1.88361277827659e-05
-2.14478275916274e-05
-9.40477027209247e-06
-1.39352851551213e-05
-2.5005110550252e-05
-1.11558750973186e-05
-2.07106809036207e-05
-2.63713862794724e-05
-3.16283924024042e-06
-5.38452331619885e-06
-1.43876108716133e-05
-2.47715035176478e-05
-1.04496239200015e-05
-6.58076928197837e-06
-1.06528021569223e-05
-1.24125236232635e-05
-1.87440908175585e-05
-2.390066019135e-05
-1.33142091035953e-05
-2.79491031290845e-05
-7.80828481833058e-06
-2.29012788412487e-05
-2.19215492308867e-05
-5.05812641999514e-06
-1.19605900935256e-05
-3.27725776889534e-05
-1.80335282306918e-05
-1.39782343711932e-05
-1.67997639289652e-05
-1.48420371279422e-05
-1.30702127456207e-05
-7.9168775489654e-06
4.30151485364167e-06
-1.81811680014046e-05
-1.18488298113824e-05
-7.44180008163982e-06
-6.45832322319899e-06
-4.14313034755334e-06
-1.30185242098407e-05
-1.32046496290671e-05
-1.51183786168164e-05
-2.84156828464043e-05
-3.5747277650643e-06
-1.48825756971721e-05
-1.2706282853941e-05
-2.28111374706852e-05
-1.74306162620485e-05
-2.01346557826684e-05
-2.4953135056983e-05
-2.45399872460164e-06
4.09452927093208e-06
-8.16524671308934e-06
-4.86024625505415e-06
-2.57608848601963e-06
-5.95333672209708e-06
-9.22070578833555e-06
-9.88451364823568e-06
-9.97618983737636e-06
-1.37782224956669e-05
-1.93852714228896e-05
-7.77143249649547e-06
8.97543010395446e-06
-2.1130963360918e-05
-2.66753025730131e-05
4.41256332075301e-07
-2.49919979970062e-05
-5.47761027870983e-06
-5.83506675046116e-06
-5.81963316860852e-06
-1.56080852132066e-05
-1.8275006302376e-05
-6.52853360939756e-06
-6.18405922269218e-07
-2.93150607607294e-05
-8.13058600146037e-06
-2.30920660639263e-05
-9.83725790982892e-06
-1.79366036017621e-05
-3.12736133579157e-05
-2.02935610359656e-05
-1.20218531162869e-05
-9.91188131563843e-06
-7.98128390070651e-06
-8.33522740221621e-06
-1.72269150526854e-05
-2.20492011040878e-05
-1.98296276661495e-05
-1.93695178530174e-06
-2.68545230739574e-06
-2.25239501555675e-05
-2.15271211150603e-05
-2.75662412769871e-05
-1.14891166993813e-05
-2.08096469638468e-05
-1.95655166477684e-05
-2.12690897915842e-05
-1.90230474244541e-06
-5.08290149167755e-06
-2.47518317470247e-05
-1.38304169219468e-05
-1.18285615896314e-05
-7.42854775778744e-06
-4.25003499794287e-06
-1.81866387879881e-05
-7.32327121449398e-06
-1.7602555065498e-05
-1.20192829385964e-05
-1.60185671615087e-05
-1.90559517975314e-05
-1.64485242049434e-05
-1.767170281157e-05
-1.19322241904853e-05
-2.80591448983644e-05
-1.95170681132881e-05
-1.44301770991652e-05
-3.16861498777773e-06
-4.19688374584222e-06
-7.61804847699598e-06
-1.75252406610382e-05
-2.51539534295324e-05
-6.07327477493916e-06
-4.83842590508568e-06
-2.72422491702119e-05
-1.54707091810028e-05
-4.31494670347822e-06
-1.07150022574486e-05
-3.56189944640025e-05
-1.26641345851405e-05
-2.11183638184463e-05
-2.44207554553698e-05
-2.38746487642645e-06
-9.02676285651687e-06
-1.24163477636824e-05
-4.75019238664859e-06
-2.34346527854114e-05
-2.03406228465797e-06
-1.86458396406513e-05
-1.93180131104475e-05
-4.42246596692245e-06
-2.08283889827274e-05
-7.79264300938429e-06
-2.41820003288911e-05
-3.46035867797947e-05
-2.46986598106183e-06
-3.13505545824706e-05
-1.29550569039648e-05
-3.69085066518299e-05
-2.32986045242026e-05
-1.96612349539847e-05
-1.40594531011062e-05
-1.31966509471706e-05
-7.58096137224034e-06
6.36560842472307e-06
-1.8938062134505e-05
-1.31040660783868e-05
-2.13075173096044e-05
-5.70300700396924e-06
-1.47730716713441e-05
-2.24607335478863e-05
-1.50887181065551e-05
-1.68246239177707e-05
-2.61984322943641e-05
-2.09276003786912e-05
-1.94080771093733e-05
-7.99952350043653e-06
-1.88401863888106e-05
5.22257507004366e-06
-1.13912486713216e-05
-2.59484675496747e-05
-1.72295132329004e-05
-9.78982743860647e-06
-1.83019718445607e-05
-4.96406718803175e-06
-1.79423481249177e-05
-1.6169300291265e-05
-2.56306085184727e-05
-1.81616781434135e-05
-6.56079137034712e-06
-2.22179170991626e-05
-2.64766303494614e-05
-7.41592735801344e-06
-5.23668753432904e-06
-2.4405758883361e-05
-4.16618045605136e-06
-1.39992984496106e-05
-1.81865506621097e-05
-1.80593310808536e-05
-1.53821943066288e-05
-1.15663689927307e-05
-2.25546311236928e-05
-1.23204058630202e-05
-2.25179017089103e-05
-4.8816543456488e-06
-1.15287117387282e-05
-2.5205480753881e-05
-4.62617237109276e-06
4.97562873885633e-07
-2.15793079778751e-05
-1.41899881554283e-05
-3.41531616709756e-05
-2.31094748123618e-05
-9.1825158718719e-06
-1.39750806685166e-05
-1.61156347313367e-05
-2.05380885695147e-05
-2.58357365025134e-05
-1.65737318264047e-05
-1.20956797626862e-06
-1.20723094117432e-05
-6.36361492852625e-06
-5.53396655378327e-06
-1.21030769013426e-05
-1.73644689956959e-05
-2.75599564235641e-05
-7.31556376170136e-06
-1.39185517660853e-05
-1.10930686646578e-05
-1.14593791581241e-05
-2.46365402885121e-05
-1.2816747755563e-05
-6.81254339428327e-06
-3.24281538434898e-06
-2.15766932897207e-05
-1.47983968298818e-05
-1.47982741525151e-05
-1.85459771890644e-05
-1.32766717514794e-05
-3.27410949638263e-05
-2.26921038115001e-05
-4.38333930110209e-06
-7.25959161571855e-06
-4.78075220705249e-06
-2.00861420572886e-05
-2.25930709684919e-05
-2.31731539142076e-05
-1.15761004944938e-05
-1.05100896214393e-05
-8.55007930106061e-06
-1.76203547044998e-05
-1.9944199449239e-05
-8.33315182180162e-06
-1.72621699784486e-05
-1.56206191450412e-05
-1.83472570614694e-05
-1.5497969175007e-06
-1.33355881454709e-05
-1.23777774484495e-05
1.51533921005574e-06
-3.05881815995964e-05
-1.05292717574287e-05
-2.37800609217205e-05
-1.70186566757614e-05
-1.75825225446444e-05
1.13199398815983e-06
-1.19806598220504e-05
-2.10781890497666e-05
-2.44378955136294e-05
-2.62057845353244e-05
-1.79373885538994e-05
-2.25281427497103e-05
-2.36235910031777e-06
-8.64810707502855e-06
-1.76152105667426e-05
-1.28861769654917e-05
-1.96965626204183e-05
-2.00690413314494e-05
1.03704191416453e-05
-1.36315097664764e-05
-1.44204646475666e-05
-1.12441934505393e-05
3.55154617782506e-06
-3.3326622611364e-05
-2.50120762925631e-05
-1.26922989326925e-05
-1.83060081585571e-05
-1.21008543541186e-05
-1.94883943961838e-05
4.18289678172908e-07
-1.16674752791042e-05
-3.07986544360696e-05
-3.20615748193641e-05
-1.52370553920129e-05
-9.15901365970549e-06
-2.64640865385751e-05
-1.16488870464367e-06
-1.88228923632189e-05
-6.31879849844769e-06
-4.06562538844952e-05
-1.75706797100853e-05
-1.13652505882454e-05
-7.10896671415045e-06
-2.60260617742128e-05
-2.45983646653869e-05
-4.28022824940558e-06
-1.1700940652257e-05
-1.20165301479749e-05
-5.35348819000244e-06
-1.3295310404516e-05
-1.45980591855693e-05
-2.3840663572926e-05
-2.70050394629363e-06
-5.22990165776908e-06
-1.50394317000358e-05
-7.526009082569e-06
-1.22254028386597e-05
-1.44836414321211e-05
-1.5039530427292e-05
-6.58395888340457e-06
-1.82825215695951e-05
-8.79877323705999e-06
-2.5936694430082e-05
-1.87538272767313e-05
-2.00038303098108e-05
-1.67492660058873e-05
-5.15389738334855e-06
-1.47496290385717e-05
-7.72987967962761e-06
-6.66041873583969e-06
-1.60356070016621e-05
-1.89198604232351e-05
-1.6875721064013e-05
7.01154047161614e-06
-1.02125910061542e-05
-3.02504076139778e-05
-2.38650419715189e-05
9.92716593781375e-07
-8.28710291796475e-06
-1.60056652455672e-05
-2.08833287785511e-05
-2.75010901352419e-06
-1.73226734469649e-05
-1.1899798542399e-05
-2.37688304004316e-05
6.20585397726917e-08
-5.56820688248174e-06
-1.62415084762357e-05
-8.07157341043558e-07
-1.51153530416757e-05
-2.08617075924912e-05
-1.71025814057736e-05
-1.2267998666372e-05
-1.86146374829915e-05
-3.06825938667951e-05
-3.76670736986812e-05
3.39342483092758e-07
-1.59985767814237e-05
-2.5816004379902e-05
-1.85290421377931e-05
-2.26066030778525e-05
-1.70827324088957e-05
-2.26693674535764e-05
-3.65184627603322e-05
-2.29061492897463e-05
-1.7759071501478e-05
-8.66042528980503e-06
-1.71740884675925e-05
-5.1725821213694e-06
-9.68555911178644e-06
-2.15327487309882e-05
-2.27940271210381e-06
-1.47487301425608e-05
-1.40446169509799e-05
-4.98337355979875e-06
-1.95354772742274e-05
-2.67126229209259e-05
-2.1648549269432e-05
-3.16048207474986e-05
-2.23821239750485e-05
-2.13694599040285e-05
-1.36475107879333e-05
-1.8238052633417e-05
-1.51371410282199e-05
-1.92262404551497e-05
-2.24338296727395e-05
-1.18984153300061e-05
-1.25535513098098e-05
-1.79053745554643e-06
-2.97072386843739e-06
4.38226175180047e-07
-1.5614366207377e-06
-1.16048423412425e-05
-1.24700323171504e-05
-1.60544299811683e-05
-1.57553569029948e-05
-9.61563088503513e-06
9.43390292338538e-06
-1.0148074924224e-05
-1.24971939640394e-05
1.44287769838746e-06
-8.55056345531113e-06
1.170394830204e-05
-3.7982456619326e-05
-1.2779243996668e-05
-1.89257390796504e-05
-2.24258251183391e-05
-8.9964598190509e-06
-1.67382391138078e-06
1.90496480777964e-06
8.6940142437184e-06
-1.51222655395999e-05
-3.19832752592758e-05
-2.64783954375521e-05
-1.86051920662982e-05
-1.39355551537489e-05
-1.8631298077338e-05
-5.5654033928426e-06
-2.65882822025035e-05
-1.86288414179469e-05
-1.89204251535344e-05
3.80716056701121e-06
-1.84738995788517e-05
-4.73314330632063e-06
-1.85879273523203e-05
-1.93127390258155e-05
-2.42735197888954e-05
-2.89131574156204e-06
-2.94685347835513e-06
-2.58800897965502e-05
-8.30758520553825e-06
-1.55266157205896e-05
-1.69493136952305e-05
-2.01409629764955e-05
-2.07709650839595e-05
-1.70173141088979e-05
-8.31850439603051e-06
-1.66594286289624e-05
-1.70932802819937e-05
-8.47923090907974e-06
-2.45837397409308e-05
-1.4667609590828e-05
-1.15682223953284e-05
-9.68688314933687e-06
-1.42677211143235e-05
-1.08466778220645e-05
-6.88113117616381e-06
-2.0536016119666e-05
-1.59157262986432e-06
-1.31273796862689e-05
-2.06926174640845e-05
-4.23754684130827e-06
-1.73933287981658e-05
6.83665066778362e-07
-3.02605941484234e-05
-1.79809792796258e-05
-8.89476296808408e-06
-4.40556530494505e-06
-1.39358956771416e-05
4.64523412022936e-07
-1.32629663204947e-05
-1.69971687897517e-05
-1.81846260932822e-05
1.41269045094276e-07
-1.40776742506078e-05
-1.64500275183778e-05
-2.68517103657073e-05
-2.802604574018e-05
-6.40632312706197e-06
-2.59914344017513e-05
-1.17231065263612e-05
-3.871864220247e-05
-1.29201387632671e-05
-2.20113560739697e-05
-1.21787294152001e-05
-7.83747818460978e-07
-2.46666356520233e-05
-2.93427033606784e-05
-1.10226167734578e-05
-2.19674596863354e-05
-2.03041760389007e-05
-3.3546688311004e-05
-9.63570788203723e-06
-2.51786539411346e-05
-3.66922911063556e-06
-6.28400766932717e-06
-1.86072153143787e-05
-1.45023747805211e-05
-2.54094561886974e-06
-1.96657111740828e-05
-1.01526952180185e-05
-2.41833455211658e-05
-2.39253281622946e-06
-1.75612678151053e-05
-3.30913446177991e-06
-8.11023030463265e-06
-2.7234769024157e-05
-2.62095856504609e-05
-9.52812307071993e-06
-5.99993628604487e-07
-2.51573336188122e-05
-7.6675836148087e-06
4.89361023403763e-08
1.29718734291927e-06
-6.14550417421688e-06
-2.16761032231764e-05
-1.82734328778755e-05
-9.26422536457533e-06
-1.18053810388825e-05
-2.619195652005e-05
-2.1521861211245e-05
-1.42629530737475e-05
-8.58527188836761e-06
-1.10123007524985e-05
-1.64664366424418e-05
-1.29623034536257e-05
-2.79768603513974e-05
-7.69133748940078e-06
-9.78644183685916e-06
-2.54378705167608e-05
-1.65288216010404e-05
-1.65207901277734e-05
-3.3678431344203e-05
-2.50838095204055e-05
-1.60735908522167e-05
-1.74943035302373e-05
-2.07821978282104e-05
-2.97687021607292e-05
-2.68354531489482e-06
-1.88181196329115e-05
-1.55281865867174e-05
-7.4471237228763e-06
-2.02956218569229e-05
-1.24635140221761e-05
-1.38580957959025e-05
-1.65778133014706e-05
-3.89628797013551e-06
-1.0294494124453e-05
-1.59630642552515e-05
-2.18679948169265e-05
-2.00459596766344e-06
-8.83517867155213e-06
-1.31261192778067e-05
-2.11319315826234e-05
-3.25978285893253e-05
-1.25441301437034e-05
-3.09490280022071e-05
-9.58408746539482e-06
-2.17683387587047e-05
-1.1166645290064e-05
-2.26958961326839e-05
-1.89228943946021e-05
-8.06866248842192e-06
-2.73249478761824e-05
-1.18374050904794e-05
-9.21796616499999e-08
-2.71250752501043e-05
-1.95950029368869e-05
-1.37722244427965e-05
-1.54642049934436e-05
-2.48914960040015e-05
-3.30597480910159e-05
-1.02818231025692e-05
-2.86115430772516e-05
-3.58728932388091e-06
-3.10068566745594e-05
-1.99963758891501e-05
-6.80260260690021e-06
-1.39839534331501e-05
-1.76523395011405e-05
-7.96344578059575e-06
-4.28532634401653e-06
-1.77564748701754e-05
-9.02260306605316e-06
-3.46684077191495e-05
-1.09629125605056e-05
-1.87233063681805e-05
-1.07601746408842e-05
-2.77732536801151e-05
-1.29144301730487e-05
-2.30182423023607e-05
-1.9719528039045e-06
-1.46389224273769e-05
-1.31103907654395e-05
-2.09341137267385e-05
-1.23030598511978e-05
-2.47390070076281e-05
-2.77960939749119e-05
-9.97856013919081e-06
-3.41969736079284e-05
-6.30774677035611e-06
-5.50713755570445e-06
-1.86064369060878e-05
-1.89804081964051e-05
-1.29070306726095e-05
3.88752388339676e-06
-1.54930709794689e-05
-1.26277903729686e-06
-2.49287660451373e-05
-1.12353713200112e-05
-3.67417279316797e-06
-1.28906775232356e-05
-6.04426977711429e-06
-1.93770827755485e-05
-1.84247470557067e-05
-2.4536179723434e-05
-1.2007310677841e-05
-1.2444078254954e-05
-1.86857710473094e-05
-2.68876385716633e-05
-1.21633951426369e-05
-1.38763886824936e-05
-1.86105115137195e-05
-1.97796299289236e-05
-1.28653592314123e-05
-1.58744309019106e-05
-9.57817707087697e-06
-1.2508961114891e-05
-5.27971405544974e-06
-6.52896962094671e-06
-2.75887726701155e-05
-6.92207331599133e-06
-1.53899368496977e-05
-1.73758352231545e-05
-2.03683088775833e-05
-2.39304229737585e-06
-1.02595193019022e-05
-2.43826037289874e-05
-1.29258893775836e-05
-1.47198650244363e-05
-2.42752532001972e-05
-5.39106689293129e-06
-2.43121251331176e-05
-1.85816130209744e-05
1.91444638833543e-06
-1.66044198019665e-05
-1.77311308506407e-05
-1.64809965928245e-05
-1.36394664605446e-05
-2.0119176983652e-05
-1.62083781725678e-05
-7.63556629918393e-06
-2.68312606979035e-05
2.68245244561687e-06
-1.83925624990281e-05
-2.59449793900062e-05
-1.49871672013848e-05
-1.47763531998016e-05
-3.3478931011355e-06
-2.1557990474434e-05
-7.67765517636429e-06
-1.0546392466643e-05
-5.37329883164127e-06
-2.31367931344209e-05
-3.80478262372755e-05
-6.75101572134077e-06
-9.04338609664128e-06
-2.66624002492715e-05
-2.43436513512786e-05
-9.53242454920699e-06
-2.1817058371912e-05
-3.06543689577403e-05
-3.22492669239691e-05
-1.38715944805848e-05
-1.05394686857549e-05
-2.14856084799665e-05
-4.16821990996494e-06
-1.15740357488689e-05
-2.31803564850207e-05
-3.31883314012718e-06
-3.00467100422884e-05
-1.07273566799556e-05
-1.09659283572669e-05
-8.1686270001555e-06
-1.86871861204697e-05
-7.36614150981323e-06
-2.43216610132987e-05
-4.02897428417967e-06
-3.22027016968416e-05
-1.88008623224917e-05
-2.12167941674873e-05
-2.4617360125413e-05
-2.21332930708169e-05
-4.33064245293403e-06
-1.5960953904514e-05
-2.19822091896488e-05
-1.72729486832364e-05
-3.22335512897436e-05
-3.18483701662324e-05
-1.36888900238915e-05
1.2242492004132e-06
-1.1288910667168e-05
6.46190073693752e-07
-7.49507631799492e-06
-2.51116839093688e-05
-1.29551415536347e-05
-3.24445221718607e-06
-2.14560374542536e-05
-1.20627176724259e-05
-2.20938115602003e-06
-7.40300899845979e-06
-5.22105818573326e-06
-4.74628415137332e-06
-1.03694451622832e-05
-2.66844994738631e-05
-2.32401616011715e-06
-1.37155873351656e-05
-2.0726122862253e-05
-1.06982521200829e-05
-1.45614535495688e-05
-3.28884632132803e-07
-2.02975877926292e-05
-2.064421252212e-05
-2.81159476624495e-05
1.58899369422853e-06
-8.14565406851662e-06
-1.5074508733727e-05
-1.95354018505793e-05
-2.20154181735011e-05
-1.95728061967196e-05
-6.64220525826159e-06
-1.18193733087042e-05
-4.36876337471571e-06
-8.59056331079022e-06
-1.45639235587574e-05
1.35526526323632e-06
-1.83092290118169e-05
-2.61929366724204e-05
-2.64411032283618e-05
-4.82687651638174e-06
-1.05624971115619e-05
-7.67014404814899e-06
-2.1596705856152e-05
-1.33837243838839e-05
-5.32684997487869e-06
-2.16629580326536e-05
9.28338298397049e-06
-1.75566228103828e-05
-2.79798766374422e-06
-1.87744434950666e-05
-1.82173642383733e-06
-1.52759413011296e-05
-6.90359392102782e-06
-5.63117299002206e-06
-4.8372720734765e-06
-2.12624320081508e-05
-3.48023540956183e-05
-1.45588784033553e-05
-2.749734927358e-05
-2.91279503047452e-05
-1.17920493940431e-05
-2.60582990606383e-05
-3.65243399727309e-06
-1.89941050315704e-06
-1.06314951856947e-05
-1.88369445922122e-05
4.21503539038797e-06
-2.47376617619838e-06
5.8022386146524e-07
-1.72989288366888e-05
-1.26227689776217e-05
-1.89668614043731e-05
-2.17728068784865e-05
-2.17384437182854e-06
-1.54041988163095e-05
-2.20701122180517e-05
-6.79005776171895e-06
-1.56162992684819e-05
-2.04286435259924e-05
-2.30155092000018e-05
-1.28197517094976e-05
-1.04277980614906e-05
-7.05672866138586e-06
-1.76807482981237e-05
-4.42558701080896e-06
-2.21485747332167e-05
-2.29036409340944e-05
-1.81485026162324e-05
-2.83956999696879e-05
-6.76654323420524e-08
-3.62924014993735e-06
-6.8842079053053e-06
-2.14193609813802e-05
-1.32013114211682e-05
-2.28068614237774e-06
-1.86492650613552e-05
-2.11605262388135e-05
-3.19634353415343e-05
-1.62203509476852e-05
-2.38085769199057e-05
-1.15870693379288e-05
-1.72221307017698e-05
-1.09724742735008e-05
-2.29365576653073e-05
-1.07875403795331e-05
-1.57479928737604e-05
-3.15267326328598e-05
-9.35192213662832e-06
-2.00614563224728e-05
-2.20508737519261e-05
-3.94005387984337e-06
-8.36917199310433e-06
4.00055607347653e-06
-1.10908795178521e-05
-1.46021004059478e-05
-2.02921941567538e-05
-1.70985660123946e-06
-1.20960210652761e-05
-2.64442385000387e-05
-1.85000517459702e-05
-7.14907239218556e-06
-1.54536856551774e-05
-1.6630636576057e-05
-2.05569853966691e-05
-2.33472603941049e-05
-1.29270857831771e-05
-8.90977965057463e-06
-7.05111358470675e-06
-5.20291955035712e-06
-2.69023029551575e-05
-3.00157582630213e-06
-1.70212855901515e-05
-8.41881897196671e-06
-2.98460711222373e-05
-1.54754451181986e-05
-4.19592407377278e-05
-4.40766587920734e-06
-2.43940914922514e-05
-1.94417923161148e-05
-1.12829034340637e-05
-1.62382115815532e-05
-2.82277099715022e-05
-1.55153272572009e-05
-2.07665184264623e-05
-4.57069812007813e-06
-4.48235282544272e-06
-7.04068836178652e-06
-1.27859637575573e-05
-2.09387940880886e-05
8.56797002236092e-06
-1.66187414139355e-05
-1.11289737026874e-05
-2.36389629142763e-05
-1.40493904296486e-05
-1.15550588293418e-05
-3.74053873111154e-05
-2.11522411558867e-05
-1.92050530596525e-05
-3.16792407535668e-06
-1.11111232533775e-05
-9.23671171897246e-06
-1.4198617193285e-05
-2.43462505626519e-05
-9.11981361578199e-06
-1.99635795161065e-05
-4.66869931773749e-06
-2.01639563465444e-05
1.04427302045473e-05
-2.28936188390911e-05
-1.08800225350017e-05
-1.93834969206836e-06
-1.19270821523682e-05
-2.05466934715434e-05
-5.64768311886838e-06
-9.6397645295658e-06
-8.34031560683871e-06
3.87264755078148e-06
-4.90437408240369e-06
-2.55617038666306e-05
-1.39405300994252e-05
-9.93224641210182e-07
-3.77882591536573e-05
-2.62040586733641e-05
2.40255468363239e-06
-2.6431390072172e-05
-1.64501380714739e-05
-9.23803126831125e-06
-2.66517732086556e-05
-1.63460223989491e-05
-1.57814830663348e-05
-7.42569956977796e-06
-8.83345276415354e-06
-3.28965912761611e-06
-2.15126823278215e-05
-1.08088860659519e-05
-2.39155380041803e-05
-1.94438075694115e-05
-2.30102955647348e-05
-1.65652975499185e-05
-1.83564066393092e-05
-1.5243848466596e-05
-7.11356896392852e-06
-2.27520350849486e-05
8.68720393644209e-06
-9.71311988336786e-07
-2.118962863711e-05
-6.74984480634732e-07
-1.65699873957995e-05
-2.94736236201978e-05
-1.09875702692512e-06
-8.15210014543e-07
-1.87194239932044e-05
-1.1930530672344e-05
-6.79354948981789e-06
-2.17743012599962e-05
-9.60533744784727e-06
-2.26500966390886e-05
-3.00830574277455e-05
-1.7384235489646e-06
-1.4096530118291e-05
-5.356486602729e-06
-1.92621614471564e-05
-2.46565264378055e-05
-2.02575917796177e-05
-2.15921918183762e-05
-2.08373124213886e-05
-2.41010369786357e-06
-1.99736153677504e-05
-1.90563065371827e-05
-2.16953462706857e-05
-4.33632880540662e-06
-2.03193435844143e-05
-2.51468897530654e-05
-1.91106790984914e-06
-1.04709072037029e-05
-3.67771153845991e-06
-9.85240194275819e-06
-4.47291814040054e-06
-2.17563964108729e-05
-3.2846652958261e-05
-8.63778657367513e-06
-1.35832071402584e-05
-1.60370230792269e-05
-1.64954310495503e-05
-1.72605686689959e-05
-2.98477995710778e-05
-7.72377556437276e-06
-9.63396724930311e-06
-2.07241853104318e-05
-1.86583588267203e-05
-1.26808733239809e-05
-1.95504161599491e-05
-1.60450322646669e-05
-5.5617779741139e-06
-2.94566139660031e-05
-1.98854592614933e-05
-6.28700757682006e-06
-1.5810499851452e-05
-2.87205750228205e-05
3.19154186599893e-06
-4.69579687767773e-06
1.39407046267861e-06
-1.59627883601398e-05
-2.35400683713092e-05
-2.1921076817989e-05
-2.7471227687693e-05
-2.36514826951113e-05
-2.87979883433192e-05
-2.02792991914995e-05
2.66617737029719e-06
-1.4509645829636e-06
-1.07191162517725e-05
-2.69958987710671e-05
-1.63506379495932e-05
-2.34291654431471e-05
-1.03901682678894e-05
-1.48859184733866e-05
-9.60437371361134e-06
-1.93236012971719e-05
-2.17943087659826e-05
-3.09104707781122e-05
-2.50346302593269e-05
-8.3313636018198e-06
-1.86937390246632e-05
-7.38592057520976e-06
-1.7332568463611e-05
-8.34713742603973e-06
-1.24848579832869e-06
-2.75605313446245e-05
-2.10466461961534e-05
-2.37255668091351e-05
-2.10918181273967e-05
-1.02827963998235e-05
-2.46581913032229e-05
-7.99324290387326e-06
5.40581467312081e-07
-1.03682203321057e-05
-3.53676382908164e-05
-1.21478999830224e-05
-8.77696397372306e-06
-6.09007980516145e-06
-1.64732542511831e-05
-1.90708323446187e-05
1.12130131772634e-06
-2.55706929767293e-05
-1.39866820863777e-05
-1.8872553145554e-05
-1.1723279633481e-05
-2.31321807210073e-05
-6.37923417490169e-06
-9.7462845076966e-06
-1.01429106737054e-05
-2.47699145930948e-05
8.76427453462006e-06
-2.11378968613027e-05
-2.22266826996071e-05
-3.1267216299165e-05
-1.53772983189621e-05
-3.30189372620957e-05
-4.19840731983405e-06
-1.14335351545689e-05
-1.2419012300246e-05
-1.30159401103629e-05
-1.12712193078302e-05
-1.68768374931162e-06
-1.22817703809916e-06
-1.33093960523847e-05
-2.38906552320093e-05
-9.7746383444627e-06
-2.84615442431968e-05
-2.20934926456545e-05
-1.45588794842813e-05
-2.57744545300418e-05
-1.12121473012551e-05
-1.88229033775939e-05
-7.33347238199549e-06
-9.28370569777166e-06
-8.14282029702592e-06
-3.07820827805379e-05
-8.76608712341789e-06
-1.35675118988934e-05
-1.98961521060151e-05
-1.23449655784968e-05
-1.11568231280779e-05
-2.5035340317928e-05
-2.77813058639738e-05
-1.50653147626465e-05
-2.02309563117054e-05
-3.3483267800406e-05
-1.24785763858702e-05
-8.64806144319034e-06
-9.08523703968382e-06
-1.87095277110084e-05
-1.28580047213608e-05
-1.07169615314968e-05
-9.39786883821324e-06
-1.73714037632886e-05
-2.090097395808e-05
-1.24656884458714e-05
-4.57523526687943e-07
-2.054850464869e-05
-1.569094496211e-05
-2.01566617796119e-05
-3.2643280031609e-07
-2.24978533462759e-05
-2.41930230413983e-05
-1.83880092656047e-05
-3.41988277442404e-05
-5.15085455192338e-06
-1.14390010487029e-05
-2.04865306783057e-05
-1.19555150342602e-05
-1.49446869177886e-05
-1.40041536215932e-05
-1.68486847846327e-05
-3.23118257205484e-05
-9.07547087227601e-06
-1.43420387780181e-05
-9.91998949433727e-06
-9.33610951225717e-06
-2.12183393810231e-05
-1.33412730779937e-05
-2.69868669766219e-05
-5.60033239601176e-06
-4.27089618372983e-06
-1.6053710314984e-05
-1.46209044708224e-05
-5.97964730266307e-06
-1.86087208081102e-05
-6.0633666315044e-06
-1.91328553015372e-05
-2.15148960781978e-05
-1.25347717286762e-05
-2.03345815106266e-05
-1.3907023511192e-05
-1.90056798107452e-05
-8.26970815903671e-06
-8.21159617422933e-06
-1.26449105141383e-05
-2.00346589552623e-05
-2.30142720462012e-05
-1.15696123823566e-05
-1.09896475391303e-05
-1.82286506026534e-05
-2.68503484970038e-05
-2.62107866890386e-05
-1.79240424661421e-05
-9.06182967446504e-06
-2.07502599211987e-05
-1.73411986472868e-05
-7.74788399996063e-06
-2.17690928430387e-05
-1.80045461038252e-05
-1.81364904049711e-05
-1.98332804875498e-05
-2.35331748156411e-05
-5.49278864229913e-07
-9.68401490248603e-06
-6.20591752052959e-06
-1.550371380113e-05
-9.06384027236784e-06
-9.07951439541492e-06
-1.58960603116161e-05
-2.32960662514066e-05
-7.07422246786988e-06
-2.07890956344961e-05
-6.17272630122195e-06
-1.25162241849968e-05
-2.29786615485723e-05
-1.22641793063791e-05
-2.1426398516763e-05
-1.39137206949476e-05
-1.90487466936428e-05
-1.01999621193645e-05
-1.10622397777366e-05
-2.82471027540253e-05
-6.73711784361554e-07
-1.49406908879604e-05
-2.34299270765333e-05
-9.93675590730479e-06
-7.9930539233371e-06
-2.23907727706088e-05
-4.30771873206077e-06
-1.26614482615319e-05
-1.76666341138758e-05
-2.53217079282389e-05
-3.22705768057319e-06
-2.1274238294041e-05
-2.66948364499159e-05
-1.07699370980849e-05
-2.12293961034342e-05
-1.12460342372211e-05
-2.38649115765648e-06
-1.96630545116094e-05
-1.63805280881078e-05
-7.26914424466543e-06
-9.34835460373292e-06
-2.82667379417396e-05
-2.07328837978675e-06
-2.00827450340086e-05
-2.81223023889946e-05
-1.19265136700604e-05
-9.52170944880876e-06
-2.97633318607489e-06
-5.93099310796117e-06
-1.63651382578433e-05
-5.59836573941947e-06
-2.45003221812931e-05
-2.81346485723962e-05
-1.66371815114634e-05
-1.38064445646392e-05
-2.28883983161099e-05
-1.41115439322104e-05
-1.30236128016159e-05
-2.67637172245012e-05
-1.37910063557965e-05
-2.90187809769451e-05
-2.57285392556743e-05
-1.42486854788685e-05
-9.34997758398673e-06
-3.46102388540433e-05
-3.30072399904789e-05
-2.91091686725242e-05
-1.96423592921983e-05
-1.35046733659922e-05
-1.99426809287344e-05
-2.14685862880161e-05
-2.17037814319554e-05
-1.6370956609038e-05
-1.9388566857089e-05
-3.06733044723512e-05
-2.33836467633944e-06
-3.54345068935545e-06
-1.19974624734893e-05
-2.35274915758498e-05
-3.29008341180294e-05
-1.44604528928896e-05
-2.25198113444388e-05
-9.64249033734061e-06
-2.27225739132543e-05
-8.07822887130501e-06
-8.37272041299009e-07
-1.6217282804792e-05
-1.30957598410313e-05
-5.97184566553786e-06
-2.47964712954627e-05
-1.26896771712399e-05
-1.7011051902176e-05
-1.1154037124127e-05
-2.36105796528844e-06
-1.41054413465263e-05
-1.38735100371739e-05
-7.61891274347583e-06
4.76821376780372e-06
-5.91377704721132e-06
-2.99135600308596e-05
-3.23193268812371e-05
-1.47751032610344e-05
-1.81014171130841e-05
-2.5109845930764e-05
-9.82154480400019e-06
-1.05021456492348e-05
-2.13256928336977e-05
-1.76381287731066e-05
-1.03114459327838e-05
-1.29851964166291e-05
-1.23898179245724e-05
-2.25162346480179e-05
2.78555951071712e-06
-3.02442560426651e-05
-1.90834274081543e-05
-1.75469102444302e-06
-1.08259643163567e-05
-2.74925774377343e-05
-1.63856930720153e-05
-1.10125634981359e-05
-2.55400087761342e-05
-1.75806034406506e-05
-1.29177956141499e-05
-1.85607598635258e-05
-2.63585148736131e-05
-8.09003783086581e-06
-2.0830395771208e-05
-2.07307630963084e-05
-6.89243847646487e-06
-2.01013566236554e-06
-2.80764575462407e-05
-1.6100341272403e-05
-6.26314815788781e-07
-1.09605996152982e-05
9.9159637630065e-06
-3.17673053253028e-05
-1.37781164404222e-05
-2.08662170901978e-05
-1.43322480376209e-05
-7.93961966396588e-06
-2.70558019680498e-05
-1.94454862548968e-05
-2.22982068208518e-05
-1.58236608327515e-05
-6.34422047278128e-06
-1.45766134257656e-05
-9.47604420916475e-06
-2.06860744467344e-05
-1.47257355994858e-05
-1.9320787878393e-05
-1.43503940791786e-05
-2.54085557884592e-05
-5.87697437782525e-06
-9.64139392547609e-07
-2.18515664332058e-05
-2.77527707143929e-05
-2.13606408262092e-05
-8.32693466010715e-06
-1.28785909646538e-05
-3.1289823170072e-05
-3.92298061577901e-05
-2.51865379882612e-06
-3.65456917299006e-05
-5.4836033162335e-06
-8.81409834077484e-06
-8.31723166818165e-06
-2.57949408384295e-05
-7.91287918672672e-06
-1.76138982737201e-05
-1.70000119332974e-05
-8.37891066243939e-06
-5.46469118118347e-06
-1.76259221758932e-05
-1.98189850192436e-05
-7.03387200781104e-06
-9.45257943945296e-06
-2.19791973629745e-05
-1.97083362532903e-05
-5.70871677093322e-06
-4.91103976112863e-06
-1.90720762843095e-05
-1.97926708574228e-05
-2.34745612351251e-05
-2.86401366177365e-05
-1.21405972684535e-05
7.15040876244645e-06
-4.72823292550661e-06
-1.16794747176805e-05
-1.34519311765672e-05
-1.07666977057531e-05
-1.35120988807395e-05
-2.18009905423368e-05
-2.13493008935356e-05
-1.97548225223301e-06
-1.69447664063233e-06
2.52374598656594e-07
-2.54116798614224e-05
-9.29957589190703e-06
-9.94511544828712e-06
-8.00146321806884e-06
-5.71201204829595e-06
-2.53590513654144e-05
-5.14146267127109e-06
-2.13100536052939e-05
-2.50639161240697e-05
-1.72227205312001e-05
-8.11365270123243e-06
-8.54896259146244e-06
-2.32055722954108e-05
-1.64930823056461e-05
-1.61022343511917e-05
-2.36215919800756e-06
-2.48280364926157e-05
-1.56751872004061e-05
-2.1663198576758e-05
-3.06098003072235e-05
-1.32726877873194e-05
-3.03757132836089e-05
-1.76501960838459e-05
-8.55438804456994e-06
-5.48126917568376e-06
-1.62700377641072e-05
-2.25872668251127e-05
-1.02632483603006e-05
-1.4737607552806e-05
-1.84272140590942e-05
-2.1000831359707e-05
-7.16784253904027e-06
-1.15203879274155e-05
-3.30745522494793e-05
-1.42028548760169e-05
-1.5353796512613e-05
-7.55546017698596e-06
-8.53868661747669e-06
-1.61003607053041e-05
-2.37704682850643e-05
-1.22698608155447e-05
-1.4592619851479e-05
-1.62251530062697e-05
-9.35078967507504e-06
-2.8424456445777e-05
-1.82123986986354e-05
-2.69387529685069e-05
-1.49122063563602e-05
-2.36633659935473e-06
-1.1192363401908e-05
-1.91205232290964e-05
-2.73122637288224e-05
-2.36720079910201e-05
-1.26385048804722e-05
-2.05660143769787e-05
-1.6066175361324e-05
-1.35470153234277e-05
-1.87634238069455e-05
-3.42036485489085e-05
-7.6915824874168e-06
-3.01525774996831e-06
-1.29173080672003e-05
-1.79610104296534e-05
1.84973698535399e-06
-3.06578817789556e-08
-1.33619398238495e-05
-1.3960580285124e-05
-3.25178431548768e-05
-2.54153507252541e-05
-9.44343708987476e-06
-1.48248109287747e-05
-8.05314509048369e-06
-1.72712007825909e-05
-2.25043222559939e-05
-2.04368364383596e-05
-4.53995307890563e-07
-9.30258190678382e-06
-6.78539686987331e-06
-1.22453043633498e-05
-3.55859892652527e-06
-1.17326627433733e-05
1.92315198914946e-07
-2.57523541849018e-05
-1.33029225081364e-05
-1.39359871074978e-05
-1.39067739427601e-05
-1.30093981100615e-05
-8.8041212364354e-06
-8.52156209416367e-06
-6.11526477921036e-06
-2.17849361841719e-05
-2.28519759035512e-05
-6.90247990609463e-07
-3.06071625214874e-05
-7.79246862154468e-06
4.15837751602798e-06
-1.74146421841644e-05
-2.44287071531651e-05
-1.28089686138514e-05
-1.52247468279762e-05
-1.35398551236554e-05
-1.81236671997559e-05
-1.19264432713028e-05
-6.75140671864878e-06
-4.54405122827304e-05
-7.78834109210405e-06
-1.95157925343969e-05
-1.6953750035271e-05
-9.83660363271446e-07
-2.97692422640301e-05
-5.89677377480019e-07
-8.91223549703191e-06
-5.39363436621354e-06
-2.09169243465935e-05
-1.75484740889888e-05
-2.28397729764884e-05
-1.44202804427282e-05
-3.46887746404548e-05
-2.27733826384992e-05
-1.01408469715486e-05
-9.95510094718407e-06
-8.25138221609812e-06
-1.86234487279192e-05
-1.21098488026558e-05
-2.97730195806066e-05
-1.47868416370009e-05
-1.43551138983085e-05
-1.69829056006524e-05
-1.21245661048437e-05
-1.25709440402693e-05
-1.76862361466377e-05
-2.42893201252341e-05
-2.9554568312724e-05
-2.27148928877087e-05
-1.7018628239217e-05
-1.81445835542065e-05
-9.22693181165982e-06
-2.11886839947506e-05
-1.89763405338279e-05
-2.30102305489269e-05
-1.18701706868838e-05
-1.0203020951965e-05
-3.04652197652823e-05
-2.01413472258888e-05
-9.10934628270733e-06
3.02730334375382e-07
-1.71383120026727e-05
-2.44015751318537e-05
7.78744746746696e-07
-1.81984090285457e-05
5.37630348567e-06
-1.29967874666193e-05
-1.10251518738324e-05
-7.35974023102292e-06
-3.895620994163e-06
-7.63364864594021e-06
-3.04082437316388e-05
-3.53057686919646e-05
-2.91629000404566e-05
-9.9918292792591e-06
-2.29943615488015e-05
-1.35258063739953e-05
-2.09158881402223e-05
-7.13037865073123e-06
-3.13241915452416e-05
-8.02725620811319e-06
3.49895043580058e-06
1.08341544995946e-06
-2.04168711800478e-05
-1.94078625297941e-05
-1.60671665829524e-05
-2.71599836790165e-05
-7.88689093629216e-06
-1.57869248164515e-05
-6.28260836286401e-06
-7.00748677691312e-06
-1.01160647089672e-05
-1.76277574046074e-05
-5.29499094750469e-06
-1.7962609015822e-05
-9.01729582963745e-06
-7.18169705779698e-09
-2.40105595843963e-05
-7.33566169297063e-06
-1.48083561813709e-05
-1.98358795451207e-05
-1.09206929794187e-05
-2.22575872231101e-05
-1.11907321701672e-05
-1.89367873025509e-06
-2.63407625748268e-05
-5.52433299055499e-06
9.29325361275351e-07
-9.0155338024248e-06
-2.14241374487987e-05
-1.38529608626404e-05
-8.12523116828269e-06
-1.65028722473414e-05
-1.09963375954396e-05
-1.21027045717337e-05
-1.32293805215589e-05
-2.16990435399937e-05
-5.88808164204143e-06
-3.07317782863489e-05
-6.51116693931861e-06
-7.09263371109638e-06
-2.12995375159797e-05
-1.48374684258715e-05
-1.9766461681471e-05
-1.39705165938918e-06
-9.15112066061437e-06
-1.59979893272249e-05
-9.51436134759989e-06
-1.29485130286817e-05
-6.66481474030276e-06
-1.99626276069907e-05
-7.72859289867111e-06
-9.71182425579079e-06
-1.82992687812065e-05
-6.41616326216066e-06
-3.96463914177037e-06
-1.87150782199484e-05
-1.93076365398754e-05
-1.75015101042362e-05
-1.97187097061102e-05
-2.34300192902776e-05
3.28754147598859e-06
-6.20387738725266e-06
-2.04248948535677e-05
-1.93806780118426e-05
-3.05280046815411e-05
-9.72148172341218e-06
-1.87135017743431e-05
-2.54637187569897e-05
-1.36757463611428e-05
-1.86851744384294e-05
-1.3403657199805e-05
-3.70189582286354e-05
-9.75547542697278e-06
-1.20061392090627e-05
-1.23615994280364e-05
-4.01222145281704e-06
-2.02211902590414e-05
1.04917671232118e-06
-7.24503751048119e-06
-1.10690159649866e-05
-2.1354150547812e-05
-2.39636081033589e-05
-1.34975008473991e-05
-3.02839548397793e-05
-8.39443282022569e-06
-1.94314650362712e-05
-7.40231135465688e-06
9.60592807049268e-07
-1.39443744856777e-05
-1.2703607009541e-05
-3.02730034135633e-06
-1.07075795956592e-05
1.438675718747e-05
-1.74837415815301e-05
-2.55472452973997e-05
3.21276059821635e-07
-1.6095032030125e-05
2.71506613153449e-06
-1.75031251734714e-05
-9.44503289530633e-06
-4.07060754340879e-07
-1.01844915186389e-05
1.01669410852075e-06
2.27704367731091e-06
-1.67164260520141e-05
-1.41578600915731e-05
-1.28915470222995e-05
-7.9873163083083e-06
-1.32767709081587e-05
-5.8402957548553e-06
-1.16854977168762e-05
-2.55793622628637e-05
-1.19506819409181e-05
-7.09676955877154e-06
-1.78433211150676e-06
-1.23659895627362e-05
-8.87296758085405e-06
-1.91617782786446e-05
-1.10001967940391e-05
-2.08553314698324e-05
-7.21691845661284e-06
-9.90639784112169e-06
-1.66202928132157e-05
-5.83974407951548e-06
-1.7491509876383e-05
-2.6580207477059e-05
-2.14571253781452e-05
-1.07454944573738e-05
-1.24801760954694e-05
-1.9767183107389e-05
-2.87114898230074e-05
-8.30737238479525e-06
-2.0830299799645e-05
-8.90095615159399e-06
1.1060489033491e-05
-1.07904879021466e-05
-1.9029072024984e-05
-1.10296545038708e-05
-1.06609815401767e-05
-2.36027416383932e-05
-1.5983594907237e-05
-1.21454111269285e-05
2.03869686808449e-07
-1.27527791027141e-05
-2.70748696807535e-05
-1.50923881663409e-05
-1.37778517619814e-05
-1.40129527735201e-05
-1.3139310933329e-05
-1.63848737227691e-05
4.36477456757315e-06
-3.49856055113007e-06
-1.24887972643448e-05
-1.26941833823101e-05
-1.14581114021721e-05
-5.90685699727571e-06
-1.46104804541175e-05
-1.44895679529525e-05
-1.79633503240176e-05
-1.66629305091993e-05
2.57076014298607e-06
-1.66544587713475e-05
-6.02857120787603e-06
-1.63683412501648e-05
-2.00271778000575e-05
-1.83205509730081e-05
-8.3366803030979e-06
-3.02006868343865e-05
-3.43779635559268e-05
-1.5490486005544e-05
-1.69487131979684e-05
-1.09064932257748e-05
-1.84179489675942e-05
-2.50334256344733e-05
-1.03389003391951e-05
-1.23320037754471e-05
-1.1752561199154e-05
-2.42515254799806e-05
-2.11554979853933e-05
-1.88496996619667e-05
-3.10554614388435e-05
-2.60675108732617e-05
-1.85595347558847e-05
-2.54234377712241e-05
-1.47779640392758e-05
-1.42608376647691e-05
-9.27854512711761e-06
-1.37609823445005e-05
-1.76048187441459e-05
-2.09556490625042e-05
-1.34773225527648e-05
-9.29393606569348e-06
-4.88343072357302e-06
-4.18643869983643e-06
-2.32250178258611e-05
-1.5756110359871e-05
-3.78401751309265e-06
-1.03300269781622e-05
-1.11087456643837e-05
-3.4694262023347e-05
-1.1527047652899e-05
-7.96424181488834e-06
-3.07308698638635e-06
-1.05992673425963e-05
-3.97278039187339e-06
-2.22183757845336e-05
-1.40085765870862e-05
-2.37974767986958e-05
-1.02828352685443e-05
-7.78276229707543e-06
-3.57246073019253e-06
-1.18982933634263e-05
-2.93219299828256e-05
-6.01400371850129e-06
-2.80578506310423e-05
-6.20188583097239e-06
-2.03200817138973e-05
-1.35179646298927e-05
-1.80436484620735e-05
-1.55360764648258e-05
-1.56860676711312e-05
-1.38623241328289e-05
-1.36886982804007e-05
-2.6982439744469e-05
-1.79332729273249e-05
-8.01404706291328e-06
-5.24495019269134e-06
-1.02140836581147e-05
-1.10788380550105e-05
-1.79148046519757e-05
-6.23652497753003e-06
-2.94756684164999e-05
-2.33960253543743e-05
-1.26028629353946e-05
-3.80300909621577e-06
-1.70372642702181e-05
-1.03265375720565e-05
2.35917257613553e-06
-1.24453746662447e-05
-3.98199614811238e-06
-1.76995144018595e-05
-3.0059434078633e-05
-3.46192121560283e-05
-1.45446909827918e-05
-3.10410373293263e-05
-1.99031022231641e-05
-1.26063532395031e-05
-9.00613342244007e-06
-2.24850194333426e-05
-1.35996945151838e-05
-8.01565998584109e-06
-1.53969625916239e-05
-1.37014371423375e-05
-1.98632296664171e-05
-2.40415956045473e-05
-1.09058348048801e-05
-2.67613982567634e-05
-2.32979185330151e-05
-1.59339358076069e-05
-2.90780479265952e-05
-1.72884982069571e-05
-2.45999442258172e-05
-3.02926295844804e-05
-6.80989000328392e-06
-2.05048787615625e-05
-7.4898436030538e-06
-3.76071146470037e-06
-1.62679078524205e-05
-1.09505999772801e-05
-2.08362417728619e-05
-1.47939000572172e-05
-2.84867981096122e-05
-1.63918552795405e-05
-1.70750943550078e-05
-2.58452723600095e-05
-6.07130202377169e-06
-3.75194867766493e-06
-5.67702585472604e-06
-1.45589935368488e-05
-1.57141709233585e-06
-2.23900607121485e-05
-1.50058766670443e-05
-2.62636363645961e-05
-2.65029352112465e-05
-1.37243648580074e-05
-1.06904915264748e-05
6.64534241981749e-07
-1.22540284030063e-05
-1.47652628133985e-05
-6.74098216986694e-07
-1.47181988508695e-05
-1.21399851832476e-05
-1.08508144937014e-05
-2.46821022669467e-05
-8.75704226121741e-06
-1.97417411626244e-05
-3.30181287836157e-05
-1.75023538179975e-05
-1.28119586357705e-05
-8.52793648805828e-06
-2.06218005300102e-05
-5.74801983259534e-06
-1.33394508185022e-05
-9.52915285022685e-06
-1.52997243603021e-05
-6.4360578042722e-06
-9.03057151294004e-06
-6.78390093221286e-06
-1.39305035896072e-05
7.84648871113849e-06
4.50661388437871e-06
-2.21161819312016e-05
-2.32785831240937e-05
-7.32857199800197e-06
-1.8593368397409e-05
-8.09951430620417e-06
-2.07018713054802e-05
-2.59834999552118e-05
-1.55100227561e-05
-1.34106815655686e-05
-2.94790970275027e-05
-1.48507770063155e-05
-1.15843343586768e-05
-1.44162719831476e-05
-3.57617373318117e-06
-2.10814601090136e-05
5.17561835669502e-06
-4.81743056687261e-06
-3.43429779308706e-06
-2.56716573600702e-05
-1.87102471496107e-05
-1.21453081141373e-05
-1.55030615497132e-05
-1.1757752463976e-05
2.80252636813809e-06
-1.97196575776965e-06
-1.47375615440794e-05
-1.70873111345483e-05
-2.87409321437237e-05
-3.03094029702508e-05
-6.12808655431169e-06
-1.64880648961924e-05
3.68754822461666e-08
-1.3082765658359e-05
-2.83809507579667e-05
-1.02767029794421e-05
-2.08115246202581e-05
-2.54574529922952e-05
-4.28797360222555e-05
-1.42319701701782e-05
-5.10801677261779e-06
-2.70738307779059e-05
-1.19357704431085e-05
-3.23139549934135e-05
-2.33978235403527e-05
-1.18166073849831e-05
-1.03925667430461e-05
-7.34594271672647e-06
-9.24994084707104e-06
-2.14600627062659e-05
-2.65811315654151e-05
-2.84478560315579e-06
-2.5030875970019e-05
-2.5080737294119e-05
-9.66116061050736e-06
-2.29362213724631e-05
-1.7217366520157e-05
-2.90747708367759e-05
-7.7924729411683e-06
-1.86604914452192e-05
-3.80778574550249e-06
-2.31210145621872e-05
-2.28213289007755e-05
-8.11597573521073e-06
-1.27426680848476e-06
-1.08487240138526e-05
-2.01658674050398e-05
-5.99258324655888e-06
-8.77790196731298e-06
-1.80718440210381e-05
-3.11686559413287e-05
-1.63733476193171e-05
2.01977747072093e-06
-5.65750904414087e-06
-9.52096652446599e-06
-1.78196121192712e-05
-1.02520143144991e-05
-1.75955317001528e-05
-1.12857867456397e-05
4.28926735416331e-06
-1.58725904676314e-05
-2.66084677502692e-05
-7.75634293128105e-06
-7.92168172222727e-06
-2.11700557315671e-05
-1.49771502772137e-05
-8.06582675998993e-06
-2.06911061665359e-05
-8.75431609003864e-06
-1.06245143291529e-05
-2.25139980856475e-05
-8.41824244692589e-06
-1.28442025555384e-05
-1.72552015488272e-05
-2.47785362641973e-05
-1.0778072790984e-05
-2.00381392402343e-05
-5.59135243047968e-06
-6.66349844534381e-06
-1.66416585535831e-05
-1.75468682209283e-05
-3.50691114744879e-05
-2.25884136312735e-05
6.29038172986986e-06
-3.33481043099845e-05
-2.19244188382192e-05
-4.76638407433376e-06
-1.49383165796556e-05
-2.79715156420793e-06
-1.57401073931338e-05
-1.65363417100468e-05
-1.0160757036712e-05
-1.001786786312e-05
-1.20040305599383e-05
-1.33969191719433e-05
-1.41743055613131e-05
-1.90008630681003e-05
-1.41534955415462e-05
-3.0117769970559e-05
-2.21162303444047e-05
-1.13560488324143e-05
-6.76094183902998e-06
-2.50187060133505e-05
-5.45877373919837e-06
-2.29896710233715e-05
-6.77287118400721e-06
-2.98289098452863e-05
-1.3529409178769e-05
-2.77402854959629e-06
-1.13505607471916e-05
-1.14759417671189e-05
-1.05402000451472e-05
-2.87689456683948e-05
-1.07542309240254e-05
-2.50274543833425e-05
-1.50389186209991e-06
-4.00169529949273e-06
-1.88929494153927e-05
-1.19326148589694e-05
-9.32503425329601e-06
-1.40278525362797e-05
-4.1632510024672e-05
-6.60972391570102e-06
-2.28522807439381e-05
-2.7664011763455e-05
-1.00819228561117e-05
-1.07588430689521e-05
-1.20893618430785e-05
-2.51784724907668e-05
-8.06856799439995e-06
-6.41337354830959e-06
8.60886325017065e-06
-3.50886015073988e-06
-2.86375203978539e-05
-1.47199395539545e-05
7.53568226866833e-06
-1.71963753652157e-05
-1.53673688414692e-05
-8.6474533508632e-06
-2.70813556503497e-05
-1.02496440826162e-05
-2.10194128914562e-05
-1.66300215076771e-05
-4.23662960620582e-06
-3.66570941677833e-06
-1.48358017023055e-05
-2.00390200293207e-05
-7.84146951743726e-06
-1.59364610153709e-06
-2.58807971904018e-05
-1.88562957246029e-05
-1.96466492513075e-05
-3.82664208216863e-06
-3.73296650102128e-06
-1.31688861505786e-05
-2.21091300240264e-05
-1.96553412381157e-05
-7.33516785019833e-06
-6.65838752239579e-06
-1.61211420915222e-05
-1.89065976578057e-05
-1.54563938179609e-05
-1.54090385928093e-05
-1.23535829958287e-05
-1.64987034656464e-05
-2.35702084123021e-05
-1.56210344625514e-05
-2.47620075481429e-05
-2.28178467992377e-05
-6.01797237958266e-06
-4.18412330127397e-06
-3.8335316811527e-06
-1.29485370911367e-05
-2.48508815114508e-06
-1.36538455839167e-05
-1.7924171974045e-05
-1.39575292276593e-06
-3.04123424328106e-05
4.13475262126033e-06
-1.0666156028955e-05
-1.37026098065337e-05
-1.46920496758251e-05
1.10562797540142e-06
-7.08097330786224e-06
-2.5459916534148e-05
-1.29220758650132e-05
-9.67549323389081e-06
-2.89067193706392e-05
-1.28727069925217e-05
-1.52616357084237e-05
-9.99540722943411e-06
-1.36003138150307e-05
-1.98314973919257e-05
-8.72683006002365e-06
-6.34460863964006e-06
-1.92064125987771e-05
-3.18594380830799e-05
-2.82485672362634e-06
-1.70366854749283e-05
-2.61460380609828e-05
-1.20255050836327e-05
-1.88509225208354e-05
-3.7982876186069e-06
-6.47470627598626e-06
-2.21728360785831e-05
-1.34087375777071e-05
-2.22966120360725e-05
-2.45986103353963e-05
-1.84231211870965e-06
-1.89338667468495e-05
6.31823246569369e-07
2.18897185540221e-06
-1.35495176175107e-05
-2.47599208194391e-05
1.70609396975727e-06
-1.12925736892819e-05
-2.06931281726576e-05
3.29950689735345e-06
-1.08852636429058e-05
-1.78541226955891e-05
-1.77059972002176e-06
-1.66704708405607e-05
5.46536419934655e-07
-5.38582291870423e-09
-1.21464238656906e-05
-3.12183129309387e-05
-1.80628990961433e-05
-1.45136850118781e-05
-3.23330401444069e-05
-2.08939265277163e-05
-4.19263477525451e-06
-4.49395531072354e-06
-1.17314254473144e-05
-1.55090036548374e-05
-1.64135553991207e-05
-9.67107663138504e-06
-8.12037794156596e-06
-6.88619562432891e-06
-1.38998672907455e-05
-4.40626455410067e-06
-1.31514281149635e-05
-2.34859340427991e-05
2.00476330074187e-06
-1.57769290423356e-05
-3.15035756452241e-05
-1.02724971809604e-05
-1.20209556582177e-05
-1.68276812105951e-05
9.3627133428861e-06
-1.72152902161763e-05
-1.73190032447481e-05
-8.76034066540496e-06
-4.93728310202456e-06
-9.74172742597971e-06
-2.72372912447699e-05
-1.62058351378512e-05
-1.40809011208246e-05
-2.98857384597675e-05
-2.74959406201492e-05
-1.10065639281654e-05
-9.33666853168922e-06
-2.39001753929184e-05
-1.76246086212687e-05
-1.10113082103965e-05
-1.97410636728352e-05
-2.64000255042455e-05
-2.64146391605154e-05
-4.75060692469923e-06
-5.91123364837857e-06
-2.01411585403301e-05
-8.34186211141987e-06
-7.10758448715587e-06
-3.58342631295158e-06
-1.80624907240263e-05
-1.70278137691043e-05
-1.33155933521606e-05
-1.57293132920485e-05
-6.51285535831902e-06
-3.32245044994406e-05
-1.29343371502284e-05
-1.74506241327639e-06
-5.07132325086297e-06
-1.10020275031511e-05
-3.24106080540255e-07
-2.37858246524039e-05
-7.77252102485422e-06
-2.2942647493614e-05
-1.85817018873064e-05
-6.26298338927978e-06
-1.28625938013404e-05
-3.01101655459792e-05
-4.51479375866799e-05
-1.36121385639949e-05
-1.21594324022681e-05
-1.48814133351044e-05
-2.02492019572733e-05
-1.4476163951623e-05
-1.5858715525875e-05
-1.18512992866871e-05
-1.18779351857299e-05
-1.8484804983036e-06
-8.68230565897517e-06
-1.11117842540952e-05
-1.68532195576917e-05
-2.00991142637344e-05
-1.41102771196669e-05
-5.18120025055257e-06
-1.36130197355144e-05
-1.4390911771437e-05
-1.22550049940459e-05
-1.14253005849759e-05
-6.13041256203356e-06
-1.51919579028034e-05
-1.14806346715496e-06
-2.13692635678435e-05
-1.44926901486491e-05
-1.91979189495975e-05
-2.27990492772293e-05
-1.98980865658296e-05
1.83256198995163e-06
-1.0038597953511e-05
-1.19507568404288e-05
-2.11095399475814e-05
-3.77938013890718e-06
-6.57704654655479e-06
-7.5789733002797e-08
-1.90737698200513e-05
-1.63526416409079e-05
-8.2890256618945e-06
-1.49820657076786e-05
-1.58726020941898e-05
-2.4469026025399e-05
-1.28172852896852e-05
-9.24797773844969e-06
-2.92834860057343e-05
-1.57617195661404e-05
-3.01012550096802e-05
-2.00811023328531e-06
-2.75587331426185e-05
-2.22581107984096e-05
-4.91888788089227e-07
-4.63123375850077e-06
-1.58902893354406e-05
-1.95649352266839e-05
-2.32468440952587e-05
-5.34390917596077e-06
-2.11698503107751e-06
-1.5502757016354e-05
-1.18140445114762e-05
-7.91605432382663e-06
-2.10518591066785e-05
-3.44475880181533e-05
-2.85520835925288e-05
-8.3196283144117e-06
-8.45311721443744e-06
-1.4496076514892e-05
-1.11462945176847e-05
-2.97708335794943e-05
-1.68272161644975e-05
-5.34946452668813e-06
-1.61465416256542e-06
-6.39481004335596e-06
-2.14388229462651e-05
-4.63652853576261e-06
-1.72133099938527e-05
-2.34777403539485e-05
-1.57073397762536e-05
-8.13294914023387e-06
-2.01128914736151e-07
-3.10042300512993e-06
-1.32383922783003e-05
-1.93902522558649e-05
-1.75035804962709e-05
-1.98212420447278e-05
-3.02490370005717e-05
-2.44078522404953e-05
-2.00472585927492e-06
-1.84271368770801e-05
-2.52607953484861e-05
-1.46379957556791e-05
-1.67412972477262e-05
-2.33596642658538e-06
-9.54639441497531e-06
-1.60166818561873e-05
-1.61773040018431e-05
-1.02203470775918e-05
-1.44314517295283e-05
-1.90062470786606e-05
-1.50908072262191e-05
-1.18898759841755e-05
-2.43136484444487e-05
-1.95643351414856e-05
-2.22898659150951e-05
-2.16881038009354e-05
-1.90963822256315e-05
-6.98682500248345e-06
-1.32587573881711e-05
-1.00199917305607e-05
4.52693753709478e-06
-1.25977116970767e-05
-1.19412358685334e-05
-1.53006095413856e-05
-1.03577341265961e-05
-1.2732327789681e-05
-1.53516717537886e-05
-5.03485978272089e-06
-1.42075278641294e-05
-1.49904308540722e-05
-2.23494299105604e-05
-2.62069784600389e-05
2.57929801702149e-06
-1.55127362102432e-05
-2.5056673278945e-05
-1.89152874556886e-05
-8.13169220208406e-06
-2.69639699546347e-05
-1.28935978080801e-05
-2.11979229511403e-05
-2.69606314891656e-05
-2.50146778614134e-05
-1.00945232174243e-05
1.5350716624083e-05
-1.19531699276228e-05
-1.6687138706785e-05
-1.20026775229439e-05
-6.97747333297809e-06
-1.60913654301235e-05
-1.53904808011488e-05
-6.07346178854915e-06
-2.14922018115073e-05
-1.41092473143063e-05
-1.8448474235244e-05
-3.0935445422302e-05
-2.70823365085964e-05
-1.80624154298621e-05
-3.10442167503511e-05
-2.98717491275268e-05
-1.5195633788369e-05
-4.9616581836741e-06
-2.05140557312905e-05
-5.17024727134456e-06
-1.95327733152481e-05
-1.32532115307299e-05
-1.38982332089225e-05
-1.12146670817431e-05
-2.99772935714742e-05
-2.03683635756465e-05
-1.05306218226701e-05
-2.06431355069888e-05
-1.26060374228866e-05
-2.40786155249688e-05
-2.86143807551602e-05
-2.10550829286186e-05
-5.00286883543288e-06
-1.64195771791841e-05
-1.57835951339714e-05
-1.88552490049857e-05
-1.09830293776927e-06
-3.1334026836423e-05
-2.60242991974674e-05
-1.02294379934149e-05
-1.13553081049847e-05
-9.32392222148856e-06
-7.75520620140875e-06
-1.47270131604675e-05
-1.59090116147961e-05
-2.01180770633901e-05
-1.51571474235006e-05
-1.78350504283499e-05
-8.08298797269932e-06
-1.56714747338879e-05
-1.81259419646516e-05
6.9128080787449e-06
-2.10953520930251e-05
-2.06595471119899e-05
-2.14077699398629e-05
-5.66233878456847e-06
-7.80683171227391e-06
-2.10366734138271e-05
-2.64478424603063e-05
-1.74559577723554e-05
-2.93606870357481e-05
5.5008890679968e-06
-1.46497083592616e-05
-2.38664489398735e-05
-1.54957582326289e-06
-1.38422303218408e-05
-1.10699506561607e-05
-2.55330615369003e-05
-5.47063834247259e-06
-6.73431990637291e-06
-2.99836713055785e-05
-1.7025970059353e-05
-2.91539897197903e-05
-2.69671402912863e-05
-5.96994172459815e-06
-2.2871803544956e-05
-5.1689693259837e-06
-7.89045735907179e-06
-2.64730506656389e-06
-1.78061802605616e-05
-1.9217923409443e-05
-2.60615598448507e-05
-1.25218432145663e-05
-3.61976121058318e-06
-1.38110786921706e-05
-2.34228663085052e-05
-3.7061830308859e-06
-2.6304101247158e-05
-1.44067585740344e-05
-2.29119012616112e-05
-2.51251612144541e-05
-3.3824004359471e-06
-1.25136995849581e-05
-4.41717587483969e-07
-6.59767468410962e-06
-1.419098028962e-05
-3.41802244660304e-05
-1.37127694226772e-05
9.95103128213576e-06
-1.20722600178317e-05
-2.84390392032642e-05
2.88554336217792e-07
-1.10267569088867e-05
-1.60707981272639e-05
-5.28878719853463e-07
-2.63197980303974e-05
-1.66687636095145e-05
-1.47663962948869e-05
-1.23843307302529e-05
-1.53035100607242e-05
-1.41506705731789e-05
-9.80438346254289e-06
-8.42226153888062e-06
-1.59848981960072e-05
-1.50792446786061e-05
-2.70331781326031e-05
-1.44377755765518e-05
-1.21135018140015e-05
-4.97802946953383e-06
-1.26257967258682e-05
-2.10161000182601e-05
-1.49084562357061e-05
-1.36855233276711e-05
-6.34763599174551e-06
-5.47658179572568e-06
-8.73299159571689e-06
-8.69725260672768e-06
-1.73552648988835e-06
-2.01307253511045e-05
-2.54895150135279e-05
-1.35061024183132e-05
-7.58583990523229e-06
-2.0663655551361e-05
-1.93599114615427e-05
-9.7806059743229e-06
-2.08088912338328e-05
-1.9725345545497e-05
-2.53206955682475e-05
-1.97164416965229e-05
-1.48682626405483e-05
-5.16899930495887e-06
-1.60180728749896e-05
-1.79256561359863e-06
-7.97488911260222e-06
-8.43549701931018e-06
-1.828385836493e-05
-1.74969698084915e-05
-2.04529750458777e-06
-4.20887286336829e-07
1.36961924994662e-07
-7.42137548156924e-06
7.0102071185804e-06
-8.45685857141084e-06
-2.23115445666846e-05
-1.12691246229892e-05
-2.53988600487523e-05
-1.67850116232915e-05
-1.46376460018866e-05
-1.35981433648871e-05
-1.19183431909094e-07
-1.27704695016438e-05
-2.06871330835857e-05
-2.70210218820379e-05
-2.69130515271029e-05
-8.10527245807315e-06
-1.67491511098599e-05
-2.12852606647047e-05
-8.4912099152752e-06
-1.51247313033757e-05
-6.40888618424885e-06
-8.99405846128528e-06
5.9235166281776e-06
-1.59605230709565e-06
-1.08543770279409e-05
-1.63210055344835e-05
-1.52478854652355e-05
-1.42361555253812e-05
-1.65131688550621e-05
-1.54962020503672e-05
-2.07708011226988e-05
-1.85641115413235e-05
-2.78844047146977e-05
-1.68897072293933e-05
-6.82258753643922e-06
-1.36324746008012e-05
-9.90440950748093e-06
-1.40577563853312e-06
-4.89752270512625e-06
-7.6362010016707e-06
-9.31679284481222e-06
-9.76544555271419e-06
-8.01002447941693e-06
-1.22823932966778e-05
-2.44297498021315e-05
-1.68670071892545e-05
1.2479086516296e-06
-6.8920385618461e-06
-1.12158633992111e-05
-1.30209338255368e-05
-2.04616099574315e-05
-1.77406641645634e-05
-6.99395386003004e-06
-9.58789376117843e-06
-8.823632546078e-06
-1.49197904962128e-06
-1.71170490064497e-05
-5.13093525899597e-06
-1.12070377047169e-05
-1.52545925875319e-05
-2.15621120248945e-05
-2.0272025829603e-05
-2.62143955321168e-05
-1.31560805553728e-05
-2.24400053165726e-05
-5.35251466348094e-06
-2.86035449722797e-05
-1.43950270292589e-05
-1.18962423149197e-05
-2.22019089974672e-05
-1.94761101447042e-05
-2.16940586053982e-05
-1.33094789588461e-05
-1.60415023428405e-05
-3.72451676042033e-05
-8.57072570631667e-06
-2.67992814075711e-05
-2.0368171729432e-05
9.45787138656448e-06
-3.18566498235529e-05
-2.46952539408231e-05
-2.7074463967707e-05
-2.12743402212399e-05
-1.29222505635826e-05
-1.30748851686668e-05
-2.95729520860015e-05
-1.28990986695815e-05
-3.682530032936e-05
-2.36020937794632e-05
-1.28199258631469e-05
-2.73813715612811e-05
-3.31704284546872e-05
-1.32173310404205e-05
-1.73661302341819e-05
-1.48407367098402e-05
-2.35885010576101e-05
-1.14492174431855e-05
-9.9857570956875e-06
-1.27366315341538e-05
-4.87663274035546e-06
-1.81133534577671e-05
-7.68595556341732e-06
-1.34963282296353e-05
-1.91951767982336e-05
-9.78832092423822e-06
-1.1725516690289e-05
-2.18715062209046e-05
-1.35474346924584e-05
-5.06875012383939e-06
-2.27467512231505e-05
-1.52428913480797e-05
-1.95327406145071e-05
-1.69469505743345e-05
-3.43467668054898e-05
-4.83432604034047e-06
1.15030973277979e-06
-1.5830540306118e-05
-1.60453213404589e-05
-1.3090430274708e-05
-3.72957100446797e-05
-1.43585367548768e-05
-1.73007988270871e-05
-2.73518772684881e-05
-1.90347875031912e-05
-2.45566714565792e-05
-1.32980134185944e-05
-2.55921219723002e-05
2.02219165954125e-06
-1.71828774874058e-05
-1.97565559729343e-05
-1.09593222729018e-05
-1.63452997520026e-05
-1.88730393736705e-05
-7.84444669767559e-06
-1.15389001906066e-05
-3.10390818101e-06
-1.81665120589441e-05
-1.14182321234467e-05
-1.26956596035359e-06
-1.9480946845976e-05
-5.09260499731598e-06
-1.01304284124735e-05
