# Supplementary material for: Research on computational propagation and identification of mine microseismic signals based on deep learning
Source: PLoS One. 2025 Oct 22;20(10):e0334641. doi: 10.1371/journal.pone.0334641 (PMC12543183; doi:10.1371/journal.pone.0334641)
Supplement: S11 Data — (ZIP) [file pone.0334641.s011.zip › 000101100002576.xlsx_0.txt_24.txt.txt]

-1.36647401626801e-05
-1.54262433593128e-05
-3.5047974474187e-05
6.08778981338755e-06
-2.57535972891125e-06
-1.50941106751736e-05
-5.18301876689336e-06
-3.83776516980086e-06
-7.78290133025767e-06
-1.51741081729206e-05
-2.12021935263158e-05
-8.76462489376264e-06
-1.21989520624473e-05
-1.47337619392174e-05
-6.70047363791029e-06
-1.87319610351178e-05
-1.3576436541406e-05
-1.52740622619218e-05
-3.1653792403583e-05
-1.47230120207139e-06
-1.86725113140081e-05
-2.85343321882142e-05
-2.01506035479426e-05
-1.30659332099163e-05
7.16096284165331e-07
-1.81122634969146e-05
-1.29073915647572e-05
-2.44955728839947e-05
-1.92233889701311e-05
-2.31766686032612e-05
-2.91773837214902e-05
4.79379917642582e-06
-1.11042343682384e-05
-2.79606016168318e-06
-5.41678352371213e-06
-3.16781881861944e-05
-1.03949276045323e-05
-1.77423003292899e-05
-1.46655087464691e-05
-5.66969225044637e-06
-2.55820032845432e-05
-2.67208419794836e-05
-1.98623422789216e-05
-9.98045532286271e-06
-8.74666264382125e-06
-1.32920551083583e-05
-1.41613055549046e-05
-8.61815773604395e-07
-1.98275217043688e-05
-1.15879947614215e-05
-1.17808254130728e-05
-1.69379409629931e-05
-1.56131423185874e-05
-1.57454010543621e-05
-1.25816007497798e-05
-1.80229438228991e-05
-1.70350704681673e-05
2.73533618083249e-06
-1.48720383786092e-05
-3.07408895608446e-05
-8.89294512625416e-07
-2.41686573043729e-05
-5.08527092414657e-06
4.25091108241504e-06
-1.11162188281949e-05
-1.5959185717302e-05
-1.48860940407146e-05
-8.29125668076165e-06
-2.64125870862855e-05
-1.95051196913273e-05
-1.09287627816029e-05
-1.86621558743407e-05
-7.63613388691034e-06
-2.45398256002565e-05
-4.81849872931188e-06
-1.24527862916741e-05
-5.51693236938315e-06
-3.43081987118318e-06
-2.09112615140273e-05
-1.38568564568841e-05
-3.90398613028852e-05
-3.41855079595541e-06
4.42592806645281e-06
-4.40637013313412e-05
-1.26070239578794e-05
-1.48253011071433e-05
-3.43951718097151e-06
-3.32501288443381e-05
-2.17810532664202e-05
-1.59543033539446e-05
-1.75979403648935e-05
1.47933427780833e-05
-1.46638643481984e-05
-2.33462132434388e-05
-1.85295895178685e-05
-1.16149651348034e-05
-1.42507171567048e-05
-1.56732276245105e-05
-2.91679114230355e-05
-1.70321084424706e-05
-1.7051427332477e-05
8.24209345186913e-06
-3.40544569369649e-05
-8.03468100720163e-06
-3.64147359525693e-05
-7.35494007934661e-06
-1.81296769945408e-05
-4.19619749661548e-06
-1.96079354423413e-05
-8.62499717332117e-06
-1.40068888427091e-05
-3.36608230293587e-05
-1.94021935054886e-05
-2.33298463842454e-05
-1.75015962420101e-05
-2.95900868936971e-05
-1.54020316894698e-05
-2.6168383984443e-05
-1.92111055819992e-05
-2.09416689239885e-05
-2.67897889894532e-05
-6.0635959176831e-06
-2.8082398986797e-05
2.04764779223185e-06
-1.02042572117891e-05
-8.07969730036994e-06
-1.96110094217814e-05
9.09964626974693e-07
-8.18843059535965e-06
-2.82995545381297e-05
-1.5405684171892e-05
-2.59266961705323e-05
-1.65590621865362e-05
-1.83093231466746e-05
-1.42563747834918e-05
-2.96171142799892e-05
-1.34362563897009e-05
-2.31791393711944e-05
-1.12223640154917e-05
-5.84836131988493e-06
1.57991649212326e-05
-2.33750840465501e-05
-2.60242864233775e-05
-1.54072557954162e-05
-1.24053326851958e-05
-2.95714794718208e-05
-2.87300180784055e-05
9.68507718253682e-06
1.73440181408276e-06
-8.13913472652444e-06
-1.28757359416608e-05
1.87654924239426e-06
-2.06502236742981e-05
-3.41561841624384e-05
-1.96825899453538e-05
3.65192964122828e-06
-2.3835639368199e-05
-1.48738507022518e-05
-8.52834849750965e-06
-4.44267587037798e-06
-1.69276316191156e-05
-1.33537324346846e-05
-8.98716950459341e-06
-1.99438443871843e-05
-2.22287093939684e-05
-3.1115094587368e-05
-3.41993489894081e-05
-9.01892737790885e-06
-1.47085916776606e-05
-1.34558515957457e-05
-2.10426131831802e-05
-2.2655519715996e-05
-1.09354214109363e-05
-1.01761736417561e-05
-1.31264578809591e-05
5.0080511248936e-06
-1.4054151624943e-05
-1.36789212898246e-05
2.3590362112895e-05
-1.976176832827e-05
-1.37129002553668e-05
-2.05393559658711e-05
5.8208076575511e-06
-2.58659332708469e-06
-2.93436206158595e-05
-1.55580087340915e-05
-2.42468600322761e-05
-2.50108640305365e-05
-1.58588749377847e-05
-1.3664254748496e-05
-6.06490928832042e-06
-3.29888836265951e-06
-2.70270521440144e-08
-2.21874950299978e-06
-2.19320701792521e-05
3.22750434228556e-06
-1.91969887506063e-05
-1.52317831333087e-05
-2.26766205287645e-06
-2.88489120223857e-05
-1.47989407258468e-05
-2.63153435159718e-05
-1.84248455163594e-05
-2.14831567763804e-05
-5.34586382990582e-06
-2.34197625308051e-05
-1.96683927089743e-05
-2.80704737731853e-05
-1.68232695207583e-05
-2.00163683863919e-05
-2.75222508986009e-05
2.88926814626435e-06
-2.24473184823696e-06
-1.75916964547356e-05
-2.26560098597676e-05
1.03806331097112e-05
-1.65143030832167e-05
-2.6687891853715e-05
-1.19128912703264e-05
-2.77483422323779e-05
-8.82851446787636e-06
-1.89741300067989e-05
-1.32610919038948e-05
-2.46888064321851e-05
-1.48406069275862e-05
-2.0091865032822e-05
-1.45055708542286e-05
-1.28934767402197e-05
9.32087531628464e-06
4.03431533510449e-06
-1.14529840282027e-05
-3.57321200023772e-05
-3.88679359929969e-06
-3.54032954363253e-05
-2.80080641976295e-05
-1.89271829080786e-05
-2.15427957377078e-05
-1.7835631012463e-05
-2.1081510197087e-05
-3.06027409794871e-05
-1.48321709761033e-05
-1.55730633474282e-05
-1.02462209372845e-05
-5.44368985563132e-06
-2.53969085986078e-05
-3.44561928646471e-05
-2.7743990441749e-05
-2.01962415424976e-05
-1.15908245101519e-05
-2.38437798499149e-05
-2.29271628880267e-05
9.64490339341267e-07
-2.2065560459232e-05
-1.73387575417014e-05
-2.45393363639168e-05
-2.38341948958009e-05
1.19787486123255e-05
-2.73791523186614e-05
-2.55967837364291e-05
-1.78706843114478e-05
-1.77621656632127e-05
-1.84003267291011e-05
-5.58202200521638e-06
-1.12131179106358e-05
-4.45384505365491e-06
-2.10559878033351e-05
-1.39624801111753e-05
-2.42948481088888e-05
-2.52410322410219e-05
-1.22032452483514e-05
-1.12285780889671e-05
-4.13373499431924e-05
-9.30626334764873e-06
-8.3365626930217e-06
2.18414895595441e-06
-1.7710305207465e-05
6.95389156627764e-06
-2.00320423061616e-05
-2.16113931697048e-05
-1.76557166977995e-05
-2.11615404199691e-05
-2.54428386616244e-05
-1.24297796477251e-05
-2.22058707841323e-05
1.32196813666541e-05
-2.18062347444115e-05
-2.27201843351664e-05
-1.12073783189775e-05
-3.70163252172377e-05
-6.66541252979202e-06
-2.1926441562395e-05
-3.05793739007083e-05
8.14223825829635e-08
-1.10526368578166e-05
-1.9117766139223e-05
-1.27467255973446e-05
-6.71176785418512e-06
-3.45892784832033e-05
-2.75964272649978e-05
-2.88735472063238e-05
-1.35276824317129e-06
-2.34220825585574e-05
-2.53896352289558e-05
-1.49965661924405e-05
-1.51674318231691e-05
-1.59067839778177e-05
-2.13975122048191e-05
-3.12402022447972e-05
-3.68982280340823e-05
-1.24321249267992e-05
-2.62228237676862e-05
-3.26435560655745e-05
-5.92670416896898e-06
-2.48076229786453e-05
-6.41764296202394e-06
-6.23135063214097e-06
-6.3827814205956e-06
-1.42990713731353e-05
-1.15370305427628e-05
-3.3610607631358e-06
-1.37616032429356e-05
-2.1053595650037e-05
-4.46797170794282e-06
-2.76005223563729e-06
-2.78174657133863e-05
-1.08453738419355e-05
-1.32461867663508e-05
-4.11833493740044e-06
-3.23178322182872e-06
-9.22525765408736e-06
-1.73576406218185e-06
8.52610628900654e-06
7.94910195882015e-06
-2.51486767067766e-05
-1.39758681161956e-05
-1.79692089636001e-05
-1.22933722109923e-05
4.87473392448487e-06
-1.75981688204177e-05
-3.37607677926063e-05
-1.20959834546902e-05
-3.33917298463969e-05
-7.4639450300119e-06
-1.69225654385125e-06
-4.65348721411943e-05
-3.29117524950052e-05
-1.68399576537048e-05
-2.06550954731416e-05
-2.05377192433805e-05
-1.54377033313587e-05
-8.26598091034668e-06
-5.30234823893447e-06
-1.69318047704237e-05
-2.05941682602156e-05
-2.25022249280859e-05
-2.55695414662963e-05
-1.67677144040641e-05
-1.1756344872848e-05
-2.72547356582529e-05
2.21274690827621e-06
-4.23473035166023e-06
-3.13540811201608e-05
-1.42171758505748e-05
-1.72372098786977e-05
-4.58921259312683e-06
-1.28581771055324e-05
-2.10754050754694e-05
-2.07286444072759e-05
3.35095595623077e-06
-4.03891138061757e-06
9.73362414077331e-07
-1.1680078821518e-05
-7.59483819030801e-06
-1.97545331661299e-05
-1.03232375748767e-05
-2.85776409238993e-05
1.64157043797602e-06
-1.04532478764905e-05
-2.92020201065385e-05
-2.17612609479314e-05
-2.6672897574804e-05
7.83435672825828e-06
-9.88540441224449e-06
-8.91049788503254e-06
-2.31924321473593e-05
-6.94090799701147e-06
-1.25911203102515e-05
-1.75780770748379e-05
-9.37271776055499e-06
-1.39570009852162e-05
-4.39132875593948e-06
-2.34241805032578e-05
-1.22542178207641e-05
-1.18351511500692e-05
-1.12194985924803e-05
1.69538482531205e-06
-1.26159383263243e-05
-3.73088245178523e-06
-5.00325367750877e-06
-2.52438604333762e-05
-2.31769411672964e-05
-1.73266196764617e-05
-1.79796990594431e-05
-4.61699877984133e-06
-2.68614611048521e-05
-1.73274196475723e-05
-3.22041021000208e-05
-1.96747106668837e-05
-2.4721990199219e-06
-1.36442450818313e-05
-4.80972261681712e-06
-7.34309155145825e-06
-3.40863452032857e-05
-1.29924662962831e-05
-2.28540105317176e-05
-2.40901083870393e-05
6.70760166534171e-06
-1.20394667906684e-05
5.72368224019575e-06
-1.28132907072051e-05
-2.54303892763724e-05
-3.85666793245474e-05
-7.12453079414812e-06
-1.59133573713225e-05
1.52566518689563e-05
-2.43615014041479e-05
-4.72041760080727e-06
-1.35554075949316e-05
-2.36462138835303e-05
5.5057536206167e-07
-2.93683005094834e-06
-1.51054124831577e-05
-6.46127952040462e-06
-1.02304433144816e-05
-3.16073574485057e-05
-1.68908796020207e-05
-8.90217566554399e-06
-2.06551856183354e-05
-2.26982995745839e-05
-2.35582443691891e-05
-1.38373219762186e-05
-3.15316331340648e-05
1.21524820411136e-05
-9.65551898663245e-06
-4.58767830389789e-06
-2.59547177974815e-05
-3.17843949673087e-06
-3.10721689720731e-05
-4.40683124315598e-07
-5.35277957434888e-07
-3.87310043760972e-05
-1.66336802480784e-05
-1.2763318958431e-05
-3.20399905374086e-05
-5.2371117893385e-05
-5.52216361429993e-06
-6.00981722082677e-06
-1.21425455722558e-05
-1.50652809858878e-05
-1.15161469551514e-05
-2.64434321807878e-05
-9.85474868786044e-06
-2.58065615741269e-05
-2.63092829031026e-05
-4.35241524630212e-06
-7.75081559195447e-06
-7.64832837722413e-06
-1.70902481165496e-05
-2.37380818871244e-05
1.52016991483692e-06
-4.01166040944211e-06
-1.6755815722226e-05
-3.12084084670882e-05
-1.16167994844038e-05
-8.76821414700594e-06
-2.42128839010232e-05
-1.10690146100438e-06
6.43231005390814e-06
-2.01838523951102e-05
-1.3981184616516e-05
-3.03878141155985e-05
-3.8885159086743e-05
-1.18199281610112e-05
-2.03898881049754e-05
-3.20115128203189e-06
-1.85511686500492e-05
-2.11353993292444e-05
-1.8490005734039e-05
-1.68790716639401e-05
-1.99097552216549e-05
-1.42409313551465e-05
-2.46893220308727e-05
5.98487417900638e-06
-2.5095455987391e-05
-1.3043885837602e-05
-3.02888118984734e-05
-2.62675802714533e-05
-1.02312401234676e-05
-2.45706128632055e-05
-4.34706159619446e-05
-2.49968919944567e-05
-1.83208249721259e-06
-2.4748516070843e-05
-1.7201458779359e-06
-8.57454413637068e-06
-2.21125121756846e-05
-2.4529259514508e-05
-9.79909303468123e-06
-6.36197356419945e-06
-2.95830502633304e-05
-2.59295996963863e-05
-2.21702193520036e-05
-2.18739117002102e-05
-3.41122394387906e-05
-3.32598417971667e-05
-2.01483523862238e-05
-1.9870897328905e-05
-2.86518478836244e-05
7.24666686598598e-06
-1.22276758087894e-05
3.6167995252947e-06
-1.94098539784228e-05
-2.15963135181977e-05
-7.28742234239618e-07
-9.9357677299109e-06
-3.73976920515932e-06
-1.39227031358262e-05
-2.77217952455583e-06
-3.86605095036975e-05
-2.70827987691176e-05
-2.26480559230333e-05
-1.36190330246028e-06
1.06877622867123e-05
-1.3893175333097e-05
-3.6794602899142e-07
-1.2260480472978e-05
-4.07060892657342e-06
-2.7043775897786e-05
-3.08768257563817e-05
-2.32483099263221e-05
-7.16372026801763e-06
4.10601414444305e-06
-1.40724409273971e-05
-1.50289425726921e-05
-2.73023548779023e-05
-5.23025522955083e-06
-3.35955122565194e-06
-1.37359736718943e-05
-1.2083103771687e-05
-2.00130207105718e-05
-1.35860419866834e-05
-3.86958094213705e-06
-4.40523365275468e-05
-2.62154115480732e-05
-2.19548856664495e-05
8.76841526327632e-06
-2.25942286258332e-05
-1.75662534535891e-05
-2.65129983434336e-06
-7.63009371407107e-06
-6.36420020610859e-06
-2.21911500310276e-05
-1.9728412229806e-05
-4.65359889324193e-06
-1.22283478174905e-05
-3.26778276300836e-06
-5.61653797988165e-06
-2.86434354919473e-05
-2.8822025243164e-05
3.779498407592e-06
-3.08218076060428e-05
5.30240804600943e-07
-1.09633500672998e-05
-1.2920654907488e-05
-1.88971877373215e-05
-1.19609205353108e-05
-2.12483779906581e-06
-4.88750144795093e-06
-1.06334239308098e-05
4.53568751460125e-07
-1.41739710360003e-05
-8.622748148966e-06
-8.59375228535481e-06
-7.64586836002923e-06
-2.547707714898e-06
-1.99428972879695e-05
-2.63156545745799e-06
-8.19702499361603e-06
-8.59136850150999e-06
-1.88393487546455e-05
5.3411862273349e-06
-3.3953973494738e-05
-1.30117696167222e-05
-7.343649976473e-06
-1.05085213942403e-05
-7.18250108284292e-06
-3.2131187018924e-05
-4.54958780871143e-06
-5.68941531555236e-06
-2.76855255711642e-05
-2.72521002342015e-05
-1.66731239125487e-05
-5.86553239572987e-06
5.0283067318809e-06
-6.5153918096407e-06
-2.74301071446557e-05
-1.48480598100635e-05
-1.33748823780902e-05
-3.53307893489378e-05
-2.00103113214558e-05
-1.68874229465185e-05
-1.05896661487898e-05
-2.08308004893437e-05
-1.29131508779466e-05
1.39381579220268e-06
-2.63805194136086e-05
-1.42249328074626e-05
-1.76115777713597e-06
-1.32668550828201e-05
-1.01042339725703e-06
7.65653641681428e-06
-2.74314905552076e-05
-1.45490984174816e-05
-2.03903730704086e-05
-1.23078955206581e-05
-3.37688115886738e-05
-1.24276787010742e-05
-7.58185678432784e-07
-2.11216755686686e-05
-2.45513994744356e-05
-2.10410540366598e-05
-9.33600103012943e-06
-3.55895671715099e-05
-5.92710996025991e-06
-1.29635907462945e-05
-1.09074586922036e-05
-2.22004817020316e-05
-1.74431563842582e-05
-1.37293871831131e-05
-2.14629422209623e-06
-1.58073714343104e-05
-2.85357529579934e-05
-1.48749613858733e-05
-1.656158590553e-05
-2.56363080028769e-05
-2.4434853074579e-06
7.73967565730194e-06
3.21139376413601e-06
-2.31387401240112e-05
-1.10252801818312e-05
-2.47886028370105e-06
-1.64452200995114e-05
-5.77928790995821e-06
-6.39282402684042e-06
-1.49175694883629e-05
-4.43353213116354e-07
-2.6862227681631e-05
6.11727777607052e-06
-1.69809391633984e-05
4.81343711145681e-06
-9.63229343960613e-06
-1.55262844025505e-05
-1.26741546314007e-05
7.61455711351527e-06
-2.79684726063972e-05
-2.21100592598904e-05
-1.55218992620858e-05
-1.71005715070145e-06
-9.73888793753525e-06
-1.54580659425355e-05
-2.83758609457842e-05
7.43132192199728e-08
-3.83813120633193e-05
-8.63006192839817e-06
-9.29914558948803e-06
-4.76416602939759e-05
-1.88814789559993e-05
-9.09229781648585e-06
-6.06287959476936e-06
-1.77281073758253e-05
8.68244412696231e-06
-1.39169489996025e-05
-1.28320485898829e-05
-1.43390368099885e-05
-8.46030591387776e-06
-1.74754735493051e-05
-2.32480379914171e-05
-7.22620079813271e-06
-2.32173884799229e-05
-1.31234165573779e-05
-1.20681454156313e-05
-2.02356229991437e-05
-3.63067689749664e-06
-3.49484393112229e-05
-1.42661266037461e-05
8.84674807517241e-06
-7.98392392739186e-06
-1.22776780179606e-05
-1.54216943827995e-05
-1.67542694998033e-05
-1.74749379283735e-05
-4.0317378823061e-06
-2.33669738298734e-05
-1.47333828794221e-06
-1.77244703624907e-05
3.85960987221795e-06
-2.61446022943492e-05
-3.87860544205553e-05
-4.16354327122672e-05
-1.43087129752456e-05
-3.2281412345806e-05
-2.55846576456984e-05
-1.65130593791375e-05
-1.21229282849606e-05
-3.36914611176605e-05
-1.41567642615591e-05
3.27240336940011e-06
-1.9497015063759e-06
-2.99832202748902e-05
-1.4528991911101e-05
-1.21147082737517e-05
-7.12667862932025e-06
-1.15935981985958e-05
-1.81508052858918e-05
-1.46854855662531e-05
-3.00200116322926e-05
-1.01254787088584e-05
-1.05603918662327e-05
-3.87244326946494e-05
-1.13951017533505e-05
-2.12854373716266e-06
-1.78300554841907e-05
-2.07828951100855e-05
-1.03802291073551e-05
-1.07557238097216e-05
1.21086366741115e-06
-1.74346593059015e-05
-2.06182870990638e-05
-1.12964441326561e-05
-1.81801440669429e-05
-1.21582927150602e-05
-3.91502031460367e-06
-1.38749816873606e-05
-2.21247361258335e-05
-1.74153957995142e-05
-9.14974725491032e-06
-2.19741998573676e-05
6.85372979065697e-07
-3.42791513293344e-05
-3.52206278050783e-05
-2.8251844078143e-06
-3.4345158158004e-06
-3.8337182875658e-06
-2.14985650763768e-05
-2.01877585928986e-06
-2.32377706724229e-05
-2.21780503586029e-05
-2.13442714587579e-05
-6.11907558739322e-06
-2.50464384578974e-05
-1.56281497960137e-05
-9.15311914434429e-06
-8.9112181916148e-06
-2.32923944752051e-05
-5.10256161415856e-06
-1.3017175169291e-05
-2.50330942952708e-05
-1.89908454120739e-05
-3.37940434288192e-05
-1.91146522970147e-05
-8.46307951769393e-06
8.07526901117078e-06
-3.50279997314682e-05
-1.51318739054128e-05
-9.01969309472729e-06
-1.52187025179782e-05
-4.03228804283429e-06
2.8974360098461e-07
-2.13667548518557e-05
-2.06825894132777e-05
-2.23841004239095e-05
1.86713184839009e-05
-2.39305794871971e-05
-1.71414413970266e-05
-4.00149583776051e-06
-4.50358904842109e-06
-3.51104365953527e-05
2.95231442360182e-06
-1.58481030668013e-05
-3.65489240543734e-05
-1.584378665478e-05
-2.34289896493718e-05
-2.50905079678848e-05
-2.24122005413188e-05
-1.46335318860499e-05
-2.58734388111876e-05
-1.5024339078678e-05
-1.85612219398557e-05
-2.74452529778072e-05
-2.03585006749934e-05
-2.16564421131663e-05
-6.63540505349064e-06
-1.27311250731353e-05
-2.47120288054033e-05
-1.39959979232377e-05
-1.99557234569183e-05
-2.62492830336434e-05
-2.50023640487221e-05
-3.63503076824145e-05
-5.35905100490971e-06
-5.54728708822695e-06
6.37564835892994e-07
-1.91931460645054e-05
-1.1769466224027e-05
8.10816063781574e-08
-2.00463014181521e-05
-9.94912388828053e-06
-3.15745375447571e-05
-7.75897431410944e-06
-8.93072990683908e-06
-1.64211360915364e-05
-1.00028537094157e-05
-6.76687185738741e-06
-1.9952311623013e-05
-1.50579366178686e-05
-2.35991412556456e-05
-1.81067287905704e-05
-2.33653521134597e-05
-2.49566392876833e-05
-1.24264111694703e-05
-2.07926006371372e-05
-2.9069127341584e-05
7.9018068324142e-06
-9.04094623307144e-06
-1.705841964465e-05
-1.48780208135743e-05
-1.02583735575615e-05
-1.89589546291371e-05
-1.70053952699572e-05
3.71624122250591e-06
-1.32014312556664e-05
3.75145119001344e-06
-1.93382546583584e-05
-7.26427822425114e-06
-3.58331111674089e-05
1.36388597643946e-05
-9.87992392129052e-06
-2.10782953108803e-05
-8.08790166861943e-06
5.1981388318948e-06
9.75230511730814e-06
-1.92608361006771e-05
-1.79011189013736e-05
-7.27657465847714e-06
-2.94266329076561e-06
-1.16951919457936e-05
-1.86340347585546e-05
-3.76400546228783e-05
-3.30315534584199e-05
-3.13971038446029e-06
-7.84654852485049e-06
-1.14056684143165e-05
-9.87557614802774e-06
-3.86727245962794e-05
1.78327805106823e-05
-3.64009326236908e-06
-1.72525897827142e-05
-2.18695723266595e-06
-8.6188463518033e-06
-8.46316466710846e-06
-1.91526649572559e-05
-2.89987099535728e-05
-1.39380535112583e-05
-3.23086303875922e-05
-2.49583912822066e-05
-1.58749970601972e-05
-2.49694043973119e-05
-5.27458718372462e-06
-8.88853123030355e-06
-1.16888894749377e-05
-1.95578717341595e-05
-3.08408092698849e-05
-1.61000830829485e-05
-3.70839373688289e-06
-3.48171093663029e-06
-2.04354813164292e-05
-3.12749324352904e-05
-3.72590817399935e-06
6.11816515231893e-06
-8.48089509159857e-06
-1.72089910281274e-05
-1.44001826437097e-05
-1.6834734465098e-05
-1.94548183002593e-05
1.39303332773355e-06
-7.92439718463439e-06
-2.72974488862182e-05
3.30722197748748e-06
-3.21088982576067e-05
-1.72406897990536e-05
-2.19434193673593e-05
-1.19610995070989e-06
-8.8628832042537e-06
-2.57344399551083e-05
9.26661784147681e-06
-2.61721765297113e-05
-1.29281571806847e-05
-2.4949276105998e-05
-1.88808159549094e-05
-2.61577986354123e-05
-2.63947661707794e-06
-3.42023052567415e-05
-5.5359809640589e-06
4.64734205040524e-06
-1.50457993711892e-05
-5.30023274983452e-06
-1.15166295641998e-05
-5.64402974885734e-06
-3.52170949205008e-05
-2.90889374617993e-05
-1.21174078147443e-05
-1.43805002237544e-05
-1.35672154036919e-05
-1.76034463259398e-05
-8.30349116910964e-06
-1.23038596323107e-05
-1.82299416910543e-05
-1.77642752534804e-05
-1.90399381648526e-05
-3.30553277369974e-05
-1.85033329297067e-05
-6.8346709156365e-06
-1.50898148013637e-05
-1.56914341891923e-05
5.68583387745938e-06
-7.42449018813861e-06
-2.53486637049524e-05
-1.30340346660601e-05
-8.69284731499807e-06
-1.29051296375768e-05
-2.23757992165578e-06
1.48376157209369e-06
-1.98138138262755e-05
-6.37576662237937e-06
-1.37365396342203e-05
-1.41430147416814e-05
-1.77685309820018e-05
-1.60471318468194e-05
-2.45369489888938e-05
-1.33466293295294e-05
-3.6971748920725e-05
-1.60647091405996e-05
-1.06634965524287e-05
-3.74105378641765e-06
-2.29922623950972e-05
-1.27390708753434e-05
-1.5522480514886e-05
-1.61260914248361e-06
-5.77333821480747e-06
-1.97443772103714e-05
-1.70456924182398e-05
-1.44056954364845e-05
-7.28670096571679e-06
-2.91104810874201e-05
-2.32503091951832e-05
-2.00041853699801e-05
-8.27243777683307e-06
-2.04670766115947e-05
-1.55491110552149e-05
-2.77915230944796e-05
-1.31157931019926e-05
-4.89431545893223e-05
2.70313300490395e-06
-1.64991817729845e-05
-5.10373757519333e-06
3.89294755027961e-06
-1.14934204988825e-05
-1.17374148483176e-05
-1.98210847945092e-05
-2.9847518860533e-05
-6.67982148357564e-06
-3.41794723716116e-05
-9.28939306595123e-06
-5.92446876740201e-06
-2.3745423739326e-05
-1.3648315629669e-05
-1.09646738662166e-05
-3.26224378411596e-05
5.82968568095514e-07
-1.67082048821767e-05
-2.44598932256966e-05
-2.72336149324122e-05
2.46100222901996e-06
9.16092093003224e-07
-2.70522660354326e-05
-1.50767256205519e-05
8.40117541185654e-06
8.0296029367336e-06
-2.53237675181733e-05
-4.6083851527785e-06
-1.91404283861364e-05
-2.31887139447577e-05
-8.55766401593957e-06
-9.93210348785229e-06
-1.05109582494251e-05
-3.6267817794136e-06
-3.50609968453917e-06
-3.16404346039823e-05
-2.0224754847953e-05
-7.99997470102982e-06
-1.70919732445502e-05
-1.83594207395775e-05
2.16672013575446e-06
-2.07195551866311e-05
-2.05387495436219e-05
-1.78769591299733e-05
-1.48739756284906e-05
4.94248004634596e-06
-7.57520868278644e-06
5.84565578042963e-07
-1.89562984681111e-05
-2.82549820722384e-05
-5.51838987234693e-06
-3.05473182227255e-05
-2.55856439890836e-05
-1.07094455674064e-05
-9.06210715893736e-06
-8.72320072916802e-06
-2.38915506106168e-05
-2.52718107770752e-05
-2.63805243696047e-05
-2.29561971642926e-05
-2.18669034839642e-05
-2.02283107524379e-05
-1.4849501555621e-05
5.58313915040588e-06
-3.73600791801067e-05
-4.74780914150058e-06
-2.56366037644654e-05
-3.03211351931344e-05
-2.37462926591363e-05
-3.80838799757074e-05
-2.4486675595881e-05
-7.70766559186788e-06
-4.67676852355258e-05
-1.36190853320135e-06
-7.7179427093217e-06
-1.77664662883729e-05
-8.22469725791516e-06
-1.0017603312618e-05
-1.08181326287425e-05
-3.07347829314915e-05
1.0019130503372e-05
-2.57133668397792e-05
-7.15937519802192e-06
-2.4839400740499e-05
-1.16356485578189e-05
-1.70861393176334e-05
3.06480089238154e-06
-3.41636549378882e-05
-1.07847945594428e-05
1.0664529223613e-05
-3.04582711997263e-05
-9.25111287666684e-06
-1.99789019912046e-05
-2.86901549380188e-05
-1.49721615396743e-05
-8.23524045644526e-06
-8.91532425010969e-07
-5.79302848680315e-06
-2.68996689227121e-05
-1.98168122646637e-05
-3.12334066185535e-06
-1.19294326522038e-05
-7.26820025235884e-06
-2.09333436423536e-05
-2.11603822093435e-05
-1.01537284606845e-05
-1.80207330599927e-05
-3.58311444830911e-05
-2.17396340148941e-05
-4.98617733828898e-06
-2.80424000337713e-05
-3.76236674964449e-05
-1.37877183290537e-06
-1.22139753461971e-05
-1.73766362559781e-05
-5.27667884992088e-06
-2.15083213240538e-05
-1.52944663111762e-05
8.04347847911494e-06
2.67034126253182e-06
-2.1065421763091e-05
-3.07114672442345e-05
-7.11780646526091e-06
-3.1968578556469e-05
-5.51882971875564e-06
-1.93942053873675e-05
-2.67947936505804e-05
-2.78707625453136e-05
-1.72451168716299e-05
-1.57710818157299e-05
-2.96048729796939e-05
-9.7497167783401e-06
-1.69655931309561e-05
-2.88172761919638e-05
-1.92191667621072e-05
-3.05080853342811e-05
-1.17087143522692e-05
-1.28495873181185e-05
-3.25522341844842e-05
-1.93673701801305e-05
-3.94553563575893e-05
-1.94077719620355e-05
-1.05827291887824e-05
-1.87121996204934e-05
-1.63214998776107e-05
-1.72576667008894e-05
-2.87081565908753e-05
-1.08786359993847e-05
-1.63067565069991e-05
-4.44854818115478e-05
-2.97577742282214e-05
-2.41935521094756e-05
-1.20309036262894e-05
-2.52501853481206e-05
-1.36001008973243e-05
-2.61911894952472e-05
-1.37558739225852e-05
-2.63248805294386e-05
-1.0369469556659e-05
-2.62327990267898e-05
-2.1454516456177e-06
-3.70846830584109e-05
-1.43670311593356e-05
-1.23893964550354e-05
-8.30979718023739e-06
-5.53056784883936e-06
-2.80638765454063e-05
-3.00267153620473e-05
-1.52401522010027e-05
-1.62085544791368e-06
-6.47478482044526e-06
-1.86845243341908e-05
-1.52108895885059e-05
-1.27994731111118e-05
-5.36881582833777e-06
-1.72075952539646e-05
-1.29623982629004e-06
-3.64926740104226e-05
-2.26811410734916e-05
-9.73655314856298e-06
-1.47222893169005e-05
-1.66461396864349e-05
-1.21878972484073e-05
-1.82916181009158e-05
-3.71324876984061e-05
-1.15136342648196e-05
-1.11127583960559e-05
-1.29972193794018e-05
-7.85932116114602e-06
-4.69809175793435e-06
-5.84741392125752e-06
-8.74402109272304e-06
2.76214133329237e-06
-2.40344502547614e-05
-1.1889660497164e-05
-1.15787428388947e-05
-2.24718178799814e-06
-8.95550499827249e-06
-3.19041472694199e-05
8.94025232630722e-06
-2.13602264104631e-05
-6.10657539285848e-06
-2.50593569095157e-05
-2.38578707740085e-05
-2.98059034573571e-05
-1.5423787651482e-05
-5.35182812367698e-06
-2.41435140598182e-05
-1.58832671456853e-05
-1.79876640155852e-05
-2.53843582803507e-05
-3.30684956022004e-06
-9.92226966985059e-06
-1.74581974759143e-05
-1.51168075034863e-05
-1.08660726819754e-05
1.36490927300546e-06
-2.33660413486997e-05
-1.2758951598187e-05
-1.60022325773822e-05
9.5884461697339e-07
-2.5178801280445e-05
-2.4729415725366e-05
-1.64173062167359e-05
-2.21434810262871e-05
2.04411920658453e-07
-3.34579946739541e-05
-1.51571810509671e-05
-2.94245434010772e-05
-3.02683626569369e-05
-1.01458984134938e-05
7.0865416382879e-06
-3.71397338485696e-06
-5.76480615170759e-06
5.31308951100454e-06
-2.33437934982385e-06
-2.25254010913776e-05
-1.06163344644526e-06
9.52589629007839e-07
-2.39823900375745e-05
-2.34321356351795e-05
-2.10033052669369e-05
-2.1791050789356e-05
-2.13503575582866e-05
-2.04491569162051e-05
-9.33152549262895e-06
-2.67749224136331e-05
-1.46660513657864e-05
-1.63648909740072e-05
-2.8052132042739e-06
-3.56881978931785e-05
-1.21507034715235e-05
-1.6053106316316e-05
-2.05895219183223e-05
-3.09405822116667e-05
2.89205704730769e-07
-9.48125467012349e-06
-3.02071039003325e-05
-1.00009990881856e-05
6.98119815417401e-07
1.12035141425267e-05
-1.03773184610776e-05
5.62337721932615e-06
-1.74981731096683e-05
-3.02373814563209e-05
-1.97180132133764e-05
-1.84539533739472e-06
-1.10513398010548e-05
6.75451773074524e-06
-9.96813554300189e-06
-2.14742276933097e-05
-2.29940056409627e-05
-1.38529793816062e-05
-2.08254484599699e-05
-7.1107936527647e-06
-4.26607054746833e-06
8.12102401285735e-06
-2.85360865413383e-05
-3.22548016762303e-05
-1.73342257797883e-05
-3.22120317265956e-05
-4.02761211191442e-06
-3.69854685350148e-05
-1.2367827022402e-05
-2.47388564157878e-05
-3.37490825081083e-06
-1.36491226910929e-05
-5.16285609137077e-06
-1.57293081937776e-05
-1.00829136317877e-05
-1.60319676215713e-05
-3.30065962670854e-05
-1.08617583472579e-05
-1.07377128435547e-05
-6.53765245201065e-06
-2.76529232000378e-05
-2.8312399057346e-05
-1.1152888050645e-05
-5.98984378219777e-06
-1.52070189834883e-05
9.29833210806194e-06
-2.99116009623348e-05
-1.18459057995065e-05
-1.63260915543279e-05
-1.4753265260497e-05
-1.8251428685704e-05
-1.5421651842813e-05
-8.81745309307445e-06
-2.28425866004147e-05
-1.75883569541765e-05
-2.57293301025434e-05
-2.56555784969554e-05
-1.70270996357606e-05
-1.57971208814828e-05
-1.64106512076241e-05
-9.82624460963934e-07
-2.88306831110948e-05
-2.04737363218288e-05
2.07771511366939e-06
-4.04064117577495e-06
-4.65790122826632e-05
9.51798879287481e-06
-1.21260576130711e-05
-1.71497921877059e-05
-1.81174458630036e-05
-1.4836459817126e-05
-2.38683193170204e-05
-2.0292035477245e-05
-8.95793893519303e-06
-2.26182964813876e-05
-1.63980827597625e-05
-2.85288308881535e-05
-1.39390910451108e-05
-1.8913805492669e-05
-3.97032870856318e-05
-1.09923845255678e-05
-1.55662329425326e-05
-2.31260637203121e-05
-1.00994873411819e-05
-2.150822144883e-06
-1.62770264918372e-05
3.12902532401015e-06
-7.89903158826658e-06
-1.61663561548419e-05
-2.26370684348811e-05
-1.93559436936534e-05
-1.80225649526005e-05
-6.0860752541466e-06
-1.51093252535642e-06
-2.40065522759502e-05
-1.41798464562575e-05
-2.45959850065612e-05
-6.53373820828251e-06
-7.94764546191688e-06
-1.12241714193327e-05
-1.47884662375754e-05
-2.29054410322624e-05
-1.74514191666558e-05
-1.63133949204145e-05
3.50805747351169e-06
3.54941585634459e-07
1.0527533717046e-05
-4.37341554015055e-06
-3.58439707496622e-05
-3.08628215311364e-05
-3.07742329983228e-05
1.04301793689283e-06
-3.30782343434366e-06
-9.79637974317166e-06
4.20612646942754e-06
-5.78088621731203e-06
-1.04499476362659e-05
-1.21583567190542e-07
-3.60318891247345e-05
-3.46620835992241e-06
-2.4268099945279e-05
-2.17912649512701e-05
-1.12350693371516e-05
-1.90106816222551e-05
-7.3202222943512e-06
-1.81912164630694e-05
-2.71499150595964e-05
-9.74531700522564e-06
-2.29292178990948e-05
2.76872349339425e-06
7.54349564636131e-07
-1.99858449280606e-05
-8.82725197193546e-06
-1.45561936788827e-05
-1.01215922624691e-05
-5.48755228842167e-06
-2.19818697965725e-05
-3.31391508615445e-05
1.19204510576633e-05
-2.46003243287135e-05
-1.51034868161394e-05
-7.42130473966138e-06
-1.52389730280686e-05
-6.63979426751629e-06
-2.07361714323486e-05
-2.63198122728379e-05
-1.7847949658217e-05
-8.46818441473781e-06
-2.35995319537226e-05
-2.5170443019512e-05
-2.38639794014495e-05
-1.19441313204602e-05
-1.7019802373826e-05
-1.47319793669438e-05
2.57019330458448e-06
-1.24325665271039e-05
-2.35243681831411e-05
-1.0971641271427e-05
-8.61026824673872e-06
6.98933853612867e-07
7.60229888222478e-07
-4.39123565393332e-06
3.07797713817673e-06
-3.30971646075494e-06
-2.95006072493197e-05
-4.07656378113402e-05
-9.4978797504566e-06
1.94058757993461e-06
-2.40796270777669e-05
8.21144790255284e-06
-6.58277806206905e-06
-1.37237823046852e-05
-2.92210628022616e-05
-2.67276951426575e-05
-2.09961100615393e-05
-2.0266893575666e-05
-1.64110747314301e-05
-5.69554942815199e-06
-8.71444076554679e-06
-8.23961180022163e-07
-1.79899868443471e-05
-6.21372590730746e-06
-1.432128073601e-06
-1.49551638369889e-05
-3.18350564084516e-05
-1.64262071839993e-05
-9.4493801530212e-06
-4.1393621354936e-05
-7.61657850958983e-06
-1.15340376322171e-05
-3.11673782102797e-05
-1.84440779815856e-05
-1.03406582900282e-06
8.42979718191782e-06
1.90556392981021e-06
-4.18946611912016e-05
-2.95282283269887e-05
-8.03808226465577e-06
-3.05545476364831e-05
-7.97293914249636e-06
6.27659842414314e-06
-1.43223267792876e-05
-2.76547841742641e-06
-2.73404594290373e-05
-2.33893384625356e-05
-1.33193092741184e-05
-2.01084004500138e-05
-1.57130679123671e-06
-1.81642433701286e-05
-3.24441063766268e-05
-2.35982030210192e-05
-1.87732880581833e-05
-1.16144871073182e-05
-4.40722655638677e-06
-4.97271205669856e-05
-2.89161047489034e-05
-6.20082299762022e-06
-3.67586662216544e-05
-9.92339060472093e-06
-3.79600793050196e-05
-1.16952292903128e-05
1.0445445859782e-05
-2.4737782604353e-05
-1.71343500453436e-05
-2.82928911256681e-05
-7.47763200971113e-06
-1.96675135426006e-05
-4.99067650943756e-06
-1.76020297177194e-05
-1.38428573479319e-05
-2.05057637405277e-05
-5.59968097245136e-06
-2.02789929229897e-05
-2.48068853694876e-05
-3.08345471546088e-05
-7.03140577680602e-06
-1.2839281300037e-05
-5.77720836391386e-06
-2.8522245807047e-05
-2.03785718223742e-05
-1.18713480526539e-05
-1.91822881611624e-05
-5.40965316546539e-06
-1.09607346725142e-05
-2.41696489311947e-05
-1.63921319132379e-05
-3.01497024601996e-05
-2.33519579135042e-05
-2.26263407825804e-05
-1.17628026820391e-05
-1.93135294939182e-05
-7.02267002489322e-06
-2.2623526014285e-05
-2.87849136954716e-05
-5.25662755226212e-05
-2.39907614389214e-05
-1.21603329115722e-05
-3.05599878063045e-05
-9.90394264493091e-06
-4.94513539722613e-06
-1.9229995712853e-05
-2.6003800090023e-05
-2.00542126899837e-05
-1.92070761134831e-05
-4.63018139196805e-06
-1.98882556584125e-05
-2.33363829466799e-05
4.97148791690422e-06
-1.50702690532885e-06
-1.40340119507426e-05
-2.18793488143356e-06
-2.26827529377779e-06
-4.73790969449598e-06
-3.5463367224708e-05
-1.43742233824382e-05
-5.51359810792106e-06
4.46984889054767e-06
-2.36196010395212e-05
-1.99461244605924e-05
-1.50297869943255e-05
-2.38653700697124e-05
-3.29740508187025e-05
-1.11650465782631e-05
-3.77838089307554e-05
1.59270121603888e-06
-2.77336986016199e-05
-4.31008412870607e-06
-5.605441815692e-06
-2.21766176326055e-05
-1.28571136166912e-05
1.72139354713392e-06
-1.32554177256196e-05
-1.60369621884217e-05
-9.92555459089046e-06
-2.88390121932498e-06
-1.50964547517857e-05
-7.8742316971653e-06
-1.18573285343748e-05
-3.36363489389046e-05
-3.14739098575114e-05
1.06778805688766e-05
-4.50961243775224e-05
-3.42997112421946e-05
-4.79835787792291e-06
9.50677475462428e-06
-1.53218953586401e-05
-2.30734356107796e-05
-1.07820696061888e-05
-2.5862462929158e-05
-2.85924210649229e-05
-2.83137354457326e-05
-1.10814572412468e-05
-2.0315886358655e-05
-4.74399817677647e-07
-1.43308458383171e-05
-1.5133287823763e-05
-1.69852514866585e-06
-3.47342839146463e-05
2.39262070658415e-06
-2.65208423252476e-05
-2.11487801633326e-05
-1.09117752708432e-05
-3.41640204983707e-05
-2.90125633219841e-06
-2.75180012377584e-06
-6.94440099641945e-07
-2.62310474920673e-05
-2.05123163861058e-05
1.3838821170659e-06
-2.31833021670441e-05
-2.4042241215216e-05
-1.98193110627101e-05
-2.73741192896998e-05
-1.67330633015101e-05
-1.68514452681309e-05
-1.02887564027089e-05
-8.6955554981431e-06
-1.7065574722375e-05
-1.03629571793171e-05
-3.91983654917421e-05
-4.01170648727471e-06
-2.97337971672814e-05
-1.78777867864668e-05
-1.9542479425396e-05
-3.33196715873321e-05
-1.36697834975167e-05
-1.02353516067067e-05
-2.02789601249889e-05
-1.12698562261565e-05
-1.26911613903732e-05
-2.19330409834139e-05
1.01867986948276e-05
-2.95860676185991e-06
-1.242896408082e-05
-9.21824798349805e-06
4.70962567489346e-06
-2.60681258177187e-05
-1.01170745966388e-05
2.3720909077255e-06
-1.69629212345879e-05
-1.20604053784591e-05
-1.21857270804278e-05
-1.38453816689507e-05
-1.86828367792131e-05
-2.13453082377461e-05
-1.03700099683683e-05
-2.33456919840976e-06
-1.983530069499e-05
-1.52148025273703e-06
-2.41290385963427e-06
1.27026217360615e-05
-1.52335131290034e-05
-7.86418630126112e-06
6.42312733529233e-07
-6.80628049163413e-06
-2.01110753728531e-05
-2.09503693884097e-07
-1.14179443619444e-05
-1.85933601754553e-05
-4.3236821255532e-05
-1.24452828380653e-05
-2.99283547699312e-05
-3.75394950949648e-05
6.54069589218568e-06
-2.96512488833928e-05
-3.92850704059645e-05
-2.31767469532145e-05
-3.7227602032158e-05
-8.40796353058763e-06
-8.8249976444714e-06
-1.07517660434882e-05
-3.62139381592804e-06
-1.54241764784584e-05
-3.36615190706693e-05
-2.20403273941734e-05
-1.55682859279606e-05
-1.73759796871281e-05
-9.4494491781101e-06
-3.94262347379725e-05
-1.27575863935583e-05
-2.77131847731319e-05
-1.82915732182881e-05
-1.69188792339772e-05
-2.00577888962378e-05
-4.90480097913693e-06
-2.29415802652999e-05
-1.97542080445901e-05
-1.34617851040738e-05
-3.60956372199873e-05
-1.59075419205737e-05
-1.86237880258249e-05
2.14578318264004e-06
-1.26187243053864e-05
-2.30891967532036e-05
-2.97941621957631e-05
-1.2725614411785e-05
-2.35889848622028e-05
-2.10596252080495e-05
-1.03346670495599e-05
-2.82062413464165e-05
-2.04262607571209e-05
1.0442341660491e-06
-8.39548912169949e-06
-1.03950431023965e-05
-3.09312325722105e-05
-2.63180395921981e-05
3.87648142292187e-06
2.52359395558153e-06
-9.97933222358074e-06
-2.88066847244634e-05
-1.75013380374769e-05
1.67884258373012e-05
-1.01270488749818e-05
-2.7753130009803e-05
-8.78784680586236e-06
-2.3993886785726e-05
-3.16241527330067e-05
-1.89990575588226e-05
-1.40596671139766e-05
-6.44283837862721e-06
-3.47348622741178e-05
-3.06227798694706e-06
-1.39471235942156e-05
-1.30138862165527e-05
-2.11245674706919e-05
-1.75081374118793e-05
-2.36670881953634e-05
-3.22580299965194e-05
1.70796265880941e-05
-6.66198158310821e-06
-9.20782087312619e-06
-1.20307760081838e-05
-2.23385530646027e-05
-8.60647199287702e-06
-3.59142657127088e-05
-6.60772931303573e-06
-1.97034890662073e-06
-2.14824662438513e-05
-1.85853406237272e-05
-1.99777821960365e-05
-3.43050624384211e-06
-1.45716477134111e-05
-9.82304331301049e-06
-1.54997291557387e-05
-4.19168017337164e-06
-2.28379844278269e-05
-1.1851748101479e-05
-9.99385966146412e-06
-3.52675579256083e-05
-2.50903104436662e-05
-4.27386818531496e-06
-7.22873565298678e-06
-6.71124350593679e-06
-7.48781895297762e-06
-7.93276105645402e-07
-7.37716536249037e-06
-4.34577789221366e-06
-1.37544830820793e-05
-4.08151826378747e-06
-3.95587171768753e-06
-1.0011841842586e-05
-2.38013126238323e-05
-5.78475338423094e-06
-3.47146445051213e-05
-1.53453097363491e-05
-1.9285487701985e-05
-1.85546175969981e-06
-1.40746125109622e-05
-1.21982445913304e-05
-1.11612958946058e-05
-2.92272046417286e-05
-1.64882160196305e-05
-1.2434682302719e-05
-3.28000487582681e-06
-1.28493872099992e-05
5.29687867719405e-07
-1.99267728687803e-05
-1.40778788816142e-05
-9.62753346324915e-06
-1.84134893205801e-05
-1.83867745031379e-05
-1.7977314588234e-05
-2.68356949937641e-05
-1.11978531735755e-05
-2.82394110784688e-05
-3.43800063026057e-05
-1.54074323210118e-05
-2.62612617529263e-06
-1.56276697996477e-05
-1.40667680170477e-05
-2.13204941272494e-05
3.26846692886048e-06
-3.22168391000676e-05
-2.98152170206394e-05
-1.03789365212468e-05
1.11755912432329e-06
-2.80333560416839e-05
-3.01372017158421e-05
-2.10904659494216e-05
-2.97469126691704e-05
-1.27559347322442e-05
-3.02603109035624e-05
-1.01454395577414e-05
-2.6864896305592e-06
-3.81772406121856e-07
-6.44976659199501e-07
-3.35283161518102e-05
-9.89475670388042e-07
-2.84609037721478e-05
-7.92027465168199e-06
-1.91249886999667e-05
-2.05547599326898e-05
-3.39777921739058e-06
-2.39763335862108e-05
-1.41702432003409e-05
-2.66990950314122e-05
-2.30694150032891e-05
-2.62721012170312e-05
-9.58746756581769e-06
-1.10091632589115e-05
-2.03789580634463e-05
-2.18759238218957e-05
-4.72732931557608e-06
-1.77901364211771e-05
-7.37915687633598e-07
-2.49847674356081e-05
-2.68453413958124e-05
-1.03006214942111e-05
-2.40237297228712e-05
-4.60198446029289e-06
-7.53948879950447e-06
1.60112952213024e-06
-3.051483017481e-05
-1.77404533823019e-05
-1.86365349175272e-05
-1.09855417548567e-05
-8.73205755092964e-06
-3.39060645854526e-06
-2.1493315326896e-05
-2.94458918563614e-05
-6.01678445177396e-06
-2.69667441860167e-05
-2.30354563988435e-05
-2.35728513258251e-05
-2.30616137105965e-05
-1.43998493583932e-05
-2.25496759874788e-06
-1.23030724434734e-05
-1.50035617238642e-05
-1.13314077914834e-05
-1.50294125616903e-05
-2.36389458622541e-05
-1.38658551693263e-05
-3.12644074886295e-05
-1.88168943362944e-05
7.90528807384923e-07
-8.7209674888361e-06
-4.0387892740969e-05
-2.00440930788998e-05
-2.46724160237545e-05
-1.20467982719278e-05
3.43018504282051e-06
-5.92704636539371e-07
-1.86463976783238e-05
-1.07821565285235e-05
-4.38956730560099e-05
-1.61586539586657e-05
-6.07705126900014e-06
-1.50021742728473e-05
-2.34948860757663e-05
-2.94240325847565e-05
-1.00499741502124e-05
-2.27072691753884e-05
-4.18921869683259e-06
-1.09874023264344e-05
-1.70055429631088e-05
-3.53715704500276e-05
-2.00725041546082e-05
-1.0210963369671e-08
-1.9780125584369e-05
-4.17074218618093e-06
-1.65994980000227e-05
-1.78413126271118e-05
-1.78662823645278e-05
-8.40568360047512e-06
4.3025752399714e-06
-7.37069387524566e-06
-2.13175356693616e-05
9.06446373799371e-07
-1.67545000801187e-05
-1.47544015226486e-05
-1.37599383112559e-05
-2.60927512195042e-05
-2.75934194444502e-05
-2.45414513997557e-05
-2.6396230301943e-05
-3.1390006436097e-05
-2.08174273775556e-05
-3.39965767541031e-05
-1.94405332456567e-05
-2.4895571967132e-05
-1.33372795430782e-05
-5.38847683672938e-06
-2.04877010058906e-05
-1.80251601153051e-05
-4.45574374220466e-06
-1.79666022747108e-05
-2.73303408442582e-05
-2.02454027962052e-05
-2.3854833396606e-05
-1.81786574827688e-05
8.90064313441595e-06
-1.60084416700393e-05
-2.06526939803917e-06
6.45331217593198e-06
-1.24412100288318e-05
-9.60938719459515e-06
-2.24785493143517e-05
-9.27443924444214e-06
-8.34980648250003e-06
-1.42189595750367e-05
4.19679450964757e-07
-2.81574039950387e-05
-1.23039262600483e-05
-1.87222992351869e-05
-1.54572272037109e-05
-1.4126176907826e-05
-1.77871870073578e-05
-7.94377798717343e-06
-3.68880579135624e-06
-3.25197945319924e-05
-1.91776796483316e-05
-3.33960299649001e-05
1.33843806850603e-05
-3.41598316622885e-05
-7.7100469584359e-06
-1.30627192782914e-05
-4.33159642816244e-06
-1.88854059870913e-05
-3.79152321635322e-05
-3.19823033425489e-05
-1.76377291285051e-05
-1.36575920351161e-05
-2.55913715120103e-05
-1.22386140328849e-05
-2.68975994040593e-05
-5.84458718551002e-06
1.86944813623286e-06
-2.48292312978835e-05
-1.95598621900849e-05
-5.59876554865254e-06
-1.96748511690474e-05
-3.168337630575e-05
-2.02203813140135e-05
-1.05218533061959e-05
5.09999270113541e-06
-1.86473700687404e-05
-2.33295782058628e-05
-3.62391430503556e-05
-1.17764530687489e-05
7.03678621579596e-06
-1.13120030939061e-05
-3.70879182640372e-05
-2.24707333304837e-05
-8.52212157358182e-06
-1.57924968268633e-05
-5.9091373465807e-06
-2.4004434448908e-05
-1.44297920811515e-05
-1.12476657730082e-05
-2.64016998702713e-05
-1.02473709178549e-05
-1.3823253357403e-05
-1.87640299697249e-05
-4.24727135401879e-06
-3.58795668756886e-05
-2.33035393753058e-05
-4.12025986288342e-05
-2.47504600334677e-05
-1.05992015464577e-05
-1.9341720394588e-05
-1.10375598687806e-05
-7.33603349706686e-06
-2.30751200836512e-05
-6.06931496227514e-06
-1.71901123855828e-05
-1.62413633989869e-05
-1.41490511370254e-05
-2.08785595226693e-05
-1.33869745502884e-05
-5.73150310418344e-06
1.73757883695553e-07
-2.14837607710278e-05
-3.75119379167329e-06
-1.76824848777773e-05
5.17394989059902e-06
-1.97947758285924e-05
-8.67593628393755e-06
-4.6817155234718e-06
6.84098529557477e-07
-9.48208241472709e-06
-2.44818538680519e-05
-2.93347083568096e-05
4.20593505718444e-07
-8.26104922380834e-07
1.6523129810128e-05
-1.54099884759264e-05
-4.0150386545799e-06
-1.67140458639415e-05
-2.03822048437014e-05
-2.38808303990057e-05
-1.29594317257277e-05
1.29228916677498e-06
-6.85921485954217e-06
-2.2409706977439e-05
-1.79741757619851e-05
-2.16777923775482e-05
-2.01064884050707e-05
-1.52885261543511e-05
-1.23694365474623e-05
-9.61758973204233e-06
-4.96884883798485e-06
-2.40249775855886e-06
-2.80290512673765e-05
2.93576478787322e-06
-1.71530416964019e-05
-1.68789147600249e-05
-3.94229973620049e-05
-3.39259289677759e-05
-2.21493154425542e-05
-8.43869266213322e-06
-2.94623479935943e-05
-2.2777749709923e-05
-2.12861978131951e-05
-2.14540152210686e-05
1.80907002495477e-07
-3.78347195292942e-05
-3.3713775078216e-05
-9.86430088642094e-06
-3.60609516774372e-05
-2.94950947776218e-06
-3.3620024650144e-05
7.84431046629392e-06
-1.83978370227352e-05
-3.33503200007719e-05
-1.89056602486061e-05
-4.45759833901367e-05
-9.75748741562349e-06
-2.19734899076333e-05
-1.31126709154957e-06
-2.70895223316532e-05
-3.13461427813983e-06
-2.95229871928189e-05
-8.94921959720458e-06
-1.41940466961628e-05
-1.42059618516797e-05
-2.47649892305015e-05
-2.31206186819345e-05
-2.46295247016008e-05
-1.78105008270089e-05
-2.58055165034448e-05
-1.57504720030156e-05
-2.46802601530916e-05
-3.13309786026187e-05
-9.67187433005832e-06
-3.04465164076762e-05
-9.09538316364134e-06
-2.01139790683915e-05
-2.73498928055378e-05
-3.43129109837319e-05
-4.24382794216413e-05
-2.06645705387991e-05
-2.99087015608936e-05
-8.77086398121078e-06
-2.40692871193609e-05
-3.26828151579562e-05
-2.98879222774375e-05
-2.00402972503405e-05
-2.83787897362886e-05
-3.87305508802995e-05
-3.90143068802508e-05
-1.25567123917973e-05
-7.16851758493198e-06
-1.48687304752761e-05
-1.66780265361243e-05
-2.19417246434053e-05
-2.04340225243856e-05
-1.46072344015609e-05
-2.68361120918585e-05
-2.17109184151866e-05
-5.66238608101703e-05
-2.24103497047568e-05
-1.27382270120177e-05
-3.3294065203364e-05
-1.86237521423601e-05
-3.36685492803713e-05
-3.48408427827214e-05
-3.9917737221591e-05
-8.22587650455356e-06
-1.88595305283486e-05
-3.26001623873524e-05
-3.88183715857967e-05
-2.596642934258e-05
-2.827380988024e-05
9.48302852544356e-06
-2.21980864379481e-05
-1.9528667828651e-05
-1.38833722690099e-05
-2.61241732849933e-05
-4.39263996111951e-05
-6.94402185002916e-07
-2.02720098309378e-05
-1.96965166251049e-05
-2.59099477921746e-05
-1.75350568882361e-05
-1.50503927328032e-05
-2.85979395243448e-05
-1.69606231437279e-05
-1.63889400202229e-05
-7.55186031195346e-06
-2.5408398938142e-05
-2.8291916520066e-05
-1.68414308549772e-05
-1.78080802549691e-05
-2.36845144146853e-05
-3.48634020284653e-05
-1.63309207136133e-05
-1.70931952687868e-05
-3.23827871534806e-05
-2.09003269267911e-05
-2.11322057343842e-05
-1.01940198412627e-05
-2.4988325130672e-05
-1.3324318257226e-05
-2.11713970115972e-05
-1.09536146179999e-05
-1.57494571206101e-05
-4.8628844865283e-05
-3.90600101908631e-05
-2.72984020621812e-05
-9.26700729382347e-06
-1.58412388352602e-05
-4.52316563127883e-06
-2.66373660941732e-05
-6.74754905971726e-06
3.00876673395742e-07
-2.5573644494981e-05
-9.42369681680592e-06
-2.1211172696111e-05
-5.3103959466473e-06
-2.2425367509852e-05
-3.09689648298555e-05
-3.2401154770743e-06
-2.91799457631997e-05
-2.76397022804668e-05
-2.12443859099336e-05
-1.72599420369512e-05
-2.5560446625186e-05
-2.9533342507187e-05
-1.04259157462294e-05
-1.40063075807241e-05
-1.30659475376581e-05
-9.62411098835185e-06
-2.64967395151406e-05
-3.13061626250789e-05
-2.49584639117749e-05
-2.06051851565531e-05
-2.55435388937906e-05
-2.66242396012518e-05
-1.97459801960156e-05
-1.95386742041695e-05
-2.19906729295319e-05
-3.55346234146757e-05
-4.00636735445292e-05
-1.49648185268641e-05
-1.8856021556414e-05
-4.06077927258804e-05
-3.52870607858114e-05
-4.76058676424032e-05
-2.25501090084133e-05
-2.22489432702404e-05
-1.48977612164515e-05
-7.42296666995521e-06
-6.72745335323258e-06
-1.32142515492632e-05
-1.31511139508183e-05
-3.40329049562372e-05
-3.25820937209475e-05
-3.62561603204979e-05
-5.51192346573483e-06
-1.78309851910719e-05
-1.05336009687093e-05
-7.23758130028993e-06
-4.37068582471984e-05
-1.50696862091171e-05
-3.48976955009816e-05
-3.91659868928786e-05
-3.49857355261697e-05
-1.33006328133196e-05
-2.04957978660164e-05
5.11764568830239e-06
-5.17151348593396e-06
-3.77568941486656e-05
-2.65191435367637e-05
-1.86347665387694e-05
-9.60106013205948e-06
-3.02824030468029e-05
-9.70311343659624e-06
-2.26373836137651e-05
-8.5654715212641e-06
-2.73015729786402e-05
-1.29694900990175e-05
-9.4602137845419e-06
-1.99764440610913e-05
-1.65576196253613e-05
-3.48087445838757e-05
-2.03778652957197e-05
-1.85405270958333e-05
-2.05111481395236e-05
-2.8935676889824e-05
-1.71189886820797e-05
-1.86538643281441e-05
-2.24434894985571e-05
-1.63362342582238e-05
-1.5583471832212e-05
-1.06821686454396e-05
-1.28786226908481e-05
-2.76765620930995e-05
5.17553415092035e-06
-7.85571263395425e-06
-1.09065552746487e-05
-2.05038690482055e-06
-2.34313117162123e-05
-1.20281537884072e-05
-1.6256220484354e-05
-3.89570412457133e-05
-5.10115209879522e-06
-2.05129662286227e-05
-1.36806396740339e-05
-1.35678370389172e-05
-1.74136783673518e-05
-1.16858627220183e-05
-3.80970689715499e-05
-1.30047644090919e-05
-4.6013652716018e-05
-2.75701130900972e-05
-1.03323585618198e-05
-3.32699311975641e-05
-2.25887416955911e-05
-3.34369236266589e-05
-1.33666963510701e-05
-2.8793499933487e-05
-2.746207055965e-05
-2.93595502008949e-05
-2.82410449425224e-05
-5.53230034081214e-05
-2.91762283321838e-05
-2.11085985201923e-05
-3.49658251856516e-05
-3.37989026342494e-05
-1.26339982467799e-05
-2.43165009680301e-05
-1.22896768036529e-05
-2.51931426829351e-06
-2.49948884682508e-05
-2.26257872987473e-05
-3.13621503761105e-05
-2.46679254661334e-05
-2.0228167270271e-05
-1.63168425440174e-05
-1.44841198898535e-05
-1.73287649238739e-05
-2.64026243445517e-05
-2.41672235802792e-05
-2.46433735694314e-05
-1.83724061783417e-05
-1.33067730105244e-05
-3.34055714120566e-05
-3.08102423546517e-05
-4.43510214688476e-05
-2.08450740415718e-05
-8.0637989982572e-06
-1.72355599834464e-05
-1.55353007864341e-05
-1.52219701881846e-05
-1.49950601608065e-05
-1.5210627024815e-05
-3.28586178861317e-05
-3.1916346059174e-05
-4.3798874240839e-05
-1.05276078974609e-05
-3.51607413639792e-05
-2.64151433515062e-05
-1.42660197599306e-05
-2.52274172003128e-05
-1.88496988015407e-05
3.14845519855699e-07
-1.21560313284159e-05
-4.50135456795833e-05
-2.23220721077122e-05
-4.89176947112482e-06
-2.47478216159647e-05
-2.86396495403214e-05
-2.3297936650695e-05
-1.89806053273323e-05
-9.07294507837086e-06
-1.92256204355121e-05
-2.75988100298445e-05
-1.13415100632899e-05
-2.27708536825047e-05
-2.19990455988627e-05
-1.4518628909376e-05
-9.39192583652954e-06
-2.69558363483607e-05
-2.20678714067528e-05
-2.78591240989236e-05
-2.33007499336318e-05
-5.5100597780852e-06
-1.72859775987023e-05
-2.10315983821866e-05
-2.60406712918069e-05
-1.1656855418287e-05
-7.16918870850518e-06
-1.73417694415056e-05
-2.7855556296826e-05
-1.02878757510223e-05
-1.29934215533992e-05
-2.63432783155806e-05
-3.50805882640121e-05
-4.04464532435472e-05
-2.12596641606275e-05
-1.80407912572752e-05
-2.9395577991583e-05
-3.70099684577152e-05
-1.53879778219794e-05
-2.47533050162238e-05
-1.20539992177894e-05
-2.39343058997035e-05
-7.30364393670354e-06
-2.0390057373366e-05
-1.13975136175809e-05
-1.57321914403905e-05
-3.23487575670055e-05
-2.04149523759851e-05
-7.36502863952048e-06
-2.89009175783217e-05
-1.10339550738621e-05
-2.05747132795461e-05
-1.9797642261727e-05
-1.99117340511444e-05
-2.60211597396606e-05
-1.19566836346709e-05
-2.36765547106641e-05
-3.06402092157379e-05
-3.27665786659987e-05
-1.43536808966449e-05
-1.86648016929525e-05
-1.66030455085177e-05
-2.80474476004911e-05
-1.75799081113053e-05
-2.91552148278034e-05
-3.70260951623321e-05
-2.63942907192562e-05
-1.00429557161662e-05
-4.60476047721666e-06
-1.14712974981548e-05
-1.94573667175206e-05
-1.23449307935766e-05
-2.28387379308216e-05
-2.26648512540911e-05
-1.5440238673113e-05
-3.18210728249505e-05
-3.69079802605544e-05
7.12892059808498e-06
-1.17327641733218e-05
-4.06081582910996e-05
-6.5825103964575e-05
-3.76981678706954e-05
-1.76675731437647e-05
-1.60369306503384e-05
-9.20046681877292e-06
-1.59927091601781e-05
-2.43862870267077e-05
-2.94256944567545e-05
-1.17777565016237e-05
-2.26464876377419e-05
-1.59577577696751e-05
-3.22659122743336e-05
-1.89545328782449e-05
-2.10324509112348e-05
-1.31073917599154e-05
-2.0644056693202e-05
-4.18101444961285e-05
-1.60593137161352e-05
-1.872988308109e-05
-2.80697405808197e-05
-1.97457955449915e-05
-2.15855246054325e-05
-3.92112017645791e-05
-1.46507537515904e-06
-1.67432322108943e-05
-2.07599465837761e-05
-1.17053235821463e-05
-3.30560536196203e-05
-3.05993392891093e-05
-1.47284893526404e-05
-8.54724916432365e-06
-6.63409385733958e-06
-1.07139997573139e-05
-1.84780090868586e-05
-2.13865370566524e-05
-1.63307437443648e-05
-2.64918706223711e-05
-1.7812858373962e-05
-2.78848575991094e-05
-2.2603672912639e-05
-1.24713061976321e-05
-2.24443481845802e-05
-8.20398179069465e-06
-3.79513385491836e-05
-1.064490551032e-05
-1.90347729647772e-05
-3.74249984766161e-05
-2.51414075852132e-05
-4.79341309267847e-06
-2.59726314744152e-05
-1.77065951366312e-05
-6.16885528659115e-06
-8.63565432705722e-06
-3.36031793216392e-05
-3.2493309713633e-05
-1.75821515071895e-05
-3.09955800770072e-05
-1.77926877552425e-05
-3.13512814096533e-05
-4.62721060519301e-05
-2.28898950647546e-05
-3.15647070958862e-05
-2.26765588754059e-05
-2.81653467145366e-05
-2.56428594372186e-05
-1.88289930169586e-05
-2.47877104090818e-05
-3.3825383711084e-05
-2.42567828812614e-05
-2.77538683223587e-06
-2.28555420407774e-05
-1.37970007722933e-05
-3.89198140962355e-05
-1.28097481310987e-05
-2.98484740637444e-05
-2.6122225750561e-05
-8.67984036259284e-06
-2.90689414955246e-05
-1.7208957244609e-05
-1.60269432381792e-05
-2.68455949249332e-05
-1.17056081246102e-05
-1.29486711298099e-05
-4.22435038116408e-05
-2.83454758502037e-05
-2.63797367979709e-05
-4.22587522273884e-05
4.0317015709062e-06
-4.08916449892369e-05
-2.00699884552256e-05
-4.06448464315759e-05
-3.91840571674239e-05
-7.6329216192803e-06
-3.31001698665543e-05
-2.91156805537106e-05
-2.70364465718751e-05
-2.80848901170333e-05
-2.91079416495432e-05
-1.16905973431408e-05
-1.51629003118497e-05
-2.39621091811269e-05
-2.73719126872439e-05
-3.94619760215533e-05
-4.49712023318184e-05
-5.85323496206741e-06
3.30115456748914e-06
-1.34715816573485e-05
-3.42749639867161e-05
-1.28238668369345e-05
-2.71626896525265e-05
-2.81224937610638e-05
-2.63254277024119e-05
-1.91329504797717e-05
-2.92136084509336e-05
-7.19272310229997e-06
-9.80933969337905e-06
-2.53121294267794e-05
-2.33937196518012e-05
-7.56771087826633e-06
-1.22545939508509e-05
-3.11678539599532e-05
-2.56058408915863e-05
-2.19762214835836e-05
-2.01135833488342e-05
-4.00704624764706e-05
-3.5629250152022e-05
-2.1713435723454e-05
-9.83048764429332e-06
-2.47593637440586e-05
-1.56821293109341e-05
-1.53547857243396e-05
-1.43576855218469e-05
-2.4113121115168e-05
-4.0211012630459e-05
-1.22647342950955e-05
-2.471054193652e-05
-1.68466879426599e-05
-4.15330447663201e-05
-2.93740334586574e-05
-2.78627296173767e-05
-2.43717025390528e-05
-2.00325312724461e-05
-2.43452766682942e-05
-3.74413728618626e-05
-1.86967552503896e-05
-2.45776037823847e-05
-6.06092095430779e-06
-3.10196876712429e-05
-1.20334285760259e-05
-1.96259609611929e-05
-2.81415255633139e-05
-2.60081153529702e-05
-3.94691440426606e-05
-7.9567899014358e-06
-8.95230306710968e-06
-2.22018851384243e-05
-1.21757877238088e-05
-1.84308743290461e-05
-1.67743365958781e-05
-1.81179156277787e-05
-2.57692737798705e-05
-1.38367514195965e-05
-2.07351687499288e-05
-3.54034368472185e-05
-2.45387866021949e-05
-3.54254607708838e-06
-6.65119925623647e-07
-6.87220049512524e-06
-2.06041459404213e-05
-7.71688573255826e-06
-1.62303494012902e-05
-2.38178142807064e-05
-3.93143740051875e-05
-3.95944571984574e-05
-1.43619449209039e-05
3.27828335558762e-06
-2.993400814341e-05
3.90184720534404e-06
-2.94632723701469e-05
-3.48953208924561e-05
-1.07208461299713e-05
-1.55736286683023e-05
-1.12804931024458e-05
-1.16548824216992e-05
-1.40693569406883e-05
-3.15512428253861e-05
-3.02750127644548e-05
-1.97487473916061e-05
-5.72624445843984e-06
-2.59812151818995e-05
-1.73950450168008e-05
-5.92481772020061e-06
-1.44969211745251e-05
-2.11724295579935e-05
-1.18566223325896e-05
-2.91013485559503e-05
-1.49729949286018e-05
-3.98290336139442e-05
-4.15345339503247e-05
-2.93209814283276e-05
-1.72480527033947e-05
-2.21163387403796e-05
-2.60337088599536e-05
-1.78337861809831e-05
-2.92545803255225e-05
-1.81186173605048e-05
-2.14644543532457e-05
-4.34205898095371e-05
-1.24940568821028e-05
-1.86307302079481e-05
-6.98517067707517e-06
-1.17379237454327e-05
-1.70093354150144e-05
-7.94505723648741e-06
-1.61407156662644e-05
-1.14233995160039e-05
-2.94465721666444e-06
-6.39025030397505e-06
-3.08913487717788e-05
-2.04552167901869e-05
-3.52084840456687e-05
-3.31217449745188e-05
-3.51441415594009e-05
-2.35130835560443e-05
-9.94331886805018e-06
-1.13334284556296e-05
-1.23750596987995e-05
-2.53683295310709e-05
-3.30997144762535e-05
-4.32588312066836e-05
-3.17521274709774e-05
-2.44014638967374e-05
-2.11403194434662e-05
-3.01967723617133e-05
-1.97900602950051e-05
-3.13902249900591e-05
-2.71869011144907e-05
1.09765385005213e-06
-1.84489480827068e-05
-2.57197880255136e-05
-2.00707932294119e-05
6.99450187846601e-07
-3.35549110652333e-05
-3.70938336912217e-05
-4.43061507860116e-06
-2.36713204270499e-05
-1.41859475306977e-05
-6.32653296359977e-06
-2.23992983357014e-05
-4.49823105828128e-05
-1.39509934544339e-05
-1.44987505543658e-05
-3.16491997306073e-05
-1.64813139245359e-05
-2.41661253314103e-05
-8.96002801178553e-06
-1.28775699749418e-05
-2.26053698623697e-05
-1.07252969575677e-05
-3.45464543049225e-07
-2.46346927177833e-05
-1.72603389811899e-05
-4.07552351721796e-05
-2.03516009385721e-05
-2.77394749085839e-05
-4.29746743990575e-05
-4.89143647078045e-06
-1.8864823478557e-05
-1.89054169293516e-05
-2.84581706738267e-05
-2.90511955064123e-05
-2.66689345959446e-05
-1.3092230385858e-05
-1.91413075626294e-05
-3.65919788056033e-05
-1.72250737364966e-05
-1.51448665870021e-05
-2.04216215590252e-05
-2.86529810000042e-06
-1.7885574855886e-05
-1.0247663741312e-05
7.40086626875107e-06
-2.59214427525554e-05
-1.98507511193395e-05
-1.43960487037457e-05
-1.80356388948997e-06
-1.04819342649454e-05
-1.44064563510694e-05
-1.16969821383935e-05
-2.16514299164299e-05
-1.0048691262315e-05
-1.72747695211612e-05
-1.61085646380194e-05
-1.47659175107934e-05
-6.41699429311128e-06
-1.47422862848995e-05
-2.86565205945336e-05
-1.69061641364449e-05
-3.95348650585196e-05
-3.1978446215607e-05
-1.3150274457989e-05
-3.40773951388422e-05
-3.2509660628622e-05
-1.43998271179892e-05
-4.58075828405836e-05
-9.2573459631628e-06
-3.28601502612091e-05
-1.81533375446826e-05
-3.23271370572572e-05
-1.94452491195362e-05
-1.53218714978894e-05
-7.57360005031845e-06
-2.13529738302639e-05
-7.65148575582604e-06
-9.18850584816147e-06
-1.454108366394e-05
-3.03435102773274e-05
-2.41586734449721e-05
-9.72616615975987e-06
-3.50146555606966e-05
-1.15932999486352e-05
6.84600999763775e-06
-8.54559196396542e-06
-1.61055863120454e-05
-2.23239446592501e-05
-2.17918294613801e-05
-7.39589259490122e-06
-2.69211200942396e-05
-2.11145419822899e-05
-3.12560397316282e-05
-3.71462387420355e-05
-3.07237038801648e-05
-2.32349909672971e-05
-1.67902424816137e-05
-1.03121223581172e-05
-2.54544700740558e-05
-3.69574640955568e-05
-1.97380410941562e-05
-2.12576294294926e-05
-2.45123064311126e-05
-3.16203815551472e-05
-2.06548021176924e-05
-3.0992661377244e-05
-2.15231992288373e-05
-2.73012280142319e-05
-2.68627869919274e-05
-1.92001405346968e-05
-9.93227569811959e-06
-6.00998445407628e-06
-2.76474682915686e-05
-5.12727223159869e-05
-3.18798134797898e-05
-1.08625644571142e-05
-2.02910851581755e-05
-1.5279585355416e-05
-3.33444897078303e-05
-1.66950572440429e-05
-2.64461549259176e-05
-2.25285054586261e-05
-3.36177273006061e-05
-1.16881475207299e-05
-2.4097072153123e-05
-6.78602851210808e-06
-5.76372474309873e-06
-1.21311731139131e-05
-4.21336371946019e-06
-2.21380816597231e-05
-1.20988194039288e-05
6.00057056406374e-06
-2.86453720220499e-05
-3.01970076218267e-05
-1.59045396994925e-05
-6.95429696914791e-06
-2.24907128339364e-05
-8.61870656640853e-06
-1.44949670652819e-05
-2.46831073149916e-05
-8.41299111813741e-06
-3.58913411673356e-05
-1.5428620243319e-05
3.96580045908364e-06
-3.80253406018335e-06
-3.9778264189161e-06
-4.44161067920477e-05
-4.37754565834186e-05
-3.67643339665438e-05
-8.52969172651362e-06
-1.16173227129844e-05
-1.56710558756807e-05
-8.79406353611662e-06
-1.72552064589638e-05
-4.52077267537047e-05
-3.94854468750508e-06
-3.86078995837893e-05
-2.48236222413077e-05
-3.10803064384155e-06
-2.38466806233922e-05
-2.479114226043e-05
-2.52389159116312e-05
-3.13447434018366e-05
-3.20854041099425e-05
-2.34769877069804e-05
-2.91600186005255e-05
-1.74205122164833e-05
-1.11078834860385e-05
-3.08002988353726e-05
1.10809812850057e-05
-1.84663333299154e-05
-1.83124246066413e-05
-4.76409213170464e-06
-9.21681714953742e-06
-1.14327865890351e-05
-1.2095249430017e-05
-2.57857882631364e-05
-2.28058253031838e-05
-3.66456459785903e-05
-2.36705843752494e-05
-1.74359630668829e-05
-1.04103214675632e-05
-2.06730688457767e-05
-2.7148407250257e-05
-2.03399582774401e-05
-1.33431759146059e-05
-3.31584875847932e-06
-2.66303488833916e-05
-3.34473196959564e-05
-4.634773147848e-05
-1.96504147341661e-05
-6.20435172304474e-06
-2.65779894961849e-05
-1.49702569362427e-05
-2.86020219668864e-05
-4.24361560938098e-05
-3.06619712040991e-05
-2.48451086271251e-05
-9.5943466174196e-06
-2.18512599025038e-05
-4.06093192160524e-05
-2.37971057600789e-05
-2.13411531756492e-05
-2.07982292876023e-05
-1.84464066435672e-05
-2.16815541644827e-05
-2.7874229210219e-05
-2.15248883773645e-05
-1.16898493321014e-05
-2.04930920926854e-05
-1.35102271690637e-05
-3.79389318229719e-05
-3.39541182775329e-05
-2.9793837970744e-05
-1.97945011465101e-05
-2.17138137758668e-05
-1.92357671729648e-05
-1.56635294385984e-05
-2.25030743856473e-05
-1.95658467148423e-05
-2.60810070894215e-05
-8.75151784176462e-06
-1.78430350697101e-05
-4.51342007649957e-05
-3.39143547679766e-05
-2.12780366421433e-05
-1.0760491847254e-05
-4.45442286809518e-06
-4.25418721630665e-06
-1.81386634593263e-05
-1.89728989792087e-05
-3.11437782775211e-05
-2.75322653305786e-05
-1.64206643333336e-05
-2.94946616849807e-05
-1.93730808381794e-05
-2.34303599768394e-05
-2.97684850619129e-05
-2.15404917710942e-05
-1.9338316736921e-05
-2.41210203214567e-05
-3.44945741468221e-05
-3.22453211124746e-05
-2.43440495903357e-05
-2.4065622145123e-05
-4.48789046499744e-05
-3.26714428516024e-05
-1.94941603584866e-05
-1.08552268229405e-05
-2.21158526057009e-05
1.30334533798938e-05
-3.08781457999346e-05
-1.65660255889567e-05
-2.72998548244194e-05
-4.17916872834724e-05
-1.38628868118832e-05
1.07985078874968e-06
-2.63126723227661e-06
3.5277209265874e-06
-5.3597415011292e-05
-1.74793969125448e-05
-2.74162446538557e-05
-1.95665356977748e-05
-2.34006549070992e-05
-2.75372772028976e-05
-2.05381098325982e-05
-1.41769160188976e-05
-2.18412913534378e-05
-1.15215903311063e-05
-2.1820074157146e-05
-1.29675749775097e-05
-7.76651029285943e-06
-1.18828248524557e-05
-1.88778767158337e-05
-2.83945564924173e-05
-7.07965161660635e-06
-1.45192535381767e-06
-1.46206484921358e-05
-1.80692426163499e-05
-2.72115591889138e-05
-3.96326665647319e-05
-2.87067304621539e-05
-3.35132237065767e-05
-2.26677789136875e-05
-1.68134593519363e-05
-1.44023293412589e-05
3.06483639382893e-06
-3.71577906031166e-05
-2.3300510870875e-05
-1.80050093032633e-05
-1.14053148316207e-05
-1.62828411163489e-05
-2.71366331267325e-05
-1.1563979604207e-05
-2.61352516283818e-05
-2.82969694454523e-05
-4.0746246555024e-05
-3.00296585323682e-05
-1.66862614435001e-05
-3.99241504523928e-05
-2.51357919782183e-05
-6.24156173858471e-06
-3.12508861839325e-05
-2.95292606571396e-05
-2.08653769889896e-05
-3.06684647953131e-05
-1.01268383698702e-05
-3.09318894472053e-05
-3.44847683916733e-05
-1.28986127468921e-05
-2.66100679555957e-05
-1.97062559039063e-05
-2.15596292861098e-06
-1.57696777607181e-05
-1.23092032832344e-05
-2.84019317294548e-05
1.3137350848891e-06
-1.92542396658648e-05
-2.04301337288903e-05
-5.68457998034107e-06
-1.82953459516528e-05
6.85921829752453e-06
-2.71255197884371e-06
-2.89466314164208e-05
-1.52781105910673e-05
-2.93758244556354e-06
-7.53786234419941e-06
-2.81987155581276e-05
-1.8132454791203e-05
-2.51530456876031e-05
-2.56847985304561e-05
-8.8766404578145e-06
-1.57183133047214e-05
-1.14700623079649e-05
-3.27093687466318e-05
-2.40804368762546e-05
-3.57791760982429e-05
-1.10970450824606e-05
-1.35740017637711e-05
-1.11727270142677e-05
-1.08048400786953e-05
-8.14845368099978e-06
-3.44072099480345e-05
-2.13884497976924e-05
-6.77916708049809e-06
-2.03734613571846e-05
-2.2477795534881e-05
-8.03339536842201e-06
-3.39842830364716e-05
-1.71372551633914e-05
-3.3505571117704e-05
-3.63093745225626e-05
-1.87094222259689e-05
-1.88657906858821e-05
-1.5354927681251e-05
-2.36770160593886e-05
-1.8025274812447e-05
-1.87300161775622e-05
-2.75878584859885e-05
-1.63199923972645e-05
-2.51352400184997e-05
-1.09485526482129e-05
-2.58158661751175e-05
-1.76613733333191e-05
-1.1641843605138e-05
-2.65448242786865e-05
-4.00287443725812e-05
-1.38458322644394e-05
-9.65087895283802e-06
-3.13193519707129e-05
-2.15604709544986e-05
-1.7773140478795e-05
-2.95865636584873e-05
-2.08803911762926e-05
-3.26414583577231e-05
-1.9778238255648e-05
-1.62140515256016e-05
-2.56147863189213e-05
-3.19170332789813e-05
-3.3795956862899e-05
-3.02513567349775e-05
-1.74443109652038e-05
-1.73838896204073e-05
-9.21995120463594e-06
-3.18326708989686e-05
-1.93230804168754e-05
-3.19737612728006e-05
-2.55080366312664e-05
-1.71327214941191e-05
-4.60966566262679e-05
-1.43885104166508e-05
-1.22028939245671e-05
-3.1066943661397e-06
-1.24122478000892e-05
3.46567572596855e-06
-1.27790789085279e-05
-1.0582329105398e-05
-1.63401384949792e-05
-8.13708357654242e-06
-2.16012039859152e-05
-1.62916747890649e-05
-9.91605574564411e-06
-2.62437566265783e-05
-1.04490598913913e-05
-2.76683849550335e-05
-1.09920334395086e-05
-1.5828776426259e-06
-2.13994018461149e-05
-2.31305035352824e-05
-3.08996609616291e-05
-2.85397273791659e-05
-2.14945616726079e-05
-3.14316890953696e-05
-2.97453049029219e-05
-2.13995870107939e-06
-3.06656553689188e-05
-2.17018874335687e-05
-8.93299144007587e-06
-1.26017852279748e-05
7.46033971322433e-06
-2.23381261197964e-05
-3.60090191195852e-05
-4.88466590033149e-06
-2.98126560471319e-05
-1.97073732292253e-05
-1.61199188126812e-05
-3.48250490624005e-05
-1.60318480953351e-05
-2.63610861890234e-05
-1.47973781419189e-05
2.60437982763202e-06
-1.69724257979368e-05
-3.98805020332665e-06
-2.73959093923777e-05
3.21763230542683e-06
-1.07923754259123e-05
-3.32799952898928e-05
-3.75460123696901e-06
-2.212468464465e-05
-2.1262677545419e-05
-1.22850697638775e-05
-2.08781509870545e-05
-3.52234174178546e-05
-9.85920652820702e-06
-2.19777093570951e-05
-2.46579712801794e-05
-2.89397346835367e-05
-8.44314812744006e-06
-1.92919046154508e-05
-2.48498949425871e-05
-3.81861965973944e-06
-2.1027083475124e-05
-7.55187559739884e-06
-1.46588249775052e-05
-2.42028853670637e-05
-1.48075726598818e-05
-1.17237146102047e-05
-2.08131711841103e-05
-3.46848814865304e-05
-1.15474529485672e-05
-2.70669941273625e-05
-3.01282990846871e-05
-1.82085177320213e-05
-2.00436910720485e-05
-2.59449231038321e-05
-1.2151448872867e-05
-2.34826768087655e-05
-2.62866658891484e-05
-1.40547393467836e-05
-3.08689838594036e-05
-1.77301018693429e-05
-1.95067278293195e-05
-1.03992307714341e-05
6.82249750490996e-06
-3.64956690755903e-05
-9.33257536650717e-06
-1.27086051475096e-05
-2.41460869617539e-05
-2.84544822249054e-05
-3.65949541411032e-05
-3.60541568168037e-05
-3.39005348804307e-06
-1.18238115334737e-05
-3.22121287322979e-05
-1.93919672329118e-05
-4.29382398772653e-05
-2.60305625441656e-05
-3.34456267760127e-05
-1.1637044742716e-05
-1.50646389045257e-05
-1.36292463559076e-05
3.46580675467059e-06
-1.85151403147668e-05
-3.05617736102589e-05
-1.74878134781724e-05
-1.34803466208394e-05
-6.63967073231524e-06
-3.92802986574375e-06
-1.72272988610781e-05
-6.99748117485469e-06
-2.42830931105909e-05
-2.97338646696173e-05
-9.51632586257007e-06
-1.21472425473021e-05
-7.43140059765081e-06
-8.99452451676815e-06
-3.10771764806971e-05
-3.22583586307909e-05
-1.93842881709536e-05
-2.91499300410063e-05
-2.32583942290786e-05
-3.06060040102851e-05
-3.58022060462539e-05
-5.48818706995461e-06
-1.13265524560926e-05
-2.75078390501876e-05
-2.06797687186559e-05
-2.87198887027031e-05
-1.25095695549503e-05
-1.92760479990386e-05
-3.10967670632193e-05
-2.81251361035603e-05
-5.88422458449963e-06
-3.33467978826617e-05
-8.99528371159706e-06
-2.94014793301903e-05
-2.53813836971522e-05
-8.77300414257628e-06
-3.06391631449265e-05
-2.27438052374294e-05
-1.99720680449842e-05
-7.93484297677576e-06
-1.6396609660374e-05
-3.44959562517355e-05
-1.41399427449534e-05
-2.47413200228431e-05
-2.5228330573409e-05
-4.60762288929774e-06
-2.57053334527924e-05
-1.10857332578856e-05
-1.39366780913626e-05
-3.48337186915503e-05
-2.78328632638575e-05
-3.26737082969316e-05
-2.77117347682046e-05
-2.11459815294566e-05
-3.67569149688473e-05
-3.31115191377792e-05
-1.94445876334651e-05
3.23534167537485e-06
-3.63594459518766e-05
-1.97247355688285e-05
-1.39800170580418e-05
1.48867690012121e-05
-1.53158337807008e-05
-2.42169086033563e-05
-3.63508443794581e-05
-1.85442046887538e-05
-2.46365526982325e-05
-5.56482240674387e-06
-2.00592300742771e-05
-1.35204675777135e-05
-3.04721805494162e-05
-2.17963995209507e-05
-1.57732947954708e-05
-2.14773349887501e-05
-1.49124426181392e-05
-1.74616541655993e-05
1.37557426570309e-06
-3.47091504590099e-05
-2.09268773450951e-05
-1.24178094026069e-05
-1.49991627783722e-05
-3.37538215394221e-05
-2.88235031135652e-05
-2.99006730884126e-05
-1.51477516245928e-05
-1.02059445098405e-05
-2.60822838527432e-06
-1.32741965769684e-05
-2.79371805688238e-05
-3.66443523872661e-05
-4.90585845208232e-06
-2.75280467842399e-05
-3.70448126792915e-05
-2.42590525096026e-05
-3.16770968126884e-05
-2.33018614637833e-05
-6.95029330603868e-06
-3.70763888174773e-05
-3.88759045927756e-05
-2.8301024940601e-05
-3.64680097227413e-05
-1.5258465615584e-05
-3.45088909565903e-05
-1.08384648920059e-05
-4.40093941017192e-07
-2.26432762755403e-05
-1.71136825320109e-05
-2.45294985358767e-05
-1.2402305715759e-05
-3.72529122938601e-05
-2.87412100316899e-05
-1.19233536635969e-05
-3.50711186584463e-05
-1.29322304706981e-05
-1.8633917809895e-05
-2.4119690993158e-05
-2.24505519871939e-05
-1.18617332226596e-05
-3.90465977808274e-05
-2.18503617455245e-05
-1.29973302812276e-05
-2.86929667825151e-06
-1.32978850062143e-05
-2.63318304812111e-05
-5.02634426594248e-05
-1.40221064510634e-05
-5.40621226784661e-06
-1.89981092665104e-05
-2.75828170822712e-05
-1.52385614492332e-05
-1.84273939887893e-05
-4.25607579538229e-06
2.76284946434479e-06
-3.03601192310425e-05
-3.60921278173219e-05
-3.19549333758925e-05
-3.35316055035823e-05
-2.98602516220667e-05
-1.83538281772435e-05
-3.19569535445447e-05
-2.14742277798362e-05
-5.32937013833856e-06
-1.09988354791085e-05
-2.04869357872413e-05
-2.83992086510078e-05
-4.46941744503121e-06
-2.33296954266915e-05
-1.98217964138175e-05
-3.59158109635274e-05
-2.91994941236003e-05
-2.56103366485673e-05
-3.67809091059004e-05
-2.10820475742312e-05
-2.76395995099135e-05
-2.50503039440025e-05
-1.48058705011444e-05
-2.69438170913762e-05
-1.87274586752639e-05
-8.94056917188197e-06
-1.59947145157052e-05
-2.08098343915008e-05
-2.29301587140866e-05
-2.88979563025404e-05
-2.19376252078649e-05
-2.97996239132154e-05
-2.25369326643338e-05
-1.83414247682258e-05
-1.85138848586524e-05
-1.49171416736868e-05
-4.45976675172586e-05
-1.98754056136567e-05
-2.05738578845905e-05
-1.1966897926986e-05
7.21669035473339e-07
-1.83989143030906e-05
-2.15575798821111e-05
-1.33793629272068e-05
6.01288580615967e-07
-1.33384339298866e-05
-4.51906971991707e-05
-3.82497221934196e-05
-6.36154981206491e-06
-2.44706943381344e-05
-3.03067448906584e-05
-1.32470205446846e-05
-3.87846323715665e-05
-2.25035728852492e-05
-1.29035300517822e-05
-1.5126454475097e-05
-2.41170784438313e-06
-1.90963723181183e-05
-3.75004144652226e-05
-2.6523767995979e-05
1.66129200616887e-06
-2.48368345827731e-05
-4.32331725166824e-05
-3.49175736257439e-05
-1.75418998550511e-05
-1.67246610082957e-05
-1.54778374519213e-05
-2.71621918359564e-06
-3.73835383176228e-06
-8.24626806274699e-06
-4.19344080641246e-05
-2.59327341889123e-05
-1.28063367390242e-05
-2.9049616770863e-05
-1.99858230382709e-05
-3.47255915767918e-05
-1.99689564153767e-05
-2.44418976230213e-05
-7.54815521567942e-06
-1.54899367231417e-05
-4.5763058854702e-05
-3.85928141155539e-05
-2.50162063200504e-05
-3.33431711255946e-05
-2.59800055309935e-05
-3.09634180408815e-05
-1.76071121774924e-05
-1.0410942170919e-05
-1.11463020025476e-05
-3.66373869261471e-05
-6.06233830155943e-06
-3.91760381411708e-05
-3.03123421304296e-05
-2.05615155464142e-05
9.62529605000437e-07
-3.3676151724142e-05
-1.54884981334755e-05
-2.81889981414133e-05
-2.91173811176602e-05
-3.63381909083789e-05
-3.32530907486054e-05
-3.74025393499498e-05
-2.15907334299362e-05
-3.72313175482794e-05
-5.37048872767404e-05
-1.97513364541206e-06
-1.68112871204058e-05
-2.67345721650196e-05
-2.31026185600905e-05
-2.59459079053108e-05
-1.82284904001339e-05
-1.50772578203023e-05
-2.06441402731486e-05
-1.33783002226957e-05
-1.80671132438773e-05
-2.24495568448928e-05
-2.66535945416687e-05
-1.85001376533724e-05
-1.79208997913534e-05
-1.61129827551578e-05
-1.82222792435531e-05
-1.97047659896356e-05
-2.56301125479974e-05
-3.45914553845015e-06
-1.3770399699467e-05
-1.07758326381366e-05
-5.39965992654287e-06
-1.24239356091644e-05
-1.55767434839633e-05
-4.35033659127832e-05
-2.94557233927527e-05
-3.48545991817422e-05
-2.91428982125614e-05
-3.62848580360441e-05
-3.8259043077317e-05
-1.72864736475165e-05
-6.62322047916076e-06
-1.49531680027991e-05
-1.37735425828264e-05
-1.43175590281426e-05
-2.17925180455231e-05
-2.02419583435576e-05
-2.6209144668008e-05
-8.61244185675106e-06
9.35410360126001e-06
-2.43414467340754e-05
-2.49445419485675e-05
-2.22395189869898e-05
-2.68339961214803e-05
-1.2679517065887e-05
-8.24687841227644e-06
-3.37390416630945e-05
-6.2444908481588e-06
-3.06452165714802e-05
-2.42249013477648e-05
-2.78195898651922e-05
-3.94689275785098e-05
9.11336105173694e-06
-2.67590099457442e-05
-2.99786625925286e-05
-1.55343129586725e-05
-2.12266094283894e-05
-7.77096257583197e-06
-4.89385174424844e-06
-2.80638646835853e-05
-3.8425888209045e-05
-2.21658145768725e-05
-2.44225185435564e-05
-2.47570026255978e-05
-3.30353014491229e-05
-2.8928775409663e-05
6.69404922790281e-07
-9.60544417993847e-06
-1.91229939709948e-05
-2.49927873344394e-05
-2.3615114910671e-05
-2.5573829854856e-05
-4.03072927083873e-05
-3.14210430768065e-05
-2.64230274079617e-05
-2.1953607215746e-05
-1.26727141813594e-05
-2.75465128689505e-05
-2.56700034533062e-05
-1.76781543661065e-05
-1.419309118266e-05
-2.08867000842486e-05
-1.06094032789792e-05
-3.77015113592121e-05
-1.16119078718895e-05
-2.74716730667189e-06
-1.2018670807316e-05
-2.17039530686333e-05
-1.40478658941175e-06
-1.20976646915412e-05
-1.08475442459317e-05
-2.98392774233821e-06
-1.24781488714704e-05
-3.21070620619928e-05
-2.73532056232641e-05
-3.84648748398223e-05
-7.18191168331298e-07
-1.81699188392891e-05
-3.15206484420835e-05
-2.5585465102725e-05
-2.36032514211177e-05
-2.27809972285839e-05
-3.50719717099875e-05
-3.66631665324952e-05
-2.52739318794889e-05
-2.16177600951266e-05
-1.55464408237565e-05
-1.11496384292247e-05
-4.72011508896585e-06
-2.29161635879394e-05
-1.08273657414308e-05
-2.45171921268929e-05
-2.19350685609995e-05
-2.45906585080265e-05
-4.57026868408542e-05
-2.97077761013362e-05
1.97494835689411e-06
-2.27595017886062e-05
-4.04170207523255e-05
-2.63771074590033e-05
-2.61067939532371e-05
-2.5074008443365e-05
-3.6150020803959e-05
-2.85414563186132e-05
-8.68834678626125e-06
-3.23175269624229e-05
-1.16196263810263e-05
-2.93007245405152e-05
-1.46113259362627e-05
-1.89913956368499e-05
-5.15687231798479e-06
-2.57978877164942e-05
-2.16440975763341e-05
-5.29890624390248e-05
-2.59123370855591e-05
-2.35688185380834e-05
-3.8853120835279e-05
-4.54045449801933e-05
-2.53638894275312e-05
-1.1270827138185e-05
-1.11346506651251e-05
-2.53103418256036e-05
-2.12761876559046e-05
-1.676574234485e-05
-9.02123536956512e-06
-1.35564858712102e-05
-1.44522799289146e-05
-2.24528523702372e-05
-2.3849523133011e-05
-2.39188003494898e-05
-2.31887736942265e-05
-2.51396271573141e-05
-1.53319177905961e-05
-2.99779776252765e-05
-3.05175253741271e-05
-3.78923189380074e-05
-2.1070280934573e-05
-2.37998538463636e-05
1.96777889488469e-06
-3.1304336791678e-05
-3.47325805410995e-05
-1.66005645035108e-05
-2.24090157503796e-05
-3.13825389314076e-05
-2.30206962440908e-05
-1.3269597724277e-05
-2.18014548929278e-05
-2.8263338945189e-05
-2.36755089883128e-05
-2.56322073176439e-05
-1.05747654815356e-05
-1.72219771586954e-05
-3.76298308690707e-05
-1.50662318959346e-05
-3.13626653969761e-05
-2.10914127280636e-05
-1.67366491402531e-05
-1.25357934818313e-05
-4.79307688678956e-06
-8.96098650474758e-06
-5.27694187005771e-06
-3.52268042058379e-05
-2.51083247058461e-05
-1.91361448039873e-05
-2.50086809350101e-05
-1.81193778105996e-05
-3.6497180695058e-05
-2.34561425677569e-05
1.83956096637443e-07
-9.48593385541421e-06
-2.94329134633218e-05
-8.78946584274076e-06
-4.31969118156676e-05
-7.41684460251759e-06
-5.22854397226395e-06
-3.97753431748879e-05
-1.03149859039177e-05
-1.00803920227561e-05
-3.08151000481296e-05
-1.1418585145042e-05
-1.26153802425107e-05
-2.68518716012979e-05
-2.1815488192599e-05
-2.61115398259076e-05
-2.02320969397285e-05
-2.96325764391243e-05
-3.33860366937291e-05
-2.82206128495922e-05
-1.96153813343988e-05
-1.15516029509425e-06
-1.55885662169487e-05
-2.26096880196252e-05
-9.54158301019234e-06
-2.8820324285364e-05
-2.26998245028984e-05
-1.32933239814709e-05
-2.77409661859165e-05
-2.46864063904439e-05
-2.0468907986599e-06
-2.18889720432616e-05
-1.54042442905561e-05
-6.49762673660137e-07
-2.94663712637086e-05
-1.61857738214352e-05
-1.42843711805056e-05
-1.04265399310387e-05
-1.64037354572047e-05
-2.64025766187994e-05
-2.93488396156733e-05
-2.27164123764805e-05
-2.46021799449184e-06
-4.23764290912798e-05
-2.5396845205117e-05
-2.97957856219343e-05
-1.92209907550768e-05
-3.08590707415256e-05
5.93610889077062e-06
-4.01118032529231e-05
-2.7632044758379e-05
-2.25601456850068e-05
-1.15543139585513e-05
3.62047540561961e-06
-1.73269947014947e-05
-1.64263608528407e-05
-2.09122425801213e-05
-2.36258807510645e-05
-1.41794121145947e-05
-2.08001876059327e-05
-2.20289212957083e-05
-3.16379056901314e-05
-4.1095444040279e-05
-1.85599525033371e-05
-1.26821326711745e-05
-2.83777455103917e-05
-2.044571169118e-05
-2.55454198502747e-05
9.30516919921436e-06
-1.21074532730738e-05
-5.03743437322647e-06
-3.7132360680698e-05
-3.69953875229085e-05
-1.97614636961891e-05
-1.40353939432082e-05
-2.21601932097876e-05
-2.84550271104479e-05
-8.90551112262319e-06
-1.04037030198539e-05
-3.28531425361652e-05
-2.52366261134952e-05
-1.812501146803e-05
-2.89139905586089e-05
-2.73155184687168e-05
-1.28272240964757e-05
-2.06690321212199e-07
-2.47672068230833e-07
-8.36312005643338e-06
-3.39141549540216e-06
-2.26800768719631e-05
-2.17254857374969e-06
-4.71122511527933e-06
-8.4551169838431e-06
-1.53285620896267e-05
-2.74912984523688e-05
-3.67194690262972e-05
3.718605108875e-06
-1.79167768257451e-05
-8.34650537123448e-06
-4.24974064139911e-05
-2.17338625095504e-05
-1.83034987369702e-05
-2.48516512636428e-05
-2.46819886648618e-05
-1.57386420987765e-05
-3.73719567372174e-05
-2.93769493818833e-05
-2.09396998338413e-05
-1.82428449024434e-05
5.62031717077582e-06
-2.63800842789553e-05
-4.80577500207392e-05
-2.22388639857254e-05
-1.70362318390103e-05
-4.2341490580816e-05
-2.1791340496439e-05
-1.77723565534737e-05
-2.19728967893441e-05
-2.73103628257069e-05
-3.187241006106e-05
-1.30407420139564e-05
-3.08784162107352e-05
-2.03747474327026e-05
-1.48805652547071e-05
6.64448512067907e-06
-4.73109392888587e-05
-2.09742339027461e-05
-2.16270656852946e-05
-1.08778470055357e-05
-3.58476410568605e-05
-1.75261748901657e-05
-2.98658617453212e-05
-1.11441105149773e-05
-2.28910923530255e-05
-2.11391528167367e-05
-4.24270679549658e-06
-1.34191774598985e-05
-2.76565772044091e-05
-1.56915984781038e-05
-1.78758234876151e-05
-3.35816940832672e-05
-2.77524153890095e-05
-2.7082623834102e-05
5.27520257176032e-06
-3.80905891266497e-05
-2.20057734319198e-05
-9.16901545536705e-06
-2.22501781363555e-05
-9.11507790502755e-06
-8.64181788414218e-06
-7.78081205150111e-06
-2.58416507579139e-05
-1.7648991459619e-05
-1.36189313134614e-05
-2.85649794095497e-05
-6.23488940420786e-06
-2.44542128699873e-05
-1.37904910378641e-05
-2.79956090498352e-05
-1.26542952180527e-05
-2.75406306320702e-05
-2.6352519204922e-05
-2.26459425917149e-05
-3.76577067588306e-05
-7.49851726409336e-06
-1.96701182292325e-05
-1.96523218112577e-05
-1.90158784625218e-05
-1.46089679163449e-05
-3.10284307334054e-05
-1.85315777943514e-05
-2.74330296462514e-05
-1.25998916077092e-05
-2.11555291899339e-05
-1.50755957350006e-05
-3.08119807668267e-05
-2.628841657339e-05
-2.2526412611683e-05
-7.55268658628709e-06
-1.31917801867808e-05
-2.50050782763984e-05
-2.10145752241171e-05
-3.1183441296554e-05
-5.04037907875045e-05
-2.179233470859e-05
-3.05817877197321e-05
-2.83158021905813e-05
-1.99904503689152e-05
-1.33573629059527e-05
-7.35768965864663e-06
-8.67036639632366e-06
-1.05683259359618e-05
-1.40158292242752e-05
-1.67054956441013e-05
-4.06017788415607e-07
-4.09025007923395e-05
-1.75592856550907e-05
-1.18582321060992e-05
-6.08819692568664e-06
-2.36630073981303e-05
-2.95212084389307e-05
-1.96706632902474e-05
-1.81059705883821e-05
-3.36420231815084e-05
-1.38087320533282e-05
-3.88295912423816e-05
-4.77679697712229e-05
-1.22349237362993e-05
-3.0469556300753e-05
-1.60066037289297e-05
-1.79763442305832e-05
-5.20010605239813e-05
-2.76179426701543e-05
-3.61435263925504e-06
-3.31426855895141e-05
-1.54631001128519e-05
-5.86286399265896e-06
-3.29186507691355e-05
-2.93202748058469e-05
-3.07599623590114e-06
-2.17656546099654e-05
-3.36359567192543e-05
-2.26582403398177e-05
-4.19246826725432e-05
-1.95195267645844e-05
-1.34145138395664e-05
-2.07200105930626e-05
-2.67657113228056e-05
-1.7511627999747e-05
-2.93769704285374e-05
-3.37064363792377e-05
-9.87923517330651e-06
-3.43659822409977e-05
-1.58197652218202e-05
-5.08676112925215e-06
-1.47336526980269e-05
-6.39500110152877e-07
-2.08486692246169e-05
-4.1589528477689e-05
-3.47807643445161e-06
-1.20057224112114e-05
-6.94013860634584e-06
-2.16774173658468e-05
-2.21146692684256e-05
-1.56122302062709e-05
-1.82934154664119e-05
-1.51651755918816e-05
-1.11198960363249e-05
-2.55668466861028e-05
-3.20432788715957e-05
-1.97550185114929e-05
-1.14109151752095e-05
-2.59260448642009e-05
-3.34555455056284e-05
-4.71810195212235e-06
-3.20091177119366e-05
-2.36333973712923e-05
-2.78161991357098e-05
-5.82362875398999e-06
-1.94507238061384e-05
-2.09617943105457e-05
-2.52427088319698e-05
-2.32892580926868e-05
-6.5181077174366e-06
-2.00241834664807e-05
-3.83873791487876e-05
-2.39301506021105e-05
-1.87573093444044e-05
-1.82938589378089e-05
-5.06460102679998e-05
6.54292720364203e-06
-2.3554678825766e-05
-9.713236681875e-06
-7.32227575493122e-06
-2.786055962862e-05
-2.63623568774442e-05
-4.80185622189823e-05
-4.27835478957559e-05
-2.81311882344151e-05
-1.19651573019624e-05
-1.11777633852107e-06
-2.12500591646077e-05
-2.16505567399577e-05
-2.24446116566588e-05
-1.66153085354401e-05
-2.27522802736e-05
-1.12703283105444e-05
-2.00087906395331e-05
-2.40412478538447e-05
-2.91078486644527e-05
-1.6550706600386e-05
-2.93745832228171e-06
-1.80740612513105e-05
-2.18214826313433e-05
-2.85648702010444e-05
-4.38832389594418e-05
-1.00870128375269e-05
-3.05531774603949e-05
-2.68099011002595e-05
-2.95058496139109e-05
-5.72668048731188e-06
-1.55907078955562e-05
-2.87831116323206e-05
-3.62415336004994e-05
-2.05956468723401e-05
-1.9829363716617e-05
-9.35891271225742e-06
-2.4903174780156e-05
-1.40039998582914e-05
-5.41230404489695e-06
-7.39234043466774e-06
-8.23664938550671e-06
-3.18215421722387e-05
-1.54194188992051e-05
-1.38006440527473e-05
-1.79758130176541e-05
-2.29812080108651e-05
-3.69400344053078e-05
-3.27566683589779e-05
-2.01004888203956e-05
1.72706585981688e-05
-1.83635168768397e-05
-3.17761495561304e-05
-1.58169910259131e-05
-3.69757900622797e-05
-3.17336316637633e-05
-1.92380911431542e-05
-1.21926745234291e-05
-1.70317195597547e-05
-3.0361780977924e-06
-6.20185164074211e-06
8.02537200184176e-06
-8.45857098910049e-06
-2.32684900272219e-05
-3.69864679085541e-05
-3.25458945705644e-05
-3.45009857865961e-05
-1.9957725619258e-05
-2.52095972825547e-05
-3.15926052420757e-05
-2.140749864877e-05
-9.03865903865527e-06
-2.54553218695982e-05
-8.7976883580653e-06
-1.43644907421137e-05
-2.83329014396165e-05
-2.04228218952934e-05
-3.86775345336154e-05
-3.46007338863602e-05
-2.40008827750657e-05
-2.84436339219583e-05
4.99846328342155e-07
-1.49626197227447e-05
-1.28720565793201e-05
-6.74454582400572e-06
-1.46719700786582e-05
-1.82711089517243e-05
-5.8762595263821e-06
-3.29806770498548e-05
-2.41727416134298e-05
-1.27040089590185e-05
-4.7189113287176e-05
-4.35501444569e-05
-1.95969829091848e-05
-1.41307690056684e-05
-1.04712356167831e-05
-2.54216170600542e-05
-2.25070151690442e-05
-2.87363413249074e-05
-2.57244196566405e-05
-1.90717765544095e-05
-4.04527051321597e-05
-1.44528485261134e-05
-1.12011160023129e-05
-2.58176421331273e-05
-2.86683838258375e-05
-1.18864685169205e-05
-3.42797203090574e-05
-4.09435717818633e-05
-1.76774335848952e-05
-2.75999836739367e-05
6.48174634792043e-06
-7.50256968522721e-06
-2.77014769075368e-05
-2.08755532219305e-05
-2.62849567161422e-05
-2.11059459142572e-05
-4.17878306638379e-05
-3.0677014574877e-05
-3.95947238156452e-05
-3.33462737722895e-05
-6.68795774475253e-06
-4.25144775789266e-05
-3.05531205356673e-06
-2.42512544354587e-05
-1.1796342107812e-05
-1.09635313399534e-05
-1.68863082726137e-05
-2.34394774824167e-05
-3.26160276923865e-05
-1.79858271844857e-05
-6.48681232215863e-06
-2.05296979960079e-05
-5.23632964114292e-06
-8.53189678603739e-06
-2.57787588164204e-05
-3.35418027259184e-05
-2.51979654994031e-05
-3.59624521946413e-05
-2.1962867946054e-05
-2.55492088972255e-05
-2.36019442089215e-05
-2.19469415451912e-05
-1.08542409761759e-05
-2.71311656009698e-05
-1.50435388094953e-05
-1.4119576874057e-05
-3.62635529330104e-05
-2.51376600020642e-05
-3.65424738172667e-06
-2.62072187204932e-05
-3.47426571697173e-05
-3.07257373314971e-05
-2.95008354661251e-05
-9.61388097574726e-06
-1.31593104003989e-05
-2.85514500753897e-06
-2.15557131826382e-05
-1.82462218711212e-05
-3.50766123383632e-05
-1.77767911673598e-06
-1.29858334041272e-05
-2.06344657956652e-05
-1.68018258964112e-05
-1.45201037781945e-06
-2.46584736883107e-05
-3.86305347795743e-05
-2.79015958037071e-05
-3.11151230684367e-05
-1.87223900926768e-05
-1.37536100078398e-05
-2.74597353502599e-05
-3.31802055397779e-05
-4.09421169034539e-05
-1.60979092546465e-05
-1.5444142104892e-05
-1.87656567844501e-05
-1.76172820415152e-05
-1.51327868654695e-05
-2.49863456656011e-05
-4.57882161197916e-05
-2.43605140879658e-05
-3.23034174657806e-05
-1.15335069238767e-05
-1.99528331032521e-05
-2.65575188141026e-05
-2.23003924977202e-05
-1.06772326715008e-05
-2.24237816644841e-05
-2.87847662365203e-06
-1.05546433438619e-05
-2.6942331002154e-05
-2.88863645592503e-05
-2.16738807228437e-05
-1.17312238672537e-05
-2.94603262113026e-05
-3.69181276048002e-06
-1.68729098885023e-05
-4.05084740777848e-05
-1.59182177696923e-05
-1.27750689342514e-05
-2.04492029620942e-05
-1.45869024204254e-05
-2.855720538079e-05
-2.61906259320175e-05
-5.6723356933594e-06
-1.13403451246958e-06
-4.20000270300234e-06
-6.02208787204569e-06
-1.76421540597178e-05
-1.86532351294696e-05
-2.43652737456593e-05
-4.34308331102889e-05
-2.23188475010969e-05
-1.85708980855098e-05
-1.53090155335653e-05
-1.71212957233014e-05
-2.19291984679644e-05
-2.73504037719851e-05
-8.43018083527924e-06
-1.67425962275433e-05
-1.8209017958187e-05
-2.28389884655051e-05
-1.80838094623386e-05
-1.11894264633804e-05
-2.12605471363829e-05
-1.98357738710488e-05
-6.20333197053873e-06
-9.85241150978449e-06
-1.6237921603686e-05
-2.03204410464118e-05
-1.92689024626041e-05
-2.38005467277054e-05
-3.19933677702773e-05
-2.29777674296933e-05
-2.11390310014603e-05
-3.12698758982056e-05
-2.2041763530257e-05
-1.14099379230137e-05
3.8252720479816e-06
-1.55075336134203e-05
1.46941262985797e-06
-8.41692609132477e-06
1.04640592504397e-05
-2.06562884758368e-05
-1.38916331465455e-05
-1.42650153428212e-05
-2.95747369068566e-05
-2.18603172101885e-05
-1.51461123341081e-05
-1.61786288297806e-05
-3.17260269917179e-05
-1.24890698796264e-05
-1.66198764928868e-05
-1.60746813551519e-05
-3.48932538432894e-05
-1.80981790165594e-05
6.59296385943376e-06
-9.22851838089105e-06
-9.09121087663541e-06
-2.96016574126477e-05
-5.99908338249806e-06
-1.85129046519701e-05
-1.15114292487363e-05
-1.41219617088753e-06
-2.18717802365017e-05
-2.72987434897856e-05
-1.9254536159732e-05
-2.17044533654475e-05
-2.00194385025595e-05
-1.53754933771419e-05
-3.26871969485955e-05
-3.14763790111475e-05
-1.76102539426053e-05
-2.39542058199035e-05
-1.8722530770414e-05
-3.47019705845994e-05
6.69952081427764e-06
-3.37778934488882e-05
-2.05193303148392e-05
-1.78639058898839e-05
-2.80300605597416e-05
-2.87280804775693e-05
-2.29002091742388e-06
-4.16320010302653e-05
-3.0459625687423e-05
-1.34333005933288e-05
-2.5364756190993e-05
-1.48405089133183e-05
-2.68259637916774e-05
-2.80584148855334e-05
-1.26683272082135e-05
-8.96940489411382e-06
-3.21251603747986e-05
-1.06052798463517e-06
-8.46115436070824e-06
-1.11777624771553e-05
-1.01401116184978e-05
-2.50903557611788e-05
-2.37134118364281e-05
-3.91487309502392e-06
-2.29808032248791e-05
-2.56311013963639e-05
-3.44388035725754e-06
-3.03538503398569e-05
5.03861938706006e-06
-1.43722778430067e-05
-2.6060934568692e-05
-2.40710146078585e-05
-1.87951965338896e-05
-1.03156659886529e-05
-2.85861077829679e-06
-2.06090270851733e-05
-1.48518692904533e-05
-2.10843396747491e-05
-1.60978275903765e-05
-2.90698547381804e-05
-1.97797460602538e-05
-1.78303466124837e-05
-1.04899118639709e-05
-4.21860634803829e-05
-2.80757427109636e-05
-1.54671627701768e-05
-1.09792297403677e-05
-4.53785187947909e-06
-2.3415836669869e-05
-1.05693522246642e-05
-8.78507302732422e-06
-2.5072481613726e-05
-2.0360932109221e-05
-3.39849581557979e-05
-3.88381512280581e-05
-2.43595838779604e-05
-2.38196205015663e-05
-1.57005640274677e-05
-1.71453574321437e-05
-2.24122686373524e-05
-9.66183531548625e-06
-2.66079036942948e-05
-1.25303431371783e-05
-7.44947273916406e-06
-1.18380683006659e-05
-2.40922597501611e-05
-2.46308917735079e-05
-2.39243885309202e-05
-3.3031520306391e-05
-1.75575246138127e-05
-1.93188130497087e-05
-1.04941409968903e-05
-2.40243906020944e-05
-2.21430923976439e-05
-5.60116564185071e-05
-9.68257151353134e-06
-7.80835720966998e-06
-2.55427223821152e-05
-2.74019423797663e-05
-2.38919607661049e-05
-4.1404050960095e-05
-1.99162711904156e-05
-4.9186010573978e-06
-2.44767020985617e-05
-1.67013732351734e-05
-2.87930507292046e-05
-1.85344176299439e-05
1.46324351328048e-07
-2.67314493469123e-05
1.83364334724109e-06
-3.05454539505071e-05
-1.44293416749756e-05
-3.46964139753009e-05
-1.46999332662714e-05
-1.88181587430664e-05
-4.67092007564079e-05
-1.6463836662684e-05
-1.25539787818454e-05
-1.90040997791669e-05
-4.25065909103584e-05
-9.69047348483344e-06
-3.75407484229394e-05
-1.88605067129945e-05
-7.86735524232535e-06
-2.54449450601526e-05
-1.8154955159671e-05
-1.25494919531561e-05
-2.18099973491765e-05
-2.72142207412423e-05
-4.30978568686052e-05
-3.06585113854987e-05
-3.92558601532608e-05
-4.24007547868232e-05
-1.17480207555791e-05
-1.77332453837796e-05
-1.36406159429814e-05
-2.05956352191374e-05
-4.11329185089628e-05
-2.0725250162651e-05
-1.72951145196255e-05
-9.92313027431842e-06
-1.78559927994686e-05
-1.86750354566042e-05
-1.41919924661425e-05
-1.02248439794419e-05
-3.76658394666396e-05
-9.72285396510572e-06
-9.39067658183966e-06
-1.55848753568272e-05
-2.10569801453205e-05
-3.48332325983451e-05
-3.52922367142054e-06
-4.48108227850266e-06
-4.46426464351167e-05
-1.59183404661308e-05
-3.1724873807562e-05
-2.65250388947484e-05
-7.27209977625963e-06
-1.99571596261717e-05
-1.86163932732422e-05
-6.3531691837628e-06
-9.88734254552134e-06
-3.71382339149892e-06
-3.23565903254523e-05
-3.11995872271708e-05
-1.40871239693597e-05
-5.75162457904304e-06
-2.63656897947494e-05
-1.92932242507581e-05
-2.02154781438741e-05
-7.95363571313277e-06
-2.42516135776347e-05
-1.98192222044103e-05
-1.99671639330783e-05
-1.404101403174e-05
-6.67050039434898e-06
-2.38067462848577e-05
-1.9620194073116e-05
-2.43619000056495e-05
-2.20598482845426e-05
-8.30523070449731e-06
-2.51920209218337e-05
-2.7946393037972e-05
-3.37214154145535e-05
-1.67851440795564e-05
-1.0655008242235e-05
-2.67130727949324e-05
-2.82035400111366e-05
-1.47449030424593e-06
-2.87688782943484e-05
-1.62388525388957e-05
-2.41821678090424e-05
-3.99867566656475e-06
-1.65416398088059e-05
-8.83072849100376e-06
-1.4865184454002e-05
-2.53630851741076e-05
-2.5719895950073e-05
-2.86516099963303e-05
-2.02128163654758e-05
-1.98996263604807e-06
-2.48351136449933e-05
-3.05310915008224e-05
-1.48521447489763e-05
-1.80014260197349e-05
-2.00334729285524e-05
-1.80624527937849e-05
-2.95809705838817e-05
-2.92713642532126e-05
-7.54673117234082e-06
-2.60841310072997e-05
-1.93461272437774e-05
-2.57246288987578e-06
-4.29046552065071e-05
-2.60356262821084e-05
-3.40713580208374e-05
-3.12983579358352e-05
-2.82823809844723e-05
-1.23847263145249e-05
-9.50131920568572e-06
-1.76866105808258e-05
-2.43621780217856e-05
-3.90598614939526e-05
-2.22381491974787e-05
8.39891239521206e-07
-2.12911583770736e-05
-1.91820982486785e-05
-3.29925061560954e-05
-2.97333841136159e-05
-3.38205115164034e-05
-2.47632210970228e-05
3.93982746703671e-06
-2.47364232685664e-05
-3.15147430958793e-05
-1.08850144053517e-05
-1.71885330911604e-05
-1.91886450066761e-05
-1.04117565549958e-05
-2.56994739109299e-05
-1.30376488886766e-05
-6.12203543567112e-06
-1.58360040496976e-05
-2.17741448893193e-05
-1.55605957793888e-05
-1.6140695476986e-05
-3.31210250766105e-05
6.84659384039532e-06
-1.81639712329729e-05
-3.32216134186387e-05
-1.63108495403095e-05
-1.91316894704986e-05
-1.95624094321705e-05
-2.6257038015733e-05
-3.48741602413501e-05
-7.27055584204077e-06
-3.16269380390748e-05
-3.39988864453493e-05
-5.51476156980831e-05
-1.52143968114751e-05
-2.11530798195067e-05
-2.96962008622519e-05
-1.29279270120467e-05
-3.21939315301178e-06
-1.87130501464655e-05
-4.04872800929475e-05
-2.03671592576876e-05
-3.34941274274124e-05
-2.29261584109342e-05
-2.2037970877248e-05
-6.6150868805779e-06
-2.19365497436531e-05
-2.73281878580048e-05
-3.08538549061613e-05
-2.92903545533808e-05
-9.91231428319205e-06
-1.88492034539194e-05
-3.00986557656123e-05
-3.18544976211539e-05
-1.80667015672142e-05
-2.57228699386805e-05
-6.46320217064887e-06
-2.27081937926932e-05
-2.60040826299433e-05
-8.74174191860441e-06
-1.08770407963163e-05
-4.28709047435144e-05
-2.79179309788482e-05
-2.74842717913505e-05
-6.39690837280867e-06
-1.48761275040019e-05
-2.82279829996934e-05
-1.03426110864552e-05
-2.78074232115152e-05
-5.83313688575932e-06
-2.3243787361836e-05
-1.97398464193651e-05
-2.86752745954337e-05
-3.86024886268637e-05
-2.07396063956347e-05
-6.03136161644364e-06
-3.21417824200092e-05
-2.25715968243026e-05
-2.27036315860455e-05
-2.24199392728081e-05
-2.32510291240351e-05
-4.6183361101171e-05
-2.12334936833724e-05
-2.05827606975158e-05
-9.16157360335939e-06
-1.89122201420746e-05
8.75128079112396e-06
-3.01651262818978e-05
4.48484183479806e-06
-3.46353478461635e-05
1.02930240312636e-06
-1.17109594022767e-05
-1.60554207563927e-05
-9.62724072735873e-06
-2.07248035765899e-05
-1.69953056230814e-05
-8.761588887446e-06
-2.87698161370652e-05
-2.14238038502315e-05
-1.04783214834695e-05
-1.77213330282915e-05
-3.23205690201768e-05
-1.9175825551647e-05
-3.22050430705045e-05
-1.00187437313366e-05
-3.69420463840675e-05
-3.78561692615683e-05
-2.97140148099547e-05
-4.21272305451652e-06
-1.49427429982559e-05
9.62303616225583e-06
-5.04768111943309e-06
-1.06141727469675e-05
-9.63046501945151e-06
-5.46835299713292e-06
-2.13417596225926e-05
-2.37623683197775e-05
-2.3951652555574e-05
-1.41391882293541e-05
-2.38891166161118e-05
-2.91146298699948e-05
-1.74006337089645e-05
-2.02228148049468e-05
-2.11741042351321e-05
-2.36497002222131e-05
-1.95903666907742e-05
-2.462315757756e-05
-3.42724582892554e-05
-1.80921825318063e-05
-3.65575662518156e-05
-9.13392914027171e-06
-3.88817008984239e-05
-1.34473697133424e-05
-2.1087329040803e-05
-3.32987346704337e-05
-3.15084584861365e-05
-4.32010953158168e-05
-1.77387447685339e-05
-3.12296894693951e-05
-3.77258229749412e-05
-7.41710828121987e-06
-2.90649224415552e-05
-3.8960212363377e-05
-1.97746911900252e-05
-1.75172264172705e-05
-2.94360693719153e-05
-3.66611960315012e-05
-2.58565474720166e-05
-3.59814164516191e-05
-4.43748446343226e-05
-8.38560260465275e-06
-3.50757607188337e-05
-3.05980163984101e-05
-3.53321718372941e-05
-9.39604130822624e-06
-2.91738958621051e-05
-1.76437268085559e-05
-7.12073782713401e-07
-2.80689021422233e-05
-2.26353851899464e-05
-3.78734003073972e-05
-1.74772724345948e-05
-1.63067968480652e-05
-2.33976445128571e-05
-6.68379463149386e-06
-3.37519346832967e-05
-4.55915743810217e-05
-5.2682719151483e-06
-4.98043090966293e-06
-1.59454734681534e-05
8.41927953652975e-06
-1.06749285990289e-05
-2.92477512733307e-05
-2.19023275392575e-05
-1.6544210785597e-05
-1.83696843082909e-05
-2.17945153694761e-05
-1.67119922337949e-05
-2.20039072673864e-05
-2.29403063593022e-05
-3.70490419538994e-05
-2.02191137038746e-05
-3.37392947990918e-05
-7.26754166581722e-06
-4.331456324986e-05
-3.06616980339858e-05
-1.00489758601111e-05
-3.37154669857419e-05
1.50620446657806e-07
-1.55499353388538e-05
-1.55117265480368e-05
-2.60741857372948e-05
-4.26230250011738e-05
-3.09900254173562e-05
-2.60050275108758e-06
-2.2845570609056e-05
-1.76497705820083e-05
-1.43350798293713e-05
-6.98079105390482e-06
-2.09954164041141e-05
-3.07547228023945e-05
-6.21852873874242e-06
-2.66615714658793e-05
5.1697016332698e-06
-3.19593391410136e-05
-1.97316259595233e-05
-2.95775860812061e-05
-4.0997455402417e-05
-2.23475085849114e-05
-2.76175495903917e-05
-5.143977678684e-06
-1.47521630323488e-05
-3.40309187733047e-06
-2.47324102183118e-05
-7.05612293819441e-07
-1.571646526319e-06
-1.9347627142844e-05
-2.71483497690132e-05
-1.26974755444867e-05
-1.16702853158716e-05
-1.36934387157702e-05
-8.639219503879e-06
-1.99616423498453e-05
-1.18922563297895e-05
-2.3871818976304e-05
-1.0045458652802e-05
-2.6795975323016e-05
-1.49048170987065e-05
-2.42301091300453e-05
-6.1017154382754e-06
-1.75800334480139e-05
-1.95684841955992e-05
-2.52440506781858e-05
-4.78153939078955e-05
-2.58596472809386e-05
-2.24560028691389e-05
-1.16434899656068e-05
-2.86193892508135e-05
-2.60944525620651e-05
-1.32546290876881e-05
-3.61260702349562e-05
-1.83847840292711e-05
-2.73303950095328e-05
-2.70077233368639e-05
-6.28499286601363e-06
-2.84859666823237e-05
-2.05100587693855e-05
-3.00562170225289e-05
-2.58233544801486e-05
-1.91130603897487e-05
1.24013087309819e-06
-2.91110581575601e-05
-1.0552538399885e-05
-2.40481175370944e-05
-2.92136216410158e-05
-2.95350747646107e-05
-2.03679598190866e-05
-2.14287641898056e-05
-3.17666694698278e-05
-1.0616768325134e-05
-4.47197470098481e-05
-3.73674115957327e-05
-1.2192876353397e-05
-2.13738415306564e-06
-3.42393354322531e-05
-2.81795433764154e-05
-2.10078574503992e-05
-3.56625380300973e-05
-1.91504781887871e-05
-2.85190959115148e-05
-2.8951509318903e-05
-1.51404133865461e-05
-1.30062734220204e-05
-1.02328527626602e-05
-2.89589593808671e-05
-1.94602638468035e-05
-1.47353374419247e-05
-6.04523311717162e-06
-3.76848773807565e-06
-1.05345313647264e-05
-1.03827030724133e-05
-1.86960144167469e-05
-2.78217043742043e-05
-3.02917935019241e-05
-3.40563453013506e-05
-2.1962033072065e-06
-2.85443030296116e-05
-1.83682843865571e-05
-1.88055088252609e-05
5.82113881980427e-07
-1.15010407745395e-05
-8.43303694682501e-06
-3.5880829933561e-05
-2.26596237070607e-05
-2.94802975963965e-05
-2.25572809698384e-05
-3.29703829322529e-05
-7.3412083984814e-06
-1.02847349541125e-05
-3.30135043789177e-05
-4.0284777694406e-05
-4.35892566471257e-05
-1.17369434674818e-05
-3.00997060397816e-05
-2.2782734509943e-05
-3.73713124564827e-05
-3.68883947613826e-05
-2.44252330912746e-05
-8.44254497655057e-06
-4.2017261402605e-05
-3.54015337448446e-05
-1.3324382226556e-05
-3.78167819354537e-05
-3.94608310576267e-05
-2.8371238898034e-05
-2.48637933876256e-05
-1.72578329435093e-05
-1.18215595307313e-05
-1.62725402296548e-05
-1.81959083417558e-06
-1.40030371929552e-05
-3.89471250951471e-05
-1.93081561376484e-05
-3.42530594961301e-05
-1.4453436324159e-05
-1.80946714692987e-05
-2.5261949754874e-05
-1.9275112153964e-05
-1.47134316551824e-05
-3.26603647330966e-05
-1.54142590708882e-05
-2.18297259817021e-05
-2.32225581245463e-05
-9.56773236885514e-06
-2.57679966275803e-05
-1.8599012891759e-05
-1.66869714098294e-05
-3.05050487725994e-05
-1.28894098987415e-05
-3.97386782805446e-05
-4.3593552250241e-05
-2.71050895720436e-05
-3.02245735785178e-05
-8.66778445085419e-06
-1.17056722521381e-05
-1.00740515071514e-05
-2.44501621083868e-05
-1.04236493642643e-05
-7.46201053478722e-06
-5.17973865786877e-07
-9.14839257696573e-06
-1.4514569138409e-05
-1.34709418424993e-05
-1.2709204135231e-05
-3.8221601402847e-05
-1.69445531614753e-05
-5.7870944397948e-06
-1.53861244695757e-05
-1.16958524391567e-05
-7.33802745919061e-06
1.24438464402311e-06
-2.47940958472023e-06
-6.77729224809781e-06
-1.65762128126577e-05
-1.58489697459769e-05
-2.12454238738496e-05
-2.01443142185228e-05
-1.40919375995119e-05
-1.92630524831247e-05
-2.49904317243808e-05
-3.00191020443132e-05
-1.62717052966704e-05
-1.57050684199227e-05
-4.22961745251663e-05
-2.33710369116037e-05
-2.0494669391979e-05
-2.49474524863657e-05
-2.26867240940575e-05
-2.38632599174898e-05
-2.43830181324178e-05
-2.57387481848345e-05
1.26405056449636e-07
-2.73033296298452e-05
-2.84654535130866e-05
-6.51053369663844e-06
-1.90590985630099e-05
-2.09618239303485e-05
-3.21533840330642e-05
-2.80637112834441e-05
-1.5549757892276e-05
-1.94911349410248e-05
-2.37990745042713e-05
-1.54796282639976e-05
-1.01722399125059e-05
-1.65702940845388e-05
-2.7038323698198e-05
-2.7894849617478e-05
-1.94727752921136e-05
-4.34161498792666e-05
-5.629525728995e-06
-1.29372688351927e-05
-2.14149608379883e-05
-1.82262921973063e-05
-2.60545439657502e-05
-3.26588458846504e-05
-3.76995241032314e-05
-2.0255098223358e-05
-2.21523165808999e-05
-3.62175670566272e-05
-3.25347323303842e-05
-1.933664106097e-05
-2.99532112403941e-05
-1.74701120471193e-05
-1.82352935214644e-05
-1.00606778574506e-05
-2.4073089189302e-05
-3.99101309807378e-05
-1.49910873193841e-05
5.05287330428351e-06
-7.37707870292174e-06
-3.75590227064375e-05
-2.28987914672686e-05
-2.20175610459511e-05
1.43035316182555e-06
-2.29893918255046e-05
-1.28532046262303e-05
-3.12651563675414e-05
-1.64899836313353e-05
-3.38767384477146e-05
-5.11484711192847e-05
-2.3269691253864e-05
-3.07442456858455e-05
-1.98837250594696e-05
-2.572110773021e-05
-1.13011400514924e-05
-2.0547156477291e-05
-3.10274975126845e-05
-2.58291122232067e-05
-3.4231986919765e-05
-3.52496524228088e-05
-1.76993275941277e-05
-2.27753458204606e-05
-8.52701877016801e-06
-3.51462873198924e-05
-1.19818164822459e-05
-2.25172529471554e-05
-5.14051356903159e-06
-1.37039238204475e-05
-6.7102395662392e-06
-9.2545612981066e-06
-2.23516044655299e-05
-1.2287721826404e-05
-2.65955335752243e-05
-3.43789740425478e-05
-9.56366897544012e-07
-4.11633375321615e-05
-2.29063681041004e-05
-3.84587917346432e-05
-2.20492372477602e-05
-3.62571040221082e-05
-2.74447765327957e-05
-1.03803343593733e-05
-3.26132567242862e-05
-3.08514720398541e-05
-3.83012944968766e-05
-2.61730312837645e-05
-1.86771167054732e-05
-2.15248563484046e-05
-2.43092763641766e-05
-2.33896464466244e-05
-2.37846641007857e-05
-1.18371881725496e-05
-1.28521181570199e-06
-1.51895582797274e-05
-5.11917531309833e-05
-1.21963676352691e-05
-2.73591428165805e-05
-3.1412037448375e-05
-1.83174922189305e-05
-1.55601325922725e-05
-2.43575863263571e-05
-1.10796671823637e-05
-4.34772193549041e-05
-3.15820200170479e-05
-2.31072844363863e-05
-2.3240291600962e-05
-3.33558244491677e-05
-3.41088709752564e-05
-3.00225732596689e-05
-1.13207695028862e-06
-4.03580534004228e-05
-3.34757235626524e-05
-3.71595535458844e-05
-2.0824160381555e-05
-3.82456106621836e-07
-2.70381919994324e-05
-2.10898469991867e-05
-1.84070703056084e-05
-8.15160511078801e-06
-5.63078447884188e-05
-2.15861084428526e-05
-1.33026447172424e-05
-4.82210328018429e-06
8.20457880466315e-06
-1.83668837563604e-05
-2.16258769379907e-06
-2.67019941276038e-05
-1.83806374517763e-05
-1.87812716567011e-05
-1.41029665973763e-05
-1.09849142119264e-05
-6.648492982355e-06
-1.82948025252891e-05
-3.02769384008952e-06
-3.15645676051639e-05
-2.31275061910663e-05
-2.47739258135438e-05
-1.42175432927238e-05
-3.10109543268829e-05
-2.78628298720785e-05
-1.83137966178185e-05
-1.99033191350325e-05
-2.31215074111563e-05
-1.19369205123174e-05
-3.15564872323491e-05
-1.15273882296848e-05
-8.05897818940094e-06
-1.4386315897232e-05
-1.97355161620981e-06
-3.70531913906598e-05
-3.10514681323351e-05
-1.55936911968597e-05
-2.48135226726354e-05
-9.66837464282861e-06
-2.32768519554946e-05
-2.27919246850295e-05
-2.01806736357761e-05
-2.76758116216742e-05
-1.90608941888306e-05
-2.52202911323477e-05
-2.67647718010211e-05
-3.43904420218774e-05
-4.0651311347075e-05
-3.38283990307568e-05
3.79340891657212e-07
-2.66481374589917e-05
-1.6190193911253e-05
6.34936875703441e-06
-2.67838882315924e-05
-1.73823131491634e-05
-2.31604563021073e-05
-9.51086610605588e-06
-4.71168663563857e-06
-1.2580558834438e-05
-1.92923924099056e-05
-2.32005528509769e-05
-5.65843134654537e-06
-3.04795074635749e-05
-1.01286664382833e-05
-2.06973200715778e-05
-2.29478016504895e-05
-3.11172812593103e-05
-3.27914491862705e-05
-1.56201043890261e-05
9.52341778501021e-06
-1.43182494878361e-05
-4.66280559186443e-05
-1.74202230793024e-05
-3.43009176758396e-05
-1.54956980240871e-05
-2.58137012874244e-05
-1.26094808020787e-05
-1.41332214019894e-05
-2.82705607198725e-05
-3.45852762571961e-05
-2.9447007869326e-05
-3.31082066447479e-05
-4.11718273106803e-05
-8.27969858952661e-06
-3.33337319407591e-05
-3.32570531761073e-05
-1.57677282909996e-05
-2.37425397697306e-05
-1.49805798090576e-05
-3.31384818384578e-05
-1.41555966099717e-05
-2.08669469366005e-05
-3.20304569545641e-05
-9.13635360178133e-06
4.51466066119457e-06
1.17658505191707e-05
-4.57731633246018e-05
-3.56532188644855e-05
-2.06119574841684e-05
-3.33323534785282e-05
-2.54682731747909e-05
-3.81576628863653e-05
-1.85367328225707e-05
-4.4798146330188e-06
-1.83864600980655e-05
-4.18250820258059e-05
-1.39718059261533e-05
-1.35998454361811e-05
-3.61181440602701e-05
-2.830332102669e-05
-1.91840336323219e-05
-1.3932296103085e-05
-1.63620883076309e-05
-2.1854547526358e-05
-2.65440757468814e-05
-2.14542981550495e-05
-1.48865926187905e-05
-2.48679751159277e-05
-2.59627394463067e-05
-4.60229456829758e-05
-3.63215560799201e-05
-1.75454519961314e-05
-2.12297256914463e-05
-2.56363595672285e-05
-8.17224684637774e-06
-2.00931818879234e-05
-1.75447578623958e-05
-2.64175463784118e-05
5.51992956527263e-06
-1.67052699322058e-05
-1.29033347849378e-05
-3.07518218994046e-05
-3.27285076962443e-05
-2.40186328209743e-05
-2.16598541084298e-05
-2.61515150504013e-05
-3.15997354589176e-05
-2.00187245398151e-05
-2.37247304741991e-05
-1.12465359128207e-05
-1.14125076506257e-05
-6.56930373386146e-06
-2.64706618221681e-05
-2.97490572380084e-05
-6.04717068070376e-06
-3.49497601024062e-05
-1.62413989872043e-05
-4.16445131454159e-06
-1.43947578536043e-05
-3.93777018648241e-05
-3.19675571019539e-05
-2.42137369781642e-05
-3.70139999430646e-05
-2.45356961205332e-05
-7.85641024092527e-06
-4.40172739991919e-05
-3.39094817748702e-05
-3.61633014435478e-05
-1.88734557905858e-05
-8.94036871504981e-06
-4.22174182437652e-05
-2.47689444864949e-05
-2.98369592172762e-05
-2.91370924105951e-05
-3.40116776023006e-05
-3.33514077941821e-05
-1.62849651181331e-05
-2.36046257559667e-05
-2.63368924014795e-05
-3.37969970085183e-05
-1.07100999638699e-05
-1.41462461461817e-05
-6.57690932502887e-06
-7.69139759926497e-06
9.09606017428901e-07
-2.57809957324877e-05
-4.29013743796482e-06
-4.10054207059715e-05
-3.38763363162045e-06
-1.66272583300095e-05
-1.3168269897315e-05
-1.73668801127879e-05
-7.11163025836825e-06
-3.85486748180596e-05
-3.12207461393503e-05
-1.16147648929837e-05
-1.57949115230643e-05
-3.47359617396393e-05
-2.15143472996506e-05
-5.36503360823448e-06
-4.46182239378359e-05
-2.18210423683591e-05
-1.3050424644899e-05
-2.20559532090924e-05
-2.8138481913318e-05
-3.60283474908336e-05
-3.21052693984168e-05
-2.97962945205313e-06
-2.78630523474517e-05
-2.32508243921469e-05
-1.34782432805713e-05
-2.48695921545178e-05
-1.96879784663491e-05
-1.45420704736804e-05
-2.31215093698623e-05
-3.26608722913144e-05
-1.83788555136191e-05
-2.87227627688298e-05
-2.91669006317657e-05
-2.15808921187604e-05
-1.5150754079632e-05
-3.51428726786239e-05
-1.12471472811375e-05
-3.72251423070792e-05
-9.23051209188311e-06
-3.82645154989895e-05
-4.83901286468733e-05
-1.49866674457462e-05
-4.33751294202555e-05
-4.63875194467279e-05
-3.08610881998758e-05
-1.24202077348118e-05
-2.62529025210501e-05
-1.82822097729238e-05
-1.89439642221434e-05
1.61835679079007e-07
-2.06786667092093e-05
-3.52236765894691e-05
-3.63544919188307e-05
-2.40556530835538e-05
-2.24158609914945e-05
-1.76882741278742e-05
-2.69937261514276e-05
-1.83587919410991e-05
-2.12952796375987e-05
-9.56413532407136e-06
-2.44976490080719e-05
-1.12810697793563e-05
-1.4741424127227e-05
-4.28343938515779e-05
-1.97418161131491e-05
-1.28450643287628e-05
-3.37062578466682e-05
-3.22369565736441e-05
-8.66622431994035e-06
-1.99014201208521e-05
-2.2960753231351e-05
-3.67352046631084e-05
-6.10524311395619e-06
-1.54864554709608e-05
-2.80159531702957e-05
-3.61553022474135e-06
-4.21189889677823e-05
-9.68055327501191e-06
-3.52633450327118e-05
-2.62625823198621e-05
-2.25442293959876e-05
3.27432744606525e-06
-2.7553873251971e-05
-2.54564126315246e-05
-3.6718666994992e-05
-3.46190082489939e-05
-7.01102142168815e-06
-1.42467413194112e-05
-3.80345558219107e-05
-1.06966591775256e-05
-4.0842823457124e-05
-2.89413368774779e-05
-2.21524998772909e-05
-2.52201537238794e-05
-2.97155881278945e-06
-2.54294460544784e-05
-4.14029415617305e-05
-3.78495530107164e-06
-2.24872140421101e-05
-3.31055100735394e-05
