# Supplementary material for: Research on computational propagation and identification of mine microseismic signals based on deep learning
Source: PLoS One. 2025 Oct 22;20(10):e0334641. doi: 10.1371/journal.pone.0334641 (PMC12543183; doi:10.1371/journal.pone.0334641)
Supplement: S11 Data — (ZIP) [file pone.0334641.s011.zip › 000101100002577.xlsx_0.txt_24.txt.txt]

-2.47877512269211e-05
-2.69383864086917e-05
-1.17719781099546e-05
-1.7199975703529e-05
6.79975409945589e-06
-2.27252417002691e-05
-1.40717648455752e-05
-4.07515100887755e-05
-3.02738714553044e-07
-1.13159785255423e-05
-3.02295750901519e-05
-3.28798921751693e-05
-3.71791985355554e-05
-3.92039856882436e-05
3.83352146096784e-08
-3.46933928968851e-05
-1.96222456459435e-05
-2.10306266948757e-05
-1.24581812065297e-05
-2.51902869761991e-05
-2.06220928842016e-05
-2.48093647215389e-05
-2.50102359157752e-05
-3.01147893403855e-05
-2.1773387730684e-05
-2.3458363381107e-05
-1.51192271690743e-05
-7.75253307710461e-06
-3.34779154040621e-05
-1.60647708896922e-05
-1.74630187380886e-05
-3.5731848752622e-05
-4.34041870234435e-05
-1.63736135627961e-05
-1.84871191157297e-05
-1.64274050870919e-05
-1.9829222714664e-05
-1.1395250275451e-05
-4.00455408484946e-05
-1.00761045786644e-05
-8.05539634860188e-06
-4.60067725360995e-05
-1.59678927144931e-05
-2.70207058231715e-05
-2.17542054677075e-05
-1.82853496793245e-05
-2.76038688878183e-05
-8.78997591828905e-06
-2.72710980653369e-06
-1.98000027636639e-05
-1.36342128164112e-05
-2.01496343177553e-06
-1.38183749244133e-05
-1.54601391502622e-05
-1.25388658330053e-05
-4.35926580071544e-05
-4.9971677110807e-05
-5.60217108113142e-06
-1.40799834196236e-05
-3.38838775048836e-05
-1.72095373831714e-05
-1.91434238501345e-05
-3.70742105557188e-05
-2.19705192075712e-05
-2.80565730158487e-06
1.12872039749207e-06
-1.65855665089042e-05
-2.52270558019177e-05
-3.48798883052468e-05
-4.51531431183565e-05
-8.36804109777078e-06
-1.54307572287631e-05
-1.45374354439733e-06
-3.35242840846195e-05
-2.38792478997117e-05
-2.60956512153129e-05
-1.20784608139172e-05
-2.79716207822604e-05
-2.12191988533825e-05
-1.44149370443981e-05
-4.1753286894491e-05
-4.29965303002181e-05
-3.05177619442795e-05
-3.12232040557589e-05
-5.12676673736099e-05
-4.11807696917561e-05
-1.6557954628762e-05
-2.92200906428048e-05
-3.20816620503453e-05
-1.02790263974208e-05
-2.22242522481788e-05
-1.66143259882009e-05
-1.4783237216829e-05
-2.05646948581953e-05
-3.46181650714601e-05
-2.98461503954559e-05
-3.00818666232942e-05
-1.41491648908078e-05
-2.45521080678028e-05
-2.62964337690322e-05
-2.20434551381367e-06
-3.58904515527278e-05
-2.33372472551754e-05
-2.63260289852611e-05
-2.40865909196701e-05
-3.1034095294671e-05
-2.14375695513678e-05
-3.57440002477158e-05
-2.71437868311415e-05
-8.24878633007308e-06
-1.96158954588142e-05
-4.00138443740042e-05
-4.2136513398749e-05
-3.0501936694037e-05
-3.13791491049576e-05
-2.18844904595196e-05
-1.96401822226705e-05
-6.58071659459316e-06
-1.39639488032225e-05
-1.88237433587661e-05
-2.00384097067116e-05
-1.82479886724301e-05
-5.18501785783304e-05
-2.88708503148592e-05
-2.94588177031091e-05
-3.42637652775427e-05
-4.05449107238662e-05
-8.78794206735071e-06
-2.4066834369916e-05
-3.36447859723613e-05
-1.0303750178694e-05
-2.58294668301038e-05
-3.60355765221277e-05
-2.61086671120979e-05
-2.30085733111634e-05
-7.14151647484557e-06
-1.84671144045649e-05
-6.32202418875508e-06
-5.70787873967229e-06
-1.27114905327619e-05
-3.61125282650423e-05
-1.68424210870717e-05
-1.80910154258797e-05
-3.73932301499514e-05
-2.29570530642872e-05
-4.45296917259286e-05
-3.97720794378465e-06
-9.4467148538396e-06
-3.52137555807295e-05
-4.27696308275982e-05
-3.39303708351507e-05
-2.62579726157057e-05
-4.09651993000268e-05
-1.89960165436933e-05
-3.12389361861481e-05
-7.37550351999944e-06
-2.87978428395647e-05
-3.42659902101121e-05
-3.36961261373432e-05
-2.42521881268613e-05
-2.92727868781215e-05
7.66138466883307e-06
-2.8055375418494e-05
-2.26304875703277e-05
-2.38189247207098e-05
-2.90638978723055e-05
-2.22949384238666e-05
-1.85238760149183e-05
-9.8993492055546e-06
-1.35018209214876e-05
-1.72605749451923e-05
-3.18380784289638e-06
-1.5380123745433e-05
-3.39352205215534e-05
-2.74342261269242e-05
-1.49376020451695e-05
-2.40964059640806e-05
-2.54197480733727e-05
8.37477730323836e-06
-4.62704611237493e-05
-3.77336586512455e-05
-2.86806480556543e-05
-2.86112193566906e-05
-2.49015042508759e-05
-1.07953356254588e-05
-1.40611987411868e-05
-4.13113741763975e-05
-2.26099027575914e-05
-4.55801995389877e-05
2.74114197290077e-07
-1.25140078608758e-05
-2.72960387018366e-05
-3.35915373845199e-05
7.73357456665309e-07
2.62796796336857e-06
-1.93120391135007e-05
-2.81152730963211e-05
-2.10719260066059e-05
-2.53373262921554e-05
-4.02425539242817e-05
-3.24895393346939e-05
-2.97661348045618e-05
-2.13891514239401e-05
-1.41139552027564e-05
-3.03234914275812e-05
-1.43606094437334e-05
3.75485362701644e-06
-3.01802848290537e-05
-1.0594933529346e-05
-3.23268336756806e-05
-1.58926738104207e-05
-2.51313136879746e-05
-4.8939270378723e-06
-3.34103069400524e-05
-2.04031069672521e-05
-1.62045266298199e-05
-1.71226648549147e-05
-2.39099552932147e-05
-3.22021765466821e-05
-8.8684483999802e-06
-1.84653265488652e-05
-2.34335735524816e-05
-3.84541113280224e-05
-2.94246519789761e-05
7.21951699191251e-06
-1.04945039260344e-05
-3.36320518650711e-05
-1.87078456855045e-05
-2.560599717015e-05
-2.08031064748784e-05
-8.33479588514102e-06
-3.07569483012492e-05
-2.19349085939421e-05
-3.4091441723634e-05
-1.67050797582282e-06
-4.3715713336398e-05
-1.94103008183068e-05
-1.63434267783231e-05
-2.10800810708672e-05
-3.23372690000703e-06
-2.64008138077826e-05
-1.65675100525034e-06
-1.23700845962932e-05
-2.81927562559946e-05
-1.7517268141238e-05
-2.75595655154955e-05
-1.83819563906025e-05
-2.61847091464076e-05
-2.90312834368425e-05
-3.93946750767652e-06
1.11139029657498e-05
-2.61803494495932e-05
-1.94957101011743e-05
-2.4215138615894e-05
-3.10686180095809e-05
-2.11559177720912e-05
-2.54129675020049e-05
-3.14679524980177e-05
-1.95292294632577e-05
-3.35011540222676e-05
-8.64645980099729e-06
-1.11991529039728e-05
-2.07921122412948e-05
-3.6219589789121e-05
-2.967225917049e-05
-2.19461235657823e-05
-2.41057301348607e-05
-7.26050580130313e-06
-1.59227884544963e-05
-1.86024493281449e-05
-2.31300799427339e-05
-1.12417569878662e-05
-6.4129192360479e-06
-3.4775608229172e-05
-1.23396248382209e-05
-2.96746051193849e-05
-2.91383767389266e-05
-2.13914965692872e-05
-8.75976339548297e-06
-9.11461639714115e-06
-1.0676244144388e-05
-2.25575635000302e-05
-2.03586811552447e-05
-1.37228691992979e-05
-2.74978650920517e-05
-3.19794714939329e-05
-2.05149603844578e-05
-1.48514703931504e-05
-2.24802337959223e-06
-1.10778493507833e-05
-4.03771253172602e-05
-1.97960927898952e-05
-2.512718729563e-05
-7.95409971217789e-06
1.23908992507944e-05
-2.57974531684666e-05
-3.04736973666303e-05
-1.88175555690084e-05
-1.17566341919513e-05
-1.78086572248822e-05
-2.85498248756268e-05
-1.16280896529699e-05
-1.03577561706459e-05
-1.56157858356704e-05
-3.73495691763289e-05
-2.13349276628023e-05
-1.72737088074333e-05
-2.79096050584921e-05
-3.68407067706474e-05
-4.40368411584544e-05
-3.26149701406815e-05
-2.21062589582189e-05
-1.69156223781379e-05
-1.13420904879358e-05
-1.55610968886862e-05
-3.01901000339436e-05
-3.24826888749337e-05
-2.33409214560512e-05
-2.064914339011e-05
-4.17192521632746e-05
-3.40123218440449e-05
-1.15218610256862e-05
-3.40275292344461e-05
-3.5530061925972e-05
-3.39231861592778e-05
-1.87513436576756e-05
-2.74154199896696e-05
-9.76434244519918e-06
-1.6436548393208e-06
-9.18886671821256e-06
-2.50270398849677e-05
-2.98237983210574e-05
-1.83654798518186e-05
-3.13330810862176e-06
-3.90153044329429e-05
-1.30187280944726e-05
-2.28980275222247e-05
-1.19588150469275e-05
-2.73735843429947e-05
-2.04223211452772e-05
-2.0591614095501e-06
-1.07202214272391e-05
-5.97358482747962e-06
-1.72316879139089e-05
-3.52001880493039e-05
-3.65751119448095e-05
-2.23267216154565e-05
-1.5981380630202e-05
-1.79149426412148e-05
-1.17789077386512e-05
7.45803826127434e-06
-4.03842106810403e-05
-7.21530811174856e-07
-3.87736898881437e-06
-1.34173501386128e-05
-3.37250830498686e-05
-3.61661072225961e-05
-3.64122665675324e-05
-4.84985276552547e-05
-1.08894412929844e-05
-3.09171187173773e-05
-4.99937790889016e-06
-5.94808346027201e-06
-2.2451938282506e-05
-2.14289634765316e-05
-1.16390557229289e-05
-2.85601100052414e-05
-2.18426528684957e-05
-3.57464976364381e-05
-3.32083833412674e-05
-9.51899828670499e-06
-2.09082316291505e-05
-3.87909793774089e-05
-1.23571131865677e-05
-9.01335775244398e-06
-2.45054229251857e-05
-9.78079019765624e-06
-2.9348717467894e-05
-1.732317991874e-05
-2.17887771867082e-05
-2.57614332547653e-05
-1.35722131022073e-05
-1.29531822127204e-05
-3.52485786988731e-05
-1.0835292545363e-05
-1.37598727267518e-05
-3.98692460710436e-05
-3.01591746538873e-05
-1.43750336483474e-05
-1.68591722330137e-05
-2.92485097273599e-05
-2.46163325839873e-05
1.83350302032703e-05
-2.04418894696525e-05
-2.53164911289373e-05
-1.00685052841636e-05
-4.17996467076648e-05
-1.53284073256907e-05
-8.74890147019153e-06
-1.54022898840577e-05
-1.75978774835321e-05
-1.20796564231853e-05
-1.6777937172309e-05
-3.35309673986627e-05
-3.82248409172192e-05
-1.37314312319916e-05
-3.6481103492024e-05
-2.09695009605591e-05
8.4450439002005e-08
-2.12789262871406e-05
1.6142826694654e-06
7.08055621039001e-06
-1.35636992258827e-05
-2.55128959565274e-06
-1.9071862076657e-05
-3.51414624703061e-05
-1.70103083477048e-05
-2.67481332498368e-05
-2.89500221980136e-05
4.49296546090362e-07
-9.3175793824254e-06
-3.76021618772124e-05
-1.12661888646934e-05
-3.44104558003692e-05
1.32515357005571e-06
-1.04762095926298e-05
-2.07635733681866e-05
-1.97942732608817e-05
-2.53442399614965e-05
-1.5279452313607e-05
-1.46273807805953e-05
-3.74706453999829e-05
3.55737649012535e-06
-3.47015936953198e-05
-4.42055171578472e-05
-3.34523050791503e-05
-1.78864244931666e-05
7.11362620705075e-06
-4.24055693619745e-05
-1.60193193776672e-05
-1.87556456221484e-05
-1.43052739493593e-05
-5.65227957797545e-06
-9.48749010253159e-06
-7.66564816685475e-06
-1.29545399426318e-05
-2.67814406369548e-05
-2.22393571789243e-05
-1.18651959601388e-05
5.13165907691322e-06
-2.57378475766785e-05
-2.95530775051654e-05
-1.03068956488459e-05
-8.71083787392386e-06
-3.96538339031051e-06
-1.19171721168298e-05
-1.33564957173534e-05
-2.93791325504837e-05
-3.03472974398903e-05
-2.95150597680841e-05
-3.88335244052612e-05
-1.1969449732776e-05
-2.61369270078627e-06
-2.07103438459234e-05
-1.80708603659811e-05
-2.97411807778053e-05
-3.7238000057901e-05
-1.91025580104465e-05
-4.40974501068825e-05
-2.52413231155907e-05
-3.44231352337498e-05
-4.5545032769977e-06
-2.49346441863476e-05
-3.01100349350889e-05
-2.0217267565935e-05
-1.73384716827133e-05
-4.10371738120072e-05
-1.75008307770133e-05
-3.11133603436217e-05
-2.22783574255569e-05
-2.22750905880683e-05
-1.63072104077851e-05
-2.38352702389425e-05
-1.07762337467524e-05
-3.81581977602239e-05
-2.63973937696172e-05
-3.08449953279905e-05
-3.36511284435777e-05
-2.29094431102861e-05
-3.20972238256902e-05
-3.28882279646421e-05
-1.44541101867703e-05
-1.02524046699288e-05
-1.13939864827556e-05
-3.09047643976599e-05
-1.25656754971148e-05
5.43873219383278e-06
-3.15278756077878e-06
-4.00579038091531e-06
-1.45279122301339e-05
-2.05115821233041e-05
-2.75541830062968e-05
-1.39742903037964e-05
-4.50287058302669e-05
-5.61366414403908e-07
-1.69544763031941e-05
-8.27204055842752e-06
-2.99451764110644e-05
-2.14564876490741e-05
-1.85459188228861e-05
-1.88257211109537e-05
-1.68359162446598e-05
-1.93022668299948e-05
-2.03901835008963e-05
-2.12721308774682e-05
-1.71142340082595e-05
-1.12417569096901e-05
-3.01029939097509e-06
-1.35603998431262e-05
-1.23046006358385e-05
-2.87470010894396e-05
-2.79282803735117e-05
-3.35980690577326e-05
-5.63145561887588e-06
-1.48871925159784e-05
-3.80535711835386e-05
-2.11915013062255e-05
-1.41783337561813e-05
-2.05807638863428e-05
-3.21616027703132e-07
-1.00875410611766e-06
-2.44787480302526e-05
-4.01032772284571e-05
-2.89551540863961e-05
-4.51172238003323e-05
-3.78780242624165e-05
-3.28670526196648e-05
-1.4683603134416e-05
-2.91940330404955e-05
-2.33318599923803e-05
4.54117065888383e-06
-1.68094389450725e-05
-3.51779830728455e-05
-1.6420922494054e-05
-2.01261519189828e-05
-1.73349270185864e-05
-5.2826469232834e-06
-7.57346996673403e-06
-2.06329731711596e-05
3.65528615198171e-07
-2.95121259102847e-06
-2.51627012523345e-05
-1.62938118236801e-05
-3.01158946202646e-06
1.11352969290491e-05
-1.40417540803134e-05
-3.4325746563385e-05
-2.73114983415353e-05
-4.56546352061644e-05
-1.17427074592019e-05
-3.55301768101596e-05
-2.1379092618681e-05
-2.26624724360787e-05
-2.84936282471571e-05
-2.12119755587952e-05
-2.44911679232605e-05
-1.1058351598121e-05
-3.16101310291255e-05
-2.45856275662789e-05
-2.68581872439639e-05
-1.25084680460161e-05
-3.07994778916307e-05
-5.06949272748676e-05
-6.41459293818152e-06
-2.62329172573358e-05
-1.56226802531173e-05
-1.83964023803214e-05
-4.71957813020846e-05
-3.42173236326379e-05
1.00626780944407e-05
-1.36820967463744e-05
-3.42205759109523e-05
-4.27284284108913e-06
-3.84046566623542e-05
-2.32740767408347e-05
-2.11690312735037e-05
-1.93868333799304e-05
-1.56994130709942e-05
-2.85249107110966e-05
-2.4808452076008e-05
-1.45844667440094e-05
-1.57839938958988e-05
-1.75587355353991e-05
-4.11844202080787e-05
-6.07974673334326e-06
-2.13894403919562e-06
-3.65001342075797e-05
-1.41941310612035e-05
-4.35185645749823e-05
-2.54601497075831e-05
-2.62668759123497e-05
-3.03621501748809e-05
-3.12876922544795e-05
-4.76754402238888e-05
-1.72471273590924e-05
-1.52350937161397e-05
-3.38606185811365e-05
-3.13879031214863e-05
-2.02403015063799e-05
-1.38045099423635e-05
-1.02514458294099e-05
-1.11498009656515e-05
-1.89611707205491e-05
-2.44385724115268e-05
-2.19283971352225e-05
-3.3308822690061e-05
-1.94862327365871e-05
-2.14466817007651e-05
-3.76135022752275e-05
-1.24045934724417e-05
-2.8597419895904e-05
-4.06228691287959e-05
-1.11002384492084e-05
-1.52824657245936e-05
-2.30053158753848e-05
-1.85710227977055e-05
-1.34303768107372e-05
-3.72914119206879e-05
2.92364737994296e-06
-4.33632462375366e-05
6.08652094875864e-06
-3.6532974123677e-05
-1.86414249448025e-05
-7.34195738306281e-06
-2.44144444388277e-05
-1.22944944792697e-05
-1.95530765005498e-06
-1.81775526929516e-05
-2.70981874609644e-05
1.37153209180594e-07
-3.86747597519034e-06
-1.82276572370721e-06
-1.4037697906856e-05
-2.82262067922915e-05
-2.52483933934243e-06
-1.59727358910457e-05
-1.23831973790053e-05
-2.87343176697131e-05
-2.42623126189229e-05
-4.20663888984591e-05
6.01696227715697e-06
-1.81828806449719e-05
-1.40412269972283e-05
-1.41245377296568e-05
-3.50589518702858e-05
-5.315164353482e-06
-7.21478148085662e-07
-2.71420298800798e-05
-2.3511393198914e-05
-1.26178887285687e-05
-1.57574682664507e-05
-2.96576039895553e-05
-9.10218036425455e-06
-3.07282766222283e-05
-1.8244269215873e-05
-2.62875140602264e-05
-3.76909719892426e-05
-2.61005076879505e-05
-2.64084893329297e-05
-1.37815264414437e-05
-3.84447997047169e-05
-5.55441518269974e-05
-2.2984093196597e-05
-3.25776403314202e-05
-2.17877304794759e-05
-1.26740890804411e-05
-2.05665639134553e-05
-1.91982479487324e-05
-1.29274837584383e-05
-2.54357029350814e-05
-2.49567611455195e-05
-2.47525748152651e-05
-2.16823518655908e-05
-2.2227800242792e-05
-2.64114764739583e-05
-1.21778677925281e-05
-8.19832781173053e-06
-2.90085863802148e-05
-4.08422160353081e-05
-1.01674357798208e-05
-1.68544047335301e-05
-3.79486164340495e-05
-2.32169196857716e-05
-1.35867796411013e-05
-4.07508608541056e-06
-2.73506612742656e-05
-3.02746681805051e-05
4.60031056752607e-06
-8.51206755700929e-06
-3.8742244928009e-05
-3.06863066207476e-05
2.11398711223624e-06
-3.78131921424066e-05
-8.86161714805785e-06
-5.6366512391083e-06
-3.16093183316559e-05
-1.11682268145222e-05
-2.39660958009291e-05
-1.63943926573324e-05
1.88645187090813e-06
-6.09000010687588e-06
-3.06413964945967e-05
-5.6786482447753e-06
-1.29248554994346e-05
-2.69612362301227e-06
-2.87093562247761e-05
2.60348300149359e-06
-2.33821492957363e-05
-2.80733735868726e-05
-2.26271881023987e-05
-1.41249686650221e-05
-4.88562979582063e-05
-2.69900162598564e-05
-7.29602514151315e-06
-3.63867909575968e-05
-3.97460783394602e-06
-1.13814219095701e-05
-2.23736827554984e-05
-1.45420060173275e-05
-1.25067343771884e-05
-4.67764842777794e-05
-2.03744315440107e-06
-1.02042254547479e-05
-1.77868931685121e-06
-3.36286296702283e-05
-5.12389816596434e-06
-8.69549225153493e-06
-3.08696792456522e-05
-2.54000260032484e-05
-9.33100700603721e-06
-2.69204366524869e-06
-1.91940591808526e-05
-1.91052709031499e-05
-8.53155446864258e-06
-8.7797327751401e-06
-2.20797430373062e-05
-6.40185233004375e-06
-1.44072195718999e-05
-2.26851766331761e-05
-3.6711546305299e-05
-1.38476130217753e-05
-1.02570373146045e-06
-4.19192439482857e-05
-1.39253871277468e-05
-1.52548279288789e-05
-1.48116665315179e-05
-4.75905675109988e-06
-4.12674799274369e-08
-2.52570197610077e-05
-4.01782747383137e-06
-2.20184688436108e-05
-3.33804671888623e-06
3.06981800899318e-06
-1.38555799511335e-05
-2.07438796713344e-05
1.2267231502024e-05
6.1408569549199e-06
-1.43492992062055e-05
-2.2172509689262e-05
-2.30939690723402e-06
-4.07338115567032e-05
-5.03682694182589e-05
-2.43962906515112e-05
-1.14515384639649e-05
-2.99288049408969e-05
-1.8719050806138e-05
-1.87579080488161e-05
-2.30174558893114e-05
-8.13638171584462e-06
-2.45932326340546e-06
-4.25905148181195e-05
-2.2601351396243e-05
-1.81539375529738e-05
-3.38063437000995e-05
-3.01793828923723e-05
-4.38135244852184e-05
-1.95859703394932e-05
-4.63525764655009e-05
-1.18977426035813e-05
-2.67814069837712e-05
-1.97530852522186e-05
-2.10121200658773e-05
-3.80512143420534e-05
5.59555949218293e-07
-1.67972325598702e-05
-2.67029269773753e-05
-3.00956175625982e-05
-1.96974496755249e-05
-2.01942086234386e-05
-3.76298190921986e-05
-9.52282440309145e-06
-2.31533116036333e-05
-4.0019497444495e-05
-5.12657548936096e-05
-2.75472742783518e-06
-2.88460961924491e-05
-3.69096600526209e-05
-5.87492085903275e-06
-1.18091590341547e-05
-3.29135360722138e-06
-9.8903968231511e-06
-2.65659230434016e-05
-3.5703947839495e-05
-1.53256189611009e-05
-6.5803021978345e-06
-4.35585835222147e-05
-2.28346412607377e-05
-2.64323985079145e-05
-1.62128651128845e-05
1.67749796051005e-06
-1.3963174511366e-05
-1.54022456854754e-05
-3.08013751685593e-05
-2.51310944676366e-05
-2.89440933422881e-05
-3.18208480526735e-05
-2.78086132840832e-05
-2.1956948125063e-05
-3.64633237613876e-05
-2.02302965038219e-05
-3.84962510796192e-05
-2.73286791420807e-05
-2.0053251985805e-05
-1.51102187604043e-05
-6.50012668645396e-06
-2.97058395732349e-05
-2.86246953137747e-05
-4.02565500367407e-05
-4.01365124944194e-05
-1.48486028648934e-05
-2.2069202511211e-05
-2.46461282970513e-05
-3.81534915562035e-05
-3.5681730989508e-05
-2.40546178555305e-05
-5.71296793859793e-05
-1.56146679398695e-05
-2.57738640783913e-05
-1.99649424082868e-05
-2.28819097871632e-05
-3.59925202602553e-06
-9.95897210756654e-06
-2.78245445869985e-05
-3.18821894950704e-05
-4.42415275879385e-05
-1.7959644506658e-05
-9.80550706296192e-06
-2.40806613438155e-05
-2.55518961399835e-05
-3.53912699093271e-05
-3.004224388641e-05
-1.90994747499337e-05
-2.82877435166394e-05
-3.83905900144276e-05
-2.76799484889326e-05
-2.22955135209011e-05
-1.73520702909717e-05
-1.26641053477404e-06
-3.49436154253603e-05
-2.8834028214936e-05
-2.33097628404942e-05
-2.56514738804562e-05
-1.85728867499855e-05
-3.01493724878328e-05
-2.86881476013028e-05
-2.8965998560518e-05
-2.43311383653611e-05
-2.18225126641654e-05
-3.25717999337751e-05
-3.00620939454569e-05
-6.27198343378173e-06
1.87387735590199e-06
-2.52138783064702e-05
-1.99276804460157e-05
-2.39990381560059e-05
-1.18754709641266e-05
3.72819676937043e-06
-2.80414493120547e-05
-2.30778524599228e-05
-8.44633174101164e-06
-2.96147458354438e-05
-8.23734797830224e-06
-1.38778770311876e-05
-2.28500618284785e-05
-2.95993247169639e-05
-3.39436717799623e-06
-3.34257465139179e-05
-1.91576454822159e-05
-9.22082876141905e-06
-1.79800055805149e-05
-3.61478570614401e-06
-3.05316210154417e-05
-3.50654156361411e-05
-4.11096420352908e-05
-3.23886072180867e-05
3.68383910044465e-07
-2.00386747612879e-05
-3.52037949744254e-05
-1.25053982485244e-05
-4.51689368498635e-06
-3.36630245883141e-05
-3.70592162805592e-05
-7.56286426288011e-06
-3.3354025577867e-05
-4.01938526864398e-05
-2.77291304834429e-05
-8.04740990397004e-06
-3.21674347381976e-06
-4.09732445084612e-05
-2.52798195848207e-05
-1.45675646671147e-05
-2.83223324971474e-05
-3.45339824087674e-05
-1.77733731785462e-05
-1.34663687258961e-05
-1.69482655075838e-05
-1.64006053738126e-05
-3.96626194659421e-05
-2.55607554695089e-05
-2.08230339031245e-05
-2.89412076437627e-05
-1.67649781052147e-05
-1.77739519637585e-05
-2.27175927043803e-05
-1.03240512381901e-05
-2.88518675003456e-06
-2.68930848563409e-05
-3.55448622206648e-05
-2.76887055436623e-05
-9.69247722207447e-06
-2.86712977727232e-05
4.27485423291053e-06
-3.66192780287859e-05
-3.12605060123878e-05
-2.54764624609641e-05
-2.66646871568895e-05
-3.19722901505656e-05
-1.58367379710937e-05
-8.24785975606991e-06
-2.79424665692653e-05
-2.7105586308057e-05
-1.79330411928246e-05
-2.48912932452324e-05
-2.35365470190337e-05
-1.14278248893586e-05
-2.83780963541118e-05
-2.21154175098167e-05
-2.68681497355787e-05
-5.52831230304698e-07
-1.45243780942525e-05
-7.30022732319887e-07
-1.39555205632654e-05
-3.38354256494873e-05
-2.15163181232051e-05
-2.25930309312687e-05
-2.01644466068999e-05
-1.42430763690954e-05
-3.15464074486611e-05
-4.60449453833333e-05
-2.77821090932857e-05
4.72359267002144e-06
8.14073721199334e-06
-3.06603162556716e-05
-1.02116315325861e-05
-2.8818880603489e-05
-3.51331595215848e-05
-4.11388819095411e-05
-3.34188722645302e-05
-2.64471433591762e-05
-2.17296329751288e-05
-1.63339648812782e-05
-8.09845288436213e-06
-2.61290198705593e-05
4.48512173752658e-06
-3.24368400929243e-05
-2.64403124089424e-05
-1.80290521604479e-05
-4.22766722233035e-05
-5.45882350533722e-06
-1.8142078900761e-05
-1.92463048384455e-05
-2.43960756815522e-05
-2.49113224413007e-05
-1.28062176046813e-05
-1.54959154561847e-05
-1.50321193940076e-05
-2.51070364287828e-05
-3.75277856712551e-06
1.27443628673648e-06
-4.66925570092069e-05
-2.2723741315256e-05
-2.794576920774e-05
-2.49829790697976e-05
-1.65707388681785e-05
-9.44631419696258e-06
-1.55566318067619e-05
-3.68819530008058e-06
-2.45910092378758e-05
-5.85510577438369e-06
-2.02943721886231e-05
-2.18457905641066e-05
-4.17818805974379e-05
-1.99506523055908e-05
-1.95065118351425e-05
-2.70028400457006e-05
-2.71494062534283e-05
-3.28792488447823e-05
-4.11611950805085e-05
-1.08798106649702e-05
-3.49802599178767e-05
-3.19476026367545e-05
-1.83760084172443e-05
-9.6309849495381e-06
-1.92112705384542e-05
2.35193024203615e-06
-1.36617272043974e-05
-4.49584746108131e-05
-1.27349436164652e-05
-1.15014556364889e-05
-2.55634154334417e-05
-2.44787024847992e-05
-2.15921889294076e-05
-2.42236810355428e-05
-2.53855147196179e-05
-2.8001821321932e-05
-2.34309417870619e-05
-2.88809696665879e-05
-3.96088061882512e-06
-1.6531986352403e-07
-3.20122555179109e-05
-1.80206430071394e-05
-3.753759433761e-05
-4.07130624431738e-05
-2.11424286370376e-05
-1.48967366068046e-05
-2.41513050051166e-05
-2.60273818046346e-05
3.1979707157971e-06
-2.64034042824591e-05
-1.72993862473209e-05
-2.30323054962223e-05
-2.97498029029058e-05
-3.95341099516934e-05
-3.72697361751757e-05
-7.94358943970431e-06
-1.9885173222571e-06
-2.6799161130088e-06
-2.58694044292716e-05
-1.37441522251976e-05
-2.87674174952368e-05
-1.99686743607835e-05
-4.32630199308739e-05
-1.39068284190561e-06
-4.67548393920788e-05
-1.89779974712578e-05
-3.26971891731825e-05
-2.34328900792533e-05
-5.62217831010048e-06
-3.83959227261749e-05
-2.88934834029003e-05
-1.70303840144569e-05
-3.98724026980678e-05
-2.16867300452621e-05
-1.61274046478493e-05
-3.03879297499101e-05
-2.9507966338944e-05
-4.30268863497167e-05
-2.6787144699813e-08
-1.50482564881575e-05
-2.75825321146365e-05
-8.2647563228874e-06
-1.63200633904125e-06
-3.37583020147408e-05
-1.79809381383578e-05
-1.16937214762652e-05
-4.2766067222064e-05
-1.9193081776629e-05
-1.24040209411419e-05
-3.91035939698084e-05
-1.38026466322929e-05
-4.72827898297598e-05
-2.16793024663961e-05
-2.48938902812167e-05
-1.39670161988181e-05
-1.80727469877043e-05
-2.05775451854121e-05
-2.07341940236723e-05
-4.49791171148262e-05
-8.84938253610746e-06
-4.14926846325901e-05
-2.31645008552152e-05
-2.05340512344704e-05
-2.4009813081752e-05
-2.85297046409824e-05
-1.24585291839564e-05
-2.32946959992938e-05
-1.59740735699338e-05
-1.03647490025181e-05
-2.55864838306105e-05
-1.15695232837096e-05
-2.49824516241052e-05
7.36403687407613e-06
-1.84346185215516e-05
-2.34782161834012e-05
-1.77296550054545e-05
-2.32910939308932e-05
-2.03855724374466e-05
-1.28124223120271e-05
-3.39302644650181e-05
-1.11336540674554e-05
-2.25601933500977e-05
-3.2822687680273e-05
-8.24189728053796e-06
-2.22033348035733e-05
-5.20056491683076e-05
-1.00067664322189e-05
-1.14664610959929e-05
5.91178386462857e-07
-5.98725577757577e-06
-2.17482357138941e-05
-1.97605150007116e-05
-2.62661282386933e-05
-1.62940837473657e-05
-2.39267635047782e-05
-2.21709349743639e-05
-2.95512607389216e-05
-3.61391407439148e-05
-2.56981643454097e-05
-3.18241646162281e-05
-2.81671020828451e-05
-1.148588342916e-05
-3.68031791771126e-05
-3.34953811103016e-05
-2.96081007371205e-05
-1.42166462219953e-05
3.11002638060372e-06
-2.55534368180792e-05
-4.25166129886842e-05
-2.90280765014624e-05
-2.0251772563368e-05
-1.28333134993992e-05
-3.41215953008192e-05
-4.62538827590202e-05
-3.60787534247046e-05
-3.76876995065818e-05
-2.85277695788786e-05
3.59347084937299e-06
-2.50011919555199e-05
-8.59684371875583e-06
-1.68497869149782e-05
1.01990259654282e-05
2.9756397495731e-06
-2.10467865758837e-05
-1.27666443132487e-05
-9.93799632381517e-06
-2.46517188700507e-05
-1.7207984545203e-06
-2.39794654686623e-05
-2.23113654033861e-07
-6.10851191070815e-06
-2.48902134712025e-05
-1.1656271257371e-05
-1.80268348728394e-05
-3.03752809923515e-05
-1.6076055415967e-05
-1.46449234740836e-05
-3.0401097897464e-05
-2.48512848745278e-05
-1.72711661956114e-05
-2.18204143717734e-05
-1.47793844948973e-05
-1.6160191363655e-05
-3.23111261278625e-05
-2.57245794522012e-05
-3.95662083964364e-05
-2.22209286620936e-05
-2.56849446457799e-05
-3.47229030860078e-05
-1.27848698490262e-05
-4.72356892708532e-05
-1.95766031823697e-05
-3.55560097467518e-05
-2.82018299156779e-05
-1.42901668990879e-05
-3.36846796610078e-05
-3.30189161194489e-05
-7.1179148166189e-06
2.33985117866591e-06
-2.39674536486373e-05
9.59676095191427e-06
-2.9030076292219e-05
-1.66800664980544e-05
-2.19772070958552e-05
-1.54117307171181e-05
-2.38810951404748e-05
-2.57916022016736e-05
-2.0937526992788e-05
-1.49077224522241e-05
-5.12322934866404e-05
-4.90686632963887e-05
-1.75880017337804e-05
-2.19111230261439e-05
-9.55244171335465e-06
-2.54850439350685e-05
-6.84845114073917e-06
-1.94067499795033e-05
-1.15410548809671e-05
-3.83874695904517e-05
-1.06861733093408e-05
-1.26679219393306e-05
-1.64860254471149e-05
-3.30648740018162e-05
-1.59271582080485e-05
-2.75552265221406e-05
-3.33245716308558e-05
-1.54147111380746e-05
-1.3085212195207e-05
-1.86806782646929e-05
-1.13643125633185e-05
-1.69599574268326e-05
-4.80291941771605e-07
-2.84984467516912e-05
-1.09588664312207e-05
-1.47844546480934e-05
-1.0541965655565e-05
-2.2533394518747e-05
-2.1904219313191e-05
1.43591918937546e-05
-2.32096432595591e-05
-3.58063065293934e-05
-3.03160709412351e-05
-3.93050066320441e-05
-2.04510659089059e-05
-2.43697445596682e-05
-8.68662016241944e-06
-3.71775615030728e-05
-1.74475583489596e-05
-2.81208664436083e-05
-4.14931640535424e-05
-4.95444169762168e-05
-2.45295071382272e-05
-1.39068774180625e-05
-1.74974162254966e-05
-3.48344075185595e-05
-1.53865340891072e-05
-2.52393541417832e-05
-2.14806212128509e-05
-1.23350652933161e-05
-1.53982324342476e-05
-3.64096468545377e-05
-3.41622385286881e-05
-1.96830610699681e-05
-1.67671935798053e-05
-1.84187912672581e-05
-4.19265844465409e-05
-1.70443624190788e-05
-3.06760569832432e-05
-1.24253226424848e-05
-4.33068706004655e-05
6.28314372508916e-07
-3.00392659729484e-05
-9.97861377394125e-06
-1.23768920479722e-05
-3.64990951478892e-05
-2.92725363942719e-05
1.09555068343227e-05
3.05784569855872e-07
-1.61780127844199e-05
-2.86778315110374e-05
-2.40915971025605e-05
-2.95523511763511e-05
-1.62000819613224e-05
-1.03010741613635e-05
-1.62898241378758e-05
-3.18763967087366e-05
-2.91660562030375e-05
-1.80772420267655e-05
-2.90579855197788e-05
-3.21739378690753e-05
-3.46884340252342e-05
-4.25806072785855e-05
-1.77796669089192e-05
-3.07234485365688e-05
-1.29039117972087e-05
-6.04073679176936e-06
-3.97312487055715e-05
-2.27369165218861e-05
-1.92182505722381e-05
1.97495985143505e-07
8.77360811700104e-06
-3.44500031226993e-05
-2.47405941080806e-05
-4.99917291660071e-05
-4.57635508131254e-05
-2.93868573869874e-05
-1.07841502080549e-05
-1.89057702077423e-05
-2.28767373326278e-05
-1.83314647851083e-05
-1.22048115059134e-05
-1.20622339850741e-05
-4.30215062133529e-05
-4.30779329567416e-05
-9.24183756454333e-06
-3.63338784553947e-05
-1.3842989898586e-05
-2.11120729087821e-05
1.80666860745439e-06
-1.20068470498029e-05
-5.954104793865e-05
-1.24066454470387e-05
-1.24422128292207e-05
-2.99907818922373e-05
-2.30074280569634e-05
-4.0039888156812e-05
-1.26778892965512e-05
-1.54916992389441e-05
-5.56776435042758e-06
-2.38637967626832e-05
-3.14911106480044e-05
-1.5656958468241e-05
-1.98412142561126e-05
-1.33890522824342e-05
-4.18730468743889e-05
-3.13383250480356e-05
-1.36532232976134e-05
4.35301910376926e-06
-2.64239840136028e-05
-3.4535006179298e-05
-2.37803557304122e-05
-2.64200421870925e-05
-1.93311421984319e-05
-2.14503447747936e-05
-2.56092836727048e-05
-8.75754581498409e-06
-2.45172768609666e-05
-2.76225782654716e-05
6.89946323291181e-06
1.34918351728943e-05
-1.33467958051614e-05
-2.6071150291014e-05
-2.00510740167479e-07
-1.55916700635077e-05
2.70794410269559e-06
-2.47703922757096e-05
-1.6849738786311e-05
-3.0273379078181e-05
-2.66090129779133e-05
-5.99406619966501e-06
-3.9565548364597e-05
-2.14673489191056e-05
-1.61179615410023e-05
-9.90139247670533e-06
-7.73246505550184e-06
-2.06975233005399e-05
8.44528335768656e-06
-2.14836807360705e-05
-2.12441137017287e-05
-2.14268269725002e-05
-4.40969549876423e-05
-3.4980639752915e-05
-8.45815213916402e-06
-3.86520152513939e-05
-2.61177014674646e-05
-1.26448457079791e-05
-2.68376313080912e-05
-2.61700714029509e-05
-2.74894942869308e-05
-1.56033825548661e-05
-5.75720588421018e-06
-6.45045611957459e-06
-8.620329703906e-06
-3.30651811074748e-05
-1.51596177553255e-05
-1.53652579971758e-05
-1.57033009132175e-05
-3.00690791075258e-05
-4.46658525856377e-05
-3.78437430906903e-05
-1.32756444874504e-06
-2.67295554034744e-05
-4.26195074867723e-05
-4.00129859392266e-05
-2.89417474459812e-05
-2.91038401226153e-05
-1.36132530865524e-05
-1.82330801371e-05
-1.42853413982749e-05
4.37045069837732e-06
-5.70758636673989e-05
-1.42212112378168e-05
-3.6547784665206e-05
-1.68327182175437e-05
-2.77302270178688e-05
-3.09417578703327e-06
-2.73967909207855e-05
2.06259550563067e-06
-3.99921503978526e-05
-3.75115562383355e-05
-4.04761372456571e-05
1.3060713863352e-05
-3.78862147335452e-05
3.4088928341922e-06
-2.08291275239644e-05
-1.84353902894566e-05
-1.85717834850714e-05
2.11047681590294e-06
-2.2534269766239e-05
-2.87728726324212e-05
-3.99760244931193e-05
-5.12613860961316e-06
-3.67887658596514e-05
-1.88852845261493e-05
-3.50408320471241e-05
1.44222998727273e-05
-6.16209084227011e-06
-1.71420069326447e-05
-1.65931956259764e-05
-3.16241885357213e-05
-2.08118323500413e-05
-3.2284041744759e-05
-1.24058082725998e-05
-1.75568309761441e-05
-1.56713595992911e-05
-2.15776380642336e-05
-3.12967213397286e-05
-2.14981911914962e-05
-2.45270368467756e-05
-2.94181314075173e-05
-2.26143337712972e-05
-2.67254530872333e-05
-1.13804288966584e-05
-9.04083464376736e-06
-1.0512844913359e-05
-1.81914363479421e-05
-2.01572920785705e-05
-2.34587726484772e-05
-1.59415284844704e-05
-3.47244807641228e-05
-4.52249072022395e-05
-7.26010589061625e-06
-1.91573383092652e-05
-2.90681997334684e-05
-3.35512907521898e-05
-4.5951416767304e-05
-1.86321333486137e-05
-1.55984428463148e-05
-2.21264679059026e-05
-2.8757651039145e-05
-3.16917593858272e-05
-2.99950257797802e-05
-2.57852252454651e-05
-1.01451010595433e-05
-9.01036860913003e-06
-1.15601089716963e-06
-8.1862329555521e-06
-3.79003385044869e-05
-2.98501476321778e-05
-3.32273699782346e-05
-3.51180220210875e-05
-2.5131679189929e-05
-2.46870626314877e-05
-4.42170441402762e-06
-1.63818588058085e-06
-1.60144187586855e-05
-7.07713142467194e-06
-1.7439445734752e-05
-2.17212605658619e-05
-6.89068359122313e-06
-3.43342474420501e-05
-2.27892545296606e-05
-2.54443307916211e-05
-3.93081909389212e-05
-3.23705352402522e-05
-1.92681047849821e-05
-1.46810270466933e-05
-1.01753142758693e-05
1.90500565423211e-06
-1.25512969262904e-05
-2.41262405126006e-05
-1.30893061483386e-05
-2.07472213323857e-05
-1.9063439118183e-05
-4.36473415105707e-06
-9.45256908909579e-06
-2.18760595168186e-05
-5.35055706680048e-06
-4.58537732202177e-05
-1.67707638266386e-05
-1.478932724818e-05
-4.36126249719612e-05
-4.36230751524341e-05
-3.75758827685549e-05
-1.02366437447039e-05
-2.02672087580623e-05
-2.06561876003919e-05
-3.89794554534853e-05
-2.38830441645234e-05
-1.47622010633125e-05
-1.49599625033775e-05
-3.9578202130333e-05
-8.26480207455301e-06
-9.01356897524038e-06
-2.20594481788241e-05
-9.97981255408343e-06
-1.65459446763793e-05
-1.21825495241194e-05
-1.83836491417468e-05
-3.85366956169177e-05
-3.95854402221379e-05
-5.27689945194801e-07
-1.69979640928918e-05
-3.12709867661437e-05
-2.8603319655796e-05
-8.57832280170934e-06
-1.19201885352373e-05
-3.7321636091375e-05
-2.19671194126688e-05
-2.00027328045968e-05
-3.54406655297076e-05
-2.10135244447805e-05
-2.14883322095692e-05
-3.07360609933917e-05
-1.98675654357896e-05
-1.95676256992501e-05
-3.11259325581834e-05
-1.42997751329519e-05
-1.76614398176042e-05
-1.10238590675807e-05
-1.94416503590244e-05
-3.28487007995442e-05
-1.27465068448533e-05
-2.51702197182861e-05
-8.0645951694039e-06
-4.40484570411679e-05
-7.25783425839133e-06
-1.40986152619476e-05
-1.04794782692205e-05
-2.28980866569919e-05
-4.17119934547865e-05
-9.92885961511429e-06
-2.43001348207833e-05
-1.30386113080185e-05
-4.16909878288797e-05
-4.86117845111339e-05
-2.91269477173905e-05
-2.75303678189193e-05
-2.40702234315695e-05
-2.7422759568165e-05
-3.47455440642448e-05
-2.80621118938999e-05
-2.00093806816934e-05
-2.73470733339311e-05
-2.89944003361628e-05
-2.90462965769985e-05
-1.92473204472885e-05
-3.6671425554057e-05
-2.60139011640507e-05
-3.57553315451621e-05
-3.11514612730886e-05
-8.49802904529897e-06
-2.39466003623451e-05
-3.52786729122289e-05
-2.3252245253037e-05
-5.99792440167299e-06
-1.57298388816539e-05
-2.8882645911612e-05
-5.3485421692759e-06
-9.50364704439372e-06
-1.36642998872429e-05
-3.05259230556861e-05
-1.92760679732371e-05
-3.47043406753651e-05
-1.69380090029407e-05
-1.19329763707172e-05
-1.52943527818155e-05
-2.04718783656558e-05
-4.96055679320716e-05
-5.64652163675273e-06
-8.17480746415871e-06
-1.472874966629e-05
-2.92297347568831e-05
-1.86604037973316e-05
-2.6204287416688e-05
-3.30713909142153e-05
-2.51166756595963e-05
-3.01856765084825e-06
-3.29233298179982e-05
-1.83187371674851e-05
-3.95297229253653e-05
-3.81855142999908e-05
-6.30904908916633e-06
-2.31348682336091e-05
-3.50372695319952e-05
-1.16527245328688e-05
-3.49020168274708e-05
-2.51958848031598e-05
-1.50228726778897e-05
-1.5534016450169e-05
-3.56637654378472e-05
-1.05148687913759e-05
-7.27023392151479e-06
-1.54211010693573e-05
-3.45604257772172e-05
-3.34355410643303e-06
-2.06230521473243e-05
-2.02219922774802e-05
-6.41084440349107e-06
-1.35550781214862e-05
-5.81056928496044e-06
-3.37165510971461e-05
-1.72792185175028e-05
-4.53964068603722e-05
-2.88343142327475e-05
-3.02740864968159e-05
-3.23157515555921e-05
-1.44163798411826e-05
-3.09591709179048e-05
-3.53578837233137e-05
-2.43878765896068e-05
-1.55124758571261e-05
-2.43922185334592e-05
-3.62718231510732e-05
-3.34696018943507e-05
-3.04158119980062e-05
-1.76918802243169e-05
-3.37346242021664e-05
-1.93346542745784e-05
-3.09674600508763e-05
-1.2039163293278e-05
-3.77394331401401e-05
-1.4525938594468e-05
-1.33718512832794e-05
-3.27551331344076e-05
-1.33741739993309e-06
-3.9083290307911e-05
-1.11457538773479e-05
-1.30971427542814e-05
-9.78735511065042e-06
-1.44348675351529e-05
-2.50840621169837e-05
-1.41896831120296e-05
7.77200103547277e-07
-1.02657366507816e-05
-2.66711013677779e-05
-1.56322819931884e-05
-2.30569110319465e-05
-3.09858930595645e-05
-2.15542369445945e-05
3.4900013737366e-06
-1.39357007522347e-05
-2.76450415064609e-05
-4.11267342226532e-05
-4.74613211078902e-05
-9.38990799783996e-06
-1.55612079223091e-05
-1.89773636283955e-05
-4.1323500517183e-05
-1.22656967159673e-05
-4.17185855627257e-06
-3.77102678638052e-05
-1.54696995690835e-05
-2.22319647587194e-05
-1.32612665108237e-05
-2.89774609792036e-05
-6.0756120246588e-06
-1.66099919065354e-05
-2.30558451562705e-05
2.41309194284588e-06
-1.84632026971232e-05
-5.48020237960555e-06
-2.82452831505526e-05
1.23148730892944e-05
-2.10477621771945e-05
-3.23695312662226e-05
-2.65739587965015e-05
-2.80500343012168e-05
-1.93227646750067e-05
-9.88731359308376e-06
-4.42000517642627e-05
-5.49827275940786e-05
-3.06411337691492e-05
-1.01199706510709e-05
-2.0838013432808e-05
-2.33434243534665e-05
-2.46759181739619e-05
-7.97932253807225e-06
-1.31364800681844e-06
-1.3670136871476e-05
-2.05143346379946e-05
-1.54014491211176e-05
-6.09511577946915e-06
-2.95805378378594e-05
-1.36391778857503e-05
-3.49110084103353e-05
-3.32704325691867e-05
-2.09402004951052e-05
-3.18225858285883e-05
-3.17601347138996e-05
-4.96851673614218e-05
-2.22896036601942e-05
-1.58541459378842e-05
-2.40615000845881e-05
-5.11567389021673e-06
-1.43338835473071e-05
-1.94118163040097e-05
-1.99790487181445e-05
-4.14601395705187e-05
-3.45950531094177e-05
-1.97626324547761e-05
-2.54193550979794e-05
-2.39928276270914e-05
-8.44687892612377e-06
-3.39839673289643e-05
-2.27973309724934e-05
-2.7735052182703e-05
-1.09650945751108e-05
-1.4064641839988e-05
-2.36710624085003e-05
-2.0394379794843e-05
-3.24769817504742e-05
-1.32693034799704e-05
-2.07525798704571e-05
-6.65194726455793e-06
-3.50689850403476e-05
-2.78897428079354e-05
-1.20818026268973e-05
-3.73763227565807e-05
-2.62931793950113e-05
-3.13748680658216e-05
-1.58886453042012e-05
-4.10769627833391e-05
-4.03796214723631e-05
-4.66048473037452e-05
-1.65317195672522e-05
-8.87652122487171e-06
-4.05042548343269e-05
-1.98539505942784e-05
-2.49851725414676e-05
-2.47083369798156e-05
-1.81722473735626e-05
-8.82171814832901e-06
-2.1850728400073e-05
-3.04181984922382e-05
-2.53423557872332e-05
-3.73309923800688e-05
-3.22265101906489e-05
-3.81222529629012e-05
-3.8502103719406e-05
-2.01129808471742e-05
-1.45370161651898e-05
-3.20919385125566e-05
-8.11732720126203e-06
-4.22720982724952e-05
-3.14969319531159e-05
-3.94429308403165e-05
-2.5662628000753e-05
1.8926449335586e-06
-1.71463249692927e-05
-2.7155813721973e-05
-1.95849199145675e-05
3.04590218558046e-06
-7.62924620386482e-06
-2.86985692476801e-05
-3.47636888007245e-05
-2.75980983523798e-05
-2.14307229883186e-05
-1.10949718568146e-05
-1.34608084350244e-06
-9.0235607357623e-06
-2.10998050103798e-05
-2.75989395316201e-05
-3.74125949952021e-05
-6.93279351878728e-07
-7.96388242237995e-06
3.21158969184603e-07
-4.0037073639635e-05
-2.82139613242536e-05
-9.92400091648222e-06
-2.48142650842175e-05
-3.71121430326461e-06
-2.43589097962023e-05
-2.29045043690686e-05
-5.61050506524022e-05
-3.767343506032e-05
-2.20666458299576e-05
-3.154081081064e-05
-2.44863238292636e-05
-1.43884803413244e-05
-1.65111362583943e-05
-4.32284852269053e-05
-1.1559483576936e-05
-1.82395966213823e-05
-2.26614205100737e-05
-2.2989530602138e-05
-1.49696117553477e-05
-8.09715549847158e-06
-9.60628855972355e-06
-2.87659697609011e-05
-2.00803876646029e-05
-1.58813793999962e-05
-3.94953910069383e-05
-3.59233306047073e-05
-1.55893859278338e-05
-3.30015988843612e-06
-2.07178456417693e-05
-4.12748835525203e-05
-2.94238944484943e-05
-1.60993511632045e-05
-2.54460108895961e-05
-1.45919134426333e-05
-1.77274257922662e-05
-2.78145589800197e-05
-1.20829816334825e-05
-2.8053988771045e-05
-8.90733179530235e-06
5.35173183651297e-06
-2.07046003393694e-05
-2.313062484843e-05
-2.063364119773e-05
-2.00110510306605e-05
-1.17635434765764e-05
-2.90246229007693e-05
-3.1124361490038e-05
-2.65645481503947e-05
-2.2783453655449e-05
-3.83810589575459e-05
2.26653232524164e-05
-1.77395451443678e-05
-1.68228058895939e-05
-2.07052415122435e-05
-2.53214336339582e-05
-3.01348957803204e-05
-1.01503320317914e-05
-1.34899195606594e-05
-1.81842436186771e-06
-4.71028336185151e-06
-3.59355061515656e-05
-2.51187032898586e-05
1.04274470396862e-06
-4.23336920615584e-05
-1.03568348778484e-05
-1.61429177043971e-05
-1.82762028442679e-05
-1.66318339608967e-05
-1.36577982443281e-05
2.03519210304933e-07
-2.36306405717876e-05
-1.81367971945243e-05
-8.13556601935765e-06
-1.04103367905528e-05
-1.92162411962501e-05
-3.70044726395137e-05
-1.16786799212203e-05
-4.92234316585476e-05
-1.6862548168162e-05
-4.21333519042984e-06
7.18057941654606e-06
6.67485150472126e-07
-1.5621831725028e-05
-1.64557792345595e-05
-9.13963229727233e-06
-8.71079043251767e-06
-1.10946817367903e-05
-2.4281673888064e-05
-1.68972327808054e-05
-2.45675117244273e-05
-1.10324568011449e-05
-2.30211517240069e-05
-2.78232408259515e-05
-1.75920168627583e-05
-1.4684809895734e-05
-3.65096468833222e-05
-2.65746140033517e-05
-2.33893409046997e-05
-2.35000710725848e-05
-3.8124132581945e-05
-1.85028257775152e-05
-1.08753812487143e-05
-2.08784360830075e-05
-1.11300615493345e-05
-1.33096738212846e-05
-1.0003588403281e-05
-2.89913471078152e-05
-1.69807459004909e-05
-5.99209412184542e-06
-3.04584467090501e-05
-7.20992956367508e-06
-3.3389074089679e-05
-2.40058643579955e-05
1.04785588069155e-05
-1.35937354647328e-05
-1.56557916997499e-06
-1.4141377918083e-05
-3.0682437761464e-05
-1.89124766865264e-05
-3.49608914043642e-05
-1.32630900237861e-05
-2.0892488629003e-05
-5.77917646288426e-07
-3.08431927811808e-06
-2.63691590855992e-05
-4.34979642529956e-06
-4.48668879626526e-06
-6.68930282210461e-06
-1.50827145062731e-05
-1.86281467708554e-06
-2.62699960702763e-05
-3.01427485593528e-05
-1.28558393178271e-05
-3.25157435329646e-05
-2.01486297792167e-05
-2.27064084517274e-05
-2.76319730283741e-05
-1.62430545482851e-05
-3.23840968909368e-05
-9.94970149815465e-06
-2.44933419071971e-05
-9.76267539515761e-06
-9.40034202466159e-06
-1.30462760063612e-05
-1.90894466739816e-05
-2.60802153141906e-05
-3.07733467608831e-05
-2.76572895196414e-05
-1.27931930264431e-05
-3.53932561548257e-05
-2.40524373995623e-05
-3.87759790756884e-05
-6.38265283385815e-06
-1.75521768473552e-05
-4.13895454636131e-06
-3.66338081945197e-05
-3.37574105964031e-05
-2.52109561458767e-05
-2.17272082041111e-05
-3.05899072722473e-05
-2.6884695528943e-05
-2.19513570923767e-05
-2.42397161220891e-05
-1.8024324355959e-05
-1.39776384807999e-05
-2.0449738239199e-05
-3.74411225569905e-05
-1.7421350845697e-05
-9.06469124748285e-06
-2.72298071225449e-05
-7.742822613629e-06
-2.86678367356999e-05
-2.58680982689099e-05
-2.59520098690834e-05
-2.59237653866171e-05
-4.76629864867599e-06
-1.96119747063721e-05
-2.77015825905087e-06
-3.61110024054013e-05
-4.66276257613813e-05
-1.41608984725863e-05
-1.81867529275533e-05
-3.28328966292983e-05
-2.07173169985292e-07
-1.90276227371652e-05
-2.46546522822307e-05
-1.19859749868342e-05
-1.79146975060941e-05
-2.13221952931553e-05
9.70423884805932e-06
-3.32414128822027e-06
-1.60776147786891e-05
-1.0471001956527e-05
-2.3840650097316e-05
-6.07106887603708e-06
-2.15229951156658e-05
-1.51522075581667e-05
-2.6799947851216e-05
-3.33681510309677e-05
-2.04295164256896e-05
-1.01494175081858e-05
-1.86760128764338e-05
-1.51211009545375e-05
-2.794019437981e-05
-1.00289530243718e-05
-2.23908285612093e-05
-1.54770084742492e-05
-3.74115257103515e-05
-3.87938543354613e-05
-2.78068835699316e-05
2.43130078620497e-06
-2.97758346524859e-05
-2.53141612484842e-05
-3.86454574113084e-05
-3.42382886062766e-05
-9.04213448162612e-06
-2.26070816333814e-05
-2.26004343682157e-05
-3.75478172441461e-05
-2.42781168226177e-05
-3.05801264242646e-05
-2.58302558654395e-05
-3.04993603653895e-05
-1.31518174843789e-05
-1.58024946092879e-06
-2.90086487152067e-05
-2.79412696215442e-05
-2.79870802549822e-05
-7.50307911196435e-06
-7.19644124832802e-06
-2.79799314446704e-05
-1.55278448694938e-05
-5.0138082931969e-06
-2.98722379022989e-05
-3.27639564949208e-05
-6.74505777689547e-06
-1.13906198953934e-05
-1.45175071617199e-05
-8.08014662024921e-06
-2.09348175443792e-05
-2.44343417068909e-05
-1.69195547693726e-05
-3.89489360864755e-05
6.52269339843377e-07
-1.63955903759311e-05
-4.98787701152283e-05
-3.14574808194582e-05
-7.95455547908147e-06
-1.66093149691058e-05
-3.18526662298025e-05
-1.27203330233316e-05
-2.08743497013521e-05
-9.95077808150997e-06
-3.79667375729941e-05
4.36779002344157e-06
-4.43404160213588e-06
-1.33545054523647e-05
-1.28356321091564e-06
-1.26894281777913e-05
-1.18537720283582e-05
-1.1646487821276e-05
-5.43680799672101e-06
-5.12238358131384e-06
-3.4997518275509e-05
-1.92978702993643e-05
-7.82284889245722e-07
-7.60489278168145e-06
-3.29049352053513e-06
-3.82074052100801e-05
-2.10036735100192e-05
3.25793701373773e-06
-4.3564545115628e-05
-2.52555198592784e-05
2.75484437789941e-06
-2.32801721040998e-05
-1.89875555033582e-05
-1.26712662790954e-05
-3.32342045122176e-05
-1.03680318111041e-05
-4.34337273503475e-05
-1.69174638027839e-05
-1.60444238954737e-05
-2.35754632911142e-05
-1.5723069862631e-05
-4.56895538485686e-06
-3.33153234686219e-05
-2.43744502423267e-05
-8.81497892471759e-06
-1.92912506121524e-05
-1.90188230348114e-05
-3.22144161415484e-05
-2.27231932874792e-05
5.4300153201188e-06
-1.23673759723491e-05
-2.42472221415892e-05
-1.25658812763122e-05
1.06707838065246e-07
-2.0356357714377e-06
-1.22837734231532e-05
-1.50480498652449e-05
-3.58494918286452e-05
-1.95734649664112e-05
-4.08844030955459e-05
-1.76008606379861e-05
-3.24080561885231e-05
-2.12536954572147e-05
-4.23201786679277e-05
-2.73433807520134e-05
-2.68382434290101e-05
-1.62726073751543e-05
-7.23336712053596e-06
-2.01468009686515e-06
-1.96818013070189e-05
-2.35184056907467e-05
5.41850073663042e-07
-3.01322677799511e-05
-3.74107950275992e-05
-1.4149532918917e-05
-2.37874648814963e-05
-2.17665935114156e-05
-1.68147914211723e-05
-3.78918684961192e-05
-2.47979941266865e-05
1.3529183708922e-05
-3.19559826620922e-05
-1.79422582293367e-05
-1.51144264110409e-06
-2.65176862541669e-05
-4.60214358618421e-05
-3.17221086996323e-05
-2.73811696962216e-05
1.39807042384709e-06
-3.2996752710359e-05
-3.38439259416651e-05
-2.65478693234648e-05
-1.62061096874551e-05
-1.93900097292047e-05
-4.50248765893066e-05
-1.7948910673424e-05
-4.13986154811389e-05
-2.24901291997533e-05
-4.87639610332457e-05
-2.01572399616755e-05
-1.13108794399322e-05
-1.77729634475947e-05
-1.31992715428237e-05
-3.6458738537276e-05
-2.62520630148848e-05
-8.94450455121123e-06
-2.5415930008117e-05
-3.71073528103295e-05
-2.66751039070051e-05
-1.7509719581311e-05
-1.44056119460178e-05
-1.49988326775167e-05
-2.80528514826621e-05
-4.66885351753062e-05
-4.0465256251972e-06
-2.69856346617254e-05
-2.97253111061127e-05
-9.60068823432623e-06
-4.25533947285257e-05
-9.15579875623175e-06
-2.71195429674509e-06
-3.26128965214963e-05
-3.39493659225998e-05
-2.80112865329164e-05
-3.55293779429967e-05
-3.6809692822732e-05
-2.8531594527972e-06
-2.07914870999171e-05
-2.79634710121618e-05
-1.00551402558766e-05
-3.99200567801773e-05
-1.41216619217507e-05
-2.02895176303067e-05
-2.0219713244685e-05
-3.32734015272679e-05
-2.231998921129e-05
-1.4800687528585e-05
-1.24199973305384e-05
-2.76724455821972e-05
-2.79434196336225e-05
-1.83452049576244e-05
-1.53683237531054e-05
-1.76035058686289e-05
-3.60953348774654e-05
-1.29355760318761e-05
-2.16023502343836e-05
1.85286920291193e-06
-3.05675692843807e-05
-2.74080770748836e-05
-3.34781125402276e-05
-1.44502970940484e-05
-7.68634995375121e-06
-2.05665567652086e-05
-4.44869942750824e-05
-2.95785966381337e-05
-3.21563758611523e-05
-3.08569014503049e-05
-3.30364946190869e-05
-8.57563151909624e-06
-1.24473783417378e-05
-7.85101262248362e-06
-6.75684359733082e-06
-2.1301085915404e-05
-2.29730183569515e-05
-1.60948434747942e-06
-2.21881312781835e-05
-1.89610736148107e-05
-1.45215755255643e-05
6.99922865738325e-07
-3.9075665343815e-05
-6.17767100914571e-06
-4.76539429533979e-05
-1.51952108243147e-05
-1.57647896814873e-05
-3.8910721520474e-05
-1.86161691708059e-05
1.28936485298866e-06
-2.48607791535309e-05
-4.1129721266569e-05
-1.17814403081055e-05
-2.04142575132374e-05
-5.72470414234824e-06
-3.38653149324428e-05
-1.44541172370264e-05
-2.35812486375872e-05
-3.65599250998595e-05
-3.35135748392936e-06
-3.36907425585906e-05
-1.71304606504967e-05
-2.43089422180062e-05
-1.40937712334852e-05
-1.57035097866595e-05
-3.97955199552798e-05
-5.83611511908613e-06
-1.97527768584915e-05
-2.12001024224456e-05
-1.78570490150885e-05
-5.67570439062192e-06
-1.01077500838853e-05
-1.956848992388e-05
-1.04690562981395e-05
-3.39909840475403e-06
-8.52529056066629e-06
-1.74913343036074e-05
3.98180897637525e-06
-4.73480755331156e-06
-9.77754559017129e-06
-8.98502211669642e-06
-1.38810689421159e-05
-9.83496685308349e-06
-1.62368024307299e-05
-8.72620299597561e-06
-2.41515443765498e-06
-2.06071808049417e-05
-3.76578242246868e-05
2.37315194447051e-07
-2.59164039655021e-05
-8.95864035955504e-06
-1.84989979396412e-05
-3.55723663225449e-05
-3.7193725038135e-05
-2.34664719143069e-05
-2.34020290576367e-05
-1.87267562288004e-05
-4.40048802913452e-06
7.91633628703836e-06
-2.36915533577176e-05
-1.27611833865462e-05
-1.78535080990946e-05
-4.11599438142424e-05
-3.82543623622695e-06
-3.81062723354461e-05
-2.91384430750254e-05
-2.39973546566388e-05
-3.21569291663888e-05
-2.54485139164254e-05
-2.76276972002061e-05
-1.13779686195062e-05
-2.2963485708796e-05
-2.97705541277853e-05
-1.4684053405209e-05
-2.66138468420827e-05
-6.39386719069981e-06
-2.28430628656339e-05
-3.55097639683187e-05
-2.31867992486854e-05
-2.02846175148306e-05
-4.57416732473623e-05
6.12988945025778e-06
-2.98588459074055e-05
-2.70493850687358e-05
-5.45847882183965e-06
-2.00649459945581e-05
-2.90115689943169e-05
-2.46076771382905e-05
-1.70128905819064e-05
-2.29254128480558e-06
9.60191379899569e-08
-2.33478748949831e-05
-3.28313217560589e-05
-1.26482527780547e-05
-1.1889170112163e-05
-3.18191289758472e-05
-3.83462180655112e-06
-5.82763147407774e-06
-1.40318099017864e-05
-9.78210479085534e-06
1.23958077699307e-05
-3.02217047997901e-05
-6.07161084221632e-06
-1.98926377685131e-05
-1.68767567381974e-05
-3.58993236468675e-05
-2.61276039751171e-05
-1.95501122195533e-05
-1.78018068270393e-05
-2.89721969714325e-05
-1.50740021456267e-05
-4.16574640230568e-05
-1.83834548538413e-05
-2.68646568027391e-05
-7.30242154752596e-06
-1.83717670456101e-05
-4.33766363210898e-05
8.10803330399351e-07
-6.28864418575864e-06
-1.82105016175082e-05
-2.19999708928828e-05
-8.269333154739e-06
-6.08930722611507e-06
-2.89452612144243e-05
-3.74561703521095e-05
-3.17364692552463e-05
-2.07550645110832e-05
-3.18325935596513e-05
-3.51476487978284e-05
-1.7812384696805e-05
-1.77187955418073e-05
-1.92092078300622e-05
-6.06643853355584e-06
-3.60009562903964e-05
-1.11769602035549e-05
-3.40328345073227e-06
-3.46610604757971e-05
-2.79287090323238e-05
-2.50610155163172e-05
-3.88069903846082e-05
1.8071574667208e-06
-2.1262443583134e-05
-1.40837518681813e-05
3.63558643568143e-06
-2.88213138919929e-05
-2.5394171470037e-05
-1.81315470473045e-05
1.80301825571829e-05
-2.3582455786168e-05
-2.84303290125778e-05
-2.46512612040791e-05
-2.69094671313529e-05
-5.29670556634467e-05
-1.57545325300382e-05
7.82785795550032e-07
-1.56210424133967e-05
-1.05851873347556e-05
-9.3985541102327e-06
-2.22574396610745e-05
-1.98840044346257e-05
-3.63477499343349e-05
-2.13139508613773e-05
-2.26700919912765e-05
-1.67686771238769e-05
-1.00090999869117e-05
-2.69860160692097e-05
-1.44966809715336e-05
-1.10125395291376e-05
-4.82204215105388e-06
-1.84021335644988e-05
-3.541576492146e-05
-2.3834783220757e-05
-2.30434024911687e-05
-2.90918798363334e-05
-1.16909636471597e-06
-2.38152120007181e-05
-1.75471275005816e-05
-5.4782087847694e-06
-1.43666939145382e-05
-1.64814948495714e-05
-2.45697829954854e-05
-1.37894213381516e-05
-1.49380078183811e-05
-3.4091087595464e-05
-3.63892438739139e-05
-2.29531847479957e-05
-3.32844104074317e-05
-4.27443143401864e-05
-6.36063078577196e-06
-2.22143331987478e-05
-3.0414388743631e-05
-1.65756540091013e-06
-7.14159036565254e-06
-8.77133431797472e-06
-2.19039083011091e-05
-2.17718435588716e-05
-2.71762720238234e-05
-3.67896857010026e-06
-2.73908013373329e-05
-3.35011326939692e-05
-3.27582259932959e-05
-1.00430312670962e-05
-2.95533786150203e-05
-3.65513721320934e-05
-4.06611118754858e-05
-1.04631437638729e-05
1.62642903770712e-06
-1.51223748933593e-05
-3.35563969369836e-05
-1.28304422618723e-05
-3.17370667692338e-05
-2.97170752455676e-06
-1.69111346879579e-05
-2.43213619606674e-05
-3.06216724687344e-05
-3.91729306184359e-05
-3.72004796557083e-05
8.2744112998114e-08
-2.31892110536486e-05
-2.16846193943033e-05
-1.88070728707777e-06
-1.64050520344311e-05
-1.68756309138254e-05
-2.41833981263704e-05
-4.5650706042987e-05
-2.50267425771355e-05
-2.03192678979744e-05
-1.28484705054459e-05
-3.33613726113451e-05
-5.86507736227883e-06
-2.46562300330884e-05
-2.08882740180505e-05
-3.1152656204546e-05
-1.78542878112707e-05
-4.29089398133922e-05
-3.66752495019412e-05
-1.75082528284561e-05
-2.30406237635863e-05
-2.4500746621745e-05
-6.77549551455233e-06
-2.578913294451e-05
-4.28480516087398e-05
-1.97582206431163e-05
-2.03483357307987e-05
-1.02130561109116e-05
-3.03648643893021e-05
-1.8305630039177e-05
-1.83369219167433e-05
-4.0604120960093e-05
-2.74807114838884e-05
-4.1863872618728e-06
-2.75354435005167e-05
-1.86117288175734e-05
-1.47571935245162e-05
-8.05654507907323e-06
-3.53522747901148e-05
-2.91099135492049e-05
-1.97513274486447e-05
-3.11290762588884e-05
-3.49645427075751e-05
-2.06522616331529e-05
-3.01725092563086e-05
-2.46544452398998e-05
-1.90457274846126e-05
-1.58185319455201e-05
-1.82483882110145e-05
-2.43677488011782e-05
2.88492549419808e-06
-3.61946310320985e-05
-4.12873513809283e-05
-3.35715025922542e-05
-2.7283964692297e-05
-1.6143315386588e-05
-8.71197502156055e-06
-1.36928768679469e-05
-2.84746525948515e-05
-8.30072117728405e-06
-3.71463644400506e-05
-3.71193091396649e-05
-2.04645774651593e-05
-6.42397310336578e-06
-6.39396987949714e-06
-2.09598672410428e-05
-2.26185005678698e-05
-9.1271771083717e-06
-9.93282320180263e-06
-1.96242832803827e-05
2.53490897300018e-06
-1.3336686222354e-05
-1.21796916684157e-05
-2.4563856374949e-05
-4.10569489578277e-05
-9.30309578976786e-06
6.34427900130869e-06
-1.84806305924175e-05
-3.88571100412244e-05
-2.79044799364343e-06
-3.33955120327894e-05
-2.69377583039694e-05
-1.07813090531648e-05
-2.93943581848508e-05
-2.37371003220741e-05
-7.91664564475678e-06
-1.08273118120785e-05
-1.34195243397696e-05
-1.27852360537792e-05
-5.77337271768496e-05
-4.28843871245785e-05
-1.74315229320215e-05
-2.22869978618857e-05
-1.11029986924655e-05
-3.42504013763921e-05
-3.93822749067855e-05
-1.13292348349708e-05
-3.93334467002999e-05
-3.40199723717744e-05
-3.90301317647122e-05
-3.46271634299048e-05
-2.75191238458585e-05
-1.68842337323603e-05
-8.18999534373333e-06
-1.4472256659548e-05
8.55835772539631e-06
-1.7075076782342e-05
-9.15864552488929e-06
8.97003044600535e-06
-2.82260723760439e-05
-9.84375803363408e-06
-3.63486973726038e-05
-2.90322805316537e-05
-9.10084719113874e-06
-1.89352487736661e-05
-9.66188224096246e-06
-2.6191497680713e-05
-1.10069445793004e-05
-1.67901757237119e-05
-3.28841225204136e-05
-1.67518264960598e-05
-3.05935990668176e-05
-9.10794861445282e-06
-2.70167296135582e-05
-1.59720295311065e-05
-3.63960528801915e-06
-2.38268385314229e-05
-1.22527856842554e-05
-1.8994386931783e-05
-1.07019135295769e-05
-5.23255993274021e-05
-4.89512350709877e-05
-1.63671937211643e-05
-1.0835142685544e-05
-2.362092574804e-05
-1.45392763420218e-05
-1.59266276238969e-05
-1.59342776306463e-05
-4.28425730093285e-05
-1.61677457934617e-05
-6.88454836439778e-06
-2.91240585455493e-05
-1.33048417259587e-05
-2.38530868885128e-05
-2.98841698525876e-05
-9.63294229690226e-06
-2.83917495209991e-05
-4.54146887422021e-06
-3.15403169147332e-05
-2.36132995773363e-05
-4.52991185634082e-06
-1.81955119725027e-05
-2.16192086794019e-05
-3.36278189145974e-05
-1.85294010968295e-05
-3.37783816901398e-05
-2.95405248983449e-05
-3.07298667737206e-05
6.47337675154885e-06
-1.67256516167253e-05
-2.52167105215544e-05
-2.71738314928313e-05
-2.07858338417805e-05
-4.87599566264261e-05
-1.3952069815517e-05
-6.30978587615231e-06
-2.07296866221333e-05
4.37215404392185e-06
-1.36631966631137e-05
-1.15073233560064e-05
-2.80541836626222e-05
-4.47798128193678e-06
-9.91880382971237e-06
-4.71969953978389e-05
-1.98147630572828e-05
-4.03888812175001e-05
-1.34044852450618e-05
-2.73532005781126e-05
-1.53219342810284e-05
-4.66463048398187e-08
-2.29671706767654e-05
1.89803774830003e-06
-1.39981214652848e-05
-3.49131594860954e-05
-2.05101093454832e-05
-2.62780986321571e-05
-3.59947035543332e-06
-3.36160744426032e-05
-1.64400037288127e-05
-2.62793789408699e-05
-2.48230117413584e-05
-1.50100110909732e-05
-8.4071758628037e-06
-1.39591443096738e-05
-2.30063265362064e-05
-2.56056826969321e-05
-2.9588500450395e-05
-2.53802494910019e-05
-2.6911213830702e-05
-1.1823364913503e-05
-2.0683571069088e-05
-2.89584688862259e-05
-1.66329452036001e-05
-2.93348292990493e-05
-1.38987745826181e-05
-1.76372527186806e-05
-8.76097069044147e-06
-2.04952379206455e-05
-3.8430755708603e-05
-1.41979131111607e-05
-5.97927797801208e-06
-2.70277822888951e-05
-3.23440750807038e-05
-2.36468756086791e-05
-1.34916677502725e-05
-1.97143123041379e-05
-1.46584856677509e-05
-1.84129977022098e-05
-2.25717441539115e-05
-3.80148069752898e-05
-4.14469335203403e-05
-3.43240285627246e-05
-5.13011141257165e-06
-3.66020458693044e-05
-2.1262185097772e-05
-2.27171156038654e-05
-3.13501003154183e-05
-2.18680374229313e-05
-3.13611545173943e-05
-3.67942062649149e-05
-1.15212628640772e-05
5.01182021967631e-06
-9.87898021184857e-06
-2.91368200857158e-05
-4.68597663953229e-06
-3.18184527502622e-05
-2.32410592438182e-05
-1.48443061405147e-05
-9.49085909859339e-06
-5.92439145331501e-06
-1.83337172381133e-05
-1.19906791740535e-05
-2.84340362452745e-05
-3.22145922403672e-05
-1.08025211303365e-05
-4.54274448685747e-05
-3.16639853577544e-05
-8.41716021452778e-06
-3.96476829284e-05
8.72810533322678e-07
-1.24697071485409e-05
-7.48929835673305e-06
2.41055363049206e-06
-2.73147833115032e-05
-3.85689451827914e-06
-1.50416996906899e-05
-2.07326386524537e-05
-4.06334378440271e-05
-4.54056847108181e-05
-1.80086344995649e-05
-2.89820550926669e-05
5.10524410411133e-08
-1.39685324949808e-05
-2.22732057291399e-05
-1.82157576225943e-05
-7.83728448516302e-06
-3.20907222410158e-06
-1.72399378487098e-05
-1.13966775064608e-05
-8.84361573819243e-06
-3.68809099378417e-06
-3.03493276301604e-05
-2.76638871616097e-05
-1.7273788057303e-05
-2.64297185719324e-05
-7.15488746934802e-06
-4.41335977923119e-05
-1.17150860945233e-05
-5.69526607229152e-05
-2.65157423626567e-05
-1.57909344611898e-05
-2.16983485705069e-05
-3.76168824893304e-06
-3.89024460250554e-05
-2.24247883108014e-05
-3.91281784984738e-05
-3.39999969345652e-05
-2.87506167344622e-05
-5.18601576772894e-06
-2.73199807922884e-05
-2.23456264598221e-05
-4.06168817347301e-06
-2.3611414795177e-05
-1.76443148432437e-05
-2.51429883023271e-05
-1.76411575446583e-05
-6.07810620581891e-06
-1.8467215536626e-05
-3.22456583714291e-05
-5.99005729090214e-06
-1.11757931459415e-05
-2.76210939700334e-05
-2.6946786102401e-05
-4.31735621804308e-05
-1.21348361782384e-07
-5.93099824521616e-06
-1.97848582887569e-05
-2.18940354409297e-05
-6.13802555425226e-07
-6.3790557952884e-06
-2.04395995295746e-05
-3.99042561559587e-05
-1.55184611824121e-05
-6.29018891076751e-06
-2.68972283132972e-05
-4.01387778509164e-05
-3.99945455288535e-05
-2.95783331602095e-05
-2.82941800736109e-06
-5.03141303696775e-05
6.53373892659579e-07
-4.34232365950719e-05
-2.90574127863213e-05
-2.10761395833643e-05
-9.80821461656815e-07
-1.5608593952711e-05
-1.13659616542381e-05
-1.05528799620332e-05
-2.23731334754059e-05
-1.90407985823282e-05
-2.48044247298271e-05
-2.89682877870181e-05
-2.40157173498697e-05
-3.13288604359283e-05
-1.64811564626182e-05
-4.1632864142932e-05
-2.10249602816275e-05
-1.276597452365e-05
-2.72708177594971e-05
5.73251985025635e-07
1.03802787393402e-05
-3.53070251042296e-05
-1.53895025067126e-05
-1.52822041184257e-06
-1.8245263049241e-05
-2.42470763225374e-05
-2.25681731624036e-05
-3.46850841022049e-06
-1.56797605618008e-05
-1.48606294706207e-05
-1.72860565573245e-05
-8.66962703189861e-06
-2.03467659146962e-05
3.87825245167564e-06
-2.04123235857911e-06
-5.39718848406822e-06
-2.91748223965042e-05
-1.40769719202369e-05
-1.67993583630213e-05
-1.00442826038931e-05
-1.18158529036219e-05
-2.45032548849018e-05
-1.52861499533746e-05
-2.65434345264818e-05
-2.13776212740732e-05
-2.19954141404376e-05
-2.6087279673852e-05
-4.14190147230058e-06
-3.90880981119256e-05
-2.29553943306439e-05
-1.32088413644626e-06
-1.84104963876206e-05
-2.73249366899175e-05
-2.35859661902101e-05
-7.35501982598594e-06
-1.30042002567552e-05
-1.44507609697487e-05
-1.60780943576692e-05
-1.96323710697835e-05
-8.59339845557422e-06
-1.99578143819336e-05
-2.49553000058619e-05
-2.55003863538453e-05
-2.24815715278863e-05
-1.43259084303003e-05
-2.03673120076524e-05
-2.10125726387452e-05
-1.28598379759794e-05
-2.61454871464776e-05
-2.84775294434601e-05
-1.01935334971387e-05
-2.10875703864922e-05
-1.29108870246667e-06
-2.4042860869252e-05
-1.75481817347762e-05
-2.15935174585763e-05
3.2701033935624e-06
-2.13898432955635e-05
-1.06925220747902e-05
-2.58848009195964e-05
-1.43615062703056e-05
-4.2716737357291e-05
9.0308542208385e-08
-2.41094740024988e-05
-1.96338388990415e-05
1.2045460414043e-05
5.90526969299438e-07
-2.01258179691456e-05
-3.76676047585208e-05
-9.48428449648884e-06
-2.3459909470246e-05
-4.05806305557821e-05
-1.45394610496013e-05
-1.39887275592293e-05
-1.49900493040564e-05
-8.79838643474998e-06
-2.65916758629755e-05
-1.35218540541138e-05
-3.797602935494e-06
-2.24351904411591e-05
-1.34405114846821e-05
-3.68689490912571e-05
-3.80578599864578e-05
-1.34032170389957e-05
-2.26613514188372e-05
-2.38818363582228e-05
-2.25209942671749e-05
-2.05802317831278e-05
-1.50785655158274e-05
-4.69800494517367e-05
-1.10281334829558e-05
-2.07766979963518e-05
-3.44661263756079e-05
-1.92360738583307e-05
-1.17616507266837e-05
-2.30698651871225e-05
-3.38453098220452e-05
-3.04887917104496e-06
-3.39608244519818e-05
-3.02211309631354e-05
1.45413738087264e-07
-2.30312599582189e-05
-3.54358931428967e-05
-1.11362331720126e-05
-2.13656514017079e-05
-2.88790127648871e-05
-1.87039735983465e-05
-2.84020007619373e-05
-3.48639810866795e-05
-4.65563527937175e-06
-3.7392852669148e-05
-8.39890434166489e-06
-3.97236516346236e-05
-6.52723257059291e-06
-2.21533909426164e-05
-3.16804154367055e-05
-1.121274547537e-05
-5.05439340580853e-05
-3.44756488992318e-06
-3.29857270333113e-05
-4.04532107200467e-05
-2.3569121958584e-05
-1.75070814650601e-05
-1.44981651641703e-05
-3.02279907081137e-06
-2.55012631443945e-05
-3.63314863819517e-05
-1.72802725645109e-05
-2.77305914416146e-05
-3.75050455982715e-05
-2.17137366031976e-05
-1.97568083658892e-05
-1.38524929894266e-05
-1.0498475096637e-05
-2.24579340293818e-05
-1.03234763017694e-05
-9.94318736680338e-06
-2.20228523809916e-05
-5.3257855561801e-06
-1.25740380594288e-05
1.79356584133783e-06
-1.57380518219889e-05
-2.53340785853854e-05
-1.14737206143438e-05
-3.31153065473236e-05
-5.34288400786874e-05
-8.1962868513892e-06
-6.88474716017282e-06
-1.90807938566513e-05
-5.10249070171835e-06
-3.56747847257223e-05
-3.25055702478633e-05
-3.12648797781189e-05
-2.52618665981508e-05
-2.63575209474795e-05
-2.21077228496966e-05
-2.3355078505044e-05
-3.65024669592547e-05
-1.82726367423438e-05
7.21740146682993e-06
-1.45441709498919e-05
2.08863759277188e-06
-3.44528531531887e-05
-1.7471020918585e-05
-4.66191356275161e-05
-2.94130658204481e-05
-1.34929179928855e-05
-3.04901097227422e-05
-3.074065832105e-05
-3.34606299134067e-05
-2.67343982898318e-05
-2.77916281041355e-05
-2.32282751353909e-05
-2.15878533280367e-05
-4.0402300431375e-05
-9.900819982025e-06
-1.23234577812819e-05
-3.80620038111215e-05
-1.0789697592948e-05
-4.88039986476375e-05
-2.07582965784363e-05
-2.05692090065105e-05
-9.00574369697615e-06
-4.86849271157483e-05
-3.04424975800903e-05
-4.97618758254007e-06
8.48305173775264e-07
-2.08778765487204e-05
-1.60986534954474e-05
-2.40109803981581e-05
-2.93632866411317e-05
-2.65752452230334e-05
-3.3471386823688e-05
-1.39964644174483e-05
-3.29763130681874e-05
-2.76914521414949e-05
-2.49107074303338e-05
-3.60645117657719e-05
-2.41572553204823e-05
-1.94546249964165e-05
-1.12593562616561e-05
-2.4642791869e-05
-1.48357776886513e-05
-1.51086758366092e-05
-2.85302468522898e-05
-1.6775026676231e-05
-4.17165849799164e-06
-1.16391867746877e-05
-2.28269611456763e-05
-1.06191603955001e-05
-3.82633977132321e-05
-3.42040506677496e-05
-4.12043727427897e-05
-2.90959001822722e-05
-1.32658978362723e-05
-4.66886565986363e-06
-1.09539514144304e-05
-3.88502367761682e-05
-3.79100385248352e-05
-1.63569921724412e-05
-2.24462789968699e-05
-7.03975713876206e-06
-3.90477683062267e-05
-2.88717298287438e-05
-2.1284299522767e-05
-4.56507604858906e-06
-4.54109806894072e-06
-2.88920216296029e-05
-2.61670069576527e-05
-2.28351955830726e-05
-3.65152085704739e-05
-1.83998368159676e-05
-3.94256666702594e-05
-2.54676993365881e-05
-2.83264292130898e-05
-4.67997602470948e-05
-2.27544534005854e-05
-1.21561450020979e-05
-2.97415303542029e-05
-1.56540954994749e-05
-6.67950049639089e-06
-1.20453893507262e-05
-3.17465192806022e-05
-1.55601350544502e-05
-1.11095564486947e-05
-2.12598726296704e-05
-1.20639380651283e-05
-2.83768917780886e-05
-1.91751805080376e-05
-1.56032743967491e-05
-3.18311272441728e-05
-3.04371571541354e-05
-4.43793597809735e-05
-1.63419585345455e-05
-2.27893867917698e-05
-1.61635696443778e-05
-1.0593792021877e-05
-2.40376550695035e-05
-7.6799519170262e-06
-3.72137525493558e-05
-2.39059145096937e-05
-3.23772416197876e-05
-2.51636380160407e-05
-2.33223095831016e-05
-1.905270172758e-05
-3.94756612062905e-05
-1.84782196451409e-07
3.64974798964575e-06
-1.45626556079412e-05
-1.78142257405109e-05
-1.92837977048612e-05
-1.02093493477081e-05
-1.54526129937551e-05
-1.51588029408014e-05
-2.66589403271682e-05
-1.50710445392537e-05
-3.41843198047176e-05
-2.85835003641122e-05
-3.76004559065982e-05
-2.70827262523217e-05
-3.10517288584968e-05
-7.16534801324399e-06
-2.65300803368377e-05
-7.84337345608379e-06
-2.64558211976968e-05
1.91235325397208e-06
-1.98894968292015e-05
-3.73871214640891e-06
-5.3339235979826e-07
-3.60967229201714e-05
-1.46180971167561e-05
-2.79576016808544e-05
-3.73839836851865e-05
-3.19576861729825e-05
-3.73668506842421e-05
2.41411711798016e-07
-2.06990902540156e-05
-2.43143375400541e-05
-3.57115281871251e-05
-1.429791373895e-05
-3.45476299920223e-05
-2.1261293232774e-05
-2.40382399879615e-05
-1.51522748369084e-06
1.81141039282096e-06
-3.13134202190117e-05
-5.26890325392316e-06
-3.61381126398869e-05
-3.97628497390648e-05
-2.90111840684965e-05
-1.74598264084866e-05
-1.64190811794415e-05
-2.38129761366927e-05
-3.19772625700231e-05
-4.89628620725764e-05
-2.24208682376188e-05
-2.33847620286981e-05
-6.69570896223021e-06
-1.71485897523896e-05
-3.669098693176e-05
-2.72864169859249e-05
-1.0743770927726e-05
-2.14462206530652e-05
-2.32338225162595e-05
-4.37645431557813e-05
-3.55460681787483e-05
-2.48335429650364e-05
-5.84107017287967e-05
-3.92198003463353e-05
1.211510914837e-06
-1.72946465329688e-05
-2.77871370626304e-05
-1.98188694804222e-05
-3.21810536324603e-05
-1.84039945734216e-05
-1.60373321541219e-05
-1.06321740080195e-05
-2.57485298419114e-07
-2.4700209392642e-05
-3.57680129555488e-05
-2.6805583828043e-06
-3.31034516612549e-05
-3.38072861264388e-05
-3.05572225491604e-05
-2.66855801672935e-05
-2.06403022755682e-05
-1.36481611547115e-05
-1.22520408238813e-05
-3.84399359292044e-05
-2.64171349401871e-05
-5.61918062947857e-06
-3.09927072819877e-05
-2.22874663077994e-05
-2.77306057688983e-05
-2.34184532505488e-05
-2.74187006284221e-05
-1.67515200773597e-05
-1.09387833569438e-05
-1.92721608943639e-05
5.83597722245096e-06
-1.96393493215578e-05
-1.49041654710391e-05
-2.63639762312687e-05
-6.83414608179323e-06
-4.04182061007489e-05
-1.40109732015573e-05
-6.2747883221672e-06
-2.63964294413366e-05
-3.28780666687896e-05
-2.79200694106193e-05
-3.96281914374683e-05
-3.46027964979035e-05
-4.39549304598845e-05
-1.77487973169578e-05
-2.05821939348326e-05
-2.78673053674121e-05
-2.0237408643899e-05
-3.24352783776593e-05
-1.35185856796718e-05
4.92077695795819e-06
-3.17003166067887e-05
-2.51745436469963e-05
-1.8192087408041e-05
-3.80903786265136e-05
-3.82276505664345e-06
4.72346905520652e-07
-2.75858022698668e-05
-1.84942754760118e-05
-7.05241834123019e-06
-2.39284075423439e-06
-4.04909401881885e-05
-3.79994166922006e-05
-1.53089088992267e-05
-1.60512374586524e-05
-1.12964998028992e-05
-1.3557043375629e-05
-1.48655177904267e-05
1.54673429028477e-06
-2.51203476835874e-05
-2.73285555189656e-05
-9.25541529376525e-06
-2.64776428296787e-05
-2.80141998636031e-05
-2.52512711904313e-05
-1.46860180995779e-05
-2.25888626170049e-05
-3.46369764986616e-05
2.25976905400983e-06
-4.37806577379255e-06
-4.17305829021947e-05
-1.3350906109809e-05
-1.5492486430635e-05
-2.8588679158377e-05
-2.14899268132688e-05
-3.25814035402392e-05
-2.01954173079989e-05
-1.84471737687411e-05
-2.42976130228688e-05
-1.48408713798207e-05
-2.30762568698938e-05
-7.67064582423443e-06
-4.42050093071015e-05
-3.30237443220039e-05
-2.86348846523052e-05
-2.27876358139013e-05
-1.62896889800753e-05
-2.44336370025815e-05
-2.23828310163424e-05
-6.74972545202998e-06
-2.82890257802653e-05
-3.44502872775378e-05
-1.64031071664447e-05
-1.73286011275149e-05
-2.90527529987873e-05
-1.05672022341543e-05
-3.1408257974484e-05
-3.68194480329771e-05
-2.32738805803373e-05
-4.29651892654118e-05
-3.40556971152354e-05
-8.0636462331245e-06
-3.37554007585571e-05
-4.15358081321146e-05
-2.56128811198176e-05
-2.79569811588697e-05
-2.07017242806619e-05
2.03225485945257e-06
-1.66821586862197e-05
-4.11997939158746e-05
-1.22970526316702e-05
-2.51558535487137e-05
-4.21312856590291e-05
-4.18334220951718e-05
-1.47227816071631e-05
-2.02223416949988e-05
-1.23802813194864e-05
-3.36162082396054e-05
-1.45133092788258e-05
-3.35238809471117e-05
-1.66859819551159e-05
-1.57595743109465e-06
-4.56341020583961e-06
-1.13225593177752e-05
-1.64751126460275e-05
-8.27058847277319e-06
-1.23923336458932e-05
-1.88317797222409e-05
-3.04851906054385e-05
-3.28229321048375e-05
-2.17522877231528e-05
-1.10233791452064e-05
-1.31346648614259e-06
-4.49792711738006e-05
-3.04668884889039e-05
-1.80806019911134e-05
-9.44656711703797e-06
-1.45522156853623e-05
-2.43447981431279e-05
-1.9511267310115e-05
-2.57959396283042e-05
-7.58942699015965e-06
-3.99389294350211e-05
-3.86653197297585e-05
-2.13216504021279e-05
-2.29489958160855e-05
-3.2587184427041e-05
-1.55982504413297e-05
-2.8703425584227e-05
-9.40611639369313e-06
1.91245929951801e-05
-2.76385890419513e-05
-1.8884808168115e-05
-1.78181328978439e-05
1.80856552657498e-06
-3.98658882304151e-05
-1.75631971437555e-05
-4.69423295752992e-05
-2.27126689931851e-05
-1.70368080303075e-05
-1.93588852673055e-05
-2.44664131749491e-05
-9.27829742111742e-06
-1.9247867037235e-05
-3.62157288263572e-05
-3.26302392473636e-05
-1.63567299624342e-05
-1.21276821665509e-05
-1.98104760974928e-05
-2.24985743662847e-05
-2.77918737104623e-05
-8.99164758848653e-07
-3.20925103965913e-05
-3.05668849038912e-05
-3.29612290156759e-05
-2.95793571589933e-05
-3.75476489835988e-05
-1.09024310133515e-05
-3.14227874087879e-05
-1.06717022771722e-05
-1.24589909456611e-05
-2.76911996144238e-05
-4.48508935416475e-05
-2.04755193316232e-05
-9.35915527832086e-06
-7.39316869851217e-07
-1.45864518191706e-05
-1.62132289454018e-05
-3.04320651691805e-05
-5.39543279229174e-06
-4.11810034197359e-05
-3.74454224848267e-05
-1.70586126478413e-05
-1.14522086288376e-05
-1.1947230094552e-05
-5.35984373409299e-06
-4.35850129168892e-05
-2.82073323361281e-05
-1.80902030806252e-05
-3.26533405498964e-05
-3.99768291259238e-05
-3.5149831263844e-05
-1.29084687522769e-05
-4.27898403268013e-05
-3.30077300472861e-05
-5.49627335890819e-06
-6.73626830215618e-05
-3.13927266897633e-05
-1.54318893316189e-05
-3.22097857756183e-05
2.9382854649088e-06
-1.65428252605837e-05
-1.77035344458136e-05
-4.18316852600906e-05
-2.55062671910224e-05
-1.12751733158954e-05
-3.38994935247612e-05
-3.15796566628661e-05
-2.15031315852887e-05
-6.55359154536941e-06
-2.32387651592401e-05
-4.37960430084847e-05
-1.91849447088937e-05
-2.64373018691453e-05
-2.49586835471769e-05
-5.0375165169242e-05
-3.31652160466821e-05
-1.53855093523375e-05
-3.00205969812343e-05
-2.80021867240047e-05
-2.56191014909652e-05
-1.4516057952979e-05
-1.46219104430897e-05
-1.24330832335293e-05
-1.52262399612258e-05
-1.61415439888578e-05
-2.95260305298876e-05
-3.27022274153698e-05
-4.82373356627696e-05
-4.60057380270637e-05
-1.24990250014869e-05
-5.51349350472241e-06
-1.81789498447061e-05
-2.1493526747914e-05
-1.35811897676386e-05
-3.37564020262206e-05
-3.77329473425773e-05
-8.95206314121261e-07
-2.50527533131392e-05
-1.58679509565976e-05
-4.2104280650055e-05
-2.66275651774243e-05
-3.08253034472327e-05
-2.27248849098413e-05
-2.8635949731369e-05
2.1475240415334e-06
-2.25178877899104e-05
-5.76602838399901e-06
8.94957992467728e-07
-3.06668407492522e-05
-2.17246320780255e-05
-4.93243366833877e-05
-3.73260445038637e-05
-4.84217906703366e-06
-2.83701710955665e-05
-5.90894138923036e-05
-2.91797539337343e-05
-1.25515262506315e-05
-9.85103548195635e-06
6.37368050237152e-06
-1.8152656197946e-05
-1.57803761059154e-05
-4.05351818538749e-05
-7.26723127749421e-06
-1.96093017979169e-05
-1.02972329088207e-05
-2.23540665752681e-05
-1.4498893061938e-05
-1.46315891378264e-05
-1.59242677475358e-05
-1.26671084820455e-05
-2.12991796568076e-05
-3.79271995288045e-05
-1.84495798370062e-05
-7.73478209804644e-06
-1.81905385103843e-05
-3.15405958560696e-05
3.42426100200731e-06
-1.3621671815202e-05
-1.05424471987783e-05
-9.49919987785586e-06
-4.99065066583525e-05
-1.05764477928253e-05
-8.2084038029483e-06
-1.70403610228897e-05
-3.22691046151621e-05
-5.32921683798326e-06
1.9141030283654e-06
-2.60303386527376e-05
-9.32498767893228e-06
-3.6263980593655e-05
-1.46553191640791e-05
-4.27252969646902e-05
-2.68579723331739e-05
-1.92608314181134e-05
-1.3366158821124e-05
-2.97388868990948e-05
-2.68023122290315e-06
-1.26274059569286e-05
-1.46892052720872e-05
1.81106825426938e-06
-1.32592071937226e-05
-2.09204030392512e-05
-3.08597216814427e-05
-1.46830449543304e-05
3.57358722630367e-06
-3.12760537433383e-05
-9.44728065656323e-06
-1.26312395369418e-05
-1.25099424598853e-05
5.31798123364469e-06
-2.99657056462133e-05
-3.17857003545558e-05
-1.95532156774269e-06
-2.82498107370793e-05
-4.19072642788335e-05
-1.56534862682978e-05
-7.48772445962368e-07
-1.42152972634177e-05
-8.95211986121415e-06
-3.09535510359987e-05
-2.13066126339898e-05
-1.15211775022397e-05
-2.18267531052849e-05
-1.40300859306163e-06
-3.19157995748185e-05
-8.51898175036966e-06
-3.12843138710382e-05
-1.43032944856936e-05
-1.74848167767429e-05
6.76606982965527e-06
-1.75748712822234e-05
-3.21173049250807e-05
-1.53836227895994e-05
-4.78802082970242e-05
-2.04515050132209e-05
-2.59344369785405e-05
-3.85290540964296e-05
-2.40400912211074e-05
-3.02281378460113e-05
-3.17359878764574e-05
-3.04048901334231e-05
-2.16011661534264e-05
-3.16280469419408e-05
-3.47306673989032e-05
-5.29755669081911e-06
6.78985319419612e-06
-4.01410966281407e-05
-8.77339256536889e-06
-2.23631453611302e-05
-3.24561033332063e-05
-1.70868304442231e-05
-2.46739342421999e-05
-7.24674010687648e-06
-1.88440769872716e-05
-1.8816182590693e-05
-5.87056840989974e-06
4.65893694409247e-06
-1.91067742246755e-05
-4.02093438223462e-06
-1.61209879840707e-05
-1.82384024229903e-05
-2.84214310057559e-05
-3.46413761607159e-05
-4.38432072884817e-05
-1.3267470202348e-05
-2.90637984600954e-05
-2.13909138135253e-05
-5.32570157258016e-05
-4.52965190697843e-06
-2.38310237463827e-05
-3.72768654700208e-05
-1.30425173097245e-05
-1.32341464180404e-05
-1.52910880302005e-05
-4.59218840224198e-05
9.880879307026e-06
-2.35517770622425e-05
-1.51094984025348e-05
-1.83025950490454e-05
-3.9433032127603e-05
-3.16520689930662e-05
-1.93135323624565e-05
-2.27274261048126e-05
-1.19140343132109e-05
-1.08120439245139e-05
-9.47448522484582e-06
-1.20830385798379e-05
-2.43193809098844e-05
-3.31172160470006e-05
-4.32509223523517e-05
-3.26683036015512e-05
-2.02447958850338e-05
-2.79970306433684e-05
-5.05039460270555e-06
-1.85346414858589e-06
-1.68627031521109e-05
-1.46975447462941e-05
-2.2538224697724e-05
-2.45372438428328e-05
-3.21473035626074e-05
-2.25626016708708e-05
-2.61985105839328e-05
-1.25149295956638e-05
-4.88469441450534e-05
-1.22256132331148e-05
-8.37836497536332e-06
-3.65059189273065e-05
-1.02447336716584e-05
-2.47352909670967e-05
-3.15557557077977e-05
-2.87945877980799e-05
-1.30628013529911e-05
-2.73701948165807e-06
-2.87896014236229e-05
-1.41647061538127e-05
-9.58027704338711e-06
-2.80526812793659e-05
-4.9915321163241e-05
-3.79434250946542e-05
-1.70966982131396e-05
-2.63672053891964e-05
-7.34388124080248e-06
-1.08515280901405e-05
-4.07496117397153e-05
-1.37926898648354e-05
-2.49935940767608e-05
-2.49255560728587e-05
-1.26852543048447e-05
-2.71684619244914e-05
-2.92664652602366e-05
-2.57871355536817e-05
-7.50991627365908e-06
-2.26242841279178e-05
-1.38674836623739e-05
-4.42641199377089e-05
-1.99519319954257e-05
-1.89627912705378e-05
-1.45326735080326e-05
-1.83017127568965e-05
-2.47673904076065e-05
-1.88323014788407e-05
-3.49380422700034e-05
-2.07280177583953e-05
-7.29789474271126e-06
-2.25702148014142e-05
5.27729728186326e-06
-3.87258555167611e-05
-8.45044403573012e-06
-2.72703416959472e-05
-5.16808947961404e-06
-2.78258699627103e-05
-4.12768012050189e-05
-1.70023868894894e-05
-3.61725271997977e-05
-3.92108618672143e-05
-3.33018772645734e-05
-1.01670016206871e-05
-4.08676725672687e-05
-1.7371990102339e-05
-2.22153098500957e-05
-3.09951753665889e-05
-4.49967911333927e-05
-2.19126037678968e-05
-2.12111865779393e-05
-8.96945342461259e-06
2.45109474416157e-06
-3.78285520496869e-05
-2.34906005601583e-05
-2.13523627987737e-05
-2.87243814296556e-05
-1.59556540612686e-05
-9.61812813765942e-06
-2.5277279933711e-05
-1.68311538625786e-05
-4.45930981719857e-06
-2.10509109678728e-05
-4.25408353559122e-05
-2.662050613043e-05
-2.56988963163509e-05
-1.69865244206553e-05
-4.32285361356262e-05
-3.45786839646581e-05
3.97499165258544e-06
-1.29294842170202e-05
-3.17084002332976e-05
-2.28379643716368e-05
-2.93065976774563e-05
-4.63888157737401e-05
-1.94804265703337e-05
-1.57369569283098e-05
-1.08297397010677e-05
-2.19787361302223e-05
-3.04505366361382e-05
-1.17807382830133e-05
-2.73915464932609e-05
-2.57855375791529e-05
-2.80609506224022e-05
-2.2300546600274e-05
-1.85560408262231e-05
-2.32768185686576e-05
-1.53658657015301e-05
-2.20389379398727e-05
-3.28146047465307e-05
-2.61188549277423e-05
-1.34196369447142e-05
3.20912159734038e-06
-1.22801035988401e-05
-1.34475231345722e-05
1.02798577950145e-06
-1.43180206803719e-05
-3.55864741124245e-05
-2.85515610391968e-05
-1.8448950145009e-05
-1.43826571278521e-05
-1.26178158348104e-05
-8.68239075281336e-06
-1.95992834439962e-05
-1.03304864822435e-05
-9.57307023595257e-06
-2.27316128926651e-05
-1.68831966409587e-05
-1.41026492740061e-06
-4.19290017088829e-06
8.75019501077874e-06
-9.07709961627454e-06
-2.86236891150306e-05
-8.55385130516088e-06
-1.15744541790472e-05
-2.29940655408507e-05
-1.70162917210185e-05
-1.55511113943116e-05
-1.43973006632099e-05
-2.34495027884039e-05
-3.18963641640693e-05
-3.44340866729534e-05
-7.87353308163971e-06
-1.92937223837902e-05
-2.00608869766594e-05
-2.20449291523601e-05
-4.75651006732579e-06
-2.67472356170036e-05
-3.40096826383423e-05
-3.09055400356677e-05
-2.23635854965764e-05
-2.7369416710256e-05
-1.44831744387167e-05
-4.10035470771011e-05
-3.49186832870995e-05
-1.52609845957571e-05
-2.02027394145401e-05
-3.09263563034351e-05
-1.64624990603217e-05
-8.69082590729741e-06
-1.35558739872014e-05
-2.21532975461892e-05
-3.50405100261134e-05
-1.73816727188035e-05
-1.69801144582982e-05
-4.41360682153289e-05
-1.93761338422231e-06
-1.58081900783639e-05
-3.11995685864771e-05
-2.50394209760909e-05
-1.32475619312949e-05
-1.00924889388222e-05
-2.2579826984009e-05
-6.93122458931569e-06
-3.67521114755615e-06
-1.52302796566673e-05
-4.49410473447835e-05
-4.90660104465447e-05
-9.47431443750381e-06
-1.7982383229458e-05
-6.26967720753943e-06
-1.94379699924393e-05
-4.10745099966097e-06
-1.32759566591927e-05
-4.51435431395143e-05
-8.03845754759754e-06
-1.03720417637143e-05
-3.2278123504366e-05
-1.56522696911692e-05
-2.08549683036373e-05
-1.29257239232084e-05
-2.0560071358762e-05
-1.68261219759576e-05
-2.28865809370892e-05
-1.09379406394389e-05
1.54828244245844e-05
-3.65446467386687e-05
-1.95224350341692e-05
-1.29801383762843e-05
-1.37204244939555e-05
-4.36910831145283e-05
-2.16574404202725e-05
-3.07115031464795e-05
-5.8871534863953e-06
-1.8597798528401e-05
-2.15371888218213e-05
-7.67784391913996e-06
-6.1725551533872e-06
-7.55687443841879e-06
-2.16501737475261e-05
-3.7952475633399e-05
-3.13934194476367e-05
-1.46721496675714e-05
-1.07704126535052e-05
-1.67202096675748e-05
-1.73497319223059e-05
-3.66311898069268e-05
-2.3304651287201e-05
-1.20070940210954e-05
-1.81658090754121e-05
-2.64140104951229e-05
-3.11171879473772e-05
-1.07817742176081e-06
-5.85378235477396e-06
-3.57222045945667e-05
-2.23342566655125e-05
-1.73430105777562e-05
-2.13576339657773e-05
-3.56663436241182e-05
-3.07282699454392e-05
-2.99059320621367e-05
-3.0597861920625e-05
-2.97262478887221e-05
-1.43271331834635e-05
-2.22358212527806e-05
-2.86224331501677e-05
-8.39895461796428e-06
1.15164403125846e-05
-9.53058250069104e-06
-2.43982872025407e-05
-8.69459046849574e-06
-2.52821466712817e-05
-9.59926216318143e-06
-2.4318337288314e-05
-3.98597536101579e-05
-2.81224435594732e-05
-1.6428538364604e-05
-3.06179237666786e-05
-1.9484023452499e-05
-4.16913745761391e-05
5.63844305406701e-06
-3.41851307797542e-05
-3.03453281912538e-05
1.01406389732276e-05
-1.54127982901934e-05
-1.20837100282299e-05
-3.87175000093154e-05
-1.11969688880905e-05
-2.86849698029232e-05
-9.51253447376902e-06
-2.35868085190794e-05
-2.36069854854428e-05
3.11833259799312e-06
-6.68006222212528e-06
-1.90329281213339e-05
-9.8002669007859e-06
-2.0059594341699e-05
-3.00897348372274e-05
-2.08000533188406e-05
-2.15176158376515e-05
-1.38801415169193e-05
-3.18333962164386e-05
-9.93715293460243e-06
-1.57906928727407e-05
-2.98104705803409e-05
-3.73581996766647e-05
-3.72644061640982e-06
-2.53681768702344e-05
-2.97666880633048e-05
-2.5671047781941e-06
-1.3847312488015e-05
-3.20367573950769e-05
-1.79763053369338e-05
-9.18829010961362e-06
-2.50487559869408e-05
-2.80610951000039e-05
-1.14674907034614e-05
-2.08010676430068e-06
-2.8634833776709e-05
-1.78140233790883e-05
-1.26064894356188e-05
1.32063777900614e-06
-3.14026907162874e-05
-6.78971981284877e-06
-1.92488596080421e-05
9.97802608214779e-06
-2.01003648983982e-05
-3.2123843874197e-06
-3.25422971120088e-05
-7.33729288617473e-07
-1.90878123284426e-05
-1.87425339280459e-05
-2.69055763330936e-05
-5.53861343061347e-06
-2.92204985470531e-05
-3.0481508863519e-05
-3.29396984801697e-05
-1.751872581431e-05
-3.85985041993615e-05
-2.62656361013979e-05
-3.87306993860935e-06
-9.56450850918505e-06
-2.29150067532572e-05
-2.90230896559011e-05
-2.16197108098343e-05
-1.51432478859649e-05
-1.8616927729725e-05
-1.07043540756386e-05
-7.62989629517844e-06
-2.18491581795015e-05
-1.03699435213136e-05
-1.95054222148473e-05
-7.19131016742797e-06
-3.50822846965341e-05
-4.18229433841398e-05
-1.53452444999564e-05
-3.67029475268881e-05
-2.83668304683716e-05
-3.82164829079913e-05
-1.72270785631268e-05
-2.90946741455409e-05
-1.8809789589446e-05
-1.12650345814e-05
-2.48349121043394e-05
-2.58136993413841e-05
-6.6303023599638e-06
-4.1338516310464e-05
-1.87015104513264e-05
-1.82846542876148e-05
-1.8388700718884e-05
-1.46564518824519e-05
-2.21231609205492e-05
-2.66387976871529e-05
-9.81606241233899e-06
-3.97517425718102e-05
-3.94143264392355e-05
-2.97148080089578e-05
-1.3735385480139e-05
-2.39577296708648e-05
-3.08617913468614e-05
-1.28063385606655e-05
-1.70383437314909e-05
-1.9821219412615e-05
-2.58150512544888e-05
-1.78087145348418e-05
-2.52312835076249e-06
4.76810038507821e-06
-2.71348674661084e-05
-2.26993352927236e-05
-3.05811166992827e-05
-2.72578584764503e-05
-2.98739121315394e-05
-1.88148747736463e-05
-2.05874702043729e-05
-3.26748932159505e-05
-2.88750838033815e-05
-3.22684957356015e-06
-9.67733988705682e-06
-2.67749413417182e-05
-3.80135570792414e-05
-2.5727689714886e-05
-1.5334020756679e-05
-3.84729609313352e-05
-2.44811039966715e-05
-6.01854869817563e-06
-1.17442585850146e-05
-2.28556050040411e-05
-4.4064488818795e-05
-3.09565206834916e-05
-2.05111313348449e-05
1.20150322331679e-06
-3.34365742651596e-06
-8.06988165579192e-06
-1.11700502869129e-05
-2.88371404308662e-05
-3.35967155943528e-05
-1.85594645962257e-05
-1.39219006934903e-05
-2.09414615900893e-05
-1.16353697933056e-05
-3.07686721488146e-05
-2.18042403096031e-05
-2.57073510530009e-05
-4.17289376967038e-05
-1.85919376631396e-05
-2.15292275850496e-05
-3.84929815372476e-05
-1.34639364700777e-05
-1.98679045233237e-05
-1.03198195495033e-05
-1.57804678679756e-05
-3.20030586042675e-05
-1.38377483005503e-05
-1.70413470324043e-05
-4.1132462346341e-05
-3.15588516099179e-05
-1.29627857400933e-05
-4.51904882886256e-05
-2.99787201421817e-05
-6.40458724311222e-06
-1.08407271101691e-05
1.64175294827397e-07
-9.58693897570145e-06
-1.92812075418529e-05
-1.381173969135e-05
-1.8084346152047e-05
-2.78214889750108e-05
-2.75768916001549e-05
-1.52199090548117e-05
-1.59592866864577e-05
-2.33404422584813e-05
-2.15637040292191e-05
-3.49104665187047e-05
-2.95779767300379e-05
-1.81592520054243e-05
-7.60948470652288e-06
-1.0012028502716e-05
-7.60434905452414e-06
-1.65466436504861e-05
-2.83629459850738e-05
-2.69109309996782e-05
-3.42629526328004e-05
-1.91423209220928e-05
-1.10105767100412e-05
-1.84894689030074e-05
-1.71774373515731e-05
-2.54092568132645e-05
-3.2160692212027e-05
-2.26293252444409e-05
-2.897819530944e-05
-1.4670564373818e-05
-2.26972900661553e-05
-4.04373765858718e-05
-3.25985722049746e-05
-3.12133302633815e-05
-2.55719112320115e-05
-3.15621316381096e-05
-1.94713345963284e-05
-2.18423575247159e-05
-6.37193365072707e-06
-2.84481436573878e-05
-1.68046397285244e-05
-1.04309980813645e-05
-2.06325386585961e-05
-1.3838824669666e-05
-3.49745302180185e-05
-2.63470981323996e-05
-1.22666949045494e-05
-6.19132388193732e-06
-2.50394373505112e-05
-1.56063535285132e-05
-3.28162047604692e-05
3.19473847449831e-06
-2.61861276547456e-05
-3.08809124273942e-05
-2.85897318109942e-05
-3.10782269736145e-05
-1.29194619402066e-05
-2.95953967624308e-05
-2.96097127804064e-05
-9.56401129802316e-06
-9.27790299735141e-06
-1.79601487729169e-05
-3.79816942782006e-05
-2.79182014604413e-05
-1.54011387892819e-05
-2.1278199382649e-05
-8.65880833251295e-06
-3.00066210755354e-05
-3.85491206524117e-05
-3.087866305607e-05
-1.41809680946656e-05
-9.46024798952975e-06
-2.06098190341019e-05
-1.21089857457591e-06
-3.37994074341613e-05
-4.34579688570123e-05
-1.10548562340926e-05
-1.35794280844025e-05
-6.26134154716948e-06
-2.15069445775144e-05
-2.88553420669636e-05
-2.6585486325558e-05
-2.11476249269927e-05
-2.45479047253999e-05
-1.01458982977295e-05
-3.17361885261363e-05
-2.99649269585122e-05
-1.87526899530559e-05
-1.23911884401693e-05
-6.47793619541817e-06
-3.01663200866326e-05
1.63782586997973e-05
-1.70082180294863e-05
-4.20769003742775e-05
-2.30904103536348e-05
-2.83954185389311e-05
-1.82732177121785e-05
-1.90358722565271e-05
-2.81964868194166e-05
-3.3028092426627e-05
-3.57016207153224e-05
-1.3958432984543e-05
-1.70306837994275e-05
-1.75106386456268e-05
-1.31280255413499e-05
-3.41367391062142e-05
-5.54459713852227e-06
-7.38127815837933e-06
-3.77338483595184e-05
-3.04515479374183e-05
-2.1528694085701e-05
-4.64929085674358e-05
-2.08020757256575e-05
-2.57120112757694e-05
-2.70812139744555e-05
-7.12811503386761e-06
-2.75097236528888e-05
-2.86022814493398e-05
-2.77819845140503e-05
-1.71289535764438e-05
-1.3166965435166e-05
9.31477586936035e-06
-1.89474411630098e-05
-2.32813112193174e-05
-2.64289241000588e-06
-2.34236187489742e-05
-9.13680377728557e-06
-1.89333854924045e-05
-2.81150131026314e-05
-2.53441542756681e-05
-1.9284681513718e-05
-3.19044217382702e-05
-3.90638009927471e-05
-2.06285030121775e-05
-3.75148864690464e-05
-2.63827515713042e-05
-3.2881366638693e-05
-2.74902213181375e-05
-1.94755013550607e-05
-3.72457419016923e-05
-3.08209041054283e-05
-1.95177773120768e-06
-1.34797819466653e-05
-1.65051000922675e-05
5.98295275512045e-06
5.21709731404573e-06
-1.53896146751706e-05
-4.68097301787986e-05
-2.33013550175919e-05
-1.22431274111097e-05
-4.64855017695008e-05
-1.22298628619127e-05
-2.21766896561641e-05
-2.49117317300203e-05
-1.10384884368108e-05
-1.55221439494978e-05
-1.89696001891916e-05
-2.67171426576005e-05
-2.19693696366477e-06
-4.34460579332413e-05
1.0384750148585e-06
-2.77750203898526e-05
-7.2691129314868e-06
-3.40882392961193e-05
-1.20194884244706e-05
-1.49410097186297e-05
-2.84928732899499e-05
-2.54175469199945e-05
-1.63162687654524e-05
-2.04522228573502e-05
-2.52941983865109e-05
-9.24504252865381e-08
-8.10858832079551e-06
-5.05062057415484e-06
-2.85047304924607e-05
-2.07218870699985e-05
-2.66969203153968e-06
-1.07953824760043e-05
-1.75040373855431e-05
-2.13224427199471e-05
-3.39281953573878e-05
-1.92492652430999e-05
-4.05929947573449e-05
4.48681070855711e-06
-3.22589979703099e-05
-3.39844564261054e-05
-2.5305872307128e-05
-2.99962360938809e-05
-1.17775913732028e-05
-2.18243773083709e-05
-2.8919455123964e-05
-2.40086589149495e-05
-3.05759985477294e-06
-1.74556324340274e-05
-1.52665906351473e-05
-1.86840251223496e-05
-1.64670479286393e-05
-2.68530459613822e-05
-2.79784412179395e-05
-3.0610577331273e-05
-2.90665608668226e-05
-3.43209838487559e-05
-4.2483519382218e-05
1.13136261509559e-05
1.40683680519076e-06
-5.86510734972811e-06
1.51822969385308e-06
-1.54097471535527e-05
-2.66005954932946e-05
-3.65740152776781e-05
-1.35787385374657e-05
-4.05373145529918e-05
-9.63848238401957e-07
-6.9092824470886e-06
-1.90707316756547e-05
-2.9356235631046e-05
-2.83760891429062e-05
-2.21129433541327e-05
-4.15792242901303e-05
-2.33294032957906e-05
-3.81469717847148e-05
-1.38489137456615e-05
-5.78882962551883e-06
-1.84481633797686e-05
-1.76181666982814e-05
-2.31280959517413e-05
-1.86745499985213e-05
-2.80611630225905e-05
-1.38805418050763e-05
-4.37006173329107e-05
-2.99821904102534e-05
-4.55403047670129e-05
-3.68584504511115e-06
-3.78287791456663e-05
-2.07880555028936e-05
-1.19388513187132e-06
-4.28719507983598e-05
-4.43765755289309e-06
6.89709818625439e-06
-9.11100710384397e-07
-1.15734017062531e-05
-2.9804636560272e-05
-2.04626306663704e-08
-1.46602198937848e-05
-2.35405098779886e-05
-2.77519433677503e-05
-1.242160643023e-05
-3.48273454371904e-05
-4.37976566917943e-05
-1.67568991572169e-05
2.3426971614142e-06
-2.86895717329901e-05
-9.52675340731132e-06
-2.46921018791641e-05
-3.96436570014762e-05
-3.38069378216004e-06
-1.6771776028486e-05
-1.01297960268112e-05
-2.25748336498514e-05
-2.38866758096306e-05
-1.06773957468971e-05
-1.37980175418568e-05
1.83205234788322e-06
5.02695864921451e-06
-2.49589337679174e-05
-2.01898111195511e-05
-2.41664252741958e-05
-2.10290070112659e-05
-3.16951975563774e-05
3.53223817849e-06
-1.4874513048118e-05
-3.39892431391419e-05
-3.40582911229151e-06
-8.45653575125703e-06
-1.05831993544406e-05
-2.02415076607998e-05
-2.59695898384834e-05
-1.80669480322522e-05
-1.51734667819265e-05
-1.76390207522228e-05
-2.92265652020587e-05
-3.56605201271818e-05
-1.94630372633715e-05
-3.21307121630695e-05
-2.96101334791665e-05
-3.78488502146192e-05
-1.21364134640714e-05
-2.8095123885153e-05
-1.79794926775956e-05
9.10394742705111e-06
-1.24270472462085e-05
-2.64597898132131e-05
-1.15077116543846e-05
-1.90546232404978e-05
-1.94557096934385e-05
-4.43847949830622e-05
-1.6495694510069e-05
-1.34930217323019e-05
-7.89685791040258e-06
-7.80053786775213e-06
-1.07467986017002e-05
-7.28320627193238e-06
-2.87773192279736e-05
-1.85384194598779e-05
-3.50464127397288e-06
-4.03173989079155e-05
-1.74106801029961e-05
-1.65492755770066e-05
-2.98665143230494e-05
-1.43595123307296e-05
-2.05921677181451e-05
-1.24192017112749e-05
-5.99966106085541e-05
-4.30753739482655e-05
-2.65731298029576e-05
-2.37286297504462e-05
-6.43542650994891e-06
-2.21814933965546e-05
-2.90391231072451e-05
-1.46303519610315e-05
-2.43870715085271e-05
-1.85132629910375e-05
-2.27931984584694e-05
-3.61540814598313e-06
-1.76432203557219e-05
-1.44688199943374e-05
-4.39832934213042e-05
-3.27537240608834e-05
-3.75795685816206e-05
-1.91564227624932e-05
-3.46386080943195e-05
-9.89105276217302e-06
-3.18550563120886e-05
-2.12327635306179e-05
-4.78101714454971e-05
-1.76834130254543e-05
-2.87558082676254e-05
-1.49362582008304e-05
-1.99625246880663e-05
-1.61522178445392e-05
-4.12007870616683e-05
-2.1968903169798e-05
-2.88626327316335e-05
-1.07997934668983e-05
-3.41900459235805e-05
-5.43472802942195e-08
-2.11691690898079e-05
-3.3578783366676e-05
-2.72523190287989e-05
-2.06997078361056e-05
-2.08589231222255e-05
-3.40350574139988e-05
-2.24392481092656e-05
-2.36197452439697e-05
-1.81493904619087e-05
-1.1551491123338e-05
-2.0416017242885e-05
-1.88319219564194e-05
-2.95689374366889e-05
-1.90166705337896e-05
1.09244181367195e-05
-2.95378186074678e-05
-2.99100515373688e-05
-1.80913843826796e-05
-1.03570698992787e-05
-4.18135490797978e-05
-2.43219631915556e-05
-2.29405196958437e-05
-6.38996266869877e-06
-2.02603609054394e-05
-2.33866845073869e-05
-8.19109019488966e-06
-1.54023653803326e-05
-3.53601790107556e-05
-2.70900057089623e-05
-1.31347354145287e-05
-1.9935190660374e-05
-9.92318832735075e-06
-1.819930652228e-05
-1.85533077087444e-05
-1.44966004914074e-05
-3.92719708615156e-06
-3.14766851514702e-05
-1.92420171118612e-05
-4.64647067112455e-06
-1.64898499000679e-05
-3.85370430764619e-05
-1.81853536357778e-05
-1.6364264111176e-05
-3.58703661210548e-05
-1.0694082402767e-05
-5.51816112197663e-05
-1.93694242685647e-05
-7.32782893096373e-06
-1.31652221919792e-05
-2.71938658358386e-05
-2.19449475608448e-05
1.11351359007879e-05
-2.49578499838068e-05
-3.44685787116191e-05
-2.06160449853144e-05
-1.16476407036272e-05
-1.36899275120897e-05
-3.00530909662048e-06
-1.07848193743939e-06
-2.61150377108502e-05
-4.06415889664345e-05
-2.50588165103567e-05
-3.41988720546701e-05
-1.64565515041651e-05
-1.72205146894854e-05
-6.51358894921547e-06
-2.75051413729866e-05
-3.20050374330417e-05
-1.85838945230477e-05
-2.902518032986e-05
-1.09373198228651e-05
-1.43462975707328e-05
-2.774109388576e-05
-3.15001634824331e-05
-2.29439089649045e-05
-7.77132836818812e-06
-2.17435255119144e-05
-9.67014653629674e-06
-1.65134137025243e-05
-1.08981942277919e-05
-1.82211425293051e-05
9.44666288118075e-06
-2.54613574652067e-05
-2.17855709326151e-05
-7.06753562728472e-06
-1.01123684960715e-05
-3.9915047216305e-05
-2.08596564381844e-05
-4.95051280786606e-06
-7.56658832555874e-06
-1.64981315813879e-05
-1.60932117949648e-05
-2.511468023586e-05
-1.69689199562532e-05
-1.94521966577155e-05
-2.88674139605847e-06
-1.58561061366032e-05
-4.02772665434652e-07
-1.50795788009111e-05
4.31488041505373e-06
-3.77785372041519e-06
-3.73812116975219e-05
-5.51059017405568e-07
-1.46626880392162e-05
-2.40237051676806e-05
-4.64485038986016e-06
-1.69532134880954e-05
-6.08882648522959e-06
-1.64609946209258e-05
-2.7895505957472e-05
-2.38463692372341e-05
-2.05775337140578e-05
-2.15867491888963e-05
-6.86536775605181e-05
-1.18906202943052e-05
-4.66597274687223e-06
-4.36315694181154e-05
-1.38657490760376e-05
-2.27308798065335e-05
-1.69408488623479e-05
-4.0796585962835e-05
-1.63478090797188e-05
-1.80400781670487e-05
-4.74384847809383e-06
-2.44587411829983e-05
-4.84920061660501e-05
-2.48981731757057e-05
-3.92231023531002e-05
-1.73948572486852e-05
-3.26558971068322e-06
-1.23654339451244e-05
-2.96631735052014e-05
-2.54075802153666e-05
-1.67543845858038e-05
-1.72934712732301e-05
-2.41829079927173e-05
-1.42023317385361e-05
-2.3228817190301e-05
-3.5168298329084e-05
-1.31510819581065e-05
-2.091210639051e-05
-1.84698371596136e-05
-3.04479498605754e-06
-2.52128231609063e-05
-1.85546278282033e-05
-3.27706972123506e-05
-2.71069428891408e-05
-2.00697835313467e-05
-1.04012538279024e-05
-4.88504722758979e-05
-3.15104463631515e-05
-1.94768131077324e-05
-1.85811903959333e-05
-1.79107836033543e-05
-1.64733419470859e-05
-3.43469602227364e-05
-3.98645253768725e-05
-2.34171162188421e-05
-1.65456836489968e-05
-6.02991219171985e-06
-1.05207864702648e-05
-2.67951199624225e-05
-7.66013125245509e-06
-1.40176411278244e-05
-2.98310164722831e-05
-3.6762900933821e-05
-3.56882605347894e-05
-3.42799917266956e-05
-1.5642355519297e-05
-1.70234201941921e-05
-8.54401037658467e-06
-1.75078257706351e-05
-2.34406026198087e-05
-2.63434238921253e-05
-1.28992813671e-05
-1.75302119857191e-05
-3.55131954384085e-05
-2.48761597586724e-05
-1.16397899911695e-05
-1.91261958778888e-06
-2.64384701673709e-05
-2.05804637679672e-05
-1.37384055662566e-05
-8.87618094165197e-06
-1.94424143953279e-05
-3.84742120323126e-05
-2.04093388905178e-05
-3.76301239375223e-05
-2.81844393745524e-05
-4.04078546045879e-05
-1.68670251835025e-05
-2.73269739740759e-05
-3.07187375385474e-05
-1.73338283395306e-05
-1.72523890205044e-05
-1.31159996086537e-05
1.55385463292838e-05
-2.03444985111827e-05
-1.98662551562406e-05
-3.07042997721337e-05
-2.03384624602203e-05
-1.69203449218009e-05
-2.37837743291728e-05
-3.05328306331184e-05
-1.28370865370312e-05
-3.37202410083123e-05
-3.32907790830078e-05
-6.57309236432655e-06
-1.16941536759616e-05
-1.39202852405643e-05
-4.07818544571285e-05
-3.02746702188276e-05
-2.4656936732392e-05
-2.54279228005766e-05
-3.1168203770364e-05
-1.21606107234798e-05
-1.17608629329886e-05
-2.08251241818787e-05
-3.77352130508583e-05
-3.12020686799577e-05
-4.62844732847218e-05
-3.01552156714898e-07
-4.50871372597301e-07
-1.61843001301379e-05
-3.79456618163539e-05
-2.1232318241108e-05
-9.66508533639368e-06
-2.09178100236523e-05
-2.88101507261755e-06
-1.33359612985873e-05
-4.46340308293435e-05
-2.66596618795538e-05
-5.3264223232877e-06
-2.07503101493096e-05
-2.6925037975107e-05
-2.03002825948172e-05
-4.00862040104066e-05
-3.13569730580237e-05
-2.82023238641258e-05
-1.69212815367323e-05
-3.16957713849021e-05
-2.57664355824842e-05
-1.22829839678992e-05
-2.07407100755494e-05
-3.01904114469802e-05
-1.84816674948508e-05
-3.18545346464285e-05
-2.09792307361969e-05
1.23469319234027e-05
-2.27403485526369e-05
-4.252540785892e-05
-1.92778811964997e-05
-3.11524080817989e-05
-2.20701058629932e-05
-9.35229911641875e-06
-1.61659546696316e-05
-2.46072602606908e-05
-4.12065851999233e-05
-2.55333305575864e-05
-3.16586163745904e-06
-3.67994628770203e-05
-3.88702654952583e-05
-3.40821101167379e-05
-2.28957853492531e-05
-2.3492022165761e-05
-6.45183390988864e-06
-1.83694719650613e-05
-1.65268672617709e-05
-1.67542022394666e-05
-1.98111085364948e-05
-2.81845152575918e-05
-2.91741341702485e-05
-3.47335170186205e-06
-1.61020821590482e-05
-9.70788144192473e-06
-1.74362012480655e-05
-2.4960870683319e-05
-1.51490008660153e-05
-2.28607456215759e-05
-2.85931669798716e-05
-2.32934038214932e-05
-3.64225404830774e-05
-3.75969841475922e-05
-1.72863489923079e-05
-4.02794715423323e-05
-1.98425946893452e-05
-1.42819396200959e-05
-2.68183487593141e-05
-5.30080636798981e-05
-4.45876701739799e-05
-1.90489492770761e-05
-2.68217053414599e-05
-1.84547228000076e-05
-1.9651695766525e-05
-2.8234069462068e-05
-2.15733234342304e-05
-2.45271241172843e-05
-1.70290221452568e-05
-6.93555408362015e-06
-4.03023263388951e-05
-4.64660836827554e-06
-1.69208474783585e-05
-3.3229567320183e-05
-3.20573929593338e-05
-3.68505719825556e-06
-2.02307146753863e-05
-1.88518895020757e-05
-2.6228342554836e-05
-1.37912598009246e-05
-1.56400564832594e-05
-2.90812487247422e-05
-4.04937011049314e-05
-3.65706698160202e-05
-5.00207985129883e-06
-1.90931955219463e-05
-3.40699742552392e-05
-7.15167996833274e-06
-3.02357808143104e-05
-7.05787290874828e-06
-8.74803975228649e-06
-1.80902943027075e-05
-3.32578231230025e-05
-2.38279344554646e-05
-2.14591149122346e-05
-1.926469112229e-05
-4.05889538126348e-05
-6.31286327524459e-06
-2.29746750176434e-05
-1.87918149700253e-05
-1.50714832179149e-05
-2.59538156364628e-05
-4.15173076198587e-06
-1.72792117054071e-05
-7.05165551925763e-06
-1.59020853459717e-05
-1.68526701788338e-05
-5.66540103672412e-05
-3.00014258735705e-05
-5.58939524518584e-06
-1.77264327036576e-05
-2.04341956785314e-05
-1.22038342916694e-05
-3.35966247770964e-05
-1.92001769254343e-05
-1.51874774111494e-05
-2.24898169973071e-05
7.32882930988145e-06
-8.67753611813749e-06
-1.82867570638172e-05
-3.53706894154441e-05
-5.6567954112302e-07
-1.20544059524412e-05
2.23151809278497e-05
9.02433174406007e-07
-2.65522742654016e-05
-2.94795036276057e-05
5.46465305722132e-07
-1.34529083085482e-05
-1.66575327303934e-05
-3.3982960499975e-05
-2.81768013071459e-05
-3.24980357397286e-05
-4.0965476501892e-05
-3.64084166278724e-05
-1.50438977029614e-05
-2.93564458266508e-05
-1.53697206899898e-05
-1.83162754670758e-05
-3.3977061708236e-05
-4.65788229748105e-05
-2.47840153839228e-05
-9.71190923496311e-06
-2.45172055134743e-05
-1.18952127822049e-05
-2.24500583708875e-05
-2.58515197148073e-05
-1.37089726609673e-05
-1.89485477304975e-05
-2.97711413098998e-05
-1.87660231177184e-05
-3.02145358551984e-05
-1.58739415429979e-05
-3.38217221454055e-06
-2.26019644113731e-05
-2.12498886440718e-05
-2.89283025814862e-05
-1.18064069693107e-05
-1.03858405687524e-05
-1.20781743685447e-05
-1.91935150388255e-05
-3.53439716369949e-05
-1.7591964767807e-05
-6.78140456680986e-06
-1.46463801800041e-05
-2.8009188398655e-05
-2.26317106059665e-05
-2.21519164344342e-05
9.04779807854167e-06
-2.27046891531493e-05
-1.30224261559393e-05
-3.35249486418387e-05
-4.23083411473582e-05
-1.69228378474243e-05
-3.54256649978842e-05
-1.98453952620647e-05
-2.5514352475855e-05
-8.97736754405956e-06
-2.22638173399058e-05
-2.63109230056857e-05
-2.65991478508359e-05
-8.56890379034227e-06
-8.75994186372438e-06
-2.46799675894559e-05
-4.36351582643177e-05
-9.07910251777493e-06
-2.0444601168534e-05
-2.08700576287617e-05
-1.54308439238093e-05
-3.95797385779189e-05
-3.86701092488638e-06
-1.72846539675014e-05
-2.44267581110625e-05
-1.03759799246028e-06
-3.83863133304868e-05
-2.38186564741863e-05
-2.61300912884382e-05
-3.49129682971086e-05
-2.61725401251783e-05
-9.84943311477615e-06
-3.37351135044891e-05
-2.5908377627727e-05
-2.64332815423255e-05
-3.95811870071727e-05
-5.8383554067378e-06
-1.69941198331549e-05
-1.26283512382443e-05
-1.53363320734697e-05
-3.44923703790141e-05
-2.65453663444421e-05
-2.42752304488199e-05
-2.7165722178069e-05
-3.99202061013444e-05
-1.64288319854292e-05
-4.44544999222321e-05
-3.24903758958488e-05
-3.21783730974935e-05
-3.22363046833017e-05
-1.95915663242055e-05
-1.2862659666669e-05
-7.42324774623275e-06
-3.61783839624736e-05
-1.74989808041658e-05
-1.83128779489384e-05
-1.90927977468767e-05
-6.15845724458377e-06
-2.3920163729773e-05
-3.49587885844393e-05
-2.39071103234776e-05
-2.53901518843442e-05
-2.78728304173188e-05
-3.63419974507092e-05
-1.57290067686317e-05
1.83550536149327e-07
-4.18272182519492e-06
-1.84207332633764e-05
-3.07351035088808e-05
-2.73093329384584e-05
-2.898241702178e-05
-8.40236085023064e-06
-8.85231967193397e-06
-2.63819012760297e-05
-9.00283717792628e-06
-3.03937289553834e-05
-2.63516084375713e-05
-5.3483204686807e-05
-3.51366752284542e-06
-3.45695109403173e-05
-3.04574185916045e-06
-3.81089747080299e-05
-2.21926070968894e-05
2.63216964763446e-06
-9.04963531705771e-06
-2.27065250918866e-05
1.09263569429156e-05
-4.16357038929718e-05
-3.3759481638031e-05
-2.24975203808283e-05
-1.77986606097735e-05
-3.29651410727077e-05
-2.22111838145336e-05
-2.34103363372876e-05
-3.60036581288495e-05
-8.93440857496171e-06
-3.18408701904892e-05
-3.02816249473472e-05
-2.58700787214261e-05
-2.38617369066675e-05
-1.99197549589581e-05
-2.37773320631375e-05
-3.6247072712201e-05
-2.14365119328488e-05
1.27752979231705e-05
-2.05463784740533e-05
7.99584959373308e-06
-1.49235307174955e-05
-3.08606033523103e-05
-1.50631794316867e-05
1.35607858844868e-05
-5.80755218055528e-05
-2.9420101113146e-05
-2.28022647061807e-05
-9.77696990339636e-06
-1.20303037887225e-05
2.14607288681013e-06
-2.24049006714328e-05
-2.24647933829374e-05
-1.22328407530327e-05
-1.72496666643346e-05
-1.61490072840303e-06
-8.56866912944951e-06
-3.04862388410069e-05
-1.60701891661908e-05
-1.11745737071814e-06
-2.17594239451164e-05
-1.98389544569776e-05
-3.36787531952906e-05
-3.50478086074544e-05
-3.17213097653269e-05
-2.51459088286979e-05
-1.28726918702475e-05
-1.68266205378537e-05
-2.48975191328662e-05
-1.98364235183985e-05
-1.28891701782645e-05
-3.15698315548886e-05
-2.05242630135445e-05
-2.89069540518193e-05
1.22457353008893e-05
-1.81902813791074e-05
-7.22661270717974e-06
-2.45765726574425e-07
-2.96680037287642e-05
-1.67093179685814e-05
-3.82079348743413e-05
-3.26116806510713e-05
-3.99917650356676e-05
-2.15532741957069e-05
-2.32750658708551e-05
-2.17332975932581e-05
-1.54044412482694e-05
-1.00607933545422e-05
-2.05127122278584e-05
-1.24549528272338e-05
-1.67819809741902e-05
-2.2580339534893e-05
-2.10442319960244e-07
-2.5157525667328e-05
-6.43825576826156e-06
-2.78377074928707e-05
-2.16583967166059e-05
-4.54674666060286e-05
-3.25152717909975e-05
-5.66109936260983e-07
-2.43860937408802e-05
-2.53551503913543e-05
-2.03080368925148e-05
-3.89574377085228e-05
-1.52005748065123e-05
-4.55215969486576e-05
-1.12435824886674e-05
-3.30145376243932e-05
-2.36734977686227e-05
1.11989785438185e-05
-1.96739495632608e-05
4.19619465560871e-06
-1.04238948421052e-05
-5.52656570573412e-06
-2.23091069433665e-05
-3.81436814416781e-05
-4.19522410480956e-05
5.56011711951316e-06
-2.86186532630131e-05
-2.728156818156e-05
-7.18317865598023e-06
-4.52989532184998e-06
-3.84908585696182e-05
-2.48402731659228e-05
-2.32542333994884e-05
-1.77006853007709e-06
-5.73643765716608e-06
-1.66827296397984e-05
-1.6238491652101e-06
-2.54074985572983e-05
-1.17338337524338e-05
-2.21268581881069e-05
-1.69847373003815e-05
-3.16063031304189e-05
-6.29588233991648e-06
-2.79081800093544e-05
-1.46106475662215e-05
-2.10166950358813e-05
-9.47046521397472e-06
-2.39798501728871e-05
-5.17189356858424e-05
-2.34609126126221e-05
2.67193057311411e-06
-3.34675029318248e-05
-3.20809048655288e-05
-2.78285426395287e-05
-9.30375216051139e-06
-1.33534356696754e-06
-2.0964696146596e-05
-1.03002842860482e-05
1.15905791858068e-05
-8.46875637398044e-06
-2.69732380387067e-05
-1.50646214171703e-05
-3.82747757351655e-05
-7.55631315546003e-06
-1.50485445680666e-05
-2.50229168570358e-05
-2.09300281651548e-05
-3.57480490523213e-05
-5.77565296632752e-06
-1.90358717706598e-05
-4.00883694192239e-06
-1.14158849991136e-05
-2.22311061229306e-05
-1.48600736762966e-05
-5.97517920650397e-05
-1.25843842321484e-05
-3.97295205486224e-05
-2.19640449234762e-05
-3.10776279431037e-05
-2.22536213110806e-05
-1.85751835799936e-05
-3.20275693088818e-06
-1.49466110382776e-05
-4.31739557400868e-05
-2.31075639778278e-05
-9.14165771505838e-06
-2.20716872096384e-05
-1.25154540104299e-05
-2.52446052079283e-06
-1.93964713342041e-05
-2.42509289001592e-05
-2.16739973842218e-05
-2.27487731240973e-05
-3.26638776723364e-05
-2.98551023203202e-05
-8.19730222213622e-06
-5.27593723798795e-05
-1.6556031505244e-05
-9.89710168263902e-06
-2.76765122625595e-05
-1.11663401946212e-05
-1.65627507688098e-05
-1.8783422311681e-05
-2.11851567081677e-05
-1.23640262488533e-05
-1.15171435476201e-05
-3.52227994056313e-05
-1.05402535569124e-05
-3.54563031085852e-05
-2.85141778203681e-05
-3.79009588064683e-05
-2.66905947948506e-05
-2.03382063335936e-05
-6.02759831370058e-06
-1.72416413643601e-05
-2.48619397427162e-05
-1.44301376185959e-05
-1.78118784532237e-05
-3.76306072051249e-05
-1.6076077291032e-05
-3.42543992665106e-05
-9.41649843499042e-06
-3.50336553339632e-05
-2.8197048649291e-05
-4.17357201405908e-05
-2.99302277502325e-05
-3.07795342590197e-05
-9.01682039098935e-06
-1.94806603838191e-05
-2.98180957590879e-05
-2.62419514157755e-05
-2.59788127731758e-05
-2.48113357644898e-05
-5.11781685550183e-06
-1.62757271652285e-05
-7.31877305287631e-06
-4.42227268261003e-06
-2.01967919203222e-05
-1.44780403958336e-05
-1.03698972924794e-05
-2.57672073180729e-05
-1.7670017588082e-05
-3.67917998572679e-05
-1.69570883503705e-05
-4.05662827952309e-05
-2.34387502310853e-05
-2.34294487709391e-05
-1.30256054252286e-05
-3.47756258693696e-05
-1.61235101966454e-05
-1.90398496223465e-05
-2.789766730204e-05
-1.16436480047583e-05
-3.51487277485791e-05
-2.12298721705107e-05
-8.50988638231499e-06
-3.63690954210634e-05
-8.1200108070765e-06
-1.4728917829737e-05
-2.72711247017037e-05
-2.43557310588672e-05
-3.53031385492879e-06
-2.52121365081946e-05
-3.60967493330371e-05
-1.60392885196592e-05
-1.24680891229772e-05
-3.04295267778476e-05
-1.81211608662804e-05
-2.50991327651492e-05
-2.90646508991889e-05
-3.01016911360849e-05
-2.07282276881338e-05
-1.05906863005081e-05
-2.88644530002241e-05
-1.92803221918541e-05
-2.4784518956666e-05
-1.23690597250172e-05
-3.99801899262974e-06
-2.16936676220176e-05
-4.12387438536343e-05
-2.98377051118911e-05
-2.37295243090359e-05
-4.67926164346165e-05
-1.94777304223651e-05
-2.88727085743778e-05
-3.7596843995797e-05
-2.73802339095177e-05
2.20148386803666e-07
-3.22208231762687e-05
-1.6382836124755e-05
-1.50084804550134e-05
