# Supplementary material for: Research on computational propagation and identification of mine microseismic signals based on deep learning
Source: PLoS One. 2025 Oct 22;20(10):e0334641. doi: 10.1371/journal.pone.0334641 (PMC12543183; doi:10.1371/journal.pone.0334641)
Supplement: S11 Data — (ZIP) [file pone.0334641.s011.zip › 000101100002578.xlsx_0.txt_24.txt.txt]

9.05983193166187e-07
-1.22120881375847e-05
-3.90534320019707e-05
-2.91262007181829e-05
-1.35239880963215e-05
-1.40011119642097e-05
-1.48360256111056e-05
-1.59488239768189e-05
-2.12450306716783e-05
-2.74876491123069e-05
-2.19048797261534e-05
-1.58598154602839e-05
-1.02132107839819e-05
-3.20876140506884e-05
-1.70878925987397e-05
-7.91928627948619e-06
-1.36856532939142e-05
-1.23398556137761e-05
-1.23378705855788e-05
-2.70598779837809e-05
-2.92712368267819e-05
-4.34580671358477e-05
-4.29386731304302e-05
-4.25807340495387e-06
-2.81560986900335e-05
-7.41998172997858e-06
-1.24688849443486e-05
-2.265750522449e-06
-5.11205342952477e-05
-2.13376118751785e-05
-3.01019774625095e-05
-2.19325278289221e-05
-9.03584221771964e-06
-2.81536540927927e-05
-9.30119540140577e-06
-8.01786722708661e-06
-1.6023996823904e-05
7.94405915385661e-07
-4.82327317267022e-05
-4.39194757322327e-06
-5.88739071864676e-06
-3.68612297551471e-05
-2.18930241152885e-05
4.7481800341586e-07
-2.09821287790827e-05
-2.34481354156842e-05
-4.7267814811702e-05
-9.61702269629159e-06
-6.53698172496024e-06
-3.3908818263373e-05
-4.85822009481177e-06
-2.62256029936364e-05
-3.05314181743743e-05
-2.11807368318105e-05
-2.47201100301009e-05
-1.09060867772502e-05
-3.10918993257173e-05
-8.89488942681158e-06
-2.16462332615125e-05
-1.99168946659895e-05
-4.07954180588632e-05
-2.03000674406748e-05
-1.42081287911486e-05
-1.12060908703232e-05
-2.59403538229146e-05
-2.11732789443156e-05
-4.43019353665033e-06
-1.35183710145641e-05
-8.30761488713215e-06
-2.40248661430717e-05
-2.62477315504268e-05
-2.97523885841196e-05
-1.78125688853876e-05
3.53211320840532e-06
-2.70220977333977e-05
3.85482745052154e-06
1.32237998173368e-05
-2.19258882741083e-05
-5.76016663649769e-05
-6.89691873605122e-06
-2.73261682057659e-05
-2.32128075392521e-05
-2.95825808457926e-05
-8.56882855242176e-06
-3.00790012750039e-05
-7.62110378230521e-06
5.07515305474628e-06
-3.67122740466465e-05
-1.54181961782644e-05
-5.21845477404957e-06
-2.88779628939133e-06
-3.23005838706226e-05
-3.40470216343291e-05
-1.89922126015101e-05
-3.97496084046549e-05
-2.1214649792738e-05
-1.99226137451717e-05
-3.57932147341633e-05
-3.4376319806735e-05
-2.83089966374223e-05
-2.88323489712724e-05
-1.57828995488231e-05
-2.71204919627965e-05
-4.48660600876107e-05
-2.14602087530578e-05
-9.72413937220604e-06
-1.1114241329585e-05
-1.48062445131637e-05
-1.15125635568211e-05
-2.22025254053803e-05
-7.22834393078996e-06
-1.94220692409514e-05
-3.10392702645973e-05
-7.67081800781893e-06
-2.13546012777783e-05
-1.3412572531144e-05
-2.74564215822515e-05
-3.45117124087998e-05
-7.28111718692054e-06
-2.0888984819146e-05
-7.94312952847265e-06
-4.11528800090368e-05
-3.23837729717999e-05
-3.19192603053692e-05
-1.66641107282546e-05
-3.27327924882379e-05
-2.61869597460151e-05
-1.32358118027079e-05
-2.23501140649418e-05
-4.58717317423087e-05
-1.65814364910788e-05
-2.7798875615561e-05
-2.19345366197895e-06
-3.22668414544851e-05
-1.76960905101774e-05
-3.42447541456079e-05
2.91054858001647e-08
-2.09683809450398e-05
-6.76381484073638e-06
-2.26861985547808e-05
-1.91858639730541e-05
-1.47752037338022e-05
-1.74174117541966e-06
-3.07161634087406e-05
-7.34212464892188e-06
9.35138629128723e-06
-1.02473912882814e-05
-2.56284891000657e-05
-2.91433311600643e-05
-8.33088953163394e-06
-2.09669457486332e-05
-1.24082396743236e-05
-1.34079740172003e-05
-2.54054892042884e-06
-2.70821827568032e-05
-1.62086976749909e-05
-7.31982361929433e-06
-2.84078222202318e-05
-3.54408290390074e-05
-1.02040729820954e-05
-8.36128041619212e-06
-2.7444722649103e-05
-8.25373932829947e-06
-9.1918436655675e-06
-1.88613108157837e-05
-2.48719901610865e-05
-3.87752386899059e-05
-3.51108796794662e-05
-1.98032282217357e-05
-2.06158971261217e-05
-2.75838185185348e-05
-2.69166157821919e-05
-2.16623854780329e-05
-2.55009137589104e-05
-3.72465756511729e-05
-2.750360185577e-05
-2.27417768407763e-05
-2.79543937297054e-05
-1.14041850183579e-05
-8.7492020781959e-06
-3.65503194434656e-05
-3.7361298316811e-05
-2.06761305067915e-05
-2.90914957876146e-05
-2.00836309267071e-05
-3.95800765121348e-05
-2.88539303632353e-05
-7.14967565997088e-06
-4.04126433959594e-05
-2.44634934598381e-05
-1.75000078025647e-05
-3.88770095600167e-05
-2.49294239772615e-05
-2.8887507291902e-05
-1.85734450752408e-05
-4.16737464957122e-05
-2.56350873075567e-05
-2.22000256626903e-05
-3.61242294942561e-05
-3.90561553151563e-05
-2.09709588415517e-05
-5.73426003667197e-06
-3.40898562701221e-05
-3.16617440141167e-05
-3.14087107580824e-05
-1.99330004852178e-05
-8.00394654270975e-06
-3.53522210705352e-06
-1.90499834829174e-05
-8.68743105841247e-06
-2.00909848597965e-05
-8.51537214622683e-06
9.60404833457157e-07
-1.69871247861593e-05
-2.29331720315796e-05
-2.26100916985898e-05
-3.56264183117376e-05
-1.59313077717657e-05
-1.6486175199389e-05
-3.98176495010226e-05
-2.21429569365343e-05
-2.68001812092001e-05
-2.82815667344703e-05
-2.32847431196563e-05
-2.45077749480084e-05
-8.26650165606617e-06
-2.80605848174182e-05
-3.0984184377944e-05
-1.13122647948292e-05
9.70783080662786e-08
-2.74155418323046e-05
-2.57706959157501e-05
-3.62786157053919e-05
-2.7419305950237e-05
-1.38924161653947e-05
-1.83740674017499e-05
-8.40721292996946e-06
-3.30292862960485e-05
-2.98389921386518e-05
-5.21165677784647e-05
-9.19630113047104e-06
-3.78193139406428e-05
-1.6134369491196e-05
-1.84572578335665e-05
-3.5915376214338e-05
-1.24762754780944e-05
-2.77615362939041e-05
-1.9508786104494e-05
-6.46807134301145e-06
-1.45606348168479e-05
-1.17938120998873e-05
-3.2028563378247e-05
-3.12254132678121e-05
-1.72147169308338e-05
-2.5351406885753e-05
-1.98717749787218e-05
3.1263722581954e-06
-1.12530298729826e-05
-1.8165576598104e-05
-2.04602555674693e-05
-2.3538563492627e-05
-2.02138741778315e-05
-2.50776752875673e-05
-7.54900037842634e-06
-2.57157567416304e-05
-1.17930301790346e-05
-2.45140685168048e-05
-1.13050498988007e-05
-1.2977610768439e-05
-1.48347082971967e-05
-1.23744866930894e-05
-2.69680747823404e-05
-2.41108129804337e-05
-8.18869393940855e-06
-1.42527199405736e-05
-8.22099483323694e-06
3.14656900911955e-06
-2.56873577127819e-05
-3.02651052229917e-06
-7.19736891530709e-06
-1.28013964629083e-05
-2.66143762918385e-05
-2.02971479923669e-05
-1.41070717269561e-05
-3.0407005250625e-05
-1.06312751978089e-05
-3.13494668753506e-05
-1.910560334084e-05
-1.00698874606658e-05
-1.90166881989466e-05
-1.026054218793e-05
-3.16565420191396e-05
-3.71190128775716e-05
-4.50561774825433e-05
-1.01595692323533e-05
-2.14393458580985e-05
-1.98866177658457e-05
-1.84730951262183e-05
-3.35494977618682e-05
-1.90647222511539e-05
-1.47885121053628e-05
-3.33308623244609e-05
-2.75986706286166e-05
-1.28212789324126e-05
-1.27049814710368e-05
-1.27166445479253e-05
-9.69562400864207e-06
-1.73914950992625e-05
-1.1522876600014e-05
-3.57617087038641e-05
-3.16128295030733e-05
-1.35440246560887e-05
-9.98393894206808e-06
-1.24088958854193e-05
-2.26465206001734e-05
-2.04357695905867e-05
-2.83239373701214e-05
-1.79598624555093e-05
-6.46149760200726e-06
-3.18707065525156e-05
-2.74014717675256e-05
-1.9764352113597e-05
-3.17321263497798e-05
3.87322247860369e-06
-1.9926924014143e-05
-1.72739377303608e-05
-1.81090845860437e-05
-7.52583193278179e-06
-3.6948425386824e-06
-2.01183436187664e-05
-8.06764405326038e-06
-2.13319233015103e-05
-4.09759863287543e-05
-8.05000797109316e-06
-2.42765403909421e-05
8.68380527858099e-06
-1.61285392874559e-05
-1.67419232252841e-05
-1.90445640727028e-05
-7.96084266029835e-06
-1.90304346551029e-05
-4.54005391388714e-05
-4.22032502682542e-05
-3.25282818777129e-05
-1.89937449114638e-05
-1.01523103518618e-05
-2.87516088038824e-05
-3.57229407792985e-05
9.86978779921694e-07
-2.1123117611583e-05
-2.17861098171623e-05
-2.75457814510461e-05
-3.2133501849572e-05
-4.10877941019491e-05
-2.92451689783635e-05
-2.30584490044534e-05
8.73751208862238e-06
2.34629728361436e-05
-2.02452178840499e-05
-1.22037772640229e-05
-1.35821930459009e-05
-4.46189284187821e-05
1.4927331840795e-06
-4.03031809567706e-06
-2.73405109831324e-05
-1.89477232055609e-05
-3.2810382951549e-05
7.84652533121773e-06
-1.1473086290547e-05
-3.4744954780004e-05
-1.37932100529617e-05
-1.88566379911768e-05
-5.8931326214257e-06
-1.41786534565685e-05
-2.17496947351897e-05
-4.51527885731743e-06
-1.88180562537733e-05
-2.74291375369462e-05
-1.84741273848949e-05
8.68807005574075e-06
-2.34092389952924e-05
-1.34007664576792e-05
-6.26039561613515e-06
-3.91534584323049e-05
-1.13719271912649e-05
-1.3736011128984e-05
-1.47730620707233e-05
-3.78165612006623e-06
-1.95085294657309e-05
2.67056715066784e-05
-2.17419789492996e-05
-2.87766041836747e-05
-2.84571455074119e-05
-1.46961872814939e-05
-9.47830157049987e-06
-2.03773196167165e-05
-1.64801975205083e-05
-5.06384254708883e-05
-2.25345868858403e-05
-3.06660104674574e-05
-1.44324155083666e-05
-3.34354683008182e-05
-2.63789578583284e-06
-1.42181979639746e-05
-7.35428319014271e-06
-2.67369804414347e-05
-3.08258335279799e-05
-2.47031004842582e-05
-3.67172794181735e-05
-3.05440250035032e-05
-4.83167118448045e-06
-3.00240315504423e-05
-7.82469021443738e-06
-3.40518104391583e-05
-2.99869348868196e-05
-4.94531253365351e-06
-1.66197578620546e-05
-1.05670703281173e-05
-6.48994869754253e-06
-1.31797817237679e-05
-1.856801440087e-05
-3.25499069272175e-05
-1.54598448598314e-05
-2.99929366009942e-05
-4.12537538688025e-05
-9.21897486148524e-06
-2.12976841968312e-05
5.17528409899725e-06
-3.11311129418779e-05
-1.12675359479641e-05
-5.22051487445278e-06
-3.11926096767439e-05
-1.69340004252643e-05
-1.61320257466443e-05
5.09071484648137e-06
3.33635977676331e-06
-8.65182154831158e-06
-1.06794993662981e-05
-3.72749696643055e-05
-5.24414323699507e-06
-1.72795480621783e-05
-5.72131359469168e-06
-2.65278281008907e-05
-1.28646620441809e-05
-1.40762392871464e-05
-3.20628822797352e-05
-2.77868991929635e-05
-3.67890374090718e-05
-2.91313760056038e-05
-2.71489512539791e-05
-1.70743200885166e-05
-1.93370316608308e-05
-2.51079929740079e-05
-4.07072043402137e-05
-2.82800392665477e-05
-6.80194268911649e-06
-1.21871812032155e-05
-1.08161037009761e-05
-2.43564805627322e-05
-1.68249410035807e-05
-7.49088153493787e-06
-5.2093317809828e-05
-4.52060011334172e-05
-1.23815717424962e-05
-6.10266359720595e-06
-2.79642610475289e-05
-2.76736055112127e-05
-2.51483514344641e-05
-2.60236435980539e-05
-9.88355801344502e-06
-4.44386706720827e-05
-1.35404404157147e-05
-1.83744165597655e-05
-1.21253784083136e-05
-1.906114622033e-05
-3.8334449946411e-05
-1.10653526563888e-05
-2.91660817384989e-05
-2.7472588220809e-05
-1.84180709469714e-05
-2.36906288926638e-05
-1.84051426410764e-05
-2.48549985641653e-05
-2.31158071945197e-05
-6.98631167493883e-06
-3.11197811179016e-05
-1.59763191090636e-07
-3.38724567112689e-05
-1.90896445389869e-05
-3.43022817434465e-05
-2.84346199311418e-05
4.59579078400976e-06
-2.72904164017009e-05
-1.31665922101717e-05
-7.90250133540979e-06
3.76526614651954e-06
-4.12945422716435e-05
-1.04803020864959e-05
-4.39830571788392e-06
-6.69559566828994e-06
-2.00691178672359e-05
-1.58723962217767e-05
-3.16540361514489e-05
-5.73302885274472e-06
-2.58377165360058e-05
-5.94402115340312e-06
-1.18442412788532e-05
-4.35023359371361e-05
-3.10633106617395e-05
-2.11142968935145e-05
-1.43702654605687e-05
-3.16956861764902e-05
1.34400618707899e-05
-2.36118406060314e-05
-1.17071629407078e-05
-2.17542273834431e-05
-4.25564872752547e-05
4.37898125329754e-06
4.96931912927364e-06
-2.51866253176054e-05
-1.50821426426171e-05
-3.04536786930358e-07
-4.08818651238485e-06
-1.60048931923416e-05
-3.55950613666417e-05
-2.46761159107646e-05
-3.49886988618648e-05
-2.06919173021725e-05
-3.33401078078845e-05
-2.36113636140962e-05
-2.84801113517655e-05
-1.8828772701656e-05
-2.00570961099176e-05
-2.76960960544514e-05
3.54272289800648e-06
-2.90657718088236e-05
-1.42247017311824e-05
-1.25387487058925e-05
-2.25266702536956e-05
-1.86770859676511e-05
-1.47632827954351e-05
-3.87044642339092e-05
-1.10617734983066e-05
-9.581279079222e-06
-1.88283087778232e-05
-1.56587612121326e-05
-1.87322618678011e-05
-3.60120600962546e-05
-2.1096515534719e-05
-3.28767823563817e-05
-1.97878883094383e-05
-2.60852235769948e-05
-1.1091457286043e-05
-2.98533335858353e-05
-1.93370352290598e-05
-2.91672618980534e-05
-9.83196873256381e-06
-2.72104298873173e-05
-1.58214182943423e-05
-1.44041458099908e-05
-1.49599883893082e-05
-1.63244061065075e-05
-1.76976639929393e-05
-2.34960681272626e-05
-2.79657620301208e-05
-2.9440599700272e-05
-4.62848033461759e-05
-4.66029745017741e-05
-9.89098481276369e-06
-3.46239015837521e-05
-1.09356011726833e-05
-1.11210856586619e-05
-2.5701128524808e-05
-3.60707751163844e-05
-2.54149996264799e-05
-1.89292481674766e-05
-1.14360944102605e-05
-1.35440221373038e-05
-2.07913456738526e-05
-1.74834039848617e-05
-1.40836998965716e-05
-2.27249082751663e-06
-2.74417604313608e-05
-2.0567172942235e-05
-6.62679675909968e-06
-2.48220010664823e-05
-4.1322399188913e-06
-6.7814691786986e-06
-2.77043275759327e-05
-2.32762468613977e-05
-1.04469732792077e-05
-5.359425918396e-05
-1.95776205429165e-05
-6.22107511274033e-06
-1.86361200707429e-05
-1.8845195755373e-05
-2.38378987267588e-05
-4.12751524131163e-05
-5.79318414456204e-06
-3.20370121489094e-05
-1.09465248790783e-05
-3.1410147563795e-05
-2.15181026034673e-05
-2.08316451074141e-05
-1.73980170663375e-05
-2.37425469415024e-05
-3.69567715559946e-05
-1.98049916195137e-05
-9.27510279560777e-06
-3.83357185671605e-05
2.04315578474113e-06
-1.25156367598419e-05
-2.51515285814386e-05
-3.08022434595097e-05
-2.94860670798066e-05
-3.25401240299158e-05
-3.59410225501588e-05
-3.44862928708345e-05
1.12671486044535e-05
-2.60061974943007e-06
-2.83180426770092e-05
-3.36681136746258e-05
-2.66092572851881e-05
-1.49092023199042e-05
-9.61142495572115e-06
-1.93908276222586e-05
-8.36220426328249e-06
-1.90208921353783e-05
-2.66206800736058e-05
-4.01087451228656e-05
-9.96848865033039e-06
-4.99527354952589e-05
-1.41798262344521e-05
-8.74911909752084e-07
-3.88954680467469e-05
-8.36138531831028e-06
-1.62983452659509e-05
-3.21211435103559e-05
-2.81579948787443e-05
-2.40878564992757e-05
-2.35699958846962e-05
-3.13492457655489e-05
-3.11424020535623e-05
-2.08836146223332e-05
-2.47967738218841e-05
-2.38126484608686e-05
-1.41236743290811e-05
-2.26741080972671e-05
-2.49874741223013e-05
-1.08859132117527e-05
-2.24863130008442e-05
-3.49355504573188e-05
-9.75915091238917e-06
-7.06612068289899e-06
-2.26109830357512e-05
-1.26649906664792e-05
-2.41082937307438e-05
-1.58422356135056e-05
-3.6057678319201e-05
-2.91710150815791e-05
-1.14421638125657e-05
-2.17469878591701e-05
-2.96402665904825e-05
-1.11146257604999e-05
-1.51933062872818e-05
-1.46186492824222e-05
-3.24901447863612e-05
-2.40550804941116e-05
-2.18782155891229e-06
-7.63343460646267e-06
-1.59447999026269e-05
-2.97635327898711e-05
-6.9778118292807e-06
-5.24821194774632e-06
-6.34485131682316e-06
-1.95809338219473e-05
-2.12358245646222e-05
-1.87066366289906e-05
-3.51007747978503e-05
-2.50643617353329e-05
-1.78170038524474e-05
-3.97665057719363e-05
-1.22971889684813e-05
1.87417429398741e-06
-4.573917961671e-06
-1.56066243309628e-05
-1.51492745852892e-06
-3.54047874095943e-05
-3.88466524150532e-05
-1.09696390085513e-06
5.37077609453425e-06
-4.45973692326987e-05
-2.06467995919604e-05
-2.54515671397569e-05
-1.71826236564323e-05
-7.08314127811187e-06
-2.28290245789611e-05
-2.06632293820477e-05
-2.99024068624194e-05
1.34631499345388e-05
-2.90735891767455e-05
-3.47109952476826e-05
-3.38385533960012e-05
-2.57544889494817e-05
-7.50502639639647e-06
-9.58217886806443e-06
-2.02859409868931e-06
-8.23671615607298e-06
-2.37574366561361e-05
-1.06658171819342e-05
-4.18279825544404e-05
-7.97014162593667e-06
-3.00078032507245e-05
-2.74608874901161e-05
-2.49558826122806e-05
-1.41469398794566e-05
-2.5387020854309e-05
-1.5832296058397e-05
-6.19916230106352e-06
-1.69207566522727e-05
-3.36081206067753e-05
-2.3833645572103e-05
-2.85738474409438e-05
-9.95060519717446e-06
-3.92010565633028e-05
-1.10394153470114e-05
-1.82508333123817e-05
-2.42269364087355e-05
-4.00630766383336e-05
-2.93545670537437e-05
-2.24217507625727e-05
-2.60596847573884e-05
-2.84111388711463e-05
-2.30159589076996e-05
-1.05892662325921e-06
-3.55568783018502e-05
-2.26338475981492e-05
-2.65347748049634e-05
-1.23614244506862e-05
-6.92763754851097e-07
-2.41853563349601e-05
-3.37111342334378e-05
-2.39918118356406e-05
-2.2127688940854e-05
-4.32355117387566e-06
-6.12889973510652e-06
-3.95846044213489e-05
-3.65971652994204e-05
-2.03255815252799e-05
-2.17905961880105e-05
-1.10672243575507e-05
-1.84452852184356e-05
-4.49296948238996e-05
-3.05976836226735e-05
-7.57574537071048e-06
-5.57875868483755e-06
-1.47585068928344e-05
-2.6664526307025e-05
-1.26893764691744e-05
-1.49171642652413e-05
-2.45823784025533e-05
-1.16779937541439e-05
-2.67943877878881e-05
-3.11201379787038e-05
2.4394052627401e-05
-1.7673856027071e-05
-1.50164204633165e-05
-1.98933686123573e-05
-1.64705263475682e-05
-1.82877357209713e-05
-4.3115761521847e-05
-7.8454133287794e-06
-1.42262423152001e-05
-2.23298264917964e-06
-1.37658540741292e-05
-4.50491303970449e-05
-9.15324448722332e-06
-1.65742625682858e-05
-9.07702169516761e-06
-1.23813080049058e-05
-1.90300673889415e-05
-2.33640804271996e-05
-2.16889589818899e-05
-1.02707519149422e-05
-1.36314017787307e-05
-2.3163455494942e-05
-4.00829646258985e-05
-3.40999731925653e-05
-3.52510019593289e-05
-3.66889335197604e-05
-2.74711269522906e-05
-2.1654298259121e-05
-7.2312510570682e-06
-1.58255404405445e-05
-6.10496554722711e-06
1.30835066837442e-05
-2.61048329627602e-05
-2.60025095610258e-05
-2.26246492431376e-05
-3.99658331866336e-05
-1.9269987066933e-05
-2.79489950606636e-05
-1.59719665052658e-05
-2.32427934257343e-05
6.61079703132906e-06
-2.8824224806629e-06
-2.60551718509244e-05
-2.25805646072639e-05
-3.04272105887139e-05
-2.97492960729458e-05
-1.84688910040584e-06
-2.92547355314477e-05
-1.68419922746112e-05
-3.46923631631932e-05
-4.39910524666068e-05
-1.41694693562853e-06
-3.64145886144516e-05
-3.16783021467911e-05
-3.29805224302092e-05
-4.30522253461315e-06
-1.86269985427143e-05
-3.5952028086229e-05
-1.13802148618634e-05
-7.03457651169792e-06
-5.74228409790614e-05
-1.67266674020758e-05
-2.28494393643838e-05
-2.28596445931891e-05
-4.10825329511093e-05
-3.4740587663884e-05
-2.27749460937868e-05
-3.26760327832359e-05
-3.48310875137822e-05
-2.75498326412596e-05
-2.35367228712346e-05
-2.53030489214524e-05
-4.76532651088461e-05
-3.6350657370823e-05
-2.00498359981979e-05
-2.48896856149642e-05
-9.99914114740517e-06
-1.41045248354299e-05
-1.82947935631031e-05
-2.27793432161784e-05
-6.5087152849791e-06
-1.89397823166824e-05
8.67487424632711e-07
-1.94289898722683e-05
-8.85761747631104e-06
-2.10581957895849e-05
-8.01813060058922e-06
8.88610591024471e-06
-6.7024431507816e-06
-8.19458734301594e-06
-3.93836199747772e-05
-3.14273302948787e-05
-1.78234053795192e-07
-1.66175058511054e-05
-3.28408779908988e-05
-8.48552076163928e-06
-2.10123965710474e-05
-1.59424804126258e-05
-3.13832393226297e-05
-3.58562949046706e-05
-3.61174759324237e-05
-3.58257266060589e-05
-3.05001941461106e-05
-2.90431766035046e-05
-1.32993735956497e-05
1.30583841072548e-05
-2.14767566698004e-05
-2.85661940323186e-05
-7.62759839918416e-07
-2.05815243562989e-05
-3.35847022090303e-05
-1.76752453702251e-05
-2.54435773021687e-05
4.33701194612906e-07
-3.26119072602809e-05
-2.79371334422824e-05
-1.51206652201439e-05
-1.35947559373259e-05
-1.20837055568695e-05
-1.54737420559138e-05
-1.5902951011251e-05
-1.63090522604956e-05
-1.19406641574282e-05
-2.13829833210262e-05
-2.14416351064767e-05
-1.92701424761687e-05
9.7695912637835e-06
-2.16110591452683e-05
-2.93271117568299e-05
-2.11998110915939e-05
-1.82397004998853e-05
-2.74936988078324e-05
-7.53565996719257e-06
-1.3419634894321e-05
-1.82343694233838e-05
-7.12249472457505e-06
1.34611366623457e-05
-1.30893791226449e-05
1.68933940899978e-06
-2.28821196795909e-05
-2.40969998662461e-05
-1.39476234073586e-05
-2.97664077065444e-05
-7.83892133402966e-06
-2.58171816854305e-05
-1.62897464734924e-05
-1.14752922702912e-05
-1.98796558382482e-05
-2.31534389124245e-05
-2.7127673856029e-05
-4.3515164957642e-05
-4.5209249881999e-05
-1.47498119507683e-05
1.42249871498955e-06
4.51328615568412e-06
-1.58918053663734e-05
-6.60034391345703e-06
-3.63876711356042e-05
-1.06621355190866e-06
-1.14133728701113e-05
-1.17178788031312e-05
-2.84892277587781e-05
-2.0008328416808e-05
-2.44554860069387e-06
-4.7493052949603e-05
-1.93904308295925e-05
-1.68177692504473e-05
-3.54555970303546e-05
-3.23224654587475e-05
-2.09921601193339e-05
-3.83810777252285e-05
-3.20815028602833e-06
-1.35183509556033e-05
-2.33664407996796e-05
-2.29636207870909e-05
-3.08070522284595e-05
-9.17403575326589e-06
-2.05706550745117e-05
-1.49307698165081e-05
-3.47853166235366e-05
-3.46964941028991e-05
-2.0440985064006e-05
-1.83118924409776e-05
-2.14554029253229e-05
-3.44472546509995e-05
-3.09781367174421e-05
-2.47614693964545e-05
-3.13170001400535e-05
-3.00349020340808e-05
1.63940804441179e-06
-1.08319601620467e-05
-1.34438832967273e-05
-8.55811777120634e-06
-1.67139944866054e-05
-1.6564837992582e-05
-1.17654305194966e-05
-2.84483444660917e-05
-3.78821098712712e-05
-1.29616592548827e-05
-2.83165621905922e-05
-1.65787355600886e-05
-2.24458029685665e-05
-1.08307736737926e-05
-2.04896038367285e-05
-3.00443542209499e-05
-1.00700421292844e-05
-1.70692381596405e-05
-4.42740338334355e-06
-1.30018487359297e-05
-1.45594197769337e-05
-4.89496119871637e-05
-2.54934800218464e-05
-3.12324239723747e-05
-2.23601963907347e-05
-1.94157035781066e-05
-2.12580968370494e-05
-4.94109936405194e-05
-3.75967195229844e-05
-1.35905212734889e-05
-2.24345583284267e-05
-4.79290856034427e-05
-3.66004145094166e-05
-1.32238633097323e-06
4.03458047368398e-06
-2.24303945778247e-05
-3.495154654106e-05
-1.92962823009068e-05
-3.56544580978569e-05
-3.20026451177152e-05
-7.8411159933083e-06
-2.34881434528972e-05
-2.83747327288615e-05
-1.4561828892801e-05
-4.06522179189071e-05
-2.0797741204198e-05
-1.10364829531324e-06
-2.06508006497604e-05
-2.29354209911473e-05
-4.05189133131389e-05
-2.17503272180452e-05
-4.83989617763371e-05
-2.17844851403223e-05
-2.14429077744319e-05
-2.34047424303813e-05
-2.48177553255925e-05
-7.82446439909146e-06
-1.14284118865843e-05
-2.32399064093411e-05
-3.93084439046079e-05
-5.19759687825034e-05
-4.37329721036616e-05
-3.2322282292103e-05
-2.62112803347973e-05
-2.65507477961196e-05
-4.25739502336663e-05
-3.00830214323048e-05
-1.27767757175287e-05
-3.12001173235651e-05
-3.56050906502859e-05
-2.7463170583646e-05
-5.20148732488203e-06
-1.91986980963899e-05
-4.15105683200234e-05
-3.53212728126917e-05
-4.2711974012546e-05
-2.84230484985372e-06
-3.24982876853247e-05
-1.52774953363722e-05
-1.14709177218708e-05
-7.51869922498141e-06
-4.7882088825796e-05
-5.64170180112192e-05
-6.61761027688105e-06
-2.36944318290237e-05
-7.55795691396935e-06
3.56588025357734e-07
-1.84737413338874e-05
-3.74800006578143e-05
-1.14200028761318e-06
-2.32704230147786e-05
-9.3846430820264e-06
-3.71608090690029e-05
-3.22169648411394e-05
-1.15842427352392e-05
-3.13378425295544e-05
-5.00060907140768e-05
-1.94620595490482e-05
-3.31564097760221e-05
-2.09766580896685e-05
-2.24866387646492e-05
-4.99954669315824e-05
-1.36108110955641e-05
-2.84807936672244e-05
-2.80224730631301e-05
-1.24114519799091e-05
-1.51230170426898e-05
-3.62746945310453e-05
-1.98656389928598e-05
-2.28230811740442e-05
-9.27176358631903e-06
-1.82817621501609e-05
-3.83447561241944e-05
-3.9632778378975e-05
-9.44808935367716e-06
-2.1456771880441e-05
-1.37048581226499e-05
-3.13569092806303e-05
-3.50840580679222e-05
-2.23413433119523e-05
-2.34266091215071e-05
-4.52218294207532e-05
-3.37006343305003e-05
-1.25712047615901e-05
-2.04676788302956e-05
-2.25641397499116e-05
-1.51351006219765e-05
-3.10323418675035e-05
-2.19857032531891e-05
-1.70180764227494e-05
-2.52459365612899e-05
-1.32541667289696e-05
-2.82455904619148e-05
-1.00674163898194e-05
-2.99452459496417e-05
4.54797357754229e-06
-3.77719119935909e-05
-1.77713882382247e-05
-2.7895697288463e-05
-4.68803984032544e-05
-2.44154427409033e-05
-5.26710908673915e-05
-1.0360272159436e-05
-1.98474598560986e-05
-2.34335634683081e-05
-2.59149529259638e-05
-2.31176667230833e-05
-9.76251090888283e-06
-3.12964605926344e-06
-1.49409785689099e-06
-1.13275994747607e-05
-2.24611539503793e-05
-2.08903427733549e-05
-1.136018853879e-05
-2.68935386850009e-05
-1.95815380158589e-05
1.73460207086771e-06
-2.23141947738071e-05
-3.02639391035018e-05
-2.18322692925358e-05
-2.25831123434065e-06
-1.01898388579644e-05
-1.6962755070874e-05
-2.91816879245176e-05
-2.7342654332704e-05
-3.08793312874695e-05
-3.229448441677e-05
-1.95396936753578e-05
-2.56574975344097e-05
-1.13324533199314e-05
-2.87957063624089e-05
-2.61048362743788e-05
-2.99380406347711e-05
-1.44859246489355e-05
-2.14564077125712e-05
-3.43339955322862e-05
-1.33189583623107e-05
-4.39030055271988e-05
-1.99743070850374e-05
-2.85415242186749e-05
-1.31550963345671e-05
-1.20878774389842e-05
-3.52067467341889e-05
-4.87723371230815e-05
-2.10401222292775e-05
-7.80070416761568e-06
-1.91805244780273e-05
-2.56700807651149e-05
-1.13780351389576e-05
-5.33616541347125e-05
-1.25668577834432e-05
-2.02310743500561e-05
-1.82852255074546e-05
-6.58319713164595e-06
-1.87169203953905e-05
-2.14370029215778e-05
-3.105522932954e-05
-3.11465305430651e-05
2.30038853423849e-06
-3.8962230723065e-05
-1.58550010099409e-05
-1.1039231483376e-05
-9.55631479097745e-06
-1.34938027126005e-05
-4.1106562743447e-05
-1.68355151091519e-05
-7.90325348226167e-06
-2.78616527023974e-05
-1.04973141996089e-05
-2.73397258758747e-05
-2.29280367163591e-05
-2.24788539749258e-05
-1.7297413027124e-05
-1.95450077840422e-05
-3.04660209680773e-05
-3.32403630021163e-05
-2.41965018275884e-05
1.11658931036443e-06
-2.16499197362021e-05
-2.13140936238285e-05
-1.65680317373425e-05
-3.3670984916828e-05
-3.33257416082644e-05
-3.85125818746032e-05
-1.94047175783193e-07
-1.55323226486292e-05
1.22490567358872e-05
-2.84955634046036e-05
-3.54778459629099e-05
-1.60827115321346e-05
3.84859808155781e-06
-1.26014556430733e-05
-2.44875037962979e-05
-1.83297510922215e-05
-1.45325156635685e-05
-2.85694165904128e-05
-3.70471223137366e-05
-6.07600107553286e-06
-3.96412029205586e-05
-2.58810969397312e-05
-3.02541599752196e-05
-1.96026821409566e-05
-1.53619543159547e-05
-1.82434811162511e-05
-9.21137551566454e-07
1.61512007776224e-06
-4.54011652226116e-05
-7.02259269479528e-06
-2.95373039138242e-05
-2.49843913766288e-05
-1.26150627373305e-05
-3.31479750590121e-05
-2.69653907252157e-05
-2.09502949954298e-05
-1.90324605507835e-05
1.05447392372853e-05
-2.24314778383095e-05
-1.50047042659852e-06
-1.76257358037735e-05
-3.3578137956551e-05
-8.85908546846818e-06
-3.30884368053297e-06
-1.10270842380448e-05
-3.34364120107647e-05
8.87097007644784e-06
-4.21912426725105e-06
-8.38053352741655e-06
-2.91545788951674e-05
-7.40595469377208e-06
-2.35085396293702e-05
-4.81834396722437e-06
-6.37152537589855e-06
-7.83427034620054e-06
-3.51602486970765e-05
-1.65101371533555e-05
-3.76973237434018e-05
-1.96225666705921e-05
-4.85900829882398e-07
-2.68629832179819e-05
-1.54953242352269e-05
-2.65846760847772e-05
-2.36735323111743e-05
-2.72999947467126e-05
-1.85826445417104e-05
-4.43901973474871e-05
-1.28479658035036e-05
1.34630184336541e-06
-2.12903694437705e-05
-8.42437467289985e-06
-2.78072861419762e-05
-1.59231270061735e-05
-3.90047378716008e-06
-3.48798085244667e-05
-3.9483001422573e-05
-1.85410077029804e-05
-2.50597356802556e-05
5.80624218984647e-06
-1.72134443672221e-05
-1.23961428348989e-05
-2.87447331361043e-05
-2.29941810842252e-05
-9.4157135574624e-06
-2.80043247465115e-05
1.31784804124471e-05
-1.70473072682893e-05
-3.54092185296219e-05
-2.23731116991014e-05
-3.36874152947848e-05
-4.09130906324311e-05
-2.60288985941347e-05
-3.97031672745451e-05
-3.51927885062634e-05
-9.64276418210785e-06
-1.5984291115516e-05
7.0303587403975e-06
-1.90192272671552e-05
-2.93701977805646e-05
-3.16878937554718e-05
-1.57862264853348e-05
-7.14774014487917e-07
-1.84654260295134e-05
-1.43737422950966e-05
-1.36336377292516e-05
-4.73571639817537e-05
-2.32885476173732e-05
-2.58087352262781e-05
-9.70046383584777e-06
-1.04981249688185e-05
-4.26699923786019e-05
-2.48503521582141e-05
-1.51622303108235e-05
-3.43404639079466e-05
-2.89430790670625e-05
-1.46725876503983e-05
-4.43104310760732e-05
1.04497912164994e-07
-3.45897390188471e-05
-1.81581207895892e-05
-2.57546671871511e-07
-1.27975808566543e-05
-2.04863047753964e-05
-1.4130589631147e-05
-2.1940722040701e-05
-2.95543545983373e-05
-2.06133747298377e-05
-2.57579545673205e-05
-9.22327281747857e-06
-1.08280055754944e-05
1.01139862171985e-06
-2.70913329931727e-05
-1.8821727389675e-05
-1.01467780778768e-05
-1.27189787663839e-05
-3.19994100638208e-05
-3.20846956123373e-05
-2.10605413155716e-05
-1.63012780440695e-05
-2.61694186109313e-05
-2.24162982663382e-05
-9.2795473209188e-06
-9.51043589985828e-06
4.60807666014812e-06
-1.4583660126777e-05
-2.13096196323706e-05
-2.32788245419483e-05
-6.90751276392509e-06
-2.30182833026166e-05
-2.46000552290256e-05
-2.81830451525195e-05
-2.67718964817138e-05
-2.0901561615339e-05
-2.38373808115918e-05
-3.55114696887173e-05
-2.87726164195287e-05
-3.75770959225578e-05
9.63758811293887e-07
-3.11499711330561e-05
-1.27008639550917e-05
-1.76060206803096e-05
-3.76668952113222e-05
-4.45710446776515e-05
-4.48539071257521e-05
-1.51933581466648e-05
-1.36732011056955e-05
-1.94142549412014e-05
-4.07943806688104e-05
-1.788252192112e-05
-1.55262047056351e-05
-1.52925268776628e-05
-3.48607189432539e-05
-2.34073042943736e-05
-4.56379622522195e-05
-2.72632167267924e-05
-1.19559292804997e-05
-2.36642992051955e-05
-2.28739998209065e-05
-2.53540432992777e-05
-2.43651445774064e-05
-1.11517752350029e-05
-2.14248889510769e-05
-3.65584520209746e-05
-1.44624895241934e-05
-1.8489107441548e-05
2.03672052243669e-06
-2.21817044398971e-05
-1.4155913560032e-05
-1.51588586457468e-05
-9.29093398891859e-06
-3.87753371652359e-05
-1.35596172059334e-05
-1.17720507062131e-05
-1.83261615504492e-05
-2.02616678129582e-06
-1.2548191430811e-05
-2.13982151362204e-05
-2.98922622585082e-05
-2.27793593316628e-05
-1.7050371775873e-05
-2.30809760318632e-05
-3.94770261883019e-05
-2.18839140667716e-05
-3.26977289545236e-05
-2.26278645163732e-06
-2.76554744629097e-05
-4.86870780987813e-06
-1.11299387945238e-05
-4.42854598396584e-05
-2.21349413704979e-05
-1.94257813770265e-06
-2.65714607249374e-05
-2.11446774441026e-05
-2.15461196106404e-05
-3.11622764090479e-05
-3.01839750957977e-05
-1.36551234581032e-05
-1.13741430819505e-05
-1.04206779267631e-05
-3.39170839338241e-05
-8.12920753574697e-06
-9.38404476723491e-06
-3.96466395839973e-05
-4.0870558674922e-06
-3.22978886521908e-05
-1.2122469932764e-05
4.87763034706563e-06
-2.0022445311171e-05
5.80850010326861e-07
-1.39800338901813e-05
-3.91557352526856e-05
-7.0786601297623e-06
-7.54496104648055e-06
-1.98338996058008e-05
-4.07992533142333e-05
3.18919928927982e-07
-7.76388563702194e-06
-2.55170453535194e-05
-4.01817271944007e-05
-6.77174393121859e-06
-2.67196159111896e-05
-1.05969347473333e-05
-2.07377683992597e-05
-2.46722244632013e-05
-3.38623108546106e-05
-1.46533715944384e-05
-1.28554333646463e-05
-1.98379841025824e-05
-1.4146901796299e-05
-2.33859292920035e-05
-2.51468774782129e-05
-6.62877278530654e-07
-2.76407361998239e-05
-2.20592590456607e-05
-5.65929521259401e-06
-5.17290170328518e-06
-1.09085135123341e-05
-2.04092665455713e-05
-2.47377224911385e-05
-2.35701492884995e-05
-2.65405187558917e-05
-3.88008627081362e-05
-2.49879539706952e-05
-3.09740944718786e-05
-2.13700913363228e-05
-5.36198009594154e-07
-1.39470851674698e-05
-3.09847533930418e-05
-5.15690430022231e-05
-3.04672961829094e-05
-2.8026877938004e-05
-4.62305920374068e-05
-3.02270653231577e-05
-5.29968247463579e-06
-2.74801653966499e-05
-1.34969097208781e-05
-2.68921696481534e-05
-9.34216899353097e-06
-8.87444503630334e-06
-2.37043817222509e-05
-6.98390941536755e-06
2.44463517278152e-07
-2.62135070109736e-05
-3.18636560935449e-05
-1.97002990193081e-05
-8.36206744167799e-06
-4.05452068144267e-05
-1.75183700518803e-05
-3.32066028439403e-05
-2.68842477486953e-05
-4.193567355166e-05
7.7021592969062e-06
-2.6267070380919e-05
-2.75184172602058e-05
-2.28887233472806e-05
-1.90688459836898e-05
-3.11373793975059e-05
-6.63768437558145e-06
-1.02520955498587e-05
-3.82739001053844e-05
-1.52624737060011e-05
-9.10820341019093e-06
-1.70881090380457e-05
-3.38337143573403e-05
-4.68196186893531e-05
-2.58378654890637e-05
-4.11496679187919e-05
-3.07584253946357e-05
-2.4958613972005e-05
-2.1437714021372e-05
-1.77906958724225e-05
-2.28543805305437e-05
-1.52504689580994e-05
-1.36546983266238e-05
-2.13730211596352e-06
-2.36985465351258e-05
-1.17380225597812e-05
-6.71952619478757e-06
-1.87767239417996e-05
-3.08722496800909e-05
-3.54898533710857e-05
-3.56818516219325e-05
-2.1567720159583e-05
-2.91417389408112e-05
-4.28004317132732e-05
-2.29523551595261e-05
-1.89505766003241e-05
-2.27844113241266e-06
-2.83503021878517e-05
-4.35094827513636e-05
-3.73536375348447e-05
-1.29486515232242e-05
-2.01183287381486e-05
-1.89589050936916e-05
-1.58974846086146e-05
-1.48133889784292e-05
-1.62969623210772e-05
-2.30402944523259e-05
-1.53520131952656e-05
-2.28582884583721e-05
-2.39011500385346e-05
-1.71478206501032e-05
-2.86026312302978e-05
-9.62924545609106e-06
-2.12619431294218e-05
-1.49056713377642e-05
-2.74183968774824e-05
-1.83341147620163e-05
-1.28620554890096e-05
-4.49310799727765e-05
-4.61528684697616e-05
-1.8777405078979e-05
-1.62075175442656e-05
-6.71129313881548e-06
-1.35051403131885e-05
-3.36264715531926e-05
-4.73594900950132e-05
-2.27498641953564e-05
-4.10802909416162e-05
-6.34389357345851e-06
-2.86733999995592e-05
-3.52108695937498e-05
9.62105112405405e-07
-4.18694501137923e-05
-1.16199683950754e-05
-3.08688832904376e-05
-1.84254217573739e-05
-4.58566038797128e-05
-1.94647468492525e-05
-1.90437825592917e-05
-1.6536059166046e-05
-4.11699587070017e-08
-2.74925260266383e-05
-1.3529097148366e-05
-1.85480760939746e-05
-3.82834885102451e-05
-2.2021804458603e-05
-1.51159663082212e-05
-2.22705966095896e-05
1.46858790814197e-07
-2.33594267391596e-05
-2.59771869792952e-05
-2.78183340846997e-05
-7.75071215574317e-06
-4.36487246831237e-06
-1.9618808412668e-05
-2.59632520814057e-05
-2.13477869836603e-05
-1.78116492072789e-05
-1.82671911807491e-05
2.5823067685833e-06
-9.6942866371979e-06
-2.24948192920844e-05
-2.27703914690768e-05
-7.46854545170788e-06
-1.40302912778436e-05
-1.22505360245401e-05
-4.95264413097807e-06
-3.88756217082208e-05
-2.83514056033624e-05
-2.55557987945118e-05
-2.92471492320531e-07
-2.92928610106721e-05
-4.31180098093907e-05
-1.75284287509854e-05
7.38751023026753e-07
-3.19098578536233e-05
-1.56826791699968e-05
-6.13473134870647e-07
-2.9864480238195e-05
-3.0537989185115e-05
-1.91154996187017e-05
-1.61035392379635e-05
-4.53068102654537e-06
-1.53161120644099e-05
-6.08595575439861e-06
-2.79066139009493e-05
2.58305033800539e-06
-1.01268209428274e-05
-2.40362237026996e-05
-1.7618153232129e-05
-3.13652477275763e-05
-9.10151950576615e-06
-2.27900261426549e-05
-1.02819767929025e-05
-1.87417024929714e-05
-1.1409312036416e-05
-3.84812564066112e-05
-1.36637738222085e-05
-3.58466685458089e-06
-2.21494812636967e-05
-2.2534237742834e-06
-2.89369768550199e-05
-2.33247970447666e-05
-5.97882966689651e-06
1.17983225029153e-06
-1.31281842665522e-05
-1.48498444542918e-05
-3.30441681852328e-05
-2.51311883629084e-06
-3.93305036331624e-05
-2.19279739356286e-05
-2.13198762912076e-06
-4.2889406319748e-05
-1.34232677967095e-05
-1.53478941259261e-05
-2.41743931642043e-05
-2.05487811794599e-05
-1.64073094462543e-05
-1.5284685906076e-05
5.25760534366005e-06
-1.73667148624374e-05
-2.09652259484739e-05
-3.67704821189167e-05
-2.17455251494721e-05
-2.03842665370937e-05
-2.40217943194428e-05
-1.72580211600512e-05
-6.71693679459215e-06
-3.52407682094195e-05
-3.52129421518744e-05
-2.38028935284096e-05
-3.38686674272863e-05
-1.34271352027937e-05
-2.61195214544563e-05
-1.26343383075471e-05
-1.60210260469649e-05
-6.92915178013883e-06
-7.31730828863584e-06
1.23852618259827e-06
-4.22034046416242e-06
-1.86881791871411e-05
-2.38099827744864e-05
-1.34854513969157e-05
-1.34252285091988e-05
-1.88530286103205e-05
-1.74399698613436e-05
-2.06909498438439e-05
-2.76862591716974e-05
-3.32087982818003e-06
4.14700415124824e-06
-1.3369870990617e-05
-9.97835727268483e-06
-2.82849502705886e-05
-3.392895632223e-05
-1.45469638021713e-05
-2.00598725624816e-05
-7.07506828760509e-06
-1.57088856164486e-05
-3.34199013046266e-05
4.5103149296958e-06
-1.23886670522084e-05
-1.40864231921834e-05
-9.05842838916679e-06
-1.89191178286993e-05
-9.86780125165231e-06
-2.52934430722412e-05
-3.29299514173264e-05
-4.31041149491046e-05
-2.62926749781452e-05
-1.9583891930315e-05
-1.90568751141385e-05
-1.42082209323654e-05
-3.70441741666747e-05
2.02111788423321e-06
-7.37619393206961e-06
-1.59858414007705e-05
-1.78766273597275e-05
-6.98335805983424e-06
-6.64951011436848e-07
-6.62480262975231e-06
-2.97632092146879e-05
-9.85752036181758e-06
-2.76586158698623e-05
-1.14726148872235e-05
-1.29035976606142e-05
-1.67575409745537e-05
-2.75072246140972e-05
-7.99622087756479e-06
-1.26444302716195e-05
-7.78799939378294e-06
-5.31827531817221e-05
-4.33153458401273e-06
-2.77717711011817e-06
-4.48296241337404e-05
-1.79966750126944e-05
-2.6556541516723e-05
-3.88071677072008e-05
-1.84281885584199e-05
-4.85365932653269e-05
-2.6424072503887e-05
-2.90560198350072e-05
-1.68748735829681e-05
5.6374038019388e-06
-2.6675547188051e-05
-1.54248805012911e-05
-2.50204470564458e-05
-1.25654211079502e-05
-1.66974813842386e-05
-2.01836724596752e-05
-3.27853295133039e-05
-4.31916728121794e-05
-2.55850801529554e-05
-3.05725728121277e-05
-8.84059808372151e-06
-1.57286900040939e-05
-1.34388321415632e-05
-3.67110132393316e-05
-1.14901810362325e-06
-4.59103610696259e-05
-2.32043366643777e-05
-1.68513467885862e-05
-2.79701923082361e-05
-4.26909910095641e-06
-3.08409035138627e-06
-3.59600334524784e-06
-1.394789034895e-05
-1.4960854451236e-05
-4.04390962335581e-05
-7.78575313012917e-06
-1.6622454080506e-05
-3.14047153777594e-05
-1.84777738990232e-05
-1.04942572696129e-05
-3.31590293232324e-05
-4.06274564483231e-06
-2.35002775573687e-05
-1.40639970834224e-05
-4.84095513301995e-06
-1.55428381936482e-05
-5.16344649075013e-05
-4.11403820050283e-05
-1.05053120017345e-05
-1.63395015225231e-05
-2.28271935264841e-05
-3.36461943187974e-05
-1.8560170417955e-05
-2.8056292725397e-05
-3.49542309427989e-05
-2.8539306640975e-05
-2.44186870203456e-05
-2.85086638780708e-05
-5.3040450079014e-06
1.73576984869037e-06
-2.20570160820661e-05
-3.47497368326679e-05
-4.74423252240284e-05
-1.08554470248921e-05
-2.10813483267451e-05
-3.84473275519593e-05
-1.91133287039901e-05
-1.7821833588387e-05
-1.72873359230022e-05
-2.44186823613062e-05
-9.70124633647182e-07
-1.12041359698121e-05
-3.49932908470906e-05
-2.04983806499253e-05
-6.5834270986391e-05
-1.28987709826343e-05
-1.68855700870285e-05
-1.66642661293866e-05
-2.7113255672942e-06
-4.30341057877718e-05
-1.49757477166132e-05
-1.81889190552781e-05
-2.21408457414102e-05
-3.79158472638367e-05
-3.80465092388349e-05
-6.59744677934675e-06
-9.1196294109087e-06
-3.3242529542034e-05
-1.74132082815348e-05
-3.64637240146548e-05
-1.67068077711569e-05
-2.54794496735719e-05
-4.23238194783684e-05
-3.50765153560924e-05
-3.29659228346615e-05
-2.83954015483142e-05
-3.68554035009188e-05
-3.16009915831008e-05
-2.06536604934082e-05
-3.25448392417146e-05
-2.51688820007514e-05
-3.53357922805794e-05
-8.62854211781272e-06
-1.29535906379368e-05
-3.05822544232916e-05
-7.23156431107062e-06
-2.12130587282565e-05
-1.57498950711752e-05
-1.797986801818e-05
-2.11408091434236e-05
-2.39770404699207e-05
-1.59604682945439e-05
-2.85933796598455e-05
-2.15181083815255e-05
-2.06402974119335e-05
-2.6732269382072e-05
-2.44497330534992e-05
-2.57098546878596e-05
-2.55722584383109e-05
-2.76554477348383e-05
-2.68314735178149e-05
3.13561279128396e-06
-9.72295006414539e-06
-4.02887500543033e-05
-3.72871733248988e-05
-2.96022756647857e-05
-1.98615795444762e-05
-7.51657806462557e-07
9.24532530828008e-07
-4.05564884458626e-05
-1.53258996367336e-05
-5.21831052864747e-05
-1.13559052718313e-05
-1.49510542590463e-05
-1.5251678614734e-05
-1.43695298971605e-07
-1.90063350028727e-05
-2.26043614469148e-05
-3.20557250717549e-05
-3.09016747739714e-05
-1.29101871181315e-05
-1.12299992536897e-05
-2.92400549487063e-05
-2.8194379798571e-05
-1.0430623909496e-06
-1.6185989915464e-05
-2.74728786181199e-06
-2.52702470086101e-05
-2.29090841372031e-05
-9.63217051069688e-06
-2.5545815365089e-05
-9.38225615065012e-06
-1.65227850902495e-05
-3.29101747431561e-05
-1.57076040701146e-05
-2.6804375320633e-05
-2.48370190830567e-05
-1.54532870560245e-05
-9.59085467234798e-06
-1.68111015724709e-05
-2.55603810470384e-05
-7.62986527508716e-06
-2.96211235266122e-05
-2.90619547835442e-05
-7.06456585945668e-06
-4.96051049595887e-05
-1.40540469583222e-05
-9.85317854813346e-06
-1.18690889651575e-05
-6.93859737051728e-06
-1.24521238677144e-05
-4.12941576911653e-05
5.44767258101507e-06
-5.11703727187145e-05
-3.53684050642664e-05
-2.13381191853782e-05
-3.38978627271764e-05
-1.63521452513862e-05
-4.23767333464081e-05
-2.94819925305674e-05
-1.88981775131977e-05
-1.09651483895019e-05
-1.5719408278023e-05
-2.21189571880131e-05
-1.6986210003521e-05
-3.50542688387651e-05
-9.50465958496504e-06
-1.32461541331873e-05
-2.53676431010795e-05
-2.52474242718802e-05
-1.30481333768908e-05
-3.23147986451825e-05
-1.37994579912125e-05
-2.43319731494423e-06
-3.15847672755446e-05
-2.99979176718863e-05
-4.02331274741228e-06
-1.62130609208874e-05
-1.46791798652055e-05
-4.55601557648772e-06
-6.23641847871036e-06
-1.44953107675312e-05
-1.82178138401468e-05
-2.31063429244006e-05
-1.42218386030533e-05
-2.37777805150737e-05
-9.02832476734348e-06
-1.79719353458157e-05
-3.34126046618485e-05
-3.85776861091643e-05
-3.84421898945152e-06
-2.46405932433663e-05
-2.81836247079579e-05
-1.56835961331704e-05
-3.68902132052146e-05
-1.11089798053575e-05
-2.46253716422533e-05
-1.2121066817743e-05
-1.15434488700759e-05
-4.68153929129414e-05
-3.38781883030319e-05
-2.14446980227273e-05
-3.41148966491318e-05
4.31856628214795e-06
-2.77536690301318e-05
-1.59735011026958e-05
-7.40160734191966e-06
-1.832795870894e-05
-1.67183348874685e-05
-3.18415162769735e-05
-1.73487730216531e-05
-1.95612917113245e-05
-2.60824631956878e-05
-2.53145041372509e-05
-1.42215180862542e-05
-1.53905137808392e-05
-2.03037392680301e-05
-1.94370673486081e-05
-1.89413980521517e-05
-2.29763496797241e-05
-3.37698209901168e-05
-2.63285693552267e-05
-2.6512501618983e-05
-2.47504897453044e-05
-3.59377407837278e-05
-3.18517850350566e-05
-2.16619931960026e-05
-6.80488063994907e-06
-3.38851269122193e-05
-2.75980361818023e-05
-2.22835966209835e-05
-1.39944606282682e-05
-2.05229900710687e-05
2.5861068962282e-07
-2.59374651553768e-06
-4.95685637046059e-05
-3.4991732938456e-05
-4.68391238076331e-05
-1.16357335969118e-05
-2.35855066418368e-06
-1.20039356653692e-05
-2.47905521807552e-05
-2.9425709191059e-05
-2.09568984925629e-05
-1.51678748750065e-05
-2.86739882527215e-05
-2.18227001347952e-05
-2.14373674940791e-05
3.77479627413918e-06
-9.84127427909482e-06
-5.43399309588718e-06
-1.70897578929689e-05
-6.2727031519625e-06
-4.18703206486225e-05
-2.84167872694143e-05
-3.23482288022907e-06
-3.27419816634165e-05
-1.37773195988865e-05
-1.73916220799313e-05
-2.77364404666324e-05
-1.8389351810321e-05
-2.12387966524811e-05
-1.93113508600201e-05
-2.0484165348271e-06
-2.69857135633919e-05
-1.33700355991744e-05
-2.66779229727981e-05
-1.74201448210243e-05
-4.17291506468598e-06
-3.67649914014676e-05
-2.82866550629812e-05
-7.30279578353908e-06
-7.10312301869016e-06
-1.57683942591086e-06
-1.97950892694965e-05
-1.86200420713404e-05
-9.76049342169388e-06
-1.79227156655589e-05
-9.93276124961306e-06
-2.91305704078224e-05
-1.30190069785653e-05
-2.98762229405688e-05
-7.66073790151427e-06
-3.26025587651818e-05
-2.89463807855342e-05
-4.11828198488079e-06
-5.4920662496209e-05
-3.48743959202697e-05
-1.54028433305417e-05
-1.96188731004682e-06
-2.86003616885389e-05
-4.36101625675977e-05
-7.04320157727465e-06
-3.35567722457859e-05
-1.23322191647747e-05
-2.66008856379706e-05
-2.91133965013647e-05
-1.37722965500378e-05
-3.47427963429579e-05
-1.6077372639457e-05
-1.90637128254666e-05
-4.59767164729312e-05
8.27305604436763e-06
-2.39487369748372e-05
-1.33641561951984e-05
-1.26171117464101e-05
-9.05812431642331e-06
-3.48734165411338e-05
-3.09984058065221e-05
-8.49670488923729e-06
-1.77288069439757e-05
-3.59857537590189e-05
-1.56628170013526e-05
-3.0752752384734e-05
-3.65724652084906e-05
2.25988333142479e-06
-3.49124598960521e-05
-3.21152324752056e-05
-1.05214917700414e-05
-1.44303977841149e-05
-2.4206915970107e-05
-1.89471944465535e-05
-1.58616675940531e-05
7.75153195742196e-08
-3.27940883880775e-05
-2.49836168788928e-05
3.47525291317902e-06
-1.26508137525924e-05
-2.40979699794676e-05
-1.40702913520435e-05
-1.00075893245332e-05
-1.70063828061511e-05
-2.82081790944952e-05
-1.03360544716998e-05
5.13167730191054e-06
-4.08947959650042e-05
-5.03692780533906e-05
-3.24652945581396e-05
-2.64116264035324e-05
-2.41945777466413e-05
-3.42425401026762e-05
-4.35200248166157e-05
-2.44528853958114e-05
-1.02004824222121e-06
-2.11080789035524e-05
-1.87255921520964e-05
-3.82697480472743e-05
-2.58145852125567e-05
-3.94039835769692e-06
-6.451661588185e-08
-1.50787497232793e-05
-1.4521604666489e-05
-3.30546265104532e-05
-1.07361864919068e-05
-4.38290654935779e-05
-1.33990064363506e-05
-2.22504940688514e-05
-2.79455018126772e-05
-2.35334851432335e-05
-2.71686389926957e-05
-4.53505453494884e-05
-4.96684736534125e-05
-1.36151508095354e-05
-4.66923005052183e-05
-1.66649340434137e-05
-1.59244281696078e-05
-2.49572303928017e-05
-2.663184730472e-05
-3.37560204694454e-05
-2.27275036157374e-05
-7.00033731207629e-06
-2.17487451439576e-05
-2.92243622797932e-05
-2.84876730077305e-05
-3.55298191411733e-05
-2.21834431424845e-05
-2.18404413213128e-05
-2.90450770805624e-05
-4.50282621077593e-06
-1.83567788870846e-05
-5.33734555712956e-06
-2.19168331082562e-05
-2.65960994683796e-05
-1.27509463008556e-05
-4.08248049710312e-05
-1.12749118971714e-05
-1.19917771383018e-05
-1.88964718943307e-05
-3.65219360001137e-06
2.50486703701123e-06
-3.02774683697704e-05
-1.19155132738374e-05
-2.19838771376293e-05
-1.43481486341591e-05
-2.51748999138853e-05
-1.80614024817321e-05
-8.3068190092775e-06
-1.91456425147372e-06
-1.22964669145879e-05
-1.52611836364105e-05
-3.72825910748004e-05
-2.85504627280154e-05
-1.60397485863153e-05
-1.5196202977731e-05
-2.90343096633388e-05
-2.79696939915535e-05
-3.20055614052148e-05
-1.98210561592705e-05
-1.44627108573133e-05
-1.28924838868153e-05
2.1841958457646e-06
-1.72449686465068e-05
-4.55014983182102e-05
-5.45577701788146e-07
-1.72091142935966e-05
-3.90159020604045e-05
-3.89210280093152e-05
-1.68842073447515e-05
-3.17891258813488e-05
-3.76540451191213e-05
-3.02715573110219e-05
-4.327457652536e-05
-3.5169230490197e-05
-2.07686279719416e-05
-5.98525502252913e-06
-2.11481033836974e-05
-2.91910978049195e-05
-6.24652851268358e-05
-4.37894822429335e-06
-1.57589822591225e-05
5.25592305350472e-06
-2.1633240216787e-05
-2.15932915448205e-05
-2.4210485247712e-05
-1.34343932297852e-05
-8.20623232147373e-06
-1.70163118462366e-06
-3.41014793651634e-05
-2.74511827883058e-05
-3.33058289517407e-05
-1.93085871348752e-05
-1.23046686883724e-05
-3.07086388125257e-05
-8.84184288223339e-06
-5.24378548874015e-05
-5.26725986434214e-06
-2.67980747616961e-05
-5.18948562791301e-05
-1.07606358564402e-05
-6.33102051771479e-06
-1.95246173320889e-05
-1.3486436994078e-05
-1.6621696600567e-05
-6.99617236720669e-06
-3.69540818742433e-05
-8.05210440450971e-06
-1.11486833269354e-05
-3.04362283015802e-05
-1.85616051858642e-05
-3.55907115698759e-05
7.24204010160054e-06
-5.10923306602404e-05
-1.59487572876189e-05
-2.20591304841524e-05
-1.49082257899929e-05
-1.73164173852707e-05
-1.28055386610638e-05
-2.67183224518917e-05
-2.8749085228441e-05
-1.42337063716374e-05
-2.43162946610903e-05
-2.07316440931171e-05
-2.23714308928398e-05
-8.06433598827985e-06
-2.9585353680967e-05
-1.33743095160635e-05
-1.81218504144665e-05
-1.77092388855426e-05
-1.12412550687113e-05
-2.94995558554085e-05
-3.04071081062877e-05
-4.5413206619466e-05
-2.48047606669976e-05
-1.92678970804185e-05
-8.04898069824889e-06
-1.93995059806146e-05
-1.2758002708259e-05
-2.86195029330583e-05
2.08762044284574e-06
-1.92789914309501e-05
-2.50084285552678e-05
-1.89581430641041e-05
-5.15107890392187e-05
-7.48914909533589e-06
-1.1981860784704e-05
-1.31148120579232e-05
-3.44332819626116e-05
-2.10957614333374e-05
-3.18489827800676e-05
-2.8696403216627e-05
-6.94897156479559e-06
-2.33327603663614e-05
-3.21546359685849e-05
-3.01181640447619e-05
-2.20242432698819e-05
-2.59563151301838e-05
-2.72309947456196e-05
-2.26939031594106e-05
-3.75752927575708e-05
-3.82718872950304e-05
-1.72547882078701e-05
-1.03342852808313e-05
-1.76605937772705e-05
-1.61005076969898e-05
-1.62624815524446e-05
-1.89219061865944e-05
-3.66006187637381e-05
-3.06254868044843e-05
1.55264570195161e-06
-1.16242334179839e-05
-3.5957893759408e-05
-1.63993657603603e-05
-2.5708339438111e-05
-1.65401149496046e-05
-1.72893792769214e-05
1.19386276190492e-06
-3.33693279332078e-05
2.14742838763239e-06
-2.01774483159734e-05
-1.14177585338002e-05
-1.17720195370852e-05
-1.05899032033859e-05
-2.28406140796229e-05
-1.49136656202049e-05
-1.6678069638027e-05
-7.9652764909021e-06
-2.66007110239492e-05
-2.88300224583899e-05
-9.44357629459673e-06
-2.30314767630175e-05
-8.92818876776863e-06
-4.11501686661479e-06
-1.89064300568112e-05
-3.58750724000636e-05
-2.33658012703116e-05
-1.88627566796372e-05
-2.25109259885958e-05
-1.75872902140606e-05
-1.62900174504168e-05
-2.35625836646903e-05
-1.2083642770975e-05
4.20955164994724e-06
-2.82897557123221e-05
-3.77586749503031e-05
-1.20932226157197e-05
-2.34570909538404e-05
-3.07808415770029e-05
-2.27547682188188e-05
-3.17060574898361e-05
-7.62073008399181e-06
-3.92696953550251e-06
-2.05566665822488e-05
-5.02497926053882e-06
-3.82356251409777e-06
-3.99084601839229e-05
-9.45040576174252e-06
-2.47278273757878e-05
-3.80966841911892e-05
-1.74009166254146e-05
-4.46088896529088e-05
-3.83218014902393e-05
-1.00939059351805e-05
-8.07132394412029e-06
-1.23346454247868e-05
-3.82932481618884e-05
-1.69133959325555e-05
-3.39076700900056e-05
-7.06276623327129e-06
-2.28564823437055e-05
-3.7770171509905e-05
-2.89212808943802e-05
-3.32538541001688e-05
-1.01291359462204e-05
-2.08987823250495e-05
-2.45533497123839e-05
-1.63169516313147e-05
-1.10591663467798e-05
-2.77186637950608e-05
-3.85628664927707e-05
-1.208526347627e-05
-2.930487715792e-05
-1.84458587756541e-07
-1.60182003889501e-05
-2.42070444753407e-05
-1.89229252179154e-05
-1.14907057223819e-05
-2.24279000909641e-05
-9.15919923017767e-06
-4.6734714943165e-05
-3.88744196430991e-05
-1.06048578266713e-05
8.02021350806683e-06
-3.04850946704275e-05
-2.88089228347337e-05
-4.25298957401747e-05
-1.55148468114791e-05
-1.93281634968775e-05
-3.09874692503473e-05
-3.01747364473806e-05
-2.87045289933818e-05
-2.69112034576533e-05
-1.73378378400055e-05
-4.12334033971542e-05
-3.44467799780903e-05
-1.16092438426854e-05
-2.33496034784505e-05
-1.70721082771725e-05
-2.78407033740875e-05
-2.16421938399857e-05
-2.75930639205172e-05
-3.13939646210961e-05
-4.69200010721107e-06
-1.22430041752069e-05
-7.09597243439026e-06
-2.27669691722619e-05
-1.70348958234257e-06
-1.61641339335397e-05
-3.21573967325267e-05
-1.90971943327362e-05
-3.10147664937134e-05
-1.76684215852032e-05
-3.37378991295036e-05
-2.31847554538065e-05
-2.98601751229642e-05
2.87592192283088e-07
-2.10779905792116e-05
-2.74869062325868e-05
-1.15122046757486e-05
-3.73788013414158e-05
-1.60046892256606e-05
-2.46282399413474e-05
-1.76254133923772e-05
-2.76702577658218e-06
-2.78125227382536e-05
-4.02154796692595e-05
-1.9812981460873e-05
-1.47383884145975e-05
-2.50402843540491e-05
-3.13042258405468e-05
-1.57810999962891e-05
-1.60240602822267e-05
-1.70412371010929e-05
-2.60654215659122e-05
-3.99168789901097e-05
-2.56915537324003e-05
-3.0315584639655e-05
-9.94874841130882e-06
-4.46787741452094e-06
-9.27997704728644e-06
-3.26339065388531e-05
-2.28019353327644e-05
-4.86934890145429e-06
-1.81627877425135e-05
-2.90659603509511e-05
-1.67754679918179e-05
-1.47532544348063e-05
-1.9350251989012e-05
-7.5466975339597e-06
-4.10763290277594e-05
-3.39687440333039e-05
-1.56624430637918e-05
-1.74070553301777e-05
-2.2708428483931e-05
-2.22136899507971e-05
-2.84412757004341e-05
-1.71152577418209e-05
1.5210377601314e-06
-1.52565730730625e-05
-8.0319871276909e-06
-2.23093848853074e-06
-1.367163140051e-05
-2.54702459345088e-05
-3.15240844316519e-05
-6.05555792327162e-06
-1.8565797017633e-05
-2.08198045747334e-05
-4.4207978727867e-06
-5.66631695471435e-05
-2.76958951051261e-05
-1.52592827848577e-05
-5.6835218367398e-07
-2.2522494919881e-05
-1.98322293417547e-05
-2.17794893795468e-05
-1.83410463482135e-05
-3.26422612936825e-05
2.94567933024662e-06
-1.09187369025347e-07
-3.88700756605681e-05
-2.36071788193549e-05
-3.96869685901657e-05
-3.94844925844301e-05
-4.19535538337553e-05
-3.58402093372289e-05
-3.28281550522997e-05
-2.14756208728081e-05
-2.96448876795507e-05
-2.17193249330986e-05
-1.28779771913661e-05
-4.58554467612099e-05
-1.90667281586938e-05
-2.07909821520773e-05
-5.47549307901578e-06
-1.72828839752334e-05
-2.05247011958033e-05
-2.92453950240054e-05
-6.52174945428628e-06
-2.08087546044223e-05
-2.72761638760656e-05
-2.59067950197818e-05
-1.13656573220532e-05
-1.5743932353352e-05
-1.64697564334487e-05
-2.25461124994554e-05
-2.67125162418319e-05
-3.93458984121329e-05
-3.85986841738756e-05
-3.27880800966057e-05
-9.1025512381816e-06
-2.30199626728613e-05
-2.43479386697154e-05
-2.76841611067247e-05
-2.68952961801899e-05
-2.3551597028276e-05
-1.23894063859855e-05
-1.62962520584318e-05
-2.96765587250913e-05
-4.25726951232306e-05
-6.25740235559519e-06
-3.06533511276025e-05
-1.99423369620255e-05
-2.06109308609652e-05
-1.7430266598177e-05
-3.66857238066954e-06
3.75480892444076e-07
-2.43553650610758e-05
2.31763977178022e-06
-3.13881530675076e-05
-2.76707853117446e-06
-3.28228404241577e-05
-5.09587322344273e-05
-2.0385114856886e-05
2.42136737353929e-06
-1.18377092648068e-05
-2.24891542516808e-05
-2.03885859685348e-05
-2.28738748708651e-05
-5.18808304663062e-05
-2.42614208931149e-05
-1.68271687211152e-05
-2.52621631695041e-05
-1.92387856681152e-05
-3.44236232389824e-05
-9.7330532387951e-06
-3.10309140321333e-06
-2.80792454245468e-05
-7.56643875874052e-06
-3.75855124394315e-05
4.59126125627139e-06
-3.06880548835105e-05
-3.61655261135193e-05
-7.1505933746186e-06
-2.34427076758218e-05
-1.56398314640472e-05
-1.53934698545e-05
-1.26176486601569e-05
-1.88091378071899e-05
-4.26713152157282e-05
-2.6647803235236e-05
-1.65712078668381e-05
-3.55062430284824e-05
-2.83109966594206e-05
-1.54324584493832e-05
-2.42042669742639e-05
-1.8028857965989e-05
-3.39138730657726e-06
-8.04671034454089e-06
-4.39343883708055e-05
-3.06322920666046e-05
-2.00449636463667e-05
-8.9375153320239e-06
-1.89793432436245e-05
-2.79723675843894e-05
-2.41208668935212e-05
-9.00828582520922e-06
-2.55400747655223e-05
-2.19502027589815e-05
-1.16889048440348e-05
-1.01575785773715e-05
-2.60727269627951e-05
-1.09739238135678e-06
-4.7727765352261e-06
-1.18709438776242e-05
-1.26953605885583e-05
-2.00954231483066e-05
-6.71904670702662e-06
-3.76669849337448e-05
-3.35013121297863e-05
-3.33366813124297e-05
-4.19375698966738e-05
-4.16878346683862e-07
-2.8429468621727e-06
-1.76121511081921e-05
-3.65696062128505e-06
-2.85758010317159e-05
-2.06609394893761e-05
-3.59309610821815e-05
-1.1741953022633e-05
1.49294827644921e-05
-1.26892110469874e-05
-3.98728453400248e-05
-1.07461526344468e-05
-2.51401119619259e-05
-1.26319937284324e-05
-2.28290128871572e-05
-2.97415040016182e-05
-2.32195905371651e-05
-1.45722159954842e-05
-4.59602089516843e-05
-6.80851306879947e-06
-6.88753248243517e-06
-3.68313140175644e-05
-2.80018357930591e-05
-1.81716946781088e-05
-5.39753815530797e-06
-6.31961355305819e-06
-1.10626354930287e-05
-1.10918213525927e-05
-1.68623693173211e-05
-4.58290102511168e-05
-3.90914330682302e-05
-1.26433405244398e-05
-1.93971593856212e-05
-1.44731469767773e-05
-1.8158583243463e-05
-1.76609412844048e-05
-2.22687177746107e-05
-1.57636596622917e-05
-6.43077121312163e-06
-4.20718458383376e-05
-1.7133026295169e-05
-3.80201671177111e-05
-1.61547255044813e-05
-2.50900872219408e-05
-1.38420605968752e-05
-1.94250558257867e-05
-2.89321962285211e-05
-1.36587851653554e-06
-3.97591706994533e-05
-2.86612217790446e-05
-2.48139092271303e-05
-2.76399437761716e-05
-1.62720763560345e-05
-2.15739970464473e-05
-3.96778295337061e-05
-1.31835339275025e-05
-2.09779316235703e-05
-2.42953763506309e-05
-1.47960736433621e-05
-3.53898773079255e-05
-2.49429908606716e-05
-2.83679739130805e-05
-2.69437652834932e-05
-2.40779895105739e-05
-3.09167578163694e-05
-1.75310389734935e-05
-4.03283530039352e-05
-2.39553583520844e-05
-1.73321154183248e-05
-1.99006353834897e-05
-1.93827161409752e-05
-3.33122754117694e-05
-1.78273933854453e-05
-3.63081415348524e-05
-1.23326321162112e-05
-1.32701742440408e-05
-1.04810776645336e-05
-2.89464903048811e-05
-2.66461887743488e-05
-1.84487017704908e-05
-7.81615530296459e-06
-2.51203726209755e-05
-7.16757777209643e-06
-4.64710715061782e-05
-2.14954746761598e-05
-3.12407485541333e-05
-1.81938262470515e-05
-2.17863450530662e-05
-1.44820628066007e-05
-4.45851611754197e-05
-3.4057043799867e-05
-3.75948923977018e-05
-1.2871082943813e-05
-1.53699944673453e-05
-4.33974861737997e-05
-3.43844226286784e-05
-9.93500044304802e-06
-2.98453613993604e-05
-3.00043200544278e-05
-1.37023907007083e-05
-2.54089040095016e-05
-1.59319538972742e-05
-2.49377375681888e-05
-2.90502117820302e-05
-4.22869872805583e-05
-3.30072245662499e-05
-2.45006691527557e-05
-3.57988787314314e-05
-1.83955271027137e-05
-2.66612416703652e-05
-4.05647515893175e-05
-3.68376003110051e-05
-4.00352304214971e-05
-5.31020152043955e-06
-6.16707928039193e-07
4.79729765179229e-06
-1.05572829395892e-05
-3.51975919453273e-05
-2.01512724945538e-05
-3.21009897516116e-05
-2.38137631574275e-05
-2.03237243730059e-05
-2.09627377833958e-05
-1.32643364534483e-05
-2.02853374304381e-05
-2.39454052554036e-05
-2.42423353327467e-05
-1.89569192616719e-05
-1.54810038179529e-05
-2.77160755402188e-06
-9.25667653553746e-06
-3.10256571751901e-05
-2.73890973555209e-05
-3.91513813579524e-06
1.83656234757612e-05
-3.45287513892298e-06
-2.81192060871204e-05
-1.24646677601226e-05
-1.36114572239868e-05
-1.70770567611435e-05
-2.44334289766769e-05
-1.76535363715819e-05
-2.51296587035915e-05
-1.13216016134364e-06
-1.37221572384756e-05
-2.46949921458262e-05
-1.2129200544946e-05
-2.04848531087535e-05
-2.19338610474143e-05
-3.41886558934455e-05
-2.08680748822831e-06
-1.03326350985837e-05
-2.37209521487886e-05
-2.17951822557038e-05
-4.50963020733889e-06
-2.18328043622578e-05
4.87903447190454e-06
-4.15456648097139e-07
-3.82531116430082e-05
-3.7885262245462e-05
-2.41160225988183e-05
-1.21244475953621e-06
-2.55774969657819e-05
-8.35208890811844e-06
-3.35281793523404e-05
-2.82682675968749e-05
-3.91175989171279e-05
-3.41666241718289e-05
-1.3404793368474e-05
-3.17988248443466e-05
1.55699587087607e-05
-7.35942920591842e-07
-2.39357591285568e-05
-3.06733309350464e-05
-6.28025085806383e-06
-1.99115838233318e-05
-1.16968012901377e-05
-2.98634188112163e-05
-1.21540287681766e-05
-2.32949748106831e-05
-3.03347742126898e-05
-2.52295265574358e-05
-2.25074064882046e-05
-3.62733157683508e-05
-1.90571312436463e-05
-2.03015060306667e-05
-3.55963422410283e-05
-2.50897636372314e-05
-6.39027248382182e-06
-1.27246882256248e-05
-1.55064625602287e-05
-4.0805390447044e-06
-1.72678420745815e-05
-1.86690207536256e-05
-2.74619589375024e-05
-8.34583086251263e-06
-3.41561072946986e-05
-1.74341595679332e-05
-1.49357529695705e-05
-1.29040461804057e-05
-3.08436870796471e-05
9.20324864751643e-06
-3.19677607253591e-05
-1.01890057911609e-05
-2.16856920312843e-05
-1.83551605156034e-06
-1.51593209370367e-05
-1.87021288055115e-05
-2.09529396485921e-05
-3.06701345804331e-05
-2.25524751382091e-05
-1.75795693457564e-05
-2.77847615689169e-05
2.16952737759785e-06
-5.09632493035724e-06
-3.87607878042975e-06
6.01152435295621e-06
-3.54630516912011e-05
-3.34854881934889e-05
-1.10320023237415e-05
-2.74471852585192e-05
-1.54416088146299e-05
-3.40462831646361e-05
-3.89496836319097e-05
-2.12594725994772e-05
-2.59560039740409e-05
-1.78201519240429e-05
-1.70404805207566e-05
-2.39225006218257e-05
6.15378625975364e-06
-1.56898514310704e-05
-1.23064239684993e-05
-1.21739414726817e-06
-2.13148720304115e-05
-1.87285360869242e-05
-1.58551296959631e-05
-3.98621517746295e-05
-9.56295338360284e-06
-9.38213743024626e-06
-2.72768442100647e-05
-2.15211711148241e-05
-9.41342896571129e-06
-3.43439120981999e-05
-1.38813159710671e-05
-9.34249173958223e-06
-1.61545071547312e-06
-1.7792510938625e-05
-3.68965342600716e-05
-8.75900976467339e-06
-1.12105518041622e-05
-9.43161503576027e-06
-1.38873800351036e-05
-5.98961496903496e-06
-8.70261070901311e-06
-1.44709996268795e-05
-7.81875464263838e-06
-1.6298947746894e-05
-2.84979655075291e-05
-4.55562925604485e-07
-2.31493920039678e-05
-2.71732934243648e-05
-2.51657062691598e-05
-3.64576974055024e-05
-3.31507707760182e-05
-1.47454358820355e-06
-4.48127032651536e-05
-2.80593853462416e-05
-4.35069337031666e-05
-2.91220481573292e-05
-1.76792579200937e-05
-3.7115982172901e-06
-2.16137948461256e-05
-2.95841176795022e-05
-1.46190698466249e-05
-1.37966925747455e-05
-1.43167185044376e-05
-3.14541841720355e-05
-4.63479729138273e-05
-1.50345807485584e-05
-3.15264511358919e-05
-1.20361833122525e-05
-1.8141106027017e-05
-1.17164539864143e-05
-2.54770638555145e-05
-4.1965034993247e-05
-3.74572983171809e-05
-1.84193196319512e-05
-2.83298667944416e-05
-2.02245763372666e-05
-3.24953789842898e-05
-2.47552575341521e-05
1.63196380831835e-06
-1.21163496013983e-05
-1.92135232519307e-05
-1.23945862701666e-05
-2.21249974760889e-05
-3.50808734931755e-05
-6.18958961971076e-06
-1.71115632968095e-05
-2.4509628348617e-05
-3.18980024428101e-05
-3.24984943131641e-05
-1.88864077235823e-05
-1.20278961322728e-05
-3.89641394657337e-06
-3.34447320826478e-05
-3.03815289658338e-05
-1.4036535882177e-05
-2.0891968854779e-05
-3.84758555812778e-05
-7.31489468848775e-06
-8.06168355742873e-06
-2.30941612625207e-05
-3.67491233360351e-05
-3.15445968779769e-05
-1.41475733750046e-05
-2.10583288975346e-05
-1.88500859689942e-05
-1.14242716718541e-05
-1.27420013704416e-05
-4.92857179248045e-05
-3.25438288182431e-05
-1.27159077386066e-05
-3.03227967100405e-05
-4.57764372939616e-05
-2.28489812565456e-05
-2.36303745048541e-05
2.55092205454698e-06
-1.56807580978957e-05
-1.04104075146885e-05
-1.48890423948724e-05
-2.65441689626734e-05
-7.94466283039095e-06
-2.38905353400958e-05
-8.70156643804905e-06
-6.57173135949571e-07
-3.06809037248146e-05
-3.75512453035856e-06
-1.9376027938602e-05
-1.40224178025102e-05
-1.68050032259925e-05
-4.26112467675274e-05
-2.57205201161027e-05
-2.92238455370202e-05
-3.05894006270698e-05
-1.50812920342772e-05
-6.34602652220548e-06
4.19030984447245e-06
-1.9695353797822e-05
-2.27952074754676e-05
-4.37693503478095e-06
-2.30172938290096e-05
-2.21906566100266e-05
-1.85200042122198e-05
4.37274923026638e-06
-1.81729352505498e-05
-1.59324229432056e-05
-2.32373320449143e-05
-2.96357613520011e-05
-2.36168504407289e-05
-2.03193609572968e-05
-4.37200056268186e-05
-2.15704439338387e-05
-8.40407149016363e-06
-2.62249341573497e-05
-2.79464391631891e-05
-1.1436199063556e-05
-2.15319981025317e-05
4.70611084029261e-06
-2.26735902538139e-05
1.44633549269092e-05
-1.49600166848918e-06
-1.83917254663006e-06
-3.28808600717155e-05
2.5820289523828e-06
-1.05211809317713e-05
-1.88452357570646e-05
-3.25628220606538e-05
-8.24116054279374e-07
1.00538467368863e-05
-2.46812940900085e-05
-8.43897408587664e-06
-1.89953094351226e-05
3.80426934121793e-06
-2.22156032777947e-05
-1.73837468068571e-05
-3.21199517237956e-05
-4.08084985529201e-05
-3.99635274785967e-05
-5.28738199571267e-05
-3.28083290868859e-05
-3.60312508701228e-05
-3.77335807044651e-05
-2.6678313584915e-05
-1.38074237661743e-06
-2.84809101184603e-08
-1.43270837726153e-05
-2.56285171748939e-05
-2.02602273395622e-05
-3.37508124115896e-05
-3.84735771846251e-05
-2.97392891518284e-05
-2.86244242992471e-05
-5.23876380827788e-05
-4.05604645611695e-06
-4.48552700625146e-05
-1.27587759642975e-05
-1.83277648663243e-05
-3.40274173360848e-05
-3.1493691859806e-05
-1.84211023801945e-05
-2.51821158959086e-05
-2.15707732967965e-05
-2.26924900152036e-05
-2.73586336840816e-05
-2.67071325841322e-05
-1.76309387171062e-05
-1.40157530967455e-05
-4.85260285736808e-05
-2.8113981003422e-05
-5.20152446027363e-06
-2.81738067418437e-05
-2.6245897761294e-05
1.70094134283718e-05
-1.46902692915261e-05
-1.2049483847688e-05
-2.41629328931997e-05
-3.03874415605768e-05
-1.73424702519608e-05
-3.80903763589587e-05
-2.96864808006417e-05
-3.22964027403669e-05
-1.65566336683714e-05
-1.88077368068177e-05
-3.34099489791875e-05
-2.50529109090652e-05
-2.62845234935454e-05
-4.73214971722958e-05
-3.37103245077089e-05
-3.13245148278106e-05
-3.04762972390161e-05
-2.4064537094531e-05
-2.52187098610027e-05
-1.73412031736795e-05
-3.1981661567033e-05
-2.80779734741364e-05
-3.2852252558049e-06
-1.76496012812047e-06
-2.90709422476616e-05
-2.28327834302783e-05
-2.94065973648545e-05
-1.90333854614487e-05
-1.66774674713678e-05
-6.15302572436801e-06
-3.24647611521385e-05
-3.79976046717543e-05
-3.36972176609077e-05
-2.90264579289486e-05
-2.02649272805673e-05
-2.68574654651241e-05
-2.82095731210074e-05
-3.966748154853e-06
-3.42229378074646e-05
1.88339384429136e-05
-1.8002010111026e-05
-3.21023513402009e-05
-6.61120508328838e-06
-2.8324648705997e-05
-3.02569533738922e-05
-2.57473868270675e-05
-2.52205467116959e-05
-2.17983189982139e-05
-2.01218505192825e-05
-1.10570169655358e-05
-3.73335627800709e-05
2.71853047079802e-06
-1.65312259869618e-05
-1.43569361689741e-05
-3.40851231041585e-05
-2.20256167947308e-05
-3.26760980449279e-05
-3.36254676356268e-05
-1.45435387477165e-05
-3.85323129244555e-05
-2.55923182134936e-05
-2.81315099153043e-05
-1.90544696942711e-05
-3.46941146598853e-06
5.52351071728068e-06
-3.74231860787366e-05
-2.19664659147507e-05
-4.67417076328848e-05
-3.53714756946811e-06
-1.40868997193243e-05
-3.42758745189676e-05
1.45569836903862e-06
-4.23432953696688e-05
-1.06163750532354e-06
-9.78217856359275e-06
-2.52108292731713e-05
-6.51468723024759e-06
-2.306904542916e-05
-1.34993586779224e-06
-1.7609310136891e-05
-2.11518755750755e-05
1.48205916433453e-06
-3.37669481186183e-05
-1.78930722737693e-05
-2.46408711411505e-05
-1.62009450744022e-05
-2.26321287434099e-05
-1.61577684106251e-05
-3.34551491425399e-05
-3.14926565684726e-06
-1.75617805395164e-05
-1.73595089140093e-05
-5.72229020847262e-06
-8.35018875156578e-06
-1.64446648154085e-05
-1.67965609059426e-05
-4.67547995472192e-05
-3.24726035061554e-05
-1.38422131475041e-05
-3.84814130673796e-05
-1.75030010419299e-05
-2.84345220646853e-05
-1.75835971833799e-05
-2.8262688081369e-06
-3.26910420204143e-06
-3.04653479797386e-05
-2.58831679508681e-05
-3.30275973326772e-05
-2.48597873353067e-05
-1.97817994489216e-05
-2.99790743381628e-05
-1.99444884437252e-05
-2.14003896255987e-05
-2.22622710279925e-05
-2.09634024028816e-05
-9.55660424362015e-08
-1.5491208474659e-05
-2.26562073148629e-05
-1.4089996850666e-05
-2.0351504661642e-05
-2.51936872259661e-05
-3.0751934639205e-05
-1.15227682371929e-05
-3.82265986847679e-05
-2.62666561292331e-05
2.66167339405412e-06
-1.03180814903796e-06
-8.13256136686847e-06
4.04880903410184e-06
-2.15624426356554e-06
-2.66107188586845e-05
-2.4259622477923e-05
-7.62536445295563e-06
-1.17190799364123e-05
-1.85529289442362e-05
-1.66534821451334e-05
-3.27266327710705e-05
-4.09033771274552e-05
-2.38081396350238e-05
-1.22074458957116e-05
-1.69780478023083e-05
-3.25332964373765e-05
1.23102964230443e-05
-6.57099637401108e-06
-1.14081375028125e-05
-4.00825460812616e-05
-3.49733663409006e-05
-8.8336762977636e-06
-1.77982350386299e-05
-4.14820071734983e-05
-2.04629696029691e-05
-5.47998020451726e-07
-2.03263519957336e-05
-2.32143321747203e-05
-2.96823725107695e-06
-3.50724367692839e-06
-2.01954778345578e-05
-1.66977390218191e-05
-2.05167365329862e-05
-2.01418576550053e-05
1.0204052021318e-05
-2.13843449295138e-05
-2.30950717594732e-05
-3.65256691874576e-05
-1.30394769670021e-05
-3.38497726322742e-05
-3.32936169545562e-05
-4.03444928735611e-05
-1.4381969340638e-05
-2.93806020447339e-05
-2.46776476922971e-05
7.23111133687234e-06
-2.43988707792735e-05
-3.34838923213141e-05
-3.19389996558455e-05
-9.77954818432304e-06
-1.60259388559077e-05
-3.23156773445971e-05
-2.63316878352341e-05
-7.16581475857374e-06
-1.63333789351633e-05
-4.2124598482848e-05
-2.50286376985556e-05
-2.00085493223525e-05
-8.87134045166804e-06
-4.88809423868977e-05
-3.09279513249382e-05
-3.93301241683385e-05
-3.01982596015949e-05
-2.63545254896303e-05
-1.3617561162492e-05
-1.97450053287325e-05
-1.64524059060774e-05
-2.23898617161682e-05
2.23362844704038e-07
-2.54715240659178e-05
-7.79718685713093e-06
-5.15675344369227e-06
4.09400553340666e-06
-3.52030819367881e-05
-6.56381162066815e-06
-1.3281373059227e-05
-2.02623418037622e-05
-3.948886684421e-05
-2.93246631814298e-05
-4.53589854690714e-06
-3.70795976562236e-05
-4.22834967074218e-05
-1.62364226710517e-05
-3.36385993014651e-05
-3.50354461919593e-05
-1.58013699377929e-05
-1.2622630715418e-05
-2.05299187258792e-05
-4.27890188989342e-05
-1.57270665833566e-05
-1.22690721388712e-05
-2.72179604684842e-05
-2.64533183629218e-05
1.44079237260042e-05
-9.80533799353091e-06
-1.8751033105078e-05
-3.27312321858853e-05
-1.00972244813888e-05
-4.78009390413699e-05
-5.37530194686182e-06
-1.89390215039729e-05
-1.75034766359656e-05
-5.13430301939618e-05
-2.55342974972669e-05
-2.57873850438758e-05
-3.43459867280418e-05
-2.73858411321041e-05
-9.10565058102402e-06
-7.61707930670812e-07
-2.6505370364771e-05
-2.02486218315004e-05
-2.53301312407357e-05
-9.51570835872814e-06
-2.67299178054117e-05
-2.20920355870711e-06
-3.74929291899179e-05
-7.37413052089313e-06
-6.19716095438051e-06
-1.4843354982611e-05
-3.7346156624771e-05
-2.21981182307451e-05
-1.93645870276011e-05
-4.53871877899706e-05
7.70909133906813e-06
-3.43904167159923e-05
-1.41156188835173e-05
-1.51080935094229e-06
-2.43957655043602e-05
-9.21442273653841e-06
-2.27612507584795e-05
-1.41618341713452e-05
-5.14985236288888e-06
-1.79862744576112e-05
-2.02601478995463e-05
-2.66716865479293e-05
-5.68458733779202e-05
-3.03926879944291e-05
-9.28522785469931e-06
-2.85347175696368e-05
-1.52982421087562e-05
-3.55482094378554e-05
-2.9226409347107e-05
-3.84495489998666e-05
-3.00544712385503e-05
-1.19718796858348e-05
-9.28478573623803e-06
-4.62967646952653e-06
-2.87504312615818e-05
-1.66107634629645e-05
-1.1525854823997e-05
-1.70090149845971e-05
-3.27667417863275e-05
-2.24834485569704e-05
-1.93339539311906e-05
-4.0908661425974e-05
-1.99143322873196e-05
-3.18874852479552e-05
-2.76043450565858e-05
-1.97062381555349e-05
-2.02585813212648e-05
-2.11643028780828e-05
-2.49582261008613e-05
-2.0021566918855e-05
-4.54600335474966e-06
-2.33961520121939e-05
5.16318034240761e-06
-1.56491770349031e-05
-2.04721374564948e-05
-1.16706145895626e-05
-1.80940773118289e-05
-4.95690573074847e-05
-6.19809459774203e-06
-2.96812192227488e-05
-1.97211990860873e-05
-2.76755586554532e-06
-1.7726047976697e-05
-6.54681681678729e-06
-3.22210648439794e-05
-3.25901218567765e-05
-3.12570038631839e-05
6.94488021312309e-06
-6.51519237850569e-06
-2.33997852713781e-05
-1.90598326157445e-05
-1.28658220130089e-05
-2.81698183494397e-05
-3.48537038526289e-05
-3.36774261226427e-07
-1.80259718559895e-05
-1.85724890580097e-05
-1.79264618123921e-05
-3.76145322238993e-05
-2.81332939747371e-05
-5.37286111442009e-06
-3.9906260559271e-05
-4.23060870713477e-05
-1.63723478945354e-05
-8.67515749323656e-06
-1.34874827905269e-05
-1.50454837796179e-05
-9.07085977280926e-06
-1.53754709681986e-06
-2.80315074023052e-05
-2.22656545404089e-05
6.81396868967028e-06
-4.97296274106838e-06
-2.32535824551257e-05
-3.75948154860721e-05
-1.15064988298302e-05
-3.58307509051339e-05
-1.57012411505465e-05
-4.10293037287919e-05
-2.25222410483755e-05
-3.57424059064023e-05
-1.60279493660628e-05
-2.12424621562577e-05
-1.747635770835e-05
-3.40324290928158e-06
-1.42404281580806e-05
-3.30916854124062e-05
-3.18991717909831e-05
-1.92376242847695e-06
4.18123402121213e-06
7.44282854958068e-06
1.56758972277912e-06
-2.237774166283e-05
-4.06471275194635e-06
-4.28101106452635e-05
4.08978308605608e-08
-2.77006704913952e-05
-1.78802794490057e-05
-6.89986200425549e-06
-1.83816970331075e-05
-3.70872993238544e-05
-4.25031887125559e-05
-5.45189856306212e-06
-3.39515893110719e-05
-4.02032480037993e-05
-6.51275843643082e-06
-1.60868148751938e-05
-2.8359616499938e-05
-3.07076385173718e-05
-1.30983019775199e-05
-3.11525885650756e-05
-2.48303820888006e-05
-3.46252190367934e-05
-3.61176135437892e-05
-2.34802929193704e-05
-4.52151944856454e-05
-2.83294554504807e-05
-4.33868475844421e-05
-1.22677487220647e-05
-2.12148351938606e-05
-1.50277744233329e-05
-2.14119349786346e-05
-4.31624632752382e-05
-2.25009017832054e-05
-3.04318231661398e-06
-2.23081307130886e-05
-3.44095981263661e-05
-2.40079361257871e-05
-2.42737227451364e-05
-2.68791116331782e-05
-2.9656798137853e-05
-1.33046985222422e-05
-3.25159745983037e-05
-3.38368602273097e-05
-2.70698416912771e-05
-2.79184712629058e-05
-4.81599014896484e-05
-1.10605170569151e-05
-1.7382562141838e-05
-3.85192175247174e-05
-1.88403392721165e-05
-1.15868933629651e-05
-1.6456945425415e-05
-1.97514520974239e-05
-3.12209228256919e-07
-1.63909714371854e-05
-1.18038110607105e-05
-3.56420046646135e-05
-1.56572231874658e-06
-2.24828933239566e-05
-7.25958966744311e-06
-2.50120906389526e-05
-1.70409913150859e-05
-4.5260208765585e-05
-1.21037893844462e-05
-9.35095625920859e-06
-2.90908666181946e-05
-8.56149798276666e-06
-2.6753801756521e-05
-3.05531482050766e-05
-3.55239604030836e-05
-1.60193826452818e-05
-3.23681390257606e-05
-3.68638700762525e-05
-2.30764267977898e-05
-3.21765559041582e-05
-3.02697401972706e-05
-1.51454362181506e-05
-2.55019667308369e-05
-1.32468876408457e-05
-2.70629008608655e-05
-2.11906045340285e-05
-3.2802145050217e-05
-6.73989593727174e-06
-5.10033898592671e-06
-3.80684018595431e-05
-2.4113066726315e-05
-1.84432400273426e-06
-3.93630442816299e-06
-1.99509740957103e-05
-1.90536808244978e-05
-1.33491735213085e-05
-1.07423895905042e-05
-2.38779651394687e-05
-1.95693048198924e-05
-3.48531627414236e-06
-2.07902928530316e-05
-2.49920433246536e-05
-2.85891581784899e-05
-2.32559691346841e-05
-3.39718711211724e-05
-1.93547332849262e-05
-1.52069593303931e-06
7.8262159994628e-07
5.32889970463694e-06
-3.19259030571067e-05
-2.17266128171381e-05
-2.43964381524526e-05
-3.22333328523327e-05
-1.05420077971858e-05
-5.72429997878206e-06
-2.87679835719378e-05
-2.93919899343803e-05
-1.3415960087929e-05
-3.57877085178019e-05
1.31928509690606e-06
-3.27544561152504e-05
-2.77553490862209e-05
-2.55893236635712e-05
-4.04122294202866e-05
-3.7959459793135e-05
-3.66030063834337e-05
-3.12112317789234e-05
-4.70144916716114e-05
-3.79990202016687e-06
-3.10001394775754e-05
-2.81605189311573e-05
-1.00125959967632e-05
-2.42765565151055e-05
-1.47428664855259e-05
-1.45286445709212e-05
-2.1976513084828e-05
-2.69901018200364e-05
-3.01854932401084e-05
-1.76236092556089e-05
-1.20699149954477e-05
-2.20051596414206e-05
-3.7004477251356e-05
-2.73865736722278e-05
-1.44499698642998e-05
-2.07063780956151e-05
-1.74248174781373e-05
-2.29623473529029e-05
-3.26796333737635e-05
-3.42977107117379e-05
-1.69894656872537e-05
-2.07030212548253e-05
-1.57870683150208e-05
-1.0175284414718e-05
-3.99735312569868e-05
-3.82814952956317e-05
-3.18564870920064e-05
-8.08772955562145e-07
-3.17281111629159e-05
-3.19219711483737e-05
-2.56772528417472e-05
-1.34574016296669e-05
-2.30615459887269e-05
-6.84925621673768e-06
-2.36979212101934e-05
-2.28276107375269e-05
-2.52203743450359e-05
-9.08816639451358e-06
-1.349281021711e-06
-5.28698374362732e-05
-1.73957446758781e-05
-1.708089974805e-05
-1.62001958289122e-05
-4.92485381548485e-05
-2.03615137491871e-05
-7.94080745933115e-06
-1.36048536092558e-05
-1.22087567129645e-05
-4.55449620753315e-06
-1.25775094780355e-05
-1.56512676943826e-05
-2.40699912678996e-05
-3.09240814409142e-05
-1.88892295128007e-05
-2.39430240071018e-05
-2.95847075833604e-05
-2.9039932173051e-05
-2.1577074512778e-05
-2.59298920570359e-05
-2.77883789731731e-05
-2.24250285960624e-05
-2.80060659550547e-05
-3.62877184127982e-05
-3.43183053879417e-05
-4.61157100676563e-05
-1.3691077133324e-05
-1.57053010459487e-05
-5.79939911914672e-06
-2.57719202835102e-05
-4.91879238676318e-05
-2.04707860095297e-05
-2.97300627069251e-05
-3.50548488745325e-05
-1.41288878477713e-05
-2.6766880132041e-05
-1.81561933653229e-05
-1.99037439483509e-06
-2.4854076119158e-05
7.66844980880604e-07
-1.81659330630778e-05
-3.22524323071963e-05
-3.22552058657655e-05
-3.58795497327258e-06
-3.54628587666186e-05
-1.26651112241635e-05
-2.62401529985254e-05
-2.2072920925077e-05
-3.60459906432652e-05
-4.26429738439295e-05
-1.70295997418308e-05
-3.91855747536081e-05
-3.59812964824228e-05
-1.27228088084259e-05
-2.16907430033195e-05
-1.97172785369117e-05
-1.91675156950887e-05
-1.39007349257091e-05
-2.49565682455421e-05
-3.18034587257881e-05
-1.65860568169009e-05
-1.62161307467473e-05
-8.29302213004711e-06
-2.95958244247712e-06
-3.4623939710482e-05
-2.6740833365077e-05
-9.34487882830608e-06
-1.76388679504013e-05
-3.01532670900581e-05
-2.10960649721557e-05
-2.39296118191158e-05
1.76232289774082e-06
-2.49253018546476e-05
-1.58817325962882e-05
-2.76429461919599e-05
-2.57424446505824e-05
-2.19630158316045e-05
-1.27760392447696e-05
-1.59216695449092e-05
-1.6078259086958e-05
-3.32039088764928e-05
-1.18767748031189e-05
-2.76871715738316e-05
-2.84611889245833e-05
-1.94620029073805e-05
-1.37796951363426e-05
-2.00198917164801e-05
-2.43546282419129e-05
-1.38196146811755e-05
-1.19380236392785e-05
-4.28205088524772e-05
-1.76687826099738e-05
-2.59450478417746e-05
-2.36071981294825e-05
-1.73922287359672e-05
-2.9834640230701e-05
-3.26666817419008e-05
-4.72414779447345e-06
-1.15937741753876e-05
-1.72052023946517e-05
-2.49520006088786e-05
-2.64061745819376e-05
-2.67429434764395e-05
-3.30316390745206e-07
-3.31036794760508e-05
-1.61930213262252e-05
-1.36701641383117e-05
-6.01934878359465e-06
-2.61806135505819e-05
-1.53517187208277e-05
-3.11911243653153e-05
-2.01780632925334e-05
-3.07656140379344e-05
-2.12778311789671e-05
-1.31727287612184e-05
1.08821019059134e-06
-2.85827409204982e-05
-1.80945539856793e-05
-5.12199222370479e-05
-3.30397451647808e-05
6.13611267037478e-08
-1.97150704096943e-05
-1.78434620324835e-05
-2.00339449536003e-05
-3.34614551428246e-05
-3.15103323268421e-05
-2.31693015061586e-05
-1.64684418264364e-05
-2.17583869335797e-05
-6.70391757724808e-06
-2.72945832778334e-05
-1.02214538435718e-05
-2.51103460372051e-05
-3.13266971061699e-05
-1.31213572595745e-05
-1.03660979612267e-06
-3.0945227804916e-05
-1.799661301845e-05
-1.68769410313416e-05
-2.13558354665243e-05
-1.65429996262152e-05
-2.73072733652012e-05
-3.25255008822415e-05
-6.23318187715507e-06
-5.32108104890635e-05
-3.31112060551951e-05
-1.23622446830361e-05
-1.98275480820835e-05
-1.2186901567476e-05
-3.26599386882431e-05
-3.0947513594492e-05
-1.01691413208569e-05
-1.23022641509728e-05
-2.0785237627675e-05
-3.59939435217134e-05
-3.73758014901597e-05
-2.9593439879034e-05
-2.93626269195101e-05
-1.58848146931365e-05
-2.15593136231891e-05
-4.4921933320316e-05
-2.58879284858082e-05
-2.47334629459555e-05
-1.04313904371616e-05
-3.06038005814485e-05
-1.39023402260625e-05
-3.0495907555484e-05
-3.9428207619181e-06
-1.69612032480267e-05
-2.29396843858934e-05
-2.74515043754834e-05
-2.72755605375025e-05
-4.46895862447288e-06
-1.5562097939571e-05
-3.73588321337494e-06
-5.01740537209342e-07
-1.70184774617957e-05
2.75716355030928e-07
-2.26797450311651e-05
-4.58100167901209e-05
-1.90442102199856e-05
-3.86282740791061e-05
-2.43234838292282e-05
-4.48169085479306e-05
-1.47989616901717e-05
3.07675468728649e-06
1.54116931587272e-06
-1.94039889068501e-05
-1.45153976658567e-05
8.60459979069322e-06
-1.05894391047441e-06
-4.05645567232359e-05
-2.91835667941391e-05
-2.18531795628161e-05
-3.36363480208958e-05
-3.41723405398212e-05
-2.18468138142076e-05
-2.83892088638209e-05
-1.64289458426667e-05
-2.95568614864902e-05
-3.65761871892212e-05
-3.41283562988697e-05
-7.10978568541968e-06
-3.20517878195287e-05
-1.41836352671149e-05
-1.74567021889269e-05
-1.93707954789629e-05
-7.13262711509243e-07
-2.67475269728848e-05
-2.19266405948094e-05
-1.259676454692e-05
-2.73820724929948e-05
-1.97234211465504e-05
-1.8141688245852e-05
-3.19066812539389e-05
-2.96677050445124e-05
-9.47822301035491e-06
-1.43325206336264e-05
-2.39036399659356e-05
-4.21036198980069e-05
-2.11236430745667e-05
-2.95001984580413e-05
-1.18655636992261e-05
-2.98622732836584e-05
-1.01006012279156e-06
-2.29702923678754e-05
-3.01066004678308e-05
-1.34196352836324e-05
-2.68670453413419e-05
-1.50556716422974e-05
-2.68007710538908e-05
-1.06898577631001e-05
-2.18463943054561e-05
-3.94643408002984e-06
-2.53481496665088e-05
-1.28376892662324e-05
-2.91549928866553e-05
-2.94150418525112e-05
4.53408416137578e-06
-2.96066986244975e-05
-3.45092361745612e-05
-2.15287907595978e-05
-4.87595093103468e-05
-2.62604858073964e-05
-2.54643604600883e-05
-2.85429398975616e-05
-7.89331003983241e-06
-6.1904589481676e-06
-1.74109960113785e-05
-2.6937120675407e-05
-2.19738768030164e-05
-2.20738699180162e-08
-4.41048857140911e-06
-5.21258397742123e-05
-2.55862118420545e-05
-1.23314330604193e-05
-2.58174565696078e-05
-2.87577180005605e-05
-1.04318474731613e-05
-1.93395069064212e-05
-2.86008821591053e-05
-1.78302684359439e-05
-7.05959408125748e-06
-4.26288016354799e-05
-1.19158976343084e-05
-1.09462356253375e-05
-3.46039509483537e-05
-2.1759302597234e-05
-8.15094977741918e-06
-2.214927638069e-05
-4.17050691924153e-05
-1.38375328928551e-05
-1.45139653859716e-05
-3.59632781686932e-05
-1.0329694429537e-05
5.48475784036008e-06
-3.5516832182358e-05
-4.46670000804455e-06
-2.93149205651385e-05
-8.22189920718928e-06
-2.89723537370655e-05
-4.31051828257218e-05
1.13151124710255e-05
-3.84628296742724e-05
-1.85772958462246e-05
-1.81967894608765e-05
1.59916742689998e-06
-7.97852189070347e-06
-1.64488836216299e-05
-2.51106221193183e-05
-2.26266845096795e-05
-1.13640323330832e-05
-2.95515614981084e-05
-4.13304167644901e-05
-3.22148035717511e-05
-1.8211120572188e-05
-1.56830172903933e-05
-2.08671584690214e-05
-3.4164647166118e-05
-2.10366505530636e-05
-3.83401305683124e-05
-2.23595504375999e-05
-3.31222472033404e-06
-1.16670781878802e-05
-4.11299379003563e-05
3.60392104964198e-06
-1.37053206873796e-05
-5.43141464832663e-05
-1.7958239463083e-05
-2.39772944933033e-05
-2.31934477106038e-05
-9.61580820203007e-06
-3.2819277662672e-05
-1.36392954505428e-05
-9.23954507555467e-06
-7.69906681037319e-06
-1.23951100162523e-05
-9.02250455183023e-06
-2.33275129609949e-05
-3.29262158546644e-05
-5.53991376875456e-05
-3.17459590484972e-05
-1.22027471254762e-05
-1.16909046280326e-05
-1.96498560748364e-05
-3.24223261291622e-05
-2.34375066858298e-05
-9.42921518217106e-06
-3.59744850371918e-05
-1.34557984773502e-05
4.44753046324612e-06
-2.47869116730782e-05
-3.3304139677967e-05
-1.16266603927082e-05
1.24204549550288e-05
-3.20912702079676e-05
-3.5147037319961e-05
-2.95644520396647e-05
-3.0215737531813e-05
-2.86378765993477e-05
-2.05266451699548e-05
-4.1238073842069e-05
-3.47892025551363e-05
-1.71285867743837e-05
-1.54300813786148e-05
-2.11078883770425e-05
-2.0759170862867e-05
-1.20953899646595e-05
-8.75441963890746e-06
-1.6450772916773e-05
-3.05988686138633e-05
-2.62485710568967e-05
-2.49223292126395e-05
-2.49104615107301e-05
-3.08175770363686e-05
-1.03610309979085e-05
-4.05302476808322e-05
-1.44217735897232e-05
-1.56006514792173e-05
1.71359510810687e-06
-3.41455911474694e-05
-2.29627140996133e-05
-3.37082773772033e-05
-1.72988223568117e-05
-1.55248081498901e-05
-2.07068195816016e-06
-1.93291972960694e-05
-1.38933700010912e-05
-2.84993722328838e-05
-4.67378908371089e-05
-1.93686425216824e-05
-3.18902898316665e-05
-1.32218128564689e-05
-2.32172382407991e-05
-1.38931779542548e-05
-2.42095831665989e-05
-3.17391380020707e-05
-3.24608179846273e-05
2.37905036122845e-06
-6.10205548652995e-06
-4.02948417970308e-05
-3.38524781687943e-05
-1.97332865598813e-05
-4.80623446033906e-05
-1.73254389422294e-05
-1.78566428538358e-05
-1.16919008792145e-05
-3.74743788287658e-05
-3.39415395488751e-05
-1.14288676357439e-05
-2.32933777047171e-05
-4.3162390107053e-05
-2.32742964281115e-05
-1.69217917063174e-05
-1.90377913504437e-05
-3.46968308427533e-05
-3.34217024167276e-05
-9.77763008307176e-06
-2.22270330262145e-05
-2.42578444774032e-05
-2.0168420016515e-05
-1.29631892708058e-05
-1.68011013068396e-05
-4.51378232841914e-05
-2.6222213258956e-05
-1.15183253388572e-05
-4.11313090391964e-05
-5.81368816117025e-05
-2.56266563774784e-05
-1.5685363081764e-05
-1.17969567241527e-05
-2.31714730987694e-05
-8.87391692217746e-06
-3.31989247205018e-05
-1.76615329127545e-05
-3.18785078339086e-05
-3.36062431800303e-05
-1.08775744144719e-05
-4.78086080215523e-05
-2.40757645009876e-05
-1.20345836447267e-06
-9.09992722031593e-06
-1.11776300467537e-05
-2.93682108063033e-05
-1.34613709946023e-05
-3.52842123127629e-05
-1.00577247779248e-06
-1.10469934557844e-05
-8.54428968660976e-06
-3.2641395464507e-05
-1.24929491809052e-05
-1.9320761938281e-05
-2.69736696769729e-05
-2.58890768374786e-05
-1.0160789392683e-05
-1.52075601247326e-05
9.75539045601597e-06
-3.24891314121733e-05
-2.69903686033043e-05
-2.83981213637488e-05
-2.44382802500736e-05
-1.36038533692636e-05
-1.18648819972352e-06
-3.3174875174481e-05
-5.2772167297398e-06
1.4443821198438e-05
-4.19847474547481e-05
1.048349634762e-05
-1.61421189545571e-05
-1.34066681668635e-05
-1.67642152235658e-05
-1.53382946643984e-05
-2.23395834424777e-05
-3.62861710986594e-05
-1.78486444353531e-05
-9.92835475063295e-07
-2.27533759735198e-05
-1.14258031890654e-05
-1.34183641614508e-05
-2.92272686238808e-05
-1.66101979142167e-05
-1.85329078698776e-05
-3.44902645732255e-05
-2.91844952170039e-05
-8.09839435937554e-06
-4.52613092659079e-05
-1.47155082628252e-05
-3.8247855001002e-05
-2.41550739483587e-05
-3.32584393249854e-05
-3.82241612330058e-05
-3.16097207145918e-05
-1.95954556305688e-05
-1.43379897990505e-05
-1.44603243761827e-05
-1.98810007867017e-06
-1.16391552146841e-05
-3.09626327321858e-05
-3.13501913922589e-05
-1.5913256820133e-05
-1.96319177261642e-05
-4.02547363666712e-05
-9.51692329750881e-06
-1.85514196310516e-05
-3.35529378576547e-05
-2.36455634928082e-05
5.65898518153585e-06
5.39000466052579e-06
-3.5768761818393e-05
-7.69118317977056e-06
-3.68095970982471e-05
-1.66336441457661e-05
-2.6874851271812e-05
-4.55700060114316e-05
-1.53557996402932e-05
-3.2800532062447e-05
-5.11953080302107e-05
-3.2064444329952e-05
-4.6943140212049e-07
-1.85702852998589e-05
-1.77328191062652e-05
-8.56092898865758e-06
-8.2769997285287e-06
-2.29959957027825e-05
-3.41088163119951e-05
-3.41831586085683e-05
-2.412269790061e-05
-2.24846437790935e-05
-2.28901386731911e-06
-2.75366186060516e-05
-3.73143955196714e-05
-1.52525231719781e-05
-4.11679590901236e-05
-3.96706879283091e-05
-1.42498448753675e-05
-3.89562727865754e-05
-2.70846324091554e-05
-4.14081749527279e-06
-3.02895834436933e-05
6.23661769424101e-06
-8.84887490458965e-06
-9.82196601411399e-06
-1.51430424994785e-05
-2.52331995345054e-05
-1.57903190738347e-05
-2.94269480431137e-05
-6.44236592082865e-06
-2.72821471331684e-05
-2.65423399666502e-05
-1.10515397229118e-05
-2.09552178464442e-05
-5.04838943447163e-06
-3.33431957517499e-05
-1.88689302624157e-05
-9.01939548042883e-06
-2.09719330340915e-05
-1.76009974305702e-05
-2.10794284772155e-05
-2.48572662461146e-05
-3.3287796525505e-05
-2.07577957156663e-05
-7.37384351349454e-06
-1.7760002521449e-05
-3.01649506164823e-05
-1.50162116228667e-05
-1.47848490365876e-05
-3.29986468336579e-05
-3.83780518259621e-06
-3.68025497981656e-05
-3.05485573748107e-05
-4.84238241605653e-05
-3.1421313518246e-05
1.07986189213664e-06
-2.34756438915817e-05
-3.56083336915044e-05
-2.31386817261357e-05
-6.68089608253028e-06
-2.91185773655388e-05
-2.8920534396351e-05
-1.49505193063097e-05
-1.46947003964653e-05
-1.43364164275247e-05
-2.62925261783304e-05
-1.31101872201608e-05
-5.1798874786919e-05
-2.49396845267845e-05
-3.89840280537342e-05
-9.04942285874894e-06
-1.59181562846988e-07
-8.31667671893309e-06
-1.89050724651835e-05
-2.85615765842295e-05
-3.80662202683517e-05
-4.48480800896697e-05
-3.7014433280578e-05
-2.80846370227392e-05
-3.77672428337067e-05
-7.01864073445438e-05
-2.15580188029194e-05
-2.95091182829057e-05
-1.5682302286131e-05
-2.79043899844009e-05
4.39301627066196e-06
-1.31579283371884e-05
-3.36001523507084e-05
-3.29237080338354e-05
-3.70861835358681e-05
-3.20242064376924e-05
-1.61587251770892e-05
-1.40466814398493e-05
-3.06266899602855e-05
-2.92723149585256e-05
-4.4643840493256e-05
-4.28076171802926e-05
-2.85211152211182e-05
-1.27620707881755e-05
-3.87050666819248e-05
-2.60369118672775e-05
-1.74038279858307e-05
-3.99236950152945e-05
-1.64014000317713e-05
-2.1841050286376e-05
-7.63330118429104e-06
-1.23728428403469e-06
-1.10465473783248e-05
-2.17451984137247e-05
-6.94650746639581e-06
-2.06344432519561e-05
-2.48384129740109e-05
-2.96893539722425e-05
-2.34585431629444e-05
-1.21226888536876e-05
-1.01568087955625e-05
-1.90138304316855e-05
-3.25602274308303e-05
-2.05886434392263e-05
-2.55390946526514e-05
-2.78840640819719e-05
-3.11035937179926e-05
-1.81691656623594e-05
-9.5626946252885e-06
-2.32177612355468e-05
-1.26576959423488e-05
-1.22295911331489e-05
-3.81606301108953e-05
-9.62578695660709e-06
-2.15315365698002e-05
-3.00181457793976e-05
-3.3699715420718e-05
-2.51746715295733e-05
-3.10303412875412e-05
-2.45351019504862e-05
-2.46259899772351e-05
-1.7121054856488e-05
-3.1589074811982e-05
-7.34146590521571e-06
-1.53049577454452e-05
-1.67070122822074e-05
-1.61049242497124e-05
-2.62961298345017e-05
-3.32969069993881e-05
-2.89344156926644e-05
-1.26116483421255e-05
-1.77551458934962e-05
-3.23568222825609e-05
-2.69800101922827e-05
-3.99403532699065e-05
-2.64788413567306e-05
-2.7766391875367e-05
-1.46661347573403e-05
-2.45493824795072e-05
-2.652246862425e-05
-3.510934515706e-05
-3.87171268103351e-05
-6.29893186920409e-06
-1.89566862129486e-07
-1.35874856628377e-05
3.41723881847123e-06
-4.89106098930255e-05
-1.28920941782114e-05
-3.41789784535513e-05
-4.03770162642701e-05
-2.74442631038237e-05
-5.46163174754041e-05
7.36854882107579e-06
-3.11968740460365e-05
-1.97842454030642e-05
-4.02547542271821e-05
-2.11261156098262e-05
-3.09919321793381e-05
-3.23664454643541e-05
-2.06000706647915e-05
-2.04640379334958e-05
-3.46111859424244e-05
-2.31819538132386e-05
-1.47479607803066e-05
-1.10306870194948e-05
-2.02464126388835e-05
-4.04865996494811e-06
-2.38264275464906e-05
-8.66530929119914e-07
-1.8391205131132e-05
-3.59653924791963e-05
-1.95238058236851e-05
-4.38804549928813e-05
-2.2374986909195e-05
-1.67549450774073e-05
-1.24262577265157e-05
-1.04819217234759e-05
-3.32513669660501e-05
-4.21701704473207e-06
-2.43718473378158e-05
-1.85874314592482e-05
-1.04985777815829e-05
-1.91926012518251e-05
-1.07945951562706e-05
-4.06264066045241e-05
-2.59797597353498e-05
-2.52277950568608e-05
-9.21520708551503e-06
-7.53661537261602e-06
-3.25549086039961e-05
-4.56528174377528e-05
-2.15534689900115e-05
-2.05108735456223e-05
-2.1234494401109e-05
4.87537799140405e-06
-8.21603195120443e-06
-2.72226564811821e-05
9.79694870962618e-07
-5.92987646130656e-05
-3.7587013648525e-06
-7.2436488644192e-07
-3.68868451041609e-05
-6.06916175578312e-06
-8.17033436536348e-06
-9.55468643313362e-06
-1.75188836960906e-05
-2.72437052422106e-05
-2.7475066295741e-05
-2.11795056419171e-05
-3.60915200077065e-05
-3.3343945891135e-05
-1.63784410470852e-05
-6.93597185485665e-06
-8.31671952855549e-06
-1.87192018770596e-05
-7.4022749481472e-07
-1.91212449529828e-05
-2.56589750550557e-06
-2.12159928337615e-05
-3.13401659029867e-05
-2.11762867558388e-05
-3.03110893471316e-05
-3.11740618271371e-05
-2.40222452098172e-05
-5.18885759518785e-06
-1.76782815822237e-05
-1.29381912974406e-05
-3.11053464534081e-06
-4.01277326060857e-05
-1.14992610549326e-05
-3.2411261452677e-05
-3.52544884981779e-05
-2.89304219392817e-05
-2.09976790003387e-05
-1.53520847096658e-05
-3.36833169147113e-05
-2.23474794555064e-05
-5.56743439595347e-06
-2.09152676946102e-05
-2.00151500975309e-05
-2.54326004423273e-05
-1.42371383788436e-05
-1.24431812637265e-05
-1.48580177935786e-05
1.11080871391895e-05
7.96385754560148e-07
-4.54876223555387e-05
-6.72168398833574e-06
-2.76643086125693e-05
-2.13428817760216e-05
-1.46893025309243e-05
-2.06814752573369e-05
-1.53329606095624e-05
-2.02644922698062e-05
-3.99042883097162e-05
-2.36136351137912e-05
-2.13213207589044e-05
-4.45664774053688e-05
-3.54622024071901e-05
-3.47104890858858e-05
-3.60347435791303e-05
-1.2289807255538e-05
-4.31975356048717e-05
-2.87952396078462e-05
-3.12845681049553e-05
-2.71475103808374e-05
-2.29185714357228e-05
-1.43728539741195e-05
-2.54566193425161e-05
-1.88088379790816e-05
-1.30388755310287e-05
-1.43186580069932e-05
-2.84369150485135e-05
-2.2703990952077e-05
-2.06135099033014e-05
-1.73588311518195e-05
-8.32510830299441e-06
-1.65544302415171e-05
-2.08561271033578e-05
-3.44865623836775e-06
-2.54862145697336e-05
-2.99646130446964e-05
-1.56114561541807e-05
-8.27182522908207e-06
-1.76601268186843e-05
-2.22309618873147e-05
-2.63916064615654e-05
-1.75640211144365e-05
5.23362601104077e-06
5.83684610336761e-06
-2.81822595898265e-05
-5.61585880136794e-05
-3.03150914958522e-05
-2.66035295995865e-05
-1.47399046871994e-05
-3.92739674685563e-05
-3.3392648812884e-05
-2.5270110283336e-05
-3.20497923287937e-05
-3.60568300237521e-05
-3.13603474680988e-05
-3.2276351088975e-05
-1.04082254090342e-05
-1.89221006668787e-05
-2.64463262848946e-05
-2.1579236311666e-05
-1.69958186966835e-05
-2.83405039224726e-05
-2.73182471961723e-05
-1.5916851273785e-05
-1.56120534143311e-05
-1.1140122381001e-05
-3.38109772343323e-05
-2.02299183309232e-05
-2.2908402706644e-05
-2.37855490746187e-05
-2.9339428017396e-05
-4.47079672383802e-05
-2.29111619552612e-05
-3.34499379868675e-05
-2.67065498886442e-05
-3.21822126377695e-05
6.14549580369585e-06
-2.79804169067135e-05
-2.4422414811147e-05
-1.43069404967946e-05
-1.62029354536843e-05
-2.17994308392102e-05
-4.73157858075968e-06
-2.41150583121211e-05
1.19620463976147e-06
-2.21416085623477e-05
-1.08275874427524e-05
-1.60968218366396e-05
-1.63583615229077e-05
-1.90160437712683e-05
-1.94972189217339e-05
-8.01674132260632e-07
-2.03786297522667e-05
-6.81136255952242e-06
-9.00485414919177e-06
1.07070725190255e-07
-1.73898761045598e-05
-2.18932639554479e-05
-1.99170305042391e-05
-1.46903205757319e-05
-9.12958790647639e-06
-1.26386696629208e-05
-8.12694270103182e-06
-2.72611535977354e-05
-2.93716756382983e-05
-8.85887671346753e-06
-9.12637422904552e-06
-1.79540654263251e-05
-3.13277470576661e-05
-1.2288699039477e-05
-3.70252469407509e-05
-1.44368825035337e-05
-3.42879361195694e-05
-1.83543966733463e-05
-1.01606721779698e-05
-3.22037906720161e-05
-1.70357229538652e-05
-3.20841784874134e-05
-1.99584881252718e-05
-1.06375481711718e-05
-2.29427664347898e-05
-4.38433727137266e-05
-3.43631179645117e-05
-1.66672782559726e-05
-2.46602867409208e-05
-1.3415750994972e-05
-1.83316108802797e-05
-8.66337181303171e-06
-3.81584118868727e-05
-1.35475001804376e-05
-3.42641104220749e-05
-2.70420983972571e-06
-8.02144271691508e-06
-3.20344084574579e-05
-4.92938814760624e-06
-4.52688229999615e-05
-1.44278557974592e-05
-3.81240393578476e-05
-3.95040050441402e-05
-1.79906387434387e-05
-1.60226911485649e-05
3.41072417900603e-06
-1.05455375660445e-05
-2.79967974685685e-05
-2.66099782672187e-06
-1.0134938414217e-05
-1.34678151528271e-05
-2.68361913368648e-05
-2.53669201775758e-05
-3.78951782052948e-05
-2.30320688879291e-05
-3.15098553592961e-05
-5.03674987353781e-05
8.02439072619925e-06
-2.83143513915766e-06
-3.77482287354007e-05
-2.46266472279932e-05
-2.13158855078787e-05
-1.64227264417034e-05
-2.82240430392283e-05
-2.56825817541165e-05
-1.66518965113043e-05
-2.36852612733022e-05
-2.50282870327397e-05
-1.07407224121e-05
-2.47066112981157e-05
-2.41023872435944e-05
-2.97614724577582e-05
-2.28547596020018e-05
-1.81074086942576e-05
-1.70675994356418e-05
-1.35912121851607e-05
-8.19170780418092e-06
-1.85227105800221e-05
-3.22346408376415e-05
-2.08044988490958e-05
-1.24587740177009e-05
-1.9327257793463e-05
-2.58961687254359e-05
-1.97847343151417e-05
-1.05569909095759e-05
-2.81987705391704e-05
-2.16762617064418e-05
-1.96554296960673e-05
-3.64000418644752e-05
-1.42176278436473e-05
-8.58758464042977e-06
-3.33307510914374e-05
-1.76023933673166e-05
-3.45204767403302e-05
-1.65056827632444e-05
-6.62730729043033e-06
-2.22457821714729e-05
-2.39818255811471e-05
-2.20067949460797e-05
-1.39759662790026e-05
-3.11479458445435e-05
-1.5624698847164e-05
-2.41750126335058e-05
-1.45996567031041e-05
1.44210455990788e-05
-2.93584903347408e-05
-3.14890262480018e-05
-2.87193078824144e-05
-1.46624136792943e-05
2.2347713832156e-06
-2.203376109442e-05
-1.77624009191987e-05
-1.37566668623635e-05
-1.47036234422302e-05
-1.3831027292011e-05
2.20411334289138e-07
-1.76649565357959e-05
1.92044296015559e-06
-4.7879134841692e-05
-1.87567591402917e-05
-1.0127637327392e-05
-1.18435350893057e-05
-2.24393895540888e-05
-3.76456420262574e-05
-1.0918262885447e-05
-3.23391028636104e-05
-1.40455710473793e-05
-3.40079666623451e-05
-2.15074740417342e-05
-1.40018120391215e-05
-1.64209327847403e-05
-2.4661468115247e-05
-4.26552705728926e-05
-3.25394114218785e-05
-1.84503055092787e-05
-2.09233132323226e-05
-3.11415589960768e-05
-4.39530738704219e-05
-4.39096617408543e-06
-3.67903294238139e-05
-2.51523269259817e-05
-1.05123831867817e-05
-4.49247566399732e-05
-1.71095657200336e-05
-1.82106850674048e-05
-2.75594612720078e-06
-9.82273804986933e-06
-2.84209741539321e-05
-2.37191550049149e-05
-1.58058994107982e-05
-3.1328898321778e-05
-3.33500431174259e-05
-3.06589125613165e-05
-3.28281633324533e-05
-1.66424866300279e-05
-3.58179419547235e-05
-1.86389946800105e-05
-3.77853371743147e-05
-8.62181154764434e-06
-3.34870413465582e-05
-3.40430066908799e-05
-3.29393504257806e-05
-3.39714087521092e-05
-5.41725728858445e-06
-1.61640956180451e-05
-3.75120103667381e-05
-1.71729542122374e-05
-5.9236101609492e-06
-2.36525402113304e-05
-1.34305301202675e-05
2.53424031007509e-06
-2.00290072996706e-05
-2.45614726373174e-05
-3.17940373608139e-05
-2.01485596056396e-05
-9.4616722425201e-06
-1.20254236775822e-06
-2.91342977931082e-05
-1.40016049147882e-05
-2.95744836408107e-05
-3.27771365857954e-05
-2.04031783879589e-05
-3.01668078272001e-05
-1.80224582537087e-05
-1.92773712736311e-05
-4.93231133007649e-05
-1.50348767755373e-05
-3.51754534367069e-05
-1.37823084728332e-05
-3.28881440091997e-05
-3.3976339025869e-05
-5.23012908044637e-06
-2.60624164343185e-05
7.06469782576388e-06
-2.94776061756751e-05
-2.6766903390748e-05
-1.07347287663738e-05
-1.35067461749432e-05
-2.59176312268972e-05
-2.40517711751732e-05
-6.66104479173458e-06
-1.81410917597597e-05
-1.83198721410947e-05
9.82384624850234e-07
-1.35867007485663e-05
-5.25930185350223e-07
-4.09162239922735e-05
-3.02453190600438e-05
-1.77977915852812e-05
-3.0270520558656e-05
-2.26457113051203e-05
-3.3241859925846e-05
-1.35891711097133e-05
-2.01778362238425e-05
-1.22627661104275e-05
-1.64048227313196e-05
-3.07032138667105e-05
-2.28996020955729e-05
-1.29029782379637e-05
-3.13159563262383e-05
-3.73274841859852e-05
-1.04408391030483e-05
1.6574155032846e-05
-1.50759919604689e-05
-3.67292087203484e-05
-4.18104744386862e-05
-3.60578651636644e-05
-2.68182961400421e-05
-2.14023617600501e-05
-2.37259240424995e-05
-3.09056399465579e-05
-8.77652403926411e-06
-2.3596343891643e-05
-6.39316461863794e-06
-3.69712132465365e-05
-2.25136073553673e-05
-4.94098446432539e-06
-4.06191917744794e-05
-2.15452710397168e-05
-3.35826287108264e-05
-6.44474213629468e-06
-1.31093315408307e-05
-1.30901866197615e-05
-1.37192027006338e-05
-2.78140625182484e-05
-3.39080511466573e-05
-9.66946628768725e-06
-2.97263103428469e-05
-1.19678149537054e-06
-4.30150001912168e-05
-3.67387641244804e-05
-3.71758655998578e-05
-1.99588273014413e-05
-2.34778870423853e-05
-1.81052112469355e-05
-2.13317304040334e-06
-4.0289264058718e-05
-1.69609582443156e-05
-2.40015661578754e-05
-1.06891361804274e-05
8.31610138674938e-07
-3.57796916501158e-05
-3.47472502190933e-05
-2.8092117640248e-05
-1.58887703208733e-05
-1.89936064192905e-05
-3.06255556162274e-05
-2.38164255197185e-05
-8.48183185346023e-06
-3.41849005680005e-05
-2.46973923439452e-05
-1.90235188456795e-05
-1.53455656489806e-05
-1.73113454281335e-05
-4.10413718582968e-05
-2.66305256128212e-05
-4.09012026486987e-05
-1.65729949331207e-05
-7.38129307607124e-06
-3.8200888130993e-05
3.48714752089058e-06
-2.4109127954237e-05
-2.27876977084564e-05
-2.27063916135342e-05
-2.1290764279399e-05
-1.91951146094688e-05
-1.2140975191339e-05
-1.33696267768551e-05
-1.88048003502564e-05
-9.75304098850028e-06
-2.63835159752106e-05
-2.42285747668281e-05
-1.19468472762472e-05
-3.56714423092934e-05
-4.72463224171748e-05
-2.62856593572954e-05
-8.38760295960344e-06
-3.35720938686022e-05
1.71790458378689e-05
-3.99425793112566e-05
-3.00033155483752e-05
-2.77662447962352e-05
-9.72931167860876e-06
-3.46397185268836e-05
-1.94626913093573e-05
-1.65662707065156e-05
-2.11963174636393e-05
-3.68144896482938e-05
-4.17048644899042e-05
-3.43359824521859e-05
-2.69466583032406e-05
-8.07043353249484e-06
-1.81093349063169e-05
-1.50308898974345e-05
-5.50572284343055e-06
-1.53639860498352e-05
-3.43901086142583e-05
-3.97953892103146e-05
-2.22227571606878e-05
-2.87244182695803e-05
-2.60930219087143e-05
-3.70891728238256e-05
5.79613568801464e-06
-2.08060529566161e-05
-2.02412273201238e-05
3.09623584329593e-07
-4.65823292789187e-05
-3.46081318735963e-05
-8.18382416696192e-06
-2.30876996805283e-06
-4.21216798189067e-05
-2.51032840151753e-05
-6.05164243221276e-06
-3.94407861266769e-05
-3.12655516943474e-05
-2.02720761259538e-05
-2.80472787780205e-05
-1.37023485109652e-05
-3.49245994526043e-05
-2.83178821822264e-05
-3.34622181285776e-05
-1.09771046098311e-05
-2.9019816671576e-05
-3.35877870993756e-05
-2.40335601427178e-05
3.47006045776833e-06
-2.86405634916044e-05
-2.23919733675204e-05
-2.19398417382233e-05
-2.88344542122187e-05
-2.86395571867629e-05
-7.01051328308716e-06
-1.75537904094505e-05
-2.09628463489796e-05
-3.59160241401039e-05
-2.84758358100057e-05
-1.34778027954715e-05
-3.74474628898412e-05
-1.85904518652092e-05
-1.48029546653678e-05
-2.23132768174661e-05
-4.01935028927746e-05
-1.66455163774924e-05
-3.21520804957401e-05
-3.11248551290876e-05
-2.62374949282682e-05
-3.21039291391753e-05
7.47723047270929e-06
-4.23775953277731e-05
-1.37768432805737e-05
-3.02491416095391e-05
-9.77608541366483e-06
-1.56623937518774e-05
-4.51540540183335e-05
-2.13636296736658e-05
-3.16810613718114e-05
-3.74066966321162e-05
-2.35008940831491e-05
-2.35830521311477e-05
-2.30750301551945e-05
-1.60931517605382e-05
-1.3994505088751e-05
-3.07945678086155e-05
-2.02066794653098e-05
-2.70027379488384e-05
-3.1143797389747e-05
-4.1614465722996e-05
-2.54570653829984e-05
-1.64669575005923e-05
-1.93039634098369e-05
-5.14426004278693e-05
-1.85641733964958e-05
-9.45588413292234e-07
-1.69682872196498e-05
-2.56410917777695e-05
-2.03588861534837e-05
-1.78895302627754e-05
-2.32504446723769e-05
-2.20479828206572e-05
-2.98370396493362e-05
-2.96354044180122e-05
-1.7162047939937e-05
-7.73181081074266e-06
-3.40234776295347e-05
-1.20350050451262e-05
-4.98685958130536e-05
-2.82919759152206e-05
-1.13269091292944e-06
-3.63845649485982e-05
-5.99873171364867e-06
-3.65320990650995e-05
-2.51402510469006e-05
-7.26136960535065e-06
-3.3619954882535e-05
-6.75116383050109e-05
-2.58751368916499e-05
-2.68358668518452e-05
-1.65430903892189e-05
1.35805831819287e-05
-3.68833907659454e-05
-7.16313468519151e-06
-3.10725898794885e-05
-7.80983353836391e-06
-4.08506928266211e-05
-4.12250413285706e-05
-3.40651367328878e-05
-2.9224078902025e-05
-2.0466123190271e-05
-2.98285616689751e-05
-2.64661027265076e-05
-1.269364434988e-05
-2.70656499127734e-05
-2.76324899869297e-05
-2.52635200992647e-06
-4.02816113466305e-05
-3.78414399421971e-05
-3.46726173656284e-05
-1.39352173945088e-05
-3.87587273305912e-05
-3.14344271464032e-05
-1.30572455466077e-05
-8.54900206193263e-06
-2.4694820220567e-05
-4.9096822354832e-06
-2.49606927815014e-06
-2.67434259373783e-05
-3.17283071582022e-05
-2.7184188656126e-05
-1.71615687602542e-05
-1.06164047012957e-05
-2.15666728151042e-05
-3.60923016609876e-05
-2.10237027140161e-05
-1.22168535075692e-05
-3.7037608485948e-05
-5.14624326095138e-05
-1.60964690928708e-05
-2.7011759962209e-05
-1.56329173342281e-05
-4.32113337833847e-05
-1.58863905264926e-05
-1.8505322571031e-05
-5.57069519844999e-06
-2.41408397989019e-05
8.7693789818133e-06
-1.0302556477041e-05
-1.12134240042389e-05
-2.52984683837917e-05
-1.14770658996462e-05
-1.37519404106558e-05
-1.44538807892142e-05
-1.44640281462288e-05
-1.05135522534414e-05
-1.03785674422377e-05
-2.75056612750773e-05
-3.11666135726784e-05
-1.41009399188471e-05
-1.42514370549003e-05
-1.8598712264909e-05
-3.17825176170181e-05
-2.31269005914682e-05
-1.70471563916132e-05
-1.12127913761805e-05
-1.98514737098566e-05
-2.61891696816735e-05
-5.19369335968933e-06
-2.67736210605838e-05
-1.95719968377148e-05
-2.03269533256237e-05
-4.38798495695357e-06
-2.57430760092712e-05
-5.32096399961445e-05
-1.05886993452386e-05
-3.22516934564289e-05
-1.43962006573231e-05
-1.04148389083407e-05
-2.14388049611691e-05
-2.93392677028022e-05
-3.80164607879091e-05
-3.86629892327683e-05
-2.02451677286737e-05
-3.28263580037047e-05
-7.44033920460864e-06
-2.65231598724627e-05
-2.8944360407523e-05
-4.26985872789019e-05
-2.5419766173287e-05
-4.63393549077671e-05
-2.07629758263027e-05
-3.01405995400607e-05
-2.31280223018869e-06
-8.70054477088996e-06
-3.74713982242323e-06
-2.82776337595186e-05
-1.38737816000291e-05
-2.47419761308094e-05
-3.22547384289147e-05
-3.46157216859721e-05
-9.3062893592798e-06
-4.27463488604678e-05
-3.22665951443799e-05
-1.06374696713247e-05
-1.45487134312009e-05
-2.19544580045631e-05
-3.06396854269898e-05
-3.48220048375327e-05
-2.30550683324778e-05
-3.11575763157233e-05
-2.146338514493e-05
-1.99988665514237e-05
-3.44921009387367e-05
-3.26181940941687e-05
-1.34626708049661e-05
-3.07879932083512e-05
-3.10261251184288e-05
-1.84638212975395e-05
-2.63185306028688e-05
-2.32672343855736e-05
-3.334547130826e-05
-2.91487157183444e-05
-1.68670844289722e-05
-7.75217474773216e-06
-1.67651972292604e-05
-2.86664793181577e-05
-3.19236193696252e-05
-6.88368583961692e-06
-2.45493759015225e-05
-1.38717867105687e-05
-1.70774618008653e-05
-3.31724303494255e-05
-2.2754120887067e-05
-3.74322090838345e-05
-3.65931291474329e-05
-2.32535397063816e-05
-2.68867987653625e-05
-2.44071258688554e-05
-3.40469872528507e-05
-2.6523102038763e-05
-1.30101283398832e-05
-9.91625719121693e-06
-3.00833341318494e-05
-2.36351266700137e-05
-3.48742988894548e-05
-1.91565859188651e-05
-1.78092433038674e-05
-2.32439111032755e-05
-1.29366803080463e-05
-1.14233364540607e-05
-2.26228920222626e-05
-6.71573993399342e-06
-1.65137453574648e-05
-1.65394427459128e-05
-1.97221958147608e-05
-2.00781642144998e-05
-1.36533813188395e-05
-3.25439978307827e-05
-1.99291401097199e-05
-1.0190966061064e-05
-2.10117133836612e-05
-1.10138823505077e-05
-4.03374288275266e-05
-1.98646038645783e-05
-2.52863684198193e-05
-2.57617018098619e-05
-1.56235738520077e-05
-1.92618891381188e-05
-2.07120585890518e-05
-2.38672911057656e-05
-2.1379805396788e-05
-3.07881878235993e-05
-1.91469989087038e-05
-2.52731247893476e-05
-1.91305298495168e-05
-4.45760604072737e-05
-3.36720504368791e-06
-2.28009998453651e-05
-2.04330290285075e-05
-2.50264133328587e-05
-2.46443552761039e-05
-4.19192897565906e-05
4.45465310997723e-06
-2.19217571811146e-05
-3.5563778607345e-05
-2.65363402255965e-05
2.80702979655834e-06
-7.66639672884241e-06
-3.1847712648384e-05
-1.89197252559911e-05
1.39312186353872e-05
-2.01823124255158e-05
-1.43351079737057e-05
-1.49903585803689e-05
-2.01083929961284e-05
-1.34991679346519e-05
-2.64593978738692e-05
-1.80927481667804e-05
-5.04219600868928e-05
-2.70689891071223e-05
-3.21697658645916e-05
-2.24790745831158e-05
-2.03250759335948e-05
-3.20670952484899e-05
3.80408167543486e-06
-1.61185495725589e-05
-4.38832451419463e-05
-1.52178327627962e-05
-1.62832836897936e-05
-3.71348070414772e-05
-4.2340883643213e-05
-2.82438402036398e-06
-4.82600420461601e-05
-3.12698435413661e-05
-1.14769849764515e-05
-2.52642502862937e-05
-2.41709919993409e-05
-2.14712816579406e-05
-4.34585911480805e-05
-2.92519920566289e-05
-4.22696394177884e-05
-1.01661818912596e-05
-4.09204781956712e-05
-3.31078749762266e-05
-1.36815517636903e-05
-2.2941958835101e-05
-3.36880654619051e-07
-2.41170580388078e-05
-3.3472837816422e-05
-9.51093055281186e-06
-2.03930407814524e-05
-2.24506985548786e-05
-1.78601899976563e-05
-4.18441555779565e-05
-2.32157629009469e-05
-8.83999542294174e-06
-3.62099018549427e-05
-3.56223415421564e-05
-2.17561943333568e-05
-1.1833935246159e-05
-3.58017978732382e-05
-9.47403766699985e-06
-1.13187771719256e-05
-6.71625229983907e-06
-2.68858508013425e-05
-2.54945500537142e-05
-2.2523770096193e-06
-3.19779335165678e-05
-2.37224933418257e-05
-2.02463477321909e-05
-2.6104316728677e-05
-4.01128381617516e-06
-9.96781291377831e-06
-1.98845990772861e-05
-2.79201432293149e-05
-3.07278986736355e-05
-2.989376949367e-05
-1.70613062846711e-05
-5.43619755638725e-06
5.25912608263526e-06
-3.58115612182542e-05
-3.16119122804903e-05
-2.06385422641737e-05
-2.11173138245064e-05
9.86541725836987e-08
-4.29244805494454e-05
