# Supplementary material for: Research on computational propagation and identification of mine microseismic signals based on deep learning
Source: PLoS One. 2025 Oct 22;20(10):e0334641. doi: 10.1371/journal.pone.0334641 (PMC12543183; doi:10.1371/journal.pone.0334641)
Supplement: S11 Data — (ZIP) [file pone.0334641.s011.zip › 000101100002579.xlsx_0.txt_24.txt.txt]

-3.09847659804304e-05
-2.30272344076688e-05
-3.68779734289124e-05
-1.911142383473e-06
-5.88960794803309e-06
-3.29872651015781e-05
-3.08519682657146e-05
-2.57663487166558e-05
-2.6468368238096e-05
-7.18218191155078e-06
-1.01160733750649e-05
1.96781086412669e-06
-5.6968095458504e-06
-2.33284379928984e-05
-3.87483433179704e-05
-5.03662911978817e-06
-7.41410578522411e-06
-1.36119496304902e-05
-1.09839916151547e-05
-1.92236308575889e-05
-1.86438903173667e-05
-2.53357947994399e-05
-1.49464388640688e-05
-2.50883069196901e-05
-3.71949515393067e-05
-3.12257495212382e-05
-1.40574545146665e-05
-2.56864747084277e-05
-2.45180993793362e-05
-3.08921836493152e-05
-2.17552972557038e-06
-3.11404364736859e-05
-7.5687455468261e-07
-2.85808517688727e-05
-8.02110131502154e-06
2.24283209387229e-06
-1.96661836246671e-05
-2.4723256860538e-05
-2.61383888610654e-05
-9.82683287476234e-06
-1.87971567061816e-05
-4.03510522898879e-05
-2.90582398901988e-05
-4.74931423276655e-05
-1.05808897549591e-05
-1.7378869831663e-05
-6.40778673348962e-06
-1.13058735646049e-05
-1.95951065159693e-05
-2.68602964110732e-05
-2.68784227739679e-05
-6.25000316635208e-06
-3.35511298130159e-05
-1.58322872212961e-05
-2.15483249291659e-05
-3.24804641646454e-05
-1.96017117626705e-05
-7.25091178420659e-06
-1.02848939419012e-05
-2.2268268461367e-05
-1.98360819316784e-05
-1.16700324910942e-05
2.46559409901228e-06
-4.4386910996161e-05
-2.65564768665479e-05
-2.95402986638369e-05
-2.31601856150799e-05
-1.65091941251697e-05
-2.95632722451415e-05
-4.14764053369602e-05
-5.44790341572148e-06
-6.98728294999618e-06
-3.69218337657436e-05
-1.76574332683523e-05
-1.32263172858636e-05
-8.37053648921599e-07
-2.41108906476533e-05
-1.81657228259838e-05
-1.22195933654989e-05
-1.35465246848993e-05
-2.27674131045077e-05
-1.64446762582831e-05
-2.01033884013828e-05
-2.1822754455391e-05
-2.90362615814621e-05
-3.08153150860477e-06
-2.4623015087351e-05
-2.36734922495394e-05
-2.24797692036258e-05
-7.44406526081577e-06
-1.63136039909969e-05
-3.87263803863997e-05
-1.71366286993555e-05
-2.67713113099475e-05
-2.53163246782796e-05
-3.59674729561198e-05
-4.75400032662451e-05
-2.58718896516391e-05
-1.56841718512023e-05
-1.47652422184218e-05
-7.754430623712e-06
-2.59556571270121e-05
-2.03277846110027e-05
-2.94171475176169e-05
-1.28413945359661e-05
-3.04681687426215e-05
-1.59130904646801e-05
-3.85163601237781e-06
-4.52589213038544e-05
-5.06613084427913e-05
-2.99650141178151e-05
-1.88375176132245e-05
-1.79407599461942e-05
-3.19476905889392e-05
-3.05912737173733e-05
-2.42641924212343e-05
-2.57042252369542e-05
-7.97705605210716e-06
-2.39905794341358e-05
-1.46822872302512e-05
-3.58217357442732e-05
-1.76036624061828e-05
-2.27939863222785e-05
-2.23052250583793e-05
1.23231000241185e-05
-5.68343215006467e-06
-3.82327669935815e-05
-1.24821204956954e-05
-1.90414277534407e-05
-2.60951076391692e-05
-3.64498058583561e-05
-4.25959705935768e-05
-4.15997176619326e-05
-1.9102199931912e-05
-2.09220316196933e-05
-2.35933959851832e-05
-5.477882003443e-06
-4.31159900820469e-05
-2.34557113801046e-05
-1.19912251329537e-05
-2.15661752918087e-05
-3.16468886837065e-05
-6.29741984549067e-06
-3.12289706315181e-05
-7.95499000600515e-06
-1.46974245837859e-05
-1.69157014668086e-05
-3.54991868168604e-05
-1.46634087973486e-05
-2.31751792232389e-05
-2.76066652362751e-05
-2.07917077718003e-05
-2.21576850413805e-05
-8.39974114404731e-06
-1.82678195686891e-05
-2.73925118684545e-05
-8.78040693755035e-06
-1.19200868784361e-05
-5.9022014463798e-06
-2.38833062889289e-05
-3.03735865518839e-05
-4.31932742440117e-05
-2.13004671830921e-05
-7.6377164850384e-06
-2.11923087579881e-05
2.18974771468749e-05
-2.44873317074778e-05
-2.02580030723224e-05
-1.90282103426146e-05
-3.51709452719089e-05
9.5469743673313e-06
-1.78589193211013e-05
-2.53871505840292e-05
1.27184461680088e-05
-3.03434842447426e-06
-1.62722089699103e-06
-5.94502220941672e-05
-3.53155406288456e-05
-1.97622643066036e-06
-2.46469871476738e-05
-1.13146861370039e-05
-1.58196638853745e-05
-1.16416661148342e-05
-2.33075345406087e-05
-2.1312911585437e-05
-1.90324902356253e-05
-9.78649808169086e-06
-2.94224012606822e-05
-2.64513810203448e-05
-2.72691322693676e-05
-1.82179864116279e-05
-3.14501366937665e-05
3.83024712046593e-06
-3.23207596105818e-05
1.10118547399289e-06
-1.62058217856075e-05
-2.45443664486248e-05
-1.37270231300975e-05
-1.91495838631581e-05
-3.69860515815832e-05
-2.44207784580837e-05
-7.40565892045123e-06
-3.04835812934457e-05
-5.31857272541353e-06
-1.61469743913375e-05
-3.38079177053818e-05
-9.30236997191066e-06
-3.44028675353469e-05
-1.8357541132039e-05
-4.07191915106949e-05
-1.38781293126522e-05
-1.17230549878683e-05
-1.35666244387315e-05
-6.01648431475493e-06
-1.79978461240481e-05
-2.2860392827788e-05
-2.16386782655178e-05
-2.76034651051741e-05
-4.27037779863851e-06
-1.2573607557912e-05
-1.62691691422959e-05
-3.0289157697492e-05
-3.57367961838134e-05
-2.27194369615253e-05
-3.62176242047763e-05
-3.77147505448293e-05
-3.39346598316437e-05
-1.35122798752987e-05
-1.55850778245013e-05
-3.86348510832003e-05
-2.95533796131917e-05
-5.08952211289624e-05
-3.85775001638562e-05
-2.82980700382579e-05
-2.41878807211524e-05
-2.25206186606366e-05
-1.35251640483092e-05
-3.44656378897213e-05
-2.04702595329492e-05
-2.38293346193178e-05
-1.57109176565882e-05
-1.52029643563003e-05
-2.76874544259568e-05
-3.72519820417511e-05
-1.80800747926504e-05
-4.05190924027212e-06
-3.56880385645001e-05
-2.6547292781242e-05
-1.34508058663125e-05
-3.24985841833504e-05
-2.66149813992562e-05
-5.0009993518151e-05
-1.00407300923229e-05
-3.27717395130076e-05
-1.14629847311795e-05
-3.3874417807194e-05
-3.01438367535885e-05
-3.50386326971333e-05
-1.9529684903411e-05
-1.52529191476977e-05
-3.50562051443434e-05
-5.14103124606042e-06
-2.50885980128983e-05
-2.38097009353973e-05
-8.34382166333152e-06
-1.83331655245657e-05
-3.29323699896329e-05
-3.63358593512162e-05
-1.82953629831378e-05
-2.71136689359184e-05
-2.20568631240593e-05
-1.46971884808698e-05
-2.41774172835954e-05
-1.72634588397251e-05
-4.32088122928221e-05
-2.12517586021953e-05
-3.14677737118245e-05
-2.99688857652611e-05
-2.89860444494281e-05
-2.4497386453909e-05
-1.59337565049036e-05
-3.54348136582448e-05
-9.53991835314005e-06
-3.21465537757536e-06
-2.01428396338616e-05
-1.46863541382616e-05
-2.30312378693663e-05
-1.6083674065433e-05
-9.50704719916747e-06
-3.038171495154e-05
-3.56430840632356e-05
-1.81172948849567e-05
-1.42348769866809e-05
2.76892871810404e-06
-2.27543310655971e-06
-2.20141631985939e-05
2.87457147923814e-06
-2.24159578746256e-05
-3.42210564133094e-05
-3.7830409823264e-05
-3.4807627771749e-05
-1.4476567931593e-05
-3.12352643565076e-05
-3.43130294450502e-05
-3.06437061226407e-05
-1.30596369919765e-05
-1.69329484032601e-05
-3.33670347753087e-05
-1.0182403065997e-05
-2.42526148408979e-05
-2.7417077148926e-05
-2.52764727105791e-05
-3.14205186483893e-05
-2.89525963567374e-05
-1.69474207532583e-05
-1.01541081900655e-05
-1.51039432521002e-05
-1.04472242383422e-05
-3.56851504872226e-05
-2.73487418855361e-05
-3.25037658585698e-05
-3.92527593006947e-05
-3.5844165064247e-05
-1.09154929519829e-05
-2.28438856624978e-05
-2.53086628975369e-05
-2.74938983461758e-06
-3.48222400149056e-06
-2.58402261572851e-05
-7.94649873215487e-06
-3.00969305518229e-05
-1.83015383208094e-05
3.26729045919683e-06
5.69369063587053e-06
-4.17129462658905e-06
-2.51387992812134e-05
-2.10154569613018e-05
-3.16301152863085e-05
5.8694990086784e-06
-1.50585985761285e-05
-1.11814099875623e-05
-1.70780842895668e-05
-8.59712985481244e-06
-1.64731105614299e-05
-2.13378968672746e-05
-1.56740427188854e-05
-2.14361449870015e-05
-2.20120985972051e-05
-2.93818647311585e-05
-2.2587055535176e-05
-2.97390115708639e-05
-3.13132862903865e-06
-3.31106165994931e-05
-2.21182598480199e-05
-1.32704708648317e-05
-1.7916503007691e-05
-3.01068852765842e-05
-7.14507608654895e-06
-1.47449355949658e-05
-2.70965011549537e-05
-2.22995781685875e-05
-1.04614852629114e-05
-1.16714011142765e-05
-2.0246089083577e-05
-1.57078629844169e-05
-3.17563747830686e-05
-1.73211041451763e-05
-1.29222084533124e-05
-1.64600132037389e-05
-2.47213801730022e-05
1.39779562306282e-05
-1.71418272617935e-05
-2.07715684183447e-05
1.32352816961886e-06
-3.11132924502146e-05
-4.15716923746582e-05
-2.69875645180512e-05
-2.1780985409314e-06
-1.21209067699911e-05
-2.09133075419665e-05
-3.36279712819621e-06
-3.11638612412134e-05
-4.02541538475971e-06
-1.82077175020765e-05
-3.06885326259203e-05
-3.24807796068722e-05
-4.3528062532189e-05
-1.1564777564642e-05
4.62033333290118e-07
-2.11184012931077e-05
-1.90176620559998e-05
-2.56086781508602e-05
-5.41885031345544e-06
-3.39435516668502e-05
-5.59672530110853e-06
-2.3762672122353e-05
-2.41835352453603e-05
-2.88242246796132e-05
-2.01848404853485e-05
-2.56101226320475e-05
-1.95529212603175e-05
-1.528144231072e-05
-2.20868831567582e-05
-2.17821599563882e-05
-2.41367892032206e-05
-2.88112856570446e-05
-2.11595528851992e-05
-2.66240147843863e-05
-2.10511918505778e-05
-1.96103220976709e-05
-2.45935674903238e-05
-2.22616610358892e-05
-2.00505110620201e-05
-3.39055801083296e-06
-2.69796336887562e-06
-3.35134143104961e-05
-2.99335815782583e-05
-1.12632236398477e-05
-2.6492370741802e-05
-1.61579152100769e-05
-3.62499450607241e-05
-2.78533469952396e-05
-2.57559995866492e-05
-2.1700029935601e-05
-1.34336437499763e-05
-3.74192545952543e-05
-2.59002227573739e-05
-2.07767925076679e-05
-1.1024503827088e-05
4.24014590253638e-07
-8.28029119702888e-06
1.81024646915073e-06
-3.29202024085675e-06
-4.96134009671168e-05
-2.58791775473201e-05
-3.74090569563085e-05
-3.29337892328635e-05
-4.08062803226717e-05
-1.20516289404531e-05
-4.25822125462878e-05
-4.09345116807101e-05
1.12202977994149e-05
-1.69722679817552e-05
-3.20054502940399e-05
-1.55102824815773e-05
-2.87786276980319e-05
-2.87986418452887e-05
-1.98601024886676e-05
-2.64344006424856e-05
-3.43651991919679e-05
-3.96833137977839e-05
-1.62030668747015e-05
-1.50274520036435e-05
-3.15492876688175e-05
-2.91810333835365e-05
-1.72904584586302e-05
-1.98175075641705e-05
-7.26939154644468e-06
-2.78063949750743e-05
-3.46097452924335e-05
-3.35090494384533e-05
-3.85191894118884e-05
1.21004323919545e-05
-3.64825613529268e-05
-2.76682429391907e-05
-5.33086557631309e-06
-1.56881369916118e-05
-1.8950164629937e-05
-1.02884187075573e-05
-1.68848658139783e-05
-4.30435118866268e-05
-1.53624436355025e-05
-5.73430261767971e-06
-3.86834529488028e-05
-2.47323534087001e-05
-1.50462464714688e-05
-1.07885172025492e-05
-1.89381585841501e-05
-2.10211198989082e-05
-1.82944693050783e-05
-1.67428568511201e-05
-1.69494102502239e-05
-1.581630404056e-05
-2.31677516660069e-05
-3.71299770500932e-05
-3.09657907717036e-05
-3.49810529500904e-05
-1.93630631652534e-05
-6.37843205823778e-06
-6.99794557233793e-06
-2.29455140545683e-05
-2.34439417552187e-05
-4.11241164199964e-05
-3.05698354975327e-05
-2.14047803114717e-05
-5.51781710500728e-07
-7.07068845095409e-06
-2.90989325064682e-05
-2.99179690607675e-05
-3.08859270216665e-05
-2.2483883900234e-05
-5.58206347135493e-06
-3.88117254483415e-05
-4.37912599762808e-05
3.94455328144265e-06
-2.26765146021704e-05
-5.72700331225808e-06
-1.56779341976884e-05
-3.65906605828604e-05
-3.00722062127382e-05
-2.87215847203982e-06
-2.79093336134954e-05
-3.45491292236918e-05
-6.68280608498758e-06
-2.15194565197682e-05
4.20990592062953e-06
-2.19778822061336e-05
-1.68748932500567e-05
-2.08546328652051e-05
1.16027563681437e-06
-2.84990178063595e-05
-9.05088862658672e-06
-1.39613511257091e-05
-3.34472690865817e-06
-4.4521070714753e-06
-2.12576201277025e-05
-6.73031806491291e-08
-2.07439279127339e-05
-2.26074297333413e-05
-2.959990030705e-05
-2.43073916410429e-05
-1.21474530951936e-05
-3.56834735635655e-05
-3.16642313864335e-05
-3.02369701621721e-05
-4.43399283355724e-05
-3.40968297464082e-05
-9.78985286157278e-06
-6.33376640346002e-06
-3.39935486160414e-05
-2.41386431820823e-05
-1.13896033912471e-05
-2.07059651947064e-05
-3.16555184767207e-05
-1.15868520220462e-05
-3.03761696352946e-05
-1.51737908981437e-05
-1.74379855165655e-05
-1.70827407684938e-05
-2.30285625645711e-05
-7.76615187369103e-06
-2.65592148971199e-05
-1.82450163821671e-05
-3.78792409939408e-05
-3.22931979797413e-05
-2.59831392057541e-05
-2.92570672162978e-05
-2.85356601068187e-05
-1.97132612573991e-05
-2.18363573151206e-05
2.156610787303e-06
-3.90732667597915e-05
-7.24961815979997e-06
-1.46249648011129e-05
-2.67206225548552e-05
-2.64436371523569e-05
-1.65850500381143e-05
-2.7730910986929e-05
-2.20027120247349e-05
-2.75578625793336e-05
-2.20130745581906e-05
-1.56594967285824e-05
-3.36184891119128e-05
-2.81763655907758e-05
-3.14729497698941e-05
-1.36999372988365e-05
-1.09267138993307e-05
-2.67480759141115e-05
-3.71745567748328e-05
-1.50985435091475e-05
-3.71470393938839e-05
-3.32093202010125e-05
-1.81087951868924e-05
-2.65083597637529e-05
-1.13226797996068e-05
-2.40855546658241e-05
-2.95064164219169e-05
-3.58871899272674e-05
-3.16717173399238e-05
-8.73522786756681e-07
1.81637802573324e-06
-2.69504415080822e-05
-9.41908938622292e-06
-1.15406374637196e-05
-2.28925631209626e-05
1.11313992240677e-05
-9.19042499793967e-06
-3.58342699233453e-05
-2.81388861872097e-05
-1.87720652792974e-05
-1.95612692668257e-06
-2.32468637295717e-05
-3.60235431807096e-05
-3.69852323131224e-05
-2.20454427691083e-05
2.6999118971489e-06
-6.83849618366504e-06
-2.76475498448781e-05
-2.21852891661128e-05
-1.95911557059295e-05
-1.8084720843343e-05
-1.1049076610262e-05
-1.12255535066407e-05
-1.76806949279145e-05
-4.30170731576213e-05
-2.56982958991027e-05
-2.07609704129187e-05
-3.49238979936061e-06
-1.3530756011627e-05
3.24415865000618e-08
-4.80092339797379e-05
-2.03826826565664e-05
-6.57672874176349e-06
-2.09053585775232e-05
-4.28656016208418e-05
-2.28296138225237e-05
-6.90992132360201e-06
-2.25716354884101e-05
-2.5487534486391e-05
-1.2760290373402e-05
-9.64153485825212e-06
-1.96207158468559e-05
-4.17731987474064e-05
-8.92965149851761e-06
-3.7818376983598e-05
-1.34931042794597e-05
-1.39737804866941e-05
-2.81840370402357e-05
-3.53509074292129e-05
-1.11913205359668e-05
-3.87243029980546e-05
-2.12807584313772e-05
-1.74873367289712e-05
-4.41279301885056e-05
-1.87372810411128e-05
-1.63452059563879e-05
-4.29780394800393e-05
-1.96545971377245e-05
-1.3893634066003e-05
-5.17992205190969e-06
-1.7535280393505e-05
-2.96546433115685e-05
-3.5352956299131e-05
-1.70303576624464e-05
-2.01527749574431e-05
-9.69545919538371e-06
-2.84788452908294e-05
-1.29776136694084e-05
-4.71544605036179e-06
-3.50146853854541e-05
-4.70561384782806e-05
-3.92753444088036e-05
7.95584773392653e-06
-2.78832684949234e-05
3.78216421722528e-06
-7.27369139369068e-06
-9.42610673500685e-06
-2.47540577215482e-05
1.9305374792093e-06
-1.55767324861112e-05
-2.91774054746147e-05
-2.01727109099837e-05
-3.9278320427495e-05
-1.34070556749762e-05
-2.39799427232724e-05
-3.09252601922964e-05
-1.88990084517293e-05
-1.83304026463319e-05
-2.05414561013118e-05
-5.48691031737482e-05
-2.12870070531212e-05
-4.44556689242789e-05
-3.20778690712404e-05
-1.98931709623864e-05
-4.14172425592455e-06
-4.26944513177314e-05
-9.25282674634568e-06
1.27938654803035e-06
-1.80693666721013e-05
-3.56384762410975e-05
-3.8488712044911e-05
-2.27138422536669e-05
-2.27543333674396e-05
-1.85076490033961e-05
-2.41632707171958e-05
-4.14736018429321e-05
-2.89241457649454e-05
-1.68191879502592e-05
-1.2637794835374e-05
-1.89490076400129e-05
-3.20551845296088e-05
-9.2348612860527e-06
-2.77832298410901e-05
-3.44366260510807e-05
-3.37819518669907e-05
-2.32418189488096e-05
-1.12644210648934e-05
-7.67870067972795e-06
-1.05225622357883e-05
-2.21493390193431e-05
-1.96716141418668e-05
-1.99809520968141e-05
-1.89221404124334e-05
-3.47018161636383e-05
-1.89240376426262e-05
-5.16168960355418e-05
-3.38166004684588e-05
-2.68009905933342e-05
-5.16552140977844e-06
-3.63598595578622e-05
-2.74397536444121e-05
-2.85122994358021e-05
-4.58323481319332e-05
-2.36509917622723e-05
-1.83060629359386e-05
-1.40102433771868e-05
-8.44249779027218e-06
-1.04230649243884e-05
-3.02794481485929e-05
-2.19001303645439e-05
-8.36649254827022e-06
-4.949307293402e-05
-2.8917210090723e-05
-1.64454563698812e-05
-2.1721907327666e-05
-1.65553186953158e-05
-1.19424633520382e-05
-3.09769427851694e-05
-2.21131136645206e-05
-1.81826482628529e-05
5.3717073492747e-06
-2.36377294866638e-05
-2.23504338255439e-05
-2.33445444679035e-05
-1.42740139506164e-05
-4.25440022933227e-05
-2.09870360766306e-05
-3.71425816174576e-05
-3.57635255767123e-05
-1.14362319300417e-05
-2.98030950853738e-05
-2.04432492495619e-05
-2.19165802846892e-05
-1.80283107826496e-05
-9.39901962980408e-06
-3.01329251479662e-05
-3.24050785071416e-06
-2.72276325367915e-05
-1.99443297513392e-05
-2.54613452258962e-05
-2.73845984717831e-06
-1.45492134113603e-05
-1.07532913082558e-05
-1.82724143557171e-05
-2.08799209887264e-05
-1.91271469636601e-05
-3.1839694974408e-05
-4.48609404284065e-05
-2.55692002332708e-05
-1.31131909291151e-05
-1.93840540481097e-05
-1.05036051709924e-05
-2.16902695256777e-05
-1.3957502644305e-05
-2.91298155667784e-05
-3.35194176546773e-05
-2.48194119700422e-05
-1.61388972866317e-05
-1.4004167106607e-05
-2.40194691596301e-05
-6.73260172158285e-06
-5.53664340324025e-06
-3.73001990546728e-05
-3.38418070289419e-05
-3.34059002492229e-05
-7.80651423614802e-06
-1.00610903045957e-05
-2.29597621034801e-05
-2.4807743092895e-05
-5.25820489614189e-06
-1.02116800098226e-05
-3.08910410063525e-05
-3.49116204808267e-05
-1.57111310514212e-05
-4.050906987242e-05
-3.12663930722928e-05
-3.12149773484945e-05
-1.22113315512915e-05
-3.57192569526928e-05
-4.9420148721051e-05
-7.1340327643605e-06
-1.22129328966123e-05
-4.04300782580856e-06
-1.70417598705791e-05
-3.46346280332373e-05
-1.64332534365099e-05
-8.43796674457311e-06
-1.50391520875768e-05
-5.05213186291712e-06
-1.20945332638926e-05
-3.32726201838653e-05
3.21110243635429e-06
-2.90379261880831e-05
-2.38867068278409e-05
-3.69027778157318e-05
-2.19291168555119e-05
-3.36432145698953e-05
-3.2094155342618e-05
5.03074286865136e-06
-2.32459295431683e-05
-7.2240762023971e-06
-1.08218957389913e-05
-1.16752218617055e-05
-1.53822080165393e-05
-2.1209593858477e-05
-9.51980054868648e-06
-1.89982493363013e-05
-5.1333569997937e-05
3.72794929839698e-06
-2.65226345375183e-05
-2.3534884744336e-05
-1.61634989775627e-05
-1.69002233952305e-05
-2.2836964176607e-05
-3.21281342600187e-05
-2.55646375154621e-05
-2.62845729335544e-05
-3.73887168113068e-05
-1.7627310143107e-05
-1.3808534492465e-05
2.40796804520066e-06
-1.87680073348655e-05
-2.65098057516218e-05
-2.71197086751097e-05
-1.28326888898884e-05
-7.35593141084044e-06
-1.02325947494565e-05
-3.66470224443338e-05
-3.27043256545935e-05
-2.83851833140531e-05
-2.08281972049159e-05
-2.13105002221964e-05
-8.6377759402189e-06
-1.37655748776245e-05
-1.25102112926149e-05
-1.38061683594145e-05
-2.94233998290354e-05
-3.35706242363538e-05
-4.12979304981314e-05
-2.33982986129823e-05
-1.83293868761561e-05
-1.11520671344881e-05
-3.31234640801366e-05
-1.67898931051001e-05
-2.17465780567066e-05
-2.16425152778632e-05
-3.01587926473464e-05
-3.25984817577332e-05
-1.22069076690243e-05
-8.66557126678532e-06
-1.47786015339911e-05
-1.37116903520958e-05
-9.89394952202334e-06
-1.26151703490473e-05
-3.72010083619697e-05
-2.3123941432608e-05
-3.32754471569923e-05
-3.93769822638189e-05
-8.26623064550096e-06
-3.06998342170655e-05
-8.95257029264132e-06
-2.83973449091125e-05
-3.10113039342146e-05
-3.01228692209363e-05
-2.34290813939313e-05
-3.51160848007549e-06
-1.79294368244167e-05
-1.12707078231925e-05
-2.378401576246e-05
-1.80576374816991e-05
-2.28085268899373e-05
-2.69985806051623e-06
-1.44938048416481e-05
-6.53251902238988e-06
5.21955169614075e-07
-8.44289338173277e-06
-2.27214204620022e-05
-3.09990446689901e-06
-1.28846007537369e-05
-3.42469350073813e-05
-2.05583850513142e-05
-1.845780943689e-05
-3.8751702226819e-06
-1.54932874242332e-05
-4.22098107068735e-05
-1.69715223856147e-05
-3.11902912552945e-05
-1.34915351863586e-05
-2.27666332205074e-05
-1.69351531390653e-05
-8.563415654731e-06
1.82883194132447e-06
-9.4327026034596e-06
-5.01226321737033e-06
-7.58006249085742e-06
-4.5714438150631e-06
-1.73959360379786e-05
-2.45308075573949e-05
-4.63837269715445e-05
-2.89148158649578e-05
-1.41769096793511e-05
-4.39044154860427e-05
-1.78941988957431e-05
-6.93068310029472e-06
-3.50673081738964e-05
-2.93624131922305e-05
-1.34343568130661e-05
-3.54964127492984e-05
-1.41765825529545e-05
-2.2715256068737e-05
-1.32630017763025e-05
-1.64284028510696e-05
-2.39996271004603e-05
-2.15406174858287e-05
-2.42141213758321e-05
-1.21357223264106e-05
-3.33324295361518e-05
-6.10757353776826e-06
-1.1524249793954e-05
-3.64554533011626e-05
-6.19410559083632e-05
-1.98303919382998e-05
-2.28170145123724e-05
-7.0361771602857e-06
-1.98300042407381e-05
-1.93891640400887e-05
-2.9986500937718e-05
-3.89347495099628e-06
-2.37530680059892e-05
-1.90438810320616e-05
-2.81966004243519e-05
-3.10342146769814e-05
-4.04941277076439e-05
-3.25745700106673e-05
-5.62602423999059e-05
-2.45663569331445e-05
-2.58218364156096e-05
-4.9217469437229e-05
-6.44439661405672e-06
-1.90933744643446e-06
-4.10253702544858e-05
-2.76931846837972e-05
-1.16073415566644e-05
-2.83240322932874e-05
-3.04425097053011e-05
-1.30439416891837e-05
-3.39919637392475e-05
-2.65042536701004e-05
-3.58464449814729e-05
-3.73420823801866e-05
-8.99959978645327e-06
-2.77239431747735e-06
-2.4971639377025e-05
-4.50228119130725e-05
-1.60125024316924e-05
7.11390148511478e-06
-2.30977664828542e-05
-3.77174434443292e-05
-1.07257418564614e-05
-4.41716141375433e-05
-2.78184388020406e-05
7.53861085161465e-07
-2.13105013519128e-05
-2.10539584790139e-05
-2.01121973153507e-05
-3.88776589090465e-05
1.92150322597224e-06
-7.69421952772552e-06
-3.37179259071129e-05
-1.79829778105571e-05
-3.07641151629306e-05
-8.61228482181675e-06
-3.54018186980141e-05
-1.92869605558039e-05
-1.56914726698566e-05
-1.35357870255794e-06
-2.77662761844694e-05
-7.67859578093544e-06
-2.65331825508088e-05
-2.3194356957729e-05
-2.16611288725545e-05
-3.61800859874973e-05
-1.53523581390327e-05
-4.49106793297779e-06
-3.27294349851659e-05
-3.55596521810676e-05
-2.13016991520381e-05
-9.27568901208952e-06
-2.35469657034984e-05
-5.34969667048366e-06
-1.87949452916614e-05
-1.83213744922576e-05
-1.20088606777918e-05
-1.97885372863531e-05
-1.44221108807403e-05
-2.16162263053379e-05
-5.25499783375346e-05
-2.55711605217945e-05
-2.05490892055746e-05
-1.05974661065544e-05
-4.85535971982817e-05
-6.1306788723419e-06
-2.02811724396843e-05
-7.17703504751912e-06
-7.53121039871587e-06
-2.77732781621382e-05
-2.94042118372022e-05
-1.81731773977767e-05
-4.00952590672099e-05
-1.54190888272508e-05
-3.61011206637044e-05
4.16236241395021e-06
-3.94273075396896e-05
-2.29654118912101e-05
-2.2349113693497e-05
-2.34963429142922e-05
-1.27132453353066e-05
-2.06803533842922e-05
-2.02926595134917e-05
-1.47693413439608e-05
-6.28966937127235e-06
4.19701479134323e-06
-1.38015592756929e-05
-2.51768433461488e-05
3.64425007802006e-06
-2.55393614287747e-05
-1.80933510700054e-05
-3.19064491039698e-05
1.93799286430418e-06
-5.04063465225988e-06
-4.26103782760123e-05
-6.51429097311058e-06
-3.30229902896879e-05
-4.07568736355371e-05
-4.90144142849806e-05
-7.17455467606121e-06
-1.05805151094646e-05
-3.15401282584438e-05
-1.45648710829976e-05
-1.85121136201163e-05
-1.19344190619328e-05
-1.61197766192276e-05
-3.59844291275652e-05
-4.85353191806462e-06
-1.29757537279931e-05
-3.54385098214928e-05
-2.83081498885933e-05
-2.0905929139127e-05
-3.09039120844871e-05
-1.0991060210087e-05
-2.1920915276202e-05
-1.73465550401563e-05
-1.80341639084989e-05
-2.15591267778606e-05
-3.07353396993668e-05
-2.25981448843011e-05
-2.55737125721009e-05
-1.68303598894807e-05
-9.39491452215472e-06
-2.98005568021663e-05
-1.30588653239676e-05
-1.92000287762717e-05
-5.58832894861828e-06
-3.13927187285721e-05
-2.81425306548486e-05
-1.49182628747832e-05
-1.10025407940891e-05
-3.354069919049e-05
-1.05562439821295e-05
-1.44951800137997e-05
-2.76122145804809e-05
-3.05574659512743e-05
-2.14393431690236e-05
-1.55746576124893e-05
-4.05256319687125e-05
-3.50450979647562e-05
-3.48763811556699e-05
-1.99719677401667e-05
-3.192123200613e-05
-3.44267593764022e-05
-2.75432571736066e-06
-3.01514485908458e-05
-1.81933850354115e-05
1.3844326239582e-05
-4.69262088087039e-05
-9.64814502819878e-06
-2.72981960371556e-05
-7.84147188617601e-06
-1.35370623042657e-05
-2.50124257848606e-05
-1.59171139930875e-05
-8.65000677784313e-06
-3.22970731729073e-05
-3.42677813522779e-05
-2.24419784276103e-05
-4.6181057346222e-06
-9.61771721967402e-06
-1.0236904689887e-05
-2.42357720076729e-05
-1.25085585112683e-05
-1.19081071708707e-05
-2.46379466911198e-05
-2.00691938402216e-05
-1.03669242168683e-05
-2.68615705201479e-05
-1.03600290212562e-05
-7.15827763205698e-06
-2.27545569167874e-05
-2.89832319233908e-05
-8.8067490210162e-06
-2.55007299199735e-05
-1.902998176189e-05
-1.1072138607458e-06
-1.86730291872532e-05
3.90578406378015e-07
-6.76304264467305e-06
-2.95077028025174e-05
6.72585448198958e-06
-2.48725979014138e-05
-1.23768215357153e-05
-1.49719254173751e-05
-3.25373296089179e-05
-4.59714779442283e-05
-1.12229204632479e-05
-3.78456559828253e-05
-1.85501768238934e-05
-7.49711507936395e-06
-3.15617629541584e-05
-1.3368780221356e-05
-3.13723465323758e-05
-9.40822621901719e-06
4.31241146618739e-06
-4.44417636155764e-06
-4.5454165395388e-05
-1.53992824587698e-05
-6.21750548445788e-06
-2.04671722492486e-05
-2.326002237398e-05
-1.26374036486375e-05
-2.92512012814547e-05
-1.60561914676761e-05
-1.52295150723721e-05
-2.26812520312536e-05
-3.41490047448974e-05
-2.44693220951563e-05
-1.12650665985303e-05
-1.50885870372146e-05
-1.40484277113626e-05
-1.75343013600567e-05
-1.36138331075263e-05
-2.42883390207793e-05
-1.82685324532888e-05
-1.45174494105004e-05
-1.57425982194263e-06
-4.29272669263711e-05
-1.72291778771405e-05
-3.51288809642332e-05
-3.09691687575151e-05
-4.67079668750559e-06
-1.76075464063878e-05
-3.579612273714e-05
-2.31862699843851e-05
-1.65134974031657e-05
-1.85972451085969e-06
-2.40163549394472e-05
-1.96703303828226e-05
-8.81343648712883e-06
-2.16833274532021e-05
-7.6652640224151e-06
5.40553099623464e-07
-1.47878931630377e-05
-7.79532149431323e-06
-8.47555067550159e-06
-2.44693226787794e-05
1.0305456103295e-05
-2.54546259993427e-05
-1.41090044617311e-05
-1.80794212831245e-05
-3.04833465387629e-05
-1.33032067160579e-05
-2.71306898945093e-05
-2.96401316230182e-05
-1.27146828510679e-05
-3.70153206300038e-06
-2.6436731877618e-05
-1.79837355754998e-05
1.05169993739918e-05
-3.27639442149676e-05
-3.02585576045115e-05
-7.6126072765669e-06
-8.63259523414045e-06
-3.6942289940798e-05
-2.75842984038083e-05
1.19655791333714e-05
-2.89219674847318e-05
-3.35206095735178e-05
-2.06047079293339e-05
-1.09375289589417e-05
-2.67957651872012e-05
-1.02815734732244e-05
-2.83851052439844e-05
-3.83022823564454e-05
-1.41486128254481e-06
-1.91484821637124e-05
-9.67432403088234e-06
-3.18861844709792e-05
-3.49228873717742e-05
-5.53231571399779e-06
-2.91856471091562e-05
-1.96271831784075e-05
-2.34631770743842e-05
-2.19059584697776e-05
-3.57812933048356e-05
-3.25793470780429e-05
-1.40276103106396e-05
-3.52751647978345e-05
-2.26147410359266e-05
-3.52609724762208e-05
-1.28732943251286e-05
-6.24951085441e-06
-3.71497342496342e-06
-4.52425479366685e-05
-4.74428085997495e-06
-2.74148773711363e-05
-2.11437546727193e-05
-8.26834466758008e-06
-1.85690824530637e-05
-2.41440213808223e-05
-2.5779565022437e-05
-1.94574588158691e-05
-4.24321151099229e-05
-1.78270386727128e-05
-3.00067754704598e-05
-3.09126236999611e-05
-1.07882370189268e-05
-1.77970490395329e-05
-3.67070346673816e-05
-5.66056891583628e-06
1.28072221089375e-06
-2.258998998426e-05
-2.00820134185219e-05
-9.42303537275779e-06
-3.86158939236741e-05
-3.30610254222395e-05
-2.08589338987158e-05
-3.86159431017521e-05
-1.40497471810477e-05
-3.93679405454737e-05
-1.73281155192825e-05
-2.73557308866958e-05
-8.2955223038092e-06
-4.47349860393269e-05
-2.24869960708428e-05
-2.25234229440807e-05
-2.82669685422006e-05
-3.49014797040987e-05
-2.62279554180722e-05
-3.09327006062025e-05
-2.51351102369825e-05
-6.60080815540105e-06
-3.59636723242606e-05
-2.34639114861926e-05
-2.75563276587562e-05
5.54920231464597e-06
-1.02543721388003e-05
-1.92909226056946e-05
-1.77636945778229e-05
2.4145295496359e-06
-1.78090919726453e-05
-2.98345722220906e-05
-3.43002980327335e-05
-2.17868370465828e-05
-2.04540190543611e-05
-2.58004333824175e-05
-1.22655825438354e-05
-1.22030780559478e-06
-1.35258041787075e-05
-1.15996691222888e-05
-3.25521992244494e-05
-3.75932181887321e-05
-1.58925076566985e-05
-1.79569706122734e-05
-1.02630508288184e-05
-1.83560534498679e-05
-1.80688151031083e-05
-1.90465364873595e-05
-3.0331135317934e-05
-2.6913217954884e-05
-1.82269426690189e-05
-2.68738642530184e-05
-1.97077012443541e-05
-2.05697194035184e-05
-2.73729847553646e-05
-3.70162297740914e-06
-1.49452348081806e-05
-1.80044824731643e-05
-7.80463390229572e-06
-3.60553131547638e-05
-5.80574079230295e-06
-4.144986097696e-05
-1.25871373814178e-05
-1.55935898841316e-05
-8.58149339411698e-06
-3.98021821761805e-05
-1.48392727881306e-05
-2.29111975673892e-05
-2.59789858324826e-05
-3.01535494307678e-05
-1.09024481512879e-05
-4.51310598663031e-05
-2.05813569342455e-05
-2.19631431915088e-05
-2.13052797113566e-05
-7.48658604784536e-06
-4.61036095392464e-05
-3.16642906843284e-05
-4.20869241544712e-05
-2.83848390332127e-05
-2.44129869191261e-05
-4.21898129810978e-05
-2.21361718766973e-05
-3.79680532559001e-06
-2.90738819975591e-05
-4.98693526151667e-05
-1.79050783564949e-06
-1.37762357083412e-05
-1.93404897521903e-05
-2.0402887102118e-05
-7.99817625529727e-06
-8.47323789730958e-06
-3.14502619236764e-05
-4.22074351471795e-05
-2.10977823825256e-05
-4.75843090443706e-06
-2.35248226892234e-05
-1.33553627529602e-05
-3.23491560794398e-05
-2.29269115421913e-05
-8.36244769095126e-06
-2.25567326296529e-05
-1.96680417211644e-05
-1.46785182102985e-05
-3.04717447874653e-05
-6.46287289222434e-06
-2.42845958459718e-05
5.07449693349532e-06
-1.09193055543446e-05
-1.83430638159138e-05
-1.14882037210568e-05
-1.00468610008593e-05
-1.35338277788969e-05
-2.59463384012142e-05
-5.08761772148381e-06
-1.13541674478086e-05
-3.24732502787376e-05
-4.765384089915e-06
-1.27209079461215e-06
-1.71340134444131e-05
-1.12612842779548e-05
-2.96428107119237e-05
-2.88480148938919e-05
-8.99308821538711e-06
-3.52561306182315e-06
-3.20375913669138e-05
-1.7654734512173e-05
-1.63004937561634e-05
-5.02463812377104e-05
-6.30079165931182e-06
-4.58270958527855e-05
-2.6651058620914e-05
-2.19518028789977e-05
-1.92838239660932e-05
-2.06054420920971e-05
-2.98867539866716e-05
-2.29277074605157e-05
-2.10375643769277e-05
-3.53363259138252e-05
-3.069754987733e-05
-1.44205960592419e-05
-1.84313793991536e-05
-2.38081800031831e-05
-2.4108735024187e-05
-1.37601477042865e-05
-2.58676432519242e-05
-3.26260919673702e-05
-3.73844021924576e-05
-3.05523728055748e-05
-2.04339992859652e-05
-1.54818773129922e-05
-2.937536514813e-05
-4.33411894957252e-05
-1.78501550356507e-05
-2.40721512315554e-05
-1.57856501291015e-05
-4.51117473261748e-06
-2.87575655262136e-05
-3.77650057917189e-05
-3.40254756638864e-05
-7.98193967916584e-06
-1.07926155995942e-05
-2.1052389606549e-05
-3.17760986293822e-05
-8.66433304609329e-06
-1.36497961639016e-05
-1.92641467553223e-05
-1.38084663310981e-05
-2.95075153349061e-05
-3.19106433968078e-05
-2.84223532899132e-05
-2.47275458836968e-05
-2.92150216441725e-05
-2.67324777593151e-05
-2.69172845615186e-05
-4.02947973315238e-05
-2.54185671283054e-05
-3.67646462145142e-05
-3.2957797080537e-05
-3.61872145342766e-05
-2.19901269095539e-05
-1.80756849085246e-05
7.26558941833626e-06
-1.25881924846461e-05
4.18604560942522e-06
-3.26376970657646e-05
-4.12492039626116e-06
-3.99623708252499e-05
-1.32206005265295e-05
3.76835389697555e-06
-1.87490413636177e-06
-2.10488045117321e-05
-2.98374164786498e-05
-1.82118546075263e-05
-6.44620621746141e-06
-2.73594517419364e-05
-5.26858418761389e-05
-2.59864400641773e-05
-3.31274405614532e-05
-3.26582969875079e-05
-3.53054832626192e-05
-1.89687631505458e-05
-2.8141243883059e-05
-1.684393590767e-05
-4.53312306352407e-05
-2.51677256027639e-05
-3.03433439852523e-05
-3.88893125474299e-05
-4.3752115944696e-05
-3.29461510078541e-05
-4.07822842963716e-06
-1.71985979175082e-05
-2.22408148768522e-05
-2.11140100328522e-05
-4.09794557261293e-05
-3.5544994205535e-05
-4.34924681108504e-05
-1.96812679884479e-05
-1.16311659107096e-05
-4.62180508923288e-05
-8.78060873252002e-06
-2.9386889644249e-05
-3.29651152305316e-05
-1.81583348783664e-05
-1.20506151054234e-05
-4.29614844922411e-05
-1.97624921042474e-05
-2.29779761729846e-05
-2.94206160056985e-05
-1.23631118327687e-06
-3.16380718932178e-05
-3.42278992035332e-05
-2.08486902005914e-05
-2.29268452977742e-05
-1.78229184743543e-05
-1.87207120125525e-05
-1.30318867730237e-05
-3.66150779921636e-06
-2.13747454985059e-05
-2.49107033627665e-05
-4.17073634209839e-07
-3.24356831770028e-05
-4.24193154177046e-05
-1.9270335418185e-05
-2.21254492200177e-05
-1.18576331230753e-05
-2.91108705334273e-05
-1.33144062307039e-05
1.57539820094383e-06
-3.25027066669284e-05
-7.34992153032725e-06
-6.95693919080617e-06
-1.07159208684594e-05
-1.28545637799746e-05
-6.86626045752539e-06
-2.1013324014115e-05
-8.57263319919472e-06
-2.14306049313124e-05
-4.6029322958796e-05
-2.79966619403936e-05
-1.60875674066916e-05
-1.9164294592705e-05
-2.15474372327502e-05
-1.75540678587995e-05
-2.82443182599241e-05
-4.25184613600648e-05
-1.48154714218163e-05
-3.04762186502682e-05
-9.39416094831509e-06
-6.13130547557753e-06
-7.27172563009699e-06
-2.71845813198382e-05
-3.4930909044893e-05
-5.85890944147603e-06
-2.89597341906868e-05
-1.79720398507941e-05
-1.67368193487588e-05
-1.69161077274084e-05
-1.20841015966021e-05
-2.54698932189111e-05
-1.34867707311852e-05
-3.38349498304282e-05
-3.3863009378318e-05
-3.48361838341094e-06
-1.1735579602401e-05
-3.62839670149402e-05
-2.75076151118802e-05
-4.05058008789547e-06
4.32095991589539e-06
-1.45975711824769e-05
-4.92580428839543e-05
-1.16059984477006e-05
-1.40156474773032e-05
-2.31495113719941e-05
-2.07025218462661e-05
-2.3996994548963e-05
-6.10730064716684e-06
-1.59625676829409e-05
-1.9669966374939e-05
-3.5228309452017e-07
-1.46636808093371e-05
-3.53117734246797e-05
-3.14982111927836e-05
-1.06108587641524e-05
-3.70743904198154e-05
-2.40679231947166e-05
-1.08383481967178e-05
-3.39084825641644e-05
-2.43953387809862e-05
3.41923735978889e-06
-4.79963516430746e-05
-3.95508684877883e-05
-3.70871748144487e-05
-3.26722273739831e-05
-2.94757487676326e-05
-1.5543655850686e-05
-1.07986100543117e-06
-2.78999856901038e-05
-8.39926104589313e-06
-2.322358726287e-05
-3.18679290002726e-05
-2.78933259781646e-05
-2.84664574013552e-05
-1.27370704201644e-05
-6.7881722007645e-06
-1.55325462179919e-05
-5.93168643785079e-05
-2.58965335743452e-05
-4.61105980799009e-05
-2.09756920718088e-05
-2.01389108483904e-05
-2.82085657961482e-05
-1.86092440832089e-05
-1.49729725221818e-05
-3.61586475081215e-05
-3.91208218774262e-05
-2.87489290344323e-05
-3.64149124377087e-05
-8.18453531538103e-06
-1.89320440924755e-05
-2.74592699084714e-05
-2.44607868087911e-05
-1.32152738832835e-05
-3.482469492497e-05
-1.74499993418324e-05
-2.26298488611295e-05
-3.28678468274869e-05
-9.13595902398706e-06
-1.75222464925111e-05
-2.69407498937229e-05
-2.08832375284322e-05
-1.63948244615693e-05
-1.58537185486752e-05
-2.72450547829668e-05
-3.10164154924085e-05
-9.26465071195724e-06
-2.34928926729904e-05
-2.61681121641748e-05
-2.37438605623833e-05
-1.17725940323703e-05
-1.85316312400749e-05
-3.25910719551835e-05
-5.16088820548953e-05
-2.007984860353e-05
-8.8466751685272e-06
-4.09855587283032e-05
-3.93875342735891e-05
-3.50700494477954e-05
-3.09890144288618e-05
-1.46571456642699e-05
-5.03046224278262e-05
-2.23894734178567e-05
-8.36868672034276e-06
-1.13331281369448e-05
-1.48094635499718e-05
-7.6917685418993e-06
-3.18758976760006e-05
-1.4703430268022e-05
-1.34743804126865e-05
-2.79831999555141e-05
-3.34269358865136e-05
-1.6321273203816e-05
-1.22831149701966e-05
-2.91793722125683e-06
-1.19585050298635e-05
-1.01588823559732e-05
-2.24906578345187e-05
-9.64281997151871e-06
-1.04020858631059e-05
-3.01354940234409e-05
-1.53625477819136e-05
-3.66903673803297e-05
-2.08729940187964e-05
-2.16197452554938e-05
-1.76893966402186e-05
-3.21220703877601e-05
-2.37111064253228e-05
-2.51393383151505e-07
-4.02479564716942e-05
-2.20825491428613e-05
-2.394303401276e-05
-2.55626885117882e-05
-3.72915493631391e-05
-4.38059435806588e-05
-2.08499549374931e-05
-2.77759805527888e-05
-2.95160926391411e-05
-1.17965582980048e-05
-3.90341091342347e-07
-2.4068206962186e-05
-1.72249844499121e-05
-9.9779210648092e-06
-5.38145214713375e-05
1.18754996340862e-05
-8.01977330107515e-06
-1.71285025905771e-05
-8.15420251522287e-06
-1.64956809437414e-05
-2.90229455163473e-05
-2.80992604520287e-05
-3.87603396149816e-05
-1.56369178262423e-05
-2.73069573120709e-05
-1.74192576777495e-05
-3.3568595737637e-05
-4.64253376335641e-06
-3.24828355050595e-05
-2.36493309017832e-05
-1.27349800623398e-05
-1.6569245735106e-05
-3.77469472145429e-05
-4.8795206917005e-05
-2.14000334208696e-05
-3.11032378746445e-05
-1.36068573963593e-05
-1.80374588099471e-05
-1.90327284268997e-05
-8.63066973444519e-06
-1.64062667482152e-05
-1.64579279004813e-05
4.2820319546824e-07
-3.00218612880604e-05
-6.4093248509623e-07
-2.45091136684591e-05
-1.88047497140078e-05
-1.0119942011249e-05
-2.42921987508867e-05
-3.25428120287248e-05
-4.16134595955778e-05
-2.52303045361629e-05
-2.29133371923678e-05
-1.77161415708831e-05
-1.68262285291419e-05
-9.24821088148117e-06
-1.83731909687063e-06
-1.30345333527156e-05
-2.7897238333265e-05
-2.36444534699656e-05
-2.62893184209371e-05
-2.90805951684117e-05
-7.80393986314263e-06
-1.91816201103388e-05
-1.4529091892579e-05
-5.91888254625997e-06
1.96299209725973e-07
-1.83454882735302e-05
-4.67616569628771e-06
-1.64935773806004e-05
-2.31814073423664e-05
-2.5352424623139e-05
-1.57548088832746e-06
-3.95903438287553e-05
-1.22070318879798e-05
5.50996238064204e-06
-2.92612015055401e-05
-1.64406727263468e-05
-2.22273134615268e-05
-1.58288736865108e-05
6.47124158160047e-07
-4.20420116077961e-05
-1.77073502049651e-05
-2.4513103159833e-05
1.43134082957075e-06
-3.48048987748082e-05
-3.12001001679386e-05
-3.11553063618212e-05
-2.01911282245118e-05
-3.8626979273619e-05
-1.23964703477735e-05
-9.63833514816411e-06
-2.64080062644692e-05
-2.14080855103349e-05
-1.63763166699826e-05
-2.66525987228111e-05
-2.32063730496441e-05
-1.47055095332645e-05
-3.22568828520033e-05
-1.56072721157573e-05
-7.58353989671139e-06
-8.66233636286261e-06
-2.84122238923837e-05
-3.38024212553438e-05
5.33163752415068e-06
5.34813971907746e-06
-3.2538775400215e-05
-1.92467145312811e-05
-1.22398773379363e-05
-3.47931603334852e-05
-2.59987431025068e-05
-3.09900408966867e-05
-3.69141668206852e-05
-1.90816344231996e-05
-1.02639510954557e-05
-1.47950559706148e-05
-2.42563927608139e-05
-3.86464647665592e-05
-2.53688653523279e-05
-2.4507111284504e-05
-2.40260002300328e-05
-2.74411192474113e-05
-2.8797351516189e-05
-2.50090966667142e-05
-2.82654693066053e-05
2.14585666055581e-07
1.82352133191023e-06
-1.79244676408705e-05
-1.88016542485827e-05
-8.54255639138245e-06
-3.14800547290833e-05
-4.15532416479943e-06
-2.31796689119408e-05
-2.32247836354189e-05
-2.33926525892496e-05
-2.03890947470105e-05
-9.7574668611772e-06
-2.19163465241608e-05
-2.96599438317442e-05
-1.03100288602388e-05
-2.49902652627587e-05
-1.47012181413338e-05
-2.21491038668387e-05
-2.99911447296717e-05
-1.90455287924892e-05
-2.42720447257385e-05
-2.45288797034469e-05
-1.83384737124793e-05
-1.74176584776586e-05
-2.2452885404211e-05
-2.03045385631592e-05
-2.64240675277093e-05
-9.86884101045084e-06
-1.43140719110842e-05
-3.67673332201897e-05
-1.31099382673304e-05
-1.95254742093919e-05
-3.42020660531283e-05
-1.88439300610397e-05
-3.37242004512841e-05
-1.74641749184555e-05
-3.54959830570802e-05
-1.30988300650664e-05
-1.91108031847983e-05
-2.31961277685369e-05
-5.61397151522447e-06
-2.079009610868e-05
-1.18489287948601e-05
-1.7845454132835e-05
-2.65348153858013e-05
-1.18559584657847e-06
-4.17372028047311e-05
-1.12991492545533e-05
-3.31557787568062e-05
-2.64909871086391e-05
-1.60930726904905e-05
5.96875635012768e-06
-4.41712253145728e-05
-2.57804439493192e-05
-2.80041494075294e-05
-2.26239433339305e-05
-1.81358590299434e-05
-3.01774273004188e-05
1.33136817592412e-05
-1.4515788781717e-05
-1.40688769301182e-05
-1.32724703865468e-05
-1.47824629188257e-05
-1.63640147404525e-05
-4.10916519431208e-06
1.4481855158173e-06
-1.62941497758981e-05
-1.11927006956879e-05
-1.16725297991604e-06
-2.87486665210704e-05
-2.18504688156259e-05
-1.5379203468916e-05
-6.82258673053682e-06
-9.40868487216526e-06
-3.17923566509518e-05
-1.19642220248342e-05
-2.41252166823756e-05
-3.05415334991188e-05
-2.10893576924994e-05
-8.43156282577428e-06
-1.51187919371449e-05
-3.66767719676712e-05
-1.79851473721961e-05
-1.97007259489098e-05
-4.11567963531135e-05
-2.88056664437479e-05
-9.70225785077279e-06
-3.94405686922423e-05
-1.76633955898227e-05
-1.35489889185368e-05
-8.64055428879101e-06
-3.26909584385481e-05
-2.11226705383108e-05
-1.61281239368044e-05
-2.43088283439813e-05
-2.30993484707129e-05
-1.82650320459323e-05
-1.34224717631802e-05
-1.67442264903366e-05
-6.73214079611453e-06
-3.41225804952053e-06
-9.70682934180922e-06
1.14076517831394e-06
-1.37880872930847e-05
-1.80882560757223e-05
-2.28249796023168e-05
-2.32974644654063e-05
-2.79073472401963e-06
-1.28180633529634e-06
-7.9645737504924e-06
-2.93632312236531e-05
-4.27693077817985e-05
-3.25835371831373e-05
-3.62734017484135e-05
-5.5085316979663e-06
-8.29406042966761e-06
-2.87009878243121e-05
3.07930752014149e-07
-1.87215864428918e-05
-2.23437276804934e-05
-1.0579472273614e-05
-7.66942415879919e-07
-8.27736454070505e-06
-3.38956598333605e-05
-2.08616779072371e-05
-1.08298053321152e-06
-2.52726271429673e-05
-2.93034041972605e-05
-1.69593856492635e-05
-2.44663796286874e-05
-1.36387965008483e-05
-9.89389536062466e-06
-1.76976224353862e-05
-3.09689480385751e-05
-3.23931527394616e-05
-2.71324319198132e-05
-3.01845371548436e-05
-1.99961873804883e-06
-2.05700493844359e-05
-1.17581792330396e-05
-1.01600820580548e-05
-2.76821048996211e-05
-2.07708534846569e-05
-1.13631147747994e-05
-5.31859362660007e-06
-1.32314843488485e-05
-5.45627298524209e-06
-2.86713847783644e-05
-1.16569191688944e-05
-1.02417500556352e-05
-2.44543447400153e-05
-2.49939202703963e-05
-2.74536195841683e-05
-4.64892792583348e-05
-3.97562789983108e-05
-1.19040362373879e-05
-2.32256738261316e-05
-1.43222400060345e-05
-2.77617098580966e-05
-4.06311924711432e-05
-3.12251589631891e-05
-4.30189211794193e-05
-1.69920789534604e-07
-1.57731253288216e-05
-1.53716225029637e-05
-5.43060738319609e-05
-3.16375572889478e-05
-1.68227550073832e-05
-1.36881199328222e-05
-1.58622360514099e-05
-1.07747387911921e-05
-1.73403688505474e-05
-9.66406500040597e-06
-1.3685520273639e-05
-2.47983558830241e-05
-3.34579980697623e-05
-6.27096198913773e-06
-2.30811179566436e-05
-1.67351524237415e-05
-1.66361879102657e-05
-4.79702490294763e-05
-3.49015383169277e-05
-1.52327463230155e-05
-1.43544781992227e-05
-1.42579611652133e-05
-3.63372528652404e-06
-2.90782730242021e-06
-1.82211523777322e-05
-2.78396298041778e-05
-7.24770842121603e-06
-2.50564611868995e-05
-1.22428601275272e-05
-9.74013877631042e-06
-2.57791555116837e-05
-4.41485878937006e-06
-2.48580828507475e-05
-3.89240669578322e-05
-6.25034834129995e-06
3.08473865358513e-06
-1.60559387246866e-05
-2.7435953321899e-05
-3.50905239462514e-05
-8.25794007603843e-06
-3.40192562706953e-05
-3.25613585932853e-05
-1.20772920099464e-05
-1.74259954409658e-05
-1.9186806173804e-05
-4.78606614405147e-06
-1.6929287033784e-05
-1.40007317478897e-05
-2.22780467729412e-05
-2.01880927894592e-05
-3.6974182368247e-05
-3.41925436495044e-05
-3.45098546720125e-05
-1.90349433529777e-05
-1.99993858266592e-05
-2.40159995247281e-05
-1.79754641426271e-06
-1.25097007832843e-06
-2.21640883817821e-05
-2.55085540173695e-05
-1.03731405983019e-05
-1.19369834818004e-05
-1.4261186753398e-05
-3.39382385439877e-05
-2.13791679939778e-05
-1.80613806410764e-05
-1.29143196445397e-05
-4.4121215619652e-06
-1.9030454170335e-05
-4.31882039338722e-05
-1.92626672984945e-05
-1.04064827860234e-05
1.44952939072627e-06
-1.08769390917476e-05
-6.48114206939667e-06
-2.61604989230608e-05
-2.33640547249771e-05
-2.93270180732804e-05
-1.81520960197587e-05
1.63748574226705e-06
-2.92571061927805e-05
-3.73773149620377e-05
-1.09646336001315e-05
-2.24125112719571e-05
-3.17148713709505e-05
-1.15448679751901e-05
-3.25672926369712e-05
-9.77864724568255e-06
-1.68891030885992e-05
-1.45992045583625e-05
-4.21566268204826e-06
-1.51328151549495e-05
-2.47136656223145e-05
-2.5827302881063e-05
-1.28679986871295e-05
-1.14003577781094e-05
-3.52798410701817e-05
-1.3843685237947e-05
-2.63971450565463e-05
1.292206017492e-05
5.08159360625149e-07
-2.53626230086687e-05
-1.83467980932067e-05
-1.9445350633768e-05
-3.29695389153335e-05
-5.9538053238482e-06
-1.44134520078902e-05
-1.81838039998771e-05
-1.66156920814034e-05
-2.80542471297989e-05
-1.65727711253183e-05
-2.12118177278779e-05
-1.20915230694653e-05
-4.04249769250987e-05
-2.931653811507e-05
-1.44510048112032e-05
-3.57944052750243e-05
-2.93778143033283e-05
-6.79081473016967e-06
-2.77126155118622e-05
-2.87538366916052e-05
-2.28056110288685e-05
-2.35484951888681e-05
-4.37386040116643e-05
-2.08260610756383e-05
1.86236519501557e-06
-6.5573951407574e-05
-1.42099470788583e-05
-3.50877841532217e-05
-1.19443031264408e-05
-5.16562052013753e-05
-3.73594270803834e-05
-2.77888792377254e-05
-1.90670977540875e-05
-2.93848290615639e-06
-1.12353414068112e-05
-2.46381683777064e-05
-1.97201501841933e-05
-2.53095637894143e-05
-4.95699871765182e-05
-2.99364440081177e-05
-3.38571704841429e-05
-2.33061382689161e-05
-6.79209228350604e-06
-2.88066878896062e-05
-3.75526526473848e-05
-2.53115256799568e-05
-3.39137640294071e-05
-1.53168505862275e-05
-1.64151416413251e-05
-2.38236629435772e-05
-1.87179408374478e-05
-3.05121981530448e-05
-1.40062472342168e-05
-6.97210702283365e-06
-1.4786393555464e-05
-8.75270486861527e-06
-3.85384596639047e-05
-1.26710225311101e-05
-3.15473817173242e-05
-2.658425179532e-06
3.83117130191974e-06
-2.75570640521732e-05
-2.72395560239293e-05
-3.15392073922667e-05
-1.57016067937226e-05
-3.44788329298368e-05
-1.00438076675874e-05
-4.00311037216679e-05
-2.71332386025663e-05
-3.34572980239657e-05
-3.63355597815837e-05
-2.75727023315555e-05
-1.13705426985056e-05
-1.59763683253694e-05
-3.426657000919e-05
-1.79289102301657e-05
-1.56482482681239e-05
-1.48371903004848e-05
-3.81359382240025e-05
-2.80985296570453e-05
-4.40537083174629e-05
-2.36034180055623e-05
-1.65232815971461e-05
-3.54121325608956e-05
-4.09287761399424e-05
-1.45415011180545e-05
-2.09687133966061e-05
-2.80230977726831e-05
-9.72759969406232e-06
-2.55906885230875e-05
-1.02054991390672e-05
-9.90086091529283e-06
-2.13762551605214e-05
-1.04314477756851e-05
-2.64730441510053e-05
-1.93430339187859e-05
-3.27847570627217e-05
-3.06961979782276e-05
-3.98894945246272e-06
-1.11152887120852e-05
-2.21649051614721e-05
-3.60126653110007e-05
-1.55324153970871e-05
-1.29427786711241e-05
-9.67629803852014e-06
-1.87273760397747e-05
-2.71450919311434e-05
1.17065834269482e-06
1.03937729233251e-05
-7.42922434080531e-06
-4.29274656568105e-05
-3.20071817817615e-05
-4.35960716922434e-05
2.683810184481e-06
-1.24157668569259e-05
-3.9469966793776e-05
-3.43696842331277e-06
-1.95608205899582e-05
-3.20615713145869e-05
-2.4709941745017e-05
-3.78335957680916e-06
-2.46661450655654e-05
-1.11506456981012e-05
-2.13323798242189e-05
-3.63401245565028e-05
-3.66340547111475e-05
-4.15978195767031e-05
1.41926753501084e-06
-5.82057404022352e-05
-2.14423411836339e-05
-1.12270912953051e-05
-2.91871461339733e-05
-1.11417438932015e-05
-8.09630132931078e-06
-2.57610021568862e-05
-2.66111049104243e-05
-3.10052046661752e-05
-1.23700948407292e-05
-2.29603091673686e-05
-3.48795799515717e-05
-1.5966012476383e-05
-1.66883568193674e-05
-2.01560518152125e-05
-4.83970736864982e-06
-6.39296096712075e-06
-3.50290943071723e-05
-8.8082410344622e-06
-3.11527995599107e-05
-2.26831109978248e-05
-3.31617951337264e-05
-2.97936625982514e-05
-1.05262214662478e-05
-3.08255086199413e-05
-2.45890152118429e-05
-3.61637548786601e-05
-3.69041930313957e-05
-2.2760393407967e-05
-7.49100508197737e-06
-3.12004768187459e-05
-1.85950358309587e-05
-3.12729330113638e-05
1.12988164398758e-05
-2.49346784036054e-05
-1.64424435117612e-05
-2.34839271549838e-05
-2.20837057539422e-05
-1.80739111528e-05
-1.25350048325349e-05
-3.23904411433891e-05
-6.60667963942551e-06
-2.76897238765425e-05
-1.40986487032092e-05
-2.68351371066433e-05
-2.99356085751416e-06
-1.80438036523865e-05
-2.18188510027886e-05
3.05959972460494e-06
-3.08703792092726e-05
-2.34785507044486e-05
-2.08503004211397e-05
-2.76359296151878e-05
1.20253915182982e-05
-3.09299897680928e-05
-4.64998515343901e-05
-4.15705319842368e-05
-2.21580823720041e-05
-1.48349592263751e-05
-2.56206817199876e-05
-2.47995741921604e-05
-2.44710429518576e-05
-2.72249555980099e-05
-3.07123675486669e-05
-7.27578345486685e-06
-2.44969893331501e-05
-1.50521644306056e-05
-3.82713691593148e-05
-1.36722130467643e-07
-4.15996190971345e-05
-2.32572552055167e-05
-2.9499818199042e-05
-2.04259423574351e-05
-1.15845656708936e-05
-1.93235635185001e-05
-3.81223233828188e-05
-1.25410628437492e-05
-3.47275976897416e-05
-6.37521921018931e-06
-2.70145950652099e-05
-1.75280612010765e-06
-1.99872842912124e-05
-1.28074333867299e-05
-1.71169794746248e-05
-2.56675358963921e-05
-2.91099108488644e-05
-2.62195876415126e-05
-1.49438657015982e-05
-2.06956959706148e-05
-3.22309461533532e-05
-1.4529359074531e-05
-1.55312093078621e-05
-2.35280016521008e-05
4.94576821007453e-06
-1.24265049667037e-05
-2.38557384108725e-05
-3.4550411743872e-05
-4.06703051971406e-05
-2.37829624610188e-05
-3.01489655120991e-05
-1.98701259195147e-05
-8.62799702016768e-06
-8.78873827227995e-06
-2.26010218249912e-05
-1.09562373045472e-05
-2.3714492339612e-05
-2.74647053811244e-05
-2.39282449909733e-05
-2.0652113974646e-05
-4.25555219948567e-05
-1.92034945123086e-06
-1.58331271180629e-05
-2.34679942938258e-05
-2.03339737012005e-05
-1.43288321289076e-05
-4.31412153101826e-05
-2.51820427430026e-05
-9.90154846613422e-06
-4.13033691448388e-05
-3.2376673730422e-05
-2.0478047004809e-05
-1.26666054805728e-05
-9.3634211768496e-06
-2.3104998789547e-05
-7.07472128638889e-05
-2.12239444883871e-05
-1.13357666832925e-05
2.2761728913786e-06
-3.27813392571457e-05
-2.45175312208736e-05
-1.91058147893888e-05
-1.79211942999478e-05
-3.83119068269842e-05
-2.35752644721424e-05
-3.06179643175534e-05
8.01863042723393e-06
-9.25230185445026e-06
-4.00574333928171e-05
-7.59485074320051e-06
1.79418510199507e-05
-2.5313138656677e-05
-2.77433241315853e-05
-4.53618739526342e-06
-3.144856090487e-06
-2.41052783478866e-05
-2.70170311508732e-05
-2.40506077292035e-05
-2.41931958099134e-05
-1.55034212521973e-05
-2.68662928525191e-05
2.79848618052392e-06
-3.36653136525506e-06
-1.29667469993129e-05
1.52528720263823e-07
-1.00106958647919e-05
-1.30125876554817e-05
-2.19903078419985e-05
-6.39293946563226e-06
-3.61436623636162e-05
-6.88891731355203e-06
-1.16907000003753e-05
-8.7593814949482e-06
-3.04535292098579e-05
-2.00192250969138e-05
-5.37745031250321e-06
-9.43104460869651e-06
-2.50415627515072e-05
-2.44446405821372e-05
-1.33253262967906e-05
-1.36604568036415e-05
-1.61603860454981e-05
-2.72500498882836e-05
2.25721943700723e-06
-3.09099883918159e-05
-1.44952569864093e-05
-1.56280220679748e-05
-2.55044599327991e-05
-3.1278029515052e-05
-1.1172071727465e-05
-3.08720323707216e-05
-3.80537461865433e-05
-1.20597701864493e-05
3.41087288133314e-06
-3.85083392403136e-05
-3.00902271826526e-05
-2.25968496364063e-05
-3.02312242171002e-05
-1.74930520716801e-05
-2.85136254190188e-05
-5.3266637143073e-07
-1.94452898327463e-05
-3.91424054061197e-05
-4.79471937262159e-05
-1.87143677841121e-05
-1.57165287308393e-05
-4.4996553671811e-05
-6.99561739552439e-06
-2.63673738693343e-05
-1.30405003483588e-05
-1.30679812977759e-05
-1.05519221393571e-05
-1.06650427889561e-05
-8.78162636767741e-06
-2.15921864567561e-06
-2.63347908950525e-05
-2.84871846261504e-05
-2.62277685599998e-05
-4.03059991920956e-05
-4.9098766168354e-05
-2.95642525978824e-05
-5.60031493467085e-06
-2.24055715993304e-06
-2.01427566353511e-05
-2.26579184154308e-05
-1.09803183309206e-05
-3.1699906558149e-05
-2.3848500012932e-05
-2.10992404949688e-05
-2.02815482548207e-05
-3.68385029708741e-05
-3.14573567853531e-05
-3.03536384441368e-05
-2.27972300155245e-05
-4.37028101875942e-05
-1.17775123547409e-05
-1.63756265296808e-05
-2.93142912270972e-05
-1.46958720841596e-05
-1.00631388647541e-05
-3.24286918637527e-05
-2.39185376234526e-05
-1.05437155128927e-05
-2.42493440907736e-05
-2.0881415439693e-05
-2.75137460746796e-05
1.53800707884972e-06
-8.23103907425258e-06
-1.43760306631303e-05
-5.71437237842962e-06
-3.12541998309527e-05
-3.50079839978587e-05
-2.27346215716672e-05
-1.99381077763331e-05
-1.95351373336976e-05
-5.88193865081437e-07
-3.12759087488364e-05
-3.18019919624386e-05
-4.49081314283341e-05
-1.52766345288693e-05
-5.57085003720605e-05
-1.79560027681797e-05
-3.67632636553753e-05
-5.37258410239067e-05
-3.23011943498664e-05
8.94205292419853e-06
-3.42391868889028e-05
-1.40619227002696e-05
-1.97810215257855e-05
-2.49529061863027e-05
-3.16555768205823e-05
-2.03008677230968e-05
-4.52229003152345e-05
-3.05823882230775e-05
-3.26047909822312e-05
-4.47578744566117e-06
-2.46855142593392e-05
-1.11013782570627e-05
-2.69039926099218e-05
-4.87056341163147e-06
-2.47413189938683e-05
-3.11004729998222e-05
-3.38673713244298e-05
-3.58185283498417e-05
-2.81209461701535e-06
-2.6212896893157e-05
-4.10804406486315e-05
-3.25841211012479e-05
-2.50646928914441e-06
-2.41444436771674e-05
-2.13191124916821e-05
-6.25692397278127e-06
-1.45538678124233e-05
4.53248871498473e-06
-2.17344523393507e-05
-3.47004189220164e-05
-1.67700275455721e-05
-2.64498834722465e-05
-9.34714472360592e-06
-2.86182307642346e-05
-2.76223974489186e-05
-2.80043458604124e-05
-2.63532685773877e-05
-2.41446139462955e-05
-1.54201524849897e-05
-6.90286608700031e-06
-2.20184947981635e-05
-1.07393792889066e-05
-2.55630656862767e-05
-1.60570207424735e-05
-2.05748314665315e-05
4.13902469043954e-06
-3.85268874928634e-05
-1.9501592331268e-05
-1.91348531161107e-05
6.99778050757632e-07
-1.07575910512071e-05
-3.08807235577167e-05
-4.69681609901183e-05
-2.50789594456324e-05
-2.9892668171091e-05
-1.97700039189576e-05
-2.9755401171017e-05
-4.69900682951048e-05
-2.33226882741979e-05
-1.65633164327324e-05
-2.67869454635112e-05
-2.26073063644784e-05
-3.98696079408111e-05
-1.51007560904453e-05
-1.19717742237614e-05
-4.17519717100081e-05
-2.35274462089468e-05
-8.69325644937944e-06
-2.78129733321111e-05
-5.45206156810712e-06
-3.92283055091817e-05
-2.63688866832788e-05
-1.91173920646536e-06
-2.86769218865375e-05
-7.89368765413893e-06
-3.50866198415441e-05
-2.40475886936588e-05
-3.18722121781416e-05
-1.88068188006341e-05
-1.07512492739576e-05
-3.84808132556717e-05
-1.80107488632134e-05
-1.69290942260144e-05
-2.23044089146699e-05
-3.99506158674782e-05
-1.5565771022693e-05
-4.74391773705843e-06
-5.19072939281709e-06
-1.11741557373794e-05
-3.65572213962328e-05
-4.80683263572678e-05
-1.7858495827725e-05
-2.66570575162508e-05
-4.51583125362113e-05
-1.6870168535841e-05
-7.16285972930856e-06
-1.00957058091343e-05
-8.72903025529953e-06
-4.53971332731021e-06
-1.01858782756493e-05
-1.50048003850432e-05
-1.99063761365412e-05
-1.79576342144001e-05
-2.04355913957017e-05
-3.03969353453485e-05
-1.74699067090146e-05
-2.28555535294469e-05
-2.51119756391358e-05
-3.61758396412949e-05
-2.77409072874467e-05
-2.02180714639842e-05
-2.88849966932568e-05
-2.62417052107747e-05
2.64533877143448e-06
-1.4092908282274e-05
-2.66871893007248e-05
-2.00606430188161e-05
-2.31022867172438e-05
-2.98471763560477e-05
-1.6749069349555e-05
-4.74763855107281e-05
-3.63349594543847e-05
-8.61972718246068e-07
-3.71828168286147e-06
-8.15956940780105e-06
-1.35335854273479e-05
-2.39888441875815e-05
-1.49966376701782e-05
-2.98974754206831e-05
1.52313351851767e-06
-4.33501517879763e-05
-8.50219656597188e-06
1.77602013057323e-05
-1.30055839699184e-05
-3.12638731985974e-05
-3.33454959627517e-05
-1.9473503463683e-05
-1.43092155607191e-05
-1.50609772180815e-05
1.10793827221761e-05
5.54698376233773e-06
-1.04782969952689e-05
-2.74487557941524e-05
-2.67778883727589e-05
-1.78945035627184e-05
-2.09523951382117e-05
-2.5207829880881e-05
-1.60170671481811e-05
-3.14063719790432e-05
-3.23133833216175e-05
-1.65399707919505e-06
-1.10969757941273e-05
-1.385037434963e-05
-2.04970075800224e-05
-1.54016327297742e-05
-8.7493476432985e-06
-2.56899437818505e-05
-2.72526413890334e-05
-5.17657435076597e-05
-2.13422326600347e-05
-5.50406188373542e-06
-3.0218606193174e-05
-2.82753319703374e-05
-2.62088604431294e-05
-3.92698432673419e-05
-3.55778900194912e-05
-3.13009459895174e-05
-4.81762870991047e-05
-2.14138201714778e-05
-9.92857980527092e-06
-1.67756576633362e-05
-2.60104057925826e-05
-3.01545050478571e-05
-7.51088090040547e-06
-1.8447894340146e-06
-3.51161982737995e-05
-1.19145898585947e-05
-3.05144743572369e-05
-2.81976209382382e-05
-2.64586961789458e-05
-2.66464281895799e-05
-4.02609256375424e-05
-1.27877010717526e-05
7.52823216801918e-07
-2.76463329536977e-05
-2.75939672968966e-05
-1.46433317859724e-05
-4.54970578976588e-05
-5.10039063965318e-05
-2.16850483306223e-05
-1.06188107713591e-05
-6.68163850453745e-06
-2.35664561882715e-05
-4.0372099661404e-05
-4.28323409738109e-05
-2.45848409405573e-05
-2.04291434649803e-05
-4.76356754186879e-06
-2.30251965045058e-05
-2.09426914492503e-05
-1.97979102192484e-05
-2.03899623543584e-05
-2.52149965871461e-05
-1.75553084185937e-05
-2.55116796247724e-05
-1.591587311528e-05
-3.03527727119968e-05
-1.46548630892184e-05
3.82949978154601e-06
-2.64804184406156e-05
-2.54077865140428e-05
-3.15646646150254e-05
-2.86376695056523e-05
-2.28034205135313e-05
-1.3807675987037e-05
-6.96424174673521e-06
-1.81693914645623e-05
-2.70121433597296e-05
-2.46376248071123e-05
-3.25344350683501e-05
-2.88050653151077e-05
-2.6939963753087e-05
-2.67939274857815e-05
-2.04530824278981e-05
-5.88304613822784e-05
-3.21669974076423e-05
-2.8132297804493e-05
-2.89090863993617e-05
-2.08021079013498e-05
-2.96513981732914e-05
-4.69479786903712e-06
-3.10169672522387e-05
-2.31702495641256e-05
-1.48370947667104e-05
-8.48247828821725e-06
8.24905318804838e-07
-3.19735108995934e-05
-2.18549464847552e-05
-3.20086577423133e-05
-1.25590921430953e-05
-1.72241866566629e-05
-1.67537828031381e-05
-3.8058269253482e-05
-8.69800414943633e-06
-2.95820293399993e-05
-9.37178798692856e-06
-2.25115460801473e-05
-7.2936894008921e-06
-2.0086273774345e-05
-7.15539617904863e-06
-2.84794661391356e-05
-4.20966083511258e-05
-1.16042075479365e-05
-2.26159570638346e-05
-3.11185075831694e-05
-1.32534057322845e-05
-1.11043583528772e-05
-3.848522462756e-05
1.06163670716771e-06
-2.1915928567471e-05
-8.68327511135769e-06
-1.96331760418025e-05
-9.10411607693268e-06
-3.80156040931435e-05
-7.32919913571468e-06
-8.71728836472843e-06
-1.10958277992556e-05
-1.04762004342384e-05
-3.68016772513406e-05
-2.35466026625415e-05
-1.98317482410567e-05
-2.47142439762037e-05
-3.71190204605002e-05
-2.37665518380278e-05
-3.3477012076076e-05
-2.8245903139079e-06
-1.54325401866122e-05
-3.66588133746576e-05
-8.58716794257826e-06
-1.64785840113035e-05
-2.13353683834937e-05
-7.6794234212585e-06
-3.42821669754532e-05
-9.26467220102204e-06
-7.97809781501764e-06
-3.30350950161839e-06
-1.05086011452575e-05
-3.5163370655518e-05
-1.66587835316652e-05
-6.29574051966005e-06
-1.94694321869883e-05
-3.26292359014598e-05
-1.18781823877215e-05
-1.81834218877962e-05
-3.55193954495927e-05
1.24173970802127e-05
-3.15896588026562e-05
-1.70425156234565e-05
-1.59378775035297e-05
-2.62387259702941e-05
-1.5356066490075e-05
-2.56030782096291e-05
-1.88534566848181e-05
-1.53899634862791e-05
-1.45779384106394e-05
-1.090486763836e-05
-1.80522841758274e-05
-2.24057530288753e-05
4.74421954967358e-06
-2.15842947730212e-05
-2.14339609442552e-05
-6.1751605158126e-06
-1.91759893933479e-05
-1.41400373939754e-05
-2.3256052415397e-05
-2.2263532885915e-05
-2.16938097425471e-05
-2.0221775826997e-05
-1.49196848291046e-05
-2.3541323731737e-05
-2.01386336106707e-05
-3.56950258540837e-05
-2.42569579446585e-05
-1.74545713497516e-05
-3.63235399913666e-05
-2.24411461343818e-05
1.07131242094165e-05
-3.14158270194183e-05
6.34949968561957e-06
-2.423148804471e-05
-1.6561641583997e-05
-7.87395554944566e-06
-1.96342641263068e-05
-3.95481397819148e-05
-2.03269872687987e-05
-1.97459868324487e-05
-8.95916904933129e-06
-2.89659804621546e-05
-1.33922077221274e-05
-2.09193187512989e-05
-1.89711970139585e-05
-5.54988699307831e-05
-1.47358912676139e-05
-3.09691916899739e-05
-2.47984207742418e-05
-3.49216799643034e-05
-1.71414205510949e-05
-2.45593022885701e-05
-2.03276633846672e-05
-2.07841682839995e-05
-2.97972298121889e-05
2.86794643729203e-06
-2.04013415713161e-05
-1.49830683173884e-06
-3.10173673295748e-05
-3.51660937687233e-05
-6.48958747336566e-06
-2.6751271323539e-05
-1.97678737793233e-05
-8.72760482645229e-06
-3.19578322506449e-05
-1.01106589316488e-05
-1.02512770079731e-05
-2.02722590793118e-05
-7.5567788404081e-07
-1.6671722963712e-05
-5.54764251607346e-06
-2.54748443104563e-05
-2.50297662643655e-05
-2.52417303638762e-05
4.82693889442666e-06
-3.35975650956325e-05
-1.48701167270853e-05
-1.74392313245258e-05
-3.16608193886039e-05
-3.42579620859426e-05
-1.86491321010555e-05
-3.17923063596044e-05
-2.4342693725036e-05
-3.28508622434646e-05
-1.26771602069736e-05
-1.43537955032152e-05
-1.20812920825083e-05
-3.52995058818766e-06
-1.54496469725881e-05
-1.26403684660299e-05
-2.64330898035973e-05
-6.48361820901956e-07
-9.21158719224642e-06
-3.36404090284384e-05
-2.22285579397487e-05
-1.32061603918191e-05
-2.60594549258889e-05
-1.72975458291512e-05
7.2227714913888e-06
-2.47343884925313e-05
-1.36329353707686e-05
-2.38288155052362e-05
-3.83245403111243e-05
-4.34086789651689e-05
-1.24447778899656e-05
-1.89511304415486e-05
-8.69951718537815e-06
-5.39023903036245e-05
-1.76241154785472e-05
-3.83983318431455e-05
-4.14274480861035e-05
-2.12917657541403e-05
-2.68738335081145e-05
-1.42861318161942e-05
-2.80276848058345e-05
-3.15855262118572e-05
-2.95881368384118e-05
-1.16610860937041e-05
-2.3384731097318e-05
-3.15959866912375e-05
-3.42717870024656e-05
-5.53415795552446e-05
-3.48743716637365e-05
-1.70085680183068e-05
-2.51022990222922e-05
-3.22767458165569e-05
-8.51915633584794e-06
-2.63377656472486e-05
-1.34252167471052e-05
-2.52608651204447e-05
-1.46468367187462e-05
-2.65000690981447e-05
-4.92137723141463e-05
-9.07940234658862e-06
5.53716821956915e-06
-4.18018323315962e-05
-1.31836871975162e-05
-2.56364137620264e-05
-2.86438112984011e-05
-1.60846417163251e-05
-4.61359169355097e-05
-8.22337543046202e-06
3.06674499733867e-06
-2.15781233479905e-05
-2.31595734144896e-05
1.33202556931227e-07
-4.07592938896146e-05
-4.63954158973918e-06
-9.28404703034533e-06
-2.61593173624566e-05
-3.70548859433443e-05
-2.97235310520958e-05
-1.13869523535989e-05
-2.71820702383195e-05
-4.73129911998972e-06
-2.81360058074499e-05
-2.34992090849387e-05
-2.51872174309944e-05
-3.6699244779828e-05
-2.07133293730798e-05
-2.44650442629742e-05
-1.86912507526255e-06
-3.47697150935831e-05
-2.11951877529379e-05
-2.53725036209962e-05
6.00531200475673e-06
-3.56916025603649e-05
-1.19476875994932e-05
-3.70634611299341e-05
-4.00308530663025e-05
-2.17629255248655e-05
1.47396319499332e-05
-2.28049331453981e-05
-2.41401642510325e-05
-2.78724472111832e-06
-1.43989024890366e-05
-2.65053198396086e-06
8.42687011739059e-07
-2.57406553681994e-06
-7.17185403958275e-06
-1.46535117071414e-05
-2.33870655036046e-05
-4.05994149189581e-05
-1.82216010083509e-05
-1.10861748419141e-05
-3.10565007779145e-05
-3.44984109129346e-05
-2.86991615534374e-05
-1.44475440250919e-05
-1.97499243211964e-05
-1.32442401477888e-05
-4.40295503249441e-05
-1.35563507064229e-05
-1.22419635465745e-05
-3.42780809955665e-05
-1.94705964139164e-05
-1.32237778366258e-05
-2.92238985071619e-05
8.61597078373869e-07
-2.41675379544033e-05
-2.76398001165811e-05
-4.19228716874363e-05
-4.64730628798274e-07
-3.29674187587578e-05
-1.16960956032561e-05
-1.06682495863481e-05
-2.13296082684304e-05
-1.30683343939217e-05
-2.0826059856377e-05
-1.6306571664554e-05
-2.02819504520025e-05
-5.55689600577892e-06
-5.33670572226641e-06
-5.44644634842383e-06
-3.68730228715785e-05
-5.44021796149386e-05
-1.1459402361608e-06
-3.25154336908679e-05
-2.18911081886279e-05
-1.20863594980872e-05
-1.22600722582149e-05
-9.76864300436637e-06
-3.78253238888479e-05
-3.00610161463564e-05
-1.82129670611741e-06
-2.62928645605641e-05
-2.70418901098554e-05
-1.53375179293218e-05
-2.45675482959989e-05
-3.16937784636212e-05
-2.25287024370123e-05
-4.53231716829758e-06
-8.16698036428786e-06
-2.2146580870725e-05
-3.47543126772995e-05
-3.14562912653716e-08
-1.84874977102925e-05
-2.10446917427282e-05
-1.35552658620721e-05
-2.75717997891767e-05
-1.2850141176862e-05
-2.80712995150857e-05
-4.21393163918287e-05
-3.86833052698575e-06
2.99301256096971e-06
-2.49995003705677e-05
-1.53001854719174e-05
-1.17991591353327e-05
-2.01412341550289e-05
-2.15349242532036e-05
-2.52419520668067e-05
-2.86488441286411e-05
-1.24011796292348e-05
-2.86256136058268e-05
-2.36718211755007e-05
-1.222093291885e-05
6.20750727009497e-06
-2.07908365677209e-05
-1.81268624645029e-06
-1.0546170137605e-05
-3.62601948940531e-05
-1.24116274267047e-05
-1.81838173409334e-05
-2.68489980714335e-05
-1.71476101084885e-05
1.49692592994288e-06
-3.33431726871759e-05
-2.07236493660518e-05
-2.05102980917506e-05
-2.33717458017806e-05
-3.65211968892238e-05
-1.78302240939241e-05
-3.45382581459813e-05
-2.64060709516057e-05
-2.1519045276368e-05
-2.154030544647e-05
-5.44093980181706e-06
-1.81716299083987e-05
-1.70551962614812e-05
-5.84101453342727e-06
-1.75346888887904e-05
-1.09961005704015e-05
-1.80240551990758e-05
-4.55515513382141e-05
-2.60360120146012e-05
-1.51224694005695e-05
-1.239659500276e-05
-2.55608063921385e-05
-9.66424135917122e-06
-2.63997609957893e-05
-3.18005178130479e-05
-1.55056750909606e-05
-6.52648963388272e-06
-1.09762066203491e-05
-4.79616976943065e-06
-2.07880387513475e-05
-2.14577203900999e-05
-4.07997537634191e-05
-1.76439215669298e-05
-3.58919463398288e-05
-3.17888676859413e-05
-3.43886522627e-05
-2.92361658382857e-05
-9.13482002208111e-06
-1.71373177094405e-05
-2.68971958305286e-06
-2.84634482761306e-05
-3.64062484022377e-05
-1.83186891472209e-05
-1.57450099255225e-05
-1.18790859058897e-05
-2.22927062288755e-05
-1.39767073503431e-05
-2.51064125830418e-05
-1.48806423144344e-05
-8.93212227991316e-06
-1.96773170688854e-05
-3.42267842850867e-05
-1.48490219112367e-05
-2.79165450056498e-05
-1.48764690522316e-05
-1.86994908064203e-05
-8.35541597251808e-06
-2.2664116434336e-05
-2.8109475407836e-05
-4.31699089420935e-05
-2.10847255490529e-05
-2.03514771598917e-05
-6.7040462792765e-06
6.17289106091481e-07
-1.09601292269604e-05
-1.88823750162441e-05
-2.03478236501178e-05
-3.29196004303773e-05
-2.75923938863595e-05
-4.10668442406859e-05
-5.53928528809846e-06
-6.62387880991941e-06
-1.27054582174534e-05
-2.70045988479498e-05
-2.44654129480967e-06
-1.5113641398926e-05
-8.08927983861876e-06
-3.49844352705885e-05
-9.42418362230201e-06
-3.9329094581839e-06
-1.41478610042554e-05
-1.57893494689694e-05
-1.51854224752058e-05
-2.82463473140216e-05
-2.39318448296054e-05
-1.60964032690711e-05
-3.28675202026637e-05
-2.17033371133886e-05
-3.5271939459478e-05
-1.14972265462111e-05
-2.75051875978097e-05
-1.39033364978169e-05
-2.18929788162763e-05
-1.77595495359669e-05
-2.78374911313177e-05
-2.53302794506322e-05
-1.80226829168333e-05
-2.47070026213614e-05
-3.67350539803165e-05
-1.83235329886935e-05
-1.90512001857094e-05
-3.40631321577273e-05
-2.2629332795365e-05
-2.68593693469565e-05
-5.7492349815905e-05
-7.81191688891189e-06
-1.2424058512035e-05
-2.43430784468964e-05
-1.74452902792488e-05
-1.46049399758774e-05
-2.79258821188624e-05
-5.04076411764503e-05
-1.27742743867186e-05
-1.00351018650146e-05
-2.4276091351282e-05
-1.11668848729376e-05
-2.17455712040411e-05
-2.14196492426286e-05
-4.24233259162497e-06
-2.3820145816692e-05
-7.45377289199922e-06
-5.4289501894986e-06
-2.78641378001688e-05
-4.76177827671285e-05
-3.48681772858791e-05
-4.2314098438781e-05
-2.41162856505718e-05
4.63642709040844e-06
-3.20770796029614e-05
1.91581463913237e-05
-1.98258406701158e-05
-1.81974901705546e-05
-2.14332262229788e-05
-2.68322919237616e-05
3.45078147722858e-06
-2.55340483114659e-05
-2.64958968306422e-05
-1.75817327710023e-05
-2.81272342442592e-05
-8.84079637532751e-06
-1.38944726950203e-05
-5.6752093315152e-06
-2.61336106851965e-05
-3.27725238167988e-05
-3.64298504822723e-05
-1.69066446898854e-05
-2.06267812737442e-05
-2.43385622557131e-05
-1.54523773835371e-05
-3.03731978817999e-05
-2.46887510232203e-05
-2.74779003113326e-05
-1.66702400236272e-05
-2.03910077077919e-05
-3.0360489135109e-05
-1.1761243073843e-05
-2.22967187216232e-05
-1.69279423356954e-05
-1.73159574870637e-05
-1.66595011933196e-05
-5.0883073188478e-05
-4.38596852531111e-05
-1.13074999162539e-05
-1.35199923393844e-05
-1.27812803487744e-05
-2.96549744594634e-05
-1.84342538717745e-05
-1.18076841968946e-05
-3.18141742301342e-05
-9.88476493821882e-06
-3.36255323719457e-05
-2.73538638752709e-05
-2.66607137403e-05
-4.81585257534581e-05
-2.64116221351394e-05
-2.63690177485879e-05
-1.23229079261411e-05
-4.39987124817209e-05
-2.28068216220209e-05
-2.63352452855772e-05
-5.59106973943397e-06
-4.66856567414703e-06
-1.16726489819013e-05
-2.72989488387838e-05
-3.40247860383956e-05
-2.51794138507926e-05
-2.91151141841564e-05
-4.73698569613397e-05
-2.2360942196724e-05
-1.84430198836315e-05
-3.94732319988353e-05
-1.19209637692065e-05
-3.50747800241711e-05
-2.09956253991666e-05
-7.42494027197171e-06
-1.30326730732581e-05
-1.96136136076845e-05
-2.34921626376969e-05
-2.84714310180097e-05
-2.45369587133982e-05
-4.2600587521149e-05
-4.0093460971754e-06
-2.47379419891036e-05
-2.16887727562626e-05
-8.53468738019182e-06
-2.13774489419309e-05
-2.42318386326807e-05
-3.88778980338055e-05
-4.64071968247945e-05
-2.78209576955112e-05
-2.84025904860414e-05
-1.41682308087358e-06
-1.72794107434108e-05
-1.91524892732205e-05
-1.43873966791633e-05
-4.51821471279507e-05
-2.77982846133304e-05
-3.47254118567978e-05
-1.78079375523716e-05
-2.25532419779926e-05
-2.13620407359412e-05
-2.23712355494572e-05
-1.74572786244296e-05
-2.5300350754476e-05
-2.75934398839067e-05
-2.30613127766438e-05
-1.82360892287295e-05
-2.32797261984219e-05
-3.31710723627604e-05
-1.39819898967642e-05
-1.14723113069361e-07
-6.04745915021636e-05
-2.4665034569411e-05
-3.46504754928075e-05
-1.0705410849736e-05
-2.53524205872036e-05
-3.59752376606689e-05
-1.55421680529355e-05
6.66489103125821e-06
-3.80176362902253e-05
-2.30799693022572e-05
-3.20543989387775e-05
-5.08530598366529e-05
-3.05893557107896e-05
-3.05613902632273e-05
-1.51201746437021e-05
-1.8929087670348e-05
-2.7292254715687e-05
-1.20432427423288e-05
-1.01627279541435e-05
-3.27859118183999e-05
-1.50942637411483e-05
-1.34436979486372e-05
-1.47316217915369e-05
-2.75562932581682e-05
-1.14894412496982e-05
5.43699882188819e-06
-3.70471048552402e-05
2.79699026370219e-06
-5.07462167470811e-05
-1.84662859753016e-05
-2.95024852817514e-05
-6.71128454544234e-06
-4.20131806319906e-05
-6.62192096891776e-06
-4.46743882074109e-06
-2.70718455913354e-05
-2.54921197049283e-05
-3.95092083097515e-05
-1.41340783889592e-05
-1.17691074207555e-05
-1.94750004870888e-05
-3.27110059941592e-06
-1.21289824015535e-05
-2.64008657739627e-05
-8.03059419336943e-06
-1.96731879629414e-05
-1.58798361076068e-05
-1.09245984992525e-05
-2.02064344787721e-05
-6.84610488555504e-06
-2.2360704301192e-05
-2.22774392703943e-05
-4.57274782389925e-05
-3.43758216726175e-05
2.42085599848229e-06
-8.1543394755727e-06
-1.86261152348959e-05
-7.53495192899618e-06
-4.40853370837076e-06
-1.47690121787411e-05
-2.78423676026067e-05
-1.36625526163565e-05
-3.25961279879709e-05
-5.68874177789728e-05
-2.29886256728296e-05
-1.43432654879505e-05
-4.75018070525898e-06
-2.5358065519722e-05
-3.53574540079131e-05
-2.58117244719933e-05
-2.26305148534349e-05
-1.30070692483071e-05
-2.58500076800146e-05
-2.67204327863458e-05
-8.21977097379031e-06
-3.36396318322032e-05
-3.55940280200468e-05
-1.1398576055147e-05
-4.22403628147456e-05
-1.16177034820166e-05
-3.19278543966386e-05
-3.403051437122e-05
-2.46392750167403e-05
-1.12436058345649e-05
-3.54017360364229e-05
-3.48273909512803e-05
-1.58414986128722e-05
-6.02522661386444e-05
-2.63064416682008e-05
-1.49753269916035e-05
-2.05864924768159e-05
-9.21410865847348e-06
-2.6232442027401e-05
-1.87124539112231e-05
-2.68870635875819e-05
-3.36969131392095e-05
-2.7074503384214e-05
-9.27542164162513e-06
-3.03557018227256e-05
-3.29396462344453e-05
-8.2094348904626e-06
-2.86388005958878e-05
-2.28964155904244e-05
-2.94175981215854e-05
-1.93333274913171e-05
-3.98840643666855e-05
-2.40508883931111e-05
-2.15797446760919e-05
-1.93575664753054e-05
-1.78229494616911e-06
-1.62913267918355e-06
-1.36134217406271e-06
-1.21474225318876e-05
-1.11050821514164e-05
-2.54581041279858e-05
-4.81623114265372e-05
-2.15536236183555e-05
-2.86266675752339e-05
-2.35994032054181e-05
-3.37185145705976e-05
-4.78378609528932e-05
-2.03230278580584e-05
-1.40797402494201e-05
-1.00608041504527e-05
-8.9657403305654e-06
-1.73135869762524e-05
-3.06385765578316e-05
-1.39355200912263e-05
6.08265253317609e-06
-2.62064400817277e-05
-2.77972304869866e-05
-1.14214491265433e-05
-1.60765075872215e-05
-3.14751326242877e-05
-2.60353405196489e-05
-2.5828306387245e-05
-2.81607383035223e-05
-2.94323822344186e-05
-1.27980610388739e-05
-2.40442716547554e-05
-5.56364793883767e-06
-1.34999280278696e-05
-2.84395214500822e-05
-4.29814744630589e-05
-3.54745812089591e-05
-2.66575431035361e-05
-2.81906888524847e-05
-7.51305935232583e-06
-2.51207291476637e-06
-3.22642573839128e-05
-5.98975894446741e-06
-2.10861331411479e-05
-2.12887457707019e-05
-3.47336233307703e-05
-2.06871821944935e-05
-2.53101585217213e-05
-3.16394379029226e-05
-1.83059208689192e-05
-2.95772781455366e-05
-2.01500110959903e-05
-1.64270488793457e-05
-1.38931831676415e-05
-2.65117891954065e-05
-1.54799413378065e-05
-4.60942848603335e-06
-3.93911940704558e-05
-1.6162388816851e-05
-1.89213093811072e-05
-1.74354314086026e-05
-1.83983321933936e-05
-9.50414410401703e-06
-2.15381448026116e-05
-4.67486246388758e-05
-1.00370544030862e-05
-2.38055989853988e-05
-2.30035465973343e-05
-4.41039102660881e-05
-1.22735165283123e-05
-2.074614929887e-05
-1.10788639072996e-05
-3.28989519290023e-05
-1.38180213345259e-05
-3.45641697641997e-05
-1.30850701427387e-05
-7.31453393838321e-06
-3.35380501441848e-05
-9.83969009941856e-06
-2.88035406020644e-05
1.409033601541e-06
-2.54225404861851e-05
-1.72188513939748e-05
-1.62917514368779e-05
-4.58546201638058e-05
-3.4201055777511e-05
-1.78795249742817e-05
-2.17446919229526e-05
-2.34595913956145e-05
-3.24345730627191e-05
-3.27589291862722e-05
-2.66130327098064e-05
-2.03841805829469e-05
-3.09270226001895e-05
-2.51158302543628e-05
1.1189879529761e-05
-3.68134970515984e-05
-3.74068196368282e-05
-2.30369554669995e-05
-4.38901128765378e-05
-5.66904755419449e-05
-1.09879021380279e-05
-7.44076469203295e-06
-1.65357478751363e-05
-5.55122353297497e-05
-2.12621015706246e-05
-1.91552406491025e-06
-1.53848686704159e-05
-2.95588827138846e-05
-2.35826075786636e-05
-5.25802080026088e-06
-9.81964714865172e-06
-4.55207237665937e-05
-4.14033818021362e-05
-4.03443613335967e-05
-2.53809983132303e-05
-1.85637813531801e-05
3.88390810376121e-06
-9.29909998744092e-06
-2.32577188242526e-05
-2.86394778659441e-05
-2.78673894324712e-05
-1.72525538330531e-05
-9.06878667094454e-06
-2.12006865457878e-05
-9.17810055644143e-06
-1.57927168252241e-05
-3.92050815111818e-05
-3.8330854550553e-06
-2.17231402426052e-05
-1.44559651873869e-05
-5.32680874063479e-05
-2.23369430785992e-05
-7.10540964980273e-06
-2.36944230098146e-05
-4.7635910879749e-05
-4.2617672019971e-05
-2.23211835224227e-06
-1.1038052402227e-05
-3.88806217666832e-05
-2.84124441913293e-05
-4.35318113482806e-05
-1.45950540920939e-05
-4.53038383196624e-05
-3.4627989579394e-05
-1.03552391631404e-05
-1.4493089698436e-05
-1.34840149011193e-05
-2.35015062393048e-05
-8.15455114103773e-06
-8.23230373136637e-06
-3.36765954446037e-05
-1.93981916161685e-05
-7.12392212365807e-06
-1.92005645764519e-05
-6.06934781849856e-06
-9.28495913644187e-06
-5.040244676551e-06
-1.82849546264609e-05
-3.37802919984869e-05
-1.77119430136149e-05
-2.82949193817499e-05
-1.04648535258065e-05
-2.97660414819186e-05
-3.17717750002844e-05
-2.61291225722644e-05
-1.28171354973371e-05
-1.62443803665494e-05
1.01760382049141e-07
-2.70052186425316e-05
-3.04816191570119e-05
-2.55106681213012e-05
-1.76244652742833e-05
-3.3691204105291e-05
-4.46582763697604e-05
-2.82269565028211e-05
-1.1742749614606e-05
-1.67500336860251e-05
-2.68343718464749e-05
-2.36686463014142e-05
-1.24838484090839e-05
-3.25729719956955e-05
-3.03229577629851e-05
-2.04895435936129e-05
-2.49630372511497e-05
-3.09938714500629e-05
-2.17771999468237e-05
-5.08690875122473e-06
-3.06395591308085e-05
-2.55079281381963e-06
-3.19249488946517e-05
-1.85463952393484e-05
1.92278344571027e-06
-2.7225917378257e-05
-4.46091441172344e-05
-4.74194954127351e-05
-3.45621504749257e-05
-9.85609436092106e-06
-3.24706433662807e-05
-4.38772254027379e-05
-3.3663183123689e-05
-1.04516436777897e-05
-2.8478308820881e-05
-1.97455222540353e-05
-5.60338247367906e-06
-4.25061434305938e-05
-1.85200280517338e-05
-3.36106954188555e-05
-2.11719527554971e-05
-1.9297668236158e-05
-2.87579890069325e-05
-2.15377027739784e-05
-3.46533125746764e-05
-2.20450213079517e-05
-8.25499000739455e-06
-3.18241566124976e-05
-1.10298843865385e-05
-1.78892096413899e-05
-2.00384543184441e-05
-3.4709448541796e-05
-2.00821937018462e-05
-2.02417251580189e-05
-1.995133102468e-05
-1.27649089860582e-05
1.09022372236684e-05
-4.02904223859506e-05
-5.45427412262449e-06
-2.39222002556408e-05
-2.34050229046671e-05
-3.85605211399419e-05
-3.27745440957563e-05
-1.76190114879065e-05
-2.27749952669971e-05
-2.2262418226589e-06
-1.91303665866978e-05
-3.44010052930751e-05
-2.22083204669202e-05
-2.66395628709856e-05
-2.32325343272201e-05
-9.92183339573051e-06
-2.72973104716866e-05
-2.03599238823579e-05
-1.39746191924146e-06
9.59834590307115e-06
-4.5026566876109e-05
-1.91532939791788e-05
-3.44974062330383e-06
-4.72621037556338e-05
-4.18398385491748e-05
-1.529980839699e-05
-2.15755824453728e-05
-4.05402343007735e-05
-2.5474742205521e-05
-3.11837573765351e-05
-1.1675373178926e-05
-1.39915327659465e-05
-2.2493164140195e-05
-1.75293513464573e-05
-1.90184485264874e-05
-1.51378448839857e-05
-4.21390364545479e-05
4.09373752175736e-08
-3.22646771613934e-05
-7.76123636007791e-06
-3.62218968104138e-05
-3.27492619193673e-05
-1.70454199105451e-05
-6.83515210190541e-06
-1.77442521837889e-05
-1.16409103205946e-05
-1.32580665244768e-05
-3.07293458204317e-05
-4.14848283943133e-05
-5.17077394874102e-05
-7.8004495358432e-06
-2.92197631912675e-05
-2.08393276889386e-05
-3.79373191176619e-05
-3.46190290948552e-05
-1.07574727193263e-05
-1.76948843327396e-05
-1.98544057020697e-05
-2.14911336657958e-05
-2.33552400708566e-05
-3.33018840376091e-05
-2.42898439179515e-05
-1.22802214495373e-05
-1.86143722983227e-05
-1.25208089557686e-05
6.14717548784394e-06
-1.9082677031406e-05
-1.72950931955347e-05
-2.00084031424125e-05
-2.02803296104546e-05
-1.92090418579357e-05
1.30409497435408e-05
-1.4180975255535e-07
-3.00738295911759e-05
-1.75066146450914e-05
-2.61515626395115e-05
-1.2633726474441e-05
-2.10106267698396e-05
-4.29723150025746e-05
-3.28526664446588e-05
-1.83222758514949e-05
-9.16214543997514e-06
-2.31458941237621e-05
-4.03003073882895e-05
-2.90348371575751e-05
-3.86131021539999e-05
-7.88256583656735e-06
7.90315427044777e-06
-2.69928136290256e-05
-1.24634623572535e-05
-1.91671708294399e-05
-2.38068641177396e-05
5.15837125084744e-06
-1.64194657836595e-05
-2.68462884679277e-05
-5.46351108330672e-05
-2.14888795776656e-05
-1.82717415709625e-06
3.60150801145956e-06
-2.10515797288161e-05
-2.21488887101211e-05
-1.22683927019158e-05
-1.43156938835234e-05
-2.19672097738444e-05
-1.84764636410141e-05
-1.11733281699602e-05
-8.57343388277021e-06
-5.60601230172014e-06
-2.98539627470641e-05
-8.66525094039252e-06
-1.79038101677028e-05
4.81386189300134e-06
4.8383088642227e-06
-2.59298200351346e-05
-4.17997505889121e-05
-5.06901026119401e-06
-3.33072589123575e-05
-2.1251538023781e-05
-2.9706969195567e-05
-1.13225504163204e-05
-2.04406937779607e-05
-1.78838444681458e-05
-4.99633204181051e-05
-3.65095950198521e-05
-2.10587609662055e-05
-1.87142102372042e-05
-1.25645101859931e-05
-1.59202284566496e-05
1.30757668209226e-05
-2.13876916382453e-05
-1.10443280351902e-05
-1.31907523521026e-05
-2.51268322270997e-05
-3.31728527288971e-05
-2.27886111123667e-06
-2.39941419036134e-05
-4.18835093015381e-05
-2.019107622881e-05
-1.9269233698565e-05
-1.45211401858733e-05
-2.93682941759692e-05
1.04760926112585e-05
-2.96811568710315e-05
1.09655014021591e-05
-1.21031468214921e-05
-1.97883524129715e-05
-2.63994261205459e-05
-5.94840517906675e-06
-2.14741417409029e-06
-2.28267113272924e-05
-8.92332210452753e-06
-1.12068260908978e-05
-3.01596739841518e-05
-2.46208423731112e-05
-3.17479590519997e-05
-3.7644567803901e-05
-8.70179472740733e-06
-2.17989828514821e-05
-2.42901350762019e-05
-3.07248653852857e-05
-3.38599130345593e-05
-1.40319955038904e-05
-2.27757732439747e-05
-2.1305158898137e-05
1.69543961826418e-06
-3.35644245791476e-05
-4.81947040286334e-05
-2.28045845715345e-05
-2.81148166129576e-05
6.31106561111942e-06
-2.16945280253384e-05
-1.80581427220689e-05
-2.05029018320176e-05
-2.34698581118738e-06
-2.04614980766264e-05
-1.6092378560916e-05
-2.45607154842959e-05
-2.32595283509567e-05
-1.78442588231892e-05
-2.09476345743015e-05
-3.57102699732132e-05
-2.65831815091527e-05
-3.15733422247299e-05
-2.03412008583398e-05
-1.51366386739302e-05
-2.99721499600759e-05
5.26100835089265e-06
-1.25648829665517e-05
-9.27213191057914e-06
-1.04399269574806e-05
-2.31442641276271e-05
3.29769734568894e-06
-2.76937576568255e-05
-4.75775370416105e-05
-6.69163455439964e-06
-7.69271517153151e-06
-3.1832193956938e-05
-1.24282517881137e-05
2.73650150720463e-06
-4.04656854411309e-05
-3.07060884209854e-05
-1.93129652524337e-05
-4.63241058231296e-06
-1.21436560554593e-05
-2.71516783824531e-05
-3.93836553094017e-05
-3.93555120350576e-05
-3.63848727722926e-05
-2.54807899351599e-05
-4.28306497550727e-05
-3.43389000073884e-05
4.06511704550124e-07
-8.57276131630153e-06
-2.22059982087539e-05
-1.96405954967778e-05
-2.44610678603164e-05
-2.75198015309395e-05
-3.63392129206989e-06
-1.50298040880683e-05
-1.59728532191591e-05
-2.6084496875319e-05
1.71393319707646e-06
-3.52578019416265e-05
-4.19294179892746e-05
-4.97483948600527e-05
-2.9480115517625e-05
-1.38587167732329e-05
-2.31966505720166e-05
-3.55362735431901e-06
-3.46664316246261e-05
-3.51708053664444e-05
-2.81034245059955e-05
-3.73525333150618e-05
-1.03482931923155e-05
-4.02945051315575e-05
-8.10769318655538e-06
-1.18101680725796e-05
-2.20633479370664e-05
-9.51601930520711e-06
-3.06322632802482e-05
-2.27400044580088e-05
-1.35831322948285e-05
-3.64158045128992e-05
-1.15562942097161e-05
-5.20604789270928e-05
-3.6848331517024e-05
-2.62701687927103e-05
-7.4486717862704e-06
-1.70041181978921e-05
-1.67640417418731e-05
-3.59431893658558e-05
-5.32762917709565e-06
-2.14153966020211e-05
-1.52895626087138e-05
-1.51494318343096e-05
-2.46974387458284e-05
-2.87570896533022e-05
-3.00017233108285e-05
-8.71303175175495e-06
7.38073626817e-07
-5.48500345472669e-06
-1.86478069082663e-05
-3.35080986922661e-05
-2.5253546362142e-05
-3.6289957653715e-05
-1.91327744726709e-05
-1.59376169417355e-05
-1.56553123204327e-05
-2.85833725251454e-05
-7.18069871868811e-06
7.95144508682478e-06
-1.2831812324981e-05
-1.32082309053709e-05
-1.87601130487916e-05
-6.61714006617136e-06
-1.33196134665004e-05
-4.02989963195661e-05
-3.47495364957197e-06
-1.3987810671514e-05
-2.23674477867231e-05
-3.45861812134713e-06
-2.78001910297634e-05
-3.38710398209999e-05
-3.21636157091799e-05
-3.04585368202554e-05
-9.84219644676553e-06
-3.06661310116479e-05
-2.05474004150585e-05
-2.74729553764719e-05
-2.51941137255077e-05
-4.25686719998017e-05
-1.87001990695709e-05
-2.57403339221833e-05
-1.77799579107342e-05
4.50908709007292e-07
1.03091917405828e-05
-1.64337509188053e-05
-3.6244167279101e-05
-1.6168012606758e-05
-1.40767359862014e-05
-7.85615529055334e-06
-3.34076774500702e-05
-3.31989260491938e-05
-4.11092341924284e-05
-4.7915187912006e-05
-3.24573968784058e-05
-2.48116838971193e-05
-2.40921439998366e-05
-1.0389025982499e-05
-4.76489303875668e-05
-3.70526263811967e-05
-5.93876108745205e-06
-2.87439947369506e-05
9.44606531753363e-06
-2.48330483950213e-05
-1.23624255520162e-05
-3.08195821261821e-05
-6.23420901325247e-06
-1.89919754409537e-05
-3.22370906204963e-05
-2.91864935232934e-05
-2.04596244185988e-06
-4.6037665057759e-05
-1.48703366056014e-05
-2.70777218020918e-05
-2.40963011110761e-05
-2.51793753012028e-05
-4.40607236763989e-05
-1.60925843369096e-05
-4.26609500140863e-05
-1.83059899633906e-05
-2.04288317887177e-05
-2.55201666039295e-05
-2.14505411735297e-05
-3.73105726189803e-05
-2.90884132825015e-05
-2.4925819252964e-05
-5.60558850434112e-05
-1.29486880169764e-05
-1.91559201660907e-05
-3.74639710681535e-05
-2.6803945692216e-05
-1.00429775969343e-05
-1.68654013842876e-05
-2.91155146567512e-05
-2.63189887436924e-05
5.05699640363952e-06
-1.73860398616275e-05
-1.67868394262678e-06
-1.98629921542521e-05
-2.42903743721711e-06
-2.63355275494553e-05
3.7060499496161e-06
8.67573925461564e-06
-2.24462439453838e-05
-3.37049012645179e-05
-2.02252991521447e-05
-2.34546491703657e-05
-1.5950927361975e-05
-2.70183686100153e-05
-3.02475793033405e-05
-3.76103361928503e-05
-2.34871902216619e-05
-3.65559290068476e-05
-3.13488066324224e-05
-4.10861423166661e-05
-3.71379376100873e-05
-1.35272219667731e-05
2.03237161433056e-06
-2.61604213501442e-05
-2.53720102878971e-05
-2.23320075690119e-05
-3.73772863663562e-05
1.42738254499638e-06
-1.60756733758468e-05
-1.37414786371044e-05
-1.62801221896064e-05
-3.12315708937232e-05
-4.09351922791944e-06
9.29178905542572e-06
-2.19754908265658e-05
-1.46693681020307e-05
-2.83889439367258e-05
-2.03159834757219e-05
4.73347458782457e-06
-4.89216285706083e-05
3.11501892444879e-06
-1.30522078452186e-05
-2.0622014961744e-05
-3.86052226007321e-07
-5.24862704816865e-06
-3.16059342562801e-05
2.76972879179346e-06
-3.13744284300295e-05
-1.65293745565208e-05
-9.19150325809878e-06
3.56090725243721e-06
-2.79323479123624e-05
-2.74154701776001e-05
-9.87196659864233e-06
-1.07634595111396e-05
-3.35858658756273e-05
-4.99236563697261e-05
-4.21603989059978e-05
-2.59022258762738e-05
-2.66493435929164e-05
-1.60006104737763e-05
-3.82236829755189e-05
-2.38075854755511e-05
-4.31659568508275e-05
-2.61879052877704e-05
-2.15633266617033e-05
-7.89006089412925e-06
-3.28777009004237e-05
-1.38947214214549e-05
-3.2330705931844e-05
-2.78382555457801e-05
-2.48622315672787e-05
-2.11809254125634e-05
-1.18132272401568e-05
-2.65358246104686e-05
-3.03534551471763e-05
-1.62546412810168e-05
-2.00109285948949e-05
-2.26991031211827e-05
-1.26232970655831e-05
-2.82743686556467e-05
-2.80446415007075e-05
-2.1654826190905e-05
-2.34782955894636e-05
-3.00969875678681e-05
-2.46689358412579e-05
-2.03434076162462e-05
-3.6262933892789e-05
-2.19627266955761e-05
-7.05306409917603e-06
-2.9019818640714e-05
-5.14280991332877e-05
-4.32198453604512e-05
-3.15512715461963e-05
-2.07375078309901e-05
-2.60695436436217e-05
-2.67324625571385e-05
-4.73775882146554e-05
-2.37005383802157e-05
-3.72187217207562e-05
-1.63277520130702e-05
-2.55469341630127e-05
-3.54606955320216e-05
-1.9342005752469e-05
-2.44371743757558e-05
-3.40745771778975e-05
-7.97968659155595e-06
-3.58511414507365e-05
-2.02775745959449e-07
-3.9476706364365e-05
-1.22151959026912e-05
-2.91358107005763e-05
-1.80127176869298e-05
-2.04823640609793e-05
-1.18749537994726e-05
-2.1669260960354e-05
-4.03532117240406e-05
-1.87873687931177e-05
-2.61380610252166e-05
-8.06814821083706e-06
-2.94770745665784e-05
-1.30922870970216e-05
-1.12007233475685e-05
-3.07469476330487e-05
-1.44500605208193e-05
-1.8908298736075e-05
-2.95722327376334e-05
-2.15019534784256e-05
-2.27436543432881e-05
-3.02163390226577e-05
-2.21959657943574e-05
-3.12941280848027e-05
-3.60060580350283e-05
-1.70693642441471e-05
-2.05221085790464e-05
7.58991070068333e-07
-1.39554848946074e-05
-1.01130437912421e-05
-1.98502382781239e-05
-5.44562296068832e-06
-2.52458236901857e-05
-3.70400689326661e-05
-1.39383387672724e-05
-7.88261356837488e-06
-2.2477307757762e-05
-6.72080261465623e-06
-3.43678647266759e-05
-4.01597463908442e-05
-1.30867476526175e-06
-1.50373183347879e-05
-3.17138031190649e-05
-1.42982692004288e-05
-2.71028982554507e-05
-2.51181017655725e-05
-3.60730597709117e-05
-2.87108557864326e-05
-5.66322339325574e-06
-1.35154007894195e-06
-1.55065683722434e-05
9.606318588577e-07
-1.49261764944368e-05
-1.81150053429882e-05
-1.87629180117164e-05
-2.32475072909763e-05
-9.82771279966442e-06
-1.80372276445837e-05
-1.84726221747311e-05
-3.72292302861485e-05
-1.1526438908354e-05
-1.7789019749297e-05
8.94028183904908e-06
-8.21224172756222e-06
-3.46404594468158e-05
-9.59166022491321e-06
-2.3287443977475e-05
4.04001390530857e-06
-2.56802219902226e-05
-4.20367776819244e-05
-2.09379237282895e-05
-1.17173592764839e-05
-3.85080176710408e-05
8.41576688087913e-06
-7.08504464618855e-06
-4.27541142086482e-05
-3.15891543090405e-05
-1.61045251258478e-05
-1.71886675797019e-05
-5.26247662162283e-06
-1.76426202872669e-05
-3.12271937087474e-05
-1.45073325008042e-05
-1.45472211578808e-05
-3.86855893288636e-05
-1.62289215846961e-05
-3.03105772518584e-06
-2.98627350619407e-05
-3.18125672555889e-05
-6.03619882101525e-06
-3.1476868230684e-05
-3.05086483968476e-05
-4.52647455093058e-05
-3.41226096897218e-05
-3.18433038635048e-05
-2.25943278648818e-05
-1.18409089182283e-05
-9.99259944758232e-06
-3.55185667982458e-05
1.43026225815932e-06
-7.32344365499499e-06
-6.14953749572064e-06
-2.17856160364912e-05
-2.62321557419043e-05
-2.23775553624796e-05
-1.3904294656035e-07
-2.19608711367169e-05
-6.21145095647306e-06
-2.15509319465146e-05
-2.19716979985651e-05
-1.70495570609501e-05
2.30125958170943e-05
-1.00072190587681e-05
-1.90873499511004e-05
-3.253419191722e-05
-3.54010094815759e-05
-2.27779549371326e-05
-2.41403091403752e-05
-3.41902586134215e-05
-1.64386083288353e-05
-3.20989218448483e-05
-1.19693485817033e-05
-1.70520717047101e-05
-3.19565787964918e-06
-3.35681566580973e-05
-7.4783527880039e-06
-3.99429994816574e-05
-4.72652249107822e-05
-7.33345243853093e-06
-1.51348260600648e-05
7.04881064973187e-06
-1.62601509424728e-05
-1.92472232925547e-05
-4.08472958159917e-05
-1.25732469042932e-05
-8.15666447553372e-06
-8.2357137827596e-06
-2.20495448626617e-05
-7.62717165571617e-06
6.43959974612684e-06
-4.7147868531861e-05
-1.94132128894292e-05
-2.05740215941607e-05
-3.07907404959377e-05
-4.29518265275357e-05
-2.95705661393306e-05
-1.50585576690087e-05
-3.04308379769433e-05
-1.90541162740174e-05
-9.99606508497378e-06
-1.31181182332038e-05
-2.88512279382339e-05
-1.29188167047173e-05
-2.22339304506019e-05
-3.33116202779684e-05
-2.16920150343014e-05
-3.1469255462954e-06
-1.85831265601125e-05
-2.01322121993771e-05
-2.4857134401042e-05
-1.19962895518016e-05
-7.84945254622091e-06
-4.93713569848093e-05
-3.04803221236292e-05
-4.60240812708404e-05
-1.11571383938159e-05
-3.04924290535453e-05
-1.06087198113215e-05
-1.21190218304974e-05
-2.14193958614641e-05
-9.31071637473672e-06
-2.11816853457043e-05
-4.20681084989973e-05
-5.2903586057428e-05
-1.25895600945207e-05
-3.29201942753766e-05
-4.10388015765107e-05
-3.28209197052699e-05
-1.75688427579143e-05
-1.86960783612428e-05
-2.09794633116811e-05
-2.28008528058861e-05
-1.33681927564551e-05
-2.29879866655807e-05
-2.53089054168325e-05
-4.11421550832332e-05
-1.36505272233668e-05
-2.37461960019095e-05
-2.39442663297733e-05
-6.42837729532023e-06
-3.17103852893186e-05
-5.68304436680589e-05
-3.69906718447006e-05
-8.24074489242609e-06
-1.44740381526796e-05
-1.27890828470787e-05
-2.85728515211583e-05
-1.60212950986166e-06
-2.86885243787724e-05
-2.83787696021759e-05
-1.57193957312086e-05
-1.01189720626781e-05
-3.3794799149363e-05
-1.1518214149815e-05
-3.44605955690077e-05
-1.39214754249441e-05
-3.39983471907321e-05
-4.55123647913587e-05
2.19646084164116e-06
-2.89115744054077e-05
-2.20530224327452e-05
-7.1753886181163e-06
-1.8328836152495e-05
-1.69221224929887e-05
-2.77467803013147e-05
-8.23183397055831e-06
-8.95867855320691e-06
-5.41580997334456e-05
-1.80354418265942e-05
-1.90754396713378e-05
-3.13403986857804e-05
-3.11080873076634e-05
-2.32228564710831e-05
-2.98579430986765e-05
-3.09221285693594e-05
-1.152592429388e-05
-1.67838304590221e-05
-5.26881142139974e-05
-2.89373291394937e-05
-1.76063667215331e-05
-2.52507981252059e-05
-1.54439461017278e-05
-4.69958922442798e-05
-2.26138670711664e-05
-1.67750512316411e-05
-1.30057715055611e-05
-9.06292750646007e-06
-2.50354988788648e-05
-2.81409130685387e-05
-2.78341253943504e-05
-6.50063701097768e-05
-2.48313298673097e-05
-4.3503137640855e-05
-3.81242474055379e-05
-1.12226385852534e-05
-3.38590860348468e-05
-1.12489706241378e-05
-2.35953292410204e-05
-3.74175312931152e-05
-3.08755186495472e-05
-3.47994268357912e-05
-5.63314826003398e-06
-1.21482380492685e-05
-3.28497870608326e-05
-1.77386229540685e-05
-3.8888235610492e-05
-2.26373391046205e-05
-2.80655370734749e-05
-2.87093399850501e-05
-1.68607437322059e-05
-2.77931491175947e-05
-2.81300879521216e-05
-2.36244394218206e-05
-1.38164610315328e-05
-4.0607735138474e-05
-3.71985033871149e-05
-2.59399453072124e-05
-5.91339362276313e-06
-3.31333343902233e-05
-2.12570239133838e-05
-2.91854564750522e-05
-2.21677212735198e-05
-2.35369399285533e-05
-3.74806563155345e-05
-2.61022289664708e-05
-1.80585139609128e-05
-7.92130279662729e-06
-3.36712727625541e-05
-4.95918224379797e-05
-5.64930010517728e-05
-2.83491203359918e-05
-1.09569552689887e-05
-3.20258706485674e-05
-3.56595749983379e-05
-4.00276852700911e-06
-1.33722920649675e-05
-3.18684904312966e-05
-3.76108276356742e-05
-3.15577128074687e-06
-8.93783463826225e-06
-4.70520008826304e-05
-3.0853164350867e-05
-3.10194610486891e-05
-1.8472940613062e-05
-2.82523353233726e-05
-1.96849517798132e-05
-7.96299081308808e-06
-1.1133015305176e-05
-2.06029641958425e-05
-4.30669836670525e-05
-3.12093709589509e-05
-1.85645230757485e-05
-8.90608559764989e-07
-3.54635128722164e-05
-3.70987415487057e-05
8.33077241123851e-06
-2.73227850914916e-05
-2.16548573051732e-05
-1.99592703344664e-05
-3.1877688665184e-05
-1.10141603475222e-05
-7.67965650273144e-06
-1.32504049195996e-05
-1.70162341870659e-05
-2.01771318753469e-05
-2.16683163953176e-05
-5.41709887097643e-06
-2.82433452555998e-05
-2.73873428997641e-05
-2.78452230360583e-06
1.68423971836579e-05
-1.58094405664205e-05
-1.90732489616157e-05
-2.860894269022e-05
-2.1752069511549e-05
-1.66489165583599e-05
-3.1974704739474e-05
-4.19574477217737e-05
-1.55544451036085e-05
-2.53712328223196e-06
-1.17718154411021e-05
-3.6563376722805e-05
-2.44237401780178e-05
-1.89860473725736e-05
-2.26850623544881e-05
-1.49201009624756e-05
-6.47629814367572e-06
-2.57770217906075e-05
-3.1493464482768e-05
-3.43803161463529e-05
-1.47418295854774e-05
-1.34229334512746e-05
-1.69032347706484e-05
-3.1820749528951e-05
-1.98989547473063e-05
-2.65213823168935e-05
-1.83625840340685e-05
-1.9058359195692e-05
-2.83096025517794e-05
-2.44101957313191e-05
-3.93053207172971e-05
-2.11650527951225e-05
-1.3528810257532e-05
-2.87464765509684e-05
-1.32859915446169e-05
-4.0285526110473e-05
-8.03393813612362e-06
3.34480106286764e-06
-2.95293360894513e-05
-3.44871230492822e-05
-1.02683550266678e-05
-1.80474545148404e-05
-6.0121795836921e-06
1.21578144528396e-05
-8.22859352083319e-06
-2.06330246089358e-05
-3.23134799860988e-05
-4.6020551477769e-05
-3.20144046926645e-05
-4.51273659598665e-05
-3.8168608631454e-05
-2.61568128400176e-05
-1.99650135231525e-05
-1.64577246510827e-05
-2.70987695059395e-05
-2.03921442379153e-05
-2.97790185177547e-05
-1.46702710479707e-05
9.05158521756115e-07
-2.00064672563903e-05
-1.57108117561119e-05
-2.22384484265861e-05
-2.04883598298398e-05
-2.59679473223575e-05
-2.44649094051343e-05
-1.76886584427319e-05
-2.73492425899129e-05
-1.94914265411884e-05
-1.50346807812176e-05
-1.8793894094311e-05
-2.29661854221818e-05
-4.38514838339336e-05
-4.75337523864282e-05
-1.89580965269818e-05
-7.50990868098907e-06
-2.23926446209517e-05
-2.19969731601685e-05
-2.79133321220992e-05
-2.64048790624116e-05
-1.75721190539118e-05
-2.06835563077614e-05
-2.23953846310887e-05
-1.67009934417567e-05
-2.96071758204889e-05
-4.02937584129229e-05
-1.6955300379327e-05
-1.4780335091787e-05
-1.33856395912679e-05
-4.3484641292056e-05
-2.03500843960461e-06
-2.06424155542213e-05
-5.86683196894689e-06
-1.57440186345232e-05
-4.05640421578542e-05
-8.22173270051611e-06
-3.05646520656321e-05
-2.49112750688757e-05
-2.99626967400438e-05
-1.92399484833283e-05
-1.09135021324994e-05
-1.06366162256132e-05
7.86329502424539e-06
-2.09159559392115e-05
-3.55635215377837e-05
-2.37446130995647e-05
-2.53377249374033e-05
-9.82608727119367e-06
-1.6781707606633e-05
-3.02995218969488e-05
-2.20908382358007e-05
-1.53243660067374e-05
-1.96599828510434e-05
-8.48492924499957e-06
-4.65997739333012e-05
-2.14786188174113e-05
-2.88738320118609e-05
-9.122446880215e-06
-1.06274532721623e-05
-1.56138992472425e-05
-3.61089353536719e-05
-5.66272922725868e-06
4.5303850606646e-06
-1.76616036087448e-05
-1.335825050065e-05
8.09516666778844e-06
-1.0432272246728e-05
4.73824788479088e-06
-7.98671168398786e-06
-3.77051219592438e-05
-2.76148747162798e-05
-2.71217397175092e-05
-1.19001068248856e-05
3.5239024185573e-06
-1.42680924489609e-05
-3.74086952378812e-06
-3.67491293428081e-05
-3.75457216208261e-05
-3.4484327565822e-05
-2.41448802542027e-05
-2.06578518387784e-05
-1.8843872793015e-05
-2.75307226104872e-05
-1.83962966991091e-05
-1.17493570357108e-05
-3.52965587679812e-05
-2.68545819454022e-05
-2.7741556591401e-05
-3.41230674537231e-05
-1.47185217009073e-05
-5.43460695109406e-06
-5.83687015759563e-05
-2.51766813586783e-05
-1.91711908123464e-05
-2.67861026147988e-05
-2.54041712797266e-05
-2.40268281957686e-05
-7.66820989501406e-06
-2.45054126623542e-05
-1.28479076472928e-05
-2.47161164393473e-06
-1.31247652797996e-05
-8.60027574179838e-06
-3.34539582213664e-05
-3.60884439320365e-05
-3.27128111276166e-05
-5.41506749543828e-06
-1.15650248147307e-05
-1.01733866651879e-05
-1.30048378252679e-05
-3.86271123222988e-05
-1.13560827969811e-05
-6.29895574162636e-06
-2.37929089769339e-05
-2.3268017434311e-05
-1.50762518355298e-05
-2.86994373839387e-05
-2.33306720463796e-05
-1.62471298539836e-06
-2.15476435105301e-05
-2.80060609702054e-05
-3.90432415706536e-05
-4.09924993447048e-05
-2.50807642665291e-05
-1.8440413415234e-05
-4.23630219969347e-06
-4.54193302105352e-05
-1.42963066202272e-05
-4.04079743829557e-06
-3.88472896090652e-05
-3.01870354084718e-05
-3.09551452635798e-05
-4.03772844223525e-05
-2.56593600559491e-05
-2.91737598162445e-05
-1.33148167730607e-05
-2.12105363304144e-05
-2.36257002416237e-05
-2.95620161564846e-05
-1.91204160287448e-05
1.39380241212149e-05
-3.22711742158089e-05
-2.92506277785555e-05
-1.87933542886533e-05
-3.76328884647431e-05
-4.54078321319907e-05
-1.00898321934822e-05
-2.0916210163572e-05
-3.48190294992924e-05
-2.49767781861886e-05
-2.04557417189914e-05
-2.09765015663332e-06
-1.88077288941585e-05
-2.05595936978979e-05
-3.18856945507427e-05
-1.6057342242912e-05
-1.42633255246259e-05
-2.64655637958344e-06
-2.83626405790901e-05
-1.09753047548169e-05
-4.02274823202095e-05
-3.0864743383868e-05
-2.38818015334258e-05
-2.69418197449731e-05
-1.55098261432439e-05
-3.27978720455428e-05
-2.40511977100717e-05
-5.65286429286279e-06
-3.24490350218222e-05
-1.4383563389944e-05
-1.23176085389625e-05
-1.62609057061205e-05
-3.07562878920144e-05
-1.20833413135338e-05
-1.29659305836073e-05
-4.07579907179075e-05
-1.47346716085493e-05
-3.9592413662672e-05
-1.47098469853318e-05
-5.97318708560048e-06
-2.99387714242599e-05
-2.67742849009413e-05
1.14060847019446e-06
-5.91075029233219e-06
-2.02053631010254e-05
-2.71331613683759e-05
-2.1626483672039e-05
-1.38547270938673e-05
-1.34551116148417e-05
-1.77718097703599e-05
-2.55437944082748e-05
-2.25977734691591e-05
-1.97930430548912e-05
-2.38381795867277e-05
-4.8147092692916e-06
-1.82268126033083e-05
-1.89728864259443e-05
-4.48321441279208e-05
-1.82195179862952e-05
-2.04078594294912e-05
-2.65354722478389e-07
-2.21245655945146e-05
-9.75445647568866e-06
-2.79196054219953e-05
-3.48218547488726e-06
-2.24863589827379e-05
-1.18369643748468e-05
-1.80531638949984e-05
3.25894977213238e-08
-1.86964805952471e-05
-2.54542271822138e-05
3.19942662826557e-06
-3.10318692464096e-05
-3.28737748174813e-06
-1.10484460041217e-05
-6.85313042686941e-06
-1.8927891176179e-05
-3.4561846972351e-05
-1.09897006221667e-05
-2.12268161012967e-05
-1.60536078420201e-05
-1.54603771968118e-05
-3.79600958515987e-05
-1.34039083292375e-05
-1.21849936060213e-05
-3.77580328987469e-05
-1.98964933265314e-05
9.17789377169304e-06
-1.29463574228895e-05
-4.30263896811116e-05
-1.38741782888448e-05
-4.02281493765932e-05
-3.59627775482816e-05
-3.60430442026355e-05
-1.44064398416261e-05
-2.55544000285097e-05
-2.84677598917814e-05
-2.64160782204229e-05
-3.01613452523866e-05
-2.58929796826583e-05
4.65761311701305e-06
-1.03123991188992e-05
-2.35466958299152e-05
-1.22053231060982e-05
-2.57120483995796e-05
-3.54668928273322e-05
-2.15836998294395e-05
-3.17228833042423e-05
-2.96089306968712e-05
-1.84347548771425e-05
-1.95847564434774e-05
-2.91505599560933e-05
-2.95578634028118e-05
9.73251659952077e-06
1.01237823814174e-05
-3.56546213220015e-05
-2.04830480541738e-05
-2.01777361209271e-05
-1.58065196585465e-05
-1.97347743139982e-05
6.89807814372554e-06
-1.3121494938561e-05
-4.23355682196294e-05
-1.16384546779917e-05
-1.68737072012765e-05
-3.64680661102581e-05
-3.93040636062438e-05
-3.6872450620799e-05
-2.13324748511034e-05
-5.46789024544494e-06
-1.95644353277587e-05
-1.36089056353483e-05
-1.50507605576411e-05
-3.81593848259409e-05
-1.43214600709199e-05
-3.14478239605053e-05
-3.07710239915042e-05
-7.13863025527977e-06
-7.08330687078036e-06
-1.28981830567011e-05
-1.69110089131922e-05
-1.67462673998674e-05
-1.73058586624375e-05
-2.22171280472257e-05
-3.95958211946279e-05
-1.68528867196195e-05
-3.47778488939578e-05
-6.55491901230529e-05
-1.9654158970747e-05
-3.46588749941835e-06
-2.47459594050411e-05
-2.51883479475597e-05
-4.41509349936959e-05
-2.87906882630255e-05
-3.14519978249342e-05
-3.88320286841638e-05
-1.5375643838847e-05
-1.70167011597098e-05
-2.7223571592448e-05
-3.57776504628904e-05
-1.14851135063512e-05
-1.67245648045691e-07
-1.98672556569896e-05
-9.44655346442366e-06
-2.35432559205078e-05
-4.12272918232342e-06
-3.07356546152987e-05
-2.81449503948514e-05
-1.31450681072019e-05
-4.95690220826413e-05
-2.10294555191443e-05
-1.37858000907073e-05
-3.32128537452793e-06
-2.81089128826942e-05
-1.44114050724167e-05
-6.70140020696669e-06
-3.21587774666544e-05
-9.1109382333914e-06
-7.74466233651873e-06
-1.66808758838346e-05
-4.79619620302079e-06
-1.96381428430919e-06
-1.96292189127534e-05
-1.09543370540883e-05
-2.1960146068408e-05
-2.6343036045052e-05
-1.51318171538442e-05
-2.16912503095631e-05
-1.30670547316709e-05
-2.83040628705729e-05
-3.37444775265801e-05
-2.92782234393053e-05
-2.6815136429421e-05
-4.27856662825541e-05
-4.54145368816225e-05
-1.6145730151039e-05
-1.76436269568301e-05
-3.82106150368757e-05
-1.98468244136262e-05
-2.62328418063266e-05
-2.59874552701803e-05
-4.21950900060557e-05
-1.43568105185344e-05
-7.20616444178819e-06
-2.11283212223913e-05
-1.94437088849492e-05
1.29488612332276e-06
-3.27318012855676e-05
-2.44209723016344e-05
3.95095934346966e-07
-2.80711778495368e-05
-1.4750223222856e-05
-1.70953068195435e-05
-2.45218048409116e-05
-1.50730765555634e-05
-2.09693517535586e-05
-1.38212438107463e-05
-1.19913557033817e-05
5.45236146427834e-07
-1.09492038077725e-05
-2.61574207919342e-05
-3.07592414351039e-05
-2.05672109811081e-05
-4.43784022762467e-05
-2.14745241247552e-05
-2.37907178761601e-05
3.04691986832544e-06
-1.22580656956298e-05
-2.2271151738646e-05
-1.61958183504596e-05
4.59801497445838e-06
-2.78680454141362e-05
-6.56043744543971e-06
-1.66174506980256e-05
-4.04262664101461e-05
-2.4040353677683e-05
-1.18008035980716e-05
-2.74264444220043e-05
4.72404939392911e-06
-3.47556188209292e-05
2.87457561952093e-06
-9.09989042580753e-07
-1.28127620418331e-05
-3.01999582420011e-05
-1.28177712413492e-05
-2.67307052874192e-05
-2.05062530927417e-05
-1.29299656912713e-05
-1.17269706547974e-05
-1.64877081633396e-05
-2.68684755179086e-05
-1.27319940605048e-05
-6.73098557856805e-06
-5.87253892878303e-06
8.60217034922561e-07
-1.8115224717647e-05
-2.42114275557656e-05
-1.63676840957981e-05
6.19855888814526e-06
-2.58851907736224e-05
-3.75021699089462e-05
-3.21357327877103e-05
-1.54672608092783e-05
-5.42312328212482e-06
-1.59902219496882e-05
-8.76226107712199e-06
-2.00315248205783e-05
-1.51322198609235e-05
-2.14819551069043e-05
3.06935225254499e-06
-1.73901458291995e-05
-1.11515492196083e-05
-1.3386258486198e-05
-2.59361550525926e-05
-2.52090287488841e-05
-2.87282415699922e-05
-3.19423654065487e-06
-2.74621480345527e-05
4.75163323749515e-06
4.66203465346464e-06
-3.73475677057337e-05
-3.63430571939993e-05
-2.49596308705195e-05
-9.70416168167596e-06
-1.15984016745695e-05
-2.66179449103174e-05
-2.39642647352836e-05
-1.09445775436452e-05
-4.63133512791239e-05
-4.44872475237989e-05
-2.67881174415485e-05
-3.97063762517484e-05
-3.09287804553201e-05
-1.71544558960115e-05
5.38297864539305e-06
-2.25180988247451e-05
-1.46246516602738e-05
-3.42457749965594e-05
-2.29579270562016e-05
-2.84089481111237e-05
-3.7771280850475e-05
-8.98028246624966e-06
-2.03758193503169e-05
-4.41473781704962e-05
-1.71722340008479e-05
-2.40669116716525e-05
-4.69172785872415e-05
-3.54643118170424e-05
-1.7787334196983e-05
-1.68365271091079e-05
-2.6015385419684e-05
-2.94790534425807e-05
-5.48308109199809e-06
-2.7112104029376e-05
-3.56975823190038e-05
-2.51824087576336e-05
-2.61069624376305e-05
-2.19098909645102e-05
-2.15775099828622e-05
-1.53764038642775e-05
-1.53111675836105e-05
-2.790569161193e-06
-1.43779614742787e-05
-2.09620069757231e-05
-1.39137673958653e-05
-2.00090281915579e-05
-7.63732958296578e-06
-1.32430775954895e-05
-3.18375420653815e-05
-3.36009097558471e-05
-1.37259602085667e-05
-9.29541129426778e-06
-1.43540079692359e-05
-3.20234603972648e-05
-3.07919375914278e-05
-1.44044795095495e-05
-2.59721148353491e-05
-9.06728970359107e-06
-1.39745720875289e-05
-3.03460932744403e-05
-1.39429292095245e-05
-3.92619250507222e-05
5.03395406460533e-06
-1.02103407598567e-05
-2.86302875931723e-05
-3.38772024890938e-05
-7.62142192601303e-06
-2.09497485166685e-05
-2.81422390853728e-05
1.90294150445015e-06
-2.49006903118797e-05
-1.77589337597725e-05
-1.86727506116595e-05
-1.7058935887318e-05
-3.25596588856322e-05
-3.25065631113651e-05
-2.73391217448937e-05
-7.83937181181199e-06
-2.28471512857126e-05
-1.05161795868372e-05
-3.20824026632633e-05
-1.19894979730869e-05
-2.921189266948e-05
-1.17885291021904e-05
-9.94081941085203e-06
-2.50322266929765e-05
-2.49380203594772e-05
-3.02513757201378e-05
-2.99984708866475e-05
-2.31042889890631e-05
-1.12621980636339e-05
-1.17178525981582e-05
-3.95466695953321e-05
-3.63187847905962e-05
-1.32810199754279e-05
-2.3803093572186e-05
-3.59821305607495e-05
-1.72826845047242e-05
-4.16476746253539e-05
-2.50932099597696e-05
-2.5826233069178e-05
-1.10401622246644e-05
-2.39183330225275e-05
-3.37670281885834e-05
2.26586530609662e-06
-3.9923807593478e-05
-2.53398823718964e-05
-4.25589420103765e-06
-1.6413860332289e-05
-1.98040034866111e-05
3.08730331586234e-07
-1.63427294709633e-05
-2.11095789376397e-05
-2.19176948447644e-05
-3.26859745696054e-05
-1.21500413496345e-05
-2.46999349675108e-05
-1.93172959194443e-05
-1.45434884928816e-05
-3.2156688247596e-05
-1.60589128834704e-06
-2.21435867791171e-05
-2.27704940200238e-05
-1.62990415106884e-05
-2.48225263290585e-05
-1.58351650963621e-05
-2.03214638917958e-05
-1.53253951891553e-05
-5.81967516298638e-06
-2.51636485517931e-05
-2.27533935232351e-05
-1.26219534273952e-06
-2.63172759619585e-05
-2.1015734532124e-05
-3.01024244807316e-05
-2.44808544934887e-05
-2.44974570846647e-05
-2.6621834605489e-05
-4.77004693232376e-05
-3.39940912555843e-05
-6.48309763192635e-06
-4.35384479388002e-05
-1.84707372390148e-05
-2.79146549070798e-05
-6.33431038064495e-06
-3.10958919877155e-05
-1.29048717018617e-05
-2.75505727533743e-05
-2.87303458992212e-05
-1.20548080481424e-05
-4.02563439164419e-05
-4.9868930284631e-05
-2.19152162583548e-05
-5.32979639228312e-06
-1.28596398589671e-05
-1.12550035126307e-05
-1.67125152921646e-05
-1.31405352765665e-05
-2.75403203589144e-05
-2.46816981332666e-05
-3.85115511051126e-05
-7.53084498289711e-06
-2.08732706912624e-05
-2.7048085234457e-05
-6.33041754709002e-06
-2.9011507559033e-05
1.86721520920687e-05
-4.27379754186828e-05
-1.39978818132733e-05
-3.6154889264969e-05
-1.69551656513304e-05
-1.55238068515709e-05
-2.32432467417728e-05
-2.02047861704979e-05
-3.58570283510506e-05
-3.2232203402878e-05
-1.5530464983956e-05
-3.25327419418074e-05
-1.27995083906781e-05
-1.85294616695114e-05
-2.49178413287717e-05
-9.2090771490809e-06
-2.81911825077017e-05
-2.89454462293997e-05
-2.62022179022114e-05
-2.37750509974792e-05
-1.52300140726922e-05
-2.05099556263599e-05
-4.67088389643394e-07
-2.5144801827746e-05
-3.29476221119965e-05
-1.5807488593526e-05
-1.61414695422698e-05
-4.25842913371781e-05
