# Supplementary material for: Research on computational propagation and identification of mine microseismic signals based on deep learning
Source: PLoS One. 2025 Oct 22;20(10):e0334641. doi: 10.1371/journal.pone.0334641 (PMC12543183; doi:10.1371/journal.pone.0334641)
Supplement: S11 Data — (ZIP) [file pone.0334641.s011.zip › 000101100002580.xlsx_0.txt_24.txt.txt]

-2.22667549057127e-05
-4.04807735093883e-06
-2.88145610663609e-05
-1.81399957790008e-05
-2.26531729560396e-05
-3.19090853334739e-05
-2.03254821968374e-05
-1.44220488776004e-05
-2.90535344524679e-06
-1.62449283601295e-05
-3.23836281920125e-05
6.35663701500495e-06
-1.29443647006555e-05
-8.03565761456596e-06
-2.0320785872325e-05
-6.0300908831813e-05
-9.70170936724673e-06
5.82391322946652e-06
-9.69226991968724e-06
-4.83242333152886e-05
-4.94735132823205e-05
-6.77406276641143e-06
-1.38987116044265e-05
-1.22606992288605e-05
-2.3636078930533e-05
-3.46874142646732e-05
-2.3139095356247e-05
-3.53398742672952e-05
-3.7772806397136e-05
-1.53331148930463e-05
-2.21781570259429e-05
-3.31272109892192e-06
-2.47787483704892e-05
-1.49861460141979e-05
-2.95521716895013e-05
-1.92812224450412e-05
-1.21379115242599e-05
-2.77926994198427e-05
-3.0690566511781e-05
-6.2996671410672e-06
-2.878505345735e-05
-2.42325425408453e-05
-2.99036562600658e-05
-3.96269671106065e-05
-4.0519573537947e-05
-6.85585119375966e-06
-2.86148058782819e-05
-1.56573875793524e-05
-2.41682830297432e-05
-1.37699986510618e-05
-3.00488173379503e-05
-4.46154605530944e-05
-1.83557143939989e-05
9.58119743857791e-07
-3.8479614128906e-05
-1.78529045922164e-05
-3.68638062833525e-05
-2.55128398997259e-05
-3.34915326613262e-05
-4.04703775968032e-05
-1.45580099275211e-05
-1.50761968812717e-05
-3.76169732968595e-05
-2.58053917327778e-05
-3.57183476980568e-05
-3.58635287715968e-05
-2.92599403403688e-05
-1.0725480521295e-05
-4.2816618923353e-06
-8.0035646985464e-06
-2.2346145092239e-05
-2.07892730297657e-06
-2.06080041911142e-06
-3.16636749969065e-05
-2.97271837627361e-05
-5.24916005204666e-05
-2.80328574762219e-05
-1.76737136983494e-05
-2.05128349230966e-05
-3.82262234559977e-05
-2.86968204530777e-05
-1.70007224321634e-05
-1.26874687073959e-05
-3.92511170037292e-05
-1.23441372633624e-05
-1.29574635728602e-05
-4.71788629028541e-05
-1.77891650626256e-05
-7.29946897476124e-06
-2.00055500939966e-05
-1.40582995680093e-05
-1.67768379641339e-05
-4.77829571356526e-06
-1.48437794893657e-05
-1.35088254000435e-05
-1.84683912899791e-05
-1.74165757791516e-05
-7.57191025131795e-06
-4.0637317528529e-05
-1.54618697670711e-05
-3.69023214027708e-05
-3.50669823110824e-05
-1.36884257182668e-05
-4.20445158194068e-06
-1.26709659966919e-05
-3.97360495746004e-05
-2.32642770342972e-05
-3.8412156445924e-05
-1.17539762410584e-05
1.18744342727763e-06
-2.59046578890584e-05
-1.05559980819697e-05
-3.06769578987452e-05
-1.54879242504307e-05
-2.82577625171845e-05
-2.21559298451326e-05
-1.67759745364169e-05
-3.07718132467903e-05
-3.6991547134226e-05
-2.4163637743667e-05
-4.38755321496271e-05
-3.44540055114384e-05
-2.41755268142172e-05
-2.23704209667108e-05
-3.57919589414565e-05
-5.37018627826811e-06
-1.02064568549815e-05
-4.27003687261586e-05
-3.84575902552609e-05
-1.85028827178676e-05
-1.19336273208064e-05
-2.99547523103529e-05
-1.238077332565e-05
-1.50644217205784e-05
-3.14034550298682e-05
-1.98506637297114e-05
-1.30653963627855e-05
-3.87474757074784e-05
-1.6261651562611e-05
-1.41186553683282e-05
-3.63678381835027e-05
-1.24304425889574e-05
-2.93753762361115e-05
-1.1260963985057e-05
-2.62081909019326e-05
-3.72595526941271e-05
-2.2395246699355e-06
-2.94256745868165e-05
-3.21332390690928e-05
-1.60617032820056e-05
-1.29419791597306e-05
-1.28458572470223e-05
-2.3115362172519e-05
-2.09177746927034e-05
-2.63937283993106e-05
-2.9245571814506e-05
-3.03611157837855e-05
-1.65515257898104e-05
-3.20829844526803e-05
-3.44730209816415e-05
-2.96602295034664e-06
-2.83940485765909e-05
-1.129078075192e-05
-1.27292586699001e-05
-2.81884954308548e-05
-2.24210106398749e-05
7.35458354627518e-06
-3.4122489640928e-05
-2.32163394622815e-05
-3.51499946603186e-05
-2.06210676246012e-05
-4.05587857498678e-05
-7.91162993243049e-06
-1.0454529697514e-05
-3.03564827806572e-05
-1.75151322726245e-05
1.25313628838167e-05
-4.9015590457847e-05
-2.96434454326324e-05
-1.73234254070943e-05
-1.98643126635623e-05
-2.21590503912647e-06
-3.22176801540636e-05
-1.81630042031828e-05
-7.75459671954365e-06
-6.78799855629394e-06
-2.38530551835552e-05
-1.24010932135046e-05
-3.66876694141082e-05
-2.94392362516076e-05
-1.36653545193467e-05
-3.40129559513626e-05
-3.88193633081307e-05
-1.39073454645352e-05
-3.1444781358833e-05
-2.35950097158099e-06
-8.81852764515908e-06
-1.70187268897313e-05
-3.13217640217071e-05
-4.00450159837343e-05
-1.49413662838965e-05
-2.69147476534553e-05
-8.44407407167559e-06
-2.47582628278516e-05
-2.18411663557488e-05
-2.01184022553709e-05
-2.05742236775286e-06
-1.48410124854862e-05
-2.00872377360598e-05
-5.42612045737839e-05
-1.66128185869709e-05
-2.69246032033039e-05
-3.12450302829342e-05
-2.26673834134724e-07
-2.39384793852704e-05
-4.29319527351364e-06
-1.06579434798026e-05
-6.31974600733804e-06
-2.05580036087426e-05
-1.89499283564817e-05
-4.10610994470863e-06
-9.763840462315e-06
-3.01871685917881e-05
-2.06046684711598e-05
-1.85614782808841e-05
-2.69816379820146e-05
-3.92599610084865e-06
-3.9638039811258e-05
-5.10288209665138e-05
-3.60411267084312e-05
-2.69683602130943e-05
-9.40477494896963e-06
-7.45612331863045e-06
-2.31989267467538e-05
-2.48502357198511e-05
-4.60632844378011e-05
-1.84593748629455e-05
-1.42461255514313e-05
-2.32084487247461e-05
-3.75806390322242e-05
-2.1836514207607e-05
-1.92611876281472e-05
5.61390255418397e-06
-3.12421974972419e-05
-1.24857640735309e-05
-1.80995240327581e-05
-3.39882280784208e-05
-1.13159528639238e-05
-2.95849597699472e-05
-2.78678637258328e-05
-1.63311197196648e-05
7.6773747685402e-07
-2.8233651823555e-05
-3.22725699247185e-05
-2.05588414870266e-05
-1.41970072378113e-05
-3.2294898987258e-06
-3.16745921762527e-05
-1.49253907200993e-05
-8.37233498540993e-06
-4.32932870905624e-05
-1.20870048003565e-05
-3.19644486787922e-05
-1.04320599861225e-05
-3.87898982079329e-05
-2.08256196956347e-05
-3.41820053381784e-05
-1.85654439379376e-05
-3.1807216210193e-05
-1.15646988574321e-05
-2.8976504724584e-05
-2.91170790450904e-05
-1.4176720366788e-05
-3.00605881957869e-05
-7.2904405146634e-06
-1.94362990015035e-05
-3.16477951289845e-05
-2.44835347496202e-05
-2.28980828175688e-05
-4.51488536424027e-05
-2.28745603547065e-05
-3.38747613557497e-05
-3.29792842605373e-05
-2.00100991018316e-05
-1.29042693012666e-05
-3.26473280568225e-05
-1.00855094465666e-05
-2.16081038439849e-05
-2.72763353051209e-05
5.3966434498072e-07
-2.62754089119245e-05
-2.45827268684371e-05
-2.91535410274498e-05
-2.54291842905664e-05
-2.77460234542179e-05
-3.23233772504789e-05
-3.73572503371042e-05
-2.9384095976968e-05
-1.16704473916141e-05
-6.46902389998225e-06
-2.65040080471614e-05
-1.81912779061204e-05
-5.78834466434073e-07
-3.1067098940783e-05
-4.25686183795214e-05
-3.65347856899016e-05
-3.44912236293756e-05
-2.37995614133631e-05
-2.22583980386926e-05
-3.01699532481067e-05
-2.70632935913164e-05
-4.34364916123154e-05
-3.22474706809538e-05
-1.80705011429201e-05
3.51881311182822e-06
-1.64453871304546e-05
-3.54364163297098e-05
-2.06216679798155e-05
7.85305196266168e-07
-1.5141421893613e-05
-2.20355827494408e-05
-5.43534502391458e-06
-1.963771699095e-05
-3.12709858655502e-05
-2.66036179681851e-06
-3.87163946864364e-06
-3.23626609741962e-05
-4.92083310323699e-05
-9.13408275787955e-06
-1.66637765956662e-05
-2.61921290989758e-05
-1.52107357223893e-05
1.98558423718457e-07
-1.18274708875197e-05
-3.00983136036609e-05
-3.48955602455439e-05
-1.11114111470445e-05
-2.80755562076669e-05
-2.30110365097023e-05
-2.69399323235892e-05
-1.34047924005248e-05
-2.86813747107464e-05
-2.48082581339598e-05
-5.31502051258852e-06
1.9498623144396e-06
-2.44090641189732e-05
-3.0048006361745e-05
-1.95557278778254e-05
-1.47559720220272e-05
-2.20288073457576e-05
-9.42928652466511e-06
-2.60056704565985e-05
-1.39460118969239e-05
-3.66163978600535e-05
2.26161565179457e-06
-3.24866076284036e-05
-1.64700962157106e-05
-2.64204610723988e-05
-2.42835709777185e-05
-3.4768272520266e-05
-1.51883015849837e-05
-1.32920469525116e-05
-3.96484950141979e-06
-3.18257790149635e-05
-3.52181329048468e-05
-1.54034479445382e-05
-1.58578527935322e-05
-2.400408765946e-05
-3.50660517211093e-05
-2.4264684485304e-05
-1.40112650960986e-05
-3.21561073325735e-05
-2.10036888361711e-05
-3.23398566290293e-05
-1.7834092147048e-05
-1.44494617788378e-06
-2.14977983249787e-05
5.68675866255243e-06
-4.01954041694018e-05
-2.16715591519613e-05
-3.30675146369443e-05
-1.33237548078119e-05
-5.5140102621032e-06
-2.00112995242989e-05
-2.00927416764417e-05
-1.58129095002567e-05
-2.50716295247659e-05
-6.60785392723585e-06
-1.24358281633382e-05
-1.96488484493861e-05
-3.55241634250885e-05
-4.94482731702708e-05
-2.09308421394383e-05
-1.10755083696891e-05
-1.14770874432203e-05
-8.36603334297669e-06
-1.84943260702856e-05
-2.63105866226293e-05
-3.53399480022049e-05
-3.27000794296098e-05
-1.32781478600922e-05
-4.34232214951888e-05
-1.28207216100222e-05
-1.9376113395114e-05
-3.13869059832962e-05
-3.0861667121046e-05
-1.31069810951583e-05
-2.06716612643516e-05
-4.36865692117229e-05
-2.51098346197954e-05
-6.24790710330829e-06
-7.63501102965701e-06
-2.63317151192515e-05
-1.00589612508513e-05
-2.63467426296866e-05
-5.00928035793237e-05
-1.85659954228752e-05
-6.41420337076148e-06
1.15392051828086e-05
-2.66183411050432e-05
-4.31058938758757e-05
-1.78712832533059e-05
-3.03468165631735e-05
-2.03944511824727e-05
-2.61173064633061e-05
-9.51844652516294e-06
-5.77669429358566e-05
-2.77277765827059e-05
-2.39683966080243e-05
-4.85789284442652e-06
-2.90281375839978e-08
-3.83722610693655e-06
-3.86173951927788e-05
-2.89162562258107e-05
-5.7306815855661e-06
-2.00120556944565e-05
-1.93432651380108e-05
-1.70225790003925e-05
-1.15681235549467e-05
-2.02406582875211e-05
-4.18511170218761e-05
-2.86980315892753e-05
-1.65410099875024e-05
-2.98613279023119e-05
-2.76051378105477e-05
-7.89651732562668e-06
-3.25859149380611e-05
-1.33543148551589e-05
-7.37930332021069e-06
-1.33501508586997e-05
-8.20309903001412e-06
-5.21964695185878e-06
-9.39245164476873e-06
-2.59184808082158e-05
-2.67871710037935e-05
-3.42875682560492e-05
-2.82885843050408e-05
-2.66298779758341e-05
-2.1356317192825e-05
-1.12231727904011e-05
-2.12466857638185e-05
-2.02111153342622e-05
-2.18250723942136e-05
-3.71218960696419e-05
-3.19982618321749e-05
-2.83560800994014e-06
-7.30701058785322e-06
-2.29500212144975e-05
-1.8924600220148e-05
1.7405748319349e-06
-8.3610854985293e-06
-3.90588844525928e-05
-1.12142889915072e-05
-1.44710710194839e-05
-2.97559083456366e-05
-2.15107667745681e-05
-2.23740825253865e-05
-2.70295657615906e-05
-2.38872915602791e-05
-3.45516023215792e-05
-1.09969462932157e-06
-1.84503886106426e-05
-3.42819006876327e-05
-4.67413109691736e-05
-3.10693058086355e-05
-4.86479967730945e-05
-1.04856816902285e-05
-1.47831427549694e-05
-2.5634443483816e-05
-1.89207059700891e-05
-1.99623544068267e-05
-3.26965510734077e-05
-2.89227862706589e-05
-4.04374808424847e-05
-1.95424321729849e-05
-4.09922393626886e-06
-3.08926547001008e-05
-2.21403868459894e-05
-1.84405312639581e-05
-2.07337716587017e-05
-5.96701819614241e-06
1.16810574665108e-06
-1.46831833057466e-05
-2.43959931855302e-05
-2.85518698802658e-05
-6.62700061508221e-06
-2.32418541897833e-05
-2.57167580002247e-05
-1.89003784224384e-05
-1.5434911718679e-05
-8.06681976289673e-06
-1.60343555837227e-05
-2.91783238446189e-05
-1.23647486867572e-05
-2.55291762503997e-05
-2.32595498885643e-05
1.9939413129179e-06
-2.9798045591878e-05
-2.51726552272596e-05
-1.74771683420539e-05
-1.94058328320748e-05
5.33641634344218e-07
-1.66315212504546e-05
-2.2729314107149e-05
-1.70721723012007e-05
-3.44437116007297e-05
-1.62657270469895e-05
-4.19027189462465e-05
-4.01459486841106e-05
-2.61561462789399e-05
-2.13759741484748e-05
1.81170592626191e-06
-2.49488530517715e-05
-3.34849881232834e-05
-2.64880876142566e-05
-3.32720071655055e-05
-2.00678292495056e-06
-1.42859683078419e-05
-1.78993561041944e-05
-8.89414180841419e-06
8.38291484179701e-06
-1.49231130679744e-05
-3.06435095305763e-06
-3.05583058985745e-05
-8.1730480093262e-06
-2.47592854602563e-05
-2.09531004879242e-05
-1.28637948332374e-05
-3.19234206478039e-05
-1.32183745476479e-05
-2.90007806709583e-05
-1.84974321372588e-05
-4.53278322764751e-05
-1.84004305822505e-05
-3.92738846316248e-05
-2.1217721268573e-05
-1.45000744298249e-05
-2.4665773485968e-05
5.35305406967936e-06
3.53931256477861e-07
-2.63292506677687e-05
-1.44144620969323e-05
-8.82938126076196e-06
-4.7957400115222e-05
-2.90195100489711e-05
1.56026809249146e-05
-5.92732705693157e-06
-3.10309250561563e-05
-2.1978966469911e-05
-4.25447215552545e-05
-3.58438985709131e-05
-1.09356837160961e-05
-2.36594029800583e-05
-3.30932593942675e-08
-9.13871115589884e-06
-1.34013619248953e-05
-5.01769249389022e-07
-2.28104260587277e-05
-5.2194257731389e-05
-2.91403795501334e-05
-1.26919009657558e-05
-9.1995587360572e-06
-3.77911091061402e-05
7.746502152899e-06
-3.86060981732483e-06
-5.58546525911407e-05
-2.88015380152464e-05
-1.62167353185196e-05
-1.19734170203602e-05
-4.14690514187902e-05
-2.46691099449428e-05
-2.62220516970813e-05
-9.57413103444252e-06
-5.26114544948306e-07
-1.55529365233474e-05
-1.32224271161093e-05
-2.7795106661162e-05
-3.98824875687406e-05
-3.61726464197877e-05
-2.08616037825288e-06
-2.90192632112008e-05
-3.06614924261371e-05
-2.22889626295659e-05
-4.45167248973e-05
-2.5770973632863e-05
-1.98152947664289e-05
-1.24861457227653e-05
-2.49161967936678e-05
-5.13878379734241e-05
-1.68502031537222e-05
-2.19502030298146e-05
-1.28814271688435e-05
-9.40982023194358e-07
-2.32028531537124e-05
-3.44083204581494e-05
-4.95957942666182e-05
-2.40627293868454e-05
-5.97063435504422e-06
-2.97805645643762e-05
8.34169730531519e-06
-1.50616273929855e-05
-7.9256810016666e-06
-1.50412860155158e-05
-1.24216473391219e-05
-1.22430784341627e-05
-1.09779735130116e-05
-4.01131727218976e-05
-4.1797296423611e-05
-6.27390910464042e-06
6.5810604635712e-08
-2.74676442095091e-05
-2.55993443702581e-05
-2.81316623979375e-05
-4.52608329226266e-05
-2.26895232364624e-05
-1.53672062332064e-05
-3.33554971948388e-05
-2.9936344863009e-05
-3.1362678526918e-05
-3.27873243144763e-05
-3.2137160796048e-05
-2.74453107913995e-05
-1.82257324012891e-05
-2.56106499280433e-06
-1.57497992014538e-05
-2.18954570269761e-05
-4.96823408788927e-06
-1.7760596241609e-05
-1.63060712570052e-05
-2.6470725507323e-05
-3.35965319385097e-05
-8.24841132996337e-06
-2.50550965266394e-05
-2.21583126567027e-05
-5.39918678875109e-05
-3.83909596268203e-05
-4.48540690366054e-05
-7.52900928136417e-07
-1.88417555117494e-05
-2.17966157723628e-05
-3.36325049628833e-05
-3.9911945232781e-05
-3.78627638225086e-05
-3.67188857864449e-05
-4.64908940527752e-05
-2.12246794168336e-05
-3.96792594848901e-05
-1.93446730348692e-05
-2.64790473172406e-05
-1.66841423776209e-05
-5.38486229011409e-06
-1.8053751889196e-05
-1.42008213359836e-05
-3.9387834710941e-05
-1.8678373010366e-05
-2.73719167886673e-05
-2.3649600137336e-05
-1.1467306850677e-05
-2.66009534373516e-05
-2.57518349866781e-05
-2.68086007884265e-05
-2.87797598834697e-05
-3.12593843779631e-08
-2.14456429406273e-05
-8.7848060458275e-06
-3.57417935784707e-05
-2.32224649425511e-05
-2.25563511551235e-06
-2.21116628521741e-05
-2.22264222978813e-05
-2.59933837993458e-05
-1.94166626159525e-05
-5.31332280295258e-05
-3.95748561866059e-05
-1.23177170146353e-05
-1.85871406143213e-05
-2.90730284597909e-05
-2.02730561696806e-05
-2.87091200864673e-05
-1.88353964608198e-05
-2.27626426077061e-05
3.18827168100504e-06
-1.05777854788151e-05
-2.07505635765083e-05
-2.17709809640628e-05
-2.09929684813474e-05
-3.65243618312313e-05
-2.46161815705404e-05
-1.18709031678411e-05
-1.50507623252451e-05
-4.23961037021678e-05
-2.17229884428587e-05
-1.29064579655901e-05
-2.3966586953548e-05
-4.00520070610456e-05
-1.8810980899797e-05
-2.99940012997721e-05
-1.43083979425737e-05
-1.66978591747878e-05
-3.51050660590666e-05
-3.1795881977161e-05
-1.58509072017175e-06
-3.74978102667651e-05
-3.25798369874113e-05
-8.30551905543303e-06
-1.59794151343852e-05
-1.10622519166876e-05
-2.42028102238404e-05
-2.96664913746594e-05
-3.61794537237752e-06
-1.71821007775406e-05
-1.24351322244558e-05
-2.43172989658591e-05
-1.16390222420568e-05
-4.12772307980337e-05
-2.43412669518438e-05
5.86132212439775e-07
-2.20654259820102e-05
-2.82640600212357e-05
-1.59990952087131e-05
-3.38152494177516e-05
-1.30167405578941e-05
-1.84526494850641e-05
-1.64962722223452e-05
-1.21434410179264e-05
-3.31296344389119e-05
-2.85815960378752e-05
-3.30966763981074e-05
-3.12349139804402e-05
-3.04081345016589e-05
-2.63566302211237e-06
-2.54452492134611e-05
-5.25370526133304e-06
-8.19190001369291e-06
-3.21558825807216e-05
-1.6635587408532e-05
-3.9709398446013e-05
-3.57706309833597e-05
-3.15533496254735e-05
-4.96730112541083e-05
-1.64370691528436e-05
-2.0600138887611e-05
-2.86736802114816e-05
-3.57867626854217e-05
-1.2350960370112e-05
-2.70473975663124e-05
-2.29701198310692e-05
-1.6061354402167e-05
-2.42979921187143e-05
7.80254598059046e-06
-4.08684647543638e-05
-3.76022654023716e-05
-4.34912374618644e-05
-7.1261969918716e-06
-2.16648564004292e-05
-2.03993281335808e-05
-1.05760444691209e-05
-1.57793677699811e-05
-4.04482953728185e-05
-1.12842788169276e-05
-1.36578321083621e-05
-1.13232431389101e-05
-1.39819501188036e-05
-2.01898662878771e-05
-1.62130855178087e-05
-1.43908446700173e-05
-1.64981342542201e-05
-1.04379180483383e-05
-3.95159356508992e-05
-3.55598288960499e-05
-1.95601628617506e-05
-2.30014358397943e-05
-3.3539685537492e-05
-1.91808749570625e-05
-4.64448276856103e-05
-1.9397725603682e-05
-1.84986683983051e-05
-2.91708632186842e-05
-3.28653473886949e-05
-1.3866431072155e-05
-3.26659599148973e-05
-2.74377285805127e-05
-3.71662430987009e-05
-3.13893794537165e-05
-7.77086151105418e-06
-2.51717820632792e-05
-2.65303702286823e-05
-2.04268315411931e-05
-3.49554256980024e-05
-1.94255864062209e-05
-3.14448838425774e-05
-2.63553621877971e-05
-8.54569228584518e-06
-3.54461253306626e-05
-1.4496992873537e-05
-2.32896536067871e-05
-3.53104951318484e-05
-1.33139348436247e-05
-2.08632102718587e-05
-1.13822828016316e-05
-3.1001179122279e-05
-1.60522948412039e-05
-3.95117505364511e-05
1.18379174611029e-05
-1.93054682271892e-05
-3.82633184920496e-05
7.76668915546907e-06
-1.69701288136451e-05
-3.15328467972538e-05
-4.21667666059914e-05
-2.47781450330027e-05
-2.12870014287157e-05
-2.73011974023478e-05
-1.66616814255445e-05
-1.70177348281183e-05
-1.3729286519362e-05
-6.48590952132926e-06
-1.67035403809437e-05
-4.42037804636712e-05
-3.44330484469923e-05
-2.63626860292395e-05
-4.33707826789741e-05
-3.68230199761064e-05
-2.55607316184927e-05
-2.05262607567647e-05
-9.20123948294526e-06
-1.07298186474398e-05
-2.01603822805647e-05
-2.04822855333328e-05
-4.12591527166651e-06
-3.24326553742837e-05
-1.9714471550327e-05
-2.45035188895667e-05
-1.36100259243782e-05
-1.20419012669564e-05
-1.85885521386012e-05
-2.76682555475868e-05
-2.28561622482615e-05
-7.18995634099513e-06
-2.88771370727413e-05
-2.06258702960228e-05
-4.08476240898258e-06
-6.91975320456493e-06
-5.77854585664634e-05
-3.21873531340525e-05
-9.52826407327678e-06
-1.44017644310396e-05
-2.02683355400859e-05
-2.8191581381358e-05
-1.0744768684991e-05
-3.01889980208841e-05
-2.87928191943101e-05
-1.20920006062512e-05
-3.09616439410586e-05
-1.93916621371045e-05
-2.80009938165737e-05
-2.19123841754978e-05
-1.21675424570861e-05
-3.61945104835442e-05
-1.46470209891038e-05
-6.82698699270568e-06
-3.0429687346767e-05
-2.2110572153068e-05
-1.31271076905257e-05
-2.13087533433735e-05
-1.13400077074179e-05
-1.69695212622276e-05
-3.45719380843897e-05
-9.05406619465119e-06
-8.37206970590989e-06
-3.54645894576073e-05
-2.41815928887633e-05
-3.86468089481735e-06
-4.80956697164009e-06
-2.21082383006351e-05
9.30592213715717e-06
-4.06800861799404e-05
-3.255786985668e-05
-1.94438667548691e-05
-1.98803807644457e-06
3.59796306402969e-06
-1.3217508944787e-05
-2.09001087120976e-05
-2.34270806629494e-05
-2.06914551962355e-05
-4.03431886983505e-05
-1.45924416872973e-05
-1.04194809227631e-05
-2.94703599620661e-05
-3.33659630373021e-05
-2.52550587179714e-05
-3.66715953314098e-05
-2.55733137172294e-05
-2.35819872780734e-06
-2.37794924986627e-05
-2.26969472346066e-05
-2.63036949599659e-05
-1.59439775088625e-05
-2.91110596863701e-05
-1.4911900046243e-05
-1.60454764596209e-05
-7.18003738723007e-06
-3.67069386922995e-05
-7.14765980545062e-06
-1.69293103509942e-05
-3.1407079062771e-05
-1.38698593501264e-05
-3.82132707649972e-05
-1.33084523930147e-05
-2.68651945326536e-05
-1.90975165843275e-05
-1.10908241272525e-05
-2.87742876538155e-05
-2.09886631025369e-05
-4.0526210507813e-05
-4.25942910619388e-05
-3.58967320244346e-06
-3.49699750117647e-06
-1.21029789825897e-05
-4.25760505443481e-05
-2.24892517368461e-05
3.91419951875019e-07
-4.11833474024247e-05
-1.98214924514451e-05
-2.47427439769345e-05
-3.83606875139618e-05
-3.00340126221903e-05
-3.69470917034203e-05
-1.49717381540952e-05
-1.26316426065627e-05
-1.32026387998107e-06
-3.81772998169455e-05
-1.89872782048187e-05
-2.82453679842566e-05
-2.16451433635381e-05
-2.88190939721368e-05
-2.03553897007007e-05
-2.11695837524468e-05
-2.51826161059351e-05
-1.78624499498054e-05
-2.98095711644858e-05
-2.19034117151041e-06
-3.41309859145999e-05
-3.95971860936667e-05
-1.61755231442331e-05
-9.87668472545796e-06
-2.35776353870803e-05
-2.79917965022336e-05
-2.25663786731807e-05
-9.00724884666491e-06
-3.98479358451712e-05
-3.85651194519004e-05
-2.40920804318708e-05
-1.96745333530065e-05
-3.59074666618066e-05
-2.84279598821378e-05
-9.27897337335346e-06
-1.09675281752424e-05
-1.9778398603539e-05
-1.51029566203637e-05
-6.83693846609689e-06
-2.34509927412576e-05
-3.97507752869527e-05
-1.0007625592458e-05
-3.1107477467688e-05
-2.06842184496356e-05
4.73207195532575e-06
-1.8370183927806e-05
-2.86268074297786e-05
-2.76432410033152e-05
-2.75767636533761e-05
-1.39207499235916e-06
-2.86262956410164e-05
3.46550925808137e-06
-4.37774005073441e-05
-1.33091646995334e-05
-5.67330391487739e-06
-7.41162485536929e-06
-2.94014223364862e-05
-7.16483066559285e-06
-1.11087939362242e-05
-2.2109004542675e-06
-3.30890580016158e-05
-3.22185256532067e-05
-2.08350938924214e-05
-3.15825614556356e-05
-3.28017979541455e-05
-2.52369042822619e-05
-1.75452201166489e-05
-5.0206484060624e-05
-3.31772875164856e-05
-3.27187615293727e-05
-1.67667776493143e-05
-3.90144611371417e-05
-4.38844230026549e-05
-5.27031566847694e-06
-8.26100401213163e-06
1.44770127381126e-06
-7.55048225322281e-06
-3.48957051852675e-05
8.39278677454549e-06
-2.26289962798069e-05
-8.69198683082493e-06
-1.89796785923776e-05
-2.994982165152e-05
-4.83313243429148e-05
-1.36411359818181e-05
-1.98325225934009e-05
-3.57496006507024e-06
-2.48386110163598e-05
-4.31055589237359e-05
-2.28694181721073e-05
7.50368644911775e-06
-1.55930804160037e-05
-2.97830824363374e-05
-1.98322160455049e-05
7.89676895243369e-06
-3.24272618997047e-05
3.60595341196713e-06
-3.02656414655049e-05
-2.09580419632364e-05
-1.90317700471735e-05
-1.51692114662197e-05
3.03859576526937e-06
1.74726802359363e-06
-3.81722588653193e-05
-1.60680495536618e-05
-9.6082126965584e-06
-1.52872144778442e-05
-2.38040887258682e-06
-2.20284610983794e-05
-3.85464071889582e-05
-4.44979546360472e-05
-1.48487623955365e-05
-4.46969506951542e-05
-4.58726505900377e-05
-2.47556654048016e-05
-2.11727166799526e-05
-1.53425174658839e-05
-3.02726321570395e-05
-1.14134285123245e-05
-1.96792482974066e-05
-4.21792964108584e-05
-1.10266270468519e-05
-2.8191205440625e-05
-2.6932299618609e-05
-1.24783096702637e-05
-3.09770404217986e-05
-4.54555155088579e-05
-1.92011805929823e-05
-2.71326375261052e-05
-2.79770910197879e-05
-3.5366519493145e-05
-3.67178665155485e-05
-1.41717375994072e-05
-3.70136757434392e-05
-3.39922999912845e-05
-2.58384339401437e-05
-3.68172210621295e-05
-1.25623045749868e-05
-1.57376582823277e-05
-1.00219012301256e-05
-9.82206096650019e-06
-2.34278809636878e-05
5.71143753160956e-06
-2.00252928691809e-05
-2.15893792856783e-05
-2.10023145847294e-05
-1.08871443195065e-05
-1.23151636770472e-06
-1.37933323127418e-05
-2.00398572311055e-05
-2.40104069111399e-05
-8.55594401259069e-06
-3.99272846920443e-05
4.18514321108275e-06
-1.23524032457832e-05
-2.81634353402428e-05
-1.21480958142924e-05
-1.37020293036598e-05
-3.50048960449919e-05
-1.6886830568032e-05
-6.04654557423863e-06
-2.68093126600064e-05
-4.57862761723031e-05
-2.90672451380801e-05
-3.42970483003547e-05
-3.28668609393404e-05
-1.44356097049818e-05
-2.15771642815196e-05
-1.59791856696436e-05
-1.80951974504541e-05
-2.00638527968367e-05
-5.76867619314645e-06
-2.07921675277859e-05
-1.23036526648474e-05
-3.86296146163396e-05
-2.39304555826902e-05
-2.92636047491725e-05
-4.89323020488142e-06
-3.39647617489932e-05
-1.15559928061563e-05
-2.54378860391328e-05
-2.8343866820161e-05
-1.03193828920994e-05
-1.86201797369564e-05
-1.28785407689312e-05
-1.09006180458721e-05
-2.83122642717913e-05
-3.06198372344015e-05
-3.10512260515718e-05
-1.9197389582091e-05
-1.51947389853168e-05
-1.61586310210998e-05
-6.04654539959944e-05
-3.57238918720806e-05
-2.95473135751319e-05
-3.18979175456672e-05
-1.94753920550109e-05
-2.97515165621725e-05
-4.21903882785407e-05
-2.59600565616299e-05
-2.03071221393069e-05
-2.77230806879777e-05
-2.29939831427035e-05
-1.55055630795421e-05
-2.6461281543019e-05
4.57221515389457e-06
-1.42564014230099e-05
-4.16032586227872e-06
-1.01789958460549e-06
-3.22324104892822e-05
-1.44358005534692e-05
-3.32809913299925e-05
-2.89924977074975e-05
-2.43829656445243e-05
-3.58889472558154e-05
-1.24430080576468e-05
-4.97034339421386e-06
-1.2477589418914e-05
-1.13295603484365e-05
-1.29692249528167e-05
-2.27808273148269e-06
-1.67573579507268e-05
-3.25738625109615e-06
-3.04492916410188e-05
-2.10348356358975e-05
-3.47388620259701e-05
-1.25100890411505e-05
-9.94135463558436e-06
-2.51368209068716e-05
-3.1702837126954e-05
-1.12782701261097e-05
-7.69772180274093e-06
-1.95906319743034e-05
-2.59492713989946e-05
-1.65580653515167e-05
-2.16463473340489e-05
-4.13335811955364e-06
-1.1424716651296e-05
-1.67403321321519e-05
-2.85058110315047e-05
-2.16814273838512e-05
-3.71090932889164e-05
-2.77615396175138e-05
-1.03642484574555e-05
-4.88820984372448e-05
-1.16667789901052e-05
-7.45220782730035e-06
-2.6579744694313e-05
-1.01460227783875e-05
-3.47490267075883e-05
-1.92131986808871e-05
-3.24953687358302e-05
-1.47536301089988e-05
-5.53213508867661e-06
4.33706147567764e-06
-2.11635281060077e-05
-1.18196547737988e-06
-2.31914520895032e-05
-3.53849216659353e-05
-2.8266895268629e-05
-1.30880046408586e-05
-3.76374076054729e-05
-6.46463073335401e-08
-2.44019251773427e-05
-9.96867607018377e-06
-1.10429168211363e-05
-2.56608345020905e-05
-2.50647393701419e-05
-1.49730789171187e-05
-6.02792008752559e-05
-1.72394796789557e-05
-1.60413740898268e-05
-1.47536836071596e-05
-2.46497587762209e-05
-2.06522805393298e-05
-2.32743402006365e-05
-3.75453432816102e-05
-1.55213845738082e-05
-3.25574468370695e-05
-3.56823611974114e-05
-1.50203581509016e-05
-1.8106098937029e-05
-1.74924784298368e-05
-2.84477342743965e-05
-2.53677719602089e-05
-2.05341384893825e-05
-1.1526497748934e-05
-2.17802282241231e-05
-2.42786632299274e-05
-2.29494073914529e-05
-1.45740327310979e-05
-2.32927400955514e-05
-4.93266192926548e-05
-1.60069785505802e-05
4.30059121481816e-06
-2.08715443411971e-05
-2.40208574580111e-05
-1.44359440269345e-05
-2.3147135839633e-05
-2.49868989934085e-05
-2.57604236430915e-05
-4.79403895636273e-05
3.61215958066331e-06
-2.96552472996299e-05
-3.11229309803016e-05
-3.33405792465068e-05
-2.04518316273246e-05
-2.98223009580103e-05
-2.37107649862164e-05
-3.93354708995022e-05
-2.35529953033898e-05
-3.82613124964701e-05
-1.29725241939295e-05
-2.938199140184e-05
1.71427386003325e-06
-2.03628767246764e-05
-1.34393211270407e-05
1.80669993760877e-06
-4.74130086719283e-05
6.70008620791514e-06
-3.31574419823479e-05
-4.20686760827384e-05
-2.44319882756453e-05
-9.6566011404416e-06
-1.78289690298895e-05
-2.1726367279655e-05
-2.66947820479762e-05
-5.45846803090072e-06
-2.29880724326856e-05
-2.89325759287052e-05
-3.47476425575283e-05
-4.9339904360078e-05
-1.02542880911423e-05
-9.73243908836021e-06
-1.74952913224482e-05
-2.57428947564301e-05
-2.22038997883232e-05
-2.10193775851264e-05
-1.86750632407764e-05
-1.2435912380657e-06
2.88601467925223e-06
-8.97680597375128e-06
-4.29781182016935e-05
-1.47237818923857e-05
-1.21256441564372e-05
-2.60692412566156e-05
-4.61752953811333e-05
-5.19220212000509e-05
-5.27155850537201e-07
-3.09421368388818e-05
-2.70715120492395e-05
-3.1820492626202e-05
2.02519470616277e-06
-1.58741914886672e-05
-1.85964596681614e-05
-1.24669679128905e-05
-4.05243382920984e-05
-2.48848896895139e-05
-1.47533819281296e-05
-1.68859884510026e-05
-4.18373461384929e-05
-2.60455572510148e-05
-3.17679186721825e-05
-1.20049768680105e-05
-2.32376478602994e-05
-4.64340549064911e-05
-3.20483979253785e-05
-1.02535996727255e-05
-4.67677723060871e-06
-3.93315233463779e-05
9.68090420746799e-07
-1.54101820013397e-05
-5.29861983069117e-05
-5.31048331492412e-06
-2.40133232999881e-05
-4.41063199341442e-05
-1.07995108852238e-05
-6.14697438419477e-06
-1.4689812867733e-05
-2.5032505480734e-05
-4.1367166179933e-05
-5.65441470459772e-06
-3.54270791096527e-05
-1.03685520852558e-05
-4.55050441077671e-05
-3.48338146563285e-05
-4.73915698960812e-05
-2.76155140748772e-05
-1.25071215958399e-05
-2.62684534116987e-05
-1.49226298833743e-05
-2.08863514346165e-05
-7.65005513381774e-06
-1.7200446659693e-05
-2.41292963444706e-05
-5.43114098936782e-06
-6.11599194295283e-06
-9.18409720185583e-06
-8.2724740586272e-06
4.2263574658894e-06
-1.64767094632319e-05
-1.90080347618082e-05
-2.17939844221161e-05
-3.21647587759442e-05
-1.52953772836156e-05
-1.0144554439796e-05
-3.42338990959627e-05
-2.40089521640588e-05
-1.04669763126501e-05
-3.39970454602597e-05
-5.87213030304333e-06
-1.25383971616676e-05
-2.6345368767859e-05
-3.23205501175922e-05
-1.74794192013945e-05
-1.703068778266e-05
-2.46801340801038e-05
-9.41406616408806e-06
-1.92231802899232e-05
1.01455193962723e-06
-3.66561823453944e-05
-1.09341869404019e-05
-1.40863650052328e-05
-2.24397518519689e-05
-1.66929010330103e-05
8.17199147622666e-06
-3.73097380989715e-05
-2.21453406175396e-05
-3.08223447235193e-05
-3.91570283261896e-05
-9.45036605778859e-06
-2.05657832270194e-06
5.13757498405456e-06
-5.51900418484337e-06
-2.49586135582157e-05
-2.29136386205289e-05
-1.4671535936835e-05
-2.31188149367224e-05
-1.76095960997804e-05
8.38049131219434e-06
-2.01918756605993e-05
-2.32307433606255e-05
-3.52370882185527e-05
-3.33571021476248e-05
-8.71375174051712e-06
-2.70969681560261e-05
-2.60320483960215e-05
-3.56505427500036e-05
-1.81814004499588e-05
-1.26076140956531e-05
-2.32560644568135e-05
-3.07531275743773e-05
-1.43431211707389e-05
-1.13059041973868e-05
-2.07350963846249e-05
-2.62725377506056e-05
-3.70209246028167e-05
-1.39838853716422e-05
-9.47409670289315e-06
-1.15366291288752e-05
-1.92757539745082e-05
-2.05340307265315e-05
-2.14827548992056e-05
-7.7161277281439e-06
-3.77796676737688e-05
-1.73876616544315e-05
-3.55453101915419e-05
-2.5696576355477e-05
-1.29765321558471e-05
-9.82010202379423e-06
-2.02806929833668e-05
-1.4063474292468e-05
-7.67871159131003e-06
-5.74489218656157e-06
-1.21710875080088e-05
-3.61676974436094e-05
-3.25098297953177e-05
-3.1801939970316e-06
-1.35765880335116e-05
-2.02276303085086e-05
-2.59880685291381e-05
-5.75598652916257e-06
1.64305685138489e-05
-2.26710650214874e-05
-3.82186227899834e-05
-1.05911019718158e-05
-3.04966997384414e-05
-2.21014494726002e-05
-1.38851890596384e-05
-1.01554029150275e-05
-1.18358403975779e-05
-3.31025308411746e-05
-5.08414881725409e-06
-1.13626002227772e-05
-3.24842855134394e-05
-2.09424787869018e-05
-1.62833867388508e-05
-2.32869562148901e-05
-1.85959156536249e-05
-3.2016126923204e-05
-2.79935673538868e-05
-3.63219836220895e-05
-1.97769862141083e-05
-3.35553965193756e-06
-3.07723316609191e-05
-3.44013161536566e-05
-2.76444759085696e-05
-5.53470973186128e-05
-3.1383710655581e-05
-2.13371407026312e-05
-2.44508742264042e-05
5.13152257572547e-06
-2.17918704294163e-05
1.15282582319846e-05
-3.12492038017449e-05
-3.27360242769494e-05
-2.59004834735189e-05
-1.65815929149748e-05
-5.62848933186833e-06
-3.20173501032025e-05
-4.67776753342791e-05
7.29902104366838e-06
-2.97848864061068e-05
-4.01657948979877e-05
-3.48205249135445e-05
-2.16764452810681e-06
-1.18801106833667e-05
-3.41551770739658e-05
-2.87117602604591e-05
-4.42501077148144e-05
-2.51386831660009e-05
-2.48720983389463e-05
-2.34635282609798e-05
-3.6974163174775e-05
-2.82071500737796e-05
1.94903078871373e-06
-3.51646180053569e-05
-2.47370368163842e-05
-2.96236340351906e-05
-9.76030554151219e-06
-3.60020470877372e-05
-1.81192286332012e-05
-2.73338221113571e-05
-1.9395312673576e-05
-3.74141143465535e-05
-3.23191431942565e-05
-9.58405341246741e-06
-7.79445191002873e-06
-1.86503927115451e-05
-4.37144265419018e-05
-1.97123368678479e-05
-1.75397238736885e-05
-2.79567531678506e-05
-2.07459055338767e-05
-1.77049080990293e-05
-2.17512121881468e-05
-1.92545935743756e-05
-1.9605713593158e-05
-4.50407510319048e-05
-1.12251802888539e-05
-1.12724638196462e-05
-2.69774179102727e-05
-1.69088078378611e-05
-2.76429418598742e-05
-1.95302035575669e-05
-1.81540202393783e-05
-2.22932576287254e-05
-3.54217183293071e-05
-1.64894914855099e-05
-2.69597590511837e-05
-3.08194579159371e-06
-1.70395272972211e-05
-4.15391406212833e-05
-2.22531206433737e-05
-3.70668755679417e-05
-2.8313522224128e-05
-3.54758134022132e-05
-7.48552320913144e-06
-2.24029718261457e-05
-2.47201307437245e-05
-1.87547934402557e-05
3.40665339726551e-06
-3.45425282219786e-05
-1.35786488950949e-05
-8.74296783623531e-06
-1.14221847357129e-05
-1.30299888445504e-05
-3.3084705394232e-05
-4.5376731547402e-05
-2.39882877326538e-05
-9.10284442781957e-06
-4.07747949809028e-05
-1.11057742537665e-05
-2.43582266885794e-07
-1.46239910031343e-05
-1.33059211885456e-05
-2.51029208580714e-05
-1.38879820616579e-05
-1.74818404161342e-05
-4.4336744650698e-05
-1.41603611794726e-05
-1.80151993833947e-05
-2.14582414310366e-05
-1.94444072135705e-05
-1.31780081063031e-05
-1.40214039211148e-05
7.63818427245692e-06
-2.69306471086786e-05
-4.58784584965309e-05
-1.59467292064902e-05
-3.7500814107274e-05
-7.06676947858964e-06
-2.33579659539002e-05
-3.93386052528464e-05
-1.63908832496564e-05
-2.54156169758611e-05
-2.81156755794503e-05
-1.44646090006167e-05
-1.63416767274842e-05
-6.13946173160851e-06
-6.87468479608515e-06
-9.58177223071344e-06
1.85542051528459e-06
-2.74098336519987e-05
-1.50116364707831e-05
-2.59560432580742e-05
-2.72581598728785e-05
-2.10260610682041e-05
-8.49600612520973e-06
-2.39048602898694e-05
-3.23268240563458e-05
-2.29250720333973e-05
-6.65754196765978e-06
-2.82528905449474e-05
-2.01725710409768e-05
-2.64403770940015e-05
-2.02487928456202e-05
-2.79459118100435e-05
-1.03089178231408e-05
-2.64837995141958e-05
-3.07214659622143e-05
-3.47504357824752e-05
-8.52355286150724e-06
-2.2367340962947e-05
1.21919828889814e-05
-1.99829864430139e-05
-2.68133745344985e-05
-1.10515644130311e-05
-4.5438364043191e-05
-2.057513813772e-05
-1.64345391911939e-05
-2.44016024130607e-05
-1.45401551638714e-05
-4.35292260864526e-05
-2.13532874264968e-05
-3.18159060130573e-05
-1.97787666959238e-05
-2.12169197298595e-05
-2.56367933798831e-07
-3.98721532548723e-05
-2.66975734868067e-05
-1.32155794191358e-05
-3.90312571910443e-05
-9.44477904353983e-06
1.06021182219075e-05
-5.34226578602042e-05
-2.15728647459517e-05
-2.18569578902834e-06
-3.12504887514472e-05
-1.47504371093958e-05
-1.99821596771933e-05
-3.22536949197887e-05
-1.76039264395601e-05
-2.3377601686267e-05
-3.18841926632195e-05
-8.67034642661857e-06
-2.67143576512546e-05
-1.67639041130158e-05
-1.52463401342549e-05
-2.37126415032057e-05
-9.47316891658373e-06
7.79631655635365e-06
-2.21279315148078e-05
4.93101836411679e-07
-3.61860364475315e-05
-2.70840282228882e-05
-3.59238191313228e-05
-3.56305636017719e-05
-1.97838604566827e-05
-8.04247983023328e-06
-2.39224747479418e-05
2.49028782357486e-06
-1.02062149244031e-05
-1.76353781057827e-05
-2.26710854012332e-05
-3.65687501175669e-05
-3.07173788555055e-05
-1.34210681132154e-05
-2.67714288238873e-05
-1.65536996212684e-05
-8.60756072844087e-06
-1.34206468361486e-05
1.19452429250482e-06
-5.16032236859216e-05
-1.5261538623101e-05
-1.10431635719093e-05
-5.65621292093671e-06
-9.24615976061164e-06
-2.27500378035649e-05
-4.15882330512587e-05
-1.82341598856335e-05
-3.19993113623568e-05
-2.84085442211457e-05
-7.3657681614263e-06
-1.62632029026949e-05
-1.98786439584168e-05
-3.22722585691793e-05
-2.77606873600959e-05
-1.49052619181979e-05
-9.47878932182897e-06
-1.64943147659175e-05
-3.20105955124753e-05
-3.33806135779162e-05
-1.56630098544083e-05
-3.09676135137794e-05
-2.64722681468439e-06
-2.88304635161147e-05
-4.43434562495882e-06
-7.22781813070328e-06
-3.22980378396404e-05
-2.17258317643458e-05
-2.26082562125846e-05
-3.33092319490623e-05
-8.85701027506755e-06
-1.56304690956479e-05
-9.87460463123553e-06
-1.91841096013746e-05
-1.61310274834302e-05
-1.07510359349865e-05
-2.30394771075578e-05
4.73646573164398e-06
-2.73567032480053e-05
-3.40975406578625e-05
-2.93639697182135e-05
-2.27316325111647e-05
-3.70764392595818e-05
-3.44096117955909e-05
-2.63650763117977e-05
-4.44456711348489e-05
-1.91216836952604e-05
-2.68264853669839e-05
-3.10558757763613e-05
-3.23483911856158e-05
-3.64556254635515e-05
-2.64774733023106e-05
-1.3332931392138e-05
-2.5910281082372e-05
-1.86885380841725e-05
-4.05439560958748e-05
-2.57181385896494e-05
-1.67678424422752e-05
-3.85088930578512e-05
-2.06109903989365e-05
-2.79178526553353e-05
1.49147442293993e-06
-2.31878873658883e-05
-2.82590994784271e-05
1.17222405644327e-05
9.34827175343653e-06
-8.8274640817298e-07
-2.04485914072381e-05
-1.49880857180128e-05
-2.04256662791897e-05
-1.88629493175886e-05
-8.87208914758822e-06
-3.02760755342077e-05
-2.0051649575968e-05
-2.33861281219196e-05
-2.29605433436967e-05
-4.59429541593296e-06
-2.01297988377095e-05
-1.14956340976625e-05
-9.52271468587118e-06
1.27761113569081e-05
-1.61427835911461e-05
-1.69852578821632e-05
-1.97567329089228e-05
-1.53375085163069e-05
-1.73922064479262e-05
-4.76379718650067e-05
3.43240214454675e-07
-4.29273512456669e-05
-2.96078819930353e-05
-2.24024783798903e-05
4.40690600698115e-06
-1.88236466039015e-06
-2.31699856998145e-05
-3.76227524259674e-05
-1.09515768815054e-05
-3.73117923643618e-05
-1.99630220560209e-05
-1.94682510979441e-05
-2.57940131473104e-05
-1.25614366373415e-05
-4.12339572771854e-05
-2.9628911874354e-05
-2.59062717442428e-05
-9.23524012680695e-06
-2.22352240835873e-05
-3.6907169754857e-05
-1.85970575824224e-05
-1.86883209538823e-05
-3.18744970890533e-05
-1.19901072540794e-05
-2.58381983345716e-05
-8.49765377647872e-06
-2.47321816765829e-05
-3.66054589002419e-05
-4.28055695991615e-05
-1.31152714435059e-05
-2.63135157340404e-05
-2.22623192993917e-05
-3.55328434821576e-05
1.687436015393e-06
-3.21325018261408e-05
-1.62779414440003e-05
-2.69646049073147e-06
-2.31979984527424e-06
-2.18162065997941e-05
-1.21364840914698e-05
-2.99093002335467e-05
-1.26958323326679e-05
1.28416383028873e-06
-1.50014472505169e-05
-1.3930789653693e-05
-2.4401602215137e-05
-3.50910206114139e-05
-3.01146534163944e-05
1.84064059317481e-06
-1.9781699004169e-05
-3.17479227548933e-05
-3.12850425475668e-05
-3.17051918965363e-05
-3.17886051331665e-05
-1.7881391761996e-05
-4.20845877230242e-05
-2.2672325870576e-05
-1.8604504456707e-05
-3.34283639578539e-05
-6.82017992046998e-06
-5.89035652732696e-06
-1.8680598308214e-05
-2.25323703958615e-05
-1.71761481327452e-05
-4.79729063150637e-06
-2.65442547665529e-05
-7.50830023965683e-06
-2.553384943306e-05
-2.01891674407165e-05
-4.54773096198145e-06
-3.88986560998704e-05
-1.95966534572788e-05
-1.54562235439287e-05
-3.83593855167523e-05
-3.4294564788005e-06
-4.4556334827476e-05
-2.69968939077596e-06
-1.27317019392629e-05
-2.43279676131133e-05
-7.94333231082038e-06
-2.55022752504072e-05
-4.2914472901153e-05
-2.26792114868992e-05
-1.87333913196172e-05
-2.52174554127831e-05
-1.88545231587998e-06
-5.94944971770045e-06
-2.02802584708298e-05
-2.48879450046554e-05
-1.35856590607448e-06
-2.33688111945032e-05
-2.16952650822076e-05
-1.66418765050511e-05
-2.08606126843147e-05
-2.76844709857618e-05
-3.43980170003672e-05
5.9975741162605e-06
2.10159659488125e-06
-3.22594374207181e-05
4.41123508195881e-06
-2.40822170303755e-05
-2.38964694821389e-05
-1.5732908056873e-05
-2.41662136053579e-05
9.73067725874666e-06
-2.39108052243896e-05
2.89387880350648e-06
-1.64875747474154e-05
-2.2681954974746e-05
-1.48681736496316e-05
-1.65452119913356e-05
-7.08659366320846e-06
-3.71365378608389e-05
-3.493332512279e-05
-1.46762912015962e-05
-2.86531799584929e-05
-2.65496420165465e-05
-2.02695967278386e-05
-2.19011002521785e-05
-1.37851958793557e-05
-2.64564608383318e-05
-1.78779587112327e-06
-1.35835735095545e-05
-2.30906793220188e-05
-2.99412646346935e-05
-2.24643634575189e-05
-4.23860376890332e-05
-1.82243804507361e-05
-1.82319332199228e-05
-1.82221525392335e-05
-1.78633434611813e-05
-4.2842004184828e-05
-1.44568778932084e-05
-2.78240175862545e-05
-1.72391330521465e-05
-2.88088057845388e-05
-2.55243343952734e-05
-1.19848861900207e-05
-1.02921057068011e-05
-2.35245768118628e-05
-1.50354973749769e-05
-2.8523682902401e-05
-1.77936112944601e-05
-2.88425610891704e-05
-1.65286257267724e-05
-3.10608610490329e-05
-4.25711199644055e-05
-3.57917227637443e-06
-3.56494218801242e-06
-2.35911846934227e-05
-1.58460047550322e-05
-1.08557077475061e-05
-3.11100035130301e-05
-3.87039931577326e-05
-1.80900531321861e-05
-3.10759412361085e-05
-1.39522801919732e-05
-3.39713959904972e-05
-4.3049109912958e-05
-2.66970058259015e-05
-9.57237655647232e-06
-3.28962713226716e-05
-2.13888169805183e-06
-4.19208719452716e-07
-1.06350463678185e-05
-2.89024234403909e-05
-8.9054500234483e-06
-4.52111252332344e-05
-2.54212912639909e-05
-3.41261308781634e-05
-3.59850710739461e-05
4.70958465733251e-07
-1.83118817336553e-05
-2.9033784182023e-05
-3.59691071775774e-05
-2.25941219253956e-05
4.50824255189464e-06
-6.30925018465947e-06
-8.02726651662998e-08
-2.55093765082703e-05
-1.38155655805836e-05
-1.68237738610611e-05
-2.98688949415583e-05
-7.69747325616534e-06
-4.61480555831957e-05
-1.25607070779274e-05
-3.30219703786839e-05
-2.82846096595523e-05
-3.34056446467121e-05
-2.53707765536921e-05
-2.22354217979457e-05
-1.94517397013279e-05
-1.56572900646235e-05
-1.0544665721773e-05
-1.92891623771969e-05
-7.21016668491339e-06
-1.72918716852542e-05
-4.77743295644957e-06
-3.76667669738856e-05
-7.04755984851775e-06
-2.69659084259947e-05
-2.82443727613593e-05
-2.30764935509063e-05
-2.83960760728848e-05
-3.26051125010851e-05
-2.11133882988545e-05
-1.92544835595292e-05
-6.27636406876612e-06
-3.43540462593374e-05
-2.82986403920059e-05
-6.17520923455249e-06
-4.44698802165263e-05
-6.26138570900393e-06
-2.99039693163351e-05
-1.67618093598008e-05
-1.44110684710742e-05
-2.91313143596941e-05
-2.07995962352089e-05
-4.54325435334728e-05
-2.55273848991688e-05
-1.3885956340737e-05
-1.97915025830673e-05
-2.32020584027595e-05
-2.72189556318225e-06
-1.94972277241573e-06
-2.1102733832287e-05
-1.19848335518711e-05
-2.29431695485433e-05
-5.80736257100502e-06
-2.08361085515573e-05
-3.08192134452274e-05
-5.29698377134271e-05
-1.5180727977586e-05
-3.91148003818405e-05
-2.39839631058041e-05
-3.0354242952061e-05
-2.16524046381426e-05
-4.10254238287039e-05
-4.04450760043114e-06
-2.69032234130464e-05
-1.02439959894072e-05
-3.39582975308071e-05
-2.61274167437909e-05
-1.30381511898751e-05
-1.66388438856506e-05
-1.26246095388021e-05
-1.59547030380703e-05
-1.69775455584195e-05
-2.83014035694233e-05
-4.30267928841052e-05
-2.88148514841366e-05
-1.95786484883534e-05
-3.75277738090196e-05
-2.78543431948105e-05
-2.06744560071172e-05
-1.80903500170578e-05
-1.7677674557051e-05
-2.16178379091273e-05
-4.11882059564016e-05
-2.76837789765444e-05
-2.3711139569281e-05
-4.26977095267736e-05
-1.35654048412719e-05
-1.26133499753325e-05
-3.25344238042715e-05
-2.83645452230968e-05
-2.08642251426107e-05
-2.64531993657495e-05
-7.1350018133948e-07
-3.16080748771335e-06
-1.67825829679485e-05
-2.69379395613192e-05
-2.58806027194197e-05
-1.12956969460116e-05
-2.17928139430947e-05
-2.08541895357953e-05
-1.86935434878185e-05
-2.1593323522302e-05
-1.03056651226904e-05
-2.89735739821375e-05
-1.59581789141178e-05
-5.07831184674578e-06
-2.22459607461757e-05
-1.87006521136738e-05
-1.51140602798664e-05
-2.15666231199803e-05
-2.86591479825271e-05
1.09798221898264e-06
-1.62786097593759e-05
1.0870343696145e-06
-2.72735814296612e-05
-2.50435384311059e-05
-3.91030379822152e-05
-1.48269824269349e-05
-2.09770849911248e-05
-2.02869176377694e-05
-2.04362496773484e-05
-2.23066130570259e-05
6.99173203021872e-06
-1.10428929300878e-05
-3.28017596471499e-05
-2.84862631196716e-06
-3.09068450342108e-05
-9.03357918667101e-06
-2.01976346791018e-05
-4.04299416238056e-05
-7.88526791491937e-06
-1.01392964098402e-05
-5.00525662228618e-06
1.10837298111244e-06
-3.32454483183304e-05
-1.20599438631713e-05
-2.13538847372168e-05
-3.28692784921196e-05
-3.6994796928383e-05
-3.28709313440626e-05
-1.81026619555027e-05
-2.97887544453989e-05
-1.28307739951422e-05
-1.9485039243153e-05
-1.76948348218752e-05
-1.15721132584081e-05
-3.82219681040751e-05
-2.54023422784495e-05
-1.96328139230237e-05
-2.24316190329693e-05
-2.69558331153581e-05
-1.80213538428446e-05
-1.10379173710292e-06
-1.40243598781175e-05
-3.05986892355461e-05
-1.8592279170406e-05
-2.82713235636806e-05
-1.26739297075059e-05
-1.68254607320011e-05
-1.26780206310913e-05
-1.89832386678919e-05
-2.44399663168912e-05
-2.88094118747415e-05
-2.03790927421563e-05
-1.66790235052224e-05
-9.39589528251929e-06
-3.93880576559669e-05
-1.22775056835022e-05
-7.67066183661765e-06
-2.27623091051758e-05
-1.10390882421344e-05
-3.76706275212545e-05
-2.89293249094774e-05
-2.73581421794984e-05
-2.89875809669046e-05
-4.3970151967844e-06
-2.69034951332203e-05
-2.53730347805041e-05
-1.10511691426599e-05
-2.12307833515129e-05
-3.18870066416242e-05
-1.3733694484049e-05
-1.04953053592156e-06
-1.43973795883377e-05
-3.0967039101771e-05
-1.17199502450187e-05
-1.65988800457426e-05
-3.24510448019274e-06
-5.48401652936703e-06
-1.95035636584065e-05
-1.16562868000999e-05
-2.24008729566856e-05
-2.2988048451183e-05
-2.24943872034714e-05
-3.4604017430738e-05
-3.85285075253013e-05
-6.61672662699971e-06
-1.32743781429397e-05
-8.05552137747156e-06
-1.38525520910773e-05
-1.57417022879579e-05
-5.14560358434015e-05
-1.31647118853749e-05
-1.49297769349649e-05
-3.5412965683918e-05
-4.08408425650607e-05
-2.47377521877169e-05
-2.57490858267854e-05
3.46412891156261e-06
-2.926404867061e-05
-2.93349464348349e-05
-3.2421916642934e-05
-1.47485313725341e-05
-1.00069093876507e-05
-4.75090355554134e-05
-3.16793490122266e-05
-2.44021693943632e-05
-2.26035759870443e-05
-4.34577431783104e-05
-3.59563665341232e-05
-2.38590952923853e-05
-9.13043264763408e-06
-4.26621986659536e-05
-3.55375818446624e-05
-2.27744035750783e-05
-2.20446959884683e-05
-2.56450120269732e-05
6.24498686033017e-06
-4.15587312614105e-05
6.42815793354374e-06
-2.63972814153848e-05
-3.06655661106112e-05
-1.27341821056954e-06
-3.18902176623176e-05
-3.31375064051834e-05
-3.82498743633039e-05
-2.19889647453159e-05
-1.93804424372219e-05
-5.45426680707215e-06
-1.92707608843237e-05
-1.92832639773405e-05
-3.29097551358592e-05
-1.34407111871217e-05
-1.05463598345442e-05
-9.50598807729352e-06
-2.9220158226772e-05
-3.88720166303447e-05
-5.29288020903763e-05
-2.73514916746579e-05
-1.97353315239002e-05
-2.92790269208507e-05
-3.6098213845523e-05
-2.60037466319475e-05
-3.60749933584397e-05
-8.34728374930353e-06
-3.75016713850466e-05
-2.79499181005303e-05
-3.02427546952694e-05
-1.90839466743399e-05
-2.27793307710957e-05
-2.96237574747458e-05
-2.759438787566e-05
-4.03583937667261e-05
-3.29819557641566e-05
-2.13562254065994e-05
-2.67450227769024e-05
-2.33374795678487e-05
-3.31545341275083e-06
-3.0931714383208e-05
-3.15426965589749e-05
-2.36215595299627e-05
-1.19684046147969e-05
-2.87165909852455e-05
-1.83307266332794e-05
-3.37852405195247e-06
-3.18380584165955e-05
-2.35719543895092e-05
-1.0053832815404e-05
-1.2391243547375e-05
-2.10835254737056e-06
-1.14662814966137e-05
-4.00486157190266e-05
-2.10557563863466e-05
1.37537723267565e-06
-1.02576778006252e-05
-1.43533999071658e-05
-2.93484958752613e-06
-2.33473288597606e-05
-3.57137978832368e-05
-1.1562849135755e-05
-3.58024607673189e-05
-8.21150980354158e-06
-2.24309018115352e-05
-1.45973855669148e-05
-4.9235059114496e-06
-1.78252804975239e-05
-2.21372996467734e-05
2.11143278321129e-06
-2.30805524970644e-05
-3.23930262063508e-05
-1.4811527212705e-05
-6.43378789449592e-06
-2.4786017341131e-05
-2.12101632104603e-05
-2.04067953941149e-05
-1.30022775670826e-05
-2.91445784385222e-05
-1.37253700774058e-05
-2.71427149653086e-05
4.50647643890771e-07
-4.12011366157675e-05
-1.04601657753198e-05
-2.28564494958395e-05
-2.19367147916898e-05
-1.94789863698781e-05
-1.87646363082747e-06
-2.98137677606334e-05
-1.93015355993591e-05
-1.76909430401363e-05
-5.97108918511912e-06
-1.12399628789434e-05
-1.84867225022877e-05
-3.44624254772281e-05
-3.84195345883168e-05
-2.75243661899761e-05
-2.08770016329481e-05
-3.29577324305403e-05
-6.63886864785328e-06
-1.48611818926752e-06
-2.77642463426277e-05
-3.30147019439111e-05
-1.69411331055871e-05
-2.93103460594892e-05
-1.22419362165504e-05
-2.63848057267872e-06
-7.90070761078792e-06
-2.40435498579736e-05
-3.5561060461607e-06
-3.11489407224631e-06
-3.81772656518864e-05
-3.02409861927487e-05
-3.13567865150602e-05
-1.60526076588144e-05
-2.79716374953238e-05
-3.55578506382446e-05
-2.67819942921072e-06
-3.0922814255931e-05
-3.15702917886274e-05
-3.8271376716177e-07
-1.9118799826379e-05
-1.95118008114815e-06
-2.61092654683013e-05
-3.54184640594266e-05
-1.55198688954465e-05
-3.65734956730614e-05
-2.59140274927171e-05
-1.78834894812132e-05
-3.65363363064958e-05
-1.30699990046051e-05
-1.92263436579625e-05
-1.2633513923697e-05
-1.72962870079309e-05
-2.48317390670886e-05
-8.34001609156561e-06
-2.23058154946797e-05
-1.24483993661752e-05
-2.79168780669057e-05
6.92953839675027e-06
-1.01496136408741e-05
-2.26976051704332e-05
-1.97632499010636e-05
-2.80066304265519e-06
-9.32172871847873e-06
1.22311188938412e-05
-3.1796692846683e-05
-2.86803188058068e-05
-2.85100386771246e-05
9.33243810326819e-06
-1.77506939170414e-05
-1.70146067466963e-05
-1.20329442482039e-06
-1.55419088958228e-05
-2.74400383129389e-05
-1.91998341926183e-05
-2.49542827105739e-05
-3.27648541430996e-05
-3.34206631551652e-05
-2.47426278968658e-05
-1.68209680611435e-05
-2.54008106576672e-05
-2.95079386826749e-05
-1.04993245829566e-05
5.22227214474273e-06
-1.42949190964393e-05
-2.55993482437134e-05
-6.45437410587558e-06
-3.07315493412113e-05
-7.37201722390008e-06
-2.83613262867666e-05
-2.44030720486381e-05
-1.74755752410674e-05
-1.64122779529965e-05
-2.96011021819076e-05
7.12440535564182e-06
-1.65276683785076e-05
-2.73066268073791e-05
-3.10269999213349e-05
-1.70278377242781e-05
-1.28279548517824e-05
-1.89543997581666e-05
-1.23586651770262e-05
8.46633479214642e-06
-1.0360679799297e-05
-4.07367726524488e-05
-2.17924715500969e-05
-5.04927108632411e-05
-1.07360369726913e-05
-3.03412059815406e-05
-3.11433608307605e-05
-4.62102575846982e-05
-3.5507480408845e-05
-2.73320486557709e-05
-1.49463295996709e-05
-4.53955171202877e-05
-3.46967532267882e-05
-4.94169742406042e-05
-1.13545584075508e-05
-2.21667979565072e-06
-4.2934313338851e-05
3.29367777344594e-07
-1.59445233596721e-05
-2.31555226879617e-05
-3.21746484186733e-05
-3.18287570785998e-05
-2.79073816030068e-05
-1.90406118613085e-05
-2.80643379029173e-05
-1.50281380283054e-05
-3.36253390655986e-05
-2.50609991580196e-05
-3.01467289348235e-05
-2.03736488777948e-05
-3.21142230598871e-05
-9.42572428279099e-06
4.48955682835904e-06
-2.13951411311222e-05
-3.68438693665978e-05
-1.88680707956135e-05
-1.493502993813e-05
-4.14514243765177e-05
-4.35701860893693e-05
-2.04939331076155e-05
-4.08657875849401e-05
-1.64398180002073e-05
2.24569221651886e-06
-2.12391774967378e-05
-2.45066690127656e-05
-1.11013908643988e-05
-1.0354674985836e-05
-2.20319734631797e-05
-1.22778387481503e-05
-2.58395228506569e-05
2.15748575895768e-06
-1.30552246698644e-05
6.57571373337925e-06
-1.64354204662037e-05
-3.27797807850451e-05
-2.77783974154744e-05
-1.93276324293588e-05
-5.44166240005649e-06
-5.77314535889623e-06
-7.29959924697393e-06
-2.72582009083239e-05
-7.61630631561212e-06
-1.69131757956755e-05
-2.30793532975301e-05
-2.67192788841541e-05
-1.37905341998423e-05
6.79477491186047e-07
-1.76097750192078e-05
-2.13767150887376e-05
3.5404164430186e-06
-4.15912614369601e-05
-1.8262336274602e-05
-3.1156578283698e-05
-1.21791349039221e-05
-1.50805278727911e-05
-3.1608135583656e-05
-4.81228846567291e-06
-2.45996955705511e-05
-1.88782082305532e-05
-9.42656513824219e-06
-1.75790989660165e-05
-2.80666717405989e-05
-3.22892449362765e-05
-8.81937372704781e-06
-2.21699369387822e-05
-2.36882271720257e-05
-1.7927087640042e-05
-2.41299212294331e-05
-1.21711693694189e-05
-2.18689101612274e-05
-8.1654300026161e-07
-3.16043833198935e-05
-8.49419514493006e-06
-2.93440780806332e-05
-1.86849005583997e-05
-2.0689010118589e-05
-1.8364621832331e-05
-1.05644214466241e-05
-9.19650459294396e-06
4.20645255289898e-07
-2.43044835441503e-05
-4.47412549941256e-05
-5.56307671435209e-05
-3.45679032565784e-05
-3.03070021009785e-05
-9.87259926797424e-06
-9.8007375033705e-06
-2.04891686598515e-05
-1.15176658539205e-05
-7.80848319437558e-06
-2.25077401755558e-05
-1.20312505360683e-05
-3.8860975783811e-05
-1.60151245224962e-05
-2.17138709804587e-05
3.78573680921174e-06
-3.85026727686944e-05
-3.11789871122795e-05
-3.6008494493938e-05
-2.1356880541123e-05
-4.48889479582797e-05
-1.29859611999641e-05
-1.61124401884549e-05
-2.46703815320217e-05
-2.35374425969329e-05
-2.71178926824251e-05
-9.23794304655626e-06
5.46153666071537e-06
-2.77513056497442e-05
-3.70453220433445e-05
-1.29645487561347e-05
-4.87682639941779e-05
4.38015229442497e-07
-1.66995114505799e-05
-1.97414201818687e-05
-2.27770881222104e-05
-3.38735593960656e-05
-3.71882173767683e-05
-2.01424671693619e-05
1.02647657148731e-05
-1.42188274285583e-05
-1.83178647193618e-05
-2.4531172692364e-05
-4.72889980327761e-06
-7.18529860056849e-06
2.56336434755036e-06
-8.12327143510647e-06
-4.23722311725249e-05
-3.16465836319381e-05
-4.82793761234023e-06
-5.42716118909583e-06
-2.54005994293861e-05
-1.33442355433318e-05
-1.74728124857112e-05
-2.45932427351259e-05
-2.25235839147108e-05
-1.61633038055786e-05
-2.0480374625125e-05
-4.19015616695406e-05
-2.54363067205947e-05
-6.78687621774981e-06
-1.43686203016135e-06
-3.88300796843195e-05
-2.38447860684796e-05
-3.65489179550597e-05
-5.64991810708901e-06
-2.07982063493365e-05
-2.72969806410633e-05
-2.33472909863084e-05
-1.5977978950077e-05
-3.38633990120027e-05
6.92213668401121e-07
-3.44491428043847e-05
-3.78684609484813e-05
-1.45840512157802e-05
-2.61165479078303e-05
-3.87548717757013e-05
-4.74355757787981e-05
-7.42499052284724e-07
-1.37414670442257e-05
-3.36531331030893e-05
-2.47274078840048e-05
-1.03899129417368e-05
-1.27214934565391e-05
-1.19038951935999e-05
-1.75391489452819e-05
-4.85974369694909e-06
-1.70184720924332e-05
-4.33764831786684e-05
-3.98367648471031e-06
-1.00128028981499e-05
-3.31497949984815e-05
-3.05529294872381e-05
-2.20598107761929e-05
-9.63027490413106e-06
-2.52261919697508e-05
-1.44187327491281e-05
-3.8316057618831e-05
-2.69064400003852e-05
-1.90771806724308e-05
-2.65166664023847e-05
-1.20730252508724e-05
-1.79409110172515e-05
-1.38169728225545e-05
-3.1729580823082e-06
-2.81905165959594e-05
-1.72692443818797e-06
-2.6577329064842e-05
-3.10029790134003e-05
-9.66037007244578e-06
-4.68528474417006e-05
-4.24094085871219e-05
-1.12102244462889e-05
-2.54180779830319e-05
-7.65525329855508e-06
-4.73899170090024e-05
-1.24145653056861e-05
-5.87878504062389e-06
-8.71207598042959e-06
-1.22439637955005e-05
-2.82268470949846e-05
-2.51819217479756e-05
-4.80922658470983e-05
-2.65330038181873e-05
-2.55147004887682e-05
-2.73717150154012e-05
-2.86345926096239e-05
-1.91919689656142e-05
-2.58242984262797e-05
-3.56837838385155e-05
-1.65300850865169e-05
-2.67790253666401e-05
5.41132922940015e-06
-2.17881101768806e-05
4.33794095821353e-06
-3.33565140148811e-05
-1.73944445951607e-05
-2.35785604219225e-05
-6.81607973143884e-06
-1.20055613206182e-05
-3.37038198628921e-05
-1.90793422195887e-05
-2.67040955674643e-05
-2.07583481663224e-05
-1.93499790455906e-05
-1.54352448625106e-05
-1.14296123234461e-05
-1.57746185325558e-05
-1.03690979128606e-05
6.73344962883995e-06
-1.68617592772802e-05
-3.57321691480622e-05
-3.05928143547447e-05
-3.93775492648933e-05
-2.01835034773591e-05
-2.97839957672525e-05
-2.0247411273486e-05
-8.28623946230411e-06
-1.54726015732246e-05
-2.37846763649403e-05
-2.55720370084638e-05
-2.43425189037884e-05
-6.30480307133336e-06
-2.70521368650173e-05
-3.07246121454038e-05
-1.61854801508804e-05
-3.5619533970245e-05
-3.22649726906029e-05
-2.11277808983584e-05
-2.94748378659655e-05
-2.84055196602018e-05
-3.90997466836211e-05
-1.64465242043292e-05
-2.88919262138456e-05
-9.12702958059356e-06
-2.5031542719636e-05
-2.17929778059015e-05
-4.33650918516322e-05
-3.05822522748642e-05
-2.31178504888497e-05
-1.28099117449374e-05
-1.43104260694346e-05
-2.38082556034895e-05
-2.77168898658645e-05
-1.71746532898168e-05
-2.14703096346223e-05
-2.96229986528514e-05
-2.454044806898e-05
-3.51330329395414e-05
-2.05591228050956e-05
-7.49838943396476e-06
-3.73395735046993e-05
-3.97150423143192e-05
-2.32389706819359e-05
-4.13501750465344e-06
-3.17213154092006e-05
1.02070847352985e-05
-1.56682017320333e-05
-2.15654317651621e-05
-2.00893410600214e-05
-3.62310103051564e-05
-1.22301492586146e-05
-1.72073621079584e-05
-2.91175194855251e-05
-3.38155656804304e-05
-3.6344411558237e-05
-3.52401497081603e-05
-3.69377113177746e-05
-5.43133604690233e-05
-2.07124811078556e-05
-1.60554936708932e-05
-4.46818531666867e-05
-8.67346425420188e-06
-2.46680438328918e-05
-2.99003377244768e-05
-1.73351601547471e-05
-2.42929352479865e-05
-2.42044126954402e-05
-3.22698527230967e-05
-2.18620375805323e-05
-2.77541315207993e-05
1.00957221824356e-06
-2.19660296431038e-05
-1.25004909766671e-05
-2.12283824184346e-05
-2.55223915200431e-05
-3.44667450914006e-05
-3.51698762146769e-05
-1.6679305424135e-05
-1.73649828496707e-05
-3.0384324465554e-05
-4.01231967756033e-05
-4.54918666594178e-05
8.8226306059926e-06
-2.23775287809444e-05
-1.08981932678411e-05
-2.70792415950196e-05
-3.16515191952601e-05
-1.12179355605468e-05
-5.04960637654449e-05
-4.31934261012137e-05
-7.59408221201785e-06
-3.1313594131658e-05
-1.85798634736852e-05
-2.79697847654706e-05
-3.71161153397356e-05
-2.29771201057402e-05
-4.79723687360992e-06
-1.43147235797332e-05
-3.22505802253407e-05
-1.42271074175359e-05
-1.26440965914056e-05
-2.14927600059224e-05
-2.01796932029851e-05
-2.8792546934123e-05
-1.75333259113926e-05
-1.5201335351553e-05
-1.82939064365126e-06
-3.15230641193386e-07
-2.51298751478265e-05
-1.901965784019e-05
-3.15390129547269e-05
-8.32258823156594e-06
-2.21347665607602e-05
1.57054643107536e-05
-2.68691844096138e-05
-3.59466387655945e-06
-2.28117455237374e-05
-1.1715119352686e-05
-1.52316056732352e-05
-2.13376499127225e-05
-2.77483279067779e-05
-2.70070141529565e-05
-3.07458738550197e-05
-3.38398747406179e-05
-4.11114121324958e-05
-2.44792728300077e-05
-2.76715747518182e-05
-2.88720864257272e-05
-6.32400218962768e-07
-1.5409573502596e-05
-1.06982664372216e-06
-1.35332728611867e-05
-2.21617497315259e-05
-4.92689545529985e-06
-1.46622303444476e-05
-1.55438395200784e-05
-1.44869505495003e-05
-2.34229808920873e-05
-6.98240731408439e-06
-8.39257164729258e-06
-2.14878252414467e-06
-2.83159482031027e-05
-2.14433330166839e-05
-3.93478714776741e-05
-2.16235333189562e-06
-1.74528860355413e-05
-1.87273645552026e-05
-1.50814197530831e-05
-3.72404163742395e-06
-2.09686501294472e-05
-2.36729131881972e-05
1.05542613220847e-05
-2.27901847152582e-05
-2.87240478518499e-05
-2.68176125698609e-05
-2.57645301053925e-05
-1.75184805007119e-05
-5.6345087287228e-06
6.99393286509263e-06
-2.19237102356669e-05
-2.46552771402235e-05
-1.01242319448835e-05
-3.05812108527802e-05
-3.49877352641549e-05
-1.27849526261433e-05
-2.39117302778086e-05
-3.48273387464767e-05
-7.39972718500365e-06
-1.56573476746011e-05
-1.73023241576685e-06
-7.56468622530261e-06
-3.51477402463792e-05
-1.47151898752283e-05
-2.47452769120893e-05
-2.82514411914837e-05
-3.89881872481054e-05
-1.63290502717033e-05
-4.01381827314163e-05
-3.69612956364051e-05
-1.87000626615019e-05
-1.71059753667114e-05
-9.89777011719283e-06
-1.00426177103997e-05
-2.60783254271522e-05
-2.44775272822847e-05
-1.1532321201e-05
-1.48407885462901e-05
-3.94398889680214e-06
-2.00651860142171e-05
-2.77670371664538e-05
-3.84016310827613e-05
-2.39837783823488e-05
-2.86888999684571e-05
-3.71841211242227e-05
-3.42691311880972e-05
-3.51929842250258e-05
-1.77920254216104e-05
-1.53887796745463e-05
-5.48202028530982e-05
-4.91387078603052e-06
1.12860795620414e-06
-1.75215878450002e-05
-3.52484929517914e-05
-4.03691386681817e-05
-9.70724238024469e-06
6.59901516610999e-06
-2.39753259871272e-05
-9.03708462421943e-06
-2.50144627185053e-05
-2.25237126495415e-05
-2.50911021660045e-05
-2.51129050427354e-05
-8.98954372613397e-06
-2.2843230678026e-05
-1.79856042404337e-05
-2.05126088336202e-05
-2.78920621975076e-05
-8.9986281364082e-06
-1.36971772747825e-05
-4.41485444943026e-05
-1.44004459767981e-05
-2.04136237880206e-05
-2.74360640465347e-05
-7.7794475943497e-06
-2.37768185938125e-05
-3.053867827784e-05
1.40657352824805e-05
-2.2929648407103e-05
-6.12853371636873e-06
-2.80149631721626e-05
-1.59323551547512e-05
3.31952573421126e-06
-1.09680821298373e-05
-2.17484504225263e-05
-3.48824793509239e-05
-1.38814851615296e-05
-2.02475854612453e-05
-1.87659098751577e-05
-2.39467861615107e-05
-6.22659490447968e-06
-2.90836614926993e-05
-2.78441708504936e-05
-3.74553664273674e-05
-1.55391329839875e-05
-2.22058901909411e-05
-3.59780663961695e-05
-3.08645205361177e-05
-2.46675824657881e-05
-3.36013762568581e-05
-3.17448707063659e-05
-1.1775623935128e-05
-2.61092694477163e-05
-2.12437937670402e-06
-2.45921626381907e-05
-2.30832108899318e-07
6.58650425004452e-06
-9.75215083700842e-06
-2.28208006602958e-05
-1.2829392054757e-05
-3.6143580401202e-06
-2.71323915586615e-05
-3.94825032265302e-05
-2.00419250502461e-05
-2.30535923959753e-05
-1.95688808987265e-05
-2.40751069929732e-05
-1.69093652229126e-05
-1.9073332490604e-05
-3.57230003194806e-05
-1.83720829424461e-05
-1.75618544177822e-05
-1.60584719374008e-05
-2.60429746352095e-05
-1.36596614448493e-05
-3.18678785227584e-05
-2.99431290486227e-05
-2.74755415452302e-05
-3.28536743539507e-05
-2.90430600447483e-05
-4.12574785706355e-05
-4.05616659728411e-05
-2.22677452639277e-05
-3.24508878378975e-05
-2.43820368870414e-05
-2.74880560651816e-06
-2.81421841951369e-05
-2.19341739611927e-05
-1.91142825034488e-05
-1.18675002604841e-05
-2.07680608275993e-05
-1.99187141244763e-05
-1.87220833665508e-05
1.25745236788218e-06
-1.39179235823302e-05
-1.61405746039057e-05
-5.62708061157418e-06
-4.60001623006471e-05
-1.31272769910367e-05
-2.62629036042834e-05
-4.09819099615619e-05
-1.64402951050784e-05
-1.35116710066047e-05
-3.93031638436192e-05
-3.6649262608739e-05
-8.10016980553829e-06
-2.9470095847487e-05
-1.65135991817998e-05
-3.3715199932188e-05
-1.66055982710183e-05
-2.87042511650475e-05
-2.4107223268842e-05
-2.49784646381249e-05
-3.78226092939514e-05
-2.35549738395514e-05
-3.33919737979007e-05
1.72755934434295e-06
-1.81657188340242e-05
-1.96770766261713e-05
-2.66506349279669e-05
-3.38370496074973e-05
-1.56737803882038e-05
-6.22800704944783e-06
-2.65143907089484e-05
-2.20782519475467e-05
-1.90919433265037e-05
-3.39213395831054e-05
-2.27030523632244e-05
-3.77758405500916e-06
-1.21781749352463e-05
-1.73561412412616e-05
-1.22534235568416e-05
-6.82480507446416e-06
-1.51566348155438e-05
-1.13513758314034e-05
1.14271416856991e-05
-5.40839817528788e-06
-2.56021584883248e-05
-2.01874428319341e-05
-2.15325479534725e-05
-3.17268897934598e-05
-3.39434034824137e-05
-3.34322070716411e-05
-2.56603809617116e-05
-4.92070803544106e-06
-9.81939971059651e-06
-2.29296385142879e-05
-2.97517017136742e-05
-6.33694915018019e-06
-2.84983642357549e-05
-2.5026129618716e-05
-1.96229581085788e-05
-3.66027613780833e-05
-3.29398890342753e-05
-5.37601757065468e-06
-2.63523273918124e-05
-1.51520341807308e-05
-2.82090661410589e-05
-2.54045382221435e-05
-2.71810978032853e-05
-2.11861208596238e-05
-2.72032715034581e-05
-1.29850833504268e-05
-2.21820901330639e-05
7.24247885674431e-06
-1.23754381348488e-05
-2.50743260908199e-05
-4.53184284295026e-05
-1.85185500979783e-05
-2.90743205618697e-05
-2.99879511482887e-05
-2.74294295880086e-05
-1.55636632442453e-05
-3.42956972186177e-05
-2.50280598607955e-05
-3.40624728320694e-05
-3.84573337902526e-05
-3.00370877291503e-05
-3.73876924431183e-05
-4.33275631565029e-05
-4.14765457490195e-05
-3.34383134477541e-05
-3.36259412617543e-05
-3.40652535634031e-06
-1.85374169297527e-05
-2.4088892733775e-05
-4.87249605895612e-05
-2.82206860850523e-05
-1.99280149235815e-06
-2.34785148734622e-05
-1.83836808570117e-05
-1.06978926090711e-05
-5.94648577759772e-06
-1.36995811188003e-05
-2.92066137607182e-05
-2.29084623568804e-05
-3.67290050827989e-05
-2.70299140009042e-05
-2.26666566788093e-05
-3.47894266973671e-05
-1.24358149263869e-05
2.29960260156269e-06
-2.37641640414785e-05
-3.55426943824611e-05
-1.28425373856609e-05
-2.47738177316146e-05
-2.39451263815574e-05
-2.26807211423949e-05
-2.66379768533615e-05
-2.30049600127029e-05
-4.25469006228711e-05
-2.24841150979414e-05
-2.23514598961705e-05
-3.22182927446686e-05
-4.77771467323031e-06
-2.87694300186234e-05
-6.72557510110505e-06
-3.17187545325189e-05
-2.91800150304732e-06
-2.80637276169471e-05
-1.91679878995703e-05
-1.26875172991391e-05
-2.32433983730168e-05
-4.04545629596454e-05
-2.57364816347652e-05
-1.88933297882623e-05
-9.94387316199428e-08
-1.27975489190254e-05
-2.84279744996993e-05
-3.95582135083915e-06
-3.51952616919973e-05
4.62258347222995e-07
-9.10813672989546e-06
-1.76746019424739e-05
-1.97932716187237e-05
-1.60135373254495e-05
-1.43742741423842e-05
-2.93526264327627e-05
-3.74697038505721e-05
-1.25999788603877e-05
-4.17831684213628e-06
-3.21187993008518e-05
-2.26254782486912e-06
-2.24739265628746e-05
-1.45354812925759e-05
-2.52410033672013e-06
-1.43617013630505e-05
-2.13093574779819e-05
-4.61530043476609e-05
-5.26777289641332e-06
-2.26820390461385e-05
-5.75576782297554e-06
-1.66971608423238e-05
-4.92041810827634e-06
-1.04235953996304e-05
-3.7864216144373e-05
-2.7200202696321e-05
-2.2945803130181e-05
-1.99731406879278e-05
-2.06542248183607e-05
-1.74845427395851e-05
-2.94269261982129e-05
-3.15210117841668e-05
-2.93825326927482e-05
-2.50757060803394e-05
-6.23092905343753e-06
-1.39695517604838e-05
-1.92466946684575e-05
-2.8398788319833e-05
1.18690443621753e-06
-2.57626526127302e-05
-3.3940699415866e-05
-1.21477372737099e-05
-1.53630967095246e-05
-2.01223924861924e-05
-3.31724002987287e-05
-4.00291923380266e-06
-1.28035017437206e-05
-1.40726699396594e-05
-1.6751643136008e-05
6.98524981179546e-08
-1.69363176269215e-05
-7.23204836906324e-06
-1.35995811670406e-05
-1.8019353502429e-05
-3.19021367968428e-05
-3.7898754103486e-07
-2.62850483876869e-07
-1.75384990445036e-05
-6.38422029999485e-06
-3.1198048968823e-05
-2.57216978848949e-05
-1.00867674600097e-05
-2.10345512298031e-05
-3.49832162504392e-05
-2.32234130697418e-05
-9.31887460252769e-06
-2.53925083828391e-05
-3.47717226531611e-05
-2.42305556031065e-05
2.15091802091112e-06
-2.38025083217535e-05
-1.21498086248609e-05
-1.08041189588739e-05
-2.47830488307143e-05
-2.85444963569448e-06
-1.04010842645805e-05
-2.31425835938676e-05
-1.39538991891117e-05
-2.10669709495336e-05
-3.9160229092816e-07
-2.12146683864483e-06
-1.51064238595662e-05
-2.07601545397868e-05
-3.65073523026301e-05
-1.05225493672503e-05
7.12586217392466e-06
-1.66167930166813e-05
-1.08487434931109e-05
-3.41067757968719e-05
-3.16120241286235e-05
-6.63918843805043e-06
-2.18843853028386e-05
-1.99880687640025e-05
-2.06178541963748e-05
-3.00813201766113e-05
-2.92934991458435e-05
-2.27934793407578e-05
-1.82187886630249e-05
-5.83316727737848e-05
-3.67706460975826e-06
-3.30441153833915e-05
-2.12537467234895e-05
5.11945495935808e-06
-1.38877629001179e-05
-8.65514496233859e-06
-3.42871493920802e-05
8.13926822960094e-06
-1.23123606027069e-05
-3.60320426751763e-05
-1.58347815439392e-05
-1.09104973259361e-05
-2.61725658648839e-05
-2.19477858831164e-05
-4.33419619491184e-05
-2.63439823621971e-05
-2.52934695285562e-06
-4.6473281904638e-06
-2.92554859250786e-05
-3.38429187834199e-05
-2.74145637170806e-05
-1.83077977356046e-06
-9.3046968635763e-06
-3.21346965250144e-05
-5.0527787564626e-06
-2.18671430838228e-05
-1.52232179203884e-05
-4.91875496899952e-05
-5.98240431223885e-06
-2.71613132702125e-05
-1.00399910665793e-05
-1.62629272538935e-05
-2.10491488636168e-06
4.34741918636549e-06
-1.94738513359278e-05
-9.06480907343197e-06
-2.16185485917096e-06
-1.04811446231002e-05
-1.42568006172515e-05
-3.89966908545431e-06
-8.22088283639218e-06
-2.20064457696282e-05
-1.65702888325013e-05
-2.07884626809176e-05
-2.99347104545538e-05
-9.93479813980244e-06
-2.32111097223763e-05
-7.275399970103e-06
-1.37140034623015e-05
-3.78605244239914e-05
-2.60212939756808e-05
-2.89032865841519e-05
-1.32900219522593e-05
-1.99929585855512e-05
-1.11058942405029e-05
-9.92050284596443e-06
-3.08241485364098e-05
-2.08793743553883e-05
-1.07638716863055e-05
-1.65691335469722e-05
-1.01336495243853e-05
-2.15428102123791e-05
-5.05617426578298e-05
-7.9900430264222e-06
-7.42050547020284e-06
-1.18063794685713e-06
-1.86147335208759e-05
-2.86689799941539e-05
-3.54789507481934e-05
-1.52460027416435e-05
-9.28435405552371e-06
-2.42004359282303e-05
-2.55247726975017e-05
-2.85421337099889e-05
-9.15720236376404e-06
-3.35339627377085e-05
-7.34821532316784e-06
-1.85047970338188e-05
-3.43416266994104e-05
-3.12597608888398e-05
-4.05081463739171e-05
-1.35513229380211e-05
-1.44959616543836e-05
-1.9909919000977e-05
-9.18056210670706e-07
-1.63252149125598e-05
-2.95219178726226e-05
5.21499173881213e-06
-2.19535233323446e-05
-2.7041287647767e-05
-1.49603312846512e-05
-2.51091789003722e-05
-2.29581456097597e-05
-8.42248746111222e-06
-1.05577265454269e-05
-2.82823857403704e-05
-1.93040436907641e-05
-4.22970488911879e-05
2.55975648350514e-06
2.55948020330855e-06
-2.73014306579226e-05
-3.44834077683367e-05
-2.96644549264171e-05
-3.83744622386643e-05
-6.99954171318116e-06
-3.00630540194876e-05
-1.20909754603965e-05
-2.33834655008545e-05
-3.7424828645173e-06
-3.00077770165364e-05
-2.16690697669482e-05
-2.8365662335701e-05
-2.47275648583258e-05
-3.13613516345923e-05
-2.05421878372311e-05
-3.60575763362554e-05
-1.41536020926796e-05
-2.64845302909028e-05
-1.21480070990673e-05
-2.25970362390153e-05
-1.37237613945281e-06
-1.06975055330843e-05
-1.86771588921604e-05
-1.87365235477571e-05
-2.30239956216563e-05
-1.4442935936128e-05
-2.03780923057044e-05
-3.01819202546797e-05
-1.98659865431982e-05
-2.87070135055554e-05
-1.71474474413468e-05
-1.39301535063449e-05
1.46537070229239e-06
-2.59723622085305e-06
-3.30751931055555e-05
-3.13042168255157e-05
-1.74211965525134e-05
-1.15269776625894e-05
-3.16631621371634e-05
-2.37087782763592e-05
-5.11494353105099e-06
-1.91406370628038e-05
-1.49353179681331e-05
-1.13629954532675e-05
-9.69986641093144e-06
-3.1026581890633e-05
-4.91576554156248e-05
-3.19529081153829e-05
-1.77266789726567e-05
-2.79580707038914e-06
-1.37725943053935e-05
-3.11984737566542e-05
-2.13160684253208e-05
-2.82309686314709e-05
1.4332348085054e-05
-1.79461859509425e-06
-2.98408467067789e-05
-1.54276472149567e-05
-3.67351968793192e-05
-2.93892780443574e-06
1.73592335047917e-06
-1.2557936738277e-05
-3.08279334433422e-05
-7.42742598588939e-06
-5.66705996220451e-05
-1.78937060947015e-05
-7.48025960243453e-06
-1.86577157388009e-05
-4.7592964505158e-05
-2.8238692741085e-05
5.26726156535027e-06
-3.41460503557112e-05
-3.13407091662336e-05
-3.76479486490775e-05
-1.81129899708416e-05
7.24200124645536e-06
-2.53103088983563e-05
-1.31700341399199e-05
8.57229776936015e-06
-2.51748027505322e-05
-3.24713023626021e-05
-2.00654886858613e-05
-2.57882879381229e-05
-5.74108064189905e-07
-3.1187085674435e-05
-4.71518857818971e-06
-2.92604223804179e-05
-1.91189446989506e-05
-1.81504398215999e-05
-1.29906006453029e-05
-3.40187411329516e-05
-9.97885038540683e-06
-1.4295381126821e-05
-8.45611586091519e-06
-2.42699025227347e-05
7.17334107936448e-06
-1.51188564384439e-05
-2.94316674357154e-05
-1.58687803414183e-05
-1.88578772282923e-05
-1.76413657087729e-05
-6.09470832469899e-06
-3.00784908936899e-05
-1.65307961990293e-05
1.07490961582372e-05
-3.27472725048402e-05
-3.5472718151175e-05
-2.42613759225874e-05
-4.07517642156983e-05
-1.89898606813902e-05
-1.80505960939385e-05
-3.10110284561875e-05
-3.78573091725658e-05
-1.0477784977004e-05
-3.30323541279093e-05
-2.54352990027805e-05
-2.2221222984848e-05
-2.98838683516303e-05
-2.98218944347935e-05
-1.28288549864298e-05
-1.57582209802833e-05
-4.66266081954987e-05
-3.50803749812252e-05
-2.10790746491929e-05
-3.35847860700264e-05
-2.08472083568103e-05
-6.97801551215658e-06
-1.85007107804448e-05
-3.74453984039408e-05
-1.03329489641135e-05
-4.68925024355148e-06
-2.84267109064755e-05
-2.77117534357152e-05
-1.17042770541267e-05
-1.76230001864991e-05
-3.65842160423769e-05
-3.99714074492032e-05
-2.23818612650277e-05
-2.02517221712132e-05
-1.0366380011356e-05
-1.75277076999467e-05
-1.60128981146463e-05
-2.85650872921436e-05
-2.22277091195023e-05
-5.66695969355138e-06
-2.55978192124361e-05
-3.57305721251325e-05
-4.08370823353743e-05
-1.82053202918488e-05
-2.01317172495096e-05
-3.24069349596271e-05
-3.32569958106377e-05
-4.42503728271119e-05
-8.43703057711376e-06
-1.7340343254897e-05
-1.40108364922854e-05
-4.29540135398429e-05
-3.01429809194081e-05
-2.00050100622607e-05
-4.12142381575262e-05
-2.9362878906718e-05
-3.04524487927813e-05
-1.06477068084173e-05
-2.19231203851257e-05
-1.01410671669158e-05
-3.19416746973516e-05
-1.66789846246947e-05
-1.9083071331276e-05
4.19132934815403e-06
-4.43982688288833e-05
-3.40674664472645e-05
-2.26836848711533e-05
-1.38363149341568e-05
-2.41771934944244e-05
-3.21583035870596e-05
-2.79325972971769e-05
-4.49636985022549e-05
-2.47774952863299e-05
-3.25993161960245e-05
-3.70033743684135e-05
-1.71809022786234e-05
-3.00992791377037e-06
-2.72585716829202e-06
-3.1421582695561e-05
-1.69279220662075e-05
-3.51543797132332e-05
-2.52895104332919e-05
-1.20909663608068e-05
-9.94193485204799e-06
-1.39496604144467e-05
-4.03776234347898e-05
-1.9019694828258e-05
-3.11051989423348e-05
-2.46726292966208e-05
-8.49276791953743e-06
-1.21923073975793e-05
-2.15791683626362e-06
-1.04160495680339e-05
-1.8330857921674e-05
-1.46769275409416e-05
-1.48142336512489e-05
-1.7912475535244e-05
-1.91807355887087e-05
-1.39157168363674e-05
-1.54052391190242e-05
-3.43364108298022e-05
-2.42221560550916e-05
-5.08213674501964e-05
-2.2562386504889e-05
6.72805317774192e-06
-1.45255588912476e-05
-3.34055846040482e-05
-2.55268481900944e-05
-1.78755149539098e-05
-3.36632507920504e-05
-2.06722928957235e-05
-1.1440346178162e-05
-2.30299687738984e-05
1.61023206141744e-05
-2.08008050907373e-05
-2.68083381882607e-05
-1.17702250322012e-05
-1.56587474115607e-05
-2.2143413638876e-05
-3.61402941948801e-05
-4.49277247779604e-05
-2.40928163289925e-06
-3.38823110267354e-05
-2.4821815122357e-05
-3.15728356193515e-05
2.92134706334625e-06
2.8141842822911e-07
-1.64804567359253e-05
-6.35469697738452e-06
-1.12235775169412e-05
-2.10895460742497e-05
-4.67705406683507e-06
-6.17036467807217e-06
7.8592517028452e-06
-2.07948764483629e-05
-3.07768258474313e-05
-1.19685434884246e-05
-1.88074732783248e-05
-1.92687065675433e-05
-3.44635060444069e-05
-2.07111285133387e-05
-6.80487648594505e-06
-2.13950255021972e-05
-4.37393743537547e-05
1.88203839488259e-06
-3.11049290776179e-05
-4.17340178160731e-05
-2.75761570261129e-05
-2.57853208291364e-05
-7.7870109787497e-06
-1.81297874937678e-06
-1.06900768969472e-05
-1.98159791600253e-05
-3.62099222577634e-05
-4.58394786708497e-06
-3.97621389656317e-05
-1.75266835142638e-05
-1.57891043264465e-05
-1.76118362191894e-05
-2.5872569407044e-05
-1.91188543253726e-05
-3.0833209646774e-05
-2.07074978071391e-05
-1.2863891874772e-05
-4.04320443510603e-05
-2.55258363552329e-05
-2.33006251995921e-05
-1.58998097533371e-05
-2.64225266259601e-05
-1.54175480671244e-05
-4.11151476516674e-05
-4.85115455519418e-05
-2.50538293672608e-05
-2.94367606596863e-05
-5.459806325016e-05
-2.16185776703301e-05
-1.36018118679054e-05
-2.2405483773996e-05
-3.23559653365986e-05
-2.21732689812883e-05
-2.55149087973375e-05
-1.58175583157482e-05
-2.57362406025142e-05
-2.2959466479644e-05
1.9559475640012e-06
-1.91285257466348e-05
-2.21823952667322e-05
1.70468257500858e-06
-1.13774313230574e-05
-1.62602599489604e-05
-1.74395619853055e-05
-5.44417193975822e-06
-1.1745672230596e-05
-3.11844742630565e-05
-4.36143384539034e-05
-1.42392012647636e-05
-7.75008011783719e-06
-3.37403669174845e-05
-2.98644847517e-05
-5.58220893886473e-05
-1.04165962264663e-05
-2.65457430615874e-05
-2.41129595113507e-05
-2.8730723190586e-05
-3.2136817134375e-05
-3.16854597616371e-05
-1.81689602031873e-05
-2.26081822646657e-05
-2.57694267359753e-05
-2.25793042328338e-05
-2.68161166173912e-05
-6.08996533097796e-06
-1.6817765230403e-05
-3.0146401171763e-05
-7.26941475208122e-06
-2.79449122181812e-05
-1.02721414305646e-05
-9.10366879178522e-06
-1.87629807004344e-05
-1.74657177330248e-05
-7.91833031133962e-06
-2.49762116407467e-05
-1.54707999241081e-05
-4.6567732956353e-05
-2.13448605644389e-05
-1.588778758687e-05
-3.05278212147617e-05
-1.7903968752243e-05
-2.96295400602655e-05
-4.06662951822373e-05
-2.04650210978823e-05
-2.44643931344853e-05
-3.06821083640902e-05
-2.10527464631981e-05
-6.49866261142527e-06
1.11801953029376e-05
-2.6972392016279e-05
-1.48313459642108e-05
-1.89483746727768e-05
6.91969723341523e-06
-4.2353226588788e-05
-1.79826215729257e-05
-1.4877970386244e-05
-1.83425001170059e-06
-2.83706947196098e-05
-2.35415446008056e-05
-2.50120782547071e-05
-2.66112215835167e-05
-3.88918564297231e-05
-2.96894754778203e-05
-3.73399607377334e-05
-2.8501459131482e-05
-1.39972934704955e-05
-2.47326769976179e-05
-1.15839867019655e-05
-2.57169647607851e-05
-1.93158017662645e-05
-1.1379417013454e-05
2.87495365857257e-06
-1.5828757469101e-05
-2.45707689243089e-05
-4.04902617408545e-06
-2.68189709522206e-05
-1.7038216804635e-05
-4.35505530868237e-05
9.17808373982323e-06
-4.54339919744672e-06
-1.75963350624126e-05
-3.12941891921553e-05
-8.01485547935446e-06
-2.6936281148881e-05
-3.16393809529285e-05
-2.2002028422907e-05
-2.87680099726931e-05
-2.039804079397e-06
-2.21758332258733e-05
-2.83294371087377e-05
-2.68360262504917e-05
-2.51705386676036e-05
-4.3312156520983e-06
-8.19717190240289e-06
-1.61150210276325e-05
-6.63560931140577e-06
-3.16663117803956e-05
-4.28873944518786e-05
-1.14141184403387e-07
-3.22073228985716e-05
-2.08497417589278e-05
-1.05796212318644e-05
-9.8603400859779e-06
-1.60996177247434e-05
-2.01041928530821e-05
-2.7048052385822e-05
-3.87248089970233e-05
-3.75708910471832e-05
-2.28916274823042e-05
-3.15858164112809e-05
-3.17949107163991e-05
-3.4621710901549e-05
-2.21887970436912e-05
-2.32545185156309e-06
-3.29911178930318e-05
-1.72874657190243e-05
-1.74113913596411e-05
-2.42432999047117e-05
-1.13956614663286e-05
-2.22131879311994e-05
-2.58116989992397e-05
-2.68984388460698e-05
-1.16977018522059e-05
-4.42291997133815e-05
-1.41099262380906e-05
-2.45344184355486e-05
-1.81169182505701e-05
-2.84332789461932e-05
-4.86334515754215e-05
-3.66686451691053e-05
-2.22430115917066e-05
-1.86833777889979e-05
-3.82513364477117e-05
-6.95164251794718e-06
-2.1848865612705e-05
-4.17045949216003e-05
-3.4365519883188e-05
-3.19573233707347e-05
-3.63917242614557e-05
-3.45334821944899e-06
-7.72953123554282e-06
-2.77514504459326e-05
-9.38506498139033e-06
-1.83239851575034e-05
-4.32628772102966e-05
-4.36161341612484e-05
-2.36679383843859e-05
-2.69753861089574e-05
-2.84002855101709e-05
-1.91724975848957e-05
-2.13707277344318e-05
-2.55190037744326e-05
-1.77238194059351e-05
-3.02236032426591e-05
-6.58779529080911e-06
-3.94350935566572e-05
-3.08427636030608e-05
-7.66505526259366e-06
-2.25831959264427e-05
-3.83897451328208e-05
-1.68018569358951e-05
-2.55720319888166e-05
-3.05264449907395e-05
-3.14391600493718e-05
-2.90914279270849e-05
-3.0266881796036e-05
-1.38957992132761e-05
-1.23553794157379e-05
-3.57142070179443e-05
-2.37587742144298e-05
-4.05883109825034e-05
-1.76466030051775e-05
-1.87199274730935e-05
-1.6804010241399e-05
-2.27749892799777e-05
-1.84100677910346e-05
-1.86738698665989e-05
-2.71301872144983e-05
-1.79038276847665e-05
-2.51355821409368e-05
-2.83042617445617e-05
-1.19501672882347e-05
-2.35793427289713e-05
-3.14627823488453e-05
-2.55717000545295e-05
-2.72719860059177e-05
-1.28022752657351e-05
-2.25729716975376e-05
-1.33497262919861e-05
-1.69502608751546e-05
-7.83530742372125e-06
-1.92062042687019e-05
-2.99200895113931e-05
-2.88001032701469e-05
2.57824775806204e-06
-3.64742949756591e-05
-2.20625000518418e-05
-1.21958123402113e-05
-2.51872863056742e-05
-1.68230316011745e-05
3.10363057227184e-06
-2.20100625973424e-05
-3.57040775184578e-05
-2.43998325568726e-05
-1.11416624612543e-05
-2.88173956343181e-05
-1.7181490410473e-05
-3.12916689150594e-05
-3.53965351954944e-05
-1.69818615857335e-05
-2.81997889738888e-05
-3.08756286044046e-05
-2.82582166069812e-05
-2.9308322956044e-05
-2.18563575140312e-05
-4.29914509879239e-05
-1.26402437405727e-05
-1.31516570707698e-05
-3.62190134295499e-05
-2.61818744140297e-05
-1.22056434916328e-05
-1.18013583000937e-05
-8.26346425557035e-06
-3.26919182536026e-05
-3.55035739138641e-05
-4.35110504214004e-05
-2.38466684956107e-05
-2.59859356673096e-05
-1.64857846725319e-05
-1.7113656477211e-05
-2.79474829672741e-05
-2.25648028043043e-06
-1.28271226754559e-05
-3.40225198509205e-05
-5.05097518653003e-05
-3.77655835535596e-05
-1.40947677244985e-05
-1.1716970290676e-05
-7.36907125808547e-06
-2.54646835894648e-05
-2.28635525798545e-05
-1.13826005153702e-05
-2.33792063332992e-05
-3.15852968217298e-05
-6.33904263725935e-06
9.01158310628136e-07
3.74450025868204e-06
-3.9867689460391e-05
-7.50894345403317e-06
-2.16797356505072e-05
-1.52703367663005e-05
-1.59575386732018e-05
-7.14818519985193e-06
-2.15910662879911e-05
-7.61091392235955e-06
-3.17996523591963e-05
-2.2985515130417e-05
-5.10266861195083e-05
-1.05175246749309e-05
-6.54456752450896e-06
-3.5406833041998e-05
-1.12015742745765e-05
-1.81401329913301e-05
-1.52899211371073e-05
-3.22086655745474e-05
-1.31594696621639e-05
-2.12065968368618e-05
1.38626128788623e-06
-2.53994954300276e-05
-1.76430743854075e-05
-6.26994675074173e-05
-3.92349011153546e-05
-4.22070066520282e-06
-2.9068653411789e-05
-3.68362864131153e-05
-2.63102677981069e-05
-6.7598515570146e-06
-3.69997487573435e-05
-3.44475735342971e-05
-3.87806037929039e-05
-3.75309030067277e-05
-1.47233256987515e-05
-2.7029505085251e-05
2.10557192675169e-05
-1.60558878229321e-05
-4.09812447112852e-06
-2.97038603704442e-05
-2.14337417930995e-05
-1.87257866371729e-05
-3.76783040466054e-05
-2.86659983898773e-05
-6.94951620307019e-06
-6.01157571547223e-06
-2.48781649900402e-05
-2.38822908433238e-05
-2.44768204574871e-05
-3.45918971096528e-05
-3.06839267781591e-05
-2.7847605382378e-05
-8.37651841836471e-06
-2.1496778087763e-05
-4.9212975888861e-06
-2.20767281915729e-06
-2.15006663231349e-05
-1.580626983851e-05
-1.05360484020005e-05
8.0341444682426e-06
-1.51688072856775e-05
-1.08274018017043e-05
-2.09612150147245e-05
1.35024675711577e-05
-9.318348183014e-06
-9.90260035742501e-06
-3.53029300766517e-05
-2.27209905985967e-05
-3.03976281988138e-05
-4.95556538464233e-06
-2.06158308687879e-05
-3.97960900359901e-05
-2.96758366528386e-05
-1.01378885268665e-05
-3.16294866973858e-05
-2.11241572451126e-05
-1.56366735309652e-05
-3.4206776678777e-05
-2.76557646642501e-05
1.02046913441033e-06
-2.75767192477008e-05
-3.35551996876246e-05
-1.82710877266704e-05
-2.06052517740628e-05
-2.85476816773918e-05
-2.85753761755122e-05
-9.80566700139216e-06
-2.29744823373553e-05
-1.68037670051981e-05
-1.33582045660667e-05
-2.44218444505485e-05
-3.04927840520298e-05
-1.51472696211849e-05
-3.3886873264601e-05
-2.11589077639891e-05
-2.46896448100384e-05
-2.74926433971829e-05
-1.87794201674398e-05
-1.21100037355648e-05
-1.01716451032627e-05
-1.89590810396054e-05
-3.49102670361781e-05
-1.90406204528014e-05
-2.5883398162298e-05
-1.23328573347261e-05
-9.56183525336808e-06
-2.74881539375165e-05
-2.02683272052037e-05
-6.76706939317839e-06
-2.80604763972685e-05
-1.47902576995146e-05
-1.98823676169527e-05
-3.26496079563672e-05
-2.36965326834836e-05
-1.26754463973984e-05
-1.48443138091048e-05
-2.41881991044981e-05
-2.02914763813677e-05
-1.07736321691193e-05
-5.12602799012831e-05
-1.9801333724168e-06
8.42725203257908e-07
-6.47879605538933e-06
-1.61607642441744e-05
-1.24736801534332e-05
-1.23619934958938e-05
-4.44856161541529e-05
-1.65112990674093e-05
-1.9274892561946e-05
-2.90378260104811e-05
-1.59582616450279e-05
-2.82245812532952e-05
-2.52120605559362e-05
-3.34827405077253e-05
-3.42387873285608e-05
-1.27468044775124e-05
-4.25299025870823e-05
-1.91034214837322e-05
-3.71656105664407e-06
-1.42650372140937e-05
-9.8886594685349e-06
-2.18591932591611e-05
-1.43439292204278e-05
-1.87749351811634e-05
-2.91190160779906e-05
-2.15450742801671e-05
-4.12850214787938e-05
-2.64334371643875e-05
-6.94956818885517e-06
-1.13884217581938e-05
-2.67270417704073e-05
-1.40458272771822e-05
-1.25565764921173e-05
-4.29688806447956e-05
-2.40499802847881e-05
-2.71838579500808e-05
-2.79446062259078e-05
-6.3460498017124e-06
-2.56060158279441e-05
-2.42364288270264e-05
-9.89704955399128e-06
-1.68315674378492e-05
-1.32171113546889e-05
-3.15092111240813e-05
-2.83640512343619e-05
-1.09811592144061e-06
-3.01782466880673e-05
-8.87246054898489e-06
-9.62146307088967e-06
-2.65675445874674e-05
-3.1613468990669e-05
-2.02168967912062e-05
-1.13547996090765e-05
1.8429359005996e-06
-2.86634907523482e-05
-2.65982164503056e-05
-1.55409294008729e-05
-1.65884952128238e-05
-3.49870533953891e-05
-1.26650642920364e-05
-2.94586601480948e-05
-5.43105966828389e-06
-1.73851874381659e-05
-2.51449330693804e-05
-5.80473234634665e-06
-1.68658222367276e-05
-2.31548597051065e-05
-2.11931775610867e-05
-3.141523109928e-05
1.46852855616981e-05
-2.34334817716031e-05
-3.53415907470121e-05
-2.04676009916138e-05
-1.30075455460927e-05
-2.06066108133865e-05
-9.01645362437816e-06
-3.07477423570636e-05
-1.17113796195703e-05
-5.81831347382389e-05
-2.39700401458727e-05
-1.89874920542364e-05
-2.72282407010532e-05
-1.03806126505135e-05
-1.75051771194623e-05
-1.91747525650615e-05
-6.72061601280877e-06
-3.39950651297694e-05
-2.53864216239157e-05
1.06867859054892e-05
-3.03004116576187e-05
-3.781962533404e-05
-6.37248684037082e-06
-2.10780851488935e-05
-3.23621333883331e-05
-5.26694683598297e-06
-2.84381502632435e-05
-3.55521175961312e-05
-3.11910203443852e-05
-2.13802854976856e-05
-2.70846052742728e-05
-2.15516787280841e-05
-3.2714885132972e-05
-3.06624274630014e-05
-1.80647940141514e-05
-6.96656171888823e-06
-1.96489917704561e-05
-2.71578814143407e-05
-2.40112891643986e-05
-4.39516669040069e-05
-2.62524238731995e-06
-1.23632134265377e-05
-1.66270959551091e-06
-2.5164822928241e-05
-3.05586981764252e-05
-5.48419932789079e-06
7.6285039553665e-06
-7.90377603254697e-06
-2.06717817847576e-05
-2.43400479213212e-05
-3.38577698793058e-05
-3.59716815028721e-05
-5.71743424288094e-06
-3.219598332912e-05
-3.31878343544816e-05
9.54863044233669e-07
-2.57402243554076e-05
-3.28495433511152e-05
8.14941913382596e-06
-1.89489925757032e-05
-4.21275833748663e-05
-4.75957364211492e-06
-2.77232075542905e-05
-3.23346437643858e-07
-3.32021175955551e-05
1.53512981120495e-06
-3.48642912254571e-05
-3.99232339239483e-05
-3.13056518245828e-05
-1.44927300685086e-05
-2.47098428065037e-05
-1.39904903266705e-05
-4.86618699421944e-06
-2.04876279777387e-05
-3.97390847741752e-05
-3.71249968846643e-05
-4.94221643025285e-06
-1.25845417176805e-05
-2.26320653367542e-05
-8.13782756613809e-06
-4.28745268491102e-06
2.9001572138116e-06
-2.4917504237886e-05
-1.24721783787611e-05
-3.54781671475652e-05
-1.84868329388775e-05
-4.54932459705972e-05
-2.56790549995611e-05
1.91738911501747e-06
-1.3184009393175e-05
-3.11384490093372e-05
-3.3190385124389e-05
-2.90176878649255e-05
-1.57203737444092e-05
-2.09312168826117e-05
2.26096481473598e-06
-2.61388507568118e-05
-1.64172384206167e-05
-7.29180393886626e-06
-2.83838642745492e-05
-3.17615834275498e-05
4.31643312719236e-06
-2.83521938950683e-05
-1.91766174490428e-05
-3.05407643349785e-05
-1.28155217792363e-05
-1.04296476128367e-05
-4.78250357589453e-06
-4.44373231380666e-05
-2.92865096746151e-05
-1.99853565429475e-05
-2.95776128036619e-05
-1.56511086715913e-05
-2.76569759245527e-05
-2.66944711892323e-05
-2.89721049165845e-05
-2.56217196593792e-05
-1.70147662048723e-05
-5.08542734499844e-06
-2.27295878744886e-05
-1.07205994649792e-05
-1.55610902824209e-05
-1.40268500972744e-05
-2.62255485603638e-05
-1.86909957178104e-05
-5.78859176255879e-06
-1.24145459240572e-05
-2.39003616176606e-05
-2.34248291174207e-05
-1.42329111929264e-05
-2.59048018363645e-05
-5.10656189343033e-06
-1.70685736184281e-05
-2.39454922643064e-05
7.66057712478696e-06
-1.12655172597185e-05
-3.65052629275498e-05
-9.43240785163899e-06
5.02494570679713e-06
-1.03361263976258e-05
-7.90499353584161e-06
-3.92188860234021e-06
-2.14219700062722e-05
-7.43925055484873e-06
-2.61735614780237e-05
-2.74628052317609e-05
-1.67665565986281e-05
4.15161809821728e-07
-3.21245963642618e-05
-1.50851691231046e-05
-1.44508150543893e-05
-1.84379497509449e-05
-2.58708082730618e-05
1.96404066151627e-06
-1.85780655765735e-05
-2.05817174243105e-05
-4.3952506574016e-05
-1.14187854100217e-05
-1.45527491877188e-05
-1.01478441858895e-05
2.65456384073465e-07
-2.43763424299482e-05
-2.13178342970225e-05
-2.39886010018494e-05
-1.40450179610312e-05
-2.30043444959198e-05
-3.74891726285954e-06
-1.60292625616026e-05
-2.14294576274075e-05
-2.31049593515554e-05
-2.64936118354198e-05
-1.65907564719803e-05
-1.58206246373113e-06
-2.42035525675487e-05
-2.71984735528154e-05
-1.58595248052661e-05
-1.28215371386885e-05
-2.72918803361802e-05
-2.44733811664384e-05
-1.7464728006326e-05
-2.70179911014213e-05
-7.78698651146752e-06
-4.06380513079371e-06
-4.01672755617393e-05
-3.82465629163059e-05
-4.56618263880308e-05
-2.13171505934323e-05
-2.98212224126687e-05
-1.75954985992469e-05
-1.7949100432837e-05
-1.0512986782208e-05
-2.63274832213481e-05
-3.30687443450388e-05
-1.53631751716511e-05
-2.81076139639992e-05
-1.33983527522953e-05
-1.91150626598213e-05
-1.4617830433688e-05
-1.60771349898361e-05
-5.40447551739161e-06
-2.09748038108403e-05
-1.06635553781203e-05
-2.914988619749e-05
-1.51605818936972e-05
-5.86201958653263e-06
-2.4099759993895e-05
-1.72971002015327e-05
1.57947510659371e-06
-3.40010350523137e-05
-1.44028447355856e-05
-1.52327040668045e-05
-1.75989093822167e-05
-3.34761677938425e-05
-1.5079457752294e-05
-2.70325654495717e-05
-3.07863901461072e-05
-2.77305355646556e-05
-4.5578569746597e-05
-1.22707471901838e-05
-2.97438501261941e-05
-1.01054030345868e-05
-1.43271792120163e-05
8.81161054206265e-06
-5.16166035105228e-06
-2.11145808873944e-05
-2.25215953261565e-05
-2.30417017232816e-05
-3.94049909426011e-05
-4.02449391277652e-05
-1.48555039152894e-05
-1.44677969824494e-05
-2.09174169423814e-05
-3.29591281457572e-05
-1.0018755047978e-05
-1.79187872242369e-05
-1.8183151604121e-05
-2.70142669400573e-05
-9.61093561253235e-06
9.84416163619966e-07
-4.34815755103716e-05
-1.8832533653553e-05
-1.94592485339758e-05
-1.1703772875188e-05
-2.75006411194864e-05
-1.04506235916664e-05
-2.28450907310829e-05
-8.66683841295943e-06
-1.74477751569581e-05
-6.03746303209317e-06
-1.79717939306814e-05
-2.70000612641019e-05
-9.99399674858166e-06
-2.18071070662668e-05
-2.48291774619083e-05
-2.60077573969091e-05
-3.34293382208367e-05
-1.65909528802716e-05
-2.13015992560904e-05
-2.26917842988842e-05
-2.59949165188015e-05
-1.59641985220185e-05
-6.84905982907841e-06
-3.5498715329395e-05
-2.82687399510978e-05
-3.78058392446632e-05
-1.29629954718432e-05
-1.66990726414174e-05
-2.60454206466727e-05
-3.02771922665636e-05
-1.52282196199013e-05
-1.84416019137253e-05
-8.96076568743729e-06
-2.59023995368155e-05
-2.72621352746716e-05
-3.11250381287961e-05
-1.56648816244653e-05
-4.91528210426923e-06
-6.730248799321e-06
-2.72806873884118e-05
-2.92922747581963e-05
-2.39586323262722e-05
-1.44365892354576e-05
-7.60091520763867e-06
-2.744206470497e-05
-2.85589710805755e-05
-9.6547858507935e-06
-2.29357859821831e-06
-1.93523199844457e-05
-1.88770303544717e-05
-2.13643157235343e-05
-3.17370491102521e-05
-1.78779730905058e-05
-2.4345567391095e-05
-5.26736982593406e-06
-9.68790619712773e-06
-8.693493190904e-06
-3.69498531911622e-05
-9.22515090830972e-06
2.48275655432936e-06
-8.09137425724052e-07
-1.13345324319519e-05
-2.91059295164935e-05
-2.14722263456956e-06
-9.06463261543155e-06
-3.30621711421106e-05
-3.20181597598184e-06
-1.4025316005019e-05
6.61669482047669e-06
-2.7302209649506e-05
-1.37041153094989e-05
-1.0142823408227e-05
-1.23982438440287e-05
3.81719555203738e-06
-2.71692547453546e-05
-3.15839366985674e-05
-1.72525247291517e-05
-1.62346217826992e-05
-8.47135110125787e-06
-2.11033349168563e-05
-3.02221644960545e-05
1.20410598387172e-05
-1.12173187042665e-05
-1.66874069628335e-05
4.90172405856559e-06
-2.44656797038867e-05
-1.92792981017836e-05
-9.13769540441818e-06
-2.09996551778943e-05
-1.79972785824465e-05
-2.96886540961789e-05
-5.31767395648146e-06
-2.62368007226243e-05
-1.80794810571278e-05
-1.44902505905077e-05
-2.31938867196665e-05
-4.98279558691388e-05
-2.97540311300379e-05
-2.30063362907215e-05
-2.50507605514988e-05
-6.04890581397019e-06
-1.22727764538924e-06
2.28663079096694e-06
-1.83590425344843e-05
-4.09266986878603e-06
-1.2026102580414e-05
-3.18247265467124e-05
-9.65482409291075e-06
-5.13868192135279e-06
-2.41636804097112e-05
-1.13411334132071e-05
-4.03377239129607e-05
-4.50527512372671e-05
-3.4929701791093e-05
-2.55274278751341e-05
-2.07100578151971e-05
-4.8574757365956e-05
-2.81023149535837e-05
-3.30298692425994e-05
-2.685751152367e-05
-2.1319666387749e-05
-2.75829185766334e-05
-2.01082355794604e-05
-1.83758063124342e-05
-1.40502662445076e-05
-2.08890563111184e-05
-2.61841884569761e-05
-3.69202721115426e-05
-1.77385283608443e-05
-1.98588459777465e-05
-9.81919758335982e-06
-3.70112701349445e-05
-2.26432833438216e-05
-1.53390174068464e-05
-1.73496135763184e-05
-2.99513749729288e-05
-2.67329137835749e-05
-1.11866257309954e-05
-2.95012443700042e-05
-3.43339012241354e-05
-1.34443074885978e-05
-1.84198397267187e-05
-4.18944025206437e-05
-3.07484216380111e-05
-1.63940197620096e-05
-2.99241102109187e-05
-1.80905587096686e-05
-1.49796532383829e-05
-4.97547467112952e-06
8.54102276884013e-06
-2.65222361718027e-05
-2.02565294546631e-05
-2.0055665503681e-05
-2.53342156194324e-05
-3.78813921198029e-05
-7.30284224815581e-06
-2.13805508594689e-06
-2.80230813945707e-05
-2.55113666215058e-05
-2.1931147300788e-05
-2.40948293259382e-06
-2.7303244200832e-05
-2.90345180210813e-05
-2.00948187736311e-06
-2.17889180022791e-05
-1.94517012016242e-05
-3.02788326338673e-05
-1.77472607308935e-05
-2.14268696583817e-05
-4.37578353028662e-06
-6.82196012403301e-06
-2.40718873373916e-05
-1.70922242110831e-05
-1.83538691127288e-05
-1.454303882972e-05
-1.80006503032806e-05
-6.61868977473077e-06
-2.57677308799118e-05
-2.16684754159281e-05
-1.5019874101945e-05
-4.03180053710711e-06
-2.18391849025872e-05
-2.06450003494833e-05
-4.18017569981904e-06
-2.19442673317699e-05
-2.69675899250861e-05
-1.17530292420577e-05
1.764469012217e-06
-4.18813486443587e-05
-1.56302575643229e-05
-1.0790058135021e-05
-3.32272096959419e-05
-3.99211799295591e-05
-8.42181386326005e-06
-2.14435829204433e-05
-3.75867951478147e-05
-3.47905439183467e-05
-3.88106864159998e-05
-1.08868982711715e-05
-1.15955980994163e-05
-2.8108803270142e-05
-1.86582223482182e-05
-3.9615588959875e-05
-8.0728003558078e-06
-3.77711983490584e-05
-4.00584913143478e-05
-4.70704589684993e-05
3.0797373893282e-06
-3.09713543817296e-05
-3.2997615006399e-05
-3.20528516422077e-05
-2.9114427397562e-05
1.44027621432066e-06
-5.78497074057148e-06
-2.64394044393242e-05
-1.26403132830823e-05
-2.78870614555044e-05
-3.14775767381131e-05
-1.2770658355079e-05
-3.58561913585597e-05
-2.39660462316029e-05
-2.73736516487804e-05
-1.58550704072686e-05
-1.12489609689305e-05
-4.11655689419114e-05
-2.74639145454229e-05
1.63415225730071e-05
-3.04528231403614e-05
-1.80657464175881e-05
-2.14916303129225e-05
-3.3022189281748e-05
-2.48140541016138e-05
-1.8198871105245e-05
2.30951441540009e-06
-1.4810477907373e-05
-3.90970780008907e-05
-5.45624574867423e-06
-2.42817636371457e-05
-7.54493616219312e-06
-8.15693303663816e-06
-1.067940542258e-05
8.3604505332273e-07
-2.72054650803546e-05
-2.76528904482938e-05
-3.71216550093124e-06
-1.93606377859356e-05
-3.50301314463414e-05
-3.69856410308126e-05
-4.58679136213405e-05
-1.35094861576327e-05
-2.71250862660517e-05
-3.95003331387028e-05
-4.6924180328032e-05
-3.87715608215209e-06
-2.9631440575523e-05
-1.70745002366881e-05
-1.12117174449558e-05
2.66360233566e-06
-1.53981991148457e-05
-2.26858092733615e-05
-7.96142927179059e-06
6.02487896023903e-06
-4.99654236556818e-05
-1.60076675134114e-05
-1.72028163661501e-05
-2.00106736767474e-05
-2.81817125415661e-05
-9.73653170779764e-06
-2.19539118162089e-05
-1.58043246899252e-05
-3.03073531064361e-05
-7.325486025484e-06
-6.98167760369562e-06
-2.98757995487063e-05
-2.02914887283058e-05
-2.74823928240451e-05
-1.9154633491137e-05
-2.98019038248461e-05
-2.20547372838204e-05
-2.38331040673039e-05
-4.71468129691475e-06
-1.15261503630276e-05
-1.00167449256572e-05
-2.76625497100005e-05
-2.16532978057453e-05
-1.60561648133785e-05
-2.51529346324886e-05
-2.74727882457635e-05
-2.63799691741395e-05
-2.63145148533768e-05
-2.78391467276121e-05
-2.95824108982806e-05
1.00469783099003e-06
-3.5356468364868e-05
-1.88921742261464e-05
-3.61373582534362e-05
-9.32184569105332e-06
-3.65190238330824e-05
-1.49158989068049e-05
-1.24194953980774e-05
-2.42038457906346e-05
-2.3564941947659e-05
2.86163396624239e-06
-1.98594717318768e-05
3.38318690727673e-07
-4.67917086875348e-05
-2.49624128330133e-05
-2.45983513149083e-05
-3.34045047347039e-05
-4.34701328969888e-05
-3.59721484468146e-05
-1.97369696190494e-05
-2.72444942839745e-05
-1.85128988452229e-05
-1.59211148625079e-05
-1.33233474973484e-05
-3.13143616566246e-05
-9.51985426297846e-06
-2.80875559633885e-05
-7.11094486998261e-06
-2.20181568910442e-05
-2.81238595318174e-05
-1.41622176503755e-05
-1.76678055134032e-05
4.47552558825281e-06
-3.35266038854094e-05
-3.09753888402724e-05
-2.97563448846766e-05
-2.51808698453932e-05
-4.97100868741171e-06
-5.6397402101168e-06
-1.80713889841209e-05
5.83085554027033e-07
-8.01755710059228e-06
-2.91186103887646e-05
-9.62461302505107e-06
-1.80197483709878e-05
-4.09544070793493e-05
5.0606510776272e-06
-1.25160177642366e-05
-2.64728855364396e-05
-2.3760359738803e-05
-2.18931003542063e-05
-3.52929786127277e-05
-2.77170709680749e-05
-3.02363468757758e-05
-1.65117880281194e-05
-2.82839803348581e-05
-3.61961954614268e-05
-4.36450184697929e-05
-1.98394142573828e-05
-1.5450287673613e-05
-1.55540848132644e-05
-8.70251240802245e-06
-1.0288847244699e-05
-1.26637612217262e-06
-1.72488087471057e-05
-5.99232912216362e-06
-3.13284577494444e-05
-1.68989636325809e-05
-1.43228786242412e-06
-1.37042011764866e-05
-7.84607333230265e-06
3.25082263398392e-07
-1.26430144878234e-05
-2.35909426719048e-05
-1.45307900589426e-05
-2.72442845447518e-05
-4.04480022310354e-06
-2.77497746666863e-05
-2.83992444903256e-05
-9.50414332116434e-06
-1.64904762127704e-06
-2.77045401102739e-05
-1.27527105088606e-05
-2.2111493291227e-05
-1.8522503830639e-05
-1.27288990030342e-05
-6.14310880553642e-07
-2.07143398768398e-05
-2.43780215226378e-05
-2.90854942343923e-05
-2.17697228209287e-05
-3.64039916573853e-05
-4.51007447333637e-05
-1.46103590419314e-05
-2.18368569144053e-05
-2.56257265050478e-05
-1.06725824413301e-05
-2.41027519589232e-05
-3.26731590006702e-05
-2.60820872021732e-05
-1.13351493659127e-06
-7.97443429250095e-06
-3.91384569274245e-05
-1.38027004117585e-05
-3.19874408239752e-05
-2.45600104819298e-05
-1.65862827674689e-05
-2.99713654772194e-05
-6.06895373130474e-07
5.10793509335896e-08
-2.45711360224584e-05
-3.35275040145176e-05
-2.07008453837153e-05
-1.04349275644407e-05
-2.29759111077068e-05
-2.84314255147489e-05
-2.81272487513872e-05
-9.64526929283756e-06
-3.16718937052865e-05
-3.11172580273336e-05
-1.72077120043338e-05
-2.03524836223199e-05
-3.31103864884869e-05
-1.61571146794553e-05
-3.26444085684673e-05
-2.2807676973192e-05
-3.23119511495076e-05
-2.12973443359945e-05
-1.93193572681132e-05
-4.18800611468236e-05
-3.17482106972897e-05
-3.59261392029264e-05
-4.86929929397919e-05
-1.51001315021868e-05
-2.16922214701856e-05
-2.6609129977861e-05
-1.22228332445819e-05
1.38598581836859e-06
-3.46881920928136e-05
-1.50696392818523e-05
-9.04883932201523e-06
-3.06081791704543e-05
-2.96381616255159e-05
-3.78947837678412e-06
-4.46824547156863e-05
-2.90536629583345e-05
-2.91520215079362e-05
-2.3059724486299e-05
-1.10968791104795e-05
-1.01404749299846e-05
-6.13820783166478e-06
-1.99948795077537e-05
-2.70495334795875e-05
-2.97795268919975e-05
-3.50617605135179e-05
-2.06948332997006e-05
-2.16201836222623e-05
-6.71458543819563e-06
-3.61901741908674e-05
-2.46750612361246e-05
-1.51629312691806e-05
-2.70145530779991e-05
-1.28658468885711e-05
-1.85800304342356e-05
-1.20627753194845e-05
-3.08739403197909e-05
-2.84932610564908e-05
-1.30933590955106e-05
-3.51377011339804e-05
-1.94701534628379e-05
2.58754416094254e-06
-3.93277993477869e-05
-3.63149501113677e-05
-4.38330621356722e-05
-2.02043506039947e-05
-1.74806895800587e-05
-1.34517186523225e-05
-1.08510381506301e-05
-2.38376857645121e-05
-2.63462701576179e-05
-2.78975706300871e-05
-2.38950136609983e-05
-3.42479195196828e-05
-2.61144456837439e-05
-1.67543959585462e-05
-4.97188023284727e-05
-3.07946392338268e-05
-6.42224395135269e-06
-1.95327854566758e-05
-2.77536421777976e-05
-3.69015406560712e-05
-3.77189415465709e-05
-2.70797562962433e-05
-1.3233077568404e-05
-1.57413133992516e-05
-8.53949025059465e-06
-2.59372615449951e-05
-1.90365260510808e-05
-1.39559626176435e-05
-2.30191132196314e-05
-1.40784267788391e-05
-3.08523291996975e-05
-1.56118315142855e-05
-3.07256414932327e-05
-1.56958152704073e-05
-1.98081882903197e-05
-3.82655226844308e-06
-1.89245608694529e-05
-1.5382855212369e-05
-1.5781623638978e-05
-2.63559537475592e-05
-1.81176642963482e-06
-2.020840340949e-05
-3.13338009981656e-05
-2.94871461293664e-05
-2.857512953141e-05
-3.34331790997325e-05
-4.00289320731457e-05
-5.17317289659511e-05
-3.13968489102549e-05
-1.59843635123614e-05
-4.8155346718162e-05
-2.99604242413331e-05
-2.91398062510792e-05
-3.14125139904061e-05
-2.83594286779712e-05
1.24441812858917e-05
-3.73936193696303e-05
5.25211720514813e-06
-7.84304030940735e-06
-2.23475909649235e-05
4.48409088340634e-06
-1.18502578133579e-05
-1.95970410977998e-05
-2.56356643493071e-05
-3.1854888419184e-05
-1.76540104924723e-05
-1.29998769911042e-05
-4.40391106744815e-05
-4.35157797874471e-05
-2.6656189325402e-05
-2.55579835138125e-05
-3.93370610700021e-05
-1.73787606011233e-08
-3.54318632749978e-05
-1.86556013177095e-05
-1.67963477832321e-05
-9.99507603039887e-06
-9.72552781076308e-06
-8.89410733032638e-06
-3.66368600108003e-05
-3.19655091372046e-05
-3.24037445362917e-05
-2.69229831520733e-05
-1.3730913773731e-05
-4.25582416970111e-05
-2.63594983873686e-05
-3.58889211945965e-05
-2.78614033848553e-06
-1.87763783958985e-05
-1.34198331835173e-05
-2.63248132582924e-05
-2.72192728737284e-05
-2.03605492199605e-05
-1.25350287883623e-05
-1.88533582295445e-05
-2.48166349232864e-05
-9.97300025566163e-06
-4.57395469243704e-05
-1.79875716390752e-05
-9.74686959995379e-06
-3.65002171300398e-05
-2.70622650666744e-05
-3.25647386389779e-05
-1.84803977394456e-05
-9.2419628481229e-06
-2.49683381186806e-05
-2.0484488802116e-05
-4.85010302438168e-05
-3.35898900196896e-05
-3.3660844565046e-06
-2.82944068470176e-05
-1.06601427327999e-05
-3.13911297553195e-05
-1.79811065792445e-05
-4.43844196558618e-05
-3.32331032263609e-05
-5.53584609874518e-05
-2.69560146760962e-05
-3.33573944209743e-05
8.40477628223189e-07
4.52648437443381e-06
-2.85023666319455e-05
-2.42577606147822e-05
-2.59937948069389e-05
-1.93470762655773e-05
-1.92240863868576e-05
-1.04344286247345e-05
-3.41449135051296e-05
-2.07067733709385e-05
-1.10137976573002e-05
-4.3929829314908e-05
-1.7756014412669e-05
-1.27964216364123e-05
-1.67728795767086e-05
-6.35164697630542e-06
-2.10184171827496e-05
-2.44168027960953e-05
-4.32676944826689e-05
-2.8887538539285e-06
-2.49692124900987e-05
-2.54273281415364e-05
-4.07536893685531e-05
-2.02771069194691e-05
-2.27318434782021e-05
-5.60234658288218e-06
-3.15232615489788e-06
-1.63600041778898e-05
-3.47801713894543e-05
-9.74755708385957e-06
-1.66339873123849e-05
-2.70942662107951e-05
-2.68930696237231e-05
-1.30831323235308e-05
-1.27678005380875e-05
-3.86011688496257e-05
-1.73945709282269e-05
-1.59580995673836e-05
-3.03362704660009e-05
-1.77249764692916e-05
-5.47545414814173e-07
-2.22858266839474e-06
-2.49210497315412e-06
-1.46208181742678e-05
-2.56159957518062e-05
-2.60357294039475e-05
-3.61033151981567e-05
-2.01947045994856e-05
-1.98845886495125e-05
-2.21440989421445e-05
-2.4030970844759e-05
-1.86437671559164e-05
-1.00029047100215e-05
-2.2214984940869e-05
2.91185300651773e-06
-1.76583282479105e-05
-1.29734412268066e-06
-3.61828578637077e-05
-3.27163730505683e-05
3.72257481925171e-07
-1.45761039262992e-05
-1.54398886379842e-05
-1.50107686324741e-05
-5.85234390814486e-06
-2.79823999435348e-05
-2.53128604023055e-05
-7.77882618143553e-06
-1.66066193320253e-05
-2.4386594639031e-05
-1.79783146082124e-05
-8.4566303401304e-06
-3.0116783302308e-05
-2.78579165241017e-05
-1.58061388820818e-05
-4.05432305995339e-05
-1.78416012817384e-05
-8.78956644484588e-06
1.45750872685818e-05
-1.32283343435511e-05
-1.54033794022391e-05
-1.727788153991e-05
-1.66118255862404e-05
-2.99817402826577e-05
4.85910769319821e-06
-1.01788605322633e-05
-1.47833170806682e-05
-3.62374834025929e-06
7.61889548873748e-07
-1.47340656873381e-05
-2.66398062888186e-05
-3.94459139649922e-05
-2.09474696938078e-05
-3.43692143981521e-06
-4.04462680114018e-05
-3.06607017396859e-06
-4.53358914365391e-05
-4.49209224990862e-05
-4.29664952242014e-05
-3.7183600298954e-05
-3.05499425141669e-05
-3.2035285520456e-05
-2.22140722536576e-05
-1.959428080042e-05
-2.59482054002076e-05
-2.54396635781208e-05
-4.44726395833227e-06
-2.92933176168214e-05
-2.04511860327317e-05
1.36866839278456e-06
-1.63511545881529e-05
-1.11421401467214e-06
-2.33386928904516e-05
-3.46239892393147e-05
-1.16760962134618e-05
-3.48632657222183e-05
-3.8729359057261e-05
-2.45874178497143e-05
-2.52103721708863e-05
-3.63377843050247e-06
-2.69168912250719e-05
-3.95872524879623e-05
-2.75925205015359e-05
-2.28942908066275e-05
-1.14158635996814e-05
-7.90956776921113e-06
-2.01111819770013e-05
-1.16870025455033e-05
-4.33313115047765e-06
-3.20632365600623e-05
-8.88746091467676e-07
-1.84740761038467e-05
-4.19676219162194e-05
-3.59044975282717e-05
-4.00722897747871e-05
-1.64912565255451e-05
2.99741173321125e-06
-2.93608247408315e-05
-1.2432670359394e-05
-3.97466495516141e-05
-2.66909590254733e-05
-3.19573005985296e-05
-3.16165190102413e-05
-1.53096032490374e-05
-8.42686354256836e-06
-2.07984076157193e-05
-2.63368291312274e-05
-4.73010855122741e-06
-2.50778579349988e-05
-3.93150064549899e-05
-1.90667389583346e-05
-1.31892511277271e-05
-2.19035625207056e-05
-3.14289170939294e-05
1.75013499457809e-08
-9.99650855868819e-06
-1.37349383563914e-05
-2.54213760439136e-05
-1.10483285132765e-05
-1.85576014374267e-05
-2.58473867084054e-05
-1.18808425498322e-05
-2.25518273288509e-05
-1.27501859227031e-05
-3.18246047706808e-05
-3.73991446230355e-05
-1.28020005861101e-05
-2.34743886386987e-05
-3.42629495820003e-05
-1.36835570693433e-05
-3.91830778056287e-05
-1.6049640724536e-05
-3.2208189013908e-05
-8.36055771534288e-06
-3.36836742370924e-05
-1.82911719253101e-05
-3.40385855540995e-05
-3.90033651443962e-05
-3.24086913890056e-05
-7.87926284965504e-06
-2.9337298709858e-05
-1.29487970714863e-05
-2.16015779140403e-05
-2.21038800498256e-05
-1.23126292782706e-05
-3.98767154764467e-05
-1.87295307445724e-05
-8.92245261880896e-06
-1.07675462012496e-05
-2.33303019711416e-05
-1.89219884307706e-05
-1.60197660244003e-05
-2.96137535990323e-05
-2.92247856968878e-05
-1.46920722851851e-05
-3.83476328294201e-05
-2.33193484072743e-05
-3.90982630803047e-05
-2.22245948300712e-05
-1.16876060037457e-05
-2.58930688014426e-05
-6.45807291978015e-06
-3.67701925424204e-05
-1.85886477722342e-05
-1.06614107285691e-05
-2.92938862369603e-05
-2.50262191143455e-05
-2.65199064019789e-05
-1.40857770442028e-05
-1.96499959781063e-05
-2.37288697228825e-05
-2.68242996929043e-06
-3.13611820249767e-05
-4.46405136939631e-06
-4.88740957679328e-05
-1.73554397383251e-06
-3.60711097393358e-05
-3.8508162692238e-05
-6.98010909212598e-06
-2.45518335571182e-05
-2.96029873636713e-05
-2.02211197831927e-05
-2.21323192940318e-05
-3.41579770058937e-05
-2.70809832687458e-05
-2.45387593836366e-05
-2.64597260521364e-05
-2.67344951813638e-05
-5.21656102414186e-06
-1.25824961467566e-05
-1.51930892421757e-05
-1.68404200726344e-05
-2.79414082907042e-05
-3.31104559178575e-05
-1.42997335312424e-05
-1.61584825745407e-06
-1.84989138589334e-05
-1.36309884315708e-05
-8.61229379384049e-06
-3.05043561698893e-05
-4.26671551987743e-05
-7.74687142737808e-06
-2.09282680784136e-05
-5.14743187133276e-06
-3.51153386884068e-05
-1.42434327855777e-05
-1.40883803960489e-05
-2.83148115531841e-05
-1.79013940976132e-05
-1.29875161381079e-05
-2.89664679538009e-05
-2.60679333130488e-06
