# Supplementary material for: Research on computational propagation and identification of mine microseismic signals based on deep learning
Source: PLoS One. 2025 Oct 22;20(10):e0334641. doi: 10.1371/journal.pone.0334641 (PMC12543183; doi:10.1371/journal.pone.0334641)
Supplement: S11 Data — (ZIP) [file pone.0334641.s011.zip › 000101100002581.xlsx_0.txt_24.txt.txt]

-1.54848900325182e-05
-2.0474816831466e-05
3.01260665145943e-07
-1.27764667827958e-05
-2.36113101273656e-05
-1.70873687587718e-05
8.57323059930556e-06
-1.95603502003599e-05
-6.211475293892e-06
-2.09830561678255e-05
-2.76103397444613e-05
-1.80419405991014e-05
-1.11082587646942e-05
-1.18605206743626e-05
-2.00236715855654e-05
-2.1769939208362e-05
-9.59072592035812e-06
-9.68562344419108e-06
-2.14408277376905e-05
-4.80227167144731e-06
-9.28791909566992e-06
-2.05747524108045e-05
-1.22782004113337e-05
-2.09665879188702e-05
-1.80578216499337e-05
-2.96175358163333e-05
-8.75226158858472e-06
-1.70793360240199e-05
-2.22231266028797e-05
-1.53182096538484e-05
-1.22145137448366e-05
-2.169148968996e-05
-1.8867436003061e-05
-1.77056471125228e-05
-1.13446583902752e-05
-9.9720390781997e-07
-6.23448065906652e-06
-1.09501298715797e-05
-3.24109594683673e-05
-1.50329149482178e-05
-2.18497954974327e-05
-3.20816985966435e-05
-6.84599411268764e-06
-2.24154095137403e-05
-2.72303860394624e-05
-2.38568124464568e-05
-1.42421031911494e-05
-1.34247319021464e-05
-4.49348271975411e-05
-1.0786912504013e-05
-2.39609123233408e-05
-1.54484106867811e-05
-2.06774682447605e-05
-2.77177438970561e-05
-2.82335232840278e-05
-2.89529845529601e-05
-2.50131033809441e-05
-1.81033496145703e-05
-8.29483984467253e-07
-4.93907423834213e-06
-3.08838735490961e-05
-3.0980011436668e-05
-2.8503287230959e-05
1.45326320248747e-06
-1.31219023940369e-05
-2.47524500031059e-05
-4.33420306991653e-05
1.73183420304599e-05
-6.91194893138696e-06
-1.31609989027104e-05
-2.30314126990623e-05
-8.76351223468338e-07
-1.91140497440203e-05
-2.00175700629425e-05
-3.38658286815599e-05
-1.74693575909454e-05
-7.59782948824171e-06
-4.60755547207382e-06
-4.09791730215867e-06
-2.39970554519687e-05
-8.7337281622468e-06
-1.385070883159e-05
-2.33928319482577e-05
-5.34645530779921e-06
-2.26543049387797e-05
-2.07697122628026e-05
-1.57965890327145e-05
-1.67949924063063e-05
-1.86260125484089e-05
-4.34091432540851e-06
-2.37679351814548e-05
-2.18231629929249e-05
-6.92841051217003e-06
-1.30051918602231e-05
-3.33074654327618e-05
-2.61793936394985e-06
-2.93136220506894e-05
-1.88785612080145e-05
-1.10218577031111e-06
-5.63628021236004e-06
-2.08806017899555e-05
-1.62730618719933e-05
-1.60987916048698e-05
-6.24705557528297e-06
-1.04881392359854e-05
-3.29971830172523e-06
-4.77434076435909e-07
-2.31050416125235e-05
-2.19890206803903e-06
-1.53519834971981e-05
-3.53486472184364e-05
-1.08642888830098e-05
-2.55766741146935e-05
-2.03432965012944e-05
-2.85162658044473e-05
-3.23893248099469e-05
4.72225051658215e-06
-1.01917981862912e-06
8.37283001077805e-07
-1.87000878450332e-05
-8.54310076230232e-06
-3.34978209457631e-05
-1.12213352989711e-05
-2.90306756062781e-05
-1.94957315983775e-05
-8.73196325335017e-07
-5.28013111762063e-06
-1.89802396743827e-05
-3.26314082801061e-06
-6.63070123011295e-06
-2.86917442083452e-05
-7.17587535191954e-06
-1.29089276399494e-05
3.165311436092e-06
-1.34779981379684e-05
-1.78002532032009e-05
-2.20269654708354e-05
-6.91953506059557e-06
-3.257087691988e-05
-2.34892993957872e-05
-1.17471567686355e-05
-1.09368433732588e-05
-1.27802690030543e-05
-4.04812470174582e-06
-1.82827766125044e-05
-9.59731786773882e-06
-1.60621935723584e-05
-5.92163557422443e-06
-2.14789779257821e-05
-1.89936742749011e-05
-1.03537540225368e-05
-1.05280295355383e-05
-1.25692483698858e-05
2.54168674740286e-06
-1.88906641508536e-05
-2.03016007313392e-05
-9.76083621705329e-06
-1.74541884097261e-05
-2.30369224253697e-05
-4.85897309603735e-06
-1.401538375956e-05
-1.45019158003535e-05
3.88781932695461e-07
-1.43879021769866e-05
-9.8106746724358e-06
-1.00501055479382e-05
-3.68586255220412e-05
-4.98395823522219e-06
-1.86646822313269e-05
8.96739721384521e-07
-1.19955020175808e-05
-1.28259602322543e-07
-1.55402312640265e-05
3.88062660232404e-07
-6.36060550827466e-06
-4.65295631486916e-05
-7.39931622049611e-06
-1.40292590466988e-05
-8.35891437924871e-06
-2.09784967207258e-05
-1.33644739214637e-05
-1.28325708834166e-05
-2.33859636530016e-05
-3.99519459604766e-05
-6.07016696335316e-07
-9.69891478132983e-06
-2.31777838556593e-05
-5.88081956768192e-07
4.13382381065211e-06
-1.15376909057832e-05
-1.16067994581245e-05
-3.2467062986968e-05
-3.13199845274914e-05
-8.74202045752419e-06
-2.12344279705281e-05
-1.47070587835435e-05
6.57152968575994e-06
-2.01556396378212e-05
-6.1558285285923e-06
-2.26099061959206e-05
-2.40858361924591e-05
-1.84829325802217e-05
-1.55889682118886e-05
-2.95432683002305e-05
-1.01581541689926e-05
-9.21602365736975e-06
-7.75703597044742e-06
-1.81747976245019e-05
-1.62708602344121e-05
-1.12030890742917e-05
-2.79727793169956e-05
-2.06632731212971e-05
-1.13344840369855e-05
-1.49211666357673e-05
-8.27541159831466e-06
-3.22549759816858e-05
-3.59109680597324e-05
-1.767892739699e-05
-1.76078026544157e-05
-1.62179484800677e-05
-1.22328192609419e-05
-2.26076533440379e-05
-1.79763821283359e-05
-4.20652769919877e-05
-2.62065970713238e-05
-2.63028615461368e-06
-1.53326310527391e-05
-1.62242381881703e-05
-4.30216961397074e-06
-5.48570922228412e-05
-8.91205569959449e-06
-2.11928545903528e-06
-1.43342740926761e-05
6.6640787708509e-06
-2.36266326198733e-05
-1.75272715725733e-05
-4.94086052952768e-06
-1.96233715565236e-05
-3.21818043056238e-05
-2.78133148946777e-05
-5.91968355365855e-06
-1.73307667189161e-05
-1.73177637685491e-05
1.49159860956797e-06
-7.07651607784355e-06
-1.3745815679438e-05
-3.33932935079276e-05
-2.23340458020294e-05
-1.20038029804834e-05
-2.05545622854124e-05
-2.69440881365874e-05
-8.35240995353519e-06
-9.6948918386202e-06
-1.55752651210583e-05
-2.04884089265083e-05
-3.4030217862828e-05
-9.81404447408073e-06
-2.15100399776209e-05
-1.77442562863117e-05
7.59986339133045e-06
-3.35471329383343e-05
-2.249130875843e-05
-1.92827957149468e-05
-2.38761197998089e-05
-2.70923525090935e-05
-1.21567843777592e-05
-1.96498057331641e-05
-1.04588067692839e-05
-7.93430637548906e-06
-1.5235547130912e-06
-1.80342947083958e-05
-1.75065265900665e-05
2.09869929867779e-06
-3.84365342404561e-06
-2.35856220569265e-05
-2.14521769154947e-05
-1.58820198505307e-05
-1.08735131168642e-05
-2.17631314518535e-05
-2.62668070592863e-05
-1.02900596323258e-05
-2.83384075367191e-05
-3.16004284485115e-05
-1.12154530512243e-05
-3.70492534614156e-06
-5.04104266215943e-06
-2.46522003799602e-05
-1.87166582039887e-05
-1.57969693731211e-05
-8.56093854989069e-06
-1.88731339340628e-05
-2.94000346345319e-05
-1.52031498637704e-05
-6.09173589164349e-06
-1.8364366221432e-05
-1.2565260864273e-05
-4.87160782178851e-06
-2.54859083921133e-05
-7.23907353184917e-06
-1.9196801811281e-05
-4.74790935797744e-06
-1.25917308754292e-05
-2.06190336731078e-05
-2.98412609313625e-05
-2.62995889610303e-05
-1.441733423838e-05
-3.57638388507307e-06
-3.78770919456265e-05
-2.73420269537568e-06
5.94497768915292e-07
-1.43500270010004e-05
-9.30627590703454e-06
-5.66270947311628e-06
-1.65630361801271e-05
-2.9970452877916e-05
-9.10375283468529e-06
-9.46660848041453e-06
-1.84668378929297e-05
-1.81444605069148e-05
-1.47743063672791e-05
-1.97868731015981e-05
-1.87983240819748e-05
-2.63663005670089e-05
-1.6592995377228e-05
2.57719218739299e-06
-1.44183834504808e-05
-1.26481827992332e-05
-2.39945050955568e-05
-1.89802435227564e-05
-1.94414490183837e-05
-1.79931584894511e-05
-7.60230347481051e-06
-1.80112988761989e-05
-9.5457053742297e-06
-5.75409119692361e-06
-8.07331899504457e-06
7.61548927226596e-06
-9.76031116537743e-06
-2.21615459627715e-05
-1.17765213712556e-05
-3.99189483377463e-05
-1.70548250757798e-05
-3.18623042239129e-05
-2.95426228047471e-05
-3.28869831993518e-05
-8.98232603274821e-06
-4.75019619719992e-06
-3.06532126448145e-05
-2.44511553689891e-05
-1.0616334608029e-05
-1.65708023729936e-05
-1.03910700179687e-06
-1.81199608140097e-05
-2.0761364727669e-05
-2.86782112709568e-05
-3.08335380245667e-05
-1.62708162962647e-05
-1.04133128279147e-05
2.82478272336244e-06
5.01640579161388e-06
-1.73408264370628e-05
-2.3902322352054e-05
8.80689338222783e-08
-3.99176917135096e-06
-3.84093792441683e-05
-2.70726959715424e-05
-2.0209148215696e-05
-1.13856260197438e-05
-8.81277093325656e-06
-6.00591479498381e-06
-8.11659278504493e-06
-2.21304595233078e-05
-2.53069977061313e-05
-1.67230903973039e-05
-1.90398465630761e-05
-3.04135081204154e-05
-2.29445035133388e-05
-2.15684972095261e-05
8.3325594647051e-07
-2.03368527931426e-05
-1.55546867317345e-05
-2.97573308995482e-05
-3.0966538903259e-05
-1.71738252914281e-05
-1.74767517931161e-05
-1.29662949141453e-05
-3.91563559890077e-06
-1.24622613513587e-05
-3.56183182729163e-05
-1.14933679270883e-05
-2.21565654785808e-05
-2.48945024902977e-05
-1.7736528091079e-05
-2.80418661444125e-05
-2.48814228874616e-05
-2.66887695645867e-05
-2.2727856551479e-05
-2.27894107548112e-05
-1.10598478846382e-05
-8.2488369787781e-06
8.7750288128665e-06
9.11154395963137e-07
-8.41952370024395e-06
-1.78555983445008e-05
8.56042613728616e-06
-1.20919373097896e-05
-1.57191987901543e-05
-1.71126246482454e-05
-1.73315228109842e-05
-3.1327320832935e-05
-4.69038295741239e-06
-4.16149288222695e-06
-2.14330732774959e-05
6.41287992868085e-06
-1.13212456499712e-05
-1.11308352618382e-05
-3.7238188014144e-05
-1.73480837630675e-05
-1.09163088278679e-05
1.00147663405721e-05
-1.75844864108399e-05
-2.46780144975544e-05
-2.92622043059764e-06
-1.71225871361912e-05
-1.74910190761613e-05
-6.98375775052253e-06
-1.7453782720197e-05
-1.71480848664604e-05
-7.06649409101388e-06
-1.95116442590821e-05
-1.63431479713511e-05
5.02190368460869e-06
-1.89948141156889e-05
-2.25705336666923e-05
-3.20112667205496e-05
-1.64220998430563e-05
-2.81315205936307e-05
-1.56803359239767e-05
-1.00337392427031e-05
-1.31357303953173e-06
-1.55723494499608e-05
-3.07702088007956e-05
-1.57434007434774e-05
-5.92404152812084e-06
-1.42112657060072e-05
-1.06374311336413e-05
-1.18312797102487e-05
-2.41819220537762e-05
-1.24015205417807e-05
-2.95782729126084e-05
4.19853049218484e-06
-1.24644142057554e-05
-1.43139740129743e-05
-2.61340756862632e-05
-2.22638663054322e-05
-1.34938618406373e-07
-1.78220700437815e-05
-1.0165151213777e-05
-1.61021011520869e-05
-7.75494587255814e-06
-1.21948411394607e-05
-5.39356232206419e-06
-1.06079310939001e-05
-8.68700937785637e-06
-1.89588643057027e-05
-1.91794816459595e-05
-4.68222171623054e-06
-1.53692272046661e-05
-2.70878787966396e-05
-2.17263904967813e-05
-2.53175026043318e-05
-2.96101627524508e-05
-2.32133693847767e-05
-1.35054151303446e-05
-1.86766559590212e-05
-2.91911169658732e-05
-3.01629161546386e-05
-1.22400831638156e-05
-3.38567956044683e-05
-2.48197795660944e-05
-8.28387929619029e-06
-5.67724431244015e-06
-1.27499165663567e-05
-4.91366599304216e-06
-6.83123283495056e-07
-1.21542431534929e-05
-1.93027695375371e-05
-1.87171738002154e-05
-7.74006117906848e-06
-3.19393727653079e-05
-1.40677291100573e-05
-6.25423614961826e-06
-1.58421153162792e-05
-6.72698638771874e-06
2.96102946312934e-06
-1.12852712960771e-05
6.49975538872643e-07
-2.4782896938213e-05
-3.55742155004426e-05
-2.13961469836299e-05
-1.68351221948744e-05
-1.01156534251622e-05
5.08721319656298e-06
-2.41748432390769e-05
-2.19101606643671e-05
-2.42983566105506e-05
-1.94798908555388e-05
-2.30638035027303e-05
-2.89648992186093e-05
-1.94791172929082e-05
-1.41945799932514e-05
-2.2924249254698e-05
-2.6226150814533e-05
-1.74720998463206e-05
-2.20838371441881e-06
-3.25530776060427e-05
-1.10286336707571e-05
-3.48331371475164e-06
-2.69114303422623e-05
-1.40321512563559e-05
-1.70041517388154e-05
-1.49532141859435e-05
-1.58840468711851e-05
-4.38446828942381e-05
-2.57174893840524e-05
-2.84682177212048e-05
-1.41354411488025e-05
-1.78885649951468e-05
-1.15767479211662e-05
-1.74452433746388e-05
-1.3261306810707e-05
-6.95956937136767e-06
-2.73144386533888e-05
-3.05093990154862e-05
-1.68038311162606e-05
-1.44304709993413e-05
-9.61905997455266e-06
-2.3557042321682e-05
-1.11030325543423e-05
-9.0494368421623e-06
-1.03839534371803e-05
1.14596454670524e-05
-7.93994562002701e-06
-2.49723564076995e-05
-1.23209374349463e-05
-1.4565679928269e-05
3.33545534043037e-06
-2.17889420158321e-05
-3.85389824223817e-05
-1.36485519198372e-05
-1.72744748470296e-05
-3.37660538267369e-05
-1.05749136069721e-05
-1.79267250501709e-05
-3.04544484873458e-05
-8.67732490424445e-06
-4.3395371426613e-05
-1.00536872861549e-05
-1.90209179192992e-05
-1.72153614208754e-05
-4.05479408074752e-06
-1.01126715203959e-05
-6.00990724837478e-06
-4.10703518383271e-05
-1.21247546293886e-05
-3.02870552276504e-05
-1.10998311198804e-05
-2.01436436823355e-05
-1.33128743611121e-05
-1.92230810394969e-05
-1.11730912599492e-05
-2.45958077460746e-06
-4.64699428638425e-06
-5.54649091711647e-06
-1.716430780554e-05
-2.66313423621663e-05
-2.78983895390482e-05
-3.3288560110983e-06
-2.05441727182279e-05
-2.35064539769264e-05
-2.98648220658899e-05
-1.81132525821583e-05
-1.58066637680893e-05
-1.99129670067952e-05
-2.29420498399863e-05
-2.65262420063839e-05
-2.48037047373506e-05
-1.28798390112289e-05
-2.58536787981618e-05
-1.5515770434163e-05
-3.51992442588728e-05
-1.31765617929707e-05
-1.85967445858761e-05
-8.81255166771078e-06
-1.36910189795032e-05
3.81834726529174e-06
-2.71604466462698e-05
-1.91458107601028e-05
-2.80258262823347e-05
-1.49469648331355e-05
-1.82240007892251e-05
-1.27158100303921e-05
-9.7012949478966e-06
-6.09194517840862e-06
-1.51768161710663e-05
-2.17649363593398e-05
-1.31346653955244e-05
-3.4140946479848e-06
-2.7608637608585e-05
-2.28148987667693e-05
-6.54792725458212e-06
-1.22765562125498e-05
-1.56356894263851e-05
-9.62037918471005e-06
-2.02015593457189e-05
-2.96242009303497e-05
-1.91826411202037e-06
-3.56470532412627e-05
-1.71974529741841e-05
-2.92873615120713e-05
-1.52121626810649e-05
-1.23853259343126e-05
-2.47582800819803e-05
-1.66266172161408e-05
-1.25374109182447e-05
-1.26759353851521e-05
-2.53822128107749e-05
-1.07840955480861e-06
-2.31243834963916e-06
-2.15226648668267e-05
-2.63143651839472e-05
-7.14581833193545e-06
-2.55520992404556e-05
-1.7618000539426e-05
-1.2765037250689e-05
-9.45090599862289e-06
-1.977073546708e-05
-1.45209984296909e-05
-1.74126464816541e-05
-1.48019731911975e-05
-1.5868144625803e-05
-3.24749590604603e-05
-2.371014786176e-05
-2.6761495024361e-05
-3.36303636577785e-05
-1.54880633605491e-05
-1.91664617357101e-05
-1.69987222900165e-05
-1.98477800235442e-05
-1.95972723822906e-05
-2.1708595464919e-05
-1.76775588470027e-05
-7.43357499559867e-06
-1.32620471014864e-05
-9.25187980820929e-06
-2.52564850646543e-05
-1.45935947007872e-05
-2.11663960931739e-05
-1.71002195793831e-05
-1.1593700988224e-05
-3.98503027475841e-06
-2.20304930636548e-05
-1.36914322754329e-05
-1.50731597750474e-05
-7.60014579295207e-06
-2.19311091133563e-05
-3.32553157300489e-05
-7.51219581235268e-06
-8.35998050415579e-06
-2.09260452831834e-05
1.81883727837137e-06
-1.00942841108684e-06
-2.04071299493939e-05
-1.63830208945603e-05
-2.11842215805148e-05
-7.13503409671198e-06
-1.88536457037603e-05
-3.9491213200563e-06
1.75657398461469e-06
-1.77555104032639e-05
-2.91152858703761e-06
-1.30785638092085e-05
-1.98055376251024e-05
-1.18348108522957e-05
-2.34070810891114e-05
-3.99136212110335e-06
6.60612106056975e-07
-1.38071244833102e-05
-2.32979819810088e-05
-1.09072903320735e-05
-2.158422861013e-05
-1.65193663104637e-05
-1.07255642950891e-05
-1.76848031053142e-05
-6.94001480958428e-06
-2.40912877886922e-05
-2.55569908353428e-05
-2.07766037865746e-05
-1.52555702192279e-05
-2.92340735871405e-06
-1.22780983496002e-05
-8.0591911092601e-06
-2.54260277237404e-05
-1.66256931522798e-05
-3.44660895752239e-05
-4.02413170793326e-06
-1.2904178399703e-05
-1.4285478166522e-05
-2.8049704149756e-05
-1.12016445977719e-05
-3.73227183363833e-06
-1.32182009810226e-05
-2.00883030809635e-05
-1.04734832951226e-05
-2.17532232066693e-05
-1.27941629262086e-05
-1.98600229463011e-05
-2.89771861445251e-05
-1.36320639496892e-05
-1.58842496651387e-05
-1.22825740157058e-05
4.77457292718441e-06
-6.28082870324648e-06
-1.57357019634397e-05
-5.59764225288646e-06
-4.35591736918711e-06
-1.24187155340389e-05
-2.75967308992607e-05
-1.32435080559447e-05
-8.07844446096499e-06
-2.26336810873593e-05
-2.8802008004798e-05
-5.64279707024857e-06
-1.7084974989175e-05
-3.70219233279934e-05
-7.53490681771266e-07
-1.36861508577258e-05
-1.42707426137418e-05
-1.69424324932748e-05
-1.96295524465639e-05
-2.00637623184345e-05
-2.30767965235972e-05
-9.56141898082086e-06
-1.24777119796038e-05
-1.39883985940036e-05
-2.9674749985548e-05
-2.14028986061128e-05
-2.80839226088593e-05
-2.07202607353328e-05
-2.67557987667058e-05
-4.32055470766401e-06
-2.4142748414565e-05
-8.78308245334336e-07
-2.64650449156838e-05
-3.76041037858369e-05
-1.84927349875358e-05
-2.68532039628213e-05
-2.18421003904376e-05
-2.53253112976595e-05
-1.99834664370165e-05
-1.08369481244802e-05
-1.22570823463841e-05
-2.49179749764286e-05
9.3379052467193e-07
-1.09215940553915e-05
1.55582623405783e-06
4.85496144379119e-06
-1.3792409572202e-05
-2.72950897686699e-05
-1.72443279907209e-05
-2.3557529896104e-05
-2.70257799200552e-05
-1.82037344346771e-06
-1.96069358923781e-05
-1.75185855969152e-05
4.90285703064267e-07
-5.66922936240837e-06
-1.29851659186464e-05
1.36926308411651e-05
-1.26489911165627e-05
-2.38421451084042e-05
-1.85754818897434e-05
-9.88088380063557e-06
-1.59024178561818e-05
-1.83328166447146e-05
-1.37965072167597e-05
-2.21043165367956e-05
-1.1843701532436e-05
-7.0694146770346e-06
-1.33579622450286e-05
-6.40894661375697e-06
-1.07105812836629e-05
6.20432990786513e-09
-2.55724360540222e-05
-1.36987719576442e-05
-7.34759112950604e-06
-1.96414913137849e-05
-1.97843379673296e-05
-2.49372470317031e-05
-1.10332376730487e-05
-1.79329400534334e-05
-1.32584012233007e-05
-1.18275005721001e-05
-2.26328157602867e-05
-2.24289997242767e-05
-8.05524183284888e-06
-1.6887065144544e-05
-1.31775360896489e-05
-1.37196960852726e-05
-8.28976632845537e-06
-1.74519492523219e-05
-1.74234508908178e-05
5.40246354308207e-06
-1.46351480664841e-05
-2.32482331925204e-05
-2.74244201874311e-05
-6.78249323473216e-06
-1.27063224865296e-05
-1.55353509434097e-05
-2.77172818828189e-05
-1.44092504057127e-05
-1.67592466362472e-05
-1.43092088006772e-05
-1.32338621232446e-05
-1.12112904168031e-05
-3.00140871869153e-05
-4.49848471166233e-06
-6.46227298945663e-06
-1.73939814088862e-05
-2.73616868525101e-07
-2.23277407181302e-05
-2.01311322803793e-05
-1.46024443581728e-05
-1.27947741208895e-05
-1.15244093634898e-05
-3.42807771465956e-05
-6.86349499508406e-06
-9.43199524262767e-06
-1.05050163140528e-05
-4.02239807194799e-06
2.62206782024442e-06
6.41449221288589e-06
-2.30781050798009e-05
-2.76210765791825e-05
-1.81895063632902e-05
1.18903563942528e-05
-2.78448277300235e-05
-3.00414549844177e-05
-1.10242082527797e-05
-2.46141321247209e-05
-2.24404735778947e-05
-5.92638194783626e-06
-3.71062227757519e-07
-8.67508525808878e-06
-2.80396600229902e-05
-2.70891750622496e-05
-1.26223748717416e-05
-1.4263540628156e-05
-3.56974473788523e-05
-2.77980645578446e-05
-2.51914945650364e-05
-3.35723340392737e-06
-1.27888410589813e-05
-4.26502919103907e-05
-1.54002333350151e-05
-1.83142154483472e-05
-1.50079116173334e-05
-1.50561717367771e-05
-6.8869425989619e-06
-5.88362727271849e-06
-1.42394603576235e-05
-9.58035980489967e-06
-2.03924573117752e-05
-1.05485716939668e-05
1.12669660503743e-05
-2.67828454325063e-05
-2.30456559857829e-05
-6.3093663532467e-06
-2.14038348779631e-05
-1.10265129476394e-05
-3.13114354865347e-05
-1.06643684781283e-05
-2.05824001409769e-05
-1.03596897501676e-05
1.23549870932744e-06
-1.07578256759222e-05
-1.83672956708561e-05
-3.16005587054034e-05
-6.07306428769471e-06
-1.98154013860327e-05
-1.97308163586032e-05
-1.63614012481338e-05
-1.54747852677543e-05
-3.94564291293431e-07
-1.78360924575347e-05
-8.47392101736513e-06
-7.68664143222955e-06
-4.52219846119043e-06
-1.90825200525288e-05
-2.87631530698584e-05
-1.93671700630234e-05
2.23549025910438e-06
-2.27603277995162e-05
-1.33253854159006e-05
-3.50406866461127e-05
-4.09015671468398e-05
-1.27106374857452e-05
-7.53184685063484e-06
-2.94348741626271e-05
-1.03545776582925e-05
-1.32684790721358e-05
-1.2023488617241e-05
-1.28541581501758e-05
-3.38096400596628e-05
-1.63860598490812e-05
-2.20913453317514e-05
-1.30909247820947e-05
-2.28325865565135e-05
-6.36989441223145e-06
-1.03030175442945e-05
-1.16937028632071e-05
-1.8951673401998e-05
-2.82499850333242e-05
-9.2819530344999e-06
-1.58392290458347e-05
-2.47324403749234e-05
-1.57366335635389e-05
-2.15668188669603e-05
-1.94074548384221e-05
-7.72616290032755e-06
-1.88346058513901e-05
-2.77145579720296e-05
-9.82038323950761e-06
-6.86685793839989e-06
-1.35193334064461e-05
-2.66965766832445e-05
-2.09866607466873e-05
-6.18566902084752e-06
-3.78885499925213e-05
-1.20400861287289e-05
-1.6595570679794e-05
-1.31125821508774e-05
-1.57798335715473e-05
-4.18681616748107e-06
-1.54747365011685e-05
-5.73554806006595e-06
-1.42265376724695e-05
-5.72288420137334e-06
7.00424255823928e-06
-1.29457974375811e-05
-1.54320445072339e-05
-2.14925070985716e-05
-1.57120995142991e-05
-1.83786432527602e-05
-1.09516675432515e-05
-2.34680664507429e-05
-3.85491880081154e-06
-8.7699470604706e-06
-8.68431637340779e-06
-6.84103390968133e-06
-6.30226369765429e-06
-1.66043952273324e-05
-1.36017616333512e-05
-2.50340635516604e-05
-8.26413564598533e-06
-2.2278081380806e-05
-2.81380784600138e-05
-1.99265652056066e-05
-1.94971506963111e-05
-2.6472801571154e-05
-3.10034859765435e-05
-1.92104796892155e-05
-1.43458812339066e-05
-5.46916497718122e-06
-1.22226948260798e-05
-3.16342403976832e-05
-1.22458321565141e-05
-1.0024784477903e-05
-1.44897507612642e-05
-3.12237293662265e-05
-1.73030042621092e-05
-1.06231320029152e-05
-2.31389183443976e-05
-1.65009255382168e-05
-6.0823717837415e-06
-3.21223396420868e-05
-1.6016467929314e-05
-3.66114597541597e-05
-8.24799742112352e-06
-6.88593378217854e-06
-1.82205405214133e-05
-7.14394490428959e-06
-2.51184488639561e-05
-2.24867849780168e-05
-1.17775234408776e-05
-1.0857314119501e-05
-1.10731713237678e-05
-1.33563210657023e-05
-1.33223062206523e-05
-1.49163683476426e-05
-3.15843776544254e-06
-1.65130245146544e-05
-1.17927620761751e-05
-1.26448812049615e-05
-9.61583137131832e-06
-5.76774111348427e-07
-2.63577983083489e-05
-2.58034366921021e-05
-3.00834625467741e-05
-1.69832112700351e-05
-1.77803480774971e-05
-2.5710364005772e-05
4.53894707565614e-06
-2.26732109276549e-05
-1.74495835791107e-05
-2.26475937318756e-05
-2.33079927888842e-05
-1.25556583918191e-05
-1.98353178784437e-05
-1.37256208195873e-05
-2.72689094798439e-05
-1.0652320942007e-05
-3.02090387949729e-05
-3.36532640638734e-06
-5.4401723921736e-06
-2.90480024844296e-05
-3.62888800246833e-05
-1.28552843608454e-05
-2.58552123647465e-05
-9.13650919343487e-06
-1.32287541333489e-05
-1.10634294458765e-05
-2.59079327216814e-05
-1.16878995980454e-05
-1.86519364771825e-05
-2.86965964555839e-05
-2.63878390370992e-05
-1.44301901599695e-05
-1.19488341779029e-05
-3.50041831023142e-05
-3.66929534460169e-05
-9.38440165374863e-06
-2.92427616627787e-05
-1.82058819733765e-05
-1.9561636096361e-05
-1.46638368237479e-05
-1.05298511138248e-05
-2.06830998339023e-05
-3.01066348462787e-05
-2.48750982920342e-05
-2.65188756541208e-05
-1.68844949265433e-05
-2.08101963611607e-05
-9.98562743379007e-06
-1.40555159436355e-05
-4.67473448153294e-06
-1.17651998237054e-05
-3.00790102546653e-05
-1.47524018069589e-05
-2.33671124265103e-05
-1.16351095762027e-05
-1.84903968182071e-05
9.769203157598e-07
-2.23031941144544e-05
-9.91308299718537e-06
-3.31454382990006e-05
-7.5138069168488e-06
2.27290407747029e-06
-2.55072869413595e-05
-1.4471242962063e-05
-3.12726945906154e-05
-2.01365874949207e-05
-5.34882332524102e-06
-1.5935987759089e-05
-2.95893928558506e-06
-7.18229744170163e-06
-1.2979488281049e-05
-2.46976326463585e-05
-2.29859919722604e-05
-1.08027611527763e-05
-6.05509634565504e-06
-4.60066267548172e-06
-3.66144380312248e-06
-1.21058458412293e-05
-1.81300532406375e-05
-1.60995030931742e-05
-1.18357545770798e-05
-4.87208356513604e-06
-1.37265201200422e-05
-8.29393376701013e-06
-1.58206540886598e-05
-1.04620890218365e-05
-9.36215488683986e-06
-1.14671564831147e-05
-2.04460106239164e-05
-1.09039642495428e-05
-1.46022650845027e-05
-2.18956617744149e-05
-3.58237059022332e-05
-2.55497887231882e-05
-8.09375307833332e-06
-1.23689009843003e-06
-6.30087315412316e-06
-7.16989476978668e-06
-3.01823715878027e-05
-3.1939036406483e-05
-2.57376792848754e-05
-2.9993644851861e-05
-1.5118075725513e-05
-1.25612235742033e-05
-9.17041960347487e-06
-2.40847751843183e-05
-1.50702040983548e-05
-1.66043225753483e-05
-1.96611175225165e-05
-1.72272885097882e-05
-2.04982497896301e-05
-2.58607409795212e-05
9.79671200682385e-06
-1.18884235157523e-05
-3.79803892588658e-05
-1.88782548511379e-05
-2.05556061961883e-05
-3.07676543896794e-05
-2.28298008456628e-05
-9.39987729273452e-06
-4.1746141760106e-06
-8.3864077456333e-06
-2.1678345660732e-05
-6.7559068709114e-06
-4.77399940745443e-06
-3.98106117612208e-06
-1.64366102305165e-05
-7.7226309048443e-06
-2.35111840437046e-05
-3.52011527110311e-05
-2.63720939916029e-05
-1.95587225426506e-05
-1.48163169282231e-05
-1.60795071448845e-05
-1.93010402633754e-05
-7.86760511763045e-06
-1.60215840628561e-05
-2.04825263813535e-05
-1.82446444066262e-05
-2.42332278495209e-05
-3.25837757215199e-05
-1.20885896088347e-05
-2.34320576861117e-05
-2.61655337830863e-05
-1.34333120871513e-05
-1.06170221185458e-05
-4.89935421142213e-06
-1.78929408405981e-05
-1.14872469337187e-05
-1.61584873394447e-05
-1.60360508533708e-05
-1.30909292062333e-05
-1.6356316486241e-05
-1.20190040194996e-05
-4.51561482175364e-06
-4.67308287085232e-06
-3.33048820936536e-06
-1.55683729564418e-05
-6.2790661383889e-06
-1.46578231433521e-05
3.03459640360765e-06
-2.70716096631861e-05
-5.03448894262696e-06
-3.10419283006491e-05
-2.80871892797426e-05
-1.22705734062463e-05
-1.36426242207547e-05
-3.31615065035286e-05
-1.04170613426885e-05
-3.4742447850116e-05
-8.5647836577711e-06
-3.01169273647869e-05
-1.07240395968895e-06
-3.98596116400087e-05
-2.99973413673435e-05
-1.13687549129364e-05
-1.00348294524999e-05
-2.06537902350635e-05
-1.14244936851904e-05
-1.05077236137977e-05
-1.39539110239821e-05
-1.69172359942095e-05
-2.09217602272677e-05
-2.99757937658548e-05
-9.23476851606207e-06
-2.42761260218861e-05
-1.44634952534657e-05
-3.24671735754683e-05
-2.95079150434657e-05
-2.662673838802e-06
-1.45112644015369e-05
-1.34088983968021e-05
-2.53451922248054e-06
4.06295084394921e-06
1.18769722402557e-06
-8.06202874426315e-06
-2.22857430945195e-05
-2.23590685437466e-05
-2.8758412003628e-05
-7.31614345674902e-06
-8.02288373308624e-06
-2.04192118254664e-05
-8.81828745118653e-06
-1.47702751984705e-05
-1.22201110860405e-05
-1.70634303488999e-05
-8.95830870920272e-06
-1.5712155399931e-05
-1.1804866974212e-05
-3.15610059071373e-05
-2.60332432945128e-05
-7.02090133179711e-06
-9.24002790061166e-06
-2.05209573858987e-05
-1.94579553010328e-05
-6.74225281300373e-06
-1.80569456264066e-05
-3.46357268695609e-06
8.90157272835158e-06
8.64481408310927e-06
-1.16289279131658e-05
-2.43917326093298e-05
1.8550212751568e-07
-1.82844162230393e-05
-2.14730000011103e-05
-8.47785106414291e-06
-8.34371951252695e-06
-1.35463218846962e-06
-2.14706696439961e-05
-7.31674535303489e-06
-1.44126632986115e-05
-1.55115564148672e-05
-1.89657511950225e-05
-1.71708659345096e-05
-1.13625071691503e-06
-2.31754934367787e-05
-6.10679529164059e-06
-2.05256005384604e-06
-4.12658125257728e-06
-2.20674579947939e-05
-9.38138639562563e-06
-1.34838241719565e-05
-1.99210818386781e-05
-2.68074128171432e-05
-1.01061081399035e-05
-2.48807976140276e-06
-2.77839222002794e-05
-2.62977236816784e-05
-5.04276859103318e-06
-2.96225668858178e-05
-1.87298756277401e-05
-2.37761315831135e-05
-2.64824070222366e-05
-1.8644648236608e-05
-1.39191917127454e-05
-1.77108732748102e-05
-5.85913795845091e-06
-2.36126487155284e-05
-2.28921190503326e-05
6.72060506888192e-07
-6.89233417631963e-08
-1.51778789715647e-05
-1.70903362758757e-05
-3.31900271294136e-05
-1.69681415280245e-05
-9.72825268596104e-06
-3.38828027141852e-05
-1.61629782913054e-05
-1.16661168906748e-06
-2.23998462158125e-05
-2.3477241351427e-05
-2.72584235860432e-05
-3.13258524519136e-05
-1.34647956774723e-05
-1.9769767498584e-05
-3.20766858884236e-05
-2.04471117987862e-05
-1.95530457839096e-05
3.16360915287594e-07
-9.46224991931142e-07
-1.89802440821075e-05
-2.68394972504261e-05
-2.38947736072102e-05
-4.04725405445555e-06
-2.5095878894131e-05
-2.0826820396299e-05
-1.22103562299079e-05
-1.13688910324628e-05
2.33532761539892e-06
-1.19069216804512e-05
-4.90887871597828e-06
-1.59905826991587e-05
-2.22544847650689e-05
9.05628531464787e-07
-9.19622471775017e-06
-1.33665182489413e-05
-2.25119535215817e-05
-8.46082296320905e-06
-1.69021174719934e-05
-7.63752772795629e-06
-1.52351321440372e-05
-1.13504195770808e-05
-2.06347915792802e-05
-1.1786564230731e-05
-2.64177582613382e-05
-1.6513296732955e-05
-1.67531721512981e-05
-6.72896834801208e-06
-1.88862798929636e-05
-2.11259555010139e-05
4.39831931093185e-06
-2.1231847839786e-05
-1.27461112916709e-05
-9.71673571232516e-06
-2.40426255582852e-05
-9.45302553911295e-07
-2.16000803532126e-05
-1.4327291102631e-05
-8.41040262732517e-06
-1.49094863394268e-05
-3.00050921314241e-05
-2.21614580423446e-05
-1.10814216104218e-05
-2.48018665454978e-05
-1.78402622051268e-05
5.53947669502532e-06
-1.15398728301493e-05
-2.26577669988863e-05
-1.57016534580078e-05
-7.68048647802538e-06
-2.50124051233774e-06
-1.64928483240821e-05
-3.60894172433193e-05
-1.21432053545197e-06
-1.5968849495081e-05
-2.01832505940443e-05
-2.43415148479865e-06
-1.50893869686117e-05
-1.78048213153153e-05
-1.27959139002092e-05
-1.94290613609141e-05
-1.98593473343463e-05
-8.09497359755011e-06
-2.04588433152166e-05
-2.04278717961565e-05
-8.03540677864602e-06
1.60146351270675e-07
-1.06203394345341e-05
-3.18611327947179e-05
-2.04845978529841e-05
1.02712692380731e-05
-1.35730918799755e-05
-1.25425111026373e-05
-1.06056608468758e-05
-2.60959763351649e-05
-1.54786344318124e-05
-1.99367061721429e-05
-1.32279412350217e-05
-3.16354198749017e-05
-1.32421366456558e-05
6.88979204183597e-07
1.20007975980303e-05
-9.1538942960692e-06
-9.13846754812987e-06
-1.74126679737981e-05
-2.10882803107438e-05
-2.31573258137094e-05
-1.81383512937173e-05
-1.04803304591999e-05
-2.32495602272819e-05
-3.28462389876088e-06
-1.58332501826041e-05
1.34539877588463e-06
-2.55300396146238e-05
-2.17881129791791e-05
-1.04703587334452e-05
-1.20923626989302e-05
-1.39634513266387e-05
-1.33747252813362e-05
-2.45384547402811e-05
-1.13165272787401e-05
-4.24853668764254e-05
-5.5491937473285e-07
-1.52236186668471e-05
-1.64580438178015e-05
-2.40173343429817e-05
-2.65286317570316e-05
-1.7946227619163e-05
-2.89050447021829e-05
4.00206641576418e-07
-1.42444921687184e-05
-1.02489771819319e-05
-1.50388597208548e-05
-1.08901167255906e-05
-1.11912578783443e-05
-3.93011931919441e-05
-1.66467106202463e-05
-2.57876749473118e-05
-6.79725964649846e-06
-1.70199467196387e-05
-2.16634700773817e-05
-2.32784789886133e-05
-1.70787952275168e-06
-2.11122257228843e-05
-2.05428556448906e-05
1.76154202858351e-07
-7.60765687578635e-06
-2.64233789588557e-05
-1.81859681198862e-05
-8.48091940239233e-06
-2.12594894084434e-05
-6.36236180814707e-06
-1.98615053876558e-05
-1.85183653158346e-05
-2.35649270242905e-05
-2.07198504915786e-05
-1.4788747385522e-05
-1.65511188330492e-05
-2.06247827715958e-05
-3.2960514261015e-05
-6.05443438430493e-06
-1.58288080845798e-05
-1.34437387208599e-05
-1.75165135725421e-05
-2.19305796262157e-05
-1.01607195147247e-05
-7.63116275658326e-06
-1.64530146795743e-06
-2.27621733582722e-05
-1.92065073675593e-05
-3.03060632101828e-05
-3.02999033541545e-05
-2.24968597772647e-05
-1.02630733798492e-05
-2.12841800998404e-05
-2.35704460152144e-05
-2.41363600306558e-05
-1.7271723367124e-05
-1.69271945883037e-05
-2.05031252913842e-05
-2.80685442400066e-05
-9.06292062612647e-06
-1.01558616714443e-05
3.18655666426506e-07
-1.5670748715271e-05
-6.25219945280346e-06
-1.54551191736601e-06
-3.55951393216007e-05
-2.07507680345197e-05
-8.70398020490183e-06
-8.07668393605918e-06
2.49531231715495e-06
-2.59863165052646e-05
1.59497278599946e-06
-1.2432520648457e-05
-7.50758167166899e-06
-2.04025563569292e-05
-3.21643043990067e-05
-1.92855513300949e-05
-2.25623859578488e-05
-1.59656245052395e-05
-1.07577016249856e-05
-1.68088192947793e-05
-1.18881610570983e-05
-2.41020307984645e-05
-1.83801790400784e-05
-1.53645284947581e-05
-1.01412488184607e-05
-5.82070706511102e-06
-2.61547397882707e-05
-2.52710186096719e-05
-2.09285064518733e-05
-1.99059513871341e-05
-1.82017995901716e-05
-2.49383611987519e-05
-2.46500385499813e-05
-1.31127714629829e-05
-2.68737687547603e-05
-1.81951033527392e-05
-9.82697921748405e-06
-1.15975205971546e-05
3.79662595310596e-06
-1.06158996716743e-05
-2.21211914366115e-05
-1.08724458406878e-05
-4.90530917994209e-06
-2.51002770290047e-05
4.49820762903674e-06
-1.43372859112575e-05
-9.37964600449381e-06
-8.00225463980523e-06
-2.47395630366274e-05
1.04574004968184e-05
-3.06689828946115e-05
-2.38762485463053e-05
-2.12995227118602e-05
-2.06413457212419e-05
-1.49209774704316e-05
-6.23406547863888e-06
-1.84305046834301e-05
6.18903393425109e-06
-2.45803909543409e-05
1.48839382837265e-06
-1.53447408069842e-05
-2.01138673725084e-05
-1.4085962844603e-05
-1.00876523407284e-05
-9.39257312875925e-06
-3.30760119320407e-07
-2.38656078779299e-05
-2.43734208269986e-05
-1.98761597011156e-05
-8.98792028303708e-06
-1.09687889437335e-05
3.24188403471212e-06
-1.90693205392129e-05
-1.36734462241907e-05
6.73648342662754e-06
-1.90654607051238e-05
-3.56059620469777e-06
-1.04364323229498e-05
-9.13170230980016e-06
-2.98979434602777e-05
-1.92795327679165e-05
-4.29932107213602e-06
-2.9348646838333e-05
-6.594317539246e-06
-1.19457137958478e-05
-1.71391808415295e-05
-1.8189495371564e-05
-2.69459827750837e-06
-1.20566795177263e-05
-5.92894722857345e-06
-6.15695562607905e-06
-2.68567264861684e-05
-7.48715745740616e-06
-3.25672374414633e-05
-1.11961681744089e-05
-1.90018732904516e-05
-4.73433203439906e-06
-6.5034798904413e-06
-3.97332948171301e-05
-1.32834277265487e-05
-2.24029268781062e-05
-4.44166950290858e-06
-2.1451978108989e-05
-2.07708424817469e-05
-8.63218700532358e-06
-3.25016413982878e-05
-1.31420678180498e-06
-1.41062891450956e-05
-2.50269340015378e-05
-2.1068216971852e-05
-2.03556079345668e-05
-2.79370583427727e-05
-1.09739095029015e-05
-1.71874860761915e-05
-1.11460534409244e-05
-1.43546958412876e-05
-1.35277072538528e-05
-8.28469283979696e-06
-4.16500126837141e-06
-2.59464272400983e-05
-1.68943076347275e-05
-2.37541422381482e-05
-2.27672767079254e-05
-1.12868782173949e-05
-2.39696546771068e-05
-1.43075359873423e-05
-1.25671769778207e-05
-1.7603931436839e-05
-1.51255129546275e-05
-1.53996717059733e-05
-6.63568242414402e-06
-5.57345569383558e-06
-1.21538573850418e-05
-6.57275610203834e-07
-1.39871344649303e-05
-7.35071915367394e-06
-6.37015942837254e-06
-1.98819036260941e-05
-1.80350644978276e-05
-2.80618130404611e-05
-2.51481532225582e-05
-2.62344993973215e-05
1.71323260156356e-06
-1.24542422811235e-05
-2.37949565346489e-05
-2.22766392291965e-05
-1.2842040098786e-05
-2.22464869792896e-05
-1.51866949468214e-05
-2.71853466938621e-05
-9.03203572963725e-06
-9.2437019720917e-06
-3.13353586205191e-05
-1.63211034187592e-05
-1.63750313238002e-05
-1.71748312278663e-05
-8.65846090907074e-06
-2.88544646871121e-05
-1.08039603301499e-05
-8.4864329149309e-06
-4.23028220386008e-06
-2.49559422653545e-05
-7.0780408685237e-06
-5.42714895353676e-06
1.13769645509887e-06
-2.769488770587e-05
-2.22108062035929e-05
-3.31069809967271e-05
-2.23408705826741e-05
-2.35052730502321e-05
-1.21868875164178e-05
-1.54178954760534e-05
-1.50623073715039e-05
-1.72042077504288e-05
-1.39080837377753e-05
-1.65870591159841e-05
-1.15572963304257e-05
-2.47070975962729e-05
-1.90047424489496e-05
-9.75685177365601e-06
-1.59555712127819e-05
-1.83327037940133e-05
-4.31337325635614e-06
-3.34708489426593e-05
-2.06746511800956e-05
-7.06701150381707e-06
-1.59115325551913e-05
-2.64040151997101e-05
-2.12021155250848e-05
-1.70592549027304e-05
-2.37330670746445e-05
-1.14953433375417e-05
-1.10867179802802e-05
6.73978559218576e-07
-1.74271289310778e-05
-2.21034001201564e-05
-1.27324941546022e-05
-2.61812629476235e-05
-1.85985815371973e-05
-2.39980836857871e-05
-2.04289020323361e-05
-2.40639081715265e-05
-8.8651003436729e-06
-1.4649956795211e-05
-8.21042165270434e-06
-1.56568675301072e-05
-2.32723554134263e-05
-2.74970371429184e-05
-1.35191083311117e-05
-2.77662152607771e-05
-9.49832246990242e-06
-1.76462949485464e-05
-1.40695926752863e-05
-2.06030779073837e-05
-2.26373244182409e-05
-3.52833701351496e-05
-1.84086238125218e-05
-1.08815185740992e-05
-1.15813275379144e-05
-2.6552770256374e-05
-8.70571048716908e-06
-1.43742392965782e-05
-1.24388787823342e-05
-1.4026360581e-05
-1.2419872017405e-05
1.74882024497122e-06
-2.33803126334153e-05
-5.66339512154427e-06
-1.45660455991927e-05
-1.68684774345767e-05
-6.02545366927429e-06
-3.49379446128664e-05
-2.47311189178343e-05
-1.95967903745582e-05
-2.25973502425671e-05
-2.40725129211918e-05
-1.06444583604662e-05
-1.21118523332861e-05
-2.71930722422073e-05
-7.30099941122894e-06
1.6429463832163e-06
-2.31379347042567e-05
-5.95891341625518e-06
-3.11299043496868e-06
-4.27989834979838e-05
-1.09055381614873e-05
-2.49249841554955e-05
-5.86411701850605e-06
-1.3618816427515e-05
-1.49869067559329e-05
-3.22240053895758e-05
-1.45488220404422e-05
-1.35588958963762e-05
-2.0099814129608e-06
-3.10858009099439e-07
3.55057527503783e-07
5.53578044630571e-06
-1.50052037579568e-05
-8.71130621335328e-06
-2.73336371053706e-05
-2.7837770534146e-05
-9.36561317539649e-06
-2.30473034637051e-05
-2.29811998553217e-05
-1.28691244259496e-05
-1.83981730777457e-05
-8.65391550441205e-06
-9.35493755841386e-07
-9.9461504727421e-06
-1.36138974393735e-05
-9.40432056508852e-06
-3.12594996783372e-05
-1.73091176795155e-05
-1.73324500675391e-05
-2.83448864578504e-05
-1.63169161272705e-05
-1.55310218017573e-05
-1.89214199935872e-05
-2.83684535246986e-06
-2.48539216918887e-05
-1.68500851865083e-05
3.38827853922135e-06
-2.0604068770077e-05
-5.75596366044963e-06
-1.39712461813712e-05
-3.13716675029071e-05
-2.14207236808342e-05
-2.65651897124351e-05
-3.12572536490637e-05
-1.62458712547522e-05
-2.20433560154845e-05
1.65355613779653e-06
-6.95764102521682e-06
-2.76857715485628e-05
-2.31039665877287e-06
-1.00593936098828e-05
-2.88668559542287e-05
9.51669631730981e-07
-2.8415391070363e-06
-1.84906784691141e-05
-1.45402139886777e-05
-2.68262597836872e-06
-2.04953076751277e-05
-3.41695060431545e-05
-1.50792497145037e-05
-4.07480537655333e-06
-2.10587992300058e-05
-2.31558085471754e-05
-7.00811354979745e-06
1.27924116791827e-06
-2.34502041451764e-05
2.44211379035583e-06
-7.4515093836594e-06
-2.22211801466549e-05
-2.19555956813062e-05
-2.78573431680999e-05
1.7705074003066e-06
-1.42637887390492e-05
-3.13935313310567e-06
-1.96300692385183e-05
-3.20278269605951e-05
-2.01668258802947e-05
-1.54048006521974e-05
3.90369743557404e-06
-1.53326329516209e-05
7.92549987206799e-07
-5.2472954367147e-06
4.43741326112756e-07
-8.04456658673954e-06
-3.64085302679271e-06
-3.21474532387327e-05
-1.67320326787208e-05
2.75313711213177e-06
-1.69853186186217e-05
-1.64927438114446e-05
-1.78956778478912e-05
-1.1606834777583e-05
-1.92530423814467e-05
-3.24089102398892e-05
-1.85347230317485e-05
-1.59050523319392e-06
-2.12755724854538e-05
-2.78326197875008e-05
-1.51708878498413e-05
-2.62295282124917e-05
-3.43277935246614e-05
-2.7027821317321e-05
-1.1214148514473e-05
-3.16504989551621e-06
-5.92360110703583e-06
-1.26978216118408e-05
-8.77677087966416e-06
-7.65181023544569e-06
-1.55494888265798e-05
-1.29711639697737e-05
-2.52192278224295e-05
-5.7942803464293e-06
-3.8335561291676e-06
-1.95554939534688e-05
-9.3553968100333e-06
-2.72499979739936e-05
6.58001883351642e-06
-1.18298653251098e-05
-1.18317031702123e-05
-1.95424391079521e-05
-1.91652934764841e-05
-3.3542486576958e-06
-1.67004259562322e-05
-1.58301909957233e-05
-2.18762995118778e-05
-1.75469460098398e-05
-2.17440754439146e-05
-1.21782434434559e-05
-2.58167777721772e-05
-8.88784171559677e-06
-9.7697706312422e-06
-1.7116364993486e-05
-1.80260568428773e-05
-2.33788254265406e-05
-6.76908974020125e-08
-9.74868139630969e-06
-1.82081504783325e-05
3.01444153172752e-06
-8.16351538818419e-06
-8.54016579493727e-06
-9.88824991737503e-06
-1.11603109329416e-05
-4.25072641898222e-06
-1.93641051258495e-05
-2.21856698563175e-05
-3.25463244447377e-05
-3.00129052305758e-06
-1.18249584363527e-05
-8.50149986789193e-06
-2.17243927359382e-05
7.78591265350494e-07
5.0963256416705e-06
-1.35528523938796e-05
-1.17001589758462e-05
4.62777342729654e-06
-9.32862116523538e-06
-1.5744416894548e-05
-8.89552289020124e-06
-1.7133934428576e-05
-1.87175997334439e-05
-2.24207882846108e-05
-1.50543137877323e-05
-1.87589682372269e-05
-2.55889424285667e-05
-2.06907276484196e-05
-3.11449046564446e-05
-2.83820683351473e-05
-1.64164593408073e-05
-2.33384309525164e-05
-2.02207817484742e-05
-7.15149648087276e-06
-3.96656280201134e-05
-1.6533463256906e-05
-2.40511253106438e-05
-9.81892455747475e-06
-2.39175073008041e-06
-4.43242822241128e-06
-3.43843269380607e-05
-2.37819815505511e-06
-2.10824359565963e-05
-3.78269448015559e-06
-9.04328255218793e-06
-6.49515361072527e-06
-2.10320612572615e-05
-2.85038138644748e-05
-1.70741612580709e-05
-1.51972197649095e-05
-8.25169910781161e-06
-1.82100180775732e-05
-9.58735911669548e-06
-1.1672337405502e-05
-2.68205352788978e-05
-1.91806425891214e-05
-1.01983434164205e-05
-4.48719859864025e-06
-1.80615909137783e-05
-3.04384382871862e-06
-6.09755511895108e-06
-7.42323793051133e-06
-2.93573624054908e-05
2.20035646386472e-06
-1.87032769423383e-05
-1.32401267558437e-05
-3.87217966072195e-05
-1.65991951085739e-06
-3.04485068583866e-05
-9.92494558676347e-06
-1.07004352560049e-05
-6.20888723835162e-06
-1.99813026546557e-05
-2.31312940197282e-05
-1.76356687589493e-05
-1.73036368678495e-05
-1.55764080632624e-05
-2.92633302719601e-06
-2.73503581773258e-05
-2.51067342867734e-05
-3.34507516391907e-05
-2.62801838629349e-05
-4.73917833594308e-06
-1.46077174134711e-05
-1.50076945071877e-05
-1.99222610436042e-05
-7.44571385200354e-06
-1.7864455291027e-05
-1.15241432632829e-05
-2.48045335244836e-07
-2.59361664292201e-05
-1.22491568651804e-05
-9.3469805292704e-06
-1.47884251587836e-05
-2.27552043232962e-05
-2.56237502270809e-05
-3.71490399341515e-05
-1.04254129426481e-06
-5.2795930030285e-06
-1.93399763039175e-05
-1.94967106759845e-05
-1.7404691882047e-05
4.70089892120745e-06
2.91485781262521e-06
-3.75589596056733e-07
-1.25304557549983e-05
3.84439770206371e-06
-8.74382206655293e-06
-2.69006168528355e-05
-1.12960367809309e-05
-2.14777195308891e-05
-7.36621748896197e-06
-1.84475166701559e-05
-2.58941668084694e-05
-1.33896607880348e-05
-1.59455580730678e-05
-2.42571111429821e-05
-5.47520233142459e-06
-1.79285254231135e-05
-1.23835371054601e-05
-1.02790141727843e-05
-9.17550773841632e-06
-4.9741782847461e-06
-1.33040523464483e-05
-1.10445542584839e-05
-2.03034489458027e-05
-1.712541032407e-05
-1.45380442347207e-05
-1.05179033966891e-05
-2.90264067617647e-05
-9.57152993690433e-06
-3.15861277731388e-05
-1.37860291698097e-05
-1.02303459704746e-05
-1.34581747669792e-05
-1.75447711700873e-05
-2.9300976672544e-05
-1.77195133003809e-05
-5.72346427789877e-06
-2.12213954772886e-05
-3.08758074431586e-05
1.28731274418291e-05
-3.03509521697246e-05
-2.32577436671836e-06
-2.99638094264996e-05
-9.51054164980758e-06
-4.57006061051007e-07
-2.59036134532716e-05
5.02215718935307e-06
-4.90255760566479e-06
-2.15644273315565e-05
-5.68306870996648e-06
-2.05776255396707e-05
-1.58860038213233e-05
3.09615814390189e-06
-1.73129396113498e-05
-1.47978053426018e-05
-2.28064657594239e-05
-2.03059460634416e-05
-1.4451790025756e-05
-1.77795916670873e-05
-1.16981129223167e-05
7.77935635856778e-07
-1.66685422514296e-05
-3.74280680882044e-05
-1.66138549836094e-05
-1.91508901807766e-05
-1.3664121766928e-05
-2.43439340592066e-05
-1.63151625457253e-05
-1.81399077966073e-05
-2.71908211021513e-05
-3.2405307542804e-05
-2.14727648472722e-05
1.06361199976004e-06
-4.26374852002063e-06
-1.93511995497121e-05
-1.37134823819797e-05
-9.94564554870957e-06
-2.41649862167256e-05
-2.56732099240231e-05
-2.04869457834449e-05
-1.13799518440227e-05
-2.23387586373365e-05
-1.69780054152779e-05
-1.47819051799187e-05
-1.29553144483676e-05
-1.71455830385098e-05
-2.16959806393839e-05
-2.42680308828878e-05
-1.35694010796488e-05
-2.56997224882014e-06
-7.8006773532307e-06
-3.8901358901754e-06
-1.31303311366286e-05
-1.10118879198143e-05
-5.42339747624923e-06
-2.91107536118236e-05
-1.69402413169596e-05
-1.83849796159638e-05
-2.37035457994701e-05
-1.35138137881552e-05
-1.52371075715e-05
-5.8713881335804e-06
-7.7750224423448e-06
-1.65071293783382e-05
-1.7454920098104e-05
-1.25146599699672e-05
-2.9918594384943e-05
-3.30409773220727e-05
-1.46080473140146e-05
-2.65223226351954e-05
-2.22909020920623e-05
-1.75826828197531e-05
-8.2542921304044e-06
-1.39355493911263e-05
-1.73030982362283e-05
-2.22979642771907e-05
-4.09698020322958e-06
-9.91394805874463e-06
-1.77804633652604e-05
3.21704517081364e-06
-1.59681392790314e-05
-1.96997576851592e-05
-1.21725769705781e-05
-1.63351285335813e-05
-1.58400070039027e-05
-9.38287959146273e-06
-4.27866304490133e-06
-1.90058153097919e-05
2.32487842770713e-06
-1.86724772630256e-06
-6.27541379953003e-06
-2.35912770966276e-05
-3.86833154152545e-05
-2.22041643613421e-05
-1.86744317081786e-05
-2.19332322586756e-05
-9.89742178234687e-06
-1.65869296101392e-05
-2.54580414048048e-05
-3.74115911260335e-05
-1.41264204304419e-05
-2.49449048075997e-05
-1.59843462107567e-05
-2.68918900920155e-05
-1.61150053650287e-05
-5.25629053249893e-06
-3.0300042640975e-05
-1.30538676361067e-05
-2.64189834165727e-05
-1.36997671497037e-05
-1.08784200266002e-05
4.31789796526162e-06
-1.3317708877245e-05
1.75251699479125e-06
-1.06165467329178e-05
-2.32059765854955e-05
-2.70222526054059e-05
-5.5860945828134e-06
-1.69648272854926e-05
-7.0364495065271e-07
-6.05935392131271e-06
-1.87219940615266e-05
-1.9924528044145e-05
-6.81540411767907e-06
-2.72514822745799e-05
2.48841812988961e-06
-2.41951749995528e-05
-5.963188360755e-06
-1.2335870299914e-05
-1.74232036570043e-05
-1.14459036402416e-05
-2.11783202967206e-05
-1.87070289896812e-05
-1.55560328008877e-05
-9.4962679129317e-06
-9.08676139447457e-06
-2.69671866631847e-05
-1.0997729514956e-05
-1.22292331855833e-05
-1.03852228483575e-05
-2.842871534892e-06
-2.21606412037466e-06
-6.21280935563786e-08
-7.21059218334382e-06
-1.95636688289965e-05
-1.75307975012369e-06
-1.51330753169669e-05
-2.29737645242114e-05
-1.93395666677209e-05
-2.56702508048921e-05
-1.3780361050881e-05
-1.71214870163978e-05
-1.0695647315119e-05
-1.19390770691527e-05
-5.39192957827485e-06
-3.19787889906545e-05
-2.54429310136744e-05
-2.25113940259738e-05
-3.13616300836158e-05
-2.68328864074543e-05
-1.90588035057534e-05
-2.16020760061141e-05
-2.32416660300651e-05
-1.15191784143971e-05
-1.39071521887308e-05
-2.51828510075211e-05
-1.8228745583996e-05
-2.27129075665092e-05
-7.49779032730651e-06
2.87119259763415e-06
-1.33953957504506e-05
-2.00784698727318e-05
-3.22082756081018e-06
-8.68342945021772e-06
-2.07377148513983e-05
-2.90556380189452e-05
-1.22027543637702e-05
-2.03302612575724e-05
-4.35716023078741e-06
-8.69675891465195e-06
-2.02494488053288e-05
-7.0986188056295e-06
-1.7614164035546e-05
-1.30627206840855e-05
-2.73084088174653e-05
-3.34616899829978e-05
-1.88827270047572e-05
-2.23650244649061e-05
-4.62534704880112e-06
-1.3976507344309e-05
-1.46428303470325e-05
-1.76426946911569e-05
-4.09769074435472e-06
-7.71980271565583e-06
-2.29373738624991e-05
-2.25278494793803e-05
-1.60249811291949e-05
-1.81017326295833e-05
-1.65029930217368e-05
-6.45351408704586e-06
-2.30818419207935e-05
-1.24372955927427e-05
-2.69435566568447e-05
-2.60998711962386e-06
-1.84484029517675e-06
-9.80598571952764e-06
-2.81271741102256e-05
-1.77013823387028e-05
-8.47048961531649e-06
-1.42826931720527e-05
-2.35861775730796e-05
-7.36665231830374e-06
-1.36174421276538e-05
-3.58422766638115e-05
-1.0436666733407e-05
-1.10216090414145e-05
-2.22189322141605e-05
-2.95846197087183e-05
-1.20283936939981e-05
-2.01699848615542e-05
-7.47795031900638e-06
-3.25931593706613e-05
-1.97695077374482e-05
-3.04784042390094e-05
-1.81481969429791e-05
-2.37119572448515e-05
-1.19970218284801e-05
-8.36067303429707e-06
-7.64783321329217e-06
-2.04684003600109e-05
-3.42084530240611e-05
-1.293630731935e-05
-2.31035860674166e-05
-1.02352491092914e-05
-1.8626893179104e-05
-1.88340079689552e-05
-4.63079039649393e-06
-2.24502991032073e-05
-1.72348168363076e-05
-4.07098284023068e-05
-1.71237421913347e-05
4.76550633788824e-06
-4.36651418513304e-06
-1.07820084884416e-05
-2.1729709961407e-05
-2.3355057287737e-05
-1.08360838999069e-05
-2.66826764733212e-05
-8.33722630937499e-06
-2.03275447871299e-05
-2.32239034845223e-05
-1.71913881561501e-05
-1.53149427318624e-05
-7.89807409672589e-06
-1.54460105332794e-05
-3.95605489962768e-06
-2.47381629634621e-05
-2.94535586221294e-05
-6.57817706414964e-06
-1.35975299403827e-05
-1.41396306833517e-05
-1.20802828824659e-05
-1.4864664798163e-05
-1.80582411437947e-05
-1.24824879825004e-05
-1.60023329540966e-05
-3.59887880805676e-06
-1.36662331470647e-05
-1.28629536128531e-05
-6.2852381016019e-06
-1.66880048328501e-05
-1.46135057542471e-05
-1.13635851683736e-05
-6.6308879032854e-06
-2.08806647957672e-05
-1.8202296351596e-05
-8.37968341988935e-06
-1.23269696507442e-05
-4.93291893164849e-06
2.38881963912722e-06
-2.60449553660465e-05
-1.65969610982075e-05
-1.1184998337884e-05
-2.80772771646276e-05
-2.6258964156829e-05
-2.1724977474368e-05
-1.38228612633891e-05
-2.83751205956581e-05
-2.21924692688589e-05
-9.93806520529793e-06
-1.16799788832729e-05
-2.08630584364102e-05
-3.56484257050794e-06
-2.93918700394336e-05
-4.91422812913898e-07
-1.87051596834034e-05
-1.56481712816915e-05
2.67033109398973e-06
-7.8575163004115e-06
-2.31151241542804e-05
-3.28852019014336e-05
3.48457863898763e-06
-2.12786813604612e-05
-2.55155113702336e-05
-1.90390805028176e-06
-1.45755549407479e-05
-3.98602114549532e-06
7.45540287954406e-06
-1.08927563177875e-05
-1.64135718562679e-05
-9.93442152208434e-06
-6.47500331329197e-06
-3.42347478428958e-05
-1.03066440870895e-05
-9.13940387376757e-07
-9.21456098827003e-06
-1.04955762792932e-05
-8.76258410343699e-06
-2.25757924922209e-05
-2.53439692492083e-05
-4.38626436234145e-06
-1.17214207425648e-05
-3.156889249458e-05
-1.61550657293804e-05
-1.96542499680401e-05
-1.32061600453374e-05
-2.89738865437374e-05
-5.06923085110976e-06
-1.28082857135933e-05
-1.51730893020194e-05
-1.150183926371e-05
-4.04314775839788e-05
-3.53250538803021e-05
-1.81175389046277e-05
-8.0500712019908e-06
-2.49929106839059e-05
-2.77196328911565e-06
-1.42897475054245e-05
-8.12466098511302e-06
-1.09178076826786e-05
-5.19844683093049e-06
-1.40698326545323e-05
-2.31394263756393e-05
-1.37344891474956e-05
-2.43818305764064e-05
-1.55487956746779e-05
-7.88198055679497e-06
-1.97006118228254e-05
-2.30274789134335e-05
-7.43248640280646e-06
-2.50645654320435e-05
-1.23033214890614e-05
-3.03609208145567e-05
-8.62101057527792e-06
-2.4174413214299e-05
-1.37652630098872e-05
-2.43885233778013e-05
-2.74844738723116e-05
6.08338962949611e-06
-8.33991699045259e-06
-3.37655368038593e-05
-2.7265190920282e-06
-2.16733029623279e-05
-2.3570449652963e-05
-1.0269343063523e-05
-1.87154516412877e-05
-4.08727467695261e-06
-1.66572469570705e-05
-1.81892562005458e-05
-1.61451368649029e-06
-5.37855796101604e-06
-3.52177717601361e-05
1.3474146302814e-06
-3.20504574202635e-05
-2.67469525761185e-05
-3.11270568336342e-05
-2.22002323672723e-05
-2.17164557546841e-05
-1.87387678466081e-05
-2.07635186027478e-05
-8.22277858325407e-06
-1.9101423414209e-05
-8.69591545719329e-06
-6.20137115125279e-06
5.85782713351775e-06
-2.11299823694782e-05
7.9387805355713e-06
-7.21485427294665e-06
-2.96008231501049e-05
-8.91058636276557e-06
-2.16068678182259e-05
-4.70499516727059e-06
5.86884354758123e-06
-1.39418400391103e-05
-1.41146787065991e-05
-9.30122169599078e-06
-1.66518414726199e-05
-2.12325764216966e-05
-1.0628437056894e-05
-2.04698632475182e-05
-5.97837648116681e-06
-1.26235802832389e-05
-1.12065462047946e-05
-2.3542308983176e-05
-1.63086040549365e-06
-2.04808208646996e-05
-2.2906799831684e-05
-1.16990035491686e-05
-2.21142893347031e-05
-1.74473620179922e-05
-1.60977384154266e-05
-9.54928957724127e-06
-1.77105057399666e-05
-8.38092985275585e-06
-1.58680754523465e-05
-1.27184290093971e-05
-2.47238464288494e-05
-2.42260779220958e-05
-3.14970526874157e-05
-9.76424602042714e-06
-6.82091178278388e-06
-2.16160808149633e-05
-2.07182858033539e-05
-1.59921198666405e-05
-1.3714888228344e-05
-1.48189467991497e-05
-2.36883137850781e-05
-1.12096056721445e-05
-2.8814128786449e-05
-1.79798845334972e-05
-1.80544903389213e-05
-1.16316290581395e-05
-8.05489807989451e-06
-8.77888479009719e-06
-1.32853385811263e-05
-3.28401416402311e-05
-1.97651005065002e-05
-1.49721322364613e-05
-2.38323280349995e-05
-1.85523777781573e-05
-2.85345604121286e-05
-2.0898409238343e-05
-1.6646045112721e-05
-1.50184152038078e-05
-1.6070452786624e-05
-1.61387088164151e-05
-1.51875806669002e-05
-2.94237052805292e-05
-2.35839412807142e-05
-1.31185091437951e-05
-3.62925705403914e-06
-2.26798913873847e-05
-1.75037605957533e-05
-1.6148679756083e-05
-4.27514669452355e-06
-2.34522349749038e-05
-4.79619349246746e-06
-1.5424648039359e-05
-8.62888362324174e-06
-3.57219124367841e-05
-3.76753147508661e-05
-1.65490135653024e-05
-1.79550858759328e-05
-9.07353286421941e-06
-1.21174621076798e-05
-1.34005744336766e-05
-2.05177727432463e-05
-1.41293960941374e-05
-1.80232298259155e-05
-2.10903656799915e-05
-1.3909389780203e-05
-1.89689976302555e-05
4.70383250504504e-06
-4.80067994649924e-06
-1.70129348731395e-05
-9.42077423020629e-06
-1.5951972188508e-05
-8.19517334832985e-06
-2.07996589379328e-05
-1.58657985357558e-05
-1.41838718035099e-05
-1.54517211395326e-05
-3.85634546504493e-06
-2.37309679739607e-05
-2.02442852082627e-06
-1.74693639555269e-05
-1.38493529174494e-05
-1.00282395103033e-05
-1.14813693609226e-05
-1.27542497142148e-05
-1.8701265856511e-05
-1.45025230341285e-05
-9.62640479121262e-06
-1.82790673568631e-05
-1.02382424246146e-05
-8.33612063200156e-06
-6.81633465886505e-06
-1.86634913153369e-05
-2.04907953789016e-05
-5.88961108173436e-06
-2.15727556358455e-05
-2.07428822147666e-05
-1.51010134785043e-05
-7.98602799142398e-06
-1.37057386087494e-05
-2.31522819518147e-05
-1.57990835991755e-05
-1.11837989363689e-05
-7.55822959096147e-06
-9.09565755076337e-06
-7.00426722803833e-06
-2.28064445192471e-05
-1.3069059369133e-05
-7.13630860683651e-06
-1.49205969075726e-05
-1.7523774879745e-05
-1.59519870535271e-05
-7.49959067138546e-06
-1.59069085269606e-05
-5.82037302847716e-06
-1.07299948438839e-05
1.98935142006674e-06
-5.34361287565982e-06
-1.54691100227224e-05
-1.83933503542167e-06
-1.60666343870604e-05
-1.52849138575448e-05
-3.14277910942327e-05
-2.84472692535665e-05
-1.72757599946819e-05
-6.61159535993836e-06
-1.46424544750153e-05
-6.15262297926127e-06
-3.12499603032084e-05
-8.57458772165743e-06
-1.29811836687677e-05
-2.66156556440966e-05
-3.00427030357319e-05
-5.27877550016456e-06
-2.96098437764856e-05
-1.96527510909873e-05
-1.52400630833363e-05
-7.37404044494462e-06
-9.73405989524406e-06
-1.6926596564898e-06
-1.12656362160224e-05
-8.31911342090474e-06
-2.10995234196921e-05
-3.8751599669762e-05
-1.91500580853576e-05
-1.11304678223695e-05
-1.71422482517116e-05
-1.36018157033005e-05
-4.0058316047563e-06
-2.25027186982837e-05
-2.5244651224862e-05
-9.30063848406426e-06
-2.80206339572809e-07
-1.24203040942774e-05
-2.349580299702e-05
6.81229910475975e-06
-1.41798600143732e-05
-3.14532917655923e-05
-2.50507596910324e-05
-2.47037187918467e-05
-2.02179533318335e-05
-2.0063411956418e-05
-1.34265491689572e-05
-9.11921837377714e-06
-1.39777050128276e-05
-2.97903866623826e-06
-1.51379111964214e-05
-1.32056736442005e-05
-3.54547139794506e-05
-1.35495473859194e-05
-2.82010424633534e-05
-2.0263200573507e-05
9.58239364743726e-07
-1.84359205242135e-05
-9.62846294348139e-06
-5.92700917256847e-06
8.13742171205155e-06
-2.45596306227299e-05
-2.23571013482542e-05
-2.21936502939292e-05
-1.47333407234639e-05
-2.33517363373161e-06
-7.3246092142465e-06
7.57157329227611e-07
7.69355314286351e-06
-2.73854660571651e-05
-4.01202391178784e-06
-1.84663744587442e-05
-1.4649061513001e-05
-1.85706655816353e-05
-1.80463308154203e-05
-1.71675558540862e-05
-2.40303561345054e-05
-7.1802838847334e-07
-3.0551343666446e-05
-1.19517572445883e-05
-1.03380938249165e-05
-1.6193102767482e-05
-2.68733260878169e-05
-1.99330391357802e-05
-1.84550563110151e-05
-7.28285564516373e-06
4.86462387079138e-08
-1.47236555145155e-05
-2.96323846614575e-05
-1.23503191797874e-05
-1.48559691175852e-05
-1.47460899067816e-06
-1.28882482840867e-05
-9.56182425027687e-06
-6.82662682434201e-06
-1.61109010423027e-05
-2.63386905975923e-06
-8.43206222716905e-06
-1.58680721994277e-05
-7.19300833838656e-06
-3.02622671273575e-05
-2.61770823239826e-05
-1.95471586852509e-05
-2.73296591729044e-05
-3.12540955852416e-05
-2.06258279110826e-05
-2.957800537588e-05
-1.93902937216202e-05
-2.84017795066767e-05
-1.43550776119043e-05
-2.11081062321795e-05
-2.50069843788639e-05
-1.76670295572365e-05
-1.09327830024616e-05
-1.68510982981687e-05
-1.41685481846739e-05
-9.70097366234914e-06
-3.12455510834485e-05
-9.6603861323282e-06
-1.83983126747619e-05
-3.25611299368611e-05
-2.78555641621078e-05
-8.79324059730222e-06
-1.31137211028823e-05
-6.3960558956495e-06
-1.4600365121944e-05
-1.54176617759299e-05
-4.32902076927763e-06
-1.54585906474261e-05
-1.51700018340951e-06
-8.48667967426858e-06
-9.98334041245929e-07
-5.89359591007033e-06
-1.40756316734266e-05
-2.62631776489918e-05
-1.08230776694123e-05
-3.43507502771604e-05
-1.81810281338345e-05
-1.71494289012247e-05
-6.18876024853262e-06
-7.87346625343031e-06
-2.3736004665104e-05
-1.91353297951612e-05
-1.09501794975177e-05
4.02756480362145e-06
-1.95616733738851e-05
-1.27148341554427e-05
-6.53422002957708e-06
-7.38157284457371e-06
6.49141480360927e-07
-1.73214978571855e-05
-1.58766852926333e-05
-1.37184891242428e-05
-1.92949477434579e-05
-1.73734655908741e-05
-1.10613818649449e-05
-2.54302203256023e-05
-1.62672397821254e-05
-2.23283625151799e-05
-3.25370726426904e-05
-2.08347058414754e-05
-1.99781127560285e-05
-2.41157486393381e-05
-8.96793346964578e-06
-9.78492854454767e-07
-1.58414127503293e-05
-2.98404543112241e-05
-2.02636812016857e-05
-3.45754006709986e-05
-1.27087299611732e-05
-9.28018418202719e-06
-1.94879045078923e-05
-1.18623775109683e-05
-9.83093490667782e-06
-3.07807241265961e-05
-2.14639258846442e-05
-1.50756883260246e-05
-1.54678546915843e-05
-1.35913376882518e-05
-2.69286884595375e-05
-3.0015888207118e-05
-2.41664409926983e-05
-1.92890419383748e-05
-2.68265299427149e-05
-2.86641785811047e-05
-2.76898869734238e-05
-2.00317966628157e-05
3.69204602244167e-06
-1.76961903624966e-05
-1.42196771539746e-05
-8.51212647733824e-06
-1.70330809937907e-05
-2.16914544074665e-06
-7.69233137631051e-06
-1.77373851817098e-05
-1.0791148083062e-05
-1.17727448917102e-05
-9.14864735225968e-06
-9.79519669591286e-06
-2.37231066669468e-05
-2.46268776397718e-05
-4.85221656451415e-06
-1.77298763232553e-05
-2.18242535238417e-05
-2.05402306688166e-05
-2.34274859171991e-05
-3.50333268161981e-06
-8.64740874619683e-06
-1.49781225139848e-05
-1.5708692021958e-05
-1.2991743112842e-05
-2.00710878012061e-05
-2.39414766234563e-05
-9.48994955021527e-06
-1.39832481022605e-05
-1.64448270718418e-05
-2.534484564755e-05
5.93491362039949e-06
-2.71421274285272e-05
-8.14614562273459e-06
-1.68114071021845e-05
-1.24888816696653e-05
-1.76399289688313e-05
-9.39870789846549e-06
-1.97198799672298e-05
-2.66428171019364e-05
-3.31581589752652e-05
-1.31671566647149e-05
-3.90632016203183e-05
-7.35993392155092e-06
-6.46239846346326e-06
-1.46556296598682e-05
-2.99251320649645e-05
-1.84810574722391e-05
-1.23284987089145e-05
-2.05238566476618e-05
-2.62416771499857e-05
-2.45153732446672e-05
-2.28023255593313e-05
-1.03278180881501e-05
-1.06275120605584e-05
-5.73444508007452e-06
-3.50824847899937e-06
-2.43182478737261e-05
-2.36008701512776e-05
-1.39412263801605e-05
-1.44018699215264e-05
-1.16626894801527e-05
-1.44306482664914e-05
-1.53996448393811e-05
-1.28169905487344e-05
-2.30188005561587e-05
-1.11382880626335e-05
-2.26218849745724e-05
-2.31071965427212e-05
-8.95366849904352e-06
-4.49677167183877e-06
-3.40278641948872e-06
-1.51413216280891e-05
-2.17757886364655e-05
-1.41172100306916e-05
-2.64851337879398e-05
-2.09415470980758e-05
-1.08579568593446e-05
-2.59617108266063e-05
-1.83348001589112e-05
-8.80240486663018e-06
2.82336381967033e-06
-3.9482508830731e-05
-1.08578294819882e-05
-2.68090490260602e-05
-1.86669581189974e-05
4.83363021539504e-06
-1.43989734994954e-05
-2.8181386864405e-05
-9.5428913684068e-06
-4.70905795358691e-06
-1.33387841802135e-05
-1.49040093212358e-05
-7.77218697488625e-06
-9.42855921401579e-06
-3.03862973154167e-05
7.99294435406693e-07
-6.12625113416694e-06
8.46763640163539e-06
-2.60460152260452e-05
-2.91604285150987e-05
-2.60171500725363e-05
-1.15330480437366e-05
-8.30812533566863e-06
-2.37340229753605e-05
-2.43808418625691e-05
-1.55428266547936e-05
-1.53418398834789e-05
-9.97788004023446e-06
-1.91311893276791e-05
-1.4819962601503e-05
-2.61589592480382e-05
1.35036157725637e-06
-1.53291599605891e-05
-9.37826980550968e-06
-2.6609884390271e-05
-1.06216482655948e-05
-2.03270735239028e-05
-8.77844416270584e-06
-8.59543709830457e-06
-1.71923823243619e-05
-3.57749083312892e-06
-1.40745219017834e-05
-2.39009210948137e-05
-3.73579755628213e-06
-3.53557964332047e-05
-2.64880171343703e-05
-1.02660652867004e-05
-1.12110270006665e-05
3.95343090197488e-06
-9.62081402604853e-06
-2.77415937800731e-05
-6.11053503554855e-06
-1.85866436976363e-05
-1.64677200484462e-06
-4.29647650131736e-06
-2.33946878551653e-05
-1.41233783794363e-05
-1.84248190899899e-05
-9.68518260471978e-06
-1.57314443735518e-05
4.81351751858014e-07
-8.68655071788107e-06
-1.66464415036712e-05
-1.45477791905526e-05
-1.94126072766724e-05
-1.4343573578869e-05
-1.69919487906892e-05
-1.24834867336348e-05
-2.88899685069695e-05
-2.47068941676986e-05
-2.16693133642458e-05
-9.32931299075063e-06
-5.732821653142e-06
-1.52300302503017e-05
-1.90914175436771e-05
-1.17879447324014e-05
-1.63931090746071e-05
-1.20838735288154e-05
-8.32833517285147e-06
-7.57864953284473e-06
3.46346632652994e-07
-8.21718909157436e-06
-1.88668902136137e-05
-2.72115750121771e-05
-2.27602074680042e-05
-1.37407370679794e-05
-8.25030936175933e-06
-1.69019814185512e-05
-2.13945704074284e-05
-5.4118362940533e-06
-2.01160612754331e-05
-2.79200981358889e-05
-1.62023401197276e-05
-2.05425564337679e-05
-1.46299530833737e-05
-1.22154711077638e-05
-1.68685925473386e-05
-1.51397627083102e-05
-1.8862931707507e-05
-2.61826009119267e-05
-2.63961325592338e-05
-1.51194886343222e-05
-1.11265633780628e-05
-1.51392290693807e-05
-1.55306767595556e-06
6.85996328049027e-06
-1.34773015765455e-05
-9.13060562979105e-06
-1.67704971279249e-05
-2.71660444248095e-05
-2.26913992161402e-05
-1.17195174722006e-05
-1.44641275256275e-05
-1.8062443363343e-06
-8.13140811466269e-06
-4.53572715439822e-06
-2.9069040893221e-05
-1.79348220588708e-05
-1.32391506711252e-05
-1.02337543371586e-05
-2.57229057828287e-05
-3.58804221396452e-06
-1.31063769443257e-05
-1.69779054617169e-05
-5.38547377367886e-06
-2.04121051471805e-05
-2.18625710295331e-05
-1.81675818006496e-05
-4.1928644889521e-06
-1.40855183735066e-05
-1.01896723107185e-05
-1.95987329654535e-05
-8.98947484570421e-06
-1.48644997057319e-06
-1.59445861944454e-05
-1.37656224637899e-05
-1.13452484412789e-05
-1.77633260894183e-05
-8.94561966681137e-06
-7.01931689764826e-06
-1.91417567476414e-05
-5.58644781051321e-06
-1.37959288845754e-05
-5.37761487913431e-06
1.11520221618132e-05
-4.96564892806797e-06
-1.81910968579237e-05
-2.62896010052828e-05
-1.54243675957143e-05
-2.83565723893325e-05
-2.32691781983143e-05
-2.16836691364493e-05
-1.52815566709496e-05
-1.62964938122456e-05
-1.28704700698996e-05
-1.49407679867004e-05
-9.0769998927266e-06
-4.9113932881547e-05
-1.80559273432237e-05
-9.45272886004693e-06
-1.15185668646832e-05
-5.33046660769938e-06
-2.79168873870823e-05
-1.64849984352108e-05
1.73720519639565e-06
-1.64277908962084e-05
-1.46849381299061e-05
-1.16358709269972e-05
-3.06824166140027e-05
-1.60648537766922e-05
-1.26963121522505e-05
-2.41034919830831e-05
-2.39239494249195e-05
-2.60336067258983e-05
-1.28949442201749e-05
-2.26727696438075e-05
-1.45932387783338e-05
-1.01210955236451e-05
-2.52088777619454e-05
-7.87054284444185e-06
-1.02027648803383e-05
-1.80278678422992e-05
-1.5740939181646e-05
-1.11909339701079e-05
-5.70052580963695e-06
-2.29429723475129e-05
-1.03303139326124e-05
-2.74506230289766e-05
-2.15181195509569e-05
-1.21161476602565e-05
-6.73861182288815e-06
-3.08068802767456e-05
-8.39590764764348e-06
-1.19001764209018e-05
-3.81556687986737e-06
-1.13016807068181e-05
-1.73297344092236e-05
-4.79307820885496e-06
-3.42178557341334e-05
-1.14316577186373e-05
-1.81731877834487e-05
-1.4889405285031e-05
-6.50775677863548e-07
-9.56336397159334e-06
3.99081015169789e-06
-5.49949696654141e-06
-2.20053393256627e-05
-6.13887021648907e-07
-1.68612904416038e-05
1.77325271890471e-06
-2.11832131301049e-05
-2.17643728833497e-05
-9.79844618407928e-06
-2.25483750517227e-05
-1.24778853111143e-05
-2.05640271536429e-06
-2.8803274978713e-05
-2.33002243985232e-05
-1.00266091988605e-05
-5.81098110105817e-06
-1.10199966696729e-05
-1.82766004473354e-06
-1.79266597895811e-05
-1.12585425537313e-05
-1.53264139960132e-05
-2.13620871728227e-05
-1.2228430078761e-05
-1.17675527645749e-05
-1.80064531021782e-05
-1.18747210173166e-05
-3.83694281640314e-06
-3.21316951398662e-05
3.36457428668792e-06
-9.9140660300054e-06
-3.11167900830978e-05
-1.68788556706905e-05
-2.86955701873322e-05
-1.90546371142921e-05
-1.79043315756071e-05
4.83317846035653e-06
-1.16902601981699e-06
-1.15037982875785e-05
-1.08905632658699e-05
-5.8990142168425e-06
-1.35422063497906e-05
-3.93725694361229e-06
-2.09361919831899e-05
-1.68082172360438e-05
-9.92392099242176e-06
-1.34550294793932e-05
-2.74465046384569e-05
-2.22454786332388e-05
3.11600338497403e-06
-1.01558434470587e-05
-3.39765144660993e-05
-1.51739171811745e-05
-1.72099449067344e-05
-1.17281073532578e-05
-2.58127096149602e-05
-1.72200698925127e-05
-1.46803668073086e-05
-3.86831827141291e-05
-1.80821712206713e-05
-1.08911387218187e-05
-1.84511981050435e-06
-1.72332108762257e-05
-1.13055821557037e-05
-2.29588410537766e-05
-2.45496120907563e-05
-7.43366506108001e-06
-8.05556734055915e-06
3.54030173725248e-06
-1.2155071399968e-05
-9.53887369586743e-06
-1.90964037009584e-05
-2.04248856743751e-05
-8.61712449467708e-06
-7.10902072434426e-06
-2.19281837010395e-05
-1.36650590789193e-05
-9.40902711890849e-06
-2.6110793379601e-05
-1.12960880135634e-05
-1.489998075337e-05
-1.36612000358198e-05
-1.74380045634805e-05
-1.69840264937534e-05
-7.24017953059578e-06
-4.33870611770874e-05
-6.82681344783003e-06
-1.08549249954311e-05
-1.02375837962716e-05
-4.02527972463027e-05
-2.05906411144819e-05
-2.28344362289507e-05
-2.71610280197955e-05
-3.38363418109554e-07
-1.95992433058699e-05
-1.13901237868089e-05
-7.30144705290586e-06
-2.70803044313071e-05
-1.61949192473021e-05
-4.98993066648683e-06
-2.69615842357042e-05
-4.08672601400486e-06
-6.95526224154233e-06
-2.95416551996466e-05
-2.60286583597385e-05
-1.91708661808203e-05
-1.03445224545365e-05
-1.56737385097758e-05
-2.66484266641793e-05
-2.65096204960008e-05
-3.87935518020332e-06
-2.04974240284594e-05
-1.37691835429923e-05
-6.34932224347136e-06
-6.27444747776437e-06
-2.97147305385334e-05
-1.35663000128209e-05
-1.83263715147351e-05
-3.24151090596254e-06
-2.00796314086907e-05
-2.07704456573801e-05
-1.81884493071245e-05
-5.18353293551468e-07
-2.14255039041777e-05
-3.35055451519861e-05
-2.01218282184501e-05
-5.72656452958561e-06
-1.70602148315157e-05
-7.07290577642709e-06
-5.85171295726636e-06
-2.89056318468929e-05
-1.98119300338357e-05
-3.85615612912218e-05
-1.48779766510978e-05
1.31485084451935e-07
-1.53088414061336e-05
-9.07765143932031e-06
-2.10270951339173e-05
-2.03337490555876e-05
-2.7324633883634e-05
-1.1097039717167e-05
-1.57799551338803e-05
-1.72675731091022e-05
-1.51897448280729e-05
-4.67700585449826e-06
-3.16349855682508e-05
-5.95454235593026e-06
-1.00563103212942e-05
-1.23566743847702e-05
-2.04405686230422e-05
-6.94481872033422e-06
-9.67169839284076e-06
3.50234342656267e-06
-3.24520207955049e-05
-1.28366529575852e-05
-1.00858093364338e-05
-8.81898044008362e-06
-9.24142016886193e-06
-9.07908855893234e-06
-1.97436248314888e-05
-2.40644914533743e-05
-4.23880091579028e-05
-1.89374460525078e-05
-2.03538934107731e-05
-1.86512136436256e-05
-1.84075172834493e-05
-3.18007868858432e-05
-2.16897379851128e-05
-2.54472795376805e-05
-1.69363748487821e-05
-1.59757581528081e-05
-9.26972355758216e-06
-1.45424110717715e-05
-7.47445765723379e-06
-1.555205766789e-05
-2.73359730024309e-05
-1.66343803166192e-05
-3.85172662155767e-05
-6.38812990777325e-06
-1.15799091924168e-05
-6.74134381236094e-06
-9.8925750316391e-06
-5.9487555253738e-06
-6.30573916258571e-06
-1.99328653865726e-05
-3.29345575538707e-05
-1.95029238142345e-05
-1.83789943331493e-06
-3.31938688230832e-05
-3.12537790482486e-05
-1.57675168858127e-05
-2.2323717419764e-05
-2.46071634683628e-05
-4.25222546581801e-06
-2.06031272880316e-05
-4.42968492270582e-06
-9.61738949923579e-06
-2.6250874800523e-05
-1.55800806789018e-05
-1.09759216502474e-05
-1.69575477597314e-05
-8.90992406293769e-06
-2.81215104500627e-05
-2.63465738352088e-05
2.37847223503662e-06
-2.34681054150403e-05
-2.04711647752518e-05
-1.76254349546498e-05
-7.33314791809878e-06
-1.76948893971024e-05
7.16190134843695e-06
-2.33645262358442e-05
-2.37595107565872e-05
-1.68444616313079e-05
-1.71149539187393e-05
-1.66182495857939e-05
-2.26301295375188e-05
-2.47044457875235e-06
-1.30066023730817e-05
-1.52934529677144e-05
-1.72441527860379e-05
-2.62432719072787e-05
-9.2936075477041e-06
-3.86366972814299e-05
-2.74336542620055e-05
-4.20819605532646e-06
-2.13504704209618e-05
-9.79638185956309e-06
-2.02210235015051e-05
-1.81567526004293e-05
-4.31814183284468e-06
-2.31666698330302e-05
-2.26054551188248e-05
-1.74147926345868e-05
-1.58019877737726e-06
-1.97768957583164e-05
-1.16259125988003e-05
-4.53868775701616e-06
-2.28864128961102e-05
-2.50331253040197e-05
-2.42118487709781e-05
-1.31496979755242e-05
-2.48358342220748e-05
-1.97890462940769e-05
-1.18740555583598e-05
-1.69182011799193e-05
-1.74521907716536e-05
-1.45803745780793e-05
-5.93217470803391e-06
-1.69452368054849e-05
-3.72902653938555e-05
-1.59317770080539e-05
6.62608198779035e-06
-9.20338486138692e-06
-3.48458793281505e-05
-2.02747749468628e-05
-1.17438614032387e-05
-3.23783505764374e-05
-2.42655745236569e-06
-7.04398815242829e-07
-3.03637538293672e-05
-8.63798193903277e-06
-2.35345099724644e-05
-2.39627432216898e-05
-1.7003374031681e-05
-1.97441866880744e-05
-2.10918637461126e-05
-1.41058848173701e-05
-2.33941006566674e-05
-6.10332342343999e-06
-8.88309972277663e-06
-1.96324102207677e-05
-2.07096027554922e-05
-1.41622581029558e-05
-1.05853744781884e-05
-2.52685388276737e-05
-1.6974306149401e-05
-2.59322255052626e-05
-1.75326287094858e-05
-1.67204006763574e-05
-6.63049923581414e-06
-3.92933459385142e-05
-2.2198646881327e-05
-1.7031851830859e-05
-1.28203997044076e-06
-2.7221422292534e-05
-1.62121880487412e-05
-7.29394695659702e-06
-1.71209041565061e-05
-1.16944175895849e-05
-9.80316295886865e-06
-1.49354247939818e-05
-6.27184478084528e-06
-1.2370752184438e-05
-2.31647226785871e-05
-1.78987090002954e-05
-2.08192762502991e-05
-1.22869168130295e-05
-2.30885042513191e-05
-1.13063855837689e-05
-2.66438086696385e-06
-3.59230548975661e-05
-2.29322343510402e-05
-2.27091880406357e-05
-1.38709419060412e-05
4.29277724857532e-06
-1.10951508417979e-05
-7.57406534139359e-06
-6.99902163205633e-06
-4.05065748723209e-05
-1.53205635957505e-05
-3.10170160464183e-05
-1.77627794602108e-05
-1.26533781730549e-05
-1.46895638749342e-05
-1.112505445094e-05
-1.31723702299151e-05
-1.53871521473317e-05
-2.75237006811497e-05
-3.28176103706498e-05
-3.22653606673242e-05
-6.83548011540101e-06
-3.99745218079555e-05
-2.82687375504254e-05
-6.17192361730271e-06
-1.09366482464764e-05
-1.26348357760832e-05
-1.88085429042849e-05
-3.17466524835177e-05
-1.83404853897833e-05
-7.91277320256217e-06
-1.06080407520483e-05
-3.54111404485039e-05
-3.61714642953079e-05
-7.04737266794874e-06
-1.30445853853564e-05
-2.39527522902123e-05
-5.95434185917441e-06
-1.68072521439256e-05
-8.62115179582275e-06
-2.68440206470208e-05
-9.06998098861732e-06
-2.5043910177266e-05
-9.12777521402855e-06
-9.91408696491551e-07
-3.14750461245926e-05
-2.34318623611948e-05
-3.01978257359565e-05
-2.35157249609272e-05
-1.57141950004691e-05
-1.31235415110246e-05
-1.7263926154933e-05
-1.06061711258253e-05
-1.91322927124212e-05
-2.20764423635253e-05
-2.22410228573971e-05
-1.22726133760354e-05
-2.7084173008909e-05
-1.03172255347521e-05
-2.69643235548176e-05
-2.43275452829312e-05
-2.05938008189756e-05
-3.07480514875952e-05
-1.28505734125724e-05
-2.35534557988646e-05
-2.15192689856697e-05
-1.49097446067615e-06
-1.1773725306298e-05
-2.60359655392814e-05
-2.21816071563867e-05
-1.15493370107078e-05
-1.91135830337209e-05
-1.6968734284011e-05
-2.17284249329574e-05
-3.44365825470213e-05
-1.18431439510963e-05
-1.21349360639941e-05
-1.64963799644875e-05
-1.16318388414211e-05
-1.38301532470704e-06
-1.48416961315299e-05
-1.80521497340631e-05
-1.78928392431259e-05
-6.97528319770361e-06
-1.13249169181649e-05
-2.63148999227857e-05
2.95564294082339e-06
-1.79892058640156e-05
-6.65877985388929e-06
6.51462109604457e-06
-1.12401507439352e-06
-1.33228878113852e-05
-1.02385556581439e-06
-5.07810496588619e-06
-9.23132322066431e-06
-2.30063116601946e-05
-3.14003169910009e-05
-1.66626189315837e-05
-2.37655063315994e-05
-3.89822703809275e-05
-1.47955866566993e-05
-2.11363806552749e-05
-1.25872000787206e-05
-1.18152869020059e-05
-1.27198959944896e-05
-9.86127192219534e-06
-6.64047257057471e-06
-2.54312612972439e-05
4.05797186581076e-06
-7.49757136903725e-06
3.31883649901031e-06
-6.70949799267332e-06
-1.45324046198037e-05
-1.72129584650569e-05
-1.44616012538641e-05
-1.99726689514782e-05
-9.22299927407672e-06
-2.05765641259726e-05
-2.98132105066588e-06
-9.73674899758006e-06
-3.29190343381653e-06
-2.21437509764288e-05
-1.95576183962489e-05
-1.60494182707048e-05
-1.87700129988146e-05
-1.5940270578667e-05
-1.06238666678856e-05
-8.57699264257449e-06
-2.17662399489658e-05
-1.76353975329438e-05
-5.27713087532342e-06
-2.63609558344735e-05
-1.97146852126023e-05
-9.16661459981378e-06
-1.3425982984256e-05
-1.22360252653857e-05
1.67498769963418e-06
-1.42815541329566e-05
-1.42979578741918e-05
-1.5712843245432e-05
-1.83753473848174e-05
4.48193065168277e-06
-2.76842074927594e-05
-4.03725734203256e-05
-1.7147714620785e-05
-7.43477486844713e-06
-1.56875191476391e-05
-4.38307257753205e-06
-2.72905508532301e-05
-1.8194831285049e-05
-2.04426720812913e-05
-7.35662368007585e-06
-3.30404821477275e-05
-1.35361590934242e-05
-1.51020676558147e-05
-2.3133113431939e-05
-9.82077015506541e-06
-1.94797902610097e-05
-1.37950659718021e-05
-3.31530485346215e-05
-1.11147054630404e-05
-2.41987473020241e-05
-2.87927775499513e-05
-1.94203421600673e-05
-1.57296337416972e-05
-1.08852011646182e-05
-1.0974884324001e-05
-1.3762419310903e-05
-7.60980547658088e-06
-2.07746807375373e-05
-6.5455643785651e-06
-1.49631244387056e-05
-1.80180666009112e-05
-2.59155900415456e-05
-1.98380723824107e-05
-1.68857627298155e-05
-3.60470014578142e-05
-7.15509203383823e-06
-3.1555223062728e-05
-1.39471253686486e-05
-1.61140551209153e-05
-1.06521829756994e-05
-1.7251063976412e-05
-2.25899150159809e-05
-4.50897466948858e-06
-1.9014997764844e-05
-1.13709884490056e-05
-1.87015804674046e-05
-2.50514952288676e-05
-2.53481711842592e-05
-6.25297324002059e-06
-2.50675878473297e-05
-1.57679874135485e-05
-1.84261096919772e-05
-2.04815972599817e-05
-2.32174151086232e-05
-6.15614277059243e-06
-3.7291516596397e-06
-1.50140073356521e-05
-1.168905549577e-05
-1.73364946087347e-05
-2.16531265610584e-05
-9.0669387300333e-06
-3.64868825618651e-05
-2.15463847376354e-05
-1.57312691747149e-05
-3.69692183629507e-05
-4.97052316667631e-06
-1.31560191727774e-05
-1.75783782488293e-05
-1.83198537705417e-05
-1.40578871494846e-05
-2.14219686816061e-05
-3.3533022533652e-06
-5.25685404820755e-06
-2.83515640658616e-05
-1.67876970108636e-05
-2.20457004807102e-05
6.48977689087283e-06
-2.83042911527548e-05
-1.24825731495006e-05
-9.93180138553804e-06
-1.87857967459119e-05
-7.3074985823095e-06
-2.50817084335978e-05
-3.39869380629391e-05
-3.06875489324264e-05
-1.95727839240776e-05
-3.17260110231316e-05
-2.48232230215167e-05
-1.8596817772787e-05
-6.56594110348166e-06
-4.90302464412816e-06
-2.17157788306398e-05
-1.87903172316369e-05
-2.29905330300011e-05
-5.17083737563015e-06
-2.36991943169068e-05
-6.86114282570009e-06
-1.81813805553615e-05
-3.20977095992775e-06
-9.43558993437828e-06
-3.07265251275372e-05
-1.73088515091769e-05
-1.2603663158626e-05
-3.74834476235961e-06
-9.61412444788634e-06
-3.40669463198438e-05
-2.95972887340567e-05
-2.94696020301094e-05
-3.03095522286704e-05
-2.79417631335175e-05
-1.68865930835389e-05
-3.80678376416489e-06
-1.25536372993648e-05
-7.62600431716559e-06
-1.10585709842872e-05
-1.18380568397826e-05
-4.55761753725787e-05
-2.07940376716851e-05
-1.89356396324378e-05
-8.33733783457266e-06
-2.24252015188051e-05
-1.76373953929448e-05
-1.47169102561507e-05
-3.23988460077778e-05
-1.4075330992324e-05
-1.34472810439748e-05
-2.48197973988166e-05
-1.74126072452234e-05
8.04461647032119e-07
-2.67630398316853e-05
-5.63677113649226e-06
-2.05720470418041e-05
-3.40419077574123e-05
-1.79342939012583e-05
-3.36701937849858e-05
-1.34570417558804e-05
-1.47226504458398e-05
-4.36560687949099e-06
-1.15836621897995e-05
-2.17015475346114e-05
-3.44670167801973e-05
-2.11055624401282e-05
-2.81215424848889e-05
-1.48453524504585e-05
-2.36064484935093e-05
-2.0732706019673e-05
-1.80599862447143e-05
-1.16326655443624e-05
-2.63335273276593e-05
-2.22316520539764e-05
-1.44114738081299e-06
-1.09346954308591e-05
-8.91049965082148e-07
-2.49128837883147e-05
-6.71456626557601e-06
-2.2733058010311e-05
-1.08699867827439e-05
-1.18187691541066e-05
-2.73066196434594e-05
-2.94179249468465e-05
-1.66426300854729e-05
-2.712164842656e-05
-1.66318122835174e-05
-5.02206892660132e-08
-8.13326805263319e-06
-1.21459260982616e-05
-2.83664434213906e-05
-1.07432713197963e-05
-2.15557488373464e-05
-1.73637330214201e-05
-2.34770592091749e-05
-1.57144208788514e-05
3.57202058904493e-07
-2.31057102363111e-07
-2.07401539979236e-05
-1.65826205922075e-05
-2.77511378318826e-05
-1.67882515527051e-05
-2.01356794127169e-05
-3.47539155768579e-07
-2.61567988862389e-05
-2.70629816448978e-05
-1.4633196251625e-05
-1.02070522866239e-05
-2.16312255889383e-05
-1.45866575869887e-05
-9.48147322341965e-07
-2.50635566389841e-05
-9.71148363692468e-06
-2.15757658248241e-05
-9.64911296017655e-06
-1.96795405202641e-05
-7.19188383115745e-07
-7.50885788431467e-06
-1.82080151016225e-05
-3.84853178949535e-05
-2.58662276141926e-05
-1.80801086415104e-05
-4.92927572175266e-06
-3.96898109032878e-06
-9.72346748725528e-06
-1.4289160481996e-05
-5.95698331085007e-06
-2.37786616651624e-06
-2.62849257743218e-05
-1.65589335632337e-05
-1.78988671046282e-05
-1.21823078581966e-05
-2.25522719039637e-05
-2.07387003263169e-05
-4.72446766667846e-06
-1.46056776944541e-05
-1.05330296217688e-05
5.64282931850077e-06
-3.23481659763431e-06
-5.86508004580863e-06
-1.86385900779547e-05
-8.28031540520615e-06
-5.46043010827498e-06
-3.9820172162938e-05
-5.13872900915974e-06
-1.506791879517e-05
-1.71314916749993e-05
-1.26055241540374e-05
-3.48337930181639e-05
-2.27915353591838e-05
-3.64116464944531e-05
-1.08744276042169e-05
2.66785085720793e-06
-2.10133800258082e-05
-2.41588025768623e-05
-2.75329316670644e-05
-7.7410811783622e-06
-2.14015455673009e-05
-3.79619398268437e-06
-3.94126903044257e-06
-4.31597158396883e-06
-8.81004977343568e-06
-6.07870008561319e-06
-1.05404188293004e-05
-1.76734758074435e-05
-2.14594460085124e-05
-1.74241117467633e-05
-9.03081535017867e-06
-4.73120263312168e-06
-1.06368165138684e-05
-2.10068037426387e-05
-7.26818801413636e-06
-2.40977387656919e-05
-2.31450503350853e-05
1.9085401570502e-06
-1.04075746338937e-05
-2.26848034907455e-05
-1.86011075721929e-05
-8.10437064224162e-06
-9.90675698529338e-06
-2.02169381296132e-05
-1.43389649470094e-05
-2.79873869797044e-05
-3.06623013683778e-05
-1.12107882001285e-05
-2.32869644003646e-05
-2.82817453561135e-05
-5.06226985812843e-05
-8.54011245618157e-06
-1.0308358500607e-05
-1.2272035970289e-05
-2.60564749792035e-05
-1.41493323237028e-05
-1.23879036721943e-05
-1.98782742370773e-05
-2.46741865604224e-05
-2.19156379138476e-05
-1.9544362917296e-05
1.12007514527874e-06
1.42724093941467e-06
-1.63306651391331e-05
-2.79915845599067e-05
-9.53853784837422e-06
-1.30318902774803e-05
-8.04690716760346e-06
-1.61237598180122e-05
-4.56415507202506e-06
-1.91932657224605e-05
-5.05856706331299e-07
-2.57722317421286e-06
-7.96265100421204e-06
-6.85186076572948e-06
-1.9026176763832e-05
-1.88422895551912e-05
-1.94993296007108e-05
-2.48929067527392e-05
-1.89420557488009e-05
-2.02846170146731e-05
-7.73774041235736e-06
-1.33165900648766e-05
-2.01253603429383e-05
-1.64972809798286e-06
-1.32631577522438e-05
-1.55729973394573e-05
-1.90393015992646e-05
-2.60699544791366e-05
-1.0773603232797e-05
-4.08043118047048e-06
-3.03065027033141e-05
-9.08261344751884e-06
-1.25883553775262e-05
-6.41219933736268e-06
-3.33892763833523e-06
-1.27340475643628e-05
-3.45867581861908e-05
-2.75637335234572e-05
-3.34740498729751e-06
-3.52012026213578e-05
-3.37996424240193e-05
-2.46738370783251e-05
-2.47842881670805e-05
-2.59581934316083e-05
-6.83436105832533e-06
1.03455055967559e-05
-9.41040071479135e-07
-2.23647529690931e-05
-1.08821987598022e-05
-7.93056933989766e-06
-3.06379609998654e-05
-2.77020530900681e-05
-9.53738358465302e-06
-3.86129823968306e-05
-1.65214073151034e-05
-2.52869805298657e-05
-2.25631780477628e-05
-1.6633254090475e-05
-2.29725066727189e-05
-1.70079159762289e-05
-1.82221595619349e-05
-8.5892966207157e-06
2.15836847684245e-08
-1.14933406982164e-05
-7.0207909154202e-06
-2.02744206480116e-05
-1.12853027435746e-05
-2.80088674495349e-05
-1.59271620726438e-05
-1.97548413318532e-05
-1.24144956791794e-05
-2.07167672266121e-05
-3.55274916191711e-05
-1.51014250578242e-05
-8.74305997990994e-06
-4.27198286625009e-06
-2.02555482873734e-05
-3.95246312882451e-05
-2.88624889560331e-05
-1.2286767032704e-05
-3.44112645414798e-06
-2.69000953007764e-05
-3.55342820553366e-05
-2.11240294997612e-05
-1.96291587497631e-05
-2.04435344459298e-05
-4.89255037247006e-06
-8.06204227780747e-06
-7.46366006212057e-07
-1.03566888457163e-05
-2.96304080155242e-05
-1.67288695117389e-05
-1.58659651319556e-06
-3.67833037171379e-05
-1.80647519041249e-05
-1.71854556747557e-05
-2.06976404463283e-05
-4.41480850084704e-06
-2.4141891583706e-05
-3.23639373088309e-05
-3.0665298256532e-05
-3.93148760419428e-06
-6.56529725485532e-06
-1.77103834062857e-05
-6.69243374572487e-06
-1.64252629152383e-05
-1.47010711157272e-05
-1.83401884812819e-05
-1.52148190163443e-05
-1.00299934216354e-06
-1.96889354495245e-05
-7.07075816756934e-06
-1.99838230201069e-05
-2.08769756766875e-05
-1.92721099178366e-05
-2.03001665828411e-05
-1.6250248974799e-05
-1.69912911143987e-05
-1.56073411343824e-06
-2.78228267865449e-06
-2.4544049101153e-05
-1.65279261334514e-05
-5.63293162963787e-06
-3.26288610062625e-05
-2.55620434931114e-05
-1.68479719954244e-05
-2.07932711196726e-05
-1.10829499016494e-05
2.12051023111074e-06
-2.51278015254074e-05
-1.66044845999712e-05
-1.36839694066328e-05
-2.7794612808806e-05
-5.49973004142536e-06
-2.64625271045645e-05
-1.60078854032779e-05
-4.28871754588191e-06
-3.42339348711893e-05
-9.07451293870773e-06
-2.89308234382736e-05
-6.96416926843094e-06
2.34338990353304e-06
-2.56054322577826e-05
-2.99981867840616e-05
-3.45558871491999e-05
-6.39843885437952e-06
-1.67896753965005e-05
-1.35678546439311e-05
-5.19826144444669e-06
-1.91676730308164e-05
-9.50169436194912e-06
-1.7636122361114e-05
-1.02772567870892e-05
-2.40749857903594e-05
2.99863508151757e-06
-2.96027943495623e-05
-2.54195946155888e-05
-1.17411013024159e-05
-2.65370675332225e-05
-1.89476301961171e-05
-1.20835422271968e-06
-1.75283145347798e-05
-7.78027690089947e-06
-9.8353685706868e-06
-1.58635058307961e-05
-1.13203209004637e-05
-1.77841063427422e-05
-1.47062667779319e-05
-1.97972890176283e-05
-1.95913432771492e-05
-1.94449151956044e-05
-1.94189795109861e-05
3.78040869738345e-07
9.00891362202202e-06
-1.76456344955984e-05
-8.37080417727919e-06
-1.79599242156441e-05
-1.25048324421527e-05
-2.21264651089432e-05
-1.96271544124847e-05
-1.47314713994054e-05
-2.04111224385902e-05
-2.69373398582809e-05
-5.80814551467697e-06
-2.25235499731164e-05
-4.25500094954843e-05
-8.21886102803949e-06
-1.09462076355135e-05
-4.20945981123358e-05
-2.60641740841983e-05
-1.18959601090056e-05
-1.08772905468005e-05
-1.03039592629302e-05
-2.10382320444937e-05
-2.13185486580112e-05
-1.37483039510497e-05
-2.082611107985e-05
-3.6840000128888e-05
-2.35895432522795e-05
-2.11615821865252e-05
-8.82547577071396e-06
-1.96387797396147e-05
-2.85143882683308e-05
-8.25075069047156e-06
-1.13870114399602e-05
-2.95798732941372e-05
-2.73109704105082e-05
-2.59562497815975e-05
-1.73539607186994e-05
-2.03759267689423e-05
1.28956827120632e-05
-2.63941227922718e-06
-2.38077908229773e-05
-1.14238340746334e-05
-1.48390373175265e-06
-8.38365522762687e-07
-2.03234816588918e-05
3.36927323588278e-06
1.68901176436244e-06
-2.16043003139742e-05
-1.46340485900709e-05
-2.59303958015507e-05
-3.06652030525391e-05
-2.04482235687958e-05
-2.11841604558815e-05
-4.51543898147469e-06
-2.32031908828024e-05
-2.10182334425335e-05
-1.63059037514812e-05
5.48972280185766e-07
-2.0475430481237e-05
-3.88143866335502e-05
-2.55202105781907e-05
-1.75229715531909e-05
-2.03545081771609e-05
-1.49054115064396e-05
-2.54894630200285e-05
-3.5647570175257e-06
-1.6002087958743e-05
-1.14540436383778e-05
-2.68386218444364e-05
-4.7001188200084e-06
-4.79456136551516e-06
-2.09858862969527e-05
-1.61489055660861e-05
-9.11861306303659e-06
-1.67397976145247e-05
-6.97692396686616e-06
-2.99530376696703e-05
-1.84390270871917e-05
-2.20016420158049e-05
-9.37294511200686e-06
-3.37279822805529e-05
-1.70326137539963e-05
-9.65403253602489e-06
-2.07286582396853e-05
-3.22221674242902e-05
-1.89027963799646e-05
-2.14050119751939e-05
1.43072003256069e-05
-1.99486266997514e-05
-3.19676758636623e-05
-3.11503623540498e-05
-8.64198463433313e-06
-2.03182146182451e-05
-1.34624548151365e-05
-2.01261960257571e-05
-1.46808542414927e-05
-2.26754101041818e-05
-2.97829646571041e-05
2.40551395047103e-07
-2.501041717222e-05
-2.50640262434131e-05
-1.55222739531298e-05
-1.2292291177006e-05
-1.07295642443937e-05
-1.86841748058726e-05
8.39245747441943e-06
-1.77272029335594e-05
-2.11497094357021e-05
-4.28883750618753e-06
8.90121750268152e-07
-1.65364365188564e-05
-2.37178764648452e-05
-1.06986329007119e-05
-1.3651216546336e-05
-4.05726497641426e-05
-1.25157151695565e-05
-6.08870297513692e-06
-1.14913763893108e-05
-1.6107923436961e-05
-5.95606854898491e-06
-2.07608976551241e-05
-5.57716356398972e-06
-1.66558035841726e-05
-2.19438858605202e-05
-1.69829688130435e-05
-1.05164457882907e-05
-2.28336093175414e-05
-3.42035013350684e-05
-2.74583245534617e-05
-2.71447257295029e-05
-2.76646423633355e-06
-1.15623624073336e-08
-6.19105099061734e-06
6.51002277659572e-06
-1.08760435769151e-05
-2.62993269048662e-05
-2.29871674669896e-05
-5.70533774336106e-06
-9.27075949488001e-06
-9.31885278464946e-06
-1.53290731564876e-05
-1.6664882923016e-05
-1.03449533008907e-05
-1.27572666894378e-05
-2.74716770951071e-05
-2.15104749970025e-05
-3.80452187704231e-06
-2.84312460378026e-05
-3.57121897594819e-06
4.83006420906672e-06
-1.64138511948326e-05
-1.54225214804928e-05
-2.8694004058377e-06
-1.38639789829001e-05
-1.68841027403166e-05
-1.62591116571834e-05
-2.04382804856451e-05
-2.23380519489381e-06
-2.38479368570592e-05
-4.46276521502705e-06
-2.45733214412732e-05
-2.80177232991829e-05
-1.90413985127335e-05
-4.73200904844704e-06
-8.15017895851603e-06
-1.25840609353178e-05
-2.03995164166313e-05
-2.27353752261588e-05
-3.23140613749821e-05
-3.09853497829254e-05
-2.01336714932195e-05
-2.30111234243532e-05
-2.93169780402676e-05
-1.78244771934305e-05
-2.6826913013101e-05
-1.21358840627406e-05
-1.58696394604023e-05
-1.32866414092749e-05
-1.51583346618238e-05
-2.0277330133477e-06
-2.44267283169528e-05
-1.14486091626679e-05
-2.47708346884957e-05
-4.18809628303545e-05
-1.65929770853621e-05
-2.08620386478753e-05
-2.26074243452093e-05
-6.38343380929007e-06
-1.44761083691196e-05
-2.57846459893246e-05
-1.32154328673946e-05
-4.27073783333841e-06
-2.67567280060989e-05
-1.20400258716113e-05
-1.01195230130179e-05
-1.41513995676741e-05
-2.44845136770919e-06
-2.49928529584785e-05
-1.20180690139238e-05
-1.44311181312577e-05
-1.3084890284455e-05
-1.18844360188791e-05
-2.97678952633726e-05
-6.67710639241804e-08
-2.04624384411473e-05
-1.45016258627971e-05
-1.13960508186468e-05
-1.98546042400127e-05
-1.27940463745396e-05
-1.05632429184045e-05
-1.84243497815791e-05
4.99645058844444e-07
-2.21739311838975e-06
-1.91260265901394e-05
-9.05776504194052e-06
-1.87427041792582e-05
-2.72641109616717e-05
-8.528666941749e-06
-1.48170116803716e-05
-5.90879245505968e-07
-1.59595482542069e-05
-1.21248758748559e-06
-3.04313348314242e-05
-7.73725045067432e-06
-1.36436908309164e-05
-3.5651520930483e-05
-1.9575699639107e-05
-2.41042914936739e-05
-9.94272015501016e-06
-2.52938298619082e-05
-1.42694881148791e-05
-1.74403184819374e-05
-2.18872823194531e-05
-2.27533588625695e-05
4.97942793604658e-06
1.00380543732267e-06
-9.59933266578102e-06
-1.25859969952367e-05
-1.22782368832136e-05
-2.13084472065274e-06
6.58427101927091e-06
-2.47234045188623e-05
-2.09047919842462e-05
-1.09330937703712e-05
-2.21387027574596e-05
-2.48159443734209e-05
-2.4854936980044e-05
-1.17872060374603e-05
-7.75065285037352e-06
-1.95558377384441e-05
-1.26934344576175e-05
-3.34744682570357e-05
-1.6448000588046e-05
-3.46003619616969e-06
-1.13420052463972e-05
-2.6338526220407e-05
-2.24898353478189e-05
-4.70811369312203e-06
-9.29665770881295e-06
-1.90286061013859e-05
-1.08964539697397e-06
-2.55961926845215e-06
-2.46307351419542e-05
-1.17880777642321e-05
-7.69868716273642e-06
-1.82040801660368e-05
-2.3901452415014e-05
-1.74737455841124e-05
-3.1844901321512e-06
-2.21993887660225e-05
-1.18403148092071e-05
-8.55149307091467e-06
-1.68229738478201e-05
-2.28750833372186e-05
-2.38958635281229e-05
-7.57231481048306e-06
-1.38631541761253e-05
-9.89163654367228e-06
-1.28457961583139e-05
-1.56737060029259e-05
-2.6068648382803e-05
-1.10044559177644e-05
-5.06276684382467e-06
-1.82438306932626e-05
-4.68519912896306e-06
-1.97392575538413e-05
-1.77760043545558e-05
-2.69055987578665e-05
-7.86127932627982e-06
-2.14985986814762e-06
-3.85298435947872e-06
-1.39619983383716e-05
-1.43063516948281e-05
-2.63593198824848e-05
-2.68350902233146e-05
-2.427052827913e-05
-2.64869114311029e-05
-7.43768662115523e-06
-1.27551371687937e-05
-2.01770173863257e-05
-1.31749311128094e-05
5.58449863375677e-07
-6.97972671489649e-06
-1.60158549718769e-05
-3.69593622054443e-05
-2.05882995208711e-05
-1.81209246313949e-05
7.16133343616007e-08
-1.0574128978198e-05
-2.25375473867956e-05
-2.18364132579356e-05
-1.93093727131056e-05
-1.1005426447057e-05
-1.23324772726277e-05
-1.32324412797749e-05
-1.89251385355834e-05
-2.42220185172522e-05
-1.89234712983179e-05
-2.80756651315148e-05
-2.04963618502566e-05
1.33741203050522e-06
-2.97077869951621e-05
-2.17670071110532e-05
-9.69223395612987e-06
-2.81438025862835e-05
-7.11605666903087e-06
-1.13951563737358e-05
-6.96677021770861e-06
-2.20327989765333e-05
-3.1070523629088e-06
-1.19130041304354e-05
-5.94467577621223e-06
-1.83242535569902e-05
-1.24222938972896e-05
-3.98977541184812e-05
-2.31448743266743e-05
-6.35994970853558e-06
-1.09145142935072e-05
-2.51264529027179e-05
-8.59922456801716e-06
-1.43353822267607e-05
-1.70465904613566e-05
-2.33913681180694e-05
-3.717130844116e-05
-4.20188945232027e-06
-1.50451406429655e-06
-1.52725554138206e-05
-2.9319511628705e-05
-1.42489351196237e-05
-2.34859547730858e-05
-1.35190424858363e-05
-1.96759537461166e-05
-8.46006990677797e-08
-2.25207751679509e-05
1.01832208360232e-06
-1.20646271741806e-05
-1.88216587473232e-05
-2.28783123839001e-06
-3.04595748312319e-05
-1.01985339169406e-05
-2.39564855804418e-05
-3.1493071362941e-05
-3.97936387997084e-05
-5.43373098628259e-06
-5.22616215539889e-06
-3.19004628782847e-05
-2.27994571218163e-05
6.71396018950127e-07
-1.79623325767019e-05
-1.33984113159274e-05
-1.32358697732821e-05
-1.10425315471434e-05
-1.45229136930375e-05
-2.18717440184847e-05
-2.05708993917052e-05
-1.02113678811312e-05
-2.76150438062721e-05
-1.36323265870275e-05
-1.70749708343421e-05
-1.14488542906775e-05
-1.95313304927863e-05
-7.51010770188375e-06
6.03838580106861e-07
-7.82691970048007e-06
-2.36707701540318e-05
-7.63592416041053e-06
-1.87339872552552e-05
-1.58706933199657e-05
-2.32511350965939e-05
-1.07605909477337e-05
-7.06621488544752e-06
-2.1306635926287e-05
-3.08277007397465e-05
-1.80253253719992e-05
-2.76816052045404e-05
-2.92454278596465e-05
-1.292631002087e-05
-2.11343680786126e-05
-7.88576375986872e-06
-3.65036330979754e-06
-1.81105483792003e-05
-2.18146990862141e-05
-1.6099769644321e-05
-2.13024761310831e-05
-2.8730019449703e-05
-6.81181698463266e-06
-1.54400664790415e-05
-1.14938122128238e-05
-2.26958377401135e-05
-2.26990438054441e-05
-1.23157225053456e-05
-1.21717803067396e-05
-2.16010908685523e-05
-2.02615210587151e-05
-1.80280372821605e-06
-4.83684419592201e-06
-2.43688059551851e-05
-2.8105043918189e-05
-5.9028531501402e-06
-1.53211795553092e-05
-6.75373521007388e-06
-3.60887245434472e-05
-8.09772090980155e-06
-1.63310224383955e-05
-2.66310587928365e-05
-8.85336615292774e-06
-1.07823154157188e-05
2.61619165102801e-06
-2.2102131330986e-06
-1.01898270627241e-05
-2.81222059838388e-05
-3.57059206437943e-07
-1.07274758628103e-05
-6.66481676700387e-06
-1.69032954923997e-05
-1.8324300379412e-05
-1.54457795469976e-05
-1.44828889274678e-05
-6.24162350859061e-06
-1.04794821808999e-05
-1.76777211430578e-05
-2.6042602028942e-06
-8.275481903232e-06
-4.37014030895663e-06
-1.65442566223879e-05
-1.21425915441351e-05
-1.17973658822089e-05
3.32405595761867e-06
-2.11679387229619e-05
-2.16202669006279e-05
-2.3160374174878e-05
-2.00189099146259e-05
-1.29898985661301e-05
5.59259075016135e-07
-1.84305310564919e-05
-1.98033299971501e-05
-1.44760985726516e-05
-6.97811212509884e-06
-1.64140313223314e-05
-2.1276881113044e-05
-2.64397695899818e-05
-1.9656589065987e-05
-3.26164461245328e-05
-2.51419454032679e-05
-2.42933872104679e-05
-2.37991453360216e-05
-5.92116101939748e-06
-2.84858542991218e-05
-1.93422169120527e-05
-2.11071590749697e-05
-1.27401692263661e-05
-6.65668100883834e-06
-1.33386603134364e-05
-2.18331551963783e-05
5.5375823887319e-06
-2.78638154086125e-05
4.61253632463831e-06
-1.76013389272736e-05
-2.3124160994035e-05
-7.403380477414e-06
-1.59747884257488e-05
-4.33420522160929e-05
-2.5757929628355e-05
-1.35973109803229e-05
-1.32674044045635e-05
-1.50939617607852e-05
-1.79699642090777e-05
-9.82017832737256e-06
-1.49915092923589e-05
-2.12947537941321e-06
-8.32861329343648e-06
-2.95884364021324e-05
-1.42956518666182e-05
-2.30952979872667e-05
-7.05130128652576e-06
-2.98516768573126e-06
-1.1182380855975e-05
-2.63053230446553e-05
-2.87929424543737e-05
-2.49298333527783e-05
-2.23114642183501e-05
-2.03317561901917e-05
-5.90635820566223e-06
-1.51248263319497e-05
-2.11432343491227e-05
-8.27764254445416e-06
-1.95205311397333e-05
4.70318610934275e-06
-8.39812755028676e-06
-3.27832010620564e-05
-2.17140620210375e-05
-3.12803028570474e-05
-7.35310533773982e-06
-1.77452503284526e-05
-2.90754547865417e-05
-1.38223793087203e-05
-1.28629445749036e-05
-2.938341628334e-05
-4.02023444874603e-05
-1.88861174546697e-05
-7.72606236129079e-06
3.89242057708783e-07
-2.16047522450729e-05
-1.24885204110731e-05
-3.5242236951376e-05
-1.19954672241585e-05
-1.77295528268623e-05
-2.08406213767672e-05
-1.62026074544458e-05
-9.77065590523678e-06
-9.42367473773883e-06
-1.90474081165563e-05
-2.33447858896073e-05
-2.06962723289878e-05
-2.47450168500856e-05
-1.60403347897998e-05
-2.5817528451693e-05
-5.32381329224616e-06
-2.09977822126164e-05
-1.23679385349271e-05
-2.47268588218304e-05
-1.39639788305867e-05
-4.02021479411634e-05
-3.11922684403335e-05
-1.23334622081589e-05
-8.14876820911412e-06
-2.14899137089878e-05
-1.23689492634758e-05
-2.3852794725814e-05
-2.56225591599968e-05
-1.36884991253566e-05
-1.68039134947926e-05
-4.33721118882226e-05
-1.62075050647573e-05
4.66171990495003e-06
-8.22150591497786e-06
-2.76995182092027e-05
-1.81025525294377e-05
-2.046322246927e-05
-3.99986017386107e-05
1.43276577991253e-05
-2.39283584559533e-05
-2.86428851372576e-05
-7.8624819214583e-06
-1.99799220733533e-05
-2.61407408618896e-05
-1.21542425426391e-05
-2.53070162752946e-05
-3.27613087588167e-05
-2.89015446950354e-06
-5.99347805271978e-06
-1.34598216717503e-05
-1.77648832230664e-05
-9.21923607889642e-06
-1.52120906541446e-05
-1.89779068327455e-05
-1.64734299359888e-05
-9.06488368461139e-06
-3.53477460606892e-05
-8.42102329583645e-06
-2.01910127675526e-05
-3.0558261418091e-05
-3.61252384678895e-05
-1.93233653450569e-05
-3.06368115865041e-05
-8.20693156743131e-06
-2.87351155871238e-05
-1.92251941596682e-05
-1.80132678807647e-05
-2.12111139816235e-05
-1.37494487146999e-05
-1.26494894143065e-05
-7.41294240221365e-06
-1.72295488397873e-05
-1.40530411247381e-05
-1.30329500362222e-05
-8.16287296161697e-06
-1.11046541591636e-05
-2.52627309793947e-05
-1.36665269128509e-05
-2.04194244426987e-05
-1.66611323341773e-05
-2.40358450726095e-05
-1.87229584861426e-05
-1.60690080751232e-05
-7.46143784057828e-06
-1.08455426665065e-05
-7.48419765442397e-06
-5.94695446280881e-06
5.76253740314174e-06
-1.55448842797213e-05
-1.79050200263059e-05
-1.4244738956425e-05
-7.14969084473133e-06
-1.51730973545462e-05
-1.40708943941322e-06
-1.14817068048017e-07
-1.67053846856953e-05
-1.35493107082825e-05
-9.08708259948853e-06
-6.45562316876724e-06
-1.91173464911175e-05
-2.48107089969046e-05
-2.46357953218058e-05
-6.86655578911035e-06
3.90400756317144e-07
-1.33339102682326e-05
-1.26073353906309e-05
-1.20901345603057e-05
-2.02287014575663e-05
-1.83043366679914e-05
-6.58661261335197e-06
-1.77491299820412e-05
-1.87866941629031e-05
-3.07284640146471e-05
-2.61566881297707e-05
-4.02684281199434e-05
-3.76537668147502e-06
-2.06775905492562e-05
-2.71642475920007e-05
-3.37445884974762e-05
-1.06704378867871e-05
-1.97430881435708e-05
-1.69209651622029e-05
-1.87092771829283e-05
-2.21386842217247e-05
-3.71347401032234e-05
4.8487412942496e-06
-1.66522249149719e-06
-2.46046246705941e-05
-1.93656016839847e-05
-2.75303971232042e-05
-1.24335638562861e-05
-2.00040232582564e-05
-6.66143459879313e-06
-6.6494552243179e-06
-1.6203955903777e-05
-3.78021021687459e-05
-1.27613027544602e-05
-2.06756514216467e-05
-2.70654766900255e-05
-2.67455068453512e-05
1.6939999446176e-06
-1.17266208098031e-05
-9.03516139788345e-06
-7.32845263192265e-06
-2.39324086598774e-05
-2.46871997921335e-05
-2.24730636027468e-05
-1.63245467612321e-05
-1.84811743683496e-05
-1.62351698431974e-05
-3.1127778593686e-05
-2.93963157001167e-05
-2.78111150495295e-05
-3.37305426435376e-05
-1.24952759246682e-05
-1.81047644288905e-05
-1.34669381044055e-05
-2.58393331847468e-05
-2.51705009589739e-05
3.1770138525642e-06
-2.56189726044713e-05
-2.76149348325947e-06
-1.3263764613371e-05
-1.33843974947515e-05
-1.17356164410564e-05
-1.56190734192515e-05
-1.87834104089889e-05
-1.14821399286003e-06
-4.20649081367659e-06
-2.32740240915899e-05
-1.42273477303453e-05
1.16113784542483e-05
-1.32091600823365e-05
-2.61423158060667e-05
-4.79699800690189e-06
-2.95201776425881e-05
-1.27432282159154e-05
-3.18639754396673e-06
-1.96753817945442e-05
-2.15353613534439e-05
-1.66535393184432e-05
-1.54364490998402e-05
-1.96612593362919e-05
-3.8159195789815e-06
-1.3105163104781e-05
-1.7935331978373e-05
-3.14877350813763e-05
-2.43734671333067e-05
-2.65054014225168e-05
-2.18974153634947e-05
-2.02617365595468e-05
-1.45320493423601e-05
-3.32816381902333e-06
-1.09972479523568e-05
-1.44564778032249e-05
-1.11489147272711e-05
-1.59492406476772e-05
-1.56657667858565e-05
-1.28698227581742e-05
-1.39941817224898e-05
-1.14304818550494e-05
-3.55226489292024e-06
-2.12433570465859e-05
-1.44782613097418e-05
-2.50336847931332e-05
-7.48555999656556e-06
-2.3149636096335e-05
-2.96460649966402e-05
-2.5885692568384e-05
-2.08879160162435e-05
-1.0649671852172e-05
-3.95165681877747e-05
-1.80816331724609e-05
-6.73395681541528e-06
-9.97371528683152e-06
-2.32696649931366e-05
-2.57771305170674e-05
-2.2194509589812e-05
-3.17117865906295e-06
-1.38770916170707e-05
-2.33326332946477e-05
-6.86728990873391e-06
6.86478230496791e-06
-1.53492731790543e-05
1.32419620015701e-05
-2.02535622421657e-05
-1.81909794583866e-05
-3.48630765242212e-05
-4.27784395712624e-05
-8.51378016373542e-06
-2.96252527407808e-05
-1.84362404137588e-05
-6.96695757287434e-06
-1.29269137699148e-05
-1.92341587475586e-05
-1.78778327263963e-05
-1.73059635486642e-05
-1.99915786945577e-05
-2.81187760354425e-06
-1.3754062938053e-05
-2.70395980382096e-05
-1.67753219433688e-05
-1.36133024371086e-05
-2.51917651349673e-05
-2.08195061803727e-05
-1.48579017777514e-05
-1.62089968979956e-06
-2.21594872465291e-05
-1.36934862107777e-05
-1.2619450097313e-05
-1.44133078522197e-05
-3.01747342334086e-05
-7.19047229558045e-06
-7.33586851733059e-06
-9.90616696957343e-06
-2.87374692373489e-05
-2.06439186653969e-05
-2.72370475103912e-05
-2.01395988130285e-05
1.07862184097952e-05
-1.78881220597529e-05
3.77068589830314e-06
-1.65419653034885e-05
-5.68674701176883e-06
-2.59518773384579e-05
-2.27206277143873e-05
-9.2987900278563e-06
-1.25328182823776e-05
-2.72024138890409e-05
-1.82539467173361e-05
-9.9303693229127e-06
-1.41767951423408e-05
-6.73628524926077e-07
-9.62325833795793e-07
2.23747559441415e-06
-1.4496660822056e-05
-1.05520619035877e-05
-1.25481980990164e-05
-2.19092099738225e-05
-1.16379806232133e-05
-1.22337489322486e-05
6.10252089448934e-06
-1.17610265230585e-05
-2.76928643209087e-05
-8.2344789878098e-06
9.68869608575233e-06
-3.93733655869433e-05
-1.35933179067807e-05
-4.08854093474536e-05
-7.46020982671556e-06
-3.77033405942355e-05
-1.7824506501469e-05
-2.648066140326e-05
-2.70027638075254e-05
-3.29460935530091e-06
-2.8937967565835e-05
-2.87792914858416e-05
-1.54459961308665e-05
-1.06121423048898e-05
-1.43603118414106e-05
-1.12605683471216e-05
-9.93787240818264e-06
-2.16435301115608e-05
3.48683046879729e-06
-3.42620269183283e-05
-1.24424260223306e-05
-1.43782687648764e-05
-1.48786552731602e-05
-3.05449281320745e-05
-7.49960369661756e-06
2.08928290150347e-06
-1.38741027990517e-05
-1.7986089320371e-05
-2.04124866267494e-05
-1.272746866427e-05
-2.17202286328483e-05
-9.96124085809641e-06
5.30904553446481e-06
-2.88882697561687e-05
-1.78262036800105e-05
-1.71652149528052e-05
-2.05187000662695e-05
-2.43943974586283e-05
-2.30775729060545e-05
-9.08329321139979e-06
-1.73303895816948e-05
-2.37184592961937e-05
-4.14282335311117e-06
-3.3292689180407e-05
-2.79380531653272e-07
-2.04550453521148e-05
-2.80398092116157e-05
-6.97632691016651e-06
-2.24961782456348e-06
-7.87748896081131e-06
-1.70707088877751e-05
-1.55248339374828e-05
-1.83020385977053e-05
-7.74483863236158e-06
-1.96675569653189e-05
-2.22934046606826e-05
2.5121065291895e-06
-9.15278625474381e-06
-4.08832306200974e-05
-2.14560363256429e-05
-2.76995485164833e-05
-3.02585599329748e-06
-1.94035568394387e-05
-1.65556493505403e-05
-5.84776202772589e-06
-2.03317317102108e-05
-1.71671197468497e-05
-9.0769055296707e-06
-3.63192166964159e-05
-1.15800837147889e-05
-3.76525451993356e-05
-1.53394992553806e-05
-1.67247475181716e-06
-2.97902680419171e-06
-1.41767466123443e-05
-8.34753889579513e-06
-1.1099784923216e-05
-2.0632021219235e-05
-2.3863536609543e-05
-2.42801176430652e-05
3.90136756849785e-06
-9.20368643828582e-06
-1.78396611285051e-05
-1.16536198025175e-05
-3.87925376675846e-05
-2.2990533505006e-05
-1.03637976006799e-05
-4.18729193334122e-05
5.00635482469371e-07
-1.70462722733451e-05
9.1763401775248e-06
-2.4805343584627e-05
-1.04110691429073e-05
-2.52123799281388e-05
-1.51501277062242e-05
-5.5567151924938e-06
-7.21459905056595e-06
-2.34536143939862e-05
-2.06531336899602e-05
-2.0765649492712e-05
-2.75531319959322e-05
-1.42575253400138e-05
-2.01468849035232e-06
-9.60980132208215e-06
-2.11713329546824e-05
-6.69701629217345e-06
-1.29348955517661e-05
-1.2422327191488e-05
-1.45218235189917e-05
-1.37219314166025e-05
-2.44370728226485e-06
-1.50859735085221e-05
-1.5308118243362e-05
-2.01337109529476e-05
-2.20419589481563e-05
7.37132035599935e-06
-2.02114201867707e-05
-9.82204881279004e-07
-7.27576354317753e-06
-2.02514932000262e-05
-3.00302782133458e-05
-8.02390107772708e-09
-8.46444770816852e-06
-7.31743595756211e-06
-1.44960300638241e-05
-1.30149693921768e-05
-1.74215560849372e-05
2.43542155165938e-06
-6.5420382825483e-06
-2.9375478620078e-05
-1.77820811563744e-05
-6.77060393603491e-06
-7.41040640302348e-06
-1.47969788905715e-05
-1.36274578910545e-05
-2.29624363717269e-05
-9.72550499289568e-06
-2.6843313219228e-06
-1.56479381063849e-05
-2.71472674264089e-05
-1.97688429821594e-05
-1.68538772654195e-05
-1.86126168489814e-05
-2.43614348943856e-05
2.45762639196416e-06
-1.0269401916151e-05
-2.36911546472485e-05
-1.41911432063526e-05
-1.19426713897183e-05
-3.33853603808641e-05
-1.02080559296276e-05
-1.11625675486892e-05
-1.05279522907915e-05
-2.42223809033015e-05
-1.92328358377556e-05
-3.27014285668863e-05
-2.60670512419779e-05
-2.97315519121127e-05
1.75118513519417e-07
-2.97021998696598e-05
-2.74618422881312e-05
-9.93367672891371e-06
-2.58386351004075e-05
-1.07231157891096e-05
-1.19700443432106e-05
-2.1309640284344e-05
-2.7836958485023e-05
-1.93889078307268e-05
-1.13525799719072e-05
-4.26634362704669e-06
-1.39596982633243e-05
-1.17262501479879e-05
-1.73471381968411e-05
-4.81864777337714e-06
-2.5079603812897e-05
-1.2601398098458e-05
-1.17417998736341e-05
-1.92714028378558e-05
-1.61847440054019e-05
-2.42205200241084e-06
-9.46159702683653e-06
-1.51632484497141e-05
-1.83805353208014e-05
-2.8406903970748e-06
-3.23793998134952e-06
-2.35363643425388e-05
-1.14807507201679e-05
-2.75453305765294e-05
-7.43731362679578e-06
-2.3982975091407e-05
-2.04590894097086e-05
-1.16570175410546e-05
-8.0578722502154e-06
-3.88992569113494e-07
-3.54968880628318e-05
-3.71717559335809e-05
-7.47246837376422e-06
-1.70603908310879e-05
-1.83901159700885e-05
-2.04151542962129e-05
-1.23649579593027e-06
-1.80830587535964e-05
-1.29261503935723e-05
-1.32970073786311e-05
-2.47181033869191e-05
-1.62913535190622e-05
-2.24794528914651e-05
-2.5221057468638e-05
-2.40780937291646e-05
-1.57368635130975e-05
1.12887609855073e-05
-2.53137842005328e-05
-2.69273515713543e-05
-1.24024463017491e-05
-1.3216784393209e-05
-7.67395184856115e-06
-1.44966594776033e-05
-1.8925771450352e-05
-3.34400217431422e-05
-8.11119748135952e-06
-2.84120851995697e-05
-1.48621498002857e-05
-1.86565272685968e-05
-9.29216210427831e-06
-1.68469894676165e-05
2.35437512904078e-06
-1.13007932445083e-05
-7.46269366785468e-06
-1.38767823003867e-05
-2.40090010254811e-05
-2.22774933879503e-05
-3.07439464780826e-05
-2.47307037779149e-05
-1.35085280677569e-05
-2.27992847537598e-05
-2.23622386522076e-05
-9.57871663480885e-06
-1.69087982034523e-05
-1.59571828306859e-05
-2.15598639071405e-05
-2.18979196122632e-05
-2.58520206383871e-05
-1.43273162474011e-05
-1.67755721887304e-05
-2.05171325358609e-05
-1.05383061709117e-05
-8.20081654763457e-06
-9.17441641709029e-06
-1.563651731183e-05
-9.01367429071841e-06
-3.95508846558828e-05
-1.04926092064764e-05
-1.36853589434817e-05
-2.44177502989837e-05
-1.92936369978859e-05
-1.99615073962457e-05
-1.38538370064114e-05
-3.70283143183965e-05
-1.70101011163619e-05
-2.71626360102619e-06
-6.80291370253843e-06
-2.27131696727061e-05
-1.72080512343383e-05
-3.28219396624425e-05
-1.32032877340773e-05
-1.88791261381448e-05
-1.01587437592186e-05
-9.70332177247247e-06
-4.35075311596582e-06
-2.10842485848882e-05
-1.05155922249151e-05
-2.15623154732311e-05
-1.83180737775526e-05
-5.14006291098693e-06
-1.17919497830694e-05
-2.08289612632424e-05
4.77533206559578e-06
-1.67172178006192e-05
-1.01083586305387e-05
-2.00418681670516e-05
-4.64378756513077e-05
-1.62414404725966e-05
-1.47396819455825e-05
-2.34793186771567e-05
-6.02419629536478e-06
-7.53781916646834e-06
-2.2406893180829e-05
-1.74141853241377e-05
-2.96475066083089e-05
-2.10695554280158e-05
-9.29219167783242e-06
-2.24624567941412e-05
-1.51269340181199e-05
-1.1020684153564e-05
-3.86240726821132e-05
-2.68945681062238e-05
-1.38453067215018e-05
-1.95115865938228e-05
-7.36811916113078e-06
-2.2524299227416e-05
-1.0302915946385e-05
-9.28199305576151e-06
-3.13264719823348e-05
-3.64171381772161e-05
-2.84058120644471e-06
-1.76221099836221e-05
-8.37425219102203e-06
-1.19540162163966e-05
-1.51376620240721e-05
-1.63648633339694e-05
-3.24318939032174e-05
-2.396680427162e-05
-1.75414202619829e-05
-3.18818769810396e-06
-2.27937319235723e-05
-6.87963157088141e-06
-9.51895515618958e-06
-8.88659175592884e-06
-1.58822846203933e-05
-1.7174339744421e-05
-2.78997542633252e-05
-1.12994820434668e-05
-1.82566673015003e-05
-2.94853455945796e-05
-1.08421502629072e-05
-1.08812266527076e-05
-8.93008662249736e-06
-3.08016727237882e-05
-1.6144928433986e-06
-1.01712821070739e-05
-2.68107738359309e-05
-1.3950802119872e-05
2.70340457026565e-06
-1.71331496784302e-05
-2.0248778877197e-05
-2.20950582027138e-05
-1.79113132643716e-05
-2.76191601716812e-05
-8.50786078256602e-06
-9.30477106637774e-06
4.0315692072904e-06
