# Supplementary material for: Research on computational propagation and identification of mine microseismic signals based on deep learning
Source: PLoS One. 2025 Oct 22;20(10):e0334641. doi: 10.1371/journal.pone.0334641 (PMC12543183; doi:10.1371/journal.pone.0334641)
Supplement: S11 Data — (ZIP) [file pone.0334641.s011.zip › 000101100002582.xlsx_0.txt_24.txt.txt]

-2.02533432614366e-05
-2.74095986514294e-05
-1.63159380767042e-05
-1.88117935921788e-05
-1.53688774396379e-05
-2.11164554037124e-05
-8.11808044017748e-06
-1.73264208769952e-05
-1.85112812191612e-05
-1.26802209305337e-05
-2.25650910649059e-05
-3.29450576728027e-05
-2.25093919217349e-05
-5.96228826554544e-06
1.38742476163527e-05
-5.59392026730572e-06
-6.8595876923357e-06
-6.02531216565968e-06
-1.76443483080157e-05
-9.53457309939564e-06
-2.44937409328462e-05
-3.78087081674147e-06
-3.1765648405875e-05
-1.39965582861477e-05
-1.57366758636415e-05
-1.54275832746295e-05
-1.92142514133179e-05
-2.11859396039204e-05
-1.79242460762899e-05
-5.00609921459976e-06
-2.72928727336828e-05
8.03335687785629e-07
-2.81952577322246e-05
-2.81986530436994e-05
-1.29514647067368e-05
-3.34234707620998e-06
-2.08157217528653e-05
2.67636266556414e-06
-1.93372750641226e-06
-2.66691522828277e-05
-1.57395324150027e-05
3.31527397490314e-06
-1.25522025044944e-05
-2.02293397310273e-05
-2.31276931397696e-05
-1.87511958920164e-05
-1.62989735190643e-05
-9.15232655003154e-06
-1.3682467439622e-06
-1.56794345533682e-05
-2.24655643545231e-05
-1.10678645984497e-05
-2.19939294970907e-05
-7.68827950381574e-07
-2.3147687955916e-05
-2.1139222858019e-05
-2.65685218267964e-05
-2.47028735330849e-05
-1.53188570246896e-05
-1.26316730801079e-05
-1.05232897348148e-05
-3.14299158691863e-05
-8.39677662580372e-06
-1.08200926248926e-05
-1.25474446324642e-05
-1.70471981371151e-06
-2.50500207948464e-05
-2.97369959942608e-05
-3.52445612106867e-05
-1.77108339191994e-05
-1.9527360591138e-05
-3.18038804058763e-05
-8.25735396619499e-06
-1.25861064182335e-05
-1.16176844187487e-05
-1.49514666112194e-05
-1.03761347351431e-05
-1.81765514772741e-05
-8.67092214688924e-06
-1.97652890634768e-05
-1.76768593669515e-05
6.11583139424536e-06
-8.8791589026722e-06
-8.48785255543149e-06
-2.01447309570813e-05
-3.1287021742792e-05
-2.8127433457854e-05
-1.49489897025366e-05
-1.1212529457139e-05
-3.28872604628854e-06
-1.34204074332967e-05
-2.38571684154468e-05
-1.89417081069489e-05
-1.35432194390649e-05
-1.94556798447252e-05
-9.52783739269319e-06
-1.78443928575093e-05
-1.79412118674431e-05
-1.67316406963144e-05
-1.88789407613003e-05
-3.54780529799806e-05
-2.3695913016833e-05
-2.35490610312432e-05
-2.13214041346784e-05
-1.48198998529998e-05
-2.63210447200461e-06
-9.96896047452789e-06
-4.17673032548527e-05
-8.753213913214e-06
-1.75502107403333e-06
-6.13941260293107e-06
-1.90523480140576e-05
-1.30506165563566e-05
-2.26648136327429e-05
-2.52849972850113e-05
-2.99065112752681e-05
-1.93369631837675e-05
-8.54254854757172e-06
-1.67790348141953e-05
-2.24872490232055e-05
-2.18826607378152e-05
-1.2910025412378e-05
-2.48120464805888e-05
-1.17158233391327e-05
-1.39776345720393e-05
-1.72628949850225e-06
-1.92275967599988e-05
6.8877838854363e-06
-3.09784085181647e-05
-2.6082915983007e-06
-1.33144243042081e-05
-1.06369750857598e-05
-2.06427905970944e-05
-1.94033569647205e-05
-2.40938367658792e-05
-1.79621448090374e-05
-2.10620791655524e-05
-6.07250162840329e-06
-1.60968980666558e-05
-8.32026150858533e-06
-1.08994238935976e-05
-1.6707951819577e-05
-2.12792786426776e-05
-1.61274372924539e-05
-1.32755913692718e-05
-2.05460078118102e-05
-1.95060008356002e-05
-1.42789573188363e-05
-2.82896406659699e-05
-3.30489704645918e-05
-3.75992805428197e-06
-7.9620602064099e-06
-9.05959016997241e-06
-2.19026789961988e-05
-1.64098862108376e-06
-9.91678798724606e-06
-1.36930331561982e-05
-1.33448061892796e-05
-1.65377508366039e-05
-2.65975358399479e-05
-2.3461367606732e-05
-1.71586605576349e-05
-1.53990460082989e-05
-1.36905075405211e-05
-3.27626435779307e-05
-2.43077118456277e-05
-3.14936707702125e-05
-1.25703042831839e-05
-2.89580601882024e-05
-5.85342698665407e-06
-1.51514987978402e-05
-2.16545827836957e-05
-2.46099919751495e-05
-1.82029110758641e-05
-2.8831574259763e-05
-1.48603041990953e-05
-4.17697596171062e-06
-2.15903381087559e-05
-1.79421622108444e-05
-3.45140893227358e-06
-2.18044435720677e-05
-2.57660348146483e-05
-1.11361823660395e-05
-1.0866378778274e-05
-1.94470333160678e-05
-2.16023376810754e-05
-6.3878427109633e-06
-3.32701180660826e-05
-2.83906638056383e-05
-2.97839212732161e-05
-1.36546941159022e-05
-1.22489089947691e-05
-1.58734317655552e-05
-1.45173943635923e-05
-2.28305482861459e-06
-1.46166743419279e-05
-1.24255716286024e-05
-2.95481984461668e-05
-1.40804859526997e-05
-8.66463392394701e-06
-4.43429810347529e-05
-9.60178257660493e-06
-2.53811722529168e-05
-1.41614102466631e-05
-7.48377852689743e-07
-1.25229473693949e-05
-3.43157506599458e-05
-3.51129504468721e-05
-9.58954127630019e-06
-9.09359698906575e-06
-1.79345109558714e-05
-2.2526057021166e-05
-2.36318151090971e-05
-1.85384595328506e-05
-1.90762232184904e-05
-1.68860368366837e-05
-8.68213470056687e-06
-3.72657794473587e-06
-1.7413080923034e-05
-1.278961383712e-05
-2.02353639020665e-05
-2.41441364156004e-05
-1.04669034702855e-05
-1.9365420545671e-05
-2.17826382905312e-05
-1.47440418152909e-05
-2.40305818968882e-05
-1.73096143760835e-05
-2.59519025247888e-05
-7.5959729020263e-06
4.75158250695663e-06
-1.14293448614291e-05
-1.43649921503431e-05
-2.13818070405086e-05
-1.47529019869987e-05
-4.91228963202805e-05
-4.53798079403624e-06
2.88636005240517e-06
-1.27037185382608e-05
-3.22222180930345e-06
-1.76462455537137e-05
-1.74413522826563e-05
-2.32941904684201e-05
-9.04656135249914e-06
-1.94967336797319e-05
-1.60283587154505e-05
-5.91154914530911e-06
-7.94898103691747e-06
-2.48421546341443e-05
-1.24627892872663e-05
-9.42936444039911e-06
-2.79002144125767e-05
-3.32729412940995e-06
-1.100762245515e-05
-1.09205118646654e-05
-4.86845800216578e-06
-2.91812234657561e-05
-2.71233721688402e-05
-2.36910471702916e-05
-2.33591680756169e-05
-1.74171585633718e-05
-1.73205969716804e-05
-1.44356017303203e-05
-1.91634081237889e-05
-2.17676573520192e-05
-3.24653207720474e-05
-1.32663018600527e-05
-2.20706057897112e-05
-1.51459446928147e-05
3.4815839315079e-06
-2.62882399604093e-05
-2.52805008011977e-05
-3.22219667065536e-05
-1.63371797154817e-05
-1.95884084317995e-05
-2.61121390172766e-05
-1.01394487796735e-05
-2.2908597727721e-05
-9.52774892183172e-06
-1.34760353672883e-05
-1.36498690155023e-05
-9.738677437929e-07
-1.53437983114302e-05
-2.20461981037858e-05
-2.0313635218562e-05
-2.03061186765918e-05
-2.30834427977318e-06
-2.16533046962548e-05
-2.67632714935971e-05
-1.37824534417794e-05
-7.319801659299e-06
-2.6797735394436e-06
-2.35745878120356e-05
-1.41909253345742e-05
-1.03845562804565e-05
-1.2098947492599e-06
-2.06682210045468e-05
-1.38731235742924e-05
-1.1973011163357e-05
-2.87478433483973e-05
-2.2288445466946e-05
-1.33735355169491e-05
-1.52565088770419e-05
-1.11733154864203e-05
-2.26789292678223e-05
-1.46863967334024e-05
-1.74740280628293e-05
-1.84242034351295e-07
-3.2720045768139e-05
-1.1081311144662e-05
-2.25937770988886e-05
-2.16561225221242e-05
-2.04286194818436e-05
-1.81909114704933e-05
-7.35100800846941e-06
-2.18117986561777e-05
-2.77220370305327e-05
-9.86072271450759e-06
-1.20948830954863e-05
-3.43205630890725e-05
-2.12734601554644e-05
-2.2915646132704e-05
-2.97683255026245e-05
-9.72439810101262e-06
-2.45530664435631e-05
-7.04124468887445e-06
-1.63899668538095e-05
-9.58553387344847e-06
-1.12488956823811e-05
-1.464410685098e-05
-2.10385793193295e-05
-1.65670129209765e-05
-2.14704000611543e-05
-1.81949007161387e-05
-1.75392058394194e-06
-1.02600476927305e-05
-1.95520121272579e-05
-1.74459929960953e-05
-8.82132168980809e-06
-2.52728872450281e-05
-3.59727757828618e-05
-2.49848547932821e-05
-2.46305007266652e-05
-3.47092772069715e-05
-3.36940833339288e-05
-2.45132287232135e-05
-1.01299198061136e-05
-8.95477939429461e-06
-9.08160528486773e-06
-2.33550568175971e-05
-6.06176604150705e-06
-1.09390042537303e-05
-2.46248411493836e-05
-1.52163724006755e-05
-1.54197913791233e-05
-1.65297251914123e-05
-7.99510225628319e-06
-9.43675463928332e-07
-1.95878089784103e-05
-2.69841853908981e-05
-2.72165752037553e-05
-2.57123596008649e-05
-5.05208611675348e-06
-1.9448974280573e-05
-2.92131637839418e-05
-2.75243953572233e-05
-4.09413957180767e-06
-2.86569967053041e-05
-1.10206669896338e-05
-2.23952882840077e-05
-5.5851370676963e-06
-2.12358009480509e-05
-2.34003896464531e-05
-6.94322991981286e-06
-1.52741243645772e-05
-9.79501756779972e-06
-1.5318246526126e-05
-1.86886915752245e-05
-1.96368051390413e-05
-5.78310245449616e-06
-1.59201921098801e-05
-2.62071786660677e-05
-1.75171762132246e-05
-7.84040034993588e-06
-2.88789141492604e-05
-2.67388069334694e-06
-2.14493098136556e-05
-1.71251983198148e-05
6.54413159059969e-06
-9.43562696758588e-06
-1.4309569659429e-05
-4.57341398476086e-06
-9.65656397030986e-06
-1.22752219931594e-05
-3.08190971322072e-05
-1.22889086078178e-05
-1.58172748047239e-05
-1.66853014282541e-05
-5.05039350502847e-06
-2.12386791102287e-05
-3.82020796417504e-05
-9.51791164748467e-06
-2.55619383034872e-05
-2.55556778939702e-05
-1.51950073322196e-05
-9.87159704484282e-06
-1.60752732599987e-05
-1.04995363692782e-05
-8.36056335586849e-06
-1.19779599735451e-05
-2.89582788298895e-05
-1.15083372190259e-05
-1.85482642084083e-05
-2.7367217560836e-05
-1.38266667949602e-05
-1.80719884014917e-05
-9.23778008628545e-06
3.44670390209855e-06
-3.20571035987241e-05
-1.6827755798135e-05
-4.52175860647163e-05
-1.92558187515989e-05
-1.18431672392965e-05
-4.57228933526651e-06
-1.64860465436975e-05
-3.53416214392539e-05
-2.10570279806919e-05
-1.86211977015619e-05
-1.51115757879676e-05
-2.21268895937457e-05
-7.51508366741036e-06
-2.06296056170966e-05
-9.70437595643723e-06
-4.25259303847059e-06
-1.17622638372294e-05
-9.61897969341026e-06
-1.10557280887899e-05
-2.07989181051897e-05
-2.74138281987971e-05
-1.37676397372061e-05
-1.03918401008481e-05
-1.38731339893683e-05
-2.31547932450827e-05
-1.17579380587657e-05
-8.76369323694311e-06
-9.50036225162351e-06
-2.83542756574924e-06
-2.85577228741503e-05
-9.09937152967304e-06
-1.51518528985091e-05
-3.25977123061871e-05
-5.27533559375968e-06
-2.37754277284099e-05
-2.15051912605561e-05
-1.28904045145794e-05
-1.16002767295689e-05
-6.62324512242567e-06
2.25484897511237e-06
-1.95292854545198e-05
-1.27307579223544e-05
-1.95208355741693e-05
-7.18707480638185e-06
7.16598204322332e-06
-1.77153622560667e-05
-1.08718062477808e-05
-1.75469849528707e-05
-2.46461796303977e-05
-2.05033789891817e-05
-3.75699166534388e-05
-1.95852057726566e-05
-3.6645798450771e-06
-2.58940871111074e-05
-4.2897500071212e-05
-1.0526377775587e-05
-5.61374780508971e-06
-2.20610068658239e-05
-2.48904241813904e-05
-1.54241052528504e-05
-3.42602424938302e-05
-1.37963456782916e-05
-1.5871194883721e-05
-3.10654882668627e-05
-1.94028425692142e-05
-4.12136995704939e-06
-6.18364725385417e-06
-1.39118092469612e-05
-2.73285597273453e-05
-3.40334212597536e-05
-6.36875179947083e-07
-7.53149390257235e-06
-1.5461671562821e-06
-2.12348925468177e-05
-5.54638221904987e-06
-5.86898576996909e-06
-1.14448716587952e-05
-2.28298246536159e-05
-5.2772726288676e-06
-1.44134487406063e-05
-1.60238189361352e-05
-1.97747665234105e-05
-3.38514493907867e-06
-2.38526472839065e-05
-1.58080809455366e-05
-6.67107850311174e-06
-1.86636513296386e-05
-3.03048291988043e-05
-2.73874205721411e-05
-1.78270247550462e-05
-2.05314492060373e-05
-2.14284578787411e-05
-7.93369264842282e-06
-1.02127262446299e-05
3.89568949499082e-06
-8.94754323457708e-06
-6.87410578298569e-06
-1.44547826620752e-05
-2.38735444709565e-05
-2.59764330929829e-05
8.34763891708209e-06
-2.31976194294569e-06
2.94895106595336e-07
-3.08259554273804e-05
-2.07688623789266e-05
-2.10186579341085e-05
-1.08330897737035e-05
-2.1332885526015e-05
2.15415754384411e-06
-4.9002551039205e-06
1.12986041132055e-05
-9.20880431151451e-06
-2.91773892022356e-05
-2.43420899869989e-05
-1.24406161969289e-05
-3.19093279405701e-05
-2.37265520713508e-05
-9.02640017385803e-06
-3.07324019584051e-05
-9.91021076261385e-06
-1.86519180159496e-05
-4.56577969487796e-05
-1.20267623891074e-05
-2.41176966541658e-05
-2.26389433831472e-05
-1.78638954784626e-05
-2.73206299344373e-05
-1.12142397103477e-05
-2.24013302439622e-05
-2.19273713656594e-05
-1.48859028615561e-05
-1.33267975007224e-05
-3.00466197380565e-05
-7.40366958027154e-06
-1.4398709272445e-05
-2.02093264979438e-07
-2.77211284505686e-05
-2.26117781725245e-05
-2.57968270434629e-05
1.31313799587944e-06
-2.02494950022742e-05
-1.4734821032806e-05
-2.28916563020859e-05
-3.89197654804311e-05
-2.59081389501106e-05
-1.82941918442292e-05
-1.59664508597133e-05
-2.89116965246868e-05
-2.01587681108371e-05
-8.22505378835573e-06
-1.14850172519025e-05
-1.79941066272605e-05
-1.03754092229414e-05
-1.80447932326807e-05
-2.02304105015551e-05
-2.74719717942769e-05
-6.59693634142815e-06
-1.67761003404839e-05
-1.22630266338691e-05
-1.48770093672437e-05
-1.68166511870444e-05
-2.83576947247953e-05
-2.94328844732585e-05
-2.04950741332709e-05
-2.04294862109732e-05
-1.52551840454261e-05
-4.06217005244935e-05
-5.6424892746071e-06
-1.28120195834667e-05
-2.45822733298782e-05
-1.50603859223745e-05
-9.04272977786355e-06
-6.73455174169089e-06
3.02204307604518e-06
-2.28994210843059e-05
-1.74370323007533e-05
-1.61773123961356e-05
-1.8583875431776e-06
-1.58505913589502e-05
-7.28187018235747e-06
-2.63960285667417e-05
-8.00822078309554e-06
-1.16954050537984e-05
-2.04956655989359e-05
-2.46317146877916e-05
-1.94479984984676e-05
-2.54278437461325e-05
-3.44184202842444e-05
-3.87748939511668e-06
-8.07011565907189e-06
-1.89860763001327e-05
-1.11155108379011e-05
-2.58240190139281e-06
-3.03725984335589e-05
-2.72949191050216e-06
-2.32982885727124e-05
-1.97591234716096e-05
-1.33714230665981e-05
-4.46106724968841e-06
-1.11398548499858e-05
-1.33577214715817e-05
-1.39577088591408e-05
-2.3941084547886e-05
-1.55053130043441e-05
-1.6106358249365e-06
-2.41631352418545e-05
-4.07895215891107e-05
-4.67443761234548e-07
-7.35262126915418e-06
-1.54915203169871e-05
-1.92261896087179e-05
-2.18041472395819e-05
-4.26885018461669e-05
-8.34381441989787e-06
-1.89093285480488e-05
-2.8038463232621e-05
-1.69274587427702e-05
-2.32163145865237e-05
-2.26867163524896e-05
-1.66946811152597e-05
-3.4570971521064e-05
-1.38682367726691e-05
-2.80904207001453e-05
-9.62780635644037e-06
-2.91983859875635e-05
-3.07262676780744e-05
-3.36500384772386e-05
-1.56548108651716e-05
-2.57688752248436e-05
-2.465790275469e-05
-1.8050246963311e-05
-1.31600537933187e-05
-6.50995317059415e-06
-1.79503415210421e-05
-2.10846115551601e-05
-3.86637344042608e-05
-3.51260291732662e-05
-1.14232993650976e-05
-1.5518085415364e-05
-2.64824993188751e-05
-1.04393537769632e-05
-1.35120929706263e-05
-9.23666972280055e-06
-2.26747196497115e-05
4.91988321784813e-06
-1.09869193364823e-05
-1.20755035324139e-05
-2.54146718369243e-05
-1.59028234112821e-05
-1.16457503067748e-05
-1.06990854410982e-06
-1.72591161228103e-05
-2.08812508142683e-05
-1.5856582584787e-05
-1.60477679887217e-07
-2.44104852367881e-05
-1.47682110816375e-05
-9.61768889146036e-06
-9.64999269438846e-06
1.05813058508857e-05
-1.64831861727407e-05
-1.40533851924784e-05
-1.80830130481262e-05
5.47810015703068e-06
-6.19918789078141e-06
-2.23733813215309e-05
-2.6815538292282e-05
-2.13440092808814e-05
-2.87226695566144e-05
-1.62932546125509e-05
-1.52700453707727e-05
-3.17886245094899e-05
-9.33746196762373e-06
-1.89982034832939e-05
-2.53033678901317e-05
-1.94756428699561e-05
-1.12873689578107e-05
-2.0550987893252e-05
-1.76493521092431e-05
-2.12566999298202e-05
-2.70450336219841e-05
-2.03799829038226e-05
3.51672163849259e-06
-2.80536243509983e-05
-2.10109621357589e-05
-2.69689714341892e-05
-1.85179747875427e-05
-1.46592736962306e-05
-5.31941251885805e-06
-2.36327877738179e-05
-1.99277376357297e-05
-1.80828124296854e-05
-1.94020791239058e-05
-1.57572241049846e-05
-1.35810326630743e-05
-1.17804869937695e-05
-4.54385900723459e-06
-9.13281322722155e-06
-1.08858439411987e-05
-4.83129505181167e-06
-4.53432329925983e-05
-2.14178996937384e-05
-4.39682035123871e-05
-1.5488048608244e-05
-1.34439824942547e-05
-2.41852081505153e-05
-2.04351190641451e-05
-1.15190019089361e-05
-1.66849339724708e-05
-2.37894027976989e-05
-1.22944908403705e-05
-3.38912238684179e-05
-9.2978259821094e-06
-5.02981051355397e-06
-2.54489442264921e-05
-1.6674210268538e-05
-1.57562745293577e-05
-7.14790301770904e-06
-1.31100670012973e-05
-5.99336964478508e-06
-3.03480076936145e-05
3.79336217282279e-06
-3.19427751368024e-05
-2.0528933924727e-05
-4.50411408863346e-06
-1.12389557297488e-05
-2.92989784385851e-05
-3.74892542639142e-06
-1.43285964268704e-05
-2.48490816901545e-05
-3.74420907193002e-06
-1.12765260914783e-05
-1.04343893628587e-05
-2.3121193032692e-06
-1.4855516220722e-05
-1.49173680541701e-05
-1.57663180611297e-05
-5.02904755063132e-06
-9.17671937284454e-06
-2.73790067122205e-05
-2.67239791787605e-05
-1.65905779206806e-05
-2.72877304304582e-05
-1.86931472553681e-05
-2.36249114493311e-05
1.08695893130514e-06
-1.64094105026434e-05
-6.28479667221236e-06
-1.67119697223505e-05
-1.02467087773116e-05
-7.67371888791604e-06
1.58892880852456e-06
-8.66020129358711e-06
-4.278585922006e-06
-3.16875027825209e-05
-2.29150825204121e-05
-1.2852289843455e-05
-1.47821627934531e-05
-3.71983242603629e-05
-1.84734982975863e-05
-2.35163922341833e-05
-3.94493011578228e-05
-2.14741750117059e-05
-4.37512319465782e-06
-1.71031284859611e-05
-2.18331420430486e-05
-9.04859671689967e-06
-2.37613881011476e-05
-1.92498909881229e-05
-1.02995988291594e-05
-2.73299496652068e-05
-1.52734317659519e-05
-2.9248680975571e-05
-2.88994252870613e-05
-1.69390878006932e-05
-1.55439107823573e-05
-2.04955781912468e-05
-3.66222266395661e-05
-1.14963566518333e-05
-1.51566075760964e-05
-2.09847469234847e-06
-2.61390538597124e-05
-2.75205636266521e-05
-1.05642168705801e-05
-5.52261248790293e-06
-1.06234351755972e-05
-5.24983910168855e-07
-2.05689707185895e-05
-1.89510787968975e-06
-1.05997575425797e-05
-1.84163637631982e-05
-5.4052528313726e-06
-8.84785449472944e-06
-1.7672416441885e-05
-1.04034544261777e-05
-1.9913783977198e-05
-3.09690052684937e-06
-1.9294190651717e-05
-2.05819185716068e-05
-1.4447287605553e-05
-1.64952831885489e-05
-3.92073804404788e-05
-1.82573041769955e-05
1.05621832757821e-05
9.40785363612508e-07
-3.34984898641735e-05
-1.946412982441e-05
-1.49726686467433e-05
-4.00108817550164e-06
-2.14742751114327e-05
-9.75838900905595e-06
-8.39774865771766e-06
-1.09007387698553e-05
-1.21899949360754e-05
-2.44465407133481e-05
-1.02419742219776e-05
-2.46198598650655e-05
-1.88756921952695e-05
-1.6258567291817e-05
-1.3455330047418e-05
2.46638807354774e-07
-1.0183785449638e-05
-2.86168913099879e-05
6.84512947764427e-06
-1.28254461095917e-05
-2.27884630686619e-05
-1.66809301127875e-05
-2.32214334304924e-05
-2.63591127992354e-06
2.6116609848044e-06
-2.4451744088956e-05
-4.60626910850263e-06
-1.37704787203563e-05
-2.39373448814093e-05
-5.37821767516214e-06
-1.33849905676442e-05
-3.76594134276635e-05
-1.79703642761108e-05
-8.64035961285963e-06
-1.39282012754392e-05
-1.79440941016961e-05
-2.41101858811696e-05
1.01573319414031e-05
-1.84960923261789e-05
-5.91484916651705e-06
-7.76098118706183e-06
-2.75593929432228e-06
-1.23228244432413e-05
-2.11779088361476e-05
-4.17318766612483e-05
-2.6088275065469e-05
-8.58411490972711e-06
-3.49288166106943e-05
-2.2503940118272e-05
6.26613511451009e-06
-1.97687650777212e-05
-1.12038077176656e-05
2.36861250646956e-06
-6.90906828880438e-06
-3.04432043813662e-05
-1.83479889561815e-05
-9.70319485529712e-06
-2.39521209510633e-05
-9.67594955256581e-06
-1.24632381117908e-05
-1.39161400369206e-05
-6.66540165690662e-06
-1.3461623826159e-05
-1.67419302426114e-05
-2.13153703904214e-05
6.82449827541413e-06
-5.67028503560245e-06
-1.13555257413918e-05
-1.12205636635345e-05
-1.59552485523374e-05
-2.02518206547324e-05
-4.66554635821396e-06
-1.99328587936477e-05
-8.30743777417435e-06
-1.51318042463613e-05
-1.90426829415534e-05
-1.02066704002274e-05
-1.23302826876933e-05
-1.39917435282977e-05
-2.06654612024822e-07
-9.53745224872732e-06
-8.85673117431015e-06
-3.95678101870362e-05
-3.2449702174351e-05
-9.37519617902792e-06
-1.47839547743105e-05
-9.78259436313142e-06
-2.76219510956124e-05
-2.09644084133495e-05
-1.02172755545014e-05
-3.99623174307405e-07
-2.03170321607392e-05
-1.72419351342061e-05
3.95424508111628e-06
-9.95287522203898e-06
-3.93166607744176e-06
-1.52817244524493e-05
-9.85629453744922e-06
-6.58004299614655e-06
-2.09446396317829e-05
-1.45553956989015e-05
-2.5843412466093e-05
-1.43903586187178e-05
-2.36348195320577e-05
-2.32939850793548e-05
-1.16599810390189e-05
-2.93681081335092e-05
-1.36531790717299e-05
-6.77738531968219e-06
-3.30583030370535e-05
1.58291941833031e-06
-1.23454688806843e-05
-2.20643063944387e-05
-1.74253587247464e-05
-2.16582710346243e-05
-2.52492095395192e-05
-1.30124358306247e-05
-6.63424338522893e-06
-9.17401900734347e-06
-7.2561534917948e-06
-3.07814888117448e-05
-1.76412138579882e-05
-1.90932152749192e-05
-4.26127652593236e-06
-2.10303153266955e-05
-2.33531652383045e-05
-2.93898237823565e-05
-1.57793621698618e-05
-1.57395946091353e-05
-6.20295113086286e-06
-1.03939558283774e-05
-2.20834310474335e-05
-1.43603981700201e-05
-1.69870829904766e-05
-2.07508267693806e-05
-2.21955672348318e-05
-1.59891309842583e-05
-1.86781847169631e-05
-5.02738516286332e-06
-2.03840242990049e-05
-1.86445123068195e-05
-1.70388785701182e-05
-2.85156547689748e-05
-1.6656701607717e-05
-3.51756112146017e-05
-2.13404980387473e-05
-2.13142013378837e-05
-2.8949533389528e-05
-9.23406879494869e-06
-1.88554291739472e-05
-1.448665354791e-05
-1.86162753604983e-05
-1.83046479976355e-05
-2.05393032577315e-05
-4.03372908624852e-05
-2.63044195096375e-05
-3.73793203924083e-05
-2.76588768003901e-06
-1.11291737701792e-05
-1.65689436661486e-05
-1.53882027610282e-05
-7.85151700430844e-06
-1.35379631510013e-05
-2.35644847452579e-05
5.13174480558307e-06
2.9594282628044e-06
-1.79479569913405e-05
-1.05417841567938e-05
-1.65168170787624e-05
-6.46085755025764e-06
-5.9111174543401e-07
-1.52372601639746e-05
-4.36603959685776e-05
1.7087125428293e-06
-5.30607643467375e-06
-3.13333896727465e-06
-2.24452315023284e-05
-1.73187715983543e-05
-1.28089078420076e-05
-2.60222366614713e-05
-9.76995433317646e-06
-6.01481866865646e-06
-5.85587670285262e-06
-2.11720900156354e-05
-2.23550274703025e-05
-9.61623932663753e-06
-9.83255157611621e-06
-1.44173870410918e-05
-1.40550203318519e-05
-7.48577562178441e-07
-1.18631344028976e-05
-1.77869873123553e-05
-4.98447303027256e-06
-1.50462061872146e-05
-1.19070718835939e-05
-1.32326784304734e-05
-1.77760440559802e-05
-2.2607320296792e-05
-2.5407536607531e-05
-1.63926674223745e-05
-1.05997250967624e-05
4.44020548182684e-07
-2.33001453448486e-05
-1.61418044479321e-05
-1.05659155289338e-05
-1.91515092974057e-05
-2.01209843916427e-05
-5.87025458570812e-06
6.22517220166833e-06
-2.65123582016203e-06
-1.10667190755569e-05
1.29341292119693e-05
-2.73994935061995e-05
-1.26645646937495e-05
-4.89975878062784e-06
-2.00404070310261e-05
9.3936561314454e-06
-3.27701476980523e-05
-1.73590368818736e-05
-8.96922190688357e-06
-2.84324949758324e-05
-9.95945099081167e-06
-2.65150244583766e-05
-3.05833997896915e-05
-1.2288846863042e-05
-2.89018335700292e-05
-9.51026431476426e-06
-1.60439238547576e-05
-3.01957069901566e-05
3.38502374344338e-06
-2.1205636607424e-05
-1.76848326647642e-05
3.55044075201754e-06
-3.55616807639221e-05
-1.36303970360489e-05
5.37634832265418e-06
-3.48615931187076e-05
-6.98877695610343e-06
-1.94137462741897e-05
-7.91045815817863e-06
-9.53014078259887e-06
-1.17788361539986e-05
-3.60654545813943e-05
-4.24464122675491e-05
-2.66426531125494e-05
-8.76496014972605e-06
-3.59871997040634e-05
-1.8019533140193e-05
-1.19390809365306e-05
-1.63919577244685e-05
-2.68266718877841e-05
-1.68245726523147e-05
-7.79513285889932e-06
-2.38245783605272e-06
-1.48933032567033e-05
6.26349730027701e-07
-1.23056673086497e-05
-8.3679100600471e-06
-2.33428917123117e-05
-2.65391347371196e-05
-3.01505153907597e-05
-1.23691024743499e-05
-9.1935847249134e-06
-1.78156244156346e-05
-1.35013693904241e-05
-1.56666655439141e-05
-2.15422791296341e-05
-2.7553550824818e-05
-6.9136655513568e-06
-9.0517540345483e-06
-2.31986821347658e-05
-2.28086645937276e-05
-3.64873167592796e-06
-1.19800107526575e-05
-1.98266479797111e-05
-1.41940039759924e-05
-1.92138280873662e-06
-1.5514508737273e-05
-1.42200375397295e-06
-1.66815180641582e-05
-1.3431566353502e-06
-3.5656029329719e-06
-5.37026054272078e-06
-2.07509506227409e-05
-2.13297576296465e-05
1.04172303863419e-06
-9.56985582647016e-06
-2.72651609276179e-05
-1.35616089069712e-05
-6.04029159098914e-06
-2.60983585692455e-05
-2.13863842985436e-05
-3.57522138283619e-05
-1.92658694897904e-05
-2.6709903847628e-05
-2.48754701995803e-05
-7.29417901213801e-06
-1.40872306475171e-05
-2.67262109722605e-05
-1.09195928351776e-05
-1.16362799321055e-05
-1.9950725547964e-05
-1.93511480238087e-05
-2.29835931309011e-05
-1.29745115246788e-05
-4.69639850707678e-06
-1.53745533865934e-05
-2.19973004834916e-05
-2.78418362899588e-05
-2.75320698131984e-05
-1.9825151154455e-05
-3.17049823534154e-05
-1.2294119123512e-05
-1.50327439669939e-05
-2.16885516045464e-06
-2.7134572048377e-05
-1.60051879711117e-06
-2.30132246450355e-05
-1.54838925206788e-05
-1.63789563320664e-05
-2.05543296529676e-05
-1.12313952546648e-05
3.27879561695549e-06
-1.12581751868891e-05
-3.78896422308651e-05
-1.17098230199068e-05
-3.15167338023924e-05
-1.04091837958724e-05
-2.27869241280433e-05
-5.65564322614767e-06
-9.66632490943487e-06
-1.54768225331739e-05
-2.30054682712385e-05
-6.28787251603957e-06
-1.32464666874769e-05
-1.50104164703992e-05
-1.78990240060407e-05
-1.0644532199391e-05
-3.41469849041593e-06
-1.23769924346634e-05
-1.35402995586778e-05
1.30369403262505e-06
-9.3064165630188e-06
-1.74294727618364e-05
-7.12878666490693e-06
-4.38328053970098e-06
-7.28255987943568e-06
-1.80871637362827e-05
-1.45528887337597e-05
-1.22425802310005e-05
-3.16665817618703e-06
-5.50272762980009e-06
-9.05313303050447e-06
-1.55337616092803e-05
-1.84049965117598e-05
-3.95325638203527e-06
-2.44693242903963e-05
-1.83928405991101e-05
-9.66357528100762e-06
-2.9347610532182e-05
5.95584186848397e-06
-3.15523999633801e-05
-3.01198189868831e-05
-1.17810183255912e-05
-1.47751796996743e-05
-2.28443519959531e-05
-1.90868525452459e-05
-3.04191295608719e-05
-1.91553206380215e-05
-1.15229048156136e-05
-2.46430991851387e-05
-5.77241550520823e-06
-2.04383251052169e-05
-6.54429501828034e-06
-2.37075770800804e-05
-7.34913016159383e-06
-1.18224896310753e-05
-2.32100129482565e-05
-1.89954941503864e-05
-1.20280921418599e-05
-1.08723445882614e-05
-1.39628679817475e-05
-2.66666647822287e-05
-3.0718769695496e-05
-1.7196045347859e-05
-2.42373623754762e-05
-4.27239172844069e-05
-2.58867490588851e-05
1.17851218812737e-06
-1.29986189123079e-05
-1.38676778089766e-05
-2.60051163552553e-05
-2.67351036581302e-05
-2.18114466404731e-05
-1.63113779724937e-05
-2.25126015137109e-05
-2.43517078877987e-05
-2.08744510016155e-05
-3.31929564813875e-05
-1.06453002439347e-05
-6.00335447833207e-06
-6.6255579617856e-06
-3.03556502972463e-05
-3.09290651676192e-05
-2.74552434683469e-05
3.91760744651686e-06
-1.11910896270273e-05
-2.52119543960759e-05
-1.24364346144414e-05
-5.22810934738732e-06
-7.3045515668725e-06
-3.15558467616973e-05
-1.51841807766111e-06
-1.47016411185278e-05
-2.62362656048156e-05
-8.55046680931607e-06
-1.11914730111335e-05
-1.97581404984495e-05
-2.28995371332387e-05
-3.56439210410307e-05
-7.4611764282362e-06
-1.78922683510599e-05
-3.26161882018633e-05
-1.3624823230863e-05
-6.75024704822239e-06
-1.99858246507874e-05
-2.87600242502109e-05
-3.10500434712991e-05
-2.22588533397792e-05
-5.36903499471613e-06
-1.77555393874201e-05
-2.70957807375154e-05
-1.54383961417276e-05
-4.1263769374103e-05
-3.08632958024374e-05
-2.88364578292445e-05
-1.88498432129242e-05
-1.34004756945904e-05
-2.96657800623836e-05
-2.92177807642235e-05
-3.77676812916537e-06
-3.10178570842875e-05
4.57748646660483e-06
4.65552924162927e-06
-2.47724794392232e-05
-1.5134338008247e-05
-1.35171221420954e-05
-7.13442209527807e-06
-7.12687528417793e-06
-1.99423290584769e-05
-2.43912372942419e-05
-9.95432630477876e-06
-1.8526098373653e-05
-6.51172742741928e-06
-8.01339708178026e-06
-8.92629479565877e-06
-8.28322773563091e-06
-1.83730288842473e-05
-3.51096344589501e-05
-1.2030614849244e-05
-1.25246344236772e-05
-2.09712111728715e-05
-4.08124090994638e-05
-2.66334817685002e-06
-4.89030100508123e-06
-2.94328066360126e-05
-1.06331659499577e-05
-5.07001806959114e-06
4.74905335736212e-06
-1.91270641767946e-05
-2.96560081643101e-05
-4.52537857889932e-06
-9.10719127350645e-06
-1.8989930211868e-05
-1.20098240744958e-05
-6.58437843723586e-06
-1.5716267445961e-06
-2.63810304976139e-05
-7.04424434228966e-06
-1.5048848118117e-05
-2.18415186059816e-05
-1.0851174473231e-05
-1.77561671038389e-05
-2.4059158162216e-05
-2.24703575822436e-05
-7.52184965108158e-06
-3.03603192748067e-05
-4.70526787807842e-06
-3.25075687985396e-05
-1.92604598567892e-05
-1.38039354456503e-05
9.84597913947978e-07
-8.16856168689093e-06
-1.81738734665691e-05
-8.0848528761788e-06
-2.02034043379114e-05
-1.70877547310572e-05
-4.72153560217219e-06
1.41837184672943e-05
-1.55971308060623e-05
-3.23981323000467e-05
-2.55410027644647e-05
-5.88064787229233e-06
-1.65618826301273e-05
4.14633433749341e-06
-1.46062283832854e-05
2.15562612611421e-06
-2.95417205332131e-05
-1.6583154933784e-05
-1.7970104792146e-05
-1.25127297843889e-05
-4.82938736355042e-07
-3.52391082595691e-06
-2.75549920072262e-05
-1.13716991512554e-06
-1.0996264524277e-05
-2.23433772588825e-05
-2.22834818370763e-05
-1.57615748272637e-05
-2.98911670054219e-05
-2.14999047986977e-05
-2.1442604145803e-05
-2.41041767623519e-05
1.77372423150703e-06
-8.81862708127961e-06
-1.84004466416993e-05
-1.73036154656005e-05
-2.58441792066698e-05
-1.81666040198639e-05
-1.58890494725871e-05
-2.16624454421269e-05
-1.77165689457125e-05
-2.965724605201e-05
-1.83442975246283e-05
-1.07032218943046e-05
-2.23761262333004e-05
-1.34104910649225e-05
-8.36104731237981e-06
-2.01313967423178e-05
-1.72065828593287e-05
-2.53234774447418e-06
-1.59654879967272e-05
-3.1254117199558e-06
-9.03913052102019e-06
-2.39433396994226e-05
-2.64331573495739e-05
-1.03342343927189e-05
-2.16461816608732e-05
-3.9602152520594e-05
6.00352755726294e-06
-1.86311589398107e-05
-2.27908033025766e-05
9.41896882029243e-07
-1.19379664683379e-05
-8.94476255651006e-06
-2.49043783204721e-05
2.01238587987891e-07
-6.88875111471686e-06
-2.3141037846849e-05
-2.6580637008377e-05
-1.56185605800683e-05
-1.49088559235242e-05
-2.3864495061541e-05
-2.09281715287094e-05
2.70327087698851e-06
-2.67901895109426e-05
-2.52260518159411e-05
-1.76438525652676e-05
-2.35425509372138e-05
-9.39687229395248e-06
-1.65842486892739e-05
-1.05846972154062e-05
-3.51971382842863e-05
-1.32708450615892e-05
-4.61540067822207e-06
1.33554568843811e-06
-1.89065688329605e-05
-3.14563092778244e-05
-9.34700867622264e-06
-2.82472612122843e-06
-1.23767797637553e-05
-1.81507434355093e-05
-2.06534047115648e-05
-1.04712320253423e-05
-1.17141495222818e-05
8.70395086170536e-06
-2.66847624468592e-05
-1.48978914475252e-05
-1.34007549105044e-05
-1.60911402522125e-05
-1.2439639795395e-05
-1.98825973966449e-05
-1.28620790086938e-05
-1.90796025343536e-05
-1.71886687554039e-05
4.1769942427655e-06
1.93193908481072e-06
-2.42779443093504e-05
-1.45670892099526e-05
-1.71798948799227e-05
-2.24698235966192e-05
-2.18096152352996e-05
-4.25219733479943e-06
-1.54109835557816e-05
-1.91825753340978e-05
-7.5307220878755e-06
-9.59186505973174e-06
-2.21471715491267e-06
-2.43834505112532e-05
-1.94281941902288e-05
-1.46688913450132e-05
-2.5378450102625e-05
-1.90554377678201e-05
-1.45530440765491e-05
-1.79540310439852e-05
-2.33070209572187e-05
-5.31115736863536e-06
-1.857085940476e-05
-3.23282469994628e-05
-4.01764890132495e-06
4.0036833541553e-06
-2.49282282012883e-05
-1.74379160985803e-05
-3.38086012419192e-06
-4.48175204168604e-06
-1.04115949142141e-05
-1.55648508340132e-05
-1.17077647312111e-05
-4.57082686771404e-06
-1.07854212072039e-05
-2.4256807463046e-05
-2.4839106296942e-05
-1.2703995816198e-05
-7.50905165716504e-06
-2.69708773513344e-05
-5.89365928257701e-06
-4.12333172197841e-06
-1.31053138560286e-05
-1.76212248395434e-05
-9.18468641396751e-06
-8.29343199979228e-06
-1.76993318048467e-05
-1.13909527097656e-05
-2.53711160846966e-05
-1.57305961028982e-05
-1.75047465933441e-05
-6.64797486746441e-06
-1.66495752516182e-05
-2.85860519128967e-05
-1.8158403653277e-05
-1.83104376116717e-05
-1.41629564350462e-05
-1.27921592833221e-05
-1.36346670965623e-05
-9.04941593857694e-06
-2.04002499713024e-05
-1.36107027141491e-05
-1.59158090178527e-05
-1.70181477360706e-05
-1.5950522577394e-05
-1.37786903888225e-05
-1.82284891664961e-05
-3.93010106551442e-05
-1.37783380027175e-05
-1.38417292724794e-05
-2.15310315130479e-05
-2.90930040254763e-05
-1.49127756461482e-05
-4.81719386067381e-06
-8.78522050650741e-06
-2.08321011592839e-05
-2.81637324774645e-05
-2.15087583750869e-05
-3.29925413693022e-05
-2.37316179336887e-06
-1.01731109537973e-05
-3.21780116107304e-05
-1.90331232817483e-05
-1.52752317608935e-05
-8.11601908623369e-06
-2.82908424181371e-05
-1.45267827104371e-05
-8.76411467973246e-06
-1.80606395764135e-05
-1.57655235167337e-05
-1.84267011486054e-05
-1.44743483951468e-05
-2.58424940038565e-05
-1.29870716373742e-05
-1.4665793186032e-05
-1.30016820138973e-06
-1.94907517431727e-05
-2.42732334530736e-05
-1.6766438715068e-05
-1.28179440317187e-05
-3.87222046528009e-05
-5.32602393281259e-06
-1.81420573870078e-06
-2.28325954528933e-05
-7.37360151211996e-06
-1.79005201599167e-05
-1.84816323191248e-05
-1.54190373865681e-05
-1.3174854352085e-05
-1.07633951613419e-06
-2.6229764582876e-05
-2.03484443971608e-05
-1.25796605852416e-05
-2.3802208842282e-05
-2.58025154391365e-05
-9.68584704494879e-06
-1.6330380648907e-05
-1.97274063821221e-05
-5.90531029294109e-06
-7.70685224575792e-07
-1.54957095161162e-05
-1.2587811452636e-05
-2.43916176872959e-05
-1.87121428121451e-05
-2.88482927988718e-05
-3.46254299942253e-05
-1.24018348930812e-05
-1.60537252454083e-05
-6.85559444805469e-06
-1.52078447384123e-05
-1.2976530804951e-05
-2.54281160940151e-05
-2.79580460692071e-05
-1.22631419823372e-05
-2.04150750840839e-05
-1.5231396143978e-05
-1.54981558522828e-05
-2.40885550461924e-05
-2.51085566710254e-06
-3.06986080888494e-06
1.79794415844245e-06
-2.97331780175655e-05
-2.58691568811037e-05
-1.75560222820001e-05
8.64770929356219e-08
-6.81205242583985e-06
-3.25901170687614e-05
-2.25350993998181e-05
-1.2056987078961e-05
-3.39430539196979e-05
-1.10676230031806e-05
-4.19554955505653e-06
-5.75034337855036e-06
-3.05382519391332e-05
-2.02289072548582e-05
-2.60771754483837e-05
-9.16775069023201e-06
-9.02155116709953e-06
-9.34259147774697e-06
-1.35415130943959e-05
-1.85381539475342e-05
-6.44455877171446e-07
2.99547836656788e-06
-3.64421385420138e-05
-5.22946350890009e-06
-2.75967163955484e-05
-2.42132461276452e-05
-2.38198684775818e-05
-2.06742216322237e-05
-1.40637536899459e-05
-1.22812791150813e-06
-9.4556063303582e-08
-2.03951878421267e-05
-5.37211238645999e-06
-2.70936754478454e-05
-1.70228771595407e-06
4.09045015421909e-07
-1.7580291526186e-05
-1.53645302237379e-05
-7.27659724776069e-06
-1.59496682578306e-05
-2.0396174221489e-05
-2.10913705283404e-05
-3.14293001487898e-05
-2.80236018479634e-06
-1.85382386131999e-05
-1.79368821396773e-05
-2.26645313522229e-05
-1.61400644010756e-05
-1.99074700850101e-05
-1.87113014555328e-05
-8.77178859325917e-06
-1.6858819666055e-05
-3.05718239862307e-05
-1.03520645745434e-05
-9.75991592317264e-06
-2.91173399999824e-05
-3.79416524776849e-05
-1.36261520882636e-05
-3.32149021521917e-05
-6.06612451681696e-06
-3.00357958239654e-06
-1.03790881390496e-05
-3.38402629323634e-05
-1.11791715171937e-05
-1.95740152345719e-05
-2.55081685207937e-05
-1.98896075169083e-05
-6.74395530697657e-06
-4.59794508605626e-06
-2.20038272508967e-05
-1.22653314862059e-05
-3.67690106094015e-06
-2.55952387545218e-05
-1.36154700091119e-05
-2.50313961738587e-05
-2.53697550564029e-05
-2.2729425811107e-05
-1.38958554683695e-05
-9.34804435466264e-06
-1.93346361600884e-05
-3.20196264198783e-05
-1.99574620833246e-05
1.7808853089559e-06
-3.32780531371028e-05
-1.76520101880652e-05
-1.04973578083273e-05
-1.58829944579109e-05
5.14260935345887e-06
-1.03426295062648e-05
-1.21537465077719e-05
-1.50855826591619e-05
-4.07053564832436e-06
-1.12431728742088e-05
-1.09041823739468e-05
-1.77684097476214e-05
-1.71504302679129e-05
-2.0594029671384e-05
-1.47950120860439e-05
-2.53399529687936e-05
-1.11186950846428e-05
2.4351020865259e-06
-2.58196433756027e-06
-1.19429921740903e-05
-2.54556925552195e-05
-2.61051689631651e-05
-3.66872121402265e-05
-2.79089706556109e-05
-8.05950979116604e-07
-7.84879923385156e-06
-3.61738037925582e-06
-2.8065032964296e-05
-3.98815652547992e-06
-7.75934718972631e-06
-9.25875347632099e-06
-1.18067247172468e-05
-7.67325087193302e-06
-2.80322943659417e-05
1.00980834041349e-06
-1.86826870120363e-05
1.45132655901754e-05
-1.03147087460326e-05
-7.60622869376009e-06
-1.84523919974346e-05
-1.7020005799023e-05
-7.38840786135786e-06
-1.77150570682194e-05
-1.39662554552217e-05
-1.48705977514125e-05
-1.08237043971771e-06
-1.81733530212521e-06
-2.45751412697448e-05
-3.12610396744391e-05
-2.30210298870324e-05
-1.99502195312093e-05
-1.38319089741462e-05
-2.90584178126055e-05
-1.89146649311542e-05
-1.89586820037033e-05
-1.29432576173216e-05
-2.30485143652289e-05
-9.71492159513051e-06
-2.8307383921445e-05
-2.49941243873369e-05
-6.98040757624148e-07
-1.85431290434828e-05
-1.87830307646913e-05
-7.37768171589129e-06
-4.41363745552599e-06
-8.45770364821884e-06
-9.34608598080094e-06
-3.27940924945463e-05
-1.99669901642518e-05
-3.20547064804415e-06
-1.72864867327116e-05
-2.18091665612666e-05
-2.51180064271127e-05
-1.3350461187329e-05
-1.75924804786166e-05
3.56072824236508e-06
-8.97527142158581e-06
-2.7555494568688e-05
-3.05667689637779e-07
-2.78106553893743e-05
-7.1857914817888e-06
-1.68332906126563e-05
-1.58256146312884e-05
-2.4288971086906e-05
-2.05077497649019e-05
-1.26607830425961e-05
-7.17190774117074e-06
-1.42748223523514e-05
-3.97981225157946e-05
-9.86606183981035e-06
5.44318254130504e-06
-3.28646092630026e-05
-1.72607119578179e-05
-1.95169791186805e-05
-2.83644949801965e-05
-1.55681781028642e-05
-1.52228208213254e-05
-2.31296042851104e-05
-9.66788366573644e-06
-2.46500675744049e-05
-2.4914222201176e-05
-1.13981410740165e-05
-2.21442995607304e-05
-2.59878874549222e-05
-1.57154876194117e-05
-2.10751635181618e-05
-1.97336654187095e-05
-7.51579041158971e-06
2.56861518370022e-06
-2.16803000833873e-05
-3.50367116548412e-06
-1.63853904217019e-05
-1.93371538750931e-05
-3.78536877046162e-06
-2.17700355096221e-05
-2.64381901069514e-05
-3.09914576877454e-05
-1.33798223134654e-05
-1.35995254696919e-05
6.9038515464044e-06
-1.93970012990189e-05
-1.30123418847093e-05
-1.06187917141621e-05
-3.19300810065306e-05
-1.18059050062767e-05
-1.45083855342674e-05
-4.23369276494509e-05
-1.99293533367423e-05
-1.4596398895035e-05
-2.64842590335139e-07
-1.96526531439359e-05
-1.73927602362252e-05
-3.02239944515145e-05
-2.34260450254694e-05
-3.93581264957087e-06
-6.21372894376519e-06
-1.30114470468611e-05
-8.58374837278888e-06
-1.31902989028158e-05
-9.13911610695855e-06
-1.59350147379145e-05
-1.16744583573904e-05
-1.26615302241259e-05
-3.75979129426218e-06
-3.12861350064084e-05
-3.02006493036109e-06
-2.55666554561588e-05
-3.73671977893398e-05
-1.54716609237108e-05
-4.7889453829033e-06
-9.74829406173185e-06
-6.74010431905523e-07
-2.00839396822172e-05
-2.55462523677362e-05
-3.04926490015322e-05
-1.40325886060822e-05
-3.2036835812987e-05
-1.49023313165559e-05
-2.213797594382e-05
-1.98416792720533e-05
-8.89971084689355e-06
-3.93160567619415e-06
-1.35096852734788e-05
-1.22358300792262e-05
3.30860525742806e-07
-1.29835055547425e-05
-2.44482117563734e-06
-2.27680891650193e-05
-3.0425801746267e-05
-1.67085670552798e-05
-2.51727890254456e-05
-7.49131618841879e-06
-2.09568847640378e-05
-1.76157005939591e-05
-1.23799947584197e-05
-1.9281368463626e-05
-2.94436866847605e-05
-1.02156759369896e-05
-2.23636207194611e-05
-2.12055277956025e-05
-1.91028537498779e-05
-2.7506375796981e-05
-2.92622069417631e-05
-3.62601990825209e-06
-3.09065662503627e-05
-1.25438845357938e-05
-2.27483025408984e-05
-3.6033063768229e-05
-3.435263375944e-06
-2.39731718537235e-05
-5.36830954134175e-06
-2.02016228452791e-05
-3.13206481872269e-06
-5.18059750271459e-06
-1.80242024473885e-05
-1.08580721297934e-05
-2.08553920994658e-05
5.19385060766917e-06
-3.76108749870454e-06
-1.87421095442784e-05
-1.0729836183159e-05
-1.46904029933183e-05
-1.20575734802154e-05
-1.06252827651794e-05
-2.97628715631721e-05
-1.91928577719599e-05
-8.78696656006339e-06
-1.36590289295351e-05
-2.4435776045867e-05
-2.26100253580305e-05
-2.0438940197173e-06
-9.32780175319119e-06
-7.3165638570776e-06
-3.00960613817901e-06
-1.98966449752619e-05
-4.66305919735675e-06
-1.48188019428329e-05
-2.27019222737156e-05
-2.85669727905636e-05
-5.02582726592882e-06
-2.4635761409076e-05
-6.57051088964089e-06
-3.03318371514911e-05
-2.70085785918345e-05
-6.66438440920258e-06
-5.17454678000393e-06
-1.71696440538923e-05
-2.41008287840481e-05
-2.38055047313153e-05
-2.19812375787848e-05
-7.482100388033e-06
-2.26909710906211e-05
-3.05624334586667e-06
-1.44056092692018e-05
-2.49679879533586e-05
-8.34642214102142e-06
-9.78302664856059e-06
-1.25269997592233e-05
-1.446975181603e-05
-1.97457310023822e-05
-1.58744470133214e-05
-1.83579567776197e-05
-2.20929755877445e-05
-4.00635967123523e-06
-7.62722170274452e-06
-1.51873306690678e-05
-3.13285093578453e-05
1.14770187202174e-06
-8.22597664743127e-06
-2.05244454062273e-05
-2.47891876319386e-06
-1.08653638248975e-05
-1.43253778452344e-05
-1.45952982092169e-05
-1.94921546922992e-05
-4.58174810782275e-05
-6.07803347087097e-06
-2.91248046769844e-05
-6.66514682675368e-06
2.16272405144758e-06
-2.29689939777977e-05
-1.19051543273399e-05
2.59422572348295e-06
-1.77295070930413e-05
-4.77613752228052e-06
-3.57923640042947e-06
-2.54240865703862e-05
-1.02380856376514e-05
-1.06795509609518e-05
-1.8636712546186e-06
-4.02533725017302e-06
-3.4288883099026e-05
-2.37060440656935e-05
-1.18852701788007e-05
-2.22469428624466e-05
-1.64946348722684e-05
-1.52295026733094e-05
-2.92640868925279e-05
-1.94004802427285e-05
-4.07353458762181e-06
-4.03839686374367e-06
-6.04659948654066e-06
-3.10915933164571e-05
-1.49496672583676e-05
-2.18866802477391e-05
-3.18626845995774e-05
-1.84185333349638e-05
-1.62521409303683e-05
-1.63365605434531e-05
-3.91732855463825e-06
-6.17295140029114e-06
-1.03249047602725e-05
-1.80931097558187e-05
-6.49506158088532e-06
-1.05640103818353e-05
-2.38841023139297e-05
-3.41541413184682e-06
-8.74055414048614e-06
-1.70453973311287e-05
-1.40629580311603e-05
-2.27459031624624e-05
-4.04434243863638e-05
-1.15249223708728e-05
-8.07310011655876e-06
-2.95569355690904e-05
-1.43201399294809e-05
-2.60121647767837e-05
-6.74075036103941e-06
-2.60082400693885e-05
3.4286638642966e-07
-2.88513663701483e-05
-1.05610455890066e-05
-1.96388132627974e-05
-1.40307776690738e-05
-1.9256790093319e-05
-1.59001246151629e-05
4.61611243980788e-06
-1.39556896914669e-05
-2.12676984685115e-05
-9.5380099986397e-06
-2.48203128702195e-05
-2.37885853842979e-05
-2.69847279629476e-05
-4.03424542185366e-05
-1.17257591870113e-06
-8.26615509450169e-06
-1.09018518371518e-05
-9.03140609593396e-06
-1.63721465982249e-05
-1.30316342448422e-05
-4.5324060727714e-06
4.93942458893761e-06
-8.81754413934072e-06
2.23858166213811e-06
-1.42126065392097e-05
-1.66239206696729e-05
-1.22245700688245e-05
-1.46199773650595e-05
-8.75000746719308e-06
-2.72909375289149e-05
-1.03460266690849e-05
-6.92959010353003e-06
-1.97915852403008e-05
-1.13307935396698e-05
-2.85953922137947e-05
-2.24839851208481e-05
-1.67097333611373e-05
-7.45338949030089e-06
-1.71410468646816e-05
-1.62770231815794e-05
-1.17062856749788e-05
-1.03667889076891e-05
-2.31562719229455e-05
-2.14627738947167e-05
-8.66192794824439e-06
-2.40848617089358e-05
-2.55395057076449e-05
-1.96323294495629e-05
-3.24794510970161e-05
-5.01180148107074e-06
-5.87980126564202e-07
-2.22812812168563e-05
-6.5410599364226e-06
-5.32896483470972e-06
-1.51691981919265e-05
-1.19716091926574e-05
-3.93996732964357e-05
-2.51744016151258e-05
-5.48877668395168e-06
-2.44703418274759e-05
-3.99282037078464e-05
-1.08327533901639e-05
1.53097077162984e-06
-1.39695414347692e-05
8.67113469072033e-06
-2.34345039272714e-05
-2.48119627560366e-06
-1.26082414582184e-05
-6.1569029562329e-06
2.25917980821197e-06
-2.98328103333678e-05
-1.02312157125959e-05
-2.08316951487833e-05
-7.1110815777075e-06
-1.88626538833163e-05
-1.8782417681211e-05
-1.70719415917826e-05
-2.17850427393975e-05
-9.36870856754184e-06
-2.81650999899374e-05
-2.19426567757711e-05
-4.21534271551142e-05
-1.62525537309053e-05
-1.24459958903417e-05
-1.11912841552106e-05
-2.43207286130726e-05
-1.3268744282555e-05
-1.71978264882537e-05
-1.77542354661179e-05
-6.03552067566619e-06
-7.63901592129612e-07
-1.69837852465723e-05
-2.01066987588566e-05
2.1643281522101e-07
-1.49166095942643e-05
-6.77310357145587e-06
-2.09961465072423e-05
-1.71404357573059e-05
-2.7121599767924e-05
-1.55654718048034e-05
-8.53905020145983e-06
-8.79550681603482e-06
-2.7899625798719e-05
-2.68589806828217e-05
-1.12120292778822e-05
-2.89151440021126e-06
-2.52641384348324e-05
-1.70721261619021e-05
-2.24600332280387e-05
-2.01535801746682e-05
1.90734622702316e-06
-9.79145629884017e-06
-5.50242479844467e-06
-5.77592078599791e-06
-5.016170506234e-07
-2.83828163474582e-05
-1.75136834221494e-05
-1.03346408837353e-05
-1.93443330874064e-05
-1.47613921422958e-05
-1.14121139311036e-05
-1.44298168408548e-05
-1.61098798974116e-05
-1.75002487635087e-05
-1.28136870757145e-05
-1.47918899560163e-05
-2.12231420707847e-05
-2.46971829172935e-05
-9.1089070791599e-06
-9.36948585197671e-06
-1.92661042822237e-05
-3.11556812450751e-05
-1.24808816956596e-05
-1.87763791447112e-05
-2.04029030738117e-05
-2.01825774495529e-05
-1.84658040113319e-05
-3.14909080309702e-05
-1.8951844637587e-05
-2.63145396207167e-05
-1.04728951380072e-05
-8.2310041994383e-06
-4.46526508486514e-06
-2.15186913853291e-05
-2.86522586261241e-05
-2.86022089624105e-05
-1.08469385690942e-05
-2.34398225143254e-05
-1.35035420891631e-05
-2.50142118992542e-05
-1.80283739012749e-05
-2.20292792755282e-06
-3.06232818525861e-05
-2.21622817267888e-05
-2.43879333478593e-05
-2.02887207422045e-05
-1.84090312294528e-05
-1.89768866129308e-05
-1.04146990696883e-05
-1.83575304699031e-05
-2.03163156590847e-05
-9.10203497984738e-06
-6.35874284361153e-06
-3.54381548636234e-06
-9.67161767836048e-06
-2.13277686190233e-05
-1.63869795714632e-05
-1.32457198574892e-05
-2.46652973768039e-05
-2.43119669180039e-05
-7.95842982247673e-06
-4.72337961262331e-06
-2.44558618658803e-05
-3.43780697504344e-05
-1.28506670650793e-05
-5.23553236455876e-06
-1.38327980646906e-06
-2.35881994539393e-05
-1.5959497567197e-05
-1.06397601546162e-06
-2.58666238795781e-05
-1.02123959457934e-05
-2.38609006779262e-05
-2.89173954007124e-05
-7.7789339650567e-06
-1.98496559783647e-05
-2.21793444897775e-05
-3.13807712335147e-05
-2.83332413513931e-05
-2.73637195828033e-05
-2.10400936431017e-05
-5.65321353546798e-06
-1.3933060563212e-05
-1.24053309242944e-05
-4.57523391143369e-06
-1.09355797652819e-05
-2.58604781280066e-05
-3.22494658151271e-05
-2.37756363813872e-05
-1.61235801897034e-05
2.09124088269824e-06
-1.74241592350753e-05
-2.6770048373355e-05
-4.22861711779397e-06
-2.53096415913346e-05
-1.50621546012236e-05
-7.66440205538993e-06
-1.99820219146869e-05
6.5699111443144e-07
-6.1122969626246e-06
-2.32220526191518e-05
-1.46145373354283e-05
-1.7218449703422e-05
-2.43639824915383e-05
-2.21565954679074e-05
-2.38565799596225e-05
-9.62492116070447e-06
-3.15259638575886e-05
-1.17271192743837e-05
4.90161845525691e-06
-8.10352055927515e-06
-3.10330124607786e-05
-5.79339673151123e-07
-1.37946686284364e-05
-1.76508516380571e-05
-3.32361203270286e-05
-7.22559557944758e-06
-1.80101092743485e-05
-2.08718455785224e-05
-2.98598130000388e-05
-1.93148404685922e-05
-2.59250621656069e-06
-2.40246313989169e-05
-3.01499451271094e-05
-2.45189284781207e-05
3.67534240988757e-06
-4.6754921469832e-06
-2.21158296557827e-05
-3.18739192176582e-05
-2.71697680160809e-05
-3.24015694694419e-05
-2.39040262354198e-05
-1.92692152844192e-05
1.00596259466381e-06
-6.78592328690914e-06
-7.76177759632382e-06
-1.1750970724712e-05
-1.22901302814697e-05
-2.40692366957214e-05
-3.26213912366309e-05
-1.21403784718836e-05
-2.8784627242331e-05
-1.59054359185965e-05
-2.33654947268807e-05
-3.01783890356603e-05
-5.0384501297322e-06
-2.15676731180606e-05
-6.06396315701707e-06
-2.69638664680586e-05
-1.6299943037946e-05
-1.74778165040416e-05
-2.56829116487652e-06
-5.59670794985704e-06
-4.80243974826302e-05
-6.99701377684102e-06
-1.49930408787509e-05
-1.99965070297677e-05
-2.47048040576047e-05
3.84109844229159e-06
-1.5757349500928e-06
-1.80132789260873e-05
-6.1358839854018e-06
-7.41547719680292e-06
-1.2576580986387e-05
-2.27499657226314e-05
-1.99758835269056e-05
-2.80162875838366e-05
-2.30951415223971e-05
-6.18523488302658e-06
-3.43063879489909e-05
-1.91753689642834e-05
-2.53099064822004e-05
-3.01416806746218e-07
-4.21454323890405e-06
-1.5010345139502e-05
-1.59981160083788e-05
-2.18128685838814e-05
-7.81125839196433e-06
-1.37034714023471e-05
-1.39958571671261e-05
-1.84842943857666e-05
-2.60121323314841e-05
-2.86770070104808e-05
-8.56910646365454e-06
-1.83960091870182e-05
-1.73972586872417e-05
-1.6834482783823e-05
-1.91767226726406e-05
-2.50945340510097e-05
-2.93971661781422e-08
-1.75372056468148e-05
1.16280643782294e-06
-2.17428141785586e-05
-3.13762425156362e-06
-6.97586841668455e-06
-4.16798052944e-06
-1.61278588568583e-05
-2.6581904546517e-05
-8.62659805922681e-06
-1.87957826617463e-05
-8.0068132928324e-06
-2.44631511520565e-05
2.4646398630035e-07
-1.77507975411426e-05
-5.76432008733761e-06
-8.66852736092491e-06
-2.99739554358607e-05
-3.33828471280372e-05
-1.37169542578139e-05
-3.37175071612511e-07
-1.27586894718345e-05
-3.36375379034682e-05
-3.60831572509112e-05
-3.19558799060085e-06
-8.28676001053689e-06
-1.54852647804549e-05
-1.48740726773341e-05
-1.23902207300337e-05
-2.36888984298143e-06
6.63912098584807e-06
-2.21645606418081e-05
-1.52880895696377e-05
-7.70047555260327e-06
-4.69343570785698e-05
-1.48196828839713e-05
-2.81782085530174e-05
-3.63893088120458e-05
-1.85595074127428e-05
-5.29726219400243e-08
-1.66944723357635e-05
-3.28782417266238e-05
-3.14018326472528e-06
-1.88368044213553e-05
6.33912256370364e-06
-9.87753060099975e-06
-1.7218807330727e-05
-1.93334281482341e-05
-3.03371372768849e-05
-2.2725583671997e-05
-1.36246862148297e-05
-1.35061230722987e-05
-7.50985523393286e-06
-1.58928811135424e-05
-1.66306232959261e-05
-1.68385456936795e-05
-1.22895291669758e-05
-1.75904148244353e-05
-2.24687143554881e-05
-2.43680405182935e-05
-7.17534589872444e-06
1.09055682798254e-05
1.41375071352895e-06
-2.09277040862699e-05
-2.63257040043186e-05
-2.00553801323481e-05
-2.93304366566326e-05
-2.06047508237334e-05
-1.49116500065338e-05
-1.09374158791891e-05
-6.00193491598113e-06
-1.68927361423964e-05
-1.44754955460435e-05
-1.18425640299174e-05
-3.40167660419637e-06
-3.20254665516054e-06
-1.47273447521439e-05
-1.58883999614751e-05
-2.10176417998697e-05
-3.61712519376586e-05
-2.49143695819926e-05
-4.92787315473245e-06
-2.33232772233393e-05
-3.51880712479754e-05
-2.39282278727625e-05
-2.57496168834575e-05
-3.1096948330271e-05
-1.97196001832705e-05
-1.21843392761189e-05
-3.81656666931603e-05
-1.02336693870283e-05
-2.69309277444896e-05
8.33544693286611e-06
-2.60401007061498e-05
-1.97597671784295e-05
-2.1092575123882e-05
-7.57877352055363e-06
-2.67222258632325e-05
-2.41730058826325e-05
-2.56463646505131e-05
-2.37003272345618e-05
-2.45040894237385e-05
-1.21380946780337e-05
-1.11114700797445e-05
-9.39805725824704e-07
-1.40694847104587e-05
-1.5976811332778e-05
-2.51567226700667e-05
-3.3683010714178e-05
-1.30039392583423e-05
3.7219562380363e-06
-8.02231621654094e-06
-1.39687397500521e-05
-2.48132864097547e-05
-2.57798128505523e-05
-2.18638508656759e-05
-2.70652770609749e-05
7.5045034842277e-06
2.27500938640128e-07
-1.93801362033514e-05
-2.58394401097741e-05
-8.3105017828614e-06
-2.19109742807972e-05
-2.29889945509773e-05
-2.61488922101245e-05
-1.67638918763415e-05
-1.20582567034661e-05
-2.86568214706982e-05
-1.78400912015922e-05
-2.36128121660725e-05
-1.78089889856724e-05
-2.07075372359422e-05
-1.03524860473128e-05
-1.7877917659555e-05
-8.54381059768748e-06
-1.6941475219125e-05
-3.48456356733618e-05
8.15230218729269e-06
-1.34938713662529e-05
-1.53763059819369e-05
-3.05665104864188e-05
-9.45628104622183e-06
-1.89024101038904e-05
-4.60300636997683e-06
-2.36088571412437e-05
-2.99823155681044e-05
-1.76133316732077e-06
-8.36663445519822e-08
-1.31639711584192e-05
-1.36566496256211e-05
-1.00905698362493e-05
-1.88200801761512e-05
-1.75812549304851e-05
1.37068181692422e-05
-7.80125999752132e-06
-2.4952013559276e-05
-1.89737488105564e-05
-1.47640540265626e-05
-1.54703940045926e-05
-1.12339357544631e-05
-4.96407859718868e-06
-3.3750218101006e-05
-2.54242404682047e-05
1.12428530890772e-06
-2.43967376151616e-05
-1.02782269177803e-05
-7.41358695559166e-06
-3.25631441116459e-05
-2.51025109110152e-05
-6.63981498445735e-06
-1.82670661245849e-05
-2.40223026921488e-05
-9.41793581423733e-06
-2.24020202105855e-05
-2.41025879329659e-05
-3.11411818535034e-05
-1.21336377754659e-05
-6.86525705757202e-06
-1.62203409734271e-05
8.5173632380561e-06
-1.11829253124193e-05
-2.26246354521833e-06
-9.22467971200157e-06
-1.69828567138681e-05
-9.93826871665425e-06
-7.51332844796217e-06
-3.11033713546647e-05
-1.01032289683655e-05
-5.82533907882191e-06
-4.39741088871923e-06
-8.74247635982451e-06
-1.39670611067438e-05
-2.42722884958735e-05
-2.44108335877812e-05
-2.41701251586014e-05
-3.53929950029049e-05
-1.23111861794409e-05
-2.02752090699651e-05
-1.96577774246604e-05
-2.9068011517605e-05
-1.75508259868216e-05
-1.63736397074163e-05
-6.10129602714969e-06
-1.49479513906726e-05
-2.30374125580382e-05
-1.04301913495261e-05
-2.93150240285574e-05
-2.12389156949979e-05
-1.26119266436911e-05
-2.87590545897733e-05
-2.21869574101346e-05
-8.06950805397189e-06
4.6688981747242e-06
-1.36506114136653e-05
-1.98090547732026e-05
-1.20512713351047e-05
-3.15742889615837e-06
1.03243372023958e-05
-1.08917177351101e-05
-2.49738368593154e-05
-4.22867115878293e-05
-1.02829284446114e-05
-7.60500590656463e-06
-1.90523316766838e-05
-1.86976501891248e-05
-1.6215220651952e-06
-2.05493819191116e-05
-7.06513984180128e-06
-3.46754565445324e-05
-7.25241427678997e-06
-1.22560160649977e-05
-1.15314907542031e-05
-1.48026273874904e-05
-2.70840529984976e-06
-5.04482958716621e-06
-3.40296118095008e-05
-1.5744665396166e-05
-1.74718167549509e-05
-1.017052545441e-05
-2.00025428020746e-05
-2.92811102293844e-05
-1.95022757119693e-05
-8.8748883846023e-06
-7.24348296715898e-07
-2.72444375302703e-05
-3.5617191425176e-05
-9.12074185164965e-07
-4.3849312813681e-06
2.51442965797349e-06
-2.27795821766527e-06
-2.35881836177498e-05
-1.89826073754439e-05
-1.75141896696247e-05
-1.52831977237119e-05
-2.22905798380847e-05
-5.6407508944709e-06
-1.65772524964734e-05
-2.75342463975379e-05
-7.02605069888834e-06
-2.14552651788971e-05
-2.22204251168583e-05
-3.29396015662683e-05
-3.0915782688678e-05
4.2302023479945e-07
9.99228836565387e-07
-3.05799974627055e-05
-1.63194593914928e-05
-2.93862385317428e-05
-1.68322023072352e-05
-1.20882470044188e-05
-3.12430778761885e-05
-1.59717911211303e-05
-2.04629067083285e-05
-2.98620317829855e-06
-1.42154510280267e-06
-1.3420727194292e-05
-2.70707193711402e-05
-1.59085505182491e-05
-2.15129054394706e-05
-2.234045439757e-05
-2.04740426404266e-05
-2.96675139145673e-05
-2.38421628379607e-05
-1.8767578402439e-06
-1.13149759129895e-05
-1.95803169551067e-05
-1.02380107462851e-05
-1.44009969310695e-05
-1.83304267697185e-05
-2.59711400242276e-05
-1.51060439414298e-05
-3.41329232093846e-05
-3.26086397289265e-05
-1.65025745942373e-05
-2.18579512251538e-05
-1.48660192766431e-05
-6.77246814792571e-06
-1.37167912180883e-05
-1.11129936541247e-05
-2.3050945301589e-05
-2.98425743756075e-05
-2.68606783748346e-05
-1.30042893080286e-05
-2.29268555518452e-05
-1.86115079342982e-05
-1.11997143680837e-05
-2.71405994125212e-05
-8.89228570545997e-06
-1.76711171685679e-05
6.90696732328783e-07
-4.01323059654966e-06
-3.42902644076876e-05
-1.20350141002458e-05
1.04739720141383e-05
-1.72402731344895e-05
-6.79833093991803e-06
-1.77707353429188e-05
-3.05355488465996e-05
-1.50307536936327e-05
-3.97951565198266e-05
-2.82740256983011e-05
-7.46184472614978e-06
-1.90961933530707e-05
-2.16706996742799e-05
-1.50316423207525e-05
-6.75480311835543e-06
-1.54582538579206e-05
1.97924052872878e-06
-1.78060152713959e-05
-1.04221940604598e-05
-1.04994989614089e-05
-2.2087352902851e-05
-1.45707290391307e-05
-1.2366649879061e-05
-1.50064214022701e-05
-1.20196060378788e-05
-1.92331269691152e-05
-2.64133315375031e-05
-3.23726415315381e-05
-1.92353573097151e-05
-9.54487632448249e-06
-1.66585010477976e-05
-8.18477208465104e-08
-1.89033715205986e-05
-1.37605842683658e-05
-1.27176317296498e-05
-1.26283651603716e-05
-2.41988331497257e-05
-9.64442336919166e-06
-2.23063132285884e-05
-2.11688902449515e-05
-2.90569364128058e-05
-2.92443622855878e-05
9.58132837933046e-06
-2.6403023471444e-05
-1.37025088698805e-05
-1.16892865033161e-06
-1.3040300361883e-05
-1.38732688065216e-05
-6.30689674181118e-06
6.06969506421138e-07
-2.31549753669458e-05
-7.95850878153687e-06
-3.73203619004541e-06
-5.0144315270735e-06
-2.44522043941281e-05
-1.75505246153382e-05
-1.62277062431425e-05
-2.55079107803611e-06
-1.07735329211301e-05
-1.95467737162483e-05
-1.95072846598218e-05
-2.13022385946987e-05
-1.28966787812114e-05
-2.14896526424701e-05
-2.5041678436499e-05
-2.89274024401696e-05
-2.00813216458257e-05
-9.44017714020305e-07
-2.53013745979676e-05
-2.44282438206165e-05
-1.71335339066213e-05
-2.01511377387704e-05
-6.81585819307211e-06
-1.34234426648599e-05
-2.64662030561873e-05
-2.1301388081683e-05
-6.77712018440652e-06
-6.13172872288313e-06
-1.49922534665878e-05
2.46051756188801e-06
-1.35465125551849e-05
-2.54844660336326e-05
-3.68253339564049e-05
-6.03772038737669e-06
-4.89530903940344e-07
-2.65636498795748e-05
-1.4133310904472e-05
1.4664754439899e-06
-1.17328194493696e-05
-1.26167778731375e-06
-1.90719980675909e-05
2.08523457416177e-06
-3.59119011893752e-05
-8.09197907044064e-06
-1.758534656869e-05
-2.09808760576933e-05
-1.84247579425735e-05
-7.15416565851339e-06
-1.84492944536121e-05
-1.91418401729488e-05
-2.77025222176867e-05
-3.43745253830409e-05
-1.11278117597097e-05
-2.86624295137618e-05
1.61216227614911e-06
-2.470086889732e-05
1.85316530983326e-05
-2.79031058424698e-05
-2.23036097619174e-05
-1.84092562929764e-05
-5.81695872781019e-06
-3.00578965464846e-05
-1.27960514730551e-05
-2.41442429528187e-05
-1.60087775676848e-05
-2.91421125429539e-05
-1.27067525522163e-05
-2.6756493260198e-05
-2.24685395222362e-05
-5.96311381229246e-06
6.33207029117159e-06
-1.74432399778231e-05
-5.63254608062091e-06
-9.82143430203718e-06
-1.0884560987691e-05
-2.34833698729501e-05
-2.15028649696865e-06
-3.77795160243047e-06
-4.87500207234963e-06
-1.6418496336491e-05
-1.74261591655715e-05
-2.80305057743146e-05
-3.50998999448343e-05
-1.87889230228667e-05
-6.36045740795163e-06
-1.65719179661344e-05
-4.5616302555286e-06
-1.59855495124259e-05
-1.87971751842797e-06
-1.74441768533394e-06
-1.4102040915082e-05
-1.14815010757633e-05
-1.09145172656372e-05
-2.21520775898804e-05
-2.34364278816611e-05
-2.00229485143103e-05
-2.92843483884241e-05
-2.34000364901125e-05
-2.73799402246404e-05
-2.80521180927901e-05
5.35588289986171e-07
-1.1854776249453e-05
-1.28501581901607e-06
-3.3650508912488e-05
-6.07084941613305e-06
-1.09268000495373e-05
5.64567140621038e-06
-2.57337800412675e-05
-2.30867875811414e-05
-2.27609396491757e-05
-3.11844839922927e-06
-2.92536324913399e-05
-8.56468798288916e-06
-2.34428935421022e-05
-2.21638015306519e-05
-1.15536569507313e-05
-1.62802860880262e-05
-3.24718192994304e-06
-6.14894483633632e-06
-2.19042068334245e-05
-2.82149098349011e-05
-3.31342021454911e-06
-1.64617268395064e-05
-8.80021810113602e-06
-1.47679405379733e-05
-2.65449704126761e-05
-2.00635525756435e-05
-1.07588516200944e-05
-1.00859388684283e-05
-2.70623767505956e-05
-1.78706169207104e-05
-4.08558024882968e-07
-1.49435964653239e-05
-1.78825934609745e-05
-1.75180695192876e-05
-7.26399719545723e-06
-1.75795816198083e-05
-1.00971891349225e-05
-1.36083020120159e-05
-2.18878625792132e-05
-1.39499252984061e-06
1.02600276606361e-06
-3.49131128539872e-05
-2.30084029129111e-05
-6.67786443065464e-06
-1.51856395823583e-05
-1.09240638736977e-05
1.18596014772748e-06
-1.95856384015381e-05
-2.69898526743581e-05
-1.37566542757521e-05
-4.49576878833389e-06
-3.72104103533106e-05
-2.39273709452719e-05
-1.38087080533069e-05
-1.86282786825306e-05
-1.6528333341064e-05
-1.79892331023711e-05
-1.75724459373148e-05
-1.88335781426841e-05
-2.85525738437751e-05
-3.04839503518812e-05
-3.70129586899022e-05
-1.35533625491996e-05
-1.06599828622125e-05
-1.22711201601816e-05
-1.82544574659012e-05
-1.82491443193267e-05
-1.256292564684e-05
-1.2312329443517e-05
-3.08336986436248e-05
-1.19630280550465e-05
-1.66167735272082e-05
-2.93394411499906e-05
-3.15901925432774e-05
-1.13817750165727e-05
-3.69351164251496e-05
-2.0095160862513e-05
-1.73046214839486e-05
-2.00845785767967e-05
-3.71685950914332e-05
-2.85390327412946e-05
-1.91727652720161e-05
-2.3117004401437e-05
-5.34496784563732e-06
-2.36118313978454e-05
-2.79251840542693e-05
-7.25896269660264e-06
-2.376193215602e-05
-3.30183861832876e-05
-2.45431223122765e-05
-8.67376277815764e-06
-1.15210180479942e-05
-2.83093985240715e-06
-1.22918724618242e-05
-2.07263447206947e-05
-3.33700090629579e-05
1.23036488235884e-05
-2.51224190266188e-05
-2.08389020179677e-05
-2.90252010721124e-05
-1.55777920698597e-05
-2.36119982355354e-06
-1.34820464455366e-05
-1.67673452428461e-06
-1.26088346862628e-05
-7.47508710229215e-06
-7.46240474776612e-06
-7.99291034164736e-06
-1.91441492442177e-05
-9.09958479382797e-06
-1.13847143238063e-05
-2.71750072894585e-05
-1.20403533215079e-05
-1.59059014723866e-05
-6.75181062871804e-06
-3.3407729230989e-05
-3.28741885907069e-05
-3.5983993790807e-05
-4.38611212870771e-06
-2.70663659033955e-05
-2.76307986995129e-05
-2.59622628233709e-05
-5.36142018544494e-06
-1.49171310546059e-05
-3.05061170139241e-05
-1.32407301784552e-06
-6.25313079426656e-06
-2.44710908343905e-05
-1.41815847211381e-05
-7.07990892028847e-06
-1.45680430619338e-05
-9.14216980490903e-06
-1.41037183529549e-05
-7.24100405166974e-06
-2.01629480525388e-05
-9.85047426904338e-06
-2.34464439249273e-05
-2.28797809252377e-05
-1.70614688950658e-05
-2.7985763465449e-05
-1.46500114845689e-05
-2.46196955879325e-05
-2.03086384808887e-05
-2.40804432618467e-05
-5.62765724473468e-06
-3.53339724735238e-05
-1.98686954753132e-05
-2.90000945717059e-05
-1.93062011926302e-05
-7.77711359813908e-07
-2.45021974472277e-05
-1.57835279109778e-05
-3.74644175195171e-06
-4.90455537054216e-06
-2.34956436447904e-05
-2.58581586936932e-05
-3.09728586436056e-05
-6.33875932772385e-06
-1.80247500112761e-05
-1.37588084018874e-05
-1.28966054835683e-05
-1.98293746446909e-05
-1.61792440000589e-05
-2.54754252605783e-05
-4.90273065466495e-06
-3.71134074887375e-05
-2.30035134745333e-05
-3.87493720029463e-05
-2.70110355725616e-05
-7.84633103018108e-06
-3.16963265388182e-05
-2.77365440859206e-05
-2.60013003136335e-05
-2.59764762501348e-07
-2.28674430281201e-05
-2.29782510402633e-05
-1.96451186916914e-05
1.1494571119032e-06
-7.42178906816855e-06
-1.74210448783154e-05
-2.44588497843984e-05
-2.29783926556682e-05
1.04379042767186e-06
-1.70675357699881e-05
-2.23757256216786e-05
-2.83730027148919e-05
-2.16105456812375e-05
-1.95849726576901e-05
-2.34742027765505e-05
-1.73445950433252e-05
2.74842274860233e-06
-2.60858422647634e-05
-1.25904901165197e-05
-8.99348318534056e-08
-2.14950468416475e-05
-1.6484122611552e-05
-1.6627822672282e-05
-9.59420130874543e-06
-6.26101637223871e-06
-6.83403143443496e-06
-1.89134677014518e-05
-2.91573951712001e-05
-1.03076401831341e-05
-2.64859336945618e-05
-1.0493263505694e-05
-9.45324171943584e-06
5.37987405571254e-06
-2.66893444199469e-05
-7.96499801305604e-06
-1.17074790830843e-05
-4.14888323014475e-05
-1.57885782976877e-05
-7.86328036161195e-06
-1.25280636907732e-05
-3.11152160229435e-05
-3.34963806720892e-05
-1.07812037821256e-05
-7.24330176036236e-06
-1.11842129797981e-05
-2.06837139785054e-05
-2.40522487623714e-05
-1.79116868000003e-05
-1.13943917669378e-05
6.46576345809065e-07
-2.06606555091149e-05
-1.78669786266315e-05
-1.61434158101026e-05
-9.87954955845546e-06
-1.48118895596606e-05
-1.55720162429557e-05
-1.41957888912347e-05
-7.82044599217411e-06
-1.41248705684807e-05
-2.63048927349277e-05
-2.03966266131508e-06
-2.07735790709534e-05
-5.39693651028089e-06
-2.25196860593925e-05
-6.76178523443558e-06
-1.1512404399364e-05
-2.17125437251466e-05
-2.41926569685661e-05
-1.60620668697526e-06
-1.33285459387172e-05
-1.01383773919248e-05
1.14466139709562e-06
-1.37248857323972e-05
-3.06679027315899e-05
-2.07591400210694e-05
-7.15194527436111e-06
-8.05917253900736e-06
-9.97712058776686e-06
-1.70816833702136e-05
-1.36051756981561e-05
-1.58768888668371e-05
-2.81245886843865e-05
-3.66644517141924e-05
-2.13497239634904e-05
-7.42270849746979e-06
-1.51971280630269e-05
-3.07913960023195e-05
-1.70527005378084e-05
-5.24313757071176e-06
-3.53306010095812e-05
-1.94679394181155e-05
-3.88788343492832e-08
-1.84778464968669e-05
-1.72416691590042e-05
-3.18831955723413e-05
-1.37868587465988e-05
-1.2362700187077e-05
-4.47662603619008e-06
7.27059635636185e-07
-1.17389125597693e-05
-8.7068353686712e-06
-1.00914099208295e-05
-2.83221595421687e-05
-1.16798165554735e-05
-1.24139525219616e-05
-2.67655980329192e-05
-2.79786094640956e-05
-1.27216996360759e-05
-2.1373115795836e-05
-9.34060105101748e-06
-1.30295871786729e-05
-1.22831135851077e-05
-1.19862906011977e-05
-1.55433513666491e-06
8.82597297890194e-07
-1.27436133835955e-05
-2.04893470361863e-05
-1.527810644007e-05
-2.32118495750708e-05
-1.93603479274429e-05
-1.50082529640359e-05
-2.28169941359421e-05
-3.05953249107682e-05
-8.47867528617303e-06
-1.05243288794631e-05
-1.30178039228684e-05
-1.63614609567058e-05
-1.81824494027059e-05
-1.04369981124807e-05
-1.63352943430068e-05
-2.928079655739e-05
-1.88537064938164e-05
-1.59054843905853e-05
-1.34871975509122e-05
-1.18852605329623e-05
-2.91422712293938e-05
-2.62453538694869e-05
-2.23453264456951e-05
-2.10427038057201e-05
-7.0160034636764e-06
-1.16066649795842e-05
-1.00062659623531e-05
1.01357871767529e-05
-9.29563477127754e-06
-2.20531089573929e-05
-2.08443214726092e-05
-2.25845047336115e-05
-2.85172508764e-05
-3.32303210237996e-05
-1.71905667224364e-05
-2.10620696699806e-05
-7.17029692160322e-06
-2.43342282124003e-05
-8.81183125621272e-06
-8.00713865309436e-06
-3.00722894320002e-05
-2.90348341642613e-05
-2.62546689936762e-05
-2.0039100116331e-06
-1.74137451667971e-05
-1.88007117892653e-05
-1.07057349886602e-05
-6.85704880830799e-06
-6.6425573537365e-06
-8.42776822256737e-06
-2.6210898761181e-06
-1.8661117714037e-05
2.65540551674014e-07
-1.49535942255755e-05
-4.90585382146893e-05
-2.27819708671653e-05
-2.93678420794955e-05
-1.41267394079822e-06
-1.44478630045217e-05
-1.75542632522516e-05
-1.57883612725583e-05
-3.61415399521556e-05
-1.57790141491985e-05
-2.6696075186698e-05
-4.46911154155117e-06
-9.67888294147455e-06
-1.54908172513704e-05
-1.87651203214228e-05
-2.62198184221275e-05
-1.34515162957622e-05
-1.44011931127092e-05
-2.34319287071581e-05
-9.00156930830116e-06
-2.3199659653083e-05
-9.07106540909671e-06
-2.2079539502277e-05
-1.90418789929735e-05
-1.08248837803396e-05
-2.5215907995584e-06
-1.3739612391969e-05
-2.69493980536097e-05
-2.63099515380768e-05
-3.06949990464836e-05
-3.27935769848365e-05
-1.37368332394697e-05
-3.16695714691237e-05
5.07833490715376e-06
-2.14179895662192e-05
-1.10336210198104e-05
1.53447829466033e-06
-6.93150229889616e-06
-2.49056024803078e-05
-6.66587405441931e-06
-1.22002269835537e-05
-3.37230735386678e-06
-1.31751887535781e-05
-3.43410105819955e-05
-8.65903254272609e-06
-1.03219437943948e-05
-2.25875684569982e-05
-3.28654746838684e-05
-1.12719042020426e-05
-1.30395814319442e-05
-1.52642021604259e-05
-1.0161793277234e-05
-1.25526508085387e-07
-1.67974252177768e-05
-2.7139889391891e-05
-4.03356071330409e-05
-6.06766425578018e-06
-2.99086641767434e-05
-2.06796648178098e-05
-2.26698018594632e-05
-3.34694825837301e-05
-1.76486926249181e-05
-3.20731160898768e-05
-1.93777125606639e-05
-1.1441816318273e-07
-2.2939627230957e-05
-7.56211964056101e-06
-3.05711671866055e-05
-2.09720408484902e-05
-1.87843434849889e-05
-1.87527870800468e-05
-9.96831939615018e-06
-7.44682539037646e-06
-2.96397407112303e-05
-3.03683109099851e-05
-1.20087167413073e-05
-1.8056438201816e-05
-1.08261672452066e-05
-2.61638025470996e-05
-1.40003601154586e-05
-2.67990682329708e-05
-6.33325206890212e-06
2.48534021957853e-06
-2.92022396699081e-05
-6.82597024342406e-06
-1.40094592832353e-05
-9.14801832026368e-06
-1.5365010339342e-05
-2.97152106767323e-05
-3.66289991485132e-05
-2.59936726132095e-05
-1.54480590180711e-05
-4.31150873731141e-05
-9.71922173277654e-06
-2.74185742221527e-05
-3.84703168413094e-05
-2.23283829359983e-05
-1.97833218964604e-05
-1.70219530340362e-05
-8.50801775510119e-06
-6.90429865063621e-06
-2.600697843188e-05
-2.97767674736905e-05
-5.09928406356841e-06
-2.08405065765003e-05
-2.89967991593081e-05
-1.31914736009222e-05
-1.03963784318895e-05
-2.30485313937004e-05
-1.63752397098959e-05
-1.97410274777587e-05
-2.56240734683339e-05
-2.1609465234677e-05
-1.68374390862887e-05
-2.34896624262957e-05
-1.71551624020687e-05
1.18134209771908e-06
-2.22572495781472e-05
7.4355760520149e-07
-1.75709680802091e-05
-1.85166423278462e-05
-2.37404904785301e-05
-2.16345567274047e-05
-3.06356823053773e-05
-3.0162341709815e-05
-1.57435270553301e-05
-3.91498310250987e-06
-1.9494678349208e-05
9.87398885876494e-07
2.87116983003434e-06
-1.84806252343594e-05
-1.38575993166427e-05
-3.773576994469e-06
-1.70171441475811e-05
-2.33683914957674e-05
-9.80441510155981e-06
-2.05624877687063e-05
-7.69017615951602e-06
-1.10557529843839e-05
-2.51431282802277e-05
-2.8426507970098e-05
-3.96162281482921e-05
-3.04016182159644e-05
-1.49063871240692e-05
-1.39738977666601e-05
-2.20452638859622e-06
-1.31652907640416e-05
-6.85098368520646e-07
-2.63725645834565e-05
-2.77624542846033e-05
1.34887722422416e-08
-2.16075680361522e-05
-2.18646479161313e-05
7.30661090456042e-08
-2.50551481916513e-06
-3.87452573882058e-05
-7.68376752480874e-06
-2.64828706667819e-05
-9.96052332282375e-06
-9.8023585495939e-06
-2.26776922211528e-05
-2.28552712613119e-05
-5.60411938320612e-06
-7.40844373659755e-06
-1.06785990594707e-05
-5.47416607815688e-06
-1.69700962760307e-05
-1.76455315263163e-06
-9.14383404432089e-06
-1.51548151557448e-05
-2.75265678846366e-05
-1.64403167819356e-05
-1.83127987916308e-05
-2.94548043680147e-05
-6.96958841020551e-06
-8.30865417865667e-06
-1.16620626396584e-05
-2.71631051649375e-05
-2.9221080832439e-05
-5.98181102919755e-06
-3.18137362296542e-05
-2.21992923302752e-05
-1.5190717059162e-05
-1.22921353806265e-05
-1.27876885588627e-05
-1.27856005337611e-06
-1.08277557515616e-05
-1.36568286849369e-05
-1.17804376802196e-05
-2.34159106682343e-05
-2.06388539865177e-05
-7.29845639378748e-06
-2.40605870172866e-05
-2.09743159418946e-05
-1.3759357462993e-05
-1.10225986058371e-05
-1.89305292454117e-05
-1.75548888336212e-05
-1.33509921927785e-05
-7.70733372345779e-06
-6.39808303262946e-06
-1.79526917411948e-05
-1.11794648130863e-05
-6.49492089975741e-06
-1.95077835682924e-05
-1.99862389041083e-05
-2.44793994178603e-05
-9.97754592165055e-06
-8.75118097111934e-06
-1.55134094340679e-05
-2.05652178420608e-05
-2.92227005120268e-05
-9.21117354810842e-06
-1.31767870084572e-05
-2.16298718815465e-05
-1.5030358250327e-05
-1.14210468880653e-05
-6.6559105901576e-06
-3.00708785037298e-05
-1.83092976896445e-05
-2.33873701774796e-05
-3.47752502623132e-05
-1.35337823085311e-05
-2.65334677567421e-05
-7.8757321811747e-06
1.07425081336892e-05
-2.06777446747704e-05
-9.00401079868389e-06
-1.72962980003293e-05
1.23878475714378e-05
-9.8536167221657e-06
-4.79080850639977e-06
-1.19662052986082e-05
-4.4777031296019e-06
-1.95099292560002e-05
-1.24138373911351e-05
3.26599571515621e-06
-1.776813655709e-05
-6.59666904260662e-06
-2.45849775278394e-05
-1.75008121357242e-05
-9.19678051857775e-06
-1.52672810855084e-05
-2.24626420734625e-05
-2.31567124056243e-05
-1.75601575139641e-05
-1.90011624325804e-05
-1.06139456666831e-05
-4.53391358313759e-06
-1.24981303910863e-05
-1.7419338502501e-05
-1.86920805529361e-05
-7.84379603496499e-06
-2.54899611888747e-05
-1.7104370481237e-05
1.7994703072437e-06
-2.3049418248528e-05
-2.63829569735152e-05
-1.06399846273734e-05
-1.85786072372849e-05
-1.10527358920095e-05
-1.36841468509605e-05
-2.55675167017216e-05
-1.14015274231034e-05
-4.40978948582644e-06
-1.68844063648201e-05
-9.30155499950712e-06
-1.92529946107215e-05
2.6175561982514e-06
-1.12059742142971e-05
-2.74553951406752e-05
-8.03160940003643e-06
-1.26402206334672e-05
1.30282565515918e-05
-7.54799647228572e-06
-1.5008464964622e-05
-5.01889794122122e-07
-1.90112420381713e-05
-3.27485091749377e-05
-1.61167759356038e-05
-2.09570331840255e-05
-5.27842240295084e-07
-7.1035306715481e-06
-2.68244104047432e-05
-6.33254516315314e-06
-1.73070755373395e-05
-4.16118436774237e-05
-1.34891716235549e-05
-8.85478171297509e-06
-1.81541251653562e-05
-1.81346844923116e-05
-9.77017528186402e-06
-3.98282740857282e-06
-1.36631371578762e-05
-1.09556529070449e-05
-2.53065688706119e-05
-4.10187543727754e-06
-1.00243720272168e-05
-1.21570672538399e-05
-1.75378811620134e-05
-1.51383929426593e-05
-7.47783347540445e-06
-2.25055882116989e-05
-1.79617579278427e-06
-2.60332388008187e-05
-1.66056251640455e-05
-1.88432036231001e-05
-4.9137062213139e-06
-1.66546342112226e-05
-3.1939771006638e-05
-1.39331462605157e-05
5.40889461069689e-06
-2.7722782514841e-05
-8.55518042857713e-06
-4.1756495931867e-05
-1.29415931294389e-05
-2.7521154673669e-05
-1.73576445783375e-05
-2.44027469482623e-05
-1.74520351309768e-05
-1.61877585428605e-05
-6.20596319544783e-06
-1.88175621186688e-05
-7.89766859015432e-06
-1.97227118275825e-05
-9.24260817733927e-06
-1.31227632562318e-05
-1.77572830354111e-05
-9.2916722695395e-06
-1.57982076059591e-06
-4.58731496796287e-06
-2.20074968321414e-05
-1.17472397976806e-05
-2.09488424564586e-05
-1.63797936568601e-05
5.59537851828001e-06
-2.36098200012291e-05
-9.92785160930302e-06
-1.60838027385971e-05
-2.04842889420227e-05
1.57282039581077e-07
-1.8035628583789e-05
-2.44313844783142e-05
-2.66451375230602e-05
-1.72864778504566e-07
-6.10115939032726e-06
-2.73576899671974e-05
-1.3144774103135e-05
-2.05529619812702e-05
-8.70743034350531e-07
-2.49690750740345e-05
-1.11537415138344e-05
-2.25917772641026e-05
-9.81606660448539e-06
-1.2014729289428e-05
-9.02376815497532e-06
-9.84545233954847e-06
-1.68444195671074e-05
-1.08304133213525e-05
-1.7742071550669e-06
-1.11825135700332e-05
-2.8274283070915e-05
-1.38549932205879e-05
-1.41923293158811e-05
-9.77308756375376e-06
-2.6124749883003e-05
-1.79284801918053e-06
-2.96217255999727e-06
-3.86177712424e-06
-1.9101047874613e-06
-2.12995306202331e-05
-1.27363815757347e-05
-3.59317100663512e-05
3.92355704920204e-06
-3.71359219575943e-05
-1.71700567333777e-05
-2.04596069542804e-05
-2.44375939289323e-05
-1.37028076952668e-05
-9.89956444906374e-06
-2.2056419426498e-05
-1.01520169582394e-05
-1.49163154963649e-05
-7.10958679705123e-06
-1.64533919016683e-05
-1.64594885159143e-05
-6.86509631741515e-06
-9.09629654459082e-06
-2.94406277923487e-05
-2.30420688657475e-05
-1.45942706066437e-05
-3.05612849226807e-05
-2.11952278028541e-05
-2.94522848798572e-06
-1.13162026281148e-05
-2.45009526848199e-05
-1.83167440487219e-05
-2.89471792820429e-05
-1.46607895274044e-05
-1.24619845823094e-05
-3.6751731275596e-06
-2.69644412502371e-05
-1.07266292352177e-06
-1.73065948943519e-05
-1.12187979822539e-05
-2.7607797048071e-05
-2.02475111699972e-06
-2.55146579181285e-05
-1.99182889597285e-05
-3.57240123173542e-05
-4.0114855418353e-06
-1.2467060413077e-05
7.48374943888886e-06
-3.81355971732468e-05
-2.75551603861119e-05
3.4696647746744e-06
-2.67742956652841e-06
-3.1891148136787e-05
-8.02219811731637e-06
-1.23955727379012e-05
-1.40722585539479e-05
-8.8573548586574e-06
-1.21625295508044e-05
-2.21452033888446e-05
-1.37718687122406e-05
-2.18183395814845e-05
-1.42152975982793e-05
-1.54721888433638e-05
-1.66650772919595e-05
-1.79575573583079e-05
-1.39795645342933e-05
-1.51253828977654e-05
-1.54477800359823e-05
-1.92442033684397e-05
-2.30361412894543e-05
-1.8568232061117e-05
-7.93469734866577e-06
-1.75085571980915e-05
-2.69723234052081e-05
-3.2980886630497e-06
-1.84102538799365e-05
-5.31778955616098e-06
-1.33086962301661e-05
-9.66838385401344e-06
-3.41146353345304e-06
-1.87223799052898e-05
-2.05511530408447e-05
-7.51786995911648e-06
-2.08519454064054e-05
-3.47411031705303e-05
-3.44151105401107e-05
-1.68720064743359e-05
-1.25522953938908e-05
-1.79635956668745e-05
-2.15205152070305e-05
-7.60485945669588e-06
-1.53096631030984e-05
-1.00454135861687e-05
-1.55926875605016e-05
-1.18768754172331e-05
-3.23028854223579e-05
-2.73413282236814e-05
-1.88121940055395e-05
-9.05471793784388e-06
-1.6423707392537e-05
-1.93902284554426e-05
-1.10150074639373e-05
-1.1025938479924e-05
-1.00692719621289e-05
1.24972819452845e-06
-1.84004960923542e-05
-3.87882353523398e-06
-2.64506142061578e-05
-3.43858157905259e-05
-1.89020428200041e-05
-1.95296754007346e-05
-2.59309780594844e-05
-3.12112163184488e-05
-1.69502403827209e-05
-2.97670817451818e-05
-3.10120228704064e-05
-5.14419965379371e-06
-2.43956636718556e-05
-1.08567664359758e-05
-1.16688546375412e-05
-4.82954836661038e-06
-7.05622162707303e-06
-3.76737281065955e-05
-4.05640154119008e-05
-2.83346280122157e-05
-1.69245487672087e-05
-1.63226934983203e-05
-1.43820634977607e-05
-1.64789563505111e-05
-9.13459767166663e-06
-5.83988556052401e-06
-3.31592165273983e-05
-8.77117865417187e-06
-2.22223401320652e-05
-2.03534696293357e-05
-3.7397180260234e-05
-2.17102498473477e-05
-2.11239354640604e-05
-1.06399510150972e-05
-2.355868554893e-05
-7.36448288588238e-06
-2.32472814981298e-05
-2.76280204217105e-05
-1.7373013279572e-05
-1.92884262949599e-05
-1.5373902761895e-05
-1.98298697352636e-05
-7.46482154031926e-06
-9.75869539055166e-06
-2.92813260706202e-05
-1.14350580431857e-05
-3.0688072282646e-05
-3.12154896090117e-05
-5.00112957236585e-06
-1.54863417661242e-05
-2.94437264240801e-05
-1.49992546795128e-05
-1.49890004169008e-05
-2.07273772748555e-05
-2.57250263391266e-05
-1.71186382645124e-05
-2.32096717728431e-07
-2.50677152135972e-05
-1.50942642736322e-05
-3.13038048409883e-06
-2.76457508897003e-05
-7.96323656401591e-06
-1.69019742153651e-05
-9.90634945882945e-06
-3.60638937398765e-05
-1.01891139388651e-05
-1.34368233956896e-05
-1.86650847871591e-05
-1.66297493556371e-05
-2.40044880606601e-05
6.86117271521517e-07
-6.83100637252754e-06
-2.10642309525896e-06
-1.82450753297517e-05
-1.49542725368898e-05
-2.06554262876968e-05
-2.38909089640858e-05
-1.63749336226791e-05
-9.8633645269048e-06
-1.59551988187219e-06
-3.11996640269945e-05
-7.02988825949734e-06
-6.87587336817095e-06
-8.77229282521146e-06
-7.7794824006394e-06
-1.82181788865407e-05
-1.57439553855134e-05
-1.62837893342155e-05
-9.82048738262152e-06
-1.69571079645595e-05
-3.71198834768875e-05
-1.82130694317347e-05
-2.85500531010214e-05
-1.98220591675791e-05
-1.11736216198923e-05
-1.32686336888605e-05
-1.27404525036839e-05
-1.86904417107373e-05
-1.61505603934224e-05
-4.65777001240101e-06
-3.78768083982309e-05
-1.61853490969862e-05
4.30019202174821e-06
-5.15750601127112e-06
-6.26280295920843e-06
-2.00774381271188e-05
-1.49457344799929e-05
-1.42331711726705e-05
-1.73859010410492e-05
-1.81723971181794e-05
-3.31896603939874e-05
-2.26528602305526e-05
-1.4847403938208e-06
-1.26773118235067e-06
-1.13910770128341e-05
-1.02670348344311e-05
-1.00225526220652e-05
-2.37218367795154e-05
-2.0395630807312e-05
-8.80727245119434e-06
-1.02080115884809e-05
-1.93842921366047e-05
-3.88794875452269e-06
-2.10873737187792e-05
-1.42012238991778e-05
-2.80762934463274e-05
-1.45590180330607e-05
-2.14984878933101e-05
-3.6783711236947e-05
-1.31783269400594e-05
-1.67240456383196e-05
-2.13696689657703e-05
-1.27090346130488e-05
-4.86234667253985e-05
-1.11835918257113e-05
-1.85808880547167e-05
-1.6140492781287e-05
-3.47361232430838e-06
-1.16198821230545e-05
1.34537269264388e-05
5.68899836406244e-06
-3.26693103102432e-05
-8.98548398167837e-07
-1.19669973541321e-05
-1.23025572107998e-05
-4.82769327475352e-06
-2.33572289112942e-05
-1.66729978145408e-05
-1.00938380317679e-05
-6.46465716568987e-06
-1.2920440507492e-05
-5.56317797194865e-07
-4.16303134427046e-05
-2.41868407869261e-05
-2.61508502730122e-05
-1.77450709050338e-05
-1.34234551139374e-05
-1.53786775701599e-05
-2.94968908169953e-05
-2.37249383381002e-05
-4.30970066678615e-06
-1.30114537329186e-05
-2.71719346037154e-05
-2.81293018335791e-05
-1.09626467151894e-05
-1.2366413081632e-05
-1.90346594927912e-05
-1.85755903128195e-05
-2.62284254785517e-05
-3.44543317987636e-05
-1.62243156911967e-05
-2.48828950114979e-05
-2.14782286654694e-05
-1.09819497842023e-05
-1.94009157776764e-05
-1.60563334717649e-05
-7.26937032463793e-06
-2.14139114746486e-05
-2.07431421904585e-05
-2.55934134648282e-05
-1.05362151429912e-06
-2.18634355334176e-05
-6.83893390801225e-06
-1.72514223914089e-05
-3.11949480775371e-05
-2.63014847914255e-05
-2.27470045329109e-05
-1.39552476335321e-05
-2.16585002582625e-05
-2.76135513620177e-06
-1.20126900287947e-05
-1.74028398873253e-05
-1.99722111803538e-05
-4.52652953123475e-07
-1.96011392596879e-05
-1.9852572269669e-05
-8.48400723460663e-06
-7.89701105658576e-06
-1.06651989713505e-05
-7.19563167994245e-06
-1.59860056318464e-05
-1.69782950740579e-05
-5.43633364395901e-06
-9.55210121571141e-06
-1.92242354419861e-05
-1.28398378009018e-05
4.73286184269418e-06
-1.55874475701869e-05
-6.6165582969865e-06
-1.72548613119756e-05
-1.50372304514855e-05
-1.70049285063197e-05
-1.76574186539125e-05
-1.98650848016696e-05
-2.1457367867726e-05
-2.98329793988941e-05
-1.49848811545291e-05
-3.06460513685952e-05
-1.64688894169205e-05
-1.81606479929696e-05
-2.10671893671292e-05
-7.65442399669906e-06
-1.72839436019318e-05
-1.23736043088626e-05
-4.32673620688392e-05
-2.4780195428931e-05
-2.48988119282007e-05
-1.54780442105818e-05
-1.845008499144e-05
-1.22751902935341e-05
-1.80170076503341e-05
-1.91181631308829e-05
-2.44896323232978e-05
-2.20448750400419e-05
-9.94551769248709e-06
-2.83844954592761e-05
-1.11184707874984e-05
-3.08335765182127e-05
5.29511416516687e-06
-3.02730341573634e-05
-1.83353224387389e-05
-1.27830552535183e-05
-1.45714464654416e-05
-3.83845399499266e-05
-9.04681596711694e-06
-2.56146336525275e-05
-2.07948355750629e-05
-3.30383747796527e-06
-2.15777341138577e-05
-1.1119490050777e-05
-2.57016345105584e-05
-2.3329290263894e-05
-2.30463689848734e-05
-2.09003614138454e-05
-1.61554857477179e-05
-1.27364268592048e-05
-1.64328029210518e-05
-2.40776043345025e-05
-6.25365390100263e-06
-1.32002100943378e-05
-9.96066721220567e-06
-1.06508781696922e-05
-1.32386435652054e-05
-1.3835158238652e-05
-7.80312071895087e-06
-3.21224296566594e-06
-5.59375692013857e-06
-1.93746082327326e-05
-3.18978882504599e-05
1.81287634424094e-06
-1.89564459823349e-05
-2.95684973325384e-05
-2.763059058755e-05
-1.46249420361437e-05
-1.30348816892043e-06
-3.07475426422227e-05
-1.46703846123008e-05
-2.52552216789076e-05
8.77318201850169e-07
-1.57768804490421e-05
-2.19491181465169e-05
-1.6266901127659e-05
-2.70681916728968e-05
-2.56577594587424e-05
-2.05399159335794e-05
-8.51168595645773e-06
-2.17244744207792e-05
-2.03377627909585e-05
-1.69598063839854e-05
-2.8123866861745e-05
-2.31105194452875e-05
-1.54292506757269e-05
-9.97808013475813e-06
-1.66374308988594e-05
-2.26992653257726e-05
-1.88779166687864e-05
-1.45085955877067e-05
-1.08977129325387e-06
-2.10236192396231e-05
-1.18211673566351e-05
-2.74307717867482e-05
-2.81989557265357e-05
-2.34310413340287e-05
-2.85543633418676e-05
-1.33392483150148e-05
-6.56250649333671e-06
-1.91114585265267e-05
-1.00674158346165e-05
-8.70212714287651e-06
-2.27971215339554e-05
2.38816281743359e-06
-1.95020303237317e-05
-2.18241993184392e-05
-1.47487009188534e-05
-2.73992438606345e-05
6.83920520343978e-06
-2.33069898297518e-05
-2.44656534583965e-05
1.12469988691509e-05
-2.63747604240493e-05
5.00070902819849e-06
-2.30430660235841e-05
-3.3564557653328e-05
-2.23531420930416e-05
-1.36668656967965e-05
-1.31549868514279e-05
-1.92725986002329e-05
-1.73541802482847e-05
-1.27563332063051e-05
-1.20926566413045e-05
-9.11804949772948e-06
-1.90407000318157e-05
-1.34298925036187e-05
-3.08849557482612e-06
-1.7199844370073e-05
-2.81247395073606e-05
-1.56254230388706e-05
-1.63232248096788e-05
-2.59004898111303e-05
-7.39148221874809e-06
-2.11883382761761e-05
-2.85385795049429e-05
-6.86204725645138e-06
-8.21102264529824e-06
-1.69993051545718e-05
-2.7234382696475e-05
-3.41119245067311e-05
1.20193301981e-06
-1.21528326300839e-05
-3.40030528960952e-05
-2.99564986120925e-05
-1.97281250513769e-05
-3.61139123020982e-05
-1.86557105705583e-05
-1.66881308274868e-05
-3.08821754645004e-05
-1.89870573454915e-05
-1.03603861830221e-05
4.00001608260313e-06
-1.3328487371136e-05
-1.94596139495735e-05
-1.40890652432352e-05
-4.8308924893275e-06
-5.58592027536123e-06
-1.75816971061623e-05
-2.53367178787569e-05
-1.1925420322592e-05
-1.53536130453146e-05
-6.91084770269272e-06
-2.10117204016259e-05
-2.86804344199526e-05
-2.06023219126759e-05
-1.9454056295495e-05
-7.04087023628242e-06
3.34145654017083e-06
-1.45811472724857e-05
-2.06840822766592e-05
-2.26803351487572e-05
-3.10745969838269e-06
-1.91147114278195e-05
-2.20406116679434e-05
7.84240803075053e-06
-3.99133122006259e-05
-2.03127967643072e-05
-2.62132696456702e-05
-3.53286937228569e-05
-9.588486807482e-06
-2.28459074904675e-05
-1.50778519338373e-05
-1.14512725568076e-05
-1.11132514525571e-05
-9.17217081744982e-06
-1.69931625355037e-05
-1.3312945106058e-05
-5.16780020928019e-06
-1.13284666550769e-05
-1.73846459912486e-05
-9.58980992132367e-06
2.11519012428377e-06
-6.81699380553153e-06
-1.51657064179791e-05
-1.63812946945549e-05
-1.21800667163086e-05
-2.29185057096276e-05
-1.04051723295056e-05
-9.80080137640829e-06
-1.85770437957723e-05
-9.19822579221738e-06
-8.39108670107431e-06
9.08267934211374e-06
-1.23035302818908e-05
-1.77214849545636e-05
-2.6022120095769e-05
-6.28439378612969e-06
-3.80301178481233e-06
-2.3947555959325e-05
-1.74271032582927e-05
-1.22907128595029e-05
-1.82523218379879e-05
-6.54939395699775e-06
-2.15649219789104e-05
-1.33635147941962e-05
-3.62138512582357e-05
-1.33065985326997e-05
-5.47314192093149e-06
-1.93634172361345e-05
-1.06401585780845e-05
-2.82347908936995e-05
-1.31580031464244e-05
-1.79908178304084e-05
-2.55092147210983e-05
-1.54063260380289e-05
-1.6002007552934e-05
-2.59522399601618e-05
-6.96922854712342e-06
-1.15647622317479e-05
-3.47599235922229e-05
-2.0997289567454e-05
-1.80729742195816e-05
-1.49693146416011e-05
-1.37722137997821e-05
-1.67330729909566e-05
-1.84733545118582e-05
-1.02453122005589e-05
-1.62591800580991e-05
-1.21461189900842e-05
-1.50172749194835e-05
-1.10888244150078e-05
-1.29379889819947e-05
3.46279969876636e-06
-2.08107119396197e-05
-2.37147802542473e-05
-1.91242228513905e-05
-3.54167366803536e-05
-2.72888580300985e-06
-8.12782591794747e-06
-2.09467068852145e-05
-1.76788851252234e-05
-1.38648745515861e-05
-2.44024421466134e-05
-1.83833319362599e-05
-1.86159193922219e-06
-2.30023195639775e-05
-2.99833301724456e-05
-4.29139732140211e-06
-2.05996476327069e-05
-1.99428142151418e-05
-2.35257563843694e-05
-1.38425770799074e-05
-1.78672987722139e-05
-4.88279779611831e-06
-1.00167034352987e-05
-1.13886369586726e-05
-2.15908010440438e-05
-3.34798960942685e-05
-1.85504217712416e-05
-2.13305012634167e-05
-3.9277814851471e-06
-3.00831205199096e-05
-3.71633159896902e-05
-2.3085264803495e-05
6.46841828814578e-06
-1.23206726707143e-05
-6.08746133924795e-06
-9.81539487120959e-06
-2.23477457859397e-05
-2.56339779952076e-05
-1.07458947290035e-05
-1.88481739754614e-05
-2.72991010596666e-05
-3.33705744120871e-05
-8.88447116931424e-06
-1.78055139954955e-05
7.67923479404261e-07
-1.30175680445718e-05
-8.41220061778381e-06
-3.03190871109503e-05
-4.25986389566932e-05
-2.14089302263131e-05
-3.71819519536277e-06
-1.70075224910646e-05
-8.41381953630939e-06
-1.52086343537605e-05
-2.05108868331313e-05
-2.71393181788653e-05
-7.55420250809236e-06
-4.64704381995983e-06
-2.56292092657097e-05
-1.81505298894351e-05
-1.63828928309256e-05
-3.0376043204951e-05
-3.19607480183181e-05
-8.21480372608207e-06
-2.11227010331371e-05
-1.32855294387227e-05
-1.0673008596959e-05
-1.94266944256705e-05
-2.0390236052033e-05
-9.0291586522557e-06
-1.21912217551862e-05
-2.61152423675825e-05
-8.38349283951925e-06
-2.10253547164008e-05
-2.20104492533773e-05
-3.54051592628552e-05
-1.13944766257038e-05
-4.7163955732806e-06
-1.00042070218503e-06
-8.9946357110079e-06
2.16395338905102e-06
-1.19050108069035e-05
-2.0720224156215e-05
-2.49317156519791e-05
-1.89191650711518e-05
-1.11866909643362e-05
-5.73582677588767e-06
-2.05976814173439e-05
-5.33030409668176e-06
1.33317894670388e-06
8.23314435164524e-06
-7.43398282460529e-06
-8.64979140948086e-06
5.45998245605786e-06
-8.74806922668739e-06
-1.42595292283306e-05
-1.8850262862247e-05
-3.54915950507327e-05
-2.15159010182003e-05
-1.86265485978702e-05
-1.09013714407794e-06
-4.26321083498547e-06
-8.28555529246237e-07
-1.40916614224496e-05
-1.09074652140619e-05
-3.25085456913468e-05
-8.82223364302926e-06
-2.33429789245612e-05
-6.9050119167698e-06
-1.9321586301598e-05
-2.0686302716713e-05
-2.67939684858697e-06
5.84182418496866e-06
-1.70043727514857e-05
-2.58334942423234e-05
-2.75310108519523e-05
-8.58612625440909e-06
-2.03406635455518e-05
-2.5903223164083e-05
-3.22986002734641e-07
-1.11138366911914e-05
-2.01214610159641e-06
-1.32941082116682e-05
-4.37140769403929e-05
-1.36116697398815e-05
-1.57068423666257e-05
-2.15385754634172e-05
-1.11539067062813e-05
-2.87881265703567e-05
-2.42063963800853e-05
-1.49639578618995e-05
-8.66232808095529e-06
6.45959791039685e-06
3.0103228411847e-06
-1.69475290430464e-05
-1.75970029670898e-05
-1.10938568616422e-05
-2.2944963901711e-05
-2.53553656761638e-05
-1.28549219272026e-05
-6.66797522896333e-06
-1.95174802554689e-05
-2.96209225140314e-05
-1.52326569080097e-05
-6.09577838726766e-06
-1.185586268014e-05
-1.69861318777625e-05
-1.83277758800918e-05
-3.43752080220794e-05
-1.94125874374436e-05
-2.34250853527413e-05
-3.26190553397658e-05
-6.7496931616132e-06
-1.73719409446496e-05
-1.5876305473066e-05
-3.46191287611422e-05
-2.16506813489677e-05
-1.10637356642045e-05
-1.77943485348066e-05
-2.38739180150424e-05
-1.5635039822105e-05
-2.63213347120917e-05
-1.88083576137667e-05
-4.6751527486212e-06
-1.6885166605001e-05
-1.1626993670748e-05
-1.72429295478134e-05
-2.0209741886342e-05
-2.08997804826264e-05
-1.16380765363415e-05
-3.27404481443684e-05
-1.35710840880089e-05
-1.67629502851667e-05
-2.41253377486478e-05
-2.35865941663116e-05
-1.72146442794454e-05
-1.67291687270651e-05
-6.87140045794171e-06
-1.71847709012602e-05
-2.19636604248838e-05
-2.04807769775841e-06
-4.62487172521394e-06
-1.042980711811e-05
-2.46207130296238e-05
-1.49921808582157e-05
7.07791192515576e-06
-6.9510910801547e-06
-4.1051626933753e-06
-8.62887136043512e-06
-1.81668998135686e-05
-1.93018958884621e-05
-1.9245381306914e-05
-1.45077131486345e-05
-2.52885828746481e-05
-1.26539800413422e-05
-1.689747195998e-05
-2.30741798429056e-05
-1.87030269176203e-05
-1.12927534352513e-05
-1.22114509901214e-05
-6.63277893634119e-06
-1.08587804279687e-05
-2.0360607943839e-05
-3.71154554323663e-05
-2.6119736193062e-05
-4.90703354830717e-06
-2.11142961997881e-05
3.35794784166678e-06
-1.57458117909998e-05
-1.32164735102475e-05
-1.6925884720882e-05
3.14263862119451e-06
-1.88807748348507e-05
-4.83219697812463e-06
-1.6006341482169e-05
-4.52237853486305e-06
3.98171569521834e-06
-2.69990771547549e-05
-2.65366302276036e-05
-4.3941284311335e-06
-1.04992959277843e-05
-1.4112191242403e-05
4.27008166421041e-06
-1.30284241025935e-05
-1.51502899930314e-05
-6.90938197622866e-06
-2.30757542825255e-05
-1.2552578410364e-05
-6.06472494600387e-06
-2.87409206348975e-05
-8.60554992665932e-06
-2.66548153640319e-05
-1.60349067729884e-05
-4.26286268892313e-06
-3.09206032280153e-05
-7.60554809311544e-06
-1.50750116346076e-05
-2.52900602381164e-05
-2.16938104996676e-05
-8.12081012072879e-06
-4.45425670030676e-06
-1.57390947983885e-05
-1.28386859977969e-05
-1.59940060072413e-05
-1.51813816298137e-05
-2.1201033505314e-05
-1.12621676886307e-05
-2.39533681789699e-05
2.8850495500546e-06
-3.9129301370676e-07
-2.09164576538778e-05
-1.72428061538042e-05
-1.93171065756616e-05
-2.47870808228008e-05
-2.34428808344561e-05
-2.59043668811569e-05
-1.42796152335711e-05
-1.41334885067543e-05
-8.0559727998588e-06
-2.02820916706265e-05
-6.25075395685506e-06
-2.71891782440505e-05
-1.78966676436849e-05
-2.79051438100454e-05
-1.94041449007985e-05
-2.18951350977964e-05
1.93079173721838e-06
-2.81370412167534e-05
-1.94334032337466e-05
-2.50427977031654e-05
-2.30699967601382e-05
-1.21391378297704e-05
-3.97918757383151e-06
-1.65390232853622e-05
-8.02958381449116e-06
-7.48726470262045e-06
-1.36564333300247e-05
-1.7411184446295e-05
-1.68463136329274e-05
-4.29054715135048e-05
-1.28246074467736e-05
-1.38886097553837e-05
-2.14021215291787e-06
-1.39215460832514e-05
1.71148708370174e-06
1.14497148432433e-07
-2.65617591691021e-05
-7.32758470720663e-06
5.3111004742965e-06
-1.81449065529328e-05
-2.02982527629623e-05
-2.34494687069842e-05
-1.86049862528905e-05
-1.89913084045825e-05
-2.18683416651825e-05
-1.44740572252202e-05
-1.66141575969865e-05
-2.03720205550563e-05
-2.27655919823555e-05
-1.71815191104547e-05
-2.73785483436032e-05
-1.03446481284915e-05
-2.807966133076e-05
-3.75564136095806e-05
-2.11742645963706e-05
-3.05369976321786e-05
-1.77514051224098e-05
-1.60832558861673e-05
-2.7355935855129e-05
-9.76167356443419e-06
-1.4168240767861e-05
-1.88679067162389e-05
-3.12466364097474e-05
-8.87961072436037e-06
-1.35102617503078e-05
-1.51768833441296e-05
-1.82565289304005e-05
2.98921045951393e-06
-1.702319589184e-05
-1.92201251037127e-05
-1.208380733952e-05
-9.44836030157538e-06
-1.54963615252749e-05
5.0049355190006e-06
-1.99112344403127e-05
-1.12551718107267e-05
-3.3078017449218e-05
-3.75946591750118e-06
-1.76098911297292e-05
1.53655088480213e-06
-2.31529951035141e-05
-1.91204149032687e-05
-2.75746933646086e-05
-1.52646315052478e-05
-6.17951843827793e-06
-2.56421351776489e-05
-2.61509705145667e-05
-1.877770191766e-05
-1.36218152776278e-06
-5.36038822634216e-07
-2.42656132196932e-05
-2.60157742213421e-05
-3.96680529332948e-06
-2.30693445268638e-05
-2.20114857735977e-05
-1.67802882603926e-05
-9.7911902888577e-06
-1.26960569338751e-05
-2.1521110565756e-05
-1.95269266030303e-05
-2.52634674187772e-05
-4.37509498728174e-06
-2.817263502415e-05
-3.67008962934507e-05
-2.52376513039543e-05
-9.03873597300815e-06
-2.09408142440046e-05
-1.27831427199754e-05
-1.25252301994748e-05
-3.17102821003538e-06
-1.78809114954537e-05
-5.99436537870334e-06
-1.94035709321528e-05
-1.50414869807956e-05
-2.02439929558335e-05
-2.56711038540074e-06
-1.36968190197147e-05
-2.26368464096867e-05
-1.61419706504104e-05
-5.08680698341091e-06
-2.47622874758419e-05
-3.38997781660296e-06
-2.30327124893976e-05
-3.98033423645333e-05
-1.52553332138897e-05
-2.60384550782215e-05
-2.35265295859418e-05
-2.41222084857806e-05
-5.01823089409642e-06
-2.68192901638874e-05
-1.89661864286455e-05
-2.19055452486647e-05
-2.27738638317195e-05
-6.68578834331373e-06
-1.550620103466e-05
-2.77669275403446e-05
-3.49248614325921e-06
-1.08016527088214e-05
-2.93147441571774e-06
-5.94309826422881e-06
-4.18704579367242e-06
-1.64244566843229e-05
-1.95515368097965e-05
-2.37980671365715e-05
-1.72285352160819e-05
-1.52749263760317e-05
-1.98759966112027e-05
-7.98945492522297e-06
-1.31836005020928e-05
-2.61027937281035e-05
-3.27185149864421e-05
-7.65745809716214e-06
1.25023666475352e-06
9.48605742809653e-07
4.00698883410292e-06
-2.4057588192526e-05
-1.57021447942325e-05
-1.55108285501422e-05
-1.14475394154662e-05
-1.18837300182369e-05
-2.80839467805963e-05
-1.93554064780664e-05
-1.3855767712892e-05
-1.68531002024124e-05
-2.0469816790847e-05
2.93728910379772e-06
-1.3844250771551e-06
-2.25949549500487e-05
-2.74040292716098e-05
-1.69408491917615e-05
1.29620148408956e-06
-8.44103277328937e-07
-7.38506807609111e-06
-1.22024002462247e-05
-1.38631624837429e-05
-1.78334911163708e-05
-1.14782577334377e-05
-1.63755482605333e-05
3.3713257970116e-06
-1.72896900448564e-05
-5.72513876189943e-06
-9.31826590990233e-06
-1.01377441699989e-05
-2.23437523835035e-06
1.98987049741583e-07
-1.08665950755057e-05
5.33771307122744e-06
-2.25067894903558e-05
-2.46674800597385e-05
-2.45514667493631e-06
-1.47336379387608e-05
-1.83842338264108e-05
-2.56896270698981e-05
-8.45961217546498e-06
-2.7033077078836e-06
-1.51463816213494e-05
-1.27229174708677e-05
1.55347512613063e-07
-6.60752307081883e-06
-1.40619442149574e-05
-2.05549119951547e-05
-4.43241587154686e-06
-2.65779416907192e-05
-5.48293540942433e-06
-4.19738224191001e-05
-1.57214960768094e-05
-1.45665877537754e-05
-4.90808910686469e-05
-2.9198854813986e-05
-1.94842186464656e-05
-1.4048089570059e-06
-2.29190372793024e-05
-1.83859495935038e-05
-2.40285390840682e-05
-1.67300629745229e-05
-1.3309414569263e-05
-1.04396988931325e-05
-2.94984643290039e-05
-1.09684967757896e-05
-7.02667328995422e-06
-7.87724558344486e-07
-9.00902862498389e-06
-5.05187524747186e-06
9.48986201531143e-06
-1.64172758556242e-05
4.09588916366975e-06
-1.33002947652913e-05
-2.94750361120861e-05
-1.10119240241381e-05
-2.99357203570743e-05
-1.4677166742213e-05
-1.31932438516731e-05
-2.06908989134195e-06
-6.77147298284859e-06
-2.31736166325421e-05
-3.18004965526753e-05
-2.15696699510988e-05
-9.92276551568267e-06
-1.48914461513424e-05
-3.36694533228054e-07
-1.14925223325322e-05
-2.88269940689316e-05
-1.24231512089953e-05
8.37930785832978e-06
-2.4995560435952e-05
-2.08407310365007e-05
-1.92071682729668e-05
-2.42691474452066e-05
-1.02078662289165e-05
-1.70024780726607e-05
-4.75141591048465e-06
-9.73250708032256e-06
-1.50266409687082e-05
-2.75252416460496e-05
-1.62160882675169e-05
-2.09873975330319e-05
-1.72660582580047e-05
-3.87618510980076e-05
-6.67795832482399e-06
-3.39594400726357e-06
-6.24195405300122e-06
-2.04768088362712e-05
-3.13248554427058e-05
-1.29786455532089e-05
-1.96246064789496e-05
-1.57468309087977e-05
-2.21033031710999e-05
-3.17519296211691e-06
-1.48805144354926e-05
-1.78819329209623e-05
-1.08480888164674e-06
-2.33149082648393e-05
-1.64001506612849e-06
-9.58417949073866e-06
-9.15651312188251e-06
-2.7509649850538e-05
-2.15994696189296e-05
-2.397881003385e-05
-2.31395161069088e-05
-7.65313119335248e-06
-3.13253105129611e-06
-1.69009161074917e-05
-1.40157274897914e-05
-2.6414947981177e-05
-1.83844968295092e-05
-2.11596048453274e-05
-1.81020525733823e-05
-2.91350940837215e-05
-2.73366956535897e-05
-2.14652334846282e-05
2.01840886323491e-06
-1.24620534456174e-05
-1.97772889112985e-05
-1.29349807160475e-05
-3.81147838644264e-05
3.57975600914628e-06
-3.74281446680896e-05
-1.00518200411179e-05
-1.88549976963616e-05
-2.13023007751116e-05
-8.44649715996998e-06
-3.09654413938866e-05
2.30476702815001e-06
-1.65231034139229e-05
-1.09835438512491e-05
-1.78081041882249e-05
-4.67749881484793e-06
-1.20642883984782e-05
-1.38008662638425e-05
-1.3330693521311e-05
-5.22392476356775e-06
-6.37607110443305e-06
-3.57652879996598e-05
-2.24825674699457e-05
-9.05237294912185e-07
-1.94625066915449e-05
-1.93098142517126e-05
-2.6669778047369e-05
-1.67411674125864e-05
-7.63396898807502e-06
-1.31972618184782e-05
-3.66687542045438e-06
-1.66194282059173e-05
-6.69593109851385e-06
-1.62880102466076e-05
-1.31730574927642e-05
-1.37357642215709e-05
-1.63968788673887e-05
-2.27541704764895e-05
-3.16603386814243e-05
-3.24647953595579e-05
-9.82044153974642e-06
-1.44749882787435e-05
-2.55742970168027e-05
-1.20095420855316e-05
-1.74975497504525e-05
-6.85271641277279e-06
-2.36283139090519e-05
-1.29116709368141e-05
-1.33087496467603e-05
-9.08871057917407e-06
-1.88222872431181e-05
-2.89679057377135e-05
-2.20487909273119e-05
-3.32023998971016e-05
-1.50972741758949e-05
-1.18894231177745e-05
-1.51418834470688e-05
-1.75321053602652e-05
1.52494170250689e-06
-9.83458457431979e-06
-2.63228647367369e-05
-2.24941782980678e-05
-1.18486798615305e-05
-2.09456587435001e-05
-3.19927712715495e-05
-2.65199964357378e-05
-2.74903865596108e-05
-2.31162128992658e-05
-1.22888378530745e-05
-2.08833142312603e-05
-2.42293425671631e-05
-2.12735973689883e-06
-1.82901711372211e-05
-2.40486948910596e-05
-1.27218179304324e-05
-2.15997619074434e-05
-1.14918399097422e-05
-2.08308530105707e-05
-2.3739050771809e-05
-7.59159172159599e-06
-1.55450938713811e-05
-1.54633923072132e-05
-1.66758911658652e-05
-4.64454150550761e-06
-1.95276332004497e-05
-2.24635035303675e-05
-1.31137804056363e-05
-1.41963911938349e-05
-1.72319438280228e-06
-1.99049440343622e-05
-1.0270949182059e-05
-2.02866428232272e-05
-1.81409408753529e-05
-1.59844467229861e-05
-8.17316155481937e-06
-2.37079665606389e-05
-1.03122664870625e-05
-2.0065008970564e-05
-2.08836422840051e-05
-2.37355835143775e-05
-1.20227074112253e-05
-8.96650156735409e-06
-2.81694314501066e-05
-3.57977584710783e-05
-2.131040135106e-05
-2.40664328226254e-06
-9.41334601887841e-06
-1.72892497389223e-05
-2.37517475208433e-05
-1.52268533684543e-05
-1.12423678643686e-05
-2.31014696221266e-05
-1.47252099806459e-05
-1.98137084070807e-05
-1.32885925822823e-05
-3.21584638211206e-05
-9.31218631540416e-07
-1.78712311759667e-06
-1.40064084077775e-05
-1.89349934703737e-05
-2.01341440882747e-05
-3.00186517128683e-05
-1.90289091328876e-05
-6.83617619190963e-06
-1.64437528831497e-05
-4.90540036030895e-06
-1.76631726231942e-05
-2.71893559936069e-05
-1.10400855287911e-05
-1.10343998766483e-05
-2.50346958826301e-05
-2.11414074458723e-05
-2.82622959447001e-05
-1.59803020393412e-05
-1.78338812412917e-05
-2.62429386553389e-05
-1.89854677383275e-05
-1.13880856343225e-05
-6.160408545075e-06
-2.16958878029788e-05
-1.14598457149314e-05
-2.86605126637811e-05
-1.685267177968e-05
-1.83555915625298e-05
-1.31609023593912e-05
-5.32076943971735e-06
-1.78425273219145e-05
-2.03834588329185e-05
-1.80502370981578e-05
-3.09527135047395e-05
-1.1818266921301e-05
1.35135553573596e-06
-8.4389369093204e-06
-8.60080864343876e-06
-1.65873451348633e-05
-2.76699356112321e-05
-2.50026392466652e-05
-2.0753555939641e-05
-1.91417604627484e-05
-2.48391815108445e-05
-5.27872685607023e-06
-1.24108602728564e-05
-2.2626490909773e-05
-4.24028821812817e-06
-3.33166907828173e-05
-5.54670346936794e-06
-2.54060426636708e-05
-5.25716114192359e-06
-8.496836456467e-06
-2.40028164896848e-05
-2.64863513929089e-05
-2.97797631654157e-05
-4.40746945523521e-06
-2.33942853432578e-05
-2.20214992694444e-05
-1.51951416090241e-05
-3.54036178028072e-05
-1.37806440207054e-05
-2.03392977251295e-05
-2.38907191455333e-05
-3.22750077491349e-06
-3.05282285782159e-05
-1.10913793988426e-06
-1.76361611879626e-05
-3.22743542677741e-06
-2.26480840129954e-05
-1.19267037701003e-05
-1.51913099310298e-05
-3.94394894479183e-06
-9.9132940575159e-06
2.00774251714381e-06
-7.06239570840555e-06
-1.64061473346269e-05
-5.53725918229788e-06
-2.7475513397438e-05
-1.16057679832706e-05
-1.95986379422505e-05
-1.45439153526051e-05
-2.44069582720466e-05
-1.89059786738645e-05
-1.27277325161841e-05
-1.94373613211453e-05
-3.08867615481934e-05
-2.13405922223013e-05
5.05980210015291e-06
-3.57560583756099e-05
-2.07743451068311e-05
-1.64864311751336e-05
-1.20282962566231e-05
-3.07672804583586e-05
-1.07861729412642e-05
-1.39695860745909e-05
-8.4091840493345e-06
-1.03003205788884e-05
-1.87185599026569e-05
-8.53106290977309e-06
-2.66816206961998e-05
-1.68359552302685e-05
-8.29554769733054e-06
-4.21436592257068e-05
3.20572126510114e-06
-5.13473484524299e-06
-9.66674733787285e-06
-2.25737642290203e-06
-1.74722395491785e-05
-1.31491444671479e-05
-1.89297820852739e-05
-2.38570710840228e-05
-3.70157777817915e-05
-2.34344526376771e-05
-1.96861868538533e-05
-1.93668600242545e-05
-2.88219966665422e-05
-9.4689970701683e-06
1.15018748612457e-05
-1.10946748953982e-05
-2.1987386165723e-06
-1.68327077237682e-05
-2.70922458354348e-05
-1.22120470469346e-05
-2.11692005836223e-05
-2.06362498690509e-06
-1.12128343747339e-05
-1.64028651598729e-05
-2.39375696066886e-05
-1.70185527771179e-05
-1.32077681555744e-05
-1.55730327167495e-05
-2.25984984708274e-05
-2.77995632313852e-06
-1.966409865904e-05
-3.19523895098051e-05
-1.15597515904264e-05
-1.31685979413764e-05
-1.47638409484213e-05
-2.64112515932584e-05
-1.95456607230502e-05
-1.37631194567148e-05
-3.09251118893606e-05
-2.60321905240319e-05
-2.57345468620882e-05
-2.75196404088707e-05
-1.95451284457925e-05
-1.12788225891309e-05
-4.99862827873367e-06
-3.8350304343278e-05
-2.71336909234299e-05
-1.78888930029296e-05
-7.40629657160812e-06
-6.28192407851981e-06
-4.86807639997703e-06
-1.80527564240809e-05
-7.00097157910358e-06
-1.53538684123045e-05
-2.19511059439413e-05
-1.35847375952323e-05
-9.2579726537575e-06
-2.22571204493967e-05
-4.14985619585659e-06
-1.83147801113909e-05
-2.61157106145896e-05
-8.33881707033505e-06
-7.89477217731939e-07
-3.40074084297439e-05
-1.87293134182576e-05
-2.06099341534387e-05
-2.82576172606413e-05
-1.92591563259763e-05
-2.58853107287806e-05
-1.45318076934133e-05
-2.64253587649578e-05
-7.13380256962398e-06
-2.28401624963377e-05
-3.55529303978643e-05
-1.01494158985316e-05
-2.08095793120657e-05
-1.2428318236191e-05
-1.72919630908287e-05
-2.89963631853328e-05
-2.04906746441891e-05
-1.63660781237251e-05
-1.41660089128016e-06
-1.98399398950005e-05
-1.95160541158239e-05
-2.85738117406508e-05
-7.42426151917779e-06
5.69308347769568e-07
-1.30571033804142e-05
5.27895891649972e-06
-1.34042388393122e-05
-3.48164740388621e-05
-5.22440810445009e-06
-1.68315471011998e-05
-2.67296326656806e-06
-2.06318136499682e-05
-1.89912438437991e-05
-1.4105856265249e-05
-1.40972240071137e-05
-1.86705881241146e-05
-1.82870283956929e-05
-1.68890310436948e-05
-2.45015008182645e-05
-2.74367309389849e-05
-2.89238849327859e-05
6.43752477471852e-06
-2.87617429958507e-05
-2.76151606559081e-05
-1.24851986273282e-05
-1.61881768877391e-06
-1.91597962094915e-05
-8.49986914892499e-06
-1.56715913999885e-05
-9.08938275382341e-06
-1.36318308052572e-05
-1.5476001313634e-05
-2.75741000483725e-05
-1.56612060387479e-05
-1.32756373053291e-05
-3.85081805946312e-05
-2.38165000081632e-05
-3.09694109387537e-05
-1.3318382400901e-05
-1.22672537491799e-05
-1.23229093422074e-05
-3.47335375320715e-05
-3.07832542449351e-05
-9.7900250753885e-06
-1.89893780814415e-06
-3.15734732058009e-05
-1.47007050329026e-05
-2.25642311399518e-05
-1.28849612646085e-05
-2.37752230197901e-05
-1.55036868242261e-05
-8.69734616732984e-06
-3.45241716921103e-05
-4.70665938854413e-06
-9.23353835229946e-06
-2.69025220278751e-05
-9.15244937688219e-06
-9.45815827971998e-06
-2.72760693819044e-05
-1.82739908457493e-05
-1.97211054282921e-05
-2.24053144480531e-05
-1.02133638091902e-05
-1.71297379184667e-06
-2.06791019572333e-05
-1.47889747991469e-05
-1.99128361754334e-05
-2.00829158613832e-05
-1.11703288064506e-05
-1.13387675078905e-05
2.29262071766428e-06
2.41149961917221e-06
-2.24311099070404e-05
-7.48121888610013e-06
-1.68892584486402e-05
-1.37546259335232e-05
-1.31871708959924e-05
-4.90424770533877e-06
-7.74862736642148e-06
-1.43788126152255e-05
-1.29257720658097e-05
-1.38797370976743e-06
-1.52261024694527e-05
-1.87442655624226e-05
-2.39595647124941e-05
-2.03744728214366e-05
-1.77516223753976e-05
-1.88748111264673e-05
-9.28027897627737e-06
-1.75565210667478e-05
-2.06312584381627e-05
5.76285358910224e-07
-2.32863987691974e-05
-1.32523066388701e-05
-1.61953094508718e-05
-1.92567391355934e-05
-2.22154012598823e-05
-9.93187376222956e-06
-1.70625144255632e-05
3.99279792642077e-06
-1.5913035669274e-05
-2.62839092708917e-05
-2.70507898627068e-05
5.00611667525015e-06
-3.11986350032132e-05
-3.96993254624536e-05
-1.13455221547767e-05
-2.47429511261621e-06
-3.29892471050525e-05
-1.14302419755683e-05
-2.91647031818788e-05
-1.41362009875768e-05
-1.2553373558138e-05
-2.46210985202522e-05
-2.29237653554888e-05
-5.43923595799914e-06
-6.88740991943888e-06
-2.28433037963676e-05
3.97777515515588e-06
-1.96717924552929e-05
-1.56466236573725e-05
-1.46107518772796e-05
-1.37919180487078e-05
-2.35213594179687e-05
-2.45171950916414e-05
-1.13808042743311e-05
-2.44705688134028e-05
-2.95547319630589e-05
-2.10702527875569e-05
-1.24073129776048e-05
-1.08063072423507e-05
-1.76018170872666e-05
-1.92695773951526e-05
-2.09768021358488e-05
-1.82885168288045e-05
-3.15026960710576e-05
-2.443875661591e-05
-1.21855301498966e-05
-2.02486434589087e-05
-9.3740794136297e-06
-3.11846498661217e-06
-1.24017277980394e-05
-8.23410549286024e-06
-2.49834541933484e-05
-6.68892366608412e-06
-1.88187511536968e-05
-1.32790071058629e-05
-1.94764561599501e-05
-1.01522781354292e-05
-1.64401957903565e-05
-2.55771720556831e-05
-1.18308626028471e-05
-1.70836454075289e-05
-4.26395426764415e-06
-1.60628900366166e-05
-1.78079450610206e-05
-8.10915083369002e-06
-3.28116119288529e-05
-3.09273377784744e-05
-1.08436585677697e-05
-6.19960229026915e-06
-1.90445503255257e-05
-4.64495847482655e-06
-1.36331418964718e-05
-1.82036423820942e-05
-7.72632715679223e-06
7.50019040575504e-06
-1.29138960033995e-05
-1.68767086185646e-05
7.10021254470976e-06
-6.13965422812556e-06
-1.461961549029e-05
-1.73292934771917e-05
-2.07126912911118e-05
-1.26350125603724e-05
-1.07087924176405e-05
-5.10510169424602e-06
-1.33898039996675e-05
-1.68981977446006e-05
-6.35754934074917e-06
-2.22113722990979e-05
-1.72683304474452e-06
