# Supplementary material for: Research on computational propagation and identification of mine microseismic signals based on deep learning
Source: PLoS One. 2025 Oct 22;20(10):e0334641. doi: 10.1371/journal.pone.0334641 (PMC12543183; doi:10.1371/journal.pone.0334641)
Supplement: S11 Data — (ZIP) [file pone.0334641.s011.zip › 000101100002583.xlsx_0.txt_24.txt.txt]

-3.78603968485389e-05
-3.33338022680497e-05
-1.41535833394175e-05
-1.76422572589473e-05
-2.54719300119051e-06
-3.70697170496744e-05
-2.97511480775908e-05
-1.57484176253887e-05
-2.73969911592902e-05
-3.78170493266909e-05
-1.48401122159224e-05
-7.55669257905494e-06
-2.7723540379942e-05
-8.02087915301005e-06
-1.86772154396838e-05
-2.74801693441535e-05
-2.94904371066093e-05
-1.32175124832126e-05
-3.45302902294924e-05
-8.83265456336601e-06
-2.62215117598026e-05
-1.53366718033497e-05
-1.2744659635707e-05
-2.7101042430011e-05
-1.55291542769283e-05
-3.0008261225552e-05
-1.61296343781287e-05
-2.1997942365329e-05
-1.06050298451311e-05
-2.94157861300974e-05
-1.66608968205292e-05
-1.55079679424199e-05
-2.32470488385843e-05
-1.15177470692376e-05
-1.6179768945982e-05
-1.89717438289784e-05
-2.6590245858266e-05
-2.5572091973005e-05
-1.99623386249277e-05
-7.86288442850936e-06
-1.31493740973719e-05
-1.09685759258744e-05
-3.55455249237918e-05
-4.36831211099897e-05
-2.36594102446e-05
-3.1964084535074e-05
-9.45809057212546e-06
-2.11148854382754e-05
-1.68322936748403e-05
-2.90795443135994e-05
-5.07343606200298e-05
-4.7803166746836e-06
-1.11062198733518e-05
-2.61286221802377e-05
-1.64062234563289e-05
-2.68993510354935e-05
-8.4525569998089e-06
-3.06746816433036e-05
-1.26814675293452e-05
-3.61328152394137e-05
-5.14765808536517e-05
-4.28219954444744e-06
-2.06936646368085e-05
-1.78166879200555e-05
-2.81674714998593e-05
-2.01500541592951e-05
3.29033796974973e-06
-2.21991736585866e-05
-2.62044852792541e-05
-3.11018506850774e-05
-7.94031700645724e-06
-4.21383813157642e-05
-2.27066190126549e-05
-5.70480055059238e-06
-1.68967868295342e-05
-1.29539102941394e-05
-1.2893209744653e-05
-2.50762701707333e-05
-1.40418109351754e-05
-1.05060489415057e-06
-2.04491586544032e-05
-1.98684252076112e-05
-8.45912285566712e-06
-3.30025253642793e-05
-4.22690793618377e-05
-1.77978419918521e-05
-3.15220390883775e-05
-1.88235059080448e-05
1.63997163901026e-05
-6.87662539926405e-06
-2.50892872147402e-05
-6.31367797385452e-06
-1.55327768198786e-05
-1.84319589290114e-05
-8.71820948257027e-06
-2.55429035151799e-05
-1.69380715357823e-05
-1.89996140686457e-05
-1.03657826043938e-06
-2.92033701870166e-05
-6.99909103118931e-06
-1.63059202417529e-05
-1.49150284964368e-05
-2.15387605457906e-05
-9.78860780420892e-06
-1.9394120448821e-05
-7.72682306603555e-06
9.04840362852414e-06
-1.83267781703212e-05
-4.48429157880275e-05
-2.629300073187e-05
-1.25352307843491e-05
-2.19693992871623e-05
-5.77222368185978e-06
-1.51171352505204e-05
-1.77343404247401e-05
-4.4868598052409e-05
-3.38178660993719e-05
-1.57395977231629e-05
-1.20776408495682e-05
1.49692154709438e-05
-6.69180958427023e-06
-2.30354650148226e-05
-1.32497683785199e-05
-8.04313464016248e-06
-1.75046553750019e-05
-2.5076968090566e-05
-1.48845150498839e-05
-3.62808969694869e-05
-2.46958384017493e-05
-1.93086693332364e-06
-3.5583607382945e-05
-1.66474730477145e-05
-9.57129364573209e-06
-2.96620620134537e-05
-8.46319711288572e-06
-1.67042799949424e-06
-4.21767716307097e-05
-3.15896403744274e-06
-1.14217748459328e-05
-2.70497671123259e-05
-2.24613831967563e-05
-1.98773613746885e-05
-4.97859863455583e-05
-6.14399332507845e-06
-2.71120082104405e-05
-2.80193072116167e-05
-1.00017342893256e-05
-1.83893789788108e-05
-3.11374660997302e-05
-3.17688726303532e-05
-2.51145758970512e-05
-1.91260810557344e-05
-2.43606648089086e-05
-1.2319526126851e-05
-5.18359945218949e-06
-3.0078932824462e-05
-2.96078918730473e-06
-5.32936992696163e-06
-1.40395440786883e-05
-1.0576706284772e-05
-2.46242576263302e-05
4.76139740015883e-07
-1.81648089499329e-05
-1.41533254805605e-05
-2.79355597233912e-05
-7.73848108892075e-06
-1.21677377551329e-05
-1.48663675198591e-05
-4.92590936545571e-05
-2.20658946535806e-05
-1.51812829397824e-05
-2.21473085377386e-05
-1.72712687950458e-05
-1.67053268390251e-05
-1.27364256448031e-05
-3.24074327992576e-05
-1.45143614930207e-05
-2.22388774549787e-05
-2.46687045961769e-05
-2.11373631296957e-05
-1.71678855375306e-05
-1.08012719929596e-05
-2.18567142677738e-05
-1.96409216596788e-05
-2.00087339687769e-05
-2.14391890854801e-05
-3.2744324038469e-05
-2.73072776778387e-05
-2.08757152424884e-05
-9.28888891081175e-06
1.90739492987158e-06
-2.13764846446651e-05
-3.80598830396019e-06
-1.61801586735713e-05
-3.21716088566194e-05
-1.09296512305974e-05
-4.22881784398404e-05
-3.7766490822322e-05
-2.23711100337186e-05
-3.34294052111945e-05
-1.38683652434393e-05
-8.42313757771213e-06
-1.58245166032421e-05
-1.46162139887444e-05
-2.78434898055411e-05
-2.68803158125827e-05
-1.26681756849551e-05
-1.95786783408702e-05
-1.42030905014217e-05
-1.4001404360058e-05
-1.65745132010197e-05
-1.68119359320411e-05
-1.47255515428284e-05
-2.23741069607766e-05
-2.64325063878671e-05
-1.61538311411515e-05
-1.06210218652774e-05
-7.14954397858609e-06
-2.58460211413026e-05
-2.0312330051815e-05
-1.25393273834585e-05
-2.56651359416616e-05
-1.5176055975842e-05
-1.14425202187531e-05
-5.43782233951612e-06
-1.86496532024611e-05
-1.29217008524413e-05
-1.8558611044456e-05
-2.56701644861815e-05
-2.56351234349909e-05
-2.68226651214107e-05
-2.47020601788018e-05
-2.26218606923832e-05
-1.98635446614684e-05
-3.44784725163199e-05
-4.52843862110585e-05
-1.16480250036905e-05
-2.91724545457424e-05
2.80477872696058e-06
-1.05601700441539e-05
7.6880990042679e-07
-2.90204679254063e-05
-2.32123739448783e-05
-1.49475520078573e-05
-2.00580677203356e-05
-1.48938304535972e-05
-2.42279874049983e-05
-1.57176382509418e-05
-1.80464842092174e-05
-1.81508338767174e-06
-1.1404956911887e-05
-7.77106551740275e-06
-2.52748596692951e-05
-1.86166108792337e-05
-6.13658696048359e-06
-6.3668688725726e-06
-1.84473506643569e-05
-1.26576163042594e-05
-2.50500194014076e-05
-6.71547687915285e-06
-9.51354105156596e-06
6.95665287435405e-07
-3.74495691385698e-05
-1.31604311274368e-05
-2.64029284476012e-05
-2.63546635359293e-05
-4.39962833315695e-06
-1.42319503544366e-05
-2.57057628899592e-05
-1.93288895293323e-05
-3.29357819998157e-05
-3.02381330069789e-05
-2.79814600674545e-05
-3.51400556835599e-05
-3.40609748018833e-05
-2.3438416190446e-05
-3.71791716642228e-06
-2.04574099300906e-05
-2.31193210123444e-05
-3.19256570207081e-05
-1.35841430620538e-05
-2.49736830926067e-05
-3.41174045016806e-05
-2.86536139382216e-05
-2.32338075387393e-05
-9.51944740007317e-06
-6.45091261316416e-06
-3.96813145771207e-05
-1.6424749603133e-05
-1.48832287468251e-05
-1.40055256417181e-05
-8.664189114468e-06
-7.02283210517055e-06
-2.03959015462805e-05
-8.06491224599766e-06
-5.57298013900206e-06
-1.06497130865153e-05
-2.38740875704129e-05
-2.28256518969368e-05
-2.5261777131501e-05
-4.2403254739711e-05
-1.87220801780379e-05
-7.05677394668425e-06
-8.33037029583572e-06
-2.73842632614806e-05
-1.94419973032002e-05
-1.54958646942802e-05
-5.0397311430428e-06
-1.53386046431313e-05
-9.00300517846273e-06
-1.03958864809592e-05
-6.55886446684376e-06
-1.46295697538657e-05
-9.48123144611652e-06
-2.53740741687935e-05
-2.00591877560519e-05
-9.97707809567037e-06
-2.45482431152204e-05
3.34999568833449e-06
-1.31772921407502e-05
-3.38744631708248e-05
-1.51439727677128e-05
-1.50129115649033e-05
-8.85303061881425e-06
-4.43200703473382e-05
-2.54652046705674e-05
-1.01196687450645e-06
-1.9341087560979e-05
-8.69208219331271e-06
-7.62640670238559e-06
-1.617658983116e-05
-4.73522270133712e-05
-3.61336987651627e-06
-2.55389132502944e-05
-3.98892980056907e-05
-2.6090324880073e-05
-1.50750166016488e-05
-2.97467132792075e-05
-1.90656731626761e-05
-1.48909101439776e-05
-1.12480144614937e-05
-2.36221408840175e-05
-2.18292237755781e-05
-3.04473993280646e-05
-2.04718306748323e-05
4.7957216523419e-06
4.81094796641624e-07
-9.0750479358425e-06
-1.47113195358426e-05
-4.27287165932704e-05
-3.97559675542704e-05
-1.35397010399919e-05
-2.69533130329965e-05
-1.88499853556523e-05
-1.64879803953308e-05
1.29014790156036e-05
-2.26866257370812e-06
-2.62184036384421e-06
-1.804826687583e-05
-3.49809782676491e-06
-2.50967062533647e-05
-1.44604947317667e-05
-1.16340172107382e-05
-2.22413893693983e-05
-1.66515835121584e-05
-2.00286555884909e-05
2.40914120351919e-06
-2.2024655792379e-05
-2.21404499600039e-05
-2.85780141536855e-05
-2.22321917202148e-05
-1.05778489131564e-05
-1.79855048973454e-05
-1.88986716268292e-05
-2.47887386910397e-05
-1.21922685186027e-05
-1.53365148239071e-05
-3.19210923694311e-05
-1.87057835954645e-05
-1.96613851021501e-05
-1.90029577909531e-05
-6.49609288004873e-06
-1.55997559124205e-05
-2.46987558872283e-05
-1.66462982438451e-05
-7.51417701020292e-06
-1.45887894060108e-05
-2.68705569598802e-05
-1.17857292700112e-05
1.33918440032505e-05
-2.21916364899466e-05
-2.51480190332103e-06
-2.06991637433039e-05
-2.20006727119163e-05
7.95667622389857e-07
9.90682057715048e-06
-2.77874038323383e-05
-1.85469700099892e-05
-2.95034912732211e-05
-3.01385743809448e-05
-5.26933920717028e-05
-1.33977001392345e-05
-1.54256685156414e-05
-3.89901031270496e-05
1.84919154458945e-05
-9.13207102599266e-06
-3.91213255498851e-06
-7.99737686008007e-06
-4.75290315328959e-05
-1.94385719056814e-05
-1.43483323446554e-05
-4.07056853181804e-05
-1.75372770074602e-05
-2.49066337171675e-05
-3.65504526754312e-05
-9.78136893581959e-06
-2.92657330508366e-05
-1.25348589770565e-05
-1.77108946595208e-05
-2.16363613439405e-05
-1.28437434982698e-05
-3.35839185102595e-05
-5.40912073126578e-05
-2.12977844328828e-05
-1.72161244330606e-05
-6.44258893649272e-06
-8.70288467769375e-06
-2.64208852716686e-05
-1.79597864461145e-05
2.34631325849022e-07
-2.89118534525814e-05
-9.51738688782155e-06
-2.42890120165137e-05
6.89901677559249e-06
9.51761804007246e-06
-1.49243953560297e-05
-1.9620211424123e-05
-1.54242359997246e-05
-4.55629949301213e-05
-3.26165666169021e-05
-2.6559741035855e-05
-5.59185384899281e-06
-1.57395004375066e-05
4.19973100919853e-06
-1.06590771170647e-05
-6.51777838992997e-06
-2.58844977822962e-05
-1.64172015045549e-05
-3.2982214167958e-05
-1.12905382404418e-05
-1.04201958706421e-05
-3.09560217765745e-05
-1.45355102215163e-05
6.69876058623022e-06
-3.47233400920042e-05
-1.63389007029835e-05
-1.86973142582391e-05
-4.4277788399918e-05
-1.52873456598528e-05
-2.55401373392086e-05
9.01193587974138e-06
4.39130444583454e-06
-5.41950812242573e-06
-3.32830367034283e-05
-2.27470007138029e-05
-2.9233562105126e-05
-3.46803210803728e-05
-4.30092229074674e-06
-7.8742603777166e-06
-1.6284832228271e-05
-2.6537234735589e-05
-2.79608405302022e-05
-3.39088637407875e-06
-2.13138202929132e-05
-2.92076409033143e-05
-6.08892697891769e-06
-1.07312874416465e-05
-1.78932236406037e-05
-2.27432445766584e-05
-1.30447209323573e-05
-1.47648190121341e-05
-4.82731286303489e-06
-9.55492695866738e-06
-5.15919900786639e-06
-1.10073054257061e-05
-1.80107944120852e-05
-2.04106735697434e-05
-1.72804599140768e-05
-3.61495511307528e-05
-2.07783917761308e-05
-4.6173900853972e-05
-2.33617656124776e-05
-1.05430598756762e-05
-1.1429884170827e-05
-1.93722958781799e-05
-3.81034905273062e-05
-2.06346320010253e-05
-5.49547806462109e-06
-1.89916611856964e-05
-3.35319973761462e-05
-2.92308646614726e-05
-3.2390242709302e-05
-1.8063034540372e-05
-4.74572559396653e-06
-1.81234389490218e-05
-1.59828808666765e-05
-4.39555091728968e-05
-1.49126596098465e-05
-2.09970468001605e-05
-2.20293195462408e-05
7.96875787974748e-07
-3.89956003433739e-05
-1.14399758027454e-06
-1.61815716478222e-05
1.83947904047941e-06
-7.58359704778109e-06
-4.51279334456776e-05
-2.35581158309093e-05
-7.78488242047754e-06
-4.20052090094295e-05
-2.37252340593788e-05
-1.55947164421266e-05
-1.61980601387892e-05
-4.4787004406497e-05
-6.14068119363369e-06
-1.16528208058737e-05
-3.26056852341405e-05
-2.81167721074707e-05
-4.37033594532661e-05
-5.71226767329134e-06
-2.45681612149435e-05
-1.24771379858669e-05
-1.48413718073517e-05
-2.20873764512645e-05
-1.8233611297945e-05
-1.97983834875955e-05
-1.68320090078962e-05
-2.04864043472107e-05
-2.62912950046134e-05
-2.18108259011683e-05
-1.71795096510314e-05
-1.7379972037855e-05
-3.61621038584871e-05
-1.28349104598164e-05
-3.80828144888866e-06
-1.46329506502587e-05
-8.28439586107912e-06
-2.22951781146031e-05
-1.21102296840184e-05
-5.81205473064786e-06
-1.22299330782726e-05
-1.86056795850906e-05
-8.99358987687589e-06
-3.4886975196358e-05
-1.83122637313114e-05
-1.78517983881052e-05
-2.43644083557632e-05
-2.33771451551164e-05
-2.17804761548067e-05
-2.59042501177541e-05
-2.39883241848575e-05
-2.09335725755299e-05
-2.6698446637992e-05
-3.06506821909166e-05
-2.80162173054615e-05
-2.2709108313962e-05
-3.27285153233682e-05
-1.41510735465601e-05
-1.45891689642199e-05
-3.6040553031143e-05
-7.87655317612816e-06
-2.07935062016904e-05
-1.88502777031682e-05
-2.19020278018856e-06
-2.59919418374392e-05
-1.70422001529924e-05
-3.29502070878427e-05
-1.83796674817892e-05
-1.70661443180079e-05
-2.87440073986554e-05
-1.87809707461081e-05
-2.14699875724179e-05
-2.58557803423956e-05
-1.9235861174005e-05
-1.93182047994045e-05
-2.51480206306352e-05
-3.51425395382863e-05
-4.44350194802082e-06
-4.87323407877514e-05
-2.29549226036861e-05
-3.3325721099894e-05
-1.93922869667454e-05
-2.5392108701689e-05
-2.2475283693985e-05
-1.11767542556309e-05
-2.14184363968905e-05
-1.76615870567676e-05
-1.70212915606558e-05
-3.07477908545677e-05
-3.15184304874479e-05
-2.73336469485696e-05
3.04013864078399e-06
-2.92732294424541e-05
6.16605538716277e-06
-2.21027604282345e-05
-1.79640871756458e-05
-1.2195217305968e-05
-1.96193581021378e-05
-2.61084801825427e-05
-5.28120428320038e-06
-1.02294240071263e-05
-1.18083611870291e-05
-3.87768363437836e-05
-1.19578512560102e-06
-2.88784003851435e-05
-1.14022424952735e-05
-2.47396969681417e-05
-1.42719006812764e-05
-2.74437744919053e-05
-2.70083529777245e-05
-5.25150692557849e-06
-2.40558324830232e-05
-1.52972621193319e-05
-2.59212689049039e-05
-5.52207843901204e-06
-1.42471697776519e-05
-3.28412003195457e-05
-3.44278209257754e-05
-2.18034025081023e-05
-2.32554746202383e-06
-3.74857586980147e-06
-2.75299709985663e-05
-1.6747298655883e-05
-2.46923645174877e-05
-2.0337747501206e-05
-1.62292266352901e-05
-3.02801973324602e-05
-2.2523969669011e-05
-1.8014011274627e-05
-3.70874575601885e-05
-2.76092743958218e-05
-3.95563437424471e-05
-4.40075641067228e-06
-2.16416366834743e-05
-2.9774223806361e-05
-2.27362800663052e-05
-1.27386180722549e-05
-1.38689101300345e-05
-3.13055920532153e-05
-2.11614608928004e-05
-2.73870688181947e-05
-1.05929813552727e-05
-3.56417619068607e-05
6.35833935032111e-06
-9.3506494341889e-06
-6.18717305978315e-06
-3.87016145523294e-05
-1.89794909707257e-06
-2.43585340645477e-05
-1.26661318482647e-05
-3.64862592381419e-05
-2.59202646076254e-05
-1.95212896505209e-05
-2.78674609644138e-05
-1.97737017488065e-05
-2.818418778444e-05
-4.2455414265785e-05
-1.08418569908588e-05
-1.60149176772358e-05
-1.36885991678209e-05
-1.03171410421574e-05
4.15542268168043e-06
-2.67016678032563e-05
-6.01313422679392e-06
-3.37353856308979e-05
-3.29666111124145e-05
-3.61806410623366e-05
-2.11951480356516e-05
-3.04066883162131e-05
-3.29650743935852e-06
-2.3887952297544e-05
-2.45398227380346e-05
-2.92163087024515e-05
-2.46180517388705e-05
-8.86355751226974e-06
-1.82244919513704e-05
-3.38912468379401e-05
-2.59360963861052e-05
-5.65094792159616e-06
-5.04087893037923e-06
-1.92480932985578e-05
-2.42154167115275e-05
-1.67159528443016e-06
-8.51680223105195e-06
-4.60614292311892e-05
-4.13435794546809e-06
-7.19370115818756e-06
-1.94237851689171e-05
-1.4496794452214e-05
-3.92909358613547e-05
-1.62041664471223e-05
-3.35643956497441e-05
-2.61439901815456e-05
-9.45421594019931e-06
-4.15336172744965e-05
3.80917741360112e-07
-2.19311055197824e-05
-1.81024923393885e-05
-3.55280152148407e-05
-1.98141055094219e-05
-1.30482527454043e-05
-4.61963953805574e-06
-2.18631081181363e-05
-2.00862411139399e-05
-1.74248096843049e-05
-2.13848992422722e-05
-1.95604694191574e-05
-1.29950910553718e-05
-1.07572957028259e-05
-7.63527373037332e-06
-3.81136003828351e-06
-1.89667366214858e-05
-2.19555338770736e-05
-8.86711888833341e-06
-4.99513584284374e-06
-1.44376952298568e-05
-2.94338126684263e-05
-3.16163739661397e-05
-4.31725101578959e-06
-8.89641008629253e-06
-2.19664963958891e-05
-2.17309635034398e-05
-1.75021391725537e-05
-1.80621045339752e-05
-3.59801819813701e-05
-1.48838406558294e-05
-3.09957133833066e-05
-2.64396618326581e-05
-1.76204417230663e-05
-3.35767692476151e-06
-4.18604060767545e-06
-3.79774504541798e-05
-3.8843402732358e-05
-1.38489503604568e-05
-7.37336276886432e-06
-2.68857857336934e-05
-1.34945684913098e-05
-5.49104883108817e-06
-1.3402698309493e-05
-1.94083697215282e-05
-2.41149800509165e-05
-2.69325787913944e-05
-3.68521936539515e-05
-1.56305706188237e-05
-3.80475688472162e-05
-2.06191567516708e-05
-2.02239365303124e-05
-1.71004319705276e-05
-2.32053013819577e-05
-1.52086749830373e-05
-2.43095950721209e-05
-5.20123746470209e-06
-1.23332180507614e-05
-2.51128041151413e-05
-2.91878478286446e-05
-2.27812209113462e-05
-2.29882394894636e-05
-2.30713090954935e-05
-1.7134182341304e-05
-1.48989674286295e-05
-8.0821593022115e-06
-2.64814047781725e-05
-1.03906140093375e-05
-9.63540039728621e-06
1.98480927148374e-06
-2.55767035950215e-05
-2.06461060898392e-05
-1.93868526195291e-05
-3.50043022305869e-05
-1.93498853652394e-05
-2.76703585967896e-06
-5.97129618796452e-06
-4.12492262526371e-06
-1.12081857995185e-05
-8.08466388607323e-06
-1.81114288318433e-05
-3.48163167942083e-06
-1.15363310674571e-05
-1.65977243476432e-05
-3.43922431948667e-05
7.33424985431977e-07
-1.26819964461874e-05
-5.22923327819313e-05
-1.32787491358927e-05
-1.67320930992771e-05
-3.10493040906055e-05
-7.04103392698492e-06
-1.95786370697144e-05
1.16939165883768e-05
-2.14205863318746e-05
-8.54141637832774e-06
-2.62385219979892e-05
-3.18560642639786e-05
-2.65165053864683e-05
-5.22682991583656e-06
-1.48835053091435e-05
-1.76721037731392e-05
-2.39441214250337e-05
-2.72509749925682e-05
-2.49593934774738e-05
8.79668856771596e-06
-1.48366292655893e-05
-3.13802008363016e-05
-1.93969425451751e-05
-3.75465369762181e-06
-1.42464585379754e-05
-1.43455811249388e-05
-9.10090119176632e-07
-3.03012302024888e-05
-8.74217466992883e-06
-3.43382140788686e-05
-1.61922296734106e-05
5.64162074635463e-06
-1.59974746309777e-05
6.6071762216084e-06
-2.13808213988446e-05
-2.6124442469581e-05
-2.77290175814682e-05
-2.21946991617481e-05
-7.81069953919313e-06
-1.71581896615041e-05
8.94820035405453e-06
-1.6425205380993e-05
-2.35972353140456e-05
-1.53279548306828e-05
-3.23760478404162e-05
-2.25240172803835e-05
-2.2903329521262e-06
-2.3924114778967e-05
-1.16854436994616e-05
-1.27435857474618e-05
-2.58909151274839e-05
-2.08383340474738e-05
-1.20392546014741e-05
-1.32180206491617e-05
-1.32575273434536e-05
-2.07108527207878e-05
-1.60608145436821e-06
-1.02977643787052e-05
-1.2676210054616e-05
-3.39662953550915e-05
-9.90253621568687e-06
-1.55766337506585e-05
-1.18967585006003e-05
-4.26586241346447e-05
-1.77546553895044e-05
-2.18131956303219e-05
-1.80325262334105e-05
-1.99860652940184e-05
-1.77822047096933e-05
-1.67801031914698e-05
-1.97051892131419e-05
6.93338378833645e-06
-1.55492617025613e-05
-1.65452212539752e-05
-1.31170119185348e-05
-1.55035710770872e-05
-1.36068859873068e-05
-6.77797384484871e-06
5.86509108631552e-07
1.41353894026609e-05
-1.1343508639276e-05
-1.77929347927852e-05
-2.20251342538818e-05
-3.49317267902357e-05
-2.62255186355885e-05
-2.13134465589616e-05
-3.19924733563745e-05
-1.26883363803527e-05
-3.35859085234355e-06
-1.90490490948374e-05
-2.65051748669529e-05
-1.0899138683853e-05
7.43345768363118e-06
-3.10732615898498e-05
-1.43191462356972e-05
-3.26644425432897e-05
-2.47213032619369e-05
-1.82579532373722e-05
-8.40123113185643e-07
-1.33557595796329e-05
-1.3613932397132e-05
-1.67612135720217e-05
-3.66176500848785e-05
-2.56995703215505e-05
-2.59726298015656e-05
-3.04894149956863e-05
-6.29530385498829e-06
-2.56290355141368e-05
2.20483239360607e-06
-3.22377092402562e-05
-2.00500367295882e-05
-1.85316130300209e-05
-2.74159960707059e-05
-1.37553840761791e-05
1.1813043431032e-05
-3.53279100985883e-05
-4.0232809650487e-05
2.90424106045654e-06
-2.0178797128057e-05
-2.93773936087269e-05
-3.10813333644061e-05
-2.16332716277159e-05
-6.46444349635218e-06
-4.16133421608048e-05
-2.87172681719763e-05
-3.43872005295562e-05
-1.63308127750706e-05
-2.7847562974563e-05
-1.9382031581565e-05
-1.012746543316e-05
-2.01594828837703e-05
-1.7250686988277e-05
-2.36953075705833e-05
-1.8046542214269e-05
-9.34748072160782e-06
-9.18379526839783e-06
-2.69404368409011e-05
-3.10726402811122e-05
-3.22729280238175e-05
-1.73177811284315e-05
-1.85252976530076e-05
-4.6108062715731e-06
-2.29969973069616e-05
-1.65032320100729e-05
-8.44175278212028e-06
-7.8404883771798e-06
-2.96512907422729e-05
-6.57914962288181e-06
-1.54915073532698e-05
-1.32229621052693e-05
-1.55443399996489e-05
-3.47551046451347e-05
5.34293790024875e-06
-4.97104755311011e-06
-1.95560195005274e-05
-1.97094153069961e-05
-3.36335723435853e-05
-4.10655213638014e-05
-3.09530356808491e-05
-9.38753571885214e-07
-4.55235451634214e-05
-2.2603461440171e-05
-2.28726680565854e-05
-2.14802918359922e-05
-6.09199018852497e-06
-3.09946136598358e-05
-1.14241680226745e-05
-1.01951061356634e-05
-3.17392952852177e-05
-2.62341580441413e-05
-2.43185506501064e-05
-2.93954609805266e-05
-1.94607515572725e-05
1.67860323565326e-06
-3.99132404407915e-05
-3.81417268110878e-05
-3.29829054603755e-05
-8.34053718064572e-06
-1.01258633465278e-05
-2.49788812488941e-05
-2.63276525711174e-05
-1.83950795580451e-05
2.28057922981388e-06
-1.8487647139196e-05
-2.82259543593521e-06
-2.69153275146689e-05
-1.47661725267787e-05
-3.10202448428983e-05
-2.48033206828284e-05
-3.41448515912582e-05
-2.21113944600695e-05
-1.43076612938942e-05
-2.55191949035264e-05
-9.69455780973793e-06
-1.81369286523551e-05
-1.29578498392881e-05
-2.47478419207382e-05
-2.77243198992355e-05
-1.46239768901517e-05
-1.29027967556295e-05
-4.10061294753953e-06
-1.06195029059689e-06
5.27116094565734e-07
-2.23152684441907e-05
-1.66694705653716e-05
-2.22014353766256e-05
-1.92194377636153e-05
-2.21715812685369e-05
-3.29169432789174e-05
-4.53265921600653e-05
-1.45209266450408e-05
-2.36385913640594e-05
-1.06091120594291e-05
-1.25195874200101e-05
-1.73132306655263e-05
-2.869258527293e-05
-1.84767604838997e-06
-1.62021218466775e-05
-2.12614025808319e-05
-5.18745400375538e-06
-2.16861168283844e-05
-3.40126258446905e-05
-1.5731083135688e-05
-8.81990958625551e-06
-2.46728761440096e-05
-7.7995994071724e-06
-2.92339352310796e-05
-3.48063829691451e-05
-2.30025938907952e-05
7.51740623450114e-06
-8.25951714054641e-06
-1.64951306547202e-05
-2.90898477702558e-05
1.31197465240605e-05
-2.93843652755953e-05
-3.11234497527309e-05
-1.63631978103087e-05
-1.82190560032218e-05
-2.34961346326181e-05
-2.74823296803198e-05
-1.90356271088389e-05
-1.150802929975e-05
-1.55972362798677e-05
-1.51943650500938e-05
-1.41947507458675e-05
-2.98248872186254e-05
-2.96114918731805e-05
-2.55830168505288e-06
-1.1516808494687e-05
-3.42611485363322e-05
-2.67689852652962e-05
-1.38447866744427e-05
-1.70993394229156e-05
-1.09787202994912e-05
-1.23755359631858e-05
1.33262509204207e-07
-2.14946316988778e-05
-7.09927416100364e-06
-1.49918293643306e-05
-1.19323011516189e-05
-4.18290509889357e-06
-3.46535015156293e-05
-1.53072074013713e-05
-2.64897748583375e-05
-1.582492136758e-05
-2.32047649442071e-05
-1.56882188657696e-05
-2.72939630523173e-05
-2.28533477621145e-05
-4.23660651903304e-05
-3.09538704364344e-05
-2.09772503088073e-05
-3.39379774731137e-05
-1.39282056292928e-05
-5.44409516355734e-06
-4.74249145233305e-06
-1.4870466297733e-05
-2.83970794132143e-05
-1.40709909529406e-05
-1.75211858531816e-05
-1.65782971277794e-05
-1.76394277963262e-05
-8.96386466615549e-06
-3.4507586522786e-05
-9.40044774232422e-06
-1.35971234238614e-06
-1.9288448137729e-06
-2.90170563209872e-05
-3.3453994835882e-05
-3.68656726378525e-05
-1.64255756235785e-05
-6.14565165247236e-06
-2.28669727095006e-05
-2.55443521696645e-05
-3.98039026648573e-05
-1.36032623523131e-05
-3.13968031098153e-05
-3.4931939889776e-06
-1.52338761199949e-05
-2.30475791625319e-05
-1.89622656357766e-05
-2.87441584478107e-05
-2.88874897741525e-05
-1.15088981544299e-05
-3.51130334459175e-05
-2.41204157038873e-05
-2.2756355093762e-05
-3.43625251661271e-05
-2.63362698429855e-05
-1.1423578724302e-05
-2.05645011763083e-05
-1.28640566981423e-05
-3.34018010959563e-05
-3.3142639435098e-05
-2.12094237169515e-05
-1.81409530501682e-05
-1.83075870725064e-05
-1.6456034424306e-05
-2.70420023845081e-05
-2.04422714283117e-05
-2.88538579757339e-05
-1.12370687515391e-05
-1.64177041884835e-05
-2.99161423501018e-05
-1.46835512890959e-05
-2.13602047168779e-06
-1.12964037199862e-05
-1.82002852197803e-05
-8.93942346288803e-06
-3.61795571564522e-05
-1.73987224993471e-05
-3.32962725859246e-05
-8.21043464011271e-06
-2.56894392864592e-05
-4.66657355830964e-06
-2.88778945196721e-05
-3.82058300302105e-05
-1.15803032238176e-05
-8.51006367448198e-06
-7.38266619372949e-06
-2.64433333958909e-05
-1.75038592630715e-05
-2.62658959915559e-05
-8.03366139812755e-06
-1.11767903963776e-05
-1.69839308273708e-06
-3.31088369087944e-05
-1.86002594698619e-05
-9.7966528823577e-07
-8.73133130465423e-06
-3.7572999865806e-05
-2.46673826465378e-05
-2.48458738376014e-05
-1.33954530812979e-05
-1.45103693325284e-05
-4.95156344448622e-06
-2.49921706096008e-05
-1.1459144632648e-05
-9.86446027556674e-06
-1.94311692019108e-05
-1.29704338748159e-05
-1.1089175403213e-05
-7.54113026941414e-06
-3.33059045126886e-05
-2.92499068287795e-05
-2.81837471315254e-05
-1.52307142882463e-05
-1.59727700234744e-05
-2.83311348759884e-05
-2.73220295142712e-05
4.10883245278475e-06
-2.10510971474436e-05
-2.02561857896514e-07
-5.65500539463376e-06
-2.35898183792814e-05
-1.33223375701674e-05
-3.56943780206071e-05
-2.32764742193507e-05
-1.3941005250932e-05
-2.41125929308913e-05
-2.79576178137261e-05
-1.59422981976837e-05
-2.79013172950059e-05
-2.62013728016328e-05
-1.93789089916305e-05
-1.85729656856017e-05
-1.72098865882904e-05
-2.14779547924007e-05
4.34933316796234e-06
-1.87011188359411e-05
-2.55656817936607e-05
1.10288471211777e-05
-6.87834108817811e-06
5.85473601804025e-06
-1.41181989806621e-05
-4.08121044479876e-05
-1.36819719794274e-05
-4.06326017085321e-06
-2.2727569390911e-05
-2.53221693563344e-05
-3.11612921692708e-06
-1.64662866755375e-05
-9.93068816143256e-07
-2.43732040334966e-05
-3.29636819237454e-05
-2.83637266282798e-05
-8.07350120668891e-06
-2.51081811627814e-05
-2.94252182218763e-05
-2.94451081090399e-05
-1.11042633375366e-05
-2.40416663454934e-05
-3.9572251246812e-05
-1.29305486797271e-05
-2.07197697708412e-05
-1.00337976788776e-05
-1.63203548432427e-06
-3.09940856013178e-05
-1.73654243843214e-05
-8.08001804182033e-06
-1.93679849946124e-05
-2.06831156935288e-05
-2.5843535298823e-05
-1.76967698732404e-05
-1.78805853829237e-05
-2.75162238122887e-05
-1.50617937940502e-05
-4.06105583139946e-05
-1.24769476535587e-05
-1.26925690929237e-05
-2.25145441483723e-05
-3.56943604299633e-05
-2.10394345061001e-05
-3.18992717349643e-05
-6.70549617760004e-06
-3.7845858136441e-05
-1.11329688926299e-05
-1.14458677705583e-05
-1.38155016216322e-05
-1.90531417998809e-05
-2.18306885818414e-05
-3.4780346351946e-05
-2.06214467423717e-05
-2.51213154766602e-05
6.7667208285464e-07
-6.37550295871036e-06
-1.78646759123461e-05
-1.09490941123494e-05
-1.99226166948114e-05
-1.78560985487376e-05
-3.78303078394414e-05
-4.60383460868784e-06
-2.77091455838534e-05
-3.8767307723127e-05
-2.22818987153273e-05
-1.40000266528045e-05
-2.68971376902262e-05
-4.18182058196213e-05
-2.19441647711274e-05
-2.99933482563994e-06
-9.42406890718947e-06
-4.82465665687757e-06
-2.24391137081016e-05
-2.19003953196426e-05
-1.025069160829e-05
-3.88885382984201e-05
-2.26110604119453e-05
-2.92893009878898e-05
-8.71824475603893e-06
-1.75089896286826e-05
-2.62730427322859e-05
2.97553090297815e-06
-1.02868211663228e-05
-2.65151597122056e-05
-6.85516226427147e-06
-8.35057839436165e-06
5.1686119064226e-06
-8.22721475587168e-06
-8.49406820740549e-07
-3.9315190019984e-05
-2.52150283154375e-05
2.43476059841959e-06
-1.20495802250828e-05
-2.68431121097252e-05
-1.55217616745264e-05
-1.85383423883176e-05
-3.13864742147287e-05
-2.98351125450393e-06
-1.01767572929632e-05
-2.67833039225301e-05
-2.23302493858744e-05
-1.23251491224157e-05
-1.49994036183913e-05
-2.00525474686617e-05
6.57172525739138e-07
-1.29713954957669e-05
-2.34146923294644e-05
-3.0604542570976e-05
-3.10363860530201e-05
-3.38224483059049e-05
-2.46691927328401e-05
-1.33947033411261e-05
-6.2831266600637e-06
4.80196307338394e-06
-2.08183009641438e-05
-3.50448072839199e-05
-5.00659240028461e-05
-2.64765273738897e-05
-2.72747575138301e-05
-3.25632489404375e-05
-1.65069630471885e-05
-2.65764300611288e-05
-1.8682715150232e-05
-1.57593335185e-05
-2.91902166707546e-05
-1.35191281098719e-05
-2.9389606732917e-05
-3.82740068347403e-06
-1.47873135875802e-05
-3.82146478262298e-06
-4.57719904266659e-05
-3.82787162808928e-05
-2.10282962669942e-05
-1.29165756567929e-05
-1.45609162205268e-06
-1.47570910396093e-05
-1.50259867249514e-05
-9.51298717918572e-06
-3.42837123852075e-05
-3.62451966023744e-05
9.14006827756169e-06
-2.25057766840996e-05
-9.24491256352385e-06
-7.80829733599652e-06
-1.65588275960259e-05
-7.62423730425712e-06
-3.44280203836594e-05
-2.7220987572939e-05
-2.02787039491963e-05
-2.07534732316842e-05
-5.01333447040057e-06
-1.82026057441267e-06
-7.1823864910463e-06
-6.26216953671337e-06
-1.53873805949152e-05
-3.86823661552584e-05
-3.47364554963672e-05
-2.64811002688111e-05
-2.97382177481393e-05
-3.61798604551796e-05
-2.80368571915812e-05
-5.71884674109357e-06
3.35381883718439e-07
-3.25652283928409e-05
-2.60748754556953e-05
-4.2453482335262e-05
-2.34654176358036e-05
-8.88046268511627e-06
-1.01781064003895e-05
2.46907320895327e-07
-2.19122131915269e-05
-8.88976374035246e-06
-2.27030856737969e-05
-1.7561993952217e-05
-7.2569250863132e-06
-3.38582890461803e-06
-5.09236674961851e-06
-2.41676737297371e-05
-8.63078945702525e-06
-3.38245422209886e-05
-2.90456564840837e-05
-1.08804377662772e-05
-1.2642387826365e-05
-2.99973198579515e-05
-2.08522243324326e-05
-3.24344634128946e-06
-1.41404730485229e-05
-2.48125191639684e-05
-1.28889086697043e-05
-2.2922450944038e-07
-2.24497891826376e-05
-5.45504479805871e-05
-3.55969131326293e-05
-2.23592980361878e-05
-1.72847003466094e-05
-2.9387669155859e-05
-1.50413678465722e-05
-2.62330529440748e-05
-3.37735014058211e-06
-2.45171232070563e-05
-2.8997972576689e-05
-2.0173988339341e-05
-1.71395239153835e-05
-2.59466071735984e-05
-1.76513486543064e-05
-6.99533893433737e-06
-2.0883571913899e-05
-2.55686506048522e-05
-1.47281830307899e-05
-7.32130114810721e-06
-1.14808082095893e-05
-1.42427650807923e-05
-1.64522931996474e-05
-9.02091198886238e-06
-1.21755935499322e-05
-1.53268035981936e-06
-2.05146811094097e-05
1.30459306889101e-06
-1.8591359972257e-05
-1.3353945987357e-05
-1.09983283550766e-05
-2.04686160715866e-05
-7.04156613522302e-06
-2.40332312726398e-05
6.49575323138918e-06
-1.29317533088087e-05
-3.11269729322764e-05
-2.86113462882243e-05
-5.84090024694095e-06
-7.44641277604844e-06
-1.99325069639287e-05
-2.1531699552435e-05
-1.39307078698818e-05
-4.074659628707e-05
-2.57687529211651e-05
-3.2982439146758e-05
-2.59105682269827e-05
-1.07457674431103e-05
-1.47292541092241e-05
-6.51688077655684e-06
-1.24640360894117e-05
-1.68206266657451e-05
-3.06752021281615e-05
-3.20331554327411e-05
-2.27589580139725e-05
3.17912132079278e-06
-1.54170764302862e-05
-5.04689708967603e-06
-7.48747747996448e-06
-6.32583766653791e-06
-2.62640337216211e-05
-3.34448769302247e-05
-1.19933093320838e-05
-1.45003113904996e-05
-1.85617740155801e-05
-1.12041121245677e-05
-5.4273402098471e-05
8.67893264065308e-06
-1.77287512417034e-05
-1.27431938510023e-05
-2.14838526012205e-05
-2.00672761227579e-05
-1.23503998911143e-05
-1.9180685881807e-05
-9.72336861210428e-06
-3.32506588912525e-05
-2.21293260095677e-05
-3.75401015671755e-05
-4.24730672430121e-05
-2.62266625486007e-05
-3.02159232548519e-05
-6.26250715132456e-06
-3.14022113515252e-05
-1.13891910393705e-05
-3.23152802263222e-05
-4.24740557112677e-05
-1.58049135540865e-05
1.58481168797623e-06
-1.80003851756782e-06
-6.17564842687481e-06
-2.99149403485654e-05
-7.74123876426736e-06
-9.50790533398069e-06
-3.80382856236175e-05
1.17078203606651e-06
-2.66482726367639e-05
-2.5066830605744e-05
-2.25824323290012e-05
-1.13854923402977e-05
8.20088252614232e-07
-1.86880878056894e-05
-3.20546825269348e-05
-6.7035945581781e-06
-2.82414604941311e-05
-2.35666124629451e-05
-3.69014263238252e-05
-2.24760434263796e-05
-3.85109608855279e-05
-3.3107937229564e-05
-2.19600611241605e-05
-2.14706083433827e-05
-1.87214534209333e-05
-9.4835970294096e-06
-2.65592729127366e-05
-1.88738813387107e-05
-3.00072184043554e-05
-2.02672973365119e-05
5.30262553675622e-06
-2.65471257490753e-05
-2.85485221140696e-05
-1.48119921434091e-06
-1.15097455782573e-05
-1.44893091207083e-05
-2.97842149692572e-05
-2.25909011988057e-05
-3.76104036593197e-05
-2.71970811376338e-06
-1.47946398121939e-05
-2.81541359118488e-05
-6.70999342116337e-06
-2.55554188569102e-05
-6.44338498016122e-06
-1.17342804392486e-05
-2.30953491159744e-05
-3.11061650548367e-05
-8.23022931158723e-06
-2.10334368535407e-05
-1.920777971303e-05
-3.59325691530167e-05
-4.13116259479607e-07
-2.74819731533294e-05
-1.735514624004e-05
-1.79573821646402e-05
-3.33560972352577e-05
-1.49241061396551e-05
-2.15921875387652e-05
-1.13024965745705e-05
-2.72435692594656e-05
-2.11092439951481e-05
-3.06126374538315e-05
-1.70066757811086e-05
-8.94226517984254e-06
-1.62741244104117e-05
-1.28162745119357e-05
-1.47295303083333e-05
-2.01270732396923e-05
-2.53228465517296e-05
-3.45696178710502e-05
4.46250187723089e-06
-1.87496122427186e-05
-2.68727520208445e-05
-1.51552390113855e-05
-2.68763953562206e-05
-2.15321605011202e-05
-3.24981180206345e-05
-3.01760572457017e-06
-2.09181710853269e-05
-2.8688496435711e-05
-2.36590651790149e-05
-1.81887052457695e-05
-3.13950478096366e-05
-2.76538206263879e-06
-2.63166205095916e-06
-2.56201653899558e-05
3.328197045859e-06
-1.12633287965527e-05
-1.40503866834747e-05
-1.14498319823757e-05
-2.483765514986e-05
5.03312665031006e-06
-3.26501801395806e-05
-2.08498891683251e-05
-7.7044993208532e-06
-3.58921512963403e-05
-2.26169335590539e-05
-1.69438314733638e-05
-1.09555530136743e-05
-3.96769591976433e-05
-3.35607503856979e-05
-1.53290786623364e-05
-4.79994509702179e-05
-1.24839158762282e-05
-2.6243884845077e-05
-2.48524278162012e-05
-3.67960684653452e-05
3.47438977621027e-06
-1.25067149134943e-05
-2.6887745132055e-05
-2.79927804013916e-05
-6.6631178708347e-06
-9.97750326573647e-06
-1.42085601601941e-05
-1.66383649268607e-05
3.97603403752977e-06
-1.46648942565291e-05
-3.49184159080278e-05
-8.72200318971286e-06
-1.38200559525872e-05
-6.15821813698261e-06
-2.95274128664124e-05
-9.47818547746353e-06
-2.39041030446355e-05
-2.0208314086605e-05
-1.93606970405201e-05
-2.94692241449928e-05
-1.05076742141649e-05
-1.68325997871718e-05
-3.67342732817411e-05
-2.102733568905e-05
-1.10574969948787e-05
-2.05409775362747e-05
-3.57229759116977e-05
-2.7364148802734e-05
-8.12712174565469e-06
-8.51783982942024e-06
-2.92018539225909e-05
-2.24139210990357e-05
-1.8520951013235e-05
-8.49354172873364e-06
-3.64322970115306e-05
-1.51987216164692e-05
-1.86177003931369e-05
-1.93817146440315e-05
-2.07444685190831e-05
-1.49967825352331e-05
-9.38494499370701e-06
7.89741813620804e-06
-2.03156230912974e-05
-7.59862379238151e-06
-1.18200486250702e-05
-1.76877781866324e-05
-2.70790165541532e-05
-3.25459705063167e-05
-3.06565320485474e-05
-2.15613281302039e-05
-1.06352615343442e-05
-3.17203913623973e-05
-2.10416400381435e-05
-1.87880191933829e-05
-1.61105838882332e-05
-2.3698482643521e-05
-2.25656660912964e-05
-9.14859214699009e-06
-1.22884910278703e-05
-2.42980571495938e-05
-1.8479215027267e-05
-1.32352061321456e-05
-2.56091265045993e-05
-8.57568751475757e-06
-3.83429401729431e-06
-3.32320535624896e-05
-3.20964093845187e-05
-2.42866305782687e-05
-2.02176989225243e-05
-9.33807567312392e-06
-2.01003613822485e-05
-2.07420076973099e-05
-2.29285891374371e-05
1.1277585564374e-05
-8.75198392951966e-06
-1.53085278526896e-05
-2.69478656093701e-05
-1.23315386391057e-05
-2.96340786513679e-05
-1.63077746950631e-05
-8.22130427134105e-06
-1.09370845853491e-05
-7.18545867519797e-06
-2.41234811238168e-05
-1.0698425674776e-05
-6.74084239280496e-06
-2.57247602122211e-05
-4.03245289950378e-05
-2.68182286406865e-05
7.68357206207071e-06
-3.33530983510324e-05
-1.63361807556171e-05
-2.33049350379002e-05
-1.67674191178243e-05
-3.23573981631997e-06
-1.9279458436153e-05
-2.27672699996085e-05
-2.65192256897417e-05
-1.90955724609925e-05
-1.46871451168058e-05
-2.10394735382508e-05
-3.68499703168268e-05
-1.27900229163344e-05
-9.75757432961966e-07
-3.47134969398951e-05
-2.18550046425433e-05
-1.45885425904884e-05
-1.55842546101382e-06
-2.49868202021818e-05
-2.59013061557305e-05
-1.27706818807341e-05
-3.67612034657474e-05
-2.39697436210366e-05
-1.65733566584203e-05
-3.15348437528209e-05
-1.69973151122447e-05
-1.77339011369509e-05
-5.95031134680256e-06
-1.79638203483706e-05
-1.23025180464008e-05
-1.26368532652778e-05
-1.52856980214659e-05
-4.87676958587487e-05
-2.81309630068634e-05
-1.61609371534849e-05
-9.7320640331583e-06
-1.44842853830244e-05
-4.75420212745685e-05
-9.88764466769391e-06
3.84600817367293e-06
-2.24214001781191e-05
-1.06227699031277e-05
-2.49720848857346e-05
-1.05882856722296e-05
-3.5340802229317e-05
-1.78766700614352e-05
-1.92838442007824e-05
-1.84564367743135e-05
-1.41610672746957e-05
-2.74476986629153e-05
-2.31160642967949e-05
-1.61767144902272e-05
-3.11492517479652e-05
-2.53911464380544e-05
-1.2756021897214e-05
-1.70852923255864e-05
-6.37805009427261e-06
-1.15938687361097e-05
-2.59924508688239e-05
-3.23270379977912e-05
-1.00652339920694e-05
-2.36640448193206e-06
2.2650090504507e-08
-3.63983125577777e-05
-4.09326624217438e-05
-2.9654435104322e-05
-1.76577818363444e-05
-7.60503511776362e-06
-2.13907069040832e-05
-2.6698834610538e-05
-1.77798677925743e-05
-7.81485829576879e-06
-2.4589207458558e-05
-1.9410611646768e-05
-2.92264401412247e-05
-1.80063574406407e-05
-3.6002017945941e-05
-8.01112662948345e-06
-1.33962761300879e-05
-2.36836871266724e-05
2.88026470007561e-06
-7.53332926895008e-06
-5.87934646721e-07
-2.60859353914832e-05
-2.51611696934669e-05
-4.75149367867961e-06
-1.42367771975562e-05
-3.56398554453695e-05
-1.41151343018549e-05
-9.06718850231862e-06
-1.4315038014626e-05
-1.70392348206626e-05
-1.37853276607857e-05
-6.49745420982334e-06
-1.71143605627832e-05
-2.2349781620313e-05
-4.65956674702951e-05
-1.96211455499752e-05
-5.22602782163759e-07
-1.08389686462711e-05
-8.63740296312999e-06
-1.07969143619658e-05
-1.47878888350101e-05
-1.55135818826224e-05
-1.11674861887179e-05
-2.07646076740301e-05
7.66754288577589e-06
-2.27043268385823e-05
-1.08942822183071e-05
-3.84252995767197e-06
-2.69700423582371e-05
-4.55533528768909e-06
-2.9683873773445e-05
-3.47913587058289e-05
-2.74995661211304e-05
-1.87381073110563e-05
-2.21499754632987e-05
-4.11377357328342e-06
-2.473531440921e-05
-3.90234377522619e-05
-2.4126072181476e-05
-2.20986149265252e-05
-1.7362711398678e-05
9.5116401030278e-07
-2.38289567958082e-05
-3.02287688250811e-05
-3.60755266040333e-05
-6.47237550242388e-06
-1.82339763426278e-05
-1.98201377941071e-05
-3.72132916041602e-06
-3.78686489277962e-05
-6.57435525130825e-06
-2.70162802584585e-05
-1.75114903811848e-05
-1.6357171414867e-05
-1.31725336611708e-05
-5.11742969415696e-05
-3.74719216523289e-05
4.04814619736046e-06
-1.0625488734898e-05
-2.14535973286632e-05
-7.75072671718931e-06
-1.723546581332e-05
-2.05428183422869e-05
-2.33348142495052e-05
-2.62307405378172e-05
-9.33644132103804e-06
-2.45752496822768e-05
-2.07547344879278e-05
-1.07411937722777e-05
-2.59328019548175e-05
-4.27623314334158e-05
-1.02048109272054e-05
-2.65606318282499e-05
-1.34951829095181e-05
-1.66953934935465e-05
1.19774540500716e-06
-3.59042558220865e-05
-8.9240382981409e-06
-2.66104776419626e-05
-3.73262744873295e-05
-9.52699301849496e-06
-2.6886822390998e-05
-2.84274536883919e-05
-4.45396458717942e-05
-4.283839367869e-06
-1.70231866102472e-05
-3.75923696466418e-05
-4.50942715647951e-05
-2.61534869656864e-05
-1.72537392542773e-05
-3.32791098423204e-05
-2.3363399994864e-05
-2.78499792671014e-05
-1.22490169647646e-05
-2.81754404426315e-05
-1.64667004638755e-05
-1.40688392139088e-05
-2.48590977370004e-05
-2.59366384318078e-05
-8.55499063604712e-06
-3.15417998314044e-06
-1.91390639228339e-05
-1.79967042769293e-05
-6.52818545235339e-06
-3.33880207463892e-05
-2.07935963705457e-05
-1.46371269560593e-05
-2.22764293738886e-05
-6.88284956225328e-06
-1.16743284691712e-05
-7.34700695379228e-06
-7.99574072770883e-06
-1.99333457019266e-05
-2.28935219498206e-05
-2.02132480248667e-05
-3.45905281988558e-05
-4.12074017170029e-06
-1.95613886886427e-05
-6.87635395896134e-06
-7.85544044866328e-06
-1.87746036860298e-05
-3.05631541748237e-05
-7.55494746032892e-06
-2.37653323161606e-05
-2.22980395557059e-05
-3.41922608081932e-05
-2.99256555914591e-05
-7.36116340974115e-06
-1.49226395588917e-05
-9.40095977924996e-06
-5.95024705257014e-06
-2.38908206298256e-05
-3.02072441724463e-05
-2.91222207402969e-05
-3.06446975105378e-05
-2.61116820075816e-05
-1.27331147312029e-05
-2.5668746508374e-05
-3.22163284062705e-05
-2.9507078817192e-06
-1.97972136503177e-05
-2.53636873491734e-05
-3.96826091473959e-06
4.81670741027196e-06
-1.8795745480265e-05
-2.51152885436887e-05
-8.37977759702402e-07
-2.77018838649331e-05
-4.07828001118427e-05
-3.01217438547381e-06
-1.56939144523238e-05
-2.67976932271668e-05
-3.32302460322471e-05
-9.86221081505834e-06
-7.0634163674879e-06
-4.33133739463325e-05
-2.82346706540113e-05
-2.18552378768802e-05
-2.56240503820894e-05
-2.12192237157299e-05
2.51325665972547e-06
-2.10788381803002e-05
7.51677040028035e-07
-2.10960249618057e-05
-8.38009404825875e-06
-2.55894629823156e-05
-1.84503304058077e-05
5.27868499088063e-06
-7.99068156568314e-06
-1.14032433285378e-05
-4.63342989118462e-05
-2.74090099313001e-05
-4.04809656806662e-05
-2.40168881869834e-05
-4.80655389711068e-06
-3.28735059507453e-05
-1.01486537798098e-05
-1.64626675394085e-05
-1.98524028655313e-05
-2.9044302595811e-05
-2.59178672770791e-06
-4.27797207546911e-05
-3.72287480290828e-05
-2.33134675006977e-05
-2.45517942740838e-05
-4.6337207751466e-06
-1.89633466221011e-06
-2.60977355967478e-05
2.003031302146e-06
-2.95093869995384e-05
-2.26525171557905e-05
-5.2874344326283e-06
-1.59935434712742e-05
-1.12963785131272e-05
-1.58558077541888e-05
-3.3875640578869e-05
-2.21555951750383e-05
5.85631464272656e-06
-6.51735703080219e-06
-2.59443685098847e-05
-1.1269680574157e-05
-2.1693332603875e-05
-1.49264826851253e-05
-1.97063759855525e-05
-1.82460871006761e-05
-2.81542232650653e-05
-1.28425345998093e-05
-6.0881091847905e-06
-1.85393956969847e-05
-2.762027571346e-05
-1.49291756829053e-05
-1.7461096135654e-05
-2.27671474572279e-05
-2.43722596961447e-05
-1.91920467010867e-05
1.41285766828361e-06
-1.8021067437025e-05
-1.32999236347517e-05
-2.48572560818627e-05
-2.3837173730256e-05
-2.45934281118977e-05
-2.99109368018387e-05
-2.39929369189674e-05
-7.11126269654135e-06
-1.44240023586953e-05
-1.12910103024661e-05
-2.23099934325157e-05
-1.08773115075178e-05
-9.61684206847077e-06
-1.69201900809924e-05
-1.12831599310262e-05
-2.93173730421718e-05
-2.20891342584788e-05
-2.37412438984241e-05
-1.58053848044448e-05
-2.86770116143895e-05
-1.95631904764556e-05
-2.43722626704688e-05
-5.58222417567714e-06
2.17305230869637e-06
-5.72947680074788e-06
-3.6107703347158e-05
-1.54606994939821e-05
-3.49195606944601e-05
-2.64554390035015e-05
-9.36645502800875e-06
-7.90435713144851e-06
-2.60077271651679e-05
-1.24025828921038e-05
-3.25886725836129e-05
-1.39830148164035e-05
-2.15359608192674e-05
-6.50318003709317e-06
1.79647408537018e-05
-9.45826699282266e-06
-9.66606097762254e-06
-3.26623755487094e-05
-1.06473951673932e-05
-1.01290115980111e-05
-2.27934449016064e-05
-2.86894244791061e-05
-1.64493676310505e-05
-8.40931487076376e-06
-2.61171643598728e-06
-9.40051149945322e-06
-5.04672417528533e-06
8.3651693002241e-06
-6.23602567395262e-06
-3.29639868812032e-05
-6.39800857948861e-06
-7.53912257482746e-06
-2.34830762903587e-05
-2.46770885385672e-05
-2.82258762872301e-05
-4.91195349089228e-06
-1.81079719514566e-05
-2.22825209445195e-05
-2.28330545173244e-05
-1.0647606461962e-05
-5.7818344108219e-06
-5.16339659867646e-06
-1.18553236461412e-05
-3.65019939108106e-05
-3.13014297086908e-05
-2.38714576419355e-05
-1.187326638997e-05
3.34041996226757e-06
-2.272014144691e-05
-3.23422488451473e-06
-6.33746199832342e-06
-2.47628982698637e-05
-1.87459195245363e-05
-5.30956757556778e-05
-1.32396308389915e-05
-2.16427289918973e-05
-2.91917306365047e-05
-2.55617342880068e-05
-7.83232510551058e-06
-9.58386799413779e-06
-2.11196813161061e-05
-6.9798948433401e-06
-3.30032026430813e-05
2.59536537650113e-06
-2.32953017514018e-05
-1.99682890730643e-05
-7.771624059528e-06
-3.21438859732803e-05
-3.49757136873205e-05
-1.74998264545411e-05
-1.74484941481838e-05
-2.9755765943155e-05
-1.36217097816501e-06
-6.15884569034104e-06
-6.38688520067163e-06
-2.24482743748797e-05
-2.45874166116069e-05
-4.41968834602724e-05
-2.21770866367624e-05
-1.04370578488444e-05
8.20404316583627e-06
-3.79446288503675e-05
-3.63074324134656e-05
-1.24630672265009e-05
-2.77793939779437e-05
-3.48531115651067e-05
-1.81583470076654e-05
1.53626142505655e-06
-9.33650762269009e-07
-2.10525274800746e-05
-7.05733408069621e-06
-2.04291436188452e-05
-6.41507340738877e-06
-3.41602162184591e-05
-1.9131506331091e-05
6.87362005688106e-07
-2.89118504611864e-05
-2.86811441131907e-05
-2.71355454826405e-05
-3.68447518231847e-05
-3.13481611540166e-05
-2.53393450751081e-05
-2.89796818710918e-05
-2.94084235697345e-05
-1.36353261000811e-05
-1.62794574307573e-05
-2.87743131706109e-05
-3.52620492530088e-05
-1.55696285957533e-05
-1.78769451095387e-05
-2.57815523093694e-05
-1.16162248074579e-05
-2.03760679037128e-05
-1.03020186936721e-05
6.09796769424071e-06
-2.28152055464129e-05
-2.78725712906506e-05
-2.82936862053987e-05
-1.98460424326568e-05
-2.8761542436581e-05
-3.24626737006665e-05
-2.29239313181048e-05
3.49884207345293e-06
-2.38323992283132e-05
-7.13559123229733e-06
-4.27685261012839e-05
-1.60138150674427e-05
-2.00314122883098e-05
-2.69598192299713e-05
-1.77194100123361e-05
-2.38550968645152e-05
-6.74945919136881e-06
-8.71457407424148e-06
-4.02509485203256e-05
-1.04781921945117e-05
-9.4689572025625e-06
-2.02519597779904e-05
-1.73673867030415e-05
-1.00397823960331e-05
-2.06264413255769e-05
5.50922941337122e-06
-1.20104219295412e-05
-2.85786556727236e-05
-2.09458916629622e-05
-8.07231047670903e-06
-3.93746772048882e-05
-1.07736425302844e-05
-2.21930564010048e-05
-4.41283442498418e-05
-1.28219764618164e-05
-1.38980881214543e-05
-9.68652483849573e-06
-1.46089391224044e-05
-1.31517617238167e-05
-2.51266433568538e-05
-2.89478314076735e-05
-7.37502925346446e-06
-1.34970092534377e-05
-3.93277311969767e-05
-4.60716988141414e-06
-5.99318014018873e-06
-2.6539337247393e-05
-1.45818496818375e-05
2.24470356143466e-06
-2.72285699105418e-05
-2.27906724056893e-05
-8.37000408288858e-06
-3.65606780256286e-05
-1.38142923080165e-05
-1.19955836803434e-05
-2.66225062332139e-05
-1.92453694747124e-05
-4.59987252967324e-05
-9.16465867135411e-06
-1.36728766720349e-05
-2.19011712651921e-05
-1.63647274634871e-05
-2.52899997640217e-05
-3.13230806915006e-05
-1.72868720324504e-05
-1.83144273637196e-05
-2.47308025682078e-05
-2.55658738555987e-05
-2.87841136705504e-05
-3.19735051324949e-05
-3.30237633404449e-06
-7.14843171422662e-06
-2.59584384829061e-05
-2.47792832227264e-05
-1.95707570172186e-05
-2.45730964771429e-05
-1.82730792011859e-05
-3.0900165937672e-05
-1.17584271564032e-05
-9.62766595430385e-06
-9.57328640877988e-06
-1.99995601958643e-05
-2.57361533723638e-05
-2.23411713138333e-05
-1.57942623278873e-05
-1.66339633279144e-05
-1.83365733917131e-05
-1.17141568201481e-05
-8.73369421409767e-06
-1.94942248845679e-05
-2.00125921041524e-05
-3.33895499650268e-05
-2.45885227760339e-05
-2.56771614238762e-05
-2.21989411392393e-05
-2.50871116194801e-05
-2.43166007747819e-05
-1.75935660261765e-05
-2.08865724817121e-05
-2.52704822616502e-05
-2.98501089137291e-05
-1.69820694823726e-05
4.26924828233796e-07
-2.04495861694696e-05
-4.59371735410769e-05
-1.93945355426094e-05
-1.65418150439084e-05
-3.31830343250884e-05
-2.10375590446756e-05
-1.89013871927691e-05
-1.44863675172025e-05
-4.6733005808248e-06
-1.84749772304054e-05
-1.16613288042775e-05
-2.64834943097093e-05
-1.91919550035584e-05
-1.82248258728988e-05
-2.07570217468685e-05
-1.9506713589559e-05
2.34271521262174e-07
-1.84058503248613e-05
-4.91029750141697e-06
-3.35063784274686e-05
1.884738465723e-06
-2.78626311272687e-05
-1.41243368582968e-05
4.11575136477314e-06
-2.4086726695305e-05
-1.43524591380311e-05
-1.1309755046384e-06
-4.85942216532731e-05
-2.21679838989182e-05
-2.35941170704284e-05
-1.94316972709206e-05
6.4049342835359e-07
-5.19215979438698e-06
-1.33490056219675e-05
-1.0612483025827e-05
-2.55424488900558e-05
-2.11429758419429e-05
-1.50481915570254e-05
-2.83850518044604e-05
-2.38746807901265e-05
-3.01276210122118e-05
-1.84170773681634e-05
-3.05808476580562e-05
-1.85863034224406e-05
-2.97463519811927e-05
-1.22901507112498e-05
5.80907295492562e-06
-2.37588789166364e-05
-2.37673637038162e-05
-1.96229432737779e-05
-2.46270107507956e-05
-1.85677941740813e-05
-3.02359466377487e-05
-1.04584980861482e-05
-2.00794387559505e-05
-1.9517117726812e-05
-3.67586822218504e-05
-3.74782022504799e-06
-2.7525486326731e-05
-2.74927225289056e-06
-1.45472461668795e-05
-3.53798315911204e-05
-1.08600209693398e-05
-2.25310142412406e-05
-1.29487860868356e-05
-8.34785962782213e-07
-8.93998642194833e-06
-7.48610772853867e-06
-2.08924716881391e-05
-1.97945544904036e-05
-2.72945717729291e-05
-2.3609694598937e-05
-2.29508980231295e-05
-3.25930238948431e-05
-3.54758464739495e-05
-1.55581335684715e-05
-1.64585498033695e-05
-1.97126285887495e-05
-4.65446180723638e-05
-6.29216497460213e-06
-2.54486954062741e-05
-2.12152849341216e-05
-2.1630240969437e-05
-8.33121159328201e-06
-2.08623851139203e-05
-4.52497114376464e-05
-2.31157240072674e-05
-1.38885507592842e-05
-2.95371927398037e-05
-2.28691816576367e-05
-2.80310311256433e-05
-2.51675169470454e-05
-4.16611865952539e-05
-1.91905152858925e-05
-2.13728987583949e-05
-4.27815628517131e-05
-2.80188840953455e-05
-2.74508475102207e-05
-1.15229100185527e-05
-8.48013521879789e-06
-3.0869591011228e-05
-7.90084754256731e-06
-9.15340043732665e-06
-2.17801175092969e-05
-2.42343619400033e-05
-3.00339451740682e-05
-2.62698858362016e-05
4.89126312751567e-07
-2.008530016507e-05
-1.90028830241127e-05
9.33413380309045e-06
-1.25853868540444e-05
-4.28545379498519e-06
-1.89934295302265e-05
-2.29819476826462e-05
-7.73043950947505e-06
-5.17484034210528e-05
-1.10008448497045e-05
-1.46090753743862e-05
-2.94807685185215e-05
-5.75239248796731e-06
-2.96293957806318e-05
-1.8335455154625e-05
-2.4062173593704e-05
-3.99517369280426e-05
-8.33979556233489e-06
-2.34174979791823e-05
-3.19203233544521e-05
-1.45108624465716e-05
-1.82640194329163e-05
-1.50092176553848e-06
-3.49445076236815e-05
-1.26644916108945e-05
-3.18038413633659e-05
-2.23365502703525e-05
-3.18601711820923e-05
-1.73173877736576e-05
-3.39814091291854e-05
-2.20786812346715e-05
-1.07384556323781e-05
-1.30749941684321e-05
-1.47374289674847e-05
-5.56173547151308e-06
-1.65515640009168e-05
-1.56033770079198e-06
-7.70155704652242e-07
-2.02871293839184e-05
-2.79962625057529e-05
-2.57971109129577e-05
-5.71065517154191e-06
-1.07724800378937e-05
-2.45170154298673e-05
-6.01360619556792e-07
-8.93907833289784e-06
-2.99828221745588e-05
-2.2192693012075e-05
-3.22466856296704e-05
2.20909115662372e-06
-3.25945302282875e-05
-1.78620183530893e-05
-4.10769794943641e-06
-2.74681754147511e-05
-3.2634926849699e-05
-1.25650574883052e-05
-4.55761600300802e-05
-1.99108729039359e-05
-1.59769652761805e-05
-2.40122876202125e-05
-2.19916732255276e-05
-5.08846746604044e-06
-1.95136186789441e-05
-1.07832406031163e-05
-1.02688411511402e-05
-1.45599245878513e-05
-2.08370709117959e-05
-3.74076636440844e-05
-3.97787821328378e-05
-3.56319598358133e-05
-3.11650902614905e-05
-1.46585202953045e-05
-1.89441576172959e-05
-2.0076484316568e-05
-3.35976407392992e-05
-2.9322365450814e-05
-2.62125737364401e-05
-2.38599277521427e-05
-2.87883236157048e-05
-2.6976361332862e-05
-1.87321780561168e-05
-1.42512710402951e-05
-3.72986507998753e-06
-1.44456941605924e-05
-1.62307163944932e-05
-1.38201659639034e-05
-1.17848240273829e-05
-7.14131266063537e-06
-2.29319730100895e-05
-5.36125401176966e-06
-1.20868454438023e-05
-1.27669173571674e-05
-2.57267520563384e-05
2.32051320981654e-06
-1.16826847925479e-05
-1.60446466689412e-05
-2.37908418932707e-05
-2.10159229370834e-05
-7.04797513899608e-06
-2.77882290054289e-05
-1.85144854521135e-05
-1.20715521188792e-05
-2.26997742962741e-05
-1.89274269913811e-05
-2.3099961567022e-05
-7.73002564367354e-06
-9.37273562490391e-06
-1.46568134362373e-05
-2.26108395049456e-05
-7.30838204910185e-06
-1.98485145536375e-05
-3.10377729372631e-05
-1.48179853107811e-05
-7.33433734955058e-06
-7.25047016061917e-06
-3.82085776526502e-06
-2.31178022154864e-05
-3.86843129896874e-05
-2.40984476773444e-05
-1.74985083253809e-05
-5.04437124130115e-06
-8.74235801433555e-06
-2.30899492415618e-05
-2.12796740803786e-05
-1.93562129691525e-05
-2.1639508450654e-05
-6.85232472470418e-06
-1.91555484129136e-05
-2.7479724126259e-05
-1.87266509048625e-05
-6.8616392900844e-06
-4.75973886222012e-05
-1.60888633172954e-05
-3.29310358735474e-06
-1.38887155400523e-05
-2.98215354535137e-05
-1.40232512322269e-05
-2.89131141813476e-06
-2.78229785932746e-05
-1.14151489555066e-05
-2.80039875128745e-05
-1.67499733966918e-05
-9.81955129249327e-06
-8.31638364713962e-06
-1.36168707691509e-05
-9.63080788181184e-06
-2.01283444534652e-05
-8.20532246420245e-06
1.19894098617007e-06
-1.87216799719887e-05
-3.27344997189823e-05
-2.31701561399343e-05
-2.16903252812998e-05
-1.82195577071523e-05
-2.30303275390315e-05
-3.2729663421414e-05
-2.73011127697261e-05
4.58645316486563e-06
-2.72431675027778e-05
-2.7753555199067e-05
-2.15037113186948e-05
-2.79596445073666e-05
-1.94538742910908e-05
-1.25052605321915e-06
-2.43347791600954e-05
-1.07715781489269e-05
-3.5052286594006e-05
-2.06988628715774e-05
-9.03750866382056e-07
-1.47562874639822e-05
-3.47697821017094e-06
-2.97701493600667e-05
-1.39981977111353e-05
7.33298387272506e-07
-1.35919834342921e-05
-2.5266374985544e-05
-5.91105162609361e-05
-2.98479449304574e-05
-1.82427655731225e-06
-1.00445934411113e-05
-2.4148629154562e-05
-8.42936370824703e-06
-2.30547802215346e-05
1.69646009841538e-06
-1.52540699839592e-05
-2.12517882340317e-05
-4.35463182458932e-05
-4.0283565128376e-05
-2.35417746170324e-05
-1.16561996077758e-05
-6.09633276253341e-06
-2.57947175165632e-05
-2.05257912086307e-05
-1.53174570307468e-05
-2.30125613210567e-05
-1.60026146173726e-05
-1.9692715197062e-05
-2.38654022893482e-05
-1.30293424929459e-05
-3.11578465082462e-05
-1.9131857830151e-05
-1.4892858400211e-05
-1.61949619583679e-05
-3.10981492103278e-05
-1.59853178896277e-05
-1.13131310409753e-05
-1.83778448736611e-05
-5.12513268644431e-06
-1.06256478327168e-05
-1.01661513574766e-05
-2.5493327017436e-05
-3.30431957480681e-05
-2.5019673866349e-05
-1.53807808502338e-05
-1.73909625015978e-05
-2.62064151228527e-05
-2.38294187641237e-05
-4.67011094968836e-06
-2.85351413399504e-05
-1.05283307516327e-05
-1.48391097833843e-05
-9.79015782175081e-06
-2.19960127081559e-05
-3.44322181292561e-05
-1.55431601576673e-05
-2.41746658937627e-05
-2.4883373101495e-05
-8.19013381297845e-06
-3.5840960215914e-05
-1.86129728922129e-05
-3.10392352051075e-05
-1.34880441751862e-05
-2.15540033708917e-05
-1.69290165719182e-05
-3.73934110609124e-05
-6.42517377761075e-06
-3.10767450952393e-05
-1.33705157117608e-05
-7.43023350125997e-06
-1.72890907344705e-05
-2.71775137527523e-05
-4.5475861757171e-05
-2.31526623705168e-06
-1.84788903700016e-05
-2.81684942108633e-05
-2.64794679598037e-05
-2.46929694449159e-05
-1.31015803039059e-05
-1.93259994192727e-05
-2.50494039358248e-05
3.55754957038564e-06
-1.23949164123271e-05
-2.13819917065563e-05
-2.38369801911674e-05
-1.70386322274916e-05
-4.80285904519813e-05
-1.26796043399968e-05
-7.55213818278781e-06
-2.39249692494111e-05
-1.67242452296136e-05
-4.01784061761395e-06
-9.8952104061548e-06
-8.64979178235406e-06
-2.70087261881193e-05
-1.57716468614156e-05
-4.01939410172011e-05
-1.80222731668766e-05
-1.83071818506651e-06
-1.48019252415729e-05
-1.87621191396458e-05
-1.51300278092079e-05
-2.09717017849819e-05
-1.94623930145689e-05
2.52510058920819e-06
-2.90439365868045e-06
-2.33797862094098e-05
-2.43134938008305e-05
-3.80567738529824e-05
-2.36082026557091e-05
-1.76380486117886e-05
-2.91511582732914e-05
-1.31105981653697e-05
-1.65103153908634e-05
-5.58699642525778e-06
-2.57852661718475e-05
-2.12703007641036e-05
-3.11500966403356e-05
-1.66604421943995e-05
-1.26698514814171e-05
-3.66958869873687e-05
-3.35383350657278e-05
-6.32883069046602e-06
-2.51581030192717e-05
-1.19530322209462e-05
4.66409518549512e-06
-3.3945487084813e-05
-1.09992043647834e-05
-4.37383015322691e-06
-9.86962122431326e-06
-6.56614638610109e-06
-1.02526218876612e-05
-1.67727769915856e-05
-2.07024153090172e-05
-2.96831269233746e-05
-1.49071673514321e-05
-9.6465541074846e-06
-3.39770705296788e-05
-3.80282971316948e-05
-4.50988175320127e-05
-2.19522194278191e-05
-1.51796340633281e-05
-2.98352142186053e-05
-8.28108481932391e-06
-1.65183387057388e-05
-1.04576982854887e-05
-1.51224767423663e-07
-2.63183734691924e-05
-3.98970347790314e-05
-2.09569876094025e-05
-1.04405139999562e-05
-3.03298368096426e-05
-2.03535510918045e-05
-3.39046783851179e-05
-3.26285907001401e-05
-1.7758600294946e-05
-4.23931040786218e-05
-2.66104527465395e-05
-2.04824204170038e-05
-3.83562523236855e-05
5.9376784256921e-07
-2.00979477100746e-05
-2.30178751212201e-05
-2.52715985928705e-05
-1.01788439709406e-05
-1.24512513728206e-05
-1.77797684997468e-05
-3.08088694046242e-05
-1.77160063210998e-05
-1.85421762444173e-05
-2.91523629597563e-05
-1.94710036341147e-05
-2.52101842255536e-05
-2.77762688912011e-05
-1.81922325573361e-05
-2.94161413047925e-05
-4.04444489042458e-05
-9.62800060921177e-06
-2.12192495011015e-05
-1.37047138977206e-05
-2.53336383341549e-05
-3.78352575725665e-05
-1.9005974130278e-05
-3.23504109733303e-05
-2.68826568376662e-05
-1.13926094728434e-05
-1.21216623978386e-05
-1.71512852892167e-05
-3.19927664568731e-05
-3.42211369413972e-05
-1.36982282148397e-05
-1.55303572707327e-05
-2.4620403952548e-05
-3.83850836960872e-05
-2.54332858475282e-05
-1.71304569540987e-05
-4.52111095612435e-06
-2.19118438093378e-05
-1.92343157256238e-05
-5.14648466939416e-06
-5.86599826325643e-06
-1.22749202802886e-05
-2.75605777002163e-05
-9.79953008275853e-06
-3.93621456374127e-05
-2.82966449441978e-05
-2.44281214724919e-05
-2.34537696565482e-05
-1.82312392915455e-05
-1.86262523441192e-06
-1.65643376336929e-05
-2.25465355591913e-05
-1.4352948637762e-05
-2.74813492005752e-05
-3.07123775720961e-05
-1.45861132808645e-05
-2.33466052789167e-05
-3.63632618694583e-05
-1.70505569192119e-05
-1.68948891327812e-05
-1.59606024274243e-05
-3.11887935645353e-05
-8.25966891369498e-06
-2.43097366489805e-05
-2.2576512849112e-05
-1.75197129045018e-05
-9.08920570555421e-06
7.69634260225008e-06
-2.67540021659361e-05
-3.3008090086103e-05
-4.57213094767827e-06
-1.27829491333792e-06
-2.04626753776767e-05
-2.94222697122978e-05
-8.96845099517835e-06
-9.00841070551193e-06
-2.63949861028006e-05
-2.97195649840942e-05
-3.55956343851874e-06
-1.26295099850809e-05
-2.49168448788248e-05
-3.94245723743932e-05
-2.89036074214318e-05
-1.08192379934116e-05
-3.06013016262445e-05
-3.18463188020631e-05
-2.28984051026865e-05
6.68297161587315e-06
-1.32908389138671e-05
-3.20316294206696e-05
-2.70456894891974e-05
-3.13361427981348e-05
-1.77497891340045e-05
-1.79575494781481e-06
-2.50458467630523e-05
-1.3790869489036e-05
-1.1474897613272e-05
-3.12511983316776e-05
-2.24427258916797e-05
-1.95720449848933e-05
-2.91046348667936e-05
-2.48971270216262e-05
-4.92174332824502e-06
5.48898119277742e-07
-2.84967550695004e-05
-2.0826950401071e-05
-1.02279637319516e-05
-9.97792006982597e-06
-9.28099227288263e-06
-2.17228681235047e-05
-3.46839788130956e-05
-3.03978726885084e-05
5.19718263949517e-07
-9.28100866799701e-06
-2.6787541282067e-05
-4.96845514496835e-06
-1.12495687727484e-06
-2.67805408924317e-05
-1.49672810886087e-05
-3.31231952864235e-05
-1.93515549288897e-05
-1.32617023688735e-05
-1.59383139663554e-05
-2.42220548638207e-05
7.11645988099778e-08
-1.28559288062635e-05
-1.83045023488552e-05
-3.88609883883871e-06
-2.98411167112624e-05
-2.07963093912939e-05
-3.28574161520463e-06
-2.9821091311895e-05
-5.43083917121229e-06
-1.6613604554906e-05
-2.87668468400573e-05
-2.01172745833035e-05
-2.55421208298989e-05
-3.11211366691772e-06
-4.62489181691425e-05
-3.24056311365587e-05
-2.04162655075536e-05
-1.16773853174942e-05
-2.02577981870645e-05
-1.40391496867268e-05
-2.52742262986505e-05
4.88192842162373e-06
-3.27909063290999e-05
-3.41363062946008e-05
-2.18165730050373e-05
-6.49399134970493e-06
-2.1657603402765e-05
-2.90092049822985e-05
-2.06103620470164e-05
-2.97106306007525e-05
-1.77431086973034e-06
-2.96928955924519e-05
-1.72702088202689e-05
-1.34833356291618e-05
-2.56098584940197e-05
-2.25703021799614e-05
-5.73722005742954e-06
-1.29772477395265e-05
-3.36170542564004e-05
-1.78379349871109e-05
-9.83329818289537e-06
-1.56685390796091e-05
-1.22122162953313e-05
-2.24725293298673e-05
-9.94607566345496e-06
-8.22946761010588e-06
-1.45727825140222e-05
-8.64812846584391e-07
-3.21198930289251e-05
-2.6666276517046e-05
-1.63117648673208e-05
-4.09055161074551e-05
-1.02574235460223e-05
-2.62387614393464e-05
-2.49723701433362e-05
-1.42756552545529e-05
-2.97462787393449e-05
-2.92927647411348e-05
-1.19358709359178e-05
-2.90568202238026e-05
-1.09717190865014e-05
-2.74601449490393e-05
-7.72129994234258e-06
-2.94145673941794e-05
-1.43026109272291e-05
-2.07682709107624e-05
-4.0287202729383e-06
-2.65787629748396e-05
-2.67544724699345e-05
-3.16100061233318e-05
-1.72885026435836e-05
-7.84725795831836e-06
-1.99713480803488e-05
-1.16926319862955e-06
-1.12873872036904e-05
-7.92748859226149e-06
-6.35153195802766e-06
-2.71767019049339e-05
-1.91004240713613e-05
-1.89249332905229e-05
-2.44060026168747e-05
-1.87827832859559e-05
-3.02701637177337e-05
-2.52484592471914e-05
-1.85154459948826e-05
-2.2971997234232e-05
-1.39080606779296e-05
-1.03239770327718e-05
-2.38514977331137e-05
-2.26924632072907e-05
-1.82796055191765e-05
-1.8498913594273e-05
-1.14789792699933e-05
-1.01978988843547e-05
-1.0709714101318e-05
-1.9866142676281e-05
-4.31683040071478e-06
-3.31522524940967e-05
-2.65507186602568e-05
-4.63098487662691e-06
-1.24711907218142e-05
-8.74272727448584e-06
-3.2831109791351e-05
-5.55305929788032e-06
-2.74014065647424e-05
-1.09585582036618e-06
-2.73065880722262e-05
-7.21012875105656e-06
-1.47362098930365e-05
-9.14571789612036e-06
-1.1890617794793e-05
-2.73431110995959e-05
-3.22905052903578e-05
-4.35653578429394e-05
-2.22977515830009e-05
-3.51875172731751e-05
-2.79175622188016e-05
-1.48679958544845e-05
-3.53176513080886e-05
-1.70482866966409e-05
-2.23235816528431e-06
-5.34014313206985e-05
-1.88522483721542e-05
-1.69134100501115e-05
-1.09432548865168e-05
-2.51675700591915e-05
-1.60998597355849e-05
-2.47180680757418e-06
-2.5730584314539e-05
-2.10197499736288e-05
-1.23962468860358e-05
-1.65355836468762e-05
-1.45241310273541e-07
-1.63636576197077e-05
-4.0441711673881e-05
-1.45357267775489e-05
-3.03258105830696e-05
-3.06397143084247e-05
-2.54729997696641e-05
-3.111028413589e-05
-3.34981612465063e-05
-1.96259354506428e-05
-2.77122817697837e-05
-3.78545058151525e-05
-1.47823027931328e-05
-2.84159645672427e-05
-1.5735448888878e-05
-2.20892848467405e-05
2.2074605551222e-06
-2.41155917989565e-05
-2.61664294600751e-05
-1.17374178321465e-05
-2.33785877608181e-05
-3.59198949504109e-05
-2.16115014443594e-06
-1.3526083364684e-05
-1.5803450709258e-05
-1.32789164466108e-05
-2.15568636426871e-05
-3.32293846136909e-05
-3.10272902909751e-05
-3.64672728203172e-05
-3.30014127566675e-05
-1.17630197646733e-05
-1.24221528396953e-05
3.33484629499855e-06
-6.47377846639381e-06
-3.04373356288064e-05
-2.82422426002381e-05
-1.96495406587901e-05
-2.67875997537221e-05
-1.23712924738904e-05
-5.80551094905417e-06
-2.29057816518167e-05
-3.20921142563405e-05
-2.08575847136604e-05
-2.85455210253816e-05
-9.05100915413937e-06
-3.80148180015057e-05
1.83018052735358e-06
-2.78577958349211e-05
-3.11281740295213e-05
-2.85654921150987e-05
-2.10232882311284e-05
-2.52941659710733e-05
-1.77344414068591e-05
-3.03836301271656e-05
-2.02388067573347e-05
-4.77523025315557e-06
-1.17243991257483e-05
-1.98108183922438e-05
-2.00936377542379e-05
-6.34415676888361e-06
-1.04879038365322e-05
-1.4541466758187e-05
-1.3889369966931e-05
-2.24276837794968e-05
-9.13553886408665e-06
-5.95289486491054e-06
-2.23002876836934e-05
3.67108931461038e-06
-3.01093162532139e-05
-8.74370390028197e-06
-2.02651461166918e-05
-2.01628439514983e-05
-2.91720059145692e-05
-8.78248330670343e-06
-2.32814762497459e-05
-2.98021195799978e-05
-1.76174582306862e-05
-1.40028539043433e-05
-3.44700297987475e-05
-7.04142777773276e-06
-1.37300299704179e-05
-1.72521591679336e-05
-5.57527983381433e-06
-1.66348446943965e-05
-2.46086042741295e-05
-2.40454738688198e-05
-5.05945137012187e-06
1.71950740400798e-06
-3.29225921909185e-05
-2.58687928467259e-05
-2.42724355808585e-05
5.20164375724879e-06
1.4234302073851e-06
-2.57005151453086e-06
9.68885432709535e-08
-2.35228672076777e-05
-1.78443711288444e-05
-2.86495306503378e-05
2.40922080576756e-06
-8.78335668743924e-06
7.2035719938542e-07
-8.26197350367187e-06
-2.19616884477584e-05
-2.36105157092384e-05
-2.88697858861934e-05
-2.73267218593281e-05
-1.55355166266091e-05
-3.05407723655242e-06
-1.10912160283015e-06
-2.88573790532913e-05
-1.53339200663553e-05
-2.04492839454527e-05
-6.93904848491954e-06
-9.06477215376112e-06
2.11543260654963e-06
-1.66514120699964e-05
-1.28112243896451e-05
-2.38510652081271e-05
-2.4646422295045e-05
-1.23843464520014e-05
-3.38560110641107e-05
-2.25144227860335e-05
-2.41446815620569e-05
-1.45985469871849e-05
-2.97807103925058e-05
1.4591267985277e-06
-1.20149282497322e-06
-1.4709393624999e-05
-1.9423992829656e-05
-3.69344386337589e-05
-2.8045721621576e-05
-1.47577569303283e-05
-3.81477991268052e-06
-2.60742484998816e-05
-1.28490299394193e-05
-1.93877032983856e-05
-2.1303278957546e-05
-4.96949721202689e-06
-2.19164948637996e-05
-1.38955316728245e-05
-1.57554543147076e-05
-3.25811988335749e-05
-3.2888971811313e-05
-2.0020537960901e-05
1.44830085722497e-07
-7.14111304387691e-06
-3.8891353402199e-05
-1.72940500444743e-05
-1.98229016114024e-05
-7.47382630653221e-06
-3.89811374506956e-05
-1.8215525571019e-05
-1.78944882135091e-05
-1.32053934882314e-05
-1.8072895458807e-05
-2.80709283948946e-05
-1.33607722221002e-06
-1.70086567446516e-05
-3.68136524537828e-05
-2.971840446782e-05
-1.9332744844161e-05
-9.05750850828848e-07
-2.78954566493778e-05
-1.23843376814639e-05
-4.3665134002129e-06
-7.44280030598663e-06
-1.516810566901e-05
-2.1821882024079e-05
-4.30270212926298e-05
-8.59090294249152e-06
-8.53921533351059e-06
-2.29106897389859e-05
-2.22962718013655e-05
-3.38289624786358e-05
-2.60494597206143e-05
-2.91623843611573e-05
-1.65448615325408e-05
-2.33786811047491e-05
-1.66398750688014e-05
-2.21030179698895e-05
-2.38083559398895e-05
-6.73498277695267e-07
-1.98304115671952e-05
-3.23879420636817e-05
-2.89618548011996e-05
-2.84641788345502e-05
-3.99991388623984e-05
-2.61542037073894e-05
-2.63798880344401e-06
-1.45514240726515e-05
-1.8828925755337e-05
-3.31062648324897e-05
-1.42010324896703e-05
-2.31152700829056e-05
4.61897042743945e-06
-6.6471556696604e-06
-2.01854761565349e-05
-3.29624155146891e-05
-3.09112385606441e-05
-2.1134328395896e-06
1.24570274032729e-06
-1.56593275915987e-05
-1.89190014731128e-05
-2.14433529299259e-05
-1.60919721378873e-06
-3.29938133649932e-05
-1.96026300548992e-05
-1.92993372462046e-06
-1.45055138183539e-05
-2.10381640870379e-05
-3.41141618527505e-05
2.51793193067331e-06
1.84951463098161e-05
7.47090610109129e-06
-3.73011215526781e-05
-2.86619495307648e-05
-1.28139369629992e-05
9.80574170299898e-07
-2.91419489628995e-05
-1.53369299630777e-05
4.30141617987628e-06
-1.94316058501724e-05
-1.85462183223585e-05
-2.11299004220423e-05
-1.87656673003673e-06
-2.56385352383338e-05
4.11346249957029e-06
-1.5386070494946e-05
-2.51543892712508e-05
-7.94918205886555e-06
-4.50522213467944e-06
-9.50946081742601e-06
-1.00282509205826e-05
-1.73242747410053e-05
-4.88198590121622e-06
-1.51777872075467e-05
-2.18277668215229e-05
-2.29067686216419e-05
-1.02563515400838e-05
-3.09019160784901e-05
-1.53482381927979e-05
-1.79826179225465e-05
-1.88324891748834e-05
-1.42604211669912e-05
-2.42215646128548e-05
-8.05351147457325e-06
-2.10348250450977e-05
-2.11287879982088e-05
-1.83676155895749e-05
-4.4909381233245e-05
-2.2162786815543e-05
-2.44902399243665e-05
-2.21643892836275e-05
-1.90826505532051e-05
-2.39595305804821e-05
-9.94939036034242e-06
-1.78034475838671e-05
-2.3448411178256e-05
-1.98519521324686e-05
-8.20445842980725e-06
-2.10474010964208e-05
-1.0104496227643e-05
-2.40288220439421e-05
-1.76578417573416e-05
-3.26638029726625e-05
-1.09989621193894e-05
-2.82310841900888e-05
-1.84564774234149e-05
-2.37273607312641e-05
-2.30604050537008e-05
-2.03302699986004e-05
-9.1975684446007e-06
-2.17326770336697e-05
-1.92373886221322e-05
-2.13658831945758e-05
-8.80298830054263e-06
-1.59154842412423e-05
-2.44793500045821e-06
-2.76660842112671e-05
-1.78408429656212e-05
-1.09708246255323e-05
-1.83811291534239e-05
-2.19811783812809e-05
-7.97730414228277e-06
-1.0426251916719e-05
-3.57456211802042e-05
-8.72710532678991e-06
-8.81288688347847e-06
3.92635839495844e-07
-3.46414604349453e-05
-1.79369879823504e-05
-3.13839987315308e-05
-1.0408359402098e-05
-2.27362629503344e-05
-2.52717966881364e-05
-3.35317713513218e-05
-3.37649632460085e-05
-1.03213886163297e-05
-1.52743584913552e-05
-1.58978766696933e-05
-2.8005508142068e-05
-1.5284132673591e-05
-1.95552331478936e-05
-1.7767579627715e-05
-2.24704872321739e-05
-1.98529548913318e-05
-2.40782022798827e-05
-2.00270367890905e-05
-3.25259983540886e-05
-1.64326329852662e-05
-1.15600532221578e-05
-1.33055544251483e-05
-1.18847449804695e-05
-7.68156090085869e-06
-1.71927462921983e-05
2.46088700346979e-06
-8.63792102017745e-06
-2.12550121649163e-05
-1.52541093036809e-05
-2.28352672623621e-05
-2.11169876778651e-05
-2.0172109428989e-05
-1.28566639065966e-05
-3.4092978726755e-05
-3.33270380675808e-05
-3.06086164350056e-05
-1.94398755180822e-05
-2.07671796130444e-05
-6.94424320691819e-06
3.60167319991298e-06
-2.45348177972851e-05
-1.84987989418854e-05
-2.19366946891992e-05
5.06614987978286e-06
2.07898250235114e-06
-3.80649992134513e-05
-1.68804467151968e-05
-2.2599509988013e-05
-3.43976653091121e-05
-7.40045201321151e-06
-2.2525904233175e-05
-2.34582025104389e-05
-9.16259243197927e-06
-2.41495219066045e-05
-2.88178666416496e-05
-4.24336225894663e-06
-2.81694153270003e-05
-4.87136643877606e-05
-1.79981132299973e-05
-1.13388549944637e-05
-1.82162907041628e-06
-1.86450953135683e-05
-2.87702337505352e-05
-6.30399801431279e-06
-1.15222253096941e-05
-3.84576145314077e-05
2.13674447469856e-06
-6.86724329253371e-06
-9.82405429896005e-06
-1.75963027533934e-05
-3.11922662372933e-06
1.74129283258731e-05
-1.25216010428163e-05
-2.62105995968798e-05
-3.93254380567481e-06
-2.99772966076343e-05
-1.63135590314717e-05
-2.36684697905099e-05
-4.21296619548057e-05
4.06814444986021e-06
-7.67706765738979e-06
-3.80205243469218e-05
-2.51676537861044e-05
1.30807127365904e-06
-2.91652540981544e-05
-1.05783886839105e-05
-1.94846773005425e-05
-1.63830629418384e-05
-2.83171275010315e-05
-1.56163387289948e-05
-2.91183504890545e-05
-1.05079136572467e-05
-2.33290529287021e-05
2.35698300950475e-06
-2.7214541669907e-05
-2.13807238095126e-05
-1.40934363662465e-05
-2.47008782980775e-05
-2.6322638403986e-05
4.34865191914096e-06
-2.58952010305522e-05
-1.93690283984456e-05
-3.19736322712369e-05
-1.58313765300259e-05
-2.00490095460358e-05
-1.94591865511545e-05
-2.54012412269756e-05
-6.96493202020662e-06
-2.24660688956774e-05
-2.767103114468e-05
-3.51008392587992e-05
-1.06285706714977e-05
-7.62219428908182e-07
-1.52878100203913e-05
-2.222793598775e-05
-2.30947861478954e-05
-9.56251072655088e-06
-1.7812593275039e-05
-4.05938394738893e-05
-3.21396754372387e-06
-4.34646546536786e-05
-8.33562434126238e-06
-1.93298163934934e-05
-3.1267984417876e-05
-1.71981290751034e-05
-1.24973426904671e-05
-2.36743639045591e-05
-1.49867959654191e-05
1.32567255078202e-05
-9.99604041699424e-06
-1.59190504986282e-05
-6.07958703470856e-06
-1.00395053647594e-05
-2.38790081073497e-05
-4.83619710015162e-06
-2.16432598828005e-05
-4.27909185808847e-06
-9.71641117843902e-07
-2.67103576215524e-05
-1.58167082312856e-05
-1.73286163574781e-05
-3.4691515101757e-05
-1.98939464838383e-05
-2.2916909842969e-05
-3.23046266530124e-05
-2.63253129939669e-05
-1.06777680361034e-05
-6.50220007754714e-06
-3.44078460734414e-05
-1.67825551987049e-05
-3.85020167173147e-05
-1.83550584919688e-06
1.33307138999428e-06
-2.87802658370868e-05
3.96530978876154e-06
-2.32189542832158e-05
-2.19487656478283e-05
-1.5812888597656e-05
-2.65396463854617e-05
-2.06335453505879e-05
-1.70262720673424e-05
-1.69302659146762e-05
-2.8186739945815e-05
-1.8626839422497e-05
-3.93214695398119e-05
-2.94618901741677e-05
-1.15303014275441e-05
-3.60745898931191e-06
-3.02546990577558e-05
-1.34725974531909e-05
-2.21543559375e-05
3.35838325013126e-06
-1.42771445343923e-05
-2.86713919372184e-05
-3.37209629647668e-06
-4.08111487146325e-05
-2.47860129885837e-05
-8.1897326144373e-06
-2.93844664960049e-05
-2.30287761293243e-05
4.29171249536005e-06
-2.0055703820092e-05
-3.62451706003345e-06
-1.1029031694218e-05
-1.05392475772103e-05
-2.6146386847082e-05
-1.89685799847172e-05
-1.48959275234937e-05
-2.45143924766202e-05
-1.71937967311914e-05
-7.10983835927712e-06
-1.33557988973815e-05
-1.99688127207714e-05
-2.50210703007229e-05
-3.45030597535178e-05
-1.8290631612121e-05
-6.41232540768957e-06
-1.33593544702164e-05
-3.29944895505693e-05
-3.06475232226395e-05
-1.46274875999664e-05
-9.51085249906655e-06
-2.19451021002991e-05
-4.71847698147467e-05
-1.41612629643991e-05
-3.4695298541902e-05
-1.22362310460138e-05
-2.20250272752667e-05
-1.60473020743008e-05
-1.7479793441687e-05
-1.2188631495705e-05
-1.89075630856434e-05
-2.23549269504853e-05
-9.99354520846267e-06
-1.62325034860006e-05
-2.9007615324004e-05
-2.90954050191165e-05
-3.65933578657142e-05
-2.34845657994829e-05
-1.8420472899693e-05
-2.68241973759751e-05
-3.11145721111879e-05
-9.22345386694978e-07
-2.9603265979053e-05
-1.84211592915954e-05
-3.44690213171513e-05
-4.10855247028403e-05
-8.25165345682051e-06
-8.58556744222156e-06
-4.16560565023699e-06
-1.38028696225763e-05
1.35249955321295e-05
-2.18894481796278e-05
-6.34950354570272e-06
-1.53974628301019e-05
-3.66405878462356e-05
-8.77891663770532e-06
-3.3353437415798e-05
-3.31388936666985e-05
-1.9042837336825e-05
-3.94677558676232e-05
-1.28062588212025e-05
-2.99902081573278e-05
2.08645356313203e-06
-8.50273230640352e-06
-2.60707510053084e-05
-2.48971134366122e-05
-1.55157812131703e-05
-1.86875764623627e-05
-8.36960799661361e-06
-9.17270368774675e-06
-3.5803841300062e-07
-9.43619806291362e-06
-2.89398552116806e-05
-3.77217629064318e-06
-5.50881304067842e-06
1.98290512145314e-06
-1.79720157303779e-05
-4.42978183617373e-06
-2.17665505923731e-05
-2.37989139161302e-05
-2.28110083769395e-05
-4.50507139595516e-05
4.64946620353419e-06
-2.71841369633303e-05
-2.38948414334233e-05
-1.99757837796289e-05
-1.76441533381808e-05
8.64117649748773e-06
9.72644290815863e-06
-2.58578444229916e-05
-2.63647467222539e-05
-1.73194511641944e-05
-6.448176952729e-06
-2.26135021230165e-05
-1.65405235958529e-05
5.13161376098513e-06
-1.61592127731756e-05
-2.54371030508252e-05
-6.16672146391858e-06
-1.67363056426674e-06
-2.69585632784294e-05
-2.1851882158556e-05
-9.71468104748429e-06
-2.61156119581639e-05
-1.88178004635939e-05
-2.48105976092323e-05
-1.50801110434224e-05
-3.3975729957682e-05
-3.79399115474964e-05
-1.54616442989609e-05
-1.461139257547e-05
-2.17675299107731e-05
-2.0110835218082e-05
-2.74670530671963e-05
-1.93643152777537e-05
-2.65401352662933e-05
-2.70516836158913e-05
-4.59269542503521e-06
-2.99628464637121e-05
-2.44092243573723e-05
-1.75005929265761e-05
-1.69546753033673e-05
-1.68008559130566e-05
-2.57257130336129e-05
-1.32496192542362e-05
-2.20454339303979e-05
-2.18964689974649e-05
4.7937573018537e-06
-1.46018793612168e-05
-1.33166552840935e-05
-2.57544482132706e-05
-3.66115164151705e-05
-9.94445948233843e-06
-5.70674252741461e-06
-1.86919137508715e-07
-1.27672412933474e-05
-2.22099034097551e-05
-2.02413800513939e-05
-3.95472527373114e-05
-1.63966611560477e-05
-1.49829171888961e-05
-1.54302426002203e-05
-2.50274026159948e-05
-2.17943248457702e-05
-5.40311656728899e-06
1.47443411234588e-05
-4.58517874318395e-05
-2.6535737715828e-05
-2.99074536398687e-06
-1.71112636786885e-05
4.86474982266161e-06
-2.31397892958365e-05
-2.00614647616379e-05
-9.77175047791372e-06
-1.17014236544547e-05
-2.09226171826288e-05
5.30716450800155e-06
-2.67536806941267e-05
1.16763036629612e-05
-2.03284445663438e-05
-1.03192564270144e-05
-2.3496452817102e-05
-5.98248695216222e-06
-1.0471017133462e-05
-3.28048619153725e-05
-3.57998048496151e-06
-3.08312549607417e-05
-3.50628923908086e-05
-4.37663861439103e-05
-4.34980072026312e-05
-2.06371445249993e-05
-2.69652172585556e-05
-2.88020301585057e-05
-2.13398378444831e-05
-1.91860877501739e-05
-9.2874179517188e-06
-3.66075608689901e-05
-2.35983636131376e-05
-1.5513820542861e-05
-1.36303990231924e-05
-2.82549617972758e-05
-2.10050795617746e-05
-2.09724832023559e-05
-2.96464871786848e-05
-1.08809996808428e-05
-1.10830457349867e-07
-3.88635792542097e-05
-3.76357918698095e-06
-1.77002357993147e-05
-2.10309351402588e-05
-3.51420966136213e-05
-3.07076293208149e-05
-2.57071073705831e-05
-1.03191981269616e-05
-2.27730434203526e-05
-3.71192579573057e-05
1.06650899162224e-06
-1.88322530143996e-05
6.31634928435835e-07
-6.7682047722385e-06
-6.10644319054035e-06
-1.93189785680909e-05
-3.09101885715589e-05
-3.81565459518157e-05
-1.88662522358298e-05
-3.8594537485983e-06
-6.63937778294398e-06
-2.49860864196934e-05
-2.27879113907955e-05
-1.81543389200569e-05
-3.58618853370557e-05
-1.11381630674291e-05
-2.80366425668678e-05
-2.72927907539899e-05
-1.52782883182036e-05
-2.2597356241424e-05
-1.34428017439102e-05
2.46250264033972e-07
-1.06751566394674e-05
-2.58410904817848e-05
2.00546627808364e-06
-4.28198506563299e-05
-2.3007819979012e-06
-2.9268702186568e-05
-2.00005860515471e-05
4.57438179477548e-06
-6.75305776297305e-06
-3.32456996661807e-05
-1.28428525843167e-05
-2.93796696770764e-05
2.61477743626288e-06
-1.63057410011238e-05
-8.70408249488741e-06
-3.906072453854e-05
-1.29103531437644e-05
-4.00723601101799e-05
-2.10164113821832e-05
-9.57190082525615e-06
-3.14940940928165e-05
-2.73070584608768e-05
-5.61435086975533e-06
-1.41228392715384e-05
-1.10757620354476e-05
-3.4710798692657e-05
-4.09010551317346e-05
-1.91201483146129e-05
-1.57294971644937e-05
-3.12973424194432e-05
-1.67285667616127e-05
-4.47507217925354e-05
-1.921447973702e-05
-1.52718121567511e-05
-1.51893811082273e-05
-1.99902873464726e-05
-2.63637449315378e-05
-1.39832243455511e-05
-9.91499046037493e-06
-1.2900412834997e-05
-2.5408985215227e-05
-3.16511784582644e-05
2.07141330985821e-06
-7.39377511078117e-07
-1.68269484492231e-05
-7.819991221288e-06
-1.59066457139415e-05
-2.2839366860766e-05
-4.5298662950934e-06
-2.31610219143037e-05
-1.32096733356948e-05
-2.04668760881754e-05
-2.42972650179895e-05
-1.32887107879719e-05
-3.4113013290683e-05
-3.21486048195014e-05
-1.58758446272494e-05
-3.51819168115607e-05
-3.7497369654688e-05
-1.99823122131195e-05
-7.49998934305998e-06
-1.29081612518242e-06
-9.86593734610826e-06
-2.90295066423823e-05
-1.48146867669166e-05
-2.48552582362381e-05
-1.0705269480765e-05
-4.15397673719801e-06
-3.24912112116446e-05
-1.99979257658249e-05
-2.5753380913913e-05
-1.00701717869643e-05
-4.2910517808105e-05
-2.16551961082395e-05
-2.21680445562854e-05
-4.13466880581578e-05
-2.08113452123442e-05
-7.70984955159167e-06
-2.50875592515929e-05
-2.02234494685193e-05
-2.65364188174083e-05
-3.67541301151097e-05
-2.26431788540945e-05
-1.35588592670407e-05
-2.4148959606363e-05
-3.20803331461663e-05
-6.82384246223967e-06
-2.68037199216154e-05
-2.12372726297879e-05
-3.26555581469788e-05
-4.98403675369102e-06
-6.37838801531681e-06
-1.27549833779829e-05
-1.3430903721785e-05
-1.90486537108775e-05
-2.50964268413736e-05
-1.94359647807524e-05
-2.93447002499463e-05
-2.48270820099018e-05
-2.88356980615328e-05
-2.69213456758986e-05
-1.75101113848588e-05
-1.71401152712515e-05
-4.18158884770433e-06
-1.76055610522588e-05
-8.14459243909145e-06
-3.18488343617489e-05
-1.57697485276639e-05
-3.42909464013662e-06
-1.31609697115027e-05
-2.28458976809369e-05
-2.32498600583543e-05
-3.07697053583107e-05
-3.04720898304047e-05
-7.92600203737283e-06
-2.47487086148281e-05
-2.50709414439276e-05
-2.5069815613328e-05
-2.1283924897433e-05
-1.71854511487867e-05
-1.36250213395915e-05
-1.7963108848723e-05
-1.18917253953713e-05
-3.07068596586709e-06
-2.92810033197581e-05
-3.40063670616461e-05
-3.219704165729e-05
-2.4816783637102e-05
-2.93063373978054e-05
-2.25519587076828e-06
-2.42181825057962e-05
-2.73477905053345e-05
-1.63573150102973e-05
-1.3709196276109e-06
-2.5257244585285e-05
-1.46583968916277e-05
-1.91613255061906e-05
-1.34195355945597e-05
-2.56080669727882e-05
-1.47611161165233e-05
-1.62061717217582e-05
-3.1416581980393e-05
-9.55825517080409e-06
-1.77626877128159e-05
-3.50906761341324e-05
-1.02821943032977e-05
-2.3804313768069e-05
-3.15017636370453e-05
-2.89616969293022e-05
-5.16781452793799e-06
-1.5582104896789e-05
-2.23160915592099e-05
-2.75191977635507e-05
-1.70035099278777e-05
-2.76650147914369e-05
-2.56007097585209e-05
-3.15870072775483e-05
-1.63613702513118e-05
-2.66228898930989e-05
-3.66974245539195e-05
-1.93851560693803e-05
-1.19850015883731e-05
-4.2736770451526e-05
-1.66691126486251e-05
-1.13167144431802e-05
-2.6970235501958e-05
-4.47477292056522e-05
-1.56814404318117e-05
-5.1336571484599e-06
-2.65636420593784e-05
-3.27934220212691e-06
-2.6871768882267e-05
-2.53470939292391e-05
-2.67773357483849e-05
-7.08607979205038e-06
-3.34290094949728e-05
-4.11322737568991e-05
-1.18348643343865e-05
-9.40892220545145e-06
-2.08686201198301e-05
-3.17281528777963e-05
-3.1891770581177e-05
-2.12167788475242e-06
-2.85603907725605e-05
-3.50700681830091e-05
-8.92029990934749e-06
-5.32850832679902e-07
-1.87128109424065e-05
-5.11037500442952e-06
-2.52378330607154e-05
-2.05738009327784e-05
-2.99183126014864e-05
-1.67515853151986e-05
-8.15698767022615e-06
-3.00073702465136e-05
-1.72473782823275e-05
-2.18984690641011e-05
-1.15449545376992e-05
-2.6178136685716e-05
-2.55837821032503e-05
-2.72245938848807e-05
-3.4783150231757e-05
-2.77315704096624e-05
-2.68607016377417e-05
-1.32921922373591e-05
-4.44797253794175e-05
-1.48297985181662e-05
-1.02881808908883e-05
-8.68772910629907e-06
-2.90349405218484e-05
5.00888736074814e-06
-1.94982986748115e-05
-2.55977601182502e-05
-1.30760747970145e-05
-2.93939021894318e-05
-3.29000814844068e-05
-1.28952729328895e-05
-3.13306181363339e-05
-1.81074950354048e-05
-3.29667206746247e-05
-3.18280612367993e-06
-2.89773917678392e-05
-4.30774858300094e-05
9.85538903955315e-06
-1.28862449900671e-05
-3.76262749732779e-05
-2.13904602226899e-05
-2.83557476659673e-05
-1.10350130624005e-06
1.68341000738856e-06
-7.09257761449328e-06
-4.52344883558432e-06
-2.01880467647853e-05
-1.42221938694783e-05
-2.45293354441361e-05
-1.74933289239868e-05
-3.5482125024319e-05
-2.65906562761345e-06
-2.9761381789879e-05
-1.59500094833791e-05
-4.52699104784275e-06
-1.51731665452163e-05
1.30056736719229e-05
-3.56541550620644e-05
-2.72445829399071e-05
-4.98466857793081e-06
-2.32754154944623e-05
-2.46680442566538e-05
-2.30020166980441e-05
-9.79928500876743e-06
-1.28040180650779e-05
-1.83664701041641e-05
-1.77513828056589e-05
-2.22562471235747e-05
-1.9268261392983e-05
-3.19994346027263e-05
-3.4932978025828e-05
-1.95473576612261e-05
-1.25148801723664e-05
-9.466184717659e-06
-1.06737051040994e-05
-2.16273404298222e-05
-7.69992512757183e-06
-3.26040480828389e-05
-3.17301568310597e-05
-2.71439738803138e-05
-3.9647604191288e-05
-1.14462093870491e-05
-1.73481138319306e-05
-1.89891681307181e-05
-2.11136829116902e-05
-2.33394132150721e-05
3.60848715177345e-06
-3.53409894461982e-05
-8.04131412942027e-06
-3.2179244610525e-05
-1.75689480791269e-05
-2.6636589921529e-05
-1.20999889845475e-06
-1.01200097714327e-05
6.81635410686922e-06
1.38642010575305e-06
5.55291601646137e-07
-2.68312858773145e-05
-2.56995333266658e-05
-1.98714731909654e-05
-1.14282283279229e-05
-3.20124556365562e-05
-3.19745884956475e-05
-7.82397487805568e-06
1.27738099657281e-06
-9.51981756920266e-06
-1.10792370636132e-05
-3.48611769739199e-05
-1.39324764905189e-05
-2.5162881295574e-05
-2.29424575065154e-05
-4.25631998187863e-06
9.56948022135056e-06
-5.87060096540915e-06
-2.09890797840929e-05
-2.532171591228e-05
-1.77061699439155e-05
-2.92886518069908e-05
-5.45488469880083e-07
-1.75645585828783e-05
-3.95227777975004e-05
-1.36126169510849e-05
-2.51690503303412e-05
-1.87959929709707e-05
-1.63070432960073e-05
-8.24810271035492e-06
-1.54842726419206e-05
-1.1131283769495e-05
1.47460168207805e-06
-1.36086373070801e-05
-2.9865804804938e-05
-4.43717869400841e-07
-6.02470423212457e-06
-7.56134267111033e-06
-1.7854632418998e-05
-2.71506110247012e-05
-3.39912820737927e-05
-1.50746258835463e-05
-3.73418128387181e-05
-4.47773430749577e-06
-1.98515596610142e-05
-2.20538106264211e-05
-8.02964191791814e-06
2.19058280819894e-07
-2.18408105865419e-05
-1.54752910157403e-05
-4.75135271909582e-06
-3.44664958584348e-05
-4.05501742053476e-06
-3.01340671943067e-05
-1.86071389616311e-05
-7.51268535599058e-06
-2.44449979218621e-05
1.28044510996977e-06
-2.57161372646143e-05
-2.94334959936632e-05
-1.12468447477491e-05
-2.04818108164795e-06
-2.44866296785928e-05
-3.89655299294749e-06
-1.5372765834453e-05
-3.49831911922925e-06
-1.40738103009923e-05
-4.52701462880697e-06
-4.26050943197599e-05
-2.61528120315779e-05
-3.68516758723314e-05
-2.13818877063304e-05
-1.06367137748084e-05
-1.10951821627786e-05
-2.73424155058735e-05
-4.15285120430725e-05
-1.36557907644791e-05
-3.2048704770729e-05
-3.19585050921965e-05
-6.65560465551238e-06
-1.84053233473952e-05
-1.70881535062149e-05
-2.36698993877459e-05
-1.71966979314766e-05
-2.69353569406907e-05
-2.07726749803286e-05
-5.45597926664763e-06
1.88993505826739e-06
-2.04477084729064e-05
-3.58024126726847e-05
-2.24765086091281e-05
-1.58677850788745e-05
-4.25222140299264e-05
-3.68738822194243e-05
-2.37929801650585e-05
-1.3135907888857e-06
-3.54964032503868e-05
-1.66650690677414e-05
-5.53545513857646e-06
-2.01969014882368e-05
-1.86990968056551e-05
-3.16033770996134e-06
-2.14615030978031e-05
-3.90075078343763e-05
-1.72369132285195e-05
-1.51853716994388e-05
-3.36403405349136e-05
7.34493714943915e-06
-6.20219601072417e-06
-2.58518279382251e-05
-1.22765100549747e-05
-1.11604739767351e-05
-8.73861928956424e-06
-1.21386318749001e-05
-1.84851696343732e-05
-1.54632652496754e-05
-1.67367169724623e-05
-1.54654413431008e-05
-2.66046986419609e-05
-2.72389528754406e-05
-7.55504599981965e-06
-2.98561055490775e-05
-2.30684531797527e-05
-1.32863880698789e-05
-1.2401363534997e-05
-7.97962090921189e-06
-2.70288848612478e-05
-1.07038492071911e-05
-5.34108167397194e-07
-1.19691460039262e-05
-2.28922504301129e-05
-1.52529087106525e-05
-5.03735214632415e-06
-2.71505986030726e-05
-3.48153797551248e-06
-2.21956133234481e-05
-1.96385698304753e-05
-1.38983132291254e-05
-1.82356499255124e-05
-1.91328906632458e-05
-3.69556182380233e-05
-3.34438105143835e-05
-2.98223438431635e-05
-2.3075048947319e-05
-9.09487774549918e-06
-2.9436510376758e-05
-1.00981664933023e-05
-1.92912708664837e-05
-3.16617063992027e-05
-3.42772352429096e-05
-2.57101078333453e-05
-1.95576114114863e-05
-2.49722439229848e-05
-6.79487252159769e-06
-4.74885537184844e-06
-2.0372621528541e-05
-1.8594588122269e-05
-1.51472638289115e-06
-1.34045730190204e-05
-2.43431722024708e-05
-8.98854467900304e-06
-1.79919160860944e-05
-1.89427726759814e-05
-1.71792770599042e-05
-1.50347941504872e-05
-9.14554276559365e-06
-1.38253579941348e-05
-5.19512501415082e-06
-1.47914312317053e-05
-2.48823293921211e-05
-5.23966476022348e-06
-1.36719677810404e-05
-1.36132907233503e-05
-2.76851373427244e-05
-1.80265393513049e-05
1.25528721206869e-05
-8.89090790644003e-06
-3.60146036575335e-05
-1.51384531981922e-05
-2.04508202520142e-05
-9.46777677177756e-06
-1.31828924402575e-05
-1.78545221270028e-05
-2.05184251807725e-05
-1.89064662139787e-05
-2.5725886964847e-05
-2.49684477065422e-05
3.47967012084028e-06
-3.19960381734175e-05
-1.33758111030532e-05
-4.97376401074837e-06
-5.54446479065519e-06
-2.32981382254385e-05
-2.07521491154473e-05
-6.8448076121544e-06
-6.21239124098012e-06
-2.44008559984074e-07
-1.10398965758582e-05
-2.62439826892797e-05
-2.37220562972477e-05
-5.857974554833e-06
-1.54662439837744e-05
-1.99655053645389e-05
-7.99826787636083e-06
-2.32412815247595e-05
-2.23023465547756e-05
-2.26890256560683e-05
-1.00351050081501e-05
-4.42976261807272e-06
-2.30145774065281e-05
-1.12079062142347e-05
-1.64048431783815e-05
-3.70077423416522e-06
-7.55308781597954e-06
-4.11490303311776e-05
-3.80391494033569e-05
-2.71224990714424e-05
-2.02405979375233e-05
-2.57338314155774e-05
-1.88705543034815e-05
-2.19806704068505e-05
-1.10918290486498e-05
-2.62571680196014e-05
-9.50355457590765e-06
-2.42857428891586e-05
-2.84126464292718e-05
3.48449019884421e-06
-2.47470381650227e-05
-2.32109100957394e-05
-3.19822766794902e-05
-1.2277839590534e-05
-5.12857119876844e-06
-2.91182001783423e-05
-8.96002192101451e-06
-2.30725439162519e-05
-1.76979543431307e-05
-3.35984627140339e-06
-2.85082031494272e-05
-2.02003221283616e-05
-1.88471763887751e-05
-3.02012730729489e-05
-1.37735280158236e-05
-3.31681239795056e-05
-2.48971355686631e-05
-1.13127885202731e-05
-2.33236303254144e-05
-3.00702269210089e-05
-2.93869648493105e-05
-3.32458882230432e-05
-1.72901233317738e-05
-2.97850332414523e-06
-1.83705539542161e-05
-1.42027273507273e-05
-2.88568767934955e-05
-6.35832116003669e-06
-2.67493116386511e-05
-9.32287135730114e-06
-4.25445518716105e-05
-1.6013525322874e-05
6.08598777490605e-06
-2.56011658770425e-06
-2.13771953269531e-05
-2.44347087370272e-05
-1.55224534947633e-05
-4.9723297479153e-05
-1.46518090490833e-05
-2.26422838707e-05
-1.84559602223104e-05
-2.48041527438634e-05
-2.52409900226165e-05
-3.22455688568081e-05
-1.69540062651431e-05
-4.59603369179948e-06
-2.0778002335507e-05
-4.58812614589701e-06
-3.4014830093174e-05
-2.21558620283769e-05
-2.50749214973797e-05
7.75107921729738e-06
-9.0059722051031e-06
-2.47282507408539e-05
-3.21130847530384e-05
-4.26917888022466e-06
-3.14014886127818e-05
-1.39709379530107e-05
-9.41343307865079e-06
-3.19208679389321e-06
-1.20461837887562e-05
-1.64524481031765e-05
-2.49280791505421e-05
-2.399539309062e-05
-1.8493236598444e-05
-1.20735517143648e-05
2.13630247800508e-05
-2.69067876138283e-05
-1.87320740097862e-05
-1.67523844561388e-05
-3.2501444789317e-06
-3.91922495914551e-05
8.1381838983414e-06
-2.40555066106252e-05
-1.38011275899652e-05
-1.01527269458789e-05
-2.77587514000918e-05
-2.63848104152816e-05
-2.2534851868665e-05
-7.91430450343647e-06
-1.98350313012011e-05
-1.52511432012621e-05
-1.29453674669568e-05
-5.56272637592666e-05
-2.88076845080859e-05
-1.0070036263505e-05
-2.49921358595116e-05
-1.87885123418804e-05
-2.23474873197407e-05
-1.36487476425209e-05
-2.70018672318517e-05
-1.83556136731274e-05
1.21293894367736e-06
-2.15338700399319e-05
-1.38242584975047e-05
-1.15184365900766e-05
-5.58831025663376e-06
-1.34791589396354e-06
-2.9018315431977e-05
-3.77595788193032e-05
-2.8452116211088e-05
-2.89996399878439e-05
-1.46164545952886e-05
-1.00651521954245e-05
-1.61494808524311e-05
-4.65337115072417e-06
-1.69274529646985e-05
-8.32068813369361e-06
-1.12588383488704e-05
-2.66014548713476e-05
-1.03987014456357e-05
-3.31294377927855e-05
-2.72868221189193e-05
-1.00083510978496e-05
-3.86727473304904e-05
-1.62607409126695e-05
-2.35161661388627e-05
-1.64326528581652e-05
-2.30361876121862e-05
-9.66554954475398e-06
-1.70983133845268e-05
-4.86034379831032e-05
-2.60601500748648e-05
-1.93933750026256e-05
-2.46941489443144e-05
-2.74075043248205e-05
-2.24613885409965e-05
-1.56013093324685e-05
-4.14205530744226e-05
-2.69170545462668e-05
-4.01659967172863e-06
-6.78332680237845e-06
-8.81280070204885e-06
-2.38871029449175e-05
-3.68695986524514e-05
-2.4183234440386e-05
-1.58603586081568e-05
-1.79622305246358e-05
-2.83977530588233e-05
-1.93412095420161e-05
-2.36495579121769e-05
-4.09975443924866e-05
-3.17227536056177e-05
-2.7851337988578e-05
-2.15437247974881e-06
-3.24569752935467e-05
-2.19446283012499e-05
-2.43201694293192e-05
-2.32954217176554e-05
-1.56286238310831e-05
-1.82827200194999e-05
-2.47496832994731e-05
-2.00639481492673e-05
-1.42060588923817e-05
-3.46598985769003e-05
-1.05528729755344e-05
-1.65936492688262e-05
-2.16707472423224e-05
-1.2283817274464e-05
-4.67923177197654e-06
-3.03931510243519e-05
-1.81875834264968e-05
-3.99462276186916e-05
-2.09574246268754e-05
-1.87790675919411e-05
-1.6833980859877e-05
-4.02087632742555e-06
-2.34729492723656e-05
-2.55411558390538e-05
-1.51836909654613e-05
-1.5712197288858e-05
-1.72259277858888e-05
-1.26352550271402e-05
-9.05557585851099e-06
-3.57564604828288e-05
-1.72207866801062e-05
-1.58536436486268e-05
-1.53364306537222e-05
-3.15599020349395e-05
-6.99459038252499e-06
-1.26147372332697e-05
-2.08276331399466e-05
-2.07986597216622e-05
-2.251323299448e-05
-1.92642085230364e-05
-3.81845126289089e-07
-2.34523039689426e-05
-1.36709224691393e-05
-1.44146657727704e-05
-8.88572700986569e-06
-4.56624022126661e-05
-1.75129948900906e-05
-2.78279032233426e-05
-2.33082890804706e-05
-1.85641812388207e-05
-1.36970736505109e-05
-2.063494749472e-05
-1.68128894998782e-05
-2.214918365403e-05
-3.71968812986185e-05
-1.42088266202777e-05
-1.98950105519839e-05
-1.87396296022836e-05
-2.2481274180227e-05
-1.44251877527962e-05
-2.09495820134609e-05
-3.97307185117701e-05
-4.15657745493216e-05
-1.8751721819586e-05
-3.63059979298109e-05
-3.00432230126925e-05
-2.32112438197034e-05
-1.98799768186581e-05
-2.91577333724661e-05
-3.03648210566348e-05
-1.61072634084448e-05
-5.39272704743979e-06
-3.23019898881262e-05
-9.98053806523524e-06
-2.9742377187994e-05
-1.00914754771924e-05
-2.64869753233613e-05
-1.78399097063078e-05
-2.45643339510276e-05
-9.05876965222763e-06
-2.5544103107748e-05
-3.31375071146215e-05
-1.93821968452477e-05
-1.01944899648309e-05
-2.53053510218286e-05
-1.85458423300739e-05
-3.08049617467525e-05
-2.64874125056326e-05
-3.16402225047397e-05
-4.06928554585179e-05
-2.73707727332965e-05
-3.78414303296513e-05
-1.15638296196688e-05
-8.57996210293086e-06
-2.46671931016183e-05
-3.52936291268111e-06
-1.94709603004202e-05
-8.56787110396261e-06
-2.71079244569033e-05
-2.22030599392935e-05
-2.65632107846685e-05
-2.82847324126661e-05
-2.79575841711804e-05
-1.56167062731067e-05
-2.55428430568518e-05
-7.72039834319249e-06
-1.04208865610444e-05
-1.60432084327853e-05
-2.03533589992714e-05
-1.51473639250948e-05
-5.13948223565553e-06
-3.71228325452861e-05
-3.14676750004533e-05
-1.65348590451522e-05
-4.86224768391436e-05
-1.04747013292391e-05
-1.42421405555843e-05
-3.11433959358566e-05
-3.20094642270571e-06
-2.21261128621652e-05
-2.37676610734983e-05
-1.28842112782228e-05
-6.19966245407927e-06
-1.54703534401529e-05
-2.67672621766434e-06
-2.51732227497685e-05
-1.44394517086884e-05
-1.297395319702e-05
-2.98086164356909e-05
9.82378465678351e-06
-3.51760475226145e-05
-1.52548334357989e-05
-2.74193357524167e-05
-5.69871048275341e-06
-3.06981934054378e-05
-8.09494354806054e-06
-2.58339519135683e-05
-2.5684525213376e-05
-1.47278624014392e-05
-1.82997124530104e-05
-1.31688453646653e-05
-5.30184382272214e-06
-4.08813774017856e-06
-2.42328069847038e-05
-2.06318932567771e-05
-1.94341620918692e-05
-2.47683567540661e-05
-2.26482437582391e-05
-1.03789800641643e-05
-2.64089532852648e-05
-2.70106885373118e-05
-3.4779181312745e-05
-2.63057682186897e-05
-4.19029917276798e-05
-3.63994788129432e-06
-2.24819341048547e-05
-6.54164294589482e-06
-2.06709343614543e-05
-4.22825113210745e-05
-3.24556852353048e-05
-2.24581209672217e-05
-2.21825437296433e-05
-1.64383011611425e-05
1.93808884876946e-06
-8.94518246507492e-06
-2.26094552795816e-05
-3.96962625529746e-05
-2.33687678370356e-05
-1.00886857400072e-05
-2.20143526010353e-05
-2.32327482810789e-05
-1.9396370480143e-05
-2.90104014647604e-05
-1.05959896165637e-05
-3.10139982850603e-05
-3.26006392357492e-05
-2.20464704245481e-05
-4.23092684084174e-06
-4.98437010788589e-05
-2.23754019110974e-05
-2.56684876601026e-05
-5.34057680560483e-06
-1.70616123316253e-05
-2.533648240515e-05
-2.6914976506904e-05
-1.10237481466203e-05
-1.96448620120645e-05
-1.96428402403513e-05
-1.26646426846981e-05
-2.89819146533252e-05
-8.80508004622584e-06
-2.08492603418167e-05
-2.06387221942313e-05
-2.63510971386035e-05
-3.73246821655373e-05
-1.37110034516271e-05
-2.64989520784551e-05
1.09293704910851e-06
-3.12722072795017e-05
-6.57168025490925e-06
-3.37600992496216e-05
-1.75735559728565e-05
-1.16373552734993e-05
-3.91156642789903e-05
-1.16230872674205e-05
4.82463986696176e-06
-2.03191125720903e-05
-3.15955294938391e-05
-1.01943575262054e-05
-2.37020545440594e-05
-3.42471944516238e-05
-2.51709235669319e-05
-2.71709055604224e-05
-2.61966130450555e-05
-6.52775032693091e-06
2.67629247633332e-06
-2.02284179696335e-05
-3.81140213983711e-05
-2.28573912794015e-05
-3.71166888878009e-05
-6.35177370324101e-06
-3.671773727366e-05
-2.73702434222901e-05
-1.62454041748412e-05
-1.2576705622848e-05
-2.69383795946956e-05
-1.48799852800203e-05
-1.17226320500544e-05
-3.13880087343691e-05
-2.02592619795465e-05
-2.52892286706479e-05
-1.89356637968942e-05
-6.12510285019536e-06
-2.13300048815024e-05
-1.81817974564675e-05
-1.22415441513319e-05
-8.89886007162177e-07
-1.67903846702483e-05
-2.82322017677717e-05
-2.15527821586749e-05
-1.58955171539048e-05
-1.75781811032145e-05
-2.685841950589e-05
-2.17492006975298e-05
-1.76450503353389e-05
-2.22511713340757e-05
-2.09451925045035e-05
-2.42048376941966e-05
-9.54802797310431e-08
-2.08677514381939e-05
-2.30440682129077e-05
-2.7030766944419e-05
-1.97439498133378e-05
-2.08668879871231e-05
-3.29321921928133e-05
-1.70744424777707e-05
-2.11367744388231e-05
-2.03821530542974e-05
-3.38610525151202e-05
-1.87246136177622e-05
-1.08642459852326e-05
-8.57521444626121e-06
-2.85094592012891e-05
-2.0300376783191e-05
-2.68150034161513e-05
-3.06455306433706e-05
-6.47392101886798e-06
-2.64427916700274e-05
-5.64025884084894e-06
-1.7573610416086e-05
-1.28162727336709e-05
-1.39693429619994e-05
-4.14632133901036e-05
-1.35209490295956e-05
7.60279294565558e-07
-2.10559604234986e-05
-1.69407705094241e-05
-1.93637155473253e-05
-2.16731373111297e-05
-4.45127408075889e-05
-6.54252435633094e-06
-2.85814294919313e-05
-3.62644007509983e-05
-2.48448672188456e-05
-3.97095272741828e-06
-3.02847621487611e-05
-2.04241406655346e-05
-1.41816806481829e-05
-1.50254974203038e-05
-1.75924603454447e-05
-6.82877701386835e-06
-2.29280712291817e-06
-3.17148747095341e-05
-2.27868788626782e-05
-2.12756470197999e-05
4.15948941738585e-07
-2.92426470236367e-05
-1.63785033739453e-05
-1.94154047610783e-05
-1.00565434546589e-05
-3.33983648150297e-05
-1.51980861000953e-05
-7.31987389097674e-06
-1.82133545789361e-05
-1.87390205665216e-05
-2.75203148671148e-05
-3.09111319082024e-05
-2.52422495277158e-05
-1.97810952096089e-05
-1.56204005360981e-05
-1.52114359666171e-05
-4.62675038317349e-06
-2.89038742406456e-05
-1.00934351811275e-05
-2.32897982991856e-05
3.75236961406164e-07
-3.39865718284125e-06
-8.62662805349118e-06
5.9218425212457e-06
-4.90017869588633e-05
-3.59088571136525e-05
-1.00746035160542e-05
-2.92492273999249e-05
-4.26410958313233e-05
-2.59570415471596e-05
-2.40432228233344e-05
8.68896572941678e-06
-1.09274279793084e-05
-8.4845039661538e-06
-2.44106707343273e-05
-4.58209825351461e-06
-1.84294278922611e-05
-3.26781349208122e-05
-1.29724082384418e-05
-2.71021157423142e-05
-2.84239089642994e-05
-1.59737938454694e-05
-2.83874222001784e-06
-2.76925342569676e-05
-9.04896622959537e-06
-2.00782234069961e-05
-2.57251483763362e-05
-2.8230671452635e-05
-2.47894473535122e-05
1.16224314546465e-05
-3.91370080459693e-05
-2.71059898444486e-05
-1.09586486900495e-05
-2.44674278626687e-05
-2.93225141859632e-05
-2.47351255268194e-05
-4.64342692698183e-05
-1.71146115831923e-05
-2.27538418870872e-05
1.05844757121022e-05
-2.84588375792436e-05
-1.98895389319891e-05
-1.85234630405125e-05
-2.28340872282989e-05
-1.35484667914233e-05
-2.51642556384524e-05
-2.56242590723423e-05
-3.59191290268286e-05
-8.9701340710682e-06
-3.1004769003917e-05
-1.79841586324059e-05
-1.93130311663063e-05
-1.21510153498667e-05
-1.43430321464725e-05
-1.80843615865183e-05
-2.83783676642231e-05
-1.94013212949757e-05
-1.63845254451036e-05
-6.72972988311577e-06
-2.52602603496064e-05
-3.26149589824237e-05
-1.96950487736595e-05
-2.53034047944837e-05
-2.92708335341469e-05
-3.69691277718381e-06
-4.05774722272486e-05
-9.92407581697713e-06
-1.82173918978057e-05
-1.96423242322083e-06
-1.15791136157213e-05
-2.81090534402632e-05
-8.72753875768128e-06
-3.1477258817979e-05
-2.44976705658841e-05
-1.93339997482597e-05
-1.12239524407354e-05
-1.0938423932834e-05
-2.98972882039827e-05
-1.13637658599053e-05
2.64291976351713e-06
-2.0571833821871e-05
-2.59500762623225e-05
-3.4394773299791e-05
4.10076679533165e-06
-2.31546396161984e-05
-8.15749746581718e-06
-2.14723105582232e-05
-3.77772051809961e-05
-1.40157684599407e-05
-3.68114580103597e-05
-1.40738693661005e-05
-3.75439922550123e-05
-3.01399657285771e-05
-3.53078405839496e-05
-1.50258397932806e-05
-2.41477414068345e-05
-2.71875077962363e-05
-1.88750167213469e-05
4.36543189542293e-07
-2.34597710649853e-05
-8.50408890762882e-06
-2.43055686516198e-05
-2.32056448173617e-05
-3.69596613071593e-05
-3.1570655718898e-05
-1.9335219814289e-05
-1.54998366316498e-05
-3.12449228607665e-05
-1.97930352289411e-05
-1.58577051020116e-05
-2.19516379826084e-05
-2.87014166590027e-05
-8.07202417464731e-06
-3.25491601406642e-05
-2.35420835401462e-05
-9.03672830525504e-06
-1.36133622240698e-05
-4.27470084869901e-05
-1.45265757213281e-05
-1.13519200268971e-05
-2.5566298874451e-05
-2.44795913547761e-05
-1.19872847856254e-05
-2.80858265476712e-05
-2.15784412836017e-05
-4.26576843122298e-05
4.0475954471106e-06
-2.23203824351074e-05
-1.62996997621868e-05
-2.63719568838244e-05
-2.63539839839388e-05
-1.31149083458939e-05
-1.17853125504226e-05
-1.75963693363981e-05
-2.65076167414687e-05
-6.3266146534072e-06
-3.08544730437778e-06
-1.55254981631672e-05
-2.01206281685167e-05
-3.03275853012567e-05
-4.4152246416009e-05
-1.63967334389477e-05
-4.84109386979444e-06
-3.4937637164112e-05
-2.9991964084035e-05
-4.10105318136987e-05
-3.81849788680176e-05
-1.6098083406144e-05
-3.219909921753e-05
-8.7008205974492e-06
-9.03122516000676e-06
-1.84740035071409e-05
-1.67546886176761e-05
-8.99277995221082e-06
-5.70477440153251e-06
-9.62550296554023e-06
-3.57549929492656e-05
-1.42648564940722e-05
-2.16255699497173e-05
-2.07490050508964e-05
-1.98358885861087e-05
-2.3536738320821e-05
-1.51779539276347e-05
-2.33610505084239e-06
-2.52208312785011e-05
-3.40951451977981e-06
-2.07206488087275e-05
-9.56252285490241e-06
-2.64802925652955e-05
-1.40178457159952e-05
-1.96311289214137e-05
-2.20895231692768e-06
-2.56388712743e-05
-2.20830802398467e-05
-2.26111811697633e-05
-2.89653240520632e-05
-3.38876185843458e-05
-1.61290880726426e-05
-1.55081387672912e-05
2.12843968730609e-06
-1.65108196819233e-05
-4.9142696617606e-05
-3.00867401469264e-05
-1.12391644091353e-05
-1.02490590134007e-05
-7.39611495200562e-06
-3.55084961488162e-05
-1.81624008637889e-05
-1.02016345987484e-05
-8.49533650614566e-06
-3.7926486018553e-06
-1.82084869688411e-05
-1.93265275636618e-05
-3.81865813039485e-05
-2.65501522897741e-05
-2.14146554163936e-05
-1.39664973825864e-05
-2.91681099713514e-05
-2.5726423673471e-05
-1.92288718731054e-05
-8.07071901395118e-06
-2.36850706182547e-05
-3.6740484246935e-05
-2.12669063499688e-05
1.0785704442217e-07
-2.80288258755863e-05
-1.96495918777978e-05
-1.25470507588973e-05
-1.46777770833978e-05
-1.8786197040867e-05
-2.21323897557923e-05
-1.41999740486125e-05
-2.99448476031731e-05
-7.43651707847658e-06
-1.90332064280047e-05
-5.75870028242358e-06
-1.2274427513573e-05
-2.63513728551072e-05
-7.48202659100117e-06
-9.16124620189108e-06
-1.43593633523543e-05
-4.38994055608449e-05
-2.81822414160328e-05
-1.42377804665124e-05
-3.27323494738376e-05
-2.72275893548337e-05
-1.76197293192861e-05
-2.10178215759012e-05
-4.61622363788408e-06
-1.57364078220555e-05
-3.68824058471215e-05
-1.94117484616722e-05
-2.5061451491344e-05
-1.881873504849e-05
-1.40972035353276e-05
-5.11275858300567e-05
-2.60630718230062e-05
-1.81867397320119e-06
-1.12928590318409e-05
-3.40954391473146e-06
-1.53918660456643e-05
-3.2825173827198e-05
-3.70770077355335e-05
-1.4868972833336e-05
-1.22644465771184e-05
-2.27381624670164e-05
-5.49755583382317e-07
-3.43580791898176e-05
-4.94335610153013e-06
-5.62884799544596e-06
-1.79828053253776e-05
1.69988046672548e-06
-8.85307485130832e-06
-2.75125901176928e-05
-1.65750299078465e-05
-2.49809227050236e-05
-1.34077355911664e-05
-2.18752800456341e-05
-3.37095298131363e-05
-3.47594532415658e-05
3.75540464049026e-07
-1.13868673232699e-05
-9.61146138754226e-06
-1.48662108851253e-05
-1.70882395001574e-05
-2.58076543623473e-05
-1.6676002674629e-05
-1.25177861873747e-05
-1.35705549205665e-05
-2.14504862112026e-05
-1.45200030243234e-05
-2.53617529539884e-05
-8.63609389958886e-06
-2.11756495137204e-05
-3.20123059573634e-05
-1.81391011090742e-05
-2.07644410721596e-05
-1.48533744999564e-05
-2.76124533449891e-05
-3.29287146856297e-05
-3.46094292859769e-05
-3.1959911824702e-05
-1.27077571617864e-05
-1.40640827361388e-05
-2.6226963238661e-05
-3.53365570036671e-05
-3.52782926686243e-05
-4.02053913183163e-05
-7.29779352180127e-06
-1.35451636271989e-05
-2.70640197802486e-05
8.7298498452612e-06
-2.93269651031325e-05
-1.02511352626898e-05
-3.81112225635722e-05
-2.11312917856654e-05
-1.90360936826325e-05
-1.54938671889918e-05
-5.22282615843331e-06
1.12063759010597e-06
-2.75972827736625e-05
-2.1326137394617e-05
-9.13403150466188e-06
-1.1506422406561e-05
-2.71916940014976e-05
-3.16375783067913e-05
-2.19988032086161e-05
-1.16491406613405e-05
-1.80492336269843e-05
-2.37692616962641e-05
-8.59487108493207e-06
-5.93928198723509e-07
-3.32244326900787e-05
-1.13169224351572e-05
-1.67476928097398e-06
7.48733003082236e-07
-7.04134476937074e-06
-1.23937930527293e-05
-1.31183747439572e-05
-7.69972335191876e-06
-1.31358717507325e-05
-3.23584901713641e-05
-2.95042162490888e-05
-1.96747082247244e-05
-1.76609690792734e-05
-1.78646097831179e-05
-4.96663515993616e-06
-1.39785675398167e-05
-3.05468743327112e-05
-1.64319677622377e-05
-2.9138023655326e-05
-2.7771642878877e-05
-6.97921667992033e-06
-3.83288689340314e-05
-1.13364237604815e-05
-1.85829619051063e-05
-3.45329556698255e-05
-2.86397566967043e-05
-1.61141760392412e-05
-3.1428711787584e-05
-1.79958670216326e-05
-3.71914447030922e-05
-1.26333144262944e-05
-1.39617381956259e-05
-1.50737151551491e-05
-2.53417230931156e-05
-1.33252789899511e-05
-2.71904600297506e-06
-2.59696482479618e-05
-3.50782181680687e-05
-8.83692370355623e-06
-2.66924919184478e-05
-5.44319216816169e-05
-2.8586824088989e-05
-1.36973892302198e-05
-9.93439268064992e-06
6.55205856457128e-06
-1.50846597810232e-05
-4.82601341307812e-05
-5.37069466718238e-06
-3.8344728559396e-05
-1.7101573826879e-05
-4.2398289703487e-05
-2.19846293171167e-05
-1.46617383697775e-05
-1.77351601024427e-05
-2.59447501817099e-05
-1.36786296961092e-05
-2.41248385492401e-05
-2.50877052244675e-05
-2.6561684003463e-05
-1.24902215793265e-05
-1.37745630296451e-05
-8.686226754254e-06
-4.78505141479429e-06
-4.97598125551657e-06
-2.12738147853877e-05
-1.7651591626442e-05
7.55339504186391e-06
-1.70242777454247e-05
-1.22752386079463e-05
-1.71310221858388e-05
-2.70971513330951e-05
-3.13191733342989e-05
-2.58663699896994e-05
-1.79530551684503e-05
-1.38415933654534e-06
-1.47926605786903e-05
-7.41757853939182e-07
-3.72712158544774e-05
-3.17420676924332e-05
-2.41318681170298e-05
-2.77056386165509e-05
-3.30368781344455e-05
-1.17523473960888e-05
-1.20032496140691e-05
-7.75829456712223e-06
-1.87457171197521e-05
-1.47159671214456e-05
-3.56724912961647e-05
-2.95252512281175e-06
-1.97226465401255e-05
-2.94813331806581e-05
1.6731531868275e-05
-1.18428222324645e-05
-2.12509093316755e-05
-3.01148805704253e-06
-3.37571855812317e-05
-3.81018811649416e-05
-3.42924885397113e-05
-2.70115203205998e-05
-2.19853529833935e-05
-2.05728854522807e-05
-2.19099997352461e-05
-6.16177327806249e-06
-9.7495293783762e-06
-1.83410310317619e-05
-3.03709193887288e-05
-2.15129206240093e-05
-1.44736814514344e-05
-1.10753897229958e-05
-3.38559540685778e-05
-2.58813971656178e-05
-2.05061722351724e-05
1.91488820782974e-06
-5.59579305642563e-06
-2.59820902405871e-06
-2.16863739991619e-05
-1.32765816398975e-05
-2.54410599133131e-05
-2.89951879471463e-05
-5.15277577262767e-06
-2.32917390457347e-05
-3.00174406381412e-05
-2.80035049771565e-05
-2.56667967026636e-05
-2.17088423355309e-05
-1.42299730667939e-05
-6.48756734679056e-06
-2.94496460146486e-05
-2.03453355834514e-05
-2.9672886382121e-05
-7.72457865059792e-06
-1.38787709930437e-05
-1.5529002986419e-05
-9.63017820792838e-06
-2.52109796398325e-05
-1.20236292197608e-05
-1.15085059368932e-05
-9.79320954790777e-06
-2.2647391943508e-05
-3.26990975998745e-05
