# Supplementary material for: Research on computational propagation and identification of mine microseismic signals based on deep learning
Source: PLoS One. 2025 Oct 22;20(10):e0334641. doi: 10.1371/journal.pone.0334641 (PMC12543183; doi:10.1371/journal.pone.0334641)
Supplement: S11 Data — (ZIP) [file pone.0334641.s011.zip › 000101100002584.xlsx_0.txt_24.txt.txt]

-2.291501017961e-06
-2.32303186438973e-05
-1.02513632982908e-05
4.11253852567678e-07
-5.88712706829566e-06
-1.6708907390493e-05
-9.24270717219021e-06
-1.40432564129844e-05
-3.97175874862517e-05
-2.89093328635905e-05
-3.38105472585209e-05
-4.22126284156885e-05
-2.28271900007766e-05
-1.1562149245903e-05
-3.83283253588079e-05
-2.01670381525591e-05
-2.0871158303985e-05
-1.92735467592856e-05
-2.14591153530276e-05
-1.12580691728999e-05
-5.04240221044723e-06
-1.53061854071053e-05
-1.24629945323538e-05
-2.63081673444991e-05
-1.69636041869931e-05
-1.69696846585433e-05
-4.13439472420063e-05
-2.69303349925975e-05
-7.99452146764023e-07
-2.48287735929938e-05
-2.36448773975024e-05
-2.58877657027592e-05
1.22762693198374e-06
-8.09715811017218e-06
-9.25716611499798e-06
-2.39922128061755e-05
-2.13402002015141e-05
-1.77039242110575e-05
-1.59238229436791e-05
-1.31348044391716e-05
-1.58964731589544e-05
-4.90214157091711e-05
-3.85738415473305e-05
-1.89756354044695e-05
-1.43900270146144e-05
-1.96447826118987e-05
-2.89517282507491e-05
-3.49808042918825e-06
-9.98091568443929e-06
-3.63831394995825e-05
-3.11271373956327e-05
-1.34048081156178e-05
-1.46751212659998e-05
3.51410215663415e-06
-1.00404209181443e-05
-2.81277910263654e-05
-3.97332155131909e-05
-9.97224500606072e-06
-1.33651294678179e-05
-1.68428038294567e-05
-2.00476741548298e-05
-1.98240205483494e-05
-1.42098336419728e-05
-1.32724177366854e-06
-1.4125282809729e-05
-1.55039035875399e-05
-7.96057072581554e-06
-2.73696105134339e-05
-5.80764808998347e-06
-1.96767280180468e-05
-2.27948970846426e-05
-1.05530721188757e-05
-1.08840816319491e-05
-1.91230403843969e-05
-1.77109876350633e-05
-3.26029303061593e-05
-1.45800818074762e-05
-3.14834593873759e-05
-1.03776345558806e-05
-1.64742599717436e-05
2.02326437302394e-06
-3.78172682536684e-05
-2.79194791971381e-05
-2.7353247899951e-05
-2.73376046516834e-05
-2.93266129974049e-05
-1.98027053638566e-05
-6.11206324364488e-06
-1.85606193676434e-05
-1.2825920830918e-05
-2.72460773742495e-05
-3.3669128721172e-05
-2.56025807012206e-05
-1.46128087945334e-05
-1.58201976619323e-06
-2.71572793339435e-05
1.64270074008591e-05
-2.41167996018327e-05
-1.39297622859382e-05
-2.34444977915574e-05
-2.27688783525788e-05
-2.71499757413946e-05
6.52032124755885e-07
-2.44830082747137e-05
-1.96534681897819e-05
-4.5952383628259e-06
-2.52696411340297e-05
-2.12365819589253e-05
-3.60750165489893e-05
-4.043206965375e-06
-1.71926360839073e-05
-1.56960025790609e-05
-3.26321775447818e-05
-8.35854515314225e-06
-8.2301490860155e-06
-3.28061349140025e-05
-2.02987092727811e-05
-1.12528215993034e-05
-2.73481984065493e-05
-4.35132754507349e-06
-8.84343990287537e-07
-4.19010656416408e-05
-1.51951553122714e-05
-7.59840370453584e-06
-4.15313347861493e-05
-1.21370938243966e-05
-2.48819883482834e-05
-4.69377647009642e-06
-1.92277155780669e-05
-2.1213631789522e-05
-1.3442686965932e-06
-1.82191255846641e-05
-5.31068184894965e-06
-3.25845835859744e-05
-2.85950878590232e-05
-2.05561162441399e-05
-1.33203506257863e-05
-3.46131869557099e-05
-1.68438089734081e-05
-1.65153208361785e-05
-1.50685610063113e-05
-5.84365337684005e-06
-1.93667416310356e-05
-7.83575788801496e-06
-5.43737119079587e-06
-1.11131909641778e-05
-4.17392447085149e-05
-2.06906088560647e-05
-1.66947016228427e-05
-1.82284152883978e-05
1.58505251032162e-06
-1.25754653996807e-05
-1.81183759183296e-05
-2.14498332182877e-05
-1.70045339143771e-05
-2.2561028230204e-05
-4.27203316190079e-06
-2.80622133636303e-05
-1.77582937235108e-05
-2.41723118043335e-05
-1.4551685402544e-05
-2.08854791455464e-05
-2.8734168006881e-05
-3.06775851592334e-05
-2.27843788011769e-05
-2.81113469693868e-05
-3.31071346620856e-05
-2.65235777207907e-05
-3.90001379423822e-05
-1.02374608422047e-05
-6.29358423203205e-06
-1.68683324766942e-05
-3.61026914648912e-05
-2.58383697708074e-05
-1.02613272422054e-05
-8.1657111517496e-06
-1.49600889704261e-05
-5.66437523614231e-06
-1.65792685865225e-05
-2.57640510384317e-05
-1.28885534286046e-05
-1.6093808785091e-05
2.5250668383057e-06
-8.79558874109256e-06
-2.12294502064181e-05
-3.36861768923774e-05
-6.31745541036175e-07
-3.27164258992365e-05
-4.91973039905351e-06
-2.01060379298081e-05
-3.02300150588306e-05
-1.8023779204036e-05
-1.82419285306513e-05
-1.83659725771904e-05
-1.59540880104074e-05
-7.26485451458505e-06
-3.0993104151011e-05
-2.60146045193104e-05
-2.90932523064978e-05
-1.19211239573465e-05
-2.14495660697451e-05
-8.30637537976228e-06
9.33624749782453e-06
-1.61828719988398e-05
-2.95987953341372e-06
5.26801169607647e-08
-7.23890847740047e-06
-2.5647085740022e-05
-1.36717909027913e-05
-1.34628892923305e-05
-2.10956958743239e-05
-2.54822110165141e-05
-1.74560164935904e-05
-2.59498072245891e-05
-3.02023514063767e-05
-1.59727855151378e-05
-1.87312997693608e-05
-2.79075469698275e-05
3.99682265638465e-06
-1.33247432468334e-05
-3.59887320388488e-05
-2.12226887664748e-05
-1.87086166811025e-05
-1.82078426163194e-05
-2.47815198322671e-05
-2.29252660935283e-05
-2.92712116988758e-05
4.90859643310213e-06
-1.21244806940737e-05
-8.54143531279047e-06
-9.23710996202437e-06
-2.98920432076918e-05
-1.00165597027652e-05
-1.95042673009332e-05
3.52511126952707e-06
-1.80196606706047e-05
-9.48658720043275e-06
-1.80500698089966e-05
-3.17526132113346e-05
-2.22114932592321e-05
-2.67160414460241e-05
-2.34415748095732e-05
-4.34914335550071e-06
2.03270161156137e-06
-3.3210233379672e-05
-1.02595945980418e-05
-4.2884516228282e-06
-3.57430959547677e-05
-2.30414590331288e-05
-1.56876856621684e-05
-2.77433567690208e-05
-2.1369717077865e-06
-1.70409796980909e-05
-3.06796153450919e-05
-1.17665534509925e-05
-2.83681456139479e-06
-1.1233196887698e-05
-1.11080917495756e-05
-2.26957259637766e-05
-1.60179140048232e-05
-2.13308196688668e-05
-3.82770097674344e-05
-1.18483459648105e-05
-8.56898884192399e-06
-4.01244115848631e-06
-3.15345958816147e-05
-2.40384012453079e-05
-4.15569710697236e-06
-2.22037303803606e-05
-1.0969762628313e-05
-2.17297588837588e-05
-3.68164116801872e-05
-2.00865397501125e-05
-2.15427074468277e-05
-2.1425741852328e-05
-1.08819744295515e-05
-3.42884617240336e-05
-8.29011953127199e-06
-2.69211692639937e-05
-1.48976634778973e-05
-2.64469138449194e-05
-8.23933428360662e-06
-2.65525508241493e-05
-3.56102112295084e-05
-1.12168084981819e-05
-2.46844856559956e-05
-3.52212449936895e-05
-9.55661367849397e-06
-1.82871113170874e-05
-9.21797662196988e-06
-4.05334654372135e-05
-2.60814328276869e-05
1.8037548564747e-06
-3.16801692872097e-05
-2.38925185442801e-05
-3.99160910776122e-06
-3.55412803919422e-05
-3.82572726127154e-05
-9.9255282999067e-06
-3.94093336793449e-05
-1.74052393767016e-05
-2.28095509283544e-05
-2.08190559131502e-05
-2.06463606067986e-05
-1.05167094374552e-05
-2.737575799497e-05
-2.65537044520078e-05
-8.99650252980989e-06
-1.95556888557503e-05
-1.94927022573965e-05
2.74558236186219e-06
-2.1424206230165e-05
-2.60498859756516e-05
-9.17964987699614e-06
-2.25894814361743e-05
-2.54704162524763e-05
-2.3617619704785e-05
-1.99061258504413e-05
-2.5110820415776e-05
-2.86367323919198e-05
-2.24491193768047e-05
-1.72834371760339e-05
-1.36051852468726e-05
-4.13644913697629e-05
-1.46358338718019e-05
-1.96279849958986e-05
-2.82553939661761e-05
-1.1304720642926e-05
-2.62136315028378e-05
-5.17848936187777e-06
-1.72206085006641e-05
-2.57283573237195e-05
-2.26350887599821e-05
-2.15402310924277e-05
-1.81096942427425e-05
-3.37809578408151e-05
-9.33447841420089e-06
-2.36020471442913e-05
-3.93211072608747e-06
-3.88650181721409e-05
2.67289594111723e-06
-2.63896940172889e-05
-8.32678335364936e-06
-1.71520781351757e-05
3.03529783151567e-06
-1.77800909489039e-05
-2.50078584837057e-05
-2.35762825227851e-05
-8.61582833222478e-06
-3.278747933502e-05
-1.77273593812291e-05
-1.39225909712895e-05
-3.10948291690072e-05
-2.0998013325596e-05
-1.79783346733714e-05
-5.62716942641164e-06
-4.24291398920324e-05
-2.05574207462957e-05
-2.35927610865343e-05
-1.81590434144875e-05
-2.54092648890443e-05
-1.79361529716323e-05
-1.15974844773477e-05
-8.10780919891408e-06
-9.61430979810989e-07
-3.87732557675685e-05
-6.77638796566364e-06
-2.33204630881466e-05
-1.56567292292573e-05
-5.56455848271161e-06
-1.17648550033344e-05
-3.97669737499438e-05
-2.4936604586548e-05
-1.5082949594133e-05
-1.9796465299585e-05
-1.64002732766608e-05
-1.76771807586484e-05
-3.48500026574604e-05
-1.62434399146298e-05
4.32124636476758e-06
-9.67380592141873e-06
-2.69971414386125e-05
-1.61084639580159e-05
-4.34042547741128e-05
-1.36129668198914e-05
-2.12565778596328e-05
-1.87026044536531e-06
-1.42633826618115e-05
-1.91113114920387e-05
-3.44729109183915e-05
4.25184764549038e-06
-4.46349988144193e-05
-9.68653228319148e-06
-1.41363239514413e-05
-5.50681498348496e-06
-2.53368664632028e-05
-1.20878429169666e-05
-3.32015529076046e-05
-2.6158578400447e-05
-2.96769763675469e-05
-2.51440485671391e-05
-5.67797903981898e-07
-3.0789832938101e-05
-7.1234474823171e-06
-1.32652281189897e-05
-8.27902239793443e-06
3.03381351171981e-06
-1.10652342950347e-05
-9.4543606177756e-06
-2.12786905359189e-05
-1.84996186527999e-05
-2.85803753810391e-05
-1.50722787994602e-05
-4.59019953292175e-05
-2.96042883262889e-06
6.00986987322713e-06
-6.43277037344797e-06
-2.60693441680588e-06
-1.09081132865654e-05
-1.50316774951234e-06
-7.32753863932995e-07
-9.1624201552998e-06
-6.87869615219219e-06
-1.69558327306702e-05
-3.18836783397448e-05
-2.9074773498236e-05
-8.66545414598642e-06
-1.92017236358337e-05
-3.46104002379797e-05
-1.41111121820185e-05
-1.80068853658405e-05
-1.49585811245729e-05
-1.55051626592591e-05
-2.95351307951932e-05
-1.21569036424445e-05
-2.16832545227926e-06
-1.89269124092857e-05
-1.86225317419958e-05
-3.58955308330831e-05
-1.54672691416903e-05
-1.9685669304441e-06
-3.4022220333823e-05
-8.34079873579462e-06
-2.77743128034014e-06
-2.2337489180439e-05
-4.16608417608364e-05
-2.46502058450613e-05
-1.14305129083056e-05
-8.6204329865611e-06
-3.44041272143911e-05
-2.82977027015425e-05
-8.22499166309914e-06
-2.10420558065825e-05
-1.58513597965206e-05
-1.35327803992745e-06
-2.81359706057034e-05
-3.12079999308392e-05
-3.07389395093113e-05
-1.31021485377805e-05
-3.16980314566302e-05
-1.04856984567626e-05
-3.69539515303279e-05
-2.5386243338145e-05
-1.02601132834092e-05
-3.20963099285968e-05
-1.08536424033276e-05
4.24943209382022e-06
9.49695588086967e-06
-5.16419253283812e-06
-2.48162740599083e-05
-5.65901718803431e-06
-5.91346983525598e-06
-3.25085551004803e-05
-1.35075732188935e-05
-1.74486372481317e-05
-3.30690508461592e-05
-9.65771420577437e-06
-1.87838432345918e-05
-3.20705207487925e-05
-1.10152411321633e-05
-1.10857257260695e-05
-2.21515809310894e-05
-2.24105556999199e-05
-2.01588747037561e-05
-3.14588035345079e-05
-3.21449205084947e-05
-5.34709638975763e-06
-2.78232194849799e-05
-2.10598436917711e-05
-1.3005078929226e-05
-2.01269555590145e-05
-1.61593713631115e-05
-3.69123272325641e-05
-3.89040150164762e-05
-1.19852516000196e-05
-2.06307480222637e-05
-2.69077779784754e-05
-7.74282318068128e-06
-5.27424196312537e-06
-1.65898475410266e-05
-6.94180848558714e-07
-1.41927610114092e-05
-3.42915269637913e-05
-1.63024208305337e-05
-2.24847153247025e-05
-1.12171096953789e-05
-4.2568887618832e-05
-1.75296921697856e-05
-1.9144053133156e-05
-1.27981894948748e-05
-1.53190925048667e-05
-1.94887749786233e-05
-2.88101830926784e-05
-1.32742303080174e-05
2.13013040818397e-06
-1.08547418353601e-05
-1.98019070417181e-05
-1.15724769741447e-05
-1.7300128272531e-05
-6.36470202209613e-06
-9.49158671689015e-06
-2.2814452591773e-05
-3.32659058209525e-05
-3.25693637994749e-05
-1.38679351079585e-05
-4.14682934648465e-05
-2.56970933379874e-05
-5.55438243650445e-06
-3.58489541204481e-05
-3.11586025118782e-05
-3.07304600838228e-05
-9.94700518810785e-06
1.42930219431397e-06
-1.30201523526476e-05
-3.0219502713777e-05
-2.67011460269659e-05
-7.72853814753021e-06
-1.27418301810009e-05
-1.40015360380796e-05
-1.77879522632883e-05
-1.55691264372481e-05
-2.14416016394474e-05
-1.77109362175129e-05
-2.98422328728432e-06
-1.22974289440765e-05
-7.62954063067231e-06
-1.89080583324857e-05
-2.09145512930805e-05
-2.4816463877726e-05
-3.60668421185795e-05
-2.65157693508766e-05
-1.67969889473811e-05
-3.2851806249213e-05
-2.7313881481439e-05
-1.96041133996055e-05
-2.44721862959952e-05
-2.02238234933526e-05
-1.57984044590316e-05
-1.38947604265667e-05
-2.47267525560401e-05
-3.08326714760409e-05
-2.59831163299501e-05
-1.03883971634661e-05
-9.52277060430397e-06
-1.01392991027459e-05
-2.36423868837398e-05
-5.10853912673272e-06
-1.44064634024832e-05
-1.5345511414201e-05
-1.82637945599324e-05
-1.19587597193945e-05
-2.3063699859351e-05
-2.38192284651018e-05
-1.03315763462514e-05
-5.45747449292873e-06
-3.99026194195345e-05
-3.23303740291206e-05
-6.02412400513941e-06
3.89334145510495e-06
-1.2613811310664e-05
-1.65453070397693e-05
6.59863799109235e-07
-2.30820552436796e-05
-1.21220479530399e-05
-9.34769847257557e-06
-2.33514103716058e-05
-1.44804971808325e-05
-4.90044566279773e-05
-2.66440658542443e-05
9.39751258171922e-07
-3.54493126333956e-06
-9.05824397732219e-06
-2.48687432722348e-06
-1.78978632647083e-05
-1.6743634624562e-05
-2.54331698678563e-05
-7.83347237878789e-06
-1.62618425065202e-05
-1.63372148134752e-05
-3.05460007462541e-05
-1.91771759284734e-05
-2.67440016672024e-05
-3.06783972317239e-05
-2.99012052932351e-05
-1.56520789809084e-05
-1.9614074145176e-05
-4.11968396795548e-05
-7.50841065607884e-06
-1.56302633015836e-05
-3.59399101805677e-05
-2.23813380835708e-05
-3.53103685894462e-05
-8.40769628486762e-06
-8.01337269017377e-06
-3.03675797214407e-05
-2.95508143613965e-05
-2.51193923982787e-05
-4.39255235636132e-06
-8.8593373849247e-06
-1.67591621116897e-05
-2.32389019565549e-05
-2.86266414967405e-05
-2.4895735382829e-05
-2.77040346283451e-05
-2.49313300930162e-05
-1.37979453619673e-05
-1.227490899045e-05
-2.03600621316698e-05
-2.41264700587618e-06
-2.71804320469003e-05
-8.62074546305578e-06
-1.59087938391277e-05
-5.07969661606605e-05
-1.86492262196868e-05
-2.03007278737813e-05
-1.4750217509322e-05
-1.64261905296888e-05
-1.5779518385532e-05
-8.97328048188419e-06
-1.62925926504991e-05
-4.3600895462293e-06
-2.06352326794037e-05
-1.31262150418805e-05
-4.85010655625808e-06
-2.41633315072799e-05
-2.42711039449702e-05
-3.38098903237348e-05
-1.34740312995287e-06
-1.11885417873106e-05
-1.96849408814182e-05
-1.96696022878043e-06
-4.134517019494e-05
-1.47177421066856e-05
-6.61153305401898e-06
-1.71326503275032e-05
-3.06289758483243e-05
-2.37021675985079e-05
-3.16822718261708e-05
-2.74073084342459e-05
-2.95280736789287e-05
-1.45689433842969e-05
-3.42652588987218e-05
-2.62999920046962e-05
-2.1045052022691e-05
-2.57898842692794e-05
-1.99698494799e-05
-2.30186014963876e-05
-1.01242903065399e-05
-3.07546840953712e-05
-1.84134354027461e-05
-2.89450814569724e-05
-2.15664531015422e-05
-1.07033079317556e-05
-2.67110773529041e-06
8.9632411759089e-06
-3.0827957676538e-05
1.72778299131899e-06
-1.07166524190901e-05
-3.53837266851414e-05
-1.91104437309877e-05
-3.2411394251114e-05
-1.88692157778951e-05
-1.66904859098889e-05
-2.74333004652278e-05
-1.99200193167272e-05
-1.28088164732509e-05
-2.19718985797638e-06
-1.81874035550496e-05
-1.60137904378017e-05
-2.94133775400891e-05
-3.58756708991914e-05
-3.51470793523863e-06
-2.19023735099906e-05
-2.60194306343905e-05
-2.57203947179003e-05
-3.32212980974336e-05
-1.38535195598878e-05
-2.29723308003562e-05
-1.26220813469498e-05
-2.48017419048056e-05
-9.93545223497186e-06
-8.60471124328341e-06
-4.21765416263298e-05
-5.06366876969625e-06
-4.27320316764682e-05
-3.39008547864646e-05
-2.74903564369775e-05
-3.84990110976734e-05
-2.67876702342294e-05
-3.22465297721318e-05
-1.89343475657168e-05
-1.89275991393084e-05
-4.10525276159139e-05
-1.92943740910723e-05
-1.16391673940073e-05
-7.63475877315819e-06
-1.1524623683265e-05
6.54825497296778e-06
-2.37993837902149e-05
-2.93226635051831e-05
-2.29658854143875e-05
-7.91020112814998e-06
-2.45065024642337e-05
-1.10649260752433e-05
-1.18907680607334e-05
-2.52934582226023e-05
-5.07347364248531e-05
-3.79453125167467e-05
-4.03830907097924e-05
-2.66872158200268e-05
-3.14679537650843e-05
-3.18384179583087e-06
-5.95693722728271e-06
-2.47774363425961e-06
-2.06937729467709e-05
-2.94181978214659e-05
-1.40797260469082e-05
-3.70807841820191e-05
-2.54294115697735e-05
-8.98315184164487e-07
-2.516061406372e-05
-2.70045542456246e-05
-1.86218957726933e-05
-7.68919868264584e-06
-2.72414781993625e-05
-2.17315749207404e-05
-1.70238142560447e-05
-2.86546567653439e-05
-2.0930083215312e-05
-2.47280923172883e-05
-1.73169126223942e-05
-2.6584137629133e-05
-1.26832874763848e-05
-1.2879918694252e-05
-1.02292147884633e-05
-1.13548996206443e-05
-3.44794602274556e-05
-1.61909488491653e-05
-1.66974059794568e-05
-3.1065175928654e-05
-2.75963102787587e-05
-1.99752690737347e-05
-7.87804427732987e-06
-2.8189692860593e-06
-2.41414335269139e-05
-2.57717587226553e-05
-2.23656964835651e-05
-2.35670718952177e-05
-2.19475877568935e-05
-1.41053156733474e-05
-9.39447347947514e-06
-1.67979011228799e-05
-3.80828639275792e-05
-3.60427706887391e-05
-1.23953642489954e-05
-3.37217487300098e-05
-2.66556745035153e-05
-9.14065070509256e-06
-8.42432010206997e-06
-1.54550169636305e-05
-1.58342016344575e-05
-3.02799262536785e-05
-9.26932269930314e-06
-2.45986706412005e-05
-2.89883891584556e-05
-1.40875273764041e-05
-2.26270114521445e-05
-1.31342937135044e-05
-1.10343757217805e-05
-2.8336265249248e-05
-2.87695559604601e-05
-3.12987559629506e-05
-1.13917685133185e-05
-3.33371725137637e-06
-1.55852459549815e-05
1.02800446886765e-05
-3.17618916398669e-05
-1.82085082977388e-05
-2.82674631932358e-05
-3.22473144042982e-05
-1.71856366331063e-05
-1.26685619247733e-05
-2.53253260659651e-06
-9.50921254583271e-06
-2.61460776986673e-05
-1.06125845226636e-05
-5.0333518947999e-05
-2.47472612232953e-05
-1.27735182788296e-05
-1.99335702347202e-05
-1.23147569100617e-05
-2.82526030004479e-05
-2.17908831119746e-05
6.71145876667097e-06
-2.79729023573545e-05
-1.78957545381396e-05
-9.69252625447179e-06
-7.7534461082547e-06
-1.5185657103108e-05
1.82614292549011e-06
-2.80079451131928e-05
-3.5221541492868e-05
-8.51510216836595e-06
-2.59264052394479e-05
-3.73785466669705e-05
-1.63677335710189e-05
-5.46937370777838e-07
-2.10229906671812e-05
-1.22107646133801e-05
-3.81777328228095e-05
9.81685151403635e-06
-2.0352469268929e-05
-3.67293833814318e-05
-1.2319538063029e-05
-2.13594059981117e-05
-6.18258166874962e-06
-2.54649303827377e-05
-1.08315284003806e-05
-2.668864025244e-05
-1.31338817931438e-05
-2.44504046186085e-05
-2.90462048817001e-05
-2.53142344821313e-05
-3.36600060269359e-05
-2.21717622480546e-05
-1.3981120294638e-05
-1.55042456496604e-05
-2.23311108048313e-05
-3.52517718953199e-05
-3.14149030868702e-05
-3.88929956257935e-05
-2.16885346700878e-05
-3.63877149873156e-05
-2.00820398596444e-05
-2.09556368741347e-05
-7.80285435223006e-06
-3.18724339679137e-05
-2.18846058324524e-06
-3.18755331790443e-05
-3.51708241414391e-06
-2.4518744591122e-05
-2.00520718196996e-05
-2.40606169283639e-05
-3.55351272852909e-05
-4.98389978228598e-05
-2.21495485032466e-05
-6.28013114453902e-06
-1.913466317097e-05
-1.34706258818107e-05
-1.55243261787382e-05
-2.77275821596531e-05
-2.9699032160299e-05
-1.76431633482036e-05
-2.35039134594571e-05
-1.63829770370192e-05
-3.93031582314852e-05
-1.35831180398042e-05
-2.67247865496379e-05
-2.05269513392896e-05
-2.95076743891884e-06
-3.40579389693685e-05
-2.34243692004552e-05
-3.01394934407406e-05
-1.52518532415103e-05
-2.439130071525e-05
-3.44575015351637e-05
-5.14409898940392e-06
-4.40727798142292e-05
-2.17021877590313e-05
-2.1104674052469e-05
-2.84470098743429e-05
-1.60500129892012e-05
3.64108695748835e-08
5.80072230653416e-06
-3.10891333195312e-05
-3.22289458161838e-06
-8.80277818474593e-06
-1.27312227032625e-05
-2.6620191230787e-05
-2.55935108831734e-05
-3.04354913390656e-05
-3.7215132273564e-05
-9.34776836795838e-06
-2.63094802969325e-05
-2.13219754354426e-05
-2.28614216081181e-05
-2.02875247762129e-06
-1.31263013175336e-05
-2.9054939813404e-05
-3.00808691064334e-05
-2.94700195660338e-05
-3.44327171849565e-05
-7.08092631595656e-06
-2.56720764616142e-05
-1.50499620552931e-05
-2.60908753495396e-05
8.0676007171465e-06
-2.54135900236318e-05
-1.79019450233811e-05
-3.91173145017407e-05
-4.62949055687272e-06
-1.73295070478597e-05
-2.77478410792312e-05
-3.53662344085168e-05
-1.52034379702384e-05
-1.75196992573161e-05
-1.29116273336302e-05
-8.37069633720275e-06
-1.51653061945693e-05
-3.12339940561177e-07
-1.35732168798148e-05
3.2458825284714e-06
-1.93502530428544e-05
-1.06052730087971e-05
-1.15879352870143e-05
-1.94708981151101e-05
-1.95065116801922e-05
-1.50116821123054e-05
-2.69884369063275e-05
-1.9338561148042e-05
-1.97851389018227e-05
-2.3475095778571e-05
-9.89785238178016e-06
-3.3340107185692e-05
-1.85807885371162e-05
-1.70742178304395e-05
-2.39480531346324e-05
-3.56551956174152e-05
-1.63252390729768e-05
-1.04829171329736e-05
-3.60307411838531e-05
-1.94851235764303e-05
-1.73660668708015e-05
-3.3291876485323e-05
-3.13920967668855e-05
-1.00248221139087e-05
-2.03397000681711e-05
-1.26147722671985e-05
-2.42394271807717e-05
-1.04434318423524e-05
-3.20907473169446e-05
-1.23517730301726e-06
-1.35822867925292e-05
-2.33764800468422e-05
-6.93446243672183e-06
-2.14664741454984e-05
-1.82197239589735e-05
-2.39196662315728e-05
-1.59988536257906e-05
-2.53119001232745e-05
-2.20258130221568e-05
-8.58591670688495e-06
-1.32592715805218e-06
-2.09842514070622e-05
-6.46863994812325e-06
-3.2972321343324e-05
-1.71486190556006e-05
8.02958351151701e-06
-7.39798154024135e-06
-2.06487382442588e-05
-1.98718306098574e-05
-3.51992710283404e-06
-1.9714627337942e-05
-3.81325699140773e-05
-3.11883525479815e-05
-3.62056762446609e-05
-1.65061902664993e-05
-2.73179328482851e-05
-1.65732286270908e-05
-1.86403957392663e-05
-2.73032840959585e-05
-1.89668562562869e-05
-2.44784359142711e-05
1.27540337591847e-06
-4.50876737898816e-06
-1.93953099048109e-05
-1.28054892910534e-05
-2.43326026355173e-05
-2.17377062615272e-05
-7.62673048798359e-07
-2.33279322840695e-05
-1.52010048036602e-05
-1.64702311638355e-05
-2.98762885497071e-05
-3.64589616992268e-05
-1.61112540112606e-05
-1.85115007421497e-05
-3.00484258048163e-05
-6.63637240140531e-06
-2.09490387924189e-05
-2.1308853501339e-05
-2.20189799648745e-06
-1.37277456499736e-05
-2.0519446878865e-05
-2.61166961071896e-05
-2.64051302792776e-05
-7.19649454927902e-06
-1.48730378106247e-05
-4.35709417211581e-05
-2.48206454518283e-05
-1.37939923578352e-05
-1.03815476295778e-05
-9.59321487075955e-06
-1.82589734586629e-05
-3.17309694907306e-05
-8.03888953563206e-06
-1.9118833131541e-05
-4.49263754284875e-05
-2.7304143402831e-05
-1.78128694729813e-05
6.18256828287314e-06
6.27477924375205e-08
-3.15683538177488e-05
-5.53506179241678e-06
-2.06689313439584e-05
3.73187563894979e-07
-2.71750238444205e-05
-4.28489757450664e-05
-7.37808942793222e-06
-3.36442568973455e-05
-9.78206514101133e-06
-7.58540641274328e-06
-5.33610105668638e-05
-1.32868331560803e-05
-3.11217761492263e-05
-1.72037807597006e-05
-2.46505309648059e-05
-7.79725763403661e-06
-1.08886904432552e-05
-2.71259278136792e-05
6.59878246747934e-06
-1.84962861656429e-05
-1.54132956759449e-05
-8.95002465911024e-06
-9.09965360837548e-06
-2.56338791877283e-05
-1.87429826104369e-05
-3.66446428078915e-05
-2.55148394160759e-05
-4.71573343528852e-06
-1.27158469932206e-06
-3.48250318134736e-05
-3.32053639002041e-05
-3.48707942371308e-05
-2.55247106381484e-05
-2.46965562846576e-05
-5.45694271277506e-07
-4.36600871537639e-06
-2.48626263206623e-05
-2.62187894844526e-05
-3.69201094733129e-05
-1.92197865595887e-05
-1.31688337349803e-05
-3.13264918834149e-05
-2.65056855141582e-05
-2.17285659725518e-06
-2.56399057601789e-05
-1.60905049226254e-05
-2.04799648925733e-05
-1.86877111484486e-05
-1.5013859223293e-05
-9.72860906298477e-06
-1.66389526865262e-05
-2.38803323820858e-05
-1.07212364902755e-05
-2.14919119534908e-05
4.34131287536321e-06
2.0116322138666e-07
-3.55680033343791e-05
-1.90732670957379e-05
-2.84416828174761e-05
-2.15759181365286e-05
-2.08258392764767e-05
-1.62165369736025e-05
-1.59355365687693e-06
-1.13725652922112e-05
-1.41965660598531e-05
-1.90309258376708e-05
-2.00064835325683e-05
-1.03612649453555e-05
-3.10623752727154e-05
-1.07879326092696e-05
-3.97415174257258e-05
-1.96643467583556e-05
-1.10227514059159e-05
-1.81730483670555e-05
-2.44434209369035e-05
-1.04255676193366e-05
-2.29248507400002e-05
-2.26678567581382e-05
-1.18882552132623e-05
-1.38154607252384e-05
-2.50960797711389e-05
-1.94411785343007e-05
-2.74916984953964e-05
-3.39657246323855e-05
-3.47479037066723e-05
-4.93428533178294e-06
-1.61435233361621e-05
-1.30121782401423e-05
-2.03031613209777e-05
-1.3847104226265e-05
-6.22326721294599e-06
-9.5643067176655e-06
-1.29594526788151e-05
-3.08906857738127e-05
-1.62909881506685e-05
-1.99666695035972e-05
-1.09623813360385e-05
-1.7519115588679e-05
-1.56120334041495e-05
-1.87894540958371e-05
-3.90902883369517e-06
-2.84730806056064e-05
-3.24677347863953e-05
-2.55156436155318e-05
-1.20344970656488e-05
-1.39410279513321e-05
4.58190335619172e-06
-3.61765694806377e-06
-1.66522301845491e-05
-1.97482361444173e-05
-1.78744053851653e-05
-2.14271855365843e-05
-1.23811300262871e-05
-2.63234604779382e-05
-6.38583526802496e-06
-7.91604475132288e-06
-1.58724575507924e-05
-2.44347942802243e-05
-2.92612459915456e-05
-7.1970415236779e-06
-1.9552122016254e-05
-3.31943353099752e-05
-6.82397462926108e-06
-2.53327263038871e-05
-1.43886507231998e-05
-3.42021884049116e-05
-1.90174757306346e-05
-2.03723637169315e-05
-1.41499309083406e-05
-2.36988202084862e-05
-3.75030785012186e-05
-5.26052234866412e-06
-3.43672180378412e-05
-3.41499087763973e-05
-2.46797373451995e-05
-2.36627465350011e-05
-2.52443796695974e-05
-2.80264527379443e-05
-7.4882674189573e-06
-7.75202718646997e-06
-1.34089661652561e-05
-1.08913008231286e-05
-3.36475380042093e-05
1.38169250662089e-05
-5.51941937666875e-06
-8.95414261239065e-06
-4.65999119491626e-06
-3.78196314256872e-06
-1.61709427430037e-05
-3.05256312131734e-05
-2.12765993022686e-05
-2.77372677129587e-05
-3.29531562639326e-05
-2.4956702036935e-05
-3.52221526149662e-05
-2.91489473531e-05
-1.73300798032792e-05
1.44832158981118e-07
-2.50365313032693e-05
-2.15099266537378e-05
-2.64661169764628e-05
-1.6454574425354e-05
-6.91809353936775e-06
-3.13129761381853e-05
-3.87625306302296e-05
-2.13191840351104e-05
-2.54007764171384e-05
-3.61589281620793e-05
-3.26767158195512e-05
-1.46089146959624e-05
3.67342632595207e-06
-1.11809359714983e-05
-2.94025079379395e-05
-2.77116896949322e-05
-1.59495437980546e-05
-1.73572850015481e-05
-2.43541184524678e-05
-7.57593620633826e-06
-1.08543067690834e-05
1.20242858915755e-05
-3.03014105629674e-05
-1.35201782618252e-05
-1.53824608440266e-05
-8.80013134701919e-07
-8.67454340060561e-06
4.421802175676e-06
-1.54329473776731e-05
-2.90040916962686e-05
-3.31146933242175e-05
-1.42574124402534e-05
-8.34596181573073e-06
-3.89391733275374e-05
-2.79539494072626e-05
-1.97914117552921e-05
-3.15358326328646e-05
-1.57147583583589e-05
-3.32826727344916e-05
-3.13839971872426e-05
-3.56214616732699e-05
-3.41586511109936e-05
-7.41720343787813e-06
-1.24226873669945e-05
-1.82292772352968e-05
-3.45906703126299e-05
-1.47503317113953e-05
-1.23758677024384e-05
-1.57005061496418e-05
-2.80345461067106e-05
3.10642393694988e-06
-7.66267469100838e-06
-1.97302971789983e-05
-7.08464168086389e-06
-2.82674153946667e-05
-2.81990126326776e-05
-1.8194682659109e-05
-1.8779442751833e-05
1.13909493427952e-05
-3.22572793787727e-05
-3.11206856461408e-05
-1.54045982798017e-05
-2.11455637306827e-05
-1.80555401731945e-05
-2.82608338153669e-05
-2.12480686988846e-05
-9.02631055738221e-06
-7.12010277363403e-06
-1.77651061976011e-05
-2.42429176654855e-05
-2.94973787545764e-06
-2.74212452575128e-05
-1.83750131129682e-05
-3.82818389855911e-05
-3.60761164844775e-05
-1.81663091856855e-05
-9.40677601941995e-06
-2.20801969074538e-05
-2.29420307440534e-05
-2.61397988548043e-05
-1.16461824147862e-05
-2.0389007361594e-05
-2.88574194311787e-05
-1.20385088448571e-05
-1.65367520852134e-05
-7.94546783111674e-06
-1.97781455696586e-05
-3.75348628898202e-06
-1.36552582778469e-05
-1.83701443803782e-05
-9.87721483363437e-06
-2.18439647978367e-05
-3.752211506028e-06
-6.44932666163216e-06
-1.56924747545091e-05
-1.55757956568188e-05
-2.11765444155155e-05
-3.00045143015737e-06
-5.86660938025453e-06
-2.17678401567692e-05
-2.5649872184106e-05
-3.40159276225238e-05
-3.41410114836362e-06
-1.38229206596972e-05
-1.91963577059989e-05
5.64278934260327e-06
-2.01489131215606e-05
-4.67758400386808e-06
-6.97936009524101e-06
-1.96241505258321e-05
-9.66461017179699e-06
-2.75158910003311e-05
-2.25736849331231e-05
-1.03659635962885e-05
-1.93742060274764e-05
-1.08471982088809e-05
-1.2192118363338e-05
-2.9572721658834e-05
-4.70348000208808e-06
-3.67829243591034e-05
-2.36751580535787e-05
-1.2779256673769e-05
-7.1820837568671e-06
-1.24785254906184e-05
-2.56663990967652e-05
-1.4196248602636e-05
-1.91836834493472e-05
-2.23961539834442e-05
-6.9488526568319e-06
-2.10986268771176e-05
-1.83783692289303e-05
-5.31019890544556e-06
8.78484523727756e-06
-4.36458248072397e-05
-1.90344084674123e-05
-1.62843056504002e-05
-3.0868393191601e-05
-6.3949800092822e-06
-1.87174108937121e-05
-3.18013655619068e-05
-3.46845008126464e-05
-4.01185111486752e-05
-8.07165176323726e-06
-2.98951344182096e-05
-2.82713642469923e-05
-8.15103055691848e-06
-2.24029791897416e-05
-1.31561528986278e-05
-3.02180108272581e-05
-7.90857595695326e-06
-2.54234206827868e-05
-4.83689493310385e-05
-1.83475478597213e-05
-9.04168300337178e-06
-2.7707971598544e-05
-8.28516809509901e-06
-2.67631315101393e-05
-2.68052157783857e-05
-8.64356575076832e-06
-2.32512364948714e-05
-4.44631450661059e-05
-7.04494087484763e-06
-1.78752496289128e-05
-3.52388551044946e-05
-2.07053395422729e-05
-9.05624044390232e-06
-1.50565025971353e-05
-1.99274421563065e-05
-1.75258162824576e-05
-1.5347317554417e-05
-9.37037906781419e-06
-8.90483869115389e-07
-2.18230213027588e-05
-4.25571477072175e-05
-1.51862049398359e-05
-3.79324644519524e-05
-2.67354608689645e-05
-1.40488167374658e-05
-3.0825893149429e-05
-1.52628453303162e-05
-1.34116321663189e-05
1.15327159669282e-06
-2.26954257296055e-05
-1.82717658578918e-05
-1.05107397751964e-05
-1.6745249186292e-05
5.77156354063951e-06
-1.92257797034103e-05
-1.91718743618025e-06
-2.94459310128179e-05
-2.79160094228413e-05
-2.00338939331761e-05
-1.44116950629293e-05
-4.04995255098519e-05
-8.30818741217566e-06
-4.02969241214538e-05
-2.91818894193346e-05
-3.16830188617564e-05
-1.23290763037436e-05
-9.65274096679408e-06
-1.6714946378724e-05
-9.55794847065983e-06
-1.02139189068256e-05
-1.95098876576141e-05
-1.5490252635046e-05
-1.8459926423468e-05
-1.68309988498725e-05
-9.47456229982531e-06
-1.92204993809089e-05
-2.42418861220949e-05
-1.32080106725662e-05
-2.14462945507332e-05
-5.82145918866487e-06
-9.65535601014632e-07
-3.06079291382471e-05
-1.93102437768381e-05
-1.52846360207634e-05
-3.76868013401896e-05
-2.08565014617549e-05
-2.19645313618913e-05
-4.03966735601374e-05
-3.29632866456806e-05
-2.60725457410127e-05
-2.28204309103532e-05
-2.36242029814849e-05
-3.8723143405142e-06
-1.67949837870349e-05
-1.86635626099662e-05
-9.47069507122222e-06
1.41255542957415e-06
-1.67149669313944e-05
-3.58877467200013e-05
-1.22415589365646e-05
-3.21448771701927e-06
-5.89528388627176e-06
-7.73172212867677e-06
-2.18014779672321e-05
-1.09452018550917e-05
-2.40004094796262e-05
-3.36533636890225e-05
-2.04052802514248e-05
-1.19592272774734e-05
-1.3244389653883e-05
-2.79742129528558e-05
-2.99822638979573e-05
-1.89880432234281e-05
-9.22059954343922e-06
-2.17090387240043e-05
-2.94132125939042e-05
-3.22667417433395e-05
-3.8144838281253e-05
-7.71383813279183e-06
-3.50230453635851e-05
-2.3781032552687e-05
-9.08999530494246e-06
-3.52287926792333e-05
-3.38001323554177e-07
-1.3562054841991e-05
-2.37876797081834e-05
-1.34831177048541e-05
-6.75525044564613e-06
-1.9044975261539e-05
-3.12410272853547e-05
-2.73277323687382e-05
-2.75042743742418e-05
-1.23677611786543e-05
-9.3610266815089e-06
-3.60849730044175e-05
1.16065613333309e-06
-9.04024405861077e-06
-3.34587265887005e-05
-7.66391817241803e-06
-2.01087425041122e-05
-2.82577374922875e-05
-1.41263476963414e-05
-3.36786016914514e-05
-2.20520666746236e-05
-1.28706910454716e-05
-1.35063224301361e-05
-1.56383493273528e-05
-3.00406850845783e-05
-5.94262437003294e-06
-2.31782786016453e-05
-2.00108256947037e-05
-1.62982145276415e-05
-9.05559313099479e-06
-1.50299428822849e-05
-3.91053249777396e-05
-1.6955039554496e-05
-1.81799687558645e-05
-1.16007935540578e-05
-2.37585061484227e-05
-3.30983248897169e-05
-2.31047803914997e-05
-8.39631298271197e-06
-1.62590233543622e-05
-3.37502599040036e-05
-2.29947819891724e-05
-1.80659721677099e-05
-4.00563888972527e-06
-1.8225835083831e-05
-1.25200992884624e-05
-1.81052605042772e-05
-3.02016370742407e-05
-2.35333903368187e-05
-1.49585274441352e-05
-1.42632420428915e-05
-3.55369167010012e-05
-3.14715924639751e-05
-5.75613197574681e-06
-1.44459910847135e-05
-3.11303863619102e-05
-1.83525312640211e-05
-1.48076965766634e-05
-1.89943149012824e-05
-3.54845412037933e-05
-2.33877563613717e-05
-3.00814709412219e-05
-7.41069988544478e-06
-1.76644345225917e-05
-2.38790563392192e-06
-2.41457940904456e-05
-3.5751476820918e-05
-2.23606359924067e-05
-1.77639122951388e-05
-1.523915155056e-05
9.54494815015271e-06
-1.7182256244478e-05
-1.38354601132567e-05
-1.14568563620727e-05
-1.85709387150788e-05
-1.58109607425391e-05
-3.96832387885797e-05
-3.09229363585441e-05
-2.03358643491217e-05
-2.88490719530768e-05
-1.58194132121552e-05
-1.69869224115497e-05
-1.67664038291944e-05
-3.21748544619998e-05
-1.71036705165043e-05
-2.31978434132886e-05
-2.22072919567439e-05
-2.0086070035171e-05
-3.15640920510893e-05
-1.78225893160776e-05
-2.69048877884686e-05
-1.40508577819423e-05
4.96619645062115e-07
-3.50726324089118e-05
-3.22628675367569e-05
-1.35668929181374e-05
-1.80853408674016e-05
-3.26997072874229e-05
-1.83327700499343e-05
-2.30530782840126e-05
-5.6704221342252e-06
-1.99662277513642e-05
-1.81845975882961e-05
-2.11487679958788e-05
-7.97885344645202e-06
-1.98268634428769e-05
-1.83819987056857e-05
-5.2928791786667e-07
-1.43935125286811e-05
-2.83195556241317e-05
-2.42705830098909e-05
-2.22746761273229e-05
-1.00067987718367e-05
-2.57356311905805e-05
-2.64398138005222e-05
-2.08388634110277e-05
-2.53703172258921e-05
-2.95087183384502e-05
-1.49266339841647e-05
-2.71409650359968e-05
-2.04152531217447e-05
-2.03904052376714e-05
-1.33962334979115e-05
-3.91545872129156e-05
-2.35705273162602e-05
-1.20814277995533e-05
-2.57465033468182e-05
-3.31642615111038e-05
-6.65218388392463e-06
-1.62826737236265e-05
-1.93122742419381e-05
-1.17541860317474e-05
-3.21995802930144e-05
-1.82592584199553e-05
-2.97710872400917e-05
-3.12689816924509e-05
-1.26757842837339e-05
-1.59032674304412e-05
-2.40185602114143e-05
-1.73464789441019e-06
-2.9344004787425e-05
-1.1458202210634e-05
-5.96214808514369e-06
-2.18977548097263e-05
-2.01588529452449e-05
-3.39963759607193e-05
-1.78307889995021e-05
-4.08325924753136e-05
-1.87812211723162e-05
-1.39953658259556e-05
-3.88282942313207e-05
-2.95627112802761e-05
-1.71772754963737e-05
-1.40394347228137e-05
-1.60891311013121e-05
-1.36225356144064e-05
-3.54418268958511e-05
-2.61141092776338e-05
-1.89807117108031e-05
-3.42214669146258e-05
-2.95083341873015e-05
-4.37436912184273e-06
-2.46310740814887e-05
-1.16189160678243e-05
-1.47838449137576e-05
-2.58952517612087e-05
-1.12926213989399e-05
-2.64614829431617e-05
-1.53716409327619e-05
-4.2181487825767e-05
-3.00114148439155e-05
2.53178418409515e-06
-6.86125093852689e-06
-1.22449510021822e-05
-1.73369499516282e-05
-1.15390658936411e-05
-5.55273606989206e-06
-3.00244724665319e-05
-1.58740958209597e-05
-2.01551481234083e-05
-2.1334686522303e-05
-3.84882670990347e-05
-2.04727081035308e-05
-2.57505693384563e-05
-2.71687127556359e-05
-2.86245813143121e-05
-1.97170809047979e-05
-2.18301374671765e-05
-3.33529999573933e-05
-8.22614727184665e-06
-1.78518173307033e-05
-1.70505069493117e-06
-2.55797315859904e-05
-2.61475217121234e-05
2.03371459875622e-05
-1.11291926323107e-05
-2.23228323143049e-05
-1.09065997286694e-05
-1.3359739868621e-05
-2.46485430108542e-05
-4.82908558997522e-06
-3.34005024461791e-05
-2.03316831912768e-05
-5.36796597852124e-06
-8.69716365791728e-06
-1.40746450243678e-05
6.4986506256157e-06
-1.78840017390334e-05
-2.28579462003562e-05
-1.21648590364913e-05
-2.27644563845933e-05
-7.64990911039256e-06
-5.02492743056465e-05
-3.25818070420602e-05
-1.20547475020815e-05
-2.21804883969173e-05
-2.07437292111439e-05
-3.73903479256113e-05
-1.63785709007189e-05
-2.25499712769863e-05
-7.67200432508589e-06
-1.21516010801963e-05
-2.25085204027366e-05
-3.24996973869717e-05
-6.239060722536e-06
-1.57506015706124e-05
-1.17764537145124e-05
-9.03084151854152e-06
-9.22660971680939e-06
-1.85293567481638e-05
-3.23206812515067e-05
-4.50678746170766e-05
-9.8174952319652e-06
-1.9794366766316e-05
-9.66644397994525e-06
-2.63130550256235e-05
-2.73662480982769e-05
-2.7810273984338e-05
-1.08983603708322e-05
-3.87882160075478e-05
-3.23456994580098e-05
3.0939241997627e-06
-1.37730137259802e-05
-2.7738773139531e-05
-1.53562673720881e-05
-1.87162378833444e-05
-1.65948518460822e-05
-1.82065281576784e-05
-1.50777763442973e-05
-8.04096672567194e-06
-3.21920557472761e-05
-2.70099020645793e-05
-1.6442505190511e-05
-2.98361280466689e-05
-1.05548383603318e-05
-2.54822155771222e-05
-1.62326065395073e-05
-2.34983356188752e-05
-3.376860160115e-05
-1.86543062006971e-05
-2.03323019019412e-05
-2.11804521414088e-05
-3.33610111966344e-05
-1.39133015147632e-05
2.67500225924297e-08
-2.64713368365746e-05
-1.42757529708929e-05
-1.21967187401077e-05
-1.44968575746322e-05
-3.29046964151985e-05
-2.6224788961213e-05
-5.14023165200755e-06
9.36403629673983e-07
-3.4024436646782e-05
-1.55576305223382e-05
-3.72109679901389e-05
-2.27621171080711e-05
-3.17012039483732e-05
-2.43163645402112e-05
-1.21981700549132e-05
-1.61375242200822e-05
-1.17084126220577e-05
-3.90875181821594e-05
-1.47377861656416e-05
-8.96083430897137e-06
-1.78424570019805e-05
-2.95936159192128e-05
-2.32494526861365e-05
-5.32259659355303e-06
-1.78061168533537e-05
-2.09994761575364e-05
-1.34021397865463e-05
-3.64952243576804e-05
-1.40052459261961e-05
-1.94939554658979e-05
-1.78808854347214e-05
-9.1186854309327e-06
-3.29385325722233e-05
-1.20915459505153e-05
-4.58449430811649e-06
-2.00211267514038e-05
-6.14692397608968e-06
-3.37912562546646e-05
-8.46980362680825e-06
-2.82878362404893e-05
-6.23158474084655e-06
-9.95298099668483e-06
-4.05781695940494e-06
-1.5364461723522e-05
-7.63393511496685e-06
-1.41939811592016e-05
-2.99657407816234e-05
-2.78100056244659e-05
-1.7269406173874e-05
-6.58157509208764e-06
-1.77226216479776e-05
-8.68769065201518e-06
-2.58051294282372e-05
-1.22116533511152e-05
-3.96086313414979e-05
-9.90057857088948e-06
2.28894904983122e-06
8.68117634348726e-06
-1.59327822570897e-05
-1.20321504804346e-05
-2.53310523331666e-05
-5.21027477890258e-06
-1.77500467718555e-05
-5.58234162089588e-06
2.00159680996451e-05
-1.02571026889205e-05
-2.41350124963823e-05
-3.50660375827217e-05
-2.29196167108032e-05
-1.0041045720273e-05
-4.67768451018172e-05
-2.49322666261111e-05
-2.96962328417523e-05
-1.15788805632612e-05
6.69523468843802e-07
-1.60661875551854e-06
-1.97063832208378e-05
-3.12318732288546e-05
-3.1302034705517e-05
-3.16443614279038e-05
-2.23933059655894e-05
1.32294315066774e-06
-1.43863947142919e-05
-3.98698421257964e-05
-2.09443784402094e-05
-1.11801331575622e-05
-2.02160680377826e-05
-3.06307710492756e-05
-1.55962923213643e-05
-2.09746662702834e-05
-3.40245779899383e-05
-1.07320460271587e-05
-1.72399789524411e-05
-3.68163269699423e-06
-3.49114599859072e-05
-1.52278226690387e-05
-2.23686359784593e-05
4.05143435095567e-06
-3.08334035680092e-05
-4.01140512709547e-05
-2.26730837253012e-05
-3.01973529410419e-05
-1.45378559663408e-05
-2.99315086390961e-05
-2.06858018501427e-05
-2.459315886882e-07
-2.8497441439213e-05
-4.047009433946e-05
-1.20495902734688e-05
-2.74184929199711e-05
-1.80330748056317e-05
-4.43447474149443e-05
-3.32364908096544e-05
-3.90784958530568e-05
-2.37983588232385e-05
-1.79438323914422e-05
-1.50964821179348e-06
-1.6854712322489e-05
-1.00989503741405e-05
-2.50572205940297e-05
-2.65261069932921e-05
-1.64144680052715e-05
-1.61430135006627e-05
-2.812920825539e-05
-5.55316969951267e-06
-2.08827264892178e-05
-4.58767918773809e-05
-1.50090700269089e-05
-1.4433221254158e-05
-2.26992365654671e-05
1.44913679558031e-05
-8.46514626811031e-06
-1.2178804764531e-05
-3.38620768339475e-05
-2.37309980530702e-05
-1.56962476477389e-05
-1.79174742623226e-05
-9.99905258664692e-06
-1.51939173629996e-05
-3.21334880326374e-05
-2.85488594382732e-05
-2.9969537445644e-07
-2.01129406127853e-05
-2.2794836708503e-05
-1.45227031716519e-05
3.0800837060223e-07
-4.23446339312568e-05
-3.47363004109799e-05
-2.12563311648606e-05
-4.71475232915965e-06
-2.474670458486e-05
-1.09678501560235e-05
-2.10592466424643e-05
-3.64823523691859e-05
-1.79887398850701e-05
-1.67482584703674e-05
-1.63723552640681e-05
-2.54260764509619e-05
-7.25550337497559e-06
-1.43582126998796e-05
-3.31389971601204e-05
-2.99154450740102e-05
-3.56965194295665e-05
-9.30096832457359e-06
-1.73604823318016e-05
-2.86766921153982e-06
-3.05257227092939e-05
-1.60998879224803e-05
-1.93935165771976e-05
-1.28045658111235e-05
-1.95827704912348e-05
3.72355731681482e-06
-1.60174213932289e-05
-2.15096681831812e-05
-7.65589238752263e-06
-2.46407201700993e-05
-1.67554836346584e-05
-2.03175614425904e-05
-3.66387696297273e-05
-3.70210863222039e-05
-1.77599549840796e-05
-3.04190066940745e-05
-2.51693922444736e-05
-1.66825056975671e-05
-4.09226891724523e-05
-1.08972705240546e-05
-1.37663205114328e-05
-7.28851050919089e-06
1.41764047385814e-06
-2.64619062394017e-05
-3.52715743249747e-05
-9.11416138828949e-06
-2.34884140716419e-05
4.26115076407569e-06
-3.84730918366687e-05
4.06891027473784e-06
-7.65178119014662e-06
-5.35592333765483e-06
-1.87650354093239e-05
-3.34817911480372e-05
-2.2200317526468e-05
-1.05462739003002e-05
-3.38112398078742e-05
-1.31673435839241e-05
-1.56366226720914e-05
-2.40371788235369e-05
-2.12305914619722e-05
-2.19649148013024e-05
-3.19325082167852e-05
-1.01076597103525e-05
-2.82376829432692e-05
-1.63234772285615e-05
-3.52453252142985e-06
-5.22712365320001e-07
-1.85357921656797e-05
-2.5056586173714e-05
-7.4246579678423e-06
-1.73672833925953e-05
-2.76813177956544e-05
-3.07177502490383e-05
-8.45728567212553e-06
-1.29484542437728e-05
-2.33710969685427e-05
-2.68525168208316e-05
-9.85337520089047e-06
-2.65835965379073e-05
-6.45960402733583e-06
-1.97118901295994e-05
-1.6631040824043e-05
-8.57900224807273e-06
-1.45914573085928e-05
-7.27146442362086e-06
-1.42604959723699e-05
-2.6414716711057e-05
-1.56340519182034e-05
-1.67091895493912e-05
-2.80984358794688e-05
-6.46376999350528e-06
-7.10797949041296e-06
-2.8987922913911e-05
-8.36297684279583e-06
-2.48712943976374e-05
-1.40787900889286e-05
-1.43417803964092e-05
-2.53256692880613e-05
-1.49523254417727e-05
-1.33730305521359e-07
-3.81539250018463e-05
-2.86325361931603e-05
-2.6436214752014e-05
-6.06138158097556e-06
-9.24770522148681e-06
-2.57314423655833e-05
-1.4401998331914e-05
-3.31918471224117e-05
-2.43254866004988e-05
-1.59644834707745e-05
-1.11976195174193e-05
-3.91319806092572e-05
-2.08377581446117e-06
-1.97682740172495e-05
-2.1521312255123e-05
-2.44792543608802e-05
-3.01755426204583e-05
-2.7238005373072e-05
-1.90461576352741e-05
-4.90560495300766e-05
-1.68423433259958e-05
-2.07112872518023e-05
-1.63957353833491e-05
-2.44813113306887e-05
-2.18576531074785e-05
-6.81919861231822e-06
-2.84507221444656e-05
-2.08317156703574e-05
-1.34699000520299e-05
-2.68040647561406e-05
8.91924567677534e-07
1.2239435180935e-06
-1.65342327091168e-05
-1.65329973097989e-05
-1.18791672220566e-05
-2.99166361515608e-05
-3.59190993149158e-05
-4.12848157154538e-05
-4.57693933354591e-07
-8.94930856028668e-06
-1.24862945500029e-05
-3.04680180702737e-05
-3.65658652460097e-05
-1.32727275005877e-05
5.22378243613054e-06
-5.64336410031142e-06
-2.52110026381418e-05
-1.5397696015613e-05
-3.25207429074042e-05
-3.59168098673419e-05
-1.97072815171005e-05
2.8841293818378e-06
-9.99843429177413e-06
-2.31147052339342e-05
-2.62348228554298e-05
-2.42334514410114e-05
-3.18336992431739e-05
-1.59146052997833e-05
-3.40069756905072e-05
-1.39481357723096e-05
-5.80508715611814e-06
-3.10344856618523e-05
-2.62456775682522e-05
-3.0013337473011e-05
-2.72579245065122e-05
-1.56979203419719e-05
-8.33251628555431e-06
-1.63203124032646e-05
-9.14750045370295e-06
-7.17765477332813e-06
3.28850269604922e-06
-1.49176013559133e-05
-2.91984036897365e-05
-1.62591597234858e-05
-3.15576914810945e-05
-3.39706332330852e-05
-1.1506096086513e-05
-5.44843280968494e-06
-2.2347451223268e-05
-8.5234650335662e-06
-1.94837042077603e-05
-2.97398910955441e-05
-9.42789604507576e-06
-1.37126672662778e-05
-2.76928582383846e-05
-4.89376238588835e-06
-3.12596050094009e-05
-3.86173009054128e-05
-9.88674571136203e-06
-3.26970178256428e-05
-1.35022918634718e-05
-2.67141006400556e-05
-2.02319479175827e-05
-1.8803093181068e-05
-4.69997895504865e-05
-1.71940299823908e-05
-1.93163734007399e-05
-5.58369976149403e-06
-1.56573832671274e-05
5.63760016959756e-06
-2.74084914928901e-05
-2.84888275016216e-05
-2.4867751199235e-05
-1.31668816948495e-05
-2.88340338272287e-05
-1.36945100386013e-05
-1.40385963603269e-05
-2.85691286177513e-05
1.49779328481788e-05
-2.20903658803518e-05
-4.47289404279395e-06
-3.36106442592103e-06
2.77709437772066e-06
-7.22767820159515e-06
-9.275336384733e-06
-8.64536587064538e-06
-2.02350042160819e-05
-2.85882078020114e-05
-2.03512828605048e-05
-1.54848215641238e-06
-2.83946826056201e-05
-2.16948076168788e-05
-1.74363932603106e-06
-3.01295803384624e-05
-1.56261367391504e-05
-2.10740401065065e-05
-2.02505881868792e-05
-3.27742418231177e-05
-2.43744950308292e-05
-2.31507479590342e-05
-1.78159173328433e-05
5.59319266638383e-06
-2.43075428956226e-05
-1.893702193058e-05
-2.19998680596078e-05
-2.14998984556066e-05
-8.21087397530272e-06
-2.52590272931649e-05
-2.46658250716437e-05
-2.17881527409317e-05
-2.14471174838535e-05
-2.13244521128224e-05
-1.20252751073824e-05
3.73483143351884e-06
-1.34682372675414e-05
-8.03110756714169e-06
-1.26297509615326e-05
-2.79698976125081e-05
-3.30966350516346e-05
-1.31110156701844e-05
-3.69407607481484e-05
-1.58557056449502e-05
-2.96442029332302e-05
-6.99203863554129e-06
-1.20933733247739e-05
-1.29580040988359e-05
-5.9080493963984e-06
-3.33461981230443e-05
-3.45939109356878e-05
-3.35507837253504e-05
-2.07371866991188e-05
2.26662623318506e-05
-5.45472683932994e-06
-2.71471318740175e-05
-5.7576311660497e-05
-6.46896034121824e-06
-5.46600847457997e-06
-3.73116379997322e-05
-1.21698766845037e-05
-1.45880183625365e-05
-1.72901264536961e-05
9.66515125610337e-08
-1.09539829340612e-05
-1.61339888694094e-05
-1.91048966974773e-05
-2.24020305273796e-05
-1.67848473489763e-05
-2.98510431228793e-05
-2.54726918733264e-05
-1.92648075352809e-05
-1.31937843298684e-05
1.54763053494865e-05
-2.2968005224772e-05
-2.34089094663182e-05
-2.6585042349017e-06
-3.2062075345144e-05
-2.3810194974797e-05
-1.4659031675545e-06
-1.9422646260179e-05
-3.02801813774059e-05
-2.4782008567734e-05
-1.21921699917904e-05
-2.56390163369191e-05
-2.49897566393068e-05
-3.39135863230491e-05
-9.70697547332476e-06
-3.03219326056275e-05
-1.95843882873959e-05
-4.35649112548893e-05
-1.43184753894797e-05
-2.39624093632364e-05
-1.77253878532847e-05
-1.0799332721541e-05
-4.35671220494824e-05
-1.85590176272921e-05
-1.24543822501632e-05
-3.26147201957751e-05
-2.61598775739714e-05
9.51968060432283e-08
-2.8719297564008e-05
-2.18813191793084e-05
-1.78200750088562e-05
-1.22763695711974e-05
-1.38954206662433e-05
-3.90173883630428e-06
-1.7157927388295e-05
-1.76387297064853e-05
-1.15996937887287e-05
-1.26274647830048e-05
-4.20673777309634e-05
-1.20806508576957e-05
-4.40691065033884e-06
-3.88376020975418e-05
-2.07005555747367e-05
-2.21212020850882e-05
-3.1679595969459e-05
-3.5880055189326e-05
-9.45280434211852e-06
-1.4316447564931e-05
-2.53443873369656e-05
-1.17220496721137e-05
-1.13465791341741e-05
-3.36556013055947e-05
-1.84392730347454e-05
-1.76176578194651e-05
-3.93409465977194e-06
-1.22032333037449e-05
2.30189690409208e-06
-8.73291339411553e-06
-1.64899195135596e-05
-2.04206957579039e-05
-1.11204188584768e-05
-3.5555001870272e-05
-3.34280193570669e-05
-1.36884043960741e-05
-2.49319848539319e-05
-2.63054428348213e-05
-1.64490965473342e-05
-6.41829190938168e-06
-3.44008738532584e-05
-5.08867255324491e-05
-2.54064747353823e-05
-3.5157136393077e-06
-1.08589232297381e-05
5.85788443139526e-06
-3.45600974174724e-05
-1.24097246804468e-06
-3.63553290477445e-05
-3.34977194337275e-05
-2.73829205928904e-05
6.8992780205467e-06
-2.36409541141371e-05
-1.67320969773261e-05
-2.70335488600042e-05
-1.53314769563519e-05
-7.25894092430116e-06
-6.1352765202074e-06
-2.0579524205434e-05
-3.76651650932959e-05
-1.94962738660235e-07
-2.76558576075432e-05
-1.12041816095159e-05
-1.71152630135725e-05
6.31494745754979e-09
-1.07052577912808e-05
-1.42678985718606e-05
-1.16693298914231e-05
-3.39869926552032e-05
-2.81177290954699e-05
-1.83028444168171e-05
-3.29956824938296e-05
-1.18641107544062e-05
-1.73175832759651e-05
-1.20192348023038e-05
7.65253224263939e-07
-1.27727815527364e-05
-1.14670263454187e-05
-1.16685304492362e-05
-2.56536301616923e-05
-1.01542294893179e-05
-2.56874779712627e-05
-3.99756649823189e-05
-2.66285804163218e-05
-1.47845298922288e-05
1.6338954661256e-06
-2.50353176301472e-05
-7.83604397998686e-06
-1.9981931110903e-05
-1.94217231829753e-05
-5.75733964508052e-06
6.43933948790882e-06
-3.3342917988558e-05
-7.31084215246175e-06
-3.08097659065244e-05
-3.51853698797953e-05
-2.83382649943084e-05
-1.39127785767625e-05
-2.60276082071053e-06
-7.73661396783191e-06
1.1132732274404e-06
-1.57714260432952e-05
-1.14692086617694e-05
-3.28476894037736e-05
-2.23382779539243e-05
-2.71072730326882e-05
-2.97504510131113e-05
-2.76903919536443e-05
8.84968466515983e-06
-4.51105071302658e-06
-2.00076179560313e-05
-2.24622817582018e-05
-1.90652624497342e-05
-1.71431830145348e-05
-1.71208296605912e-05
-2.62462109828116e-05
-2.93658447346076e-05
-2.5343719813623e-05
-7.34642042501247e-06
-2.06851687316447e-05
-2.29278966976042e-05
-9.06076726498812e-06
-6.4270475287927e-06
-2.48685266494581e-05
-9.9802158361678e-07
-1.93563651838789e-05
-3.95813214066003e-05
-1.99790888851592e-05
-2.41328460664493e-05
-3.04717005505241e-05
-5.68808103034077e-06
-2.59097316518619e-05
1.30405909265856e-06
-5.01227413037003e-06
-2.39129480217312e-05
-2.03801223815116e-05
-3.92729931331567e-06
-1.45322117707858e-05
-3.6293580426545e-05
-1.0752358282931e-05
-3.97874617163788e-05
-1.75491324756789e-05
-1.53677745832846e-05
-3.11176289719323e-05
-2.31374431473989e-05
-4.16944418879275e-06
2.3180977382716e-06
-2.37401997174912e-05
-2.06781898498619e-05
-2.26370528158606e-05
-1.83201946722738e-05
-2.60893729974238e-05
-1.47734080303916e-05
-5.89420668568462e-06
-1.97930174708998e-05
-6.46073081743296e-06
-2.7626904203325e-05
-9.94846443052061e-06
-1.72061712009975e-05
-2.84713534733112e-05
-4.35036947948763e-05
-2.04920392141919e-05
-2.23938060521141e-05
-3.16728861852844e-05
-9.61343581914545e-06
-2.07660411556436e-05
-2.40964322201636e-05
-3.41767955355269e-05
-1.99655759388512e-05
-1.43085663544572e-05
-6.92924230837026e-07
-2.91030689202017e-05
-3.1802435553534e-05
-1.62671021847312e-05
-3.28410153920291e-05
-3.19494298578979e-05
-2.34618291302946e-05
-3.81401460637063e-05
-8.37170998818956e-06
-2.4018885261681e-05
-1.26361932110374e-05
-2.87740405617978e-05
-1.94560053963825e-05
-1.29063021411206e-05
-2.51069724244268e-05
-2.19016786415502e-05
-9.2194697515111e-06
-8.37872981702786e-06
-1.53965252108268e-05
-1.65919903204442e-05
-1.44462291451825e-06
-2.43352351449706e-05
-1.77166763811418e-05
-2.96958782010018e-05
5.44336413206874e-06
-1.99085658418795e-05
-2.44139496357148e-05
-1.92472726136969e-05
-3.23070371759548e-05
-1.95753280880494e-05
-1.6768740381502e-05
-1.43065061169432e-05
-1.56361206201717e-05
-2.65207674050892e-05
-2.44721228157119e-06
-1.66991183341183e-05
-3.8266981162297e-05
-1.0668127722952e-05
-1.52814464376159e-05
-2.08195298771166e-05
-2.9413515804258e-05
-3.73109596258417e-06
-1.37870040646849e-05
-1.31913945508992e-06
-1.17780781420992e-05
-7.89229509240585e-06
-2.03564781968001e-05
-3.05027521205311e-05
-1.7565293368688e-05
-1.73346799864113e-05
-1.77593768992155e-05
-2.79254559848868e-05
-5.85719074962318e-06
-1.30126358123717e-05
-2.75656529700866e-05
-1.38707924222315e-05
-2.55682212859419e-05
-1.38879837463918e-05
-3.10408349679536e-05
-1.06902945162095e-06
-2.01886826803452e-06
-3.34279148122843e-05
3.37822450311592e-06
-2.70977126606873e-05
4.24805354412425e-06
-2.61148951302167e-05
-1.15156565551227e-05
-1.37483336728191e-05
-1.0703087249253e-05
-3.64356469601386e-05
-1.60035398737134e-05
-1.46523937836563e-05
-2.48115231941005e-05
-1.94603328739964e-05
-2.33278810978204e-05
-9.67287294456279e-06
-2.32492806316757e-05
-2.33124788599786e-06
-2.60874946677573e-05
-2.26643058909144e-05
-1.97922386498135e-05
-2.08769643631379e-05
-1.91883254878697e-05
-1.42411187738191e-05
-4.27741896600433e-05
-2.50893106772028e-05
-2.52457027127844e-05
-2.74539716881791e-05
-1.94040167108866e-05
-1.57006103980378e-05
-2.14427901093635e-05
-1.99134875041518e-05
-1.71795477212713e-06
-3.34186180725467e-05
-2.39016438356115e-05
-6.32604927162157e-06
-1.50503832042623e-05
7.25583840697509e-06
8.60837221120343e-07
-1.33273867790521e-05
-1.80350184421158e-05
-1.33003714900993e-05
-1.02263769654115e-05
6.37820931123794e-07
-4.82865629340311e-05
-2.20962440068891e-05
-2.7810706667312e-06
-2.97268342766083e-05
-1.28260737652736e-05
-2.63454294152889e-05
-2.19628147606696e-05
-3.84320076938686e-05
-1.32125000153487e-05
-9.70773892646622e-06
-3.15207740038283e-05
-2.04089964162167e-05
-2.27117397978913e-05
-2.48570070280645e-05
-2.14590570270938e-05
-3.25121422576461e-05
-4.86314003868356e-06
-1.92484386586432e-05
-2.34674572272799e-05
-1.8260376084208e-05
-2.46118348988172e-05
-1.66593095614756e-05
-1.8089774364789e-05
-1.51955666897985e-05
-2.76256703779191e-05
-1.59117823101414e-05
-3.79929061778907e-05
-2.1123073573885e-05
-2.72827204607865e-05
-1.90236765714689e-05
-2.82168106060739e-05
-5.09830799927358e-06
-1.07723740420947e-05
-3.77074466969095e-05
-3.23670962075662e-05
-9.82378030725661e-06
-3.275331672556e-05
-2.49639637547736e-06
-1.37915873353653e-05
-2.30358455956384e-05
-1.34035372030103e-05
-4.34784839632225e-05
-3.12937712337023e-05
-3.14197537571544e-05
-7.19723100425808e-06
-2.69013424172281e-05
-1.91856440417686e-05
-1.9810464120864e-06
3.47396503832061e-06
-3.56254556658056e-06
-8.48249103398175e-06
-2.86871762686485e-05
-2.42297937960486e-05
-2.11151558194426e-05
-2.0603199620429e-05
-2.76601885733065e-05
-2.43220605955932e-05
-1.68571400565465e-05
-1.96097967361996e-06
-5.91730313466646e-06
-2.84188056904602e-05
-2.70193350304832e-05
-2.37912412932376e-05
-2.69716067893438e-05
-5.27144663374772e-06
-3.4118570100939e-05
-3.50955193577708e-05
-2.40179268454701e-05
-2.60925523900778e-05
-2.07857356812156e-05
-1.88582751385207e-05
-1.1802672177147e-05
-4.35955704076682e-05
-1.74900937656373e-05
-4.63260781036732e-06
-1.24476031488558e-05
-1.11443702561259e-05
-5.64563392686883e-06
-1.12630815468384e-05
-8.55143477551729e-06
-1.9311875570159e-05
-2.2432852709984e-05
-1.96223027282165e-05
-3.09779322041616e-05
-2.35908303446763e-05
-3.3312004494071e-05
-5.86100664170244e-06
-2.10369819516599e-05
-1.35518516587992e-05
-1.38761621647802e-05
-3.06997607316126e-05
-1.37264172131216e-05
-5.78685172348611e-06
-1.66614407633196e-05
-3.61848559554471e-06
-1.90665922377025e-05
-8.05427278364401e-06
-2.46176606690028e-05
-3.32136039053621e-05
-2.81102464686807e-05
-8.97907133578443e-06
-1.46071044421155e-05
-1.77872119963343e-05
-3.41508592865433e-05
-2.07225471020538e-05
-2.5001779180519e-05
-2.30969361680835e-05
-6.05288670044537e-06
-1.39472277716677e-05
-2.16233955823177e-05
-1.86822534357426e-05
-2.20328815008531e-05
-1.89664927545931e-05
-2.18837612429861e-05
-5.16252877403259e-06
-2.33702671526381e-05
-1.1856006234994e-05
-8.23318781976994e-06
-9.4112087447499e-06
-1.57797444768632e-05
-2.32348133482831e-05
-6.38440469649421e-06
-2.27304388197845e-05
-4.87386321840247e-06
-2.00892556375355e-05
-6.97750438763551e-06
-2.24428653135499e-05
-2.08722218446672e-05
-4.51256125642452e-06
-1.34049331507806e-05
-1.62192075398327e-05
-1.40003742098079e-05
-1.05521888558648e-06
-3.53759361207979e-06
-1.33696809762697e-05
-2.39571471944692e-05
-2.60464494841118e-05
-2.53641950289897e-05
-9.02668764975418e-06
-1.1326783732788e-06
-1.11033843678627e-05
-4.9945526182543e-07
-2.56957966418826e-05
-2.63223067935661e-05
-2.14411205789359e-05
-1.67104893131167e-05
-2.41237470294024e-05
-8.88881008787455e-06
-1.49059034286316e-05
-1.98205101642888e-05
-2.75993027177919e-05
-1.86272914630119e-05
-4.26183558588085e-05
-3.78421478918996e-05
-2.05221104956113e-05
1.40713694943494e-06
-3.7114382415291e-05
-2.72445904231105e-05
-1.92677715117609e-05
-2.8583114723503e-05
-1.53417563804014e-05
-3.7243127718862e-06
-2.0066858307944e-05
-2.86012184688148e-05
-1.26061395363451e-05
-1.97220110160517e-05
-7.28763303831716e-06
-1.32795316806918e-06
-1.92338367489437e-05
-1.13830572911954e-05
-2.18240002979372e-05
-2.13533396303622e-05
-1.56562435600885e-05
-5.31513030854277e-06
-2.48987233619697e-05
-2.35160440134589e-05
-2.13689125890463e-05
-1.58637056479158e-05
-1.40732886731682e-07
-1.72999662152461e-05
-2.56220542536507e-05
-4.35987623688331e-05
-7.41044434577283e-07
-2.47358392375376e-05
-2.33712293564465e-05
-2.07948252267815e-05
-9.21857151107598e-06
-3.53990812874631e-06
-1.82332959247664e-05
-1.43131871646633e-05
-4.42815199268749e-06
-7.90302147351806e-06
-7.99993348457743e-06
-1.67482134090433e-05
-3.82279900051309e-06
-3.4784405407458e-05
-1.91442631104493e-05
-1.54534993892593e-05
-2.44863647829827e-05
-3.49787928285175e-05
-7.21511062828119e-06
-1.5669995176079e-05
-1.26706354655714e-05
-2.06206024687857e-05
-3.03389863055784e-06
-3.13778709862915e-05
-1.76073771859099e-05
-7.63751999199899e-06
-2.58327327241841e-05
-7.66693390453994e-06
-3.01616633087745e-05
-2.51044399933129e-05
-7.11514825792983e-06
-3.53023838765056e-05
-3.36107832649179e-05
-1.27285901203617e-05
-9.08038067099628e-06
-2.1221795760068e-05
-3.81911201334721e-06
-3.50599167155837e-05
-1.35441324967334e-05
-1.96835316265905e-05
-5.81652540617941e-06
-1.75296676530692e-05
4.94728398797096e-06
-3.40613804366864e-05
-1.95583780948883e-05
-2.14478694344373e-05
-1.7611014329177e-05
-1.81259503338305e-05
-3.39582976168515e-05
-6.76630179077366e-07
-2.05568516866883e-05
-6.67999886299302e-06
-2.8752921024481e-05
-3.56832516729723e-05
-1.07527725236477e-05
-3.44091588682587e-05
-1.36861906834278e-07
-7.87976743928431e-06
-3.49997230846164e-05
-1.77706535820729e-05
-7.45511753028006e-06
-1.44075486317595e-05
-3.56281206328298e-05
-5.71054112944375e-06
-1.97461240007782e-05
-2.257111060111e-05
-4.13664982853275e-07
-2.43860573284278e-05
-1.6702630246089e-05
-1.01140270507471e-05
-2.08909128289407e-05
-2.76491237763425e-05
-1.60758625056454e-05
-3.6262839888549e-05
-3.7089570307204e-06
-2.50463678900205e-05
-1.2199727384408e-05
-1.49403307754795e-05
-2.81701932826532e-05
-4.00525752804536e-05
-1.66404403025288e-05
-4.28333300479247e-05
-1.76147222848885e-05
-3.09670122105056e-05
-2.2469032966831e-05
-2.36376367684271e-05
6.33415356628695e-06
-2.60742257526561e-05
-1.84862278644679e-06
-2.83806326311868e-05
-2.6485183197432e-05
-2.13239551850617e-05
-1.74768731954433e-05
-5.96865228778729e-06
2.91163177005754e-06
-1.32782787147914e-05
-3.03280188327465e-05
-1.60408069258887e-05
-1.62654311546964e-05
-5.66936101746712e-06
-1.20349887580554e-05
-3.13818153792098e-05
-2.14548220574373e-05
-3.08113019849392e-05
3.79279188149823e-06
-1.79075675754662e-05
-8.68306853706768e-06
-2.79156972447026e-05
-8.27403318029291e-07
-2.32443515255412e-05
-3.11797565992801e-05
-3.70414593437857e-06
-1.81670727363781e-05
-2.66301052682567e-05
-2.62129078415758e-05
-1.74947206391919e-05
1.78892172891944e-06
-2.6945445610172e-05
-8.06337446419386e-06
-3.08269190457127e-05
-3.92366632032445e-05
-2.81961355444208e-05
-3.41217196521562e-05
-1.37013237100428e-05
6.92345922948885e-07
-3.71883079203297e-05
-3.50712206932402e-05
-3.66996557238e-05
-3.12360070383499e-06
-1.7017158241621e-05
-7.47114095048225e-06
-3.44016512615273e-06
-2.04179977063404e-05
-1.05024978889021e-05
2.25913656487387e-06
-2.41938836492761e-05
-1.00662327228751e-05
-1.46412495995774e-05
-2.66761134556429e-05
-2.15876429299146e-05
-3.29967939957169e-05
-2.58908612113908e-05
-2.49998926619849e-05
-3.30540700475688e-05
-5.35610662278035e-06
-1.37620935695684e-05
-1.73695871539206e-05
-1.03357073663269e-05
-1.78588266252037e-05
-1.75039838951181e-05
-9.56504070286243e-06
-1.58953264479217e-05
-2.32185615880453e-05
-2.14078327301482e-05
-3.96838448780454e-05
-5.39994246368117e-06
-3.0764596068966e-05
1.1481912285508e-06
-3.26852055829444e-05
-2.43924811460577e-05
-2.14786291353713e-05
1.13125681970963e-05
-4.36269226915947e-05
-1.2824803670858e-05
-2.84907543460613e-05
-2.29467921334137e-05
1.73700843152954e-06
-2.74774585922316e-05
-3.05043702844712e-05
-1.70483928509791e-05
-1.89670577441421e-05
-3.05314552617078e-05
-1.79200809363403e-05
-1.63262325232561e-05
-2.33954573427905e-05
-2.60470931028768e-05
-2.37085208735515e-05
-1.9470835505158e-05
-8.3219028708229e-06
-2.99470789653402e-05
-2.17551840910013e-05
-4.72651469620262e-06
-1.67007615473196e-05
-1.50795145102082e-05
-2.50413528370336e-05
-2.35752646225584e-05
-1.31856364185641e-05
-2.55365336386143e-05
-2.65062206752049e-05
-3.39332809030608e-05
-2.37773542331321e-05
-2.7803971348993e-05
-1.95840398547601e-05
-2.94269162754357e-05
-3.43779836889933e-05
-1.31455323204994e-05
-2.2430639055445e-05
-1.3450395178874e-05
-3.22481572700476e-05
-1.53056328763713e-05
-2.60653931126631e-05
-3.18631739628919e-05
-2.33140771476322e-05
-1.98695529196981e-05
-1.00761194431058e-05
-1.92527175395829e-05
-6.11842621385641e-06
-2.02562309894814e-05
-9.37410492163295e-06
1.93474099677709e-06
-2.28185359446587e-05
-2.28052336858017e-05
-7.19201054564922e-06
-1.72564437410184e-05
-1.12748552240645e-05
-1.17941570048528e-05
-2.04824513414894e-05
-7.93004948029905e-06
-2.5459657318015e-05
-2.52442161272944e-05
-6.46432911748679e-06
-2.31601600314077e-05
-3.74827286424579e-05
-1.45002304187725e-05
-3.13812629380341e-05
-1.0026657791781e-06
-6.57072865225343e-06
-1.53731418349801e-05
-1.70794375050455e-05
2.91909902570781e-06
-1.31331612765489e-05
-1.32190730474416e-05
-1.07657736181058e-05
-4.31583365967152e-06
-1.91709779769899e-05
-1.01241389518059e-05
3.32482093224594e-06
-3.72754353970778e-05
-3.55992057274558e-05
-1.80037687933029e-05
-3.10031348032407e-05
-5.77012706884676e-07
-2.98554889951671e-05
-1.04933305896757e-05
-2.12738317112203e-05
-2.41249448898876e-05
-4.9936959832101e-06
-4.49667000851977e-06
-2.43908921754474e-05
-7.95519084241034e-06
-2.19251570041102e-05
-7.55531987111322e-06
-1.08304949799447e-05
-1.4875908748561e-05
-4.99832896878612e-05
-1.86762845523403e-05
-1.57176056850154e-05
-2.95089955660894e-05
-3.0975780408564e-05
-1.06420748576951e-05
-3.34635205030864e-05
-2.0579232071432e-05
-1.72405372692048e-05
-2.72635594166701e-05
-1.56038115961154e-05
-1.88036350435038e-05
-2.38230445010374e-05
-2.35206890592255e-05
-2.86949459039456e-05
-8.42758776937016e-06
-2.90209179067532e-05
-2.30328215106638e-05
-1.04158135833073e-05
-4.08427282003517e-06
-1.08174589730726e-05
-1.93667846495104e-05
-2.91532001294185e-05
-2.67097995372775e-05
-7.95145949117376e-06
-3.09460998830134e-05
-1.63753378384809e-05
-1.13696684118773e-05
-1.58138325576174e-06
-7.15445088725226e-06
-1.42337877830611e-05
-4.03516422473479e-05
-3.77226676132766e-05
-2.10062842091844e-05
-8.68275603321829e-06
-1.36681163919511e-05
3.46507495139481e-06
-1.83522859227453e-05
-2.64301232249214e-05
-8.73489862023743e-06
-1.09952736443004e-05
-1.05760400546854e-05
-3.7300277652269e-05
-2.22606825801948e-06
-1.83058839264333e-05
-2.39277940793336e-05
-3.17527382978415e-05
1.58111629036551e-06
-4.38957653771106e-06
-3.29505288035219e-05
-1.94918119984695e-05
-2.10695837222305e-05
-1.72992591755674e-05
-2.44596568717597e-05
-1.57690703766064e-05
-2.93841302806191e-05
-1.60975312068279e-05
-1.6356860724068e-05
-3.13500241249798e-05
-1.14387992962654e-05
-6.12784749789228e-06
6.3473332143551e-07
-2.37290071349946e-05
-2.96213859575422e-05
-2.96124048365891e-05
2.10123793412342e-06
-2.5563290506933e-05
5.26348305337443e-06
-1.99924747972847e-05
-1.07564265419156e-05
-7.04390774363293e-06
-1.16704080026767e-05
-3.90116080288785e-05
-6.99262141112117e-06
-2.10243889430297e-05
-2.39129448586917e-05
-4.27265458015512e-05
-2.73020405360082e-05
-2.84910631900903e-06
-3.43596877916224e-05
-2.22641953000674e-05
-9.0273968681782e-06
-2.15951429086288e-05
-1.77046801617697e-05
-8.54615806212785e-06
-2.28381332337572e-05
-9.81810819598538e-06
-1.15040529342006e-05
-2.57422054641178e-05
-2.12514173636282e-05
-2.43242083570358e-05
-2.53927861012968e-05
-4.01526642869924e-05
-3.65613720992585e-05
-1.4344739286945e-05
-2.7947086159733e-06
1.90619699264539e-06
-1.76524787732315e-05
-3.12997238206719e-05
-3.63738754585882e-05
1.08362859889948e-06
-2.0556799939956e-05
-2.74094038012073e-05
-5.50004053746326e-06
-3.35212094611928e-05
-5.16002116817405e-06
-2.21501684477904e-05
-1.18355847360344e-05
-2.17267908393436e-05
-2.01311152938582e-05
-1.02528669785544e-05
-3.11944304394629e-05
-1.59301996252739e-05
-4.64898898777372e-06
-1.20987436968623e-07
-1.8959479860722e-05
-1.91179750240755e-05
-2.52616626276876e-05
-3.90268351769316e-05
-2.64854687763766e-05
-3.67097192945131e-05
1.28174284630357e-05
-7.85811714018598e-06
-2.96501747857741e-05
-2.75865847785852e-05
-8.11909311006669e-06
1.03153867841699e-05
-2.87550147088329e-05
-2.60492362974202e-05
-5.51554988229153e-05
-1.29401483892512e-05
-1.85717661859591e-05
-2.78273715366781e-05
-3.57309254009896e-05
3.12199842160421e-06
-1.66467816547156e-05
-2.57448850404057e-05
-2.56726013301753e-05
-1.82790928549347e-05
-2.86828634523621e-05
-1.57208361740701e-05
-7.95562090353547e-06
-2.55370723247561e-05
-1.686991562131e-05
-4.70370747193168e-05
-1.88464872604132e-05
-3.03246421746216e-05
-2.98387215627012e-05
-5.4250896108556e-06
-2.7753828892291e-05
-1.36882004370376e-05
-3.24751864979241e-05
-1.38419673763387e-05
-1.17645763843569e-05
-1.36499776399805e-05
-1.47451933297665e-05
-2.92577893450381e-05
-1.84905757527396e-05
-9.98344258176939e-06
-2.38225560049355e-05
-2.74823451011969e-05
-1.62793092219409e-05
-3.16077557482481e-05
-3.70439322216759e-05
-2.31886488395127e-05
-2.75232967440578e-05
-3.40752300277752e-05
-4.29295303277029e-05
-2.83480806858231e-05
-1.27423701241959e-05
-1.52112061905764e-05
-3.44908776012644e-05
-2.22478270009555e-05
-2.42560189329062e-05
-3.59145276185874e-05
-1.28079648356935e-06
-1.17143676298572e-05
-1.1729551240871e-05
-1.70430584139886e-05
-3.95361237461124e-06
-1.20277970490211e-05
-2.86016241982266e-05
-1.59350495615817e-05
-1.39769949081733e-05
-1.32772111625574e-05
-1.04459337720143e-05
-1.73304243288748e-05
-2.15007370471975e-05
-2.66953754932634e-05
-1.97736402268464e-05
-1.19224181761336e-05
-8.21087998712702e-07
-2.49729783234759e-05
-1.86375371768601e-05
-7.40364064642009e-07
-9.32315045509542e-06
-2.83880081560227e-05
-1.77643510332334e-05
-2.20120929085384e-05
-2.97090139750563e-05
-3.77880581218333e-05
-2.65787412691346e-05
-8.40457887197987e-06
-2.91720538143174e-05
-6.40849748739801e-06
-2.49329024516586e-05
-1.74680819037282e-05
-1.56274520723161e-05
-1.01975399225466e-05
-3.00312729716375e-05
-1.80764174530364e-05
-1.84768935339088e-05
-2.0404455675761e-05
-2.76067173130079e-05
-3.3422501241599e-05
-4.16991687553319e-05
-2.19772662570643e-05
-1.39313374619067e-05
-1.72886071408169e-05
3.57054310397229e-06
-1.11631863360953e-05
-1.11862856003859e-05
-3.08609286640396e-05
-2.86043920495736e-05
-2.42738214029636e-05
-1.54787649357514e-05
-2.04727471496521e-05
-1.51058336284903e-05
-2.1881267705802e-05
-1.26340546742977e-05
-3.15791841809734e-05
-1.17778999134507e-05
-3.08315531776854e-05
-2.41954077368046e-05
-2.63999120778461e-05
-2.01095541419388e-05
-1.30855870102854e-05
-2.48929916402338e-05
-1.65087035687463e-05
-1.49279642261776e-05
-9.52243001278524e-06
-4.03091653227699e-05
-1.64413931312749e-05
-1.82168460210704e-05
-2.81338528326605e-05
-1.6144934925529e-05
-2.88005254583485e-05
-3.41185640005035e-05
-8.03479447671588e-06
-1.14967346800466e-05
-2.36227190381285e-05
-6.01796624138502e-06
-3.15631970986425e-05
-2.44167108922734e-05
-8.48504840168725e-06
-4.19141097248357e-05
-2.5051939618828e-05
-4.58783667811709e-05
-3.37579902883026e-05
-2.3432359919585e-05
-3.37912285414403e-05
-2.31682797137919e-05
-3.47947098052496e-05
-2.34045207558898e-05
-1.81093139977568e-05
8.16307288894899e-06
-1.42289645365689e-05
-2.83060033234416e-05
-2.17295633508319e-05
-2.99885757567364e-05
-1.38368848477503e-05
-3.33055787189138e-05
-2.24541937984861e-05
-1.63965123277621e-05
-1.21212367071224e-05
-9.20085626730043e-06
-1.1633539508357e-05
-1.042078320331e-05
-9.2681788021753e-06
-2.52786760747692e-05
-2.69422188732356e-05
-1.36472482859555e-05
-1.6778565828449e-05
-2.70527278273182e-05
-3.15135176705473e-05
-1.27856985557495e-05
-4.4855622623594e-05
-2.33107840599765e-05
-7.74578291427468e-06
-2.47826344298363e-05
-2.70060611031975e-05
-2.33699819712395e-05
-3.1995407107307e-05
-4.11980777302229e-05
-1.38120218406083e-05
-4.80849045791076e-06
-2.38642810555222e-05
-2.80908126808525e-05
-2.32234574253658e-05
-1.03645027291543e-05
-1.34738242133021e-05
3.420913815309e-06
-2.12490394255018e-05
-1.48839491815677e-05
-2.90965768566674e-05
-2.75249298766101e-05
-2.05452104008317e-05
-2.93938531512656e-05
-2.01716230710549e-05
-4.25842436712308e-05
-2.96887710897284e-05
-3.05184529123896e-05
-8.75523075854884e-06
-2.35443491300823e-05
-2.48608028535445e-05
-2.36563959046568e-05
-4.11917140973797e-05
-4.42068967442951e-05
1.23335639817898e-05
-3.51194430387341e-05
-1.93688708825329e-05
3.02126546919388e-06
-1.41139407872711e-05
-3.04767683277661e-05
-2.21660432429506e-05
-1.50250985527928e-05
-1.23024022071086e-05
-6.82786567767298e-06
-4.5267310813112e-06
-7.84372117073996e-06
-1.89502396007113e-05
-5.72750935788459e-06
-1.58890147037108e-05
-2.17433709405327e-05
-4.29257491592261e-05
-3.33786332995542e-05
-1.84197370055773e-05
-1.99554046101913e-05
-8.84321902797887e-06
-2.54127304201019e-05
-1.5501252479517e-05
-1.799957985933e-05
-1.82513670464308e-05
-3.226973285682e-05
-1.22821045721293e-05
-1.99408594996015e-05
-2.43614983222552e-05
-2.50904012740399e-05
-3.67951449921572e-06
-4.03644009762051e-05
-1.16014049800594e-05
-2.25834236944966e-05
-2.94880237569015e-05
-2.59070346093314e-05
-1.11830764742899e-05
-1.61241943387143e-05
-1.47165584476064e-05
6.61330881804514e-06
-2.20648597258416e-05
-1.78365247383129e-05
-2.61173983375737e-05
-3.21393058494098e-06
-1.41880123906191e-05
-8.14085864904019e-06
-1.54146869803713e-05
-1.1839046117518e-05
-2.44122455692032e-05
-3.84567360182417e-05
-3.47239865996274e-05
-1.41616242800959e-05
-1.06476036687069e-05
-2.74126651970406e-05
-1.00914065736619e-05
4.16339190409411e-06
-1.8160604539652e-05
-1.59397081638477e-05
-1.88417407368259e-05
-1.97799788683909e-05
-2.96265347562562e-05
1.94105534215474e-06
-3.72557317560425e-05
-1.36744938484433e-05
-3.05422884067393e-05
-1.97395715664446e-05
-3.17929734100868e-05
1.9327780941629e-06
-1.61225781605787e-05
-2.87132682637084e-05
4.26145534828966e-06
-2.01643163441994e-05
-2.49086925335263e-05
-3.29500737549502e-05
-7.02825139523896e-06
-1.0129504505595e-05
-1.48176283465348e-06
-2.1431669082195e-05
-2.87515360701221e-05
-2.95144919548056e-05
-1.96803976392914e-05
-1.42212582707704e-05
1.23546147752398e-05
-1.68978918453686e-05
-1.6005553742928e-05
-2.7298259340015e-05
-2.57432522711217e-05
-1.23946789810741e-05
-3.20504534968805e-05
-2.18941580105171e-05
-1.71351101276072e-05
-1.96632832328849e-05
-2.93860307432983e-05
-6.72747594923427e-06
-4.61215413993849e-06
-1.89921594427004e-06
-1.52446050109756e-05
-1.49245909741028e-05
-2.90826233608216e-05
-2.59182987143785e-05
-2.01569000008181e-05
-4.20143469745805e-05
-2.73909374992727e-05
-1.49505257610273e-05
-1.99340008380543e-05
-1.6326313339285e-05
-3.53214859073365e-07
-1.56014897272429e-05
-2.58326759593215e-05
-1.75971725303441e-05
-2.30469268939848e-05
-2.53969915076797e-05
-3.50823347400002e-05
-2.74093693844331e-05
-9.36020014497567e-06
-6.37335577277672e-06
-9.94329676474815e-06
-3.58148961509869e-05
-2.11535290648487e-05
-1.83233917736734e-05
-1.18284701742502e-05
-1.21539681306593e-05
-1.67838935983463e-05
5.68267787476734e-06
-2.51639418878491e-05
-2.19878728945331e-05
-2.84665904311251e-05
-1.24194052186626e-05
-3.53285556170319e-06
-7.93721618859077e-06
-3.25290461666407e-05
-2.62008208437145e-05
-3.23863952862939e-05
-1.73859660664184e-05
-1.44714506223244e-05
-1.68128562051862e-05
-1.76366450364459e-06
-1.23227847170364e-05
-1.40193239006367e-05
-3.12360785073732e-05
-7.68032846067877e-06
-1.57426806087398e-05
-1.47724259960381e-05
-2.84973674195784e-05
-4.53816500904319e-05
-3.57517619396489e-05
-1.6242424482598e-05
-1.61242236787943e-05
-1.92483081885024e-05
-2.57195420219894e-05
-2.40471010525998e-05
-1.62136603234088e-05
-1.33654647262376e-05
-1.62280452617079e-05
-3.85759545218784e-05
-3.45104011089992e-05
-2.84182893237389e-05
-2.6386796772855e-05
-2.8223537652225e-05
-2.19181555384427e-05
4.78991369451064e-07
-8.29331273353846e-06
-3.0073825434315e-06
-1.87214547292435e-05
-1.24193639071647e-05
-4.25055523622887e-05
-1.09543471102119e-05
-4.2349511401074e-06
-2.72624633063661e-05
-2.55411692900342e-05
-1.74098834249567e-05
-4.48893714084262e-05
-1.40049516588174e-05
-1.81076000319243e-05
5.11220773544877e-06
-2.30902272161166e-05
-2.11615640080719e-05
-4.65069541916643e-05
-2.11626949319668e-05
-4.78575910976307e-06
9.65892398777194e-07
-3.1564281923144e-05
-7.01031829915102e-06
-7.33709111635402e-06
-2.19133439600749e-05
-4.13159957912597e-05
-3.19703375447392e-05
-1.55003918724768e-05
2.92692730411402e-06
-7.72272714462512e-06
-1.36817103734115e-05
-8.73925873102611e-06
-1.78630438660849e-05
-1.01341002512467e-05
-8.33740803417325e-06
-3.13746749246935e-05
-2.10457623035869e-05
-2.17788335869478e-05
-5.07199773206797e-06
-1.28074767508863e-05
-2.31362859165608e-05
-3.06211375040367e-05
-1.72966123634614e-05
-1.2237177115944e-05
-9.50598118671987e-06
-1.78337821759867e-05
-3.33765862583694e-05
-1.44274458087372e-05
-6.08925848955561e-06
-1.81510465615737e-05
-1.9916059710289e-05
-1.3414777062797e-05
-1.54930007507437e-05
-3.23310193445784e-05
-2.10700960797893e-05
-1.51083287673376e-05
-2.60388807734684e-05
-1.82304117029023e-05
-1.27009733647884e-05
-2.01540758629943e-05
-1.09335685642941e-05
-8.70498612069011e-06
-1.08505913789911e-05
-3.81578047292993e-05
-2.34166519803105e-05
-5.37445887201814e-06
-3.42379524836191e-05
-3.14258433548629e-05
-3.53839253476489e-05
-1.40099528866611e-05
-4.70902116303802e-05
-6.72156983218941e-06
-2.19565758427619e-05
-2.18724739421267e-05
-2.05470984000053e-05
-3.54591378270168e-05
-1.73591875818672e-05
-6.79897262549577e-06
-2.7482986014767e-05
9.53235763790829e-07
-3.22517724540999e-05
-1.01077479831523e-05
-1.45419817134023e-05
-1.6135427428094e-05
-1.48650546650983e-05
-3.84229679192033e-05
-1.87465721158457e-05
-4.94765009648882e-06
-1.06092407298473e-05
-6.34681317519583e-06
-3.02436915505415e-05
-1.18731734036147e-05
-3.07966819800784e-05
-2.91673848613124e-05
-2.35430867357229e-05
-3.95246936463311e-05
-5.16292138972673e-06
-3.10934065780856e-05
-1.7723576381725e-05
-1.83453937710791e-05
-1.25325945687729e-05
-1.38562722830208e-05
-2.29546124738663e-05
-9.70436803925975e-06
-3.07228352820586e-05
8.21608760096156e-07
-1.37251727047862e-05
-2.42187230196545e-05
-1.31962804472937e-05
-1.30676921389455e-05
-1.96690757404809e-05
-1.23953512480127e-05
-5.68570469857754e-06
-3.50201585870097e-06
-1.33096263270305e-05
-2.32332330887333e-05
-2.01567666452313e-05
-1.96119477353352e-05
-6.67683990791079e-06
1.32784619305214e-05
-1.02273529978229e-05
-2.15865763724689e-05
-2.55297791468496e-05
4.63388018224361e-06
-9.2020941213919e-06
-3.33679811208373e-06
-3.15670042747859e-05
-3.10793654611582e-05
-3.39676195059104e-05
-1.81046925881174e-05
-1.13039695712118e-05
-2.48305374894291e-06
-6.69519157652081e-06
-3.32932170004727e-05
-3.21313301588483e-05
-3.42724580120924e-05
-1.62811617317528e-05
-3.06572301271553e-05
-3.30376798397412e-05
9.10773219751618e-06
-1.37409112330672e-05
-4.52532152907105e-06
-3.61291261894934e-05
-2.93127397817414e-05
-2.61135052544535e-05
-3.13974264303739e-05
-2.86038980008127e-05
-3.60333546919394e-05
-3.60505947625212e-05
-1.39496988090516e-05
-2.16782362262873e-05
-1.14003549067471e-05
-2.83289993347566e-06
-2.12063143303132e-05
-1.76803512720433e-05
-1.24040349543639e-05
-1.12165394122782e-05
-3.33891677428574e-06
-1.58904646737034e-05
-2.38663692611309e-05
-2.94739246142804e-05
-1.69840771179367e-05
-3.02110846599926e-05
-3.15936387868287e-05
-7.23750178724235e-06
-2.17401017746302e-05
-1.83420419519608e-05
-1.9926306671725e-05
-2.31688859405678e-05
-2.38862688503324e-05
-1.55546727595279e-05
-1.45348601224631e-05
-2.05756789892939e-05
-2.29088306716418e-05
-5.92257387655776e-06
-1.76153935518876e-05
-2.7897613149616e-05
-4.01670883164904e-05
-1.03557806023715e-05
-8.11716136163574e-06
-1.71771889453166e-05
-1.52838846577502e-05
-2.05414567604864e-06
-1.7759056150294e-05
-2.10633413101512e-05
-3.62454770903376e-06
-1.49655399616148e-05
-3.75847479078012e-05
-1.24996699104036e-05
-9.51257006069058e-06
-3.78194320920169e-05
-1.55089445044445e-05
-1.55060681323461e-05
-2.03607110983036e-05
-2.39636190875135e-05
-2.60443427457745e-05
-2.58979500705508e-05
-1.11451526305723e-05
-1.4421835121017e-05
-2.63013008279412e-05
-2.00340424817212e-05
-3.38708921656562e-05
-2.60619582661312e-06
-1.13193023740227e-05
-1.87768257345337e-05
-2.32294357187568e-05
-7.82427443036622e-06
-1.6505718493709e-05
-1.77878379362833e-05
-1.85476352199978e-05
1.11722814576035e-05
-3.49396725005815e-05
-2.36695384521894e-05
-2.01210756688346e-05
1.06443083870129e-06
-1.60716118016737e-05
-1.04987570433365e-05
-3.69610733923768e-06
-1.60930917369107e-05
-5.39557184441564e-06
-4.05411295067742e-05
-1.37969709133605e-05
-1.38303459230167e-05
-2.17810797640238e-05
-3.37159454600305e-05
-2.99303549300317e-05
-9.80395460068135e-06
-1.12448487842189e-05
-4.05221153381003e-05
-1.30776994375029e-05
-2.17932405874887e-05
-1.81943421097235e-05
-2.2014567446871e-05
-1.76594087479109e-05
-2.02268047950819e-05
-1.7674990399556e-05
-3.91418218983467e-05
-1.43761090724422e-05
-4.69124934362103e-06
3.53879251559256e-06
-4.03164329749658e-06
-3.60688156912489e-05
-2.94543457061435e-05
-2.00866542508863e-05
-1.94063799933337e-05
-8.48150474664949e-06
-1.671350774012e-05
-2.800765816348e-05
-6.31515470503523e-06
-1.62831962791191e-05
-2.00805359541561e-05
-1.78977917872466e-05
-1.32202308908727e-05
-1.53354586354049e-05
-2.12918347572852e-05
-6.5275154701041e-06
-1.95998201215679e-05
-2.28172800004549e-05
-4.03884486675374e-05
-2.60629943386832e-05
-2.03631845674971e-05
-1.50525924675213e-05
-1.24543259917841e-05
-1.47123471747812e-05
-1.43762028607474e-05
-3.59539232701704e-05
-2.06542588884649e-05
-2.17755278736836e-05
-5.32022154279375e-06
-2.46305511933619e-05
-2.00687708603288e-05
-1.91586465278568e-05
-2.51749925001342e-05
-1.09783850235754e-05
-3.56498722043744e-05
-8.47669544062403e-07
-2.44247742766456e-05
-2.91618284882732e-05
-2.08280649894016e-05
-8.27808009451094e-06
-1.76996595755924e-05
-2.63754359508696e-05
-2.34499152847152e-05
-3.18279866582437e-05
-1.00967554066405e-05
-1.05778498517799e-05
-2.74041504340826e-05
6.22845116247458e-06
-1.76048017969596e-05
-2.18984260696156e-05
-2.9942150616559e-05
-1.33647319120697e-05
-8.860046369027e-07
-1.42063550069114e-05
-2.57250697292261e-05
-1.38409796655984e-05
-1.23637896758242e-05
-2.63966651358959e-05
-1.67268181833823e-05
-1.64614535142736e-05
-1.57784287210704e-05
-1.09121493257008e-05
-1.89113094867736e-05
-2.24170829592876e-05
-9.13616394245892e-06
-1.8407630288827e-05
-2.39710495964145e-05
-2.37106840469917e-05
-1.05462707466349e-05
-2.8053199456105e-05
-1.78935879250796e-05
-1.64373721738191e-06
-1.37981323389689e-05
-5.81781639474091e-06
-3.19011638334292e-06
-1.45431288907812e-05
-2.68188191289204e-05
-2.15545597400664e-05
-1.71724371080545e-05
-2.44929048264285e-05
-1.61950241496687e-05
-1.61630606198378e-05
-3.29912862093347e-05
-1.19871089545324e-05
-4.24947143292507e-06
-3.18351206628885e-05
-3.85063534768226e-05
-2.14022686505642e-05
-3.7529245778715e-05
-1.62372013183922e-05
-9.87399676108585e-06
-2.83174883641208e-05
-7.95100695708983e-06
-2.41242714087397e-05
-2.30815636404707e-05
-8.40341825370067e-06
-2.3768885766893e-05
-1.62214521154772e-05
-1.93111553678648e-05
-5.03837194733389e-05
-1.51005610080221e-05
-5.36154673818533e-06
-1.7493869186449e-05
-5.71521885005363e-06
-7.13256220507499e-06
-2.36666866858463e-05
-2.50832542502499e-05
-3.138263133889e-05
-2.04010849404372e-05
-1.4107557284163e-05
-1.19297779968267e-05
-6.25769129641268e-06
-2.04241947074153e-05
-2.00715954259366e-05
-1.36078012809498e-05
-4.05673409467755e-05
-1.98992409216514e-06
-9.02078160470344e-06
-1.73173237074723e-05
8.24789744674166e-06
-3.49876787917393e-05
-3.36710905052887e-05
-6.60682403377766e-06
-2.6058136360243e-05
-3.78961267427862e-05
-2.77955289927311e-05
-4.00333336666545e-05
-1.55873002223979e-05
-2.696352681209e-05
-1.61086050594488e-05
1.6644708480936e-06
1.32103959922647e-05
-2.80806019095342e-05
-2.6400242230886e-05
-2.6272464402894e-05
-3.54746318566994e-05
-5.08883404199273e-06
-3.47021326425281e-05
-2.15773142414949e-06
-6.00216837109259e-06
-4.26216705873979e-06
-2.08764790119046e-05
1.06607728893639e-05
-2.20536322967958e-05
-2.51670079228128e-05
-1.69669454957106e-06
-2.06883016788553e-05
-2.79900671533905e-05
-3.05646234664002e-05
-2.79075415883139e-05
-1.8900664559592e-05
-2.20578653720219e-05
-2.32443413556512e-06
-1.26818367710276e-05
-7.68138925346969e-06
1.34078691470118e-06
-1.5343070246223e-05
-2.21633950743814e-05
-9.36548311952903e-06
-4.61181538501882e-05
-1.86638844471832e-05
-2.02491333195892e-05
-2.79013739356761e-06
-2.13883850965327e-05
-3.063361084667e-05
-1.76050756078777e-05
-3.00589427163683e-05
5.74338001064457e-06
-1.40406598154611e-05
-2.90306123030175e-05
-7.66782880545832e-06
-2.26215325936353e-05
-3.33048798504412e-05
-2.54063985391176e-05
7.02321058748343e-06
-3.06669112682452e-05
-1.59501503243064e-05
-1.08034671846698e-05
-2.65554916654246e-05
2.44986673726661e-06
-9.17478769023363e-06
-1.30118133722793e-05
-2.08124587921934e-05
-9.16140899189452e-06
-3.24162913198648e-05
-2.79950008028397e-05
-2.54240219901394e-05
-1.34523772630154e-05
3.16437364434135e-06
-3.55239711270465e-06
-2.75551735152542e-05
-1.0301231339938e-05
-1.4461988508436e-05
-2.28015891907074e-05
-9.54224894255774e-06
-1.03732942152941e-05
-9.4084409739325e-06
-1.71044543846898e-05
-2.58724455709763e-05
-2.27166000315127e-05
-2.05991286609691e-05
-5.54641744376585e-06
-9.03418470613558e-06
-1.3021873161202e-05
-1.68300544552496e-05
-2.57890969356967e-05
-1.580720959085e-05
-2.26309010292192e-05
-1.32772435622985e-05
-3.41603483339008e-06
-2.79186151406334e-05
-2.98594677670775e-05
-1.2240738785607e-05
-1.95227095913531e-05
-2.59117395575804e-05
-1.56564853325782e-05
-1.44131444625182e-05
-1.85001353565825e-05
-1.32317914494689e-05
-3.10729138118711e-05
-5.17946522673589e-06
-3.30928155060399e-05
-1.85153660419774e-05
-1.8042968980686e-05
-4.01469615884953e-05
6.50683353853061e-06
2.52249405332531e-07
2.59745665236562e-06
3.74093850094392e-07
1.00556030724542e-05
-5.10612405125993e-06
-2.54620634789479e-05
-8.68993012801634e-06
-1.87501000698244e-05
-2.5062949047408e-05
-2.00601605742713e-05
-3.10653605709704e-05
-1.24467692378968e-05
-1.03030331190966e-05
-3.29589674339219e-05
-2.3019560733604e-05
-8.92072139308613e-06
-1.3462555986019e-05
-3.06671686243865e-05
-1.06424505610133e-05
-5.89727281199256e-06
-1.8637772539512e-05
-1.81880059943783e-05
-1.99372200073683e-05
-7.31867089094932e-07
-3.20039669592421e-05
-1.35077078846673e-05
-2.10160169583408e-05
-2.28628256158243e-05
-1.65760663425383e-06
-1.66670390666709e-05
-2.04657675971916e-05
-1.94658677923055e-05
-8.33615614505368e-06
-2.48170944685096e-05
-8.63903926673387e-06
-1.81343146163036e-06
-2.1038569677171e-05
-1.86218803853112e-05
-2.90453498532381e-05
-2.57118927871513e-05
-2.32370356129891e-05
-2.39589905317087e-05
-9.76925716769355e-06
-3.74190484663957e-06
-1.56346621863776e-05
-9.91870882723909e-06
-2.48106318370483e-05
-1.29679950470136e-05
-3.34006542964954e-05
-3.8774035614352e-05
-1.07696094930995e-05
-2.56504721841854e-05
-3.00996724165495e-05
-1.49693392801464e-05
1.00394396350246e-05
-5.47457504304433e-06
-8.26646934447032e-06
-2.58945333617829e-05
-2.35097512904442e-05
-2.2644519648351e-05
-1.75549628898695e-05
-2.1093092166019e-05
-1.92923440324044e-05
-3.85208163811536e-05
-1.95818864255165e-05
-2.44636317704988e-05
-5.30003061451635e-06
-4.48939656923718e-05
-1.40967522167717e-05
-1.74821561327619e-05
-4.82300630745146e-05
-2.88816072994607e-05
-5.63416055968983e-06
-3.01752732058283e-05
-1.80935305131105e-05
-3.66326245129336e-05
-1.72664349352934e-05
-2.79220944904556e-05
-2.36642967362167e-05
-1.61704318630714e-05
-3.49014691439953e-05
-6.04044847847513e-06
-8.34760187410466e-06
-3.46755562158935e-06
1.49292097675068e-06
-1.46353228259776e-05
-2.45947501546549e-05
-1.68807442963037e-05
-2.05053185166385e-05
-6.08912101257679e-06
-2.64245392988765e-05
-3.10623527930972e-05
-4.82150213538736e-05
-1.99438692988798e-05
-1.47005048721621e-05
-3.28802760100935e-06
-1.70723893051174e-05
-1.13088271350909e-05
-1.11001186038434e-05
-3.44199505008375e-05
-2.51414100762273e-05
-2.52054902573227e-05
-8.70590457008888e-06
-4.31011704394115e-06
-1.77994412800389e-05
-5.49676631862795e-06
-2.84156427243199e-06
-1.11032851350683e-05
-1.99521445900802e-05
-2.13390459628271e-05
-1.18696123253283e-05
-1.96325006738413e-05
-2.67772890211877e-05
-2.68672220392338e-05
-7.88112082530749e-06
-2.28189386841686e-06
-3.61325628424587e-05
2.87548197750495e-07
-2.20001183761527e-05
-4.22416046750395e-05
-4.05466196811588e-05
-5.69913935903656e-06
-3.70708129342357e-05
-1.16830983704429e-05
-3.80125405359154e-05
-8.06245921596918e-06
-2.66068352087117e-05
4.41009423047789e-08
-1.92736252018715e-05
1.98306516276549e-05
-7.49289017253986e-06
-3.48505214098425e-05
6.47020588186517e-06
-1.20555451268648e-05
-1.28369827812623e-05
-3.08955152763646e-05
-2.24487446843885e-06
-1.5193218463525e-05
-1.66933707847621e-05
-1.31031068889163e-05
-1.71003553829919e-05
-5.34783779110245e-07
-3.22665048001148e-05
-1.91362593290974e-05
-1.60465534616268e-06
-3.47466608180552e-05
-1.53626840945439e-05
-8.56878887132501e-06
-1.51960323874021e-05
-2.65859796147264e-05
-1.61934232179976e-05
-3.36160352373463e-05
-1.51047150413653e-05
-2.56860231289622e-05
-2.49977597617796e-05
-8.0337650639371e-06
-4.02964438428368e-05
-2.01174023342597e-05
-9.04662918649699e-06
-1.2696264860277e-05
-2.00652356352053e-05
-3.14090239760241e-05
5.02602954083656e-06
-9.80331890847681e-06
-3.30903316043911e-05
2.94847412343754e-06
-1.73696458181267e-05
-4.31667717487261e-06
-2.18783405028797e-05
-2.87342663394073e-05
-1.02530386108578e-05
-1.49203912498137e-05
-1.98488625023716e-05
-6.21521299684371e-06
-6.73722304395945e-06
-5.16445389454917e-06
-1.41338169962181e-05
-3.13201215460623e-05
-1.32232089684069e-05
-1.42912136255139e-05
-1.54099607643745e-05
-2.65520308151255e-05
-2.47555527707584e-05
-1.85481994670212e-05
-3.2094882025885e-05
-1.41140552291341e-05
-2.81275877077815e-05
-7.35770414566555e-06
-1.69943347619517e-05
-3.05236564174946e-05
-1.60587814479264e-05
-1.53699464664367e-05
-2.35350680857116e-05
-2.04784929208047e-05
-2.46148210153571e-05
-4.00146980547945e-05
-3.46051586867913e-05
1.6430626117057e-05
-2.65634742998262e-05
-2.80273216755335e-05
-1.25752182322624e-05
-2.2296912068166e-05
1.29633496303837e-05
-2.46801916414854e-05
-8.31980892493844e-06
-1.59641121582474e-05
-3.04566548515729e-05
-1.67586181998459e-05
-1.66682030315356e-05
-1.2751678699202e-05
-3.0149636360779e-05
-2.72882404932138e-05
1.18611470804634e-05
-1.37335040441701e-05
-2.04506930671832e-05
-1.33479084788227e-05
-2.42736399036046e-05
-3.34404660411004e-05
-3.65804092009748e-05
-3.34383417639635e-05
-1.2823349713352e-05
-2.85497591687053e-05
-2.86204576702166e-05
-4.83687843197421e-07
-2.01828024203636e-05
-2.62038084071901e-05
-2.2469246315014e-05
-3.11650540119451e-05
-3.06233911975308e-05
-8.40790527504133e-06
-2.60725735857953e-05
-3.37856237662516e-05
-6.65060665712016e-06
-3.49366485196497e-05
-2.99192991046118e-05
-1.39558913916111e-05
-5.60712386261607e-06
-2.09555368131407e-05
-2.1555010771193e-05
-2.63048063993699e-05
-3.46780381021683e-05
-3.74854853975511e-05
-1.62704077790422e-05
-3.52621201857513e-05
-1.23560149833092e-05
-2.06799103553798e-05
-2.83345561258998e-05
-3.71810916426594e-05
-6.70434877392864e-07
-1.84151175458028e-05
-3.84108097495284e-05
-2.47750552076065e-05
-1.08568141729435e-05
-2.37165453704806e-05
-1.90417573744673e-05
-3.36349957463701e-06
-1.09139853528624e-05
-1.67661703625779e-05
-1.94667363995794e-05
-1.44928185175728e-05
-7.34729031309363e-06
-3.71081343535588e-05
-9.24641182773229e-06
-4.74585954117947e-06
-2.78512079291049e-05
4.31680345135753e-07
-3.03063361327731e-05
-2.97323692877958e-05
3.17193606631704e-07
-3.26960032920769e-05
-1.41805543278478e-05
-2.57788325852256e-05
-2.16839411556455e-05
-6.74729212254571e-06
-3.76657145902803e-05
-1.88509520718181e-05
-2.91253403221918e-05
-2.27786703538752e-05
3.37227586478253e-06
-2.00895430151662e-05
-2.03972171338219e-05
-3.16328057736232e-05
-5.68499159700858e-06
-1.29382948800514e-05
1.9810145753497e-06
-2.72819803024172e-05
-1.77850476856338e-05
-1.27776832607317e-06
-7.92664130263743e-06
1.14753266852376e-05
-2.97212748652809e-05
-2.02513883843991e-05
-7.88817131704498e-06
3.1221863536709e-06
-3.6913611299644e-05
-2.08802152781813e-05
-4.08613534219187e-05
-2.14114762781103e-05
-1.251875685609e-05
-3.3795291158391e-05
-1.85998051294404e-05
-1.5080865195511e-05
-1.75795432272724e-05
-4.58438521851497e-06
-2.29424132003975e-05
-1.50869795042315e-05
-1.41707958113742e-05
-1.62252966920507e-05
-2.49765332072753e-05
-3.08099588151297e-05
-1.24594244769268e-05
-6.67408418416304e-06
-2.00434524214816e-05
-2.17371342715031e-05
-2.61231747035564e-05
-3.14346051916758e-05
-1.58617048609275e-05
-4.11371335593116e-05
-1.01643619368695e-05
-2.20079275885917e-05
-2.14876791217225e-05
-1.30086545623132e-06
-9.40439722590269e-06
1.20923769276765e-05
-3.92134847850667e-05
-1.0750330862226e-05
-2.20270835730926e-05
-3.46197550847047e-05
-2.2817271116623e-05
-5.77460768233196e-06
-1.48448934368335e-05
-1.84181172421641e-05
-2.10030824774481e-05
-2.46602425372062e-05
3.24690338424702e-07
-5.54084821567709e-05
-1.99182616814216e-05
-2.62658117626578e-05
-1.42018556368277e-05
-2.23048306334707e-05
-4.01962517234303e-05
-6.17179216089652e-07
-3.48471899061069e-05
-2.14971820005028e-05
-2.05178602158037e-05
-2.33543633626533e-05
-1.19747477210914e-05
-1.85296383289823e-05
-2.57409295701722e-05
-2.4886758423477e-05
-1.27919036464655e-05
5.79858127892197e-06
-3.1202130282016e-05
-2.5279713153646e-05
-3.97516699803711e-05
-4.94461214113642e-05
-3.36903315054327e-05
-3.90398680009284e-05
-1.03524299140362e-05
-5.63044530832217e-06
-2.26966381858473e-05
-3.18656780868866e-05
-1.59235524565743e-05
-9.8176778129909e-06
-1.8536346302823e-05
-1.1955891731707e-05
-4.05796369660759e-05
-1.07438337898407e-05
-1.9993409174057e-05
-2.01324164106943e-05
-1.810493520788e-05
-1.68943374203647e-05
-2.27488289328875e-05
-1.22048694140123e-05
-2.60555238099625e-05
-3.46862377021032e-05
-2.13191684650419e-05
-2.47672443209275e-05
-1.30445606246193e-05
-4.47984986695762e-05
-7.19717482397765e-06
-1.56686408850199e-05
-1.52817330869315e-05
-2.2179170874592e-05
-2.12098767511503e-05
-9.19279380346662e-06
-2.45512687209107e-05
-3.89015827263318e-05
-2.22424875423569e-05
-2.63671796297835e-05
-2.20009581844606e-05
-1.3185573694603e-05
-1.14116493701037e-05
-2.13957365876081e-05
-7.57058571092541e-06
-3.27057123911494e-05
-1.94416166382534e-05
-1.97906666277285e-05
-1.39400262716243e-05
-3.91197510717318e-06
-5.15781170626133e-06
-2.51340211832406e-05
1.72773009224651e-06
-2.66410677550742e-05
-2.96639568818231e-05
-2.05428497303551e-05
-2.13087314958587e-06
-4.32846288917938e-06
-1.84160294446058e-05
-1.76616619020997e-05
-2.48058712637872e-05
-5.74710304631807e-06
-3.82197826488814e-05
-2.69480671413078e-05
-1.74384323091229e-05
-2.94239925956854e-05
-1.53544854972294e-05
-2.85371918207521e-05
-2.18180471344462e-05
-4.86916157261434e-06
-3.34129745017162e-05
-2.00532133218449e-05
-8.93751285501896e-06
-1.48886205292671e-05
-2.06663516085197e-05
-2.4493295195163e-05
-2.22547792629689e-05
-2.18222924198556e-05
-3.32107274464054e-05
-1.64578755785301e-05
-3.72120533150766e-05
-2.18717636936303e-05
-2.1920449324261e-05
-3.40217350649625e-05
-2.16033530128639e-05
-7.79129660880571e-06
-1.98003002713537e-06
-2.25153194564377e-05
-9.12107734146805e-06
-3.24682222902305e-05
-1.60927915043516e-05
-2.01956369431259e-05
-2.98156712679078e-06
-3.61542195275035e-05
-4.00155350796092e-05
-1.65843872482342e-05
-1.62445165193651e-05
-1.78381512499652e-05
-3.86001547910973e-05
-1.81460923609738e-05
-1.84082477761689e-05
-4.03636788362198e-05
-7.28506439535687e-06
-1.40619076563412e-05
-3.89234985772494e-06
-1.76164915213051e-05
-2.54146867022764e-05
-3.47810551053e-05
-3.3382682844131e-05
-2.64736773603859e-05
-1.78086660991915e-05
-1.83217052053662e-05
-3.32320986808305e-05
-2.58688338874878e-05
4.70044870441541e-07
-4.69353546211009e-06
-4.92044076660718e-05
-2.03950312075345e-05
-7.04918575397406e-06
-1.63671466853013e-05
-8.61236537215664e-06
-1.6470614709392e-05
-6.88273666970187e-06
6.02751031743166e-07
-1.08174136220445e-05
-3.56870886942895e-05
-3.62579209056599e-05
-2.68956919452256e-05
-1.77250982190533e-05
-3.92355744929068e-06
-3.2354543447927e-05
-2.2733770460016e-05
-4.62730477046888e-06
-1.11699418985917e-05
-2.63096035856058e-05
-1.05230609079367e-05
-4.1290438419875e-05
-2.07862173860419e-05
-2.83445750187576e-05
-2.28828779579302e-05
-1.88240073674659e-05
-2.26277257290308e-05
-6.37602063448284e-06
-3.91498273828466e-06
-4.26728915012485e-05
1.34496782922474e-05
-1.29639148680764e-05
-3.81814178593249e-05
-7.55896419017399e-06
-1.39357065229515e-05
-8.09805157922722e-06
-1.32482285222998e-06
-1.83194775117778e-05
-2.97060147765312e-05
-5.25158590465547e-06
-3.59106113561199e-05
-1.57358960677284e-05
-1.38787771190693e-05
-1.71543827599982e-05
-2.702475788885e-05
-4.36753279543868e-05
-3.93130563001935e-06
-2.84185924299637e-05
-2.88646267141657e-05
-1.48664143387862e-05
-1.7000227675562e-05
-1.00912413134174e-05
1.02163664348736e-05
-2.23663711984545e-05
-1.5382826048167e-05
-2.20863728801064e-05
-1.8099314152864e-05
-2.23625504360127e-05
-4.15735504437267e-05
-2.29789266232694e-05
-2.3474896661177e-05
-8.88691091208432e-06
-9.32622095039922e-06
5.2080694424043e-07
-1.12671833014081e-05
-1.2252441817321e-05
-3.22391378219729e-05
-2.39681239407042e-05
-3.05869467893551e-05
-1.88328942179339e-05
-2.12214111135039e-05
-2.54214493163562e-05
-2.92191263093064e-05
-3.83853752455589e-05
-1.18807355157624e-05
-1.31173341699463e-05
-8.50632736938373e-06
2.66234069802289e-06
-1.21493690548153e-05
-1.61654195906455e-05
-2.37068057989531e-05
-2.74343676233281e-05
-1.36967094900614e-06
-2.85098356205398e-05
6.59406914822301e-07
-2.8307535573503e-05
-1.94464832333298e-05
-1.17258715209821e-05
-1.86402246296392e-05
-2.37793055279903e-05
-1.97059003020558e-05
-3.84232382584636e-05
-3.91974148802732e-05
-2.92872076080062e-05
-1.96804897353539e-05
-2.2873135671855e-05
-1.65377671671913e-05
-8.76625733833129e-06
-1.47346892426489e-05
-2.42955268668473e-05
-1.18164472205429e-05
-2.21161135762308e-05
-2.55656491230884e-05
-3.50307767038386e-06
1.56903496242698e-06
-3.48842295455954e-05
-4.4540591912508e-05
-3.03715577873971e-05
-2.80901461712308e-06
9.49302536915761e-06
-2.40128549872955e-05
-3.39706130523985e-05
-3.65451775035096e-05
-6.025876171519e-06
-5.90306373379786e-06
-1.78216378973713e-05
-1.17699453717145e-05
-1.58400316033403e-05
8.05674057531343e-06
-2.06555864466045e-05
-3.69206014231488e-06
-4.09835869793288e-05
-1.34999619203936e-05
-3.4991605367748e-05
-2.28895571881687e-05
-2.32128827341705e-05
-6.29878444595014e-06
-1.07310367569808e-05
-3.2204706261865e-05
-2.01781578321199e-05
-2.7955973114513e-05
-1.31063779084352e-05
-2.34271229235916e-05
-2.58936986669922e-05
-2.1933275148515e-05
-4.77237934812619e-06
-2.37854288060989e-05
-3.47460497589617e-05
-3.64998562896444e-05
-1.7630899608472e-05
-1.85206921693831e-05
-4.99144901999659e-05
-1.89452859443627e-05
7.29489761506659e-06
-6.37112484391209e-06
-1.85834535068681e-05
-1.52917510205658e-05
-2.6411926489214e-05
-1.53169855711055e-05
-1.49185053617056e-05
-2.23975227502625e-05
-2.59418391999733e-05
-2.5051708140947e-05
-1.37907209187916e-05
-2.30228752521702e-05
-2.34839929845535e-05
-2.83832182523525e-05
-3.39369011960688e-05
-1.6136779332757e-05
-1.35875560573756e-05
-3.20152939759637e-05
-2.073521923216e-05
5.95306862138968e-06
-3.09322436641483e-05
-2.51069990314505e-05
-3.29181224536222e-05
-1.54539418710887e-05
-2.01792190692792e-05
-1.8016655091112e-06
-1.49191698005284e-05
-1.88628798225408e-05
-3.1214085101719e-05
-2.7836757734232e-05
-1.77494924539942e-05
-5.38778795209768e-06
-2.4855451244103e-05
-1.54980605258939e-05
-2.29567513659239e-05
-2.31972578177441e-05
-4.37679523642869e-05
-3.9511692958232e-05
-2.29756006482041e-05
-3.4745509428082e-05
-1.722794159892e-06
-5.50356982717759e-07
-2.02759876254612e-05
-4.07187388074148e-06
-1.13919967504454e-05
-2.01378962667153e-05
-2.25445841396108e-05
-3.03924720185841e-06
-1.60929785975372e-05
-2.65538735938391e-05
-2.47997996836444e-05
-2.23863861768227e-05
-1.95559177150539e-05
-3.02606358138098e-05
-5.13104625719016e-06
-2.07934783043653e-05
-1.29100108378692e-05
-3.74133939283008e-05
-3.60667720375792e-05
-2.06368437383005e-05
-1.31424148995643e-05
-7.51706586226135e-06
-1.75065045223539e-05
-2.56550176854762e-05
-3.59009438215337e-05
-1.09277848877611e-05
-2.13869549880333e-05
-3.79289508071246e-05
-1.7979359948968e-05
-1.05137167879407e-05
-3.069381798624e-06
1.98524557037104e-06
-2.93879535039746e-05
-1.37416182775063e-05
-3.4561521747009e-05
-3.67421608068682e-05
-1.66183099790059e-05
-3.6581930750388e-05
-1.99064292568972e-05
-1.72581184784006e-05
-1.87129689401411e-05
-5.31336290361059e-06
-2.89653984066396e-05
-1.86698319761686e-05
-1.39802998920705e-05
-3.2458485207966e-06
-3.75554306260235e-05
-2.37382833738893e-05
-2.02057039790393e-05
-3.71506622235501e-05
-3.27409070401132e-05
-1.69526209666847e-05
-8.85474913305622e-06
6.14561881882106e-06
-1.30362339514004e-06
-2.56246207644519e-05
-3.23161276769269e-05
-1.77091032506504e-05
-1.46778321461651e-05
-1.09063418616018e-05
-9.42295735591227e-06
-3.83048256480688e-05
-2.229001555961e-05
-1.42714623298007e-05
-1.98828559387592e-06
-1.10133851620742e-05
-4.70251912994306e-05
-1.99486476766181e-05
-3.9560790063479e-05
-3.80259312620835e-05
-1.53682626089903e-05
-2.63177114456276e-05
-1.78040745690692e-05
-3.07032955173805e-05
-3.46551156852611e-06
-2.31692410697933e-05
5.01425580549503e-06
-3.18240547463004e-05
-2.28858096231143e-05
-3.45083564916592e-05
-1.42960476136821e-05
-1.66395681943226e-05
3.08200943028202e-06
-2.35811830995871e-05
-1.84764893087281e-05
-7.11742287374313e-06
-1.87846971802481e-05
-1.78786998287607e-05
-1.55361479132608e-05
-4.75358121159529e-06
-1.64688035269296e-05
-1.63783449159213e-05
-1.52221217925872e-05
-2.74910167806604e-05
-3.14267269578786e-05
-2.37728484109304e-05
-2.77111548628324e-05
-8.6690270055191e-06
-2.18239936354834e-05
-1.66670706955601e-05
-1.2802108254017e-05
-2.56011616843588e-05
-4.11001439393137e-05
-6.59674979979209e-06
-4.14282269219246e-06
-2.04359337301177e-05
-3.11921724670061e-06
-2.26417729263262e-05
-6.43999250801796e-06
-3.57159111495241e-05
-2.24682451579773e-05
-3.43683761143683e-05
-2.24604772327665e-05
-3.71195580948227e-05
-1.24492780610648e-05
-4.38529838174843e-05
-1.94917919633892e-05
-3.54299025606444e-05
-2.47602212935006e-05
-1.28823239240187e-05
-3.24691955125104e-06
-1.28193762276572e-05
-2.83086435920092e-05
6.60412310762232e-06
-7.99561058070424e-06
-4.01853109329926e-05
-8.62282110993308e-06
-1.63586720698049e-05
-1.0437946347004e-07
-5.39555838028987e-06
-3.03746391057932e-05
-3.57230420007426e-05
-3.33478301274852e-05
-1.01256645314606e-05
-1.65844277509623e-06
-1.28373567972777e-05
-1.49265946583792e-05
-5.04436300432377e-06
-1.60047684162259e-05
-3.69302503657527e-05
-2.69585709603649e-05
-1.73721516922006e-05
9.60281999269863e-07
2.17911698784685e-06
-2.39226275532951e-05
-2.28154228044525e-05
2.19821632386001e-06
-3.26019851965402e-06
-2.24321061547976e-05
-2.97892807338374e-05
-2.30793720733755e-05
-3.22659239316203e-05
-2.52453546877181e-05
-8.4686812396993e-06
-4.45332777462687e-05
-3.67709098107647e-05
-3.17423798001613e-05
-1.7100706936133e-05
-2.85119019265925e-05
-1.72505763648921e-05
-7.76323786607096e-06
-6.30168783434035e-06
-1.52729747781801e-05
-5.2887114286552e-06
-5.95395375477457e-06
2.66689758310679e-06
-1.83860541133973e-05
-1.235863381529e-05
-4.99394033701514e-06
-2.93718095101388e-06
-2.24902153408603e-05
-1.33964745987985e-05
-2.70684261923902e-05
7.99118726085861e-07
-1.35357586880312e-05
-4.61903954758849e-06
-2.27486981029895e-05
-2.31996475959678e-05
-1.43210922906284e-05
-1.29310248956557e-05
-1.73643959077613e-05
-2.60212524162734e-05
3.59900875758072e-07
-1.70512281948186e-05
-4.36722973803515e-05
-1.7522439637834e-05
-1.61810230706944e-05
-1.97535615176916e-05
-2.86412098105242e-05
-2.61916380328479e-05
-1.32857263918174e-05
-1.49560899599096e-05
-1.26670207149604e-05
-2.72162534843427e-05
-1.99418226580695e-05
-2.20730791456144e-05
-8.6949905908991e-06
-2.17141929920271e-05
-2.87642369318542e-05
-2.82402902132503e-05
-2.34796108446084e-05
-2.92762996800565e-05
-2.43046506795219e-05
-2.22324104740206e-05
-2.6392139092627e-06
7.75733706034898e-07
-7.10614162076724e-06
-1.68377558162708e-05
-1.94275640035737e-05
-3.70291689880899e-05
-3.39593702902319e-05
-2.7008106976596e-05
-7.39227293312975e-06
-2.83758379169276e-05
-1.6253138854116e-05
-3.04252191839991e-05
-3.54482595048176e-05
-1.46294758498745e-05
-2.76727965382726e-05
-1.4963834317555e-05
-3.71503999991978e-05
-5.35695124983105e-05
-1.1216188635346e-05
-2.33160786011582e-05
-3.49225026888966e-05
-2.17111596831757e-05
-2.26338383975304e-05
-3.23214211253582e-05
-1.11215626450737e-05
-1.73886614154334e-05
-6.76691284264673e-06
-2.7530962840782e-05
-1.48622078671931e-05
-2.38637788016732e-05
-2.29136778811085e-05
-3.4979274966356e-05
-1.83939015327322e-05
-2.49034149658266e-05
-1.67693695092797e-05
-6.17196039681264e-06
-9.19384675576314e-06
-2.75802511198795e-05
-2.74233549845353e-05
-1.79883104777245e-05
-4.19433940010613e-05
-4.86296048379823e-05
-1.67369846193898e-05
-2.37997855288498e-05
-2.2560111411904e-06
-2.5470539087271e-05
-8.3559829526488e-06
-2.21878944050215e-05
-1.32610039532945e-06
-2.9278963532695e-05
-1.63142560246781e-05
-1.4417208148174e-05
-2.29915706233649e-05
-6.20372682631999e-06
-1.74374979484221e-05
-1.52269445423434e-05
-1.60700418267856e-05
-1.67215616277031e-05
-4.77440819339511e-06
-1.97212240010055e-05
-1.71253240192837e-05
-2.34753614693713e-05
6.71710841418325e-06
-2.56589222992057e-05
-2.72956497584686e-05
-6.3893239759074e-06
-7.28015385969553e-06
-1.28423345318166e-06
5.24315323222101e-06
-1.62716527381701e-06
-2.17993009715405e-05
-2.06375939649162e-05
-1.24028238166963e-05
-2.61655144971773e-05
-8.32198083971041e-06
-1.08132448936199e-05
-2.5579096845858e-05
-1.28924821554632e-05
1.50133127847117e-06
-2.60599713229249e-05
-2.57653011013624e-05
-2.28617496468584e-05
-3.02790860014203e-05
-2.46881260898988e-05
-1.66224545476896e-05
-2.09553474221997e-05
-1.28887535539571e-05
1.65069514539246e-06
-8.64959928278137e-06
-2.57317604961862e-05
-2.94157933105415e-05
-2.28654220188526e-05
-3.98940688775444e-05
2.05109768879754e-06
-9.64843679537387e-06
-3.54165405624315e-05
-5.76147413266875e-06
-3.1417367748022e-05
-3.18644840068896e-05
-1.50506282955051e-05
-9.32544809679657e-06
-9.79153631204631e-06
-7.13910194074533e-06
-3.18021147328814e-05
-2.08429299709099e-05
-1.54454336471232e-05
-3.40610670298484e-05
-1.45619720782835e-05
-2.04978298130116e-07
-2.45863999052518e-05
-2.20499161539254e-05
-9.32363642622429e-06
-1.54777397827763e-05
4.12248447913886e-06
-2.64243563770172e-05
-1.18206985824359e-05
-1.94454416088153e-05
-2.41764900256544e-05
-4.05547211077814e-06
-2.57956163128142e-05
-2.56109039666368e-05
-1.00130067316995e-05
-1.22934557137144e-05
-1.32125094140777e-06
-2.67669769150231e-05
-1.23229586785803e-05
-3.27897262158984e-06
-1.53328678489801e-05
-1.89710264287326e-05
-1.17600517889157e-05
-2.254851978602e-05
-7.77930528419868e-06
-2.35815418637458e-05
-8.48059455709993e-06
5.41264719997071e-07
-1.06900706098951e-05
-1.05892229926224e-05
-2.02234884914452e-05
-1.54627490482235e-05
-3.65314761653557e-05
-2.54891991644509e-05
-2.4504518356709e-06
-2.10943388557214e-05
-7.42182505215658e-06
-2.34493239976498e-05
3.42640404572389e-06
-1.04088566374568e-05
-7.16477497551858e-06
-1.1449626715945e-05
-2.44065149762698e-05
-2.56640499783869e-05
-1.20267991271722e-05
-9.42616619897693e-06
-5.42335168560976e-06
-2.68247422924546e-05
-1.89265485174372e-05
-2.26005476195671e-05
-3.19971810676507e-05
-3.33927138168669e-06
-1.42733669595313e-05
-2.58977180563343e-05
-2.36227209870819e-05
-9.10121912036846e-06
-1.15978579752533e-05
-2.39986906594314e-05
-3.90425307740995e-05
-2.1203652797349e-05
-1.45457937483875e-05
-1.56139521291058e-05
-3.15601606889356e-05
-6.79326353249205e-06
-1.10086834816994e-05
-1.34973471116259e-05
-8.41354249582891e-06
-1.8125612412601e-05
-3.01753995256884e-05
-2.31799509469486e-05
-2.95146389267142e-05
-1.31882467171924e-05
-2.88796317585154e-05
-1.74342769833867e-05
-2.13047990274609e-05
-9.47901091224597e-06
-3.302164625026e-05
-2.71713897894594e-05
-3.05651741131289e-05
-1.80565075805235e-05
1.87789948420184e-06
-1.59188592506864e-05
1.08364940178024e-05
-1.97128485353398e-05
-2.27469145742375e-05
-2.31175773989854e-05
-2.14583928474353e-05
-1.56655714771418e-05
-1.77261416956258e-05
-6.77578357969924e-06
-2.35536287113926e-05
-2.22933324974521e-05
-2.29189126435995e-05
-2.29510195085991e-05
-2.21760328624424e-05
-6.89805763466244e-06
-3.99724843395466e-06
-1.81902993528456e-05
-1.05232764448684e-05
-2.91104581144275e-05
-2.70813867511701e-06
-2.19446941882561e-05
-1.13209693823613e-05
-4.53201698201835e-07
-2.05409916581406e-05
-2.33849191214098e-05
-1.89321037839347e-05
-1.26711405324946e-05
1.25827729549195e-06
-3.85451654103019e-05
-1.79443824748079e-05
-2.329592664235e-05
-2.05794097857383e-05
-1.06518437950608e-05
-1.91375526950639e-05
-9.52382362304104e-06
-1.2038513019526e-05
-2.63452184312693e-05
-2.6393899668296e-05
-3.56503846484055e-05
-1.18113370473478e-05
-2.86282380600843e-05
-5.99412588016192e-06
-1.90161742136997e-05
-1.12583702745953e-05
-1.86939688802995e-05
-2.87216351107078e-05
-4.37986856439646e-06
-6.73975186943424e-06
-2.27181295771782e-05
-1.99129282280738e-05
-1.53016315837051e-05
-1.6234763281569e-05
-2.53462233460539e-05
1.57848909349122e-07
-6.88878246387322e-06
-1.10531456138197e-06
8.06432435549778e-06
-1.45589538504594e-05
-3.11468140955011e-05
-2.61609483997038e-05
-4.52687571763703e-05
-2.0787340103876e-05
-2.60475419124414e-05
-4.46121863786985e-05
-1.69160147209629e-05
-2.04328236934659e-05
-2.34572638507168e-05
-1.13251638689935e-05
-2.46746386135461e-05
-2.61662066556834e-05
-1.57988598028344e-05
-2.21019790122465e-05
3.17158927523851e-06
-4.80624951106524e-06
-2.0765061294468e-05
-2.49366417856659e-05
-2.16049842930544e-05
-3.80520143874825e-06
-1.13927212134351e-05
-2.32710509106054e-05
-2.63157245244042e-05
-3.67525375763071e-05
-2.66194310641048e-05
-3.45025486719173e-05
-1.74886030436359e-05
-2.09943294390075e-05
-1.80114165516177e-05
-3.45434820106791e-05
-2.14307019918351e-05
-2.1423191021726e-05
-1.25080604329176e-05
-2.45349458826111e-05
-4.12152617326485e-06
1.56083707498932e-06
-3.66699255104853e-05
-5.51269893999107e-06
-1.81251342686359e-05
-9.14439996126409e-06
-3.54428964639273e-05
-1.5934826243277e-05
-3.63443615818807e-05
-3.45486460189785e-05
1.310435911056e-06
-3.84458578717471e-05
-3.36207791963153e-05
-5.66196884184461e-06
-1.47983439590961e-05
-2.13455181671359e-05
-2.0163734167595e-05
-2.5653980767638e-05
-6.62755911658132e-06
-3.30452899223628e-05
-3.08030900977638e-06
-1.11656450112036e-05
-9.49332279575386e-06
-2.97592117553002e-05
-3.31449322814162e-06
-3.71191353558566e-05
-3.00668767210994e-05
-1.08742706673759e-05
-1.79193865292546e-05
-1.70007280909871e-05
-2.58587024367446e-05
-1.39808930431419e-05
8.61036145121653e-07
-6.75197980328088e-06
-1.096532765905e-05
-2.68911440906313e-05
-1.74506879260509e-05
-1.96962345928794e-05
-1.39541784356424e-05
-6.08389017363953e-06
-2.08706458819769e-05
-2.38124451776889e-06
-1.63635680833861e-05
-1.33785438050504e-05
-9.38968374705788e-06
-1.59514872412229e-05
-1.6620555180877e-05
