# Supplementary material for: Research on computational propagation and identification of mine microseismic signals based on deep learning
Source: PLoS One. 2025 Oct 22;20(10):e0334641. doi: 10.1371/journal.pone.0334641 (PMC12543183; doi:10.1371/journal.pone.0334641)
Supplement: S11 Data — (ZIP) [file pone.0334641.s011.zip › 000101100002585.xlsx_0.txt_24.txt.txt]

-8.10951495841827e-06
-1.06852177755524e-05
-1.72553740301512e-05
-2.55079557209056e-05
-1.74572525546218e-05
-2.71559089078773e-05
-3.16926355179751e-05
-7.93582265326213e-06
-1.7359202262494e-05
3.18589002035931e-06
-1.14013966636679e-05
-1.42759839404532e-05
-3.26550900199423e-05
-1.08238651896376e-05
-2.92701488853492e-05
3.94562256077288e-06
-1.96498219566922e-05
-3.43313633811986e-05
-2.2753285467205e-05
-1.53608067664657e-05
-5.09788447936038e-06
-2.52734601155397e-05
-1.60432326230592e-05
-2.7057517903046e-05
-2.20988648476258e-05
-2.07727000305284e-05
-5.76788433603822e-06
-1.97610284784743e-05
-2.43057112473038e-05
-2.08262171193457e-05
3.83577875727455e-06
-2.04147626327467e-05
-1.60111545153717e-05
-1.80164893847385e-05
-2.04772510891931e-05
-2.48906388552289e-05
-2.96486146196716e-05
-7.49463507302282e-06
-1.62904672875133e-05
-3.74034763226465e-05
-1.05239114436085e-05
-1.15445482564865e-05
-1.52895270351626e-05
-1.55500506710444e-05
-1.01981494756278e-05
-1.75958970934308e-05
-7.78103385052064e-06
-1.82387118083408e-05
-2.02834967689026e-05
-3.09648576269917e-05
-2.30063046154881e-05
-6.65404412664226e-06
2.66342036261541e-06
-2.87455679188413e-05
-1.35803332371645e-05
-1.17065617637313e-05
-5.70734244276855e-06
-2.44559067733143e-05
-5.98428693067817e-06
-2.0051586823073e-06
-8.57860531515958e-06
-1.87844203831671e-05
-2.30001382575989e-05
-1.52656896472246e-05
-2.95714738391078e-05
-3.71529419064451e-06
-1.2046692261297e-05
-1.7279667352455e-05
-1.58111432249098e-05
-3.03183878550291e-05
-7.2083418706614e-06
-1.10476207052439e-05
-3.2470374848831e-05
-1.15362656559573e-05
-2.94273515159234e-05
-6.91903204239591e-06
-1.33141653177577e-05
-1.00493066429951e-05
-1.82274720652389e-05
-2.12848503590897e-05
-2.18239425525348e-05
-2.83967270153501e-05
-1.19310645925773e-05
-2.53800275056784e-05
-2.30314295577516e-05
-1.09544325793543e-05
-2.23025689895108e-05
-2.21838347809325e-06
-9.35500524143362e-06
-3.41871286479756e-06
-2.57490654538243e-05
3.61088272164576e-06
-3.62559298350547e-08
7.77514889366686e-06
1.88115340588914e-05
-3.55340799209563e-05
-3.35240151700179e-05
-2.49852271842524e-05
-1.28018848592384e-05
-2.70804918845373e-05
-5.65119059908879e-06
-1.80658781688208e-05
-6.44903437267281e-06
-3.20278115855992e-05
-1.44795199004765e-05
-3.91065659968199e-05
-9.82732422136828e-06
6.40419315167665e-06
-1.66040552677315e-05
-1.90440889723501e-05
-3.33127116270315e-05
-3.16429341191678e-05
-6.41262644538213e-06
-1.00630549603463e-05
-1.94810143427492e-05
-2.91497779984212e-05
-2.74855902689516e-05
-1.91422637359756e-05
-4.75335910647143e-05
-1.92036386622435e-05
-2.9262514842785e-05
-4.53940723477799e-05
-3.18021025399265e-05
3.775051465521e-07
-2.84969297063699e-05
-2.55024594661786e-05
-1.76746330419788e-05
-3.3230194346231e-05
-6.30663216001609e-06
-2.59766914542066e-05
-1.20621538745944e-05
-3.51450944459124e-05
-6.30274250006283e-06
-1.9112593286487e-05
-2.1105976775355e-05
-1.20365008805872e-05
-2.05927406345806e-05
-2.03439550128211e-05
-6.68368518370805e-06
-4.41304879372658e-05
-1.72072180494998e-05
-1.24662382262117e-05
-1.80773542381643e-05
-1.91001052154717e-05
-1.5038418699431e-06
-1.42353811180124e-05
-3.16679442643624e-05
-1.55123823787294e-05
-2.62638655813398e-05
-2.20212797496138e-05
-2.02670998786524e-05
1.55401991384472e-05
-3.21567835593843e-05
-2.16340153158178e-05
-1.15962860051553e-05
-1.05141581718351e-05
-2.85681226430565e-05
-5.40175791187106e-07
-1.64847438830029e-05
-2.20136694254514e-05
-1.35633828403031e-05
-1.15055012160555e-05
-3.12750353089739e-05
-2.7466575381792e-05
-2.84906391709884e-05
-9.04546274520155e-06
-2.0351931820668e-05
-1.89088805691094e-05
-1.65074999203861e-05
-1.52514011601469e-05
-1.5898560128008e-05
-1.88819996647208e-05
-3.73416968298634e-05
-2.13712772575419e-05
-1.80480304227792e-05
-1.87397338597266e-05
-1.54006069338466e-05
-2.03441867031833e-05
-1.72911304974616e-05
1.52197388788373e-06
-2.72798611555843e-05
-2.85363783439602e-06
-1.5462678217016e-05
-2.62635206328128e-05
-2.32920667168417e-05
-2.93822325837878e-05
-2.33290036906984e-05
-1.52170656589481e-05
-8.22353382107623e-06
-1.54278713374424e-05
-1.83252498126723e-05
-1.95747723668929e-05
-6.29550839078948e-06
-2.60016856023119e-05
-2.83491301372305e-05
-1.76802149104676e-06
-1.87768292715806e-05
-2.56706720463252e-05
-4.9362143997199e-06
1.03624198622043e-06
-3.23133692297099e-06
-3.70567334966091e-05
-2.95699827098368e-05
-1.13983172260969e-05
-1.52846027771701e-05
-2.40772054233488e-05
-6.27960953107074e-06
-1.72675599745181e-05
-2.41759830669713e-05
1.1198836154548e-06
-8.87525600421291e-06
-1.43010575629411e-05
3.21150852523976e-06
-8.79409278288308e-06
-3.02250161338057e-06
-2.59898016709258e-05
-4.08724110239304e-05
-3.02516730751549e-05
-1.56925080988285e-05
-2.68956184771313e-05
-1.91248803406029e-05
-3.93232204307134e-08
-2.03741362122716e-05
-2.67710730510522e-05
-3.2227236886188e-05
-1.29826295432465e-05
-2.24218236566586e-05
-2.68442633402844e-05
-2.55160962039938e-05
3.89478731182952e-06
-2.88189537439247e-05
-4.2299126672573e-08
-2.21620387683574e-05
-1.27547170321393e-05
-1.84461164679309e-06
-3.90345752968663e-05
-1.2546500730256e-05
-3.65985600598771e-05
-2.36772829511122e-05
-1.44797353068745e-05
-9.26837042851377e-06
-2.39081230736874e-05
-9.46856800303291e-07
-2.67750017580873e-06
-1.63367511667063e-05
-2.650121122919e-05
-2.37015278472406e-05
-2.17787957746706e-05
-1.49035639491373e-07
-1.35227586971056e-05
-1.89396415778663e-05
-2.08333160046512e-05
-2.29734160407316e-05
-6.09710703301019e-06
-2.95563712492188e-05
-9.86213638356429e-06
-2.44727757018012e-05
-1.95367885826194e-05
-9.77958931902609e-06
-2.41775720449049e-05
-2.02972536485746e-05
-1.1985674885565e-05
-3.05438429595128e-05
-1.92026860419798e-05
-3.4046947447131e-06
-2.57969312673679e-05
-2.54855865369977e-05
-2.41890076271261e-05
-6.38214359282564e-06
-2.68721126873212e-05
-2.41905687339884e-05
4.33697544916547e-06
-1.08608826167871e-05
-7.25038487811949e-07
-9.965826091059e-06
-2.11149616468748e-05
5.82523278042877e-06
-3.12769737541264e-05
-1.48177615982223e-05
-2.65255480585428e-05
-2.28676770963056e-05
-2.4651663014767e-05
-2.53780003426336e-05
-7.63507538553288e-06
-1.71631942626253e-06
-2.01279023858951e-05
-2.75304898001089e-05
-6.94692774799742e-06
-3.60795079879885e-05
-2.95736158229471e-05
-1.58962626433839e-05
-1.13591269025149e-05
-3.61377669841457e-05
-1.16688760183396e-05
-2.03329654120945e-05
-8.69315680388409e-06
-2.7703358971421e-05
-1.77070006876933e-05
-1.61386020738525e-05
-2.79555388720158e-06
-3.44436885671605e-06
-1.1395674212689e-05
-2.49024577654559e-06
-2.48297812898152e-05
-5.14167777171089e-06
-1.44092772992645e-05
-3.68739045459858e-05
5.12215282492353e-06
-2.87702854511202e-05
-3.32400427528812e-05
-1.99571628584247e-05
-2.06690490295492e-05
-1.71730523785808e-05
-9.72409045519212e-06
-2.05180751969718e-05
-1.72838603033435e-05
-1.92667383205678e-05
-1.98753896180728e-05
-1.72209378042515e-05
-1.56438545961164e-05
-3.70524091658495e-05
-2.93717046792169e-05
-2.48304500331493e-05
-2.16909844164707e-05
-2.50674029750836e-05
-1.9471399421362e-05
-3.38047028008353e-05
-2.62929145504074e-05
-2.64507603026156e-05
-1.4333009365002e-05
-2.20015325127438e-05
-2.34453952904597e-05
-7.25788304424578e-06
-7.62435496983116e-06
-2.77790064295918e-05
-4.3974984506775e-06
-3.6786357670113e-05
-1.05188690557873e-05
-7.23630452828841e-07
-1.99247449174114e-05
-2.57236993657104e-05
-1.81749640690373e-05
-1.98976025323814e-05
-4.05511349735245e-05
-1.14199195139004e-05
-1.37657252622203e-05
2.87418682701873e-06
-4.56020243574332e-05
-2.84519928945969e-05
-1.87800696245001e-05
-3.16092927773688e-05
-2.88450096729417e-05
-2.14703984089676e-05
-1.22774728198833e-05
-3.09680023347708e-05
-1.69255151035684e-05
-1.71446532076628e-05
-1.04886905399465e-05
9.84148838125541e-07
-4.13212134596648e-05
-2.80026703662664e-05
-2.16732961889894e-05
-5.89233100259828e-06
-1.93638382042155e-05
-1.47020816390556e-05
-2.24961544226338e-05
-1.84481649965685e-05
-2.13767747069898e-05
-1.54877446485905e-05
-2.89131559565922e-05
-1.43405749232145e-05
-1.67903298562609e-05
-3.29598467691073e-05
-1.32992059594999e-05
-1.68164841583174e-05
-1.58843435912132e-05
-1.50997440957154e-05
-2.36978237958877e-05
-2.50563947932491e-05
-1.54011262278944e-05
1.66973186977778e-06
-3.7907070432712e-05
-2.55380663707409e-05
-3.38541194713037e-05
-1.86296799474176e-05
-3.23377860173264e-05
-3.01150117452691e-05
-1.19136714686114e-05
-2.96135984360902e-05
-1.38442690284268e-05
-1.64026011662738e-05
-1.64667422854262e-06
-1.09862645835004e-05
-2.13842493192634e-05
-1.39556025001008e-05
-1.68373676649684e-05
-2.57321063867857e-05
-1.99401073093368e-05
-1.38975661688025e-05
-3.51745787050668e-06
-1.51757920313268e-05
-4.20089002383354e-05
-2.72520651138884e-05
-1.2016353457039e-05
-1.22368547637445e-05
-1.71768155106217e-05
-4.08298876925526e-05
-2.69033757313955e-05
-1.7730858763569e-05
-1.36285315039711e-05
-2.77684571065125e-05
-1.45822796190787e-05
-1.29810308869973e-05
-1.85405980826965e-05
-1.8956911437054e-05
-2.13904570768599e-05
-2.80334511392154e-05
-1.34295912799865e-05
-1.94626133522744e-05
-3.27220432051751e-05
-3.40038845641032e-05
-3.65548625296432e-05
5.88478641006819e-06
-3.02697674165342e-05
-3.94781203747178e-05
-3.29353811547485e-06
-2.84579368346956e-05
-2.70049314456845e-05
-2.17113029266738e-05
-2.30546000569705e-05
-7.98927391081821e-06
-8.77376411315425e-06
-1.66291211762048e-05
-1.13337976774827e-05
-1.62224071186428e-05
-4.37494101096549e-06
-4.3576957883595e-05
-2.48019961392699e-05
-1.59900823280615e-05
-3.25690357933502e-05
-8.65388676152186e-06
-1.67992867067926e-05
-3.10193282966268e-05
-5.12335543334267e-05
-3.45514474597694e-06
-4.93689026302548e-07
-2.24576906812318e-05
-1.91426155181558e-05
-3.01732917791555e-05
7.83755847221222e-06
-1.46820047045649e-05
-8.65471220037363e-06
-4.87110649315467e-06
-1.01625378548089e-05
-1.13356712814454e-05
-2.94619584057701e-05
-2.23536348443381e-05
-1.62777479351773e-05
-1.25560988450087e-05
-1.19106209106645e-05
-2.15071770909719e-05
-1.87552836166149e-05
-1.56224474271172e-05
5.74169589329793e-06
-2.42740762370703e-05
-1.24896213748874e-05
-1.21838068537469e-05
-1.32461438532549e-05
-1.07377932473147e-05
-4.34947049428746e-05
-1.26440354426022e-05
-3.37199435745155e-05
-8.44655545148482e-06
-3.03645073070806e-05
-2.09945648596127e-05
-1.65442500664341e-05
-3.14999818373851e-05
-1.25638601933964e-05
-1.24934992869694e-05
-2.871960771732e-05
-1.96844727578503e-05
-9.72445196186754e-06
-2.93158059597654e-05
-3.02983430863959e-05
-1.85939345223427e-05
-9.14704092114831e-06
-3.07507153960632e-05
-1.67662463496382e-05
-1.22750308456425e-05
-9.67250557166098e-06
-3.79531624935281e-05
-2.5436009011862e-05
-1.66058154004312e-05
-7.14718244713471e-06
-1.90624208044482e-05
-2.8341562647104e-05
-2.29216914046631e-05
-1.56384192140301e-05
-1.21635458075379e-05
-2.83252879563351e-05
-1.00281580781067e-05
-9.58737411755854e-06
-2.38488237902403e-05
-3.34507921201994e-05
-1.14894851937098e-05
-1.80144136551454e-05
-2.47130791505986e-05
-4.20901842906634e-05
-1.27219623706654e-05
-1.5030075518756e-05
-2.70104418895859e-05
-1.34939191103324e-05
-5.77076392737283e-06
-9.7772800805813e-06
-9.38640016994749e-06
-2.46520817410946e-06
-1.75603266378896e-05
-1.55514151821529e-05
-2.76142771267119e-05
-1.75556962349971e-05
-2.77502415212685e-05
-2.8173563394566e-05
-2.46212975683927e-05
-2.66462907838289e-05
-2.68582884785632e-05
-2.32546079776797e-05
-1.79262780360916e-05
-1.720530065589e-05
-2.98385885354849e-05
-3.76077494577707e-05
-2.05723522597306e-05
-3.27610104715957e-05
-2.54359363032974e-05
-2.3243745311435e-05
-5.73541828686855e-06
-2.9520807852363e-05
-3.02875554130659e-05
5.40928811528997e-06
-1.12524111379901e-05
-3.28186318195375e-05
-2.29394733871187e-05
-4.27910232138327e-05
-1.67565134282672e-05
-9.91632178491135e-06
-1.83346150379489e-05
-1.95513703620778e-05
-2.22838943554875e-05
-2.67432791784424e-05
-1.07934233241746e-05
-1.58919694608377e-05
-2.60894452679757e-05
-2.11929036146204e-05
-3.00078830169842e-05
-1.5741401707081e-05
-1.44097560513624e-05
-2.95222320924261e-05
-3.2575302958767e-05
3.7405061602406e-06
-1.78305781071762e-05
-5.86737535193017e-06
-2.58206316027441e-05
-1.3182330349878e-05
4.03392076927734e-06
-1.28347638262933e-05
-1.76236964432958e-05
-1.19764704572371e-05
-3.82713256136924e-05
-3.25160229995948e-05
-1.55947487374779e-05
-1.86936484608482e-05
-4.0731510066753e-05
-3.28469760891307e-05
-8.30115926515476e-06
-1.73812140258939e-05
-2.57607959613569e-05
-3.07245694233455e-06
-1.67667998422149e-05
-7.79245390918181e-07
-8.93019452980033e-06
-4.23523126191004e-05
-3.09503932584172e-05
-6.85615320650624e-06
-1.34073815883362e-05
-4.11543580704014e-05
-2.66450792095319e-05
-6.83248902703039e-06
-7.23930574303523e-06
-1.35649138618371e-05
-1.06372349461968e-05
-1.99729788117207e-05
-1.64131827808902e-05
-6.19986357226772e-06
-2.58016224217875e-05
-2.28617993384217e-05
-4.61207227723636e-05
-1.87510273860888e-05
-3.21345849203116e-05
-9.99674350245168e-06
-3.03283168042114e-05
-4.12136203187796e-05
-3.1564685017969e-05
-2.60944238419371e-05
-2.49778754062306e-05
-7.77329896964897e-06
-2.34737516771416e-05
-2.10539355208161e-05
5.30602173372188e-07
-2.83433549456423e-05
-1.45606452655815e-05
-1.50461350562122e-05
-2.70452357044578e-05
-2.00330120324349e-05
-1.78213637517659e-05
-2.37097325984326e-05
-1.16333862381166e-05
-2.32228324316145e-05
-3.22819026893326e-05
-2.30333069308375e-05
-3.43662393621513e-05
-3.26480307993537e-05
-1.08504094410364e-06
-4.35716897504887e-06
-2.08278138816641e-06
-3.69408487058966e-06
-2.77429579228279e-05
-9.94822022127633e-06
-8.46097060728086e-06
-2.09514978740121e-05
-3.86846009068852e-05
-3.20768223221523e-06
-1.51154390955804e-05
-2.13335160210501e-05
4.34154861662405e-06
-2.19594194654061e-05
-3.19847777503848e-05
-1.92965980072025e-05
-9.20340565030845e-06
-4.14854234763432e-05
-2.20899211373635e-05
-2.7481778324211e-06
-2.7582607152597e-05
-2.38748628199062e-05
-3.92104533865963e-06
-3.47691224637278e-06
-5.23412128695085e-06
-2.22717502925717e-05
-2.76248761599128e-05
-2.09431031717267e-05
-3.57307501879274e-07
-1.71260585835169e-05
-2.51717579000664e-05
-1.36324284739508e-05
-3.08975742686079e-05
-2.43211608141134e-05
-2.33752964808993e-05
-1.69000966357162e-05
-2.69278950015327e-05
-2.05939346278248e-05
-1.36876121281344e-05
-2.41628463093986e-05
-1.70766102200243e-05
-6.3185705488121e-06
-2.89823838776127e-05
-2.83379989737395e-05
-1.6001640943593e-05
-1.92227798796047e-05
-2.96000796104898e-05
-2.8540980660352e-05
8.3617646922004e-07
-1.45951078521028e-05
-3.25411851423442e-05
-1.28686330011426e-05
-1.91094982230646e-05
-5.01827409280744e-06
-6.41797497909231e-06
-1.22205600052585e-05
-4.11941904932224e-05
-2.78470831970208e-05
-1.49793102823847e-05
-3.50697544378877e-05
-1.36908446640968e-05
-1.61490416291439e-05
-2.07832073529142e-05
-1.09565321899076e-05
-2.62061406513269e-05
-7.91636453145154e-06
-1.02156202783685e-05
-1.92361334898189e-05
-1.93153729184915e-05
-1.6954838189334e-05
-7.18244889965702e-06
-1.80877175783196e-05
-1.36270170147402e-05
-2.96495359225967e-05
-2.19989047898844e-05
4.17624470127299e-07
-1.56224750927028e-05
-3.65559358582002e-05
-1.42343678108908e-05
-1.10880986021984e-05
-2.39211379426205e-05
-7.35890264836587e-06
-1.69440131108372e-05
-1.47352403273494e-05
-5.35352782916754e-05
-6.49643432796177e-06
-1.85675351684971e-05
-4.33953383720792e-06
-1.33458635978964e-05
-1.89467241219727e-05
-9.04614616786025e-06
-3.37794950701353e-06
-7.03833291888697e-06
-2.34026096530708e-05
-1.2969913476432e-05
-2.92971615788285e-05
-2.8999337929985e-05
-2.53121905808399e-05
-1.23983531089925e-05
-2.92601297977837e-05
-5.14191123242478e-06
-1.47226709201921e-05
-2.21785543152757e-05
6.79210562355571e-07
-2.86118692904276e-05
-1.99473400181232e-05
-2.32628057598282e-05
1.26160297588182e-05
-1.61738535911043e-05
-1.76564702873065e-05
-2.03594776422561e-05
-2.17431762124114e-05
-6.17099592036654e-06
-2.49222365989324e-05
-7.52593793602149e-06
-2.77249782910211e-06
-4.09220804491606e-06
-2.53381816972283e-05
-2.3476632667638e-05
-8.03451685562441e-06
-8.38560471147293e-06
-2.54336296804578e-05
-3.25252786178433e-05
-1.33765297946931e-05
-2.41896590524055e-05
-8.06682594121749e-06
-2.74577755050836e-05
-1.77227404078899e-06
-1.13638381218471e-05
-9.33374330526349e-06
-2.47076498895922e-05
-2.35265463735153e-05
-1.43455320377859e-05
-4.10951771924399e-05
-3.63171757443746e-05
-1.72182295671495e-05
-1.36688726468473e-05
-2.93034041485214e-05
-3.94192890438802e-05
-2.36382744801727e-05
-2.83988675503046e-05
-2.48321152783766e-05
-1.91845734446621e-05
-1.41357873204193e-05
-3.98586107528208e-05
-2.63622516669229e-05
-1.85159221520964e-05
-1.05957948558341e-05
-3.85435369285406e-05
-5.09016446238592e-06
-4.00446086337064e-05
-8.72067489793345e-06
-8.96200383073588e-07
-2.04256262759065e-05
-4.39093168901734e-06
-3.37727694283016e-05
-1.87047950135277e-05
-1.68469593986881e-05
-6.72665046638292e-06
-2.31273524792154e-05
-2.24270283108178e-05
-1.80187131020398e-05
-1.51269761314515e-05
-1.22328368681801e-05
-3.0112516624277e-05
-2.51145572233965e-05
-3.16771212853067e-05
-2.13160753092458e-05
1.42205636763833e-06
-2.83356247858804e-05
-2.80663954315909e-05
-6.95897138285379e-06
-7.95076596066965e-06
-1.24444955208326e-05
-1.37909762221625e-05
-4.88643584422251e-06
-4.89189326936312e-07
-1.43051007684774e-05
-1.83680716910469e-05
-3.16042815551147e-05
-2.10061936075175e-05
-2.24293327040855e-05
-3.19780512392396e-05
-1.18762240411719e-05
-7.68813280370002e-06
-3.2781340472983e-05
-1.62667958576222e-05
-1.27597132955331e-05
-1.73457602141117e-05
-9.40584269633191e-06
-2.82254171792291e-05
-1.58357845928665e-05
-1.48213875348928e-05
-7.10759582680218e-06
-3.8669826766642e-05
-2.18736337354618e-05
-2.20832564266724e-05
-1.76474400649614e-05
-9.37811783773913e-06
-1.44159928506781e-05
9.85210268096288e-06
-3.89997814406768e-06
-1.11974719796436e-05
-2.23389227326477e-05
-2.01644170996943e-05
-3.01498260477011e-05
-2.14721432228677e-05
-1.85838676277511e-05
-1.08075339500429e-05
-4.09562740850423e-05
-1.42667130090819e-06
-8.76723406840615e-06
-3.5371598199176e-05
-3.41741067665172e-05
-1.76108656584833e-05
-2.48512292401285e-05
-3.19287088885761e-05
-2.22211699866554e-05
-3.92824563931921e-05
9.55923040431907e-08
-8.19476202816665e-06
-1.3667415932023e-05
-1.34146574396461e-05
-3.18870748833849e-05
-1.93061220244152e-05
-3.26282749148919e-05
-2.76936236339268e-05
-4.34389030898452e-05
-1.51852497619339e-05
-3.54994401287546e-06
-3.0630945864169e-05
-3.53146031652519e-05
-1.44938041233711e-05
-2.21938957816594e-05
-2.96344339145464e-05
-1.3033527549165e-05
-1.98076829834115e-05
-2.0500884777479e-05
-7.56112379536467e-07
-2.94375091010139e-07
-2.20994633544992e-05
-1.56725054629072e-06
-2.62220376733628e-05
-4.90111300441867e-05
-3.19115577755274e-05
-1.07650447266554e-05
-3.34496133695072e-05
-1.226918960267e-05
-1.64793896854838e-05
-1.49374152634613e-05
-1.34517301600192e-05
-6.34125475248072e-06
-1.9624271936272e-05
-2.40837261687953e-05
-3.30892483389386e-06
-1.39944867463223e-05
-5.7869280315772e-06
-2.90472173955056e-05
-5.11820420446319e-05
-1.80465885944201e-05
-2.58884905332978e-05
-2.3446322152415e-05
-5.89387927189703e-06
-5.26872976609341e-06
-1.73022308997593e-05
-3.29080389285123e-05
-2.95757663932907e-05
-2.1623468177987e-05
-1.35339359983453e-05
-3.52148495050593e-05
-3.08771793891945e-05
-8.50788588682073e-06
-2.10580337227925e-05
-1.98148334456838e-05
-7.49892829736238e-06
-3.28873945740678e-06
-2.07043631981266e-05
-1.0117623367245e-05
1.25948348014999e-06
-1.55118554656524e-05
-1.69372841769202e-05
-2.50830437252101e-05
-2.02430434959945e-05
-2.08518113409949e-05
-2.20712181184035e-05
-1.07706531753579e-05
-2.47205581678956e-05
-2.21620487238523e-05
-2.41931470251889e-05
-2.79823255993226e-05
-2.20454153931317e-05
-2.09738421357438e-05
-1.51674983388102e-05
-1.3498542236837e-05
-1.83022280050095e-05
-1.8809427294692e-05
-1.66902781092668e-05
-1.63550974964983e-05
-1.49326410141237e-05
-1.23820135868328e-05
-2.38175453189964e-05
-4.36656848952656e-05
-2.68836076716646e-06
-3.62069991779374e-05
-3.41054724263206e-05
-2.44922370548909e-05
-2.06855361845416e-05
6.48922241949507e-07
-2.35504357252492e-05
-2.31541700355252e-05
-1.2859513492113e-05
-3.83198689983872e-05
-3.37172084244598e-05
-1.36032035835907e-05
-1.99121627524437e-05
-1.58902789512934e-05
-3.29142555791908e-05
-2.15942687860837e-05
-2.67063743938729e-05
-9.35448203750942e-06
-1.57215149754501e-05
-1.26629013195209e-05
-1.90019242269002e-05
-3.22494429225421e-05
-1.66087833264888e-05
-5.34594242433706e-07
-1.19717937408524e-05
-1.65394757364579e-05
-2.95675648864434e-05
-2.58201608032905e-05
-2.59302669088169e-05
-1.57162706348997e-05
-2.91624408274446e-05
-1.6169186234459e-05
-3.1955067233219e-05
-1.52747478472129e-05
-3.61635696709488e-05
-2.95983568559591e-05
-2.67260272727806e-06
-2.04173925333952e-05
-2.34456674112433e-05
-1.53475309274929e-05
-2.32657077382616e-05
-1.49855548986086e-05
-2.28688745593927e-05
-1.22066344237305e-05
-1.5338190209247e-06
-2.19604687667711e-05
-2.90696994820539e-05
-2.51854320711291e-05
-1.75274482992464e-05
-1.15821675877041e-05
1.57571264543058e-05
3.32357028826531e-06
-1.70114567709967e-05
-2.134708741799e-05
-3.61055077345055e-05
-1.69318499918713e-05
-2.57393080258956e-05
-1.35142481517119e-05
-1.66470997329689e-05
-3.70861588551323e-05
-1.08181764877663e-07
-2.17396215419097e-05
-2.62730955279201e-05
-2.36138179094884e-05
-1.05388567547796e-05
-2.40826360575849e-05
-2.64263531326706e-05
-1.48048317383133e-05
-2.49364307137032e-05
-1.01631710038782e-05
-1.83235338383664e-05
-2.16649716431316e-05
-1.79862377393212e-05
-1.86179313688022e-05
-2.22300121833974e-05
-2.23928334529102e-05
-6.77682195987094e-06
-3.05530950517531e-05
-9.82533165288793e-06
-2.83345518617406e-05
-1.674109108595e-05
-1.06351467978539e-05
-1.07161361422517e-05
-2.7313350490126e-05
-1.28546096339006e-05
-2.41420796876692e-05
-1.92323433660032e-05
-2.58521149882226e-05
-2.6453327993626e-05
-1.67782654236291e-05
-8.00190747524102e-07
-1.1662102516298e-05
-2.05959130939641e-05
-9.46501759046548e-06
-6.41886258241985e-06
-2.43578398337683e-05
-1.82752910546309e-05
-1.33595290772077e-05
-2.38503636465065e-05
-2.21936449169487e-05
-9.13159878143319e-06
-9.47484327075206e-06
-1.50502080313655e-08
-2.86917090113489e-05
-2.05363419139937e-05
-2.49965712357267e-05
-1.61046448708846e-05
-2.29870017996009e-05
-2.47441394174597e-05
-1.62485987125104e-05
-1.89785248902328e-05
-2.37680142930707e-06
-1.63594834900799e-05
-2.65756498361104e-05
-2.70785169187058e-05
-1.96621504127353e-05
-2.64222654035098e-05
-2.69134083985025e-05
3.22219884339814e-06
-1.35237887253089e-05
-1.55412271291991e-05
-3.68278227233312e-05
-2.8615988051418e-05
-1.68282464797258e-05
-1.66611205267869e-05
-1.60040747520668e-05
-6.23425249665292e-06
4.63344561089939e-06
-1.65881689291089e-05
-5.62614422658412e-06
-1.57866767592568e-05
-1.42034504411002e-05
-2.55036616627374e-05
-3.63621562662464e-05
-1.83677590595039e-05
-2.48306031907887e-05
-3.49311519725585e-05
-1.42736846824177e-05
-1.30038065863915e-05
-6.83693059567078e-07
-3.72752833865703e-05
-2.09355330993119e-05
-3.49556455639844e-05
-2.98416243265703e-06
-2.32906935238304e-05
-2.23769087803321e-05
-2.31343715410987e-05
-3.60905216462976e-05
-1.70423351743041e-05
-2.55676080576915e-07
-2.3694505018997e-05
2.44212311853198e-06
-1.69570294614999e-05
-2.60608335424754e-05
-2.81974931886264e-05
-1.75233002136225e-05
-9.25434203055885e-06
-3.22800232484033e-06
-1.20865398490734e-05
-3.62010301865766e-05
-1.97560705048778e-05
-3.07190430461265e-05
-1.75936253333929e-05
-2.7308147395665e-05
-2.3784610252432e-05
-6.6810720376308e-06
-4.18795286327851e-06
2.29416080273623e-06
-1.83538080603835e-05
-7.15386876720542e-06
-3.05069996534318e-05
-3.27034529288945e-05
-1.03546559775711e-05
-4.99913383164176e-05
-1.16392219115887e-05
-3.27598412077435e-05
-8.73737342629375e-06
-2.74069769459167e-06
-1.24395389179599e-05
-9.12859190992718e-06
-2.6652240562567e-05
-1.55249595585993e-05
-2.41923894972032e-05
-2.05652314582087e-05
-8.8047909300925e-06
-1.68852774105576e-05
-2.02107330473248e-05
-1.51562633087098e-05
-2.35129641557543e-05
-1.35856546606442e-05
-2.92219749236502e-05
-2.01679125307537e-05
-3.47696468049249e-05
-1.3799299868198e-05
-6.09345752862812e-06
-2.8862816052528e-05
-1.61326067372329e-05
-2.54743216563026e-05
-2.91239778815516e-05
-3.86764834237665e-05
-3.09332590554482e-05
-4.39474035843205e-05
-1.81173631569995e-05
-3.10120197750568e-05
-1.17733317111051e-05
-1.11944402270017e-05
-1.96147506827831e-05
-1.28374374636858e-05
-1.73949734778605e-05
-1.86118538485252e-05
-2.29299180956146e-05
-4.2757714303612e-05
-5.31446545869833e-06
-2.17814778026574e-05
-2.26016166277879e-05
-3.95484199418189e-06
-2.86478050272667e-05
-3.56671280813957e-05
-3.20094279376701e-05
-3.38482317476415e-05
-1.51069770899718e-06
-3.06726230445504e-05
-2.49316577937826e-05
-3.67471132783958e-05
-5.05342113757013e-06
-1.05341291485383e-05
-8.22727597802429e-06
8.69436963607037e-06
-1.93966087107235e-05
-1.16434575605431e-05
-2.54405194173068e-05
-9.36377127916248e-06
-1.83512617578016e-05
-1.84114604203938e-05
-1.04154437543078e-05
-1.87484261350931e-05
-4.27295954111482e-06
-2.73657690602399e-05
-2.89715672759117e-05
-3.64308449017185e-05
-2.32588924633423e-05
-3.78220719618135e-05
-3.47537667816505e-06
-2.72348796163847e-05
-7.34656511549425e-06
-2.5608998479656e-05
-2.88647517700511e-05
-5.13643519998838e-06
-3.50258489539677e-05
-3.58230543936349e-05
-2.45593887469652e-05
-7.82747098595787e-06
-6.15303508923797e-06
-1.96083499439268e-05
-1.83781322236886e-05
-3.75253597136874e-05
-2.56129744603939e-05
-1.21431971294947e-05
-3.10560711321192e-05
-3.31987766564032e-05
-2.15375125794235e-05
-2.12708730092234e-05
8.32662899704535e-07
-2.91864607742035e-05
8.68970759934607e-07
-2.26537664709337e-05
-1.78240784945973e-06
-2.46856419487358e-05
-2.07471909447762e-05
-2.21034627709744e-05
-1.51340082179493e-05
-3.64026422583223e-05
-3.72835490901675e-06
-3.46570391228863e-06
-1.84687944039945e-05
-3.14753762219463e-05
-1.60992057756397e-05
-1.59180511715506e-05
-1.66184472286709e-05
-1.85439862768401e-05
-9.43415758243041e-06
-1.56477307554788e-05
-1.55458575185049e-05
-3.59736668389149e-05
-1.59688742496386e-05
-3.80258790265641e-05
-2.87725324726415e-05
-1.00499115580926e-05
-1.3194080511441e-05
-1.5243914698304e-05
-2.16541870583277e-06
-4.83979175994779e-06
-1.20178755648224e-06
-3.1687125727758e-05
-1.83513559652026e-05
-2.81936181730307e-05
-2.30986291108408e-05
-3.19604942636711e-05
-1.1244479249026e-05
-2.93089853123732e-05
-1.08274456800014e-05
-1.54879303018651e-05
-1.88175209744022e-05
-2.42661387162155e-05
-1.26381995406559e-05
-1.72376512434279e-05
-9.90973408320542e-06
-2.63428881714353e-05
-2.78018335317183e-05
-2.09121819633817e-05
-1.7234343067325e-05
-1.84121099644532e-05
-2.04341046936011e-05
-2.38283339490993e-05
-7.14276597847028e-06
-2.59954424914671e-05
-3.0240654188773e-05
-4.08296081385086e-06
-3.35989631526676e-05
-2.24209082480996e-05
-1.85869144779789e-05
-3.13120514913403e-05
-1.67057853324039e-05
-1.60033970838816e-05
-2.08302375763743e-05
-2.55733929899443e-07
-8.38886498626233e-06
-2.88823408785849e-05
-2.74443101060622e-05
-2.2027831658595e-05
-1.39303302135289e-05
-4.28062316918588e-06
-2.09745717352579e-05
-3.64620548516516e-05
-1.00127384154201e-05
-3.34929924057471e-05
-3.57762192082416e-05
-1.63293310462367e-05
-2.14051354541052e-05
-2.39095845021335e-05
-1.67068936865067e-05
-2.01557140276155e-05
-1.96839645482933e-05
-2.4643370702409e-05
-3.63991575869284e-05
-3.20721708682181e-05
-1.85442704151767e-05
-9.70650869019155e-06
-1.21070705843847e-05
-1.11996133866625e-05
-1.19853817090083e-05
-2.07526525314372e-05
-1.58464212721096e-05
-2.48188798407804e-05
-2.26742048983143e-05
-2.96388502716058e-06
-2.66179042270211e-05
-6.82333688150549e-06
-1.93124523490917e-05
-1.60734569984452e-05
-2.88839220183548e-07
-1.96118465284993e-05
-2.74371668253815e-05
-3.77965989103073e-05
-9.25338678608556e-06
-2.00184910018131e-05
-1.68562049484791e-05
-4.60069524993929e-05
-1.96735832655795e-05
-3.76377455964061e-05
-2.50102768021951e-05
-1.3782716173204e-05
-2.09856605132629e-05
-2.23190989544921e-05
-1.11227443605001e-05
-2.6660013267979e-05
-3.4319695705951e-05
-7.58876123694314e-06
-1.89162449140211e-05
-2.88920368150398e-05
-8.73169952712511e-06
-2.15943010109258e-05
-1.12924474329474e-05
-1.52272764343032e-05
-4.62418918444607e-05
-1.44348770308457e-05
-1.01234331795918e-05
-6.21462006835824e-06
-1.52263353571427e-05
-2.02207805485704e-05
-1.75421274212469e-05
-2.60175629819407e-05
-2.27982072637942e-05
-1.38684206314563e-05
-3.34415042114116e-05
-2.37531265014991e-05
-3.47013435587098e-05
-1.71049541574829e-05
-4.47494598503257e-06
-1.57665648931262e-05
-1.85062211430457e-05
-1.31665717673671e-05
-1.37268211526478e-05
-3.44653659578214e-05
-1.16597956332049e-05
-3.60667309544094e-05
-2.59327180119884e-05
-2.5257175607157e-05
-2.00363938956429e-05
-1.54052037142035e-05
-1.72215841445829e-05
-1.2291159462709e-05
-1.31208696587311e-05
-3.47097964065928e-05
-1.72077851656537e-05
-1.51727571475711e-05
-3.72418484480201e-05
-3.32338301183907e-06
-3.05550153059146e-05
-2.93671972754749e-05
-1.68750560618557e-05
-1.70536500895366e-05
-2.01978107977577e-05
-3.8995135499639e-05
-9.44884325143827e-06
-2.37169834011164e-05
-1.65633173335029e-05
-2.90408986939481e-05
-4.20089263445211e-05
-1.20985481547557e-06
-2.22833282082163e-05
-1.54373669650008e-05
-3.79245765498256e-05
-3.44054340090531e-05
-1.67522111641696e-05
-2.62887375551636e-05
-1.30540352513696e-05
-2.30631042785846e-05
-2.80984607730426e-05
-3.33145481475217e-05
-6.07744782585956e-06
-3.20212777415295e-05
-1.36621599519881e-05
-2.1376586637641e-05
-8.93822508868903e-06
-1.44640526901986e-06
-1.80736281821283e-05
-2.57769367589684e-05
1.41593899665112e-05
-2.21674205210993e-05
-3.26147234537161e-05
-2.28824920669467e-05
-2.33172091664729e-05
-8.79315999020716e-06
-2.57871102469557e-05
-1.29273781260379e-05
-1.66233894933181e-05
-1.69907357094716e-05
-1.16474474767022e-05
-2.27594771352698e-05
-2.7220097656806e-05
-8.54561351486229e-06
-5.87707992852033e-06
-2.78824319768551e-05
-2.02093795227616e-05
-3.54268157783965e-06
-4.1763749818518e-05
-1.15847787607681e-05
-1.59922946195692e-05
-9.70941257646253e-06
-3.30406510232491e-05
-1.62589126627902e-05
-1.93265361773271e-05
-1.01669048482335e-05
-2.45780553404673e-05
-3.05107567924033e-05
-1.9812860014653e-05
-3.00388191789512e-05
-2.48419699383852e-05
-1.79461181330289e-05
-1.32347809459826e-05
-1.71551489710147e-05
-6.97773201650358e-06
-1.48330926191107e-06
-2.52446980276793e-05
-2.02470603684151e-05
-2.4485254897643e-05
-1.61426543691513e-05
-4.04810272279559e-05
-1.07355569119122e-05
-1.82118167544065e-05
-2.81877610916495e-05
-3.4513228598365e-05
-3.60140409552745e-05
-2.93423706570695e-05
-3.48515336447384e-05
-4.61509108305856e-05
-1.11942451658152e-05
-3.53717642796764e-05
-2.61454013657265e-05
-5.48664657768587e-06
-3.13970693748604e-05
-2.15264892265439e-05
-2.42261470744145e-05
-2.37003424791736e-06
-1.91156478337722e-05
-2.92547970713789e-05
-3.69608773754106e-05
-3.08182885367453e-05
-1.32252314447786e-05
-9.90930634877411e-06
-1.86850775229705e-05
-2.09171532439243e-05
-9.40473307258675e-06
-1.7336187262302e-05
2.29829674164468e-06
-9.64433737211323e-06
-1.37636668256887e-05
-1.01071766858722e-05
-1.92901009199901e-05
-3.15686513155504e-05
-2.65532755657494e-05
-1.8847921133162e-05
-1.58622261387308e-05
-2.89790236047889e-05
-1.91902963799589e-05
-1.78283469862699e-05
-6.65071237075705e-06
-1.57146046236824e-05
-1.25221774083887e-05
-9.76544604529877e-06
-3.1385965005373e-05
-1.0205596483947e-05
-2.13706913926934e-05
-1.50814010492818e-05
-1.2866559316699e-05
-2.83988774034947e-05
-1.37970361191191e-05
-2.85468528620992e-05
-1.8429034329994e-05
-2.36292150178826e-05
-1.73398624950006e-05
-1.0808600270019e-05
-2.23520844048004e-05
-1.43582463201502e-05
-1.13196353298062e-05
-3.47616815148931e-05
-1.28872935520225e-05
-1.50046215324492e-05
-2.90449848235613e-05
-2.98035593695133e-06
-2.06262582536793e-05
-1.63394820567142e-05
-3.34099022945019e-05
-8.059407822232e-06
-1.784370179823e-05
-3.78524364396813e-05
-2.12513523980507e-05
-1.97538403307099e-05
-2.5281749213275e-05
-2.39031488784875e-05
-1.82716838971193e-05
-3.01972504382781e-05
-8.77123346804631e-06
-2.41085186059385e-05
-2.57752828426677e-05
-4.13271586101883e-06
-1.56442922213329e-05
-3.01247382710124e-05
-7.1992503312555e-06
-4.50916283904828e-05
-1.77207025514875e-05
-1.82727849055756e-05
-2.70186382732762e-05
-1.66519958523075e-05
-3.76358565593617e-06
-1.49307231709531e-05
-1.99222572578202e-05
-1.4792543416701e-05
-3.94062019182018e-05
-2.59670650923693e-05
-3.51446850897727e-05
-2.59905941099648e-05
-1.37715867510563e-05
-7.01999180249512e-06
-3.43443154177253e-05
-5.80309722560552e-06
-3.9534363329106e-05
-2.78623131395504e-05
-1.97775900824135e-05
-2.68307236187002e-06
-1.63536381785934e-05
3.7339735427871e-07
-2.79207603016162e-05
-2.22613043370759e-05
-2.25332888856722e-05
-2.7013742932329e-05
-1.24436697668115e-05
-4.80484748794071e-06
-9.00362341037447e-06
-1.91713910913559e-05
-2.62866282320762e-05
-7.30653639721512e-06
-1.84255711112025e-05
-1.24756621219418e-05
-1.00413147011347e-05
-1.40255094771498e-05
-1.95051166261832e-05
-9.98564336791137e-06
-1.56144174075301e-06
-1.32175016236299e-05
-7.70899469832623e-06
-2.48109084011374e-05
-2.25251022468458e-05
-1.92361846585925e-05
1.32263289926849e-06
-1.84579962181034e-05
-2.68613015470189e-05
-1.8352872947541e-05
-2.62647336038131e-05
-1.36150270818802e-05
-4.24926295887857e-05
-2.90549096757066e-05
-4.13973967197154e-06
8.53834656098502e-07
-2.07915662255538e-05
-1.6573228967247e-05
-3.22093288455878e-05
-6.11933438463331e-06
-1.79769778971441e-05
-2.60725652914626e-06
-7.78746803606665e-07
-3.13881598020842e-05
-1.39581922478658e-05
-2.59457100435962e-05
-4.16053348683076e-05
-2.80749120351663e-05
-1.10812330818816e-05
-1.82469788173565e-05
-2.82190254160312e-05
-1.84996003975875e-05
-7.74753888369537e-06
-6.89777288289414e-06
-1.85012599977171e-05
9.08830744083954e-06
-2.18011988956135e-05
-1.71053492511307e-05
-1.28891569641465e-05
-2.62859377630896e-05
-4.33706707182672e-06
-3.0764913324292e-05
-2.73438518654681e-05
-1.7977233000584e-05
-2.9219113251651e-05
-2.17079549849025e-05
-2.84927762973327e-05
-5.40454704243563e-06
-1.71793107481898e-05
-2.48903520406994e-05
-9.14962899927039e-06
-1.34365882356792e-05
-1.6328510245512e-05
-1.7929125164975e-05
-2.0720201226985e-05
-2.70861748701237e-05
-2.85915563141643e-05
-3.63958242121456e-05
-2.21674167497383e-05
-4.18753581660946e-05
-2.2321415320696e-05
-3.77485450081695e-05
-1.4752856477057e-05
-2.27713110526127e-05
-1.02455955009147e-05
-2.23997325668386e-05
-3.17753242804815e-05
-4.96188750919152e-07
-2.37874402052078e-05
-2.97457352391095e-05
-2.25864508780771e-05
-1.924770666237e-05
-5.32268805877589e-06
-1.41360509074674e-05
-1.77200383752423e-05
-3.74665476068854e-05
2.64884685637552e-07
-3.52907365394367e-05
-1.71485891956299e-05
-3.13523373989163e-05
-2.64034869923262e-05
-3.72006526083529e-05
-1.19409122236303e-08
-7.46850760382879e-06
-3.83970983054031e-05
-3.35873313816045e-05
-1.16290929512666e-05
-1.3080800262264e-05
-8.32351402671221e-06
-2.14337945551876e-05
-2.05192263437847e-05
-1.38302944488329e-06
-8.901172485847e-06
-4.22432843980813e-06
-1.762828261442e-05
-2.95471625507199e-05
-3.30889201536545e-05
-2.36345419583049e-05
-2.81362114609814e-05
-1.47643911173193e-05
-5.44745292602763e-06
-1.59992952551688e-05
-1.42098023759867e-05
-1.98873960848305e-05
-1.08751072922252e-05
-2.99007713658293e-05
-2.67251494216658e-05
-2.06307782188877e-05
-1.0591836116496e-06
-3.34738125822906e-05
-2.61372946033068e-05
-1.13796650217389e-05
-1.82585938692733e-05
-2.9856542048754e-05
-3.02046534555485e-06
3.85592375376318e-06
-1.89298871744037e-05
-2.67266738369975e-05
-6.90570158884253e-07
-6.84621253948388e-06
-1.56765545065057e-05
-2.73535631622409e-05
-1.8395551792539e-05
-2.73165361486088e-05
-3.29785798402912e-05
-3.17600316518327e-05
-1.66844106338058e-05
-2.94386354108958e-05
-1.577576125878e-05
-3.65349167397142e-06
-4.89257943725299e-06
-2.04405775661278e-05
-1.27083125468528e-05
-2.07042351451378e-05
-7.83645062467516e-06
-1.51977211329335e-05
-1.75947518137763e-05
-2.1832239228592e-05
2.82530157676835e-07
-1.40197359605642e-05
-2.91620393342184e-05
-2.50804227070524e-05
-1.25055402706363e-05
-2.64968571663604e-05
-2.96824832522604e-05
-2.31865400088231e-05
-2.54832538371355e-05
-1.87001352947633e-05
-2.37418873301367e-05
-2.14004732715474e-05
-1.46169333669421e-05
-3.03447019033736e-05
-2.96813484142865e-05
-2.43895775488025e-05
-2.54868083306847e-05
-3.48113898768448e-05
-1.87901375102004e-05
-2.68708025632487e-05
-2.58017197694218e-05
-2.07259357560493e-05
-1.98254008820517e-05
-3.14884821437155e-05
-1.44872641106587e-05
-2.7162413415234e-06
-2.21114051851619e-05
-1.87738388747102e-05
-2.2800413425873e-05
-1.48310563920238e-05
-2.53973254526579e-05
-2.6413126652754e-05
-2.23849188985719e-05
-1.89036414341406e-05
-1.3690956150285e-05
-1.70928377295388e-05
-6.21419582632344e-06
-3.07490165801669e-05
-1.98080196162491e-05
-3.13889159211095e-05
-2.47284817544546e-05
-1.63005962505218e-05
-7.37184560386166e-06
-1.76595920412478e-05
-2.21590894150933e-05
-7.19124465573346e-06
-2.62398348341756e-05
-1.97912517410116e-05
-3.29962301893606e-05
-2.64491120527195e-05
-3.53275010314116e-05
-3.37203406121194e-05
5.02299155406753e-06
-9.71790645367567e-06
-2.24282831645462e-05
3.24442223826968e-06
-1.72898391706558e-05
-1.21320934880449e-05
-5.96637216289339e-06
-4.60423284468315e-05
-6.0235118989137e-06
-1.33739846084672e-05
-1.94005441979877e-05
-1.2252234117353e-05
-2.90296599883854e-05
-1.2771217454951e-05
-1.02194296463407e-05
-4.58201819145984e-05
-2.28306473627987e-05
2.94392815322926e-06
-3.69452441716662e-05
-1.77470482515548e-05
-2.44188029811729e-05
-3.5966535048082e-05
-2.16259852380785e-05
-2.77467729693582e-05
-1.44669162659391e-05
-1.50575702206978e-05
-2.03748236452926e-05
2.76986816234135e-06
-3.18022740389791e-05
-3.32210714345772e-05
-3.74518274655552e-05
-1.60451688662213e-05
-1.42723524964817e-05
-1.97061947350657e-06
-2.13308022888892e-05
-9.15901932260919e-06
-5.10872807428444e-06
-1.52146186097839e-05
-2.24582695440431e-05
-4.23711690792692e-06
-1.20379390242169e-05
-2.66078363723463e-05
-2.05682260719547e-05
-2.55109117714533e-05
-1.82222769229939e-05
-4.17530092047536e-06
-9.70199491817855e-06
-1.990662400844e-05
-1.28226136410335e-05
-2.90929314713486e-05
-3.99331594437754e-05
-2.30167843271127e-05
-3.8026503956471e-05
-9.58114213392486e-06
-1.9012040313791e-05
-1.96273601963789e-05
-1.72486466465209e-05
-4.2776680162417e-06
-2.95317713616858e-05
2.92420030426199e-06
-1.56162344873793e-05
-3.04402035573383e-05
-2.40854439704587e-05
-2.07933271891313e-05
-1.25717822735638e-05
-2.31574114582097e-05
-4.28119486738205e-06
9.6660458135289e-06
-1.44395101183845e-05
-2.05186661499176e-05
-3.1041351710984e-05
-1.55560762471909e-05
-1.49000098600868e-05
-2.69216422534536e-05
-4.02463584977785e-06
-4.02711147529417e-06
-2.45678501909912e-05
-3.20575689272139e-05
-2.29677762855693e-05
-2.25227120824732e-05
2.02031080517585e-06
-1.3417286084253e-05
-1.75606127731214e-05
-9.39853254217082e-06
-2.28980907736412e-05
-1.6007440707772e-05
-2.44026026391288e-05
-2.80398526114789e-05
-1.88644990210902e-05
-2.12680219002075e-05
-1.36044229794491e-05
-2.15874858299089e-05
-7.48289089308952e-06
-8.62136889168662e-06
-3.86604355936288e-05
-2.55466436529663e-05
-1.91234669675134e-05
-2.27616512843692e-05
-1.73043611899477e-05
-3.22295614036034e-05
-1.49184412628297e-05
-2.6439506689124e-05
-7.27112840239114e-07
-1.73810551393365e-08
-2.48069263097684e-05
1.1962687418977e-05
-4.29723125426376e-06
-2.92705372432547e-05
-6.64857919670013e-06
-3.87585432363698e-05
-3.80720288898814e-05
-4.61149664972516e-05
-2.72978751542292e-06
-1.53441260412138e-05
-6.82642441619678e-06
-1.89489757763578e-05
-6.39261327525122e-06
-2.07414904743805e-05
-1.70506536322021e-05
-2.87839821665577e-05
-1.36820537418801e-05
-1.54368510370095e-06
-2.64002220355328e-05
-1.68260704453384e-05
-7.83390405896479e-06
-1.52474737629481e-05
9.24945207870281e-06
-2.81165456149314e-05
-2.40620454387388e-05
1.12079770600873e-06
-1.27283743659254e-05
-2.98355373585039e-05
-3.00269457344374e-06
-6.46540726769077e-06
-1.77280761004621e-05
-2.41688970182748e-05
-1.08994495045644e-05
-3.22933636355959e-05
-1.64449986048007e-05
-2.02278666763984e-05
-2.10849313153712e-05
-1.20235400614207e-05
-1.45108010658546e-05
-1.61339028947903e-05
-1.63955646259919e-05
-2.2217713043268e-05
-2.08440402786647e-05
-4.01689030683373e-05
-2.37571946523858e-06
-2.27960951376492e-05
-4.42973401877274e-06
-9.61472859301004e-07
-1.1475315118364e-05
-7.34650954001324e-06
-2.00618774086456e-05
-2.5978620828447e-05
-1.86667234399411e-05
-1.9135607597774e-05
-2.29961703064613e-05
3.46891551543108e-06
-9.32158496152733e-08
8.27821136551993e-06
-3.39413863768877e-05
-2.15312417127862e-05
-2.45798585835983e-05
-1.62848636772106e-05
-1.85717641558561e-05
-1.482820586909e-05
-1.34904743478931e-05
-1.20845428455733e-05
-1.68455147078763e-05
-3.21844357262198e-05
-4.1010792007415e-06
-1.54384644767739e-05
-2.09562336496533e-05
-3.24231659312788e-06
-1.33858362717694e-05
-2.16001566126384e-05
-2.54912346479107e-05
-2.0264504885172e-05
-2.61409580393229e-05
2.53393932076777e-06
-2.41506448394216e-05
-2.44606199067865e-05
-1.72203108682656e-05
-1.77519341032413e-05
-2.15241813789745e-05
-1.87051998563593e-05
-2.15513539220573e-05
-7.93061664722768e-06
-1.80630077946176e-05
-1.17778654285477e-05
-1.34083273001493e-05
-1.62602707508019e-05
-1.26920210543874e-05
-2.07306114776094e-05
-1.56494259951928e-05
-1.78964965331959e-05
-2.46026135572429e-05
-2.92136030736421e-06
-1.11003103881682e-05
-1.81174401579725e-05
-1.48578270507098e-05
-6.94014034071433e-06
2.62310494949401e-06
-2.03530634385214e-05
-3.62815144175092e-05
-1.72846154751397e-05
-5.99053463870444e-06
-1.2150015734314e-05
-3.10751711476986e-05
-2.49973307758521e-05
-2.61629383970833e-05
-2.34582580287912e-05
-3.14918511223311e-06
-3.36664176483333e-05
-1.43814963111406e-05
-1.7107772752988e-05
-1.61101118054437e-05
-5.34012907705311e-06
-2.0574660742225e-05
2.66930322275613e-06
-3.601230723881e-05
-2.84117962203095e-05
-6.43113999891662e-06
-2.4004931167263e-05
-4.41160169604256e-05
-1.51485728760251e-05
-2.98124244301174e-06
1.32337392375124e-07
-1.69430526396398e-05
-2.41460073285566e-05
-2.30504526886284e-05
-1.15695145863957e-05
-1.76973909499958e-05
-1.82463797319209e-05
-8.90181781124904e-06
-1.05866037434066e-05
-2.79406579681533e-05
-1.42547997263399e-05
-1.22360876558185e-05
-1.77886349341947e-05
-2.32630719458167e-05
-1.66234740021194e-05
-2.79674842936005e-05
-7.33977059142285e-06
-2.73263233490793e-05
-2.35010849131644e-05
-4.52561360797212e-06
-6.40927513723798e-06
-5.17998863389683e-05
7.54876342287329e-06
-2.55292741564582e-05
-1.5741341522367e-05
-2.45031567744227e-05
-1.87382514538314e-05
-3.01871162310444e-05
-7.51241188570772e-06
-9.95355007517504e-06
-7.83575248158838e-06
-3.4389015967079e-05
-3.05600645483239e-05
-3.36622512555687e-05
-1.96779573640277e-05
-1.03996032464009e-05
-1.69876223765734e-05
-2.03493301175322e-05
-2.5095627426911e-05
-3.34937345479617e-05
-2.75101908907738e-05
-1.6881891180792e-05
-2.11294896632289e-05
-4.61641714115515e-05
-3.21196475741798e-05
-1.85256056771015e-05
-3.25425137499469e-05
-2.98301984607674e-05
-3.21157112794399e-05
-3.01400266343237e-05
-1.93788276689619e-05
-1.78982296582873e-05
-1.97239399467041e-05
-2.67837245100887e-05
-3.00471921622345e-05
-1.80647095532357e-05
-1.31691466029875e-05
-1.41650531960377e-05
-2.25918160355994e-05
-2.39896865963617e-05
-3.24150951411628e-05
-1.33427816796745e-05
-1.51063513272707e-05
-1.1568991457544e-05
-1.95717541025878e-05
-1.2848259054986e-05
-2.08279335589957e-05
-3.11534196615741e-05
-1.6602749746669e-05
-9.35487741768556e-06
-1.02797594626509e-05
-1.77062137417358e-05
9.77211761933148e-07
-5.0665815622252e-06
-1.4340429589726e-05
-2.48931488348733e-05
-3.00504227878985e-05
-1.39253804993822e-06
-1.37632954067996e-06
-7.77534881904496e-06
-1.78875315344258e-05
-1.74148530256757e-05
-3.18741215606189e-06
-3.94214800988049e-06
-1.3677973139163e-05
-2.48419186865481e-05
-3.07450652207418e-05
-3.41037467241148e-06
-3.66836907032215e-05
-1.6948786899602e-05
-1.45360673679084e-05
-3.21935688375538e-05
-2.07440092337851e-05
-1.23304241835527e-05
-1.22212579167775e-05
-7.02180622952605e-06
-1.2472207069868e-05
-2.65423142859042e-05
-3.08438465870535e-05
-1.24237758177377e-05
-5.11888808758876e-06
-1.04335080487511e-05
-1.17786251877657e-05
-1.96112692791462e-05
-2.66504646067786e-05
-1.58568664055019e-05
-3.41843492160499e-05
-2.17331982382564e-05
-1.37768789006904e-05
-2.00387459129445e-05
-3.17454682000655e-05
5.20533700751833e-06
-1.85550885087157e-05
-7.07372370899179e-06
-1.55702595172784e-05
-2.32686543976368e-05
-2.49250061043901e-05
-2.26647406727815e-05
-2.33596100851523e-05
-8.79463475948267e-06
-2.2914633164609e-05
-1.61199457572805e-05
-5.92288491045978e-06
-1.95716260441417e-05
-3.63052300768391e-05
-5.86464353161181e-06
-1.52662517479705e-05
-1.34018806802203e-05
-2.26605421413275e-05
-7.92807287317506e-06
-1.57953665073688e-05
-2.06538577341985e-05
-1.96506892398925e-05
3.62126793412633e-07
-4.07200685468376e-06
-4.0504343219457e-06
-1.4826241222996e-05
-1.64190729421724e-06
-1.25117702754356e-06
-5.31529212973036e-06
-1.2836282725746e-05
-4.58224183355508e-06
-1.80500753484093e-05
-2.170056984773e-05
-2.45301575209532e-05
-2.50794123341767e-05
-1.39881369449886e-05
-3.09064236721746e-05
-2.19102560063747e-05
-3.24619783239339e-05
-2.40918647375896e-05
-3.66606921260609e-06
-2.34465325292606e-05
-1.63547395826563e-05
-8.16322447840138e-06
-1.33259421001355e-06
-1.71433053458758e-05
-2.08590099665459e-05
-1.78294478720952e-05
-1.80894631144439e-05
-1.90152400544122e-05
-2.19981232452489e-06
-4.44707367750064e-06
-2.52478034437983e-05
-2.32738807765038e-05
-4.1137811449555e-05
-2.09091192091747e-05
-3.57182464483834e-05
-1.57088072575239e-05
-2.49060695477658e-05
-2.31137827986378e-05
-3.39392325110176e-05
-2.20615518571768e-05
-2.0744394170341e-05
-5.30396360961514e-05
-2.02647391285949e-05
-1.62801311651084e-05
-1.31702064354366e-05
-1.18283908809323e-05
-2.14638537901591e-05
-2.80077004337593e-05
-2.58792037891677e-05
-3.0763740007423e-05
-1.79213456342251e-05
-1.39831355860916e-05
-2.71940847986964e-05
-2.90738949087458e-05
-1.37482580688146e-05
-2.64107212115892e-05
-1.7090983371201e-05
-2.01801624541423e-05
-1.71358279353016e-05
-1.986259412901e-05
-1.90466699288408e-05
-3.54686319691477e-05
-2.43329122779716e-05
-1.13548268670699e-05
-1.13832544226398e-05
-3.10448226727271e-05
-7.97501874379509e-06
-2.34505067492464e-05
-9.8656501055548e-06
-1.73107129047084e-05
-1.16189454204546e-05
-2.07088537060707e-05
-1.96244168699789e-05
2.60072644823787e-06
-1.49004925414845e-05
-2.23816249247885e-05
-1.23435368866899e-05
-3.72443351895755e-05
-2.75183427891624e-05
-2.06113547452659e-05
-9.80070563608033e-06
-1.60824146988229e-05
-1.49116631505727e-05
-8.1338593525037e-06
-5.85479880376322e-06
-1.79335143248284e-05
7.4295112294655e-07
-7.87838226073358e-06
-5.7491128114248e-06
-2.94388912268263e-05
-8.71547511552669e-06
-2.95947487938884e-05
-4.30084624898901e-05
-1.60917437707879e-05
-1.58610781082557e-05
-1.04670468566467e-05
-2.08299736658673e-05
-2.0721146025327e-05
-3.64015903420175e-05
-6.40991522708856e-06
3.72531710880256e-06
-1.34716744743176e-05
-2.06748379137401e-05
-1.93544892775034e-05
-2.84843017463239e-05
-6.76385776493412e-06
1.45384360557969e-06
-1.99671593258631e-05
-1.26830943046248e-05
-1.6695396122896e-05
-3.39087106905584e-06
-6.33427951495701e-06
-1.0050139532739e-05
-1.62274252374257e-05
-1.82155518652888e-05
-4.21955147740247e-05
-3.86868544084743e-05
-1.99472215029787e-05
-3.51613881705159e-05
-1.28123254190927e-05
6.78279067811593e-07
-5.84862690135199e-06
-4.85373195003748e-05
-1.93194290442311e-05
-1.61089814552018e-05
-2.33919753157162e-05
-2.8259574729188e-05
-2.10961982154183e-05
-1.0650300628194e-05
-2.26863926644018e-05
-2.81194356538933e-05
-1.83397812057079e-05
-3.1933835586898e-05
-3.92760890315752e-05
-9.53445481267303e-06
-2.20151653684586e-05
-2.50181620061011e-05
-1.28377595624673e-05
-3.56578678288585e-05
-1.50831226469692e-05
-4.2771434339109e-05
-2.10662665139992e-05
-2.79385414709801e-05
-1.96458597345717e-05
-2.12084032527985e-06
-3.65992066794276e-06
-1.99006203595285e-05
-6.52868008348354e-06
-2.90280818968323e-05
-2.49773625902547e-05
-2.02738640024599e-05
-1.39423247674674e-05
-1.50993762356049e-05
-1.67028045060086e-05
-2.55933242535055e-05
-3.4596234354604e-05
-1.48930526868389e-05
-2.71765538755431e-05
-1.31796108098099e-05
-1.4651689865443e-05
-3.32803450728709e-05
-2.44121374827378e-05
-2.99228820229207e-05
-7.22829123665337e-06
-3.10319369230568e-05
-2.81449571371344e-05
-1.58899861448406e-05
-1.82745214453752e-05
-1.7950476159345e-05
-7.2591786014839e-06
-1.63465685914908e-05
-1.22026486781769e-05
-9.0987197202934e-06
-1.66367982917405e-05
1.15471737777494e-05
-2.02197533327021e-05
-1.79940105754721e-05
-1.2491988204757e-05
-1.21673759649425e-05
-2.77271846036117e-05
-3.28961787884071e-05
-3.14207659509171e-05
-2.23987070107816e-05
-1.97948993783596e-05
-1.40074703963623e-05
-8.69355911921615e-07
-3.82890958015673e-05
-2.21495647436256e-05
-1.61585389900169e-05
-1.503568060707e-05
-1.19479813029605e-05
-1.92385739108343e-05
-9.58929926722036e-06
-4.39347161832497e-06
-3.32380203639489e-05
-6.95839438265358e-06
-7.77007799219978e-06
-1.29214621171432e-05
-9.87524335198611e-06
-1.98881829270957e-05
-1.95976465432741e-05
-1.99382108947751e-05
-1.54689574468114e-05
-9.46025475124732e-06
-3.70216088285692e-06
-1.22681709853504e-05
-1.86256047524601e-05
-2.28913817857244e-05
-2.8107477550031e-05
-1.05899239196756e-05
-1.15899775156923e-05
-2.9664189905955e-05
2.85224957354787e-06
-2.42952807692546e-05
-1.1965069564987e-05
-4.45677405677589e-05
-4.81750836179467e-05
-2.80977069684829e-05
-2.76245306869816e-05
-1.49640703029006e-05
-2.18881541898983e-05
1.44249071776794e-06
-8.96422042028691e-06
-1.0850456600973e-05
-2.71050109839612e-06
-3.77971772492208e-06
-1.17330128087052e-05
-6.58933419626693e-06
-1.28364794525843e-05
-4.60247492137472e-06
-2.08138874976788e-05
-4.20530722955454e-05
-2.25833806606921e-05
-2.00486381898367e-05
-1.3315995346632e-05
-2.46571518708899e-05
-2.59837442854229e-05
-1.57974927084802e-05
-2.01485688452419e-05
-2.04622683092623e-05
-3.203606360485e-05
-5.88248692281453e-06
-1.33245899439857e-05
-2.357535390193e-05
-2.90507930804258e-05
-3.85350105160641e-05
-3.6415495013352e-05
-2.31331529386059e-05
-2.92718671526994e-05
-3.61342637224789e-05
-3.67305590725008e-05
-3.42255250140883e-05
-1.75584573418892e-05
-7.89642766668903e-06
-2.57790026650093e-05
-2.02059042391083e-05
-3.82757989935092e-06
-3.15237775400268e-05
-4.21986119075516e-05
-2.90526119738865e-06
-2.873646011048e-05
-3.71143521970654e-05
-1.78471292731033e-05
-3.62809993075881e-06
-1.62099139031193e-05
-2.10320619882378e-05
-1.19963873660146e-05
-2.22901904742887e-05
-7.98729506446281e-06
-4.70196860003379e-06
-8.58014385244936e-06
-2.29487741819907e-05
-1.25340349722117e-05
-1.25829232708554e-05
-2.44936654206028e-05
-1.33286397346767e-05
-1.90345034736127e-05
4.3392353798308e-06
-6.96800977082771e-06
-2.9003622333444e-05
-2.28919152227445e-05
-1.79765948219064e-05
-3.22162523235844e-05
-1.75021501912457e-05
-1.7161161087803e-05
-2.42232962364168e-05
-2.65794542261219e-05
-2.83025359809195e-05
-7.29573691915253e-07
-2.20160350888952e-05
-1.57704141756198e-05
-9.51032033077238e-06
-1.9570699334339e-05
-1.74736480970394e-05
-1.94011044879728e-05
-2.05294700759126e-05
-2.29456972921272e-05
-1.7761804019841e-06
-1.2311232124133e-05
-2.27775660609982e-05
-2.9206653565076e-05
-1.47552040396786e-05
-2.34676289222282e-05
-2.57555796353275e-05
-8.04152898062973e-06
-2.30278995809864e-05
-3.39829003067633e-05
-2.98674811097689e-05
-1.11590979733431e-05
-1.32884689372323e-05
-2.02950626746975e-05
-3.86077140851676e-05
-4.57118135268605e-06
-3.70299928042398e-05
-1.88064629729262e-05
-2.55822995935181e-05
-1.80826423898474e-06
-2.20572068646432e-05
-2.54890804972386e-05
-7.56076701012586e-06
-1.72860488302417e-06
-1.67861375112128e-05
-2.721734148288e-05
-6.92665593971381e-06
-2.06689485664655e-05
-1.89553214476314e-06
-1.19146995024168e-05
-2.13915821804124e-05
-2.25478535895571e-06
-1.46253866110503e-05
-1.73049177742305e-05
4.66444778375059e-06
-2.28608670001574e-05
-2.30457820461868e-05
1.01862248859887e-05
-1.61211387071744e-05
-9.37462899834397e-06
-2.4088318656494e-05
-2.0418318818057e-05
4.96172395885848e-06
-2.17594706678938e-05
-2.91389788181467e-06
-1.62160729163561e-05
-2.62936231463158e-05
-1.79785869079323e-05
2.57347691701851e-06
-1.71719886847718e-05
-1.51240349680139e-05
-3.48737096860394e-06
-1.55354924872357e-05
-2.89231688933875e-05
-1.7810216073299e-05
-8.88682332918715e-06
-1.53597407805518e-05
-3.68679383346215e-05
-1.58486769813872e-05
-5.63079283309029e-06
-3.75482814559572e-05
-5.66302870377431e-06
-3.20750223989419e-05
-5.48376317457658e-06
-1.79676693717643e-05
-2.38914523061547e-05
-1.9534481663715e-05
-1.3406198906573e-05
-1.57250011336148e-05
-1.70866509847862e-05
-1.94265553804551e-05
-2.41650882900762e-05
-1.52588930727636e-05
-1.34789825621003e-05
-2.11595263861931e-05
-1.44539140865997e-05
-3.96053764926156e-05
-1.8684003585016e-05
-2.4037553306713e-05
-1.62523611997893e-05
-1.62985308857649e-05
-2.02302547395648e-05
-6.82293431439829e-06
-1.39088091424674e-05
-3.45821615906516e-05
-1.9628176667603e-06
-6.97758917551681e-06
-2.15293000597432e-05
-9.11599483675525e-06
-2.07389742736191e-05
-5.55221092905735e-06
-3.66969828784226e-05
-3.64562483984737e-05
-6.03327298893589e-06
-2.00957775765557e-05
-2.14825818570393e-05
5.51794252676824e-07
-1.87334240809352e-05
6.6794471200693e-07
-2.458849870015e-05
-2.65690558328603e-05
-2.36437150577138e-05
1.01436206672444e-06
-2.30643612052761e-05
-2.82257295157703e-05
-2.64099942355729e-05
-2.24616759566742e-05
-3.51932806401226e-05
-2.42734348212913e-05
1.60537057943814e-07
-2.02475446856203e-05
-1.5037362244792e-05
-1.79054784894927e-05
-3.41151504953703e-06
-1.62931941847217e-05
-2.52833840228589e-05
-2.76315577630014e-05
-2.05770158251195e-05
-1.5483763422586e-05
-2.07975232752626e-05
-1.37625991572108e-05
-1.62495093384846e-05
-2.83795280566242e-05
-3.10687390891611e-05
-1.19808135547241e-05
-1.8799445754595e-05
-2.69779650820616e-05
-8.33082839626622e-06
-1.20286675299587e-05
-1.30736257440221e-05
6.68679446816339e-07
-1.13011264946889e-05
-3.03725234483351e-05
-4.50991200932011e-05
-1.87061473949609e-05
-1.42916395733174e-06
-2.81100558034228e-05
-1.17733294275246e-05
-2.91717798009617e-05
-2.09575169462672e-05
-2.07452270053505e-05
-2.70645570947816e-05
-1.71279198538813e-05
-7.8278505232921e-06
-3.83011179442573e-05
-7.14543466116101e-06
-1.96135527410869e-05
-3.62306094886917e-05
-1.66747458006697e-05
-3.34349964616391e-05
-9.30499481240342e-06
-2.09452983845656e-05
-2.7808308462887e-05
-1.97905957628428e-05
-2.31524615514385e-05
-1.82016407874224e-05
-9.32033782020886e-06
-2.76404224395606e-05
-3.11369664340294e-05
-4.26597689595922e-06
-2.27640478873192e-05
-1.66455099836089e-05
-5.64621438413026e-06
-1.15825662909996e-05
-1.95015892889994e-05
-8.59783161713057e-06
-8.90565587133533e-06
-2.73922937676103e-05
-2.21554064652833e-05
-1.6215509546918e-05
-2.22403165830289e-05
-1.59019438700833e-05
-1.80120880676722e-05
-2.81693777030517e-05
-2.37576459280049e-05
-6.53645420004563e-06
-3.10613999772209e-05
-2.75103755661121e-05
-3.24134291959568e-06
-1.23039266094816e-05
-2.82389947757719e-05
-1.81096438360672e-05
-2.08857305655864e-05
-2.53596253433147e-05
-8.6347574846142e-07
-3.2680996664311e-05
-2.64787813155103e-05
-1.1227564742218e-05
-1.95831171874011e-05
-2.48330656475334e-05
-1.93957516300806e-05
-1.93558240363181e-05
-1.55273484852968e-05
-1.40202061367937e-05
-2.19885905121581e-05
-2.13389964838914e-05
-3.04229552207127e-05
-2.13729848821184e-05
-1.61941539753497e-05
-1.00470060821346e-05
-2.34226635647935e-05
-9.74362548853213e-06
-1.12342557337476e-05
-2.42975921913144e-06
-1.81776938373461e-05
-8.38293493575182e-06
-6.0303059422649e-06
-2.30502457322523e-05
-3.05691746264716e-05
-1.46261410807338e-05
-3.51585796019279e-05
-1.82912872448672e-05
-1.51427308733744e-05
-1.12897596699675e-05
-2.64168245199136e-05
-2.8685585063974e-05
-9.01220125729987e-06
-2.80378202794652e-05
-2.15875321663937e-05
-1.69851040988479e-05
-1.56765436671769e-05
-2.27827412805603e-05
-1.44633271895945e-05
-2.5643990663028e-05
-1.90492388935398e-05
7.04761155648354e-06
-3.18289225811297e-05
-6.13571050833174e-06
-2.71000695351293e-05
-1.44745416727726e-05
-2.58551604209971e-05
-3.0327422141485e-05
-2.35425722376862e-06
-9.76494860189902e-06
-1.38379979199964e-05
-2.96494779605673e-05
-1.24690413831229e-05
-1.7288837727952e-05
5.92747028913886e-06
-8.69290017460139e-06
-2.89420229263722e-05
-6.60363366002943e-06
-1.05443518810694e-05
-1.53595687998993e-05
-1.85841141795978e-05
-2.56078939767922e-05
-1.92128225743029e-05
-5.63563370181257e-06
-2.43451288821428e-05
-1.29768764809965e-05
-1.48350407971631e-05
-2.12257675894908e-05
-9.89652456892126e-06
-1.27020305211284e-05
-5.92496229918099e-06
-2.53105452751857e-05
-2.02568053785497e-05
-1.21852866314564e-05
-5.81464263360151e-06
-1.4177448738279e-05
-2.81950978741663e-05
-1.76905914967303e-05
-9.21184043872226e-06
-1.58608955201262e-05
-1.78353486803899e-05
-1.04437522687778e-05
4.19478139597967e-07
-1.8310027878596e-05
-4.37915352568623e-05
-3.97993765651957e-05
-1.11460574392892e-05
-6.03091222165381e-06
-3.21722738571272e-05
-1.05388280002912e-05
-1.22607462159347e-05
-1.46487841711048e-05
-2.22093098665303e-05
-1.93075675477412e-05
4.33740754077527e-06
-9.59516724907329e-07
-1.69204159962767e-05
-1.62642284640733e-05
-1.50345339462578e-05
-1.88830010587898e-05
-1.42795424703491e-05
-2.38757773423995e-05
-3.20495060364796e-05
-1.22591822111545e-05
-1.97947298371359e-05
-4.47699722790632e-05
1.41004275156505e-06
-1.48893963649596e-05
-6.55327957228895e-06
-1.51808409602625e-06
-1.3850424523064e-05
-3.62798279236287e-07
5.38079908155803e-06
-2.23015766520851e-05
-1.71323865170847e-05
-2.26997683747842e-05
-2.74196993555497e-05
-1.59612122157282e-05
-4.02856670085525e-05
-1.65029321734125e-05
-2.75137242818384e-05
-1.82625300171695e-05
-1.09360633404191e-05
-7.30463610389678e-06
-6.74705436229389e-06
1.02327121396816e-06
-3.09992774699155e-05
-2.31248846774118e-05
2.63499749690455e-06
-4.34161295414283e-05
-1.58805949346792e-05
-1.96979735632536e-05
-2.45689128711376e-05
-2.46134502267927e-05
-3.65944434864781e-05
-1.60210514754463e-05
-2.29239228270901e-05
-2.23759552686745e-05
-4.21990056001581e-05
-1.75657471340392e-05
-1.00856495603865e-05
8.01137360324298e-07
-2.06991877469866e-05
-6.61187586533063e-06
-8.59573546079159e-06
-8.95084521592748e-06
-3.83246050392527e-05
-2.80984304512884e-05
-1.99178627330156e-05
-2.41711206872912e-05
-1.96514689857963e-05
-1.41613995650827e-05
-3.13279690282007e-05
-2.22211359303426e-05
-2.16492338560975e-05
-7.44027050407461e-06
4.71986347496892e-06
-1.29096827312509e-05
-2.19123485181159e-05
-2.63608541035671e-05
-9.98122110287069e-06
-2.31934577060766e-05
-2.79718750634628e-05
-1.92269848444329e-05
-2.44503834003255e-05
-1.3209140046441e-05
-1.22696420903473e-05
-2.37287381604318e-05
-1.55735598038797e-05
-1.34377224244397e-05
-1.66338478488716e-05
-2.23193999002294e-05
-2.57394173514249e-05
-1.14955362744336e-05
-1.66538323225329e-05
-1.09693638884525e-05
-2.01349586698172e-05
-2.65308250202936e-05
-7.10487239308827e-06
9.87391342803636e-06
-1.49435307544901e-05
-1.95880687094581e-05
-1.85626832377486e-05
-2.07172834555056e-06
-2.93149376409154e-05
-2.01881348277729e-05
-1.57277687276601e-05
-9.75296650901832e-06
-8.8434597703625e-06
-1.55693836216494e-05
-3.88920965766317e-05
-2.85511991498794e-05
-2.12833307857439e-05
-1.19040064567165e-05
-1.64409573359664e-05
-1.19049839997867e-05
-2.93006241432176e-05
-2.3303051657229e-05
-1.20044621037603e-05
-2.02080726068176e-05
-8.95219041847076e-06
-1.86018917121237e-05
-1.0888179971916e-05
-1.99820659619258e-05
-2.87729090013247e-05
-2.0820657053721e-05
-1.91496156442609e-05
-2.7351719799481e-05
-1.17254212926594e-05
-1.05392683483497e-05
-2.74896769210216e-05
-2.84309023422103e-05
5.30122497951415e-07
-2.68364109498197e-05
-1.62212853308124e-05
-2.9042716702736e-05
-2.07696721676234e-05
-3.93945213881831e-05
-2.60699621787659e-05
-2.88134373110889e-05
-3.40096846918788e-05
-7.40420784823879e-06
-9.26114653644094e-06
-1.5081415101798e-05
-1.71170593914946e-05
-1.17288228999399e-05
-2.91492136889739e-05
-1.1411217684738e-05
6.84309610290858e-06
-3.08679576891396e-05
-6.99052872884033e-06
-2.71624081754184e-06
-2.58454314089796e-05
-2.1546270131832e-05
-1.91535391262073e-05
-2.75109525319979e-05
-2.3963083803179e-05
-1.40701258481368e-05
-1.67615918648951e-05
-1.93923046595263e-05
-1.29658313956513e-05
-2.61125403354742e-05
-1.32766675965762e-05
-2.16802507814995e-05
-2.3652509174201e-05
-2.6227566378667e-05
-4.68502193796558e-06
-2.95403516154873e-05
-3.25787064049379e-05
-2.89478565717594e-05
-2.26007118973546e-05
-3.30169962048939e-05
-1.65482726678834e-05
-6.04143554676109e-06
-2.0768669423604e-05
-2.18800692748454e-05
5.30916619296776e-06
-2.64918804117582e-05
-1.40030174927783e-05
-3.07024358671532e-05
-1.32025176408193e-05
-2.26860567152615e-05
-9.52708300663196e-06
-2.46028764895931e-05
-2.35651555288015e-05
-4.12991713304431e-05
-2.31057017242179e-05
-2.10872066267596e-05
-4.84317234315989e-07
-8.95712768307264e-06
-2.94797409506095e-05
-3.34701868630647e-05
-4.63897005505214e-05
-2.1854727868877e-05
-3.24665654374903e-05
-1.52077283104426e-05
-2.10846501853395e-05
-2.98369945761942e-05
-4.79176848139165e-06
-4.28474918207546e-06
-2.04613117493047e-05
-2.1439485563522e-05
-2.31890767880056e-05
-1.26440610774144e-05
-2.46305988803666e-05
-1.91802960796451e-05
-1.90751347236412e-05
-2.15128718847939e-05
-1.13525035023852e-05
-2.65761395524399e-05
-7.6573673876909e-06
-1.3505912292192e-05
-2.18536013399962e-05
-1.66217151782938e-05
-1.8924807623482e-05
-1.4257996501803e-05
-2.88674633258413e-05
-1.43400050691207e-05
-3.06438812906678e-05
-3.65944138453962e-05
-3.04664898820324e-05
-1.59828196207099e-05
-7.11898721469877e-06
-3.53903182520966e-05
-6.87754522611004e-06
-2.31543645819584e-05
-1.08057691195134e-05
-2.28887159709515e-05
-3.9103656815909e-05
-1.2095784560601e-05
-2.46403749885121e-05
-1.84623260219967e-05
-1.35412508115819e-05
-2.17909348312409e-05
-4.11786578618495e-05
-9.81843823895797e-06
-2.72967587759021e-05
-2.06991866372437e-05
-2.13452936957504e-05
-3.82806206823807e-05
-1.70954576372634e-05
-2.38580233053706e-05
-1.94238769261506e-05
-2.65674317129948e-05
-2.79453210105402e-05
-3.0227093013499e-05
-8.79806973124629e-06
-3.18180845780686e-05
6.21365445600504e-07
-9.2272049104964e-06
-2.53141993743774e-05
-2.03685096783044e-05
-1.37282488808101e-05
-1.51331744789906e-05
-2.76386204377129e-05
-1.23412985949738e-05
-1.30403242830404e-06
-3.29283043182762e-05
-2.4564805483796e-06
-2.55554501757674e-05
-2.29183411299684e-05
-2.51292523219511e-05
-2.30697984418551e-05
-1.91105103651617e-05
-9.10669616460795e-06
-2.20308697885931e-05
-1.90200344573685e-05
-7.65637270036648e-06
-1.09974412740231e-05
-1.60300727285868e-05
-1.04652821987409e-05
3.50666903022073e-06
-1.37605750543168e-05
-3.14765613001617e-05
-2.3163144378364e-05
2.86365550320373e-07
-1.77851573927117e-05
-1.12503865645688e-05
-3.15724201052592e-05
-2.9028167941276e-05
-3.12840296956744e-05
-2.88104709374273e-05
-1.81483691197923e-05
-2.22951103907263e-05
-2.93850094113282e-07
-2.40524356635752e-05
-2.08454204484593e-05
-2.7549984307821e-05
-2.60450730701886e-05
-3.43275014833588e-05
-2.35844145324423e-05
-2.92670769949341e-06
-2.42404293681477e-05
-2.31172355914071e-05
-8.35403808651056e-06
-2.12760551127826e-05
-1.67805420244179e-05
-3.10954099546966e-05
-6.98632229183088e-07
-2.28004311685249e-05
-2.94430002081886e-05
-1.24993901626076e-05
-1.13195039546273e-05
-2.25120778969252e-05
-2.97553845841775e-05
-2.71039555591984e-05
-5.71231858131917e-06
-1.31894581583761e-05
-2.55543424197084e-06
-1.85915821064157e-05
-2.06752038754874e-05
-1.15086106865947e-05
-1.24766764731646e-05
-1.4139932202926e-05
-6.08676911234239e-06
2.50311808353737e-06
-2.22075488877216e-05
-1.9130809207912e-05
-1.45549692440636e-05
-2.06134504345864e-05
-3.45503975024369e-06
-1.10929875020282e-05
5.65460565508214e-06
-2.0459466995016e-05
-2.03975264907021e-05
-1.16805153828608e-05
-1.48562623460163e-05
-1.08840369446029e-05
-1.35246488206212e-05
-1.86976476343325e-05
-8.45914962515693e-06
-6.40650932523413e-06
-2.12043806438158e-05
-9.54390807861584e-06
-8.33171262148536e-06
-2.71992308359708e-05
-1.53632350653593e-05
-2.51734687141234e-05
-2.31121367722897e-05
-2.9386359468022e-05
-2.12798006023972e-05
-3.30682667222219e-05
-1.21167653869901e-05
-3.19373266107904e-05
-3.67145890590865e-06
-3.32879448171269e-06
-1.39827745535352e-05
-1.87357849899778e-05
-2.48962281513343e-05
-2.06755191550696e-05
-2.17057896010569e-05
-4.81912446301708e-06
9.58123279435749e-07
4.45242709679615e-06
-3.55975357260998e-05
-1.2692665925797e-05
-7.36312587889021e-06
-1.74483039554494e-05
-1.27237210076813e-05
-1.94896178132448e-05
-7.40760657078773e-06
-1.81914658372242e-05
-1.05616295694178e-05
-1.79203019250483e-05
-1.76488462530945e-06
-5.18589943849702e-06
-1.26744729990409e-05
-3.91837570119167e-05
-5.26365787366489e-06
-1.47341806375934e-05
-1.85323593356681e-05
-1.56038489962997e-05
-2.14215390322852e-05
-9.19136244470244e-06
-3.33864477127196e-05
-1.24387389864944e-05
-5.6333943718133e-06
-5.41103916962764e-06
-1.30925922348261e-05
5.05425877646401e-06
-3.99147872326495e-05
-2.7640828611654e-07
-1.70246493467778e-05
-2.70961007553748e-05
-2.19694203473928e-05
-2.0948296626821e-05
-1.84164356540062e-05
-1.39462388659232e-05
-3.67197091625247e-06
-1.51772148590226e-05
-1.33979034181048e-05
-1.31936677893862e-05
-1.74395130627459e-05
-3.5373026809741e-05
-8.77094448676479e-06
-2.49178723544971e-05
-6.68350903494558e-06
-1.74118711111132e-05
-3.65038712362304e-06
-3.43740702231488e-05
-1.46244228489812e-06
-1.3435608824102e-05
-6.22348882651709e-06
-1.95464787745477e-05
-7.16177094071278e-06
1.97556086822377e-06
5.67085637157484e-07
-7.66466843138757e-06
-1.56153874523933e-05
-3.20959895889934e-05
-1.09583360396645e-05
-4.22690077210029e-07
-2.46493900129498e-05
-2.82718390222726e-05
-3.24692270319111e-05
-1.59873455302902e-05
-2.53457584912117e-05
-1.06479192014253e-05
-1.45434866987086e-05
3.93491382369603e-07
-3.13823963270416e-05
-1.40692261513114e-05
-7.49749165359494e-06
-2.24175847871333e-05
-1.16642373264225e-05
-2.43248800648527e-06
-1.70025530001841e-05
-2.08966804338625e-05
-1.190149180756e-06
-1.5242825650926e-05
-1.24967393502162e-05
-2.57053589750918e-05
-1.4729754891074e-05
-2.36982358594186e-05
-2.68539351016289e-05
-3.0226769708074e-05
-2.94207345427517e-05
-2.35762187948203e-05
-9.3896072912491e-08
-1.81951850007003e-05
-1.65999444962573e-05
-2.29808108370331e-06
-1.81805031617849e-05
-2.11575449230757e-05
-2.33889551760679e-05
-3.22341999195809e-05
-1.71897874045683e-05
1.96429564491287e-06
-1.25721964049132e-05
-1.58872800792843e-05
-7.58318588903685e-06
-1.27990533900043e-05
-3.04093177587109e-05
-1.04966434072143e-05
-2.20627432101373e-05
-2.88328531525437e-05
9.24803026270649e-07
-3.24678975328511e-05
-1.49836330871089e-05
-2.44918855153096e-05
-3.98848247031897e-05
-9.30710264686379e-06
-1.74157381087672e-05
-3.11855347623266e-05
3.74447687249037e-06
-8.13637117180239e-06
-9.40025627490143e-06
-2.99892450561434e-05
-2.39537415453325e-05
-1.05958054318784e-05
-9.42332736052928e-06
-1.26274612117575e-05
-2.22565641910763e-05
-9.96377769085304e-06
-6.42373614743737e-06
-1.07834159100561e-05
-4.40261115852274e-05
-5.28544445575063e-06
-1.20374340192399e-05
-1.25802043851018e-05
-2.00033326112926e-05
-2.0213503413045e-05
-1.41867675035225e-05
-2.48395243004631e-05
-2.68019664411927e-05
-2.08123181364512e-05
-2.73562374753555e-05
-1.88092972444675e-05
-2.00744831996097e-05
-2.41655499178639e-05
-1.88215409195597e-05
-2.14360680845972e-05
-9.84330270794127e-06
-2.06972462610873e-05
-1.23784208662194e-05
-1.33413535254022e-05
-1.32575738165985e-05
-2.80674557784767e-05
-1.13764486684287e-05
-1.39772035222835e-05
-1.42203561876985e-05
-2.78122189489796e-05
-7.67945028442223e-06
-2.46036534798899e-06
-2.98283682777509e-07
-3.85632757966916e-05
-2.08805113662817e-05
-2.92018137193966e-06
-1.33793811544024e-05
-1.46284390028985e-05
-1.07793718549443e-05
-1.14618500485472e-05
-1.57823795816537e-05
-2.10276216520343e-05
-2.09716875566819e-05
-3.38976700059731e-05
-1.41671156435758e-05
-1.4766284591821e-05
-2.42846453157149e-05
-1.6605002435438e-05
-2.82131611346742e-05
-2.62454557178652e-05
1.26149541185837e-05
-1.78812127086656e-05
-1.23044340509558e-05
-1.04937489583816e-05
-1.09895139528365e-05
-3.277755805338e-05
-1.90053651030314e-05
-9.14389783752227e-06
-1.55150655490099e-05
-2.44297316940877e-05
-1.05862841478452e-05
-1.1709656094763e-05
-1.97587447551309e-05
-1.33628258203313e-05
-1.11198911251561e-05
-9.98194079372983e-07
-6.41496690557168e-06
-8.06781114803172e-06
-2.75146803063895e-06
-9.39000367019326e-06
-2.27240730869016e-05
-2.50525879626578e-05
-1.46877074108556e-05
-3.17873121157688e-05
-2.2287807985581e-05
-2.87049111686137e-05
-1.72825718413589e-05
-1.56890527324345e-05
-3.19874070902159e-05
-1.71798331662194e-05
-9.38887632419226e-06
2.10418939958272e-06
-7.15659521499462e-06
-1.01039900760763e-05
-2.79315148804864e-05
-1.88087740381081e-05
-1.65061674525451e-05
-2.16594766039109e-05
-1.9677886229189e-05
-1.22414210598314e-05
-1.84567770771523e-05
-6.53392897662819e-06
-3.36368792706535e-05
-5.19628397941758e-06
-7.17391925653746e-06
-1.30992673710663e-05
-2.10312565088729e-05
-3.05351048369723e-05
-2.1557939475982e-05
-7.06239717912201e-06
-2.89269863528614e-05
-4.88238729215429e-06
-3.20788788321591e-07
-1.80207317572946e-05
-1.86445801418281e-05
-2.737762936024e-05
3.05001859535159e-06
-2.8478160245096e-05
-1.33726575020534e-05
-2.102068352908e-07
-1.07521105299733e-05
-3.10352072790384e-05
-3.22653402481036e-05
-2.85470507570903e-05
-1.5325075699702e-06
-1.70710357209552e-05
-1.43033445152116e-05
-1.07017717393379e-05
-6.98701852539563e-07
-2.3919942222092e-05
-2.32852923165299e-05
-2.19481550924352e-05
-7.13055165470484e-06
-1.12773725904357e-05
-2.23588341849447e-05
-1.62966001285235e-05
-2.50679375771156e-05
-2.97911052828253e-05
-1.92523338159067e-05
-1.48077759395572e-05
-7.74029076259165e-06
3.40915175892966e-06
-1.53659328278369e-05
-5.72208585964625e-06
-2.29205512771449e-05
-1.82916311261207e-05
-2.94029191904825e-05
-3.87355460316471e-05
-2.88565342310239e-05
-3.04348480867101e-05
-6.53184385192598e-06
-9.6496081256998e-06
-3.46492891968576e-05
-1.46266891518332e-05
-4.91752810105309e-05
-7.07402277541703e-06
-1.56169869700213e-05
-2.16732146271038e-06
-3.27100961636936e-05
-1.08657222234965e-05
-2.90680442284784e-05
-3.12809741331476e-05
-9.49469983604805e-06
-8.75699137481906e-06
-8.46648551956407e-06
-2.72555665857346e-05
-1.23494936592506e-05
-2.41514084497903e-05
-2.37921420191968e-05
-5.5184020622504e-06
1.27198557599361e-05
-9.4786958861805e-06
-2.14061956292032e-05
-8.36981650572911e-06
-1.46070254079626e-05
-5.8078309141593e-06
-1.43648314816743e-05
-1.35257274223201e-05
-2.00602057545048e-05
-6.33143228423679e-06
-1.31604098606312e-05
-1.69701067731993e-05
-2.07809001389029e-05
-1.17265719936082e-05
-1.57647541931317e-05
-8.29398784819876e-06
-9.53977150299509e-06
-4.89967670160948e-05
-1.03288731687589e-05
-9.74134976182169e-06
-2.41940501587193e-05
-2.60644940606981e-05
-2.74013816045245e-05
-1.35046740295942e-05
-9.21828510354914e-06
-3.13521416491167e-05
1.94951924248138e-06
-2.67261451558399e-06
-1.63749007138999e-07
-1.83973938297571e-05
-2.99827422078545e-05
-2.27428794757705e-05
-2.20904730918089e-05
-2.66959116654328e-05
-1.05517891612439e-05
-2.30250287953426e-05
-1.59921245353778e-05
-8.66750436283696e-06
-1.54027638340922e-05
-2.07123756517884e-05
-2.04344330593525e-05
-3.50997155617034e-06
-2.47781826527824e-05
-6.76352651419794e-06
-6.1094522648438e-08
-1.45310782440322e-05
-3.26371219490547e-05
-1.5649477641463e-05
-7.84176806662591e-06
-3.19467069790707e-05
-1.87526498524244e-05
-1.02104895069315e-05
-2.22844411139891e-06
-2.31243461263138e-05
-3.40035653611881e-06
-1.6387235189752e-05
-8.31380265331691e-07
-9.03734474809469e-06
-1.46289991706555e-05
-1.37682427893019e-05
-1.7085760966194e-05
-1.43251331862264e-05
-8.1690993376721e-06
-7.88344867953318e-06
-2.15234424485982e-05
-1.39514842630056e-05
-5.47372875799503e-06
-3.23279672144732e-06
-1.66038423333944e-05
-9.81224585578931e-06
-2.2161453244575e-05
1.03059723616771e-07
-9.84913695011413e-06
-2.14427592681027e-05
-1.79886076258384e-05
-1.68806655211577e-05
3.82234804522704e-06
2.95966841364634e-06
2.02999057781821e-06
-1.84878372991077e-05
-4.41652399292009e-06
-1.38175210331565e-05
-1.65776081475696e-06
-2.65402647888325e-05
-2.01052099209313e-05
-3.09127663944496e-05
-2.15103280209984e-05
-9.45335708891661e-06
-1.08000870630472e-05
-2.45026331306519e-05
-1.40447149266769e-05
-4.83970382861486e-06
-1.67474460730252e-06
-1.13988306883672e-05
-7.80632525688816e-06
-1.44238528925748e-05
-2.82773512725294e-05
-2.13662291204654e-05
-7.32447455385745e-06
-2.15972384048118e-05
-2.41388651586681e-06
-3.19640465476385e-05
-3.47196990121784e-05
-1.90533090475748e-05
2.25373241546983e-06
-2.54129950505523e-05
-2.39515953811285e-05
-1.48939801678905e-05
-1.44328418134153e-05
2.90835443213592e-06
-1.78325145071736e-05
-2.50948546211669e-05
-2.28657730484371e-05
-3.00054422609651e-05
-1.25853549726108e-05
-1.49923571294505e-05
-1.54062094272823e-05
5.51182448014319e-06
-1.65446345071368e-05
-4.54799906198966e-06
-2.39710837306318e-05
-3.60853960298583e-05
-8.25157409969332e-06
-1.30771639380755e-05
-1.98767597395569e-05
-1.72210580916529e-05
-1.93291273181333e-05
-9.29578442080278e-07
-1.51090146692729e-05
-1.34016967899293e-05
-4.1010598925824e-06
-7.35034873934248e-06
-6.65354996710947e-06
-3.66401099423174e-05
-8.37477968241651e-06
-3.66131403533846e-05
-1.00582661289201e-05
-1.76656175916467e-05
-3.40801556752522e-05
-2.27520861101893e-05
-1.58960776593931e-05
-9.04414741944871e-06
-2.59668552553546e-05
-1.89027079968814e-07
7.65226589251528e-07
-1.68125152709197e-06
-1.97873234385005e-05
-1.60028000346966e-05
-2.88301429214561e-05
-2.8581574692588e-05
-1.55633848634157e-05
-2.48101380750771e-05
-1.40335246718762e-05
7.96399660043314e-06
-2.33540108659745e-05
-2.5379372905309e-05
-2.84160463537863e-05
-5.60342755296178e-06
-2.28158365693843e-05
5.04375362424003e-06
-1.58319706904457e-05
-1.45239218774294e-05
-1.155526954349e-05
-2.01456300595157e-05
-1.56381203628774e-05
-1.20423022036614e-05
-9.97523827902861e-06
-2.18992980080441e-05
-2.50452619453468e-05
-2.13347480631045e-05
-8.01585769852548e-06
-2.8303268398488e-05
-4.2913868087728e-07
-2.02551728584867e-05
-1.60473941337801e-05
-1.59996686974661e-05
-2.57043044846525e-05
-3.50582307114295e-06
3.41266257340636e-06
-1.65425346462457e-05
-1.84667115740862e-05
-2.78134096120183e-05
-2.8232540409013e-05
-2.46707985791105e-05
-9.36423870885785e-06
-1.13454690168774e-05
-2.22786646155888e-05
-1.80014142153432e-05
9.56985470800761e-06
-1.38373895197952e-06
-1.74886421228592e-05
-1.23472726336669e-05
-2.36394949332372e-05
-2.87951173715655e-05
3.5805781056882e-06
-1.26419793520478e-05
-6.82040394058314e-06
-1.6758726733143e-05
-3.16749516214342e-05
-4.31150086503747e-06
-1.10202879314041e-05
-3.14116927434588e-05
-1.26282809609838e-05
-2.11685589616475e-05
-2.16458932091214e-05
-1.54550533687195e-05
-2.37889918640936e-05
-2.5709474415854e-06
-1.56811531015542e-05
-5.17928732838954e-06
-1.6787128060068e-05
-1.61518419862677e-05
-9.28127384555127e-06
-1.36695884900204e-05
-2.13162526279167e-05
-6.3216362739776e-06
3.32890480351343e-06
-3.61935968817397e-05
-2.6131031226625e-05
-5.59541176941008e-06
1.58485889275759e-06
-1.88756131210751e-05
-1.07534446041519e-05
-9.17322040930705e-06
6.63800629732427e-06
-4.57866024232699e-06
-1.71512855784445e-05
-7.97210348636875e-06
-5.14816337944248e-06
-1.3431524638729e-05
-5.41095479006622e-07
-1.78683710168161e-05
-2.52147580756439e-05
-1.05167654353135e-05
-1.81209442441877e-05
-2.09610501884969e-05
-1.46883553108616e-05
-1.24520856574243e-05
-1.18760779194749e-05
-1.70653368284085e-05
-2.73168691988151e-05
-9.47322414564407e-06
-1.87943170928931e-05
-2.5435364981541e-05
-1.22610741777612e-05
3.40506588310072e-06
-2.0858968093856e-05
-1.67333787541954e-05
-3.10108448160109e-05
-1.08336815748962e-05
-1.23166240792367e-05
2.4495660781691e-06
-2.34749057751596e-05
-2.95915980862533e-05
-2.71491627043184e-05
-3.87052124975346e-05
-1.05841504779983e-05
-1.54818487643e-05
-2.07161990819985e-05
-8.93506781334678e-06
-2.15302371230256e-05
-4.29132970722238e-06
-3.93956566238425e-05
-1.6791666517741e-05
-1.21909782756398e-05
-1.08206096987837e-05
-5.27045143682372e-06
-2.21510904708066e-05
-7.6704821993786e-06
-1.20147033247112e-05
-2.96302916281268e-05
-1.35119131048219e-05
-1.30781725595738e-05
-1.8842368537826e-05
-5.95682025945329e-06
-2.7564174469616e-05
-2.60455382279013e-05
-1.71503440356693e-05
-1.0843988873398e-05
-1.8878404774208e-05
-1.31664868022993e-05
1.05621288351779e-05
-2.47996257377042e-05
-2.59865728971839e-05
-1.58394113846975e-05
-2.1184401850206e-05
-6.98785182492369e-06
-3.06304594401054e-07
-3.75267214884727e-05
5.11039032851922e-06
-1.20007533571665e-05
-1.04767781195718e-05
-2.09694567164146e-05
-2.31319655284236e-05
-2.48423933233159e-05
-1.35265255116158e-05
-4.68390504327855e-05
-5.75013935879923e-06
-1.04311909537928e-05
-2.47620839697574e-05
-4.23729533666551e-05
-2.78537537690878e-05
-1.74794208954212e-05
-1.02840170791026e-05
2.24062206648855e-06
-9.05458440533259e-08
-6.93360953146421e-06
-2.04634872435966e-05
-2.60346568087021e-05
-2.82455777497886e-05
-1.31273322670819e-05
-1.39035341593088e-05
-2.00752461753609e-05
-4.73694392471501e-06
-1.68991114185107e-06
-5.71590259486147e-06
9.95459137930666e-07
-8.46816614488114e-06
-1.43629262853272e-05
-3.89137871874177e-06
-9.27137153662581e-06
-1.6277486449442e-05
-2.95173317676027e-06
-1.52182466297226e-05
-1.81467044333723e-05
-1.86843602099752e-05
9.72811911322921e-06
-1.08539233946412e-05
-1.96856725691216e-05
-2.81646225371069e-05
3.82443862850863e-06
-1.70889801846118e-05
-2.65832738816248e-06
-2.00895269617677e-05
-9.91615713895718e-06
-8.48977779076692e-06
-2.77880264672058e-05
-3.30394177480613e-05
-1.04033200604082e-05
-1.16212920760545e-05
-7.35275289402085e-06
-1.72108999319472e-05
-2.87467849850473e-05
-1.401272590868e-05
-2.53356436168951e-05
-2.01668336354211e-05
-2.29046887362767e-05
-1.81973425351702e-05
-2.54536472379664e-05
-3.35658812455496e-05
-2.01606964226289e-05
-2.03947099055765e-05
-1.66358714661706e-05
-2.70948455986141e-05
-4.60933936471166e-06
-1.33613350808894e-05
-8.01204525001765e-07
-7.35546544155343e-06
1.50374339908814e-06
-1.99546940897613e-05
-8.10005527414676e-07
-1.52227478736735e-05
-2.70579099728057e-05
-3.29151169132527e-05
-2.25852886888615e-05
-1.07028795553352e-05
-2.07405845927798e-05
-2.139965202047e-05
-1.70132936598271e-05
-3.81142582966408e-05
-8.25914588585298e-06
-2.55494317038817e-05
-8.20829277395195e-06
-1.12689160041654e-05
-1.90343816464312e-05
-2.49898702502012e-05
-2.77292417070539e-05
-2.02785053323335e-05
-1.90494830439593e-05
-1.48650344270675e-05
-2.24425804289375e-05
-1.10231965503012e-05
-3.53503571185477e-05
-8.69459164993159e-06
-1.31997471551384e-05
7.08608028631325e-07
-2.84910926393979e-05
-3.12153212273424e-05
-1.49744497439078e-05
1.4479481042428e-06
-5.54011122341648e-06
-1.06978571694081e-05
-1.78254066264175e-05
-1.39105218309435e-05
-3.34234781929869e-06
-2.103974053075e-05
-5.17132810104296e-07
-2.10640648007362e-05
-1.78052013827166e-05
-1.31082547913975e-05
-1.2368091747677e-05
-4.96653782196288e-06
-1.20616918461331e-05
-5.00879006444096e-06
-2.55026765806938e-05
-2.62802433243818e-05
-6.32539287763438e-06
-5.70646345570428e-07
-1.71957292302129e-07
-2.47571922582036e-05
-2.62695048020464e-05
5.44083734965911e-06
-5.21395302426821e-07
-2.04010067747196e-05
-2.03145521934383e-05
-1.22145191018476e-05
-1.61290860063244e-05
-3.23507121698131e-05
-2.27030647403689e-05
-1.79691776503989e-05
-2.54673391861259e-05
1.79214955160889e-07
-1.44132688430234e-05
-1.76824238348213e-05
8.23335070244971e-07
-3.04454833299656e-05
-3.99627985500303e-05
-2.57625366336303e-05
-1.12527426365103e-05
-1.64830516493544e-05
-7.22740276579738e-06
-1.6608700373976e-05
-5.35566101777441e-06
-3.25261741200139e-05
-1.90146245323213e-05
-1.82998031674803e-05
-1.41443915295346e-05
-5.43390465108255e-06
-9.21677591991366e-06
-2.19204654715049e-05
-2.89052230024855e-05
-1.08311364170286e-05
-2.11897046845493e-05
-1.67946009529057e-05
-1.18185277947374e-05
-2.97297448544503e-05
-6.71782761036133e-06
-3.83263043249271e-05
-2.67559356677919e-05
-1.09528746339349e-05
-2.05525794109105e-05
-2.39906212088083e-05
-5.30185373680029e-06
-1.10745762928438e-05
-3.682067566795e-05
9.70088725303615e-06
-1.31321072868134e-05
1.12437082257125e-06
-2.60497763836624e-06
-1.49726363324043e-05
-1.55628233538618e-05
-3.19261672353125e-05
-2.77039789270129e-05
-2.17339042780617e-05
-1.42985499795061e-07
-2.60586171265497e-05
-2.27022136128971e-05
-2.47366744820709e-05
-9.47067728494101e-07
-9.3851912026818e-06
-1.63051863199453e-05
-9.49397570227417e-06
-1.61912314681217e-05
-1.47820480885175e-05
-1.5292874202451e-05
-1.28437584769786e-05
-1.46842555476716e-05
-2.64124632504132e-05
-1.27211327987983e-05
-3.18552393320651e-05
-1.90014701700891e-05
-3.29806545281775e-05
2.06036818962793e-06
6.88276877025636e-06
-2.2416806029427e-05
-1.40585292904505e-05
-4.36000285139552e-05
-3.72536384731755e-05
-2.31583794757119e-05
-1.29329873370933e-05
-2.67751528360392e-05
-1.66914587436086e-05
-3.91088952837664e-06
-1.01930031261109e-05
-5.39186005984872e-06
-2.2462527632384e-05
-6.36726437636494e-06
-1.51222598552784e-05
-2.34459512882937e-05
-1.70371068119338e-05
-2.7744440748829e-05
-2.1843157613484e-05
-1.46658363971407e-05
-2.36379261875058e-05
-2.43092557771228e-05
-2.83278916997829e-06
-3.98798070787274e-05
-1.48455491973008e-05
-2.51132497894633e-05
-2.35677638709793e-05
-2.69435405450543e-05
-2.22779487723107e-05
-9.54525456681116e-07
3.62525623701521e-06
-2.81244188281155e-05
-3.59404060180864e-05
-1.87019623910235e-05
-3.19967701334453e-05
-3.12887622158285e-05
-5.64392026106456e-06
-1.545212279468e-05
-3.42071844772546e-05
-2.30919030542492e-05
-1.06622996706314e-05
-3.33830182903135e-05
-1.58520676872958e-05
-5.84690111674905e-07
-1.04061684616739e-05
-2.24370188146718e-05
-3.27738009920382e-05
-6.27262420224582e-06
-2.67254799548844e-05
-1.42382388090369e-05
-2.05857134684645e-06
-4.42882239030994e-06
3.91414632388189e-07
-1.43555489300143e-05
-1.56439146341027e-05
-2.65139392667127e-05
-1.74254201583751e-05
-2.07466746799604e-05
-1.40143748151501e-05
-6.83860155115294e-06
-1.04791865022178e-05
-1.89465299720878e-05
-3.1367520759891e-05
-3.22184825028069e-05
4.86148667624497e-06
-2.04208962195986e-05
-3.08224012248659e-05
-4.47514665579009e-06
-1.58795459785321e-05
-7.59654003155628e-06
-1.1059235393742e-05
-3.01337538321278e-05
-3.60877820851006e-05
4.95356765073068e-06
-2.02128338683036e-05
-1.40760775854731e-05
-6.9155509067983e-06
-1.85796352045416e-05
-5.89122895953928e-06
-2.91249355301485e-05
-1.65676928658826e-05
-1.04199809896764e-05
-3.10487028535287e-05
-1.72922184513661e-05
-2.83062564727368e-05
-1.38340903418359e-05
-2.93081750359475e-05
-3.13331744503686e-05
-7.60189813563255e-06
-1.03525166021178e-05
-6.05567145702775e-06
1.81537551010399e-05
-1.7831863066668e-05
-2.2131841668002e-05
-2.70668705513667e-05
-1.01588069706243e-05
-2.64675119047557e-05
-3.80259899237954e-05
-7.47491961654502e-06
-8.4209322112952e-07
-2.28682115003992e-05
-8.86907038530352e-06
-2.36752736632811e-05
-6.23382345849958e-06
-1.44430200433246e-05
-1.11922174079625e-05
-1.53369767852056e-05
-1.35008777510041e-05
-1.3007247526579e-05
-1.57186746485033e-05
-1.3071005504107e-05
3.9374447789081e-06
-5.37461027019526e-07
-1.83475735831791e-05
-1.62417878861284e-05
-1.42587643428248e-05
-6.42869550832818e-06
-2.57606070185773e-05
-6.30211468696949e-06
-2.5200136638919e-05
-6.01683735192857e-06
-1.0353481488468e-05
-3.1555449334433e-05
-2.81872451216797e-05
-2.62376696270387e-05
-1.39065061104001e-05
-1.54349934261048e-05
-6.61999300294949e-06
-1.45250908802522e-05
-1.75190030117514e-05
-1.97078494535612e-05
-2.6095725082288e-05
-1.96222231178382e-05
-1.18542420533993e-05
-1.4155247205122e-05
-2.10574063379197e-05
-9.45140103736752e-06
-2.67130283448194e-05
5.2384306589068e-06
-1.82119717397263e-05
-2.33017212138735e-05
-6.02466970561893e-06
-1.7552891149258e-05
-3.04357597672516e-05
4.14507249546955e-06
-2.42354844129205e-05
-2.54847532762216e-06
-7.77328492023557e-06
-3.15819444557022e-05
-3.07441109359921e-05
-5.67620210506788e-06
3.35911043634304e-07
-9.79300204393629e-06
-9.19121998081166e-06
3.20462328025663e-07
-4.49604196581665e-06
-2.88036614775093e-05
7.12608729144654e-07
-1.9532726653043e-05
-1.35433126234828e-05
-4.80509942577796e-06
-5.99710726121056e-06
-1.02522410843298e-06
-1.43656770502462e-05
-2.48945383221051e-05
-2.00045140003932e-05
-2.01691762208644e-05
-1.96099183066554e-05
-9.83688787625817e-06
-2.2280184129335e-05
-4.08026553108686e-05
-3.34436864445137e-05
-1.90327985522455e-06
-4.90678785007845e-06
-1.44564211851817e-05
-1.325562734707e-05
-3.38307403741577e-06
1.79667140729573e-06
-2.08965429010553e-05
-7.23657750208181e-06
-1.94050050637866e-05
-9.36385005379484e-06
-1.91137354208406e-05
-2.62457501762543e-05
-1.45498951166596e-05
-1.49937904413531e-05
-2.50769929874773e-05
-1.28419125200341e-05
-2.55408098799393e-05
-1.24573132620704e-05
-3.21842401376862e-06
-1.30776686938814e-05
2.23057145806921e-06
-4.43753333520434e-05
-3.85273072257312e-05
-1.47026123054922e-05
-7.37881891753697e-06
-2.54289039556165e-05
-2.94787967681135e-05
-2.56605554587309e-05
-1.32604007239695e-05
-6.43361379863318e-06
-1.70461704229511e-05
-5.21405689678026e-06
-1.09288793537582e-05
-2.05194268344361e-05
-2.89788035339544e-05
-8.6883885309068e-06
-8.8354334877311e-06
-3.19330902629345e-05
-9.54266651351409e-06
-3.72563343468884e-05
-3.43931664045679e-05
-1.4118694386476e-05
-1.32594014406244e-06
-1.32244068957157e-05
4.421302855113e-07
-2.54058054107669e-05
-1.50041701894856e-05
-2.78311312693539e-05
-3.10862520466063e-05
-1.52727636867502e-05
-1.70663930740026e-05
-1.12270221731025e-05
-9.03717893693621e-06
-3.55281155636846e-05
-1.0978353652364e-05
-6.03324378709641e-06
-7.36468631234849e-06
-1.06893580491849e-05
-3.24847412761417e-05
-2.4846144368306e-05
-1.38078589982455e-05
-1.49334290543817e-05
-1.1239814977935e-05
-1.42553646736408e-05
-2.18874669635129e-05
-1.26037766079611e-05
-1.24419998658981e-05
-1.33587545032698e-05
-1.00294012436746e-05
-6.26175387958363e-06
-1.49237054014078e-05
-1.83019409433024e-05
-3.1311527280264e-05
-1.9353513557414e-05
-1.18358919827056e-05
-9.33360516558179e-06
-9.89101772141438e-06
-2.44925357924585e-05
-1.50761659392533e-05
-1.55761829406947e-05
-1.23832135296417e-05
-2.70910870972766e-05
-2.06265511640171e-05
-3.13403424580134e-05
-1.63735799475668e-05
-2.56134470908066e-05
-1.60700067265805e-05
-1.13963309805509e-05
-2.43506757615368e-05
-2.8106204540313e-05
-4.09062802911756e-05
-1.50405539306327e-05
-1.02228162985276e-06
-2.33266424896473e-05
-1.73517114808396e-05
-2.89315691741325e-05
-7.93761745080521e-06
-2.58925162548632e-05
-2.92739081155471e-05
-8.45891312679023e-06
-7.94738501506616e-06
-1.06258142834872e-05
-2.27234468697015e-05
-3.43842482408205e-06
-2.86176167258455e-05
-2.03675539652356e-05
-1.27292491422473e-05
-1.99640585206426e-05
-6.00539788184777e-06
-8.41349125555916e-06
-2.44012597286244e-05
-2.15005780086803e-05
-1.33190655794965e-05
-6.96829183550818e-06
-3.24114896346544e-05
-1.4102494200627e-05
-1.93738089061879e-05
-2.63673846191513e-06
-1.20912725499746e-06
-1.33416331516346e-05
-2.36775144370672e-05
-2.69998902164312e-05
-3.27860514253533e-05
-3.83409142039744e-05
-3.14806424042555e-05
-2.93226829321083e-05
-1.7866077219638e-05
-1.70251252106626e-05
-1.11486053460386e-05
-1.53411766216917e-05
-8.02638266668005e-06
-1.14836996819078e-05
-9.92321678003027e-06
-2.17320667398449e-05
-3.77780236456392e-06
-1.99192135294142e-06
-7.15408190077244e-06
-2.19549712787625e-05
-1.66529520256717e-05
-1.73756473368495e-05
-1.39480274285443e-05
-2.40655337711202e-05
-2.69851406243844e-05
-2.69195728463061e-05
-1.99578179878611e-06
-2.10615065996257e-05
-1.15323490233717e-05
-2.6652644291449e-05
-1.71726320751313e-05
-2.96099106627179e-06
-1.72934195680761e-05
-1.7424852665785e-05
-1.36810549473372e-05
-1.2905089251901e-05
-1.00851553113531e-05
-2.10855795675367e-05
-1.79697542694133e-05
-2.52545441864012e-05
-2.85263008983947e-05
-2.49370943622844e-05
-2.20562445012297e-05
-3.27976093353869e-05
4.45931294440672e-06
-1.49735960310841e-05
-8.55988771542602e-06
-3.37639988126436e-05
-2.03544765163189e-05
-4.69427085228189e-06
-1.96406574632119e-05
1.12526306397534e-06
1.92736220321222e-06
-3.21097585206911e-05
-2.14382646425738e-05
3.83550976488331e-06
-1.48273080859888e-06
-3.1833807790022e-05
-1.50131883774411e-05
-3.21134975607835e-05
-2.21228995129538e-05
-8.33184895538576e-06
-3.43740713492566e-05
2.0944311411236e-06
-2.82977756834297e-05
-2.2397034121858e-05
-1.89693229659529e-05
-2.06539446233582e-05
-7.5738975628751e-06
-2.44124705228105e-05
-1.56074507521261e-05
-1.21387585127397e-05
1.88780483421781e-05
-1.60145119415269e-05
-1.64287079553386e-05
-4.22494509843328e-06
-1.73253703348383e-05
-3.82514785411674e-05
-1.38742876123507e-05
-2.3460948956219e-05
-1.0019547421209e-05
-1.31673137282807e-05
-3.38606498947737e-05
-1.68148760489152e-05
-1.27311978300239e-05
-2.12102267425915e-05
-1.03109009329501e-05
-1.98897003414248e-05
-6.27538334373196e-06
-2.48667352194383e-05
-6.80623716108279e-07
-1.14047268503476e-05
9.03357579004389e-07
-1.38383794810337e-05
-1.03519753272479e-05
-1.92708530873956e-05
1.75946288549127e-06
-1.67694933503283e-06
-5.62177445135323e-06
-1.2336072932836e-05
7.96993102998195e-06
-1.59174464691674e-05
-1.62042857335609e-05
-2.53530627585468e-05
-6.04520517062678e-06
8.81367228515941e-06
-4.0079804749459e-05
-1.42293464277387e-05
7.73634383532577e-08
-2.19304811008007e-05
3.82809567945765e-06
-1.05365566247989e-05
-5.38531050225484e-06
-4.63553148645943e-05
-3.09705403879231e-05
-1.8388940556982e-05
-1.441557456202e-05
-1.88464824709592e-05
-2.08643996012859e-05
-8.14134217841464e-06
-1.23020055035843e-05
-2.48573578022437e-05
-2.23234119481963e-05
-9.10937121951675e-06
-6.39166524405476e-06
-1.02995575442269e-05
-1.38228679700215e-06
8.29269170885954e-06
-2.2291461249153e-05
-2.0602944124251e-05
-1.9621837748666e-05
-1.08617964300524e-05
-3.46709838616042e-05
-2.98673752307273e-05
-1.54373031774401e-05
-1.81767255467316e-05
-1.71771067176445e-05
-3.3263821566471e-06
1.8444881337599e-06
-8.89069301108309e-06
-7.8714182064318e-06
-1.23655320996758e-05
-5.08584806268341e-06
-3.12248432277117e-05
-3.80935147494908e-05
-9.50037063693056e-06
-1.1426381809328e-05
-4.50241702904803e-07
-1.1591278771162e-05
-8.95372334207671e-06
-3.08420380636815e-06
-4.26826554146952e-05
-7.39838308311623e-06
-8.61889277546768e-06
-2.63304842745845e-05
-1.80926265410056e-05
-2.4096362434925e-05
3.91016416367223e-06
-3.23562164072717e-05
-1.69950170054497e-05
-8.052907990522e-06
-2.15991168551448e-05
-7.11563285375679e-06
-1.17451677225192e-05
-4.00535000438261e-06
-2.96623931133722e-05
-1.202146671883e-05
-9.76537771497585e-06
-1.77297763874153e-05
-1.89320675033991e-05
-3.48919828820771e-05
-3.49123679278853e-05
-7.57436024780486e-06
-3.36276412907972e-05
-1.10038744535898e-05
-2.54680843976764e-05
-3.01510641447358e-05
-1.01936536166458e-05
-1.80953895197788e-05
-1.25261316105405e-05
-2.64586494258302e-05
-1.42059182488526e-05
-1.30042816925724e-06
-9.09733560326776e-06
-7.57283328613403e-06
-3.75853097080186e-06
-3.68297425734688e-05
-9.29346220087345e-06
-3.6008323799736e-05
-1.31945549276868e-05
-2.77823969482371e-05
-2.17006343559835e-05
-1.26368616019526e-05
-3.60682074415227e-05
-2.34701205927287e-05
-1.84277137157493e-05
-2.21128131409903e-05
1.03156622933647e-05
-2.74206521553055e-05
-2.33535806850624e-05
-2.19331562275989e-05
-6.19636288294684e-06
-5.10597178794771e-06
-4.01153778623695e-06
-3.26790038037268e-05
-1.00696731175188e-05
-1.22721905963993e-05
-1.88999433170625e-05
-2.27403611239117e-05
-3.01250564093223e-05
-3.66635884997992e-06
-6.91046878339379e-06
-2.86313820253661e-05
-3.63866666817361e-05
-2.65278047622052e-05
-1.59836196109829e-05
-2.56041087987877e-05
-2.77218397659537e-05
-1.924420702729e-05
-5.46527215435848e-06
1.41222867340982e-06
-4.48315104018653e-06
-8.74148292714647e-06
-1.34368691826073e-05
-1.8969034689503e-05
-9.85942486991196e-06
-1.93755354209561e-05
-1.61758998234211e-05
-1.63314722700419e-05
5.44969472954312e-06
-2.8815841853831e-05
-2.04503402426086e-05
-3.92850734159463e-06
3.02883704091079e-06
-2.88665576111672e-05
-2.60358274717134e-05
-1.2161122138706e-05
-2.11185300016243e-05
7.79632409354438e-06
-2.11859282044213e-05
5.70142744465619e-06
-2.46630247757297e-05
-2.48985019276658e-06
-2.20641229536319e-05
-5.15338070764114e-06
-1.40447089441713e-05
-1.67590821886749e-05
-1.58287569416531e-05
-1.1107152739428e-05
-2.33800729268613e-05
-3.76001963068966e-06
-9.01166360304221e-06
-2.72591358876536e-05
-8.18477997695541e-06
3.96763598402848e-06
-2.69241373653156e-06
8.11679906991873e-06
-1.64202230705634e-05
-1.08233049402886e-05
-1.8317943473389e-05
-1.25307503465044e-05
-2.18245615124616e-05
-6.10467492781631e-06
-7.80989709707649e-06
-6.75815341341441e-06
-1.45506545467613e-05
-1.42149586216933e-06
-1.2458257301572e-05
-9.10842723046225e-06
-1.14891944878035e-05
-2.86331700115432e-05
8.14175412379115e-06
-2.85865877012581e-06
-2.83335232631945e-05
-1.4781591772611e-05
-8.82180054846246e-06
-2.19764496705615e-05
-1.97262376860548e-05
-3.00339993025071e-05
-2.26350287860423e-05
-3.19311529052948e-05
-7.20677118886272e-06
-2.22769126785851e-05
-2.61957416624702e-05
-1.13161178554494e-05
-3.67573829231064e-06
-8.86029985753735e-06
-3.47364159562182e-07
-3.08290260915876e-05
4.86424770252877e-06
-5.03771651185532e-06
-3.47388565533118e-05
3.94254833723809e-06
-8.88281392343989e-06
-1.54481953966384e-05
-2.36858585676482e-05
-3.04722221464201e-05
-2.21065115574976e-05
-1.34112381388066e-05
-3.77721020346345e-05
2.64412612619485e-06
-4.99168699796879e-07
5.8269005863468e-06
-9.18991538517927e-06
-2.26631975817281e-05
-2.42136148897025e-05
-2.28035383265035e-05
-1.2595727187184e-05
-1.81980481809314e-05
-2.67006804292896e-05
-3.33678887567638e-05
-3.84802392829843e-05
-1.10289376940182e-05
-2.15751915054396e-05
-1.1394790320275e-05
7.28629599940885e-06
-3.79070457376203e-05
-1.83725156681132e-05
-1.79609499215861e-05
-2.26386813381181e-05
-1.03083045115763e-05
-9.48592818389626e-06
-3.00253282672244e-05
-2.4462912360639e-05
-2.27104979411433e-05
-2.39040438237933e-05
-4.74845674672215e-05
-1.48362989831971e-05
-9.43216023515687e-06
-1.5014638554659e-05
-1.01258079363094e-05
-2.08303791569475e-05
-2.97753005945313e-05
-8.49339295609101e-06
-1.26310204174004e-06
-2.31886101562136e-05
-3.28319329349537e-05
5.72509879065457e-06
-1.95729402933178e-06
-2.86738203411484e-05
-3.7385592441973e-05
-7.07678653601836e-06
-1.94047501253947e-05
-2.89901887902793e-05
-1.04090114245208e-05
-1.7913379385836e-05
-9.40666216141322e-07
-2.07405632242427e-05
-4.54570769930327e-05
-1.85969955307663e-05
-1.28099371448635e-05
-1.85837342553011e-05
-6.74144078473003e-06
-1.20675645233694e-05
-8.80948014810821e-06
-1.78315579791449e-05
-2.50410247792238e-05
-1.4642546713325e-05
3.68328293846305e-06
-1.32464415082363e-05
-9.97906096362342e-06
-7.75197774077681e-06
-6.67791662563921e-06
-1.69524963131399e-05
-1.37557512494891e-05
-1.84806620217811e-05
-3.27608185549197e-05
-3.03276519318511e-05
-2.46300578667156e-05
-2.54563063712963e-05
-2.02209453325232e-05
-2.46164128074736e-05
-1.72855931270504e-05
-2.12283633425741e-05
-9.66686384140709e-06
-2.20880183568486e-05
1.85365573145474e-06
-1.13068299609829e-05
-2.39201904621136e-05
-1.90271973006854e-05
-2.09103411054937e-05
-1.89965093328478e-05
-2.74169432495466e-05
-6.1672094866495e-06
-2.02948730216402e-05
-2.45890914373888e-05
-2.3701111037971e-05
-4.2842684367683e-06
-3.49068349990967e-06
-5.40535097345456e-06
-2.14429556417193e-05
-2.7084472771003e-05
-2.92091617097655e-06
4.34596526372946e-06
-1.50224950835565e-05
-1.06580745208213e-05
-1.32988157689964e-05
-1.63998475982058e-05
-2.6615624967027e-05
-1.12274566379217e-05
-2.83467542817085e-05
-2.35073414140423e-05
-2.71917499896041e-05
-1.47696052925993e-05
-2.06801327467713e-05
-1.82709216671053e-05
-1.98395315620557e-05
-5.45201291174233e-06
2.51460615382012e-06
-1.4716525826149e-05
-1.46542243463907e-05
-2.16953026864927e-05
-3.38959969895374e-05
-1.38653837599108e-05
-2.10025090159664e-06
-4.44057623799306e-05
-3.07160827718639e-05
-6.62107450375407e-06
-2.97561185428026e-05
-3.10236590367174e-05
-1.58531388870245e-05
-1.3581503088293e-05
-2.24084537416208e-05
-1.20342638610033e-05
-1.25091294923084e-05
-1.24134730649303e-05
-1.18182860238038e-05
-7.35971209869555e-07
-1.15691370920455e-05
-2.67759428078536e-05
-1.81830835100843e-05
-2.15095952058942e-05
-1.09039324289532e-05
-5.69721849166934e-06
-1.86907987222916e-05
-1.57471723434944e-05
-4.68628906866668e-06
-8.69559610591545e-06
-9.86736092972954e-06
-3.29674041610088e-05
-1.89071265077943e-06
-1.83352094355198e-05
-1.5146510579001e-05
-8.87771083998209e-06
-1.94706492401217e-05
-9.14392611639407e-06
-6.16369466466037e-06
-1.93697947365121e-05
-7.91769969631796e-06
-1.87576814263e-05
-1.15750048262358e-05
-1.46886793988257e-05
-2.3446005796768e-05
-9.92793034810318e-06
-9.52159148544657e-06
-3.55520047245724e-05
-7.56607990059834e-07
-2.86855524712804e-05
-1.70685362783156e-05
-1.50953223619315e-05
-2.14328650545919e-05
-1.45160693840283e-05
-2.29940272429929e-05
-1.49531516279788e-05
-7.21806182978257e-06
-4.48048711051426e-06
-9.6360871901163e-06
-1.14000577618633e-05
3.45453263903947e-08
-1.32731753673247e-05
-8.03057602279996e-06
-2.53729495528404e-05
-2.26905315642879e-05
-1.57959788920088e-05
-1.69582452419011e-05
-1.4706860597691e-05
-6.30626748642018e-06
7.69690813350195e-06
-1.38701723072788e-05
-9.67566789177046e-06
-1.44484290049725e-05
-2.8367380188975e-05
-2.00052542139223e-05
7.31241848889851e-07
-1.50722836964139e-05
-2.85837997659624e-05
-3.35853907732689e-05
-9.997072472256e-06
-5.91105936143383e-06
-8.70082719683962e-06
-1.4345933107328e-05
-1.55294385922106e-05
-1.84653383799378e-05
-1.78720070904325e-05
-2.02275368448472e-05
-2.20814244675262e-05
-3.28884958087739e-05
-7.24289175368667e-06
-2.46280392382152e-05
-2.82833604085693e-05
-3.38642537666756e-05
-2.83319928484386e-06
-1.59700013063586e-05
-3.96426726260044e-05
-2.02454931760733e-05
-1.36357045355252e-05
-1.77370721508739e-05
-2.61059105158407e-05
-1.24029854134626e-05
-2.16779852585447e-05
-3.28052560416942e-05
4.76315872683931e-06
-3.16969170139827e-05
-7.80121900399889e-07
-4.36472803413918e-07
-2.79286899611024e-05
2.27361407524641e-06
-1.68886775035035e-05
-1.6977609214057e-05
-9.70293628932263e-06
-9.1496980707341e-06
-6.97008811382136e-07
-1.71532979269827e-05
-3.36299852924642e-05
-2.90327905203381e-05
-1.49725139144401e-05
-4.46846095349409e-06
4.87948962327966e-06
-1.79793995566117e-05
-1.57672207129021e-05
-4.04750214348328e-06
-1.28053631993525e-05
-1.11804249177973e-05
-7.37260272446794e-06
-2.1507263471883e-05
-1.19172286103542e-05
-1.03847083227818e-05
-2.09382388314687e-05
-9.2979539863595e-06
-1.8998469174156e-05
-2.42532764743374e-05
-2.70731120122779e-05
-1.88906700293302e-05
-6.4484539044179e-06
-1.33368159201214e-05
-2.66371402496109e-05
-3.69565109511611e-05
-2.59238506577214e-05
-3.11726932928144e-06
-2.31791028932107e-05
3.5895609068967e-07
-8.19386189652711e-06
1.39204256221075e-06
-3.83342260355375e-05
-2.1652351457202e-05
-9.07839151724229e-06
-2.4415119406571e-05
-1.08875275660624e-05
-5.16333540603892e-06
-2.1498365619798e-05
-8.31551558607062e-06
-2.20053309342572e-06
-2.59071285312509e-05
-1.53845184008665e-05
-2.65773815296436e-05
-1.91608347340136e-05
-8.03996070972641e-06
-3.05950280630063e-06
-1.16874212154502e-05
-7.57020645464249e-06
-9.909764402974e-06
-2.33576527744122e-05
-2.6408618371642e-05
-1.57129996608418e-05
-8.76665523143377e-06
-1.87581861329658e-05
-3.15322512635835e-05
-2.61131341768515e-05
-2.94205044576458e-05
-1.502909748078e-05
3.68580522684368e-06
-6.85759013309748e-06
-2.05615858452889e-05
-1.54594928011577e-05
3.39932906947194e-06
-3.29701294647326e-05
-1.66071051594739e-05
-1.99625064399639e-05
-2.8192098925699e-05
-2.14504946228597e-05
-3.38724137291058e-05
-2.06717754625721e-05
-3.78969961958498e-05
-2.23522578517717e-05
-5.33248870799701e-06
-1.63838321316959e-05
-9.61807519400975e-07
-3.46341131507119e-05
-2.47048136571109e-05
-2.30489496234932e-05
-1.48307201236674e-05
-1.93438189999547e-05
-2.39860385037199e-05
-2.59974702628813e-05
-2.28561947288846e-05
-3.28870165562529e-05
2.23308762903944e-06
-2.79583772787666e-05
-5.12190563190205e-06
-5.93941066703333e-07
-1.72770623087455e-05
-2.91114930792744e-05
-2.71668612224238e-05
-2.11124125995386e-05
-1.5754031791741e-05
-8.37889417398596e-06
-1.27119864305107e-05
-1.03374572260173e-05
-6.85361072158661e-06
-1.14933095267216e-05
-2.22445286738661e-05
-4.83624719737226e-06
-4.0500675162687e-05
-2.00268860815218e-07
-2.80319047889813e-05
-1.30404650830869e-05
-1.18661021609447e-05
-5.22966286837058e-06
-2.9397485124927e-05
-2.84296352494677e-05
-2.50741348362197e-05
-1.93447040164518e-05
-3.10080876022734e-05
-3.8193538836991e-05
-1.1131101351879e-05
1.32192604356822e-06
-3.79556351006828e-05
-1.03925489768697e-05
-2.81487243164951e-05
-3.37475177727668e-05
-1.41149002645857e-05
-1.04546270629817e-05
-7.62977288427094e-06
-3.64210912454394e-05
-3.8144758726124e-05
-2.38677010241465e-05
-5.88549769761239e-06
-2.20862009492806e-05
-1.56652811859544e-05
-2.27848715611381e-05
-7.43585348627007e-06
-2.00039645021546e-05
-1.15367605782712e-05
-1.03603499500042e-05
-2.75547779836055e-05
3.74890716049089e-06
-1.20419509864846e-05
-1.22200826857282e-05
-1.50424578553669e-05
-1.94168093095618e-05
-1.16411902000103e-05
-8.27091369214424e-06
-2.55290613841e-05
-1.50697955462923e-05
-2.1985242616117e-05
-2.03501519433653e-05
-1.79573685030638e-05
-2.90463972384602e-05
-2.26029090455835e-05
1.24483851727675e-06
-6.55875751635217e-06
-3.00261708059624e-06
-4.0423762480085e-05
-2.36467170779273e-05
-3.3749986410955e-05
-3.97132869412615e-06
-1.36707419483336e-05
-2.42113199642472e-05
-1.47462008502767e-05
-9.64123913950955e-06
-1.05343167316295e-05
-3.95485179115907e-05
-3.23227747015268e-05
1.64865905810138e-06
-2.24851816347545e-05
-1.63269044197606e-05
-4.22965541708377e-06
-1.86613148034385e-05
-3.69127764884844e-07
-9.68878010417258e-06
-2.30709147500503e-05
-2.39423635166146e-05
-2.99196723074375e-05
-7.75240634481508e-07
-2.08925848882054e-05
-6.97551770147342e-06
-9.702535820256e-06
-1.81197186962495e-06
-2.36912790054786e-05
-1.15092288749168e-05
-3.57052868087695e-06
-1.74374552587821e-05
-4.25010667027347e-06
-5.71364447222519e-06
9.93954462511512e-06
-3.04798744971218e-05
-2.12047682742652e-05
-3.06264499960425e-05
-1.54413662260893e-05
-1.52410687758314e-05
-1.00697814550794e-05
-1.89660700312489e-05
1.09103651354818e-05
-6.64509885496242e-06
-2.13736423033085e-05
-3.74882069373193e-05
-1.90858151676698e-05
-2.21090777137486e-05
-2.3334450867767e-05
-1.42190542809717e-05
-4.72460936941618e-06
-1.69730591802874e-05
-1.33089043776689e-05
-8.91518220793605e-06
-1.85231928322347e-05
-1.55224548047127e-05
-6.30473860882695e-06
-1.6018876091928e-05
-2.03267749452822e-05
-2.33631778197105e-05
-9.9777834238246e-06
-1.6560452147218e-05
-3.09307737872592e-05
-3.3949988746968e-05
-1.60673211655291e-05
-1.84870444953554e-05
-3.2533216673179e-05
-5.77209213259542e-06
-2.18090196900852e-05
-1.36396072064075e-05
-1.2189854142574e-05
-1.70107412405076e-05
-3.37120147364583e-05
-2.17097960620276e-05
-1.87712334858513e-05
-2.85003255983156e-05
-2.17121493214904e-05
-1.69516236177659e-05
-1.99109416834656e-05
-2.9405617478598e-05
-1.30125234409477e-05
-1.36393992842072e-05
-2.33100848704603e-05
-3.25719901682138e-05
-1.66513897866643e-05
-4.62810825272211e-06
-1.52459866050927e-05
-1.62928892985058e-05
-3.77284747817551e-05
-1.68381664300978e-05
-4.93754887376976e-06
-1.44229496990566e-05
-1.81773198862371e-05
-1.75456470239938e-05
-4.4372216327801e-06
-1.71442408757659e-06
-2.1525498052322e-05
-2.9413432263545e-05
-2.14406343792984e-05
-7.79314555948445e-07
-2.40119973488596e-05
-3.07619900789152e-05
-2.06570081123684e-06
-2.43572500827933e-05
1.61767448449913e-06
-1.38985383988816e-05
-1.63710372677238e-05
-1.30349733316121e-05
-4.57115357663166e-06
-1.27725416593525e-05
-1.5449558654621e-05
-3.98525862924121e-06
-1.98634568269199e-05
4.41765671088199e-07
-6.13907723871063e-06
-3.15813417521312e-05
-2.43581979296049e-05
-1.12840477384215e-05
-5.84440078349663e-06
-2.37135073159377e-05
-1.4539532582276e-05
-3.12997945849956e-05
-2.66617706327511e-05
-1.73565333241859e-05
-1.94292812666562e-05
-2.54750247089127e-05
-1.70466872447929e-05
-3.83234929015141e-05
-1.7694957113962e-05
-2.48205629703725e-05
-9.86185848458545e-06
-1.46181420759002e-05
-2.98373918575386e-05
2.37036776311991e-07
-2.24733995106453e-05
-1.33966785463606e-05
-7.52474988753178e-06
-2.27841619958054e-05
-3.07825214405278e-05
-2.80985888018314e-05
-1.11960963027742e-05
-2.73629547143143e-05
-1.91820266668195e-05
-3.9767354823465e-05
-1.88773830158822e-05
-1.88563759252219e-05
-1.53210508740557e-05
-1.39684874497301e-05
-1.88774312528976e-05
-3.39789101393387e-05
-7.1717340906568e-06
-8.50067725329828e-06
-2.07213089623278e-05
-8.67576035975249e-06
-3.69156659415464e-06
-2.24667331050632e-05
-2.01899438714697e-05
-7.42578238852324e-06
-3.45223221340465e-06
-2.25659665145795e-05
-9.00068232526215e-06
-1.46131449249893e-05
-2.86232692071525e-05
-1.17485099220759e-05
-2.26991753736635e-05
-4.12605762470488e-06
-1.29194550320787e-05
-1.292144353467e-05
-1.01972655024452e-05
-1.15643091420085e-05
-1.31456157889242e-05
-6.89144678464266e-06
-2.89108663193128e-05
-2.22671879239559e-05
-6.20451301036864e-06
-6.28409636938964e-06
-2.15568902148761e-06
-4.88050125007186e-06
-2.62399268219466e-05
-2.36079440922632e-05
-1.61112573285826e-05
6.51236181259736e-07
-1.50781283120595e-05
-1.7230311400846e-05
-1.25629953745623e-05
-2.87443780560915e-05
-3.66369213777811e-05
-1.83510993416406e-05
-1.57019904660156e-05
-3.17558537438635e-05
-1.47287492996366e-05
-2.38230569793448e-05
-1.80986094568331e-05
-3.02327818194237e-05
-2.11239936025168e-05
-6.88505653447181e-06
-9.70035768933994e-06
-2.19878825775981e-05
-1.75434778879279e-05
-2.10695243622543e-05
-1.54984465929655e-05
1.61861370375185e-06
-3.86555955311753e-05
-1.78189925919219e-06
-1.18993243360682e-05
-1.45202236568185e-05
-2.3344589041818e-06
-2.17973352982136e-05
-1.77212401956583e-05
-8.08464203048573e-06
2.5967012640195e-06
-1.50100710055753e-05
-1.25043487948423e-05
-3.29523351386049e-05
-2.26448285632332e-05
-2.75972881695821e-05
-1.08205581115708e-05
-2.97118494596932e-06
-3.49038917226986e-05
-1.26573544550621e-05
-1.44644171937017e-05
-3.40789043952591e-05
-1.99249599104535e-05
-8.60509976294393e-06
-1.67911203543602e-05
-5.49895945707138e-06
-2.92318327163581e-05
-1.13596040207037e-05
1.94332560473822e-05
-2.34709126530988e-06
-8.15873598323976e-06
-1.52168873065892e-05
-1.61293328843842e-05
-9.95940589188253e-06
-9.80288548897586e-06
1.11458304237445e-05
-6.25468121151759e-06
-3.59558778211278e-06
-1.16004987477182e-05
-5.17575214260842e-06
-2.35079671465742e-05
-7.44245912563618e-06
-1.07012846580291e-05
-2.99230783374652e-05
-2.16316763106668e-05
-9.78111044315418e-06
-3.29112597933682e-05
-1.12976367122144e-05
-3.44829534866739e-05
-1.20610464631765e-05
-1.48390484600916e-05
-2.0697422099742e-05
-7.62400017292717e-06
-1.95714222459387e-05
-3.48681753302195e-05
-2.22111000089438e-05
-5.94892088952209e-06
-1.76397015456193e-05
3.80165086718586e-06
-1.96971979197819e-05
-3.18669486441016e-05
-3.37498953336581e-05
-1.59111714805289e-05
-1.11127477710984e-05
-1.21048269794155e-05
-1.04609930956017e-05
-1.31592789416873e-05
-2.56984307935885e-05
-2.01782781662764e-05
-1.65532197209509e-05
-1.77527433029197e-05
-1.32812706307138e-05
-3.27828511380828e-05
-2.19965040107893e-05
-5.97531502788868e-06
-1.16672251661899e-05
-8.7157653427595e-06
-1.12177924087346e-05
-1.41542727483067e-05
-2.10369919204487e-05
-8.91790937061246e-06
