# Supplementary material for: Research on computational propagation and identification of mine microseismic signals based on deep learning
Source: PLoS One. 2025 Oct 22;20(10):e0334641. doi: 10.1371/journal.pone.0334641 (PMC12543183; doi:10.1371/journal.pone.0334641)
Supplement: S11 Data — (ZIP) [file pone.0334641.s011.zip › 000101100002586.xlsx_0.txt_24.txt.txt]

-1.96573233254675e-05
-1.24640365616701e-05
-3.12886675233045e-05
-1.10139053708985e-05
-1.30883229876124e-05
-5.69955563361191e-06
-1.4018555912318e-05
-1.99254149830577e-05
-2.44609484846436e-05
-2.52929776642078e-05
-1.4459372663875e-05
-2.67175615507612e-05
-1.61485703483404e-05
-5.70175869821005e-06
-1.51703826147181e-05
-7.6332081457717e-06
-2.23603047425398e-05
-1.80609823602806e-05
-1.13372164413505e-05
-9.76617979565005e-06
-3.4493616215228e-05
-2.42172111992798e-05
-1.49869784602626e-05
-6.85268168835315e-06
-2.37335766744743e-05
-1.52924756900138e-05
-9.55779982001812e-06
-2.08590772068844e-05
-1.26002136761929e-05
-2.72879152616271e-05
-2.43529777789735e-05
-7.63795078854143e-06
-8.40267436751612e-06
-2.58815503464027e-05
-1.49329321662687e-05
-4.21477793456691e-06
-1.87849816053073e-05
-1.30121535531238e-05
-1.12236098752058e-05
-1.94977632526215e-05
-5.32919521997632e-06
-1.05479485637169e-05
-1.90896359070654e-05
-1.42449067753487e-05
-1.85865483574369e-05
-3.54114693265474e-05
-6.74812881771773e-06
1.5930128008337e-06
-2.0838422515127e-05
-3.92630608643812e-06
-1.79845611870471e-05
-1.52036104702705e-05
-1.37845740686314e-05
-2.15457059857827e-05
-3.36314911781302e-05
-2.32068305627296e-06
-1.13817405357728e-05
-7.14913758105858e-06
2.44765012663059e-06
-1.71453398433485e-05
-2.85092133207338e-05
-1.83447722756146e-05
-2.21657160514628e-05
-2.66397980058735e-06
-1.99950101858797e-06
-1.52234875076284e-05
-1.6075253293082e-05
-1.67603761419373e-05
-1.99884270121072e-05
-4.73130005786983e-06
-2.41168256582829e-05
-1.36716368957824e-05
4.56065043236253e-06
-1.77657122814974e-05
-4.98655883037537e-06
-8.67287763118985e-06
-6.77645989401581e-06
-9.74400755236041e-06
-1.38237253911126e-05
-3.29280403645548e-05
-2.69533555524959e-05
-1.35845216738368e-05
-2.25443900924577e-05
-1.87742757249378e-05
-1.57351574350897e-05
-3.35252318489872e-05
-1.09999186504969e-05
1.18758932009269e-06
-8.52183424188846e-06
-2.22701010241055e-05
-2.82263932312418e-05
-2.52037155371199e-05
-5.74719727783278e-06
-1.38658128750131e-05
-2.73607646517845e-05
-7.6180299816096e-06
-1.02616547689097e-05
-6.8690548906402e-06
-5.31085985767724e-06
-1.71681701606512e-05
-2.24368525435321e-05
-3.65960238114229e-05
-1.63946755446806e-05
-1.99148150585439e-05
-4.4679881871744e-06
-2.85824323915879e-05
-4.06200823281232e-06
-1.27536145984299e-05
-3.09853910292548e-06
-2.75016148672369e-05
-8.9146019628006e-06
-4.12142996749964e-06
-9.67239410348221e-06
-6.90852206523525e-06
-2.26985475567799e-05
-3.4325526853063e-06
-2.02936609752799e-05
-1.56366492369822e-05
-8.02886386423774e-06
-2.05062521094083e-05
-9.18114383220394e-07
-9.8632312229223e-06
-9.69344700217073e-06
-1.41775750505631e-05
-1.76688942457541e-05
-6.57956448699712e-06
-3.8316350487316e-05
-2.5214970518468e-05
-3.67794070870305e-06
-3.25485012607447e-06
-2.114395983459e-05
2.18325594314431e-07
-3.0829856063504e-05
-4.71766282576056e-05
-1.17532026475787e-05
3.3937912658988e-06
-1.99737552169568e-05
-9.2320395638513e-06
-2.79865599196144e-05
-1.24290474052528e-05
-2.27487612723976e-05
-2.21626018016029e-05
-3.36671153782614e-05
-4.95209357340596e-06
-2.66708293852203e-05
-4.56226414226662e-06
-1.39435736933267e-05
-1.12412117626746e-05
-7.52283452513422e-06
-2.21736993002761e-05
-4.17657137665238e-05
-2.2710680747123e-05
-2.18940483868864e-05
-1.84283069781762e-05
-3.70706228732044e-06
-8.46954346765784e-06
-2.12439296647409e-05
-1.95420297547751e-05
-3.82372845368972e-06
-1.72727977735084e-05
-1.75113383336522e-05
4.26368020974817e-06
-2.10070131521232e-05
-3.59824345246787e-05
-1.5512817178688e-05
-1.40711952945224e-05
-1.37601063652478e-05
-2.19543289391486e-05
-2.18141056877983e-05
-3.29232110072689e-05
-1.31540051429826e-05
-1.29622882118691e-05
-2.12958345306797e-05
-2.89761549882381e-05
-1.91753686150567e-05
-2.26367588883482e-05
-1.73938346619531e-05
-7.93774090008265e-06
-1.35114103461702e-05
-1.94668823897082e-05
-2.17394231136721e-05
2.71336569874183e-06
-2.03873051105748e-05
-1.08667680800903e-05
6.73429499287265e-06
-1.58293520021695e-05
-1.10486484553643e-05
-5.51130546992969e-06
-2.35726866490528e-05
-1.99691747317108e-05
-2.28508838034659e-05
-5.34467599097266e-06
-2.23053604633858e-05
-9.66960957125631e-06
-8.10009186278007e-06
-2.7569508475707e-06
2.85049147995225e-06
-2.90826143870709e-05
-2.5128422275393e-05
-1.43028639487803e-05
-1.89422468595775e-05
-2.00616260089201e-05
-2.01028416852775e-05
1.19499207053076e-06
-4.70085274615671e-06
-3.0060569745158e-05
-1.82532598555502e-05
-1.29444833496979e-05
-9.12916912280956e-06
-3.83154179053868e-05
-1.38309340995586e-05
-7.72579062263779e-06
-6.69307121725552e-06
-1.48201111333398e-05
-3.03388131541066e-05
-3.16374364677714e-05
-1.70631882245034e-05
-5.51827330246953e-06
9.38803602529745e-07
-1.77913336961945e-05
-1.00541301588036e-05
-3.39702138952945e-05
-1.28345775735844e-05
-3.31466676986463e-05
-1.13342302906702e-05
-3.31148614606706e-06
-1.04041025210342e-05
-7.67705644817013e-06
-1.86286559825977e-05
-1.26806336978679e-05
-5.90065530517997e-06
-2.77227954880572e-05
-8.46642549998821e-06
-1.94186943633174e-05
-1.33804479358146e-05
-4.24749648850412e-05
-2.55758209737858e-05
-1.52804162866596e-05
-1.67562594014399e-05
-1.83198456303011e-05
-2.38753533589518e-05
-1.39034080864233e-05
-3.4623762122026e-05
-2.81954245395225e-05
-3.47855662133873e-05
-1.44769154047872e-05
-2.63765997363922e-06
-7.54719777869457e-06
-2.44663963956718e-05
-5.21081792394708e-06
-2.82055658182972e-05
-3.50693654286547e-05
-1.23556911260981e-05
-1.65658087946467e-05
-1.11284278218989e-05
-2.24686900161733e-05
-3.98709276633246e-05
-6.88056069464016e-06
-2.25581305220759e-05
-1.86336367017557e-05
-1.72116809897808e-05
-2.37291219312484e-05
-6.18316048444756e-06
-2.14705772231006e-05
-5.65598370401717e-06
-6.86963906887251e-06
-1.05877832156265e-05
-1.85968358545482e-05
-1.54507972459878e-05
-1.52473682540533e-05
-5.37691124654875e-06
-2.4974736215705e-05
-2.54629098698097e-05
-1.32859975204598e-05
-1.11214579762299e-05
-2.34527150480782e-05
-1.71140984784294e-05
-3.48409136324291e-05
-2.53711181901114e-06
-2.27880534226531e-05
-1.2730198184203e-05
-1.32127466074327e-05
-1.52337590543477e-05
-2.01675753718775e-05
-8.64687146526439e-06
-2.1413830003958e-05
-4.23964967964834e-06
-3.02971286362105e-05
-1.34934915518078e-05
-1.89477848478999e-05
-3.39377079071717e-05
-1.47856159037345e-05
-2.35289927655061e-05
-2.90687354319443e-05
-7.87579138148666e-06
-1.17897561290353e-05
6.87925274900342e-07
-1.84666743650052e-05
-2.26019544133424e-05
-5.62493738393116e-06
-1.66577548451327e-05
-1.04217054519022e-05
-1.64610417560564e-05
-1.1520778999762e-05
-2.7387915815957e-05
-1.9157872785682e-05
-1.23735920637374e-05
-1.99226094532623e-05
-1.8464185680874e-05
-3.31402120461148e-05
-1.58757441557261e-05
-2.50093849445797e-05
-6.92540151885836e-06
-1.94311046633685e-05
-1.97696705816643e-05
-1.90018866623751e-05
-6.07053495516268e-06
-2.06588193974368e-05
-1.7323602011247e-05
-6.35213661129683e-06
-1.37988561676057e-05
-9.19963320618194e-06
-1.27634183097219e-05
-9.60948166817449e-06
-2.69867483377462e-05
-3.74916001815528e-05
-2.37813600385891e-06
-2.6109324582619e-05
-1.89620816618655e-05
-1.28634347421553e-05
-3.23819928928928e-05
-1.75297885307338e-05
-2.64040414536049e-05
-1.53087702667854e-05
-2.75138629053444e-05
-2.43522202597884e-05
-1.79620079476452e-05
-2.66584517427342e-05
-2.15856571429002e-05
-1.4146020743503e-05
-3.7924963762388e-06
-1.89479427756972e-05
-2.3205450459031e-05
-1.22534450253816e-05
-2.15053050814923e-05
-3.15308112941755e-05
-8.08266866972965e-06
-2.16461176148745e-05
-1.4734503281074e-05
-7.5136349962433e-06
-1.96180219410741e-05
-6.73652289324258e-07
-1.37135293575279e-05
-2.33256396363999e-05
-1.11001424956572e-05
-1.26437559983536e-05
-2.02752413153401e-06
-9.63215636178161e-06
-2.89415156644877e-05
-5.54254199946274e-06
3.99097403997022e-06
-2.47460185665659e-05
-1.63455339837206e-05
-2.53813748567997e-05
-2.35649045388092e-05
-1.89349839921089e-05
-2.08852939047288e-05
-1.21971351264161e-06
-2.50142005917969e-05
-2.87763044039154e-05
-8.25437306585701e-06
7.33918690281112e-06
-2.54014403672792e-05
-3.44328501218996e-05
2.03968571501551e-06
-1.36069445024755e-05
-1.82142616212957e-05
-1.66581757773093e-05
-4.02772181653152e-06
-9.3552191519941e-06
-3.50299442505039e-05
-2.69202238980284e-05
-2.19635232765478e-05
-3.10498955952998e-05
-3.25445460480654e-05
-1.26452030166682e-05
5.63920659135623e-07
-1.18894083062651e-05
3.02127933841313e-07
-2.43021869069069e-05
-1.50873089367963e-05
-2.14374395191882e-05
-1.51490934973003e-05
-2.33032560282801e-05
-2.91598449794338e-05
-8.72938774011767e-06
-1.04133944505895e-05
-2.59624185877613e-05
-1.19555342617818e-05
-1.04887336399805e-05
-1.52382554279589e-05
-8.9995240742195e-06
-1.05438633575732e-05
-8.15172582142552e-07
-1.67532834856187e-05
-5.20156314812941e-06
-1.32773526335433e-05
-1.07886069990232e-05
-1.40848747760805e-05
-1.17230075630484e-05
-3.29729208522715e-05
-2.81326793084056e-05
-3.01443779005384e-06
-2.45827776445623e-05
-8.12191369463116e-06
-1.01263101304911e-05
-9.11350289019898e-06
-2.02521505334112e-05
-3.47305485344864e-05
-1.01191237287796e-05
-2.20773964229538e-05
-2.16105470281298e-05
1.38516491356239e-05
-1.72456197874124e-05
-6.9537131654921e-06
-1.30892718810547e-05
-1.83935537825043e-07
4.24177846362157e-06
-1.31145647303048e-05
-1.38680908501307e-05
2.91570094649455e-06
-2.66666072871666e-05
-4.77639594111873e-05
-1.84727049391521e-05
-1.77938966264298e-05
-1.46863976030811e-05
-1.7177496061036e-05
-2.68372125361387e-05
-2.74373545870138e-05
-1.86833950170214e-05
-3.61430379563165e-06
-9.90657234969691e-06
-2.54584047014208e-05
-2.5835151065952e-06
1.12688773380764e-06
-1.46822843840765e-05
-1.02050911894388e-05
-9.85904042304636e-06
-1.46993186547526e-05
-1.50777928020625e-06
-2.54738732297287e-05
-6.30410477363957e-06
-3.28203423032035e-05
-1.50399006544803e-05
-1.67600929285648e-05
-1.74961921990154e-05
-2.11736724076426e-05
-1.09135721631626e-05
-2.29400816987571e-05
-3.83152402170752e-06
-1.9270048821852e-05
-2.397151619752e-05
-1.15124806310368e-05
-2.94157449807116e-05
-1.26020512590943e-05
-1.64581819097273e-05
-1.21156132875268e-05
-2.01979976199711e-05
4.17291721855453e-07
-2.2574845572774e-06
-2.14644849412147e-05
-1.13942013580255e-06
-1.82777332127821e-05
-3.72933394082111e-07
-1.58896071547032e-05
-2.92131837791407e-05
-2.32769788815891e-05
-1.85041945468907e-05
-1.59968779932199e-05
-8.21643684763325e-06
-2.11311881745914e-05
-1.13677813514824e-05
-1.17120446370455e-05
1.30388795573185e-06
-5.00128709138065e-06
-1.63990988424906e-05
-8.03118684374233e-06
-2.58576794760639e-05
-2.71332301771958e-05
3.55760477772476e-07
-2.00012372663497e-05
-2.26063566377288e-05
-1.15904753434592e-05
-1.7447515340023e-06
-2.65447097637913e-05
-1.105794237081e-05
-2.64369846406228e-05
-1.00431295419705e-05
-1.23634826494189e-05
-1.43440010039853e-05
-2.49746193457546e-05
3.53021435942569e-06
-1.1833393220391e-05
-2.77786741015447e-05
-3.12140443853752e-05
-2.7092355780556e-05
-4.07009693776702e-07
-1.90246609226437e-05
-1.95523488052266e-05
-2.48212084249635e-05
-2.33594752717205e-05
-1.55396462159443e-05
-2.94065046697074e-05
-1.61395907701244e-05
-1.41405474794967e-05
-2.02276732024625e-05
-1.50002641392531e-05
-3.3969968822071e-05
-1.03944585350514e-05
-1.37437241265355e-05
-2.82792831402919e-05
-2.54667799595428e-05
-2.74609659635276e-05
-1.98337118800001e-05
-2.39134617846188e-06
-1.88043465077142e-05
-2.72093918441516e-05
1.2337368665862e-05
-1.55479126949623e-05
-8.22916460911814e-06
-2.49409966871882e-05
-1.16151618103893e-05
-1.21760057974963e-05
-1.21143373454336e-06
-3.35144179255815e-06
-1.93427526444763e-06
-1.0894363658298e-05
-1.89483117484348e-05
-3.28054499895919e-05
-1.88620611810693e-05
-2.58450866037921e-05
-1.39159852793017e-05
-1.3812317887433e-05
-1.01232132384556e-05
-1.49881429047263e-05
-2.43021738961842e-05
-2.27656190348001e-05
-1.50433487153273e-05
-1.00219736568241e-05
-3.03192007726208e-05
-5.04264245797472e-06
-2.35784119704029e-05
-1.49717965540937e-05
-2.66779719331584e-05
-1.55036481277184e-05
-1.86642838266729e-05
-1.34371804059818e-05
-5.89923383238684e-06
-1.41217708404449e-05
-8.22126433027194e-06
-2.75075451827277e-05
-1.62285285693113e-05
-2.48215100800411e-05
-3.60865603236467e-05
-3.09953640458378e-05
5.53866113310634e-06
-5.55789055652675e-06
-1.97788160767569e-05
-8.49951386113327e-06
-9.38406235552034e-06
-1.89877568073171e-05
-3.28649883467257e-06
-8.03751716910189e-06
-1.57783435442388e-05
-1.1483999870314e-05
-4.06955025481463e-06
-3.96893410627596e-05
-3.92440472922899e-05
-1.41542843916096e-05
-1.63373746942067e-05
-5.72311403282836e-06
-2.70196247609574e-05
-1.19841915726622e-05
-2.0193920330175e-05
-2.82662688161292e-05
-1.80549680933917e-05
2.2728104757388e-06
-6.72818994182698e-06
-3.20082913005748e-05
-2.16390308679147e-05
-1.2370774943681e-05
-8.95738374849281e-06
-2.1072410968142e-05
-1.19514167555429e-05
-9.10414248074867e-06
-1.51040176175532e-05
-1.41822112992395e-05
-2.59919617420872e-05
-2.89148773471013e-06
-1.4714206565923e-05
-1.09709202880217e-05
-2.29796035021028e-05
-2.27550383518351e-05
-8.89927018480523e-06
-2.31063833825608e-05
-8.76583343174055e-06
-1.03872857954994e-05
-3.14252465411089e-06
-1.99552275136704e-05
-2.36200860828937e-05
-3.54863159014413e-05
-1.16686507772841e-05
-2.16714643807418e-05
-1.57946453773121e-05
-7.28217974495946e-06
-1.98281471459381e-05
-1.36859004808771e-05
-8.75343092701354e-06
-1.36705850211476e-05
-1.57903556018147e-05
-1.81939590226708e-05
-2.03085753617776e-05
-1.14749146672412e-05
-2.00772009169255e-06
-3.18938443050841e-06
-9.22953232474295e-06
-1.34410611618144e-05
-2.34047874454428e-05
-3.59530602133894e-05
-2.2637082127532e-05
-1.01136966041752e-05
-2.22267582887922e-05
-3.02632302008571e-05
-1.05192300978997e-05
-1.19823557801502e-05
-2.51769943665155e-05
-1.89770736506974e-05
-2.2774360305089e-05
-1.04148358709953e-05
-2.19386878749835e-05
-1.76027870239586e-05
-9.05502052865356e-06
-1.50665828132591e-05
-1.51564466431208e-05
-1.39093691436044e-05
-1.234267540364e-05
5.54090187639183e-06
-3.23227360005797e-06
-1.88432194109166e-05
-2.30379992287194e-05
-2.62546603978543e-05
-2.15985808076747e-05
-1.33802045940112e-05
-1.28578869109288e-05
-2.53999323570373e-05
-9.71349086427757e-06
-1.36824220494919e-05
3.04482903613031e-07
-2.25629774828134e-05
-2.08942194616462e-05
-3.16516232600511e-05
-1.12144090405838e-05
-9.11710926249982e-06
-3.43780713306429e-05
-1.78410727727645e-05
-8.37423761329043e-07
2.8478034363196e-06
-2.35761405198229e-05
-2.1152093191038e-05
-1.2384585659501e-05
-2.67365198717978e-06
-1.43581548901662e-05
-2.46070642171676e-05
-6.5909542352225e-06
-3.42969206876227e-05
-3.10985112358749e-05
5.52980669979262e-06
-7.5782989361227e-06
-1.84389832075579e-05
-2.72881400780789e-05
-2.02392718648664e-05
-1.1436843027619e-05
-3.1347628246334e-05
-2.88711339976647e-05
-1.81032584224595e-05
-1.07739002339645e-05
-3.02099834834819e-05
-1.47670425754079e-05
-2.0117330476681e-05
-3.12649486200961e-05
-2.17326547445236e-05
-9.72524588023699e-06
-1.26386519746619e-05
-2.32807008374025e-05
-1.22496947037725e-05
-1.73911990284127e-05
-2.39134556714728e-05
-7.29350280851394e-06
-1.47570311113757e-05
-9.41939591949681e-06
-1.534661155507e-05
-1.51450189035606e-05
-5.81536805073231e-06
-1.52447771437888e-05
-5.82137674756444e-06
-1.00862190858464e-05
-1.64822453314302e-06
-1.11016048368009e-05
-2.23062480797997e-05
-2.33039210180091e-05
-9.97498728417566e-06
-2.72403168925519e-05
-1.04473166822121e-05
-2.83027748109349e-05
-3.66386687279303e-05
-9.28710412335917e-06
-1.50567206712266e-05
-2.90589476244909e-05
-2.64175866938178e-05
-1.14881092198579e-05
-2.55982014335994e-05
-1.0421648387309e-05
-3.08463260143371e-05
-7.86200849343611e-06
-5.69330686788066e-07
-7.04750777170964e-06
6.2675621121463e-06
-2.72770289095972e-05
-1.29084649700847e-05
-3.80305865897256e-05
-4.89741546056269e-06
-2.6171750864764e-05
-2.24642402820786e-05
-1.78563445553023e-05
-3.24835159231659e-05
-7.94894240488399e-06
-1.00338297087677e-05
-2.36774676039154e-05
-1.91906392905642e-05
-2.24694054480716e-05
-1.39419475818779e-05
-6.99856342979112e-06
-1.83971107820563e-05
-9.31211527742818e-06
-1.27133626029059e-05
-2.20268108562712e-05
-1.03169218519846e-05
-1.67103862147589e-05
-4.81988349367457e-06
-1.19303569850763e-05
3.94698651521831e-06
-1.60710309249531e-05
-6.9155379650101e-06
-1.89436897814604e-05
4.15201856241142e-06
-2.18884694987152e-05
2.04726275138392e-06
-1.08980045978492e-05
-9.59142593364077e-06
-4.14497158426248e-05
-1.66098182661922e-05
-9.42858794945372e-06
-1.65732528117611e-05
-3.48474719415252e-06
-8.41928571713243e-06
-1.31044975772364e-05
-1.74619584083807e-05
-5.88801451362483e-06
-1.97462900223731e-05
-5.25227675235786e-06
-2.00774430338439e-05
-9.73740678709462e-07
-1.26497600437278e-05
-2.37415383488838e-05
-1.78073644917581e-05
-1.75239744038221e-05
-3.17268600807559e-05
-2.46048488543715e-05
-1.90817698896234e-05
-1.22337631940926e-05
-2.6565438468686e-05
-2.27982623927881e-05
-2.44752092786536e-06
-2.97209043622542e-06
-1.06042428645693e-05
-1.14326443377473e-05
2.11627736076727e-06
-1.51812233222489e-05
-1.55406148339337e-05
-1.68659668902798e-05
-2.19383442759501e-05
-1.75064114377394e-05
-2.01069066020848e-05
-7.5068008929865e-06
-4.21175663489595e-06
-1.27031350075261e-05
-8.92056364080894e-06
-9.81111556231306e-06
-3.41716029024986e-05
-1.7328714787925e-05
-1.52735089665206e-05
-1.98802376074361e-05
-2.26045071799456e-05
-3.24914586956539e-05
-2.13925353351048e-06
-2.22537354404263e-05
-2.10936810614207e-05
-1.96580251772143e-05
-1.52600100130188e-05
-5.79339460609871e-06
-9.71142024352985e-06
6.24200860407818e-06
-1.93177990197443e-05
-1.24863868114872e-05
-2.72416256949907e-05
-1.39083062376066e-05
-2.79775824291032e-05
-9.47722375241064e-06
-3.40691533077421e-06
-1.81051368869089e-06
-1.43363831289778e-05
-2.59045205858094e-05
-1.2914983144834e-06
6.66703961858647e-06
2.81909073282387e-06
-1.91589345538831e-05
-2.98912101919864e-05
-1.52566230654149e-05
-1.53144803556329e-05
-2.00348632076741e-05
-2.32113015331048e-05
-1.54987487007423e-05
-1.55045838476534e-05
-1.40887560137382e-05
-1.50907577519542e-05
-4.48459271334397e-06
-2.18091822576112e-05
-1.49445267352368e-05
-1.45463797877126e-05
-1.66659527348259e-05
-1.91553878837089e-05
-1.6828100892496e-05
-3.09459255359258e-05
5.03645194271468e-06
-1.37544653601945e-05
-2.11570377300166e-05
-1.74777178876559e-05
-2.92398101524447e-05
-1.23146341914901e-05
-2.1550314562093e-05
-2.60367873806963e-05
-2.62275184952875e-06
-1.34395148499101e-05
-1.70151181223724e-05
-2.21911672709495e-05
-6.88614779558275e-06
-1.59473873165408e-05
-1.39493522088096e-05
-1.96572786288999e-05
-2.19978530686044e-05
-2.95218887599017e-05
-5.67374514754679e-06
-2.50414000623406e-05
-2.46585424864581e-05
-8.20940531262946e-06
-6.2971440948011e-06
-2.07603619937736e-05
-1.22935416743675e-05
1.84405675159563e-06
-2.18856210649775e-05
-1.16319459389443e-05
-2.80215087722546e-05
-2.57256013933385e-05
-3.37001812540663e-05
-2.98787134338164e-05
-3.027114215119e-05
-8.1600302850499e-06
-2.4537891252764e-05
-1.59851427242987e-05
-3.18142177152144e-05
-1.10803537429415e-05
-2.88597923017114e-05
-5.55104223464386e-06
-1.55870780503686e-05
-2.82474142512235e-05
-2.61924850528896e-05
-7.1700575798107e-06
-1.00010998602969e-05
-2.45717230203653e-05
-2.98663465064404e-05
-1.80508684779968e-05
-1.09233443503399e-05
-3.02945826704194e-06
-1.36786370955957e-05
-1.47837828698589e-05
-1.23574851412364e-05
-1.29859166676368e-05
-2.61365907717176e-05
-3.20981861559117e-05
-2.73653702816114e-05
-8.62956268702432e-06
-2.79553407402559e-05
-6.44349556754517e-06
3.09703863915491e-06
-3.02777673965593e-05
-2.23523901042457e-05
-6.87018274808813e-06
-1.56980243402892e-05
-1.68623249849608e-05
-7.2370436865169e-06
-1.74384418451599e-05
-1.85103619302457e-05
-9.72192729101176e-06
-1.7374517615243e-06
5.28706447308624e-06
-1.77906859430701e-05
-2.895391370224e-05
-3.71181212260958e-05
-1.36097178818249e-05
-3.08121583579833e-05
-1.52577123713105e-05
-2.08788893833022e-05
-2.1497891095071e-05
-3.774549637189e-05
-3.57932526846782e-06
-2.39566638503148e-05
-1.73849451533451e-05
-2.17035765255853e-05
-2.20143165586751e-05
2.85845528152536e-06
-2.8114718001872e-05
-1.72136604723076e-05
-1.30981293266011e-05
-5.81444011921884e-06
-2.81221638554906e-05
-1.96192385161399e-05
-6.57900127628453e-06
-1.19190439751456e-05
-3.13646466288601e-05
-2.22657363926039e-05
-1.77234374859719e-05
-4.43777310215468e-06
-1.9646440163442e-05
-6.40340624592354e-06
-1.34797313228194e-05
-1.6493006000717e-05
-4.47266775159075e-06
-2.46755333733218e-05
-2.7167267796741e-05
-3.49471604872981e-05
-2.32990836786451e-05
-3.76288565705683e-05
-2.13971035109111e-05
-1.60059287482448e-05
-1.83914436626913e-05
2.57034688687689e-06
-1.92544150227751e-05
-1.58522186433944e-05
-3.27702851992443e-05
-1.63937122399859e-05
-6.75727490718859e-06
-3.06036948095308e-06
-2.72575223218196e-05
-2.99154441675645e-05
-9.7903748361669e-06
-7.2378779125872e-06
-1.32233692367672e-05
-1.68699662736741e-05
-1.57769412399024e-05
-6.21176513144437e-06
-1.62199605910906e-05
-1.74629979367835e-05
-2.27906614735756e-05
-2.09765905979969e-05
-1.59884936981993e-05
-1.33148276405738e-05
-1.77438881912149e-05
-2.13110316085786e-05
-1.16614834714132e-05
-8.41870105673077e-06
-3.13385688609096e-05
-2.37105926133437e-05
7.25737564285238e-07
-4.31600950868226e-06
-1.24784182576336e-05
-1.15358385431795e-05
-9.46560448535061e-07
-3.3959175789792e-05
-2.55910296542229e-05
-2.62338392679832e-05
-1.39630520799392e-05
-1.17049658739427e-05
-1.49898220769113e-05
-1.71636429146895e-05
-1.31861388366573e-05
-2.95849974382177e-05
-2.54462054486529e-05
-2.73849859184295e-05
-1.0260189154502e-05
-5.3296556074529e-06
-1.95571342911751e-05
-1.5171418505987e-05
-1.73723259094488e-06
-3.15228788721427e-05
-4.08149644386113e-05
-3.09867156085926e-05
-1.72800147965997e-05
-3.49711843271904e-05
-1.6419043814647e-05
-2.06811257887048e-05
-3.69978220930113e-05
-5.8428241978706e-06
-1.21835236769542e-05
-2.54726986894343e-05
7.3049139898332e-06
-2.96947379008808e-05
-1.39906283870607e-05
-2.31957048381381e-05
-1.39214472979709e-05
4.82256060472553e-06
-1.24168931015545e-05
-2.50401118291084e-05
-2.3805228428663e-05
-1.39936220955213e-05
-2.74816294941346e-05
-1.03106108402052e-05
-9.00630612733344e-06
-3.77237025911465e-06
-1.45160511611682e-05
-1.41269144167075e-05
-1.7697466723204e-05
-2.39906185532608e-05
-5.16714772365818e-06
-1.91313941462028e-06
-1.45888146363009e-05
-1.99925921052778e-05
-6.98702975409599e-06
-1.63418251220181e-05
-1.56240928789696e-05
-2.93339135438875e-05
-1.33367643407171e-05
-1.92250959573973e-05
-1.71569672884624e-05
-2.7358755466845e-05
-1.13367255789387e-05
-1.36087269566601e-05
-1.09926107987309e-05
-1.98665876579157e-05
-2.23918444228715e-05
-3.15259625978955e-05
-1.62410017988148e-05
-2.60304685943184e-05
-2.9173598802002e-05
-1.075141953946e-06
-3.56966025220264e-06
-1.02131360761004e-05
-1.86612151781127e-05
-1.55599127566148e-05
-2.76482878827041e-05
-2.0301243959691e-05
-5.96498559717008e-06
-2.21245245997861e-05
-2.18477897415212e-05
-8.12451306607245e-06
-2.61115999389359e-05
-1.21563658678269e-05
-4.0410221889267e-06
1.03399754492225e-05
-3.05093648829517e-06
-1.4250452937765e-05
-1.9620331120394e-05
-2.60460667072459e-05
-8.17859529705817e-06
-3.7221607015959e-06
-2.53219309396002e-05
-1.6014237108705e-05
-3.70486015026256e-05
-4.9615575143008e-06
-1.18658478280777e-05
-7.59182101053949e-06
-6.91019383994242e-06
-3.25919867309888e-05
-1.62667043396944e-05
-7.4920355056676e-06
-1.14017072359235e-05
-9.95022399421312e-06
-3.32956709033522e-06
-2.28669961033295e-06
-4.77281736420451e-06
-2.5456308699938e-05
-1.52905294084601e-05
-2.01932236149308e-05
-1.51364874429716e-05
2.41223887749827e-06
-8.95933551237585e-06
2.36294876982594e-06
-9.69168528262732e-06
-2.10134879151614e-05
-1.78929018585629e-05
-2.56214187391284e-05
-2.19802570289605e-05
-2.50774981814642e-05
-6.78182004294927e-06
-2.08580695555644e-06
-3.55786590716109e-06
-1.0604316115684e-05
-9.40171331335075e-06
-1.67611497858424e-05
-3.62590432769189e-05
-1.60555816770851e-05
-2.52230741966821e-05
9.67375166185535e-07
-2.37239334552089e-05
3.74382206415567e-06
-1.44327215636276e-05
-2.34462209673246e-05
-5.01195439665979e-06
-1.15957650581455e-05
-3.08681082491177e-07
-1.48795235845545e-05
-1.7255104118664e-05
-7.50016623131712e-06
-3.46257044098325e-07
-2.61450847080007e-05
-1.8316667790621e-05
-8.27699940679799e-06
-2.16049519735125e-05
-1.47828544224632e-05
3.15267242333292e-06
5.69812258217713e-06
-3.19210371609402e-05
-3.61455946383957e-05
-2.89719816787689e-05
-1.65447001166541e-05
-2.63022996410175e-05
-1.07353339104228e-05
-2.03614859037116e-05
-3.08224796879117e-05
-7.04974911514812e-06
-1.08182903707665e-05
-8.579820868598e-06
-1.93453580083793e-05
-7.47092396470706e-06
-9.22456539029785e-06
-6.98893858446422e-06
-1.85168986832717e-05
-1.59239223781857e-05
-1.79177406932512e-05
-2.65410547449337e-06
-9.2673786747772e-06
8.08814906043572e-07
7.26592440263629e-06
-8.79856644359861e-06
-4.3336803126744e-06
-1.45178810459162e-05
-2.09306726966097e-05
-1.45717048907583e-05
-2.19229499485458e-05
-2.15331792206116e-05
-1.73880282577644e-05
-3.04787855467217e-06
-8.01137014299371e-06
-2.18945957735797e-05
-2.79005949855079e-05
-2.11287354282119e-06
-1.82312614832084e-05
-6.50707508881673e-06
1.1482595177942e-06
-3.04544078390842e-05
-1.39724160305078e-05
-1.52021269126968e-05
-2.19757916385634e-05
-5.63770212504586e-06
-2.31591549754033e-05
-2.02449214044249e-05
-1.65179093440717e-05
-2.18928502175205e-05
-3.77480482362601e-06
-5.59889643795031e-06
-1.98257246602584e-05
-7.44773569394918e-06
-9.30347802660829e-06
-7.61874367827098e-06
-4.65488913431744e-06
-2.19339694266412e-05
-2.4399376988463e-05
-3.5990767404322e-06
-1.11690671104558e-05
-2.71852532862823e-05
-2.15274902243277e-05
-2.12609965230336e-05
-2.77337806116023e-05
-2.109984477339e-05
-2.10629073325319e-05
-1.05119604480452e-05
-1.3192961542347e-05
-5.22741955109209e-06
-7.85551911691508e-06
-1.20955557492908e-05
-2.19925336406871e-05
-2.02937889826922e-05
-1.16380203413172e-05
-1.57340896801921e-05
-9.05587624206504e-06
-3.03604652649051e-05
-2.37892211561668e-05
-2.6571172135813e-05
-9.03611455798258e-06
3.61750948962795e-07
-2.89704584928527e-05
-9.61219964278826e-06
-6.55841335663177e-06
-8.00297926725296e-06
-3.63957429540186e-06
-5.50340811937069e-06
-1.48711068938203e-05
-5.28228583989798e-06
-2.44895654908948e-05
-3.5246407758083e-05
-9.6081083839708e-06
-2.84559548298075e-05
3.98964700061332e-06
-4.20225797784873e-06
-1.36671995217307e-05
-1.41580846252322e-05
-1.20311134550082e-05
-3.28919961465893e-05
-2.00260999528039e-05
-2.63940726839395e-05
-7.21253509500735e-06
-6.63395241383785e-06
-4.45746336866371e-06
-2.63679999649454e-05
-4.6060850509758e-06
-4.07959204258372e-06
-2.45619496650894e-05
-7.22177115427077e-06
-1.96854783359932e-05
-3.28899024685698e-05
-6.76034344323524e-06
-1.77992943374578e-05
-1.26204965549375e-05
-1.13800504229399e-05
-7.29331984153284e-06
-1.50754462248717e-05
-1.45602499529718e-05
-2.61813428731794e-05
-1.27879061682105e-05
-7.607051420164e-06
-1.97566757081891e-05
-1.90663582511917e-05
-8.04248570260886e-08
-3.2975382764748e-05
-2.52867913434718e-05
-3.58226165217223e-06
-1.32330051806974e-05
-2.41419365305183e-05
-2.01720154115084e-05
-3.76959688964171e-05
-2.47064935094822e-05
-3.18247082694416e-05
-9.32843508533154e-06
-1.05560092845276e-05
-9.54451331268306e-06
-1.6020587699456e-05
-1.66592736516806e-05
-1.58029032847663e-05
-1.96346548620136e-05
-1.93515942272534e-05
-2.00515391980414e-05
-5.92352305321666e-06
-1.64186959486661e-05
-5.99281391140444e-06
-1.76663346303897e-05
-2.20557104831363e-05
-1.95792221524037e-05
-1.77206666537717e-05
-2.35531209974213e-05
-1.90422923217279e-05
-1.60551279975903e-05
-2.40656556774133e-05
-2.1093685133092e-05
-2.41784849326118e-05
-1.65229147014581e-08
-1.79656042924731e-05
-2.53225735370244e-05
-2.42824000611435e-05
-1.9557416623401e-05
-4.10154424768963e-06
-8.80029867457751e-06
2.00940602896752e-06
-2.45350107051872e-07
-1.25413873134792e-06
-1.51843518594259e-05
-1.4439292966552e-05
-1.62793484951241e-05
-1.43667602233072e-05
-1.66247322539151e-05
3.92470025237093e-06
-2.52611898925309e-05
-1.15773885005903e-05
-1.73560515557972e-05
-6.54767933285174e-07
-2.00902515030019e-05
-1.16774363060627e-05
-1.79737506420249e-05
-3.51242331288556e-05
-1.23499108283623e-05
-6.75306101909091e-06
-3.28895427588503e-05
-7.20013061616132e-06
-5.65183872715917e-07
-1.22755394070941e-05
3.04629214201489e-06
-2.32394882453752e-05
-2.27982111597194e-05
-1.80597441731236e-05
-2.73853562910905e-05
-1.66948872866889e-05
-1.00486584734806e-05
-2.39705535697162e-05
-1.89016593886473e-05
-8.63629904223506e-06
-1.7833399884089e-05
-2.09155650400839e-05
-2.01632489133227e-05
-1.56796795575338e-05
-1.81261601303739e-05
-1.0555090405632e-05
-2.48655105426368e-05
-1.04708047179962e-05
-1.89496857111646e-05
-6.69762669711418e-06
-1.1503190342199e-05
-1.78288704275791e-05
-1.47738233443785e-05
-1.38639355372443e-05
-1.02858909382975e-06
-1.20422789640124e-05
-3.09416880239817e-05
-2.49488146432031e-05
-2.89070715016271e-05
-6.04991146543002e-06
-1.1865499862828e-05
-8.31167108633083e-06
-8.9572303016221e-06
-5.355825173495e-06
-9.41866957389946e-06
-2.43651080542106e-05
-1.22395845648342e-05
-2.41650715890735e-05
-9.4089438791715e-06
-1.38956586913737e-05
-2.17391343312115e-05
3.10572015887609e-06
-1.27143754498033e-05
-2.09475830707022e-05
-2.26211157214506e-05
-5.59983435331538e-07
-1.1101891782276e-05
-6.6313507744213e-07
-1.05392964931943e-05
-2.13933599481786e-05
-1.24605524195789e-06
-3.03810883678214e-05
-1.26631508193386e-05
-9.25351331510065e-07
-2.08354172461665e-05
-1.16178614139494e-05
-3.74975904892968e-05
-1.90624509153208e-05
-1.7807537496398e-05
-1.576663382249e-05
5.24142302782126e-06
-1.17964083734461e-05
-3.36108791118978e-05
4.15383708812905e-06
-9.52124261807949e-06
-1.50923528667097e-05
-8.74517694378398e-06
-1.26176563958695e-05
-2.40795684512426e-05
-1.4484589772491e-05
-5.5094911202105e-06
-1.00381997950926e-05
-1.56219978149116e-05
-2.83950130972641e-06
-2.19207517398535e-05
-1.86097882981463e-05
-9.57434772629717e-06
-3.49329802666333e-08
-1.40294415350257e-05
-2.20918125653225e-05
-1.25799523586668e-05
-2.94671821238387e-05
-2.31143329362709e-05
-2.11269495484825e-05
5.33654267039997e-06
-7.59677800698194e-06
-1.27356249704558e-05
-2.28749563824348e-05
-1.28585739626341e-05
-1.84896158353575e-05
-1.72422927948426e-05
-1.83759929309385e-05
-8.15311615991261e-06
-1.72685832930428e-05
-9.32327935329823e-06
-1.52744785506478e-05
-1.50725465383715e-05
-6.5819972378772e-06
-2.54745472306432e-05
-2.01540053922457e-05
-1.16062323662433e-05
-4.10178225976385e-06
-1.49017183697061e-05
-1.75703107612525e-05
-3.7109217194394e-05
-1.89594342453003e-05
-7.77495143889935e-06
3.50062533424325e-06
3.58841050929206e-06
-1.7645041723831e-05
9.48429838093958e-06
-1.3354155912857e-06
-2.1181537527154e-05
-2.73429387545344e-05
-1.6220672512e-05
-3.22811580355099e-05
-2.67513499684676e-05
-3.11095292656958e-05
-6.38384967198096e-07
-1.63360177352381e-05
-2.32048739664469e-07
-1.03215574559615e-05
-1.48778818169927e-05
2.24604197139e-06
-1.94870783727434e-05
-1.44665469735735e-05
-9.6605844876552e-06
-2.14779807582533e-05
-1.50987253552037e-05
-8.85206863893968e-06
-2.45763761616063e-06
-2.17796045726546e-05
-9.98506680880537e-07
-1.40364123626923e-05
-1.16197695634318e-05
1.5856606927228e-07
-2.09211738482774e-05
-2.13014764368061e-05
-5.71997535201048e-06
-1.42479917693068e-05
-1.17227241800057e-05
-1.72597251234433e-05
-1.69911505477017e-05
-2.92018369192656e-05
-3.7646593549419e-05
-8.01256436364968e-06
-1.11466826932863e-05
-2.3682477902051e-05
-4.93603093306025e-07
-3.05252346104175e-05
-2.46389889050404e-05
-1.17074685905387e-05
-8.73910945830579e-06
-2.55830734936626e-05
-1.23376198170703e-05
-8.40493573565533e-06
1.38746503060231e-05
-1.61630778332207e-05
-8.11879248000211e-06
-1.23985295216896e-05
-2.44534130618156e-07
-5.1508862887396e-06
-2.7949220688247e-05
-1.71315016444058e-05
-3.89723412737586e-06
-1.05521661045763e-05
-1.04028694614434e-05
-9.32811936168113e-06
-3.51550825113436e-05
-2.0917057498767e-06
-2.89007879200394e-05
-1.4310202835106e-05
-1.87858407993502e-05
-9.86629445699268e-06
-2.35169332962611e-06
1.82686434526277e-06
-1.89334763576588e-05
-1.54681913231907e-05
-1.56215145384266e-05
-2.16763732918707e-06
-2.43713488504004e-05
-1.57740466509475e-05
-1.45577889167236e-06
-2.66711146820562e-05
-2.88288853949298e-05
-3.59496850553764e-06
-2.02624816632406e-05
-1.84084720823753e-05
1.04951311293536e-06
-2.97239944639899e-05
-1.64661474495658e-05
-2.76594665693545e-05
-1.52303231423217e-05
-2.51783326155592e-05
-1.88513558080651e-05
-1.35594662199966e-05
-1.41932883970927e-05
-3.18000057020586e-06
-1.54103309155854e-06
-3.48147216342154e-05
-1.55465375411969e-05
-1.32028974547383e-05
-1.58871852448652e-05
-2.2325502608342e-05
-3.71708283207824e-05
-1.63992444704192e-05
-3.12447633249484e-05
-1.30716591582585e-05
-6.82957952024634e-06
-7.95242129116639e-06
-2.30299671667869e-05
-6.68531459884862e-06
-1.42193081585932e-05
-9.88433013293781e-06
-8.91947898928021e-06
-3.61864834322827e-05
-3.56537275367308e-06
-1.14814334655961e-05
-2.50610082015437e-05
-2.7493766085013e-06
-2.70330401245777e-05
-3.55638411821366e-05
-1.25470465344751e-05
-3.96145738265525e-06
-1.3021675385389e-05
-2.31759803516434e-05
-1.30119581390004e-05
-1.67059083538593e-05
-1.08364020135724e-05
-2.25407643101667e-05
1.25819344933221e-05
-2.13893768784436e-05
-2.40952201322832e-05
-1.29540500191188e-05
-8.72071714380933e-06
-1.52959334796457e-05
-1.73672284270925e-05
-2.89764569299645e-05
-1.71563316468987e-05
-2.86025639212556e-05
-2.8344889877189e-05
-1.558667996361e-05
-1.67351386233872e-05
-2.13108003709407e-05
-6.367266236939e-06
-1.67260154785171e-05
-1.73923480924028e-05
-1.4989354123284e-05
-2.55981164549694e-05
-1.08544388890448e-05
-1.5658766027029e-05
-1.45427927318663e-05
-1.35309220046937e-05
-1.98337513921494e-05
-9.02905040726367e-06
-1.75359266324293e-05
-9.91061589690297e-06
-2.60968501475824e-05
-2.24020297712001e-05
-3.11402194500815e-06
-1.3910741967622e-05
-1.90752616092701e-05
-1.77371942307061e-05
-2.13121616778878e-05
-2.81834793521049e-05
-8.59376841976442e-06
-2.39860166623401e-05
-2.04369656819542e-05
-3.14110977156394e-05
-6.81967043490485e-06
-1.99362413014948e-05
-1.56984819380372e-05
-3.40977374638787e-05
-4.80327592727351e-06
-9.9206114071481e-06
-8.10338351722104e-06
-1.77815114255599e-05
-3.27842452323402e-05
-1.16974773782037e-05
-1.59966606633926e-05
-1.52026101279052e-05
-1.87996344545661e-05
2.44319886391477e-07
-2.12863792832398e-05
-3.39607305576887e-05
-2.64247071619969e-05
-1.39690388797722e-05
-7.76782433538203e-06
-1.39873794804483e-05
-3.1048155127222e-05
-1.3430636189523e-05
-3.18987915414389e-05
-2.84780717824463e-05
1.02515636906238e-06
-9.71410143489968e-06
3.76827275722812e-06
-2.20067158128972e-05
-3.08953019429041e-05
-1.81293248438637e-05
-1.66120165808136e-05
-2.48392560573367e-05
-1.75760126929812e-05
-4.82060147111804e-06
-1.10404425047589e-05
-2.07869330120706e-05
-2.43822522228026e-05
-1.8816158225594e-05
-2.49761434904098e-05
-2.53093433599984e-05
-1.91732414624364e-05
-7.45844833013982e-06
-2.21503798412296e-05
-2.16768542144146e-05
-1.34734005910729e-05
-1.2928112003486e-05
-1.33522394379222e-05
-2.20368160047831e-05
-1.70252386178543e-05
-2.74537761045142e-05
-7.83181751067555e-06
-1.1634743958602e-05
-1.04990123782256e-05
4.98258085925829e-06
-1.70344644018526e-05
-1.45577139711378e-05
-1.66821906412401e-05
-7.60335785963757e-06
-1.29807949849777e-05
-2.15144727511225e-05
-2.39077484297797e-05
-2.74793567537941e-05
-3.01632101777517e-05
-6.19978144524764e-06
-1.26635156880423e-05
2.95372898513255e-06
-2.03877565770209e-06
-1.30408083009764e-05
-1.80833369158987e-05
-1.70474873657868e-05
-2.72672195398238e-05
-1.229944738771e-05
-2.15558825373997e-05
-1.46571611218699e-05
-1.51529995519558e-05
-2.10582048252132e-05
-2.25227783407791e-05
-2.65609889227822e-05
-2.46745570840755e-07
-1.68158597525187e-05
-1.83961571145765e-05
-3.40889667451883e-05
-2.49332096975485e-06
-1.5331434334842e-05
-2.89003212407038e-05
-7.13642498797868e-06
-2.29402175425512e-05
-9.49819869223933e-06
-3.77674126195908e-06
-9.40511681177041e-06
-2.73234570625794e-05
-1.07888991821779e-05
-2.26342891547853e-05
-1.94827196822255e-05
-1.12292787020196e-05
-3.39193375121501e-07
-2.31005611793481e-05
-1.89099864092902e-05
-2.8597448373986e-05
-1.09811011133658e-05
-2.6024825733302e-05
-1.54912661520093e-05
-1.88753635291831e-06
-2.18083751062638e-05
-2.49727772376664e-05
-3.46074805687572e-06
-3.59505681917524e-05
-2.59430117451801e-05
1.08608656137508e-05
-8.32399710989052e-06
-2.71478635277384e-05
-1.4295368213879e-05
-2.43218301414355e-05
-1.2704376939965e-05
-5.97247615795475e-06
-2.0316791281876e-05
-3.05677444143e-05
-2.09599326014757e-05
-1.35138289939172e-05
-2.64763957304086e-05
-2.07744720441727e-05
-1.75560508127732e-05
-1.71654329746338e-05
-1.71175478079334e-05
-2.96229783214656e-05
-1.40022647302875e-05
-5.87864570261265e-06
-7.6650960894363e-06
-1.74055480677179e-05
-1.56184015228266e-05
-1.95454231148967e-05
-1.14216045734082e-05
-1.87955628230971e-05
-2.45042050157493e-05
2.94748614602277e-06
-1.54772497430998e-05
-1.56375703267368e-06
4.75731326068761e-06
-8.19095668307615e-06
-8.27491280797569e-06
-1.77856440971523e-05
-1.67226562283831e-05
-1.68687356791373e-05
-2.53579283167759e-05
-1.56606396540226e-05
-2.11075110435259e-05
-8.03011103108983e-06
-5.54105989850683e-06
-9.22283754325468e-06
-1.27011926139357e-05
-8.08325681114749e-06
-1.53427980946418e-05
-3.36574310889607e-05
-3.36058959425578e-05
-2.66093007504035e-05
-3.49574333719139e-07
-1.84481685427192e-05
-3.8860038572502e-05
2.22102532120159e-07
-1.08449854761621e-05
-8.76359337688514e-07
5.46537938035566e-06
-2.32246960650601e-05
-8.38724567881623e-06
-1.62409880071846e-05
-3.18876139033832e-05
-2.64833049935638e-05
-1.76079333206227e-05
-1.58070968139478e-05
-2.40524942611443e-05
-1.17249259211594e-05
-1.85511599171825e-05
-1.51382276411983e-05
-2.36251794232424e-05
-2.39539836926223e-05
-8.70526327648795e-06
-1.65678567780891e-05
-1.68711818125934e-05
-2.35287650183759e-05
-1.13298683095985e-05
-1.88295190476451e-05
-2.16202490872534e-05
-1.57039899466078e-05
-3.06911225661194e-05
-1.40148382862052e-05
-2.00934838543016e-05
-1.86370576909523e-05
-4.62240024180061e-05
-2.88916561464412e-05
-7.74958488076669e-06
-3.67544130658775e-05
-3.77421705955513e-05
-1.91044325538839e-05
-9.79654782704874e-06
-1.76637686707147e-06
-3.63217545866918e-05
-2.925067784727e-05
1.74766372591196e-06
-1.17773473850687e-05
-4.74896222615839e-06
-2.23167462085211e-05
-1.52111723721529e-05
-5.09284398124523e-06
-9.89310124997575e-06
-1.86382737477992e-05
-3.16191146817376e-05
-1.26336823307239e-05
-1.63357089670151e-05
-9.615134004511e-06
-3.02201568214883e-05
-1.54419951067691e-05
-2.60291893611148e-05
-1.73344839598808e-05
-1.19620911548102e-05
-1.81369798361666e-05
2.6385142191035e-06
-2.55357408008375e-05
-1.86128271843776e-05
-3.05866954497042e-05
-1.63028803285629e-05
-1.03647731916366e-05
-3.86321118988258e-07
-1.54732394860022e-05
-9.7199202250658e-06
-2.14002404396459e-05
-3.37745429662945e-05
-2.17998014673864e-05
-1.38339790926306e-05
-2.15845497339111e-05
-2.6843860068764e-06
-6.04547171661644e-06
-2.57661122108257e-05
-2.33079592881955e-05
-2.86465880406687e-05
-1.02322171769905e-05
-2.68228167381233e-05
-2.64146847081918e-05
-1.80817561711357e-05
-6.74307553132156e-06
-1.33523955560734e-05
-9.92792468519013e-06
-2.27600676114265e-05
-1.91573860755487e-05
-3.68637123964255e-06
-8.82999102766362e-06
-1.28551756540236e-05
-1.85842402927794e-05
-3.13681881325701e-05
-2.95647620483594e-05
-1.34697087103183e-05
-2.49141144556041e-06
-5.60778958783557e-06
-6.20467392243702e-06
-1.26981100196632e-05
-7.35996133095891e-06
-1.77065091168646e-05
-1.62697654361118e-05
3.97341403603625e-06
2.30375968847943e-06
-7.53929475429131e-06
-1.25732247014696e-05
-2.1529901438201e-05
-2.05496583434982e-05
-1.10041513185105e-05
-5.22900285852892e-06
-3.30466756515438e-05
-1.77583745614526e-05
-2.1379982915167e-05
-1.48358741997372e-05
-1.52291488979804e-05
6.20623563839267e-06
-2.99799700917279e-05
-9.87422959009219e-06
-1.13754543579064e-05
-3.14970802716552e-05
-2.51774680567339e-05
-2.23892996644647e-05
-1.04906208528064e-05
-2.36121244552504e-05
-5.29525053502544e-06
-2.79491860248949e-05
-1.98247204398155e-05
-2.82919171058523e-05
-1.23950976972893e-06
-2.9989166572988e-05
-2.44797572674908e-05
-1.80204488253028e-05
-9.8806291157464e-06
-3.22613154586111e-05
-7.04636008862934e-06
-2.20188806267905e-05
-2.177281404703e-05
-2.52714501022452e-05
-2.52188085614594e-05
-9.75042003163289e-06
-4.8764510332609e-06
-1.22922950914301e-05
-2.4154584925414e-05
-2.14797486213153e-05
-1.08879876430909e-05
-6.61130759208258e-06
-2.99620810087361e-05
-1.08171255362818e-05
-1.45943443502394e-05
-1.57399764822832e-05
-1.08951168552385e-05
-2.30540234464921e-06
-2.53406682232697e-05
-4.72151047216413e-06
-1.51918507285112e-05
-2.47192859415626e-05
-1.90688294387118e-05
2.30716311557109e-07
-1.4294204040751e-05
-3.23142219090193e-05
-2.35407882579901e-05
-1.6080757936372e-05
-2.11987539764483e-05
-2.18595470986363e-05
-1.81131413218989e-05
-6.93559126664339e-06
-1.40063266550027e-05
-1.34772856248977e-05
-2.51739208985758e-05
-1.41217436399694e-05
-3.77708290386899e-06
-1.59692083764214e-05
2.47711202273457e-06
-2.48701794588737e-05
-2.87876068997049e-05
-2.83771461253611e-05
-1.00189159584015e-05
-2.07320383134919e-05
-2.6607139033883e-05
-1.68374905753379e-05
-3.07186818812998e-05
-1.41750441326494e-05
-1.51487471126384e-05
-7.92799281599569e-06
-2.87843683792708e-05
-1.06909611454557e-05
-1.40991324406976e-05
-2.72996525522706e-05
-2.78134652479438e-05
8.15656768861187e-07
3.21054283212841e-06
-3.18206302201204e-05
-2.54496603168982e-05
-3.5270300615003e-05
-7.16075178249534e-06
-1.97414411806332e-07
-2.31607429625039e-05
-1.78800256739092e-05
-1.52233060208601e-05
-2.74617367528588e-05
-1.27981819429425e-05
-2.24475610131593e-05
-6.45294611713623e-06
-2.2808912852185e-05
-1.45624852817392e-05
-3.3088714382703e-05
-4.2711851530198e-06
-1.52490256805897e-05
-3.23219189926278e-05
-1.45031388144177e-05
-2.45694007874081e-05
-2.67142794034635e-05
-2.4483677674035e-05
-4.08123069495881e-06
-1.23720140417982e-05
-1.55021082543131e-05
-3.01194447285674e-06
-2.5143245892821e-05
-9.22376718875752e-06
-1.31128726631479e-05
-2.15266704352322e-05
-1.89786182528861e-05
-2.88797792716779e-05
-1.77738552605933e-05
-2.63603923830593e-05
3.07042307808288e-06
-1.82229235674866e-05
-1.43891594595043e-05
-1.60866147939942e-05
-2.25767858198188e-05
-1.95779376552057e-05
-5.47315317654248e-06
-2.24502444489428e-05
-2.88132899121987e-05
-1.83154890750657e-05
-9.58853989888934e-06
-9.23055341903768e-06
-2.43646445946581e-05
-5.22174271759354e-06
-2.3912696936587e-05
6.19765890230504e-09
-8.63527055241378e-06
-2.82758617593484e-05
-4.62848431243331e-06
-1.1865620265121e-06
-5.57291601683061e-06
-2.07340858662585e-05
-1.36000909162238e-05
-2.46985053428528e-05
-3.76979516348134e-05
-2.40682032561142e-05
-1.31232389711682e-05
-5.42286467659651e-06
-1.27750040342805e-05
-1.86523474814252e-05
-2.19225801342365e-05
-3.51630580675425e-05
-2.88076650451795e-05
-1.184773907997e-05
-1.70905487565845e-05
-1.12681797778913e-05
-3.08988514049934e-05
-1.06258197762966e-05
-1.65400165602335e-05
-6.53382781535627e-06
-7.64239401228404e-07
-4.31059780256278e-06
-9.50236811819693e-06
-3.18365381589389e-05
-2.43574559803179e-05
-3.16142467491158e-05
-8.94317159846112e-06
-8.79582292301056e-06
4.99288143815217e-06
-1.61168187291183e-05
3.85559365709853e-06
-1.04703858732473e-05
-5.12453616570175e-06
-4.29585014084884e-06
-2.15756974987579e-05
-9.49833258148813e-06
4.84766882223585e-06
7.82220787448022e-06
-2.02911450615848e-05
-1.07956434267462e-05
-1.15453923853071e-05
-4.51918584951436e-05
-1.70505366005055e-05
-3.2544578034024e-05
-1.31311081518504e-05
-1.52820975866424e-05
-1.63753444393097e-05
-1.75732824684345e-05
-2.86768289007611e-05
-2.03336281970697e-05
-1.15879428896101e-05
-9.95332451468277e-06
-1.55190230570498e-05
-1.753203837334e-05
-1.92640078449122e-05
-9.77613665516054e-06
-3.4816956639806e-05
-1.68877327173465e-05
-1.13130076353815e-05
-2.68128291909476e-05
-1.43422454894783e-05
-8.67654277669411e-06
-7.67646141374928e-06
-2.76498731356734e-05
-2.31348674120161e-05
-2.99362826603056e-05
-1.20767787286691e-05
-1.79055625712012e-05
-2.04062277550575e-05
-2.12767862208488e-05
-2.41629811482153e-05
-2.77304645798906e-05
-4.43470263748322e-06
-2.68635538458901e-05
-1.26744652974634e-05
-1.44783733272234e-05
-1.50657876165947e-05
-1.86919120784826e-05
-8.18444611374958e-06
-2.6895705465235e-05
-4.04787316393815e-06
-2.1083522967895e-05
-4.59768425819341e-06
-1.60623991814977e-05
-1.75155138177565e-05
-1.42741992495605e-05
-2.06197976653736e-05
-2.96825081829485e-05
-2.76865138494742e-05
-2.04507464297738e-05
-1.15895475643318e-05
-2.43022264746165e-05
-9.34915603216716e-06
-1.10017014027993e-05
-2.358707049977e-05
-2.93808065488138e-05
-1.13282430302787e-06
-2.27533526794004e-05
-3.26832115627408e-05
-7.00779787539053e-06
-1.81738888446851e-05
-5.16037013180184e-06
-2.49910443778527e-05
-1.90569132453872e-05
-2.3774332591431e-05
-1.94999107628007e-05
-2.03774386969917e-05
-2.065738106581e-05
-2.72561603383121e-05
-1.58622386864016e-05
-2.76175735350755e-05
-1.61068754807195e-05
-1.71232478258454e-05
-1.46307808990587e-05
-2.07952373926415e-05
-2.65973114578886e-05
-1.72001801330852e-05
1.13256342086845e-06
-2.2375140812234e-05
-8.48097271969853e-06
-1.92591101965185e-05
-8.9050716312268e-06
-1.40502114861992e-05
-2.84729943374497e-05
-1.58699793811578e-05
-3.92934547043372e-06
-1.5168570503853e-05
4.19107256864797e-06
-1.67494368554846e-05
-2.1821912421857e-05
-2.31681108717377e-05
-1.36461808155432e-05
-1.22181809406869e-05
-1.82278828949692e-05
-3.66149383024105e-05
-1.71524617912087e-05
-1.85048423555642e-05
-2.86604981863207e-07
-1.735539141294e-05
-1.57809927795386e-05
-3.51378348893057e-06
-1.60474564883695e-05
-5.31189839647065e-06
7.44878540189897e-06
-7.4084887724577e-06
-1.9538206573599e-05
-1.79466448079067e-05
-1.73287881041462e-05
-2.0341692021235e-05
-2.90551243605973e-05
-1.48388873670772e-05
-1.38070293424311e-05
-2.15736405812538e-05
-1.61363406646412e-05
-2.59541043842376e-05
-2.42582048738874e-05
-3.50655057069093e-05
-1.89483057905113e-05
-1.85001757141644e-05
-2.1381033443473e-05
-2.37835276484431e-05
-3.08539204386487e-05
-1.28060220898926e-05
-1.06452267676637e-05
-1.0679546131282e-05
-2.17988424956116e-05
-3.97799657931212e-05
-1.82429290697769e-05
-1.73922030774224e-05
-3.73195661123071e-06
-1.12215923651798e-07
-1.55213225443332e-05
-2.01515556282998e-05
-6.36391453815296e-06
-2.09468131456412e-05
-9.44305056305767e-06
-2.73432308154505e-05
-1.5990247812705e-05
4.8056739718472e-06
-1.20170060295302e-05
-3.14307168277953e-05
-1.01166751826396e-05
-1.25819188665497e-05
-8.58192109395518e-07
-2.22291531220535e-05
-7.35199127627839e-06
-1.61009512065121e-05
-2.81218228879259e-05
-1.93573079512813e-05
-1.26407666394661e-05
4.37674521254788e-06
-2.31429471525786e-05
-1.7913748490013e-05
-1.47740430490435e-06
-1.31470824791062e-05
-2.66010992333582e-06
-2.51871854577629e-05
-2.27574668747607e-05
-7.84812350283415e-06
-3.72449411458763e-06
-2.2472213887025e-05
-1.65878132753953e-05
-2.86608876041422e-06
-2.14493752009257e-05
-1.97019645933742e-05
-2.02042370592823e-05
-7.47298964501623e-07
-1.09249665318746e-05
2.0671546202135e-06
-2.79624502776823e-05
-4.39059960046128e-06
-1.48506491986913e-05
-9.54645808054152e-06
-2.21035911919508e-05
-7.30900467221867e-06
-9.51605465702217e-06
-2.44532242274707e-05
-1.52627028045046e-05
-2.74799487571327e-05
-1.24625659803241e-05
-1.71384286558099e-06
-2.02770414395893e-05
-6.92282618219239e-06
-2.25379940005722e-05
-1.48256791300029e-05
-1.55904915145827e-05
-1.01049753150973e-05
-2.04646076988749e-05
-2.78457193398085e-05
-3.48081898963161e-07
-9.05815215800714e-06
7.43870927131757e-07
-2.33061927630037e-05
-1.43808011592174e-05
-1.31063110409142e-05
-4.82969183616068e-05
-2.45373790941741e-05
-1.58560979832426e-05
-2.05037831339883e-05
-1.38753641614528e-05
-8.14725699331612e-06
-1.11739713635344e-05
-3.11282832689865e-05
-1.00437022770077e-05
-8.50208633675168e-06
-4.56965533146236e-06
-1.23347736576032e-05
-2.50821238347454e-05
-1.52538372151826e-05
-2.59632389428265e-05
-2.00139142079753e-05
-5.40128292309149e-06
-3.35544286965528e-05
-1.18603375157201e-05
-1.6190997616021e-05
-8.46958906226443e-07
-1.14761547187821e-05
-1.66887701452444e-05
-1.79737357432603e-05
-1.0975469194797e-05
-1.35372402695849e-05
-5.16737053149559e-06
-2.60997782933956e-05
-1.03555728754561e-05
-2.42328140067049e-05
-2.8685677925549e-05
-1.31386515340395e-05
9.69698919564157e-06
-2.99441584910353e-05
-2.77462175947643e-05
-9.67764770962981e-06
-2.43799525923573e-05
-2.04033245081991e-05
-1.78164621806202e-05
9.27937953255502e-06
-1.58617112819702e-05
-2.63489086193474e-06
-2.72734003049119e-05
-2.54332307358102e-05
-3.80925613815718e-05
-1.87582376499742e-05
-1.77602304606631e-05
-1.50214720033738e-05
-1.68918039523402e-05
-1.57051659118013e-05
-1.23181456718225e-05
-2.11329477839419e-05
-2.14287240631438e-05
-1.84111368091599e-05
-2.03652885792857e-05
-1.70905097608733e-05
-8.0667810535236e-06
-3.13250065554339e-05
-3.09619409378837e-05
-2.17337590495094e-05
1.88167226865668e-08
-3.36094706766452e-05
-1.37994140671924e-05
-2.50247836082346e-06
-1.97343075986352e-05
-2.5590781085379e-05
-6.70946569328851e-06
-3.28063699408252e-06
-2.72296209124631e-05
-3.39241995722132e-05
-1.59893583482689e-05
-8.04780659509492e-06
-1.88535373445154e-05
-2.30944902226439e-05
-2.26236244021021e-05
-2.85294881478772e-05
-9.43062845418218e-06
-1.54984861524743e-05
-4.55600574192046e-06
-8.8172243494652e-06
-2.29421172355366e-05
-1.33070525652344e-05
-1.91904297305219e-05
-7.59800556899286e-06
1.07671416273238e-05
-3.5037357278296e-06
-2.15473985352321e-05
-3.47331740556689e-05
-1.88241795888119e-05
-1.67069084254935e-05
-1.37643041778465e-05
-1.76927124046309e-05
-2.01354219841775e-05
-6.14903935972395e-06
-3.57661244460737e-05
-8.53159784367165e-06
-1.5411979296111e-05
-1.77139223222498e-05
-4.35463088382137e-05
-2.25033633604383e-05
-2.8821651960562e-05
-9.51322574622147e-06
-3.17952253151508e-05
-2.43262466968639e-05
-2.91680243802228e-05
-1.33774313526102e-05
1.61069642648561e-06
-2.68498849352757e-05
-1.91339964086913e-05
-2.63370834545338e-05
-1.00917288958975e-05
-7.59542521188386e-06
-2.31833353208705e-05
-1.5257917068675e-05
-2.8782880424689e-05
-2.53423772062243e-05
-1.60193554767439e-05
-2.40255975940258e-05
-7.80475073011968e-06
-1.13635295913409e-05
-1.50415023192699e-05
-1.97103040545863e-05
-1.4949862268656e-05
-1.16698801674661e-05
-2.9360662008226e-05
-2.18323399624813e-05
-1.98687082359658e-05
-2.25084438027172e-05
-3.35035133775378e-05
-1.85045388796321e-05
-4.9502702540031e-06
-1.4906069247476e-05
-1.91916864851117e-05
-3.53839495059417e-05
-2.60366979437218e-05
-1.76322571432237e-05
-1.0464497634103e-05
-1.14990415880444e-05
-2.5133360888557e-05
-2.07599937931832e-05
-3.39500806298001e-05
-3.00791921490532e-05
-7.52876609751662e-06
-1.59309092869642e-05
-2.14241279018865e-05
-3.13422600282124e-05
-2.78721345666325e-05
-1.41495820547497e-05
-1.32348196172498e-05
-2.38983646083889e-05
-1.39034514365346e-06
-8.89280293627735e-06
-2.81179830769534e-05
-1.02928787343174e-05
-1.85318958558439e-05
-2.80599566092334e-05
-1.89582409039798e-05
-1.51659485708299e-05
-2.50655443076638e-05
-1.31046423506347e-05
-6.12229277980651e-06
-1.48605509962763e-05
-1.40861562106925e-05
-2.53850219157819e-05
-1.7173301824471e-05
-2.46368182124324e-05
-1.92252778197978e-05
-1.0847183231447e-05
-2.29831953553761e-05
-1.33919864793897e-05
-3.08622060724348e-05
-1.70499996563425e-05
-1.62654273710029e-05
-9.19730516663359e-06
-3.4874933899622e-05
-1.36320084887854e-05
-1.20348115096567e-05
-6.67204963882431e-06
-2.49474371598892e-05
-8.28987986254246e-06
-2.33606484310224e-05
-1.37959694499966e-05
-4.23310361894204e-06
-7.31638186026939e-06
-3.80833448965629e-06
-2.93245700013886e-05
-2.1896831986201e-05
-9.2609169958845e-06
-1.75285222758765e-05
-8.47173856253174e-07
-2.02459213690439e-05
-1.76057886924462e-05
-9.70644354940626e-06
-1.63401708361328e-05
-2.77773163676364e-05
-2.74600192010832e-05
-1.04690483533463e-05
-2.12361902496638e-05
-1.58194292247892e-05
-1.57630885912167e-05
-3.42566877982577e-05
-1.52860931705533e-05
-2.56729270418846e-05
-1.53821369904046e-05
-1.35759074904865e-05
-2.89408027690769e-05
-1.06374056564995e-05
-1.7494338834161e-05
-1.5398004260756e-05
2.04396597051553e-06
-2.04098732920972e-06
-1.594303545123e-05
-2.32832022769966e-05
-3.089129069626e-05
-2.49979585759237e-05
1.03109460205723e-05
-6.88467786960113e-06
-9.56767011402028e-06
-2.40144885783222e-05
-1.4115092639678e-05
-1.19575374006445e-05
-1.35875297773181e-05
-2.11609109482262e-05
-7.12046073265564e-06
-1.19928823941778e-05
-5.01575520719546e-06
-2.23977276831132e-05
-2.51783783502486e-06
-1.48445953587708e-05
-2.40807494770952e-06
-2.52925774192479e-05
-6.41806897508433e-06
-2.05289129899041e-05
-2.25030760740029e-05
-7.84840576865732e-06
-9.27970476975854e-06
-1.19212224684184e-05
-3.68029006788343e-05
-1.26850537294982e-06
-5.16557815458895e-06
1.79619508363134e-06
-1.96837037797621e-05
-1.46721841231582e-05
-5.14522961196738e-06
-7.06422437896511e-06
-2.07295729256253e-05
-2.54432436187258e-05
-1.12738836436362e-06
-2.26050625781343e-05
-2.80155797735349e-05
-2.66049309428964e-05
-2.28403576262748e-05
-1.98369830737192e-05
-2.42771963329014e-05
-1.36512554899496e-05
-2.66044110688964e-05
-2.58546478775229e-05
-2.16464506871616e-05
-2.3976347959756e-05
-3.51089442253625e-05
2.30595096200178e-06
-2.95442842679762e-05
-1.26549555256642e-05
-2.34624754524302e-05
-2.17540017183824e-05
-1.65259302611756e-05
-2.26741494119669e-05
-2.18051780985153e-06
-3.01051169590348e-05
-1.93869851879179e-05
-3.85997778501457e-06
-2.04399563855621e-05
-2.34309282920967e-05
-5.77587192367795e-06
-1.8605532260837e-05
-6.95295978579452e-06
-1.08189445633765e-05
-2.39854977018914e-05
-2.16067946724453e-05
-2.7526269948451e-05
-1.28308120856423e-05
-1.60467661622465e-05
-1.85641655216072e-05
-1.65512103228396e-05
-1.32700939192575e-05
-1.90588982071519e-05
-1.59882089645022e-05
-7.99610744204423e-06
-3.19860845567935e-05
-1.18174607410039e-05
-7.82150639977428e-06
-2.21835684992535e-05
-1.77503962035876e-05
-1.4178797141796e-05
-1.32713693247755e-05
-2.91666704743525e-05
-1.86418368418113e-05
-1.56104379838202e-05
-2.24461392387624e-05
-3.45464488746761e-05
-1.55748656789866e-05
-3.33864317509093e-05
-2.30666227248365e-05
-1.68124552861224e-05
-3.59742520136479e-05
-4.31651315524655e-05
-1.84637959380214e-05
-8.02414192581694e-06
-1.1121908698259e-05
-2.80002187925958e-06
-5.33894367794674e-06
-2.05144229679659e-06
-2.56511797272619e-05
-9.97912811015236e-06
-9.98923523424551e-06
-2.27769577541461e-05
-6.39752079618269e-06
-1.86559866829561e-05
-9.9886306000846e-06
-1.3415481054562e-05
-1.81636917555365e-05
-1.60484555985423e-05
1.76794512461463e-05
-1.86246158908955e-05
-2.62457790088772e-06
-9.28689475586886e-06
-2.16498381692719e-05
-1.29352104511743e-05
-1.88370449890362e-05
-3.44458771816466e-06
-2.03305179648901e-05
-1.93828601160504e-05
-1.28190543194034e-05
-3.82674302112648e-05
-2.68014659576424e-05
-2.38068441678533e-05
-2.05940218543607e-05
2.8836144366762e-06
-1.02901002997054e-05
-1.99355357253063e-05
-2.20491761326966e-05
-2.54176331680232e-05
-2.41476912307572e-05
-2.09952047238327e-05
-1.16367976967376e-06
-3.73503910577131e-05
6.68234084465445e-06
5.48566851460102e-06
-6.46204046680234e-06
-2.83539480082031e-05
-2.60904962256772e-05
-8.49110428296925e-06
-2.62598309709393e-05
-2.47490844947598e-05
-1.69074003634374e-05
-6.40361360479702e-06
-4.34522217937484e-05
-3.7131385943983e-06
-1.84812169032235e-05
-1.94663531380194e-05
-1.04940203927156e-05
-2.91722214600209e-06
-2.47777714482844e-06
-1.29156380384579e-05
-2.5901890024611e-05
-2.1163711505132e-05
-6.13539772004425e-06
-8.62427384619938e-06
-2.96329215184695e-07
-1.18032036204714e-05
-1.41292781052186e-05
-2.06086544923797e-06
-1.06635188513798e-05
-5.50996641164466e-06
-1.52573342148164e-05
-2.85488143281238e-05
-1.43834070279646e-05
-1.05147613370257e-05
-2.0159142516109e-05
-2.17798319014514e-05
1.709273170092e-06
3.98740363057597e-06
-1.63399295116726e-05
-1.90501863231045e-05
-1.53440306115256e-05
-1.08694507186034e-05
-1.25221536930035e-05
-1.38400559675556e-06
-1.96281895093726e-05
-2.52237789488379e-05
-2.91292694964961e-05
5.30190345611643e-06
-1.20504080210409e-05
-8.2188735327294e-06
-2.31583881588765e-05
-1.66612961687514e-05
-9.6835033328013e-06
-6.17497083319964e-06
-6.42193425838302e-06
-1.69634159140148e-05
-1.19586195010863e-05
-1.09104126787351e-05
-8.33617978044636e-06
-1.34547874732456e-05
-9.20234859299415e-06
-2.56585682943961e-05
-1.37699891631358e-05
-2.00376452177699e-05
9.83875604657186e-06
-1.48283087127539e-05
-2.0497371189452e-05
-1.1002420337469e-05
-2.08128712823267e-06
-3.03495588746625e-05
-7.17065017821192e-06
-1.62697893353327e-05
-1.43702775950161e-05
-5.50322760300011e-06
-3.43027946889028e-05
-8.53836734432043e-06
-2.12319177124844e-05
-2.78308724472779e-05
-1.9286207307332e-06
-8.23900574655463e-06
-9.16078089446559e-06
-1.88205708932499e-05
-4.75379960559254e-06
-2.51132448183866e-05
-2.28675146668606e-05
-1.78955016774033e-05
-1.36013796834446e-05
-3.31533864826045e-05
-2.09558997270116e-05
-1.87509912729412e-05
-1.28589723396729e-05
-2.38769076968447e-05
-2.48350464220967e-05
7.80124213788618e-06
-3.55038790710789e-06
-1.13240940015173e-05
-1.29961059222066e-05
-2.79865043545626e-05
2.33675107400817e-06
-2.5520510573344e-05
-2.46568922156699e-05
-2.07428486383433e-05
-1.46460533330163e-05
-4.53991976733706e-06
-6.40639442794464e-06
-3.23883343485286e-05
-1.63225269572626e-05
8.3387696719706e-06
-9.56874927771577e-06
-2.00369539780918e-06
-1.10900925020356e-05
-2.24483511707353e-05
-1.20092663476338e-05
-2.34463307292263e-05
-2.96291797171892e-05
-1.16948270829855e-05
-2.40931426389052e-05
-4.19518596073042e-05
-2.49875642312204e-05
9.26380546381158e-07
-3.75958703656768e-05
-2.12761993753393e-05
-5.88417505890182e-06
-1.944600478589e-05
-1.38153951269588e-05
-4.01567548646152e-05
-5.17844684805714e-06
-2.3002451074589e-05
-4.12872893725308e-06
-2.4065741697594e-05
-1.34696425839595e-05
-1.68934903208734e-05
-2.1736468295958e-05
-1.181809772373e-05
-2.84824964872122e-05
-2.3843127558638e-05
5.8262638292763e-07
-7.87039582526237e-06
-1.58587908552961e-05
-2.38925885752507e-05
-2.03494829365189e-05
-1.60670637206929e-05
-1.02220720322948e-06
-3.8304832580002e-05
-1.99317584037716e-05
-7.97630958652848e-06
-2.69348077010252e-05
-2.47626948689465e-05
-1.34505664145453e-05
-1.69640626882695e-05
-1.91148359342608e-05
-2.56266333243985e-05
-7.80042091245031e-06
-1.9731756873395e-05
-6.76140421732855e-06
-1.77539993663772e-05
-3.21446931981689e-05
-1.23072660266933e-05
-1.36624693033506e-05
-1.89064290034428e-05
1.21468734134161e-06
-2.08625758247069e-05
-3.23434977572074e-06
1.18857266053449e-05
-2.74961627510694e-05
-3.6194722456004e-05
-5.44035677658269e-06
-2.61160618672305e-05
-1.58018592676824e-05
-4.15387486932141e-05
-2.2701879280414e-05
-2.3278544449147e-05
-2.86902543990179e-05
-9.28937657115342e-06
-2.23393667232089e-05
-2.77656384899395e-05
-1.32096656651585e-05
-1.07108021371677e-05
1.17827444958987e-06
-2.21806300716161e-05
-3.02869930975219e-05
-1.48946746348646e-05
-6.00549623626049e-06
-1.07654558413452e-05
-1.603296155446e-05
-9.61659798130195e-06
-2.5285516562638e-05
-1.68261270675643e-05
-3.42195225261898e-05
-8.67536240971058e-06
-1.80744714818544e-05
-8.23614641887107e-06
-7.76334557291984e-06
-2.43942179905028e-05
-2.62173050337861e-05
-1.41993057062265e-05
-1.806946905565e-05
-1.64415103789325e-05
-1.85332697972363e-05
-2.14624203781182e-06
-6.92806435904457e-06
-2.18667812505946e-05
-1.08954549096883e-05
-1.70728919096838e-05
-3.38128662921367e-05
-1.72845185104665e-05
-1.94632908740988e-05
-3.48303482968862e-05
-2.56601809521926e-05
-1.58394689491313e-05
-2.06198103151419e-05
-1.20068582099715e-05
-1.92634734850646e-05
-1.08873369812159e-05
-3.17256578634782e-06
-7.50805853197539e-06
-2.05302755425922e-05
-1.30830451132708e-05
-1.55921005620633e-05
-1.33191991329487e-05
-2.66276979754782e-06
-2.44753604548084e-05
-1.71559066534215e-05
-6.56525350361161e-06
-2.2389670242501e-05
-1.56144240801347e-05
-2.76304231639932e-05
-1.76637703856025e-05
-1.95511463151782e-05
-5.49821045443743e-06
-1.94854981829758e-05
-1.6950535284378e-05
-8.9406922015593e-06
-2.05012536816231e-05
-1.64659479476005e-05
-1.0142840598697e-05
-1.24511864786989e-05
-2.79774055213435e-05
-2.94882408306221e-05
-3.08662877113202e-05
-2.96503535815238e-05
-1.64676342672898e-05
-8.67922650295695e-06
4.95463573125937e-07
-1.61426647022988e-05
-2.65579981292622e-05
-1.64479650073616e-05
-1.87596271172281e-05
-3.44342747949133e-05
5.98722145141267e-06
-2.83581653242094e-05
-1.62361938660824e-05
-7.33872697462686e-06
-1.08028279661184e-05
7.54297566548589e-07
-1.49016018019478e-05
-1.97036078074661e-05
-1.06279671343983e-05
-1.17817375805663e-05
-2.10411974307573e-05
-2.54507992633004e-05
-3.00625284723633e-05
-2.08585396005522e-05
5.64523110890999e-07
-2.8168569275242e-05
-1.20600346886395e-05
-2.61215788978093e-05
-2.8868487648518e-05
-1.97278585967515e-06
-2.22719750318374e-05
-1.83118578598024e-05
-3.9828014486611e-06
-1.247862025569e-05
-4.5056625904856e-06
-2.0225298265433e-05
-7.60443576310752e-06
-9.79955883974642e-06
-7.08913291159901e-06
-1.21508466081486e-05
-1.15033127355691e-05
-4.06422867382057e-06
-2.5863346010002e-05
8.60224304012594e-07
-2.41863198656698e-05
-1.50324866991562e-05
-1.84381634932412e-05
-2.60095626971385e-06
-1.18699061327656e-05
-2.26681225383953e-05
1.24881010218753e-06
-2.08346234607038e-06
-2.22297988459063e-05
-3.20040443525266e-05
-2.16031604258339e-05
-2.56899191969466e-05
-1.61356801213591e-05
-1.27803714573397e-05
-1.00779767427113e-05
-2.38731955906904e-05
-2.22653907558664e-05
-1.04805726121387e-05
-8.07863563845965e-06
-1.54381314925413e-05
9.88997601148975e-08
2.96491425203903e-06
-1.02187164817857e-05
-1.02894371949693e-05
-1.29510800138678e-05
-5.89498498847652e-06
-1.63043859867651e-05
-1.6472929248315e-05
-2.37604398969104e-05
-2.75675472144571e-05
-1.11311224510407e-05
-2.96610620934049e-05
-7.63251740694022e-06
-1.58659685087105e-05
-1.37055392330282e-05
-1.02797163949894e-05
-7.74902591713803e-06
-5.34128418737155e-06
-1.05563442816e-05
-5.95164530106023e-06
-8.60387572229075e-06
-2.39083102040196e-05
-2.91244603551145e-05
-1.49072694000133e-05
-2.20075192786154e-05
-1.00649757342525e-05
-1.14166413415041e-05
-1.26287300330328e-05
-2.05195542238488e-05
-1.07165138036909e-05
-2.22712325204841e-05
-1.19019840553687e-05
-1.37917555775157e-05
-1.36061660925438e-05
-1.70112196272082e-05
-1.43490200726013e-05
-2.54457251392112e-05
-5.1395969477979e-06
-8.976010828249e-06
-1.19267930002923e-05
-2.4169015366901e-05
-1.32458857575679e-05
-1.47876096900073e-05
-8.97049857402546e-06
-1.86185492628723e-05
-7.67375074765014e-06
-1.79044586449965e-05
-6.06054816545721e-06
-1.52821637475814e-05
-1.47059336720916e-05
-3.05399323204175e-05
-3.55961632675055e-05
-8.3372363698506e-06
-1.38012156110922e-05
-2.29717978502337e-05
-2.09042874962429e-05
-5.52185801106437e-06
-2.01813730269813e-05
-2.71492978908642e-05
-1.42446635257133e-05
-3.90825675494121e-05
-1.512051999339e-05
-1.7667287415301e-05
-1.96158690110079e-05
7.55779345141593e-06
-2.11733123748246e-05
-2.28702444039544e-05
-1.43775183026826e-05
-1.05295478839626e-06
-8.57727995393887e-06
-1.82441827770445e-05
-2.58218272542664e-05
-1.46941641642343e-05
-3.22585114201796e-05
-2.80305540770796e-05
7.6759513617364e-06
-2.49863668700232e-06
-1.1679489705785e-05
-2.04140131352508e-05
-1.89549932555345e-05
-2.11340873042693e-05
-1.9647957149826e-05
-1.55940854491301e-05
-1.41667298100728e-05
-1.14366274163772e-05
-3.43635859530944e-05
-1.49921215538148e-05
-2.91610130913135e-06
-1.75283056736947e-05
-2.97783570116694e-05
-1.63621619117249e-05
-4.04789553997876e-05
-2.349545504706e-05
-3.05512285851258e-06
-2.1460503126348e-05
-5.70146329788694e-06
-1.03516073680376e-05
-5.12229562269189e-05
-2.19593481898188e-05
-1.83718116992806e-05
-9.06783115338657e-06
-2.00171415969988e-05
-1.47684393779817e-05
-3.68586369296171e-05
-2.17086952304637e-05
-2.59923470976582e-05
-9.8775559291502e-06
7.98922393147877e-06
1.53279673156636e-06
-1.76356432698489e-05
-1.68227824804169e-05
-1.49466862040508e-05
-1.8168088388783e-05
-1.4715338804815e-05
-1.24415693515752e-05
-1.8899064227647e-05
-3.12785188696839e-05
-1.50434737443843e-05
-1.72143124101438e-05
-3.41202626252865e-06
-2.55456454432658e-05
-2.49425586503351e-05
-2.96713753270663e-05
-9.92297030134715e-06
-2.34136211059816e-05
-2.38929319657961e-05
-1.0966004687391e-05
-1.67753451849769e-05
-1.6906717174507e-05
-2.96468649889013e-05
-2.30555507482957e-05
-5.99226197001821e-06
-9.07123728487896e-06
-1.73197605671006e-05
1.56471142239492e-05
-1.61080185560147e-05
-1.9115194644799e-05
-3.92889424535699e-06
1.85754202372578e-06
-1.80959120458511e-05
-2.07145006096436e-05
-6.3543303153423e-06
2.57562121340878e-06
-1.25795051948466e-05
-1.3237763621763e-05
-3.05590899174725e-05
-2.27157384662509e-05
-1.46610134006305e-05
-2.83808073333153e-05
-1.14210334073504e-05
-1.62067059378187e-05
-2.62021090479682e-05
-1.31033472993046e-05
-1.55829903986728e-05
-1.40057444923119e-05
-2.0855401614619e-05
-1.68046901578165e-05
-2.70451231969996e-05
-1.80293414626392e-05
-1.71194073869182e-05
-1.32055580951362e-05
-3.45515308920585e-05
-1.70170890603661e-05
-1.55718265202966e-05
-3.61066719203271e-05
-3.1287632497883e-05
-8.5460408330714e-06
-2.2321060978957e-06
-1.13459039111265e-05
-1.76242312407241e-05
-2.26546924471747e-05
-1.68591287710391e-05
-3.31620291619896e-06
-1.48910171638857e-05
-1.03433115153187e-05
-1.81075413232383e-05
-5.59457017211785e-06
-1.13368792454641e-05
-3.74348879062176e-06
-2.42683484190474e-05
-2.07653586029086e-05
-2.83791177133818e-05
-1.10850478056691e-05
-1.67633926266381e-05
-7.85244906715805e-06
-1.9419233009137e-05
-1.65750201033054e-05
-9.33948367153916e-06
2.40213799032069e-06
-5.40415954202321e-06
-2.38734438108263e-05
-9.04770862454873e-06
-8.05283552047602e-06
-2.09936760019117e-05
5.1519752995774e-06
-2.29616375528744e-05
-1.57225467462616e-06
-4.05979850930272e-06
-1.65286148776801e-05
-2.29744938502809e-05
-4.53877825055559e-05
-1.09243762322958e-05
-5.14568269676952e-06
-2.12297975749655e-05
-2.64700370596482e-05
-1.3360861277227e-05
-7.6228545283926e-07
-3.21107007532546e-06
-2.31380065628709e-05
-9.07931162568501e-06
-1.75338332418691e-05
-4.5279586730037e-07
-1.83192729012374e-05
-2.67099036084034e-05
-1.06413169054606e-05
-7.46773578664094e-06
-1.52006404314328e-05
-1.60053999630908e-05
-1.39201107007549e-05
-6.67108952884791e-06
-2.15461895346571e-05
-1.76416321313954e-05
-2.60152596679154e-05
-2.24718130950918e-05
-1.2331337226793e-05
-2.58707716280221e-06
3.1508026359723e-06
-9.78500010272683e-06
4.09186202414853e-06
-1.19441327237334e-05
-2.62087506087687e-05
-4.35043609169278e-06
-1.54922890897006e-05
-2.69415672151459e-05
-1.97055494835054e-05
-9.42649806486206e-06
-4.40380472040019e-06
-1.7199928179327e-05
7.03222600382469e-07
-1.58847044247062e-05
-1.70327816460757e-05
-1.72610036851504e-05
-9.95119462423824e-06
-1.03191245945947e-05
-1.96434470493279e-05
-2.42432051774869e-05
-3.41191728880331e-05
-6.74902450357762e-06
-2.86936269387711e-05
1.96580336973058e-06
-2.91173842295026e-05
-2.90806734656261e-05
-2.47806221245285e-05
-8.79035521792984e-06
-2.08027215944275e-05
-8.53358311684896e-06
-1.82274572684199e-05
-1.7624676785455e-05
-5.68778328873047e-06
-9.22060502178028e-06
-1.40694030442582e-05
-1.92277663061423e-05
-1.77305582554222e-05
-1.98308534971128e-05
-1.38487370800081e-05
-1.44147223494287e-05
-2.22044944812452e-05
-2.55749646946413e-05
-5.49528100746686e-06
-3.00866763075426e-05
-1.00867493042135e-05
-9.65256864282815e-06
1.07601731678706e-06
-2.39416877151996e-05
-1.59888419831073e-05
-1.66453440540814e-05
-1.50143953738149e-05
-1.22629030803753e-05
-7.51454835823406e-06
-1.9414239086472e-05
-1.88965268981402e-05
-2.75813506115149e-05
-2.13628116862708e-05
-1.81720831055764e-05
-1.17898964305196e-05
-1.09691489918602e-05
-1.98378523023347e-07
-2.45897509553598e-05
-1.13451995211653e-05
-1.2660519778397e-06
-1.12100711945704e-05
-2.58174371125867e-05
-1.91230879251655e-05
-1.6423542887236e-06
-1.9301884428583e-05
-1.61650667507484e-05
4.23711990236705e-07
-1.9802169478609e-05
2.13835064086902e-06
-1.74079641123516e-05
-1.3946814778989e-05
-1.01517242727089e-05
-2.64981735544642e-05
-2.23578012702073e-05
-2.6240293849357e-05
-1.94787678865354e-05
-8.03739017275407e-06
-7.83893282854262e-06
-1.45534763862591e-05
-1.04304896362873e-05
-7.67445246424216e-06
-1.14548846810418e-05
-3.30791144909833e-05
-1.22859131847239e-05
-1.8695298985609e-06
-1.79050598151792e-05
-3.44937082060988e-06
-8.12125143156901e-06
-1.36257426213114e-05
-1.55303704073944e-05
-2.83943683231036e-05
-1.96606424692114e-05
-8.43612860227188e-06
-1.36123978341493e-05
-2.9044666137003e-05
3.50050316286063e-06
-6.88282294552099e-06
-9.81122891606505e-06
-4.62557388856474e-06
-2.45803084810441e-05
-1.81920186216234e-05
-2.05609066752152e-05
-2.91813006018122e-05
-1.06376993009328e-05
-3.80390743154481e-06
-1.76315187786012e-05
-1.70282009976299e-05
-1.33900401296817e-05
-1.19637105085361e-05
-3.31491707117464e-06
-2.33289456903998e-05
-1.800561098114e-05
-4.94202236946839e-06
8.25070581666252e-06
-3.11088704857188e-05
-1.63253281008703e-05
-1.54007716162669e-05
-1.75800615942102e-06
-1.69060264472326e-05
-1.04684021003269e-05
-3.23501693355749e-05
-1.75128472737625e-05
-1.41621920984523e-06
-8.41894698464138e-06
-1.62070543952339e-05
-5.54377807300924e-06
-1.39703868870789e-05
-1.02842953062263e-05
-1.61630387023451e-05
-2.47700133362675e-05
-1.28276357508402e-05
-2.43253811742544e-05
-1.19971660991497e-05
-6.97378267706705e-06
-1.33823066139058e-05
3.06917842984215e-06
-1.65304546677663e-05
-2.05943508190049e-05
-1.66578719321982e-05
-7.38845026335567e-06
-3.05680456042467e-05
-3.7363580058514e-06
-3.48795073964368e-06
-5.00776985168468e-06
-2.60516332896709e-05
-1.74417147518251e-05
-2.01954045979861e-05
-1.94780368633887e-05
-1.53841815719286e-05
-1.37355662514432e-05
-2.52060815852075e-05
-1.63120360975673e-05
-1.45473850037302e-06
3.14889477524085e-06
-1.21656103506762e-05
-3.00605876416761e-05
-2.02141586218894e-05
-1.18290798242598e-05
-1.21128885638406e-05
-2.18237032548875e-05
-8.34348035435193e-06
-9.34698053004595e-06
-3.44535436499016e-06
-1.46877098376656e-05
-2.21365493084037e-05
-1.36977407782013e-05
2.99039090041771e-06
-3.05197758638669e-05
-1.60927001937514e-05
-1.49697724901594e-05
-1.80135402239516e-05
-5.58350401080586e-06
-2.39427297873495e-05
-1.31292402335232e-05
-2.64998272261423e-05
-3.36744319068694e-05
-2.63603193926306e-05
-2.75931348083089e-05
-2.35456817236963e-05
-3.00212526117734e-06
1.04229426369349e-06
-1.87884032461979e-05
-2.60841981090312e-06
-1.19634522638264e-05
-1.88527053977905e-05
-2.09195755588746e-05
-8.91106595443145e-06
-6.6545116688389e-06
-6.20267437087572e-06
-4.32340864933954e-06
-3.25844781306615e-05
-1.47095386520093e-05
-1.25906832004161e-05
-1.66422588522724e-05
-1.41989757997003e-05
-6.53005154556005e-06
-1.64094592896696e-05
-1.92552279815548e-05
7.68682198775545e-07
-6.38872014081362e-06
-1.98440794382206e-05
-4.7631234262e-06
-5.8743269443222e-06
-1.24800130152129e-05
-3.91519887557792e-06
3.93291718403329e-06
-1.82828330188775e-05
-1.76397142814965e-05
-2.25277957382541e-05
-6.39301486327223e-06
-2.25440767491273e-05
-9.77652483294524e-06
-3.15968236433274e-05
-2.09024649793716e-05
-2.21947634357532e-05
-5.99261393478608e-07
-1.3910890713305e-05
9.28074398803382e-07
-2.37555306217782e-05
-9.41696552831142e-06
-1.38465940081077e-05
-1.99673908216572e-05
-2.59154453189801e-05
-4.1176459116659e-06
-5.13951629690844e-06
-1.91096644504964e-05
-2.6932428725239e-05
-2.21495901321946e-05
-3.20124800111691e-05
-1.84295204033507e-05
-1.17456329643593e-07
-3.981207082466e-06
-2.74621380766264e-05
-2.81744920344075e-05
-2.19858797836254e-05
-2.40322131496801e-05
-2.29849020992091e-05
-1.63912659948319e-05
-1.7417326747852e-05
-1.53264765256127e-05
-2.04132194139276e-05
-1.49758701218089e-05
-6.13993889029943e-06
-2.94462630778576e-05
-3.47586781397582e-05
-2.86823837682592e-05
-1.48184167723307e-05
-7.38793445279477e-06
-1.14033241539272e-05
-2.01161934043378e-05
-1.50803724610822e-05
-1.58410256210349e-06
-2.36391844046628e-05
-2.14621901937451e-05
-1.91257709417688e-05
-2.74475197747152e-05
-1.24750414486582e-05
-2.34149769097422e-05
-2.57946284751902e-05
-1.41060084301561e-05
-2.44278698399462e-07
-1.30930050418336e-05
-1.01179456954005e-05
-2.12028233454112e-05
-2.36271352651188e-06
-1.8378512224322e-06
2.41849315754144e-06
-4.2530302874511e-06
-1.11108502479405e-05
-2.47245688804265e-05
-1.03920287335579e-05
-1.71690033903767e-05
-9.28580024739068e-07
-1.6630521898161e-05
-2.32129728469218e-05
-2.59591298361637e-05
-1.45814079133651e-05
-2.3822417101054e-05
-1.52607654802843e-05
-1.01444074352821e-05
-9.71726531465397e-06
-2.8917742210735e-05
-2.21536660686794e-05
-1.74785186382792e-05
-3.19111351772667e-05
-2.49119272761634e-05
-1.23315120920473e-05
-1.78027581906347e-05
-1.09798605250844e-05
-1.07274886087145e-05
-5.05083938259712e-06
-4.05855256218776e-05
-2.3297788726065e-05
-6.59865804478902e-06
-1.38088324844434e-05
-3.33661710300061e-05
-1.35632642922686e-06
-1.78348644939483e-05
-1.25721159932601e-05
-1.16364022367348e-05
-9.40763941969491e-06
-1.69656124648337e-05
-9.79763545516017e-07
-1.42581623517691e-05
2.6617504056361e-06
-2.17600841359505e-05
-3.26751736266597e-06
-8.20678246642518e-06
-1.35237246478735e-05
-2.21798409049296e-05
-1.46769258066712e-05
-1.09468845041765e-05
-1.89996577949509e-05
-2.21892291117773e-05
-1.52127678257345e-05
-2.43250412553569e-05
-1.75385277091336e-05
-3.07841754180564e-05
-2.76004954289213e-05
-1.35204910362171e-05
-1.59678304415929e-05
-1.78570487223229e-05
-1.19195917828153e-05
7.34248263374227e-06
-1.03488483572167e-05
-1.56595465981405e-05
-2.82403914007368e-05
-2.9630564332895e-05
-2.53295606464445e-05
-2.63756015222966e-05
-1.4932107500575e-05
-1.68331173692418e-05
-2.78883616389866e-05
-1.92372894608475e-05
-3.40990018845895e-05
-6.4040929482788e-06
-1.60138104064149e-06
-3.14916850738725e-05
-1.17577495157448e-05
-1.56677700376462e-05
-1.54774722028497e-05
-1.60622086161736e-05
-2.63394590670587e-05
-6.94339807544089e-06
-1.86585007391618e-05
-1.95258852459285e-05
3.81518944271832e-06
-2.80955698450968e-05
-1.31997429558077e-05
-1.46390204773407e-05
-7.51003754050586e-06
-1.22859974142019e-05
-1.49948750739312e-05
-1.16843184975057e-05
-5.65821053837046e-07
-5.24510003730338e-06
-2.26693028741913e-05
-2.5418084094041e-05
-1.55501721410614e-05
-2.28195760960007e-05
-2.20001413075205e-05
-1.54801381319143e-06
-3.10308362944961e-05
-6.67370247825535e-06
-1.4659497515536e-05
-7.84016615432456e-06
-2.01181577591341e-05
-2.06975719517135e-05
-8.05809163816779e-06
-1.6744034854897e-05
-1.26562098753117e-05
-4.73316159579628e-06
-4.01518687255449e-05
-1.50501898129155e-05
-2.96773539010349e-05
-1.4745470333171e-05
-1.46936884579273e-05
-4.16772853353589e-05
-1.72409642927208e-05
-1.32413268946415e-05
-2.30204852730075e-05
-3.38974084747922e-05
-1.05846934578463e-05
-2.88549963939797e-05
-2.95702002191993e-05
-2.08762297790636e-05
-1.07063603542801e-05
-1.84486216578885e-05
-2.14685697756984e-05
-1.24851103951469e-05
1.02826507208649e-05
-1.82752511306025e-05
-1.095791397993e-05
-8.00474631436691e-06
8.36682016326295e-07
-1.29249646232337e-05
-1.65662127173536e-05
-2.23276486620981e-05
-1.98277829135293e-05
-1.70580668417924e-05
-1.88397828281461e-05
-2.55259920077736e-05
-2.53764656085195e-05
-1.08318862039517e-05
-1.56414291404392e-05
-1.67690108274277e-05
-2.27211410802762e-05
-3.46698592848959e-05
-3.79495481917273e-05
-5.17667229226444e-06
-2.32482860834408e-05
-1.65365379355956e-05
-3.70134589044227e-06
-3.38499465877916e-05
-1.22979039600253e-05
-1.44230626418295e-05
-2.21326803360211e-06
-2.14344874480226e-06
-1.15055708532894e-05
-2.01690582974564e-05
-1.04765685003214e-05
-1.76848761119955e-05
-3.00012005381578e-05
-2.55768691268473e-05
-1.82525108956147e-05
-3.73924165049578e-06
-2.4637577084374e-05
-1.56014771974685e-05
-2.95416613564901e-05
-3.33099906582291e-05
-1.2191053074406e-05
-1.7264218443103e-05
-8.82984620566637e-06
-1.01602210424267e-05
-1.29453050839548e-05
-1.69161677871634e-05
-7.19431103400495e-06
5.50809913329573e-06
-1.48978921524064e-05
-2.48748722812474e-05
-1.30553667763646e-05
-1.34956724867393e-05
-1.46010591182918e-06
-2.18185186012284e-05
-1.28886628346984e-05
-1.89260257807983e-05
-3.42462365837984e-05
-1.51372254872298e-05
-1.024759005948e-05
-1.82031937668845e-05
-2.66102031062967e-05
-2.15572957523062e-05
-4.33761824506905e-06
-7.02060151646869e-06
-1.45181541172864e-05
-3.62583104106019e-06
-1.9486323367105e-05
1.41069637482185e-06
-1.62821022023984e-05
-6.18202634532069e-06
-1.88574473026943e-05
-2.55894898412115e-05
-1.93776889865264e-05
-1.86939222583993e-05
-1.0648068758677e-05
-7.32676875749891e-06
-6.98633609021873e-06
-1.49589343757046e-05
-2.30503499162664e-05
-1.28014476580605e-05
-1.80328477179689e-05
-2.6832587761914e-05
-1.53434423372694e-05
-1.76163431113651e-05
-2.03918885392004e-06
5.02683971322501e-06
-1.28904282715248e-05
4.48825456697953e-06
-1.04467974628478e-05
-2.98834389235635e-05
-1.70652809457967e-05
-2.37756150661429e-05
-1.34625858652587e-05
-1.47585184307619e-05
-1.10631134038572e-05
-1.65003972379379e-05
-1.64651776841366e-05
-2.1176473318401e-05
-6.8342849880611e-06
-1.19204567207592e-06
-2.13419737138721e-05
-7.828531292544e-06
-2.40416391347297e-05
2.56198990598556e-07
-1.40586626271017e-05
-2.80345800022836e-05
-4.0457333142189e-06
-1.465185240052e-05
-2.19017021805595e-05
-1.47082190840423e-05
-1.1240872408744e-05
-4.09626383994408e-06
-1.24931471335845e-05
-1.14153535684666e-05
-2.84273852858525e-05
-1.21523525460608e-05
-2.290122465716e-05
-1.05135149112418e-05
-2.03175567042165e-05
-4.0247413376175e-06
-3.89558341583079e-05
-9.59157861724745e-06
-2.90373085129362e-05
-1.31973504232808e-05
-4.48990069206633e-06
-1.50236981071483e-06
-1.21790025553993e-05
-2.41883912934809e-05
-2.4585491125698e-05
-2.06898921870786e-05
-2.33296571050117e-05
-1.75306166949495e-05
-2.58941562045354e-05
-2.31224148687001e-05
-1.87891435979377e-05
-2.2424146719649e-05
-2.37289973313627e-05
-1.00599776147228e-05
-2.80608793736576e-05
-9.58547162143659e-06
-9.641768717894e-06
-6.81251297175487e-06
-1.79855570726961e-05
1.42625804204887e-06
-3.38783573231986e-05
-4.45299461385361e-05
1.41264330238248e-06
-3.11130878900155e-05
-2.64946924691194e-05
-2.63825413500024e-05
-1.10075597504835e-05
-3.45533549709501e-06
-2.18006271842412e-05
-2.14530121894111e-05
-2.63053400932945e-05
-2.47894591014348e-05
-9.75743071825688e-06
-2.99957577471113e-06
-6.32420230793287e-06
-1.72782722483169e-05
-1.41612237017279e-06
-9.25550560084092e-06
-1.45992802993969e-05
-1.30552141322875e-05
-1.29347409726894e-05
-2.01367528993307e-05
-1.71451781085767e-05
-9.40745094247624e-07
-1.38297316214634e-05
-4.22808560678431e-05
-2.29658381017983e-05
-1.79310274003645e-05
-2.49985619235268e-05
-1.82870762852794e-05
-1.03490131717057e-05
-1.35152977678156e-05
-1.44452175836566e-05
-1.06544979595357e-05
-1.98194561818059e-05
-1.35554607634402e-05
-9.67645617929981e-06
-1.55921652758775e-05
-1.0042774241065e-05
-6.24090591980067e-06
-3.51217504273477e-06
9.91254100921505e-07
-1.21924653982548e-05
-3.41277865380794e-05
1.56213129022231e-06
-1.64707241742024e-05
-3.77647457837277e-05
-8.54737156023089e-06
-2.81156562699534e-05
-1.64456282801406e-05
-2.46458402110262e-05
-1.86037774303816e-05
-2.66115753524485e-05
-3.218236483179e-05
-6.03051933597776e-06
-1.40569537642888e-05
-1.75263152970653e-05
-3.33547522485331e-05
-1.77279609966266e-05
-1.41297429575069e-05
-3.07576447921718e-05
-7.06136511493405e-06
4.83464449511516e-06
-1.84397580390258e-05
-6.72368222127299e-06
-2.51969070435168e-05
-1.20741313772394e-05
-1.70648122219792e-05
-7.34627924525263e-06
-2.03183431728575e-05
-9.82565556542198e-06
-1.35652814478617e-05
2.85635163614505e-06
-3.10412856157446e-06
-2.30209719724334e-05
-1.54569311217724e-05
-9.76504472644074e-06
-1.05323800261232e-05
-1.37599247408132e-05
-1.06708058202429e-05
-2.01901990536756e-05
-1.75628484314442e-05
-1.71358986078066e-05
-2.05523578514076e-05
3.46635630996593e-06
-1.15549738767705e-05
-2.24409213166952e-05
-9.20314527298645e-06
-5.28883154855023e-06
-1.27259418304968e-05
-6.21839199267494e-06
-1.68134219739926e-05
-2.07965010599459e-05
3.75813975293264e-07
-4.71108181871358e-06
-7.48586267773209e-06
-2.52240506701194e-05
-1.11191643797706e-05
-9.44250263232014e-06
-7.38061306561634e-06
-2.61737528893849e-05
-2.15706065539616e-05
-1.17515522626793e-05
-1.3428277417152e-05
-1.32438208157722e-05
-7.14957889978208e-06
-2.05510692933683e-05
-1.55227194554586e-05
1.52059571243211e-05
-1.20111339052817e-05
-2.01858503754251e-05
-1.78823121182349e-05
-2.60363520641901e-05
-1.72214330834424e-05
-1.62529356871488e-05
-2.51998545565186e-05
-1.75449162704917e-05
3.30640439241252e-06
-2.26431546845671e-05
-4.3562806506089e-06
-1.68973735401672e-05
-1.64091815813261e-05
-7.31168000640543e-06
-2.19303182403485e-06
-1.59939275068668e-05
-2.15691004769641e-05
-2.98778835319462e-05
-1.15658740344351e-05
-2.10038221896169e-05
-1.22000804984879e-05
-2.51052943313662e-05
-4.56617350190452e-05
-2.44391872399109e-05
-3.66855035970161e-06
-2.0467011930552e-05
-3.18862100207776e-07
-1.30987569927979e-05
-9.02690496552142e-06
-1.96287129025585e-05
-5.00024787485102e-06
-2.33902534711662e-05
-4.18821486833988e-05
-2.09159815638965e-05
-2.47020815904876e-05
-2.69499613230301e-05
-1.62784704104061e-05
-1.99027945827283e-05
-1.47798218125177e-05
-1.35023736715607e-05
-1.66340565755615e-06
-3.61242668507859e-06
-1.11233078199135e-05
-2.03094663436904e-05
-5.78109859823431e-06
-1.15344647705527e-05
-9.81648457081632e-06
-1.45707311814806e-05
-2.43688134152089e-06
-5.48986277272953e-06
7.46809200422079e-06
-2.37958840567456e-05
-5.50579674060232e-06
-1.083860118262e-05
5.44418514142321e-06
-1.78027834821189e-05
-1.39127095360357e-05
1.40881709532879e-06
1.00107741006161e-05
-6.78752117402942e-06
-1.80717099875496e-05
-3.35956761707773e-05
-6.75563116021542e-06
-1.2517420545649e-05
-5.18651772467344e-07
-9.42032263072049e-06
-3.6438260217735e-05
-1.45180386416508e-05
-2.65910856569452e-05
-3.86312731210658e-05
-2.31872776419157e-05
-1.55365931727666e-05
-1.09172316517457e-05
-1.85322497560064e-05
-5.84189877787975e-06
-1.49699828750488e-05
-1.26254566013207e-05
-1.59496364446826e-05
-8.76063416766388e-06
-7.82179309264371e-06
-1.67086620240147e-05
-1.04694995234726e-05
-8.84512546774356e-06
-5.37678342627834e-06
-2.05571193822867e-05
-2.09763395274126e-05
-1.44209377723963e-05
8.73050885495741e-07
-2.12523465517032e-05
-2.36718784228374e-05
-2.21755031109164e-05
-1.79300112159665e-05
-2.24810277868666e-05
-8.08380451634288e-06
-5.72505824407048e-07
-3.99202915652083e-05
-2.25830835720985e-05
-2.17290497908475e-05
-3.04426072206355e-05
-1.06242157384435e-05
-1.68321345832389e-07
-1.19860636503256e-05
-2.35137100079562e-05
-1.57973997551344e-05
-1.6259196856221e-05
-1.77594779396099e-05
-1.28373859195285e-05
-2.2248720291039e-05
-1.5799909358278e-05
-7.46761429619056e-06
-1.14748882525057e-05
-3.15736409492269e-05
-5.59955694206399e-06
-3.50161240596355e-05
5.35152669241964e-06
-4.56357779504154e-07
-3.02621470288499e-05
-2.34247558294066e-05
-1.45625488454943e-05
-9.22491480565124e-06
-2.33742780438346e-05
-1.66916531405695e-05
-2.27440410470447e-05
-2.87073061415127e-05
-1.18381888494104e-05
-1.14148148520084e-05
-2.56637556491627e-05
-1.60585013163547e-05
-1.79464136353807e-05
-1.85016345501123e-05
-9.51956845261008e-06
-2.05369723763437e-05
-2.3378646472812e-05
-2.36173032373458e-05
-7.53511608129916e-06
-2.65660494587741e-05
-1.19203558249851e-05
-5.68322535394405e-06
-1.6399734371528e-05
-2.49405488635916e-05
-2.76142554578105e-05
-2.08332121640366e-05
-1.45787211669241e-05
-3.11710392035676e-06
2.78485348069534e-06
-2.21725757920348e-05
-3.25057082754399e-05
-1.56811116658769e-05
-2.22990543460373e-05
-1.50673841586153e-05
-1.59676123955803e-05
-1.15411867943256e-05
-5.00095782135267e-06
-1.48468875337541e-05
-9.25056613392583e-06
-3.33714814889138e-05
-2.79651658349354e-06
-2.37764610882875e-05
-1.68728923167961e-05
-2.40290167617282e-05
-3.22812197299967e-05
-1.46244562130499e-05
-1.5063148387108e-05
-2.33292660665569e-05
-1.75342076367415e-05
-2.68781792123548e-05
-1.16244088906719e-05
-2.40882837722037e-05
-2.87961032106092e-06
-8.5017972285251e-06
-1.41056681785897e-05
-1.7621888424678e-05
-1.81867442227428e-05
-2.79146539428012e-05
-1.70788496756154e-05
-1.64405981341805e-05
-1.25243241970077e-05
-3.0590061056945e-05
-3.50549348542469e-06
-1.52981638933644e-05
-1.29292911113921e-05
-1.5663173692275e-05
-3.1276590034312e-05
-2.68876424429989e-05
-9.81282633209439e-06
4.87895047089424e-06
-1.83358895317442e-06
-1.98307319252291e-05
-2.68000089950209e-05
-8.43852285323025e-06
-3.16392138630712e-05
-9.65664161394831e-06
-5.74052947304778e-06
-3.55394822136198e-05
-6.58010444120946e-06
-6.13209792980162e-06
-2.62241640481953e-05
-1.22180291251197e-05
-2.34355555344111e-05
-1.36934504804953e-05
-1.40107555377478e-05
-2.75618685312025e-05
-2.14387443841371e-05
-2.43377022949114e-05
-1.69127672597582e-05
-1.31320940718014e-05
-2.76563098666651e-05
-3.0632886008781e-05
-1.23847789580684e-05
-1.98957914538227e-05
-2.28492404386562e-05
-2.10795857621417e-05
-6.39168706262501e-06
-1.9754987161679e-05
-1.33927417041667e-05
-3.56571691441505e-05
-1.63093143495267e-05
-2.44425904488088e-05
-3.9562480494693e-05
-2.60430667238529e-05
-2.30402528404042e-05
-1.65586897864767e-05
-2.26103465895753e-05
-2.94702543729817e-05
-2.06428609964219e-06
-1.9514064153693e-05
-1.88675324488635e-05
-9.65442267370144e-06
-2.0455193248989e-05
1.0358550748029e-06
-1.83296784932669e-05
-6.82143870694999e-06
-9.03361121292745e-06
-4.27144388177718e-06
-1.98662997924722e-05
3.62619308801259e-06
-9.85653352892051e-06
4.9468048826904e-07
-8.59244270953717e-06
-1.34190317054683e-05
-8.23368903584316e-06
-2.19016658010435e-05
-1.39026909104282e-05
-1.22927361456029e-05
-1.11083591730071e-05
-3.80204665201595e-05
-4.26930405859546e-06
-7.3826697665665e-06
-1.98833470321435e-05
-1.90778785999926e-05
-2.06434981985336e-05
-1.41330566533139e-05
9.60714423149753e-08
-2.40880868219211e-06
-3.92416956609256e-07
-2.01262420925421e-05
-4.10495026440189e-05
-2.28228980879603e-05
1.83911841993397e-06
-4.9403193904127e-06
-1.24583227571957e-05
-5.80347882188921e-07
-1.47178886732716e-05
-1.37384268110087e-05
-1.59488689372446e-05
-1.14503777046478e-05
-2.11193144850345e-05
-2.73929381026624e-05
-8.07902493894986e-06
-1.35918359716345e-05
-1.86256940547784e-05
-1.31791776089706e-05
-1.54488109631371e-05
-7.77698963231058e-06
-1.53747026253436e-06
-1.07211705745628e-05
-1.23409204625046e-05
-4.07425887284422e-06
-1.49201535829381e-05
-1.43085366401104e-05
-8.18881941715524e-06
-2.33609914020571e-05
-1.94438272020452e-05
2.99789492188575e-06
-1.14119402954605e-05
-1.764859596084e-05
-8.91404759981818e-06
8.47286632368031e-06
-2.97842736788602e-05
-8.45409784256469e-06
-1.05854696871524e-05
-3.01675145568904e-06
-1.57020643875078e-05
-3.44230292356259e-05
-1.54076174524773e-05
-1.93253281925302e-05
-1.21602245034787e-05
-3.45022135148839e-05
-2.09678413409612e-05
-2.26899071862696e-05
-2.40606174423764e-05
-1.58486842345638e-05
-3.42193575640145e-05
-7.41303942363676e-06
-1.6876137161644e-05
-4.34366044644861e-07
-1.51946892392038e-05
-2.11235129479064e-05
-2.09052674493739e-05
-1.52902474802501e-05
-1.25926041976696e-05
-1.53151501268378e-05
-1.53094986025778e-05
-2.88075486590168e-05
-1.5381789342314e-05
-1.8895197580389e-05
-1.58848817544544e-05
-1.25894075797874e-05
-2.84267441387435e-05
-1.59466224976392e-05
-6.72127025456014e-06
-1.51159807569464e-05
-1.84619196886485e-05
-1.60695560381178e-05
-2.34386098528102e-05
-9.88753243056695e-06
-2.11492727904111e-05
-2.20691451264504e-05
-6.41854588035844e-06
-1.96704215678665e-05
-1.39776784942805e-05
-1.51392229918905e-05
-2.12097376608779e-05
-1.54370431434661e-05
-1.33425827600681e-05
-2.04510277864558e-06
-1.36493816576024e-05
-5.52351810046996e-06
-1.41323325749542e-05
-1.19311637166857e-06
-1.48324954997307e-05
-1.38171920501002e-05
2.89383788984399e-06
-1.66137518192442e-05
-3.13181055295043e-05
-3.3952271314836e-05
-1.77110022533468e-05
-1.81646251434637e-05
-1.40034797690515e-05
-1.58938530536824e-05
-1.62137699114932e-05
-3.27612281821244e-05
-2.16567796229893e-05
-8.02102518279612e-06
-1.31561798987122e-05
1.53069844194799e-06
-2.5841558042248e-05
-5.46848119717138e-06
-1.12670918189351e-05
-3.12352066004579e-05
-6.28113199341095e-07
-1.92045146722118e-05
-1.49711842868426e-05
-2.72839816971196e-05
-2.50066709855325e-05
-2.48824202182367e-05
-1.13391280616581e-05
-9.16496180113153e-06
-4.98227208516531e-06
-2.25297664616145e-05
-1.75112641790713e-05
-4.98650347890933e-06
-4.56866956403555e-07
-2.97925690307871e-05
-2.04301162980787e-05
-1.26891782876042e-05
-2.17518474103904e-05
-1.62260335787091e-05
-2.24226701837099e-05
-4.38581674131108e-06
-1.58240040491706e-05
-9.45380383813022e-06
-2.55087451659782e-05
-1.57234864042606e-05
-2.29375714383181e-05
-2.67972046712734e-05
-1.35599996551217e-05
-2.24024463759387e-05
-2.42162451334544e-05
-1.06568747077043e-05
-6.56019524358821e-06
-9.9169235239497e-06
-8.77979808927766e-06
-1.2345577253529e-05
-2.61411076685962e-05
-6.46243917176652e-06
-1.27205788325747e-05
-1.67227845641777e-05
-7.22879592825504e-06
-2.89735033636572e-05
-2.34125475491806e-05
-1.34519489184879e-05
-1.03537549111563e-05
-1.30498106951622e-05
-7.11604756622692e-06
-1.57082873015431e-05
-1.20391165196411e-05
-4.86602269668184e-07
-1.23652787747441e-05
-2.68943998445929e-05
-1.53937398341466e-05
7.65554635593675e-06
-7.32834692617149e-06
-1.06711452557294e-05
-1.99132941523531e-05
-3.13360863635418e-05
-1.87510980566404e-05
-7.05828756192853e-06
-2.46481208796034e-05
-4.8432732113211e-06
-1.38319286122989e-05
-3.03576199428589e-05
-1.63302961012016e-05
-8.78055821437412e-06
-1.95216725154587e-05
-1.08889622881573e-05
-1.53784917995657e-05
-3.09376157362707e-05
-8.9792191882514e-06
-1.9638695353215e-05
-3.36919911321533e-05
-2.06701116503819e-05
-2.3981100203424e-05
-2.16035112960708e-05
-1.09037481055434e-05
-2.01618859341228e-05
-4.76217446921968e-06
-1.38468996770632e-05
-2.3125563540994e-05
-4.66337254120561e-07
-2.31862768939501e-05
-2.19859888191175e-05
9.55793302761464e-06
-1.88058407069689e-05
-5.28819906042805e-06
-2.35600211307397e-05
-2.90533861188181e-05
-3.18321434143019e-05
-2.94524313717041e-05
-2.06259939351843e-05
-1.23948646679127e-05
-2.19256346426956e-05
-2.98106067283225e-05
-2.98053813289542e-05
-3.01783066699122e-05
-1.36404999852211e-08
-2.51961950138337e-05
-2.14579979881572e-05
2.4255955811454e-06
-1.69500637619591e-05
-6.7477973417617e-06
-1.64456829615144e-05
-1.84816388918794e-05
-3.61034099101669e-06
-2.11089753571106e-05
-1.8785207363218e-06
-4.85724160458123e-06
4.22842151454991e-06
-1.92100249382909e-05
1.06127768842812e-06
-2.67476634926074e-05
-2.7671030210319e-05
-6.13042726593132e-06
-7.84271514486808e-06
-3.5030742517946e-05
-5.03536647847236e-06
-1.70975888418368e-05
-2.99089658867816e-05
-2.62211385711161e-05
-1.43130169156405e-05
-4.86660868845099e-06
-2.67756481401608e-05
-2.12596341535532e-05
2.10205028107704e-06
-8.49994355989291e-06
-3.07173126513916e-05
-3.02524631135933e-05
-1.93626229652297e-05
-1.28862412442447e-05
-2.55288142262584e-05
-1.86630623654924e-05
-1.05479155760364e-05
-2.01815559708257e-05
-2.46424871584072e-05
-1.22313018437356e-05
-1.36911295182308e-05
-1.63097721120059e-06
-1.45332044775986e-05
-6.54464784093702e-06
-3.32768601090246e-05
-1.1082725918692e-05
-9.15642661615369e-06
-9.91982810161878e-06
9.80672845569352e-06
-2.2641940412428e-05
-1.70868196282651e-05
-2.80189427350711e-05
-2.54211530947578e-05
-6.96538393577817e-06
-1.13806327849846e-05
-1.83702759378451e-05
-1.20632039976271e-05
-1.58730096845952e-05
-1.90962351567015e-05
-4.8803899742297e-06
-7.07525605783877e-06
-5.59854762000785e-06
-3.15123440342579e-05
-2.05628668173711e-05
-1.15654577386988e-05
-9.47756924622419e-06
-2.31850782787186e-05
-2.40388174851477e-05
-2.40398081017268e-05
-1.89121380640374e-05
-1.84880200681014e-05
-1.66632244990294e-05
-1.55263027955474e-05
-2.51579466594515e-05
-1.40457780804438e-05
-2.44080923428856e-05
-1.0061997696806e-05
-1.4138307992826e-05
6.39336318002395e-06
-9.59689281144843e-06
-6.13418756221335e-06
-3.06196895816512e-05
-1.37835234761886e-05
-2.19605792056021e-05
-1.91901840942741e-05
-9.67653506779149e-06
-4.27113475965266e-05
-1.54831623472681e-05
-1.06445580158304e-05
-4.08002736966335e-05
-1.1137590617588e-05
-1.67089059697001e-05
-3.1778876090983e-05
4.42223517643413e-06
-3.5508616506115e-06
-1.91610358438294e-05
-2.66534052384607e-05
1.19264717104871e-05
-2.334803097846e-05
-3.51640423741707e-06
-2.41463753075752e-05
-3.34813631648273e-06
-1.53845341716568e-05
-8.45134070352088e-06
-4.80921751503067e-06
-1.67107293340941e-05
-3.15203349108985e-05
-1.9940560078879e-05
-1.31985154823496e-05
-3.20399112909996e-05
-2.36692240313514e-06
-3.5797879882881e-06
-1.44689433459119e-05
-2.35142134810197e-05
-2.46498831645428e-05
-1.5887153285693e-05
-2.44298908768004e-05
-2.24684342384243e-05
-7.14791320405817e-06
-2.60482612144523e-05
-7.54900120932348e-06
-2.5249893593027e-05
-1.97574206318138e-05
-2.32642817594024e-05
6.22796987069647e-06
-4.14685414817551e-05
-1.35746386340373e-05
-9.5377131625248e-06
-1.9486962890893e-05
-1.85177832347764e-05
-5.50981881773038e-06
-1.8270939579534e-05
-2.74294976394423e-05
-1.32698455112657e-05
-1.93244842811149e-05
-1.53419729896282e-05
-8.15675386741219e-06
-1.51281128481482e-05
-1.7255670407596e-05
-2.17446458959218e-05
-2.05057694862564e-05
-2.66936709183241e-05
-5.16394896186244e-06
-2.76288946983816e-05
-1.4158194801355e-05
-7.36512338476488e-06
-2.06259269323655e-05
-2.06417837099419e-05
-2.90848841768498e-05
-1.95043463462484e-05
-3.06408655945672e-05
-7.85366990627099e-06
-2.87874925969314e-05
-1.25792416439333e-05
-1.38933415800976e-05
-9.252669599373e-06
-2.32699985553743e-05
-2.36713383089194e-05
-2.77425404164912e-05
-1.18909919811781e-05
-2.14080907972448e-05
-1.71509345957919e-05
-1.13284866902985e-05
-1.72534427265233e-05
-2.20132729552119e-05
-3.91243047607158e-06
-1.78316746202634e-05
-2.30172106518422e-05
-1.7200931863547e-05
-1.49410964632209e-05
-9.6441229944209e-06
-4.47703680012213e-05
-2.12262830199291e-05
-1.70137985453683e-05
-1.51554735216386e-05
-2.06923181265474e-05
-2.60877193143847e-05
-2.59980480618602e-05
-1.99671219055792e-05
-9.59600552375484e-06
-2.00908301471503e-05
-8.14882676898751e-06
-1.30760922402192e-05
-1.56393670788468e-06
-2.18213139215864e-05
-2.47952183043758e-05
-5.23989787462428e-06
-7.29554397849763e-06
-1.18296827736824e-05
-2.63600171800649e-05
-1.05955963794796e-05
-1.87568268766664e-05
-1.84033189943208e-05
-8.26813538367612e-06
-1.39139047074307e-05
-4.03382065859885e-05
-9.71505306931829e-06
-9.65891067981456e-06
-3.35085331415807e-05
-5.32753319061611e-06
9.72695339508772e-06
-1.80925391114985e-05
-1.54872183074477e-05
-1.77202063460014e-05
-1.9263723918066e-05
-1.39859190715276e-05
-1.44757497946333e-05
-2.67406475573211e-05
-2.98419711380771e-05
-2.33425643305194e-05
-4.09515087370389e-08
-5.8705501901561e-06
-1.72637454679938e-05
-1.31012152273578e-05
-1.33395256549601e-05
-3.10981322035867e-05
-2.23466323626898e-06
-1.18252904775701e-05
-1.18180727716292e-05
-2.43431036595511e-05
-1.36346955579374e-05
-2.40621396180329e-05
-9.53180331781527e-06
-9.76289269904517e-06
-3.52101558052621e-07
-1.84246772716245e-05
-1.81955100411102e-05
-3.33192075455509e-05
-1.42131933044502e-05
-1.726998019719e-05
-1.78473939988264e-05
-7.94262603091344e-06
-1.09187175575069e-05
3.2678427761056e-06
-1.4227276036176e-05
-7.36149854008725e-06
-2.32606161585648e-05
-1.30230394390586e-05
-4.45492949434745e-06
6.69374401041555e-06
-1.44607031146168e-05
-2.08500396302339e-05
-1.54817256744726e-05
-1.11423481317236e-05
-1.52254846038283e-05
-1.08776031712775e-05
-1.70327920285083e-05
-2.5048472313542e-05
-6.53744748307797e-06
-3.4211569587113e-05
-1.30030384119006e-05
-1.11548076168447e-05
-3.0810807821897e-05
-1.89334775270897e-05
-7.55074637834619e-06
-1.01327814403151e-05
-2.85870342015932e-05
-1.80814245275016e-05
-3.17712134267211e-05
-2.52263404413565e-05
-6.05352634830853e-06
-1.23525068015708e-05
-2.56449954425737e-05
-1.92424197051353e-05
-8.64565125574641e-06
2.37824156326898e-06
-3.43799053140801e-06
-5.21846600228441e-06
-1.71467577635764e-05
-1.35053545900075e-05
-1.24584433978198e-06
-1.87167028955419e-05
-4.58412157321536e-06
-1.20065971427894e-05
-9.34282097507674e-06
-2.1417160481639e-05
-1.58774616841693e-05
-1.31649011854095e-05
-2.95011422889147e-05
-1.84230383696973e-05
-6.71745917966907e-06
-1.57372594965901e-05
-6.4408544072868e-07
-5.77225077805898e-06
-1.92851947989796e-05
-2.15381292844196e-05
-8.68042761975926e-06
-2.67509687032512e-05
-2.25133151661034e-05
-2.46950473505276e-05
-9.56157843425085e-06
-1.22142650728978e-05
-1.78299290598994e-05
-1.3400521088956e-05
-1.84956962127642e-05
-3.05037692091088e-05
-4.44506089581793e-06
-7.14801753831501e-06
-1.91574131979033e-05
-1.24922100815846e-05
-2.15396408613535e-05
-2.49411947855175e-05
-4.02608930449865e-06
-2.08769197008848e-05
-7.81379005891333e-07
-1.65806201674109e-05
-2.37899256286075e-05
-2.1239311209868e-05
-2.13566108372198e-05
-6.21887966699534e-06
-8.45972264730621e-06
-3.07165993399419e-05
-3.60062637112978e-05
-8.40871269106683e-06
-9.55666044204453e-06
-1.87194162220332e-05
-1.46354924505694e-05
-1.14759326118508e-05
-1.10788101733802e-05
-2.19735831047259e-05
-1.31446782132609e-05
-2.04313094593413e-05
-1.13227768039511e-05
-7.12474904520513e-06
-2.75237464156822e-05
-2.11726514884227e-05
-2.56623946058246e-05
1.38365163650409e-06
-2.06308198887289e-05
-6.11962946025759e-06
-1.41918680700951e-05
-2.78107336761049e-05
9.95113894323997e-07
-1.35010203129677e-05
-1.68170385140085e-05
-3.06899000541395e-05
-1.78564223735564e-05
-3.56792691291483e-06
-1.04872199463492e-05
-2.67715125496948e-05
-2.53414607540927e-06
-2.25995586120642e-05
-1.67466564278899e-05
-2.55609761408034e-05
-2.09305347178521e-05
-3.08104188850203e-05
-2.16241790384205e-05
-2.91852457868259e-05
-2.25137290256814e-05
-8.99162843446966e-06
-1.77060092941813e-05
-3.38008592983385e-06
7.48592605991441e-06
-1.7463381803318e-05
-1.6973668892626e-05
-3.19648872823694e-05
-1.57972376286358e-05
-1.46103159954665e-05
-4.60153744172779e-06
-2.12431342822036e-05
-1.38411195695032e-05
-1.63238386050749e-05
-1.90735488486693e-05
-1.33523206138954e-05
-3.14171119890804e-05
-1.26057511878801e-05
-1.07211808015043e-05
-7.89570155943865e-06
-1.40227472628219e-05
4.49316063243413e-06
-2.28607115397488e-05
-2.68848378461331e-05
-6.90037821991238e-06
-1.92828268587816e-05
2.87461402363859e-06
-1.29472810616789e-05
-4.18984745514039e-06
-1.09037785451941e-05
-2.61976039873879e-06
-1.72999787827598e-05
1.66230198649596e-06
-2.17618435457521e-05
-2.01678747165892e-05
-2.75552212914548e-05
8.78636133687763e-06
-6.88111634594888e-06
-2.71893794370029e-05
-1.85614245918841e-05
-2.92382976250395e-05
-1.12075785104657e-05
-2.61675309132245e-05
-1.3151959157897e-05
-2.08092569541637e-05
-1.54506059204555e-05
-1.68838433641721e-05
-7.14822090049084e-06
-3.79438922048998e-05
3.51053890825507e-06
-1.69555693629447e-05
-1.32418056687648e-05
-2.48529289868487e-05
-2.65641909415203e-05
-2.40113147416467e-05
-5.69952814537744e-06
-1.21885371404654e-05
-1.6089820312824e-05
-5.35031704278742e-06
-1.92502849380619e-05
-1.31914096326774e-05
-6.12218307055922e-06
-1.04817274967261e-05
-5.3505543795712e-06
-7.38073156629645e-06
-2.49882518528911e-05
-8.78247813870285e-06
-2.22402644209094e-05
-2.42446854902443e-05
-1.79772783355828e-05
-2.69149834023003e-05
-2.36610508864638e-05
-1.57733198183161e-05
-3.10435568858798e-05
-1.69892649573067e-05
-2.27337416290642e-05
-2.39498063702956e-05
-2.04526753653689e-05
-1.5124304831437e-05
-3.59677711235847e-05
-5.75723191324194e-06
-1.46644294301764e-05
-1.05731804418377e-05
-2.75602214158385e-05
-5.16856404409952e-06
-1.96411772778314e-05
-2.4155518092668e-05
-1.16922175787155e-05
-3.35621858516264e-05
-6.71341155592889e-06
-1.21457695742549e-05
-1.06204448909807e-05
-5.55829539445915e-06
2.92828150796572e-07
-2.61934641576725e-05
-1.85408540320044e-05
-7.05641769276149e-06
-1.22646995504897e-05
-3.22699545083407e-05
-1.20624513743454e-05
-1.26386669458893e-05
-1.4219036533228e-05
8.65140191750052e-07
-2.86683898968113e-05
-3.50229639587015e-05
-8.44636429158593e-06
-9.88200352412931e-06
-2.05417004522746e-05
-1.49352378418539e-05
-1.8491995117506e-05
-5.02227603851031e-06
-1.53767180602936e-05
-2.14853441188206e-05
-1.286087578805e-05
4.39672888620023e-06
-1.31176179149483e-05
-7.42887441962334e-06
-1.8675083010314e-05
-2.01615907708045e-05
-1.09281673342746e-05
-2.01530370958315e-05
-5.2473999881487e-06
-2.25672490437391e-05
-9.02556140672233e-07
-4.01421723170762e-05
-3.1597938696682e-05
-3.40321190426469e-05
-3.25131249970468e-05
-2.27488417518035e-06
-1.24375863288812e-05
-1.43151305371795e-05
-2.81737277359416e-05
-8.7828630818346e-06
-2.69347782729289e-05
5.76605492624194e-06
-1.33506063266818e-05
-2.30961655628844e-05
-1.01280975086573e-05
-1.1204602007786e-05
-1.81506285480207e-05
-1.74122340565966e-05
-5.77792419667662e-06
-2.62225409519067e-05
-1.42063143692908e-05
-4.89052677993992e-06
-3.1047195155967e-05
-1.12823434233363e-05
-1.6084164610681e-05
-1.6520186672069e-05
4.56971721854684e-07
-1.71162396501807e-05
-8.28346937193636e-06
-1.72975806865253e-05
-1.25664447414695e-05
-1.15054354986703e-05
-1.04437555272341e-05
-1.32222428299416e-05
3.58392109433269e-06
-5.39312836388655e-06
-1.64655612379507e-05
-1.51142593774834e-05
-2.56670415048422e-05
-1.19584561821683e-05
-5.47333089729792e-06
-8.09528965455317e-06
-2.3417801649249e-05
-3.36097413579292e-05
-2.29922077232565e-05
-1.90638065264475e-05
-2.89512933261779e-05
-1.92119893319067e-05
-1.89185206713291e-05
-2.93282983781331e-05
-1.63263127201009e-05
-1.67757843452345e-05
-9.95905219287201e-06
-9.01090997007846e-06
-1.07874133082834e-05
-2.18150516613644e-05
-2.05437699023404e-05
-2.05916994351956e-05
-1.73820753236534e-05
-2.39371933148078e-05
-2.63302274993201e-05
-1.66538125688612e-05
-5.53966398940282e-06
-3.79979005536854e-05
-2.45199535845285e-05
-2.37925041003155e-05
-1.00995828152395e-05
-1.83085342643779e-05
-2.05233334593435e-05
-1.38897578202179e-05
-1.68225083676191e-05
-1.58914239971769e-05
-2.06775304800064e-05
-2.51588149769827e-05
-1.11528598937097e-05
-1.40522369339465e-05
-1.85716052575006e-05
2.56595925707956e-06
-1.97485792804368e-05
-1.61012875574633e-05
-1.49158188364843e-05
-6.72680303873307e-06
-1.95276674384259e-06
-1.04758701367197e-05
-1.43795235013634e-05
-2.62384389998894e-05
-9.74249999131458e-06
3.43116134333303e-06
-3.48976946724615e-06
1.08842498225064e-08
4.3860598280633e-06
-6.1138920493784e-06
-8.13863494513925e-06
-4.65657546571532e-06
-1.71218994240553e-05
-1.77875575130108e-05
-2.5822835042142e-05
7.30399070677025e-06
-5.35647123363681e-06
-9.91674846251839e-06
-1.05334194400481e-05
-1.12643693155673e-05
-8.04350386532674e-06
-1.13549385436675e-05
-2.6933812100166e-05
-1.61263935449493e-05
-2.72715601267699e-05
-8.98056207025145e-06
-1.99860148811588e-05
-1.5849539685383e-05
-2.55272179984663e-05
-2.04355915078007e-05
-1.07369003517215e-05
-1.73928476140052e-05
-4.96411206195847e-08
-2.66057808956096e-05
-8.46489141296296e-06
-1.1057513605167e-05
-3.05210604431124e-05
-1.32293945015493e-05
-1.68355032380791e-05
-1.47226303390329e-05
-1.75867780942707e-05
-4.5470215285339e-05
-1.94155534645944e-05
-2.49590918835777e-05
-1.91678487360709e-05
-2.7501593143923e-05
-2.1388161160597e-05
-1.86900800343759e-05
-6.21617017017481e-06
-8.886569609443e-06
-1.26203258108948e-05
-2.27034610203383e-05
-5.99258049078025e-06
-8.03052154174301e-06
-1.55071921873647e-05
-2.22502194251751e-05
-1.41069726525053e-05
5.02543596879925e-06
-2.99705108547859e-06
-7.82996370109433e-06
-1.21070381971506e-05
-5.92865452526272e-06
-9.3423451133892e-06
-7.52336484989946e-06
-2.0891390858722e-05
-3.86313222987353e-06
-1.96702712674952e-05
-5.38716073255579e-07
-1.33566897754165e-05
-1.60669907929601e-05
-2.15463450746759e-05
-7.60183456188065e-06
-1.28288544105674e-05
-4.92638057554544e-06
-2.27105544643568e-05
-2.00598470877901e-05
-1.77522801167481e-05
-2.57939792042587e-05
-2.81779521021697e-06
-9.70496211130825e-06
-2.10284762091099e-05
-1.17279615783654e-05
7.63664806321731e-06
-6.45842979295346e-06
-2.30159721401362e-05
-1.21865866446045e-07
-1.34806739345571e-05
-1.61699877494445e-05
-2.63388473452104e-05
-1.79497501384395e-05
-2.56824199083734e-05
-1.07888749868597e-05
8.20213046249225e-06
-2.10233522440585e-07
-1.1709843237698e-06
-2.47766091859726e-05
-8.85350389508277e-06
-3.7305515205559e-06
-2.54996223403535e-05
-1.27838765189497e-06
-7.15878592111818e-06
2.87117691818873e-07
-5.8464869369805e-06
-6.55576925103725e-06
-2.2148920292783e-05
-1.37066125777253e-05
-7.07703548997354e-06
-1.7849928474919e-05
-3.38065250091366e-05
-3.38842311220068e-06
-1.4769496243794e-05
-1.35667428972519e-05
-2.98602429610685e-05
2.00610883690482e-06
-1.34401547513688e-05
-8.24888989740617e-06
-1.55917427368026e-05
-1.24313062605713e-05
-2.16067964574313e-05
-1.20931996726424e-05
-1.74806277987791e-05
1.66897551384881e-05
-5.76204308659969e-06
-3.10911405216716e-05
-2.74161261545353e-05
-2.62221038831825e-05
-1.80939922155896e-05
1.28439661962961e-06
-6.87103803585019e-06
-9.36738849996678e-06
-2.451234667277e-05
-1.35146777746678e-05
-1.36083506637658e-05
-2.12504716802767e-05
-3.19988678894237e-05
-1.38721263161749e-05
-1.50547363844686e-05
-2.90469362700226e-05
-1.99189176688948e-05
-3.21752929401929e-05
-1.71895072490518e-05
-2.0116601715857e-05
2.8616141360868e-06
-1.72105299932613e-07
-9.63697467410718e-06
-5.64436241717919e-06
-1.44021778199303e-05
-1.80361137072473e-05
-2.18890365987131e-06
-2.44039812722737e-05
4.57430436819943e-06
1.41757447901243e-06
-2.28087200354121e-05
-7.54411014766095e-06
3.22339970762466e-06
-1.64822550037701e-05
-2.89418409093395e-05
-2.13784619456762e-05
-5.91398033061037e-06
-2.08792506860978e-05
-8.93626108821782e-06
-1.44916373250138e-05
-2.90399612564228e-05
-1.60764390791522e-05
-1.81088361065938e-06
-2.92612110488025e-05
-2.00156534798284e-05
-1.55937725809552e-05
-2.81930844636214e-05
-1.86529233827016e-05
-7.00183448916116e-06
-7.10978644909809e-06
-1.25227954301062e-05
-2.50099295477503e-05
-1.28029985420938e-05
-6.2737136987117e-06
-2.05990514691949e-05
-1.99519820981831e-05
-8.99429699252178e-06
-1.80200909957755e-05
-1.94246056388336e-05
-1.68550876775679e-05
-6.67530005287155e-06
-3.6756934235048e-06
-1.42972963252348e-05
-2.00183298076383e-05
-2.41873989374646e-05
-1.0254719363757e-05
6.80409489072345e-06
-2.1835818187985e-05
-2.20567883278614e-05
-5.99832653908171e-06
-1.43981758806544e-05
-1.8501402548513e-05
-2.70268802739029e-05
-2.72494463311999e-05
-1.64396144353654e-05
-1.07252500604404e-05
-1.33884653254535e-05
-2.02488638137356e-05
-2.0705496721848e-05
-1.95454146978584e-05
-8.87239939633617e-06
-2.43992674243767e-05
-1.57520759161653e-05
-3.17559244927435e-05
-2.73090834060747e-05
-2.02979605392829e-05
-9.83772623964924e-06
-2.63871161349362e-05
-4.95622362294893e-06
-1.62383816549292e-05
-3.11529403089177e-05
-5.59059795921889e-06
-9.37668382118099e-06
-1.14808341125909e-05
9.04611093402427e-06
-1.44932868943666e-06
-3.11825120281653e-05
-2.17000195063114e-06
-2.31782425320269e-05
-2.68490169150872e-05
-9.36610219145996e-06
-5.08881906119877e-06
-2.91264971727731e-05
-1.47116325290907e-05
1.49655306916183e-06
-1.08557455623374e-05
-2.79143682950593e-07
-4.52715185882982e-07
-1.53580620405549e-05
-1.72048870316818e-05
-2.22586277819291e-05
-2.48933515826139e-05
-1.99032853013448e-05
-1.52824746606474e-06
-1.74857067404411e-06
-2.2846336812547e-05
3.62636138903738e-07
-1.94763898276462e-05
-2.04088093915277e-05
-1.88566551728115e-05
-2.83125284096429e-05
-9.68862922611439e-06
-1.16092910883011e-06
-1.24571896554865e-05
-1.95711850590518e-05
-5.02562888429718e-06
-1.3575620408584e-05
-7.84768262443701e-06
-1.03250094091168e-05
-3.01373956545118e-05
7.33805863951028e-07
-2.9782950200508e-05
-2.50486541827916e-05
