# Supplementary material for: Research on computational propagation and identification of mine microseismic signals based on deep learning
Source: PLoS One. 2025 Oct 22;20(10):e0334641. doi: 10.1371/journal.pone.0334641 (PMC12543183; doi:10.1371/journal.pone.0334641)
Supplement: S11 Data — (ZIP) [file pone.0334641.s011.zip › 000101100002587.xlsx_0.txt_24.txt.txt]

-1.23826434346651e-05
-1.89411385960733e-05
7.75037884359696e-06
-1.9149928015328e-05
-2.30204671749057e-05
-1.0430315362645e-05
1.87103869412237e-06
-1.19063340453485e-05
-4.02251015335887e-06
-2.54129112151142e-05
-3.92689054590419e-05
3.96830654179189e-06
-1.01641691868382e-05
-2.23173203143732e-05
-1.74381585072858e-05
-2.95942517860715e-05
-2.40135840274877e-05
-2.91742190155673e-05
-1.36131643172074e-05
-2.58044831792941e-05
-2.76285448246631e-05
-2.24639827620375e-06
-3.87928618627463e-06
-2.04838344863501e-05
-1.67885188052721e-05
6.70907850703766e-06
-3.33667580940249e-05
-2.20269644491126e-05
-2.95131683940697e-05
-4.56789717013172e-06
-1.78378583585319e-05
-1.52488953701619e-05
-3.45022652332682e-05
-1.46052289852389e-05
-2.12240768348374e-05
-1.32691042699124e-05
-2.13009686083208e-05
-2.82588279245702e-05
-2.59828570064686e-05
-8.02659154024501e-06
-6.8261894102401e-06
4.51911799494873e-06
3.89458938267415e-06
-4.05721212010331e-05
-1.9644220964078e-05
3.81843203990431e-06
-5.52025934643958e-06
-1.02336536561562e-05
7.27460423760701e-06
-3.72565296726567e-05
-3.05323890784235e-06
-1.22275778746984e-05
-9.10574787823711e-06
-1.5411248022212e-05
-1.13120031890329e-05
-9.20902537138975e-06
-8.94491889381923e-06
-1.06113795188881e-05
-2.10160899861828e-05
-1.9815410796061e-06
-3.32098755046777e-05
-2.18662344074789e-05
-1.14889646551051e-05
-1.13728089109562e-05
-9.51448493838636e-06
-4.78463563006661e-06
-2.76125794938604e-05
-8.5535990684811e-06
-2.90410962342255e-05
-1.53576368195574e-05
-1.62701728377155e-06
-2.6660458989816e-05
-1.71041169072194e-05
-7.3200768952284e-06
-7.13475056747961e-06
-1.8380894384879e-05
-1.73087294532304e-05
-1.13316769761741e-05
-2.26862863926551e-05
-2.50189171379882e-05
-2.92695328988506e-05
-6.15355417685985e-06
-5.59150216527222e-06
-1.85499485958362e-06
-2.47686110053376e-05
-2.18446152723033e-05
-1.35451662511626e-06
-2.17697590969821e-05
-2.15428193695266e-05
-1.25596729548335e-05
-2.24637504069666e-05
-9.75868323217322e-06
-2.48771470082657e-05
-2.38923360166738e-05
-1.53255753063357e-05
-2.45538715336446e-05
-1.34226972083438e-05
-2.759452550503e-05
-2.64760002679048e-05
-1.44707698653465e-05
-7.57526121665098e-06
-1.73262331077132e-05
-8.9075428000145e-06
-1.27740871448579e-05
-1.20921514003341e-05
-5.0407945071631e-06
-2.16276650781413e-05
-6.44431774204968e-06
-1.26765237766921e-05
-1.26500935767511e-05
-1.82662783783868e-05
-4.57016609179565e-06
-2.28845772535974e-05
-2.40890109425569e-05
-1.22019206088251e-05
-1.4946958536347e-05
-2.23820586244248e-05
-2.52446241488963e-05
-1.63007853123716e-05
-2.02562603603176e-05
-3.11672849837327e-05
-9.18125383506498e-06
-3.5271737069713e-06
-1.80775471832847e-05
-2.93611735182582e-05
-2.6748088146909e-06
-1.47689857759652e-05
-9.44919542790422e-06
-2.06492078553107e-05
-1.57375907883822e-05
-1.8374281719445e-05
-1.83899997634704e-05
-1.08115287085884e-05
-1.97267330430408e-05
-2.39602549961039e-06
-1.08555752857463e-05
-1.74340735239557e-05
-1.6061854659443e-05
-2.490212256987e-05
-1.93045472729447e-05
-9.47149422291038e-06
-7.54857271599715e-06
-7.42588835480463e-06
-1.78542227487095e-06
-6.35821633751348e-06
-1.35434161734993e-05
1.74115258528333e-06
-1.76962452834793e-05
-1.52909686762052e-05
-2.07592234902975e-05
-1.49551307891292e-05
-8.62912096220168e-06
-2.45875958353818e-05
-2.78522251463759e-05
-2.65252060805902e-05
-3.8288418592491e-05
-3.12974324171005e-05
-8.30948411337795e-06
-6.79354399645153e-06
1.19772755465926e-06
-2.32557157934812e-05
-2.21035769686136e-05
-2.00299651575035e-05
-9.10802831415093e-06
-3.7172671276259e-06
-5.69203226329322e-06
-1.28039259484052e-05
-1.97224943389613e-05
-2.90103511940897e-05
-3.66810526949323e-06
-1.7206778998604e-05
-1.64362100876416e-06
-2.30404711382573e-05
-1.45264017951629e-05
-2.07779369683037e-05
-2.35460385050191e-05
-2.55212417845215e-05
-4.68444299366862e-06
-2.41347730269054e-05
-6.1063926460437e-06
-2.32294507364812e-05
-2.39092925202404e-05
-1.23614223721711e-05
-2.49728644815231e-05
-1.61760182455938e-05
-1.53225303814942e-06
-1.72054055885959e-05
-7.90535008068554e-06
-1.25175183674929e-05
-5.38338496087714e-06
-4.2245842456179e-06
-2.43888755657688e-05
-2.75993051230184e-05
-2.94629414610456e-05
-5.69688883759137e-06
-1.20030473473039e-05
-3.09483774604875e-06
-2.11379870483691e-05
-2.9482497751988e-05
-2.6593185627693e-05
-4.38143002043749e-06
-1.71419586396853e-05
-1.09614216111183e-05
-3.27671289770584e-05
-2.38555667665757e-05
-2.15258085925008e-05
-2.60816876508114e-05
-1.35864068829075e-05
-9.6638613903838e-06
-2.17095530467159e-05
-1.89795013915759e-06
-1.07684727355246e-05
-7.1804389381268e-06
-7.34215541584961e-06
-5.4723892862735e-05
-2.09573638149318e-05
3.13909069559509e-06
-1.5817640125201e-05
-3.25609195163628e-05
-2.15664306155732e-05
-1.79039784666778e-05
-2.1648094894147e-05
-2.90738007111889e-05
-2.88099849964723e-05
-2.36082934613123e-05
-8.11095365816958e-06
-9.26571769344781e-06
-1.86306422562005e-06
-5.28426756998099e-06
-1.7705299982819e-05
-3.0540758642149e-05
-1.46613565676707e-05
-2.10651054877545e-05
-2.06710720899988e-05
-9.12890991354459e-06
-3.00037126401138e-05
-2.20617520211537e-05
-8.05627127341052e-06
-7.51429675048584e-06
-3.47406216617304e-06
-2.51388176406138e-05
-1.27471266695544e-05
-8.38223860195808e-06
-2.37820932820455e-05
-4.27005108929202e-06
-2.16483104205162e-05
-2.22153187119926e-05
-3.54158947356022e-06
-6.11144696134087e-06
-2.27568397564649e-05
-7.84217467264913e-06
-9.85997752177951e-06
-2.44458618956488e-05
-1.01715619544452e-05
-3.42389064410799e-05
-3.48286770042824e-05
-2.30965375988206e-05
-2.25671915961783e-05
-1.56907886623188e-05
-1.68257681340363e-05
-1.28408379347804e-05
-9.2421520088038e-07
-1.08553272820353e-05
-1.77355632238989e-05
-1.72723609579151e-05
-1.33453199681771e-05
-8.41088769255063e-06
-9.75916776187593e-06
-1.34077869255109e-05
-1.18205157079347e-05
-2.9803996628943e-05
8.8363043072332e-06
-9.49176533090505e-06
-2.67339927571632e-05
-1.39115659377084e-05
-7.56036647840979e-06
-8.54225988080191e-06
-2.48239623445377e-05
-2.25606213452459e-05
-3.07629770528591e-05
8.29165847767554e-06
-2.49767951436752e-05
-3.84989776673393e-05
-1.75326684901987e-05
-5.34514483006357e-06
-1.11070820216927e-05
5.65044872290128e-06
-1.03827788740949e-05
-1.06209255822118e-05
-2.13298291474986e-05
-1.00538443524654e-05
-2.85601833114966e-05
-8.96092605941437e-06
-1.3413173122527e-05
-2.58547893633782e-05
-1.48081796732472e-05
-1.69210521091052e-06
-1.91984755424216e-05
-1.31586428908388e-05
-1.40383250423149e-05
-1.66762333389871e-05
-3.04182830335099e-05
-1.19270332053572e-05
-1.54267410497817e-05
-2.12563714824136e-05
-4.65586057177179e-06
-3.53091176581057e-05
-1.89812235856215e-06
-8.18710316147098e-06
-2.08399757812168e-06
-3.22414822301103e-06
-1.01177180921776e-05
-1.33980645636321e-05
-1.28104886123011e-05
-1.94133519736572e-05
-3.44607297656859e-05
-3.20563333683121e-05
-1.31170508407971e-05
-1.15794225975518e-05
-1.91026232666395e-05
-4.01023612684475e-05
-8.86057208002611e-06
-8.93588851067009e-06
-2.41312817305879e-05
-1.83133894064637e-05
-1.43761116995181e-05
-1.78757421151356e-05
-3.31243590252489e-05
-9.69025957727405e-06
-1.11716020939658e-05
-6.06631813121037e-06
-7.33126819918221e-07
-3.59003631419051e-06
-3.98811229903252e-06
-4.66601248845756e-06
-1.78887970458855e-05
2.69295863689842e-06
-2.19149831132355e-05
-2.06059877011538e-05
-2.19951828546606e-05
-1.18299860718074e-05
-2.7089149586058e-05
-1.85384504909634e-05
-2.45876023261516e-05
-9.57245401624672e-06
-8.43757210537483e-06
-7.76604617779884e-06
-1.51349389154448e-05
-1.41166022396295e-05
-2.52392519858941e-05
-1.33359229122684e-05
-1.00008126731709e-05
-2.4922421813502e-05
-2.66662655273042e-05
8.34761213716588e-07
-1.41922765620944e-05
-1.49923637038025e-06
2.11543182559779e-06
-1.19773302677163e-05
-7.29707546125652e-06
-2.48688560542354e-05
4.35348333382229e-06
-1.49213898871341e-05
-1.488669707028e-05
-7.06277157546669e-06
-2.02830223064103e-05
-2.36646614899522e-05
-1.84418470770033e-05
-8.63512174223793e-06
4.03084225122073e-06
-2.2275668581222e-05
-2.6421158438127e-05
-2.9828299918377e-05
-2.11869541818944e-05
-1.51292427428937e-05
-1.89266079907997e-05
-3.92693712612096e-05
-3.38001784946375e-05
-1.11219315537647e-06
-1.29318473681271e-05
-6.62750001188832e-06
4.12298575487912e-07
2.22759710020433e-06
-1.53772517333236e-05
-1.36650977274751e-05
-1.52334584589025e-05
-2.17150138075719e-05
-2.08151987037101e-05
-3.16375323447651e-05
-2.71086634001364e-05
-1.58978270415469e-05
-3.08311759866996e-05
-1.16034320040716e-05
-1.32333039960449e-05
-3.25266535866883e-05
-1.49325810569512e-05
-3.11593387118257e-05
-1.84853579488249e-05
-4.78514722946924e-06
-2.28316251043901e-05
-5.85504761611205e-06
-1.14976029456616e-05
-2.63373840283908e-05
-2.3429855119009e-05
-1.08896713172728e-05
-2.04015271866764e-05
-2.62148202797981e-05
-2.95600996801356e-05
-3.22730983390324e-05
-8.39508785439712e-06
-1.2114380974399e-05
-2.96751270398055e-05
-1.81389754380615e-05
-2.38478491865435e-05
-2.07408937164436e-05
3.81566361535408e-06
-5.78475284915897e-06
-1.25398777753474e-05
-1.52677891466606e-05
-2.32747744142994e-05
-1.61697358836584e-05
-1.6919488671785e-05
-1.61410829925663e-05
-6.71066224636864e-06
-1.74210784492015e-08
-1.00916694523107e-05
-3.74991540689541e-05
-1.34643516298519e-05
4.87727013508421e-06
-6.12370483900595e-06
-1.74477551867132e-06
-1.74595026403981e-05
-1.61148390068193e-05
-1.58292561268836e-05
-3.27231522129681e-05
-2.03900761080146e-05
-2.07447218274772e-05
-3.52469963320928e-06
-2.16205598292679e-06
-2.87773101452394e-05
-1.20142182226182e-05
-1.57452961866971e-05
-1.24104013559945e-05
-1.52730788695037e-05
-5.06510491761049e-06
-2.39061966882157e-05
-1.45475337861323e-05
-1.8075857936502e-05
-1.09493367987959e-05
-1.86325459695887e-05
-2.12176746775361e-05
-3.97175996593512e-06
-3.08214884442728e-05
-3.77408978058703e-05
-2.88784449339266e-05
-8.40446187692838e-06
-2.93245378192816e-05
-3.46497004186488e-05
-1.73508359737878e-05
-9.42702921293478e-06
-1.03340770378216e-06
-1.40436509742046e-05
-1.31751891077696e-05
-1.65979124613774e-05
-1.77386852470588e-05
-1.94551458523774e-05
-1.86040084327441e-05
6.27971914247393e-06
-1.88146520239106e-05
-1.14930892645202e-05
-1.31353213207345e-05
-2.80025058304201e-05
-2.2169298124964e-05
-1.56774627417496e-05
-1.07448454634268e-05
-1.24299548506798e-05
-2.3804116312173e-05
-2.00052175040147e-05
-2.91923292104114e-05
-2.37858212424412e-05
-1.49903308633042e-05
-1.07422297517522e-05
1.16348103165234e-05
-1.90840260562278e-05
-2.47703220363189e-05
-8.19070845552944e-06
-1.23005818615703e-05
-1.6970064930804e-05
-4.91433266841225e-06
-1.53263858806552e-05
-8.48545612604792e-06
-1.88148554082315e-05
-2.857770740733e-05
-1.71760373230918e-05
-5.34213229006106e-06
-5.85347047167103e-06
-4.31640068703242e-06
-1.37139909406605e-05
-7.25088268802318e-06
-1.01657072246235e-05
-2.5732134919905e-05
-8.05978345728429e-06
-2.89186411308574e-05
-9.75185601423743e-07
-1.16525030594129e-05
-2.96047135011203e-05
-2.23297010869429e-05
-2.11730298672172e-05
-8.47566881923539e-06
-1.42396642373967e-05
-1.31558989024034e-05
-1.82424972764259e-05
-6.25119999710777e-06
-2.39080558884374e-05
2.65650040381349e-06
-1.80027275365509e-05
-5.80230750213168e-06
-2.7849115688741e-05
-8.74038744657325e-06
-1.49324919213512e-05
-1.63091699181631e-05
-1.27448123901517e-05
-4.05684517624515e-05
-1.86670576953974e-05
-1.4981819304601e-05
-1.16565634943222e-05
-2.47290657035815e-05
-1.33232006369239e-05
-2.50091627988512e-05
-8.72053993360023e-09
-1.1925092016431e-05
-2.27202634930723e-05
-2.60620541953388e-05
-2.68269957259062e-06
-2.00136350811441e-05
4.46679857561094e-06
-2.06820213891625e-05
-1.6161824851594e-05
-1.9038565675056e-05
-1.95343119989326e-05
-2.61641127457717e-05
-1.00026326934543e-05
-4.04339293370249e-05
-1.73558255384967e-05
-2.1755339480395e-05
-2.07026045300581e-05
-5.43416658064086e-06
-2.08968605613263e-05
-2.1729275827894e-05
-1.65676728830416e-05
-1.82279251471749e-05
-1.82828844963541e-05
-2.55669511168068e-05
-5.2914756262116e-06
-6.95243578298929e-06
-2.02979722768947e-05
-1.03455824660585e-05
1.02163873389992e-05
-1.45231217904862e-05
-2.42708354994621e-05
-9.63501621694957e-06
-2.27845603166099e-05
-4.56257879507424e-05
9.86527277968382e-06
-2.77821082254887e-05
-1.53176943029028e-05
-2.06197996968438e-05
-3.17485725475291e-05
-1.71681791215797e-05
-3.34571194241954e-05
-1.93806367802152e-05
4.25543043644748e-06
-3.35757687603308e-05
-1.99519949017168e-05
-5.51816037592692e-06
-2.01075832067535e-05
-3.53286772793384e-05
-9.2337711255565e-06
-1.36618316754137e-05
-2.54191707399627e-05
-2.02921892451977e-06
-8.94636899266657e-06
-2.77132894546526e-05
-1.6723190695987e-05
-6.31304928134226e-06
-2.73001262822197e-05
-5.69760680575624e-06
-1.65625775788705e-05
-2.62211266362475e-05
-1.61390255061234e-05
2.86391703512061e-06
-2.08736051304151e-05
-1.03555408598443e-05
-1.68201806623182e-05
-1.23192528088574e-05
-5.37967009095255e-06
-3.53824294439442e-05
-1.79186760124141e-05
-1.78849107527205e-05
-4.05476949952097e-06
-1.12370435081189e-05
-1.61645958544045e-05
-1.74387071817845e-05
-1.27521528737897e-05
-1.33350091191662e-05
-2.37373605035812e-05
-1.82686916053194e-05
-7.29250276624547e-07
-1.09566079467643e-05
-1.55157725181642e-05
-6.1306691678612e-06
1.75992304901283e-06
-4.65741172798341e-06
-5.6795645463991e-06
-2.42375241034293e-05
-1.65247321166648e-05
-4.37072743956688e-05
-1.82361458436932e-05
-1.81929327196498e-05
-1.95921898839992e-06
-2.258141259262e-05
-2.20430877995657e-05
-2.75322579634089e-05
-1.44853835937411e-05
8.13573484553274e-06
-7.82887280104312e-06
-2.08414179323122e-05
-1.99976846161377e-05
-1.32116335741585e-05
-9.99767067379628e-06
-1.35923098552773e-05
-7.36414101985811e-06
-1.79718040449647e-05
-4.90167208508447e-06
-2.93959722157346e-05
-1.10205034195604e-05
1.27537432032534e-06
-1.60787101850761e-05
-2.53641914426563e-05
-2.69429987176825e-05
-7.27390393881804e-06
-1.12333661480631e-05
-2.60325692313747e-05
-2.29239383631225e-05
-1.41319174090859e-05
-3.04645059784423e-05
-3.06074108702469e-05
-6.15399800142363e-06
-1.31057358986223e-05
-2.41543402731339e-05
-2.43958835173213e-05
-9.84486707228082e-06
-1.98376608258065e-05
-1.31559934247206e-05
-1.00111924708242e-05
-1.46768511699683e-05
-3.02837846024671e-06
-9.83487770340488e-06
-1.24585754370962e-05
-8.52111035887888e-06
-1.83147141080282e-05
-1.38181008147939e-05
-9.30548394368988e-06
-1.21762183636334e-05
-2.41643778189604e-05
-1.22084034863146e-05
-6.69914563657217e-06
-1.96105996855107e-05
-2.18059707237289e-05
-2.47272881497052e-05
-1.95549352279574e-05
-1.74059547118678e-05
-1.85733630058025e-05
-3.08421090355738e-05
-1.06073443945386e-05
-1.83233128320817e-05
-1.37493144241994e-05
-6.70475880092068e-06
-1.77730791353321e-05
-1.30833721610896e-05
-1.09603065338314e-05
-1.95520322139426e-06
-1.82524270364991e-05
-2.95398057752706e-05
-2.27791668133426e-05
-2.23316162617304e-05
-4.86429716881761e-06
-3.38238013403185e-07
-1.89105586422925e-05
4.08737126351571e-06
-2.30936614695345e-05
-1.65821313720063e-05
1.84967395776057e-06
-1.51874865076558e-05
-2.10968099931331e-05
-9.34264877806406e-06
-1.86031720235546e-05
-1.67676775931431e-05
-1.80313082979726e-05
-1.91329544007241e-05
-1.73964028729606e-05
-8.48373366497126e-06
-1.78871564211355e-05
-1.86521494593054e-05
1.56155864258719e-06
-5.51937151241506e-06
-2.09878184604387e-05
-1.37845405199155e-05
-2.5272287204844e-05
-5.0706794490202e-06
-1.15188289065124e-05
-2.203157162131e-05
-2.51247450816667e-05
-1.37515388499471e-05
-1.40469651383324e-05
-1.02337968419369e-05
-8.77851855249174e-06
-3.32599908063732e-06
-3.30748413315456e-05
-7.85513341993437e-06
-3.58395976576568e-06
-1.84493787581575e-05
-7.73052293678112e-07
-2.71622573998362e-05
-1.22738776328816e-05
-1.53276838107528e-05
-3.15196271661401e-05
-2.11108737007445e-05
-2.50689945383062e-05
-1.88202373397983e-05
-1.46878286968922e-05
-5.94123455460898e-06
-4.62589320139081e-06
-9.81753241113766e-06
-7.12997487107171e-06
-1.62630445751694e-05
-1.63760233293938e-05
-1.91524343796521e-05
-2.19998370840456e-05
-3.10904287613487e-05
-2.37817818989764e-05
-1.46005099172968e-05
-2.00973289845415e-05
3.91181616366875e-07
-2.60555246355902e-05
-1.23636696133517e-05
-1.03500077944342e-05
-1.80328448195997e-05
-9.96557443578797e-06
-1.02638372457226e-05
-3.17887556322074e-05
-2.17090490898146e-05
-2.25024738196188e-05
-1.92983028643183e-05
-3.17625095447163e-05
-2.50947907682452e-05
-1.4804229569291e-05
-4.07483773171739e-05
-2.34691545458473e-05
-1.48079469588131e-05
-1.78935330563051e-05
-5.69144265295559e-06
-1.58380818205583e-05
-2.13416216987678e-05
-2.17999447706482e-05
-6.63820924352516e-06
-1.38791308441681e-05
-2.20630611161648e-05
-1.60235188901134e-05
-4.94796058671498e-06
-2.34277526465975e-05
-2.46708237400395e-05
-1.17044024826123e-05
-2.92337955933869e-05
-1.59324813469785e-05
-6.08905597533339e-06
-2.50660693556928e-05
-1.07667911044871e-05
-2.77259853679912e-05
-2.54155573885137e-05
-1.89023957303767e-05
-1.96846184640697e-05
-3.52573614990867e-06
6.9119381921937e-06
-2.25191350524487e-05
-1.08111562335002e-05
-2.7046952639402e-05
-4.12891426862041e-06
-2.72900564986292e-05
-6.80468948184367e-06
-1.02733060904144e-05
-2.4320854630927e-05
-5.87402477536405e-06
-1.39365727651608e-05
-2.7528676515399e-05
-2.04810314103924e-05
-2.24693692301675e-05
1.00696379554159e-05
-1.74981434916098e-05
-3.98430377806137e-05
-9.06660536166455e-07
-2.31608268038148e-05
-2.47456845504708e-06
-2.05619569057688e-05
-1.47189277908082e-05
-2.38886004305881e-05
-2.88632821627018e-05
-3.22387291358272e-05
-7.75153505197229e-06
-2.9277682932568e-05
-2.85857890230289e-05
-1.5445100688447e-05
-1.35887934195068e-05
-1.27185231116016e-05
-1.99089575333369e-05
-4.69399192538385e-06
-1.57738077602936e-05
1.06721572776414e-05
-2.38038758182927e-05
-2.58752232792508e-05
-1.29759863802024e-05
-5.08818774927481e-06
-4.08502490653478e-06
-3.7461894696861e-05
-2.89949029307781e-05
-4.90687174418255e-06
-5.24426293687079e-06
-1.88238491042833e-05
-3.91256189122077e-06
-8.9499044795335e-06
-2.29254368629802e-05
-1.03900255323995e-05
-6.85363065107414e-06
-1.25775286113538e-05
-1.8729523943063e-05
-5.14973095843785e-06
-1.04725261698094e-05
-1.904342334769e-05
-2.19631934300989e-05
-2.87582349799568e-05
-8.04553303894135e-06
-3.4750969442259e-06
-2.39993475455836e-05
-1.08290105986714e-05
-1.8824917063816e-05
-2.46602571779703e-05
-2.35217763383961e-05
-2.63356118797509e-05
-1.43438979861909e-05
-5.33832842230954e-06
-3.21992065979266e-06
-2.19134116004291e-05
-3.36787537632031e-05
-3.17467840157453e-05
-1.2415367655225e-05
2.02679418796046e-05
-1.7250533516383e-05
-2.64051776752851e-05
-2.31326614615517e-05
-1.1781515418714e-05
-1.69094516264781e-05
-2.8140786481208e-05
-5.31041976993149e-06
-2.81552605017916e-05
-1.71389385257129e-05
-1.08301644198844e-05
-1.49985593798985e-05
-1.04955340015275e-05
-1.43055448739922e-05
-2.56647836631581e-05
-8.05995485355006e-06
-1.29965688601209e-05
-7.43392347779695e-06
-2.14908346888636e-05
-8.56106180741352e-06
-1.28479710428335e-06
-7.97163193368654e-06
-3.16085605763676e-05
-2.22355454456567e-05
-1.02820395818013e-05
-2.60983386657794e-05
-1.71802114940199e-05
-1.44333238951104e-05
-1.79057317163653e-05
-5.16649986484286e-06
-1.84251185468139e-05
-2.43726686686252e-05
-7.67751459686933e-06
-1.72785786413421e-05
-1.59840063303388e-05
-1.62442150354169e-05
-2.02050113823487e-05
-2.20723970886924e-05
-7.07709251759225e-06
-2.59660547762556e-05
-2.08410531189551e-05
-2.5634916187393e-05
-1.59115438401469e-05
-8.97854596335527e-06
-2.39474177882158e-05
-7.45849496519265e-07
-3.47438577426671e-05
-1.42795726060169e-05
-7.90152497779993e-06
-1.38911972077484e-05
-2.00356599917318e-05
-3.13442054948274e-05
-2.3311526054214e-05
-1.86856652722979e-05
-1.60752526069408e-05
3.47908509896075e-06
-4.57910199733223e-06
-1.10658939280978e-05
-2.65113071222112e-05
-1.71415100276538e-05
-2.27759251321356e-05
-1.2828767107483e-05
-2.38108041817577e-05
-1.09955524045825e-05
-1.05168068434001e-05
-2.65074544037236e-05
-2.26827822830736e-05
-1.7413498278969e-05
5.36397681565226e-06
-8.0003170138935e-06
-1.74948992510902e-05
-7.61855284658481e-06
-1.88755611147576e-05
-2.58524795181444e-05
-7.67910799786165e-06
-1.19943094985462e-05
-4.56708103366902e-06
-6.22392317940224e-06
-3.91644756090312e-06
-2.53516250183422e-05
-1.14656080766633e-05
-1.81539327916701e-05
-3.39472840481558e-06
-2.58198448139109e-05
-1.02391278641979e-05
-2.55456418320831e-05
-1.71697403088843e-05
-1.63946265566725e-05
-1.34962029696666e-05
-1.20041570130208e-05
-2.70885215898805e-05
-2.97386451335839e-05
-3.67167290972818e-05
-9.81231973478087e-06
-5.33617880360069e-06
-1.84486844966606e-05
9.7440520162038e-08
-5.38158037812196e-06
-5.48180509664434e-06
-3.16103204163198e-05
-2.04261459766332e-05
2.36221897508214e-06
-1.32302530760013e-05
-2.39698244764761e-05
1.96049224897509e-06
-2.4005999390465e-05
-2.08483612113533e-06
-2.11341216406253e-05
-3.06148470129306e-05
-3.85589634446847e-06
-1.83896858658718e-05
-1.02152175456109e-05
-4.19731265620288e-06
6.67365976277915e-06
-2.1551028729765e-05
-4.63909134848721e-06
-1.76784880469233e-05
-9.45033891365186e-06
4.93429999783742e-07
-2.49443116730277e-05
-1.48536750000823e-05
-1.87643997122496e-05
-4.35775535239277e-05
-7.97523088343001e-06
1.06437738110132e-06
-1.81356338815146e-05
-1.45858542925196e-05
3.78780443865275e-06
-2.41294440404893e-05
-1.63855872814622e-05
-1.84881542794035e-05
-1.16858838634665e-05
-2.19275408383314e-05
-2.34120621912605e-05
-3.05801091725724e-05
-2.25788642123359e-05
-3.14918296196484e-06
-2.40547268686373e-05
-1.41982504775261e-06
5.55343491625169e-07
3.22099582216791e-06
-1.14510634801475e-05
-2.74137616839516e-05
-4.10868802162511e-05
-1.10790553880192e-05
-1.74234801689237e-05
-2.63338832831821e-05
-3.00414480154693e-05
-1.4733318402084e-05
-2.6477669094556e-05
-2.78769603375417e-05
-2.03862907010808e-05
-1.05548340994006e-05
-6.99261176530907e-06
-8.3230326259945e-06
-1.25441805951053e-05
8.62427996078261e-06
-2.26528246084018e-05
-1.48704857985884e-05
-2.35293507358432e-05
-1.68433744460007e-05
-2.67395788739984e-05
-1.503567078202e-05
-2.57405951088379e-05
-1.15092551160847e-05
-3.06308533508756e-05
-1.13695635345414e-05
-1.27567249245825e-05
-1.75798530261518e-05
-5.15201629822297e-06
-1.66141381535654e-05
-1.62403597698319e-05
-1.74790212809892e-05
-2.78587705343398e-05
-4.84872015388522e-06
-8.94077004629527e-06
-1.53421383210618e-05
-8.51520987169898e-06
-9.94116622142285e-06
-1.24452539528067e-05
-2.12947638901477e-05
-1.18091945905323e-06
-7.01147886379049e-06
-1.78692402042534e-05
-2.02391680653837e-05
-1.54844348736253e-05
-2.61169539699984e-05
-1.23403285779187e-05
-1.00474441080818e-05
-1.31919219972524e-05
-4.99014762417187e-06
-2.52620868060646e-05
-2.53988649522487e-05
-1.23400913482121e-05
-1.26481049288068e-05
-1.9453811604026e-05
-7.69841316574689e-06
6.88495758391242e-06
-9.04667636291847e-06
-2.16448549846474e-05
-1.93692919378546e-05
-9.46386196109e-06
-2.66870451338899e-05
-1.0311137254286e-05
-2.47069567444532e-05
-8.52958656519166e-06
-1.71914459968642e-05
-3.11259591263775e-05
-3.43148422969841e-06
-2.59533740860427e-07
-1.85524907243096e-05
-6.95730727424901e-06
-4.0114043844355e-05
-8.56957996140877e-06
-3.06404703550655e-05
-9.91706398645534e-06
1.71634290239942e-06
-1.31777935460224e-06
-1.96680232923436e-05
-1.69045803072377e-05
-1.86056650937691e-05
-2.41777181199671e-05
-9.07884548574691e-06
-2.0427090253189e-05
-2.03485419170284e-05
3.40738642354494e-07
-1.68789164218667e-05
-1.51089227941994e-05
-1.65887166732192e-05
-1.09539962298327e-05
-1.71398151293313e-05
-3.50564490043548e-05
-2.32645514301133e-05
-1.46115522106118e-05
-2.22287019114248e-05
-2.00311690358471e-05
-1.97192313102356e-05
-1.3327434924114e-05
-1.83917867078782e-05
-1.17493699851232e-05
-1.97663058996371e-06
-1.98913528667495e-05
9.15715014417886e-06
-9.59633784260751e-06
-1.77299993565732e-05
-3.79930503806952e-06
-8.93325994978973e-06
-2.15938633398044e-05
-2.1620450235836e-06
-3.33796491470969e-05
-3.77041100443134e-05
-7.78166034242675e-09
-1.14998489508875e-06
-2.77132005777793e-05
1.61022170796481e-06
-5.14090706792062e-06
-2.47993155602927e-05
-1.51141398219796e-05
-1.45478631714919e-05
-3.55638206482007e-05
-1.71969965114165e-05
-2.5140366206152e-05
-2.64997372323725e-05
-3.12822409754074e-05
-2.94848681344767e-05
-1.69813677043683e-05
-1.22634162208231e-05
-2.22024370238867e-05
-1.18055777673346e-05
-4.37410570724194e-07
-5.29210460231817e-06
-2.35140993178907e-05
-1.94362196837561e-05
-7.84877960337058e-06
-2.74285617142906e-05
-2.40103164368014e-05
-2.38846337403421e-05
-2.89513188686663e-05
-8.38062873945359e-06
-8.30570819118569e-06
-2.66033526572003e-05
-1.55429534445646e-05
-1.17762664544367e-06
2.76099874409048e-06
-9.89897585318803e-06
-4.64226931735414e-06
-1.62978471378895e-05
-2.44868768488064e-05
-8.9410493928239e-06
-1.44313450500828e-05
-1.15563654856547e-05
-2.63312676096377e-05
-2.5947125879798e-05
-1.06660053798137e-05
-1.87563790428247e-05
-2.49446186525012e-05
-3.74046123789203e-05
-2.45277615475228e-05
-1.56544514153908e-05
2.06977138489373e-06
-1.08949588692113e-05
-1.51860307653998e-05
-1.17225622305321e-05
-2.16108682064232e-05
-2.98186492733784e-05
-2.13954193065028e-05
-2.49022789250768e-05
-7.9612696481025e-06
-5.96768048565433e-06
-1.07467085550403e-05
-2.74063288535374e-05
-2.86518642004306e-05
-5.61412838681511e-06
-9.7973781049246e-06
-1.06497941922636e-05
-1.40176664773616e-05
-1.17666619431721e-05
2.57335058536343e-06
-3.00931133730845e-05
-1.52230157727067e-05
-1.48379346208219e-05
-2.42714962503511e-05
-1.52824518908929e-05
-2.14163208689059e-05
-1.11313956563476e-05
-2.00085737472174e-05
-1.4302991703871e-05
-1.75695954310974e-05
-3.65353387048336e-05
-9.42625056121608e-06
-8.73941314220335e-06
-1.85184318541956e-05
-1.73811051607903e-05
-3.26202736616225e-05
-1.39637769912232e-05
-3.31516226091345e-06
-1.96096418649959e-05
-2.98650384633957e-05
-5.74378720702598e-06
-1.69887161589586e-05
-1.54241061708153e-05
-2.52350713983286e-05
-9.85226927035181e-06
-1.00834221714811e-05
-5.81796805067828e-06
-1.50715557292173e-05
4.24009589079808e-07
-7.03601019782794e-07
-3.69252621548607e-05
-2.13637578676069e-05
-2.28720740749738e-05
-2.4073490653041e-05
-4.05323770537449e-06
-1.51771615262175e-05
-2.3063012519518e-05
-1.64666793033404e-05
-1.6393812118926e-05
-1.66547026812736e-05
-4.23132713287016e-06
-1.70879426371901e-05
-2.57957897433302e-05
-2.24805970953779e-06
-1.08956631360277e-05
-3.52300065633752e-05
-9.78387493364285e-06
-3.02752618951669e-05
-2.39381126264079e-05
-2.40847596604585e-05
-1.17444987450875e-05
-9.57701016218173e-06
-1.67909507706744e-05
2.65618883419961e-06
-8.22194285863142e-06
-1.99831466992009e-05
-2.02786509585807e-05
2.66026410586414e-06
-2.10323045806661e-05
-2.16557078527859e-05
-1.7321476156173e-06
-1.16677909346207e-05
-1.7570133600319e-05
-2.62999227085219e-06
-3.54663684165123e-05
-1.37271394660863e-05
-3.809499070948e-05
-1.64648787370422e-05
-1.75188492311814e-05
-2.57939213353438e-05
-1.89757725294107e-05
1.69368123984099e-06
-1.13223354185524e-05
-1.82679288209811e-05
-1.95900886345622e-05
-9.84761031117499e-06
-2.16538641389933e-05
-1.38675793276718e-05
-2.72000280765305e-05
-2.32009224839235e-05
-1.26430498506139e-06
-3.69685398869077e-05
-2.85996014184094e-05
-2.33360294906422e-05
-6.79488182875602e-06
-2.3623827652637e-05
-5.67608003712452e-06
-1.60699530053703e-05
-6.94429609567808e-06
6.47016682925585e-08
-1.71734045093153e-05
-5.8249907814378e-06
-1.79028185063576e-05
-1.83871816231205e-05
-8.65764813411759e-06
-6.88723170177327e-06
-2.89912978446721e-05
-3.50101325033352e-05
-2.16136485200112e-05
-1.38367584445468e-05
-1.02245322162617e-05
-2.60878303451189e-05
-1.1826671684375e-05
7.4209203212512e-06
-1.78838758661168e-05
-1.5144950777189e-05
-1.96389352646732e-05
5.42778767533827e-08
-7.44016484370398e-06
-1.78759398487448e-05
-3.65262400894238e-06
-8.30362572936296e-06
-7.88417146156004e-06
-9.50372015909252e-06
-6.63826643146403e-06
-1.04369901848578e-05
-2.1523615797366e-05
5.3234730676256e-06
-2.70932381791491e-05
-4.00294889500396e-06
-1.49509352705734e-05
-1.66494515267399e-05
-1.5752399143802e-05
-1.20491213929817e-05
-2.07085958601613e-05
-3.39184206767552e-05
-8.1180317514102e-06
-3.64358370255314e-05
-7.21210912614184e-06
-3.49785793452817e-05
-3.04678539509635e-05
-1.43675601947198e-05
-1.97221204279326e-05
-2.84346208613349e-05
-3.89264254723741e-06
-1.60954141619143e-05
-1.68168628610904e-05
-3.42927023408295e-05
-3.06650239835003e-05
-8.47858927070369e-06
-1.63516095300509e-05
-2.41474790467512e-05
-9.42570895215376e-06
-1.32464239736873e-05
-3.71259512911274e-05
-1.38599532349643e-05
-2.01964578534247e-05
-1.14991078431271e-05
-1.53680613269986e-05
-1.32787076225636e-05
-1.24886439263929e-05
-1.64816542562975e-05
2.51576502280448e-07
-2.70074721936142e-05
-2.72451789947179e-05
-1.75034049343362e-05
-8.14023181966849e-06
-2.99333212932943e-05
3.91158044860734e-06
-2.55516697178055e-05
-2.90769653302501e-05
-2.92835260316401e-05
3.40792257034413e-06
-8.77416681690423e-06
-4.98047094842302e-06
-1.39771030117846e-05
-8.69049933788973e-06
-1.76006509598682e-05
-2.17890302627031e-05
-2.00517879645524e-05
-8.26708918766599e-06
-1.8184664780933e-05
-8.32410928053825e-06
-2.09712742859665e-06
-2.30570118571978e-05
-2.65966074756089e-05
-1.42659057261034e-05
-1.92023492894967e-05
-2.12795288325738e-05
-1.48470555843963e-05
-6.78201756765882e-06
-1.99198848124246e-06
-7.50871470761184e-06
-1.33984656332592e-05
-1.11594350729449e-05
1.78464879599014e-06
-9.31104859466219e-06
-1.72887863731736e-05
-3.16620822773295e-05
-1.34935579978176e-05
-1.82968948430885e-05
-1.04112443577349e-05
-2.36774253541655e-06
-2.60267546320324e-05
-1.33871582940167e-05
-2.32752785194148e-05
-2.65913834187668e-05
-2.2818221670992e-05
-2.60117747632513e-05
-1.53805616832472e-05
-2.26861476590967e-05
-1.34498867271293e-05
-2.38585354371126e-05
-1.70836210700136e-05
-9.45133595975161e-06
-1.09244202805762e-05
-2.88092719940411e-06
-7.34845645399584e-06
-1.23920701434694e-05
-6.17856328920037e-06
-5.12352129207421e-06
-1.12918023550171e-05
-1.15153120731074e-05
-2.89093432911637e-05
-1.87076224239674e-05
-1.5878229311627e-05
-8.36967126103923e-06
-2.2807548642784e-05
-1.59473818957921e-05
-1.61074153143672e-05
-2.88911917877294e-06
-1.94556226338004e-05
-1.21511313714183e-05
-2.47088087609549e-05
-3.32849150096019e-05
-1.76482234710358e-05
-2.66409494139583e-05
-1.10867435502496e-05
-2.93446217847933e-05
-2.30250603503602e-05
-1.85591507639092e-05
-1.35418762969465e-05
5.5175313885205e-07
-2.11903287068827e-06
-2.82641725283061e-05
-2.12697830697724e-05
-2.90452306270379e-05
-1.28137527494302e-05
-2.59197156199839e-05
-1.26895068575883e-05
-6.02456571130869e-06
-2.25532866211393e-05
-2.21228269742287e-05
-2.07104961175386e-05
-9.86726873828306e-06
-2.22735378204147e-05
2.7793502013301e-06
-3.00183885354594e-05
-2.11696957287536e-05
3.13777033161217e-07
-1.61552885225948e-05
-1.73253029760829e-05
-2.3430943715699e-05
-5.267568193529e-06
-1.56003099668025e-05
-2.61059117278327e-05
-7.9823565100101e-07
-1.23902314603008e-05
-1.62316141436146e-05
-1.40481020498048e-05
-6.89806638757632e-06
-9.17571804366743e-06
-1.63764829173641e-05
-3.77302720909575e-05
-1.70028630515642e-05
-1.38660996234608e-05
-3.0690803021284e-06
-1.27427385111977e-05
-2.16713815851426e-05
-8.00360289597105e-06
-3.33241963397724e-05
-1.42614094769436e-05
-1.66877519472839e-05
-1.29602135569919e-05
-1.84346552764147e-05
-1.71267975403549e-05
-3.66951923420423e-06
-1.26495487431565e-05
-1.96923438783797e-05
-1.78299159395266e-05
-1.41571990041458e-05
-6.44840674539643e-06
-1.24683185177458e-05
-2.36031046255626e-05
-1.71146573527347e-05
-1.41156889826561e-05
-2.82288396205384e-06
-1.96238270380589e-06
-8.65223486403525e-06
-1.49439575862095e-05
-1.41823624488232e-05
-2.47323777900203e-05
-1.11445696097295e-05
-2.60522570947176e-05
-1.12422111349665e-05
-3.80972939435293e-06
-1.32010666733418e-05
-1.8444811723646e-05
-7.38829895389165e-07
-1.82839295203297e-05
-7.99391466909836e-06
-1.8111370105618e-05
-1.84677955575308e-05
-1.06914549534073e-05
-2.54651949895647e-05
-3.2481520334261e-05
-1.60678398961581e-05
-1.040402603413e-05
-9.35776715861404e-06
-2.03708573820119e-05
-3.00195642660161e-05
-8.5008944600839e-06
-2.7408465566629e-05
-2.35571790172332e-05
-2.33539312338354e-05
-2.23989510354372e-05
-1.81515287087696e-05
5.98775960064103e-06
-1.097832460491e-05
-2.63275166699269e-05
-1.32048858863217e-05
1.73453266366899e-06
-1.76727402080897e-05
-2.43818994612265e-05
-4.43263609970797e-06
-3.33100365744909e-05
-1.94699834338075e-05
2.59544447644264e-06
6.84150217990752e-06
-1.80089991712019e-05
-1.70498595662277e-05
-3.26687584113245e-05
-7.32764952510826e-06
-2.13612512072004e-05
-1.84932052919852e-05
-1.49278100932961e-05
-1.6544462745019e-05
-1.69972682528211e-05
-1.08429085693999e-05
-2.85620519254617e-05
-2.35402150730885e-05
-2.25889500202804e-05
-9.36918781486516e-06
-5.48187705786225e-06
-2.52009355881158e-06
-1.22054410856365e-05
-2.50708776913008e-05
-3.4401490207217e-05
-5.53596808928893e-06
-1.94775739109164e-05
-1.6381910398918e-05
-3.10068919729403e-05
-4.26090208312355e-06
-1.42175805211563e-06
-1.14416830027987e-05
-2.85128526050113e-05
-1.64738421936801e-05
3.27217115059678e-06
-2.64361589049014e-05
-9.49931330991437e-06
1.84302027450238e-06
-5.19586481418192e-06
-2.09467952996566e-05
-2.06591729952166e-05
-1.81448104642871e-05
4.27284402201823e-07
-1.16467826274974e-06
-1.13593966454157e-05
-7.4465632810637e-06
-1.09464355437445e-05
-2.57580216691746e-05
-2.08238396562759e-05
-2.37947729977801e-05
-1.41520642158959e-05
-1.34714494033074e-05
-2.25507092560182e-05
-2.66107803793389e-05
-1.94360758749335e-05
-1.45246960416837e-05
-1.78167094377776e-05
-1.40179460538617e-05
-1.59028684395005e-05
-1.39091397084966e-05
-1.94799652972517e-05
-1.23152123412035e-05
-5.53349215018317e-06
-6.54377080444061e-06
-3.46616355344326e-05
-1.09516052446825e-06
-1.98975818996734e-05
-1.68286548264995e-05
-6.71473058241085e-06
-2.8964036341055e-05
-1.6084403540808e-05
-1.24251903470632e-05
-1.69765638182971e-05
-1.95989613603414e-05
-1.60740154866727e-05
-2.03730996049229e-05
-2.21205223011485e-05
-2.40260905893761e-06
-2.76747391833809e-05
-3.10072109706154e-05
-8.88375746884612e-06
-3.05688948115825e-05
-1.21824956743436e-05
-3.06215002708115e-05
-2.07534659802308e-05
-1.83983245713505e-05
-1.67083017001422e-05
-1.25138394920019e-05
-5.1484452528771e-06
-1.81587074332768e-05
-1.94403304056573e-05
-3.01414313139588e-05
-1.49949451030121e-06
-2.44409126786174e-05
-7.6809484666101e-06
-6.41564681553861e-06
-5.22520562393502e-06
-1.62960989199833e-05
-2.31817332784097e-05
-2.05405945067494e-05
-2.59822840569603e-05
-6.74216633943487e-06
-1.54853744360847e-05
-2.46195904550507e-05
-7.81906201480923e-06
-3.14785954690509e-05
-2.30614891963509e-05
-2.29623176670269e-05
-1.42683397067793e-05
-2.19350532535127e-05
-1.41065730278329e-05
-1.67862543341739e-05
-2.31422852584078e-05
-1.79817048418365e-06
-1.23025207626919e-05
-6.89981526532904e-06
-1.78737215472929e-05
1.28484538166e-05
-7.49538623471057e-06
-1.87502261724967e-05
-1.65199781940514e-05
-2.25691625993576e-05
-1.58280762036713e-05
-1.53154075694171e-05
-2.74189119579996e-05
-2.29285032812104e-05
-1.56836470963176e-05
-5.33841352282264e-07
-1.57265593214382e-05
-2.49039593144957e-05
-2.28323686251282e-05
-1.80127357698975e-05
-3.05800057670984e-05
-1.75020992743413e-05
-6.41307498422686e-06
-2.4528545881261e-05
-2.51812017856697e-05
-1.36731259825111e-05
-1.66562407492388e-05
2.297296546476e-06
-2.64508409663368e-05
-2.29281343677832e-05
-2.86335317888839e-05
-7.37055233670602e-06
-2.13642695608442e-05
-5.97452034268136e-06
-1.36356114262213e-05
-1.6099540425908e-06
-1.61417918952121e-05
-2.21876147483428e-05
-2.08792034065991e-05
-6.85132264223299e-06
-1.87701138462743e-05
-2.5132888409667e-05
-1.61916544793825e-05
-1.91453119226169e-05
-1.36612124492356e-05
-3.35057502404843e-05
-1.80205241248484e-05
-1.41315258042694e-06
-3.69482044242564e-06
-2.69800541218267e-05
1.39512920927423e-05
-1.34863461967186e-05
-1.37998013675301e-05
-7.71397204720786e-06
-7.01423539319166e-06
-2.10927883276466e-05
-3.45555533753856e-05
-2.80073516600407e-05
-1.47079220102218e-05
-2.69679162670644e-05
-8.68686078801953e-06
-1.84376455770014e-05
-2.40919524414989e-07
-1.19996795338712e-05
8.98049783894674e-07
-1.15319515973601e-05
-1.81110923505167e-05
-8.02074600784516e-06
-1.68413775856691e-05
-5.04747716816798e-06
-3.03361504280656e-05
-6.13530514886446e-06
-5.12578000119972e-06
1.16824073249199e-05
-1.52080358378082e-05
-5.71205370514074e-06
-3.00503366774522e-06
-1.99731185549664e-05
-1.22892880316574e-05
-1.58848452600256e-06
-1.15466296865243e-05
-2.76827247435291e-05
-2.35305283781604e-05
-3.54469504413253e-05
-2.8543549809333e-05
-7.84523223545816e-06
-1.55616910855038e-05
-1.64085639479656e-05
-2.18279752052022e-05
-9.19454107182449e-06
-2.14652693827052e-05
-2.55080805781206e-05
-2.17311724540105e-05
-2.4463991784845e-05
-2.50118687456334e-06
-1.46729706713163e-05
-1.6859392906368e-05
-8.13419112983704e-06
2.67929240595693e-07
-2.47872204845661e-05
-3.19773504645736e-05
-2.39013947036546e-05
-1.61466353622478e-05
-1.19500492877134e-05
-2.29762282196807e-05
-1.89796064775582e-05
-1.47135113452988e-05
-5.09155176161849e-07
-5.28930811338922e-06
-1.41741493217926e-05
-1.04510128207583e-05
-6.44766312845586e-06
-3.79404696558575e-05
-1.07328950016588e-05
-4.65560193483958e-07
-2.61000491036865e-05
-3.29679678300101e-05
-1.13653194166019e-05
-1.56493678838784e-05
-1.57447250446435e-05
-6.47581447351716e-06
-1.2241655316148e-05
-2.8970845572588e-06
-3.27036196271695e-05
1.85611457007905e-06
-6.95848196485128e-06
-9.05568062228286e-06
-1.25988241650819e-05
-1.25229875504174e-05
-2.32815982006198e-05
-1.75993287866552e-05
-1.98731496147462e-05
-1.21198827328467e-05
-3.35641861296162e-06
-2.62143598977419e-05
-2.44715164578404e-05
-8.06928440209191e-06
-1.27556424289441e-05
-1.3942372086194e-05
-3.0356237008614e-05
-1.03226752416359e-05
-1.65037242203292e-05
-1.07774965147409e-05
-2.42119165513094e-05
3.23905414286857e-06
-2.04883792978975e-05
-5.49401581918841e-06
-1.01987391648627e-05
-3.57844027475866e-05
-1.1267049884193e-05
-2.27470639669808e-05
-1.93352263353869e-05
-1.70918730957096e-05
-2.44517117060162e-05
-1.64533140835853e-05
-4.25400332383353e-06
-1.60260216510918e-05
-2.07044780233696e-05
-9.90672882808823e-06
-1.79026912080361e-05
-2.2950006613616e-05
-2.28737153023056e-05
-1.31725455537291e-05
-1.76316727313942e-05
-3.22244804889312e-05
-2.06586466600493e-05
-2.76894142675314e-05
-2.17371443244004e-05
-1.7357152726384e-05
-7.65030177825747e-06
-6.89043691483649e-06
1.24677699557428e-06
-2.11737057779607e-05
-8.21938549434155e-06
-1.80030091401388e-05
-1.76751811746459e-05
-1.54654685127427e-05
-1.39917786429394e-05
-4.73226144932676e-06
7.26518421198234e-06
-1.71537174420598e-05
-7.40515775246122e-06
-7.30157861859551e-06
-1.18994802807266e-05
-1.61708635953924e-05
-2.83514939933056e-05
-1.39051822603018e-05
-1.48617801927277e-05
-1.79045192754128e-05
-2.14911381046081e-06
-2.08743755390193e-05
-1.64684375464624e-05
-1.3441971394498e-05
-5.92407050988439e-06
-2.44662538229378e-05
-2.70450639321698e-06
-9.09946314865896e-06
-4.53408179585346e-06
-8.62053049337303e-06
-2.07266900828801e-05
-1.66275955699457e-05
-2.20864789407064e-05
-7.59785332683892e-06
-2.6950177062492e-05
-2.354735335676e-05
-8.19687096110206e-06
-1.37499240544008e-05
-2.8163847783541e-05
-1.04268295158988e-05
-2.43495841150632e-05
5.40227482169396e-06
-2.13151883401644e-05
-5.86161294092376e-06
-5.44147905440272e-06
-2.43885189966985e-05
-1.95447559153126e-05
-1.57734653648874e-05
-1.70325732085754e-05
-3.17482794668402e-06
-1.9487106046337e-05
-1.11537969137296e-05
-1.30509475537901e-05
-1.75372953311782e-05
-2.74451648173107e-05
-1.19943449446968e-05
4.73694459846914e-06
-2.50748400101916e-05
-8.75631738735403e-06
-3.07784532815156e-05
-2.96762896324604e-05
-1.45722851165598e-05
-3.71237227857855e-05
-1.30043390514288e-05
-2.53570045991028e-05
-1.20136571094934e-05
-1.97419695966389e-05
-1.38464401521762e-05
-2.30422564950971e-05
-2.03353040494536e-05
-6.1393791162721e-06
-6.98913983683812e-06
-2.9138958956825e-05
-3.77255283645555e-05
-3.10617788177988e-05
-7.11712136412574e-06
-2.50595078946164e-05
2.75036984559137e-06
-1.58473227373785e-05
-1.93757991165482e-05
-1.16549307422371e-05
-1.20443522093279e-05
-1.68600296640237e-05
-6.92651066480331e-06
-1.81220801241057e-05
-3.48595440663305e-05
-1.81992714700809e-05
-1.54037077460219e-05
-9.77342847170384e-06
-4.99314050855195e-05
-1.80802557263928e-05
-5.18937030788769e-06
-3.55052301041909e-05
-2.92215019785294e-05
-1.3326231815344e-05
-2.95367891993592e-05
-2.43535823136097e-05
-1.63144102888945e-05
-3.08284892591812e-05
-6.87156534890925e-06
4.26335196584919e-06
-2.39437220915878e-05
-2.48899945188402e-05
-1.88068862388083e-05
-2.58699602876807e-05
-1.98418918311817e-05
-2.75718674472493e-05
-2.57502434169507e-05
-1.32419011251384e-05
-8.91827541192246e-06
2.50804837382076e-07
-2.06182096024263e-05
-8.03096214609341e-06
-1.53213952197128e-05
-1.57815096454408e-05
-1.14390001750027e-05
-2.30041167028755e-05
-2.27416777223514e-05
-1.81990130301901e-05
-1.77368391784081e-05
-2.00586879732706e-05
-2.25837979635267e-05
-2.46707171979182e-05
-1.98315097818552e-05
-1.75359276353011e-05
-6.02619932495556e-07
-2.05798350581375e-05
-3.37721418711109e-05
-1.79771306123915e-05
-1.7281459561281e-05
-1.59996491927449e-05
-1.15405127517133e-05
-3.36388588317218e-05
-9.50375392488655e-06
-2.85410637928939e-05
-4.106620696273e-06
-8.7049174017143e-06
-1.20489789019346e-05
-1.39325278316275e-05
-1.55540985535329e-05
-2.5433474789136e-05
-4.64460121150438e-06
-2.08288529890148e-05
-1.37046370237982e-05
-2.9935458611522e-05
-1.54966420417189e-05
-1.4650094006915e-05
-8.46661104947742e-06
-2.4298908174579e-05
-3.0341550955989e-05
-3.24232000704712e-05
-5.97932312038938e-06
-2.94382098883502e-05
-3.29243704041499e-05
-1.47177519919642e-05
-1.5873884505485e-05
-4.37469670721916e-06
-7.74754338449e-06
-1.97196797683315e-05
1.08386959955041e-06
-8.8279884803334e-06
-6.00498243951894e-06
-2.1608681542845e-05
-3.34801431979638e-05
-4.17480019599864e-05
-1.41594089404567e-05
-2.98732121299754e-05
-6.46788286434524e-06
-4.76280449287924e-06
-2.05577056447234e-05
-2.00232374225433e-05
-9.71395457808449e-06
-2.08662297635328e-05
-1.89141986493404e-05
-1.89012533108962e-05
-4.28948407958164e-06
-2.24559291125814e-05
-1.53350330159601e-05
-2.59794019473678e-05
-1.58772078021473e-05
-2.71965585025429e-05
-1.23812400399164e-05
-1.59316240835184e-05
-2.39583756471103e-05
-1.15116874694709e-05
-1.58161552553734e-05
-2.5362585794778e-07
5.17580506332314e-06
-1.80428632968191e-05
-1.54991006927898e-05
-2.18890932203903e-05
-1.37557341363675e-05
-1.9401708458301e-05
-1.82619080825121e-05
-1.66995972029193e-05
-1.98386086041678e-05
-2.83628645017273e-05
-7.69345724826717e-06
-7.0174877621355e-06
-2.39352824675232e-05
-5.80259575350517e-07
-2.15041550022804e-05
-2.63205634315082e-05
-2.25306049604455e-05
-2.98740787757249e-05
-1.71265349632591e-05
-2.558651490122e-05
-2.79485088580357e-05
1.39221273016474e-06
-1.57684801872648e-05
1.40500173819124e-05
-3.11695040031114e-05
-1.15762618690839e-05
-7.19796731364962e-06
-1.35851631377117e-05
5.3493783471038e-06
3.15897197543428e-06
-2.35638548859536e-05
-2.01421826093567e-05
-8.28512463160954e-06
-5.74343918370877e-06
-2.86688747547795e-05
-2.55764611691811e-05
6.80397847813182e-06
-1.71010237372874e-05
-1.8531318502904e-05
-1.10370531231869e-05
-5.52379756304705e-06
-1.56679161245496e-05
-3.08211672621886e-06
-4.87528205136205e-06
-1.75142481404105e-05
-1.75428613161749e-05
-1.68985471760316e-05
-2.85266300925998e-05
-2.24856509304934e-05
-1.78534035723497e-05
-3.70896799903761e-05
-1.72819737439812e-05
-3.349013358548e-05
-2.00097283202294e-05
-3.13493713960764e-05
-1.83064020671796e-05
-9.40153343911852e-06
-1.68067636428331e-05
-2.56538438879312e-05
-1.12426771958602e-05
-2.0758928366848e-05
-2.04330605361415e-05
-1.14187977918916e-05
-2.15773444090698e-05
-1.64941577160671e-05
-1.17727301560682e-05
-6.8998556743885e-06
-2.92467540087255e-05
-1.50444660466473e-05
-1.41903098980629e-05
-2.63313807103435e-05
-5.3456176758325e-06
-2.00321804947026e-05
-1.67720131212715e-07
-2.12849132552369e-05
-1.23579138641796e-05
-1.52224457829262e-05
-3.06366765786283e-05
-2.3910836704678e-05
-6.97668970748266e-06
-2.05652147533434e-05
-1.11170428252774e-05
-2.4209201589737e-05
-2.51506224073883e-05
-1.86292207930769e-05
-5.82060011877078e-06
-1.84502003848891e-05
-1.7724685086915e-05
-1.31851016969955e-05
-8.40584690704228e-07
-2.58643122857041e-05
-2.19703225159804e-05
-1.22592462327605e-05
-2.94604600962264e-05
-2.39844159165362e-06
-1.31220934184154e-05
-2.18193989996614e-05
-6.42905780403327e-06
1.18478811318511e-06
-3.29153177555962e-05
-2.53896574351269e-05
-3.06522098110067e-05
-1.50623650113738e-05
-9.28730775292066e-06
-6.43450721095618e-06
1.32026310895862e-05
-1.29832584687427e-05
-2.22844788239405e-05
-1.46888912184166e-05
-1.87452016528562e-05
-1.49425882945945e-05
-1.41482152981714e-05
-4.892791081582e-06
-1.31242674830266e-05
-1.9550041817912e-05
-2.29714115034689e-05
-2.44748958578962e-05
-1.54605371120338e-05
-1.42416078163999e-05
-2.99788276904042e-05
-1.72780971376047e-05
-1.01999032938751e-05
-1.93078730629061e-05
-2.69328020872552e-05
-1.43515745211528e-05
-1.80342297729011e-05
-1.41872764923939e-05
-2.45092742066775e-05
1.5384579665142e-06
-2.56854968440807e-05
-2.48204410664998e-05
5.94140168258697e-06
-7.61693412588667e-06
-1.58266556852591e-06
-2.95446085930657e-06
-8.00346530797628e-06
-1.75718124756619e-05
-1.50744334814785e-05
-1.4055614396747e-05
-3.60072815245448e-06
-2.69870200905068e-05
-7.15992668813141e-06
-1.35530197945108e-06
-1.97099852815124e-05
-1.42341661808492e-05
-1.98969319408127e-05
-1.26425402173423e-05
-4.09568417884387e-06
-1.87683759756828e-05
-3.91121913386107e-06
-2.42227427940025e-05
-1.21396085976947e-05
-2.34010990095342e-06
-2.86750602098586e-05
-1.53023772173061e-05
-2.60376328012088e-05
-6.8218121487899e-08
-2.22357448943453e-05
-6.977762671103e-06
2.45135920161296e-06
-2.75631191073783e-05
-8.14501644053992e-06
-1.71813472074833e-05
-1.15746720751171e-05
-2.89108141104706e-05
-5.61674226560817e-06
-2.53449242970386e-05
-2.16824033597982e-05
-1.99149562912721e-05
-2.69123925685286e-05
-1.6861446592263e-06
-9.29864395704815e-06
-2.7710327254826e-05
-3.32981194145824e-05
-5.51886358909003e-06
-2.23307948271729e-05
-2.12551442326867e-05
-8.49459114584247e-06
-2.65652594648011e-05
-6.03462533544843e-06
-1.06180518740052e-05
-2.52598136050334e-05
-2.19902044285688e-05
-1.9294492934058e-05
-1.26027446374457e-05
-1.88314087338856e-07
-2.26457209897492e-05
-7.9948295410313e-06
-1.08236797820555e-06
-2.38298195429853e-05
-2.18778926055194e-05
-1.58437912253684e-05
-1.15634367781522e-05
-1.73683231439936e-05
-2.50645602508181e-05
-1.65181248798062e-05
1.38322797528921e-06
-7.30506347062077e-06
-3.37539403118476e-05
-2.55672903697997e-05
-2.12829873293963e-05
-2.36565576830549e-05
-2.72595214136682e-05
-1.36847139227959e-05
-3.32826838079795e-05
-1.08519949852494e-05
-3.32076106808812e-06
-2.65517719755461e-05
-1.20068768443539e-05
-2.14469874532089e-05
8.77305660467299e-07
-9.74321064140146e-06
-1.08471254559276e-05
-9.48518833056026e-06
-1.04814573914689e-05
-2.62845173076568e-05
-1.29159420310982e-05
-3.43725006503166e-05
-2.4246193060491e-05
-9.06299026452845e-06
-3.13537169533724e-05
-4.84918061227463e-06
-2.60310243320406e-05
-1.64888580328831e-05
-2.67708356386092e-05
-1.1339045398124e-05
-1.74596267357219e-05
-7.89648448550303e-06
-1.07620473331912e-05
-1.33917697507214e-05
-2.52084699114465e-05
-2.08095760266332e-05
-2.90646990494856e-05
-3.07209644795746e-05
-2.87303283238836e-05
-2.16856657454921e-05
-1.89205637642289e-05
-9.98099467614084e-06
-2.38094024552034e-05
1.0179163227026e-06
-1.57584944312442e-05
-1.91346431500481e-05
-2.76151950424815e-05
-4.50965396598124e-06
-3.79206117461244e-05
-1.30747407658015e-05
-1.7189259115551e-05
-1.92163990340639e-05
-2.60985419745599e-05
-2.32326476416391e-05
-1.15403894074597e-05
-1.81391330519634e-05
-2.33719403256759e-05
-1.13452431071376e-05
-1.03393387992345e-05
-1.86180684165069e-05
-1.35107850098975e-05
-2.89566407162745e-05
-2.50963675945614e-05
-1.54008046450728e-05
-3.22441961445213e-05
-2.61196991790331e-05
-2.87281922160045e-05
-2.30189851477814e-05
-3.5697321013748e-05
-1.02259301912557e-05
-1.3894141271378e-05
-9.88568198651336e-06
-2.84244417965295e-05
-3.26394344290353e-05
2.36114075723823e-06
-1.6479768662386e-05
-2.55043755643359e-05
-4.14151374848894e-06
-1.02411450637167e-05
-1.95306709964836e-05
-2.69742432039747e-05
-2.25862958600344e-05
-3.82333432479232e-05
-7.27420477052925e-06
-9.64098176143749e-06
1.52768183929957e-06
-8.20172600837692e-06
-1.38372008495308e-05
-2.22489836180968e-05
-1.04391681814378e-05
-1.66282038045451e-05
-1.37703252905529e-05
-1.66514144105612e-05
1.03031600374195e-06
-1.68034563761287e-05
-3.29016835624594e-05
-2.28908447274236e-06
-1.3321770145303e-05
-6.7357631022364e-06
5.90525975201094e-06
-2.49127836327509e-05
-2.32563777563257e-05
-1.19843079271791e-05
-1.95504936268179e-05
-1.20892765103608e-05
-2.49121775211796e-05
-2.22886814934886e-05
-2.99173703225739e-05
-1.91056560674452e-05
-1.7789477854241e-05
-1.38969401340874e-05
-1.38603428483024e-05
-3.84826770706763e-06
-1.63253948926024e-05
-1.59857765567964e-05
-1.56363556574963e-05
-1.10853895854507e-05
-2.64229633691961e-05
-2.57893585780392e-05
-1.70957712491941e-05
-8.96572790346578e-06
-1.57269573302494e-05
-9.75557268812905e-06
-2.792948934362e-05
-1.53340000530397e-05
-2.67287010949484e-05
-2.88436367356037e-05
-3.42838711881324e-05
-8.69480741277776e-06
-2.48122069077733e-05
-1.27636955306359e-05
-9.29166807643882e-06
-1.40298898969319e-05
-7.11648533252998e-06
-1.60034973173058e-05
-5.27121246659739e-06
-2.36956052721212e-05
-1.69034839106612e-05
-2.68536211648597e-05
-1.12756175491025e-05
-9.65418685262883e-06
-1.54877795575447e-05
-1.10586277459774e-05
-2.30010369436898e-05
-6.10313889017384e-06
-2.95757508540555e-05
-1.18513222242663e-05
-2.80082604704661e-05
-1.48729492922059e-05
-1.58545454780535e-05
-2.69225239706652e-05
-2.97486415523776e-06
-1.8180677605007e-05
-7.77024743110413e-07
-6.13083160339537e-06
-7.13287996742642e-06
-1.57315297825428e-05
-2.58617273144802e-05
-1.6996396900365e-05
-3.38821145030085e-05
-3.16878742086308e-06
-2.27746130308451e-05
-2.97402634879372e-05
-1.38802427476256e-05
-2.02276788256211e-05
-1.72362328197416e-05
-3.74803908745883e-05
-1.04582228220513e-05
-2.24676560534604e-05
-3.08150478640908e-05
-2.86939262078675e-05
1.04327984017481e-06
-1.78318052336711e-05
-2.87406172115111e-05
-1.26614667069166e-05
-1.24483038110854e-05
-1.81411790151639e-05
-1.3173858268015e-05
-1.62962028769138e-05
9.7143040723022e-06
-9.21739377452414e-06
-3.8728671361233e-05
-2.26945854245405e-05
-9.9432634916357e-06
-3.23879084193355e-05
-2.03812941743676e-05
-2.73309816977851e-05
-3.14608611008313e-05
-1.82392856001193e-05
-1.8981183672835e-05
-1.48712853888294e-05
-2.55868499800816e-05
-2.75049567902226e-05
2.04874546154077e-06
-2.47141755299453e-05
-1.88607735767859e-05
-1.35959775523756e-05
-3.35403144327395e-05
-1.46204031005049e-05
-1.08796177752727e-05
-1.00006931855597e-05
-1.19611057083376e-05
-1.15727377392e-05
-1.11197111466163e-06
-2.08628364255673e-05
-1.57792334460946e-05
-3.04651611741111e-05
-1.52870065026095e-05
-8.92456513884184e-06
-1.72574997624668e-05
-2.18578039124387e-05
-1.87944506422099e-05
-2.21203886597044e-05
-1.63827850068534e-05
-1.74967369808011e-05
-6.93479670381382e-06
-1.40679867678638e-06
-1.14607309823174e-05
-1.55786063296905e-05
-2.88522070353694e-05
-3.20833154705501e-05
-2.1827017563666e-05
-8.71823606268264e-06
-2.2163977408538e-05
-1.8351563268575e-05
-9.70473139379527e-06
-2.91802157809732e-05
-1.32342690963359e-05
-1.90424078040122e-05
-1.57769125635047e-05
-1.56656655955409e-05
2.64899291454228e-06
-2.0849750264214e-05
-1.39231995449128e-06
-2.40589539830522e-05
-3.7893977484856e-05
4.46862146960244e-06
9.26419016350804e-06
-1.69822486343144e-05
-1.80722589689421e-06
-1.56971529845209e-05
-1.37888068842619e-05
-1.66976253514135e-05
-5.08329708141462e-05
-3.70473581007008e-06
-2.92409986848761e-05
-3.38916071665496e-06
-1.57974690044298e-05
-1.52010424564438e-05
-1.14659031412822e-05
-2.1195343013957e-05
-2.53205051902337e-05
-1.69499438493924e-05
-2.1222858150957e-05
-2.18720897637863e-05
-2.84258686155278e-05
-9.43361776545124e-06
-2.35233051800503e-05
-2.43157169043802e-05
-1.54623199299864e-05
-1.74132086045953e-05
-2.64831145238795e-05
-2.79142325239191e-05
-2.30865250754923e-05
-2.36597327732536e-05
-2.56371450012466e-05
-2.817428436881e-05
-9.88631421733081e-06
-2.1628458215447e-05
-1.89788286047047e-05
-7.55402773321197e-06
-2.93448254027317e-06
3.50982999770805e-06
-1.70255099023727e-06
8.0098655626613e-06
-3.41759844502013e-05
-1.67282921703905e-05
-2.99063472288266e-05
-1.29274108043029e-05
-2.49855264321821e-05
-1.11596532869743e-05
-9.82763249502646e-07
-1.91759122324172e-05
-1.03110635774748e-05
-2.45232127782338e-05
-2.94504019793793e-05
-3.43504402979273e-05
-8.31602418965987e-06
-1.0749558975781e-05
-1.32887992136858e-05
-1.60040598659736e-05
-2.54537466174127e-05
-2.97540689787331e-05
-1.77406998779777e-05
2.62799889432807e-06
-8.83543957781025e-06
-1.81563195251679e-05
-2.64090178480248e-05
-2.41014924825211e-05
-2.09564736888482e-05
-2.80039219891347e-05
-1.66403954036628e-05
-1.94644218647767e-05
-2.94479334908734e-05
-2.64909348321219e-05
-3.42663318504967e-06
-3.30923504366061e-06
-1.56506990089024e-05
-1.57306499862588e-05
-2.33511886204779e-05
-2.52210986036082e-05
-3.11094315499895e-05
-5.11234846601095e-06
-2.03167935373933e-05
-1.53380295407536e-05
-1.9415548675037e-05
-1.92471328917706e-05
-2.02913689403333e-05
-2.42376342138098e-05
-9.71425917484014e-06
-2.82335638168893e-05
-5.43817020964028e-06
-1.1895859506495e-05
-9.45652252250028e-06
-1.67139292702866e-05
-2.18738031424665e-05
-2.9927548245997e-06
-1.24693157915048e-06
-2.85032562237562e-05
-2.0108023760798e-05
-1.63608060399585e-05
-2.64990611310283e-05
-3.30082971604754e-05
-2.17845990104172e-05
-3.2360160538453e-06
-1.61117745854794e-05
-2.14443353167637e-05
1.03425788395728e-06
-1.71098494413205e-05
-1.81343649336831e-05
-1.57862640757542e-05
-1.69544418200143e-05
-3.66855652152036e-06
-3.00500865061805e-05
-5.54822727961963e-06
-2.70335430754465e-05
-1.998265560267e-05
-8.06030729455327e-06
-1.0480629825299e-05
-1.02851085135092e-05
-1.01346016664079e-05
-2.48649197004316e-05
-1.72101503854304e-05
-2.30446219859682e-05
-5.80108139818507e-06
-2.66972430616606e-05
-2.05579385275915e-05
-3.10282219232289e-05
-1.60254596096882e-05
-2.06314445398403e-05
-1.40430484581656e-06
-6.45414379601626e-06
-2.18798938570758e-05
-5.70855473806945e-06
-9.78425785853481e-06
-2.84586237949358e-05
7.47307209423123e-06
1.13138961570477e-06
-1.46037892091713e-05
-1.63888969268272e-05
-1.12396102182608e-05
-2.77400858474726e-05
-9.59379265203801e-06
-3.15735649853914e-05
-1.70469003080619e-05
-2.9342631333241e-05
-2.96579886743874e-05
-1.37520462719233e-05
-2.74913412009369e-05
-2.20293091286665e-05
-1.80507314831986e-05
-2.87380898203148e-05
-2.68265678712654e-05
-3.12046346214259e-05
-7.8975464566585e-06
-1.24761839002458e-05
-2.37795260824716e-05
-2.84769537057807e-05
-1.85202792516586e-05
-1.21181150855802e-05
-8.29254320096155e-06
-2.0665166589864e-05
-5.22965420382389e-06
-1.33379978380012e-05
-2.78439681207498e-05
-3.53026387627937e-05
-2.41582102657428e-05
-1.82362399724341e-06
-1.91649731262334e-05
-1.3670670972081e-05
-3.33386826782632e-06
-2.23193670487038e-05
-8.13592340384787e-06
-8.62730408226429e-06
-2.02094697181608e-05
-4.08044610980208e-05
4.68659351081834e-06
-4.77563423182897e-06
-7.32004016100944e-06
-9.82151750550793e-06
-2.29260765105821e-05
-1.70167965558724e-05
-1.11957388235478e-05
-1.3393465377096e-05
-3.37832743875048e-05
-3.12827172161587e-05
-1.46069300462115e-05
-1.91299531673669e-05
-8.57987933974003e-06
-1.7861484362922e-05
-1.46920883455641e-05
-5.59585446807405e-06
-2.14053021463756e-05
-1.82174121733717e-05
1.08688057627066e-06
-1.47299400222491e-05
-1.39744587545769e-05
-1.25757849049724e-05
-1.81972167274951e-05
-1.14311173078868e-05
-1.65709746016971e-05
-2.14557987936865e-05
-3.24016718034542e-05
-2.03416700783064e-05
-1.42869788747981e-05
-1.07452061263336e-05
-1.21134083160004e-05
-1.83656554514167e-05
-1.34393789979744e-05
-1.6052540959187e-05
-2.07411068443254e-05
-2.12221707394942e-05
-9.17371877685555e-06
-1.2465100545716e-05
-1.40267519202599e-05
-5.94180375190581e-06
-1.80681654961498e-05
-9.21328044220329e-06
-2.74360708723779e-05
-1.82260215668405e-05
-1.17169370750095e-05
-1.36747688231865e-05
-9.9751655574808e-06
-9.95521375769519e-06
-1.42243792729118e-05
-2.53899923428435e-05
-2.78086430555202e-05
-1.59002526511523e-05
-2.17339184299886e-05
-3.9299478078662e-05
-5.41452264486215e-06
-2.25314395081197e-05
-1.39390134891475e-05
4.00615211550386e-06
-2.30831585977931e-05
-2.21104348684197e-05
-1.92845459828596e-06
-1.63685958158315e-05
-1.41219450454584e-05
-8.18781342310294e-06
-2.78743646350952e-05
-1.95680812471303e-05
-8.72512181173736e-06
-1.16524214543643e-05
-8.66658901858656e-06
3.09770882087009e-06
-1.04322943221062e-05
-4.92869885739218e-06
-1.38474390669819e-05
-1.38474186714789e-05
-1.5895340950428e-05
-1.84765358344959e-05
-7.82503689722465e-06
-1.20457505099154e-05
-1.28168612137582e-05
1.27592181774228e-07
-2.75670309342024e-05
-1.71516349396986e-05
-6.57213162056151e-06
-3.43242408286522e-05
-2.81758968440809e-05
2.23002173369822e-06
-1.489910760808e-05
-1.01340652453811e-05
-2.31185618067015e-05
-1.4865091784e-05
-5.61830318263858e-06
-1.6140013815568e-05
-1.63634966855326e-05
-3.36600129660906e-05
-1.74967884523967e-05
-2.63239155750766e-05
-1.0878972694046e-05
-3.29157114128915e-05
-2.49736901325433e-05
-3.95121488727093e-06
-1.56561214923372e-05
-2.21685602386209e-05
-1.77268319494149e-05
-5.08855024825689e-06
-9.52756651017666e-06
6.7690465395342e-06
-1.83833483812596e-05
-1.50937947773876e-05
-1.05959690117745e-05
-2.74236724356994e-05
1.00319011954668e-05
-3.56495860393214e-05
-3.156853848576e-06
-3.48445627496323e-06
-1.69755007552583e-05
-1.25923551142129e-05
-4.02494729901245e-06
-1.17814410942658e-05
-3.61978392247884e-05
-9.1639381345876e-06
-2.8369114298922e-06
-1.75642892793805e-05
-2.95061257699821e-05
-2.57438989839583e-05
-2.56679692196773e-05
-3.55036520875323e-05
-2.47288214128568e-05
-1.97602431414154e-05
-2.77973907696166e-06
-1.43071058998324e-05
-3.12244770447948e-05
-1.0142992630929e-05
-2.13231834791701e-05
-2.69107647654422e-05
-1.51920812320522e-05
-2.79170399915857e-05
-5.31185461189593e-06
-2.26715686491693e-05
-2.48487978143026e-05
-7.37163732727382e-06
-9.32949817142416e-06
-3.43156984532391e-05
-2.41935840546174e-05
-4.21012667193086e-05
-1.19270661345509e-05
-4.82551655754415e-06
-1.41284366233615e-05
-2.427245033774e-05
-1.69838664288244e-05
-1.93060462681956e-05
-1.19283275739046e-05
-1.78884166058119e-05
-1.11502253499084e-05
-2.93089676578504e-05
-6.62935547359589e-06
-1.75257733522456e-05
-3.75802106889064e-06
-2.09382783537942e-05
-2.88187089268201e-05
-1.60137421520056e-05
-2.46662462534198e-05
-1.01640081649241e-05
-1.51880205177012e-05
-1.41932807396335e-05
-1.69515928920842e-05
-2.32888560992286e-05
-7.49843695211938e-06
-2.38808392105468e-05
-2.90763651358644e-05
-6.27283309853581e-06
-2.91862968369364e-05
-9.69462407312095e-06
-2.89112647554717e-05
8.720636327308e-07
-1.78780507696853e-05
-6.49236884987735e-06
-2.09229758735228e-05
-2.91860600236959e-05
-1.6876863662225e-05
-1.33085626800187e-05
-2.09746668454348e-05
-1.00455272252249e-05
-1.14978624662268e-05
-2.23626031178723e-05
-2.0615612443537e-05
-1.18387067381096e-05
-1.4160593943647e-05
-1.13146620304807e-05
-6.86796791668269e-06
-1.19606984371005e-05
-2.93712766117511e-05
-2.85406270853483e-05
-1.71995109995432e-05
2.39268956558402e-06
-2.33222333130306e-05
-1.43297156818085e-05
-1.55815752681943e-05
6.41359880317567e-06
-1.81581875176494e-05
-1.99969397516291e-05
-2.38804666505057e-05
-2.99562916216822e-05
-1.6238020325673e-05
-1.13475815857412e-05
-8.73692595481603e-06
-2.17825818783651e-05
-1.92312275083503e-05
-2.84402935438671e-05
-3.04101774520301e-05
-2.23374156686978e-05
-2.80010811325261e-05
-4.84682911950854e-06
-2.45610686586354e-05
-5.93781950633883e-06
-1.40144813003869e-05
-3.810031943559e-05
-1.63920839124816e-05
-6.21664345209684e-06
-2.82705225731711e-05
-1.09064224986286e-05
-1.31221248446769e-05
-2.46970524300294e-05
-1.14631317253695e-05
-5.92614362081229e-06
-1.43422382749073e-05
-1.50743241936599e-05
-2.58194809653399e-05
-1.85136887854603e-05
-1.48281216049998e-05
-1.34769779579179e-05
-3.53568291900104e-05
-1.00948283455245e-05
-4.05086415320571e-05
-2.38178665299071e-05
-2.47548396202134e-05
-7.62835992249906e-06
-9.72131808865976e-06
-4.490799632386e-06
-1.26871723065296e-05
-1.12146926682221e-05
-8.97323807424193e-07
-2.36229649154322e-05
-1.43886446539779e-05
-8.33302118856617e-06
-2.10561423013418e-06
-2.12370829517904e-05
-2.16077171971177e-05
-1.39280025451567e-05
-4.31363052966445e-05
-2.19765831378765e-05
-3.35338215806298e-05
-2.70841611358116e-05
-2.48780004945481e-05
-7.7722973204999e-06
-2.17482910175306e-05
-1.73060405486796e-05
-1.4296745060332e-05
-8.4156323284467e-06
-1.04199480239597e-05
-2.01222586921206e-05
-3.14932770969849e-06
-2.09247043550003e-05
8.14661047936913e-06
-9.63285843736635e-06
-2.47259296130719e-05
1.42962763046205e-07
-4.07314632512187e-06
-5.52798177438545e-06
-1.12524412950388e-05
-1.82296403502819e-05
-1.24224901580372e-05
-1.94201614517498e-05
-3.05312517287419e-05
-1.51732524080487e-05
-1.25795491839143e-05
-1.32064908087296e-06
-1.3356155846073e-05
-1.67889786743922e-05
-2.56391693298352e-05
5.22256613759219e-06
-1.64230914521504e-05
-2.43575781276336e-05
-3.18386497584055e-05
-1.45589279410892e-05
-7.00770778734125e-06
-2.21225688209148e-05
-8.28962219749222e-06
-2.10747503322381e-05
-2.30061897329879e-05
-1.7510380657553e-05
-2.10212639097916e-05
-9.22651318688506e-06
-1.98284825092147e-05
-2.884963398269e-05
-6.60600886010807e-06
1.12081534312712e-05
-2.82193849418211e-05
-1.88750625787058e-05
-1.49811939315742e-05
-1.25652334871564e-05
-2.5095709245911e-05
-1.5701483717288e-05
-2.24994790056878e-05
-2.94778185060756e-05
-2.26397944993459e-05
-2.48869573184324e-06
-1.67458125982955e-05
-2.52077952218717e-05
-1.55537945805716e-05
2.68020262835645e-06
-7.04171977677781e-06
-3.56990680007035e-06
-2.6911196578279e-05
-1.10553868824105e-05
-4.02390704326258e-06
-6.24353629430459e-06
-3.62632959660396e-05
-2.08263026041306e-05
-2.04897888833569e-05
-1.08374441681709e-05
-1.85511073520106e-05
-8.13940474047404e-06
-2.48927108104927e-05
-7.84106800670407e-06
-2.02478101382991e-05
-2.49054100535949e-05
-1.85071996114389e-05
-1.48452476480434e-05
-2.51755662891324e-05
-1.36400118041764e-05
-1.09267148875992e-05
-2.04870850472781e-05
-1.4430170236952e-05
-2.54421212269159e-05
-9.6246388116474e-06
-7.3873609898644e-06
-2.0338934242996e-05
-1.30618617924639e-05
-2.05563911365195e-05
-2.1533173937384e-05
-2.57184104733539e-05
-7.77361857495995e-06
-2.67811759613129e-06
-6.83375070360681e-06
-1.50684632942614e-05
-2.36801394883397e-05
-2.29361425509609e-05
-2.41754072277937e-05
-3.58250834475609e-05
9.8575310545112e-06
-2.04736150990425e-05
-3.19015954053703e-05
-3.20334251914273e-05
-2.04485814114879e-05
-1.89373909387936e-05
-1.46841916229484e-05
-1.24319855129103e-05
-2.5311886759346e-05
-1.64796070351921e-05
-1.19507042527439e-05
-1.85552137663604e-05
-2.32594957904292e-05
-1.28530789620582e-05
-1.36310060450042e-05
-2.83780426357916e-05
-1.15980420936923e-05
-1.69805992510632e-05
-1.74644643739749e-05
-2.19875454488609e-05
1.54316782208265e-06
-1.98156430802506e-05
-2.26010945488929e-05
-1.47937698354639e-05
-9.56097029376937e-08
-2.27759962071177e-05
-5.56191092612638e-06
-1.62045701407787e-05
-1.24024978025354e-06
-1.81385404736754e-06
-1.93532641731298e-05
-3.23082189557008e-05
-2.19237810435299e-05
-5.14578305460938e-06
-2.62864757700183e-05
-6.06264859084188e-07
-1.65762497117034e-05
-1.83136324274554e-05
-7.2652053680535e-07
-2.22366338664925e-06
-2.08843064322677e-05
-1.12628041149532e-05
-1.13817711472921e-05
-2.92334766323939e-05
-6.09984522655844e-06
-1.63616322075552e-05
-2.67439042899134e-05
-1.03597411181297e-05
-9.33682404025338e-06
-3.20562267846756e-05
-1.92576891785893e-05
-1.69134568083134e-05
-2.13191297195425e-05
-2.43005002982725e-05
-1.04455737104975e-05
-2.88363464809228e-05
-3.43264166417673e-05
-7.29036660177293e-06
-1.68304012005326e-05
-1.03238124108191e-05
-2.08705081380327e-05
-2.3188643832357e-05
-7.38955740057525e-06
-1.17987329241312e-05
-2.39243514448616e-05
-6.31868596749032e-06
-4.57438651677806e-06
-1.1752405090276e-05
-2.5967602726519e-05
-2.90133927090892e-05
-8.69387887143647e-06
-2.68382858789121e-05
-8.75223275852255e-06
-2.210298035694e-05
-2.98267446642745e-05
-1.7815703788414e-05
1.13191154506159e-05
-1.12665170117161e-05
-9.89404533349782e-06
-1.76920610735891e-05
-1.29032354187616e-05
-5.09095574326459e-06
-1.10701635453288e-05
-8.32947046191294e-06
-1.84615276653569e-05
-2.22779790612616e-05
-3.22790090223378e-05
-3.18052413395561e-06
-7.74392259107163e-06
-1.25376436798907e-05
-1.61572067474671e-05
-2.27768955851017e-05
-1.29029230980227e-05
2.26525989404136e-06
4.510148344048e-06
-2.08237513143626e-05
-2.34935710926643e-05
-7.61433845705122e-06
-1.05404371595324e-05
-7.13688511104787e-06
-1.89023068404307e-05
-1.58777223861906e-05
-3.01633188459937e-05
-2.03250623259897e-05
-3.13247387962916e-05
-1.79402189491853e-05
-9.10384824890994e-06
-1.58207094989265e-05
-1.8410910905282e-05
-1.26872847366936e-05
-1.15299561263364e-05
-1.74148765781104e-05
-1.34664528941258e-05
-2.26209015417272e-05
-1.4798405796734e-05
-1.41461403807051e-05
-1.86837915590147e-05
-1.61086758797916e-05
-1.74053568534816e-05
3.86084968372479e-06
-2.78078342762189e-05
-1.20666087505206e-05
-4.53932652823228e-06
-1.28425292140702e-05
-1.81943743206536e-05
-1.77744663491388e-05
-8.51880257287162e-06
-4.36606104814084e-06
-8.73790328557694e-06
-3.20262245377349e-05
-1.61659313713832e-05
-2.00770649356435e-05
-9.59404184517652e-06
-1.9513564963202e-05
-1.77064200005127e-06
-2.09450996519586e-05
-5.35531885065603e-06
1.24162990983867e-05
-1.42300695265349e-05
-1.32930939702304e-05
-1.44960773362726e-05
-2.83268637659627e-05
-4.01965601680338e-07
-1.80677415236324e-05
-2.44904086603354e-05
-3.16120170339272e-05
-1.63708118371003e-05
-8.85374315924221e-06
-1.17463688652724e-05
-2.68906355468171e-05
-1.0282199035885e-05
-3.32521816916651e-06
-1.02119753439347e-05
-2.8610505491556e-05
-1.88879983805034e-05
-1.73098577587021e-05
-1.08300351443227e-05
-1.46909597726145e-05
-2.00472902040304e-05
-3.54126833070353e-05
-1.97666607921465e-05
-1.53754051468518e-05
-2.0089270321056e-05
-3.93901118063222e-06
5.68066575735734e-07
-1.95532961697617e-05
-8.82035788804808e-06
-1.5592766059056e-05
-1.86334533003678e-06
-1.39419360472965e-05
-1.75072647031419e-05
-1.16750147424948e-06
-1.53886053197863e-05
-1.02231333400345e-05
-2.06963373254536e-05
4.83728269559386e-07
-1.48319593816714e-05
-2.25587106599353e-05
-1.35441333252172e-05
-1.77240382919345e-05
-1.35068447836992e-05
-1.59597789544225e-05
-4.92970234677973e-06
-1.89300302364903e-05
-2.68274839640737e-05
-1.85090605491488e-06
-1.48865905415325e-06
-1.7366251473074e-05
-2.09114300664581e-05
-1.77603991513629e-05
-2.13928839421188e-05
-1.80641913219744e-05
-1.17541936611946e-05
-2.7200571602538e-05
2.37711920517553e-06
3.27265493992624e-06
-2.92786179980467e-05
-3.14894789235032e-05
-2.09481306071698e-07
-4.59231702264613e-06
-1.17409744646081e-05
-2.05193767372241e-06
-1.40715272160368e-05
-2.59431641099582e-05
1.60543290635622e-06
-3.05498600771282e-06
-6.70916978491023e-06
-8.90667250670395e-06
-1.96000625070128e-05
-2.76223760783349e-05
-4.91842272833011e-06
-4.99098995964117e-06
-1.40363814363451e-05
6.03644500116278e-06
-1.65508777489065e-05
-1.8821853222568e-05
-1.7590360639262e-05
-1.61484289639222e-05
-1.71550789871502e-05
-1.4281509468735e-06
-7.94851229328093e-06
-2.2479090785981e-05
-1.87824330086477e-05
-2.7870858270185e-05
-2.59893200959417e-05
-1.49838768734082e-05
-2.9113484217538e-05
-1.77495836520139e-05
-7.35682999722137e-06
-2.06612870283073e-05
-1.42390346230455e-05
-1.5976008460828e-05
1.38164038615125e-06
-2.63702709149215e-05
-1.03040850603605e-05
-2.09867680158665e-05
-9.29325466756508e-06
-1.31223271439319e-05
-1.51263131207534e-05
-1.70221754361956e-05
-2.7878260475884e-05
-2.05399724647899e-05
-1.54306500016197e-05
-1.95113226131509e-05
-1.82815719056865e-05
-2.26784954225912e-05
-1.63883582822097e-05
-5.77698893044779e-06
-1.0127175134345e-05
-1.57635908848602e-05
-1.63697891546702e-06
-2.59294212793264e-05
-6.82777994094117e-06
-3.30409962355091e-05
-7.30427672764769e-06
-6.11931842254315e-06
-1.17030413662081e-05
-1.75093599777908e-05
-1.19476249088988e-05
-9.60222399885206e-07
-1.29858178872447e-05
-2.2372975492026e-05
-1.76191918674159e-05
-3.15971226242241e-05
-2.1591812166445e-05
-2.17015738497592e-05
-3.91617456953512e-05
-7.11790344267157e-06
-1.06861453203773e-05
-1.81720583087926e-05
-8.35974667106337e-06
-3.76036681926939e-05
-1.21752525921568e-05
-2.51978116005257e-05
-2.58691679821918e-06
-1.77780513115911e-05
-1.95049249986304e-05
-1.15861543884129e-05
-2.03214488311988e-05
-1.10933586494457e-05
-1.39616323847772e-05
-7.42578296268798e-06
3.99295251597144e-06
-1.25459568408238e-05
-1.92444071339859e-05
-2.32476076767472e-05
-2.80657463728015e-05
-6.27998298499053e-06
-3.13073815713925e-05
-3.48993154522831e-05
-3.28031845296276e-05
-4.20146339298343e-06
-2.13791647582866e-05
-9.65099831865305e-06
-2.42395847687578e-05
1.2129690625655e-07
-1.16041914320989e-05
-2.53864973207857e-05
-1.90354228768435e-05
-5.83004477178991e-06
-1.08390480300086e-05
-1.34879081899665e-05
-3.14357482429803e-07
-5.86370720539209e-06
-1.27016246577432e-05
-2.07686032363982e-05
-9.37583999245385e-06
-1.34431569561489e-05
2.09024178763803e-06
-8.89245246909427e-06
-1.67392148999277e-05
-4.68499276824226e-06
-1.19338528190116e-05
-3.56517585596505e-05
-5.67673015923269e-06
-1.52265702861231e-05
-1.47405089324569e-05
-2.42197050021315e-05
-7.56025328466048e-06
-1.51523123336356e-05
-1.63991124056463e-05
-1.18479360312602e-05
-1.40604523671675e-05
-2.47737901881035e-05
-1.57016350342168e-05
1.17737324566488e-05
-2.38801955075077e-05
-2.43851404596792e-05
-2.44839819936184e-05
-7.78934786653501e-06
-1.17727388382599e-05
-5.47879981846798e-06
-7.47489438117724e-06
-2.95835954537693e-05
-1.03341570077066e-05
-2.91053492378774e-05
-1.93364760850777e-05
-2.09540660182715e-05
-1.61908647692877e-05
-1.0148020256867e-05
-1.24796529369781e-05
-4.78269107216365e-06
1.42216079452365e-06
-1.59155692489165e-05
-2.54263696545969e-05
-2.15117520168007e-05
-7.45923794710158e-06
-1.5339980616024e-05
-2.84030312060152e-05
-1.04518200524354e-07
-6.14326901023279e-06
-1.6651889178253e-05
-1.62537664373588e-05
-1.23470987230343e-05
-1.20281649494302e-05
-2.80172394166391e-05
-2.05397097028339e-05
-9.66343677063346e-06
-4.37046350522611e-05
-9.58375804605226e-06
-1.11542647970793e-05
1.78053692589499e-06
-1.65244594610815e-05
-2.5205233798423e-05
1.94372764497993e-06
-1.57820371388974e-05
-1.89834923233995e-05
-1.58902220683449e-05
-1.78733544944002e-05
-1.35095417333479e-05
-2.20513734772473e-05
-1.38480902703381e-05
-1.39360717430967e-05
-2.56830678494697e-05
-1.78243643122235e-05
-2.06845267293066e-05
-1.69260871767991e-05
-1.65928718804271e-05
-1.98918459253609e-05
-2.84587050317716e-05
-3.48383618214849e-05
-1.69292204840708e-05
-6.47741225428571e-06
-1.5069735461069e-05
-2.62909420416463e-05
-1.46889683827128e-05
-1.60921388657122e-05
-1.11604669143534e-05
-7.77669410174252e-06
-2.34299940106515e-05
-1.76093034866817e-05
-2.40931339162704e-05
-1.18584766631177e-05
-2.21904547284794e-05
-8.74332415588496e-06
-6.70305230006577e-06
-2.3503124312538e-05
-1.64655845799507e-05
-1.60415842312094e-06
-2.49086391524132e-06
-6.42810279629353e-07
-5.10389483439518e-06
-1.78161938157688e-05
-3.23222474545006e-05
-1.15339415220927e-05
3.63479624401534e-06
9.04494466777062e-06
-2.65350648035826e-05
7.75393277306075e-06
-6.37597653791126e-07
-2.70179748950654e-06
-1.68211854812157e-05
-1.44126122377188e-05
-2.4336311075394e-05
-9.30071035354326e-06
-1.74139575887027e-05
-9.45049308149855e-06
-1.44115393916304e-05
-1.547657311868e-05
-3.0804599590816e-05
-1.00244703383948e-05
-2.6853741137172e-05
-2.65854531975563e-05
-1.47703207780716e-05
-1.81678047941985e-05
-2.13737080459783e-05
-1.42197983819799e-05
-7.4056042371769e-07
-1.27974895328089e-05
-2.46610983285056e-05
-1.39486334224954e-05
-7.24991065562841e-06
-1.47751083119658e-05
-5.61070100061812e-06
-3.42812375853352e-05
-2.04227973547443e-05
-9.15400017809667e-06
-4.27636133128307e-06
-2.01578836392354e-05
-1.22460029939337e-05
-1.42332510022924e-05
-2.11958759675304e-05
-1.70581261816493e-06
-3.51992139679211e-06
-1.03164332233753e-05
-2.46204221005725e-05
-1.22704532655225e-05
-2.11619026257776e-05
-2.36047335082938e-05
-1.85663667624129e-05
-1.44508018524803e-05
-1.69371731299346e-05
-1.03398409029815e-05
-2.57245927894503e-05
-3.17762999700747e-05
-1.33554387808296e-05
-2.71434897841883e-05
-2.31295060178102e-05
-1.39021428102641e-05
-9.70155934260515e-06
-9.0285804211845e-06
-2.55079743798354e-05
-1.21855124696752e-05
-2.21779921874103e-05
-1.98497520230863e-05
-7.0333717253211e-06
-3.0286051218195e-05
-1.49104693705919e-05
-2.41446611408521e-05
-3.46508189203357e-05
-1.4330476086848e-05
-7.80323875767933e-06
-2.087239141067e-05
-2.10662085385272e-05
-1.00525052522877e-05
-2.23973244331251e-05
-1.82143260994558e-05
-1.42948665191083e-05
-3.65494085660877e-05
-2.48699918319423e-05
-2.3692093915746e-05
-2.19023477466183e-05
-1.04499603311129e-05
-4.72400152557403e-06
-3.13845795386588e-05
-3.70400304144201e-05
-3.38020778118412e-05
1.1488315560705e-06
3.92184357439598e-06
-2.21853736698539e-05
-9.09641296316389e-06
-1.77424631102942e-05
-1.1863239197619e-05
-1.45540069199724e-05
-3.19522687048121e-05
-2.43883164853707e-06
-3.74211170217932e-05
-2.4568806329772e-05
-1.20854882980866e-05
-1.95413422417973e-05
-9.72086604654107e-06
-2.30252058856856e-05
-6.84703579354412e-06
-1.53288169506566e-05
-1.95876858413854e-05
-1.42743698116946e-05
-4.12346653403632e-06
-1.93306317233731e-05
-2.08279455747105e-05
-9.89686501824713e-06
-1.70779570082667e-05
-3.42006146992055e-05
-1.75311206818806e-05
-8.22246203728922e-06
-1.00603539936928e-05
-2.2252643983332e-05
-1.04538216950425e-05
-3.15048741314197e-05
-3.13601011985472e-05
-1.14816267848904e-05
-3.3059095507799e-05
-1.73077362036718e-05
-1.77172706279771e-05
-3.28661478259376e-06
-1.95958876827601e-05
-8.92474105502119e-06
-5.8303475611539e-06
-2.35456892186652e-06
-3.2260778328526e-05
-2.92642013231633e-05
-2.92535033208956e-05
-1.41933072494279e-05
-2.91991418710677e-06
1.14427480140207e-06
-2.67216653997987e-05
-1.65089946945424e-05
-1.51078963101617e-05
-2.1438388149347e-05
-3.48737320353683e-05
-2.66188127500075e-05
-8.57928742210661e-07
-1.32959315989265e-05
-2.23524184001883e-06
-1.35516714437517e-05
-2.79425637054614e-05
-6.76551671515152e-06
-5.18570078074303e-06
-1.52756887711532e-05
-2.70320657109871e-05
-9.10671859104313e-06
-2.88016734660833e-05
-2.16391364954996e-05
-2.53610904895887e-05
-4.6697683257533e-05
-3.97376164517049e-06
-8.16632062462836e-06
-2.63105999879888e-06
-1.16242911996616e-05
-1.81343000992339e-05
1.486215370916e-05
-1.82402892952289e-05
-1.47987268686735e-05
-1.4385141991009e-05
-1.48627550410411e-05
-2.08650359253182e-05
-2.43128801981137e-05
-2.58907003755464e-05
-9.5590063117278e-06
2.89865662472737e-06
-2.66443381939671e-05
-2.22627557616303e-05
-2.09070789074092e-05
-2.6693841898279e-05
-1.47422447988694e-05
-1.772836821779e-05
-9.67556586314456e-06
-1.97556946496028e-05
-2.31205708436033e-05
-6.35531653557424e-06
-1.17061878683636e-05
-2.11370125422696e-05
-7.40048560471738e-06
-2.04469266837601e-05
-1.89363332069638e-05
-1.18434176344794e-05
-1.35248193938634e-05
-1.17948098738951e-05
-1.67638517702894e-05
-1.56994710617559e-05
-2.27813377113285e-05
8.89938216369423e-06
-1.77812487506545e-05
-3.76488471853884e-06
-1.47364034035426e-05
-1.91274831358502e-05
-7.94567733938804e-06
-1.73952020965001e-05
-1.44954509264833e-06
-5.17995371890369e-06
-2.51941633411582e-05
-1.47107694872899e-05
-2.29533898751848e-06
-8.39931514414115e-06
-3.17839565469019e-06
-2.57388352126454e-05
-1.85223309922488e-05
-1.52444161003093e-05
-2.56555001325276e-05
-1.66011522774171e-05
-1.11814076673616e-05
-1.05990208798273e-05
-2.3307105604483e-05
-1.06069132682291e-05
-3.65483433243498e-05
-2.53906277791693e-05
-5.80143719938239e-06
-2.78080378494989e-05
-7.91589078872114e-06
-2.74605565870251e-05
-1.69849432616362e-05
-2.2497501653979e-05
-8.13461802645447e-06
-2.46230430800469e-05
-1.8086321764438e-05
-7.19462935516244e-06
-1.43113904220296e-05
-1.20654634697552e-05
-1.57799392261998e-05
-1.40009825298906e-05
-1.91485076705243e-05
-1.76584453887669e-05
-1.21359089168561e-05
-1.10636600599796e-05
-1.59836326382296e-05
-2.06194304280945e-05
-3.18258724808419e-05
-2.0258819508102e-05
-2.66625994838739e-05
-4.0485800898941e-05
-3.49078806048172e-06
-1.10967162222623e-05
6.05748215807216e-06
-2.80508185967013e-05
-1.00903318066577e-05
-1.43916795030143e-05
-2.19457118760051e-06
-1.91496365537478e-06
-1.19289385455242e-05
-2.39417697890851e-05
-5.35735109708154e-06
-2.99980199854895e-05
-1.60501587596456e-05
-2.60027066342147e-05
-2.22696536924601e-05
4.07980228210768e-06
-1.26993792776807e-05
-2.50806679866648e-05
-2.13889236572389e-06
-2.23355872398714e-05
-1.61530735376591e-05
-1.0699168572651e-05
-1.63516749170025e-05
-2.98120944788198e-05
-1.03043586523931e-05
-2.97876387206406e-05
-2.21290636123019e-05
-1.7097167099788e-05
-2.2915451533241e-05
-2.03855790762947e-06
-7.60272101427872e-06
2.61640596556433e-06
-2.73727830734264e-05
-1.31109374549561e-05
-2.44211840892673e-05
-7.35617466161888e-06
-7.43021831579766e-06
-5.21384742358334e-06
-8.76369280182308e-06
-1.39997054524921e-05
-1.66968186274507e-05
-2.36229845439896e-05
-2.7882274179466e-06
-8.79535339754024e-06
-2.82791201886096e-05
-2.51678281274638e-05
-2.63547007489976e-06
-1.38033739307273e-05
-2.53166370238904e-05
-2.06216915603524e-05
-1.60599402821653e-05
-1.75665084977185e-05
-1.74069725025466e-05
-1.3062878259114e-05
-1.16856879395096e-05
-1.92284013964222e-05
-1.82631981791058e-05
-2.50228876541398e-05
-2.14494734651281e-05
-1.18668657092343e-05
-7.87289804467182e-06
-2.94251275396624e-05
-1.74155704399379e-05
-3.84906131092735e-06
-1.63345175348246e-05
-7.68846440101655e-06
-6.08361245032491e-06
-7.04455757351839e-06
-2.23744992777766e-05
-3.2540199678618e-05
-2.69631471371579e-05
-1.63248632752441e-05
-3.44913698787024e-07
-2.96197776245683e-05
-2.09570648787669e-05
-1.18314917849377e-05
-3.00090089514082e-05
-1.31732401030674e-05
-1.49875634305001e-05
-2.10191471965443e-05
-1.98143794340682e-05
-1.84609737987669e-05
-1.43510144016616e-05
-1.43216785307735e-05
-5.30649110103472e-06
-1.98042762588064e-05
-2.94815827726558e-05
-1.57544984544826e-05
-1.06411667086323e-05
-2.87404883338803e-05
-2.95575117978356e-05
-1.19954902143832e-05
-3.16790852257111e-05
-1.0676760949677e-05
-2.82280177076214e-05
-1.83715533815148e-05
-2.41496690578455e-05
-2.19268212555601e-05
-9.81683320053259e-06
-1.68240532562586e-05
-1.1202773138038e-05
-2.13703570568119e-05
8.09633585274801e-06
-1.99109194734895e-05
-1.60450288871868e-05
-1.55558491013967e-05
-1.70509243871113e-05
4.45837220793431e-06
-1.03868489576029e-05
-2.72677422174485e-05
-2.30451184953249e-05
-8.75459003948267e-06
-2.63113150045486e-05
-1.77031167499985e-05
-1.16887352288681e-06
-1.21470412463356e-05
-1.93492212362473e-05
-2.84829374262113e-05
-1.68540712102926e-05
-3.36088124231463e-05
-3.17103629781607e-05
-3.23321934829324e-05
-5.0365946595039e-06
-1.69605451677165e-06
-1.024564560376e-05
-2.6163760792952e-05
-2.17196867019982e-05
-2.04094346595211e-05
-3.05468547408421e-05
-3.02331073914172e-05
-2.52124395697826e-05
-1.69244995345313e-05
-2.30043695311785e-05
-1.16746490188536e-05
-1.23285838515937e-05
-1.61889231953003e-05
-8.6789429530508e-06
-1.13905325304642e-05
-1.58779935276718e-05
-4.24695045301861e-06
-1.07793752697723e-05
-6.70304598541703e-06
-1.9027546506059e-05
-1.77193226098131e-05
-1.3368427453013e-05
-2.95031510015591e-05
-1.80528210319781e-05
-1.86789379506458e-05
-2.32288149369069e-05
-5.0825479428683e-06
-3.19077230559276e-06
-9.96082345675164e-06
-1.02054895848562e-05
-1.73641133726105e-05
-3.11439306967609e-05
-9.6945793273523e-06
-1.93185041931634e-05
-2.64887862438089e-05
-2.30795015694668e-05
-2.33166926363824e-05
-1.47920116238701e-05
-1.57024430356794e-05
-3.22903533837196e-05
-5.80400438341886e-06
-1.20812944964773e-05
-1.48781197192542e-05
-2.1182837963631e-05
-7.8182684491281e-06
5.24389844471861e-07
-9.29660104476901e-06
-1.23051715726865e-05
-8.73658071738396e-06
-9.42654007482526e-06
-3.85818149237562e-06
-7.90453985108043e-06
-2.2917175279609e-05
-1.88979616503536e-05
3.62675422906096e-06
-7.4844450521206e-06
-1.92907477026012e-05
-3.72712683075682e-06
-1.72446016986309e-05
-1.78464853027313e-05
-3.17196482312807e-05
-8.90550405953114e-06
-2.95623892514786e-05
-1.60293300452987e-05
-5.51976792014622e-06
-9.44335156737979e-06
5.08734333709902e-07
-2.83100707153938e-05
-1.18476056749074e-05
-2.47423111760554e-05
-2.83062766844966e-05
-1.05867779693545e-05
-6.62725877666205e-06
-2.15697669979892e-05
-3.30486447206737e-05
-2.22889087032196e-05
-8.23809555710011e-06
-3.00996777239063e-05
-9.17685943771083e-06
-2.07095856124465e-05
-1.86549067741556e-05
-3.03983729913546e-05
-2.98924293422292e-05
-2.81794772333671e-05
-4.06507707438529e-06
-3.60627313357914e-05
-2.8300952155202e-05
-2.45135146362505e-05
-8.60132959599078e-06
-1.92013554068883e-05
-2.68277562555843e-06
-2.17433015913596e-05
-7.61288047418874e-06
-2.68812286311832e-05
-1.464211276505e-05
-1.27249038680276e-05
-4.36520814067736e-06
-1.81784343900527e-05
-1.3255677044847e-05
-9.72462925150114e-06
-9.15997106230315e-06
-1.65686011191698e-05
-9.37875390348386e-06
-2.47710551131135e-05
-8.78561509825812e-06
4.78704699021885e-07
-2.12085434855888e-05
-5.66281881964946e-06
-1.50726494150771e-05
-1.87238272978164e-05
-6.12485619090555e-06
-1.32353133301746e-05
-1.65107875419992e-05
-1.40831319248132e-05
-1.87216459978552e-05
-2.52795659874597e-05
5.46783382556293e-06
-1.25385571998327e-05
-1.13807721509053e-05
3.64900963640748e-07
-3.15370615255546e-05
-5.36297417665278e-06
-1.91909102622682e-05
-2.07824376917016e-05
-3.83238366105877e-06
2.57544584914879e-06
-5.80192676660031e-06
-1.31709650476692e-05
-1.54136387806896e-05
-2.51199375306584e-05
-1.56508626097912e-05
-1.91315478776016e-05
-2.15478404662083e-05
-1.47561297581841e-05
-1.65812571773627e-05
-2.27523153766738e-05
-1.22617487473275e-05
-4.61203984645102e-06
-2.68815715881542e-05
-6.33562672715584e-06
-3.54458588480476e-06
-2.22305739690665e-05
-1.0322175008159e-05
-8.19215912472871e-06
-1.70955070509455e-05
-1.66763164500412e-05
-2.09648614936974e-05
-1.31218662106935e-05
-9.6624510798311e-06
-4.13542953004959e-05
-1.56000821385105e-06
-2.19055416247491e-05
-2.6865152919674e-05
-1.88911413889525e-05
-2.41566056547909e-05
-1.35196391886796e-05
-2.58874844658668e-05
-1.5530055070314e-05
-2.30556696549629e-05
-8.29327961200163e-06
-2.51742529566779e-05
-3.2212787743332e-06
-1.39766523352937e-05
-2.87886005134474e-06
-2.15329923597798e-05
-1.02998337348676e-05
-2.40149255957284e-05
-1.97273130847199e-05
-1.45597864428216e-05
-1.37665610809512e-06
-3.15555737086866e-05
-1.28726148204493e-05
-2.791248984273e-05
-3.30567466199944e-05
-1.52523694343125e-05
-1.96774906208292e-05
-2.34849545102003e-05
-3.59660974892869e-05
-2.41153613068239e-05
-1.11496868573403e-05
-2.31544884238562e-05
-5.65497256598213e-06
-1.99695966453354e-05
4.54476957237911e-06
-1.55325939406815e-05
-1.92024383861236e-05
-2.79877297321419e-05
-5.52484199985509e-06
-1.52309384952769e-05
5.40687439731511e-06
-2.09981681021254e-05
-1.03391247974568e-05
-3.41672603547845e-05
-3.52201614794627e-05
-9.17198256000062e-06
-2.29338044110436e-05
1.76804075416217e-05
-1.83264729603129e-05
-1.90805210882295e-05
-1.35870201692968e-05
1.16794530515032e-06
-3.73456704042198e-06
-3.01881198787006e-05
-2.06961190206486e-05
-2.07094316311657e-05
-1.15453061918388e-05
-1.1035521621721e-05
-2.59314155462671e-05
-8.30003440798905e-06
-2.2861724972653e-05
-2.09624951524886e-05
-2.38261593360401e-05
-1.632904801752e-05
-1.17953547425486e-05
-7.44971786357984e-06
-1.13291741203817e-05
-2.77859778898084e-05
-3.28976011875594e-06
3.13766676983164e-08
5.92181241602564e-06
-1.62979724279614e-06
6.98039404729671e-06
-1.8975642701773e-05
-1.83663073908643e-05
-2.86457130074293e-05
-3.11351352661326e-05
1.6942588223748e-06
-1.66212571410475e-05
-2.28476273760683e-05
-2.01763438336994e-05
-2.72005893034958e-05
-2.50895806008182e-05
-1.30875117447423e-05
-1.5766590574621e-05
-1.69354564572981e-05
3.24404752821175e-07
-7.16640438028881e-06
-1.13855418553541e-05
-1.21292209060325e-05
-2.06220242259088e-05
-1.95418431557469e-05
-9.26389047193412e-06
-1.22240278465492e-05
-2.35604534503453e-05
-1.39604608585913e-05
-1.30201672249347e-05
-2.37293127564089e-05
-5.17118528805175e-06
-1.96578942345435e-05
-8.15267862650616e-06
-4.2770799357223e-05
-8.08211653850895e-07
-1.63644036758412e-05
-1.75560792792548e-05
-8.18458241473755e-06
-2.30906535509765e-05
-2.99658210924367e-05
-2.12162565424838e-05
-1.71657539769718e-05
-2.04748167898215e-05
-1.50439887001046e-05
1.91810609286416e-05
-1.44568553630874e-05
-1.81453080869782e-05
-1.81772848749629e-05
-5.71793825419531e-06
-6.459983285358e-06
-2.56589688734303e-05
-2.48998849995376e-05
-2.6595561958896e-05
-9.54949928778075e-06
-1.96301603824748e-05
-1.37129021010659e-05
-1.90491199813138e-05
-8.52731155183122e-06
-1.00359846820773e-05
-1.13352919750312e-05
6.8251541303322e-06
-2.01977367317582e-05
-1.67345917554474e-05
-1.92755537543163e-05
-9.81624226612045e-06
-1.43321061566783e-05
-2.95083793267634e-06
-1.61691295544991e-05
-6.04302720659505e-07
-2.68146971664264e-06
-6.50330867678667e-06
-1.35804474258055e-05
-2.07646543573568e-05
-3.16038020543332e-05
-1.61813517041948e-05
-1.54184491153879e-05
-3.68741859308663e-05
-3.87408133513299e-05
-1.05701679172368e-05
-2.52489782486865e-05
-1.03286452091735e-05
-6.91414266835389e-06
-1.8705351789495e-05
-1.56181518112378e-05
-2.30317448915929e-05
-2.08203873376333e-05
-3.25197905449548e-06
-2.16425137053503e-05
-1.11648495101677e-05
-4.24344401030365e-06
-2.7880571026118e-07
-3.66362614570207e-06
-1.78116998346452e-05
-1.00633619120814e-05
-8.41197450993131e-06
-1.97118004330828e-05
-2.00031098147267e-05
-1.01844666219141e-05
-2.71341725298628e-05
-1.76362532801052e-05
-9.67641101212668e-06
-1.71331861113352e-05
-3.48247249752264e-06
2.32090192916816e-06
-6.75283160526498e-06
-1.11451289100292e-05
-2.58849711226676e-05
-1.93272880430244e-05
-1.23970097229051e-05
-2.39360631329869e-05
-2.24236434836596e-05
-6.29383943813174e-06
-4.40163379376528e-06
-4.64887449046928e-05
-2.29434294200865e-05
-2.30154497188282e-05
-2.0679588470695e-05
-2.99739457980289e-05
-1.06633781069064e-05
-1.41960058145273e-05
-1.76703630394161e-05
-2.54336071818466e-05
-3.1857806484253e-05
-2.55454136543755e-05
-9.67449389681438e-06
-8.63027759660114e-06
-3.4246728377927e-05
-2.79801270412412e-05
-1.58088290766924e-05
3.67461615213862e-06
-1.96783205250411e-05
-2.06180161278413e-06
-7.20058602288036e-06
-4.34627364978686e-06
-1.69325593916031e-05
-2.62053870432107e-05
-2.99756976740848e-05
5.7919679179728e-06
-2.22340983010081e-05
1.56857684611154e-06
-1.51565587570413e-05
-8.74175993876968e-06
-6.74520100058723e-06
-2.33236906358023e-05
-2.6400011948478e-06
-1.25505852646653e-05
-1.47293364967973e-05
-1.71211737641882e-05
-1.93522350829976e-05
-2.71517441956034e-05
-2.8549324358741e-05
-6.74177645704045e-06
-1.25530613883676e-05
-1.13035658093349e-05
-6.39154146227882e-06
-1.26965953922839e-05
5.81526991583765e-06
-2.69995017553353e-05
-2.11627010126676e-05
7.70882081642826e-07
-1.38403712646789e-05
-2.4926003533617e-05
-7.8612133607526e-06
-1.10141108921796e-05
6.89518727062774e-06
-1.06563504616129e-05
-1.25870343698416e-05
-2.87970902740996e-05
-2.20792575021711e-05
-1.06830779325506e-05
-2.62372201760542e-05
-2.26367149915852e-05
-1.82371206937978e-05
-3.05560170052655e-05
-3.2834413767766e-05
-2.06905989046215e-05
-7.8647751838947e-06
-2.44366114334766e-05
-2.36749341262695e-05
-1.53656703376147e-05
-2.41995988489117e-05
-3.84838492965498e-06
4.80057119998349e-07
-2.44308029665863e-05
-7.30019815551055e-06
4.68780742634236e-06
-3.31446164742641e-06
-2.286923638032e-05
-2.31660706254382e-05
-5.38559095801279e-06
4.81524450022494e-06
-8.94098021608406e-06
-2.08646008574019e-05
-2.11569763547713e-05
3.57955035376656e-06
-1.47110178301541e-05
-1.49781883147661e-05
-5.28912057510581e-06
-1.8056298502586e-05
-7.65220247438499e-06
-1.6393051526838e-05
-1.25071319065752e-06
-2.03963856545682e-05
-2.07338201753702e-05
-3.05049770250132e-05
-2.6707696635334e-05
-7.18382109173251e-06
-7.11953263473616e-06
-3.33454661020846e-06
-1.72173068070339e-05
-1.28102590355202e-05
-1.08052032205208e-05
-2.66182475825258e-05
-2.41287551205337e-06
-1.56061465057662e-05
-3.57823500676621e-05
-2.24944011612052e-05
-2.30784954400483e-05
4.25514456767121e-06
-1.46894641694527e-05
-1.01692379602026e-05
-2.55916884289195e-05
-1.80677466011742e-05
-1.93902962873541e-05
-1.9246994404368e-05
-2.08752559244651e-05
-2.21222683829132e-05
-1.74006724741755e-05
-2.18460975709426e-05
-2.09578490439666e-05
-1.31523866027117e-05
-9.7782798932513e-06
-2.46751604371891e-05
-2.74549332180445e-05
-3.23155497671706e-05
-1.87910731077855e-05
-1.48557489908724e-05
-1.00731774877886e-05
-1.88229819282922e-05
-1.27687366311556e-05
-1.88108533861418e-05
-1.52576675931299e-07
-3.36719765302076e-05
-1.34372328550703e-05
-2.22346593629088e-05
-3.09302808574633e-05
-9.41599307379454e-06
-1.78842283658674e-05
-2.88483524628649e-05
-6.74037080284285e-06
-2.88641668053091e-05
-2.77253701498657e-05
-2.64531513145002e-06
2.35978385068342e-06
-2.96881434719974e-05
-2.48530689972284e-05
-2.21523081654197e-05
-1.19439447945353e-05
-1.52379747958521e-05
1.83140437823233e-06
2.42745791740606e-06
-2.78504661953225e-05
-1.61540255082321e-05
-2.02775823866985e-05
-1.65760653304276e-05
-1.62731613476591e-05
-1.55148859345267e-05
-1.6753728736833e-05
-9.11800342758254e-06
-3.44915302118846e-05
-1.71508254414647e-05
-1.99244291283884e-05
-4.29973200333645e-06
-1.98082392087485e-05
-1.92857800896148e-05
-1.12270305538527e-05
9.27133149216973e-07
-2.68167445598567e-05
-1.39547090698725e-05
-7.03123496058895e-06
1.61832379992109e-06
-9.63450586235591e-06
-1.26387669601161e-05
-1.3347523405553e-05
-2.83527555666256e-05
-3.12506261576911e-05
-2.89267898284021e-05
-1.32230186548487e-05
-2.17174066560652e-05
-3.34331143931745e-05
-1.3314030387148e-05
-1.07693154828573e-05
-3.04454341554601e-05
-1.26173517288868e-05
-1.99862426019343e-05
-1.33453990202488e-05
-8.98357765917036e-06
-1.20115327357907e-05
-1.85546866036834e-05
-2.31556499008264e-05
1.28711336554549e-06
-2.99451744627964e-05
8.0385025582597e-06
-4.75620699683594e-06
-6.48637961667195e-06
-1.13452998492724e-05
-1.92913367212665e-05
-2.63196951914453e-05
1.08593254272963e-06
-8.12485960094852e-06
-1.90283691225632e-05
-1.62465997313722e-05
-1.89056993002606e-05
-7.96024101717508e-06
-3.08222202340959e-05
-1.60305575367015e-05
1.98732722478268e-06
-7.8088980145666e-06
5.83638278401855e-07
-6.12749434668218e-06
-9.8631606507383e-06
-3.60939426129793e-05
-1.31709793784756e-05
-1.70964845110339e-05
-2.64238311752045e-05
-2.2434494466306e-05
-6.77264090691479e-06
-1.04700770668654e-05
-3.51874212232627e-05
-3.14361391878431e-06
-3.22707575526885e-05
-4.60010476473236e-06
-1.83623399623702e-05
-1.32072135463477e-05
-2.33533833507056e-05
-3.17598714957447e-05
-1.09083976175386e-05
-5.82694335260344e-06
-1.54792794197973e-05
-1.9619530820667e-05
-8.76270081814287e-06
-1.3707107581087e-05
-2.09723484126769e-05
-2.13255269692477e-05
-1.77731910895103e-05
-9.90406733236796e-06
-1.01769582642764e-05
-2.55869986568416e-05
-1.99854233726029e-05
-1.60351362285755e-05
-7.46049997103691e-06
-1.5363052779847e-05
-2.36605940644852e-05
-6.35160766553334e-06
-1.40484457434387e-05
-5.56490502182222e-06
-2.53297781405821e-05
-1.21189035697178e-05
-1.48561562604822e-05
-2.3637342255254e-05
-9.52750843371049e-06
-9.73357992312421e-06
1.29845846021928e-06
-1.9779115790184e-05
-1.41114558822643e-05
-7.22142283921293e-06
-9.61150687221372e-06
-1.57659216407287e-05
-5.9238446018526e-06
-3.16590738727379e-05
-1.57898851193102e-05
-1.75281945581487e-05
-1.37742614587963e-05
-2.40002559268533e-05
-2.10814377488332e-05
-2.60181833084748e-05
-7.2949219374825e-06
-1.86031110259106e-05
-2.12432227636548e-05
-1.02426331649451e-05
-2.84651289289526e-05
-3.47181167896331e-05
-1.29604187589754e-05
-1.41901677591184e-05
1.31077371003953e-05
-1.59240548646096e-05
-2.82738126124564e-05
-1.19825785887295e-05
-1.78616894539253e-05
-2.69117777787584e-05
-3.89176913208032e-05
-1.68420702124677e-05
-1.44162288308716e-05
-1.62602082090854e-05
-2.25719397661146e-05
-1.02004424393808e-07
-1.83765863675293e-05
-1.43029099218722e-05
-1.62860527247339e-05
-1.44144883547219e-05
-2.30952024369446e-05
-4.53390577277567e-07
-3.11332602821837e-05
-1.70551297379494e-05
-1.63904902925658e-05
-2.74354119886969e-05
6.48304458428173e-07
-3.31962989140499e-05
-2.82196787909542e-05
-2.38868234074922e-05
-2.29054342490421e-05
-1.8789286276878e-05
-9.78401136514149e-06
-5.96751208855809e-06
-2.4455751013389e-05
-2.26360208314821e-06
-1.77271557426318e-05
-1.31518773351152e-05
-1.2189824849229e-05
-1.9619193510576e-05
-1.90206245906503e-05
-1.45377302437059e-05
-2.58992149559542e-05
-5.75260430227162e-06
-1.57719174746362e-05
-2.16012261626945e-05
-2.0780839055529e-05
-1.88585358642252e-05
-1.38853763180158e-05
-1.8708102288063e-05
-3.21212609098892e-05
-5.23917057091487e-06
-1.76002919269699e-05
6.02432420245502e-07
-4.65747960571563e-07
-8.14265272923042e-06
-2.39740611847328e-05
-1.60147135764093e-05
-1.26780418086756e-06
-1.22439437360815e-05
-1.10902096183609e-05
-3.06278431494168e-05
-1.64273531504761e-05
2.06327305362447e-06
-1.76764465010406e-05
-4.03769985679254e-06
-1.92520569305854e-05
-1.90195104953803e-05
-1.05472818180721e-06
-1.86705937406458e-05
-7.64112367259285e-06
-2.51238521099773e-05
-1.10328127476234e-06
-1.56896859864212e-05
-3.21855105752818e-06
-1.05216342554764e-05
-1.73991784786633e-05
-2.01920910900202e-05
-1.32685070251461e-06
-2.04138418390572e-05
-2.28292847863971e-05
-1.10565261531132e-05
-3.14967736901849e-05
-2.57422858299123e-05
-6.00825011313151e-06
-2.83597391611335e-05
-3.31507806523673e-06
-2.04336873870652e-05
-2.47943312544508e-05
-1.00737748545674e-05
-2.65685660831863e-05
-1.38935107810477e-05
-3.63278590667483e-05
-2.5489094106519e-05
-2.49834685001741e-05
-1.48345754362013e-05
-8.69738354596341e-06
8.43302396219018e-06
-1.88193934778065e-05
-2.81568457866715e-05
-3.66596572492354e-06
-1.61220462672159e-05
-1.37865546992894e-05
-4.22623785567625e-06
-3.37408271254386e-06
-5.92993267499076e-06
-1.05097730257078e-05
-8.8384716925963e-06
-1.08059745731694e-05
-8.96594251540873e-06
-1.21370859944663e-05
-2.06333230114149e-05
-1.65237603310869e-05
-1.90865662757106e-05
-7.02472270721863e-06
-2.24635785754243e-05
-3.55093445442311e-06
-1.35145624280032e-05
1.11804218388832e-06
-6.18828741201191e-06
-3.13482774027731e-05
-1.56154914817644e-05
-1.49665384384917e-05
-1.331728027313e-05
-9.17264984088155e-06
-3.24090605549535e-05
-2.44347628858063e-05
-1.24329188166972e-05
-2.12074059644822e-05
-1.60663791092342e-05
-3.30932062162717e-05
-1.35181940398824e-05
-1.61336898054007e-05
3.95175612242476e-06
-1.37833013916033e-05
-2.26537918212972e-05
-1.27849099805406e-05
-1.21079259893626e-05
-1.32665376150435e-05
-1.26169208574329e-05
-7.78970412098939e-06
-2.48993066022114e-05
-2.63668487831449e-05
-2.00896620813877e-05
-1.9159626489881e-06
-7.09734468545566e-06
-1.22711380724657e-05
-9.78963236546676e-06
-1.49925467160894e-05
6.28959738965678e-06
-3.93573264184127e-07
-2.96649406685812e-05
-1.6095427639037e-05
-1.76167443396963e-05
-1.54102794998767e-05
-2.30373505796164e-05
-1.87350448983141e-05
-1.9570525294536e-05
-2.64973716199463e-05
-8.91069381890669e-06
3.81639152123278e-06
-9.50008067597802e-06
-1.17220027422953e-05
-1.97959103774546e-05
-8.9035023744664e-06
-1.08866065419975e-05
-1.4588373287883e-05
-1.66344143344906e-05
9.64648206392133e-07
-2.02305297356259e-05
-1.1777221467204e-05
-1.43378704345891e-05
-1.06948478298576e-05
-2.88136738033654e-05
-4.21116492999601e-05
-9.44373369822044e-06
-1.5891204577061e-05
4.73518876183057e-06
-1.86226984695063e-05
-2.57530791262543e-05
-1.41725980982702e-05
-9.20226591000997e-06
-1.93227157909938e-06
-1.00567865597183e-05
-2.79643583208327e-05
3.70500586449691e-06
-9.46472999302086e-06
-1.29585265034408e-05
-2.22799771388537e-05
-5.13793533994467e-06
-1.12019048487113e-05
-5.12337416799102e-06
-6.17143513575385e-06
-3.00768760160182e-05
-2.53245725589997e-05
2.53096312531949e-06
-1.30879992796226e-05
-2.91802969939133e-05
-1.22208736911961e-05
-3.18372301995154e-05
-6.36654578307708e-06
-2.96656366835865e-05
-2.71590465672691e-05
-7.70008929487562e-06
-4.00742013780122e-05
-1.84085819666995e-05
-1.50024703755431e-05
-1.30829689688819e-05
-1.64280140577713e-05
-9.0912068138092e-06
-1.88232064447096e-05
-1.30629331827986e-05
-3.15854402930837e-05
-1.98872467110846e-05
-2.47784285020693e-05
-1.59275816657345e-05
7.87055908417737e-06
-1.33951642674711e-05
-6.70232343371835e-06
-1.43834851371319e-05
-1.47181030470336e-05
-9.06747092511055e-06
-6.91038415323781e-06
-1.7706820477415e-05
-1.32472344322998e-05
-2.55870678700588e-06
-2.65706165260354e-05
-2.83958648424942e-05
8.39741843473165e-07
-4.02007271498914e-06
-2.6421544343786e-05
2.34808495328905e-06
-1.68685237433828e-05
-2.63395819226134e-06
-1.63841425096161e-05
-2.44245699763826e-05
-1.4898677786249e-05
-3.18363140570484e-05
-2.47634781387438e-05
-2.07393847215096e-05
-3.98417426323987e-06
-1.72827416619696e-05
-4.25878983342983e-07
-1.75115523375451e-05
-2.59704763696561e-05
-4.4135638252252e-06
-2.56743282790178e-05
-2.2626414769625e-05
-1.80971147207114e-05
-1.47759703430204e-05
-2.77693046983543e-05
-3.39839214311288e-05
-1.68983134216772e-05
-3.0002483113665e-05
-1.44540600182413e-05
-8.00048297513012e-06
-8.4294075674848e-06
1.22152593660339e-06
-1.84532583133919e-05
-1.32685278711698e-05
-2.66116650305347e-05
3.51613339742564e-06
-1.5314096593298e-06
-9.45355506050572e-06
-6.66540476815801e-06
-2.63477224571001e-05
-7.09165672013442e-06
-1.31393656561686e-05
-2.29622795568544e-05
-1.89244102657102e-05
-1.849544760446e-05
-2.01702200714929e-06
-9.89389043819377e-06
-2.45207750814592e-05
-1.85241812950869e-05
-1.49281517612892e-05
-1.79856267406486e-05
-2.14820365825228e-05
-9.72324183999334e-06
-2.08914840435792e-05
-3.2416047652426e-05
7.47145164427409e-06
-1.08736768834942e-05
-8.84988123540649e-06
-5.3379315874403e-06
-1.97681078292363e-05
-1.51301482722747e-05
-2.23494197624737e-06
5.55300408557552e-06
-1.59908573563274e-05
-1.64697259565286e-05
-7.85940404904326e-06
-1.93900875377093e-05
-4.62934873544714e-06
-1.0173553270052e-05
-1.36593990183141e-05
-3.65346455171238e-05
-1.81310108982843e-05
-2.96663395815602e-06
-2.57822894645757e-05
-2.82736703993944e-05
-3.08366067280951e-05
-1.73519819104279e-05
-1.19655046949519e-05
-1.7077803430284e-05
-4.85023971801271e-06
-4.79024244845262e-07
1.35319470499791e-06
-4.44893527869021e-06
-3.40715894634033e-05
-2.76540922284842e-05
-2.48393676128133e-05
-2.45307852474199e-05
-1.36974298633563e-05
-2.58797717852304e-05
-3.22559895510028e-05
-2.3502957710036e-05
-1.06464375353952e-05
-3.65140128751504e-07
1.94211317951432e-06
-2.58143405751794e-05
-9.54819691687298e-06
-2.29482359318003e-05
-2.73284755788911e-05
-2.108053587274e-05
4.9731823744187e-07
-3.07482307963734e-05
-2.52263711521584e-05
-1.96935731380285e-05
-5.53209568737676e-06
4.30663097574448e-06
-1.34282192326887e-05
-2.57504406389215e-05
-1.37865199804185e-05
-3.51349063504256e-05
-4.1419098790541e-06
-1.58047980649088e-05
-1.7085642175968e-05
-1.64311593063983e-05
-8.04212207284319e-06
-2.24519630842458e-05
-2.24404781116747e-05
-1.01794785628891e-05
-1.06343728807449e-05
-2.10935150628771e-05
-1.18382333741537e-05
-1.34475234600251e-05
-3.25033475041512e-06
-4.81865481284579e-06
-1.58760706521751e-05
-1.0241900801593e-05
6.74132505880092e-06
-4.71724377635667e-06
-2.28834122697147e-05
-1.4884625400114e-05
-3.18849106638322e-05
-1.90600812556539e-05
-1.57729108834754e-05
-2.20877771731027e-05
-2.47203523567148e-05
-2.28537377126405e-05
-1.62189084286384e-05
-1.67083940731999e-05
-2.90810498076985e-05
-4.25569974754152e-06
-2.08518970566433e-05
-3.16460857363399e-06
-1.48025280891446e-05
9.54008434216834e-06
-4.11687284979512e-06
-7.89509051205816e-06
-1.40777861318375e-05
-3.82384686846659e-06
-2.66711045748061e-05
-2.64895339263575e-05
-8.21038267566532e-06
-2.75125446163513e-05
-2.64281320366e-05
-8.52572173717481e-06
-1.5163355345331e-05
-1.15769164533915e-05
-1.76846906632138e-05
-2.01531970940396e-05
-1.94606408297101e-05
-2.13194675621286e-05
-1.56893522509845e-05
-1.82312920960256e-05
-8.50061620450777e-06
-7.59889388198611e-07
-1.84540055905899e-05
-1.72448285963888e-05
-1.28557605167201e-05
-1.60910666632846e-05
-1.69791124263096e-05
-3.71988364337276e-05
-1.99214811035943e-05
-7.26683060045373e-06
-2.3459873634798e-05
-2.34174000931124e-05
-4.50398506339442e-06
-1.05171514953119e-05
-1.65543036668543e-05
-8.65055861524631e-06
-1.60304726116859e-05
-6.89581769239251e-06
-1.87448990185045e-05
-1.54441753437575e-05
-2.40824249661433e-05
-1.12921471746158e-05
-1.15614303292104e-05
-1.49952962094635e-05
-2.75421380724357e-05
-2.32995724166767e-05
-8.67581773952819e-06
-3.1824684244014e-05
-2.20106164430111e-05
-3.02411878899601e-05
-1.28291226917498e-06
-6.44440821513662e-07
-2.4067000515438e-05
-1.99156863476762e-05
-1.76280542585526e-05
-1.71329559111717e-05
-1.95647833793071e-05
-1.92388322702976e-05
-2.02152094956967e-05
-2.20270898215396e-05
-2.3643074134905e-05
-8.78263659648361e-06
-8.8525829850938e-06
-1.36062613440089e-05
-5.20793632266854e-06
-2.68950716801629e-05
-2.00819187851189e-05
5.57114755665913e-06
7.16939065493206e-06
-2.86768204983644e-05
-6.5278632583634e-06
-1.73049662233247e-05
-1.82600735839874e-05
-2.89777574447443e-05
-3.13972900693569e-05
-2.65826346921564e-05
-5.26966790916953e-06
-2.13657013625697e-05
-2.05899577675603e-05
-7.07036679762979e-06
-2.30800027030051e-05
-3.00775558301001e-05
-1.63732161138109e-05
-4.73850437615799e-06
-3.42920887852985e-05
-1.12154766287058e-05
-2.59096703230921e-05
-2.72632793876872e-05
-3.59528068533966e-05
-1.62240906845572e-05
-2.15057598823246e-05
1.46783323124866e-06
-4.52317427788943e-06
-1.26465078815789e-05
-2.67079054761221e-05
2.50765880682594e-06
8.40939737669993e-06
-2.27256754048878e-05
-1.37033406518185e-05
-2.69864828536776e-05
-2.47689649501041e-05
-2.31400830051846e-05
-5.82985277568369e-06
-1.78518430879756e-05
-1.98698927516274e-05
-5.58157671020036e-07
-2.347460666359e-05
-2.36593067844964e-05
-2.84880694262393e-05
-1.07384822205377e-05
-9.52727327122117e-06
-2.30856844555524e-05
-1.16109851130153e-05
-1.12384184134273e-05
-9.54897535792077e-06
-1.87224620926882e-05
-3.06665145393563e-05
-2.20980111337446e-05
-1.50738078744056e-05
-1.88721065655928e-05
-9.64127324330198e-06
-2.39939337213854e-06
-1.22379126947839e-05
-1.83740145184764e-05
-1.42609674292106e-05
-4.10818386885328e-06
-7.66404440401644e-06
1.10133029031583e-05
-1.67847568788121e-05
-2.42861563486091e-05
8.35841556950601e-07
-3.78476271331243e-06
-1.71825432243629e-05
-2.63516402495079e-05
-6.12835545432353e-06
-1.08526097232185e-05
-2.72898897111268e-05
-1.43874294510556e-05
-7.2610795994805e-06
-2.05243293968408e-05
-1.85579629018523e-05
-2.60548045308566e-05
-1.61938712988035e-05
-1.36406390626063e-05
-1.88631363602837e-05
-6.45347613428559e-06
-1.91568640480085e-05
-1.11916628972379e-05
-7.84601066477562e-06
-1.47503831611869e-05
-3.28822484874002e-05
-2.47301741734327e-05
-2.67773514624896e-05
-1.23429972011244e-05
-1.68944821227628e-05
-7.41236060701275e-06
-1.0567260432377e-05
-2.75752112677711e-05
-1.19631048954255e-05
-4.8815542808823e-06
-3.05555290430885e-05
-1.08253958282575e-05
-3.26830601579938e-05
-2.1049886814032e-05
-1.7786952336203e-05
-7.32340686027037e-07
-3.19159854291902e-05
-3.28661889417878e-05
2.08831892495809e-06
-1.46477360134396e-05
-2.18399663828878e-05
-2.41711838343167e-05
-3.05063084607026e-05
-1.88743868390158e-05
-1.60917745439275e-05
-1.37026677277305e-05
-1.86710846865092e-05
-1.76536037596221e-05
5.03859502793874e-06
-1.22688436945264e-05
-1.58609540179307e-05
-1.48514606134329e-05
-8.87869308047383e-06
-8.85050314922402e-06
-8.00803898845387e-06
-1.49707132260357e-05
-8.03594676895826e-06
-2.97537427197079e-05
4.95526826834417e-07
-1.2193018567169e-05
-1.05632807252457e-05
-1.45070644835627e-05
-1.15098896143066e-05
-3.6779477416527e-06
-1.27866622839634e-05
-2.03071013168874e-05
-2.27951414499159e-05
-1.59619662805888e-05
-1.5482504058194e-05
-5.35096275339952e-06
-2.06402409195033e-05
-1.67822579946229e-05
1.72524617664628e-05
-1.02588536220278e-05
-1.43711666970856e-05
-1.9379880236537e-05
-1.74101548917737e-05
-1.14666691229984e-05
-1.09468995031392e-05
-7.24323242456115e-06
-9.91398752571236e-06
-1.83663991710929e-05
-2.39320971156102e-05
-6.41758516909884e-06
-2.86258086833116e-05
-2.61024368740855e-06
-2.35421998294627e-05
-2.68466405872769e-05
-1.48330421106668e-05
-2.0301694352446e-05
-2.52457311761286e-05
-3.49854864810826e-07
-7.80583876289248e-06
-1.29120426391121e-05
-3.16593486997995e-05
-3.25084471938391e-05
-3.15988644852626e-05
-1.21528106003758e-05
-2.52694869006639e-05
-5.73841534875762e-06
-1.0467961410377e-05
-2.72610691032434e-05
-3.32721614307624e-05
-3.49304620960435e-05
-9.3447015325162e-06
4.92217185886218e-07
-1.6413701941043e-05
-2.73765985321315e-06
-2.1236149109524e-05
3.61667554407167e-06
-2.27330492285053e-05
-7.62431423120653e-06
-1.04184748438856e-05
-1.52998534117809e-05
-2.15020118431104e-05
-1.80373021672644e-05
-1.07496418839518e-05
-1.90536172232908e-05
-1.26232449099565e-05
-3.14383983275828e-06
-1.39241670125256e-05
-3.15278300439793e-05
-1.25838292422222e-05
-1.84989855300556e-05
-1.9087267275103e-05
-5.19931996403113e-06
-2.46377270902128e-05
-1.69267721727502e-05
-1.200638922376e-05
-1.7498353784477e-05
-1.05754044982054e-05
-2.94844838907123e-06
1.81711241135888e-06
-1.66533883274597e-05
-1.90235738621293e-05
-2.22163899543924e-05
-2.99217558501949e-05
-2.2108569149973e-05
-2.59084200354507e-05
-2.95202094573686e-06
-2.64534097964499e-05
-1.61101127425772e-05
-9.30536332906416e-06
-1.94363457408589e-05
-1.28247812855898e-07
-2.05882105808608e-05
-1.46277208714539e-05
-1.23413500503507e-05
-7.48748129387881e-07
-1.64753524967211e-05
-3.45741778552363e-06
-1.44259230371119e-05
-2.44645757229543e-05
-1.8679784048734e-05
-1.01823473007618e-05
-2.28281523738274e-05
-6.51125919492599e-06
-4.64857959421906e-06
-1.11048957634102e-05
-1.36794256516725e-05
-9.69691467663892e-06
-1.75768642335055e-05
-2.06140757600243e-05
-1.53889687585495e-05
-2.26644975608149e-05
-1.29833716146184e-05
-3.39025552665819e-05
-1.70759158150454e-05
-2.38446164037405e-06
-2.78612128238441e-05
-3.94432263757179e-05
-1.76575839565714e-05
-1.11596213538911e-05
-1.24377847845181e-05
-9.65981090633672e-06
-2.95998972142234e-05
-5.75957727917386e-06
-9.61134610177149e-07
-1.19104013221745e-05
-1.84007322319044e-05
-2.38975543407079e-05
-1.32792312759369e-05
-2.10916138246425e-05
-2.06955178717659e-05
-2.10525766052815e-05
-1.216605213084e-05
-1.96683931725406e-05
-2.08879666717039e-05
-1.75444744096708e-05
-1.45819133012647e-05
-2.27903586862807e-05
-2.08680704395054e-07
-1.47752884925885e-05
-1.74844004057457e-05
-1.75052572699991e-05
3.37087845053643e-06
-2.60271607445831e-06
-2.98621804188174e-05
-7.60224066760239e-06
-1.31291401333476e-05
-3.15987026390241e-05
-1.25279670401403e-05
-2.67173606375381e-05
-8.79701399454341e-06
-1.92524287484977e-05
-1.98527281468752e-05
-9.40484473673764e-07
-2.10720269409277e-05
-9.89344616447122e-06
-1.20437287774598e-05
-2.0131871532398e-06
-1.57045681604638e-05
-9.07679128699074e-06
-1.84127321915448e-05
-4.40289335756399e-06
-3.47610498741145e-05
-4.47843239094721e-06
-2.99139405470345e-05
-1.10605572990895e-05
-2.3842679277491e-05
-1.00517385658016e-05
-5.82804629314053e-06
-3.0840610055276e-05
-2.15862391805843e-05
-3.01769342780979e-05
-9.85682045419062e-06
-2.13861884210284e-05
-8.01573297928736e-06
-1.36514116181292e-05
