# Supplementary material for: Research on computational propagation and identification of mine microseismic signals based on deep learning
Source: PLoS One. 2025 Oct 22;20(10):e0334641. doi: 10.1371/journal.pone.0334641 (PMC12543183; doi:10.1371/journal.pone.0334641)
Supplement: S11 Data — (ZIP) [file pone.0334641.s011.zip › 000101100002588.xlsx_0.txt_24.txt.txt]

-2.58710431868593e-05
-2.16904484771949e-05
-1.93892444508622e-05
-2.00511692653227e-05
-3.32827612647897e-05
-2.1104093500613e-05
-7.06495733496972e-06
-7.23023715897048e-06
-1.2073449835097e-05
-9.56183221935143e-06
-2.82223859890796e-05
-1.83280587481701e-05
-1.4656144399923e-05
-3.16154243334287e-05
-6.26464909342523e-06
-1.87785509482485e-05
-2.5669489342219e-05
-1.80264811436522e-05
-8.98875518312339e-06
-1.67771278995306e-05
-3.0108060894192e-05
-1.03205706206123e-05
-1.07364136521357e-05
-2.40549980235034e-06
-6.83074138683699e-06
-1.45986804948981e-05
-1.06358186999143e-05
-2.62367934490564e-05
-3.67581265657672e-06
-9.85109689758981e-06
-2.40391707549388e-05
-1.74749672386553e-05
-2.30488315785616e-05
-2.04859577836543e-05
6.17890235061544e-06
-1.1501734571043e-05
-7.19859373668655e-06
-7.55054609792747e-06
-1.64836116732302e-05
-2.70115089494195e-05
-2.44229818591809e-05
-1.41625115098211e-05
1.30078318621748e-05
-3.21357967422428e-05
-2.05619929302093e-05
-1.2149155591154e-05
-1.9504876188061e-05
-1.39826422181066e-05
-3.26203244110308e-05
-7.7590185078747e-06
-1.53341688686424e-05
-1.0124777401678e-05
-9.87854080286901e-07
-2.54995859448867e-05
-1.29548358232588e-06
-2.77614954090978e-06
-8.27148768536456e-06
-7.29405331534884e-06
-3.12824450924047e-05
-4.25224987656848e-06
-1.15969802281817e-05
-2.47599816496594e-06
-7.85632262731405e-06
-1.14083569649214e-05
-2.10098809641104e-05
-1.73204761043289e-05
-2.41711182157873e-05
2.68558469275775e-06
-2.68867721827722e-05
-1.48707435818391e-05
-1.26874055349e-05
-6.76158616490351e-06
-1.70516535893179e-05
-2.7762156434171e-05
-1.94255298640988e-05
-1.92851447161898e-05
1.11605796579099e-07
-2.61525835739653e-05
-7.41847098325997e-06
-1.07092703508833e-05
-1.62070529674966e-05
-1.18723436013921e-05
-3.00200928283181e-05
-1.08527343506661e-05
-2.00999094871027e-05
-1.15517450451433e-05
-2.1125085827478e-05
-3.93011560636729e-05
-1.99837600104369e-05
-1.09374085096796e-05
-1.03379880096489e-05
-1.44097333354655e-05
-1.60455687822984e-05
-2.32011034611215e-05
-1.43894102323965e-05
-2.91813361741723e-05
-1.61220300925516e-05
-2.39929326665718e-05
-2.94317549396207e-06
-1.09761445434648e-05
-1.54460869070405e-05
-1.38698722586098e-05
-1.26884535398202e-05
-1.5830857307269e-05
-1.3347946621558e-05
-3.18297382526355e-06
-1.3099539523137e-05
-1.59847829525239e-06
-3.52517568960903e-05
-3.32617280346819e-05
-2.30777885793472e-06
-1.77361952938919e-05
-1.58586911634527e-05
-1.34078761214334e-05
-3.90321012038384e-06
-1.94005363851438e-05
-2.42039759242219e-05
-1.17436068808659e-05
-3.48096494011287e-05
-1.42821556574109e-05
-2.01551130522291e-05
-9.97537760457539e-06
-1.73299257364893e-05
2.21767670939617e-07
-3.13359962533384e-05
-1.11257550867779e-05
-2.21274844610533e-06
-5.05007993561449e-06
-4.48581126998493e-06
-2.17260362280977e-05
-1.76022835243527e-05
-2.12250009632189e-05
-9.14117552422642e-07
-2.67772866284291e-06
-2.19519260264806e-05
-3.32875799685102e-05
-2.41123223792832e-05
-2.09677112264275e-05
-1.27648699910797e-05
-7.49424938414956e-06
-1.36237526342158e-05
-3.9877257897162e-06
-2.09537340887142e-05
-1.20398034095146e-05
-2.65629541416301e-05
-1.0040133912459e-05
-4.05239944242428e-06
-1.5932079638212e-05
-2.93477772233843e-05
-2.1523614667486e-05
-2.00513550862637e-05
-1.6463319110035e-05
-8.00811246591513e-06
-2.90633174945901e-05
-1.99017170158301e-05
-2.14162396384579e-05
-1.3366636490888e-05
-1.44980777245779e-05
4.00037098846242e-06
-1.90577630148407e-05
7.41998969938769e-06
-1.3590006967579e-05
-1.32600355151155e-05
-2.10483651502182e-05
-1.65737052498773e-05
-1.51295610068865e-05
-1.42134271429296e-05
-7.15195106474083e-06
-1.03410229267443e-05
-1.55394751992864e-05
-2.69176039082129e-05
-2.81173029838317e-05
-2.14750431986543e-05
-1.11364173904067e-05
-1.65352551207681e-05
-1.47122153094249e-05
-6.91797274323231e-06
-2.5206010866325e-05
-1.29216155345509e-05
-6.16960377116513e-06
-2.09327432363621e-05
-2.89769703538122e-05
-4.88552001797176e-06
-1.77215884327646e-05
-2.68718781822779e-05
-2.87329290468662e-06
-7.68639136602826e-06
-3.32371449685633e-05
-1.25707413133893e-05
-1.52842574407397e-05
-7.82487829299156e-08
4.44600390322555e-06
-1.55035679914374e-05
2.4078645477869e-06
-1.28899053030652e-05
-1.68499963309566e-05
-2.25271778890858e-05
-2.86987175351141e-05
-2.68299598416711e-05
-2.41270443209849e-05
-3.37870791344259e-05
-1.06398760180039e-05
-1.54546648705413e-05
-8.90727934026207e-06
-1.08720852946238e-05
-1.0920813474916e-05
-3.27199222876286e-05
-1.49173682855123e-05
-1.44904654368251e-05
-3.34753067728764e-05
-1.17992934156168e-05
-9.4621595458108e-06
-9.56513476342181e-06
-2.12857431469265e-05
-1.00138154715342e-05
-1.26212531889302e-05
-9.47788925206668e-06
-3.32202886856203e-05
-1.38463441491263e-05
-1.92577558489594e-05
-2.11739311739786e-05
-6.02966487949633e-06
-1.84286517331382e-05
-1.53913833628761e-05
-2.02604445330449e-05
-2.65167564705823e-05
-1.26786459489415e-05
-3.44243871140108e-05
-1.00769916636433e-05
-3.11016091570851e-06
-8.0447510714603e-06
-6.76842793986519e-06
-9.70609649725035e-06
-1.3639578037004e-05
-2.78408956792872e-05
-1.32965114971981e-05
-3.59655107174674e-05
-1.24445065822474e-05
-9.95717985541658e-06
-5.64973538942332e-06
-2.68547237458848e-05
-1.54300909380021e-05
-1.74770414990459e-05
-2.11706509942533e-05
-1.34053593861286e-05
-2.59287377992417e-05
-1.67501602247205e-05
-1.19652037674443e-05
-2.07236678796841e-05
-1.75996464785968e-05
-7.69271680834398e-06
-2.51602047454579e-05
-8.51015708676646e-06
-2.8849779300727e-05
-4.14628903613197e-06
-3.09248481015355e-05
-8.34484197915721e-06
-1.06089605004357e-05
-2.13839378996737e-05
-1.65080053889759e-05
-3.14247783846339e-05
-2.46393459373564e-05
-1.55943375900056e-05
-2.38347489018366e-05
-1.73003529283382e-05
-1.67557915480668e-05
-1.9116487003214e-05
-1.74777715313224e-05
-1.14560546371654e-05
-1.4624114080127e-05
-1.09877477566497e-05
-1.87044221734171e-05
-1.33168668741265e-05
-2.42843847256245e-05
-1.7786662883716e-05
-1.3422554169561e-05
-1.57276702645963e-05
-2.8046563396118e-05
-2.12933770270222e-05
-1.69208262475e-05
-3.15478275837719e-05
-3.6633247260215e-05
-1.29582758675623e-05
-1.53627710812597e-05
-3.31565848181487e-05
-1.4418101208328e-05
-5.01172244722292e-06
-4.9113290887517e-06
-1.15183631048532e-05
-1.21604787288727e-05
-7.38308441813338e-06
-2.09524061600549e-05
-1.58128838120673e-05
-2.14288810364506e-05
-1.40751482316515e-05
-5.5732493614414e-06
-2.63668805045787e-05
-4.16143850268017e-06
-1.81296181073336e-05
-1.16082866497818e-05
-2.37299910370131e-05
2.62620763402953e-07
-2.3988443146148e-05
-2.20713990111776e-05
-3.64521495430288e-06
-7.83904569329421e-06
1.83295328740803e-06
-1.08731832372943e-05
-1.1295727497814e-05
-2.36131549550837e-05
-1.49502300812728e-05
-1.65696326933815e-05
-1.90893475718404e-05
-3.01923253073378e-05
-5.58223634010207e-06
-1.40185107585457e-05
-2.31288973297045e-05
-1.85023928608439e-05
-2.04196134581526e-05
-3.83938645800447e-06
-2.6065282781662e-06
-2.01504529736693e-06
2.00571341599506e-06
-2.97299125647444e-05
-1.98755936133143e-06
-1.85409010910762e-05
-7.40585378304464e-06
-2.92257550060398e-05
-5.41992512408394e-06
-2.90598861766551e-05
-4.68090024690519e-06
-2.90823464741417e-05
-1.79915824979628e-05
-2.59175515584362e-05
-1.41203030574931e-06
-2.40135707458969e-05
-2.26638552123558e-06
-2.20254810211303e-05
7.56770131362081e-07
-1.39825515280669e-05
-1.27402009037835e-05
-2.10274911115081e-05
-2.92923501792569e-05
-6.8017683686137e-06
-2.02681075808885e-05
-2.16959778370326e-05
-2.1171183416987e-05
-3.59410318527974e-06
-2.18349313287438e-05
-1.47926251454919e-05
-2.92836680751414e-05
-1.55369970309705e-05
-1.00932717418057e-05
-1.43858503340881e-05
-2.82456122137819e-05
-1.37210685101864e-05
-1.06658481289689e-05
-1.70968303020067e-05
-3.1335560607739e-05
-2.61501722552201e-05
2.36768373525103e-06
-2.11736592221887e-05
-1.17692572853541e-05
-2.07801497002705e-05
-1.63904646362353e-05
-2.41085580486267e-05
-1.20846491341061e-05
-5.07283478361569e-06
-2.04396389793662e-05
-3.14276540927228e-05
-2.42990384837551e-05
-2.56796440982338e-05
-2.79920404411057e-06
-1.53396300115884e-05
-2.64723574269296e-05
-1.61537287121446e-05
-1.56178369380493e-05
-2.94554235968716e-05
-2.69074374255827e-05
-1.45702865347703e-05
-1.8509122679966e-05
-2.57427424302585e-05
-1.36554551877501e-05
-2.81734358695709e-05
-1.58820227283893e-05
-1.64700224708476e-05
-8.41347966335583e-06
-2.61702468228136e-05
-3.045718519842e-05
-1.31393806608925e-05
-6.75462773556433e-06
-2.17837786853309e-05
-2.44627653187461e-05
-1.37349145689407e-05
-1.18078857682711e-05
-8.79258497127741e-06
-1.48647375136296e-05
-2.22198413721714e-05
-1.20841749080091e-05
-9.0528125788094e-06
-8.13923558402717e-06
-2.24690511276175e-05
-8.92727404108347e-06
-1.5525451983591e-05
-1.52863018645506e-05
-3.21074944331398e-05
-1.01858060424087e-05
-2.20595089414901e-05
-8.60831144542989e-06
-5.89230761050932e-06
-1.57707912257879e-05
-6.96012365175165e-06
-2.77786198515808e-05
-2.1556459808746e-05
-1.28705566163856e-05
-9.28518812696557e-06
-2.18411545987271e-05
-3.0054484209458e-05
-1.45892517530078e-05
-1.75161892062009e-05
-2.6327530269455e-05
-8.84094199522106e-06
-1.55078263748668e-05
-6.79282886602409e-06
-2.14666673814133e-05
-2.04216802299724e-05
-1.27603994336832e-05
-1.04824459946864e-05
-2.86560149900589e-06
-1.54536674137137e-05
-2.06298269893892e-05
-2.09935612032172e-05
-2.9695543934958e-05
-8.08836572009996e-06
-1.86149268624454e-05
-3.0098175278283e-05
-2.32972772900413e-05
-1.97130882839443e-05
-2.31632120642425e-05
-1.19979043655649e-06
-2.85001541756941e-05
-1.36777431343234e-05
-9.59671427065665e-06
-9.34110845871659e-06
-6.35443390096822e-06
-9.07181762722936e-06
-1.08959247528463e-05
-1.85591152334133e-05
-6.12641473317315e-06
-7.40150748768312e-06
2.62941922259061e-06
-6.41804966329347e-06
-6.86824692862871e-06
-2.38003961091564e-05
-1.21092050066801e-05
-2.42436986430309e-05
-6.0928770429855e-06
-1.99065666979491e-05
-2.35882660337798e-05
-2.98023018754295e-05
1.22075255090388e-05
-1.26491616149343e-05
-1.5728329271345e-05
-2.55494269539635e-05
-2.16605555058662e-05
-8.34882215674916e-06
-2.17318843140806e-05
-1.14611235559917e-05
-1.02294959199453e-05
-1.24540571328853e-05
-1.17152941057872e-05
-3.13270441520352e-05
-1.10058715798557e-05
-1.78725555211972e-05
-4.58929487290041e-06
-5.84343103700689e-06
-9.05853803309427e-06
-4.55693661868881e-06
-2.16297056475593e-05
-1.32584781612547e-05
-1.58972479475884e-05
-8.78655841417335e-06
-1.71447693556585e-05
-2.76632186831435e-05
-1.65515979963217e-05
-1.81329356086922e-05
-1.39624988273762e-05
-8.67648872583279e-06
-1.36314355054478e-05
-2.1022273142363e-05
-1.40272625783311e-05
-7.97383183163947e-06
-2.07307444168447e-05
-4.10200479806105e-06
-1.02938968081972e-05
-1.76603401202309e-05
-1.19363072649252e-05
-5.88159168745249e-06
-6.50831268284918e-06
-5.87785974155324e-06
-1.30293815649185e-05
-2.36444001671025e-05
-2.09963480528497e-05
-1.99563336044552e-05
-1.32780918843694e-05
-1.07355130375486e-05
-2.536389610698e-05
-1.68700586466111e-05
-1.93091501491939e-05
-3.0809197300639e-05
-1.95155545849377e-05
-3.34166549871578e-05
-1.72010747770355e-05
1.71393345862083e-05
-2.70269457118605e-05
-1.7277314156354e-05
-7.53030445171789e-06
-2.44424517719294e-05
-1.08594254314833e-05
-6.50278400951639e-06
-5.35090810667711e-06
-1.1243891557817e-05
-3.03069529605074e-05
-1.44623141169064e-05
-2.85580173113631e-05
-2.88182057888057e-05
-1.51166578553111e-05
1.59297977833292e-06
-2.33217794687199e-05
-1.73165005477563e-05
-3.10656179261161e-06
-1.93261200197932e-05
-1.31040265530742e-05
-1.58850930183015e-05
4.92195105569992e-06
-3.99074033151625e-05
-9.47077548963453e-06
-1.18249979626859e-05
-2.46218516835129e-05
-2.58389113251392e-05
-1.52711816948516e-05
-2.05617778370338e-05
-2.44280598070053e-05
-1.42180558571946e-06
-1.7404015463844e-06
-7.40541078575762e-06
-1.28614764341026e-05
-5.89288684051315e-06
-2.73548574671078e-05
-1.33883943930004e-05
-3.22972108450538e-05
-2.7270170740027e-05
-8.97421045194041e-06
-6.77871554853921e-06
-1.56016179090357e-05
-2.01476729576861e-05
-7.70259028832167e-06
-1.80314782935855e-05
-1.2809074149764e-05
-2.13938443607147e-05
-2.66553586883628e-05
-2.20292333919751e-05
-8.00568763514721e-06
-1.62225032196185e-05
-4.79887475654348e-07
-1.58980554111171e-06
-1.52103538474004e-05
-1.59013074611089e-05
-2.16521394879549e-05
-3.820722596735e-06
-1.38791885850052e-05
-6.62433553505355e-06
5.20293451872126e-06
-8.40805691991652e-06
-1.39396580262586e-05
-3.83142877184761e-06
-1.66886048584351e-05
-2.92597740432844e-05
-1.46614137043943e-05
8.01606417166794e-06
-9.21254881130906e-06
-2.14652864725818e-05
-1.35546747011294e-05
-2.23953553253695e-05
-1.69277058351872e-05
-3.9408569352649e-06
-1.93104783928357e-05
-3.17171100932557e-05
1.27458429141228e-06
-7.7709015451909e-06
1.87469564364458e-06
-3.78494343895372e-06
-1.47026276451897e-05
-2.51017817543819e-05
-1.46098874351264e-05
-2.35748841425683e-05
-5.70026506353982e-06
-1.16209295663907e-05
-1.2260997024672e-05
-1.39273622576339e-05
-1.43216161839095e-05
1.27302116510779e-06
-1.71521226917575e-05
-7.91966738629246e-06
-6.03697369353683e-06
-1.46420244764786e-05
-5.55233644692137e-06
-1.81666450950239e-05
-5.52058355611865e-06
-2.10681917042892e-05
-9.43763320236981e-06
-1.18721412722953e-05
-2.27485305490591e-05
-1.27682879343274e-05
-1.34064324052971e-05
-5.67485548046126e-06
-8.08851071846745e-06
-1.69812805582071e-05
-1.78109106063234e-05
-2.66473477440532e-05
-2.45470961332498e-05
-3.09380864764618e-06
-1.17754016277974e-05
-2.20024614778327e-05
-1.0342865628479e-05
-2.02105838054455e-05
-1.92865046901214e-05
-2.15618235470941e-05
-1.92391346820858e-05
-3.42520339723218e-05
-1.63923916158006e-05
-1.76930318649068e-05
-2.19887690563776e-05
-5.54075300726699e-06
-1.21797918127481e-05
-2.91646482481368e-05
-3.44347841723768e-05
-1.41437274050463e-05
-2.3031244705539e-05
-2.25369398522578e-05
-4.17840737952192e-06
-2.72802691583511e-05
-1.85606409815213e-06
-4.19548108987657e-06
-2.31885812163311e-07
-5.27821038768426e-06
-2.07087246246952e-05
-3.52602605611542e-05
-1.33804963985297e-05
-2.88180027783776e-06
-1.84192234205908e-05
-9.70542297515626e-06
-2.05552852057295e-05
-2.08614484948686e-05
-1.14932733985933e-05
-1.1216318430429e-05
-2.10873865975201e-05
-3.32968269506027e-05
-1.88124053323685e-05
-7.02260408842154e-06
-1.2572699740784e-05
-8.53553498351087e-06
-2.75822740233124e-05
-7.99393599241009e-06
-1.26946928141708e-05
-2.88427659752995e-06
-1.80583551477192e-05
-2.20096612341068e-05
-1.26474797490407e-05
-9.62951169489305e-06
-1.03325791680765e-05
-2.83056867312816e-05
-1.22158630771705e-05
-5.45798788050332e-06
-3.48844773450632e-05
-2.16273648238361e-05
-1.78103852638897e-05
-1.69510549536399e-05
-8.16117906548796e-06
-2.02034243395387e-06
-5.56170910296214e-06
-2.91588493816354e-05
-6.91636666078212e-06
-8.58578702788093e-06
-2.98934350522036e-05
-8.25223118121769e-06
-9.06505836394432e-06
-1.6095088371351e-05
-2.60257397201656e-05
-3.00544724506855e-05
-3.5184663779579e-06
-2.26127768438267e-05
-1.82936679129526e-05
-1.89062674904683e-05
2.7626233997636e-06
-2.32014334131399e-05
-2.03233900158715e-05
-1.85801937849431e-05
-3.36833147302965e-05
-5.17861567752414e-06
-2.51500037650939e-05
-1.44157861493895e-05
-1.47981934651729e-05
1.93586480900987e-06
-2.02994076087955e-05
-1.2013193894412e-05
3.75714770856117e-06
-2.8171765497511e-05
-2.9558618189386e-06
-9.99081894617126e-06
-1.54373057564517e-05
-1.05212310748884e-05
-2.60529009992711e-05
7.03258826707704e-06
-3.83548746157743e-06
-2.3074264507054e-05
-2.0367244768317e-05
-2.70792695130078e-05
-4.00752826976849e-06
-2.64313019462616e-05
-1.96017073452162e-05
-2.93987203147839e-05
7.38161679881325e-07
-8.39425722420504e-06
-6.12167099224219e-06
-1.14597934660936e-05
-2.42616231236937e-05
-2.4489556701528e-05
-1.53204347653566e-06
-1.75545373527237e-05
-2.72338333995233e-05
-2.27547815867814e-05
-3.37122010943498e-05
-1.46352263152772e-05
-1.07350444961006e-05
-2.04893812718025e-05
-2.53553649155422e-05
-1.33266049184262e-05
-1.63396085757999e-05
-1.08766448203652e-05
-1.09314575119568e-05
-3.13174315689934e-05
-1.29727632441851e-05
-1.29651080725059e-05
-2.84370577034422e-05
4.37029384321541e-06
-2.26470210636257e-05
-2.79657992499043e-05
-2.73973674567293e-05
-1.97548978499762e-05
-1.13575978019258e-05
-1.48643397939669e-06
-1.27128122466187e-05
-1.22019514515603e-05
-7.0484895470775e-06
-2.0430938493811e-05
-3.17415662973012e-05
-1.65885696322615e-05
-8.9429749714529e-06
-7.47211053503513e-06
-9.91609335513886e-06
-1.30838083401454e-05
-2.05587170171583e-05
-2.17531666090688e-05
-2.07485351543084e-06
-3.31580474390158e-05
-1.04530101883789e-05
-1.99363071858694e-05
-1.30672729577783e-05
-3.05038383551e-05
-1.72172493269954e-05
-4.39134344003592e-06
-8.62125192058008e-06
-8.51411133760959e-06
-2.64687570879876e-05
-2.43990679801849e-05
-1.66492668368458e-05
-1.82035187269084e-05
-1.10676203502341e-05
1.03794365429725e-05
-2.02097828738044e-05
-1.45034947374896e-05
-6.46543487616701e-07
4.29921326808022e-06
-1.1402720437889e-05
-1.78999207946781e-05
-2.26096001239127e-05
-3.17860038038677e-06
-7.56419756967332e-06
-1.09295197342788e-05
-2.51597859922236e-05
-2.2214656435972e-05
-1.74644264327173e-05
-1.40647516269228e-05
-1.71404729871737e-05
-2.07680543879472e-05
-1.60674018712502e-05
-1.28251898348139e-05
-2.00132031183658e-05
-5.02567065842425e-06
2.65596363771708e-06
-2.80101755422461e-05
-2.37194045063443e-05
-2.51605456296439e-05
-1.44381761131737e-05
-1.90758530737111e-05
-8.52717659045633e-06
-5.18972059210741e-06
-1.6948092660496e-05
-2.45385304739997e-05
-3.47762434293022e-05
-2.95893293147014e-05
-1.36873892431149e-05
-9.64637130753221e-06
-9.12414057171117e-07
-1.51310248346798e-05
-1.29010217084206e-05
-2.30914108557157e-05
-1.13161552479225e-05
-1.1810693575091e-05
9.82443187085124e-06
-1.10391194304027e-05
-9.54601187178255e-06
-1.41629826692043e-05
-3.01728524920222e-05
-9.10642209774426e-07
-1.65161563413807e-05
-2.13025914586355e-05
-8.0185088890409e-06
-2.41456624980848e-05
-3.19912890794505e-06
-6.36352239448911e-06
-1.79912085155177e-05
-1.67654934704701e-05
-1.39224478299111e-05
-7.98379450205055e-07
-6.74674778561352e-06
-1.31371184543602e-05
-9.53013866245153e-06
-8.05986547197502e-06
-1.79130780264909e-05
-1.34108990396625e-05
-1.33561409975669e-05
-1.37339643311355e-05
-2.21265399479404e-05
-2.23835212869294e-05
-1.55097623496408e-05
-2.37193737027259e-05
3.21529057637615e-06
-3.74253131163575e-06
-3.86790180256174e-05
-1.63779110365362e-05
-8.93782369102989e-06
-1.47546020916275e-05
-3.4567878049414e-05
-1.91728701476766e-05
-9.29718233226885e-06
-2.81994992068876e-05
-1.04691680356005e-05
-1.67952857491569e-05
-6.36625617516677e-06
-4.00997464566806e-06
-1.06479132156308e-05
-1.14370235952358e-05
9.08422891700323e-07
-1.76511887861527e-05
-1.18486072232647e-05
-1.21469605682804e-05
-4.34782608689122e-06
-4.90561476330871e-06
-2.00615584734994e-05
-1.04571477776679e-05
-2.07073929509529e-05
-1.6765563493431e-05
-2.31015543493395e-05
-2.42674142686215e-05
-2.77242107044259e-06
-1.11863619553077e-05
-2.27395136330009e-05
-1.14865336389393e-05
-3.17267440042274e-05
-6.26157668557508e-07
-2.52013170309492e-05
-1.91357698194626e-05
-2.38327976289919e-05
-6.7260414337493e-06
-1.52134352439234e-05
-7.96515455373324e-06
1.91434654644474e-06
-7.78483211322235e-06
-1.52763112105896e-05
-2.98676101263815e-05
-8.37048102239183e-06
-1.34971998228914e-05
-2.12377613987904e-05
-1.8806922837379e-05
-1.95811097383414e-05
-1.47135849605519e-05
-2.04322852774508e-05
-5.71465062414872e-07
-1.8131848089059e-05
-1.99507883955014e-05
-7.94131389877953e-06
-2.17015607259196e-05
-2.00086127482694e-05
-1.92187309621489e-05
-2.86779246405448e-05
-4.19021414726791e-05
-5.40882739088725e-06
-1.18796728143711e-05
-4.08633360854343e-06
-2.64009049313435e-05
2.01688628377208e-07
-1.52033497351456e-05
-2.92629269074167e-05
-1.11249650554922e-05
-2.55666437565287e-05
-9.33316512976162e-06
-2.26287987072516e-05
-5.73648297836903e-06
-1.89423305518264e-05
-1.87594561179495e-05
-1.81077770166175e-06
-1.77961044571387e-05
-1.33133106224617e-05
-1.40399179082448e-05
-2.203318799834e-05
-2.83538997148497e-05
-1.70359824687671e-05
-1.35451608827662e-05
-2.42730047945261e-05
-2.64518372149837e-05
-1.80400776407855e-05
-1.84347805193877e-05
-1.87483429160422e-05
-1.80298012764717e-05
-4.15295605760421e-06
-1.94299731151179e-05
-2.83601419706169e-05
-7.49146525765571e-06
-1.12938288831193e-05
-3.06691578559655e-05
-2.33897746680972e-05
-4.89097919489607e-06
-1.87309610422979e-05
-1.90534702759449e-06
-4.35667305182133e-06
-9.81473358118857e-06
-1.72105188422355e-06
-9.48007086510872e-06
-2.02145129542109e-05
-7.9157301086874e-06
-8.45049728230505e-06
-4.98037115526054e-06
-1.69077802232933e-05
-1.48151384910437e-05
-1.14567348607453e-05
2.3520277533083e-06
-1.39220704600613e-05
-2.53556694310392e-06
-2.29006537279513e-05
-1.2818278442147e-05
-4.53395289871649e-06
-2.04582261198522e-05
-1.79919294156614e-05
-2.09268134678428e-05
-3.16398100580979e-05
-1.92273135734569e-05
-1.70562377315714e-05
-2.82502071367438e-05
-1.0270777954552e-05
-1.67553312475654e-05
-1.79871724823718e-05
4.51853404985935e-06
-1.07412331775139e-05
-5.25310116378431e-06
-9.08341168317747e-06
-3.56243618129662e-06
-2.04780902329321e-06
-1.41150678749536e-05
-2.38180415951683e-05
-3.99524666123443e-06
-1.87686798565683e-05
-6.93449027710058e-06
-2.38686342016948e-05
-2.05081377121048e-05
-1.68649307118842e-05
-1.51864461426273e-05
-1.64833119818847e-05
-7.60360911169063e-06
-2.54019988221972e-07
-1.18198561849118e-05
1.31166790193686e-06
-1.484481150847e-05
-1.34113722116614e-05
-2.2102694431678e-05
-2.16677384778981e-05
-3.59010260474301e-06
-1.18567648949293e-05
-3.30643353445257e-05
-2.08910258771312e-06
-3.23400262838936e-05
-1.5777766406653e-05
-1.8891728367943e-05
-1.04506714669247e-05
-1.22729982056191e-05
-1.43608237024432e-05
-8.49421911564295e-06
-2.01743396596002e-05
-2.18016964588582e-05
-1.56632320973506e-05
-2.58096993277037e-05
-1.263162875218e-05
-2.29311745959564e-05
-1.20677765183033e-05
-4.78555287463797e-06
-2.7461131171508e-05
-2.57303048983279e-05
-1.50349414164888e-05
-2.1368213687658e-05
-2.11814700971245e-05
-1.84575882007579e-05
-2.029823772954e-05
2.22112774327005e-08
-2.25419997453265e-05
-2.67149466613386e-05
-1.01745957422215e-05
-4.39344429371417e-05
-9.33190542592688e-06
-2.30485466669092e-05
-1.81820131442303e-05
-4.14912262248639e-06
-1.1772905994696e-05
-2.56893624623193e-05
-1.1551937187225e-05
-8.60253593174233e-06
-1.62734514324951e-05
-8.01232418746252e-06
-1.79740744783104e-05
-1.09742522378334e-05
-1.52944650499377e-05
-2.45241852736601e-05
-1.07984739931237e-05
-1.02684907055478e-05
6.17595018837061e-06
-2.82853828550326e-05
-8.22642034270842e-06
-9.12725591935692e-06
-1.66519359919971e-05
-2.34690819243287e-05
-1.05952717425762e-06
-1.31951487513267e-05
-3.66065237055943e-06
-1.35922434818671e-05
-1.55395552888108e-05
-2.10771867580518e-05
-8.61017956416182e-06
-2.00403308088035e-05
-2.1800942099976e-05
-1.55825826444325e-05
-7.80056888728881e-06
-5.81059023965721e-06
-6.41847921623623e-06
-1.44379050179259e-05
-1.50264724195974e-05
-1.0321934132202e-06
-2.47689673037524e-05
-3.27083920648188e-05
-8.74709287241029e-06
-3.66613590595599e-05
-1.20962900190095e-05
-1.03040172856021e-05
4.00674542552199e-07
-5.63969949594591e-06
-8.31588038278131e-06
-2.08656510649584e-05
-3.39712873497421e-05
-3.01551407006993e-05
-1.94784150547361e-05
-7.34334210086868e-06
-1.17684702277024e-05
-4.63046710144183e-06
-9.14189361942415e-06
-8.377307427969e-06
-1.10957887755031e-05
-1.92315811497669e-05
-1.21590560884762e-05
-2.76965897327858e-05
-6.05212011860899e-06
-7.90029675665456e-06
3.16658410194692e-06
-2.59308755607877e-05
-2.22599535008826e-05
-8.13325083844882e-06
-2.10567541130571e-05
-1.22105191644853e-05
-1.05885059903488e-05
-6.68919341077829e-06
-1.51054782709615e-05
-7.27161298612148e-06
-1.63937518899372e-05
-1.57248062274746e-05
-3.78004840491578e-05
-1.68564145194156e-05
2.29951222415252e-06
2.74551449950804e-06
-2.49355662620793e-05
-2.6200745639627e-05
-4.11197831091648e-05
-6.08768900965869e-06
-2.54815749844403e-05
-1.0383543534685e-05
-1.5000507109607e-05
-1.88107684930101e-05
-1.49496582019501e-05
-1.33913720970724e-05
-6.19926164340267e-06
-2.45134757965537e-05
-1.37543689029042e-05
-1.03257184663046e-05
-8.3288555988913e-06
-1.15631579118269e-05
-2.32131816502133e-05
-1.42181104692749e-05
-6.99831545768933e-07
-5.40157561387591e-06
-6.0488813199746e-06
-9.32619542837352e-06
-1.16815963231745e-05
1.61588445210296e-06
-2.29094506703793e-06
-2.29761216709578e-05
-4.41478125569616e-05
-1.27519755261795e-05
-1.68749046400245e-05
-1.11535862003258e-05
-2.03160240395899e-05
-1.33403026817267e-05
-2.79129604080323e-05
-1.57466402512755e-05
-1.23714688106399e-05
-1.19544125156163e-05
-9.68791103779218e-06
-1.17228682827404e-05
-2.98182034666612e-05
-2.15109738645067e-05
-1.64827373831506e-06
-1.1363131944279e-05
-5.22477655410391e-06
-2.03539712781732e-05
-3.41361809247204e-05
-1.87904352786651e-06
-9.61829510527102e-06
-1.10222969720572e-05
4.22492678691068e-07
-3.78714787552777e-06
-1.40624922757637e-05
-9.99607315524753e-06
-6.67151751148764e-06
-9.69906414735343e-06
-1.00900610902475e-05
-2.28946048653658e-05
-1.6387272024675e-05
-2.48731384664111e-05
7.23334426208825e-06
-1.91732413245343e-05
2.77451232322623e-06
-1.44342639086898e-06
-1.43629175551688e-05
-2.30338632410815e-05
-2.70152024933919e-05
-1.62586465780416e-05
-3.53167745974446e-05
-1.04897234707273e-05
-9.48436961251986e-06
-1.18333016977713e-05
3.21994736309281e-06
-2.19541107122748e-05
-1.81074965330312e-05
-3.62095754030848e-05
-5.67654448140546e-06
-3.11387144095969e-06
-1.71873583470936e-05
-5.74998302612517e-06
-1.76049418653914e-05
-2.15132763423811e-05
-6.63021659006285e-06
-1.56110551107617e-05
-2.13428613119955e-05
-2.92722724523679e-05
-2.31657393265742e-05
-2.02412307068354e-05
-1.75517650138378e-05
-2.97904580588118e-05
-1.00173625299938e-05
-5.01693037214623e-06
-7.94835102915339e-06
-1.99514347263204e-05
-1.63235429391772e-05
-9.6820828945819e-06
-3.90771564537947e-05
-2.99683467248303e-05
-1.14399970491981e-05
-3.02177281164522e-05
1.42119545557892e-06
-6.13001236099248e-06
-2.33689694792871e-05
-6.89426694786163e-06
-5.62460628929183e-06
-1.06190708953997e-05
-3.67165852642778e-05
-3.38726622844991e-06
-2.60226829024366e-05
-2.50148791377577e-05
-2.68146066496948e-05
-2.99148926095339e-05
-1.58392950704388e-05
-1.47364271923195e-05
-1.49473566787957e-05
-2.15733781992692e-05
-2.78667574102123e-05
-1.73640750250642e-05
-1.32636265506417e-05
-1.25941752807569e-05
-1.61539358316461e-05
-9.54016401394379e-06
5.80772135275536e-06
-2.31764706029956e-05
-1.02700784941533e-05
-2.58202896794743e-06
1.2398825949692e-06
-1.58443594819472e-05
-1.13324780254027e-05
-1.33202756380461e-05
-2.79008868458804e-05
-2.37323646792983e-05
-1.76562990309243e-05
4.73711585025305e-06
-2.29927503403903e-05
-3.20117384987038e-05
-3.16605263278791e-05
-6.50828104422172e-06
-5.95382314982651e-06
-1.08869346802277e-05
-1.74938504981502e-05
-1.22200146707244e-05
-1.9185092903103e-05
-2.17277459470861e-05
-1.43454689641968e-05
-9.60610692164938e-06
2.04661986505871e-06
-6.00084112322578e-06
-1.66565420568536e-05
-1.70605892512213e-05
3.52428102014723e-06
8.86782330357751e-08
-1.7182769433873e-05
-2.45587029235745e-05
-9.33640595515154e-06
-9.56507101448676e-07
-1.04540827190203e-05
-1.89542836468923e-05
-2.71539926820694e-05
-8.46153382935504e-06
-1.74153594073663e-05
-2.6106820662776e-05
-8.03255751798851e-06
-3.90672533347942e-05
-1.18375041108157e-05
-1.00434133462371e-05
-2.09076839450419e-05
-3.7430362493807e-06
-1.0244546367331e-05
-6.09873049876759e-06
-3.49194510210673e-05
-1.06599578621138e-05
-5.54711900168077e-06
-1.55299603775287e-05
-1.29816881183096e-06
4.5289538858569e-06
-2.78155883336783e-06
-1.68295633580283e-05
-1.43400653579563e-05
-2.19752299956402e-05
-1.880495813158e-05
-8.65782871301468e-06
-2.64047607798761e-05
-1.87187714602717e-05
-8.54224259276294e-06
-1.67216091098493e-06
-3.56294130563261e-05
-8.3326642636592e-06
-2.79626276046201e-05
-1.91353687472563e-05
-1.31709425519951e-05
-4.03894811775154e-05
-9.64533786671583e-06
-3.06564085275996e-05
-3.19345486598395e-05
-2.90382332109568e-05
-1.84142972883608e-05
-1.98758386959588e-05
-2.87513678245157e-05
-9.89032731054958e-06
5.63059438286854e-06
-2.25696933702212e-05
4.41559273833275e-06
-1.69071603411243e-05
-5.9462209590161e-06
-2.59615083413971e-05
-2.88340267011714e-05
-5.65764185378302e-06
-7.75930922922928e-07
-3.0624728297492e-07
-6.37941368513884e-06
-9.80311939287074e-06
-1.91069659630757e-05
-1.54795807453859e-05
-2.98631749214005e-05
-2.69586813352608e-06
-7.72365933052321e-06
-2.50333943269737e-05
-2.17744328544662e-05
-1.12155562599271e-05
-1.34913630423867e-05
-1.14647659724372e-05
-1.74890555636521e-05
-1.15580316374576e-05
-1.09586693841789e-05
-1.64021147153547e-05
-3.34264331441895e-05
-2.11854672559495e-05
-6.97553847272405e-06
-1.03133621141693e-05
-3.38780565532594e-05
-1.7728392874913e-05
-2.48807861674037e-05
-1.46175287368143e-05
-2.23335423782659e-05
-1.42619679949159e-05
-1.1963707718186e-05
-7.03903750452513e-06
-1.53372706883094e-05
-2.40307626906094e-05
-7.16557495413987e-06
-2.66295906489594e-05
7.96723273983812e-06
-1.40211920304964e-05
-1.63923921875443e-05
-2.05965054573966e-05
-1.08657311698565e-05
-7.19130569118847e-06
-1.56177488895259e-05
-1.11941673595145e-05
-2.30739558321597e-05
-3.46008123679492e-06
-3.98352189088696e-05
-2.58320917573799e-05
-2.75453697434069e-05
-1.24126678654541e-06
-4.22499163670463e-05
-3.04385358737003e-05
-8.44413255856962e-06
-4.23061557104929e-06
-1.50875752739868e-05
-4.4555033406822e-05
-1.54104012283553e-05
-1.06919783963662e-05
-1.45762987567083e-05
-2.0532127027396e-05
-2.57087886776431e-05
-6.24757310950919e-06
-1.38029078647041e-05
-5.41868552091217e-06
-5.93848520567502e-06
-6.63769291271052e-06
-2.74064510623368e-05
-2.69814515300929e-05
-1.54847007272261e-05
-1.24529134342827e-05
-2.40871018158751e-05
-1.48299009762911e-05
-1.45858876707774e-05
-3.64289209873471e-05
-1.26547018038399e-05
-1.67541197939553e-05
-2.84703751238704e-05
-8.4956992874591e-07
-2.68439952519395e-05
-5.10725505968853e-07
-7.72656803790187e-06
-1.65046731953263e-05
-1.29693174824389e-05
-3.22710306577386e-05
-4.03501813452583e-06
-1.09384317009194e-05
-2.53384917740946e-06
4.18563249072565e-06
-2.27618470745648e-05
-2.23263311292154e-05
-7.05910924447299e-06
-1.4104876882751e-05
-2.06758916418327e-05
-1.14886729926743e-05
-4.81307390174185e-06
-1.669847918235e-05
-1.60208558614098e-05
-7.44374872959817e-06
-4.1629941490962e-05
-9.16900573700669e-06
-1.13087273995577e-05
-1.191662574062e-05
6.34399820143e-06
-3.32175556689929e-05
-1.89477383227988e-05
-4.80750080225898e-06
-1.7736018924842e-05
-2.00636140730684e-05
-2.75250972251913e-06
-5.45056153652209e-06
-1.34052069087322e-05
-1.10789727236269e-05
-3.26059234257299e-05
-2.60392773962551e-06
-5.41526253419635e-06
-2.35279714821029e-05
-2.27715742088795e-05
-2.28810134478968e-05
-1.9898953331499e-05
-1.46820059077569e-05
-1.1015436186479e-05
-3.30719151743211e-05
-2.46710560530528e-06
-9.73391542454093e-06
-4.26919851021154e-05
-1.53477246606837e-05
-5.0182430716825e-06
-8.21583556958289e-06
-2.4291896269786e-05
2.06823608955697e-06
-1.79113303505402e-05
-1.75389292837109e-05
-9.53335023523478e-06
1.95337231312904e-06
-3.09758173457346e-05
-5.1003526341057e-06
-4.08194498256245e-05
-1.63918177893209e-05
-2.69543263189967e-05
-1.90327069503069e-05
-2.74992168006119e-05
-1.57006242802754e-05
-8.86602883497004e-06
-2.85404426488445e-05
-2.12300089883924e-05
-1.22624930581632e-05
-3.19566196330041e-06
-2.89895041725428e-05
-9.51925646190692e-06
-2.00867351358426e-05
-2.2679545471653e-05
6.00710031502181e-06
-1.624960058066e-05
-1.23262475644519e-05
-8.23789555667324e-06
-2.36758778676389e-05
-2.33642343815315e-05
-3.72725614438177e-06
-2.61921063654041e-05
-1.02817355350404e-05
-1.27911071244049e-05
-1.98022023163555e-05
-2.85466464894946e-05
-1.38335519930399e-05
-1.86861285085291e-05
-2.56596213325575e-05
-1.98255236215627e-05
1.50114506268591e-07
-1.42368748556923e-05
-1.96584909254832e-05
-1.0933196733328e-05
-2.62410649010727e-05
-1.00484970627487e-05
-1.99058190645365e-06
-1.16834653895002e-05
-2.16155364370134e-05
-2.18249210814265e-05
-6.24926900705406e-06
-2.00621712707919e-05
-2.68565921893672e-05
-1.58869422089905e-06
-1.90237207552235e-05
4.88021388226258e-06
-2.71365081224642e-05
-4.22042576226081e-06
-5.8921870722893e-07
-8.49783600604829e-06
1.21168290718491e-06
-2.0756187937674e-05
-1.23302309897286e-05
-5.45085957465504e-06
-2.51502454886876e-05
-1.79540296684822e-05
-1.10999724376759e-05
-2.18435587263829e-05
-4.78888786204043e-06
-2.42468743161682e-05
-2.21380007205134e-05
-5.25389192043126e-06
1.68629902228875e-06
-1.95043434186387e-05
-5.80752371240725e-06
-9.52707896075945e-06
-1.93924172594089e-05
-1.39300774886658e-05
-1.84948739039945e-05
-1.39033575551749e-05
-1.20708427021656e-05
-6.88084435981106e-06
-1.16538092714886e-05
-9.34917974152975e-06
-1.99731596637339e-05
-1.08876148890465e-05
-2.61158600020855e-05
-2.63496183772173e-05
-6.33602181882542e-06
-8.27352881315135e-06
-2.37307857665553e-05
-2.49182638116653e-05
-3.55209768602046e-06
-9.94476544667657e-06
-2.14094582885003e-05
-2.37167343501086e-05
-1.47499770972879e-05
1.51277267402425e-06
-8.60449858146235e-06
-2.4693420631538e-05
-7.34457627567848e-06
3.14363117044545e-06
-1.80573227611272e-05
-1.90713778622014e-05
-3.41829110695361e-05
-4.93773123009007e-06
-1.080094866383e-05
-1.05405809992619e-05
-2.71166775896262e-05
-4.55925849276571e-06
-8.48831728326476e-06
-1.08316443690359e-05
3.21134414846941e-07
-3.56543577846444e-06
-2.24150146682252e-05
4.42164519568662e-06
4.84169426758229e-07
-1.25409775532206e-06
-2.70067136577935e-05
-1.85657523674376e-05
-2.12964383054193e-05
-1.71214206453757e-05
-1.30784857641277e-05
-2.40958274676355e-05
-3.1425898903237e-05
-9.75258968845187e-06
-1.28726323791159e-05
-1.17046357494925e-05
-7.82103441509351e-06
-1.4265754633912e-05
-1.59369726011367e-05
-6.97139470325069e-06
-3.12396596197151e-05
-2.85569423080582e-05
-1.84005121484085e-05
-6.01119571549503e-06
-8.59784951323578e-06
-6.55956828398136e-06
-2.1278179903096e-05
-4.11427453535319e-05
-1.21506280987234e-05
-7.77138649508379e-06
-1.74726524973216e-05
-1.67504116721144e-05
-1.68128897467369e-05
-2.66467732922866e-05
-8.31150961284781e-06
-4.04859498388857e-05
-1.78062727694394e-05
-3.3452272814083e-05
-4.78723830833227e-06
-9.2198442604604e-06
-1.78136594007997e-05
-1.47247503721805e-05
-3.87543508350086e-06
-1.40104793664931e-05
-2.06184844427795e-05
4.12642403890807e-06
-1.03405328562877e-05
-2.31003401546272e-05
-1.60787534999468e-05
3.31193790337839e-07
-2.69084693500478e-05
-7.60536145729065e-06
-2.85539271728539e-05
-3.1050230753637e-05
-2.18626428779542e-05
-1.87775336886481e-05
-1.55788812936291e-05
-8.53458721627847e-06
-2.94939332921014e-05
-1.73708194816394e-05
-2.18234701716501e-05
-4.19281497460054e-06
-2.15168405688774e-05
-2.1676144020017e-05
-2.85055058870111e-05
-1.11658528927604e-05
-4.49107400141952e-06
-2.67359383925713e-05
-1.418493402413e-05
-2.49929584449768e-05
-3.35846843705861e-05
-2.82095849529938e-05
-6.05580713974005e-06
-2.64587332798954e-05
-1.24513068058311e-05
-2.21631018925427e-06
-1.58297052574086e-05
-2.19022583917387e-05
-1.61846627300825e-05
-7.0127197470357e-06
-7.3081388252778e-07
-2.68763603238063e-05
-4.16317725827967e-06
2.46378893884943e-06
-2.50889366595727e-05
-8.11440725064247e-06
-1.29316701244671e-05
-1.90766675004672e-05
-1.00995835019976e-05
-1.93619743578599e-05
-1.30576237634705e-05
-3.61977034370946e-06
-2.82499238045866e-05
-3.32554675954362e-05
-3.30812553774572e-05
-2.05888913332776e-05
-7.92719029349301e-06
-2.55469449306192e-05
-1.38358994826653e-05
7.81968595800118e-07
3.41522322812786e-06
-1.07403094513496e-05
-2.12907240713235e-05
-7.2936061599945e-06
-8.35433141370614e-06
-2.30444024494112e-05
-9.80038728647086e-06
-1.24056204296152e-05
-1.25949847487667e-05
-1.8970168166787e-05
-4.92124625616764e-06
-3.57255635438668e-05
-1.12833147595549e-05
-1.39195314454514e-05
-1.60913629608105e-05
-1.14286725747205e-05
-1.24320156590762e-05
-2.55249979330948e-05
-3.36403913310242e-05
-2.62275238573738e-05
-2.60541846016622e-05
-2.17751421690925e-05
-1.6105393542294e-05
-1.45819965995349e-05
-1.85307158736756e-05
-1.61132546476872e-05
-1.86262345364535e-05
-1.57749221876076e-05
-1.21524987445543e-05
6.07146359204127e-06
-9.22956596791077e-06
-1.29937833008014e-05
-1.23079744873653e-05
1.49485180105501e-06
-3.10248999782574e-05
-3.06524196187635e-05
-8.75195008404068e-06
-4.29986019830874e-06
-4.55829426124458e-06
-3.73166719272003e-05
-1.93550937677869e-05
-1.10333731684594e-05
-2.09437266212312e-05
-1.76692670787855e-05
-9.94504251184467e-06
-2.61670737757585e-05
-1.34635903009041e-05
-2.84563448286427e-05
-1.26501575272587e-05
-2.83824800144486e-05
-2.25290194342067e-05
-4.18105165439547e-06
-3.89749059074798e-06
-1.68552982842482e-05
-1.4969799889103e-05
-1.30933770438772e-05
-9.28675150398503e-06
-1.9030861666866e-05
-1.734311388393e-05
-1.57462568211559e-05
-1.97518961002569e-05
-8.94012310651104e-06
-2.00653951601675e-05
-2.06427099235101e-05
-2.65152923952103e-05
-5.35707999998571e-06
-2.63040246734047e-05
-6.32446384578743e-06
-2.63869176858295e-05
-2.20835972796741e-05
6.99453930045653e-07
-9.47864822427049e-06
-8.71976908864421e-06
-2.28356957755482e-05
-1.36794625335588e-05
-2.97056501888684e-05
-1.25117603348504e-05
-3.10644670739228e-05
-1.69783252270957e-05
1.33238937603469e-05
-7.35227381875999e-06
-1.64034224825461e-05
-1.58589888179063e-05
-1.81700502177837e-05
1.07445868519003e-05
-2.87820206744e-05
-2.1281943336487e-05
-1.03763451185733e-05
-2.02208453720043e-05
-1.59874361186624e-05
-7.79474003216102e-06
-1.02884182090488e-06
-1.75475627359251e-05
-1.26263521378083e-05
-1.38867848208565e-05
-1.8263385727753e-05
-2.10814925166256e-05
-1.75921578635028e-05
-7.00488211524985e-06
-1.42045598279425e-05
2.96823673833568e-06
-1.19026629083192e-05
-2.34999687387617e-05
-3.3233787737268e-05
-2.51721804158836e-05
-1.05962478292824e-05
-2.12859452145244e-05
-2.3403407497058e-05
-1.78082796353076e-05
-2.47590348556375e-05
-7.71744301139537e-06
-1.54258746824997e-05
-2.12619258708025e-05
-1.57308893336426e-05
-2.52650279392188e-05
-1.98632095120066e-05
-2.31628740993549e-05
-2.32362815284661e-05
-9.00519990613696e-06
-2.35787047803413e-05
-1.78133395871796e-05
-1.59729114473056e-05
-2.4846040617872e-05
-1.21799640698891e-05
-6.35808252454985e-06
-1.8815907497857e-05
-1.9879508928675e-05
-5.07126596654257e-06
-1.23949073727577e-05
-1.78183632519568e-05
-1.91441215225984e-05
-1.67668499472019e-05
-6.46256186000878e-06
-8.87445424371976e-06
-1.95544471311411e-05
-1.11812793467736e-05
-6.3122964338677e-06
-6.47427853050984e-06
-1.58214338059032e-05
-2.19740092844215e-05
-1.96597620347242e-05
-9.9032688094384e-06
-2.0931175332854e-05
-2.84709662570866e-05
-2.03212178044255e-05
-9.62512921009024e-06
-2.80760778797855e-06
-1.0702296239826e-05
-3.99996537702076e-06
-1.39004089837207e-05
-1.90412424024925e-05
-3.61284475371292e-05
-1.7361158009628e-05
-5.88032682047744e-06
-5.2416605584943e-06
6.08957706137287e-06
-2.07351478904872e-05
-1.35684269598963e-05
-4.59996781034051e-06
-2.76446579228027e-05
-1.4587105226644e-05
-2.17528003868866e-06
-2.80133950195097e-05
-8.64462820679615e-06
9.4529233451508e-07
-2.13127526753974e-05
-3.12787736403878e-05
-2.0663634004766e-05
-2.25228380776223e-06
-1.84106949676213e-05
-1.30985196451226e-05
-6.90700653302531e-06
-2.09693847538513e-05
-1.42021201746895e-05
-2.06585437811717e-05
-6.65153669966243e-06
-1.82875046107946e-05
-2.01496341023863e-05
-2.67920264902834e-05
-6.53458029347932e-06
-2.88612365511993e-05
-1.96743606764944e-05
-1.5006174715427e-05
-2.75631054752478e-05
-4.71466470985529e-07
-8.53887021435572e-06
-2.55040617890873e-05
-2.12696346421012e-05
-3.3526919883164e-05
-8.45101645343439e-06
-1.66036063002153e-05
-3.05702661478423e-05
-8.38768380128918e-06
-1.38895866404857e-05
-1.58079176471422e-05
-1.64424775770317e-05
-2.51213252215059e-05
-4.07257606142689e-06
-9.66641280876503e-06
-2.73026599451509e-05
-2.19617814663258e-05
-1.41294225499522e-05
-2.24938253993212e-05
-1.07437067614399e-05
3.44075756503645e-06
-3.2201881936763e-05
-9.95343099630746e-06
-1.89979725491884e-05
-1.55093279765766e-05
-1.29336271525375e-05
-2.56005132999724e-06
-1.69211177675763e-05
-1.32200116951409e-05
-2.47514600066302e-05
-1.43837472498692e-05
-3.41544812400345e-05
-2.20552854578645e-05
-1.52240412090788e-05
-8.62723252402484e-06
-1.92785423964312e-05
-4.97054275138108e-06
-3.23004049954081e-05
-9.52255444705447e-06
-1.59355501682073e-05
-2.76670040919121e-05
-1.62281792748929e-05
-4.42579446917835e-06
-2.39162280171085e-05
-1.38809944056878e-05
-1.26441713336815e-05
-1.11733982306054e-05
7.53062627951626e-06
-8.42837222175647e-06
-7.94194547445141e-06
-5.79290460819887e-06
-2.40455210822056e-05
-2.05013218054673e-05
-1.32230799114513e-05
-8.77024204455603e-06
-3.82413543115522e-06
-1.88300499299367e-05
-7.46372212790968e-06
-2.1314095857577e-05
-5.30703632558424e-06
-2.93308987368699e-05
-5.10514131223399e-06
-3.12402890625493e-05
-1.93442680354648e-05
6.04024760026014e-06
-1.62459721945131e-05
-2.48938645085301e-06
-1.7165449006073e-05
-5.67774405166557e-06
-3.31216606012768e-06
-2.24253413091961e-05
-2.16347752203445e-05
-1.92070181807274e-05
-2.03627583183549e-05
-3.10661795804082e-05
-2.2020591059993e-05
-1.35458101973538e-05
-7.77045072077984e-06
-1.9024520018493e-05
-1.79571429625392e-05
-1.72036001613325e-05
-2.04995609427872e-05
-1.34723170888213e-05
-4.1891004735942e-06
-3.06369908952314e-06
-2.2434294525972e-05
-1.32188730945064e-05
3.87683222222317e-06
-2.46346824702218e-05
-2.20749361159331e-05
-1.02387035261221e-05
-8.98716720489557e-06
-1.87875306159783e-05
-6.17942972481813e-06
-2.45850020669973e-05
-1.07271672307261e-05
-2.9007363924534e-05
-1.00539126552042e-05
-1.45045107514997e-05
-1.37069087676223e-05
-1.85576127482979e-05
6.76791949159355e-06
-1.40121424545568e-05
-3.1426249637518e-05
-3.18320742306412e-05
1.50373340781196e-06
-9.12465325088298e-06
-1.6439438830769e-05
6.78829680466761e-06
-1.73434358763726e-05
-3.15650412184763e-05
-2.21349355651126e-05
-2.15359295054981e-05
-1.52932008734664e-05
-2.8831277794418e-05
-1.61308995797198e-05
-1.71608664715169e-05
-8.2861242667974e-06
-2.52797106775224e-05
-1.16886005954083e-05
-1.20418172250263e-05
1.26012448492891e-05
-1.99304126214563e-05
-5.19281757561677e-06
-3.68573280253384e-05
-1.42779757494593e-05
-1.63275625564324e-05
-1.21472034129797e-05
-1.97447955748119e-05
-1.50998489548399e-05
-3.21463641249413e-05
-2.74961820802014e-05
-7.36623002607676e-06
-1.16906393612718e-05
-1.70613015638583e-05
-1.70952960554313e-05
-2.92088329773582e-05
-7.78881727525329e-06
-1.69379289604356e-05
-2.02130446824116e-06
-1.53751566592476e-05
-2.20033100491179e-05
-8.30791224021305e-06
-2.76611410663299e-05
9.55577470652147e-06
-1.24874714075472e-05
-1.33057909540699e-05
9.89165603849721e-06
-5.2993762312616e-06
-3.35128831004425e-05
-2.31815390418745e-05
-2.15013494108393e-05
-1.60652307001601e-05
-1.21356948140242e-05
-1.9382404415367e-05
-1.7168133327052e-05
1.19748598699395e-06
-2.14980486351215e-05
-4.04564393827403e-05
-3.44748011295735e-06
-3.32788332789326e-05
-1.76649009066705e-05
-2.51783397488837e-05
-3.31335547755527e-05
1.05289483395949e-06
-1.0460294256435e-05
-2.52148697232989e-05
-1.05925781105567e-05
-2.932162735484e-05
-3.15678436230531e-05
-1.67956641881951e-05
-2.56314440847361e-05
-3.63109967915881e-05
-2.25464335583999e-05
-9.67899972079126e-06
-2.29582472252372e-05
-2.95847917605863e-05
7.98186409740147e-07
-6.54161746079775e-06
-1.06773285927238e-05
-1.78358979349895e-05
-2.98195651200388e-05
5.96171289407868e-07
-3.19100253671285e-05
-8.80366719719408e-06
-8.62658222785004e-06
-2.00021411936693e-05
-1.13209863965747e-05
-3.57173134802962e-05
-1.27993573401027e-05
-1.48758137634485e-05
-2.29783787450308e-05
-2.80140397543365e-05
-1.27621765734133e-05
-1.13261118048955e-05
-1.63131736230545e-05
-1.98375607667729e-05
-2.51055447226618e-05
-2.1610551450381e-05
-8.22476060998893e-06
4.73785819658479e-06
-5.78988853055104e-07
-5.22466870458838e-06
-1.3810564513147e-05
-1.53378701447145e-05
-2.27666061973268e-05
-2.49028210539913e-05
-1.25758450032419e-05
-9.47495507476148e-06
-2.25136037800097e-05
-1.85651548839205e-05
-1.89652192901111e-05
-2.73953451194623e-05
-1.76120066599544e-05
-2.9013926601729e-05
-2.43787435655887e-05
-4.78890392425818e-06
-1.41370277823889e-05
-2.53972491322444e-06
-1.56195672026131e-05
-4.10495121766794e-05
-1.11070061591019e-05
-2.18735511228706e-05
-3.20005591843164e-05
-3.85695161639505e-05
-2.11533208217096e-05
-1.14107983644691e-05
-2.69835565274858e-05
-3.11277506573159e-05
-1.44761801321599e-05
-1.42627407006399e-05
-1.73185146777181e-05
-2.60625862473607e-05
-2.73626796176354e-06
-2.67098540259385e-05
-3.58715467265775e-06
-1.73290358761372e-05
-2.48913510254445e-05
-8.59493356586935e-06
-1.83313769653835e-05
-1.54906645516054e-05
-1.47771246870684e-05
-6.67309888488665e-06
-2.82734791547318e-05
-1.2919237204722e-06
-1.74986404007419e-05
4.2351468766572e-06
-4.84905060420356e-06
-1.39239303654061e-05
-2.35770743092664e-05
-1.82041410374576e-05
-4.57589093889591e-07
-2.27671227165319e-05
-1.73668768165774e-05
-2.59646061313141e-05
-2.11920192176512e-05
-8.37809287872316e-06
-1.33701434098149e-05
-1.53977862730728e-05
-2.38118524458956e-05
-1.86698538288035e-05
-9.88934927621043e-06
-1.89602871002375e-05
-6.50837384728088e-06
-9.77917839480732e-06
1.29565553092508e-06
-2.30948640040105e-05
-8.17552321270806e-06
-4.90040539753314e-08
-6.63133360468081e-06
-1.7812964696644e-05
-1.83793720140729e-05
-9.6844521877993e-06
-1.39508655369066e-05
-1.53294474847164e-05
-1.52438907734088e-05
-1.45015546262712e-05
-2.80575107389132e-05
-1.50441632666273e-05
-9.29922264612629e-06
-3.53552013675888e-06
-1.78452644438996e-05
-3.70576067410621e-06
-6.71729167492634e-06
-1.98490225496516e-05
-1.67271075249812e-05
-1.78077736456635e-05
-1.75025087662323e-05
-2.14638313478377e-05
-1.2307736433196e-05
-1.79917917779529e-05
-8.31471229664791e-06
7.45169896880224e-06
-1.90110482291959e-05
-2.41662751019953e-05
-1.84826588468001e-05
-2.72797132887208e-05
-2.77983193976923e-05
-6.89380000989763e-06
-1.320010126618e-05
-2.4473989716008e-05
-1.0467358427324e-05
-7.95462938454514e-06
-2.01774618793111e-05
-1.08563522817934e-05
-1.57719674344595e-06
-4.41421245636842e-05
-2.76533246483681e-05
-2.04031181248188e-05
-1.87750691725987e-05
-1.83739130171845e-05
-1.48006054373531e-05
-3.23986440287462e-05
-3.75698961378169e-05
-1.654071901447e-05
-1.02407076851231e-06
-2.10770267168448e-05
-1.75384001199376e-05
-1.21776599838249e-05
-1.82006305277699e-05
-2.39634055054177e-05
-2.70916843870757e-05
-1.34190177767741e-05
-6.99410524021597e-06
-2.42404187887838e-05
-1.39724271153027e-06
-1.69791117272531e-05
-1.5825724375136e-05
-1.88022681868406e-05
-9.49609358726374e-06
-1.19349697544593e-05
-1.7839964736227e-05
-1.58216382316987e-05
-1.68521540787559e-05
-1.61488812785891e-05
-1.63072695968124e-05
-6.78229869747837e-06
-1.38609887153334e-05
-2.39520562908187e-05
-1.90889592231628e-05
-2.08182028662873e-05
-1.2967283461334e-05
-2.24392896073903e-05
-2.12634459366155e-05
-1.34699655584409e-05
-2.83035236420912e-05
-2.24652588419046e-05
-7.88229802908844e-06
-2.27671209567649e-05
-6.7352176811114e-06
-2.17397608656511e-05
-2.18407397229225e-05
-1.78613324294149e-05
-7.73662055021282e-06
-1.35161942515349e-05
-2.96485889262765e-05
-7.77994349543882e-06
-2.17487560225667e-05
-1.31948606262466e-05
-1.9241621712875e-05
-1.9491578536229e-05
-2.4568924358206e-05
-2.07923811790424e-05
-8.45259934500798e-06
-3.0148057878496e-05
-1.50263818136426e-05
-2.31673725075684e-05
3.27592747794128e-06
-2.27902195810114e-06
-2.77834707946579e-05
-7.49383222453357e-06
-1.03705365329024e-05
-2.89042849178268e-05
-1.34791077267993e-05
-9.37609853766344e-06
-1.16563733835064e-05
-1.72802331519523e-05
-1.1834813908916e-05
-2.32719726455552e-05
-2.17195399251897e-05
-1.16043247536248e-05
-1.10227666972209e-05
-1.51369414685611e-05
-2.40219705723669e-05
-1.87016379346262e-05
-8.19673197159274e-06
-2.2661714105044e-05
-1.48423828820829e-05
-1.79723094187594e-05
-1.38764339130153e-05
-1.34452816389927e-05
-2.51930698730328e-05
-3.02444608510988e-05
-8.77760023401893e-06
-6.66396899893918e-06
-3.02641674598649e-05
-4.25830096781731e-06
3.88485347879411e-06
-8.26761517650624e-06
-1.1986870996067e-05
-1.24956808383801e-05
-1.29428930181156e-05
-9.20011990198562e-06
-1.39395337321113e-05
-7.91158550644608e-06
-3.70457056419744e-06
-2.56260614412972e-05
-1.23713372028559e-05
-3.13820155557674e-06
-4.49050068291787e-06
-1.37303954845748e-05
-2.20383490274088e-05
-1.3593735494312e-05
-3.0932616783976e-05
-2.10303771822547e-05
-2.35123915167567e-05
-2.24267034018412e-05
-3.60919097294202e-05
-1.5561932815766e-06
-4.11552607274868e-06
-1.38445961214472e-05
-1.31009295581518e-05
-9.51197878486686e-06
1.09000555182086e-06
3.92980290480403e-07
-1.63768112027897e-05
-1.28205092956255e-05
-9.98001306822855e-06
-1.29454550709084e-05
-2.80592793608724e-05
-8.18654141100209e-06
-1.43752398276859e-05
-2.08880697573589e-05
-2.15286070920564e-05
-7.89425971435302e-06
-1.14537341178828e-05
-1.31864984436375e-05
-1.0237583055385e-05
-3.05492458144482e-05
2.36191708967599e-06
-2.27132525815139e-05
-1.08823492208515e-05
-3.65193275982147e-05
-2.14297332006678e-05
-3.70046709193919e-06
-1.88124942832708e-05
-4.69896378711529e-06
-3.40590270235988e-05
-2.34715364259513e-05
-3.8804492195422e-05
-2.17502834205278e-05
-3.09537375281036e-05
-1.79744750895234e-05
-6.49823941933774e-06
-2.36664529133361e-05
-7.5688631248049e-06
-2.38014462470598e-05
-2.9726967501083e-05
-1.24959562340209e-05
-9.96453543033483e-06
-1.78732170995694e-05
-2.49859135805505e-05
-1.55083715517818e-05
-1.51622280822563e-05
-1.06295775097463e-05
-2.32600870799868e-05
9.4147011740531e-06
-1.490331223008e-05
-8.17589113450413e-06
-2.03523121275094e-05
-3.33931609072441e-05
-2.73781731243514e-05
-1.62012667937817e-05
-3.04733369094953e-06
-2.86524632133163e-05
-1.76784689874253e-05
-3.3110604894712e-05
-1.22359136364643e-05
-1.28867427794263e-05
-2.04872240150972e-05
-6.6985705177968e-06
-1.03453303270988e-05
-1.62160826534684e-05
-2.99567297026403e-05
-3.63588147475086e-05
-1.76853017352988e-05
-2.0857619655607e-05
-2.20393416538789e-05
-6.5910351646416e-06
-6.12016038732917e-06
-9.45457297515618e-06
-1.7909187837343e-05
-2.26682030738409e-05
-1.56894954973546e-05
-9.66050385216067e-06
-9.35770793751723e-06
2.19518002680492e-06
-4.73488138499132e-06
-1.94686726922121e-05
-7.94043414122884e-07
-5.13520201459359e-06
-2.24510703286727e-05
-6.15231179073336e-06
-3.0388730227501e-05
-1.52340586031258e-05
-3.25839715799174e-05
-2.57030368942508e-05
-3.11134384633219e-05
-2.6889605168012e-06
-1.57870997942093e-05
-2.6452410889045e-05
-6.80224011184136e-06
-1.83746867839347e-05
5.4080767099662e-07
-2.27081939834495e-05
3.85826080515904e-06
-3.29814313789069e-05
-3.08168161793958e-05
-1.65196584011883e-05
-1.9524876487917e-05
-1.31527494997922e-05
-2.20012698138572e-05
-2.15000264222219e-05
-1.29594640964387e-05
-3.31295457455493e-05
-1.94642476781529e-05
-1.40213848727553e-05
-2.50489372092983e-05
-8.6289517819188e-06
-1.12872693562148e-05
-3.77689422454373e-05
-2.35890656367081e-05
-1.02441558883004e-05
-1.19821380207395e-05
-1.94160771109482e-05
-3.01706119661529e-05
-1.16611585400862e-05
-2.40116211588076e-05
-2.1409733912707e-05
-2.52549728373039e-05
-2.5315731657451e-05
-9.93038256182408e-06
-8.20848074276835e-06
-5.82415015821024e-06
-7.8737320640706e-06
-6.5623350823067e-06
-2.51428293374663e-05
-3.54986570862547e-06
-2.01102376193892e-05
-1.35759867069002e-05
-3.87794329053121e-05
-1.12447026209953e-05
-1.60236822996611e-05
-1.39015449711133e-05
-2.1908716568153e-05
-9.32718445991753e-06
-9.83093951882699e-06
-7.75893605077362e-06
-2.11345142379539e-05
-1.99179424419958e-05
-5.67666711158278e-06
-1.32707212026222e-05
-1.93999674287902e-05
-1.55005754886784e-05
-2.85227847268069e-06
-1.25899050150837e-05
-1.89687622718893e-05
-2.65275827781912e-05
-2.52588790554188e-05
-2.03311910608687e-05
-9.27205199805168e-06
-1.72284826841248e-05
-1.97395350704225e-05
-9.02592531975902e-06
-5.94684352939884e-06
-4.22946148783958e-08
-2.49259648946729e-05
-8.29389958038353e-06
-1.99838488187324e-05
-8.93934574913755e-06
-3.50768085178084e-05
-2.05089477086966e-05
-1.8924273753451e-05
-2.32131868761201e-05
-1.48193648265727e-05
-2.43141196474829e-05
-1.74814488039828e-05
-3.35762172427313e-05
-2.09826822305666e-05
6.23253092022803e-06
-1.48049307965219e-05
-1.18974297005003e-05
-2.27388151614312e-05
-3.90330305718545e-08
-5.1864434919836e-06
-1.45574214807199e-05
-4.56630988270422e-06
-4.36909363204955e-06
-2.00855951365566e-05
-2.9397885418379e-05
-1.17243174815536e-05
-1.28950301708366e-05
-3.18080266069721e-05
-1.15432554360439e-05
-9.10715038702697e-06
-1.66786141325194e-05
-2.9612846686588e-05
-1.68108361909573e-05
-1.19854685348724e-05
-7.31197963046824e-06
-8.69187071153436e-06
-3.31248997986101e-06
-2.52559771520218e-05
-3.3008212978819e-05
4.81936812511243e-07
-1.08437139073769e-05
-1.83708322217697e-05
-1.22094618479269e-05
-1.91503339022659e-05
-1.07600145245103e-05
-1.94860286128973e-05
-1.81715186383938e-05
-2.34278508335779e-05
-2.20030987798461e-05
-2.19077144826619e-05
-5.29379778118771e-06
-1.38471996428282e-05
-1.76189245650759e-05
-1.00004536516443e-05
-1.07407275689492e-05
-3.0431970048515e-05
-2.02313460603044e-05
-3.59107137821685e-05
-2.82655867091091e-05
-1.28234534743803e-05
-1.74886982988325e-05
-1.72732271119842e-05
-1.89441305896798e-05
-2.02926922499663e-05
-1.1914762662061e-05
5.34789108902657e-07
-1.74713886367473e-05
-5.81827600552786e-07
4.71997972796196e-06
-1.91750920822963e-05
2.90799660567495e-06
-1.87103833551424e-05
-1.51644134978714e-05
-1.05409171306698e-05
-2.2373144522112e-05
-1.38989304941119e-05
-7.07946862746294e-06
-2.74351697270123e-05
-1.67006006262716e-05
-1.67756244306206e-05
-9.74622653230007e-06
-2.23023646676544e-05
-1.51849780732679e-05
-5.33300756408329e-06
-6.49786588317142e-06
-1.7313367913135e-05
3.02374305996462e-06
-1.95724866577645e-05
-3.71639390531108e-07
-2.64359691117566e-05
-1.75621555111647e-05
-1.63871727581138e-05
-1.28678232938176e-05
-5.96317152763383e-06
-1.98869954408475e-05
-2.12975981230699e-05
-1.5671204721282e-05
-1.45797854740022e-05
-1.00656444298323e-05
-1.757162158688e-05
9.98308492827807e-06
-1.54362411859971e-05
-1.11738979956062e-05
-7.290845901213e-06
-2.66388789488197e-05
-9.94437469563793e-06
-1.54090546692179e-05
-2.06809976555652e-05
-1.98754086117906e-05
-2.4307962048224e-05
-3.12844231250072e-05
-2.99506196533219e-05
-2.39529144902403e-05
-6.95707124589848e-06
-1.82281473711727e-05
-2.57682929498056e-05
-5.65420327677054e-06
-2.68841472825976e-05
-7.32857132092053e-06
-1.37194825418587e-05
-1.47475522955073e-05
-4.92438135475064e-06
-1.72259307662439e-05
-2.91550479632877e-05
2.85602938681163e-06
-2.42679274078035e-05
-2.9164959358375e-05
-8.83147452231194e-06
-1.02653009833255e-05
-3.6524451296125e-05
-9.12197195893146e-06
-2.20232238708106e-05
-1.51043258430904e-05
-2.32449404814737e-05
-1.49557772699506e-05
-2.03762381604579e-05
-1.84618137214967e-05
-2.4882060013284e-05
-2.59491616100154e-05
-8.95923619127847e-06
-2.22070337126816e-05
-1.32411864224791e-05
-9.93361859558064e-06
-2.2585855760746e-05
-1.64713644137385e-05
-3.33406318722295e-05
-6.76292489971727e-06
-1.33761381489872e-05
-8.05553243620928e-06
-1.91432599261321e-05
-1.02249184328867e-05
8.54080972051284e-06
1.90081129550872e-06
-2.72341978859555e-05
-1.59527221708728e-05
-1.74353941550558e-05
-6.95506833912553e-06
-3.64696686715059e-05
-1.47575228943273e-05
-2.01119825855738e-05
-1.74849609466179e-05
2.8791513934601e-06
-2.50387506604427e-05
-7.22292519497685e-06
-6.23310085277474e-06
-2.21467821928636e-05
-1.32358184490825e-05
-3.15929766717356e-05
-9.0957688944936e-07
-2.7323861102642e-05
-6.86648929685051e-06
-7.17861035377564e-06
-2.44161582007677e-05
-2.07175556156987e-05
-1.02511141767069e-05
-3.44812430562914e-06
-8.10943742295488e-06
-2.35307488398491e-05
-3.10084877471567e-05
-1.67742443799092e-05
-9.46305067478943e-06
-3.60524185595927e-06
-3.02009844414763e-05
-9.57559371181319e-06
-7.97007957481846e-06
-1.77999094451146e-05
-7.19578359351072e-06
-3.53547526571372e-06
-6.50104056123448e-06
-1.02146753363555e-05
-1.16139549944092e-05
-1.66380201012379e-05
-7.34527469214305e-06
-2.32575483165186e-05
-2.19856558951037e-05
-3.27566058086039e-05
-2.29759965611364e-05
-2.71518944184504e-05
-1.51992084818455e-05
-2.89495955342102e-05
-2.32634400337892e-05
-2.31897805479585e-05
-1.76787636913832e-05
-1.3195837204857e-05
-7.24953060776692e-06
-6.84261968975677e-06
-2.12838771332992e-05
-1.47777732081797e-05
-1.74133310764547e-05
-8.85104454284163e-06
-2.50107887716755e-05
-2.35037941959353e-05
-1.89576153259388e-06
-1.80275924346994e-05
-3.60958137838954e-05
-1.31426288531046e-05
-1.58494409258974e-05
-2.56854146760532e-05
-1.52137830408301e-05
-2.05152507891687e-05
-1.01618796020053e-05
-2.29208446675995e-05
-7.7596837799132e-06
-9.09639741001443e-06
-7.77206636356084e-06
-2.23160859160392e-05
-1.60982387969008e-05
-1.710901312145e-05
-2.3625146768121e-05
-2.38204448503814e-05
-7.29883429511407e-06
-9.32841600579202e-06
-1.51196287555358e-05
-2.02237005006823e-05
-9.73132598970557e-06
-1.45251020915632e-05
-1.6908626389579e-05
-7.89793484355938e-06
1.17167453902091e-05
-1.16010282261326e-05
-3.20202881739874e-05
-1.72771982889262e-05
-1.19712669532711e-05
-1.32529514318412e-05
-2.30688391255631e-05
-1.62119662543244e-05
-8.89843372814597e-06
-2.53315768227145e-05
-3.13645745898188e-05
-2.43356568759173e-05
-1.88166570972669e-05
-1.10866338291057e-05
-3.49967747202278e-05
-1.71993285213363e-05
-1.93342605281133e-05
-8.0564651803721e-06
-1.52307448801382e-05
-1.6301163940573e-05
-2.81153021601178e-05
-1.68767842422871e-05
-3.55988991274905e-05
-1.60633529259652e-05
-2.29767339285887e-05
-3.56905191163462e-05
-1.01545043621169e-05
-2.52785302291469e-05
-2.49190403967267e-05
-1.21819933550359e-05
-2.33199650130261e-05
-2.90972698567966e-05
-2.69898484863211e-05
-2.26857778636186e-05
-2.6437904042605e-05
-8.55325941723319e-06
-1.57967404308768e-05
-1.25982758352337e-05
-1.80796945099096e-05
-1.57211107861036e-05
-4.96638665312523e-05
-2.28616561118005e-05
-1.49315250530228e-07
-1.27722117314134e-05
-1.23721041123238e-05
6.58686421786706e-06
-2.18101507067988e-05
-3.00097556253816e-06
-2.12274846686128e-05
-1.71306535368082e-05
-9.25744755037026e-06
-1.32515642961335e-05
-2.50806559192379e-05
-1.5846736865382e-05
-2.86767969721588e-05
-2.47000387389504e-05
-1.30585771780125e-05
-2.23471226005532e-05
4.69604422195071e-06
-1.13836570480714e-05
-1.36773873590895e-05
-2.1775474406914e-05
-7.20578568788665e-06
-1.36657615139638e-05
-1.24329480888039e-05
-1.9645632897833e-05
-1.32256732324277e-05
-2.88679874382658e-05
-2.80366530221788e-05
-4.85779572420059e-06
-4.5098292437228e-06
-3.00917778672659e-05
-1.73311142207788e-05
-1.82757815345556e-05
-3.70587223942564e-05
-3.6706756586796e-05
-2.39110436855511e-05
-2.35716770298377e-06
-2.87038614324922e-05
-1.3504311193616e-05
-2.38703657335045e-05
-2.20594302349859e-05
-8.35907317356536e-06
-7.39171144321891e-06
-1.9675092060387e-05
-7.05319094127162e-06
-2.83383115770162e-06
-2.09066352365041e-05
-2.22910997955464e-06
-1.90845244196437e-05
-2.43476265070652e-05
-1.20591229522189e-05
-2.1389934893115e-05
-2.13391427305987e-05
-3.55602109015199e-05
-1.83495161877726e-05
-1.20128277730012e-05
-1.54115032677222e-05
-2.24176507816926e-05
-1.35800438982515e-05
-2.01086543304116e-05
-2.32837882893339e-05
-1.82520589395214e-05
-2.62629086181541e-05
-1.5885683333172e-05
-2.7241331322532e-05
-2.61817399451055e-05
-2.62819558635248e-05
-2.39818691631388e-05
-5.06938685593049e-06
2.94306850186578e-06
-2.0356507885159e-05
-2.01351026419162e-05
-1.90117711503014e-05
-1.18103921814438e-05
-1.77873235524983e-05
-8.41036502698473e-06
-3.73031491697753e-06
-2.58327114053291e-05
-1.05785715548278e-05
-3.10760049839469e-05
8.33051708248379e-06
6.56054589253865e-06
-6.15191548170531e-06
-1.07769332690655e-05
-9.73538699054688e-06
-7.99152523777978e-06
-2.17297119051585e-05
-5.95544648300542e-06
-1.60220821635203e-05
-2.20432656162874e-05
-1.72904181268788e-05
-1.04125048646788e-05
-2.9874482563703e-05
-3.34920422978127e-05
-1.67910484414191e-05
-5.05194754240129e-06
-1.93291933152333e-05
-2.59962733186339e-05
-1.21689214146267e-05
-1.64386579539638e-05
-1.27982024173894e-05
-8.34036111198798e-06
-7.47664788304945e-06
-2.09985803538976e-05
-1.83799822876271e-05
4.08249489794117e-06
-2.90288946191107e-06
-2.89672702681042e-05
-3.63127437278139e-06
-1.98240528782571e-05
-1.53435536347425e-05
-1.2538252573082e-05
-3.2848267023434e-05
-2.70432881369612e-05
-2.03545610652725e-05
8.36653326241822e-06
1.19171264580187e-05
-2.50059296511067e-05
-6.96841170269928e-06
-2.00065874048037e-05
-1.42110242665534e-05
7.94466673264275e-06
-2.01272251479317e-05
-7.80115769558563e-06
-1.32203042291881e-05
-1.21927515943082e-06
-1.56003661866622e-05
-2.11862623997805e-05
-1.74312835296307e-05
-1.83110320770485e-05
-2.77681337495036e-05
-1.24570270744679e-05
-2.3008416096654e-05
-1.01867751402926e-05
-1.76937743912738e-05
-2.99646371079317e-05
-2.10630671884328e-05
-2.4172597364831e-05
-1.21726602590343e-05
-3.96780164526368e-06
-1.56380490890693e-05
-1.9371654235172e-05
-1.05314551342651e-05
-3.84995940891043e-05
-1.96750360654804e-05
-2.49067586333432e-05
-3.30564018287227e-05
-2.33122296834637e-06
-4.38707908415912e-05
-1.91596460732043e-05
-1.37389911491687e-05
-4.32213387637373e-05
-2.92854722916434e-05
-3.16446807074079e-05
-2.15189580244749e-05
-2.48858368751918e-05
-2.84744743039729e-05
-7.90500558385115e-06
-1.0502104218707e-05
-5.07784674560348e-06
-6.96581750900119e-07
-8.00495092805424e-06
-5.08043545890306e-07
-5.24793860241808e-06
-1.56105949351046e-05
-1.93984213495388e-05
-2.8220251618054e-05
-2.94190259322205e-05
3.77112309102661e-06
-2.90056067151457e-06
-2.02510165483146e-06
-7.41662023692972e-06
-2.64443653260606e-05
-1.02949813427758e-05
1.57436289955605e-06
-1.76064588735965e-05
-2.72075035789533e-05
-4.20498592183425e-06
1.43088130186936e-06
-1.22488671636621e-05
-6.86301960227813e-06
-2.25203814902175e-05
-1.83376086998431e-05
-2.34555252316888e-05
-1.28441441106671e-05
-3.55530051499859e-06
-1.6331967401228e-05
-1.09606414727297e-05
-1.36962581501726e-05
-6.24448619593e-06
-8.1067051047555e-06
-2.31751406638783e-05
-3.66698502031548e-05
-2.31375395791647e-05
-2.65264541361542e-05
-1.9022383531152e-05
-1.78992706264412e-05
-1.62113975976909e-05
-2.39686941138929e-05
-2.27171372041373e-05
-1.66658508395883e-05
-1.50777166579087e-06
-1.57143817562654e-05
-2.25404611066881e-05
-9.93714263284188e-06
-3.50266108407094e-05
-2.09611865374796e-05
-2.66617410065324e-05
-2.17924732915513e-05
-1.75720142868113e-05
-1.25178467966732e-05
-3.01135104434313e-05
-9.44566407459916e-06
-3.47022239091813e-05
-1.37593702966059e-05
-1.74265515760305e-05
-2.48923209855033e-05
-1.18272104763453e-05
-2.07284797955138e-05
-2.74565987904074e-05
-1.81307196519718e-05
-2.73352681799252e-05
-1.90555210639154e-05
-8.68380750307649e-06
-1.94633526902176e-05
-1.20110169058216e-05
-1.8855783813898e-05
-2.08317519022708e-05
-1.89771667901257e-05
-8.04807283760319e-06
-1.30700756652225e-05
-1.35005212639345e-05
-1.27095026062337e-05
-2.60109020820594e-05
-3.27071396562451e-05
-1.05069578390203e-05
-2.46666000066888e-05
-2.66439687569957e-05
-8.81456822233845e-06
-2.67281815731544e-05
-1.67136156761193e-05
-8.00278569481908e-06
-2.90356243431794e-05
-2.52353197979721e-05
-1.63450418412765e-06
-3.61624376306986e-06
-1.97521945625192e-05
-2.45431859622728e-05
-5.59348326979655e-06
-3.81888237755404e-06
-2.70009842305492e-05
-3.64318683837182e-05
-1.25972808891808e-05
-5.43059804675783e-06
-1.80313594592498e-05
-8.28801763027522e-06
-2.63795197240364e-05
-1.99122400208071e-05
-1.25990049632746e-05
-9.1525873451308e-06
-2.74059693957883e-05
-2.17795952509183e-05
-1.44348714619378e-05
-6.94660706906154e-06
-2.3711843205279e-05
-6.92724556794165e-06
-1.91085813632992e-05
-1.36228234155879e-05
-1.77771476820276e-05
-1.60545117720304e-05
-1.96948003614322e-05
-1.46963782432487e-05
-1.32484269841256e-05
1.08130365698126e-06
-2.77939022676861e-05
-2.32878651058844e-05
-2.81723640434849e-05
-8.60781727212985e-07
-1.11115314944756e-05
-1.48825615598288e-05
-1.34290428422762e-05
-1.36384844124742e-05
-9.52314596983311e-06
-1.5433873862405e-05
-7.9424075152919e-06
-3.62548496817441e-05
-4.60646312001707e-07
4.18515585298628e-06
-3.29980350630636e-05
2.16320793498843e-06
5.1896191016056e-06
-3.84759621395287e-06
6.26611012529068e-07
-1.94201393673364e-06
3.50804259745932e-06
-3.45720787339515e-06
-2.09402467040861e-06
-2.76398151300529e-05
-4.40192416259206e-06
-2.20323923518758e-05
-1.96126007784658e-05
-2.01887700219486e-05
-1.7168232803441e-05
-1.2518461775386e-05
-2.67640386006699e-05
-1.59978774292626e-05
-1.85804809073459e-05
-3.00759686681873e-05
-2.65496284659316e-05
-7.00564049866798e-06
-3.56570832698175e-06
-2.73122021164815e-05
3.21024734371877e-06
-6.33778755716758e-06
-1.68872521139975e-05
-9.95935081961882e-06
-3.03335927605593e-05
-2.12293354646854e-05
-1.61069519590304e-05
-2.17570173103545e-05
-7.54865298949776e-06
-1.69417570615363e-05
-2.69441768058811e-05
-2.37617989620068e-05
-1.62577513879575e-05
-2.17863731210522e-05
-1.13938757424808e-05
-1.36255859662795e-05
-2.4126341302455e-05
-4.29264770673565e-06
-3.00018256236865e-05
-2.86360329308467e-05
4.44772357092902e-06
-2.73563143944984e-06
-9.45640737638676e-06
-1.57095802604372e-05
-1.29347308036624e-05
-3.99115244204249e-06
-1.09812630410334e-05
-2.55707123597275e-05
-6.59471373720223e-06
7.06078123324848e-06
-5.58146003901976e-06
-8.44013755538823e-06
-3.43540064977519e-06
-2.62811435690263e-05
-2.15849144651547e-05
-1.81300292380117e-05
-1.6880175530724e-05
-9.98560070842268e-06
-1.32456539668181e-05
-2.43156849743741e-05
-1.59401415466237e-05
-1.66550087942877e-05
-1.77420724315506e-05
-8.17448062013496e-06
-1.81607581545251e-05
-2.50575637254888e-05
-1.35025090532027e-05
-8.34905286854288e-06
-7.1175349676316e-06
-3.33271020589656e-06
-2.22828202286073e-05
-4.42496921797636e-06
-2.82803281027538e-05
-6.78946749215499e-07
-2.98793373749242e-05
-3.13852097620473e-05
-1.43690398920493e-05
-8.38970548584461e-06
-1.02512646096481e-05
-1.02561393672033e-05
-2.44461590378588e-05
-2.09129480545527e-06
-7.72602094569716e-06
-2.144995595629e-05
-1.08295440939364e-05
-2.41980438961346e-05
-2.26894884184968e-05
-1.57853266983048e-05
-1.24902582253094e-06
-3.05339892727313e-05
-1.13630592988377e-05
-9.77060568397234e-06
-1.69947185458724e-05
-7.30563347855676e-06
-8.64205701338137e-06
-1.61659305760868e-05
-2.56930898185192e-06
-8.57752537337916e-06
-1.97890029087996e-05
-1.37947676419111e-05
-3.13416926589838e-05
-2.97732835050231e-05
-2.51663482525799e-05
-1.4486739393537e-05
-2.95618618515395e-05
-1.49604958946594e-05
-2.80965410907884e-05
6.17429439634628e-07
-6.45675138990452e-06
-1.99635934586947e-05
3.33603482646368e-06
-1.37861263791224e-05
-8.17220484509148e-06
-1.76881359052402e-05
-3.54643799226555e-06
-1.82141846671248e-05
-5.48123234115335e-06
-2.41982528520017e-05
-1.53983646766653e-05
-1.67155879116229e-05
-2.37586134375589e-05
-3.45740420382935e-05
-2.32951578642746e-05
-8.54433722917615e-06
-1.68387397925014e-05
-1.96915342635913e-05
-1.8179514224565e-05
-1.82931849753382e-05
-6.94936794777892e-07
-1.82706361558871e-05
-2.48338378755376e-05
1.38229503797484e-06
-7.88325160970141e-06
-1.23635726464958e-05
4.71836508647007e-06
-1.9423276246828e-05
-1.46954690278518e-05
-8.14318648886667e-06
-7.54485458029529e-06
-1.84384031953527e-05
-2.87556036517646e-05
-7.83333848449024e-06
-3.34098163946744e-05
-1.76447444010569e-05
-7.6677520409128e-06
-3.95347812762273e-06
-5.62929689593363e-06
-1.1260857128994e-06
7.58320439059128e-06
-1.82323706107207e-05
-8.84993497209052e-06
-7.86307404971191e-06
-2.30163533818399e-05
-3.07634931610574e-06
-1.86327050586953e-05
-1.13126388196432e-05
-1.05370203542238e-05
-3.9489801689969e-06
-4.13004807066901e-06
-2.64655816443654e-06
-9.01504801294486e-06
-6.4927407307086e-06
-1.68502274040658e-05
-6.74501090900756e-06
-1.04411863255428e-05
-2.42229954358059e-05
-1.4989714990352e-05
-1.13984032648479e-05
-1.76627238690529e-05
-2.20782047415878e-05
-2.76887455455417e-05
-1.29897499047683e-05
-1.83205804949554e-05
-3.19604545070797e-05
-1.76004743386126e-05
-4.65375080432805e-06
-2.13096997366162e-05
-8.55521758817409e-06
-2.70283264061162e-05
-3.50344252873809e-05
-2.80017266523512e-05
-5.36827876301513e-06
-2.97590432003538e-05
-2.75911849245641e-05
-1.11492828391803e-05
-1.6455612563487e-05
-2.56371066265933e-05
-1.89335027149445e-05
-1.50521940631637e-05
-1.16869278725532e-05
-8.46212644747052e-06
-3.57119742324987e-06
-1.66868875869012e-05
-2.00628640827133e-05
-1.74547695630888e-05
-1.11501172539973e-05
-1.75640069662315e-05
-1.39268727513692e-05
-9.42428630043451e-06
-2.13897052063315e-05
1.20953307192396e-06
-1.53751795936736e-05
-8.58743866198073e-06
-1.32149997834601e-05
-2.04518848194779e-06
-2.18365648033291e-05
4.52768189832329e-06
-1.18889911530647e-05
-1.1806079122829e-05
-2.44992828030609e-05
-2.91852842358779e-06
-1.83270760312738e-05
-1.4297304080539e-05
-1.48369734443077e-05
-1.70206368854484e-05
-2.69562847086292e-05
-2.71924584262901e-05
-1.24931154138212e-05
-5.50834108664064e-07
1.94967824338175e-06
3.97317170236731e-07
2.25592860320586e-06
-2.70488276082079e-05
-2.38317831047715e-05
1.35130817636745e-05
-9.93501873425796e-06
-8.27370341761562e-06
-1.68163008224873e-05
-1.59659424932863e-05
-3.23443336058944e-05
-4.4353072605356e-06
-2.73553722442274e-05
-7.49985807504666e-06
-1.36759398945163e-05
-1.05607015487752e-05
-1.99843419434738e-05
-1.23304471214136e-05
-4.61698480919003e-06
-2.96057562020757e-05
-2.42054087949275e-05
-9.28759069236513e-06
-1.87335207586535e-05
-1.06766277333409e-05
-4.35696164085078e-06
-1.54606983293696e-05
-2.17958381215935e-07
-1.61129602267893e-05
-1.28162365763039e-05
-2.63219119318825e-05
-1.88825914400042e-05
-6.04727719055272e-06
-5.09764414933515e-06
-2.06147131938707e-05
-4.17100836282958e-06
-2.49767170458739e-05
-2.62167901081089e-05
-8.77480877705642e-06
-4.4187049863903e-06
-3.19187376155141e-06
-2.24854143046887e-05
-9.56573233280094e-06
-1.82455267417677e-05
-2.51315016404247e-05
-7.62507586581614e-06
-1.94604881691586e-05
-1.50343197640878e-05
-2.53938672167728e-05
-1.72921193793497e-05
-1.6425552551653e-05
-2.44576560647031e-05
-2.8558144729448e-05
-9.64256037826111e-06
2.42899185550324e-06
-1.76932548385434e-05
-2.22382032229778e-05
-2.47155159062477e-06
-2.55996911403451e-05
-2.41822588042145e-05
-2.05546812093e-05
-2.10552132594222e-05
-2.13655048688371e-05
-1.83423157881374e-05
-2.79924679859504e-05
-2.56957177595353e-05
-1.23958415769945e-05
-2.03264487510478e-05
-1.16052181093079e-05
-1.60652366427386e-05
-1.24864923397139e-05
-2.09485049082571e-05
-8.67672087936235e-06
-1.53084893523495e-05
-1.57796196117732e-05
-1.64165521551104e-05
-1.78284939170512e-05
-1.80573716829795e-05
-9.723249066256e-06
-1.78496750419686e-05
-3.36057764846918e-05
1.2978645982809e-06
-1.60040121498399e-05
-3.27791994617894e-05
-5.61378456273511e-06
-6.27775916296074e-06
-2.30362804768847e-05
2.25330391425434e-06
-2.06679149017407e-05
-2.15099457008631e-05
-3.7156551392112e-05
1.78613541360342e-06
-1.22506016440025e-05
3.683609246271e-06
-1.10853598434526e-05
-1.22193415328369e-05
-3.16095567934522e-05
-7.60263650476882e-06
-4.99741694676219e-06
-5.83599276486683e-06
1.3118394100291e-05
1.07852632508937e-05
-2.20997851812381e-05
-1.3805220289432e-05
-1.45862284694411e-05
-2.25222945165931e-05
-4.02890158190014e-05
-1.87789570966272e-05
-2.21273710860409e-05
-2.34986862932467e-05
2.05433784856944e-05
-1.30972505563433e-05
-1.3467026342624e-05
-8.7631808290867e-06
-7.20079292223318e-06
-1.10089077381419e-05
-8.06928047217906e-06
-5.58605887284455e-06
-1.912601887416e-05
-3.05660961425318e-05
-8.67985665586874e-06
-1.50800112699471e-05
-2.56905512265692e-05
-2.25305166816058e-05
1.58848842022052e-05
-1.15756156627778e-05
-1.54463989600775e-05
-2.43995859363181e-05
-1.62387330723341e-05
-2.96356333076083e-07
-2.57395259705272e-05
-2.0078938901662e-05
-9.99059311492768e-07
-1.77033475683678e-05
-1.37115155828455e-06
-1.08690288319708e-05
-2.37519500744031e-05
-1.25067927154374e-05
-2.0502476433921e-05
-2.58255547508275e-05
-1.96863224312193e-05
1.63985126994035e-05
-2.28812995441186e-05
1.17539593515644e-06
-7.23547225966e-06
-2.4339160066629e-05
-1.27946555656834e-05
-2.94438518071641e-05
-5.31319229878175e-06
-2.81646508321412e-05
-5.67101385853281e-06
-2.68951126949274e-06
-5.19041228501341e-06
-1.55380292621871e-05
-1.69764136095308e-05
-1.54415354932491e-05
-2.03376827386592e-05
-3.01181944507577e-05
-1.12537380383548e-05
-1.32349749071047e-05
-2.75579302279996e-05
-2.83839498321837e-05
-7.75483535271863e-06
-1.32006538229026e-05
-2.75278968440473e-05
-2.28663409695849e-05
-2.74484743640108e-05
-2.33353862377851e-05
-1.6810502444389e-05
-1.72988942696469e-05
6.74789088783731e-06
-1.94554300172862e-05
-1.60002540781152e-05
-1.79657628734783e-05
-1.81593754430806e-05
-7.98627310893676e-06
-2.8254443323397e-05
-2.503505438835e-05
-2.62433580269857e-05
-1.02959741652558e-05
4.35232587654753e-06
-1.06526328384149e-05
-9.93882540885975e-06
-2.09936130074842e-05
-1.09264066080032e-06
-2.07896680387323e-05
-2.07219885986538e-05
-2.29026066109716e-05
-2.52070274839774e-05
-2.0485547661953e-05
-3.08862995285792e-05
-1.81787592520225e-05
-1.71022395915994e-05
-1.90056667949062e-05
-1.4126025414234e-05
-3.03147382577622e-06
-2.54280265381113e-06
-1.64465308926461e-05
-6.83309472676809e-06
-1.84060787100322e-05
-6.3405558634954e-06
-2.2215691992187e-05
-1.61682420441632e-06
-1.67296118744585e-05
-3.53958127998471e-05
-1.11316478006053e-05
-8.20392365446623e-06
-2.79772342003415e-06
-1.55502826693891e-05
-1.79021789109395e-05
-1.90937366012861e-05
-1.41281761705517e-05
-4.03632486805301e-05
-1.74465740535039e-05
-2.7460204516285e-05
-2.67144585822933e-05
-2.9616594238482e-05
-4.24902552982577e-06
-1.12021557811671e-05
-1.36131470130547e-05
7.16276719838033e-06
-1.49672071183209e-05
-1.47151593125544e-05
-2.06816533068128e-05
-9.51397124521502e-06
-1.76822945046813e-05
-1.88292712745291e-05
-2.96492414925432e-05
-3.01354034334368e-05
-2.223352175321e-05
-1.14545423307294e-05
-2.92179129198984e-05
-1.146986920145e-05
-1.40796819915195e-05
-1.92484789182135e-05
-1.38515387613593e-05
-2.62780990011193e-05
-3.62246275038787e-06
1.58594686798416e-05
-1.62787271200253e-05
-6.38609781855672e-06
-2.49019045798235e-05
-1.96197967657631e-05
-2.51844733838439e-05
-2.06363849954714e-05
-1.44241802383504e-05
-1.95125142886797e-05
-2.85955487099972e-05
-2.62592467928984e-05
-7.43748166811742e-07
-3.07667747083192e-05
-2.47935706754168e-05
-2.91668685151177e-05
-2.3241899769758e-05
-2.06252752561907e-06
-2.03488614343584e-05
-2.17543417460093e-05
-1.60906399813795e-05
-1.81551984026099e-05
-2.80717857329074e-05
-1.28473571798792e-05
-1.72391258089874e-05
3.0120101148239e-07
-1.76395327624777e-05
-2.12185198675014e-05
-2.3021659963053e-05
-1.95836463934739e-05
-2.32054973670452e-05
-2.2330712041527e-05
1.88027052132283e-06
-2.37856467176482e-05
-1.64578123828872e-05
-1.49329766273431e-05
-2.12853135248795e-05
-2.79035079846021e-05
-1.03693076820657e-05
-1.91814200724207e-05
7.97761952760524e-07
-6.90176726612326e-06
-1.62854060992409e-05
-2.77489917874653e-05
-1.81226842110637e-05
-1.90525205398427e-05
-2.8397704693417e-07
-2.45108007078955e-05
-1.97185213335576e-05
-4.19150939198192e-05
-2.01672436362414e-05
-2.04748190984742e-05
-1.62411565201155e-05
-1.80636420058576e-06
-1.26947793536178e-05
-2.34490179134783e-05
-1.446660938321e-05
-1.80321697136308e-05
-1.9397304870223e-05
-2.30142487323554e-05
-1.73799357102745e-05
-6.6225774086627e-06
-2.69304916302105e-05
-1.94787432174818e-05
-1.51208671770656e-05
-2.3818967897993e-05
-1.86869438999872e-05
-1.47122845623664e-05
-2.28509103612941e-05
-1.99763747776284e-05
-5.02479121551508e-06
-1.80167958334767e-05
-8.43438596523791e-06
-1.46232675246352e-05
-1.97086232111116e-05
-1.25908060355098e-05
-2.58244358079862e-05
-3.16846347623126e-05
-1.83590166317266e-06
-1.45375376247638e-05
-4.72232194670371e-06
-1.97149840905372e-05
-2.36197037273498e-05
-1.37785500404061e-05
-1.19225392883253e-05
-2.68203347967308e-05
-9.57731206610677e-06
-3.38137082737508e-05
-2.92220548128518e-05
-2.60671258941796e-05
-1.62590074004454e-05
-2.35524888813286e-05
-6.92997688516534e-06
-2.23227177605732e-05
-4.34264927700625e-06
-1.76447808393429e-05
-3.24388956351208e-05
-3.36817386136213e-06
-2.7706910699163e-05
-1.44213713457721e-05
-3.13075637704974e-05
-1.53399064958025e-05
-2.33742099546672e-05
-1.84617049599612e-05
-2.88202618431877e-06
-1.56000312572348e-05
-1.21552203947706e-05
-2.73438558918557e-05
-2.95374668935681e-05
-1.21124142866046e-05
-3.24678385104272e-05
-1.40334615575262e-05
-2.23894479660464e-05
-2.15769752414528e-05
-2.61942070580174e-05
-1.48506698291e-05
-7.24206379649095e-06
-2.03194961329572e-05
-9.04011771984719e-06
-2.66357157724785e-05
-2.19725728863712e-05
-2.66051154382476e-05
-2.02777210775689e-05
-2.38978993364374e-05
-2.7962642092866e-05
-1.52801829300214e-05
-9.75435257401047e-06
-4.01369098703114e-06
-2.37912017724594e-05
-1.77747924698183e-05
-2.59101348825198e-05
-1.37379600637529e-05
-4.98220245836437e-06
-7.2543133845531e-06
-7.16147304341555e-06
-2.16593954921386e-05
-9.92916342602741e-06
-2.90988059980017e-05
-2.11476368087353e-05
-2.23006829623646e-05
-1.03669715143897e-05
1.31812389933551e-06
-1.31474161610654e-05
-1.47848646091198e-05
-2.98542545735623e-05
-2.21720137637087e-05
-2.27692845606816e-05
-3.09373116444749e-06
-4.25462549080189e-06
-1.60684745488458e-05
-1.46118473950021e-05
-2.03686840495091e-05
-1.81301133455736e-05
-2.43658723650104e-05
-1.28321153344784e-05
-2.1279859219903e-05
-1.62932200412477e-05
-2.94590295350839e-05
-2.60502372089548e-05
-4.46231402017211e-06
-3.04307719794496e-05
-2.05418885185272e-05
-1.95255183777454e-05
-2.85651661976626e-05
-6.62055699668505e-08
-1.53440953877309e-05
-5.95968117656592e-06
-1.64762938973191e-05
-2.43016668125428e-05
-4.88442972869367e-06
-9.9728609331888e-06
2.18153392617688e-06
-2.00432382147144e-05
-7.61067469615612e-06
-2.49407572850452e-05
-2.96097376098295e-05
-2.38384286897367e-05
-1.77953003892761e-05
-1.42778634598951e-05
4.18530911667174e-06
-1.90105595244699e-05
-1.44408249455255e-05
-1.84768874567823e-05
-1.41373283568441e-05
-9.09642954750309e-06
-1.50637284718707e-05
-2.93745195435275e-05
-3.62168264326699e-06
-2.15043763442476e-05
-2.19798298974777e-05
-6.97794421211148e-06
-1.69941506400759e-05
-2.35656273691813e-05
-1.54758001087449e-05
-3.39185686753817e-05
-1.57011446126487e-05
-1.98755384204939e-05
-2.54893862316697e-05
-1.05910586814105e-05
-2.41267263498949e-05
-1.6515789400635e-05
-1.2038050877157e-05
-2.24774825306948e-05
-2.07315657003691e-05
-4.09643667727742e-06
2.94822575145639e-06
-2.84144133954095e-05
-3.47701426561769e-05
-1.2882477414915e-05
-1.30555809954484e-05
-2.02770226265888e-05
-1.62514701546197e-05
-2.9983450591177e-05
-7.21813882708591e-07
-1.60047023803969e-05
-2.11348243789646e-05
-8.92158307224303e-06
-2.37771705767902e-06
-9.71440720853492e-06
-1.75870768914618e-05
-2.27833544374194e-05
-3.54506457982771e-05
-3.23087827011815e-05
-6.53610316522381e-06
1.38133935133415e-05
-1.27148698292274e-05
-1.95696774368291e-05
-8.36125199591495e-06
-3.66400558706166e-05
-3.24538890667567e-05
-6.21716831878037e-06
-1.18926032407061e-05
-1.14478349574783e-05
-2.20393407571337e-05
-7.49119342761729e-06
-2.87119808624251e-05
-3.28190615790017e-05
-5.09855915742052e-06
-1.20449147198251e-05
-1.80194522349097e-06
-1.62815282765505e-05
-1.90959905591116e-05
-7.21208600051741e-06
8.90904673556301e-07
-1.70290479580699e-05
-1.64098412036653e-05
-1.60418666422614e-05
-7.64774740183428e-06
-1.69418252115816e-05
-3.0485040087328e-05
-1.78960844708544e-05
-2.02901073228161e-05
-2.11527953745521e-05
-2.3959681268505e-05
-2.22817723219076e-05
9.47014065059318e-06
-2.29920131788018e-05
-1.94540726815087e-05
-2.10438204335399e-05
-1.40896304126246e-05
-1.6259356429408e-05
4.3526218530876e-06
1.11834090337182e-05
-2.73154706082653e-05
-1.86097315174235e-05
-1.94517070286136e-07
-1.39843213337653e-05
-1.24607362187661e-05
-2.51752679347789e-06
-1.70114729033239e-05
-7.63471635667159e-06
-2.91054548220819e-05
-1.70308914100419e-05
-2.75075306117813e-05
-1.98701179917585e-05
-1.50103956309018e-05
-2.22493764191894e-05
-1.25356651152609e-05
-6.13892042190533e-06
-2.77309217781352e-05
-2.24203171956135e-05
-3.59455914570902e-05
-2.08269666524426e-06
-1.77581998578453e-05
-6.34866518755375e-06
-1.46943003813346e-05
-1.15576819579987e-05
-1.45066315220908e-05
-1.5433411524692e-05
-6.37414609002532e-06
-1.05746521410429e-05
-1.92615962319416e-05
-1.11944777501707e-05
-8.36185566474765e-06
-1.48061206985531e-05
-3.65379594763382e-05
-7.30849001779046e-07
-1.35936933400766e-05
-1.77256211370336e-05
-1.02081280454159e-05
-1.94119512294119e-05
-1.58415688147543e-05
-8.32025934769927e-06
-1.45093680252516e-05
-2.09410395769758e-05
-2.65032443201174e-05
-1.03553156878005e-05
-1.09601427036134e-05
-1.00668179169332e-05
-2.92071098214546e-05
-1.94572216286206e-05
-2.48909838571595e-05
-1.448344078499e-05
-1.03262113442369e-05
-2.80347012043322e-05
-3.02550468816027e-05
-2.82521419812648e-05
-3.12136296026042e-05
-3.12465611210812e-05
-2.69063705006654e-05
-1.44059542918585e-05
-1.55075241827707e-06
-1.44106920246542e-05
-3.00378394114286e-05
-5.12446142251431e-06
-3.32943609018558e-05
-3.59381608552182e-05
-8.26532469960228e-06
-2.63482633968911e-05
-7.00122668877289e-07
-7.89986201756591e-06
-2.6450180153295e-05
-3.24071940184045e-07
-3.56163822041019e-05
-1.61179681610005e-05
-8.17603118482849e-06
-2.03191495392745e-05
-1.20350579736406e-05
-1.22451007514116e-05
-7.97573985769542e-06
3.37147434950696e-06
-2.96087452134121e-05
-2.19085313061971e-05
-1.83913705805753e-05
-1.71330658253146e-05
-2.78014818935379e-05
-2.18054032107e-05
-1.43299749604858e-05
-1.67289911573641e-05
-1.78733345779063e-05
-1.90960585164884e-05
-6.51901147220437e-06
-3.48850740236885e-05
-2.49183374601829e-05
-1.7275434899927e-05
-1.25452107202788e-05
-1.86751295340552e-05
-2.36535552124758e-05
-9.55524955991505e-06
-1.53363512636209e-05
-2.38518943167907e-05
-1.06124372424621e-05
-2.65056183487903e-05
-1.32945869245779e-05
-2.49499355504798e-05
-1.35712088726767e-05
-1.42954288669187e-05
-1.89208254959502e-05
-1.2979149440564e-05
-3.21529973179986e-05
-1.1252852622623e-05
-2.09859777882744e-05
-7.41182139373854e-06
-7.05277208056552e-06
-2.17597511476913e-05
-1.91896359482238e-05
-7.7419815865544e-06
-1.51563382645255e-05
-1.67619020657203e-05
-2.30418307420058e-05
-1.50898302547272e-06
-1.53579718252874e-05
-5.09357325268162e-06
-1.59657141673776e-05
-1.13746374018268e-05
-1.45304031450578e-05
-2.98772410574752e-05
-3.88205035657605e-07
-1.83944474224934e-05
-1.68860392460584e-05
-4.62588066062231e-06
-2.77244761301444e-05
-6.50299639968638e-06
-2.08063218031414e-05
-1.41520285886079e-05
-8.56939677365494e-06
2.40001803279428e-06
-1.0325982307862e-05
-2.4839811036461e-05
-1.94486017761534e-05
-3.05325919208852e-05
-2.00965319771088e-05
1.62890819725337e-06
-9.66471692498415e-06
-1.59209627489486e-06
-2.18191196721777e-05
-6.87854399642161e-06
-7.12134783061618e-06
-2.52761771554322e-05
-1.29293575366527e-05
-5.25730589493557e-06
-1.06700040927357e-05
-1.07612975091091e-05
-2.1535610428655e-05
-1.91412505978073e-05
-1.26031970388555e-05
-2.03548865711407e-05
-1.69581134119443e-05
-1.13214891878611e-05
-1.81154529003385e-05
-3.41574488329588e-05
-1.91230056507689e-05
-3.45854603911762e-05
-2.30905745998266e-05
-2.83118109725361e-06
-1.18119201399939e-05
-1.7798870062567e-05
-8.16595649188695e-06
-1.69923028822915e-05
-1.85643968360589e-05
-2.99014501817242e-05
-3.34059599606257e-05
-2.27635359540816e-05
-1.6192039783261e-05
-8.70466908817678e-06
-2.46524879588738e-05
9.74013261086608e-07
-1.25203720427123e-05
-1.27802666449605e-05
-2.8054877469476e-05
-2.38086053019896e-05
-2.07358089936185e-05
-1.78960769716369e-05
-1.24825454601552e-05
-1.428850746335e-05
-2.33427139978736e-05
-1.05022440583129e-05
-1.36351685698854e-05
-1.67518512318831e-05
-1.52934001214133e-05
-5.44161057410636e-05
-1.90320577079935e-05
-1.39456781563253e-05
-2.67658368032623e-05
-2.61357479030196e-05
-2.48093960590119e-05
-1.04620121079487e-05
-2.71714795898141e-05
-2.71164510229548e-05
-4.86131457871525e-06
-3.22652644648573e-05
2.31131957535337e-06
-2.06381858441332e-05
-1.87622168027797e-05
-7.45860679098541e-06
-5.74392204433493e-06
-2.61169632432012e-05
-3.02381571344596e-05
-3.47367935542097e-06
-4.45142109879243e-07
-2.85785551855105e-05
-1.34418956765638e-05
-3.00987345560457e-05
-1.23266075085187e-05
1.32529967041289e-05
-2.07298009165996e-05
-1.38504884101768e-05
-1.19560083941108e-05
-1.0516595278574e-05
-1.76855575206134e-05
-1.23424733743173e-05
-1.57840606949654e-05
-1.91892866305392e-05
-2.93189642229446e-05
-1.79274682804518e-05
3.96017319042359e-06
-1.65130065383516e-05
-9.75281404693007e-06
-1.33182840328431e-05
-3.47181064137742e-06
-2.16244044808949e-05
-6.98610701769424e-06
-1.84054889356901e-05
-1.75746922485618e-05
-2.51079210595452e-05
-8.99488399043516e-06
-1.67071821575891e-05
-8.02481570967432e-06
-1.55176008042004e-05
-2.24446545239465e-05
-2.03540509143325e-05
-1.83831235983708e-05
-2.03206947389614e-05
-1.84049080150951e-05
-2.88428367300735e-05
-1.58248744635015e-05
-1.75480100548009e-05
5.27655358015358e-06
-2.45474515283511e-05
-2.92498252840365e-05
-1.65955231798587e-05
-1.07646957331222e-05
-2.5949896687224e-05
-1.79616858445405e-05
-3.06813120739284e-05
-2.11257028377042e-05
-3.67713673704942e-05
8.19802821667135e-06
-1.3368033786423e-05
-1.37597065681732e-05
-6.9469049019368e-06
-1.46930791110938e-05
-2.19764672775153e-05
-7.30478095707299e-06
-2.0928400682751e-05
-1.02461290928519e-05
-2.33156170647647e-05
-2.02175548097005e-05
-1.86397577982922e-06
-1.67602209803539e-05
-2.05970529593863e-05
-1.43904931509207e-05
-1.26407329172463e-05
-4.65399417077723e-06
-1.84742683906411e-05
-1.24947122243283e-05
-1.92749102178721e-05
-1.03549961193038e-05
-1.95903621010424e-05
-2.72504620248538e-05
-2.08381322013695e-05
-1.9779481107933e-05
-1.62746194072874e-05
-2.12579435202706e-05
-1.0336655683446e-05
-2.42390176509905e-05
-2.83483548382937e-05
-2.22659241900926e-06
-1.02404389220413e-05
-7.59794473134385e-06
8.49750052214167e-06
-9.73469632609336e-06
-1.68248697996716e-05
-1.45839020389811e-05
-9.38628073176489e-06
-1.97594503376879e-05
1.31772579994109e-06
-1.36462491849933e-05
-9.37769897531477e-06
-2.75955458298471e-05
-1.18116297264371e-05
-8.0764811516159e-07
-1.80935071072921e-05
-1.28828602842446e-05
-1.00174763295261e-05
-1.44553822905704e-05
-1.02447421559865e-05
-2.42318950164198e-05
-2.46010563816185e-05
2.44610886653992e-06
-1.26215653779374e-05
-7.81907122441989e-06
-1.80642080101122e-05
-4.77697075317001e-06
-1.00705591913155e-05
-1.13429411828914e-05
-7.80810671943014e-07
-2.21916762120779e-05
-1.97527024413886e-05
-5.10172362228284e-06
-6.54528636174855e-06
-2.32463066541611e-05
4.50539975355821e-06
-1.01969063639314e-05
-1.30463329163649e-05
-1.9477523701302e-05
-2.30395566623918e-05
-3.77961044438557e-05
-2.73667993756995e-05
-4.7965348753936e-06
-1.02604331147227e-05
-1.16584137313467e-05
-4.67945437748772e-06
-2.69474733621485e-05
-3.25768935098793e-05
-2.53047077635904e-05
-2.71474330586874e-05
-2.36710272151789e-05
-1.42322221511875e-05
-1.3486049679336e-06
-3.26414844609252e-05
-2.25389081392642e-05
-1.88779677911116e-05
-1.1040552244508e-05
-1.18119660712524e-05
-9.17647741700322e-06
-3.15786855415668e-05
-1.48302784760737e-05
-8.38552053978978e-06
-9.82794540624191e-06
3.12248719277372e-06
-1.77932278033899e-05
-1.58563098594653e-05
-1.75096389514538e-05
-6.87543962940962e-06
-9.95201824214472e-06
-1.51328643567598e-05
-1.07749251782079e-05
-8.21355011645265e-06
-3.15865680397034e-05
-1.76248817239837e-05
-4.29886026168626e-06
-2.49921636801558e-05
-3.61039587756838e-05
-3.11939363645803e-05
-1.75614350833664e-05
-5.15240147451495e-06
-2.2298721814782e-05
-2.61098071538474e-06
-1.64007061762034e-05
-2.63427001845257e-05
-2.0113048282878e-05
-1.79424028159329e-05
-8.48619062569073e-07
-6.40011203027569e-06
-7.4326795940799e-06
-1.5477628701595e-05
-2.76592088225992e-05
-2.32610058634146e-05
-5.75456236221166e-07
-2.28757236144042e-05
-2.08925325289471e-05
-3.24641576452515e-05
-2.68590874276595e-05
-1.01597886674617e-05
-1.9845045265417e-06
-9.68698012895249e-06
-9.2870677726612e-06
-2.16716033152516e-05
-1.00196087001804e-05
-2.15472091574331e-05
-1.80042633447315e-05
-1.12012319403196e-06
-1.51614188314887e-05
-2.18374478325125e-05
-6.54509326824148e-06
-2.5752618985776e-05
2.0623326933521e-05
-2.24362351120073e-05
-1.48591355664498e-05
-2.42922459373705e-05
-1.3118127171778e-05
-1.58186336011141e-05
-5.02879922078368e-06
-1.72354334319942e-05
-7.13013439761094e-06
-8.55199300402277e-06
-1.09343263661567e-06
-1.98411308577868e-05
-2.54191531446374e-05
-1.34471845729119e-05
-1.5177806522405e-05
-3.35613034382008e-05
-2.96483786390834e-05
-1.345823772076e-05
-3.9191412185613e-05
-4.51838495729022e-05
-6.8422148535729e-06
-1.87111539855198e-05
-2.21785838833773e-05
-2.60860569487065e-05
-3.49897516260737e-05
-4.08459216097302e-05
-2.01935664882951e-05
-2.75190887845798e-05
-1.09827235350067e-05
-2.71782797017131e-05
-1.94476745973646e-05
-5.81647624757343e-06
-2.00415775429537e-05
-5.86156879965161e-06
-7.09294833233968e-06
-6.27333338517338e-06
2.68650573609487e-06
-1.91603765048053e-05
-1.87728723706877e-05
-1.75394404251457e-05
-1.3128797280475e-05
-1.98533251652999e-05
-2.35740939417669e-06
-2.15818356960793e-05
-4.30110834029743e-05
-1.69993394567107e-05
-4.64037112876783e-06
-1.25791422918258e-05
-1.49301659724041e-05
-9.18147683773465e-06
-8.20026489397524e-06
-6.96966851801981e-06
-2.61836590722122e-05
-2.86564297802091e-05
-2.00829907722616e-05
-7.83611806571542e-06
-7.49180750412087e-06
-2.14696301260231e-05
2.88111600756507e-06
5.10109529701596e-07
-1.37363987344154e-05
-1.19857732916288e-05
-7.81078261933394e-06
-6.17072322792467e-06
-1.48738931640974e-05
2.10595594959337e-06
-1.70169543689435e-05
-1.47999105212158e-05
-2.78974451910074e-05
-1.90184933623258e-05
-2.6297774027964e-05
-1.24516897088333e-05
-7.50061849793345e-06
-2.29965484887527e-05
-1.25867010259995e-05
-2.32042844504432e-05
-2.04557427633364e-05
-1.86095964780967e-05
-1.31897913716652e-05
-1.35425284062421e-05
-5.26251573610991e-05
-1.76725831239764e-05
-2.23625393546086e-05
-1.58834059957686e-05
-1.34755607500907e-05
-2.67196499504819e-05
-1.05067105473289e-05
-2.24360663519327e-05
-1.04150594324327e-05
-1.41688175579174e-05
-1.75265612801964e-05
-1.90031164697483e-05
-2.41555218542897e-05
-2.32455695376926e-05
-4.88483116075062e-06
-1.67962299187629e-05
-2.88650444669561e-05
-6.82597304540199e-06
-2.60956970714494e-05
-1.01869638489026e-05
-1.68287140148088e-05
-2.66723825219773e-05
-2.9868776099778e-05
-1.99445335692786e-05
-1.01559536530424e-05
-3.17030375984662e-05
-1.45283896822366e-05
-1.39762512433309e-05
-1.79531353387403e-05
-2.19815678440033e-05
-1.97359904211243e-05
-2.85929353544488e-05
-1.63456880405622e-05
-2.44892869989504e-05
-3.70739266375669e-05
2.70509840840106e-06
-1.15616740501199e-05
-1.11561438696847e-06
-1.04501118163635e-05
-1.2811150389799e-05
-5.71556763955867e-07
-1.4881632321811e-05
-4.89634410288797e-06
-5.31570229531935e-06
-4.86521489643317e-06
-1.79186896038255e-05
-8.80381419549162e-06
-3.10209269225799e-05
-3.90798646651472e-05
-1.72774387972639e-05
-3.26104569736091e-05
-7.30861271860403e-06
-3.43040114692887e-06
-2.76720369561588e-05
-1.36208042119413e-05
-1.82617659312552e-05
-9.05503650550978e-06
-6.67238137119514e-06
-2.94608762871658e-05
5.95126254367741e-06
1.23393547823368e-06
-6.05149510593412e-06
-2.68166483747848e-05
-2.00025018297921e-05
-2.74567726528914e-05
-2.05096382293642e-05
-1.18528448933847e-05
-6.47309028776731e-06
-3.38528427855648e-05
-1.3844198072547e-05
-2.64312432748252e-05
-4.09088324064435e-06
1.34136431744709e-06
-1.23609065167646e-05
-1.68105468223993e-05
-7.52784509761794e-06
-1.01381345482519e-05
-3.20885947906204e-05
-2.87664146217403e-05
-1.32223486255817e-05
-2.49175862042025e-05
-2.4478526247982e-05
-2.52139472558111e-05
-2.43573327877717e-05
-2.13431834466519e-05
-1.78885086759879e-05
-1.30707546693256e-05
-1.34872736817121e-05
-1.22621503427062e-05
-2.9929291518121e-05
-9.50690777669059e-06
-2.07963176881921e-05
-5.58981501638418e-06
-7.20262566666557e-06
-2.36428249168511e-05
-9.96136092182569e-06
-5.09382917361144e-06
-8.24266382660203e-06
-1.84304254541586e-05
-1.0541005090546e-05
-1.0888955572561e-05
-3.58392265842177e-05
-2.41056132814686e-05
-6.93946875219776e-06
4.78253243692648e-06
-1.48627344144783e-05
-1.76894868762376e-05
-1.06952115276428e-05
-1.85971944626997e-05
-6.76834870040214e-06
-4.18408334196923e-06
-2.79916902776013e-05
-2.62068272328499e-06
-1.33211096289455e-05
-9.19307045474425e-06
-3.72290642111986e-05
-3.33890234508525e-05
-2.567492749992e-05
-1.89017971546676e-05
-1.93967316087991e-05
-1.29207766727188e-05
-1.60258251119814e-05
-2.0260050444534e-05
-5.50305672604586e-06
-2.78470088168909e-05
-3.24340551911856e-05
-9.89764869498645e-06
-5.45595401471004e-06
-4.31668407514707e-06
-2.04375015326398e-06
-1.95618294612822e-05
-1.73744332907563e-05
-3.08798110257539e-05
-2.12279757905631e-05
-1.04262225373062e-05
-1.31368192274698e-05
-2.6397213025497e-05
-1.17984593020609e-05
-1.81002818010713e-05
-1.36278196836665e-05
-2.2015335387489e-05
-1.24242422127182e-05
-2.04305371249838e-05
-3.56948724625616e-05
-1.20737117729086e-05
1.10660329578652e-07
-1.07341834734165e-05
-1.37667552443576e-05
-3.04954961042879e-05
-1.0166699180207e-05
-1.09350080886547e-05
-1.24222960367135e-05
-1.04777366283258e-05
-1.1087718216276e-05
-2.06780835025268e-05
-1.75305757977518e-05
-2.63657782150606e-05
-1.29026249554089e-05
-2.17181851031215e-05
-3.20628456695143e-05
-4.89524990496244e-06
-7.53627513283901e-06
-3.24474460136371e-05
-7.5166634000636e-06
-1.86045116657469e-05
-2.17749934857169e-05
-8.74177178815815e-06
-1.37572786652753e-05
-6.88523017985444e-06
-2.27061155651381e-05
-2.34995980213889e-05
-6.54562775555056e-06
-1.37042120360041e-05
-1.72821547457262e-05
-1.04961502678499e-05
2.06529273965479e-06
-1.57939976681854e-05
-2.55899936811106e-05
-1.64017324384688e-05
-1.98921368292979e-05
-1.71527771464856e-05
-1.33439072177888e-05
-2.04965983867558e-05
-3.90370658044829e-05
-1.53726727253409e-05
-2.03595464918259e-05
-1.6758442977565e-05
-2.50437750467739e-05
-2.00473992469619e-05
-7.40087726890451e-06
-9.52687486548444e-06
-1.25493673666184e-05
-3.42399703028545e-05
-2.04464916495574e-05
-6.94889534590746e-06
-1.59605522623192e-05
-1.39101074028542e-05
-1.36737395138636e-05
-9.20829392245365e-06
-1.5693855726184e-05
-2.99652533903765e-06
-1.09880875780643e-05
8.08024860631345e-06
-3.41640980552129e-05
-2.22919994911204e-05
-2.57014308528565e-05
-7.7334105601528e-06
-2.28783146889535e-05
-2.23351929911483e-05
-2.18892789337703e-05
-1.35277585696396e-05
-2.96387359378601e-05
-2.05828195750239e-05
-2.01106610524467e-05
-4.02750839786017e-05
-1.8839104401432e-05
-1.26697709829316e-05
-2.18158567003264e-05
-1.60980977787548e-05
-1.68053420520552e-05
-1.60590771096921e-05
-3.00772310199646e-05
-2.15044650044655e-05
1.97518077653105e-06
3.69481096788964e-06
-8.56457628395294e-06
-1.37976456166162e-05
-2.0186867560451e-05
-1.47238626556474e-05
-2.33290458539912e-05
-7.70343103618512e-06
-1.23815563437918e-05
-9.32674750638696e-06
-7.89827233804111e-06
-1.76402458840089e-05
-2.2344648108657e-05
-1.24531944699139e-05
-1.28672721324818e-05
-1.83001243620273e-05
9.90269266461634e-07
-1.3063880904334e-05
-2.74186071716408e-06
-1.90939855376505e-05
-9.67999727421375e-06
-1.00493407195881e-05
-3.35444122713295e-05
-1.05756599454164e-05
-1.77376057377397e-05
-2.39444912692813e-05
-3.57075525806718e-05
-1.25806346587448e-05
-1.52790708471888e-05
-1.51271831361365e-05
-3.39469685278311e-05
-2.07657068131019e-05
1.72227127025273e-06
-1.409807440465e-05
-2.2689106080391e-05
-3.10087307754476e-05
-1.29194560641835e-05
-3.16505280326793e-05
-2.77310346626111e-05
-1.25157505383253e-05
-2.52166533987808e-05
-3.12162332130321e-05
-2.7458885841727e-05
-1.80437464240802e-05
-1.45207379353488e-05
-2.61650075388289e-05
-1.48580558824361e-05
-1.54886460599448e-05
-1.64059362463333e-05
-1.79570592241369e-05
-1.82866950002368e-05
6.72933786680239e-07
2.92736090710196e-06
-3.00245426857348e-05
-1.39265679158664e-05
3.00639544158432e-06
2.62318240434816e-06
-2.25934052832908e-05
-2.94857566331861e-05
-9.68654524392223e-06
-1.48576313309216e-05
-3.35174168596262e-05
-3.14824664464848e-05
-8.04011527891032e-06
-1.44740545911263e-05
3.63873692357145e-06
-1.0178277678289e-05
-2.19514437152694e-05
-1.40524654667741e-05
-7.46814513677392e-06
-1.33976499118761e-05
5.13916857158714e-06
-1.40635403105241e-05
-1.74240104512595e-05
-1.53108286759236e-05
-1.93302863810691e-05
-2.73132714935391e-05
-1.68301789501622e-05
-1.39839857874792e-05
-1.73768508694675e-05
5.30243041903091e-06
-1.99050303661557e-05
-8.45203584119421e-06
-7.91337621020002e-06
-1.50342061301251e-05
2.5626936527394e-06
-7.21873145834025e-06
-2.42847728037535e-05
-1.87983198708453e-05
-1.7658303557354e-05
-1.79619634331467e-05
-5.16825633396475e-06
-6.19109579817154e-06
-1.19416085844398e-05
-1.05653116637099e-05
-3.406016205365e-06
-1.72370264342855e-05
-1.19549398363776e-06
-1.07256718082405e-05
-2.22008322282583e-05
-2.68706001727273e-05
-1.3130756720063e-05
7.96795097709725e-06
-1.76223108708417e-05
-2.46684679771473e-05
-1.77717680681417e-05
-1.77901093415691e-05
-1.14679278543577e-05
-8.89014496691455e-06
-9.46850376205427e-06
-2.1397354273986e-05
-1.25686193588372e-05
-1.11973268674118e-05
-2.0725099908511e-05
3.92847248884144e-06
-1.47702991467177e-05
-2.39881584415852e-05
-1.4748249198369e-05
-1.24381738548779e-05
-2.2541456435004e-05
-6.746852516601e-06
-2.3375151105344e-05
-1.71932216750847e-05
-2.56561154444187e-05
-1.9221301548614e-05
-1.66309144165888e-05
-3.03286057223597e-05
-2.10922166150836e-05
-1.78982445792595e-05
-1.71120135380973e-05
-1.72097959911783e-05
-1.99170125513757e-05
-2.81648170304053e-05
-3.43191918975279e-06
-1.38451973562517e-05
-3.11220668458239e-05
-2.41431912428361e-05
-2.10401225948299e-05
-2.59706622626563e-05
-1.09932593234423e-05
-2.76102306015572e-05
-3.13095019016997e-05
-1.43432286074235e-05
-5.20913448485145e-06
-2.30565415362949e-05
-1.71146638822003e-05
-1.50730631107092e-05
-1.27504340224252e-05
-6.04545334671716e-06
-2.13446649087867e-05
-1.94847812792367e-05
-6.41487142367881e-06
-2.18279996678288e-05
4.67063702634565e-06
-1.4624258578277e-05
-3.58379908616657e-05
-3.90260694688057e-05
-9.58974822642252e-06
-7.79083959189474e-06
-2.32897022979869e-05
-1.99917972373733e-05
-3.28318807754909e-07
-2.38800914341188e-05
-8.42544807183101e-06
-1.10592946685573e-05
-1.73864681265693e-05
-1.14194201121768e-05
-2.25823620317568e-05
-1.0306316062055e-05
-3.74575469021478e-05
-2.68161712931541e-05
-3.58807899878463e-05
-1.6218203473984e-05
-1.12664979396174e-05
-5.02922986228366e-06
-2.56291023298167e-05
-6.21290036890179e-06
-1.38073960153501e-05
-1.2402948078459e-05
-7.98253434406122e-06
-1.28106201034158e-05
-1.584658708344e-05
-8.46363884816688e-06
-9.20538692668142e-06
-1.84183502536736e-05
-1.66212436282129e-05
-1.10952900970767e-05
-2.29158684007164e-05
-1.5942047791685e-05
-9.33161201377226e-06
-2.55517287140655e-05
-2.52337163390624e-05
-1.3044710557975e-05
-2.06461490343624e-05
-1.34505261674873e-05
-1.65733376175216e-05
-2.39441634639703e-05
-1.1614550632466e-05
-1.85358193074252e-05
-9.31433331352308e-06
-2.20356454167006e-05
-1.18561123586871e-05
-2.01921567295308e-05
-6.16191850740913e-06
-5.54473272573001e-06
-1.96993594980754e-05
-2.96382058003411e-05
-3.49482109274966e-05
-5.38917305766677e-06
-1.7547488638732e-05
-2.47985973207356e-05
-1.76099403511789e-05
-1.05706869500584e-05
-1.70416242423384e-05
-2.4401984243489e-05
-2.64337118703049e-06
-1.10214638352195e-05
-1.17551892304244e-05
-1.85612413118686e-05
-1.42237582186101e-05
-2.6063411230193e-05
-2.18324484139936e-05
-2.77596654442666e-05
-2.00090895269073e-05
-6.68236021776491e-06
-2.43704673187231e-05
-2.09828069854885e-05
-9.01048149865261e-06
-1.6267529212389e-05
-3.51350342519356e-05
-2.50553377381139e-05
-2.42198230308178e-05
-9.78804831138709e-06
-1.28119452421991e-05
-3.37759532522668e-05
-1.62169159825859e-05
-1.61069873632576e-05
-2.17462239923904e-05
-3.03172117199024e-05
-1.23475613502876e-05
-1.23285469660312e-06
-2.35831860402649e-05
-2.44005412640344e-05
-2.35066922149736e-05
-1.49847299484701e-05
-1.5482399386818e-05
4.43086222112703e-06
-2.54941931007561e-05
-7.14812764213866e-06
-2.44097561866661e-05
-2.9485320369464e-05
-9.3125969616769e-06
-2.12714786220009e-05
-2.74118376550807e-05
-2.0059353660583e-05
-2.46866002764907e-05
-1.55618009983198e-05
-1.40412390237007e-05
-2.05087306476718e-05
-1.53921705737032e-05
-1.05353644377628e-05
-1.96108571944889e-05
-3.0243225953667e-05
-1.49694450311803e-05
-6.0725283812342e-06
-1.55569626484581e-05
-1.91074829535589e-05
-2.53747257165531e-05
-1.06543957205438e-05
-3.19252030494317e-06
-1.62711403774816e-06
-3.78321732543168e-05
-1.23192120589679e-05
-1.60242058080263e-05
-6.07981735749769e-06
-1.86605274121442e-05
-1.66677275995293e-05
-1.9475266008685e-05
-1.60160680236331e-05
-2.35941299926969e-05
-1.03725232749508e-05
-3.17313809427595e-05
-6.09650338334472e-06
-1.42698044364555e-05
-2.4804090251016e-05
-1.65559249861162e-05
-1.96642340101913e-05
-2.68212993294619e-05
-1.94295469167205e-05
-9.75445238856878e-06
-8.05084209056892e-06
-1.36245425809324e-05
-1.53947637071549e-05
-3.53033042043196e-05
-2.28423554328751e-05
-9.49872787720252e-06
-1.39197244773326e-05
-6.91378828379869e-06
-5.00292465182421e-06
-7.72042272147853e-06
-2.76274734724016e-05
-6.9959783318622e-06
-1.9342244594647e-05
-1.49214806802956e-05
-3.14476450410985e-05
-1.94666513667368e-05
-4.2143010899814e-06
-2.51635404346212e-05
-1.04576239879781e-05
-3.02055359283623e-05
-8.48205453353788e-06
-2.55412859833369e-05
-1.79073104587512e-05
-1.47493458368104e-05
-1.21991909101329e-05
-2.70700240470012e-05
-1.59064373956713e-05
-1.62209338752299e-05
-2.64377323889132e-06
-2.12894526340906e-05
-1.5877478518256e-05
-2.5401654803075e-05
-4.07629777001261e-05
-2.32643019455523e-05
-4.46461126546592e-06
1.28137029073041e-05
-2.96378530015397e-05
-1.50028044435962e-05
-2.51463014909e-05
-1.72151086935157e-05
-1.90729173845982e-05
-2.04819547570691e-05
1.94072129700898e-06
-2.79289453842257e-05
-1.23594408180272e-05
-1.33982368019082e-05
-2.83566095045543e-05
-1.69240485099278e-05
-2.06823393193901e-05
-1.9835835070542e-05
-1.24176143945132e-06
-1.63733196330033e-05
-8.76673198725616e-06
-9.02142135584213e-06
-3.33377229035451e-05
-2.14400403818283e-05
-2.0977708693395e-05
-1.36216267862222e-05
9.92037780082722e-06
-1.43335566645993e-05
-1.38039170608755e-05
-7.96127980911813e-06
-2.12601331681695e-05
-8.33575202190059e-06
-2.93964185376981e-05
-1.15853338770344e-06
-7.8927023489811e-06
-1.37585053676099e-05
-2.69466394647966e-05
2.6684593501594e-07
-5.91786054004585e-06
-9.03402786790007e-06
-2.02027868407633e-05
-1.95329184037728e-05
-2.11206798323283e-05
-2.4647240373015e-05
-1.4803592408164e-05
-2.41595201309244e-05
-1.44054839229461e-05
-2.75997018616129e-05
-2.03851504357364e-05
-1.39304026340103e-05
9.3211422181438e-07
-4.46194449071056e-06
-9.16878684711345e-06
-1.48731845304229e-05
-1.20569088117429e-05
-1.39092643532592e-05
-3.50040255724374e-05
-2.15137365883104e-05
-1.66748154109279e-05
-1.59577367783337e-05
-3.29752380276832e-05
-2.08723739062119e-05
-3.96818735784462e-05
-1.35975510667727e-05
-1.69683486377266e-05
-6.52410156661792e-06
-1.4872138351661e-05
-2.82675031949293e-05
-1.43420028600352e-05
-1.35307148186493e-05
-6.1476274802473e-06
-2.86856130560263e-05
-2.60617646269066e-05
-3.66183375159931e-05
-1.93800641060872e-05
-2.92903233814568e-06
-1.98863852863019e-05
-1.10650547810808e-05
-1.06633815466155e-05
-2.32027647140184e-05
-2.44069556348596e-05
-2.21179722615509e-05
-1.41093236463982e-05
-6.25880607972439e-06
-2.75788889141843e-05
-8.06963913293792e-06
-2.17483810927092e-05
-1.68501322392966e-05
-1.18957535352432e-05
-2.79208636928093e-05
-2.57563005081532e-05
8.00996792576891e-07
-1.19432268680844e-05
6.58680336473702e-07
-3.915549616037e-06
-1.88556361436569e-05
-2.26727740281768e-05
-2.88927385778002e-05
5.11227743862718e-06
-1.76655493364999e-06
-2.25454974296759e-05
-1.04668861979938e-05
-1.9535853943741e-05
-1.27174553460732e-05
-1.67863168888224e-05
-4.33177856694166e-05
-1.83145206255142e-05
-1.1521361230682e-05
-5.84849564117966e-06
-2.97428199332076e-05
-5.68149691695573e-06
-7.07656469927684e-06
-2.59268680332725e-05
-1.13350501519106e-05
-6.77589920747599e-07
-3.47479690374441e-05
-7.71745892428536e-06
-1.79766539138503e-05
-1.50492607515824e-05
-3.34186015820767e-05
-2.64174797701041e-05
-2.04563684922362e-05
-1.53544905540068e-05
-1.41980360387399e-05
-2.4777410166042e-06
-3.0656106162794e-05
-2.05255326393921e-05
-1.81036686130622e-05
-6.0236694726858e-06
-2.13434963581882e-05
-8.86561706821558e-06
-3.18124028018931e-05
-2.82288181502239e-05
-1.4914544969396e-05
-1.67467312902611e-05
-9.14724974923856e-06
-1.27580753608056e-05
-1.86967198538011e-05
-1.31415341136191e-05
-2.13497211572205e-05
-6.30580478476376e-06
-2.41382975141109e-05
-1.65348665707635e-05
-1.16103739090576e-05
-2.39374156033326e-05
-4.72084793880236e-06
-2.50713571261447e-05
-7.90370142283266e-06
-5.52879475547372e-06
-1.89308538567024e-05
-2.78354561226942e-06
-8.23039588936015e-06
-2.55638128254418e-05
-3.04381583572672e-05
-1.89032165978566e-05
-2.5824276222008e-06
-1.66775247528582e-05
-9.49612816252145e-06
-1.48500619703771e-05
-6.54755703044001e-06
-2.03334065022266e-05
-1.0393922438447e-05
-3.140789453167e-05
-1.49898990398725e-05
-2.93897509613127e-05
-1.30807267930923e-05
-1.32518412126312e-05
-1.75695489683431e-05
-2.04100475929945e-05
-1.1545906014614e-05
-2.76446335008484e-05
-2.61613672517005e-05
-1.3272548820973e-05
-3.30759600501734e-05
-2.39467575974608e-05
-2.67323417494431e-05
1.5877292283911e-06
-1.56329274828699e-05
-9.00612895909831e-06
-1.11333877831569e-05
-1.66541151709246e-05
-2.12044194101082e-05
-1.30707843372323e-05
-1.15531297651104e-05
-1.32157854207882e-05
-1.84983529687525e-05
-1.01461236714501e-05
-6.06471072228043e-06
-1.11350678118571e-05
-2.60915655500152e-05
-2.28285689476951e-05
-1.51026481894513e-06
-1.74441681165798e-05
-2.34122176373251e-05
-3.6775531501402e-06
-1.41247777525591e-05
-1.69183206047738e-05
-2.49845726293238e-05
-2.19275092201882e-05
-2.34319342515534e-05
-1.27664438234342e-05
-2.66793620703605e-06
-1.58895585204092e-05
-2.36271163695067e-05
-1.95178605193818e-05
-2.1423008309458e-05
-2.15297590707597e-05
-2.3250585211039e-05
-1.14607941610264e-06
-2.05661236257433e-05
-2.5506988120777e-06
-1.18576991647403e-05
-1.96105793605467e-05
-2.65681334404764e-05
-3.93012426685991e-06
-2.04609834337912e-05
-9.5825478068762e-06
-1.47355866819255e-05
-1.00447486135906e-05
-2.28461320889307e-06
-2.11385170911864e-05
8.00932364468926e-06
6.14832003346507e-06
-2.16961896041957e-05
-8.69978214120183e-06
-1.36266851680995e-05
-2.76958385769422e-05
-1.80861768840993e-05
-2.60177803547679e-05
-1.81627425693855e-05
-1.89995325536551e-05
-2.02836158146057e-06
-5.04365149985977e-06
-7.11981805813256e-06
-6.72330402630141e-07
-1.78006752964383e-05
-1.07620386137243e-05
1.98571416068661e-05
-3.24615942471023e-05
-6.79882199972547e-06
-2.49670460012908e-05
-8.47165543603159e-06
-1.24395620071122e-05
3.94411035115451e-06
-5.08115604000844e-06
-1.33287484402056e-05
-1.34855308355811e-05
-1.20564854625972e-05
5.27987320061962e-07
-2.82969012095736e-05
-3.59293819496953e-05
-5.74258560211479e-06
1.11031292292628e-05
-1.44493107271994e-05
-3.07459580561414e-05
-2.11340663405613e-05
-1.37386227860611e-05
-6.53924515581351e-06
-2.3242494181094e-05
-7.82991430035382e-06
-1.70422472309867e-05
-3.07084255827246e-05
-1.19266529807987e-05
-1.08929693455332e-05
-1.31686276698286e-05
-3.08453527287629e-05
3.97516349628068e-06
-1.76972058125643e-05
-1.27835081109355e-05
-3.08229342950534e-05
-2.06395687637774e-05
-2.7446233110119e-05
-7.55380532127425e-06
-9.45773322500282e-06
-2.26939774994971e-05
-3.85666860860707e-05
-2.03558344958636e-05
-1.71968423209803e-05
-1.26739504127935e-06
-3.97893571175463e-06
-2.22864036579412e-05
-2.71520228038426e-05
-1.41485183385114e-05
-1.30919378343806e-05
