# Supplementary material for: Research on computational propagation and identification of mine microseismic signals based on deep learning
Source: PLoS One. 2025 Oct 22;20(10):e0334641. doi: 10.1371/journal.pone.0334641 (PMC12543183; doi:10.1371/journal.pone.0334641)
Supplement: S11 Data — (ZIP) [file pone.0334641.s011.zip › 000101100002589.xlsx_0.txt_24.txt.txt]

-1.80230587067684e-06
-2.34433989042699e-05
-7.68575152131811e-06
-2.24995855020284e-05
-9.18903171007194e-06
-2.06437176381603e-05
9.96931754442598e-06
-2.92400011193813e-05
-1.527487353864e-05
-1.56154245694272e-05
-1.10262709073544e-05
-1.51817016746137e-05
-1.22583523873934e-05
-1.33656514357832e-05
-1.75390609165749e-05
-6.72158406915723e-06
-2.32352363690068e-05
-1.15833015192292e-05
-1.49616292656875e-05
-1.96687844945318e-05
-2.49047394645192e-05
-5.45124538536936e-06
-1.56437076872981e-05
-7.2933989715727e-06
-2.58067832955664e-05
-2.04678702073614e-05
-2.03582839852953e-05
-1.28974149673925e-06
-3.30190489629888e-05
-2.98600792607737e-05
-1.30756350479978e-05
-2.78507830139672e-05
-6.71660990593051e-07
-3.45683908352836e-05
-3.08350932135874e-05
-1.61004909806584e-05
-2.13098537785015e-05
-1.97685414404106e-05
-2.91083323885303e-05
-6.27610680695816e-06
-4.77943923220753e-06
-1.05971554591618e-05
-8.92052257612649e-06
-1.84272173909866e-05
-2.07685647637915e-05
-1.21378867619776e-05
-4.33895840495871e-06
-1.16339867007196e-05
-2.40563903886437e-05
-9.45842429361521e-06
-4.58975241715666e-06
-2.20884665973467e-05
-1.71239264015861e-05
-1.70202470407823e-05
-1.42121408536284e-05
-2.5052121334571e-05
-7.03080817044617e-06
-1.93981534431942e-05
-2.30579263601644e-05
-2.4514992948302e-06
-1.00871708061951e-05
-2.02937068891361e-05
-9.5787701487538e-06
-1.10196683023021e-05
-2.63519359788335e-05
-2.3487479153566e-05
-2.62459621185493e-06
-1.74244289449071e-05
-2.00474872038166e-05
-1.35371046662701e-05
-1.44255311266044e-05
-1.65195945932419e-05
-2.23355571540595e-05
-3.50112581806758e-05
-1.71774099922532e-05
-2.27010468730967e-05
-3.28975490064055e-06
-1.36205007057076e-05
-2.59538381137119e-06
-1.29854651333877e-05
-2.7750959674981e-05
-5.27205681650254e-06
-5.45769866124022e-06
-1.48335965700531e-05
-1.52460159280879e-05
-2.16512172088122e-05
-1.54996265009258e-05
-1.09637577751807e-05
-2.58720482939289e-05
-2.82836153600742e-05
-2.72225233081686e-05
-1.42850103258046e-05
-1.82504858997278e-05
-2.32872208518967e-05
-1.02798764720939e-05
-3.94162877305726e-05
-1.19075694645361e-05
-3.65547511188088e-06
-2.05840237753354e-05
-2.84981927875069e-05
-2.98887860020298e-05
2.25577412506735e-06
4.5309846156606e-08
-1.42839690588869e-05
-1.91840652376136e-05
-2.63549188402483e-05
-1.57475189600398e-05
-2.69409727913336e-05
-3.90336878625593e-05
-2.13159308718135e-05
-2.25272017542176e-05
-2.25091054107615e-05
-1.61454639425027e-05
-1.98190711272299e-05
-1.17929798951526e-05
-1.59460994723788e-05
-1.88812890594192e-05
-4.27198109533108e-06
-2.51572082847747e-05
-2.60583110278159e-05
-6.13581997502764e-06
-1.42245258577546e-05
-2.10792838019743e-05
-1.24992711837498e-05
-1.78797961155313e-05
-1.24982347056411e-05
-2.64355299870414e-06
-1.47199855074827e-05
-1.90764352488123e-05
-3.78223530621869e-05
-1.61466586472589e-06
-7.68730232256635e-06
-2.06498765523773e-05
-1.46443219632339e-05
-1.38508500955861e-05
-2.30653611818716e-05
-1.24357230879695e-05
-1.22336172476098e-05
-6.75925427960532e-06
-2.35219214425799e-05
-2.03507016727556e-05
-1.58624310605515e-06
-2.52916883356931e-05
-1.24831039586732e-05
-7.10085146212117e-06
-1.58067173037453e-05
-1.17037132778738e-05
-3.02882102127761e-05
-1.1976491322496e-05
-1.52285752129561e-05
-2.68151016320962e-05
-9.36615830802721e-06
-1.47292940538403e-05
-5.33854279180662e-06
3.79369084251585e-06
-1.64225176860698e-05
-1.38560091820414e-05
-4.41520890887862e-06
-1.86549249811491e-05
-4.71076352918479e-06
-1.80994281254682e-05
-1.44216212835262e-05
-2.71414563787776e-05
-2.2480648781232e-05
-3.65662710047989e-05
-4.38987074989797e-06
-1.16783009936211e-05
-8.6426480142878e-06
-2.74094881178803e-05
2.51700250391701e-06
-1.72495425951065e-05
4.77007973269665e-06
-7.9131103494735e-06
-1.84148259705334e-05
-1.3007929155204e-05
-2.03306074277518e-05
-2.15044182159078e-05
-1.18424226021787e-05
-2.9767716964722e-05
-2.59021871366682e-05
-7.92278260616107e-06
4.81318915555469e-07
-2.92815972857927e-05
-7.28242422621959e-06
-1.94749045425526e-05
1.19091348397994e-05
-8.35701822431593e-06
-7.03453494656299e-06
-2.11813423167705e-05
1.04985430415749e-06
-1.50308809954824e-05
-1.62562981966001e-05
-3.73703885122529e-05
-1.84723352392311e-05
-1.03802024423071e-05
-1.95109301595637e-05
-1.10260326613391e-05
-1.34574752149161e-05
-1.06885056658513e-05
1.81634580888015e-06
-1.83647400734881e-06
-1.28206865064256e-05
-2.34946251937183e-05
-1.63455689970746e-05
-2.5939890553122e-05
5.42294109671528e-06
-2.85085948550748e-05
6.66682219564854e-06
-6.74847357003234e-07
-2.10903111594205e-05
-3.91223124533674e-05
-3.38969111183787e-05
-6.86745151378083e-06
1.54760050592925e-07
-1.48778672009344e-05
-1.52764522273718e-05
-1.1789294890565e-06
-2.69628791639376e-05
-2.20785954416444e-06
-1.01265585208202e-05
-2.17658688690159e-05
-2.73534293045866e-05
1.12778686750285e-05
-6.24114319630901e-06
-1.60564528691945e-06
-2.22625287609805e-05
-1.33025127126879e-05
2.59256126280451e-07
-3.70137162726485e-06
-1.03675135032042e-05
-7.76500882600969e-06
-1.49384574966781e-05
-3.25672763705321e-05
-6.66056880684261e-06
-1.37857323588576e-06
-1.20193842269184e-05
-3.35171222092206e-06
-2.33341019102202e-05
-2.04284120095519e-05
-2.81855778171907e-05
-1.92101781309902e-05
-2.00283101869374e-05
-2.94739930019514e-05
-2.44760845160812e-05
-8.880305752174e-06
-2.48790830458124e-05
-1.66870769974254e-05
-2.10343465996244e-05
-8.18480764511151e-06
-1.62575984810736e-05
-2.11655258072175e-05
-8.90584140944857e-06
-2.13382690930852e-05
-6.81211042312084e-06
-1.12621482243863e-05
-2.37029432091689e-05
-1.16595934758214e-07
-3.14737810471352e-06
1.54535094901825e-06
-1.88422929606177e-05
-1.42407086026353e-05
-4.88318407683004e-06
-3.48645462605553e-06
-2.55856852275819e-05
-1.00896759891263e-05
-1.67756965807507e-05
-1.14789462050019e-05
1.37321597832332e-06
-2.60281711643242e-05
-1.08476996619722e-05
-2.56686887000536e-05
-1.77171529425355e-05
-1.48023825621618e-05
-1.42198016266832e-05
-1.04216026120124e-05
2.97206275211756e-06
-9.6291529296276e-06
-1.76678579482931e-05
7.49678180735004e-06
-2.30632092413802e-05
-4.76186179397724e-05
-2.27008369961014e-05
6.58910553801407e-07
-2.36761158191662e-05
-2.06647082796456e-05
-6.93279673533623e-06
-2.50776128805708e-05
-2.46386098899728e-05
-1.29277869568837e-05
-1.58891050738161e-05
-1.44606617345533e-05
-2.78206324472447e-05
-2.36649617746403e-05
-6.54683496760571e-06
-7.34753290239623e-06
-9.68119958704537e-06
-1.25182027863413e-05
-2.37353178977199e-05
-1.91887071903828e-05
-1.62386918859931e-05
-1.06914531042264e-05
9.0532422959039e-07
-7.92620840844774e-06
-2.15244351878245e-05
-9.60179301423524e-06
-2.7599840482705e-05
-1.13207525261184e-05
-1.34502201361178e-05
7.76204132809837e-07
-3.40985023604551e-05
-1.95481233148069e-05
-2.75373447726202e-05
-7.39494230937008e-06
-1.62188731521668e-05
-1.90646312788069e-05
-1.87304314035379e-05
-1.56329834021352e-05
-3.84782960565941e-06
-7.64771977284736e-06
-9.8980887282088e-06
-6.93880998607828e-06
1.81141323358817e-06
-2.30324648848125e-05
-8.53346094287659e-06
1.48020841603337e-06
-2.47564360562027e-05
-5.43899708179544e-06
-3.29415127235338e-05
-1.49640821784234e-05
-1.17122026249614e-05
-1.777306337229e-05
-1.14349803095187e-05
-1.1435169738419e-06
-1.51552176392254e-05
-1.54203448328985e-05
-2.94479281932736e-05
-1.49456229334019e-05
-1.48300124877493e-05
-9.5897338250944e-06
-1.45006395287217e-05
-2.95822590483203e-05
-2.03616981734612e-05
-5.73654605704837e-06
-6.44928849124856e-06
-2.0111745446107e-05
-2.41268485433034e-05
-4.50332893949983e-06
-3.45068030227425e-05
-1.88985308765869e-05
3.9733682642792e-06
-3.80915082585712e-06
-3.90121398746557e-05
-4.45581524679271e-06
-1.35515285886205e-05
-1.34394078707332e-05
-2.30561260595226e-05
-1.22715680834091e-05
-2.105097927185e-05
-2.03437612432806e-05
-4.02963174608354e-06
-2.42300174561522e-05
-5.60046087723349e-06
3.21336400557632e-06
-7.5229796128176e-06
-1.00715584081532e-05
-1.45515145148471e-05
-3.15423744979048e-05
-1.30670068986527e-05
-2.33537716096002e-05
-1.26125949292473e-05
-1.57841667524855e-05
-1.43104890374891e-05
-7.6152731594042e-06
-1.63151236370915e-05
1.87543737136752e-06
-7.59163240122377e-06
9.64644064492652e-06
-1.28052316768867e-05
-7.61150169713375e-06
-2.23666902277891e-05
-3.13555859089241e-05
1.44225480625444e-06
-2.39887815474391e-05
-9.78142075729922e-06
-1.12662092622353e-05
-1.72991686574648e-05
-9.83243783049915e-06
-2.40104661295267e-05
-1.62493214729127e-05
-9.43866809031667e-06
-1.79881022560791e-05
-2.57931386504959e-05
-6.19326009412783e-06
-2.45701529407826e-05
-1.57883286695592e-05
-1.16484721825094e-05
-4.89109769950032e-06
-1.430968873863e-05
-6.2619190815426e-06
-6.31744403544861e-06
-1.46236200133886e-05
-9.94784967661206e-06
-1.83753418956752e-05
-2.96783460933684e-05
-1.40670015551935e-05
-1.80225633287377e-05
-2.88975471905377e-05
-1.0453750528026e-05
-5.57890114680943e-06
-1.98499306028502e-05
-2.78492212324958e-05
-2.04572007853187e-05
-6.46416868532889e-06
-1.01117962174252e-05
-1.42286223603061e-05
-1.29045024071137e-05
3.52811226157642e-06
4.135674876073e-06
-6.53884132178744e-06
-6.53076884592681e-06
2.5448008579248e-07
-9.0208295844577e-06
-1.27067370921396e-06
-1.67229284416669e-05
-1.47047057778844e-05
-7.97405617960324e-06
-1.50807163551342e-05
-1.42937648304381e-05
-1.98280886179534e-05
-4.82650182859978e-06
-1.95115069172302e-05
-8.93431131171266e-06
-7.18595325672269e-06
-1.78174311930715e-05
-1.03512005205482e-05
-2.28630948951934e-05
-1.49354371248875e-05
-1.86617858888998e-05
-2.9639704860585e-05
-6.46109288819633e-06
-2.03127086832525e-05
-1.92448409613415e-05
-1.08208810471287e-05
-1.05916652679936e-05
-6.73664595965911e-06
-2.7835537062042e-05
-1.406174113547e-05
-2.32456894555175e-05
-2.69639935790322e-05
-1.37904115368536e-05
-2.46111339497448e-05
-1.93227251313486e-05
-2.83820017995153e-05
-5.23944363050157e-06
-9.06515417567531e-06
-2.2990816365269e-05
-1.22008334531115e-05
-1.00031042017613e-05
3.80928659547586e-07
2.23126381540799e-06
-2.4399935556663e-05
-1.57096064507695e-05
-4.27094784935153e-06
-1.88996014798093e-05
-8.48827662128695e-06
-1.36166331136709e-05
-1.8045192905819e-05
-2.65755102986891e-06
-6.16508897869528e-06
1.06716258277853e-06
-3.31746336806833e-05
-4.68704053622651e-06
-1.89962019894959e-05
-2.41566103656742e-05
2.89524824927096e-06
-1.46869284912462e-05
-1.42502135363516e-05
-1.58766191678946e-05
2.17265839441425e-06
-2.89197588247478e-05
-1.72549242368321e-05
-1.32849914640674e-06
-1.70998300883682e-05
-1.23539062823947e-05
-2.47076825204359e-05
-1.08008870130434e-05
-1.48318274986287e-05
-1.63014323125882e-05
-1.30735407913002e-05
-9.41684855702192e-07
-2.1114569186599e-05
-1.33961326414366e-05
-4.6912626849303e-06
-8.02311596230107e-06
-1.50370167344007e-05
-1.11128987853138e-05
-1.01759563611799e-05
-2.75394580537284e-05
-1.30900168877465e-05
-1.24727422345765e-05
-3.08684150871948e-05
7.15521220456611e-06
-3.53810772449548e-06
-3.46740516669273e-05
-1.19180143467451e-05
-2.23100806240475e-05
-2.29567127316827e-05
-3.04382433073683e-05
-1.70304319564778e-05
-8.37351768459419e-06
-9.78089422361491e-06
-2.23074295663704e-05
-1.34731577574908e-05
-1.47726030992695e-05
-2.20021676711933e-05
-1.32242366035465e-05
-1.96053428583306e-05
-5.2882836908352e-06
-1.60345261232865e-05
-1.89750002810166e-05
-3.4821962870535e-06
-1.07338552754999e-05
-3.29009660233021e-05
-1.07184908389391e-05
-1.95224173621597e-05
-1.45607207852618e-05
-1.31865852004249e-05
-3.7841429114484e-06
-3.50244485704813e-05
-6.57936928396955e-06
-6.51479944627537e-06
-2.03643539118858e-05
-1.30324443407241e-05
-2.43968716718638e-05
-2.07889841683754e-05
-1.12814548842526e-05
-1.45058785209909e-05
-1.36228217756451e-05
-1.35102112304746e-05
-2.25787864780333e-05
-4.5622127887728e-06
-5.14973585277326e-06
-2.05993626536806e-05
-5.3477410476496e-06
1.00552519824074e-06
-3.79392797790138e-06
-1.44258896495094e-05
-5.23357609189489e-06
-9.27176052105737e-06
-2.26419389258795e-05
-5.20888851417377e-06
-1.21155281032452e-05
-2.42062592116851e-05
-2.1936543510317e-05
-1.09392783200792e-05
-1.79228573385513e-05
-6.70812569713629e-06
-1.6395712051601e-05
-1.43981616153583e-05
-1.43600495101375e-05
-1.34189922761318e-06
-7.92943195664228e-06
-2.42655737610044e-05
-1.43282905554942e-05
-1.56185795271115e-05
-7.25100243109388e-06
-6.87642234465718e-06
-1.43614695750976e-05
-1.27336353439293e-05
-2.51674182909869e-05
-3.10181194636707e-05
-1.24208913425073e-05
8.86325692280489e-07
-9.55852500235877e-06
-2.25747876026536e-06
-1.22329914891611e-05
-7.23287509595679e-06
-2.47381734181251e-05
-1.36744749057319e-05
-4.9627678899396e-06
-2.90751242164083e-05
-9.98820765325888e-06
-2.60852515785831e-05
-1.6719534210521e-05
-9.44919992527745e-06
-1.69932830126101e-05
-1.97197924389426e-05
-2.60168629110135e-05
-6.04815545039232e-06
-2.34926716332278e-06
-1.322571414362e-05
-2.62682743232973e-05
-1.20284407019298e-05
-2.64371284576213e-05
-1.9165923285008e-05
-1.4585538737916e-05
-9.46774244548265e-06
-2.45356692717698e-05
7.42802507670682e-06
-2.72578550419458e-05
-2.99521954888104e-05
-1.18574810175794e-05
-1.93551895773162e-05
-7.15906287668473e-06
-2.13223409282359e-05
-2.52426848846372e-05
3.96158990757628e-07
-7.47902957525756e-06
-1.1019105477868e-05
-2.68406022157839e-05
-3.13533263318537e-05
-1.16463194562822e-05
-1.52338313161449e-05
-1.44333010854805e-05
-1.57371739037739e-05
4.61382697560057e-06
-7.05863993027839e-08
-7.28400811263709e-06
-6.08765553276305e-06
-2.09332761886762e-05
-3.28668932718493e-05
-2.12624904673872e-05
-1.94621058404909e-05
-1.83960016580519e-05
-3.82543771368249e-05
-2.81951296577166e-05
2.19163001886154e-06
-2.89482336052275e-05
-1.58913428851639e-05
7.8760087772177e-08
-1.24955886580571e-05
-1.79120273742838e-05
-2.83511685972795e-05
-8.72309082912156e-06
-3.94347283517626e-06
-2.67866690380543e-05
-4.78193542501171e-06
-9.83094896383751e-06
-7.92732726128425e-06
-1.72171170139133e-05
-1.50791791103994e-05
-1.75394249057162e-06
-6.74233918683586e-06
-1.68905076433811e-05
-2.93714460024855e-06
-1.1286125151417e-05
-1.97814472035127e-05
-1.33543397328712e-05
-8.20023664320705e-06
-4.62311018345297e-06
-2.80201346168869e-05
-1.63345125227761e-05
-4.8537725088997e-06
-2.72315592698042e-05
-1.37135240620977e-05
-1.60549857262363e-05
-1.01546728851142e-05
-2.48398909864067e-05
-5.90912396432201e-06
-1.45393573396874e-05
-2.39771798750015e-05
-3.55021691811984e-05
-1.46629474885653e-05
-5.80372447220067e-06
-4.33377499753004e-05
-1.10231550706596e-05
-2.2953610029176e-05
-6.69216901055088e-06
-1.65166367952103e-05
3.85797384170723e-06
-4.96962835602814e-06
-1.88949039160531e-05
-1.17447967778816e-05
-3.18444713883402e-05
-2.23547745630813e-05
-1.84351309850821e-05
-1.82344902761203e-05
-1.3583548701205e-05
-2.04525551039104e-05
-2.08811049320267e-05
-2.32673705446072e-05
-3.84182575390404e-06
-1.76251869835941e-05
-2.80371435210731e-05
-8.02109958176237e-06
-1.01999349398534e-05
-2.31902789315474e-06
-1.74883524090899e-05
-1.4644023385288e-05
-8.01256408733638e-06
-3.67364873470971e-05
-1.04738246961091e-05
-1.62979196534127e-05
-1.88069464445071e-05
1.05973121834529e-05
-1.52765301570774e-05
-2.12104430668509e-05
-1.22968411971584e-05
-8.93628464083788e-07
-1.53799556775753e-05
-6.73210857553346e-06
-1.2183790567883e-05
-7.68194608131651e-06
-2.10520921638828e-05
-1.56449045520947e-05
-2.36795911722759e-05
-2.99114219275765e-05
-2.17481510810559e-05
-1.94186310142883e-05
-4.03488961720209e-05
-1.85515433021065e-05
-1.31946092434407e-05
-2.4892040081161e-05
-2.67362000139266e-05
-2.95441322073692e-05
-2.24916371871816e-05
-1.50174266690398e-05
-2.94438240848201e-05
-4.41623933324768e-06
-8.48373817418424e-06
-2.01139573281557e-05
-2.77779181871896e-07
-1.88976256775937e-05
-2.10909623009871e-05
-3.28508435079801e-05
-1.63057871561082e-05
-1.84768627744131e-05
-2.69812915982906e-05
-5.80653759021186e-06
-1.14304436191856e-05
-2.08857607250679e-05
-1.27105888385663e-05
2.9194007587927e-06
-5.99461831026643e-06
-1.55641238343838e-05
-2.13221153688332e-05
-2.16215998881478e-05
-1.7775009988415e-05
-4.64795891368923e-06
-7.48989002546423e-06
-1.24650006726513e-05
-2.55307997800973e-05
-1.86129855528252e-05
-4.84024124835877e-06
-1.42452591818566e-05
-8.02812127842701e-06
-1.37588607535105e-06
-1.22055894229787e-05
-1.62755266196796e-05
-9.3778428099802e-06
-1.23790120906099e-05
-1.30603337449365e-05
-2.32272059543593e-05
-3.27499231146362e-05
-2.0756172417578e-05
-2.85415484603135e-05
-2.06785103484203e-05
-2.65257328608097e-05
-9.84140518395587e-06
-2.30072276377192e-05
-7.04577560076911e-06
-1.33679618173615e-05
-1.40283753896645e-06
-1.97222164005871e-05
-3.18089104777631e-05
-2.13275071670496e-05
-7.81919039603948e-06
7.10954223045379e-06
-1.63265224309487e-05
-1.79636093974074e-05
-1.5198555614489e-05
-1.4042670507912e-05
-3.68060696893779e-05
-1.55788793893963e-05
-7.38238653482888e-06
-2.0506917120236e-05
-1.34346717524829e-05
-1.39523054560116e-05
-2.55227702079028e-05
-2.29187389944896e-05
-1.46723649942678e-05
-2.52034487483197e-05
-3.2125264210273e-05
-4.58303273699159e-06
-2.42840541551375e-05
-1.62111983500857e-05
-1.58945803083517e-05
-9.77292337435736e-06
-1.1295011087512e-05
-1.69594000522198e-05
-8.19131983657424e-06
-1.21234435834905e-05
-2.14489508496436e-05
-2.39391302315276e-05
-7.56950359253142e-06
-1.6952640931237e-05
-1.39452098527143e-05
-2.99492184819384e-06
-1.44395309325419e-05
-6.51469249481798e-06
-4.13486945362054e-05
-3.22926988311271e-06
-3.32974715072048e-06
6.24263363629482e-06
-1.81576652581375e-05
-3.28187195849359e-05
-9.99332641310453e-06
-7.93316123120328e-06
-1.49630979751879e-05
-2.25513816726996e-05
-5.16642542133852e-06
-1.78436123972107e-05
-6.52594874439914e-06
-4.55518521650824e-06
-1.61213181255056e-05
-6.99091024330688e-06
-2.50929752330248e-05
-2.15788223146886e-06
-2.64375387200057e-05
3.51674347600121e-06
-4.16549932942111e-06
-7.41661967273895e-06
-7.13823924032316e-06
-1.6578635805308e-05
-2.35430019312062e-05
-3.2882279352303e-05
-2.03196069617904e-05
-1.74596808852593e-05
-1.40301589768483e-05
-1.14108564808155e-05
-4.3981600546634e-06
-8.06535217532681e-06
-4.29568911184166e-06
-2.12393440258883e-05
5.96640470195033e-06
-8.32785701097214e-06
-1.37133921096079e-05
-6.84967981885309e-06
-8.95826478268156e-06
-1.0402617378863e-05
-1.57548093951668e-05
-1.60213131283046e-05
-2.23055995745866e-05
-3.43620973297345e-05
-1.10628601773393e-05
-2.43230052543428e-05
-1.84580589821458e-05
-1.78129070340718e-05
-6.49392385132336e-06
-8.38820823235262e-06
-1.97341794558432e-05
-8.31932228904854e-07
-1.936592047983e-05
-2.08229318673243e-05
3.81954823412412e-06
-1.77586565159795e-05
-2.17959162191918e-05
-1.01938967064478e-05
-1.01574930180462e-05
-2.40093888162609e-06
-2.01470931365792e-06
-1.03025381007334e-05
-9.38404019499436e-06
-1.2344069651527e-05
-2.02541129829142e-05
-1.71999899102129e-05
-2.38705267643296e-06
-2.88153791590489e-05
-1.50517847063983e-05
-7.39314501585079e-07
-2.16623070758972e-05
-1.1538877052567e-05
-2.09731918616354e-05
-2.71937313409659e-05
-1.41056494508273e-05
-1.77266031395215e-05
-1.95508835828007e-05
-1.48087614312438e-05
-5.82519834890474e-07
-1.62941993314868e-05
-1.8337543387482e-05
-2.25643066419802e-05
-1.47997400494031e-05
-1.24818114702075e-05
-1.03343943740043e-05
3.18321759400486e-06
-7.76220640991857e-06
-1.54360384666659e-05
-1.43697553995657e-06
-6.06952270149391e-06
-3.76598167815489e-06
-2.69952899179491e-05
-3.78870242955248e-06
-4.98196686769935e-06
-1.12080644095279e-05
-4.05793508937725e-05
-2.40756602883779e-05
-2.89403497112426e-05
-1.89481298764755e-05
-1.91186348739874e-05
-1.46310927116974e-05
-1.84280997088081e-05
-2.09229167946336e-05
-1.72761761261057e-05
-2.06378770483022e-05
-1.5428914628958e-05
-6.56223867872984e-07
-1.26254173115258e-05
-2.81808814358253e-05
-2.31010011998599e-05
-6.24509992001821e-06
-2.29683447459566e-06
-1.82162556091209e-05
-3.38662574020551e-05
-2.19262856021545e-05
-2.10417671163041e-05
-2.09051615006488e-05
-1.10775791810438e-05
-1.72136370552007e-05
-2.98958104966683e-05
-2.12613182624214e-05
-2.88600714619898e-05
-2.474872577066e-05
-5.76033010607889e-06
9.2775246130093e-07
-2.21182491871561e-05
-1.74491182555509e-05
-3.00584906290207e-05
-2.28782240462427e-05
-1.02075039671291e-05
-1.28334114029633e-05
-2.50530169557192e-05
-7.91092702357392e-06
-1.31789880736571e-05
-1.60849800883324e-05
-2.63113395104343e-05
-2.06929296987934e-05
-1.38793531765611e-05
-9.96263797066675e-06
-1.37648083624824e-05
5.13322810512958e-06
-1.14200729821414e-05
-2.0138083083155e-05
-2.70815198620374e-05
-4.32244745269587e-06
-2.91930066069803e-05
-1.79207402780972e-05
-1.36977903710287e-06
-2.80189520702138e-05
-1.67771628520398e-05
-1.74707283717732e-05
-9.20245482850184e-06
-2.0941265416385e-05
-1.39232357884001e-05
-1.32520789718542e-05
-1.53934209190571e-05
-1.70887704321436e-05
-2.34063219632544e-05
-2.50945346818975e-05
-2.31052110696781e-05
-9.22055341742411e-06
-1.73088430874674e-05
-2.14578903766799e-05
-2.72648395452008e-05
-2.42034703747083e-05
-2.42282508452317e-05
-3.73925329322319e-05
-2.9630823066382e-05
-1.37782654497726e-05
-5.54750402245925e-06
-1.26328521380607e-05
-1.07015857427596e-05
-1.58934482071153e-05
-8.280014155732e-06
-3.71170859196943e-05
-7.61774559696302e-06
-1.88576097242094e-05
-1.92379244732911e-05
-8.38056000697487e-06
-1.47980613298097e-05
-5.90434802480636e-06
-1.08795890107737e-05
-2.41920084591441e-05
-3.0376213191215e-06
-9.09854330830996e-06
-1.41796537515471e-05
-2.25810857875586e-05
-2.82475765853906e-05
-2.69950586251401e-05
-2.26282013382296e-05
-2.20437922347246e-05
-8.14132783002859e-07
-1.08858729352534e-05
-8.90319181576725e-06
-1.53621075395082e-05
-1.90649901141077e-05
-1.78093140068123e-06
-1.53850610788447e-05
-1.43387254805938e-05
-1.02650277130958e-05
-3.28948746185385e-05
-6.15215890349854e-06
-1.31560293822875e-05
-2.08264450071788e-05
-2.73972367186367e-06
-9.65062723564542e-06
-8.94294908528604e-07
-2.41191682551027e-05
-1.17131312478746e-05
-1.63779411088987e-05
-2.68077383885729e-05
-1.37872175826721e-05
-6.52104021651253e-06
-2.86090454365378e-05
-1.45229826073837e-05
-1.51074681431406e-05
5.87074487196634e-06
-8.31981859233105e-06
-2.12797310069848e-05
-2.57104522745597e-05
-2.14885678138048e-05
-2.34569010387739e-07
-9.07903593583886e-06
-2.4683590919308e-06
-2.13060499821026e-05
-3.18299261426524e-05
-2.65966061532251e-05
-5.90356294541478e-06
-2.54704079648478e-05
-1.53776202112323e-05
-3.01805107123271e-05
-2.25729131598691e-05
-8.43264927094566e-06
-8.83873206336375e-06
-1.4075297969972e-05
4.25829867873737e-06
-1.33605975961325e-05
-2.73987589751549e-05
-5.39097262295696e-06
-2.63847430609527e-06
-1.32799185576559e-05
-2.45599591888557e-05
-1.30845723612175e-05
-2.18125499820078e-05
-8.32250489735642e-06
-2.33687593850263e-05
-3.28798053240316e-06
-2.37708291812718e-05
-2.02023624474045e-05
-1.54461363090505e-05
-3.10566612312169e-05
-7.85851606005524e-06
-1.45615255155969e-05
-1.05021328159356e-05
-1.67036883262221e-05
-1.68868635843288e-05
-1.53235763614255e-05
-6.126282053529e-06
-2.18800413151916e-05
-2.59299168063154e-05
-3.10207441409541e-05
-3.01046305766179e-06
-9.06182254516322e-06
-1.23260975559694e-05
-6.93572294830206e-06
-3.61093310610523e-06
-2.31242139454736e-05
-3.44489540110472e-05
-2.14206001814454e-05
-9.24885987178982e-06
-7.37211917949155e-06
-2.34019146003446e-05
-2.04374195949163e-05
-1.72187884869615e-06
-7.52589780824615e-06
-3.03672563260329e-05
-1.763134129756e-06
2.62151882985238e-06
-1.88000337639577e-05
-1.34740094487611e-06
-1.11776917751765e-05
-2.50760570735409e-05
-2.5953481667408e-05
-1.78283567735253e-06
-1.9090443632809e-05
-2.19204763548076e-06
-1.15866927553116e-05
-2.18211985592941e-05
2.20252806856655e-06
-2.37591421171143e-05
-1.37548462150787e-05
-2.38078304122425e-05
-1.67746450894029e-05
-2.02654475781748e-05
-1.06985813683621e-05
-2.27489684911484e-05
-8.05220982934657e-06
-1.42240499679803e-05
-1.94469719818753e-05
-8.28217782892198e-06
-2.35693378032493e-05
-2.34620096397054e-05
-1.41691162090008e-05
-1.38941564531684e-05
-5.31576689878852e-06
-4.14665970418233e-06
-1.59389739341307e-05
-2.24599067409093e-05
-2.25290470544671e-05
-9.1309460830703e-06
-1.84995374603102e-05
-3.5244935744629e-06
-1.75239825589596e-05
-1.71809640231121e-05
-2.40155860643366e-05
-8.88676757552801e-06
-1.01729016589979e-05
-1.49070601532418e-05
-2.57591334871103e-05
-1.8326789578141e-05
-5.42314388384803e-06
-2.79069354573798e-05
-2.26417540923151e-05
-3.46946826711269e-06
3.33476641024839e-06
-2.3387893218489e-05
-2.62905812079755e-06
-1.04899822883416e-05
-3.76007560726916e-06
-1.02107837004194e-05
-1.64491040573659e-05
-5.56320164853476e-06
-9.21352761036431e-06
1.28447744418391e-06
-1.88014888078116e-05
-1.64725399072294e-05
-1.99903813654338e-05
-2.80147009484203e-05
-1.43793525393513e-05
-2.31531354232692e-05
-1.26191813327584e-05
-1.23024650031082e-05
-1.07601120608689e-05
-1.43619867224925e-05
-3.8126294035115e-06
-7.02920501496913e-06
-5.920213508449e-06
-2.1944410293306e-05
-3.5135470160546e-05
1.43740297721747e-06
-1.91820724151662e-05
-2.60013510851494e-05
-2.17269878727837e-05
-1.718861740446e-05
-1.43526100749256e-05
2.2973189167896e-08
-1.62369327592523e-05
-1.2920158485899e-05
3.32309213738118e-06
-1.38034432081118e-05
-2.2384679389869e-05
-2.55741075385702e-05
-6.55139619946096e-07
-8.33483998997859e-06
-1.81155986339296e-05
-1.02757060739322e-05
-1.90291317357822e-05
-2.62373283155555e-05
-6.11319657156799e-06
-1.00786687255727e-05
-2.65535897062628e-05
-6.81188389414518e-06
-1.67557663023621e-05
-1.00816757918158e-05
-1.41328215651113e-05
3.81612669151996e-06
-1.03053508130304e-05
-1.8279712701166e-05
-2.7843851683417e-05
-2.49250880972923e-05
-2.36728440846099e-05
-2.12791686572726e-05
-3.01696117979952e-05
-2.75988740549511e-05
-3.01480713252036e-05
-2.28367843269421e-05
-2.54991279220976e-05
-5.16184595900207e-06
-1.26306991548527e-05
-1.4605210385035e-05
-1.37681042303504e-05
-1.29278683465792e-05
-8.26754389475802e-06
-1.51970253195791e-05
-9.90818867938366e-06
-2.73593169894058e-05
4.51482207534287e-06
-1.62818047153133e-05
-1.70737534434994e-05
-5.28084541315825e-08
-1.00548530816937e-05
-1.36521455481368e-05
-1.96538567340562e-05
-9.40964450508431e-06
-2.17065059400099e-05
5.99645965672655e-06
-1.98828194954941e-05
-2.92887358094503e-05
-4.15031873061712e-06
-2.20512542042362e-05
-6.1313751383679e-06
-1.40301878268701e-05
-1.57984653918456e-05
-1.96574746894115e-05
-3.16563528228463e-05
-1.66306179025622e-05
-2.07083554975232e-05
-1.31743456879943e-05
-1.23527486821605e-05
-1.84915487116434e-05
-1.20224629586903e-05
-2.1716900342104e-05
-9.19152811939224e-06
-1.77501364485294e-05
-1.06740358160826e-05
-1.3999674344709e-06
-2.39429586909653e-05
-1.30653845101167e-05
-1.11291861617574e-06
-2.02420113424918e-05
-2.38837360831526e-05
-8.45506836242608e-06
-2.20247238956604e-05
-1.46912009234676e-05
-1.84508762620989e-05
-1.20217340408811e-05
-6.07441057489328e-06
-1.18577874802428e-05
-2.47928923969046e-05
-1.49627561443348e-05
-3.81263755218159e-05
-2.13472334756643e-05
-3.29451937406868e-05
-8.68944491778527e-06
-8.20626165854775e-06
-1.31569638902656e-05
-1.25535071604451e-05
-3.1833777500007e-05
5.76173340257637e-06
-3.5391264739233e-06
-1.82517945388958e-05
-2.67768098421145e-06
-1.17862996756722e-05
-3.54064581140189e-05
-2.07704311518312e-05
-2.29712944416087e-05
-1.85837913165051e-05
-1.32296236509624e-05
-8.05814132383816e-06
-2.79393194684742e-05
-1.71784832655204e-05
-7.16523565582868e-06
3.99443075200454e-06
-1.7592650184535e-05
-1.97915390194459e-05
-3.45133889044152e-05
-1.55921355537132e-05
-2.23199766163975e-05
-1.38333475495186e-05
-2.32176126899889e-05
-1.67397352650691e-05
-8.88902794701227e-06
-1.78567434601176e-05
-2.06404986856089e-05
-5.47112285341848e-06
-2.3930161436643e-05
-2.24995325371584e-05
-3.47563797346916e-05
-1.64327154397921e-05
-2.00557408409467e-05
-1.17768537811435e-06
-3.0848128624275e-05
-1.94390819981132e-05
-1.03127104472068e-05
-1.17545888307309e-05
-2.50418323755481e-05
-1.99797836919765e-05
-3.24545868722797e-05
-8.48874128267294e-06
-1.55160042321861e-05
-7.4899140754467e-06
-1.30778291483871e-05
-1.47808849688557e-05
-3.20006835664303e-05
-5.01085990593732e-06
-3.75254944631662e-06
-2.10892023220015e-05
-8.21093275586695e-06
-1.37584350449999e-05
-2.02499761525141e-05
-2.46082076868807e-05
-9.34133707194064e-06
-1.45162624744373e-05
-1.28495719807649e-05
-2.94810237569746e-05
-2.31240610602973e-05
-3.71084288447698e-06
-2.72392311244163e-05
-1.32452499282612e-05
-1.49637766917893e-05
-3.07938011923693e-06
-2.05122450437116e-05
-1.42367129628901e-05
-2.31809458614847e-05
-1.27581585029447e-05
-1.13437694062746e-05
-4.47414314956503e-06
-2.0854528275963e-05
2.87708957951808e-06
-1.82532980425052e-05
-5.96626395919169e-06
-2.80691276047609e-05
5.58710279214724e-06
-3.32138608817966e-06
-1.5000325644675e-05
3.94742937313938e-07
-2.57274819236789e-05
-1.07097675915125e-05
-2.36855505714308e-05
-1.75006071840028e-06
-2.01872568127863e-05
-8.79634234962164e-06
-1.11361390100724e-05
-2.34809602181524e-05
-2.12547263073121e-05
-1.83989307355449e-05
-1.1875714860694e-05
-7.82872742198095e-06
-1.21781357112993e-05
-9.8910839916016e-06
-2.13809529117184e-05
-1.62156268044562e-05
-1.68767175473289e-05
-1.37655120339099e-05
-2.96167746217351e-05
-2.21436818255184e-06
-1.18289457940561e-05
-3.39541780895746e-05
-1.33411325545467e-05
-3.40677722995316e-05
-3.37319309664205e-06
-1.64021194473785e-05
-1.63727774147808e-05
-2.36224447343654e-05
-1.72581659701508e-05
-8.77645150338523e-06
-7.37154094275534e-07
-1.46722776086013e-05
-2.11723568532269e-05
-1.60129260764255e-05
-1.7751084131442e-05
-1.71936861563452e-05
4.75276475730909e-06
-3.42312383891882e-05
-2.37095570872089e-05
-3.82669435680109e-05
-1.36219192176876e-06
-2.40494981675946e-05
-1.12420762746233e-05
-4.73954473906125e-06
-2.64599167899955e-05
-1.62428712253305e-05
-2.69240504104795e-05
-1.5935281738661e-05
-1.39465822272236e-05
-4.28589206439187e-06
-1.45887168513261e-05
-2.34787133919766e-05
-2.82929764092906e-05
-1.93416697753117e-05
-1.61335246312027e-05
-1.36038169330643e-05
-1.89615188532805e-05
-7.04126854480154e-06
-7.53189457090137e-06
-1.61930984310382e-05
-1.636445454406e-05
-1.58377049409586e-05
6.13674037938127e-06
-1.52767638968071e-05
-1.13764229241484e-05
-3.41417262085969e-05
-2.28378598078671e-05
-6.05748634109335e-06
-1.99286957352133e-05
-2.05014211237528e-05
-8.74173577846799e-06
3.77806960047747e-06
-3.11368161750898e-05
-2.28231338796376e-05
-1.51929692178775e-05
1.61359942802162e-06
-7.93648563579765e-06
-1.52076730696829e-05
-9.89320571814761e-06
4.38428458137354e-06
-2.58244409006798e-05
-2.36055439604025e-05
-2.9187108183178e-05
-3.72508370140976e-05
-1.54050814856213e-05
-2.12020643996304e-05
-1.6315312053921e-05
-2.49931856337675e-05
-2.96692219941827e-05
-1.18530382409101e-05
-1.55475983613485e-05
-4.15462638304049e-06
-8.82732200062786e-06
-1.56313584941212e-06
-1.0229354858371e-05
-1.95005677191757e-06
-1.93400764936799e-05
-8.23937363094203e-06
-3.06715566299147e-05
-1.08064182419731e-05
-1.88900371518063e-05
-7.03868868696086e-06
4.48519487526234e-06
-1.18171459473706e-05
-2.70763149954305e-05
-2.96016793920472e-05
-2.90926344391099e-05
-8.75818716564012e-06
-2.66374056357779e-05
-7.61278994388826e-06
-2.20634514308686e-05
-1.39847820971166e-05
-2.64819780716686e-05
-1.91541756728075e-05
-9.98635822031011e-06
-1.6669299805043e-06
-7.28180265524008e-06
-2.34325305780765e-05
-2.32209143170533e-05
-1.26150274932652e-05
-2.98625797839752e-05
-1.19340854894129e-05
-1.28838938441096e-05
-3.26223507664849e-05
-1.46539936373882e-05
-1.40825440290077e-05
-1.7281865799805e-05
-1.82431778010562e-05
-7.92673609333133e-06
-1.14639730470123e-05
-3.97438001405257e-06
-2.48503475678399e-05
-1.6189260084278e-05
4.9710836185274e-06
-2.24094491835796e-06
-1.89621749365214e-05
-3.58878257238191e-05
-6.90561543605686e-06
-9.83584822411632e-06
-2.85191022242199e-06
-2.2838013862798e-05
-3.84329763692544e-06
-3.40457458612489e-05
-5.70772549772779e-06
-1.15948168367978e-05
-1.39591456839442e-05
-1.37935218597007e-05
-2.03959366598145e-05
-8.56916936170182e-06
-3.13809329579476e-05
-1.4986901742791e-05
-2.92168151546627e-05
-1.09465975735982e-05
-9.17563149014778e-06
-1.58101667086422e-06
-3.0501832566661e-05
-1.35839433318529e-05
-8.73092585197698e-06
-4.59575704612488e-06
-8.72809302130094e-08
-1.75724105781803e-05
-5.71865295276797e-06
-9.92430670997684e-06
-2.11790037591491e-05
-2.41522783536299e-05
-1.70225318422169e-05
-2.26273290115091e-05
-1.55890148697794e-05
-1.2510687327668e-05
-1.71660497742773e-05
-2.22907402408373e-05
-2.1592891244142e-05
-1.98677940622137e-05
-1.07286375867913e-05
-3.67155674780789e-05
-1.21710888062199e-05
-1.85091564989484e-05
-1.83976656489793e-05
-1.12966409599845e-05
-3.22375950629798e-05
-1.83589662172611e-05
-1.06811286213737e-05
-1.63390179771873e-05
-3.32793103690745e-06
-2.08440250413996e-05
-1.57708182534091e-05
-8.92012105226297e-06
-1.98250254374988e-05
-2.45138134953563e-05
-3.09555164340056e-05
-1.42891796962724e-05
-3.81585474229462e-06
-9.66956109088517e-06
-3.00567978207659e-05
-3.31181915504989e-05
-2.72220853794881e-05
-2.07575304951836e-05
-1.56353494329236e-05
-1.89055212295375e-05
-1.49657462304005e-05
-1.30644200275728e-06
-2.91183819698117e-05
-5.59366805337097e-06
-1.14942627660116e-05
-1.7010400530052e-05
-5.64129918945915e-06
-1.56794120991706e-05
-1.16536361355238e-05
-1.11292271087757e-05
-2.42176060138551e-05
-1.77773303587268e-05
-8.18523343220137e-07
-1.79286754118645e-05
-7.76593363806495e-06
-2.47278395745396e-05
-2.89703743209453e-06
-1.26135991996511e-06
-1.57802794431944e-05
-5.69575105714925e-06
-5.85001721288092e-06
-9.85039366428692e-06
-2.31941844043004e-05
-2.04917293702784e-05
-3.90899780420119e-06
-1.55578991770382e-05
-7.40607882763691e-07
-1.80856188431723e-05
-1.6053503031888e-05
-1.93005145868193e-05
-2.24843400556257e-05
-2.4003797647589e-05
-1.69755768549845e-05
-1.55649838031364e-05
-7.20898200573508e-06
-2.75166773274824e-06
-1.77874117315215e-05
-1.90084290581911e-05
-2.78899182259497e-05
-8.64606624531338e-06
-7.09593486463277e-06
-1.58047557732317e-05
-2.01019880405969e-05
-4.21830458297841e-06
-2.22757480086561e-05
-2.50854833176075e-05
-1.98545379930206e-05
-2.00094766950896e-05
-1.78522466079426e-05
-2.87504734051769e-05
-3.06310321485864e-05
-1.59415589545692e-05
-3.90580440500762e-05
-2.57765520652062e-05
-2.56336237272292e-05
-1.90003427348029e-05
-9.17920938545815e-06
-1.96267421609668e-06
-6.51677046886799e-06
-1.94823855052936e-05
-2.78409963917719e-05
-2.15018356055434e-05
-2.4337943421313e-05
-3.64379748869022e-05
-2.91549977240501e-05
-3.71110033554495e-05
-1.57377184591512e-05
-3.19639154115118e-05
-1.54767539684895e-05
-3.27972609493966e-05
-1.40393692289247e-05
-3.53997578091618e-06
-1.38440214890474e-05
-1.63271606965434e-06
-1.33104144097549e-05
-3.60487076839498e-06
-1.30798258171607e-05
-1.84723506788488e-05
-2.0573863553478e-05
-1.13687251706869e-05
-3.46688213915018e-06
3.02697290382676e-06
-1.44773094241363e-05
-2.94672788079146e-05
-2.02171988420182e-05
-3.18477676339666e-05
-4.64133094868376e-06
-3.39277394021393e-06
-3.12369130876646e-05
-9.08871494054033e-06
-6.93287567992067e-06
1.61383164863412e-06
-2.04296987774533e-05
7.14557784023919e-08
-1.48981748286665e-05
-9.92994772800369e-06
-1.34244151600229e-05
-1.71978784823072e-05
-1.94690845263494e-05
-1.26556850198226e-05
-5.12696750550393e-06
-2.04209220854331e-05
-3.07636182852309e-05
-1.86014138753577e-05
-2.74722935970839e-05
-1.44495005381594e-05
-2.5134494808268e-05
-1.57387304229594e-05
-2.66088953731977e-05
-1.35604524931581e-05
-1.34417077892337e-05
-2.34579818732028e-05
-1.87148996016313e-05
-3.09830203083552e-05
-1.39373399966239e-05
-3.41048015289216e-05
-1.51300251406969e-05
-2.64110590595021e-06
-3.10620494336525e-05
-7.88297408095092e-06
-8.98500267923248e-06
-1.48137024023345e-05
-1.4004822163493e-05
-1.01557127972599e-05
-1.95158142673641e-05
-9.8003355305284e-06
-1.92126411912989e-05
-1.73084455650712e-05
-1.12845520584076e-05
-1.99429454521888e-05
-1.7717255873614e-05
-1.76339076346697e-05
-2.45840709994476e-05
-1.55146944136336e-05
1.77273798917754e-06
-1.74282333234349e-05
-2.79290735699308e-05
-1.03740410095997e-05
-3.15271705496533e-05
2.10824195640118e-06
-1.42451556720047e-05
-1.9964568783493e-05
-9.01579637079358e-06
-2.41698596680469e-05
-1.77562057318619e-05
-2.31542257054158e-05
-1.16444619966449e-05
-1.59664239105484e-05
-3.13600437808983e-05
-7.27130564149739e-06
-2.30693373538919e-05
-7.67965313691084e-06
-1.43217389985253e-05
-1.07589684697251e-05
-2.99800391828064e-05
-3.87141270508993e-06
-1.21712539408291e-05
-6.61879035392595e-06
7.44019309684148e-07
-1.89518726807617e-05
-2.78175650418777e-05
-5.48923242595809e-06
-3.1246664722563e-06
-1.96053686247538e-05
-3.78956269019123e-06
-2.66233265745314e-05
-2.92321533954929e-05
-6.42880492452117e-06
-1.97501086013699e-05
-2.84162712196569e-05
-2.75233514923393e-05
-1.45571334712725e-05
-2.43471117828271e-05
-1.3501318964443e-05
-6.78353808216234e-06
-1.14428195668468e-05
-2.68477247130427e-05
-1.98486432801486e-05
-1.70272790762468e-05
-1.29077634005739e-05
-2.7500504823713e-05
-1.74970150018875e-05
-2.14628475270259e-05
-2.10976376520747e-05
-2.10616237061599e-05
-1.59004497951558e-05
-1.19069935835612e-05
-1.74102498858716e-05
-4.69929337141707e-06
-2.0901789060083e-06
-1.86290944496935e-05
-1.5040435790983e-05
2.09318466936288e-06
-8.6213574918074e-06
-1.77602943791101e-05
-6.96370235761397e-06
-1.69458361023084e-05
-9.25963701259184e-06
-2.0277152859388e-05
-1.80736642471794e-05
-1.3210827744237e-05
-1.85045023466964e-05
-1.69929906329844e-05
-2.79169066554103e-05
5.58635573546394e-06
-7.65809985060252e-06
-2.98665826103615e-05
-2.8995616253161e-05
-6.88067950067475e-06
-2.51942562081973e-05
-8.40046834726664e-07
8.60834128302349e-07
-1.41536139706843e-05
-2.818658782833e-05
-6.14181885629348e-06
-1.84712307424485e-05
-4.01757997493208e-05
-7.55555600749845e-06
-1.65160081543285e-05
-1.24155977863495e-05
-2.18510146042459e-05
-6.33350564739755e-06
-1.15921218237905e-05
-2.34063383240685e-05
-1.40944178260449e-05
-1.60887537117511e-05
-1.6156515368383e-05
-9.80190718213943e-07
-9.85989493932911e-06
-2.31264021975673e-05
-1.66942247068104e-05
-1.78279469923242e-05
-2.46029383298206e-05
-1.562581685968e-05
-6.69510379907855e-06
-1.8954311758014e-05
-1.98673275742589e-05
-9.69056584441657e-06
-3.27655814010365e-06
-7.00866764959558e-06
-3.41983623107007e-06
-1.47937531419036e-05
-1.46993772591533e-05
2.58051266675835e-06
-1.62359965677787e-05
-3.047380524697e-05
-5.69716153654197e-06
-2.59906237302703e-05
2.1629137260095e-06
-1.96588635996741e-05
-1.39070745332721e-05
-1.15464470409511e-06
-2.55710445207431e-05
-7.45851461155273e-06
-1.32725436540334e-05
-1.94002021277101e-05
-9.22627108115646e-06
-2.19858489384009e-05
-1.29738596495052e-05
-1.23697293820924e-05
-1.36614903396385e-05
-2.28696208923971e-05
3.94908422711533e-06
-9.79763962592242e-06
-8.2505915842355e-06
-2.09563330225471e-05
-2.26205437449641e-05
-2.17041364111854e-05
-1.86406032892964e-05
-1.06279306412552e-05
-2.14572932489181e-05
-2.26333952225535e-05
-1.13570754798053e-05
-1.03429296214271e-06
-1.38421153898482e-05
-1.15109495238524e-05
-1.53911744081062e-05
-2.12999588932447e-05
-1.1514383158002e-05
-1.52575919851122e-05
-1.79816704570132e-05
-3.84238673114729e-05
-2.20740202865701e-05
-5.81492442849028e-06
-1.53593288851796e-05
-1.17597418576773e-05
-2.07980885051629e-05
-3.18383983207923e-05
-3.12441728902151e-05
-1.76607398319078e-05
-2.60332982692512e-05
-6.17577767042723e-06
-1.46920419005882e-05
-1.65326400164102e-05
-7.82574639590783e-06
-1.86884441921056e-05
2.0321771157192e-07
-1.52387009782253e-05
-3.09869434592894e-05
-7.94418485810244e-06
-4.78819523071712e-06
-2.14947394411497e-05
-1.97023362772158e-05
-9.0755891776856e-06
-1.99305451136407e-05
-3.6960871350756e-05
-2.58259852255234e-05
-4.88187824625813e-06
-1.74190713960999e-05
-2.51516876284586e-05
-2.20920961774497e-05
-1.73438624900944e-05
-2.96871518654565e-05
-1.22065108182289e-05
-1.48150519479365e-05
-1.97899765265215e-05
-7.37803072214286e-06
-3.53909840354384e-05
-1.37824821943192e-05
-6.54085358734862e-06
-2.18980313119881e-05
-3.87138929769987e-06
-1.15524840446755e-05
5.80637935003942e-06
-8.36267794294799e-06
-1.10911334731724e-05
-7.19449666971332e-06
-1.47782950465272e-05
-1.17006582994308e-05
-2.04368183570834e-07
-9.37158813029921e-06
-2.19265159668054e-05
3.6679549697556e-06
-1.94686848009028e-05
1.04052740266189e-06
-2.02861352289407e-05
-2.90701435224855e-05
-4.30055353063048e-06
-1.07385498791093e-05
-1.73097886452249e-05
-2.51512558995641e-05
-1.03114214909929e-06
-1.58554148460842e-05
-9.86473024289941e-06
-1.21013170528315e-05
-9.82923310312365e-06
-3.01017938884434e-05
-1.94070138345762e-05
-1.73310251279087e-05
-1.24098276152119e-05
-1.59576514669332e-05
-1.31480607311411e-05
-1.19192879941917e-05
-8.6471095956784e-06
-2.57763491465824e-05
-3.08808331019421e-05
-2.95136056210751e-05
-1.47911352638099e-05
-1.05683241402998e-05
-2.1017478250832e-05
-2.29179017927844e-05
-1.94572638261245e-05
-2.6530671566326e-05
-2.16262502379217e-05
-1.62998439738318e-05
-1.29663937994014e-05
-8.48378714921381e-06
6.36131964234884e-06
-1.33650559910679e-05
-2.24548240169663e-05
-1.4823346426537e-05
-2.0883863985266e-05
-2.85937383102522e-05
-2.11182616011507e-05
-1.40594389123221e-05
-1.65567772745693e-05
-1.87552875553834e-05
-8.28664909911976e-06
-1.67732495354955e-05
-2.97677173521804e-05
-1.07660379339939e-05
-3.3209979719266e-05
-1.15912611330947e-05
-1.8151971628855e-06
-1.55914861867202e-06
-3.53494388331406e-06
-1.59772918886749e-05
-2.80865184767639e-05
-3.59369874073085e-06
-1.8731506881458e-05
-1.06908801853404e-05
-9.47982612251388e-06
-2.40652495390622e-05
-1.7655985272774e-05
-9.74480296557673e-06
-1.59368621377498e-05
-2.82092400102235e-05
-3.28354302623231e-05
-2.74001758790008e-05
-1.35115258728051e-05
-1.32411853651128e-06
-1.4044620779341e-05
-2.47358822504771e-05
-9.5584242757332e-06
-2.61211847078101e-05
-1.01551964652956e-05
-9.50914099251998e-06
-1.41290171302994e-05
-5.4265787846611e-06
-1.43048291802329e-05
-4.52912558909006e-06
-2.02638295132258e-05
-1.61126423233837e-05
2.6543357537208e-06
-1.98330183667867e-05
-1.16308427791471e-05
-9.95483722595602e-06
-2.04700214234138e-05
-3.51711593457088e-06
8.87184908389144e-06
-8.68981200567636e-07
-1.82519913317797e-05
-1.14214420272499e-05
-3.12509319207834e-05
-3.08136575177236e-05
-1.16881507291977e-05
-1.24330115503196e-05
-1.50098666114099e-05
-2.37902017310571e-06
-7.45247000882924e-06
-7.80307340212718e-06
-2.18329223233445e-05
-2.09836190078685e-05
-3.56160771423297e-06
-7.56515837714947e-06
-9.89536234787806e-06
-1.76311986586004e-06
-2.74872643410736e-05
-8.25939099021096e-06
-3.32841710808756e-06
-2.06607891224303e-05
-2.77515758265705e-05
-2.55659496619943e-05
-2.490611969524e-07
-5.73250059442894e-06
-1.50726002239862e-05
-7.6110747840994e-06
-1.37053665958049e-05
-1.7090178174391e-05
-1.17557778945053e-05
7.97943375604996e-07
-8.26755151276882e-06
-1.69548505633479e-05
-2.25900247409997e-05
-1.45331404710454e-05
4.40949611946348e-06
-2.57690089009204e-05
-2.96553945228776e-05
-2.53638254943715e-05
-1.07067068617796e-05
-4.7266375409686e-06
7.30406743874445e-06
-1.71797599037325e-05
-1.68623553422875e-05
-2.49081118472765e-05
-2.63092508456923e-05
-8.74534286178163e-06
-3.26366715084392e-05
-1.14658711284188e-05
3.85880793037161e-06
-1.88653695985707e-05
-1.3287097475216e-05
-1.89158268976669e-05
-1.83482389310739e-05
-3.17275633042619e-05
7.79566191353544e-08
2.23032386332092e-06
-2.88052634009717e-05
-2.25181259274102e-05
-1.97094158000776e-06
6.2893893247476e-07
-2.43234262599404e-05
-7.20976204704069e-06
2.11372628152668e-06
-5.28753534798033e-06
-4.01379065685854e-06
-1.75495723688239e-05
-3.03712975776954e-05
-3.69520450867625e-06
-1.865873512147e-05
-1.98414340256883e-05
-2.44348407671942e-05
-6.19377063426179e-07
-5.51584252711053e-07
1.36172985196258e-05
7.92781420857799e-06
-4.12785823345978e-06
-8.68653965758071e-06
-8.59936623623564e-06
-1.16679240847067e-05
-1.60200796545687e-05
5.11645870976394e-06
-1.81147948726759e-05
-1.07534670515032e-05
-1.24697663463519e-05
-2.47501247032266e-05
-2.59330535150193e-05
-2.1611503335888e-06
-2.21703846763456e-05
-1.45751312169176e-05
-6.17320338414725e-06
-6.07163621317176e-06
-1.78770621040404e-05
-1.92691631646347e-05
-1.24870641519839e-05
5.092425943036e-06
-1.25800978893469e-05
-3.07413759333416e-05
1.68997393938803e-06
-3.28868749884352e-07
-6.60409938960457e-06
-4.47542629775732e-06
-1.95899890039138e-05
-2.65720974364683e-05
-3.01574685519297e-05
-1.29450602910627e-05
-3.05822192495839e-05
-2.23689656548676e-05
-3.11100689118221e-05
-1.24274330790852e-05
-1.49241692605906e-06
-2.13325478708321e-05
-3.48763307791983e-05
-9.09168232301955e-06
-2.80004206104058e-05
-1.82418565095825e-05
-1.96119766250063e-05
3.01331362701056e-06
-1.68066434255619e-05
-1.8673160948507e-05
-1.84380292773795e-05
-1.87602402085442e-05
-1.78098814472953e-05
-2.16228509009423e-05
-2.28614158683142e-05
-6.28891162734066e-06
-2.77623891409416e-05
4.0083027819657e-06
-2.36442095271391e-05
-1.98595476710333e-05
-9.83714058560047e-06
-2.20643313056764e-05
-4.45053933108174e-06
-1.98649716144888e-05
-1.98146227431138e-05
-2.35776673946942e-05
-2.11246617113359e-05
-5.30037479965309e-06
-2.9099297725888e-05
-1.59256948141051e-05
-2.19555747580958e-05
-4.11588049661654e-05
-9.37827107184188e-06
-1.72331344894877e-05
-3.18161316269053e-05
-2.83880134182546e-05
-2.04079951004616e-05
-1.32002519681134e-05
5.11748813315754e-06
-2.04642704174771e-05
-6.70485436504545e-06
-6.74526026600366e-06
-1.79449329204488e-05
-5.86468596350239e-06
-2.90605488249446e-05
-1.09212718323523e-05
-2.69868095537725e-06
-8.9216898435549e-06
-2.46957853419644e-05
-1.04660655547792e-05
-2.51104541068149e-05
-1.84422766534271e-05
-1.95385940666237e-05
-1.79108379421725e-05
-9.47401952970467e-06
-2.52815411796408e-05
-1.48759892340633e-05
-1.69400147735887e-05
-8.36417722011548e-06
-5.30986516952388e-06
-2.31777016274307e-05
-1.8860543216988e-05
-2.79175841597911e-05
-2.0900788198808e-05
-1.27165358193856e-05
-3.35225022331063e-06
2.08086640609523e-06
-1.23037422164806e-05
-1.11369721720536e-05
-5.37503356500058e-06
2.48619992437477e-06
-2.53629986474262e-05
-1.15956223600511e-05
-1.34953612866952e-05
-2.02631155554828e-05
-8.86198727426146e-06
-2.17821935979389e-05
-4.11839081663323e-06
-1.62126194434998e-05
-2.3391636225326e-05
-1.62696253644671e-05
-2.21094451481829e-05
-1.39536690974987e-05
-3.24816997120803e-06
-1.75264936834625e-05
-1.19047492349093e-05
-2.93091658545086e-06
-9.97388231450022e-06
1.2777908618628e-06
-1.73109053081994e-05
-7.89680397919574e-06
-1.34213618364982e-05
-1.87141061706645e-05
-7.50843324252916e-06
-9.86830609555285e-06
-3.16370662923266e-05
-8.08137519845594e-06
-1.59701769042042e-05
-8.24710604842665e-06
-1.39258478479118e-05
-1.40530823382329e-05
-1.10628741117131e-05
-2.75545217502571e-05
-2.76333089865837e-06
-1.22158116679574e-05
-1.80165520253959e-05
-2.09386645435794e-05
-2.22744612109757e-05
-2.10750870495145e-05
4.38420683597709e-06
-6.55893739125801e-06
-1.90922431136048e-05
-5.32873689612204e-06
-1.73111945465633e-05
-2.96469942264373e-05
-3.46446649499277e-06
1.29901267707082e-05
-2.43723160607916e-05
-1.57685136573123e-05
-2.28760372776099e-05
-8.56468184348432e-06
-4.95297833828447e-06
-2.2216536288387e-05
-2.16623762685724e-05
-1.10876142810783e-05
-6.88921120905557e-06
1.29607101536942e-05
-5.4671642453503e-06
-8.46494772095312e-06
-1.2969294131129e-05
-2.51595652982529e-05
-1.69898234627689e-05
-1.15846003053182e-05
-1.16991802193747e-05
-1.20141290603583e-05
-2.28608522467377e-05
-2.09565510071933e-05
-1.47654650769228e-05
-2.33227816322109e-05
-7.6086701649145e-06
-8.86294350464014e-06
-1.92033517496836e-05
-3.27434952064707e-05
-1.65931870625776e-05
-4.84733724014152e-06
1.65094922278967e-05
-1.34093943431745e-05
-8.2433828513066e-06
-1.96419393816574e-05
-1.34601183121696e-05
-2.22081062607168e-05
-5.23402290254425e-07
-2.79864082800749e-06
2.30959431845766e-06
-1.72480373112434e-05
-8.15306437353105e-06
-3.98826404196026e-06
-1.7155368381952e-05
-7.65380531084082e-06
-2.58445117019593e-05
-2.36359275493773e-05
3.36010514637121e-06
-1.04274165607101e-05
-1.13972972108794e-05
-1.64343124543033e-05
-9.15606575554848e-06
-1.92126923412653e-05
-1.81114346759396e-05
-5.45358735932482e-06
-2.97785464491681e-05
-1.86666957334782e-05
-3.03046323025355e-05
-1.49626667203758e-05
-2.21242256978604e-05
-2.30200602494066e-05
3.87963002570202e-06
-2.54273240729675e-05
-5.15573161580335e-06
-1.69191912622269e-05
-1.20932115753547e-05
-3.04321575919705e-05
-9.56674912218107e-06
-2.72773749684522e-05
-1.56247185037875e-05
-2.25790350013702e-05
-2.91953629953221e-05
-2.06187722366427e-05
-1.05413378422612e-05
-2.21084291911712e-05
-1.53608447232145e-05
-1.40283596487435e-05
-1.14456835027136e-05
-2.89162372413391e-05
-1.45435837138726e-05
-1.7814912258689e-05
-2.57886989767491e-05
-2.21880234550416e-05
-1.38042417551727e-05
-3.1467783250788e-05
-1.24155511591962e-05
-9.05238267270531e-06
2.29614332405904e-06
8.82759913125698e-07
-1.29905812488752e-05
-1.14385818879975e-05
-9.94528409321089e-06
-1.54579507452718e-05
-2.08751306839134e-05
-1.40190052767108e-05
-1.73446189500385e-05
-1.9941207614355e-05
-3.79049767747814e-06
-1.17731902436654e-05
-2.56614003062007e-05
-1.80131940934011e-05
-2.52295401995729e-05
-1.86631370626259e-05
-1.7860998946675e-05
-2.19894255739186e-05
-6.13128398720713e-06
-1.06803886720614e-05
-1.67743926539673e-05
-1.02320738976793e-05
-7.79974492396125e-06
-2.37472431888141e-05
-7.65020839218151e-06
-8.47205383283027e-06
-1.58545634410516e-05
-3.34809178778296e-05
-1.92487745242363e-05
-1.30662953878577e-05
1.07566652031859e-06
-2.45261203706779e-05
-8.40867990871383e-06
-1.16124427542756e-05
-1.38138980236636e-05
-4.01703394321763e-06
-2.77222237158053e-05
-2.38866303652617e-05
-1.43047706482345e-05
-6.13614462379859e-06
-1.3244323202422e-05
-2.41173789088661e-05
-3.79848891417836e-06
9.79406117210272e-07
-4.95140824208196e-06
-1.55442742462591e-05
-5.32320081429981e-06
-1.89340165938415e-05
-2.43539315199859e-05
-2.02003491838115e-05
-2.25878053985892e-05
-1.45810826648838e-05
-2.23159509742501e-05
-2.17609575856982e-06
-1.69864301451134e-05
-3.88180495401635e-05
-3.56646699978783e-06
-4.25750499169259e-06
-2.21206166596376e-05
-9.14614676720352e-06
-3.0817242301603e-05
-7.5212598095329e-06
-1.22228457934767e-05
-2.73951559751898e-05
-7.78390489462931e-06
-2.38601326358347e-05
-2.597776806926e-05
-1.16511999513912e-05
-1.21172397008896e-05
-7.85624557659397e-06
-2.38634898995926e-05
6.85600118718881e-06
-2.47326595237312e-05
-3.39751393674768e-05
-2.49424910033016e-05
-7.93181884990942e-06
-3.31541147046959e-05
-7.50270888442141e-06
-1.81361282730521e-05
-1.51768165351787e-05
-2.73841190935371e-05
-9.37178921518001e-06
-3.68110575617093e-05
-1.95535132501673e-05
-4.35573431156733e-06
-2.25985877181761e-05
-1.26995540365045e-06
-2.1091836714538e-05
-1.53677353860147e-05
-1.05890941136643e-05
-1.91616243737105e-05
-1.89015704033125e-05
-1.06877238537394e-05
-2.04741986814985e-05
5.12548452155681e-06
-1.07327651439366e-05
4.27065321112554e-06
-4.87474175373925e-06
-1.81510900072194e-05
-1.31689741146694e-05
-3.89105331564799e-07
-1.8335833269788e-05
-1.44183117698231e-05
-1.74607192907288e-05
-1.33634188177348e-05
-1.54742869526974e-06
-2.27174916778972e-05
-8.58902556607272e-06
-3.45237792613514e-06
-1.6389074824165e-05
-1.97975052780253e-05
1.05722197515298e-05
-1.48604117253493e-05
-1.5145475727601e-05
-1.30081450963823e-05
-1.49564607206253e-05
-4.94597085775036e-06
-1.86720411680101e-05
-6.85729692761217e-06
5.35798102696331e-06
-2.22541885591378e-05
-1.54934792769694e-05
-1.54583302734112e-05
-2.29313819355876e-05
-2.93632708477e-05
-1.54104246717081e-05
-2.00762120977971e-05
-1.5390337362219e-05
-2.49272553542323e-05
-9.48766053360488e-06
-2.24872742017705e-05
-4.23489504552527e-06
-2.68829215038932e-05
-2.79346510112568e-05
-1.83866337153413e-05
-7.89338835225454e-06
-2.88319218620637e-05
-9.44981607829186e-06
-2.32928491088507e-05
-2.76213721447817e-05
-1.33974633180226e-05
-1.59680354810058e-05
-1.69343923159642e-05
-1.36362880711114e-05
-5.2889850278952e-06
-2.55813415781372e-05
-2.27093737994435e-05
-9.94787944357865e-06
-9.73513171920082e-06
-9.71569294264322e-06
-2.06124981709316e-05
-1.48474055182943e-05
-1.01007890125045e-05
-2.01490586418871e-05
-1.69604336529443e-05
-1.76786716648741e-05
-8.21419930336369e-06
-9.00995590228348e-06
-1.5679480796253e-05
-1.77379718936867e-05
-1.36400534914906e-05
-1.33921662232974e-05
-2.19518498963332e-05
-2.64143893694805e-05
-8.98132253932542e-06
-1.42216522576698e-05
-1.58845678974167e-05
-2.3838287625344e-05
-1.22690527819612e-05
-1.64216015627697e-05
-3.90874110288037e-06
-9.47993298874967e-06
-9.76857567136237e-06
-4.26712659998024e-05
-2.84491308538052e-06
-4.47655044482156e-06
-1.00856329044501e-05
-2.68813910180944e-05
-2.1240914209001e-05
-1.11265085665967e-05
-2.38527207819311e-05
-3.12361610553782e-05
-1.73098976994181e-05
-3.76907521194909e-05
-1.40078704598248e-05
-2.04327292862968e-05
-6.69010417754155e-06
-1.11263706950793e-05
-1.29334931216285e-05
1.23643393953947e-06
-2.54709317081527e-05
-7.87554308987063e-06
-1.53492799812629e-05
-1.113582407596e-05
-2.1762274019002e-06
-2.27027055450724e-05
-2.76569506401034e-05
-6.39748523845891e-06
-6.39806858043152e-06
2.52172838030959e-06
-1.7598017563033e-05
-2.42752809106911e-05
-3.40787709623848e-05
-1.3118511146533e-05
-9.21194683735883e-06
-9.25431609256322e-06
2.0682728239656e-06
-5.78451593370634e-06
-1.23120684743314e-05
-1.03697573591608e-05
1.26140434953195e-06
-1.98620904300899e-05
7.44653466385476e-07
-2.0575229201065e-05
-2.38322722499641e-05
-1.61026284350773e-05
-9.97146581208732e-06
-1.33465018025256e-05
-1.80372762924759e-05
-1.94403225814057e-05
2.0487852351386e-06
3.23043491637978e-06
-1.63486885784018e-05
-2.3028137228012e-05
-1.76665628588929e-06
-1.20973933744836e-06
8.03960016541047e-06
-1.1006278019567e-05
-9.11255312400801e-06
-1.37386849477383e-05
-1.71228168700462e-05
-8.22086106397551e-06
-1.61052488608525e-05
-2.10021427688809e-05
-2.4293216472862e-05
-2.20475498062088e-05
-1.24069025282713e-05
-8.99588241701536e-06
-1.3986437585438e-05
-2.67648237159906e-05
-1.1208025392562e-05
-2.43590596281809e-05
-1.11277952077295e-05
-2.95885178994085e-07
-2.0286294954725e-05
-1.90785524190096e-05
-1.36145717671977e-05
-2.48483453594192e-05
-9.20652076950419e-06
-7.71500776716348e-06
-2.05125045956139e-05
-2.32640848319502e-05
-1.03988131402928e-05
-2.06022709216777e-05
-3.18292382779776e-06
-1.28351874108706e-05
-6.95387287576347e-06
-1.60658568289855e-05
-2.86891642665795e-05
-2.004030797696e-05
-1.25038844495699e-05
-1.03786702570356e-05
-3.40648044620776e-05
-3.69537938752144e-06
-1.68730584536952e-05
-3.43456472984363e-05
-2.08782296090385e-05
-3.023927837171e-05
-7.41183800732804e-06
-1.882946545726e-05
-2.42056574400589e-05
-1.30353140508535e-05
-1.8855183267021e-05
-2.45912495624175e-05
-2.68309835738238e-05
-1.21281160638488e-05
-1.81774362432445e-05
-7.05839662053319e-06
-2.07897980099068e-05
-2.43296424845619e-05
-3.58404033606201e-05
-7.79964335509988e-06
-1.22663503378346e-05
-2.15559242949304e-05
-2.72066245202336e-05
-1.15473679612542e-05
-1.87940617895501e-05
-3.58011149390363e-05
-9.60427329596492e-06
-1.72045575906749e-05
-5.14286986613483e-06
3.62931894469788e-06
-1.18961286532866e-05
-6.94318760815023e-06
-2.17489537816562e-05
-1.89259745080659e-05
-4.1524456256738e-06
-2.17679075509381e-05
-2.79660039959736e-05
-2.14576535406209e-05
-5.86283525542585e-06
-2.82550611287373e-05
-1.69669227379894e-05
-2.3231522146577e-05
-1.84061016862958e-05
-2.24024070298762e-05
-1.62782742343549e-05
-1.44303105333179e-05
-8.37122311902999e-06
-1.3902498572814e-05
-3.0847934782828e-05
-1.99533946775152e-05
-2.71586884190635e-05
-2.21582970302822e-05
-1.20068687044284e-05
-4.4781148655846e-06
-8.75732267823711e-06
1.27042088171309e-06
-1.99231054527089e-05
-6.3915661898992e-06
-4.86255029878657e-06
-2.73620017745041e-05
-2.16558090426912e-05
-1.12593461477811e-05
-1.13624084146807e-05
-2.44503512642326e-05
-2.04805872168396e-05
-1.29842835701589e-05
-1.28535161901107e-05
-2.03878805865323e-05
-2.4616447616072e-05
-2.02394008852212e-05
-2.49976549460565e-05
-2.00371741481527e-05
-2.20731826488678e-05
-1.57237588512896e-05
-2.50810787074626e-05
-9.86110754748129e-06
-1.58340761268126e-05
-2.62836814525153e-05
-1.42345596752516e-05
-2.76914576639167e-05
-2.3757200076572e-05
-3.86446869629009e-05
-1.67918225296896e-05
-6.15039599862874e-06
-3.42067868232179e-05
-2.81050020454837e-05
-1.27885196097264e-05
-1.91093039917928e-05
-2.37821718908132e-05
-8.76672672287743e-06
6.27865696670244e-06
-1.47588035546303e-05
-1.67189102977645e-05
4.55942139059476e-06
8.08677980354994e-06
-1.7825807488976e-05
-1.86649883752273e-05
-9.1072278591497e-06
-4.57084131855815e-06
-3.14007696979512e-05
-2.40506224852622e-05
-1.86168362375799e-05
-2.52048349778724e-05
-1.45738178094051e-05
-1.29904285214069e-05
-2.79412851716528e-05
-8.32363451688458e-06
-2.72742193382008e-05
-1.9421450116623e-05
-5.22998910545036e-07
-1.40108003387636e-05
-1.49932058424622e-05
-1.33467500413155e-05
-1.64417822846051e-05
-1.86066387103608e-05
-1.75222288162142e-05
-4.93220291640332e-06
2.2327504628576e-06
-2.80405205460092e-05
-2.02860986678597e-05
-1.0198080351072e-05
-1.73327483793493e-05
-2.82602678493635e-05
-2.72750118217904e-05
-5.4954048419037e-06
-2.98235394646041e-05
-2.46171942752147e-05
-2.78779590650656e-06
-3.06318176790446e-05
-2.33933416833907e-05
-2.13259014189491e-05
-2.82527563486601e-05
-1.25779538410892e-05
-1.24240080638135e-05
-2.09077427678835e-05
-4.70401744184681e-06
-2.50950974893347e-05
-3.59398107761428e-05
-1.08552062249177e-05
-1.14324666833348e-05
-6.64827576303746e-06
-1.47218320702186e-05
-1.51886780027287e-05
-5.65703187890437e-06
-2.6534920746725e-06
-1.56957005281264e-05
-1.58215633273479e-06
-1.76961236076417e-05
-8.094633163878e-06
-1.23486736520622e-05
-2.63089206917542e-05
-2.90829050039407e-05
-1.4552029818938e-05
-5.92020394043526e-06
-6.43373584472589e-06
-2.70646560171991e-05
-3.38129394208209e-05
-1.60680158845236e-05
-2.99292726134296e-05
-8.96775951087106e-06
-2.19357949473434e-05
-1.23389957115428e-05
-1.93318024309966e-05
-1.30949503274451e-05
-2.05621557113428e-05
-2.55658441201906e-05
-7.86177278471589e-06
-1.54261818428124e-05
-9.40834495664766e-06
-1.54342608197121e-05
-3.17506323215358e-05
-2.38262104915276e-05
-5.39866630165436e-06
-2.49442463729917e-05
-4.09434338934455e-06
-1.87014250162068e-05
-2.21930530232078e-05
-2.84818625409496e-05
-2.77904032375038e-05
-5.66345630461526e-06
-1.02059659093588e-05
-2.54800013610404e-05
-5.59446954318505e-06
-2.87064395340962e-06
-1.98698493884881e-05
-2.46363874931378e-05
-4.13786275789873e-06
-1.13910374383276e-05
-1.73961580500806e-05
-2.21543691600216e-05
-8.14403235598067e-06
-4.23306913152503e-06
-2.62992873593104e-05
-1.55351374293436e-05
-9.30174478115752e-06
-1.02353857698079e-05
-1.16484812648026e-05
-2.05255635174539e-05
-1.49401977106198e-05
-8.70721071503627e-07
-2.71130817286064e-06
-2.84813529598041e-05
-8.60647029596892e-06
-9.80036297176216e-06
-1.76044038795051e-05
-1.49863369176501e-05
-1.76346528636103e-05
-8.34518008116039e-06
-1.10327183218377e-05
-1.95270467623788e-05
-9.26632250380721e-06
-1.41800361629229e-05
-2.89921094772844e-05
-2.15937630370284e-05
-1.61676891869288e-05
-2.60870723394376e-05
-1.03457372854719e-05
-2.50334808350204e-05
-1.63214101433331e-05
-2.09163225346987e-05
-1.09169543603468e-05
-2.08177832867547e-05
-4.04160729761561e-06
3.83738198056265e-06
-1.49538653413052e-05
-2.0864754266741e-05
-2.65434931728372e-05
-1.15871936791868e-05
-1.45823163749316e-05
-1.60433745818587e-05
1.52543507149324e-06
-2.60125816559701e-05
-2.16621630340234e-05
-2.08174964786791e-05
-1.37774534578308e-05
-2.07583766153745e-05
-4.1120823935997e-05
-2.44612668428866e-05
-2.2025091608163e-05
-1.9713345279426e-05
-6.58734719739599e-06
-3.4972982631491e-05
-7.9002945669346e-06
-8.92101293378608e-06
-1.7615954094787e-05
-1.2857601046026e-05
-4.95143706838988e-06
-2.45820194352799e-05
-9.73393533881224e-06
-1.60325476465793e-05
-6.55629208923617e-06
-2.43762253505602e-05
-3.32521995113484e-05
-1.00503583668539e-05
-2.08639173444646e-05
-2.31885204663856e-05
-1.94587004542657e-05
-2.937106478478e-05
-1.53840925623281e-05
-7.74541912165436e-06
-9.78697920135046e-06
-2.44317781026793e-05
-2.28267361073252e-05
-1.55152172021932e-05
-1.0903538227567e-05
-2.12430097712761e-05
-1.84088538723771e-05
-7.84796053963755e-07
-2.0012446454743e-05
-8.57470052116938e-06
-1.65592092372233e-05
-1.05550874633181e-05
-5.16347175507683e-06
4.12489954835637e-07
-1.35126937277198e-05
-3.97341694224028e-05
-3.26877575841994e-05
-3.58321615091678e-05
-1.59949159371649e-05
-2.79619634117966e-05
-8.36722853921068e-06
-4.35190727744128e-06
-1.10487511166475e-05
-3.90189710804604e-06
-1.2083765345032e-05
-2.04398819889426e-05
-2.96111780391582e-05
-6.31002092693353e-06
-7.73662225017223e-06
-1.91840727413015e-05
-8.33215126368539e-06
-1.78307136880926e-05
-2.05786275699425e-06
-2.23783205638265e-05
-2.38060834945514e-05
-1.58352888080867e-05
2.08686319945776e-06
-1.01389902229197e-05
-2.8590553296639e-05
-2.86298039671188e-05
-1.99111259343267e-05
-1.67488821852272e-05
-9.51173070190815e-06
-2.25803727948635e-05
-2.29360979395764e-05
-1.21599068691384e-05
-9.50356956167344e-06
-4.47273177793539e-06
-1.94625410527428e-05
-1.57282709372179e-05
-2.10229608478656e-05
-2.47893601953816e-05
-2.07949831670281e-05
-2.65683792159219e-06
-1.25160461337052e-05
-2.63996056355929e-05
-2.28286214994111e-05
-6.55554857049319e-06
-9.63278857068616e-06
-2.31965860533513e-05
-2.47034841768151e-05
-7.71223553307771e-06
-3.59333046428352e-05
-1.99860833776726e-05
-8.37913114160852e-06
-2.40136392868715e-05
-8.90783783566789e-06
-5.49094663492226e-06
-1.15460267470368e-05
-2.15710650575054e-05
3.51584386797028e-08
-1.46853864040353e-05
-2.4476370814247e-05
-1.15976215463403e-05
-1.10935933768464e-05
-2.39809085288112e-05
-2.26979347495807e-05
-1.31484136316001e-05
-6.58539825528992e-06
-1.49864789817097e-05
-1.65626802226879e-05
-2.70367384265153e-05
-1.94459328015726e-05
-8.53707807670211e-06
-1.31897238156881e-05
-1.62691747519204e-05
-1.39359349422986e-05
-1.45690606604213e-05
-5.69106079980946e-06
-1.75017704474185e-05
-2.43534011071334e-05
-1.06379238020445e-05
-2.16803059780125e-05
-2.7562719971712e-05
-2.19706587339084e-05
-2.53631646475499e-05
-1.49483767364359e-05
-3.31105861934016e-05
-1.00585721190499e-05
-8.96906553940045e-06
1.34030981781525e-05
-3.67647808562114e-06
-2.20897272890094e-05
-1.5717558542517e-05
-1.18287141355677e-05
-9.18432410430537e-06
-2.75292093006635e-06
-2.0594859116023e-05
5.76690261093427e-06
-1.27312285585477e-05
-1.13666203573137e-05
-1.14817349687623e-05
-2.76953562446807e-05
-1.77621934443897e-05
-1.93647527626765e-05
-1.46461781516188e-05
-2.233504955936e-05
-1.46646475326429e-05
-1.48200217229389e-05
-2.95550446100185e-05
-9.51452882886156e-06
-1.00714326969721e-05
-1.98393505101037e-05
-2.40441569873244e-05
-3.64381842249816e-05
-2.33449044420548e-06
-1.2432203890976e-05
-1.8088656963855e-06
-1.5088254942314e-05
-2.00326950741887e-05
-1.40115338196703e-05
-1.14166179280031e-05
-8.53810636382943e-06
-9.82557642497404e-06
-1.61132481245642e-05
-2.04702593210753e-05
-4.24485029370972e-06
3.4888579607945e-06
-2.36283441207179e-05
-1.60900678470663e-05
3.23578006351821e-06
-2.6164905420026e-05
-1.35072450274298e-05
1.30942547436439e-06
-2.19370013703351e-05
-4.94476129054373e-06
4.49225856499158e-07
-9.49727950546634e-06
-2.35209611966352e-05
-6.66789270392056e-06
-2.99623332813572e-05
-3.37798615108284e-05
-9.74317656091349e-06
-7.60551161868936e-06
-3.84719102268949e-05
-3.89092078198314e-06
-1.91708681304868e-05
-1.77875253867355e-05
-1.03268995665548e-05
3.68125241589406e-06
-3.66842529624494e-05
-8.9375562752465e-06
-3.08043638633284e-05
-1.99276749578245e-05
-2.65883018361735e-05
-1.73324820641633e-05
-1.88173967883077e-05
-1.11133739624222e-05
-7.46027420463263e-06
-1.54423395079323e-05
-2.68227466719653e-05
-7.88648209132231e-06
-1.07614337477834e-05
-1.12259073893344e-05
-1.09507078228482e-05
-9.83421626231148e-06
-1.93231153906384e-05
-2.47782807657608e-05
-5.41607527769813e-06
-2.68560024295595e-06
-1.89765328825551e-05
-8.08621945213374e-06
-1.91009432379888e-05
-2.57540149165627e-05
-2.46455459721979e-06
-2.79598302122497e-05
-4.66641616061994e-06
-2.01577490155105e-05
-2.00885909466868e-05
-2.36076236977445e-05
-1.76750453210838e-05
-6.66255688868546e-06
-2.04989443520695e-05
-9.69543262242142e-06
-1.12785950201841e-05
-1.4767734708776e-05
-1.94256272335353e-05
-6.01859581716144e-07
-9.09163516487614e-06
-1.51070600494864e-05
-1.2042860761244e-05
-1.41016327995396e-05
-1.17905493891589e-05
-2.85997182916203e-05
-1.8225130120583e-05
-1.38716015372609e-05
-2.75406030473269e-05
-7.77001258830268e-06
-1.66302192807233e-05
-1.74901830490211e-05
-2.20647985422018e-05
-2.17732869882774e-05
-2.62932516185187e-05
-3.75022928292325e-05
-1.22380726825756e-05
-1.38358100017403e-05
-6.54216012014596e-06
6.86672658445979e-07
-1.69080680303044e-05
-3.2333117307095e-05
-2.4748689584195e-05
-3.09650252882134e-05
-1.27768568997061e-05
-1.29291796889321e-05
-1.27627853070727e-05
-8.74460502452942e-06
-2.66567320117677e-05
-1.86407187773579e-05
-1.55353000020359e-05
-2.42187254636513e-05
1.16086117977855e-05
7.01092383179297e-06
-1.47805463723914e-05
-2.92992253315477e-05
-1.27043500469581e-05
-3.70256861960854e-05
-3.43992113176142e-05
-1.96000038463425e-05
-2.58927542732583e-05
-9.64831778334291e-06
-2.16806300119817e-05
-2.69717860400671e-05
-2.70041818840915e-06
8.06023447408499e-06
-1.67830145259263e-05
-2.14473369744207e-05
-1.69206912348346e-05
-5.88273379503602e-06
-2.69712348532291e-05
-1.67768454998191e-05
-8.87754545129427e-06
-2.31502027203227e-05
-1.2508167440821e-05
-2.63358355087077e-05
-2.26638237371089e-05
2.0700420848985e-06
-2.07958606193443e-05
7.35983290923587e-06
-2.25678591476518e-05
-2.92695405781867e-06
2.52650572278248e-06
-2.16244908266262e-05
-7.5994188987067e-06
-8.94857861506559e-06
-1.18436644059909e-05
-1.69877469866856e-05
-1.07857205557115e-05
-2.04529854679072e-05
-1.48043323408373e-05
-1.44828376710113e-05
-2.44208524386498e-05
-2.48496493425809e-05
-1.27426812797337e-05
1.11346531652445e-06
-8.09143962801034e-06
-3.64714667720107e-06
-2.67490809766687e-05
-9.79754839303883e-06
-1.38791018405285e-05
-2.83494018496314e-05
-1.46490644447239e-05
-8.91154000073356e-06
-8.1468503470604e-06
-1.90763273319622e-05
-1.44669368132665e-05
-2.16576035444142e-05
-2.02820379740559e-05
-1.31288119656018e-05
-1.5446561833649e-05
-1.68489151211344e-05
-1.22197665158687e-05
4.81690766144956e-06
-8.20966623587265e-06
-1.97629634042145e-05
-1.06331551456448e-05
-1.68827719375735e-05
-1.50939682503587e-05
-5.29573676809745e-06
-2.19931351731158e-05
-2.1404432376777e-05
-1.57605818907185e-05
9.39642138901578e-06
4.69691292418764e-07
-1.90028295241316e-05
-2.2942107585428e-05
-1.44720011332208e-05
-1.33809305540397e-05
-5.63910342735101e-06
-4.85378702233734e-06
-1.10280896752718e-05
-2.50617582064634e-05
-1.3078367385424e-05
-2.48256366994568e-05
-2.17348297437778e-07
-1.46666199358788e-05
-9.01524572883751e-08
-1.48131489969392e-05
-2.59268236956418e-05
-2.11209179622825e-05
-9.76373589885452e-06
-2.03659531317753e-05
-2.01078951854207e-05
-9.30071234857387e-06
-1.57573539675495e-05
-1.44453852003704e-05
-7.80738482338352e-06
-1.48545019829732e-05
-2.3554792032269e-05
-1.19040472101756e-05
-3.55873925755638e-06
-2.13705851608622e-05
-4.26596203737194e-05
-2.0604483415193e-05
-1.2176296733737e-05
-1.6800495303698e-05
-3.96231239204227e-06
-6.543458510794e-06
-3.51535163865144e-05
-2.94305517120047e-05
-1.73905967462754e-05
-1.86941847589193e-05
-3.29013797002976e-06
-2.03191269870885e-05
-2.27574098207285e-05
-2.54490167997371e-06
-1.02933344124156e-05
-2.4484166479234e-05
-2.76746252425655e-05
-4.85721540848001e-06
-2.32199972249672e-05
-1.52093260197258e-05
-1.26155236872813e-05
-1.41972435133846e-05
-2.35699160725429e-05
-1.98087026535236e-05
-1.98074840176926e-05
-4.79999719486448e-06
-1.6999900764293e-05
-1.45762995041081e-05
-2.47248460673205e-05
2.60673963187102e-06
-1.20004200569722e-05
-2.26892331743964e-05
-3.84541781459308e-05
-1.29884478661419e-05
-4.94523966619284e-06
-9.64767177965322e-06
-2.5814722410019e-05
-9.7155492444066e-06
-2.1721228865055e-05
-1.11365333366689e-05
-2.63823133016224e-05
-5.25853197871577e-06
-7.71452323872409e-06
-2.77269909982989e-05
-1.98343129685834e-05
-1.459361097868e-05
-1.56878162389017e-06
-1.31405159814176e-05
-2.33087160171755e-05
-2.19377125053921e-05
-1.37152795892036e-05
-1.07079291047816e-05
-3.17956620542032e-05
-3.19437627172003e-06
-1.48215345186979e-05
-1.97427591359404e-05
-1.61327904484395e-05
-3.98793370271588e-06
-1.41723742980833e-05
-6.76461327656429e-06
2.02529889005766e-06
-2.11956414543267e-05
-6.47699751753994e-06
-7.10886509193951e-06
-1.12090186812424e-05
-1.56867836516434e-05
-5.06398603620742e-06
-6.82720694182204e-06
-2.47024216529282e-05
-1.03730667896009e-05
-1.68910952524947e-05
-1.6007394153935e-05
-2.1496696474474e-05
-3.14125232959861e-06
-2.58256673830852e-05
-1.72846201598746e-05
-2.1721398551505e-05
-1.47244556495911e-05
-1.05701798092086e-05
-4.56988223973114e-05
-4.20098004985724e-05
-2.51117459515232e-05
-2.27058639178434e-05
-1.11832175735723e-05
-3.26452454975828e-05
-4.51541474149648e-06
-8.16820712017149e-06
-1.00785423484323e-05
-1.0600270472352e-05
-1.10164014480546e-05
-5.51988145818372e-06
-5.19694206565923e-06
-2.71745933722321e-05
-1.38359878120176e-05
-1.06677364314541e-05
-3.07254660334541e-06
-1.12495389700848e-05
-3.2334191076884e-05
-2.49238004752546e-05
-2.76111346720063e-05
-2.9359019784579e-05
-2.04056049768145e-05
-1.53506386210039e-05
-2.30384981297673e-05
-2.05276411143025e-05
-1.81507649385469e-05
-1.82262477386614e-05
-2.1013921073356e-05
-1.10045618575421e-05
-1.40807018548385e-05
-1.46321584266286e-05
-1.08904575833971e-05
-3.84084953048859e-06
-1.9593429780662e-05
-1.79670424709466e-05
-2.00414061615033e-05
1.06775747749382e-05
-1.25687016689374e-05
-7.47048541571383e-06
-2.47421160813481e-05
-3.0313025173057e-05
-1.89820328876564e-05
-2.07829264407656e-05
-1.193472074778e-06
-7.05907388707462e-06
-1.46167893933847e-05
-5.33137051729068e-06
-3.4681091298911e-05
-1.01563358646683e-06
-3.12932531113928e-06
-3.01014538468037e-06
-3.46743966921339e-06
-8.85541731280236e-06
-1.40717382146526e-05
-9.97279829195649e-06
-1.3497161159614e-05
-1.80015689666358e-05
-8.39650557321182e-06
-1.58665219060287e-05
-1.30793579196969e-06
-2.2209820219312e-05
-1.55657806935912e-05
-1.96158665294619e-05
-1.85541742679531e-05
-2.31636045183438e-05
-1.26643293319908e-05
-7.28928200610427e-06
-2.67715871294487e-05
-2.39112753256468e-05
-2.51192571643703e-05
-8.53661227378905e-06
8.37713822449472e-09
-3.19634852267969e-05
-4.11937557604234e-06
5.12034091650576e-06
-1.02942987225187e-05
-2.91239787064525e-05
-1.59768172609827e-05
-2.19742802996448e-05
-1.45754398518434e-06
-2.27653358656504e-05
-2.32383192608061e-05
-2.46962604777219e-05
-1.59971636576667e-05
-2.59635168647204e-06
-1.98935233901755e-05
-1.95098979958979e-05
-1.64640894448606e-05
-2.0309431254273e-05
-1.50716865574287e-06
-1.62250020685438e-05
-1.96506194620595e-05
-2.37650382203495e-05
-1.29363406229641e-05
-5.17292302957582e-06
-2.09641914614367e-05
-2.5416113688957e-05
-1.9176605751343e-05
-1.1282303599712e-05
-3.13017670461113e-05
-6.76974318708158e-06
-1.4641553102432e-05
-1.86813199776491e-05
-2.3142965768726e-05
-1.13173052331892e-05
-1.3628438061764e-05
-1.84401886108159e-05
-6.13440591982016e-06
-2.13293895192091e-05
-1.60685158100738e-06
-2.6951995187627e-05
-1.12807594315764e-06
-1.89880966835467e-05
1.22255906916573e-06
-1.23805051327095e-05
-1.48074072826091e-05
-1.77340951374213e-05
-1.626577232707e-05
-2.51576072267427e-05
-1.08853602999461e-05
-1.44581645275079e-05
-3.96091709447027e-06
-1.13408305935303e-05
-8.00376089453735e-06
-9.0574733775069e-07
8.16042830583499e-06
-2.34736365752825e-05
-1.05827587565788e-05
-1.64581498952947e-05
-1.97550895496975e-05
-1.41870714393775e-05
-1.9944337494744e-06
-2.11050822710964e-05
-1.87368225988419e-05
4.17861240088518e-06
-2.78184024630606e-05
-1.83970770209661e-05
-2.90157879236215e-05
-1.93930299097172e-05
-9.2757824505217e-06
-1.70662849148074e-05
-1.23320144352261e-05
-1.35942002305452e-05
-5.76651137007094e-06
-1.06806821251203e-05
-1.42897654901737e-05
-2.79916801253948e-05
-2.33361334986177e-05
-1.7380812908437e-05
-1.86725456517355e-05
-1.68510097423061e-05
-1.38274796073557e-05
-1.92443144517371e-05
-2.35672562208046e-05
-1.4981640777604e-05
-4.10634125798848e-06
-1.56051340306845e-05
-6.15022051364169e-06
-9.58620428908743e-06
-1.7992583732972e-05
-5.7072230046112e-06
-3.25578830509633e-05
-1.46624507385014e-05
-2.67695640502706e-05
-1.20384551889736e-05
-7.91992364589631e-06
-7.73902216841577e-06
-2.0822126246293e-05
-2.44303519734338e-05
-7.35701692298015e-06
-1.88479821887228e-05
-1.56653106125683e-05
-2.72306989359126e-05
-1.25116107901023e-05
-2.32608547676311e-05
-9.45840254963077e-06
-1.2123973057882e-05
-5.34764327008634e-06
-2.03600256917954e-05
-8.2020321549645e-06
-2.42292583603622e-05
-1.30410707446057e-05
-1.86574866260915e-05
-1.52574719484759e-05
-1.86895042721715e-05
-5.20864140028515e-06
-4.10113035828101e-06
-1.07453960080322e-06
7.60816047352584e-06
-2.04875932216247e-05
-2.24346103040059e-05
-1.88700677881249e-05
-2.26739834374383e-05
-7.80630289728e-06
-8.24792761594859e-06
-3.15908949915343e-06
-2.34046848004085e-07
-2.39719260003747e-05
-2.81708751593461e-05
-7.01373355303091e-06
-1.73474479963302e-05
-5.83298297857387e-06
-2.25467809637749e-05
-2.73280411945197e-05
-1.2465924737235e-05
-1.75361883157813e-06
-2.1334225381679e-05
-2.19709813328959e-05
-2.83043871255145e-05
-2.152393481529e-05
-1.29585280601443e-05
-3.22283141583292e-05
-1.57103052754266e-05
-1.83812062045073e-05
-2.13684658140429e-05
-2.58002765387713e-05
-4.8382245319268e-06
-1.75577461087769e-05
-5.83985899541247e-06
-2.20138715173163e-05
-2.37952901402158e-05
-1.94872085042949e-05
-2.4626659827398e-05
-1.5279747477914e-05
-3.396814014065e-05
-2.38685699671048e-05
-1.15125394344025e-05
-2.88869748598804e-05
-2.30259917229038e-05
-1.33878295104892e-05
-1.89241939155439e-05
-8.64957840555586e-06
-5.1032432282321e-06
-2.54238530120433e-05
-2.4906935492743e-06
-1.91372296881883e-05
-2.25782348483753e-05
-2.00162569984252e-05
-7.92121555364015e-06
-2.26910166908081e-05
-2.46677115424778e-05
-1.20541607947193e-05
-2.00135306527675e-05
-1.54997442752418e-05
-3.28854172252324e-06
-1.91889328162129e-05
-1.28637621097478e-05
-2.2411750754076e-05
-3.03997492331884e-07
-1.02844604628517e-05
-2.42130267540589e-05
-1.68636587058724e-05
-2.78648329474255e-05
-2.05677619110043e-05
-2.36571327026242e-05
-1.75158181907242e-05
-1.56037097704227e-05
-1.99816979546882e-05
-2.38883112821861e-05
-1.50768236056766e-05
-1.27365255270482e-05
9.57625252543489e-06
-7.95550354126185e-06
-3.68530359036641e-05
-1.6150377452884e-05
-1.44459102155508e-05
1.03073526459309e-05
-2.26440898245801e-05
-2.1716580823077e-05
-3.59228931961187e-06
-2.79251718494818e-06
-1.67270475646977e-05
-2.26884958888255e-05
-1.22601265322235e-05
-1.9267089640068e-05
-5.42755985400633e-06
-1.65457125126438e-05
-1.83043819867586e-05
-1.78683886055648e-05
-7.8171672729042e-06
-1.22594939138224e-05
-2.30414272092068e-05
-1.89085994852784e-05
-2.01245108775755e-05
-2.58369616057217e-05
-1.37594607115477e-05
-8.84655440677692e-06
-2.77671604175143e-05
-1.86633006364152e-05
1.0283670299345e-05
-1.5881880570152e-05
-2.20404840482328e-05
-1.38382563885292e-05
-2.48535947896602e-05
-3.04716912018743e-05
-3.27004605550113e-05
-1.88339381670691e-05
-2.43091762626073e-05
-1.24666924825399e-05
5.96552305056578e-06
-2.38530004967702e-05
-1.99360882163409e-05
-2.36081356065668e-05
-1.65691110405438e-05
-6.76135676299525e-06
-1.4584667577558e-05
-1.21765942674236e-06
-2.83534408578102e-05
-1.63902433889386e-05
-1.66386796334102e-05
-1.74291873680808e-05
-1.78280413326535e-05
-9.23243868667252e-06
-1.76301340060285e-05
-1.73525157072029e-05
-2.5316647344833e-05
-1.12836227343011e-05
-1.11030908905499e-05
-7.27987095000754e-06
8.76944294279577e-06
-1.42151188950464e-05
-1.44611824221855e-05
-8.97054225380943e-06
-1.28757593690344e-05
1.38154372883747e-06
-1.72720495484184e-05
-1.69514163201809e-05
-1.42850240851194e-05
-1.29468348276189e-05
-3.9914981778462e-06
-2.00144694765011e-05
-4.22429075616531e-06
-2.10521198889744e-05
-1.67046341877525e-05
-2.29757019890562e-05
-1.20779202631687e-05
-1.05909914255974e-06
-3.03977950408214e-05
-8.9229792726495e-06
-9.43277657323161e-06
-6.56202025647333e-06
-3.16881947133783e-06
-6.14179621189936e-07
-6.66565030118258e-06
1.51260250239951e-06
-1.54426753392964e-05
-2.29386325254097e-05
-2.7304349096964e-05
-2.95820743764662e-05
-2.05994876670287e-05
-2.2753617455269e-05
-1.16125752660048e-05
-1.14479536751918e-05
-1.47452616876145e-05
-1.12339020755401e-05
-1.68595130942998e-05
-6.77974310136024e-06
-1.99346491709733e-06
-4.42004776297629e-06
-1.34396523437274e-05
-2.19660202058478e-05
-6.79201181111083e-06
-2.139640728346e-05
-1.60467549925028e-05
-1.13502125836796e-05
-2.55251657803625e-05
-1.12692610934138e-05
-3.39269052361493e-05
-8.78930572052488e-06
-1.16918124493276e-05
-2.17853939774148e-05
-2.78154412208777e-05
-2.38735862733357e-05
-3.14261760252367e-05
-5.58885049107231e-06
-9.49261790642312e-06
-3.58673732243348e-05
-1.83796339416454e-05
-3.0449551263957e-05
-4.1893181604605e-06
-1.34123169405098e-05
-2.27801323334978e-05
-1.01932091083498e-05
-2.01028622720732e-05
-2.87877072536687e-05
-1.33122763585873e-05
-3.86623325084556e-05
-2.42261084829636e-06
-1.88853371600219e-05
-3.03215693362969e-05
-1.79201665988928e-05
-9.42792249673093e-06
-3.11263529038805e-05
-2.23845006915692e-05
-6.28168667275136e-06
-6.13065440686025e-06
-2.35338790043768e-05
-1.82598392517064e-05
-1.77704586796895e-05
-3.10900264209825e-05
-1.5724109639506e-05
-1.04758812994486e-07
-1.78619009580631e-05
-1.34581737463411e-05
-1.45063217085389e-05
-1.92324498526146e-05
-8.45789728151995e-06
-2.39294870002474e-05
-1.04424379899132e-05
-2.31315866925568e-05
-8.45095683443592e-06
-1.64197821964967e-05
-1.23428027014184e-05
-2.20728989361892e-05
-1.25505164035636e-05
2.02189017966751e-06
-1.38728262197768e-06
-3.07844856963021e-05
-2.40625662571571e-05
-2.2509853600887e-05
-6.05168349668028e-06
-2.07246914440768e-06
-1.59579956246962e-05
-1.16980663239357e-05
-2.91322157738623e-05
-2.50086928133209e-05
-1.61365331512514e-05
-1.55664392867938e-05
-3.04230503181459e-05
-7.41136991184308e-06
-1.04019725211821e-05
-1.64548244029025e-05
-2.28790497058116e-05
-1.317812555133e-05
-1.34325870547435e-05
-3.00890433829679e-05
-1.34678578515892e-05
-1.6461843619028e-05
-4.40404890306793e-06
-3.41418790275001e-06
-2.38556337675702e-05
-2.51102234303149e-05
-1.64525627036492e-05
-1.10489868048362e-05
-1.08427249167744e-05
-1.62942861143286e-05
-8.61986268184934e-06
1.80563904865033e-07
-1.05206555156924e-05
-2.25669274173e-05
-1.07210306242956e-05
-1.23970585108296e-06
-3.40094673397966e-05
5.17412413280429e-06
-1.88153176795452e-05
-3.12202173344599e-05
-7.14379599072775e-06
-2.70354338958736e-05
-7.67223456416264e-06
-1.07392498633273e-05
-8.72617993482505e-06
-1.92751016650455e-05
-1.74236164526682e-06
-1.83325331799828e-05
-1.31785563299412e-05
-1.21163986140879e-05
-8.41357683604978e-06
9.16551311954974e-07
-1.46486549160265e-05
-1.38761928488685e-05
-6.17512017902558e-06
-1.752066103593e-05
-2.42303682367741e-05
-2.86025781297094e-05
-2.32710334632671e-05
-1.84167635332226e-05
-2.96805965729865e-06
-6.37055819132208e-06
-1.42604095022961e-05
-5.63189189850489e-06
-1.25010435291955e-05
-2.71506099024829e-05
5.78593005955994e-06
-1.90500454122398e-05
-1.51193079733528e-05
-2.01245330309528e-05
-1.38647483006207e-05
-1.13228963001023e-05
-1.47132126759366e-05
-2.27451431084656e-06
-1.60302818518758e-05
-1.43413423911892e-05
-2.5050962919067e-05
-1.66887077652718e-05
-1.18572920526914e-05
-5.63460794645232e-06
-2.47831953959214e-05
-4.85812789422072e-06
4.89740081593666e-06
-3.06740509765917e-05
-1.49364809874132e-05
-1.84029067065042e-05
-2.09358279648966e-05
-6.76177827910003e-06
-2.43813313185905e-05
-3.28434412569135e-05
-2.34880358730419e-05
-2.17130380017461e-05
-1.8638964230443e-05
-2.32261214378969e-05
-2.36381102307872e-05
-1.41244491062516e-05
-8.38448497507136e-06
-2.41725110682089e-05
-6.89780709377839e-06
-1.1481376818686e-05
-2.16940626782045e-05
-2.9332426549171e-05
-2.20434837670821e-05
-2.38889681399036e-05
-5.32997491231962e-07
-9.690672631388e-06
-1.3868558940492e-05
-2.07029987225908e-05
-1.0643858668383e-05
-9.71079795724445e-06
-4.42637769611419e-06
-1.00545581253225e-05
-1.36592708836763e-05
-2.24231226618194e-05
-2.14041157289375e-05
-4.17061087836463e-06
-2.8991882055499e-05
-1.41447625065374e-05
-1.28970069513307e-05
-2.35743547811665e-05
-2.12575506168825e-05
-5.32402744476384e-06
-3.29106577133127e-05
-1.83072285219411e-06
-2.44697182530445e-05
-1.02046930403164e-06
-1.68974878126641e-05
-1.40446387959826e-05
-2.67557309484753e-05
-9.79221321113394e-06
-1.34140087066572e-05
-3.20910501564253e-05
-1.01044041761154e-05
-1.53795498938722e-05
-8.61062200905216e-06
-3.62055659611211e-05
-2.98819441350788e-05
-2.85002424101181e-05
-1.25121069149017e-05
-1.39214114019156e-05
-3.3857755823186e-05
-2.51387054381297e-05
-1.82750149049541e-05
-1.03526765234914e-05
-1.13906170903236e-05
-1.58920997133059e-05
-1.69835512010264e-05
-1.69532132569849e-05
-2.18843024242355e-05
-1.57508015574785e-05
-2.5346172150776e-05
-7.73138800374054e-06
-1.85955903742255e-05
-1.76921676480474e-05
-1.56856211942993e-05
-3.28177680795647e-05
-2.12541885422225e-05
-1.06102121085254e-05
-1.3499918645712e-05
-1.60403837773121e-05
1.73124798745913e-06
-2.30711391801171e-05
-1.41353874395264e-05
-2.20910903997511e-05
-2.75249618846461e-05
-2.42851488324004e-05
1.47971190412399e-05
-3.02036678019869e-05
-2.94018191836163e-05
-2.41550309909333e-05
-1.88753601675395e-05
-2.72142285598002e-05
-2.55936926340486e-05
-2.57709706304366e-05
-1.98302994704049e-05
-9.93068784494841e-06
-5.30918432056281e-06
-7.64197332718503e-06
3.97025053255657e-06
-8.28155708551198e-06
-7.83122913593966e-06
1.688949253159e-05
-1.58696692235614e-05
-2.68162242469536e-06
-7.71371756764194e-06
-2.8687336798497e-05
-1.74328067496463e-05
-1.84490072832062e-05
2.92107024653021e-06
-1.07344567334099e-06
-5.68177780043677e-06
-2.71221942577525e-05
-5.65482958914614e-06
-1.47103565415677e-05
-3.45371181950655e-05
-1.7490035974488e-05
1.96593686202067e-06
-9.742410348901e-06
-2.05031026121761e-05
-3.92124986848282e-06
-1.32608555227773e-05
-2.71247776951577e-05
-1.7851233398655e-05
-1.60739454837071e-05
-1.92952365224796e-05
-2.50592994082094e-05
-2.92266881952895e-05
-2.30984856488862e-05
-9.63994082791775e-06
-4.48390051112095e-06
-2.50013570647867e-05
-2.50862473205815e-05
-1.21733730063644e-05
-2.86784454431171e-05
-1.45639770250768e-05
-1.48086593492905e-05
-1.63494355063266e-05
-1.17499874199422e-05
-2.60211867871335e-06
-2.97464752564732e-06
-9.08288168296465e-06
-1.02318788832733e-05
-3.6290373244141e-05
-1.45342771002966e-05
-1.01520633252806e-05
-2.15942210349768e-06
-9.116854716868e-06
-1.05139725694347e-05
-9.9878589624945e-06
-3.30101839562109e-05
-2.03351761140636e-05
-1.90522493459793e-06
2.04670379364337e-06
-3.2507963216698e-06
-5.80061848943056e-06
-2.25474010659833e-05
-2.24118817658419e-05
-2.90274687252043e-05
-1.97289366959288e-05
-7.88496472790784e-06
-1.19481227616326e-05
-1.92868639382348e-05
-3.05274570092446e-05
-9.10640940037288e-06
-1.36080694436936e-05
-9.17966360623997e-06
-2.06635416144722e-05
-2.41853320452222e-05
-5.02335860058165e-06
-1.51534251358345e-05
-2.59340212141821e-05
4.42529119920784e-06
-8.8115681875464e-06
-8.89938784470544e-06
-3.57552464578709e-05
-1.55509855158557e-05
-1.52977589782566e-05
-6.00264013282948e-06
-1.805771943066e-05
-8.71352681545163e-06
-1.87904751594141e-05
-2.79215019481561e-05
-1.54113759353482e-05
-2.53153961081916e-05
-8.60464981349646e-06
-3.2287702926294e-05
-1.58165524935458e-05
-1.5195460749444e-05
-1.86014440909734e-05
-1.68288020054418e-05
1.66085074894039e-06
-1.69915251227376e-05
-3.31655504583582e-05
-1.72119054992138e-07
-9.84535407980825e-06
-1.45039511909837e-05
-1.93709881657575e-05
-3.17737030335525e-06
-1.29535080054352e-05
2.1027997363863e-06
-2.09663708320633e-05
-1.55978149404034e-05
-3.06498585331194e-05
-9.04208390483807e-06
3.64907567052254e-06
-1.13714285611577e-05
-1.92207711047064e-05
-2.9364699914942e-05
-1.1284369143889e-05
-2.03414590804059e-05
-1.46589305458122e-05
-2.44620188833663e-05
-1.69627438343689e-05
-1.76518246308603e-05
-3.29064367559009e-05
3.33928098379221e-07
3.4636455765956e-06
-1.31943368552236e-05
-2.49049438872621e-05
-2.26139017952102e-05
-2.72160958282799e-05
-1.40665055867767e-05
-3.56536182535203e-05
-1.98190701292818e-05
-1.50433396247293e-05
-4.23078860358124e-05
-2.37836685052354e-05
-3.47807676420069e-05
-9.29557826406212e-06
-1.09376175088706e-05
6.27396037933529e-06
-1.88159916168467e-05
-2.70966444364934e-05
-8.85264595524408e-06
-3.24227400420542e-05
-2.20730536815928e-05
-2.11614478870036e-05
-3.07635525902369e-06
-3.40068558744183e-05
-7.81039773805803e-06
-1.05266807987711e-05
-1.27852188331139e-05
-9.48642999722464e-06
-9.67446388729821e-06
-1.11808492180594e-05
2.16603672447314e-06
-1.82620182104565e-05
-9.37933089404755e-07
-1.435315891158e-05
-2.53639334125459e-06
-1.58263985287242e-05
-8.74319805991922e-06
-1.43223541730891e-05
-1.05794265177411e-05
-1.35848913798891e-05
-1.71041114925303e-05
-2.9171774634044e-05
-3.49568341879675e-06
-8.51440401693639e-06
-2.62642763906419e-05
-1.74860204844438e-05
-4.76221449017638e-06
-8.78373382200616e-06
-3.20294624247232e-06
-2.87335149270074e-06
-1.88048329826748e-05
-2.49850658074838e-05
-3.11477436464862e-05
-7.8541675687243e-06
-1.15689429400779e-05
-1.87222540523654e-05
-2.04206269081679e-05
-1.85707568825226e-05
-1.09101072554325e-05
-7.65241590669102e-06
-1.4652733036e-06
-2.19405762537408e-05
-1.06212221300276e-05
-1.49561720288493e-05
-2.63039768653058e-05
-1.92174272281786e-05
-6.37051129270191e-06
-3.19745147545303e-06
-3.71703672073844e-06
-1.95826244977473e-05
-2.42589749815973e-05
-1.44812515368049e-05
-2.35459515941044e-05
-1.84305926353557e-05
-2.24504278250586e-05
-1.83060062834334e-05
-1.30345406659475e-05
-1.60915348318206e-05
1.35257057407832e-06
-1.30715748246251e-05
-1.81716357717269e-05
-2.57519990520957e-05
-2.43405553653032e-06
-7.54222802756546e-06
-2.49267651045949e-05
-1.82150417485742e-05
-2.21431144649677e-05
-7.97699032634455e-06
-1.90272081667758e-05
-2.91149654806951e-05
-7.89124502299352e-06
-4.65915458463396e-06
-1.23267418846511e-05
-1.59687921425631e-05
-1.97027868622553e-05
-2.04809144007819e-05
-2.34740669469853e-05
-5.72081099995634e-06
-2.83046559036701e-05
-1.12757302626893e-05
-1.9163822589894e-05
-1.44161944677506e-05
-2.54169669517037e-05
-1.91065373614258e-05
-6.19125634540034e-06
-8.1768909039428e-06
-9.1553348224847e-06
-9.98491213962244e-06
-1.25882743682046e-05
-1.21135423939676e-05
-1.59389286576082e-05
-1.71977768852608e-05
-4.50672403684534e-05
-1.33847032369502e-05
-1.23451763432924e-05
-2.10400119370669e-05
-1.94076875457326e-05
-1.16034387546048e-05
-1.57788531228038e-05
-2.23376573892127e-05
-2.23017473132024e-05
-1.07660805747255e-05
-9.37892261316579e-06
-2.38989268729221e-05
-6.8079476500206e-06
-7.51332839527916e-06
-2.42102640486105e-05
-1.09958049154955e-05
-4.4604859349374e-06
-2.13283760357085e-06
-5.91410371363808e-06
-5.28191732990615e-06
-2.27535131086663e-05
-5.92425548046803e-06
-1.91525412231608e-05
-2.71306819759054e-05
-1.60731299861103e-05
-2.88325147913577e-05
1.0868686668961e-06
-2.14253222328582e-05
-2.4256765052471e-05
-7.14406362907979e-06
-1.70178979885275e-06
-1.35461892934164e-05
-3.18281733868646e-05
-3.89814954364142e-06
-1.61092980040016e-05
-2.52520307021337e-05
-2.735727419348e-05
-7.26088288936402e-06
-2.75790276847195e-05
-2.48588641626273e-05
-1.16658132841823e-05
-2.69044928984254e-06
-1.68631631765903e-05
-1.06814752642629e-05
-3.88865300105963e-06
-2.71072645264234e-05
-1.37424960237626e-05
-7.47914551175896e-06
-3.00600904401271e-05
-1.25462829664961e-05
-7.08300761372865e-06
-1.62871616728976e-05
-1.84138738231138e-05
-1.42268947931454e-05
-1.68275952249405e-05
-2.40336035171489e-05
-2.25696475513278e-05
-1.92992031170981e-05
-1.59679686085357e-05
-2.21324261414247e-05
-2.75881875594797e-06
-1.66323051223994e-05
-1.52795011189925e-05
-9.45246362401605e-06
-2.61041988730039e-05
-2.27806349930342e-05
-5.12965969256545e-06
-2.67629547366957e-05
-1.56526054969609e-05
-5.87773902294852e-06
-7.22517300372261e-06
-1.36327335400407e-05
-5.73211279211115e-06
-1.35669080680696e-05
-1.91658817284071e-05
-1.32739508981072e-05
-5.53039242701324e-06
-7.05785955406574e-06
5.79646965109572e-06
-2.07865969132523e-05
-1.05008995588298e-05
6.23804563320878e-07
-2.78812378727749e-06
-3.30051754176277e-05
-1.51780518115617e-05
-1.1128234981652e-05
-3.06808778744611e-05
-2.41737241425515e-05
-8.90151496387895e-06
-1.25848736164283e-05
3.60494012755592e-06
-1.51144666218459e-05
-6.57828603105121e-06
-6.53801881110771e-06
-1.1993654982241e-05
-4.83693901408422e-06
-5.69939066199099e-06
-1.47375582019599e-05
-2.1214180163681e-05
-1.44715961965119e-05
-6.72849813639384e-06
-1.77342777741819e-05
-2.30993515851809e-05
-2.06615676110699e-05
-5.19064720858297e-06
7.01260675874712e-07
1.06126056923162e-06
2.46412741588534e-06
-3.73560812183936e-05
-5.33552930721101e-06
-1.99491583787627e-05
-1.78609245469621e-05
-1.0915176301126e-05
-2.88641503938309e-05
-5.05253498310954e-06
-2.57258970533407e-06
-4.86383810421548e-06
-1.4128292056951e-05
-2.16928368990142e-05
-1.92059129047435e-05
-2.8509283204709e-05
-1.80208791297425e-05
-7.9701695410887e-06
-2.28906991705662e-06
-1.65012726564276e-05
-2.2446691772056e-05
-2.28286901809265e-05
-2.46602797778558e-05
8.84536888350455e-08
-7.2891621515611e-06
-1.30499712314385e-05
-2.10206376195903e-05
-1.06366043230248e-05
-2.28388516287115e-05
-9.36951126669403e-06
-3.44013183652641e-05
-1.40160286570597e-05
-1.06194905385348e-05
-3.84208002261199e-06
-1.61647480347673e-05
-2.8355190389506e-05
-2.15764688025869e-05
-2.2679693275155e-05
-1.66360902030992e-05
-1.95416943988013e-05
-1.08045706152975e-05
-2.61460263777803e-05
-1.64385031001706e-05
-1.97043989839799e-05
-1.71617646629993e-05
-2.4734153670483e-05
-3.97712021303997e-06
-1.55207896792825e-06
-3.65520272349727e-05
-3.50032207320839e-05
-3.38770963447629e-06
-4.13852416452126e-06
-3.1702397930106e-05
-1.8878984503771e-05
-2.04027397243753e-05
-1.67597843704344e-05
-3.33864152551875e-05
-1.98050006660368e-06
-1.83394849571122e-05
-2.27551798946719e-05
-2.5096007219001e-05
-2.28628809867299e-05
-2.01536248415787e-05
-2.44557413176774e-05
-2.33567821712121e-05
-2.20762744436328e-05
-7.88029365978713e-06
-1.34533164880903e-05
-2.09866594117859e-05
-1.40868736278839e-05
-2.33040556772292e-05
-1.43982321338046e-05
-1.48122278051597e-05
-6.22229633831224e-06
-1.35595517635534e-05
-1.52428168551198e-05
-1.17852950910303e-05
-1.67603855295082e-05
-2.56107924342903e-07
-1.02595442831577e-05
-1.61170420450696e-05
-7.91682567320142e-06
-2.54665756081403e-05
-1.15006120034172e-05
-2.16191849346101e-05
-7.22632752693057e-06
4.25508270384793e-06
-2.68541707874064e-05
-8.98603770178542e-06
-3.27126878194575e-06
4.12532701791866e-06
-2.68047220359696e-06
-1.09521489761946e-05
-2.39450470085587e-05
1.39724421568141e-05
-2.9704117185457e-07
-1.55283027505439e-05
-4.10218371554768e-06
-1.79129295749076e-05
-2.02818750534779e-05
-7.36270340596104e-06
-1.94459404151483e-05
-1.65813486694931e-05
-2.86593889002861e-05
-1.40258206530486e-05
-2.84277720086257e-05
-3.18004285521485e-05
-2.21136261441389e-05
-1.80798390648056e-05
-1.38143090089299e-05
-1.20770445169413e-05
-8.70292879693291e-06
-3.12241064570223e-05
-7.74559349836398e-06
-1.06739185639366e-05
-9.42443853184984e-06
-2.05584834395926e-05
-5.22083625624456e-06
-1.61066595485059e-05
-1.73172253635258e-07
-1.47736138514042e-05
-1.77181309894098e-05
-1.44058294664178e-05
-5.4801953243119e-06
1.57766474990695e-06
-2.25633943730813e-05
3.60786417119648e-06
-6.52407855648474e-06
-1.07637468118709e-05
-1.3726640709548e-05
-1.31048241498734e-05
-1.69502315618203e-05
-1.72565603478445e-05
-1.85497450892558e-05
-1.76276158889954e-05
-2.49363172280675e-05
-1.45792840257038e-05
-1.81699890793119e-05
-1.85193013646821e-05
-1.23977248272359e-05
-4.46891675445515e-06
-6.49231005893295e-08
-2.86976544341838e-05
-9.23537652436441e-06
-1.05200529232004e-05
-1.7355687710637e-05
3.31786932665782e-06
-2.11631700708375e-05
-1.6218447999413e-05
-1.94551554729254e-05
-1.87120453511777e-05
-4.80932781300046e-06
-1.11277399848812e-05
-1.69937154816818e-05
-2.13192082514227e-05
-9.82924279935532e-06
-1.08895526941912e-05
-1.79666262569656e-05
-1.54206977566673e-05
-7.73149373631208e-06
-2.6977213849119e-05
-1.81468564013249e-05
-6.87452313871425e-06
-2.46443104021249e-05
-5.1089534992087e-06
-5.91437474020824e-06
-2.70069719348399e-05
-1.57507615660141e-05
-3.85101709933426e-05
-9.35952256866163e-07
-3.02542691527479e-05
-2.01567590316693e-05
-2.64998085810726e-05
-1.70593859192748e-05
-2.69719492563916e-05
-3.93428860079414e-05
-1.13814802963234e-05
-2.63452205927842e-05
-1.1665774505591e-05
-6.66371442408453e-06
-1.48192083141634e-05
-2.03566984591917e-05
-7.64711498067673e-06
-2.19864639287081e-05
-1.22385667624885e-05
-2.2511434490059e-05
-1.67734224289087e-05
-9.71396696338637e-06
-2.05684991131993e-05
-2.09578390453035e-05
-2.09233762792322e-05
-2.15347815435359e-05
-5.01408473279184e-06
-1.18147646798671e-05
-1.27003781831301e-05
-6.21074130132051e-06
-2.11658711798362e-05
-2.37248004996829e-05
-1.3802575617567e-06
-3.65601882476597e-06
-1.45370270249566e-05
-1.99050905291552e-05
-1.96003263565668e-05
-9.18511262023467e-06
-8.06822925579407e-06
-1.51507623980863e-05
-2.68867159666869e-05
-1.36012663560688e-05
-1.90522147175371e-05
-1.36881561606035e-05
-3.13557839380021e-05
-1.51630486638889e-05
-1.05200882606906e-05
-6.55413159758787e-06
-6.43989085917289e-06
-5.44790040764444e-06
-2.87401723670612e-05
3.1897731296161e-06
-1.29493351679958e-05
-8.69471788342497e-06
-1.86093617928476e-05
-1.78338003354353e-05
2.24072330231322e-06
-1.83569062895777e-06
-5.15513192720026e-06
-2.77126797536117e-05
-8.75290898459112e-06
-1.62345223774532e-05
-2.11725861956457e-05
-1.06113898413995e-05
-2.15367465329059e-05
-2.78085646460765e-05
-9.05118926915955e-07
-5.93217802707926e-06
-7.98853867157912e-06
-5.85866181486012e-06
-1.95646286403587e-05
-1.67029512931792e-05
-1.02870634066084e-05
-2.28738899128352e-05
-1.43889952115016e-05
-3.76637656408207e-06
-8.76742528960458e-06
-2.12167216523899e-05
-2.13230427601088e-05
-1.21286372780893e-05
-9.60132138125559e-06
-1.41246405618297e-05
-1.21352016988412e-05
-2.06194819999485e-05
-1.52034440710982e-05
-9.00857154728265e-06
-8.40418639783097e-06
-3.64738503577738e-05
-2.39674226849285e-05
4.19929279408376e-06
-1.42848844411483e-05
-8.89289722428532e-06
-2.798669848336e-05
-6.77226614517708e-06
-3.37626479059369e-06
-3.97353597500268e-06
-1.06595061117373e-05
-4.09145285699798e-06
-6.78236063857791e-06
-2.03043696971897e-05
-1.12761217212755e-05
-3.405012561867e-05
-1.92926161243684e-05
-1.77526986549181e-05
-1.69831722970593e-05
-1.69421497732686e-05
-2.35249917856009e-05
-9.5546273006351e-06
-9.84419458328956e-06
-6.32601414602714e-06
-2.44721168879273e-05
-1.79583907043405e-05
-1.54631616752294e-05
-2.90735694905756e-05
-3.25250569480213e-05
-2.79760203030303e-05
-2.90984754531969e-05
-2.1309486198181e-05
-1.65183551254409e-05
-1.02650597249416e-05
-7.69838915328526e-06
-2.0658731301045e-05
-1.69950189769631e-05
-4.63795878050578e-06
-1.68738331577897e-06
-1.60713464033116e-05
-6.96491716283013e-06
-1.84193475459182e-05
-2.08379389947005e-05
-4.35921784689626e-07
-2.60886344939227e-05
-3.4075731687949e-06
9.83155269282927e-07
-3.44944541047506e-06
-5.42611476698575e-06
-7.58191043027856e-06
-1.82765526404349e-05
-1.6985802675606e-05
-1.31158680863037e-05
-1.67014561424417e-05
-1.06888753705063e-05
-2.05060904427478e-05
-1.36881832755522e-05
-7.9615689478176e-06
-1.57466750066317e-05
8.47702236255172e-06
-2.45104585615363e-05
-1.50194045543874e-05
-1.99962360089334e-05
-3.03812392989018e-05
-3.36000275880023e-05
-6.71630137217512e-06
-2.30995933889636e-05
-9.80303401419983e-06
-8.59464859348265e-06
-1.8178630098264e-05
-2.22842948357261e-05
-2.63769552966375e-05
-1.36211546774413e-05
-1.45935922410926e-05
-1.36724673633795e-05
-2.9282265832529e-05
-2.09936294964277e-05
-3.03156906023365e-06
-7.2148188089411e-06
-1.6490833677366e-05
-2.33834290765673e-05
-1.43988725542879e-05
-1.64552430465741e-05
-3.15187179081975e-05
-2.41500227513553e-06
-2.59687636882475e-05
-1.05538168560035e-05
-2.96691005845825e-05
-9.2939043461504e-06
-3.10156860856715e-06
-2.13125387930831e-05
-1.4395768841608e-05
-1.92713186741332e-05
-2.66335119554659e-05
-2.47111204561309e-05
-2.03072441203344e-05
-1.75969926453538e-05
-1.69680475486912e-05
-2.69025598268323e-05
-1.81609057392228e-05
-6.30618792616619e-06
-1.51462953807577e-05
-1.50514197535626e-05
-1.77678570507284e-05
-2.15959979267821e-05
-6.36351287794958e-06
-1.45786977920322e-05
-1.41288328528029e-07
-2.88968881620037e-05
-4.17124102830483e-05
-2.1915937643288e-05
-2.79972854996832e-05
-6.35114450934114e-06
-1.10151544025468e-06
-2.20696076391441e-05
-8.88776595908758e-06
-1.49257104673906e-05
-1.65693979969331e-05
-1.44095723455086e-05
-2.1516996923444e-05
-8.20053529239569e-06
7.54077470641397e-06
-6.47688234559763e-06
-2.60897996723617e-05
-2.35062104116615e-05
-2.88565446869858e-05
-4.44824604218189e-06
-1.52113639281975e-05
-2.45133093364342e-05
-1.59964119312206e-05
-7.09085918851372e-06
1.13017636290024e-06
-1.44431466855477e-05
-5.74211651611593e-06
2.11919343438145e-06
-9.02292738991736e-06
-3.13151924444082e-06
-9.70419630631976e-06
-3.87932734288886e-06
-1.21454715197272e-06
-1.97193215565836e-05
-5.68844334068959e-06
-8.71784295853859e-06
-1.91519195065224e-05
-1.94483376783959e-05
-2.63116740904252e-05
-1.92449234665724e-05
-3.2333313410655e-05
-2.04050479160912e-05
-1.16595508626015e-05
-1.83943175808818e-05
-2.52596372100078e-05
1.47895433594218e-06
-1.37630422220025e-05
-1.9947319475251e-05
-1.89056427406073e-05
-2.35147946944005e-05
-2.15186108653664e-05
-5.43252228415828e-07
-1.49928713550464e-05
-1.07468997628694e-05
-4.2087052396498e-06
-7.09746030769975e-06
-2.16855354684011e-05
-6.13481707216932e-06
-3.85414659581879e-06
-2.45731082670079e-05
-2.31522588960467e-05
-1.39850133437932e-05
-1.65889742264128e-05
-1.41566740484624e-05
-1.77317607469073e-05
-1.29994501388057e-05
-2.44017753202416e-05
-2.19671779150039e-05
-8.90118476946204e-06
-9.45559989701526e-06
-1.16355853299188e-05
-1.84126526794501e-05
-2.03534467280467e-05
-6.46630080202608e-06
-8.97526990560032e-06
-2.81931834234277e-05
-5.33021632915818e-06
-2.64329850295388e-06
-1.47717201080905e-05
-2.6965881298325e-06
-2.30930533162912e-05
-1.23938882280379e-05
-1.57608270774321e-05
-2.62618702708906e-06
-1.04271068502591e-05
-1.8217645037009e-05
-9.25244202905996e-06
-8.55869239791521e-06
-1.87684042120609e-05
-1.71598211727531e-05
-1.86498316701702e-05
-1.92661503945342e-05
8.64791122879721e-07
-7.78741667337372e-06
-8.88173211559592e-06
-4.87386419599324e-06
-8.69709185212275e-06
-1.79308515034948e-05
-1.17450178482783e-05
-2.02086881187789e-06
-1.57692277107679e-05
-3.33046508390006e-05
-6.75753882211772e-06
-4.39781151807499e-06
-6.18730675878881e-06
-6.57933671738174e-06
-1.95379135783918e-05
9.26379702937838e-07
-1.07127177697095e-05
-9.74413434117081e-06
-9.96151829085284e-06
-5.72409440828456e-06
-2.11399404174028e-05
-3.82034242552168e-06
-3.05337966224394e-05
-1.19336499310127e-05
-4.71355977361537e-06
-5.01057493892437e-06
-2.45806596533729e-05
-1.79340299700268e-05
-7.00018618336183e-06
-1.96045836842174e-05
-3.61836758926366e-06
-1.32173751236392e-05
-4.11720880590123e-05
-1.10367196152493e-05
-1.94427500257675e-05
-3.31873535783249e-05
-7.00702157461719e-06
-2.4334159547084e-05
-2.79255945101749e-05
-1.73575916639403e-05
6.95405021326697e-06
-5.6608536952572e-07
-1.40859324853447e-05
-2.26267840326896e-05
-1.07108952145677e-05
1.33055004401746e-06
-2.00907656257879e-05
-3.13488799994793e-06
-1.67981747063052e-05
-2.2933668116558e-05
-2.59067953504548e-05
-2.17942303154799e-05
-2.52507662200106e-05
-4.82169500024244e-06
-3.08604665868149e-05
-9.98880469038371e-06
-1.23417044784765e-05
-5.50614753160826e-06
-1.31107986384682e-05
-1.49402552148956e-05
-2.51605491134241e-05
-2.53763597812157e-05
-2.88556065864906e-05
4.88745277117082e-06
-1.81733824533825e-05
-4.8256017934665e-06
-3.74943160965925e-05
-6.38686236184361e-06
-1.8379259938851e-05
-1.26728633143035e-05
-1.36663194424721e-05
-2.45842615231321e-05
-1.98101406610472e-06
-1.14085185284977e-05
-8.94222708360443e-06
-1.1965531015708e-05
-1.2311188017247e-05
-1.23564835884645e-05
-1.57100429790848e-05
-8.05243799928453e-06
-1.7092433186197e-05
-6.4381565027939e-06
-7.41601409580861e-07
-1.27035844603575e-05
-2.39716640780258e-05
-1.35170587334334e-05
-7.43484443245059e-06
-1.04472535259141e-05
4.08439802295778e-07
-2.18880230010114e-05
-4.04526538246807e-06
-1.04847272207163e-05
-1.43531388798308e-05
-1.58532446025802e-05
-6.53106964739661e-06
-1.78355935793087e-05
-7.08643440570677e-06
-9.856445326445e-06
-2.10203211187747e-05
-1.66530336447012e-05
-1.23141452924763e-05
-2.91875453616842e-06
-7.15926085795028e-06
-1.76500392366033e-05
-1.36372901938813e-05
-1.35077370418338e-05
-1.06149256113701e-05
-2.36864767606273e-05
-1.55939575701827e-05
-1.2828964473575e-05
-2.10441944218475e-05
-1.12908740451649e-05
1.0407336644069e-06
-3.08463998413623e-05
-2.45929180714654e-05
1.96825024471347e-06
-1.59169663293625e-05
-1.81983574027228e-05
-1.0460211519697e-05
-2.38346274317123e-05
-2.38036530963705e-05
-1.43193443272329e-05
-2.37638290109302e-05
-2.0477697843783e-05
-5.35872045984524e-06
-1.09457662265907e-05
-2.17383751421486e-05
-2.57305686755048e-05
-4.23381972638113e-05
-2.15259853153387e-05
-1.65823946053531e-05
-1.91106835110294e-05
-1.08551162146524e-05
-9.09778944832245e-06
-2.3971301670104e-05
-2.42834208336534e-05
-1.57447201269846e-05
-1.64230265132051e-05
-4.79734907173099e-06
-1.50474896071128e-06
-2.29520089938725e-05
-1.79056813498642e-05
-7.68656608434477e-06
-2.42549654324681e-05
1.16341624118212e-06
-1.28688618499962e-05
-1.75504948471956e-05
-1.70592255013646e-05
-1.94019121087007e-05
-2.43247142666638e-05
-2.45018430038767e-05
-1.9279911363215e-05
-1.41961802336761e-05
-1.93065830442072e-05
8.44016414772852e-08
-8.63400245873209e-06
-9.06040781042071e-06
-2.47115815297647e-05
-3.71565736110266e-05
-1.61551113278057e-05
-3.25634366246274e-06
3.01890479802262e-06
-2.45168564806773e-05
-1.65440130513519e-05
-1.58112917238922e-05
-1.12677605366286e-05
-1.17622398170921e-05
-2.41357562541548e-05
-2.06858353832369e-05
1.92442682709789e-06
-3.26794474134875e-05
-8.66782279189912e-06
-1.82268442963835e-05
-2.6439068675272e-05
-2.55246159260154e-05
-2.15198221742022e-05
-2.8955481898528e-06
-1.07659656803393e-05
-1.56826574238155e-05
-2.3581514544799e-05
-2.20153565835377e-05
-2.42088761567845e-05
-1.38942159030161e-05
-6.01332291341448e-06
-2.82634059483349e-05
-3.21791010302944e-05
-1.91467806636943e-05
-1.10513718840368e-05
-7.4473063183865e-06
-1.07901391013121e-05
-3.08984097155065e-05
-3.51048429951359e-05
-1.81579998239475e-05
-1.22963627603792e-05
-1.13035227234182e-05
-2.48004906867534e-05
-1.59170127083923e-05
-2.99948562285941e-05
8.59824024416173e-06
-1.0587227689689e-05
-1.4773585782201e-05
-1.62617253682644e-05
-1.50220881735308e-05
2.71677906899755e-07
-8.79132862331688e-06
-2.72039633148049e-05
-9.1929779173531e-06
-6.80563400096578e-06
-1.6729526828161e-06
-1.83920087468888e-05
-1.04434028914007e-05
-3.52326471168185e-05
-1.54482914845176e-05
-1.24764481059084e-05
-9.03468744226631e-06
-2.00572882467724e-05
-1.64057588132062e-05
-2.80815038957293e-05
-3.01293791941599e-05
-7.05654830387932e-06
-3.32630057042867e-05
-1.38532240390952e-05
8.24560706490198e-07
-1.81559135794661e-05
-2.84009640959808e-05
-2.54689278388232e-05
-2.50594381628131e-05
1.10285024062487e-05
-1.24305709301954e-05
-1.72892568459349e-05
-1.29556361313969e-05
-3.32552081158893e-05
-2.06716987916972e-05
-2.20278005310898e-05
-1.6239716443884e-06
-2.36539246575879e-05
1.11040652523013e-06
-2.32789121346748e-05
-1.78316582166172e-05
-1.11190076965467e-05
-1.88824885011455e-05
-1.38370545389767e-05
-2.89076974349714e-05
-1.33976070521845e-05
-9.2087307437246e-06
8.62870194368578e-06
-5.21349325737417e-06
-8.87060641801862e-06
-1.73432469513111e-05
-2.17292454473261e-05
-2.14920845068295e-05
-1.75721537914818e-05
-1.11207256991335e-05
-9.97550550846391e-06
-1.96587377252067e-05
-1.17831827636021e-05
5.0755450360699e-06
-2.21537545692596e-05
-1.29804711436973e-05
-1.38271042323879e-05
-1.45337228489987e-05
-5.50980062234054e-06
-1.82431906145328e-05
-1.88472807991256e-05
-2.04308733880773e-05
-1.73453082219421e-05
-3.32072722128933e-05
-1.56899610581235e-05
-9.68687329856924e-06
-1.38799561081401e-05
-1.87800777836553e-05
-2.19915905497886e-05
-9.41173469409006e-06
-1.98837317467788e-05
-1.04995494863448e-05
-1.30857467020991e-05
-1.85331108217444e-05
-3.15829903824621e-05
-3.3167724332509e-06
-3.29626060795636e-05
-2.3202116478139e-05
-8.52104498516221e-06
-7.3536649176253e-06
-3.30600296493997e-06
-2.23918536245745e-05
-7.30980197786724e-06
-1.15825460012003e-05
-1.42825886106646e-05
-2.23719767866957e-05
-2.87260745044124e-05
-4.88835688367384e-06
-3.09682310616027e-06
-8.18023749254621e-06
-1.41094336536571e-05
-1.1398305677172e-05
-3.19974959313055e-05
-1.76379155965755e-05
-1.77960162276086e-05
-1.21332897733463e-06
-9.92445398821911e-06
-2.43903616156446e-05
-2.94384534466463e-05
-2.32289527687191e-05
-1.73652333398767e-05
-6.73256344696272e-06
-1.25332638623611e-05
-1.99215841049082e-05
-7.52818390274968e-06
-3.02077125764862e-05
-4.20755565324551e-06
1.37469847414784e-06
-2.51154534599554e-05
-2.23673516716326e-05
-1.65158289929536e-05
-5.79091045100083e-06
-1.09147697885569e-05
-2.07455063052085e-05
-2.91925461509873e-05
-2.28725572563192e-05
3.20657210048624e-06
-1.67479394826172e-05
-1.83281599428254e-05
-1.26773597801004e-05
-2.86556903321047e-05
-1.59002184359634e-05
-1.52409546435543e-05
-2.50784109858573e-05
-2.46193137116997e-05
-2.1499927547997e-05
-1.31959477570271e-05
-2.15353895307711e-05
-1.54144685230115e-05
-2.69999468016251e-05
-4.63334303754715e-06
-4.60570697952737e-06
-9.5029839997311e-06
-2.53740806851504e-05
6.80145006803308e-07
-2.17995942326781e-05
-1.38383771039515e-05
-1.41595051570081e-05
-1.79756143587698e-05
-8.82799402912082e-06
-1.27054418506308e-05
-2.10318800703567e-06
-2.69648890675821e-05
-1.5230778564615e-05
-1.2721044739284e-05
-2.21078506154781e-05
-1.92593232267089e-05
-1.02845886966068e-05
-1.81523155649208e-05
-1.03300430962322e-05
-1.59033460178584e-05
-1.4327537821114e-05
1.81290174181327e-06
-1.99079462133315e-05
-1.29822942027081e-05
-2.40095817689344e-05
-1.74036454665904e-06
-1.9579369532537e-05
-2.8842672051072e-05
-1.61161517681619e-05
-1.24637710572005e-05
-1.62059049687071e-05
-3.17912534282319e-06
-8.47097484021471e-06
-9.13303380675704e-06
-2.94084846156439e-06
1.110717348966e-05
-1.79061105932828e-05
-2.33782512520837e-05
-8.3802865422266e-06
-1.50180003303593e-05
-1.84286296506554e-05
-9.28529746188512e-06
-6.64206323680499e-06
-1.28463325892388e-05
-3.33091345702837e-05
-1.8811835114529e-05
-2.00000028326306e-05
-4.07134851796709e-06
-2.79576455931519e-05
-2.61962002583159e-05
-1.94846440629301e-05
-3.61029909488806e-05
-3.07462204416468e-05
-1.60514853494006e-05
-1.839904396169e-05
-1.2559684094276e-05
-2.17441017733792e-05
-1.58137978608643e-05
-3.47128563036942e-06
-3.92955552272944e-07
-1.2613191860479e-05
-2.15494939901492e-05
-7.12238788979268e-06
-1.92841350344818e-05
-1.47095191016426e-05
-1.06654807703907e-05
-2.4960747004456e-05
-2.18381592654155e-05
-2.71088924308405e-05
-1.00006894039793e-05
-1.37148276604992e-05
-3.27403322321391e-05
-6.18830353402606e-06
-3.21835785365878e-05
-1.18076909204349e-05
-1.73615243121638e-05
-1.23578788089388e-05
-1.76969248133483e-05
-1.62064272321235e-05
-7.75153229397644e-06
-1.75960553722161e-05
-2.88620889867227e-05
-1.23597328980898e-05
-1.69888171291213e-05
-1.24818644712877e-05
-2.12807481172167e-05
-2.03795257984882e-05
-1.29058664863627e-05
-2.44153816898412e-05
-1.47441724720648e-05
-1.36487586642066e-05
-2.43530814397251e-05
-1.23648632161639e-05
-2.13857121117926e-05
-7.5965611698281e-06
-2.86478513020724e-05
-3.71076969728518e-06
-1.4493257806394e-05
