# Supplementary material for: Research on computational propagation and identification of mine microseismic signals based on deep learning
Source: PLoS One. 2025 Oct 22;20(10):e0334641. doi: 10.1371/journal.pone.0334641 (PMC12543183; doi:10.1371/journal.pone.0334641)
Supplement: S11 Data — (ZIP) [file pone.0334641.s011.zip › 000101100002590.xlsx_0.txt_24.txt.txt]

-9.58286259862704e-06
-2.05069068975003e-05
5.74672095529312e-06
-1.12522633315697e-05
-1.15899879260899e-05
2.09137633671894e-06
-1.80522220958928e-05
-2.12689682467616e-05
-9.23496369456359e-06
-8.51823846149464e-06
-1.23414090590383e-05
-2.84462433477609e-05
-1.73762176719989e-05
-1.19546182275013e-05
-3.52585888021957e-05
-5.47294410088169e-06
-6.81552017930507e-09
-1.237853548473e-05
-1.91632135667511e-05
-2.51318354388542e-05
-3.01268798010583e-05
-1.81787175581759e-05
-2.84560238690125e-05
-7.14069686247858e-07
-9.23380144207464e-06
-1.39008670925406e-06
-1.38126642410285e-05
-1.60720497690043e-05
9.6783077387431e-06
-7.18395311924233e-06
-3.72591018332842e-06
-2.65074305392734e-05
-1.92778965149359e-05
-1.38845941105876e-05
-2.22665050339325e-05
-2.27466418465046e-05
-1.30333260548724e-05
-9.36227080448389e-06
-9.24622056645798e-06
-2.69516432968611e-05
-1.82851122857323e-05
-1.40799224482674e-05
-1.205342233735e-05
-2.56648246379364e-05
-5.9598826349591e-06
-1.75564930157365e-05
-1.54598314728479e-05
-2.29868769269482e-05
-1.4238254291129e-05
-1.96685291220347e-05
-2.01347323696447e-05
-1.80534596904821e-05
-1.86036717126599e-05
-7.59606962702286e-06
-7.76201201118139e-06
-2.97358084372744e-05
-2.12398242782173e-05
-6.87025779869997e-06
-2.58768413492304e-05
-3.27201314803114e-05
-1.08467826477535e-05
-2.22457543025321e-05
-1.31369363096956e-05
-7.20468971986473e-06
1.08100316560488e-05
1.51930619953069e-05
-2.88424428229615e-06
-2.04598660594836e-05
-5.09104333036562e-06
-1.17187734522706e-05
-1.46404025831328e-05
-7.81876715981239e-06
-2.45985692903493e-06
-2.51061703078077e-05
-2.49347382879544e-05
-2.4882843670716e-05
-8.15791122799125e-06
-6.92177439096249e-06
-1.4027747797303e-05
-4.42262173996099e-06
-2.3154740739016e-05
-4.91082309401676e-06
-9.02769106692698e-06
-1.28885083904472e-05
-2.73808546015177e-05
-3.17070074829729e-05
-1.70008615795586e-05
-2.14985280004362e-05
-1.00225695660137e-05
-2.0130863443924e-05
-2.48378088090279e-05
1.65503488592481e-06
-2.61435366086014e-05
-2.71710735287726e-05
-3.7465239086107e-07
-1.24972847165486e-05
-2.11411606493969e-05
-1.77316120261205e-05
9.89258687014887e-07
-1.5541930580574e-05
-2.2174373314909e-05
2.35289610607648e-06
-1.2649581815023e-05
-2.51054175497585e-05
-1.44475403528503e-05
-3.66763172029518e-05
-8.31161565082576e-06
-5.01022358683292e-06
-1.2632856018539e-05
-2.7798081408485e-05
-2.02274511915439e-05
-8.84989453638454e-06
-2.86904328228233e-06
-2.07528079089107e-05
-4.03219384047335e-07
-2.46401258252741e-05
-9.34837660249394e-06
-3.38421069423435e-05
-1.88891811717933e-05
-3.96369904805505e-06
-1.17207458841619e-05
-7.34978604320127e-06
-7.22198693038772e-06
-1.60243409622918e-05
-3.00941780771648e-05
-1.76754692994201e-05
-1.46365658949168e-05
-8.96189596578846e-06
7.78083423893325e-06
-1.34188996101279e-05
-9.66461028221655e-06
-1.34425888170864e-05
-1.45972467236886e-05
-2.3553757186328e-05
-8.78669473909689e-06
-1.06966622364405e-05
-4.24408029956141e-05
-1.57499636226607e-05
-2.30204103390191e-05
-3.15714259408663e-06
-1.80311391571941e-05
-1.37073938153949e-05
-1.09156914160723e-05
-2.60267362142938e-05
-3.81622910723313e-05
-2.07311696987052e-05
-1.06170178375366e-05
-1.7305088352453e-05
-1.85499510415068e-05
-2.94730786384862e-05
-2.52804092064288e-05
-4.42747709026009e-05
-2.03491408405107e-05
-4.41522249206435e-06
-1.01985873815446e-05
-2.88258658622483e-06
-1.07192907360424e-05
-9.58308132622509e-06
-1.5452483210397e-05
-1.54807708890844e-05
-1.97013241419616e-05
-3.72059662253663e-05
-1.27868312883106e-05
-1.34124457730321e-05
-3.01397366985517e-05
-4.0690199017219e-06
-3.26478217554872e-05
-1.47309229955628e-05
1.85171204648808e-06
-1.6618818615219e-05
-1.34285398728628e-05
-1.18938665130562e-05
-1.28683327267619e-05
-2.27093632056751e-05
-9.29337375569289e-06
-2.01288274256e-05
-1.39118513420264e-05
-4.20613765177857e-06
-1.06236316057584e-05
1.23114425460568e-06
-8.71437969020826e-06
-7.17242278372703e-06
-5.4642865694536e-06
-2.6014013569043e-05
-1.30203167188023e-05
-2.03938343165834e-05
-1.95059321819286e-05
-2.76543051047418e-05
6.75683338963552e-07
-2.84327176647299e-05
-1.78082557433603e-05
-2.47256098736301e-05
-1.46243519374674e-07
-5.66744544854306e-06
-1.02205714887852e-05
-2.80649597069591e-05
-9.81116618380273e-06
-1.85139887652485e-05
-9.47848468530336e-06
-1.81017510330216e-05
-2.77584457632632e-05
-2.88556585787332e-05
-2.53581654467977e-05
-1.98217915847332e-05
3.57079421523683e-06
-1.58347337340368e-05
-7.34277963676579e-06
-1.95510732051948e-05
-2.60599062645896e-05
-1.98738317464146e-05
-1.36608574893757e-05
-1.70264033071359e-05
-9.23565424191609e-06
-1.95658529079883e-05
-2.00843383881211e-05
-1.79283876741312e-05
-8.76161576747789e-06
-1.59302035578216e-05
-3.15310207502475e-06
-1.81097277522748e-05
-2.55828530955265e-05
-3.6436439885272e-05
-2.08778219756541e-05
-1.22221881932679e-05
9.00804371500864e-06
-1.36604168179137e-05
-7.80832480765386e-07
2.03861669264331e-06
-6.47058543617297e-06
-1.47717897849622e-05
-2.59262696003998e-05
-1.98655587399581e-05
-8.9998226983385e-06
-1.24345634157816e-05
-8.44433859968799e-06
6.61537375774053e-06
-1.47069729792201e-05
-1.24124242845016e-05
-8.45981097670859e-06
-1.22690461529487e-05
-2.12940761838789e-05
-2.49734035091147e-05
-2.74212117734246e-05
-1.33825608561155e-05
-1.03026360680562e-05
-1.48127455186891e-05
8.94863311957977e-07
-1.21999866416018e-05
-1.90779805983257e-05
-1.0203869826387e-05
-2.379798687493e-05
-1.32200246623155e-05
-2.59187137171104e-05
-2.10525433631224e-06
-1.88101589746198e-05
-2.09149181175605e-05
-2.04581981984856e-05
-9.88586052890806e-06
-1.32462327781444e-05
-6.1074730907832e-06
-3.07679802144964e-05
-1.08863920127792e-05
-1.09911722392672e-05
-1.04787721035269e-05
-1.04753106700714e-05
-1.28694694064197e-05
-2.09963879326344e-05
-1.09633971562691e-05
-8.9308627900856e-06
-9.51792689140281e-06
-2.92559779341049e-05
-4.73316636944729e-06
-1.57631823638347e-05
-2.10706015028105e-05
1.58254437743638e-06
-5.37327193262957e-06
-2.82953598908609e-05
-3.2723888085328e-05
-2.32892488901719e-05
-1.21048223436428e-05
-1.80233624653215e-05
8.18362449208012e-06
-1.9439643006037e-05
-2.88754720799857e-05
-1.00185028531938e-05
-1.55950693167069e-05
-1.26019455815062e-05
-1.53166463124557e-05
-1.85637319081782e-05
-8.45847337156144e-06
-3.80754695165382e-05
-8.56466305782816e-06
-1.73437779909045e-05
-6.47945375645866e-06
-2.74071887455032e-05
-8.60448358703867e-06
-2.16503241490775e-06
-2.24436454008801e-05
-6.757486309134e-06
-7.92739233302122e-06
-1.6206512102821e-05
-2.07621676363769e-05
-2.99517662321018e-05
-3.64651278435454e-05
-1.45509777733591e-05
-1.11149252698414e-05
-1.16970388075426e-05
-1.24053061567917e-05
-2.18145719888876e-05
-1.14585483641864e-05
-4.81193451747762e-06
-1.09634384072275e-05
-4.81990658234364e-06
-1.73089905985563e-05
3.50123740789307e-06
-2.32836024679368e-05
-1.07028168175362e-05
-6.61874363193863e-06
-2.18221969860664e-05
-1.46889152518313e-05
-1.05105872033548e-05
-1.09658404999662e-05
-1.04872986744917e-05
-6.46480532548921e-06
-1.18250498771314e-05
-3.05497123662005e-06
-2.05467708997946e-05
-3.43813680570781e-05
-2.60359324436349e-05
-1.25427456209314e-05
-5.30033115268171e-06
-1.61347450713057e-05
-2.37787658275722e-05
-1.9098388747162e-05
-6.27285536614595e-06
-2.86631336180092e-05
-2.02659895718816e-05
-2.64986502643014e-05
8.35512995494041e-06
-3.14089483381286e-05
-2.77812127120315e-05
-3.94579430122782e-05
-2.72407629530047e-05
-2.84435136683398e-05
-4.18854795980364e-06
-1.72688111630623e-05
-1.38756813207586e-05
-8.30359775900388e-06
-8.28712646851414e-06
-1.65438627926985e-05
-1.96458001906204e-05
-2.23625362540498e-05
-6.61233991079959e-06
-7.85474196847044e-06
-1.36390327975139e-05
-1.96386520710179e-05
-1.55305694150938e-05
-8.4925467385261e-06
-1.32265113576956e-05
-1.72588545058846e-05
-1.97620124010243e-05
-2.04761668804707e-05
-6.96298432523188e-06
-3.09932805865168e-05
-4.1020543142845e-05
-1.93112341791012e-05
-1.98959318921119e-05
-9.44424624693862e-06
-1.84284537211662e-05
-1.8114252680327e-05
-8.83211939882419e-06
-3.24380009184536e-05
-7.12337969602041e-07
-2.18947132419019e-05
-2.38840361882582e-05
-1.46668531485053e-05
-1.5548832433364e-05
-2.10868929022642e-05
3.36014851658453e-06
2.22828963346544e-06
-3.31318833416952e-05
-2.33151239772398e-05
-2.24405690507105e-05
-1.24483249464364e-05
-2.41253487477328e-05
-9.0968653082238e-06
-2.7414678441224e-05
-7.40067663530527e-06
-2.61002497005035e-06
-2.12289025264543e-05
1.30883866747453e-05
-1.34349383797752e-05
-4.93325782985834e-06
-1.54156162898223e-05
-2.93000273898687e-05
-9.32174423001386e-06
-9.74091534703483e-06
-6.06111508376255e-06
-2.79599750037518e-05
-1.69260755061144e-05
-1.59121576681289e-05
-3.11269591345454e-05
-8.40808229482034e-06
-2.23932183271199e-05
4.33047673852066e-07
-1.84310677445437e-05
-1.08739456055621e-05
-4.10339231277862e-06
-8.21513240213426e-06
-6.01166502701245e-06
-1.42383689737401e-05
-1.1995990982258e-05
-3.86131622349378e-06
1.32207560374752e-06
-1.95454977036607e-05
-1.02552952630345e-05
-3.11365959422858e-05
-2.36240131422586e-05
-1.71562110571315e-05
-2.95511808012807e-05
-1.33640637506745e-05
-2.50103374686748e-05
-1.94475821150181e-05
-1.55139341381307e-05
-8.87260886205215e-06
-1.80917279478585e-05
-1.31207276441363e-05
-3.5338261754218e-06
-1.8077369364904e-05
-2.46914484655284e-05
-9.36384034316644e-06
-2.98887487867498e-05
-1.18832903647106e-05
-2.73372707224344e-05
-1.21462232914793e-05
-1.762046349725e-05
-2.55121400619181e-05
-2.86046003067566e-05
-9.98557581265512e-06
-1.10326718154875e-05
5.33290950700769e-06
-5.4141580529542e-06
-2.58036068756928e-05
-5.68534003786943e-07
-2.03323414032351e-05
-2.61181452198035e-05
-1.45074156965905e-05
-1.58455789829191e-05
-2.46209563472712e-05
-6.74110866097266e-06
-1.75862230447463e-05
-1.35311728170477e-05
-1.42251784530606e-05
-1.3500297202389e-05
-2.118967465124e-05
-2.02368865644415e-05
-2.41311770533467e-05
-2.17052844376291e-06
-2.22437953294139e-05
-2.52890920521612e-05
-1.70074439054768e-05
-2.07885383802879e-05
-1.87681893269384e-05
-1.61822372405426e-05
-1.6071261133339e-05
-6.47230308253298e-06
-4.88714924145065e-06
-2.87399466040749e-05
-4.38655283138156e-06
-7.13403290369156e-06
-2.04526829626702e-05
-1.36674095128487e-05
-3.41772878833216e-05
-2.32665973297646e-05
-3.49309691891028e-05
-6.61156050055587e-06
-2.4139436415941e-05
-2.64474107854164e-05
-2.69013193083747e-05
-2.00255396597308e-05
-8.68270802978776e-06
-6.16335289595201e-06
-1.71557227521066e-05
-2.23336499560727e-05
-6.83503575042912e-06
-1.74299407842041e-05
-1.62575228114943e-05
-8.10162864777817e-06
-1.19171448066411e-05
3.24291410818742e-06
-2.72247763805465e-05
-1.43938810585452e-06
-4.79552319951092e-06
-1.66891273638881e-05
-2.50700473137478e-06
-1.27015526571546e-05
-9.37147254389774e-07
-1.04875218944288e-05
-2.09361262527943e-05
-1.23592644647526e-05
-2.03622778173905e-05
-1.73285510323478e-05
-1.94214429134354e-05
-7.40552591037013e-06
-1.67699090828855e-05
-2.96183595785822e-05
-1.95605426832309e-05
-2.65129694326582e-05
-4.81318014675843e-06
-1.75297341327651e-05
-1.64647192898769e-05
-3.12534675888349e-05
-1.52097312763619e-05
-6.56650563893411e-06
-2.07005245904071e-05
-3.36957962164289e-05
-1.66461689072194e-05
-1.41807342809369e-05
-1.65123556487972e-05
-2.31334153120174e-05
-3.54501064561879e-05
-3.18254882916396e-05
-1.78618752667493e-05
-6.51653413189923e-06
-1.5549539849738e-05
-7.69351399933065e-06
-8.59554049298156e-06
-1.53705903777912e-05
-2.25631572963511e-05
-1.79897366671418e-05
-2.71780856340643e-05
-2.46440465229302e-05
-6.47713248826267e-06
-4.67616147886471e-05
-2.4877377853345e-05
-3.39014718633809e-05
-1.50651722751044e-05
-2.96917458719629e-05
-1.19376542436837e-05
-1.79820286863447e-05
-1.98800676325302e-05
-1.87785096594141e-05
-6.76951874237372e-06
-7.54447826805104e-06
-1.37171707700934e-05
-2.00085408030401e-05
-1.82549102719172e-05
-7.497110105e-06
1.89470146292445e-06
-1.53706716327141e-05
-1.71850915959418e-05
-2.4157241709254e-05
-1.96107663603535e-05
-2.26704258734076e-07
-4.9333209114615e-06
-1.60100501882115e-05
-4.4996514917414e-06
-9.22139559465952e-06
-5.37744866651541e-06
-2.58673572048146e-05
-2.00825896201248e-05
-5.46530976423532e-06
-1.99796730117014e-05
-2.18161576297061e-05
-1.26428534689138e-05
-2.01867534534128e-05
-1.22923924665199e-05
-2.36013217645704e-05
-1.93274104748272e-05
-1.49985077032013e-06
-1.86904235797133e-05
-2.48048527531101e-05
-1.41532493599139e-06
-8.28376238755916e-08
-1.20586558075427e-05
-2.08134583566508e-05
-1.93096850769922e-05
-5.87286768554955e-06
-2.30172418745179e-05
-1.10439154321875e-05
-1.05456566774728e-05
-1.67231328039428e-05
-1.2135360474331e-06
-1.58835532518633e-05
-2.98576005690663e-05
-2.3769079304111e-05
-1.29668323874051e-05
-1.41689042962007e-05
-1.76464805330208e-05
-1.345510773554e-05
-1.03633655766034e-05
-2.44840302076346e-05
-2.51257872018059e-05
-1.44160632606521e-05
-5.59050178009432e-06
3.12259318699127e-06
-2.44326647259235e-05
-1.4578776091366e-05
-1.15580613970924e-05
-2.01540579032258e-05
-7.07112010682499e-06
-1.07966293215028e-05
-2.62120464507708e-05
-2.82771247960613e-06
-6.20134912702913e-06
-3.97481937568653e-06
-2.23326092320624e-05
-6.71470159284851e-06
-8.80297496945642e-06
-1.51965186984054e-05
-2.74582149059449e-05
1.97550002087735e-06
-3.15707791627585e-05
-1.17196967416459e-05
-1.61319618553924e-05
-2.02747694445259e-05
-1.77799350235144e-05
-6.30416249641983e-06
-2.45174933722842e-05
-1.37160539670102e-05
-9.3045942952456e-06
-1.67823843122477e-05
-4.17597897604468e-06
-2.78511960168529e-05
-2.37386952993072e-05
-2.59652729735713e-05
-1.52559035231717e-05
-1.63384558576454e-05
-2.81477921122043e-05
-1.99014233809861e-05
-1.15994970707329e-05
-1.37761261295447e-05
-7.03342216534437e-06
-1.47459696684804e-05
1.16600990531458e-05
-6.0807895155875e-06
-2.34579665879326e-05
-1.826899485038e-05
1.42077188207621e-06
-9.77314022803413e-06
-9.09604558653656e-06
-1.50373071346576e-05
-1.42854150181331e-05
-1.18190697421791e-05
-1.74383600826616e-05
-1.38357458284412e-05
-3.14276847055342e-05
-6.38960139958416e-06
-4.16739875847626e-06
-2.80586475744157e-05
-1.08761421723393e-05
-1.37777135169023e-05
-2.17992080016313e-05
-1.67224818420685e-05
-1.60425805698477e-07
-8.23928076567495e-06
-3.60276354659162e-05
-1.11781788926265e-05
-2.32637391723544e-05
-2.85580527360289e-05
-2.23434173619639e-06
-6.11145564260667e-06
-1.79375553150098e-05
-2.61076248466474e-05
-2.97880597634307e-05
-2.15705361210749e-05
-9.74726107997544e-06
-3.06647432846312e-05
-5.6766270091822e-06
-1.17771220790724e-05
-2.87965638368465e-05
-1.80030649337986e-05
6.60889644365493e-06
-4.19993401414231e-06
-1.01126847227742e-05
-1.45409796905132e-05
-2.18729411755056e-05
-8.2564486755101e-06
-2.19538218936153e-05
-2.10540407846904e-05
-1.13864769604751e-05
-1.25799717017232e-05
-2.0395908250697e-05
1.45074419508191e-06
-1.93162840063401e-05
-1.17536226663869e-05
-2.05801475428583e-05
-1.99406969165192e-05
-7.9088387297634e-07
1.23790227847707e-06
-2.24659273684558e-05
-7.70195628101257e-06
-2.30204333976813e-05
-1.27905029573234e-05
-2.44296512105561e-05
-5.80429365404961e-06
-4.3669660130411e-06
-6.05616274175321e-06
-1.84427141305249e-05
-1.18128425783551e-05
-9.80384712375937e-06
-4.69395359029123e-06
-1.64514144670583e-05
-2.71868337738856e-05
-1.91685297632357e-05
-2.13870685006332e-05
-4.59658008759664e-06
-6.7724184744221e-07
-1.48654690612631e-05
-9.08160232835621e-06
-2.59940172309622e-05
-1.32179951019237e-05
-1.92578069739895e-05
-2.6415524399537e-06
-1.12740453714804e-05
-1.26565999775619e-05
-2.81539224325703e-05
-2.20880112787565e-05
-2.97270501164458e-05
-8.7620421688814e-06
-1.35352652209929e-05
-2.0730937112074e-05
-1.75431168948105e-05
-6.98513754363936e-06
-1.02950921027327e-05
-1.56143956868027e-05
-2.57545091032652e-05
-1.32474487005651e-05
-1.18317783341433e-05
-2.2130233010465e-05
-1.16008475283602e-06
-5.38211335593551e-06
-3.2568794329492e-05
-2.98334063486618e-05
-1.85704147462726e-06
-1.54589692779967e-05
-5.56461562211513e-06
-3.13370066644588e-05
-2.4158863520774e-06
-2.30215034103838e-05
-1.02655443969559e-05
-1.14721482521418e-05
-9.13644442785163e-06
-2.28412059574386e-06
-1.20231271398435e-05
-1.81746874563366e-05
-2.43054983609184e-05
-3.01580099299799e-05
-1.74523610877092e-05
-1.77214760359252e-05
5.76243922657838e-07
-2.73458510178312e-05
-4.44407705999601e-06
-1.91965120959176e-05
-6.4797515317219e-06
-2.51006309307578e-05
-3.01613447378031e-05
-1.59796129250519e-05
-2.49171865777207e-05
-3.15454250754425e-05
3.94117418982545e-06
-5.43463709306703e-06
-1.20273681206341e-05
-2.11808046846774e-05
-8.03507951377125e-06
-1.19071790500817e-05
-7.20682474036523e-06
-5.11508863981618e-06
-1.06558478026239e-05
-1.70274766937358e-05
-3.22771969220789e-07
-1.35002168638895e-05
-9.70084404167186e-06
-2.06851391992344e-05
-2.23936851046109e-05
-1.14824488548903e-05
-6.1637947029629e-06
1.4241469373223e-06
-2.15576596075844e-05
-5.48691832291122e-06
-1.05427588930421e-05
-1.4786221662734e-05
-4.7827568241729e-06
-1.85001575620619e-05
-1.00377540213416e-05
-2.62807031946316e-05
-9.44806867821835e-06
-2.0948897253169e-05
-1.98139179175286e-05
-2.55830931575714e-05
-2.50421990220707e-05
-2.24203607004495e-05
-2.50984088889015e-05
-1.45286496018764e-05
-2.57001668140051e-05
7.29488691640288e-07
-4.75360477059742e-06
-1.62932116731368e-05
-1.44108905617607e-05
-2.21777874576677e-05
-2.05092290097226e-05
-2.09274748426751e-05
-1.95952586461481e-05
-5.33736656980356e-06
-1.94590222573367e-05
-1.93648275422481e-05
3.31121286841905e-07
-2.26391333007884e-05
-3.32166150547083e-05
-1.79911172416816e-05
-1.50313203930515e-05
-1.84808774190607e-05
-1.3777081940283e-05
-1.05884383425455e-05
2.06333228561247e-06
-9.23428843095549e-06
-9.6937528716746e-06
-5.85015636084563e-06
-7.01975666883777e-06
-5.96950271108219e-06
-1.42326844326351e-05
-1.6974917414823e-05
-1.48801505905711e-05
-1.36960464509047e-05
8.78790685776682e-06
-1.1863181514249e-05
-4.33999393367989e-06
-2.46652251241536e-05
5.2062177455413e-06
-7.23760705038492e-06
-2.93503405620502e-05
-1.08146765131591e-05
-1.18591810580956e-05
-3.47333675117712e-05
-1.55591003901356e-05
-2.43258818035983e-05
-2.06825415792325e-05
-2.88004602387884e-05
-2.4465898392483e-05
-2.48255013528007e-05
-3.47042433777398e-05
-4.45352884230931e-06
-9.89541108764526e-06
-1.23530903481483e-05
-2.30795306846689e-05
-1.15328869427854e-05
-2.94999376915431e-05
-8.94862482551476e-06
-1.00764776346662e-05
-9.32425801685891e-06
-1.41565651562491e-06
-1.60432020046154e-05
-5.9167287590227e-06
-2.47418952360535e-05
-1.42466959405861e-05
-1.44337797939305e-05
-2.1201129600732e-05
-1.47856854794273e-05
-1.8781958640213e-05
-3.10045506189635e-05
-1.00776368795038e-05
-7.62023422738708e-06
-1.71041002209197e-05
-2.91722082016318e-05
-1.82659857268738e-05
-1.37670000526377e-05
-2.18172520282523e-05
-2.04889063487772e-05
-8.71507271436193e-07
-3.41305990596082e-05
-1.37291672086807e-05
-1.65614525885583e-05
-1.83659351846825e-05
-2.21150182062214e-05
-1.91439036909882e-05
-1.88686848536594e-07
-6.70016719839141e-06
-8.39578101911946e-06
-9.88960701621461e-06
-1.8629354563534e-05
-1.30938150261632e-05
-1.88947883359059e-05
1.20308423137346e-06
-2.27954793770921e-05
-1.33886503804367e-05
-6.44993927051727e-06
-1.1838101971092e-05
-2.32492045553172e-05
-2.94317029109421e-06
-8.1917130673224e-06
-1.25900477153498e-05
-2.60520889225407e-05
-1.77161664458257e-05
-1.81664204607632e-05
-1.74185287623146e-05
-1.87651600759563e-05
-1.0185474450933e-05
-1.07048395247104e-05
-1.47725770602581e-05
-5.61994389252375e-06
-1.49407953769899e-05
-1.85490943325082e-05
-1.52974146130937e-05
-2.21887515568121e-05
-1.41636669613393e-05
-2.43857694878132e-05
-3.07705733967141e-06
-9.01617942811274e-06
-1.26974400255337e-05
-4.47856537785185e-06
-2.92017674700255e-05
-1.62487803447187e-05
2.44160652876441e-06
-2.11096151723619e-05
-1.2944331056335e-05
-7.52154478320264e-06
-1.65369537829406e-05
-1.60176867981839e-05
-2.88577710991362e-05
-2.57529123708429e-05
-2.4780296944409e-05
-1.17046373726991e-05
3.50642077653957e-06
-1.76013719537399e-05
-1.63055096171992e-05
-1.44981892796884e-05
-1.64646203061315e-05
-9.77908982057169e-06
-3.4031509690377e-06
-2.63158159211471e-06
-3.97096225267893e-05
-2.13906254523282e-05
-2.46635498044514e-05
-3.34463625998325e-05
-1.16194911250914e-05
-1.24599628609052e-05
-1.9482162996479e-05
-1.51559590443831e-05
-2.27095330945769e-05
-2.25239315125401e-05
-7.53531275782991e-06
-1.30241493463468e-05
-5.81009793705167e-06
-1.00285052921781e-05
6.99680309651043e-06
4.63669427795317e-06
7.89894223123958e-06
-1.56968319285441e-05
-1.46281053679851e-05
-1.78379170495579e-05
-1.15136610673278e-05
-1.04016557526823e-05
-2.90288481469422e-05
-2.04966537053985e-05
-1.07751768682805e-07
-1.53294577885498e-05
-1.92221232910902e-05
-6.93767817015748e-06
-7.28296556619096e-06
-2.28051012628138e-05
1.28136315911708e-05
-2.42432390600437e-05
-1.23284702438701e-05
-2.36454718483356e-06
4.92771864708615e-06
-9.82406250260105e-06
-2.00999551621788e-05
-1.68633430092143e-05
-2.10131175058198e-05
-1.92293775431522e-05
-1.20262474412159e-05
-1.26340200983873e-05
-1.49148194503495e-05
-3.16309211480603e-05
-2.58600177921588e-05
-1.02031335174623e-05
-2.48900185834812e-05
-1.09755141042449e-05
-9.66672840660614e-06
-2.17714637184254e-05
-8.09364641111222e-06
-1.37843036839758e-05
-2.04996286879195e-05
-1.21358978912741e-05
-2.8164931478977e-05
-3.19286067166892e-05
-2.65325504255054e-05
-1.82116136960439e-05
-7.99366073805709e-06
6.7627790625038e-06
-1.59152261636246e-05
-1.03193254135753e-05
-8.26261666572112e-06
-1.46191776090937e-05
-1.57526460442782e-05
-2.15216012339621e-05
-9.42626080739603e-06
-1.69796239127835e-05
-2.73607793042153e-05
-1.30044732628595e-05
-2.46325161602289e-05
-1.58533489999447e-05
3.66312507881077e-07
-1.49471722305383e-05
-9.26176515046743e-06
-2.36492315112014e-05
-6.07318314391114e-06
-2.68779435974954e-06
-8.94731217683085e-06
4.16313959862349e-06
-9.51269104684301e-06
-1.55762397390184e-05
-8.74091576220808e-07
-1.35778584470046e-05
-1.4975735708902e-05
9.41261664026729e-07
-2.30128299527612e-05
-8.91512974568494e-06
-3.07701453882398e-06
-7.96420229450758e-06
-6.1973169115353e-06
7.09895126334197e-06
-3.54507457537466e-06
-2.48348684754957e-07
-2.7659699062653e-05
-2.22179246259517e-05
-2.25142990207272e-05
-1.13710902618607e-05
-1.56362045907394e-05
-8.92851451833763e-06
-1.21111188916303e-05
-1.96596002303473e-05
4.06098770913369e-06
6.91251030417282e-07
-2.8075069085051e-05
7.23033588835019e-06
-1.54793958557055e-05
-2.11094766025757e-05
-1.29715561276899e-05
-1.10750621546342e-05
-3.2218321663135e-05
-1.78040931248105e-05
-1.22419611364046e-05
-1.82668660710373e-05
-1.77950365526602e-05
-2.43740456293169e-05
4.82941752481345e-06
-3.01004392335378e-05
-2.10206055702743e-05
-2.02495299777699e-05
-8.75122759558132e-06
-1.6410178986334e-05
-3.97451326949381e-05
-2.40988466279879e-05
-1.03115867274691e-05
-6.29161252964859e-06
-1.14768292368987e-05
-1.40223605542102e-05
-2.15326833877698e-05
-3.32871705640947e-05
-9.85190591230478e-06
-1.98157423904338e-05
-1.01414490903853e-05
-6.60491073655348e-06
-1.61434811075269e-05
-1.19332838213233e-05
-2.98579603113413e-05
-2.8917543281484e-05
-2.01732908350786e-05
-1.57614388532364e-05
-1.38483921766437e-05
-2.72323844817024e-05
-9.85034270227445e-06
-2.56573251395529e-06
-1.54949243301272e-05
-1.81432884049279e-05
-1.23915405218666e-05
-2.33078530794524e-05
-1.81978248238822e-05
-2.33491883069044e-05
-3.08319896795382e-05
-2.04211454247113e-05
-1.55736140565806e-05
-2.85704297617355e-05
-2.37424876205767e-05
-1.62370131572343e-05
-1.41210674225016e-05
-1.97952544729315e-05
-1.85359208177622e-05
-1.21503260400055e-05
1.2889403018523e-06
-7.06155399010653e-06
-1.32309350051291e-05
-1.67357763625272e-05
-1.81778920702835e-05
-1.62339055075953e-05
1.32839142700925e-06
-2.32181852845175e-06
-1.48913729996092e-05
5.91757177144384e-06
-2.64613971402401e-05
1.76990709068601e-07
-1.21071256759535e-05
-2.42513998759039e-05
-1.14212670322166e-05
-5.84010345992907e-06
-2.05567785252792e-05
-6.0413734688169e-06
-1.45259307468464e-05
-1.90956257241982e-05
-2.67054463661899e-05
-1.16897876533561e-05
-1.63321717567234e-05
-2.94319857336931e-05
-6.18600513890025e-07
-1.5064305209135e-05
-9.49449986594091e-06
-1.01949215115807e-05
-5.7341478847643e-06
1.97321316278644e-06
-1.83885702474036e-05
-2.7173633927306e-05
-1.62706462805137e-05
-2.02459883570202e-05
-1.32561410790002e-05
-1.41903284841539e-05
-2.83580610454441e-05
-1.45045393791714e-05
-4.60446346750761e-06
1.91375543015231e-07
-7.98037573454853e-06
-2.76881940731659e-07
-1.13035313149835e-05
-2.872830569612e-05
-1.11066526211216e-05
-1.1071698757098e-05
-2.43914683894541e-05
-1.1087292414195e-05
1.21107705127866e-05
4.46094400577857e-07
-1.01013198992412e-05
-1.01471172969033e-05
-2.05956120263711e-05
-1.65649318742955e-05
-1.26839670237893e-05
-1.38290656244626e-05
-6.55971003556931e-06
-1.78732493260262e-05
-4.67960135999814e-06
-1.47160598686786e-05
-1.01117529902537e-05
-3.22190800819662e-06
-1.42471824499077e-05
-2.03602176365322e-05
2.49310077211992e-06
-2.46042667969939e-05
-3.33992296144923e-06
3.71931139254701e-06
-2.42412728256112e-05
-2.6317873580037e-06
-2.10784110725427e-05
-1.98407691281634e-05
-1.23414135607012e-05
-3.68721691182308e-06
-2.24992462992046e-05
-1.89419818846848e-05
-5.63846719189436e-06
-2.51517181737734e-05
-1.44847045851698e-05
-6.30012268501114e-06
-2.31315490237522e-05
-2.98937054757003e-05
-3.05044576623737e-05
-2.18472759139186e-05
-1.8761314124654e-05
-7.62178641287808e-06
-1.11531440543142e-05
-9.77466814307824e-06
-1.89758289427598e-05
-1.20225916693305e-05
-1.43445801447429e-05
-1.00994638587341e-05
-1.42052037077848e-06
-1.7027516600958e-05
-1.73698390810121e-05
-5.90981379920024e-06
-1.68475907572557e-05
-3.83612488454305e-05
-1.19811813868444e-05
-1.98319252459048e-05
-1.09211941962147e-05
-1.61853304214245e-05
-1.62049103983048e-05
-1.96058382897186e-05
-2.70653771342637e-05
-6.96335893078809e-06
-1.93179255095477e-05
-5.15105281369244e-06
-6.54593061138579e-06
-1.59290599959427e-05
-1.09455229593005e-05
-1.2296717678047e-05
-2.10028526408987e-06
-6.56686254357202e-06
-4.62904847081013e-06
-1.72764888955767e-05
-6.24872399934097e-06
-3.86583461075804e-06
-7.1559836210127e-06
-5.76340440363617e-06
-2.40223752791249e-05
-1.85261052472522e-05
-1.02962365080198e-05
-1.84333797559392e-05
-7.6318668978273e-06
-6.44152613695361e-06
-2.00440465564601e-05
-5.28380504321665e-06
-2.3626551175348e-05
-3.61271699756353e-06
-2.76094784393128e-05
-9.28260773342396e-06
-7.74605774662534e-06
-2.15032269871813e-05
-7.60795580804203e-06
-1.44774445154047e-05
-3.84548088890722e-06
-1.61140471276849e-05
-6.12792066216257e-06
-1.33244116224637e-05
-2.05692363271976e-05
-1.24652899328888e-05
-8.92318758480317e-06
-6.41043489132906e-06
-1.61423294397553e-05
-8.39013961937796e-06
-1.04381506311289e-05
-2.11023676453719e-05
-3.74128862845969e-05
-7.19127696399607e-06
-1.92154631177493e-05
-2.64545041819476e-05
-1.27255807780197e-05
-2.25683061653175e-05
-1.54802577121237e-05
-3.67867676373324e-05
-3.25057927759312e-05
-2.33079829576865e-05
-8.40937369149987e-06
-2.72239718821622e-06
-1.87133889461308e-05
-1.01689560804063e-05
-1.5389882513722e-05
-1.57721540101299e-05
-6.26421508192953e-06
-1.0318537751219e-05
-5.78135315577683e-06
-1.71218564784442e-05
-1.64085801642133e-05
-3.54500582867915e-05
-2.64487054666914e-05
-2.43239291328729e-05
-3.17270249489854e-05
-1.71509648697672e-05
-1.8944629177411e-05
-1.65226151515181e-05
-1.26710555161803e-05
-2.77896052374702e-05
-1.67320461018014e-05
-1.46733102491416e-05
-1.11901016224974e-05
-3.38752515144179e-05
-3.05520906287874e-05
-1.80915683874419e-05
-1.91748220487522e-05
-1.28155402938259e-05
-2.10588464036428e-05
-2.19558062765874e-05
-1.23716053216228e-05
-7.1691178887088e-06
-2.79406057805815e-05
-2.7693175299686e-05
-2.22308819135398e-05
-2.29345598628431e-05
-2.20425933464048e-05
-1.18025945485697e-05
-2.15383243898689e-05
-2.55529897900061e-05
-1.00716459478233e-05
-7.38534589328107e-06
-1.57409745341525e-05
-1.22345252924518e-05
-4.38364822730802e-06
7.25324224851896e-08
-2.47516388981754e-06
-1.04738449804484e-05
-2.60750753366031e-05
-4.97838776074616e-06
-2.05392061868562e-05
-2.16242393834119e-05
-3.05469250497766e-05
-8.78408454337277e-06
-2.30515175748373e-06
-2.59361772132025e-05
-7.47954488625399e-06
-1.84800027370692e-05
-1.87190693541138e-05
-8.44263641011822e-06
-1.57413228875531e-06
-7.06595541179893e-06
-1.86107707236394e-05
-1.50650850406887e-05
-3.29515951832701e-05
-1.02911053397258e-05
-9.64260544346524e-06
-8.82870443073605e-06
-1.30595762046776e-05
-2.07217033128414e-05
-1.74378001334038e-05
-1.20235464334532e-05
-2.1663018545426e-05
-1.41531266061028e-05
-2.48738676658666e-05
-1.5659086103613e-05
-1.38248904980683e-05
-1.84551187814466e-05
7.12857683788133e-06
-7.32205846028083e-06
-3.02328928000911e-05
-2.73112383781687e-05
-2.35677237156465e-05
-2.97721904267854e-05
-1.97761238517884e-05
-3.52047884777394e-05
-2.34435481265902e-05
-4.0325791960082e-05
-2.20865289974758e-05
-8.98657463846089e-06
-2.76588620701927e-05
-6.11019762868786e-06
-2.49256854096756e-05
-1.53341141768284e-05
-2.20811521842857e-05
-7.95473541367357e-06
-2.68720504107933e-05
-5.53934855772008e-06
-1.05042465128586e-05
-2.53854672168495e-05
-9.58649572185974e-06
-8.93657869505335e-06
-2.08362463171918e-05
-5.9164765463855e-06
-1.35976507370407e-06
-1.24189794143266e-05
-2.36775179261646e-05
-1.18025830391382e-05
-6.37550817836848e-06
-1.7451874769813e-05
1.74166720819193e-06
-1.88106955581578e-05
-5.08653039834972e-06
-1.47434034241149e-05
-1.70593061334627e-07
-2.50548326515801e-05
-1.23359705667188e-05
-7.42792491946543e-06
-1.28061454601028e-05
-2.56861310557291e-05
-2.92132015323351e-05
-5.10281199850111e-06
-1.81175671620243e-05
-1.4915810098057e-05
-1.95883890723102e-05
-1.92985249000619e-05
-2.61225167202827e-05
-6.00669693494152e-06
-1.97119866312127e-05
-1.86741263878448e-05
-1.98336251566303e-05
-2.097278629393e-05
-1.84914789305923e-05
-2.55218368962963e-05
-2.55230377375324e-05
-1.19192627575421e-05
-1.77759491916818e-05
-1.46135327600351e-05
-2.23373999963197e-05
-1.7732346218542e-05
-5.75098628434354e-06
-7.89942628542158e-06
-1.26819232923459e-05
-2.32707820336446e-05
-2.13462966904662e-05
-1.76758524492547e-05
-5.16833910026093e-06
-2.68260264524654e-05
1.61429724934951e-07
-2.74234276670653e-05
-1.77907827015355e-05
-5.18900603685382e-06
-1.6843996383652e-05
-1.08574558020604e-05
-2.49269623490809e-05
-1.40494032501546e-05
-1.88657527882487e-05
-2.67472002982521e-05
4.76619188325135e-07
-1.22504512749014e-06
-2.63726460964477e-05
-1.73038724999612e-05
-1.79817286719246e-05
2.71372376853365e-06
-1.881815015545e-05
-1.69600789473576e-05
-8.07832073457607e-06
-1.16655507393796e-05
-2.23017220094934e-05
-7.92575917074966e-06
-2.28180298155917e-05
-9.69044648443678e-06
-2.46680472025017e-05
-1.60721086822706e-05
-1.91072112459907e-05
-1.98144479663071e-05
-1.13572009277047e-05
-3.53952322098434e-05
-3.57134733954173e-05
-9.6940463229885e-06
-1.83544884890399e-05
-6.73886817076681e-06
-7.4625415537976e-06
-1.37303800803349e-05
-1.30259042085553e-05
-1.72115620274134e-05
-1.87562604964731e-05
-2.57243215720341e-05
-3.65547495124247e-06
-1.30184676809488e-05
-9.75993812594206e-06
-1.79296888327916e-05
6.78317769199794e-06
-7.14604180311363e-06
-1.1203845262849e-05
-1.66802790826893e-05
-3.10177608692725e-05
-1.6601526728203e-05
-9.04637949118969e-06
-2.04319701975436e-05
-1.43101115289204e-05
-9.02917108916154e-06
-1.57271326026041e-05
-3.03723093751556e-05
-1.23747321245744e-05
-1.79850374967274e-05
-1.74418316550093e-05
-2.07670007464813e-05
6.86934902136491e-07
-2.3371425175725e-05
-2.78200405380622e-05
-1.45938609768513e-05
-2.89531319758112e-05
-1.47638074883508e-05
-6.30203758634855e-06
-1.90110995729512e-05
-2.51588651962101e-05
-1.39100909724988e-05
-2.25299966763341e-05
-4.76323828061461e-06
-1.11702421764788e-06
-1.10799886058385e-05
-7.96249501080371e-06
-2.4553847614095e-05
-1.96537962741094e-05
-6.81173825040982e-06
-8.55374481802689e-06
-2.88543059304733e-05
-1.0603594916913e-05
-2.15405435717631e-05
-1.25762162115779e-05
-2.8932924368418e-05
-3.35892681075265e-05
-1.30185177023338e-05
-1.58911679197989e-05
-1.67297903310258e-05
-1.4920956333277e-05
-1.20922609493074e-05
6.93679464444224e-06
-2.1599606141435e-05
-2.08356705950889e-05
-2.66384287329756e-05
-1.8716094626199e-05
-1.4382923616833e-05
-3.28672259895673e-06
-1.3677378510885e-05
-1.62475486633667e-05
-8.25120824214826e-06
-1.68664169551889e-05
-2.90218067064023e-05
4.72292579177331e-06
-1.35765559015017e-05
-1.99244624305141e-05
-2.34796415460448e-05
-1.71133481696165e-05
-4.78706879074974e-06
-6.0421456497168e-06
-2.27016567659003e-05
-1.67754846033052e-05
-5.16302716555312e-06
-2.08100606550506e-05
-5.65035189791521e-06
-1.71631131861564e-05
-2.33663752965264e-05
-1.09646614792225e-05
-3.13095407349243e-06
-2.46756524542321e-05
-3.30644806173884e-06
-1.81041276506163e-05
-1.18848576122582e-05
-1.13289221967782e-05
-1.31757725613069e-05
-1.86619590748473e-05
-3.15695442720095e-06
-1.13833544168556e-05
-1.83711616785346e-05
-2.6882197369333e-05
-1.38119474352882e-05
-1.23305461860638e-05
-1.70532476207055e-05
-1.59585165460112e-05
-1.79445896169708e-05
-2.36259640105561e-05
-2.09902381470779e-06
-9.86409511543659e-06
-1.31627111783963e-05
1.68779068365623e-07
-2.22478509289327e-05
-1.73599287752984e-05
-1.84447051589172e-05
-1.1726516210527e-05
4.19224779476855e-06
-1.69928074635751e-05
-3.21549948929438e-05
-3.13156347252102e-06
-2.46941846130749e-05
-1.21692238314982e-05
-2.90517978085577e-05
-6.10559300839832e-06
-3.27330000551323e-06
-1.12646525638895e-05
-1.95436432590747e-05
6.19308260446298e-06
-3.45572563196046e-07
-4.27721743706164e-06
-1.13942699396865e-05
-1.37861685640741e-05
-1.75841192121183e-05
-1.95860887789657e-05
-1.41365703467729e-05
-2.25941541979381e-05
-1.19346329909481e-05
-1.64525883265986e-05
-9.5777645589325e-06
-1.09136405956658e-05
-2.02139139483543e-05
-2.00344926993384e-05
-2.03685729397624e-05
-1.83267608663767e-05
-3.29897720560348e-05
-2.91515228278765e-05
-8.67527117392852e-06
-1.87525818347926e-05
-3.83339573747179e-05
-2.1247485677331e-05
-1.85548141398831e-05
-1.88269476108057e-05
-3.51976091608926e-05
-3.10299797056483e-05
-1.41040262559631e-05
-2.80094773503106e-05
-1.91969956183881e-05
-9.8955013483206e-06
-7.17575703192184e-06
-2.98048485556518e-05
8.37699390451534e-07
-2.24920920782107e-05
-2.95211756552252e-05
-1.88242412214311e-05
-2.68657246919004e-05
-1.19238843585679e-05
-1.85642054354997e-05
-2.54839042529762e-05
-1.47849218315291e-05
-1.10099835172254e-05
-9.67531558195073e-06
-7.09302836743865e-06
-8.84267498394211e-06
-2.31573876865498e-05
-8.59108663815338e-06
-1.3352198745783e-05
-3.16352550386771e-05
-1.6603370650606e-05
-2.61666550267708e-05
-1.1158562248656e-05
-8.81967236877328e-06
-7.62440923827726e-06
-5.3070231542141e-06
1.86345345660342e-06
-1.86223914896961e-05
3.12336481953278e-06
-9.253194199814e-06
-1.87403775795251e-05
-2.61460929258125e-05
-1.46024405960881e-05
-2.43101162124452e-05
-1.41191322531946e-05
-6.81959397595374e-06
-2.08175664669313e-05
-5.88399872627558e-06
-2.95158277423809e-05
-2.38481872897632e-05
-3.27899567225943e-07
-2.88261305854688e-05
-2.51103794616039e-05
-9.48643153660215e-06
7.79906340381042e-07
-1.21144138269947e-05
-1.12493652024113e-05
-6.86462238346002e-06
-1.95889582207311e-05
-1.57881325415713e-05
-1.94527312115876e-05
-2.75032477328362e-05
-1.7107575471123e-05
-1.83001481961734e-05
-2.31287734393177e-05
-2.40920024173425e-05
-7.16342321403159e-06
-2.83461450973058e-05
-3.40459443427754e-05
-2.08772826918671e-05
-2.29952634992316e-05
-3.7589454379841e-05
-1.03424257207058e-05
-1.22129112144708e-05
2.25075912334018e-06
-2.53243031582595e-05
-7.43163432491438e-06
-1.31510324407152e-05
7.90848375512698e-07
-1.59477972716554e-05
-1.22753316691853e-05
-1.49609953287701e-05
-2.65593081588607e-05
-1.10808498026327e-05
-1.1464459463747e-06
-1.82227623584114e-05
3.30595591511918e-06
-3.44006704208324e-05
-2.67972425656175e-05
-1.5614611421206e-05
-1.24278602822468e-05
-2.11869031093677e-05
-1.55205739192633e-05
-8.64294517800936e-06
3.20182684455469e-06
-1.95621232220848e-05
-3.65916886382591e-05
-1.07156686055034e-05
-7.37301087229005e-08
-1.80537041564864e-05
-3.71120053799467e-05
-1.12224862714945e-05
-1.88293880825892e-05
-2.44010435017089e-05
-1.15386179962202e-05
-1.57376807110602e-05
-1.91638622644067e-05
-1.44933229675247e-05
-1.04172888493635e-05
-1.64364177156628e-05
-2.76675637006303e-05
-2.10994040684466e-05
2.19896956332741e-07
-2.81683382503049e-05
-3.14769401333544e-05
-1.23394825444656e-06
2.73984116498765e-06
-2.47551472007005e-05
-1.00831506166969e-05
-2.71057682664958e-05
-2.88293443866892e-06
-1.45080290953543e-05
-2.03859585346702e-05
7.15596141919319e-07
-1.2533174733584e-05
-3.84517550314394e-06
-1.87826268074209e-05
-6.44757389887354e-06
-1.76819419469905e-05
-7.3381377576994e-06
-1.18316797982314e-05
-1.87403042224769e-05
-1.24683814031399e-05
-1.99729292623547e-05
-1.229359468164e-05
-1.90840457991589e-05
-2.04173371478793e-05
-1.94217547699965e-05
-2.67442248013988e-05
-1.03307016906425e-05
-4.61247543906946e-06
-2.48125862178623e-06
-7.19068529748573e-06
-2.41192693253994e-05
1.20714336203443e-06
-4.26379592637496e-06
-2.02822587782274e-05
-1.65820975951077e-05
-1.70179781039503e-05
-2.12171432293661e-05
-9.89335688230978e-06
-1.41980833030141e-05
-5.16761455346745e-06
-8.55231065034347e-06
-1.6442710971425e-05
-9.55618722769738e-06
-1.3187675951242e-05
-1.50715372841695e-05
-2.24072793828622e-05
-1.97748060282995e-05
-1.88454849201824e-05
4.38844355541055e-06
-2.16494935971255e-05
-1.79138668277256e-05
-8.54220419102697e-06
-2.8619353884476e-05
-2.45291262919926e-05
-1.95547076381557e-05
-2.03189329298692e-05
-5.76945278692445e-06
-4.07817424527613e-06
-2.20549692164421e-05
-1.9967205399436e-05
-2.75157863521308e-05
-2.51950800739096e-05
-1.75484993231646e-05
-5.12378139192149e-06
-2.24430360728893e-05
-1.54276818546659e-06
-5.87505117996818e-06
-4.06462428291419e-05
-1.9294383379874e-05
-8.55646503433793e-06
-2.33561216835579e-05
-1.59196821877582e-05
-9.91434156219017e-06
-7.17337200208861e-06
-1.94029203960688e-05
-2.34642116575572e-05
-3.23916237221214e-05
-1.79265206783609e-05
4.65376668863511e-06
-1.94136178109725e-05
-1.53401638681103e-05
-1.74370164153095e-05
-3.29948560767507e-06
-2.68400006435895e-05
-3.28107312917474e-05
-7.571597758895e-06
-2.76827879234675e-05
-1.86212333944494e-05
-3.36371536655371e-05
-1.92766349260282e-05
-2.67815372521299e-06
-1.59361512023139e-05
-1.78720739761017e-05
-1.70381004369174e-05
-1.95275629678349e-05
-2.55271443708702e-05
-1.15677725311488e-05
-2.10940006619575e-05
-1.08440695201827e-05
-1.70989098717479e-05
-1.19209472835111e-05
-1.86707922375942e-05
-1.27461319269191e-05
-1.61807790004936e-05
1.95780137130617e-06
-2.15781372016287e-05
-9.33194993266697e-06
-3.274999054947e-05
-2.31923964326723e-05
-5.66315883949945e-06
-1.10128157488752e-05
-1.5483187877174e-05
-2.15000809157453e-05
-2.26907518070163e-05
-1.9157677836179e-05
-2.06583879178843e-05
-2.5910572871619e-05
-2.45408653502535e-05
-1.32445408529539e-05
-1.90851262589676e-05
-2.3162669628543e-05
-2.15663441608509e-05
-1.2955595489768e-05
-5.69339126790564e-06
-3.44570848287649e-06
-2.40946960118697e-05
-7.89982517352224e-06
-1.3061123746547e-05
-6.39584154779903e-06
-1.02195249578448e-05
-1.12864343663809e-05
-9.08140831919891e-07
-1.80277353823318e-05
3.45412677415107e-06
-1.63875104041172e-05
-2.20865305482393e-05
-2.23538906281112e-05
-4.19593918412482e-06
-2.88992319746148e-05
1.479161634338e-06
-1.74740000201662e-05
-1.74917541972063e-05
-2.34931313927288e-05
-2.90065080812666e-05
-1.48099225764928e-05
-1.60352388407943e-05
-5.18299920483818e-06
-2.02145512612444e-05
1.24285095795335e-05
-1.76639332664565e-05
-8.93770694179622e-06
5.95832343732915e-06
-1.82539955416978e-05
-2.46048300456726e-05
-1.59574928499925e-05
-4.44088733125011e-06
-9.9243294812123e-06
-3.01821836794425e-05
-2.32894173380237e-05
-2.63914731308063e-05
-9.4318237794099e-06
-1.35672934656705e-05
-1.88017346920774e-05
-1.84376581722187e-05
-2.72175255175634e-05
-1.13952677081513e-05
-2.01449460392635e-05
-1.29530992299717e-05
-2.40356687579488e-05
-2.61693923411919e-05
-1.8123094341409e-06
-1.2424126968637e-05
-7.25895699918939e-06
-9.36496777439058e-06
-2.24185025495032e-05
-2.25293008449064e-05
-6.94352772285158e-06
-2.21916520488442e-05
-1.40092405906299e-05
-4.51109702118582e-06
-7.18009128939376e-06
-1.17324737585065e-05
-7.75633113911577e-06
-6.82864192549607e-06
-1.17137864156539e-06
-1.7824179776497e-05
-6.02317333167885e-06
-2.42788364504511e-05
-8.98341210266563e-06
-2.16324723044819e-05
-6.28458029807298e-06
-1.0699705156753e-05
-1.64168545939837e-05
-1.53984677108878e-05
-1.76719973462679e-05
-2.34828586603739e-05
-3.08926688192742e-05
-6.76519043617729e-06
-1.49147579598821e-05
-8.83035361509212e-06
-6.405714655519e-06
-6.43101595332898e-06
-6.41207680039653e-06
5.09193272066877e-06
-2.34214338998012e-05
-6.0243535162391e-06
3.86828345191221e-06
-1.41214064182932e-05
-1.23130923523449e-06
-2.83519952948791e-05
-2.33608751804084e-05
-5.41388732597629e-08
-2.21942636013312e-05
-1.48222614917646e-05
-2.53377963016257e-05
-1.05268359881732e-05
-2.21569753906513e-05
-3.75741684631369e-06
-3.46046740489471e-06
-9.67023423635412e-06
-7.85183044384114e-06
-1.73785239776573e-05
-3.07466088637278e-05
6.09675665331805e-06
-1.54451321777923e-05
-3.34434145199558e-05
-1.50192395045774e-05
-2.10287027827055e-05
-2.4711509497682e-05
-1.78140910132238e-05
-1.71462373250791e-05
-1.91425423367735e-05
-1.42479766893427e-05
-9.19394451489892e-06
-6.89500933379765e-06
9.92670339692604e-07
-2.00724137029332e-05
-1.87762146470355e-05
-2.73002723543135e-05
-2.26662767794178e-05
9.09109715714755e-06
-1.0366298448827e-05
-1.42302999180153e-05
-2.82178340849117e-05
-9.63231460458538e-06
-2.50530875464616e-05
-2.36998291354823e-05
-3.71169768802475e-06
-2.37017717342264e-05
-2.1504578226126e-07
-5.0408875949324e-06
-9.11941590881618e-06
-1.28898103619462e-05
-1.44725357385048e-05
-2.37798175288054e-05
-1.92666095195376e-05
-2.06836396153355e-05
-1.87904353389952e-05
-1.54196796924677e-05
-1.62725362896988e-05
-1.95698671468867e-05
-3.0007580600697e-05
-1.44942540491591e-05
-2.79786759290058e-05
4.68837405932593e-06
-1.68109330754049e-05
-6.64831637810724e-06
-1.146008679999e-05
-9.42001081196329e-06
-3.98937427355903e-05
-1.11598017580967e-05
-3.42807154257607e-05
-2.05221724225519e-05
-1.61738406277058e-05
-2.73073024392462e-05
-9.21302847200231e-06
-1.02597487610716e-05
-9.03113582753051e-06
1.79688579456444e-06
-1.15862942366168e-05
-2.16655403798668e-05
-9.85525013136554e-06
-9.1628587080312e-08
-1.04539323701499e-05
-1.53264778409856e-05
-2.6940014696217e-05
-2.91575492945778e-05
-2.54065835748991e-05
-4.82605856081356e-06
-1.79829462365185e-05
-1.01077708058261e-05
-1.43913385725053e-05
-2.8426466209712e-05
-3.60717860363463e-06
-1.10660108500518e-05
3.023729414294e-06
-4.37701747050591e-06
-1.32634912649374e-05
-2.82137629556869e-05
-2.36147653885346e-05
-1.41881097688976e-05
-1.14997652377523e-05
-1.39779763728801e-05
-2.21309227448551e-05
-3.76369042376326e-06
-2.13373613268582e-05
-3.67830035159824e-05
-2.81885397111537e-05
-1.8144106918763e-05
-1.19635507754944e-05
-6.51587263458371e-06
-6.25437375279241e-06
-2.91190297629884e-05
-2.265945704846e-05
-1.23163000272261e-05
-1.58870051331175e-05
-3.27917563140983e-05
-2.7219669991272e-05
-2.96442897032093e-05
-3.52904165121519e-05
-7.22674484031662e-06
-5.30108886968686e-07
-2.33415062573239e-05
-1.19669342707857e-05
-2.39837308122175e-05
-9.02368687044945e-06
-3.11097629482419e-05
-8.26427905645796e-06
-9.61044351365051e-06
-6.41634175199929e-06
-1.81954465186263e-05
-4.71226722630803e-06
-1.97336341482736e-05
-9.25710839340401e-06
-3.20533391851085e-05
-5.69549344142663e-06
-1.44600411906231e-05
-2.88708358801165e-05
-1.35167659898248e-05
-5.07709919535066e-06
-2.77862660002467e-05
-1.12814297453365e-05
-1.00033623999155e-07
-2.73621878296228e-05
-2.67259233523656e-05
-2.23691666384534e-05
-1.07571803654355e-05
-9.21855337826962e-06
-2.08903148047979e-05
-8.08171290508643e-06
-1.56324902997658e-05
-1.87648291838937e-05
-2.03054724853784e-05
-1.41287724597748e-05
-3.36133527671106e-06
-1.17207968956868e-05
-1.37250717209047e-05
-2.12953214103129e-05
-1.87625312490942e-05
-1.23910055066124e-05
-1.08069475595202e-05
-1.23346642628079e-05
-2.40289381986211e-05
-1.45356356651586e-05
-2.06900746121878e-05
-6.96075430014945e-06
-8.89677551040176e-06
-8.14625038175506e-06
-2.16941811814442e-05
-2.37457948088125e-05
-2.49796370288755e-05
-9.48161603527945e-06
1.40746662518972e-05
-2.94890921686861e-05
-1.38037962571488e-05
-4.78337124799747e-06
-2.58745151087427e-05
-1.86199137228473e-05
-8.66927335908817e-06
-3.78297755529561e-06
-2.17993692118196e-05
-2.27871395797386e-05
-1.16958372003028e-05
-1.15204324595083e-05
-7.04800708492467e-06
-1.6031068703702e-05
-1.91217555441336e-07
-1.78866122804954e-05
-9.13478008058668e-06
-1.34921123890495e-05
-5.59359211968174e-06
-2.16161530396452e-05
9.7375442804062e-07
-2.32033000645837e-05
-1.60379949759212e-05
-1.0166680962523e-05
-2.18748662162027e-05
-2.86473437785137e-05
-2.90566930824352e-05
-2.51558434176078e-05
-9.71972909729695e-06
-8.03050822183467e-06
-2.35487957421435e-05
-1.94073676990569e-05
-2.17998363036283e-05
-3.98123120741777e-06
-2.38683674252711e-05
-2.04001404501976e-05
-2.90610703580097e-05
-2.8371726004535e-05
-1.31154435011665e-05
8.26555354853048e-06
-2.1841673767515e-05
-1.43279770784181e-05
-1.39791660840779e-05
-1.18325648255693e-05
-9.0952032437209e-06
-1.70658227820896e-05
-2.20056495142808e-05
1.78771553089749e-06
-4.38189116447206e-06
-1.31752956733542e-05
-1.94729348045704e-05
-2.1449800363795e-05
-8.88659591905188e-06
-6.81270699759583e-06
-1.22965885465824e-05
-4.78401686231343e-06
-1.4852215025488e-05
1.0070003447268e-06
-9.5173207595638e-06
-1.33975690160607e-05
-2.31529268084924e-05
-1.83656246047677e-05
-1.13527148943267e-05
-1.35891685649856e-05
-1.36366600892886e-05
-1.09095866804402e-05
-1.22060223091199e-05
-1.27737117644722e-05
-1.48689397869247e-05
-1.41674993423403e-05
-1.85430141125503e-05
-6.89047841645317e-06
-1.09145897798598e-05
-2.34350408912903e-05
-1.43307498633129e-05
-2.14760325330536e-05
-8.93732009177629e-06
-4.09995110260884e-06
-1.5032053640489e-05
-1.17876752487921e-05
-3.50622602053045e-05
-2.51944817465379e-05
-2.60535013222659e-05
-2.05592036521391e-05
-1.84581155008493e-05
-1.43233229996063e-05
-3.38966148587716e-06
-1.06904107775637e-05
-2.32125688416971e-05
-1.88185583531944e-06
-1.6612293344138e-05
-2.66041705613671e-05
-1.53409997720153e-05
-9.02665723370121e-06
-2.86872648961753e-05
-9.16559297914193e-06
-5.61521215074712e-06
-1.50075273910343e-05
2.87175979595368e-06
-3.67076259863442e-05
-5.50944447466616e-06
-1.27578755411071e-05
-2.16465252833445e-05
-1.9697968661812e-05
-1.64425390515713e-05
-6.12545106015581e-06
-2.70386779518708e-05
-1.07191761846925e-05
-2.53219507163862e-05
-7.18273027002993e-06
-9.56152366445882e-06
-2.27195311034023e-05
-3.28562459456046e-05
-1.67518471644006e-05
-4.8768745497833e-06
-2.22167012465758e-05
-8.90234461510089e-06
2.89385434825856e-06
-3.06814645684953e-05
-1.59570063159503e-05
-1.51562929855029e-06
-2.17776934997818e-05
-4.70408075412081e-06
-1.35263629346262e-05
-2.4845581254746e-05
-1.87094117574737e-05
-1.83067899433347e-05
-1.05927739413404e-05
-2.73732010355237e-05
-1.4111978045817e-05
-1.90119236987117e-06
-1.31383954846977e-05
-1.05335367147468e-05
-1.35866408331822e-05
-1.51992155346888e-05
-2.59963573629915e-05
-1.75291935603741e-05
-1.24006404886957e-05
-1.23720088769383e-05
-1.36604283916011e-05
-9.81464460188888e-06
-2.02809696512521e-05
-2.60625287571501e-05
-1.53053205698751e-05
-1.90793225452338e-05
-9.49406376576606e-06
-1.56311622397803e-05
-2.29922502888387e-05
-1.88495871865636e-05
-1.49195370191578e-05
-1.24581799080994e-05
-1.93564424039087e-05
-2.47219550198914e-05
-2.39572197157403e-05
-3.36096214329917e-05
-2.47161862759238e-05
-1.69182279490652e-05
-8.20884548187211e-06
-7.22542880651747e-06
-3.29933212582593e-05
-3.11946780145127e-05
-2.96380310344583e-05
-8.35062168051564e-06
-2.86797325823373e-05
-1.96406088411033e-05
-2.0924958684933e-05
-1.66914106882871e-05
-1.09788618739221e-05
-8.22354400078779e-06
-4.50723198482858e-06
-2.19591331626016e-05
-1.0902271027428e-05
-1.75518577908907e-05
-2.67489815821967e-05
-9.20710130947088e-06
-2.26046854975305e-05
-1.65730971929663e-05
-2.60973836534898e-05
-1.45755540360711e-05
-6.52029947049429e-06
-4.45963465990981e-06
2.57284624662739e-06
-2.8988460187935e-06
-2.63914572748343e-05
-1.05810034938981e-05
-6.46870098903501e-06
-1.06442960565158e-05
-7.70238829770836e-06
-3.63054802104413e-06
-2.25300218298968e-05
-7.234369428748e-06
-1.633002190051e-05
-1.55921833929507e-05
-1.42704337332374e-05
-3.2684416487055e-05
-2.95582382099073e-06
-1.69180536474255e-05
-5.06133099458314e-06
-9.35376350297608e-06
-1.30847327718199e-05
-2.78479140383965e-06
-1.25883298992437e-05
-1.18973882210108e-05
-2.2425247819398e-05
-8.54831808989964e-06
-3.11453258165559e-06
-1.90263647936287e-05
-1.32549658652684e-05
-7.82478126474771e-06
-1.86315863180947e-05
-9.53141053941148e-06
-1.26493122471649e-05
-3.17324337194974e-06
-2.65977401522032e-05
-2.35971850082863e-05
-2.22138161494129e-05
-4.3057557486832e-06
-1.3948334670472e-05
-2.26767327260743e-05
1.48573882439051e-05
-1.89569044584676e-05
-8.21221250355075e-06
-5.15996019934736e-06
-2.55287382446147e-05
-2.13506908686337e-06
-1.17416233874329e-05
-1.29671690628128e-05
-2.65577112176313e-05
-2.41386862059415e-05
-6.58437237164672e-06
-1.76447446354619e-05
-1.99530462688797e-05
-2.31421566174937e-05
-1.84852808563324e-05
-1.34137942603611e-05
-2.2922583273023e-05
-3.17675285374141e-05
-2.83346359479466e-05
-1.8102782076554e-05
-2.53359399479106e-05
-1.78057092885259e-05
-1.17956943835401e-05
-1.98506593054044e-05
-2.0845038296142e-05
-9.28381002901328e-06
1.5903740273441e-06
-2.41596978698852e-05
-1.47481280997428e-05
3.36452005100745e-06
-3.5496408473981e-05
-1.3906496887469e-05
-4.63957179936107e-06
-2.92906850810105e-05
-2.12688586649188e-05
-2.24094526783136e-05
-2.1720127014499e-05
-7.87939807377748e-06
-2.29099909971033e-05
-1.66771198432122e-05
-1.79844155210775e-05
6.59217974502828e-06
-1.82086836170675e-05
-1.01287936985582e-05
-1.24719056763688e-05
-8.22860099667474e-06
-1.12764565569519e-05
-1.39805985483233e-05
-2.11714955234433e-05
-1.27325089958416e-05
-1.13424651323882e-05
-3.8574691638416e-06
-1.32195130065617e-05
-1.28739112644915e-05
-1.30675719979189e-05
-2.54635600237751e-05
-1.40919381124198e-05
-2.23819961821613e-05
-1.66174037888773e-05
3.93330023770988e-06
-2.53673974093841e-05
-4.13877113291e-06
-2.61785876288932e-05
-1.18706003525342e-05
-1.81359791947643e-05
-3.04314215199688e-06
-1.9872904982905e-05
-3.6240716927397e-06
-2.89058377888016e-05
-6.68476333818619e-06
-2.87874283495204e-05
-1.01062590078889e-05
-1.0682603251439e-05
-4.12494714891265e-06
-1.00939934114841e-05
-2.40305516198718e-05
-1.89134189052765e-05
-1.89036589094257e-05
-2.45629655990096e-05
4.35043848883376e-06
-1.16763410084831e-05
-2.47768017691968e-05
-1.77566732076562e-05
-3.33368446175213e-05
-2.90497201791564e-05
-1.92970071399523e-05
-2.08193387293508e-05
-3.54777135548117e-05
-3.45792445092445e-05
8.00054813550684e-06
-1.08782003573147e-05
-1.92447327323113e-05
-1.78937994851473e-05
-1.15355386835327e-05
-1.73422550050913e-05
-1.97466047555656e-05
-1.19554387647434e-05
-1.71414729131458e-05
-1.81026072313729e-05
-2.17301525846384e-05
-1.59402156032925e-05
-3.4855660389603e-05
-1.28874062131028e-05
-1.6386089038748e-05
-1.71706654377522e-05
-1.4292437434456e-05
-1.23352764939623e-05
-1.75026386432272e-05
-2.33691098231599e-05
-2.30530074666981e-05
-6.53703995194951e-06
-2.54650210790704e-05
-4.46277477580447e-07
6.56908880179347e-06
-6.54519215681567e-06
-1.87579652410232e-05
-1.62479325324281e-05
-7.54091035883713e-06
-1.2615550800804e-05
-1.38237335172468e-05
-1.53101405511858e-05
-2.94878286616443e-05
-1.92572207844836e-05
-3.10823246306217e-05
-1.72547156644933e-05
-1.46697418411499e-05
-1.90564942050126e-05
-1.69395087798504e-05
-7.35409247653229e-06
-2.22125366321157e-05
-1.27788306547125e-05
-2.33867146953304e-05
-1.96864986697642e-05
-3.481549019973e-05
-8.10110434432958e-06
-3.11237333468384e-05
-2.16778381749882e-05
-1.71304647124038e-05
-6.47189720828279e-06
-9.08301219943694e-06
-3.02523289245466e-05
-2.72136743819572e-05
-1.83129434908526e-08
-4.06815279328435e-05
-2.33619732518194e-05
-1.37221805378595e-05
-2.17355369565627e-05
-3.04230467706418e-05
-3.38653584443674e-05
-2.22785014507508e-05
-1.0534917523249e-05
-1.61165414159313e-05
-1.1447899189249e-05
-2.35049078292047e-05
-1.74848848855259e-05
-1.94135805260884e-05
-2.26551823897779e-06
-1.50069495894269e-05
-2.22564782229557e-05
-1.2727560625565e-05
-1.48313010537497e-05
-2.23249861696391e-05
-2.70599688438632e-05
-2.49541980087245e-05
-2.453683828873e-05
-1.86200581185393e-05
-1.84139777286789e-05
2.26861126825436e-06
-2.4329787054689e-05
-2.34672388382297e-05
-7.21490789721489e-06
-2.03687508203332e-05
-1.22345940109817e-05
-2.37834415225629e-05
1.94382442634922e-06
-9.86505694131463e-06
-1.36037968154571e-05
-2.57462932448271e-05
-5.62104377050435e-06
-1.41382091676306e-05
-1.93177684890865e-05
-2.5861701270722e-05
-2.13757029233093e-05
-1.66410743604739e-05
-1.29839113772078e-05
-1.01363179391945e-05
-5.49844760900547e-06
-1.67242581574568e-05
-1.40544673325017e-05
-1.35863979312911e-05
-1.55687186563777e-05
-2.44226615084558e-05
-2.93438543729988e-05
-1.27827599793436e-05
-3.4585982762427e-06
-2.06455128249237e-05
-2.52452357498212e-05
-1.05108191054436e-05
-1.53570690617427e-06
-1.36703762014477e-05
-2.46343470205414e-05
-2.79327613665373e-06
-2.50531981513872e-05
-3.03094270692889e-05
-1.5603330397901e-05
-2.50534328716267e-05
-2.03388705462828e-05
-3.73961460336112e-05
-3.24886698261543e-05
-1.78320117477807e-05
-2.46514048420697e-05
-2.90373651170214e-06
-1.67968097529176e-05
-1.86029097066765e-05
-5.19457149030331e-06
-2.83126903264023e-06
-6.59082557402663e-07
-1.6841977222699e-05
-2.22762002836486e-05
-7.33908113909411e-06
-2.85879290049663e-06
-4.70651102266377e-06
-1.13278450710025e-05
-2.8041889551162e-05
-2.2086433562463e-05
-2.40342285945665e-05
-2.16129891893955e-05
-9.93925699437774e-06
-3.03664914729995e-05
-1.54292233382742e-05
-7.79455462405537e-06
-2.29172470646185e-05
-2.3388553591557e-05
-2.82086744921023e-05
-2.07293443394803e-05
-6.95025049491597e-06
-9.79109959100938e-06
-1.10435421323941e-05
-1.46067842996286e-06
-1.07606844508899e-05
-1.09786768447074e-05
-2.41865273586276e-05
-7.10471515922384e-06
-1.86459608960131e-05
-1.45973524432018e-05
7.74527720018542e-06
-3.22984198913591e-05
-4.79917362395676e-06
-1.3158458985802e-05
-2.77419380477551e-05
-1.92756045497109e-05
-6.74757471832689e-06
-2.12811800234072e-06
-1.55812207264976e-05
-3.18225015284357e-05
-1.95040790823583e-05
-1.72706169670784e-05
-5.69567556831742e-06
-7.3569944829787e-06
-1.00310293913246e-05
-2.25403091981923e-05
-1.59039667921801e-05
-1.42105396431258e-05
-2.18053276482199e-05
-1.183643596599e-05
-2.21474933028618e-05
-1.1766809000269e-06
-1.40274586231649e-05
-3.66158786333121e-05
-1.69460814986093e-05
-1.84831643679181e-05
-5.8184066709319e-06
-7.06679281158628e-06
-1.75120712559336e-05
-4.16936709168958e-06
-2.62466274804101e-05
-1.71039310163582e-05
-3.5063893072002e-05
-2.50651523771555e-05
-1.31696280315888e-05
-9.55671791284334e-06
-1.84865999393521e-05
-3.40839833310737e-05
-1.17379046502358e-05
-6.84438350195794e-06
-2.6984293075836e-05
-1.49527450006851e-05
-1.18477390983706e-05
-1.91156979399385e-05
-7.69013708319021e-06
-2.02824320708236e-05
-1.82738278739824e-05
-7.17269864509614e-06
-4.02145717759429e-06
-2.47380344589429e-05
-2.20283145036648e-05
-1.87029526356013e-05
-2.38734779327522e-05
-1.28990158979755e-05
-2.42725423302698e-05
-7.39525886768025e-06
-2.2819922943483e-06
1.20766207424841e-06
-1.82489234239885e-05
-2.58961549896712e-05
-1.93012802288615e-05
9.08414748542488e-07
1.95337336422887e-06
-3.05437692373102e-05
-3.4855889022815e-05
-1.67226856358526e-05
-1.87777901762349e-05
-2.31890302287562e-05
-1.98988998114854e-05
-2.80349094214012e-06
2.14755913862009e-06
-2.31824605413709e-05
-2.05377106763496e-05
-6.69622466324307e-06
-1.05474201993843e-05
-3.06575247297868e-05
-1.03170031315114e-05
-2.46763676129951e-05
-3.52062996804283e-06
9.76750112097101e-06
-3.55374542967535e-05
-2.68167442805886e-05
-1.04874233724244e-05
-6.97901480739033e-06
1.24368371347836e-06
-1.0657368603985e-06
-1.55739205973911e-05
-2.42270242182983e-05
-3.02092435224446e-05
-9.82494493209172e-06
-1.44681379595246e-05
-6.00606982495023e-06
-6.62349323480677e-06
-1.06462103948461e-05
-3.21432239440185e-05
-2.91888607447555e-05
-1.88444080678155e-05
-7.5145770016398e-06
-1.05606923030158e-05
-4.52696337124775e-06
-1.76706217742848e-05
-1.88120410772676e-05
1.19501691809898e-05
-2.75753092906255e-05
-3.31859034031617e-05
-5.9265027031006e-06
-2.60826391070053e-05
-1.57984581018798e-05
-1.13482153783523e-05
-2.91205112869457e-05
-2.96371834423022e-05
-3.37592447097742e-05
-3.20531979313656e-06
-1.67987758513018e-05
-1.85169080286467e-06
-6.17608217706037e-06
-1.91827326531957e-05
-2.39005555901897e-05
-6.37859623770892e-06
1.28961120421786e-05
5.48364264874666e-06
-1.46373716188593e-05
-1.05834171392e-05
-2.18849723158947e-05
-1.65625597780228e-05
-1.80041534366982e-05
-1.45334199535344e-05
-2.14069043487764e-05
-8.42651164602687e-06
-3.86563306250561e-06
-1.23780909237079e-05
-1.12669602271994e-05
-5.50669370661965e-06
-5.36645105748117e-06
-2.68143488653153e-05
-2.7539568032925e-05
-2.8852824058409e-06
-2.99191647937151e-05
-3.05341496329622e-05
-2.15599118507517e-05
-1.33085401398382e-05
-2.57921043516296e-05
-2.69956066365729e-05
-9.41471121129632e-06
-1.93316289136527e-05
1.12730607304838e-06
-1.97274610581993e-05
-4.84047420816504e-06
-2.45351507511007e-05
-6.81777830277042e-06
-1.75859074675457e-05
-1.96070944141381e-05
-2.60317703203082e-05
-4.62584629325566e-06
-3.99499891099334e-06
-1.55291438084321e-05
-1.15531362272337e-05
-1.62593133945161e-05
-9.26758685389582e-07
-5.85318983023166e-06
-9.64225977466899e-06
-6.42923520909917e-06
-1.36245408269668e-05
-5.67678640068131e-06
-3.20452455760653e-05
-3.6363343164705e-06
-7.10837775645604e-06
-2.87741116485277e-05
-2.61997576177462e-05
-1.48773940424491e-05
-1.97653188624592e-05
-1.68643387796593e-05
-7.23640850314044e-06
-1.83182275267121e-05
-1.97940092021756e-06
-8.59807406361415e-06
-1.2366824419045e-05
-1.0321451802466e-05
-3.04985625293673e-05
-1.31266312707413e-05
-1.7259418062427e-05
-2.86849441122926e-05
-2.03243095432281e-05
-1.28264343402273e-05
-3.12389278397375e-06
-4.19745387858535e-06
-3.09721351284047e-05
-1.03930486742249e-05
-1.04032864036947e-05
-1.6017894694513e-05
-5.63268369304465e-06
-2.13931753599377e-05
-1.79865434381875e-05
-2.05400999496528e-05
-2.7579928595869e-06
-2.34615167895379e-05
-1.65136157542329e-05
-1.72069513619836e-05
-1.81732701660108e-05
-3.02955621270589e-05
-1.75215446127329e-05
-2.83863727309382e-05
-5.35600411644349e-06
-3.45863669999368e-06
-1.31382678546142e-05
-2.46314509098531e-05
-3.24287795609205e-05
-1.4594206405027e-05
-5.40714850417798e-06
-6.8548018145943e-06
-4.94047364084564e-05
-8.28370247069264e-06
4.39740064610132e-06
-2.45385614838024e-05
-1.95035592488836e-05
-1.72946910264444e-05
-1.82329106243152e-05
-2.06151482688487e-05
4.28814599654251e-07
-7.129091202681e-06
-2.63128035290623e-05
-1.39761825949553e-06
-2.00786113988455e-06
-2.10838436338986e-05
-1.00669373730156e-05
-7.66174009063826e-06
-5.77930592032224e-06
-2.22223713089512e-05
-1.66802559842274e-05
-9.68450446867924e-06
-2.0000547231522e-05
-2.62781443806467e-05
-3.70093397384288e-05
-2.13393450104551e-05
-1.61029780989053e-05
-1.8221534221524e-05
-2.50288099385406e-05
-2.43889722549568e-05
-2.91511175957807e-05
-3.68586217545188e-05
-9.48879669591264e-06
-2.76256775351013e-05
-1.65696914466058e-05
-3.98758415670033e-05
-2.36478744057168e-05
-3.12525660135762e-05
-3.06706657739504e-05
1.07375504372331e-06
-2.47081311553481e-05
-2.7492871516512e-05
-1.14277372151896e-05
-7.53218370768393e-06
5.19972321461962e-06
-1.86596561765135e-05
-1.71228305069494e-05
-1.44644513393677e-05
-1.56624616765557e-05
-1.51179893206202e-05
5.82838033906471e-06
-5.81613292911426e-06
-2.13567866134961e-05
-7.85668871458553e-07
-1.33282585374206e-05
-1.40273839227203e-05
-2.68737634872504e-05
-7.28438203861892e-06
-1.84527907703946e-05
-1.0664871048955e-05
-2.36441303088744e-05
-1.62602238179973e-05
-1.85498365962712e-05
-2.53213608599373e-05
-7.89569413142003e-06
-7.37693703977041e-06
-1.48118589587511e-05
-1.39793373699934e-05
-2.22710031286988e-05
-2.78495792890821e-05
-1.99639097582145e-05
-9.92893750159706e-06
-1.9278919967916e-05
-2.18757354212e-05
-1.40949231503656e-05
-8.40565671025123e-06
-1.71236591216671e-05
-2.54370166668405e-05
-9.80373157386441e-06
-1.90941415273858e-06
-1.4787961308925e-05
-5.15560889406059e-06
-1.99855931857203e-05
-1.47190487936747e-05
-2.18817061383416e-05
-2.05245387226021e-05
-2.18743911500158e-05
-9.41472139672104e-06
-2.95506004194473e-05
-1.35729389380077e-05
-4.13200253429826e-06
-1.45675405686488e-05
-1.58471245774738e-05
-9.77796162453575e-06
-8.81431993768453e-06
-2.31660142020691e-05
-2.23448705466565e-05
-1.54721016755853e-05
-2.70422324317092e-05
-1.56986661164859e-05
-3.71285187707734e-05
-7.65839410672524e-06
-1.7885029720324e-05
-2.28801742682084e-05
-7.41529505053576e-06
-1.76967162066811e-05
-2.6317394056404e-05
-6.07740121146815e-07
-1.40790524187988e-06
-2.99693605471952e-06
-3.11118888582449e-05
-1.06070537025429e-05
-1.52474156956407e-05
-1.95423446288025e-05
-6.08238510388158e-06
-3.62767465268773e-05
-1.64367051921337e-05
-2.75891145338519e-06
-1.4006806120209e-05
-1.12800920727111e-05
-2.00748940422847e-05
-1.31918043166835e-05
-1.06930700234553e-05
1.62455271405429e-06
-1.37624357274025e-05
-1.79260441072679e-05
-1.61089653277753e-05
-1.70901518104169e-05
2.34643819729643e-06
-1.53410823167409e-05
-2.54211464855072e-05
1.27110245035764e-05
-2.36766567166516e-05
-2.71330835135198e-05
-1.20735497213022e-05
-3.10545731374607e-05
-6.27051537598844e-06
-1.32462096389432e-05
-1.28650760386216e-05
-2.3559832031098e-05
-1.41735009157766e-05
-1.26677102248344e-05
-1.27146166821182e-05
-2.64058918416795e-05
-2.38651761123982e-05
-1.62708188542054e-05
-1.45395374305604e-05
-1.4956858543643e-05
-1.8653652085288e-05
-3.08481595168461e-05
-1.40506039467667e-05
-1.56271031237984e-05
-3.153269827515e-05
-3.05325151147012e-05
-1.56397144124325e-05
-2.49683606863713e-05
-3.55116768042508e-05
-1.78439649303594e-05
-1.33319501216981e-05
-5.35581131792023e-06
-1.68010904458077e-05
4.80684904714765e-06
-1.77564214080761e-05
-1.27223519169849e-05
-2.04528623105894e-05
-3.4191952883077e-05
-1.73323577565213e-05
-2.2661200744746e-05
-8.49555730492598e-06
-1.44603374422593e-05
-1.00187846675317e-05
-1.09416681107034e-05
4.54772089108708e-06
-7.29384911985068e-06
-2.25539720228227e-05
-3.10442370512254e-05
-9.31803964352776e-06
-1.62594967039652e-05
-2.5203038559511e-05
-1.32229328328544e-05
-2.20448045696976e-05
-1.2824201647992e-05
-5.37505035368161e-06
-8.318466103163e-06
-2.31552744126741e-05
-1.68137710480061e-05
-2.0698612472715e-05
-1.07910279357456e-05
-1.53604978869891e-05
-1.44267750506646e-05
-1.56951264450708e-05
-1.6191751998979e-05
-2.31566372277542e-05
-6.9293273022325e-06
-1.78624898385691e-06
-1.80129242615061e-05
-7.24662858786727e-06
-2.47953447553878e-06
-3.36342135046422e-06
-1.42007828240828e-05
-1.12444682052748e-05
-3.09572704152928e-06
-2.33925799864307e-05
-6.82630165965122e-06
-1.5137604130913e-05
-1.00385649120648e-05
-1.69857245537662e-05
-1.20658029720648e-05
-2.04447116264973e-05
-2.77682357574429e-05
-2.854616209141e-05
-2.99540133226284e-06
-1.47265868880598e-05
-5.38462516874065e-06
-8.11962768833547e-06
-2.72140792414333e-05
-1.01212479450649e-05
-1.59872933857257e-05
-2.0355106754104e-05
-5.85936973005947e-06
-7.32202976395899e-06
-1.44863113661653e-05
-1.29685715176841e-05
-2.16493747628475e-05
-1.18480446825334e-05
-1.48057456936673e-05
-2.15348717970832e-05
-2.37921190094018e-05
-1.34262489511575e-05
-2.04834700534396e-05
-1.17559037994128e-05
-1.26412436214802e-05
-9.01604879884944e-06
-8.51453926257682e-06
-9.54305917621092e-06
-2.17212504587196e-05
-2.00822041759794e-05
-6.89595621773915e-06
-2.5397923763727e-05
-1.0148812183144e-05
-5.22491752006051e-06
-1.28132299503052e-05
-6.07922687618542e-06
-9.6364040819418e-06
-1.02861602230078e-05
-2.43298351205042e-05
-2.35687028587792e-05
-2.96672678787155e-05
-1.34714176338166e-05
-1.23760308281245e-05
-2.61208743531089e-05
-2.71005326866695e-05
-1.37372360082224e-05
-2.99962709638172e-05
-2.47506363855419e-06
-1.03608254394669e-05
-2.72489211604313e-05
-8.36603678754398e-06
-1.95107651692107e-05
-2.19959756534207e-05
-2.0774831558665e-05
-6.67009428527688e-06
-1.11243991807815e-05
-2.36583189700121e-05
-1.21350845922925e-05
-5.13341975519131e-06
-3.28067764013624e-05
-2.64977509072415e-05
-2.2349276480881e-05
-2.45782644149456e-05
-1.41568298695023e-05
-1.31466935199014e-05
-1.0359717972933e-05
-1.4441553505335e-05
-1.89444387516923e-05
-1.19603172533414e-05
-2.20888310232898e-06
4.33926893693866e-06
-2.4369523278235e-06
-5.80645572469026e-06
-3.25039034573616e-05
-1.24164316991788e-05
-2.17809618104057e-05
-1.07447884395534e-05
-9.03039858940341e-06
-1.93641757368382e-05
-2.58595523528121e-05
-2.08823330182194e-05
-1.77614686691254e-05
-4.98797136312336e-06
-1.80322523476084e-05
-2.65723975376027e-05
-1.16713854793999e-05
-1.30779788544378e-05
-3.1557422424467e-06
-2.59747182862866e-05
-5.72740953410935e-06
-4.02831281508076e-05
-1.69543552848375e-05
-1.39340167401576e-05
-2.46657071989819e-05
-1.27739695764369e-05
-1.12959008591023e-05
-8.77251469103951e-06
-2.73169894139141e-05
-1.52391604690852e-05
-2.92667614930365e-05
-2.51585954697515e-05
-1.64206813822609e-05
-2.32147070244053e-05
-2.81527794838075e-05
-1.70024233676497e-05
-1.04843534676637e-05
-8.12480339775116e-06
-9.2472208912593e-06
4.14561596406605e-06
-1.67725084850576e-06
-2.70729779871812e-05
-4.11792147293597e-06
-2.45103994887598e-05
-1.6846446931057e-05
-1.35648879346493e-05
-1.29330357241117e-05
-1.9776028895127e-05
-1.10329714615093e-05
-1.0723924427972e-05
4.75761039063756e-06
5.48723035728589e-06
-1.96121394501278e-05
-1.35070524478069e-05
-2.85967931284592e-05
1.18481935462707e-05
-9.85853008960679e-06
-1.10170832965586e-05
5.78408610388235e-06
-7.62477005903708e-06
-2.48050882780088e-05
-1.74269632173376e-05
-2.13678409133352e-05
-2.60625393115061e-05
-5.38022132346948e-06
-2.45662369618022e-05
3.46027431140721e-06
-1.51335073111725e-05
-1.31598510247956e-05
-1.47756093857778e-05
-1.72451649874542e-05
-7.14642260297941e-06
-1.95400338774292e-05
-1.01440490346552e-05
-1.67641789451258e-05
-1.49276085153449e-05
-1.89163475771878e-05
-1.23213024105023e-05
-3.52332165176154e-05
-1.10682214251066e-05
-2.18480065405642e-05
-1.28278295728903e-05
-1.16078632781577e-05
-1.21981978170393e-05
-1.26023682992261e-05
-2.83203311127799e-05
-1.77814289330187e-05
-2.47751653283695e-05
-2.22651504223912e-05
-1.63213200685231e-05
-8.29938184758214e-07
-1.73948787213978e-05
4.65757348926183e-06
-1.02793347789527e-05
-1.0045565528917e-05
1.0134567652609e-05
-1.30824869460871e-05
1.65803897295683e-06
-1.46796853091601e-05
-2.51509347125394e-05
-5.41051734928632e-06
-1.01754299176255e-05
-7.35173254681955e-06
-1.54503254083987e-05
-8.22401941040989e-06
-8.37834537141909e-06
-3.09623478108928e-06
-3.44017666127687e-05
-2.92101814823959e-05
-2.66379170885675e-05
-2.71384770652521e-05
-1.4222834810102e-05
-1.55624742356221e-05
-1.45633026098091e-05
-1.40396063095672e-05
-6.42616077204703e-06
-1.16424602097446e-06
-2.78390965564654e-05
3.73632677144032e-06
-1.91995426782241e-05
-7.96540882744258e-06
-2.59364504968325e-05
-2.17796856267025e-05
-1.05164970996012e-05
-2.3897724535102e-05
-6.91899157890013e-06
-5.139497688673e-06
-1.7067086833446e-05
-2.17357454533943e-05
-1.63781760069602e-05
-3.34883173036523e-05
-8.36207004191148e-06
-1.94048782417393e-06
-8.71624119010846e-08
1.40000531512941e-06
-1.2250661999266e-05
-1.84584172771783e-05
-1.6010723794188e-05
-1.83562560244019e-05
-2.89322610361768e-05
-7.89398382078017e-06
-9.93612717299754e-06
-1.16847751866001e-05
-7.75848768374023e-06
-2.1674787317469e-06
-8.95921743121608e-06
1.03900888172175e-05
-2.61306005378777e-05
-1.50692322800013e-05
-1.00796446713027e-05
-2.26813214495339e-05
-1.34553636558767e-05
-2.01324247725545e-05
-3.52755086062482e-05
-1.15549995236931e-05
-1.86410907074486e-05
-4.60667427899269e-05
-9.77169054192047e-06
-1.99518184066602e-05
-9.22063077999765e-06
-1.59547853187996e-05
-2.07991445272137e-05
-3.60799854333728e-06
-2.77764868665799e-05
-1.78505158802627e-05
-3.42821363301534e-05
-1.2741741899457e-05
-8.85980575203787e-06
-1.70856932129507e-05
-2.67946320425833e-05
-3.82661483033944e-05
-1.80880142966387e-05
-2.55358909635975e-05
-2.60090923108666e-05
-2.27502999501748e-05
-2.22528755825009e-05
-1.55618645105875e-05
-1.36126513525522e-05
-8.38050574896001e-06
-1.32784803049512e-05
-8.56834116064638e-06
-1.96037395672141e-05
-1.3087176566934e-06
-2.76890535488428e-06
-4.94203344525315e-06
-9.67071209553384e-06
-1.63484566396548e-05
-1.91287250296373e-05
-2.03354712734252e-05
-2.26002765578068e-05
-7.84761247481738e-06
-1.74974604781546e-05
-3.47774700975721e-05
-1.2418377607617e-05
-2.6602801933073e-05
-1.00171368786632e-05
-1.99377314710254e-05
-1.72039529646282e-05
-9.52497856053188e-06
-8.3978684249862e-06
-1.63162319548441e-06
-7.15603464173393e-06
-3.38538100627549e-06
-1.02716334657805e-05
-1.36368497115687e-05
-2.34096905423628e-05
-2.43205809042837e-05
9.99143826489397e-06
-1.44308064051809e-05
-2.87175423352803e-05
-2.37874595122773e-05
-1.2113799345772e-05
-1.48715831417101e-05
-1.30368294395332e-05
-1.72243538196745e-05
-1.74608747791232e-07
-1.61026919707847e-05
-1.26858610601738e-05
-1.71788963664973e-05
-3.79996963153162e-06
-1.00895518242103e-05
-2.67108784259177e-05
-1.04316182962587e-05
-1.32606638333906e-05
-1.25796670015938e-05
-4.79036210749728e-06
-1.89049515966295e-05
-1.21242423685669e-05
-2.00536341357121e-05
-2.38382083579573e-05
-2.6862707047722e-05
-2.57883291579344e-05
-1.37930409336298e-05
2.08551810398868e-06
-1.50526756733046e-05
-2.62639124834507e-05
-2.69899107109099e-06
-1.02942969969439e-05
-1.52273404013128e-05
-1.57695729267441e-05
-3.42966003460085e-06
-1.62820780043569e-06
-1.05841972293398e-05
-1.21525349234537e-05
-2.9396103418891e-05
-1.95249443911437e-05
-9.90557913551462e-06
-2.65887283289148e-06
-1.0224890061885e-05
-1.0568398304486e-05
-4.2522331316071e-06
-2.19270890951204e-05
-2.18598087562542e-05
-5.29469814748509e-06
-2.50475221036292e-06
-2.69321401254365e-05
-1.31599167450728e-05
-9.44729358164084e-06
-1.69269427720095e-05
-1.89258799697926e-05
-1.78938019833494e-05
6.48993272992456e-06
-9.01673941834646e-06
-6.85463262779564e-06
8.8007881209746e-07
-2.39168078096433e-05
-2.45796633955873e-05
-2.53042819911361e-05
-1.77650606902953e-05
-2.86108714234242e-05
8.78862976174102e-06
-1.97358753116334e-05
-2.19954695654687e-05
-2.52279380817535e-05
-1.30882774182481e-05
-1.35401042394965e-05
-2.32073693435495e-05
-8.12494238015465e-06
-6.05497911242795e-06
-7.69645405599976e-06
-6.90156071176229e-06
-1.75213103746852e-05
-1.39191607855858e-05
-1.51516802290051e-05
-7.98223537757653e-06
-9.78777315488817e-06
-9.15597251465652e-06
-2.88928290923639e-05
-6.10123523718088e-06
-2.67581295009304e-05
-7.04216571484908e-06
-1.43736977469151e-05
-1.0631769209695e-05
-6.45769925738987e-06
-1.67691008371254e-05
-1.82577731543501e-05
-1.09844316426199e-05
-3.73042117520398e-05
-1.68416153345256e-05
-1.20166603380114e-05
-1.0359069439656e-05
-1.70947345959242e-05
-1.30115125880631e-05
-1.47822477838587e-05
-1.51794975460627e-05
-1.00622360243115e-05
-1.21601623241409e-05
-1.35294030382295e-05
-3.90847940221292e-05
-2.67237708707096e-05
-1.4802037732852e-05
-1.59475789752188e-05
-1.54032234337148e-05
-1.69885431427972e-05
1.15073802535987e-06
-2.85864924100291e-05
-8.43770026835893e-06
-2.0162404691343e-05
-1.39826629434038e-05
-2.49694913872652e-05
-2.29900763150095e-06
-1.155571140794e-05
-2.12741474492156e-05
-2.64033862782386e-05
-1.40402786672349e-06
-2.80986191866416e-05
-9.8467472720453e-06
-2.11154677619795e-05
-7.72442465552719e-06
-4.9556963666267e-06
-3.09051326735208e-06
-6.96448241624447e-06
-1.16252688427789e-05
-1.87157273067536e-05
-9.10402900062758e-06
-9.36334372083483e-06
-9.67982275411771e-06
-1.14972504485426e-05
-8.56621085144815e-06
-7.62652833755095e-06
-1.14344558467512e-05
-9.00791252976835e-06
-2.59280201893e-05
-2.35890759634091e-05
-9.69904776676671e-06
-1.46926306712564e-05
-1.09252304310924e-05
-2.84416931670604e-05
-2.79389927492614e-05
-1.09484810251224e-05
8.34233240372624e-06
-6.98936999547753e-06
-2.16062811191211e-05
-1.07082718881128e-05
-1.49976261334331e-05
-6.01539269682172e-06
-1.95740202763515e-05
7.76490166984352e-06
-1.87310785203368e-05
8.43478874921678e-07
5.27973967144289e-06
-1.90222169582034e-05
-1.06884525404638e-05
-9.82875202715926e-06
-1.33180395647075e-05
-2.92576944022252e-05
-1.41464581334594e-05
-2.17019664235597e-05
-1.77697301947519e-05
-2.72866759739657e-05
-2.58017192857038e-05
-1.45133998489562e-05
-2.14011021537488e-05
-1.21695193370207e-05
-9.25842389499421e-06
8.09383921106562e-06
-1.17583709543595e-05
-2.04266930532606e-05
-8.27058352539954e-06
-6.33199257080416e-06
-2.08534916738189e-05
-1.16913329217965e-05
-2.18134269972302e-05
-6.1436300342317e-06
-1.90873837002317e-05
-1.09959607674185e-05
-2.16359087781028e-05
-3.10408603222162e-05
-1.92627002427621e-05
-2.64645754420632e-05
-5.9231703095805e-06
-2.17462113208646e-05
-4.11152914444055e-06
-2.71651835314664e-05
-1.71055488726713e-05
-1.99309231807992e-05
-1.96514887196979e-05
-6.96744939006829e-06
-1.09205496557657e-05
-2.01476862357901e-05
-1.75369253219369e-05
-1.86233458717261e-05
-1.44708327371615e-05
-2.87341972551588e-05
-2.89667103120885e-05
-2.73195369930004e-05
-1.22064671748031e-05
-1.45089763804813e-05
-1.29652354618467e-05
-7.75458696680824e-06
-2.36551446250948e-05
-1.54144405655651e-05
-6.2831650038439e-06
-2.22726655637179e-07
-2.30297411713963e-05
-1.61275819486368e-05
-1.7202406561054e-05
-1.32313306139205e-05
-1.98841900700933e-05
-2.13449089815918e-05
-2.13874880612563e-05
-1.32478128110915e-05
-1.68955765686386e-05
-1.02049024799224e-05
-1.15647672645637e-05
-2.15128836207966e-05
5.14336614437004e-06
-1.32672552273938e-06
-6.13108302339321e-06
-5.75871171769482e-06
-3.15872423399251e-05
-1.53869670448361e-05
-1.72124588101015e-07
-1.03091677116971e-05
-1.74805610893271e-05
-2.22913200483432e-05
-2.6368663548544e-05
-1.57372630897655e-05
-4.52743238572891e-06
-2.79184087855817e-05
-3.38442699156293e-05
-2.63439297503714e-05
-2.36464162046707e-05
-8.45432856950761e-06
-2.3896442919879e-05
-1.91430442455793e-05
-2.18068935228221e-05
-9.47162720938454e-06
-2.95345017395801e-05
-1.66171680698762e-05
-1.25444309383065e-05
-6.42292179461762e-06
-1.56846517254755e-05
-3.18861712326691e-05
-2.2598258645171e-05
-4.99927377584664e-06
-1.43369608395733e-05
-2.67840129826887e-05
-3.94694566160737e-05
-1.29079120232869e-06
-2.08415105852769e-05
-3.55167530907585e-05
-1.48322605407703e-05
-8.09010609448473e-06
-3.1988419530382e-05
-1.25719109475461e-05
-1.11329127314356e-05
-2.72103497651178e-05
-1.98393607586459e-05
-1.16309116824456e-05
-1.8215830267776e-05
-9.63643592292905e-06
-3.34640266640886e-05
-2.55166091097162e-05
-3.85197991278199e-08
-5.79711690764138e-06
-1.77463125910123e-05
-2.2085723907432e-05
-2.93955539514558e-05
-1.01125384493778e-05
-1.63601279208057e-05
-7.61732452619824e-06
-1.43820380954625e-05
-3.93859033608198e-06
-1.86605675161789e-05
-1.89649497385498e-05
-1.60150164010775e-05
-2.22308876347843e-05
-2.20878316856751e-05
-2.88996279128215e-05
-3.62507065717471e-06
-2.65914034468588e-06
-1.67405876996668e-05
-8.23360156991913e-06
-2.97021036798575e-05
-2.1704027407303e-05
-8.95646292104156e-06
-1.30836012118061e-06
-1.46611614403624e-05
-2.17891171823701e-05
-8.53905301288477e-06
-1.11205293429474e-05
-7.94567207873305e-06
-3.92360379079444e-05
-2.49217629805854e-05
-2.46696814613146e-05
-1.01071640087523e-05
-2.56602132304043e-05
-9.82891894468271e-06
-1.08353684195127e-05
-1.1909851874236e-05
-1.03298194583588e-05
-4.22695069661299e-06
-2.03977282541049e-05
-1.28524574421497e-05
-2.55915329373925e-05
-1.72758411759355e-05
-7.3668162438472e-06
-3.27559734720875e-05
-1.81110030713586e-05
-1.9203835922707e-05
-2.0854710609903e-05
-1.14979713514754e-05
-2.11235498783551e-06
-1.52657267639875e-05
-2.39455152212574e-05
-1.53410897271761e-05
8.80636910418189e-06
-3.14051283728729e-05
-7.85466097652619e-06
-2.32086658949884e-06
-1.98637327349734e-05
-1.04687799282843e-05
-2.34128902353827e-05
-2.70794505771618e-06
-2.43349350286023e-05
-1.13218093907538e-05
7.63295143343026e-06
-3.31712619868735e-05
-2.77578183651067e-05
-1.0613901076794e-05
-2.94971038304682e-05
-1.02881868660543e-05
-1.82999281796748e-05
-1.53678574153241e-05
-4.30053099583927e-06
-2.81212098679824e-05
-9.59716224870828e-06
-4.01821440332669e-06
-1.66159740649462e-05
-3.17727489998594e-05
-1.18810924903461e-05
8.98017077492752e-06
3.59314677224226e-06
-1.65403471939199e-05
-1.09433732492288e-05
4.77746294169086e-06
-5.46055017955198e-06
6.48835899894066e-06
-1.01165567532699e-05
-6.97205490888588e-06
-1.29214654485683e-05
-3.3209620455422e-06
-8.11745339443204e-06
-9.80666637519375e-06
-2.25542940094941e-05
-1.24436094268476e-05
-2.47768667529681e-05
-1.50342020521586e-05
-1.26066607290806e-05
-2.40748342496481e-05
-1.60292366496478e-05
-1.4275732287636e-05
-1.92088542585963e-05
-2.14914933484998e-05
-5.37684769159588e-06
-1.02422120300105e-05
-7.46324252028243e-06
-7.51929764668566e-06
-3.31749302441588e-05
-9.66771481583871e-06
-2.07271698915111e-05
-2.41942145511027e-05
-1.53915694407461e-05
-3.59181246280479e-06
-6.57189340949215e-06
-1.3203009816357e-05
-2.35045567436987e-05
-2.80546006521268e-05
-1.90165607859716e-05
-2.01560986956495e-05
-7.52731611299181e-06
-1.08525460631307e-05
-1.42340948792738e-05
-2.2255649806794e-05
-1.64548239457955e-05
-2.65293658206883e-05
-9.01516347921562e-06
-1.97962813796308e-05
-3.00904832860976e-05
-1.72162569763649e-05
-1.72969498824621e-05
-1.82305992429302e-05
-1.05059652393103e-05
-1.91474661405382e-05
-1.3752564243641e-05
-1.48933359337754e-05
-1.83878155849081e-05
-3.5473310337966e-06
-1.58577316308599e-05
-6.60348984500064e-06
-5.21796353230362e-06
-3.08834590469526e-05
-3.01963271329526e-05
-1.24792464316921e-05
-2.73097534283162e-05
-1.40308769406684e-05
-2.21312467979962e-05
-3.59079570424925e-05
-1.51825487558804e-05
-2.39860676609043e-06
-1.15889316165331e-05
-3.08591285110598e-05
-2.29591538906449e-06
-6.26976668814601e-06
-3.83344663285591e-06
-1.21827792584494e-05
-1.23497532111878e-05
-1.95540005088592e-05
-1.81361814167607e-05
-6.32491029556674e-06
-1.29567459867047e-05
-3.13799745937213e-05
-1.60798531410344e-05
-2.436049014289e-05
-1.966746790314e-05
-1.47947142887302e-05
-2.17541507337347e-05
-1.72637253099896e-05
-7.38515629385277e-06
-1.94596030338961e-05
-1.11151935179407e-05
2.48692682531713e-06
-2.14242776871195e-05
-1.15719365605217e-05
-1.1964017828604e-05
-1.86614569908353e-05
8.04568319892016e-07
-3.93028180801255e-05
-1.99250636217462e-05
-1.97309241508136e-05
-2.27102911855254e-05
-9.63596733433081e-06
-9.10471511817752e-06
-3.161410157836e-05
-2.91705076253185e-06
-2.10260855794288e-05
-1.63535154526384e-05
9.47416987209331e-06
-9.79606190118496e-06
-7.15783985963892e-06
9.46336017844246e-09
-2.75040912041539e-05
-1.55398721760751e-05
-2.25760540152335e-05
1.02065924231223e-05
-1.53685913774662e-05
8.89103554498235e-07
-2.97374817100011e-06
-1.69370879096664e-05
-2.156500148661e-05
-1.14136577552986e-05
-2.61478806127307e-05
-7.79437085251802e-06
-1.67624316779204e-05
-1.94410544267606e-05
-3.15570749466701e-06
-1.23759695753638e-05
-2.2175051838305e-05
-1.13924534883701e-05
-1.21213484924912e-05
-2.38714367940021e-05
-1.87847351460506e-05
-2.13203832475918e-05
-2.15260055152851e-06
-1.30774448110772e-05
-7.67850428646166e-07
-9.53707173107871e-06
-1.87999535965556e-05
-1.21201650930334e-05
-7.92650505162773e-06
-2.61075244356535e-05
-8.00049294619973e-06
-1.71082845499965e-05
-3.01899922235417e-05
-3.50263122411818e-06
-2.50304895128217e-05
-5.45299016262038e-06
-9.66361127324284e-06
-3.04410420391145e-05
-3.14844274818569e-06
-1.52705590064304e-05
-1.40627309712177e-05
-7.66006422625104e-06
-2.35452097531425e-05
-2.83059020467886e-05
-2.46485764790947e-05
-1.3072440900931e-05
-2.16225584676612e-05
6.91938322734686e-07
-3.08475266153291e-05
-1.50479865450283e-05
-1.90379350177209e-05
-1.30916798941963e-05
-1.48281989235395e-05
-1.78424811467348e-05
1.00090316275798e-06
-1.08084083831965e-05
-1.63050503113484e-05
-1.06234548894608e-05
-8.44873638623496e-06
-1.31997243200371e-05
-1.83528936324738e-05
-1.06023750329972e-05
-2.29805846978571e-05
-2.92424966121262e-05
-3.36046737646551e-05
7.14206927066383e-06
-2.23992297084908e-05
-7.73951419651779e-06
-2.85862250613945e-05
-1.29836248315632e-05
1.25226601436102e-06
-1.2798449509091e-05
-1.9290061210075e-05
-1.59030973115044e-05
-1.60640397056346e-05
-1.28899153745044e-05
-2.85761708734319e-05
-8.86076555766996e-06
-2.62344131004133e-05
-9.36779207091694e-06
-8.27099885822864e-06
-2.59348338167751e-05
-9.2108195903931e-06
-2.62352073985426e-05
-1.56736715562189e-05
-2.99280161313362e-05
-1.06761923660827e-05
-3.82059425774433e-05
-1.95584796527394e-05
1.05128173397653e-07
-1.85686840975777e-05
-2.62793039358452e-05
-1.71278323158311e-05
-1.60120942826103e-05
-2.8553464954303e-05
-1.08917932757463e-05
-1.21198814665644e-05
-1.51462057004029e-05
-8.45215433206168e-06
-4.94637743123094e-07
-1.94649832622303e-05
-1.78110591261719e-05
-8.28170313618726e-06
-6.85982973774331e-06
-1.56871612429244e-05
-2.5794285160009e-05
-2.22922142407465e-05
-1.26478330749087e-05
-2.12367982992626e-06
-2.05754740069658e-06
-8.23603675381877e-06
-5.90627358183868e-06
-6.46432084779296e-06
-5.86475380106291e-06
-1.71359676357439e-05
-8.12499010823944e-06
-1.1749725032048e-05
-7.64211193540894e-06
-2.30876766246104e-05
-2.14532299956022e-05
-7.14860490962997e-06
-4.01653960272605e-06
-2.22578793241819e-05
-2.04176922850134e-05
-1.45702376036923e-05
-1.35810203570168e-05
-1.59012666156021e-05
-2.42060329125812e-05
-6.71382042277064e-06
-1.43422252093698e-05
-1.83362860803327e-05
-1.49835852361363e-05
-2.39968815856107e-05
-1.47758872841457e-05
-8.36697469493296e-06
-9.52965889124074e-06
-6.03223617046963e-06
-2.53810924978478e-05
-2.10509001050974e-05
-1.92814558533279e-05
-1.10542844040328e-05
-3.0561202695858e-05
-2.94054055511347e-05
-1.06155184305248e-05
-1.792143810676e-05
-2.32968645474793e-05
9.42897304808746e-06
-1.08029333266866e-06
-2.76400780304767e-05
-2.96211539940871e-05
-2.03597838034654e-05
-1.53347884923628e-05
-2.02813949295392e-05
-2.33815092854674e-05
-6.35837445617505e-06
-2.1000413740499e-05
-4.33110479622661e-05
-1.7717280122434e-05
-1.51559687650082e-05
-8.09580214851128e-06
-1.74052137163907e-05
-1.47389866120125e-05
-1.4045798036684e-05
-1.06097684021432e-05
-6.04198558085078e-06
-2.18656518105594e-05
-9.51975619947175e-06
-2.39296543213504e-05
-1.22535780295913e-05
5.24389380830318e-06
-8.41584019495074e-06
-6.23074888231268e-06
-1.68136162248353e-05
-9.96029458777993e-06
-1.88840720485759e-05
-2.61701263945363e-05
-1.75122559028284e-05
-3.24184419649908e-05
-1.57972232801413e-05
-3.312564426589e-06
-1.15417444933783e-05
-1.05007301143318e-05
6.14543690686298e-06
-1.92153467359343e-05
-2.21498719188818e-05
-1.48237743840576e-05
-2.09221796237306e-05
-1.74253563503275e-05
-2.51323726765181e-05
-1.14830214401149e-05
-3.15962182547184e-05
-1.28200483450234e-05
-2.21274375805187e-05
-1.61827988949866e-05
-1.78282234873781e-05
-7.83708422025818e-06
-2.44687732230244e-05
-1.63130718015813e-05
-1.88298334153655e-05
2.60459750614942e-06
-1.83168351835569e-05
6.00667788679967e-06
-1.96299262338688e-06
-3.49621990554536e-05
-1.51955099074582e-05
-1.13492897079212e-05
-7.46274101639812e-06
-1.85302951302389e-05
-1.70368610756491e-05
-6.65903189254834e-06
-2.40293139130399e-05
-3.02573023029322e-05
-1.78848789912281e-05
-1.99842543403028e-06
-3.12842000693095e-06
-2.34884711602808e-05
-1.22494832851892e-05
-2.91868845832218e-05
-1.74311466461815e-05
-1.04148192547519e-05
-4.24994934329042e-06
-1.20453733376577e-05
-2.44179802636504e-05
-1.62379730265488e-05
-1.73163769838704e-05
-1.8865033229346e-05
-2.19632386141736e-05
-1.3606754141445e-05
-1.72940271275298e-05
1.1276337006244e-05
-8.42334663754471e-06
-1.74523185097639e-05
-1.43306788941399e-05
-2.77166279786952e-07
-2.15969791713257e-05
-1.3395444084773e-06
-1.44255273890381e-05
-2.6103616326836e-06
-1.20351200881756e-05
-1.67961669389677e-05
-2.38966355610263e-05
-1.31765190641453e-05
-2.03030108307742e-05
-1.33836214139518e-05
-1.38929366884644e-06
-1.71550223201728e-05
-2.31812925671663e-05
7.83217158866773e-06
-1.26589715569338e-06
-1.70741076663338e-05
-2.24153331684615e-05
-1.25462038037224e-05
-1.7924843105163e-05
-1.66297327426352e-05
-1.0673687161986e-05
-2.09089419684517e-05
-1.46906549115523e-05
-2.41443216001485e-05
-3.07711214701043e-07
-1.22166693072754e-05
-1.60203749895555e-05
-1.85293392765161e-05
-1.31007494493311e-05
-1.07483378293246e-05
-2.31899231748867e-05
-3.14346690376173e-05
-3.10975107884626e-05
-2.65200770024762e-05
-1.44013915868839e-05
-2.09465168800052e-05
-3.9987235239033e-05
-2.83513126192192e-05
-1.74256482826267e-05
-2.12256985386156e-05
4.10072607092686e-06
-1.57279494675411e-05
-1.60990511562806e-05
-9.17345012611846e-06
3.45604117041209e-06
-3.58662449430524e-05
-2.76231073634826e-06
-2.43134870534289e-05
-1.39217046135334e-05
-1.26972334450951e-05
-1.75899134379719e-05
-5.02624189341311e-06
-1.96173269530992e-05
-1.70063720610538e-05
-3.26596964103524e-07
-3.22792143372791e-05
-2.41648243512867e-06
-2.04744846197711e-05
-2.23134790427341e-05
-1.44630544585528e-05
-1.49467754304032e-05
2.1842534992371e-06
-1.47892816191242e-05
-3.70865969297899e-05
-8.01984312687167e-06
-2.25599302258821e-05
-2.24678760309469e-05
-1.45343809900459e-05
-9.75321409349108e-06
-8.45089433924672e-06
-7.44306182213895e-06
-1.89546882209221e-05
-1.9451514763649e-05
-1.55045923584588e-05
-1.83464733770368e-05
-1.42685795940642e-05
-1.92445739292916e-05
-3.29096250690483e-05
-2.1951969482805e-06
-2.32689996903278e-05
-2.93502324284062e-05
-1.51548526471626e-05
-1.58910413093791e-05
-1.17382590630707e-05
-1.04320375030036e-05
-2.91249147935681e-06
-4.70116851775608e-06
-7.59960006676624e-06
-2.1780820034154e-05
-1.78661755134768e-05
-2.65931114084398e-05
-1.97001994696603e-05
-1.61013911794111e-05
-2.20070243353923e-05
-1.96986259581882e-05
-1.65764492140605e-06
-1.92468338246276e-05
1.28445045501292e-06
-2.77623088510822e-05
-1.68944933597605e-05
5.65479333812253e-06
-9.07681223439543e-06
-2.07900854433939e-05
-5.12755019221806e-06
-2.40607238610445e-05
-2.62626036628583e-05
-2.44933381684822e-05
-2.04085382200487e-05
-2.98278293989884e-05
-1.33068847650695e-05
-2.55516577537839e-05
-1.05876185183887e-05
-2.79655580341175e-05
-1.72887714834155e-05
-1.92034538333239e-05
-3.10493666552273e-05
-3.68931168053115e-05
-1.73980202519411e-05
-2.39108596524947e-06
-1.21273280578703e-05
-2.47051982872383e-05
4.23528018892574e-07
-1.12658441936042e-05
-1.27532309280842e-05
-1.30952707668054e-05
-1.46534472255709e-05
-1.23268842431765e-05
-5.5081161427515e-06
-3.40590915217966e-05
-5.13161275185976e-06
5.16859981409499e-07
-1.38111594379424e-05
-1.66987246768695e-05
-1.85930552771568e-05
-1.40058253633842e-05
-1.42252531743744e-05
-3.57544316548424e-06
-1.78994108346362e-05
-2.05212473716807e-05
-2.30370047107943e-05
-1.01783418092412e-06
-1.59881863968851e-05
-1.47296453836748e-05
-3.05522750744167e-06
-1.53872684605407e-05
-1.51930709052211e-05
1.49649763296652e-05
-2.25696103764591e-05
-1.55672925588332e-05
-2.10836253010412e-05
-1.8826090729389e-05
-8.43443404319149e-06
-6.46579937929e-06
-1.23115580883064e-05
-3.47474020469371e-06
-1.81264362335113e-05
-1.59299754896283e-05
-1.59507450435521e-05
-2.33020878761115e-05
-5.69357011174941e-06
-6.31621232194238e-06
-1.91431412149788e-05
-1.60555922477964e-05
-1.66990421418231e-05
-5.96272615851053e-06
-1.86402035442263e-05
-1.03646411496368e-05
-2.43824407426864e-05
-1.00025910419205e-05
-2.96728601562668e-05
-1.60822089868211e-05
-2.11212807578198e-05
-1.73546470740524e-05
-3.24391420637858e-05
-1.53754943144033e-05
-1.90883808817173e-05
-1.47196342309711e-05
-6.58118222343969e-06
-1.48803775083016e-05
-1.47388695250655e-05
-1.26100132791118e-05
-2.15640867495818e-05
-2.95081501529071e-05
5.04096068559395e-07
-1.35573458235789e-05
-6.99609318235514e-06
-1.07233715225721e-05
-2.13696518287105e-05
-8.66312430600437e-06
-1.89699361244653e-05
3.79045721453331e-06
-1.3551252996302e-05
-2.01305698724635e-05
-1.75793374939791e-05
-1.86841139296107e-05
-6.69413861850267e-06
-2.80146652346849e-05
-1.4826522539371e-05
-3.54734541530628e-06
-1.10442207297521e-05
-1.95485021683642e-05
-1.10588924444046e-05
-8.58779933688409e-06
-2.52922835882469e-05
-1.53132270009764e-05
-1.51727583707445e-05
-1.46758282408075e-05
-1.18684858923155e-05
-2.48986775879089e-05
-1.74836952856292e-05
-1.25010127691088e-05
-4.49575723995121e-07
-2.31493720608808e-05
-1.32884233731681e-05
-2.25137905369909e-05
-1.60151958500027e-05
-2.07676802456066e-05
6.90172362291465e-06
-8.82468226572076e-06
-1.78350616277083e-05
-1.4850054734299e-05
-1.22910654892468e-05
-1.05362003003506e-05
-2.58136462348528e-05
-2.6976640068667e-05
-2.62556303109335e-05
-2.40306096991948e-06
-2.86918202980237e-05
-1.92661544744498e-05
-1.94301079135865e-05
-6.00447859509259e-06
-1.42070907776311e-05
3.36092097082117e-07
-2.27990301235373e-05
-1.54023950191825e-05
-1.2398004336643e-05
-1.69423432472152e-05
-2.08911200410475e-05
-2.4554659088219e-05
-6.79292027782443e-06
-8.93419373732853e-06
-9.77909947826107e-06
-1.11996519955648e-05
-6.86911545617494e-06
-2.34502723095389e-05
-9.39769525719993e-06
-2.74679980582205e-05
-7.3926953742567e-06
-2.6664006991426e-05
-2.84204207723843e-06
-2.3592470069329e-05
-1.49512592986927e-05
-1.71545459967526e-05
-1.52375894704546e-05
-1.64754837735639e-05
-1.98422909881174e-05
-1.56949448785521e-05
-2.86988698414625e-05
-2.0820928543183e-05
3.633889122162e-06
-2.8115560471965e-05
-8.65551872967456e-06
7.63657299274948e-06
-1.27020429884861e-05
-1.54769505331063e-05
-2.3209270870208e-05
-2.32077211371367e-06
-1.3624640785246e-05
-2.69201216134453e-05
-1.13908706967443e-05
-9.02036906911811e-07
-8.25983790287423e-06
-2.40144547546856e-05
-2.72832845739685e-05
-3.08376350640189e-06
-9.59219699309993e-07
-3.35390678875281e-06
-1.34595788529433e-05
-8.06225186932468e-06
-1.87127843657561e-05
-1.10048985987211e-05
-2.71613649797511e-05
-1.83159380128513e-05
-2.50757749298902e-05
-9.17359767287485e-06
-1.16121333870743e-05
-1.46943573998866e-05
-9.02079491374004e-06
-1.36842450064031e-05
-5.34234643210344e-06
-2.10792291260985e-05
-2.07984221177581e-05
-3.49177819459126e-05
-2.15427611100895e-05
-1.83557302988988e-05
-1.0307513980858e-05
-1.26324683541021e-05
-1.3341427798425e-05
5.1552054163399e-07
-4.22210717039704e-06
-7.04635021016277e-07
-1.09705529105651e-05
-2.15656789536694e-05
-1.36519598910229e-05
-7.76059952176381e-06
-2.53213884170489e-05
-5.27735189541026e-06
-1.55300604562276e-05
-1.9066412226152e-05
-2.25460659762066e-05
-2.95604042404269e-05
-7.62742818148376e-06
-2.43138883936646e-05
-3.63078167241432e-06
-2.71912008899352e-05
-2.60910377351687e-05
-6.50392539235617e-06
-2.48547493583866e-06
-1.37232346406735e-05
-1.51069395927508e-05
-1.61659852976998e-05
-1.5184438844425e-05
-5.2186236181226e-06
-3.10397811294473e-06
-2.41969779037728e-05
-1.81190991075047e-05
-2.83188957087972e-05
-9.88882550219561e-06
-2.2921162774895e-06
-2.64972588279035e-05
-1.33023528109414e-05
-1.45379021775178e-05
-1.02843536975954e-05
-1.61017737385023e-05
-1.87031348066969e-05
-1.73155897786401e-05
-1.08949669749788e-05
-2.66769383090098e-05
6.53731107832377e-06
-2.9028851299021e-06
-1.57818048821637e-05
-1.8027407567317e-05
-2.42021825310413e-05
1.52932026114377e-05
-3.28764582813254e-06
-3.73555425706104e-05
-1.56686903877269e-05
7.58708361679163e-06
-9.94208874706711e-06
-1.33214353978708e-05
-1.04220233724495e-05
-1.60257733076509e-05
-1.84423368546236e-05
-8.29020252263728e-07
-2.97890344178242e-05
-6.33965563342036e-06
-2.1221946008238e-05
1.04452127535047e-05
-2.06724153702237e-05
-1.64428138257892e-05
-7.8968358573773e-06
-1.3398138928089e-05
2.6940885256684e-07
-2.45610311981866e-05
-1.01683009027083e-05
-2.8514096045648e-05
-2.10372938012563e-05
-4.34101476869874e-06
-3.68691664247774e-05
-2.4001070474874e-05
-9.36031630345783e-06
-1.25177919909383e-05
-1.89153617588096e-05
-1.95382312397454e-05
-6.084766641506e-06
-1.68390619796142e-05
-3.12262022489534e-05
-2.12632897415232e-05
-1.54194533015308e-05
-6.27331379795483e-06
-1.79910702392952e-05
-1.22386551574313e-05
-1.16408244454853e-05
-2.00031260217616e-05
-6.53065049132206e-06
-2.25568136289763e-05
-4.02456877402784e-06
-2.3428341191905e-05
-1.05878950713113e-05
-1.44001699446897e-05
-1.68199218292356e-05
-2.79792767718253e-05
-8.96243288279466e-06
-1.44824871283275e-05
4.6905679876476e-06
-6.95242034764173e-06
-1.99292514123473e-05
-1.4655808942386e-05
-2.00160790684711e-05
-7.71294767843191e-06
-8.42277096738147e-07
-1.78584565595567e-05
-1.02573710391319e-05
-7.14606058268902e-06
-1.6473745649359e-05
-1.80272417548414e-05
-1.08587953188689e-05
-1.21527507421048e-05
-7.58584530313402e-06
2.3197628624428e-06
-2.37111330947678e-05
-1.41943639576793e-05
-2.42449978173499e-05
-1.71823572208956e-05
-4.2743015961873e-06
-2.57520280766125e-05
-2.56610935250366e-05
-1.25253016744986e-05
-1.11954067915266e-05
-1.52178771670493e-05
-2.6944960659884e-06
-9.66862657465688e-07
-6.87838059817139e-06
-8.2516893417378e-06
-2.21233618973826e-05
-9.43916811171484e-06
-1.57728129865152e-05
-2.707394262102e-05
-2.14529017725998e-05
-2.05466613650949e-05
-2.51863052777055e-05
-2.62592353805214e-05
-4.1615670861143e-05
-2.2147256196745e-05
-8.92020463804188e-06
-5.2408522381403e-06
-2.57244222490293e-05
-1.777819671634e-05
6.95058613032457e-07
3.19318538385053e-06
-3.68895079423018e-05
-1.35907991538546e-05
-2.32441507940578e-05
-2.20040391780808e-05
-1.66804670413371e-05
-2.40458073042637e-05
-9.98988411871285e-06
-1.56160335782197e-05
-1.65352553256507e-05
-1.584478170652e-05
-2.54277411697716e-05
-4.13191910350148e-06
-1.04146408816808e-05
-2.14622295469462e-05
-1.26999293261858e-05
-2.0811588798256e-05
-9.87921897751107e-06
-2.85765586126821e-05
-1.1339455576228e-05
5.72022547324123e-06
-1.20702209455638e-06
-1.51178754586395e-05
-2.685916499815e-05
-1.40588190393342e-05
-1.31498953470878e-05
-1.35862271624307e-05
-2.55478903669013e-05
1.60118102923208e-06
-5.74735006304077e-06
-2.89538106182622e-05
-1.38158419778611e-05
-2.48555422378395e-06
-2.40814064134853e-05
-1.30695746926992e-05
-2.38301713903585e-05
-7.45104100842183e-06
-2.45217583698507e-05
-2.55715131027261e-05
-1.8009167184415e-05
-2.58565181746532e-05
-2.17180965242841e-05
-1.05986835491505e-05
-7.56604008357729e-06
-2.79530699053327e-05
-4.86087782898995e-06
-2.35595773700538e-05
-2.07340822618777e-05
-2.87384912524739e-06
-2.08051895383809e-05
-1.22073866923351e-05
-2.09728339768084e-05
-1.05481051497639e-05
-2.89898602145832e-05
-1.76060080159839e-05
-2.09759244472097e-05
-1.6126200937795e-07
7.0968546366001e-06
-8.21866731818113e-06
-1.54277406669776e-05
-1.39539293932785e-05
-1.40959359575542e-05
-1.33162077507213e-05
-8.27404215735548e-06
-1.5510310810068e-05
-1.96816685826879e-05
-5.6600762337065e-06
1.25129136756348e-06
-1.83447274382504e-05
-8.37763688508021e-06
-2.8643510017194e-05
-2.31018364801949e-05
-9.75017058386788e-06
-1.67745700522238e-05
-2.73079129757528e-05
-8.45528084541791e-06
-4.45987726790499e-06
-1.38742439640057e-05
-1.96098787942941e-05
-2.1675574295679e-05
4.38839409863633e-06
-2.32345621969879e-06
-2.85880090689353e-05
-1.33945780498829e-05
-1.63485753467456e-05
-4.73212548379442e-06
-1.92277327566265e-05
-5.86299889726022e-06
-2.31569135142656e-05
-1.8962025627357e-05
-3.472347478836e-05
-1.6146655730505e-05
-1.83029608259707e-05
6.53652216481507e-06
1.52226504231541e-06
5.2913547492084e-07
-2.34175977260183e-05
-2.19110535504069e-05
-2.48544159457557e-05
-1.59339050545502e-05
-7.81030928119485e-06
-7.20478993465134e-06
-3.65833251977341e-06
-4.85257599645998e-06
-1.83196660791832e-05
-1.65566940036629e-05
-2.11178312752707e-05
-1.67737101622642e-05
-1.99742856889295e-05
-1.53795696587457e-05
-1.3632878742387e-05
-7.71388017975494e-06
-1.80102628357868e-05
-7.02143438104939e-06
-5.61509774246068e-06
-1.1069035151899e-05
-3.50898568456973e-05
-1.36466628727217e-05
-3.07699500109502e-05
-1.50461270215862e-05
-2.59593813901872e-06
-2.12681374017686e-05
-1.86229376826286e-05
-1.7381537881273e-05
4.67176069113457e-06
-1.69010439904468e-05
-5.50104012293541e-06
-1.43292350911813e-05
-1.81724399415868e-05
-1.11760929818127e-05
-7.84380391816147e-06
-2.02196333997079e-05
-1.47470241490757e-05
-2.23991273948452e-05
-8.04813834376544e-06
-2.71216204664841e-05
-5.57662846387485e-06
-2.01916049807259e-05
-4.11266228188881e-07
-1.53528035546288e-05
-2.08705411343549e-05
-8.39794392724151e-06
-1.55019739179153e-05
-4.71532420349616e-06
-2.82624841200002e-05
-2.0349004201371e-05
-1.77630113978288e-05
-2.50949649551427e-05
-1.45306195137291e-05
-1.40006039151436e-05
-7.66575733782818e-06
-7.97036777011026e-06
-1.48433737236174e-05
-2.44751780827345e-06
-1.21278867201642e-05
-1.14001218690374e-05
-3.39122065113723e-05
-2.09885100453045e-05
-1.04530738762411e-05
-1.68557414109016e-05
7.34493745604603e-07
-3.40985962482053e-05
-3.02732916277974e-05
-1.06832675058699e-05
-1.97511889967776e-05
-1.61489273285007e-05
-3.36582802611856e-05
-3.36710523585861e-05
-8.58862814726472e-06
-2.7371721989157e-05
-2.16863605770043e-05
-3.34657666692337e-06
-1.58648922806637e-05
-2.59378668296944e-05
-2.44741285807499e-05
-1.5090155081522e-05
-4.7280731893397e-07
-7.82805944065073e-06
-1.47655084118723e-05
-2.23554599699027e-06
-4.23916402067199e-06
-1.68283455836282e-05
-8.52595438338458e-06
-8.90552672666342e-06
-1.94143792843109e-05
-1.43954381325793e-05
-5.10379350241595e-06
-3.23926221780821e-05
-6.71898938848403e-06
-1.5001779713223e-05
-3.11529115891092e-06
-8.8532734185242e-06
-1.61844952895267e-05
-2.81042715914911e-05
-3.05539653601569e-05
-2.72470696209858e-06
-1.61708209059301e-05
-8.78537089436438e-06
-2.51876492574134e-05
-2.37579056626324e-05
-2.33354003978909e-05
-4.49267611741569e-06
-2.28079270389086e-05
-2.37456475384461e-05
-6.84959397047447e-06
-4.20407638621595e-06
-4.87683994518021e-06
-2.07412337459217e-05
-1.32635489771786e-05
-2.35261935398635e-05
-2.45845552427425e-05
-2.39493245968428e-05
-9.82985285666328e-06
-7.71154460256089e-06
-2.44234738788627e-05
-1.53863916325731e-05
-1.9071780996699e-05
-2.89760215147821e-05
-2.14573967828551e-05
4.45463052694958e-07
-3.31469011935703e-06
-2.074120859502e-05
-1.95531316660174e-05
-3.97549549181015e-06
-1.95025408355685e-05
-4.49797640697916e-06
-1.69389202711436e-05
-2.15234508892976e-05
-2.12182271890869e-05
-1.20204329694249e-05
-2.08408415128077e-05
-1.5674643088515e-05
-7.93399374013444e-06
-6.543515754239e-06
-1.68508703145196e-05
-2.43951816068164e-05
-1.07659748737456e-05
-2.26460735387131e-05
-2.19356337930292e-05
-8.56441461041249e-06
-1.38322472544398e-05
-1.72533566557046e-05
-1.02452191886364e-05
-3.84434277558013e-05
-3.75874225980371e-05
-1.46952803868209e-05
-2.54423558548201e-05
-2.632636647991e-05
-1.05689589303279e-05
-2.32702309767746e-05
-8.89545411782604e-06
-2.48443757422339e-05
-1.25507796073994e-05
-1.48307832600101e-05
-1.71661484244323e-05
-2.14919878318102e-05
-1.21971855345023e-05
-1.87402543119771e-05
-1.78112351727237e-05
-1.1389152806123e-05
-5.73071612050251e-06
-1.93836151475039e-05
-1.78300322143539e-05
-4.53245627662863e-06
-1.40897451823282e-05
-1.74735796339963e-05
-2.06729517046162e-05
-1.44772214968665e-05
-9.44267781240304e-07
-1.36368094981458e-05
-1.15139166498586e-06
-2.30624432579263e-05
-4.40075350618074e-06
-2.11910915261087e-06
-9.69939574090925e-06
-6.20251853729859e-06
-1.49937617773956e-05
-1.62083181971611e-05
-2.90478945064597e-05
-6.74476098683537e-06
-1.57585388671331e-05
-1.90679690348992e-05
-2.57465750978894e-05
-1.60265694394267e-05
-2.38407899231165e-05
-3.41699621003466e-05
-9.00950314566786e-07
-2.24564944744232e-05
-1.84030498145829e-05
-1.57778453183171e-05
-3.0962237213557e-05
-2.89812005984336e-05
-1.1634512006444e-05
-1.80732353536723e-05
-5.51568885427429e-06
7.76130804644921e-06
-2.23625772894998e-05
-5.83035648991516e-06
-7.39854844581636e-06
-1.0253640725568e-05
-1.22843463059631e-05
-2.20287053039915e-05
-2.32853696645559e-05
-1.04283373895468e-05
-1.15672281139316e-05
-1.65935776111174e-05
-5.71787310753612e-06
-2.71546559478918e-05
-1.96352664019971e-05
-1.82679758244511e-05
-2.01430891086448e-05
-2.47419565552148e-05
1.29658784470167e-06
-1.78975781329326e-05
-2.74175955588687e-05
-1.43921455228397e-05
-6.70194442335687e-07
-2.38670021091586e-05
-1.34690383605732e-05
-3.09087654370984e-05
-2.10065802250179e-07
-3.19979588375696e-05
-1.76787256443351e-05
-1.70993197683269e-05
-1.46008766713827e-05
-1.13295756643102e-05
-3.39244389657264e-05
-1.19401731709624e-05
-1.67017121392067e-05
-2.26238724666179e-05
-8.6293253497218e-06
-1.47108091769847e-05
-1.49900982585505e-05
-2.56494279371485e-05
-1.0660569676152e-05
-1.09719925115163e-05
-1.19379086369139e-05
-1.97925149154128e-05
-4.96248315119644e-06
-1.02619290059358e-05
-1.23868700422219e-05
-2.95307655507865e-05
-2.89604132634537e-05
-2.56997488788408e-05
-1.7797578303159e-05
-4.48807160891555e-06
-7.17224144601052e-06
-1.29458435705782e-05
-4.04850444570869e-06
-1.48643866239861e-05
-2.5174183507433e-05
-2.56700160383847e-05
-5.57493401991126e-06
1.37455081974681e-06
-2.84790225507129e-06
-1.88660877818112e-05
-3.37879265614452e-06
-6.11139508165841e-06
-2.8396675828168e-05
-2.21031367025499e-05
-1.33744327349946e-05
-1.77906541689057e-05
-2.5180710810124e-05
-2.12722251113491e-05
-2.54055941139648e-05
-1.63249531375101e-05
-1.94992037661476e-05
-1.82969684345089e-05
-1.81373601088522e-05
-1.91353778488643e-05
-2.37535562153218e-05
-1.68886338364864e-05
-1.64447667810824e-05
-2.0752333001805e-05
-2.16431539022777e-05
-1.58798640429995e-05
-1.78946681768736e-05
-8.13371016407095e-06
-5.88062366611661e-06
-9.1069791272377e-06
-2.71193481657613e-05
-1.38003889625232e-05
-2.23939243776333e-05
-2.24208364495269e-05
-1.21050844353574e-05
-1.66659814196367e-05
-7.18364845742017e-06
-2.90928322480106e-05
-6.31704296193209e-06
-3.15658455459499e-05
-2.04656781889392e-05
-1.14645902280279e-05
-2.23298267592309e-05
-2.15445201234721e-05
-2.92924875848529e-05
-1.7824034363457e-05
8.58170377936344e-06
-1.07616101090514e-05
-2.19950022903107e-05
-1.1846444545667e-05
-2.63941525316872e-05
-2.25783880039277e-05
-1.96301664891419e-05
-1.93539584087262e-05
-3.04330592729729e-05
-1.46141606214814e-05
-1.7447008339507e-05
-1.46524777039021e-05
-1.77320589154864e-05
-1.56930964350711e-05
-4.5886110915891e-06
-9.29370239265973e-06
-2.70803701123922e-05
3.3132789619485e-06
-4.92013831485021e-06
-4.50770083183434e-06
-1.63410534855665e-05
-4.28983864455159e-06
-3.02848901501952e-05
-2.65818417148109e-05
-1.41852954525363e-05
-8.93678308114671e-06
-1.95302541884861e-05
-1.43485019496854e-05
3.93288540521388e-06
-1.8481632912577e-05
-2.48513789537806e-05
-2.48606327319805e-05
-5.94011482642801e-06
-1.14935493690577e-05
-3.57437210357886e-05
-2.13698972545262e-05
-2.56800735349238e-05
-1.26347986082257e-05
-1.19663453053816e-05
-1.8767961459031e-05
-2.19940335410985e-05
-1.73250165038503e-05
-1.00549771464891e-05
-9.47761743716199e-06
-2.19829836987967e-05
-1.45351314339823e-05
-2.05101825041319e-05
-1.9648855063787e-05
-2.45322014040272e-05
-1.53247479986725e-05
-5.53242379171676e-06
-1.2908876624928e-05
-1.10612564090841e-05
-9.46333179677389e-06
-9.97820274247833e-06
-2.17370407390347e-05
-1.98647513002435e-05
-9.01459308939568e-06
-1.65299714303468e-05
-3.7099075750765e-06
-1.05337452324723e-05
-3.03425243597044e-05
-3.631333040462e-05
-1.28879677808269e-05
-1.91241506800011e-05
-1.69224849516376e-05
-1.47840844891759e-05
-2.69769086755695e-06
-1.30986716642859e-05
-1.64065711858248e-05
-5.61536791986619e-06
-3.62283565946385e-05
-2.13281784828247e-05
-1.05439508031263e-05
-2.15578121537508e-05
-2.8522180789902e-05
-3.1651472848811e-06
-1.58167809241015e-05
-7.48114174115627e-07
-1.50011823503376e-05
-1.54135063051011e-05
-2.97315735255811e-05
-1.06786635651543e-06
-9.49977189523544e-06
-1.70040610816949e-05
-3.24634995713671e-05
-1.54303261469418e-05
-7.24570393145101e-06
-3.03840574018763e-05
-1.37094520873892e-05
-2.25084889449099e-05
-2.30418763743254e-05
-3.27127237151687e-05
-1.50205013930882e-05
-1.37916178211089e-05
-6.56587480820455e-06
-1.31521045234686e-05
-1.10080799443168e-05
-1.52991512390165e-05
-1.18607245507543e-05
-2.2357754917419e-05
-2.74920978412507e-05
-1.70911442737929e-06
-1.18002176381283e-05
-2.73232290469589e-06
9.21368123036784e-07
-1.63418666229578e-05
-1.02660427839974e-05
-1.41100398108714e-06
-2.37005438964248e-05
-1.41104240193619e-05
-8.75727985148141e-06
-2.41230658535349e-05
-1.21320480630076e-05
-1.23906530901449e-05
-2.77481667153667e-05
-1.64939723419187e-05
2.28659647072954e-06
-1.51147446781806e-05
-1.06753233150818e-05
-2.97588094860937e-05
-1.92927564182886e-05
-7.75222244058017e-06
-1.08061286886717e-05
-3.18361200462001e-06
-1.15574180129067e-05
-7.14473436122558e-06
-1.40633045683233e-05
-1.23341223191448e-05
-2.88853846517364e-05
-8.54729766486524e-06
-1.77744734255173e-05
3.44008555611737e-06
-4.62133485867418e-06
-1.58967350385155e-05
-1.93522885047236e-05
-1.95400547038089e-05
-1.41536584741638e-05
-1.42932696430106e-05
-1.79301527827279e-05
-2.24833176871786e-05
-5.11392388514355e-06
-1.17882455924147e-05
-1.13768528363028e-05
-9.08207125045141e-06
-1.55366457033108e-05
-1.79833691285277e-05
-1.01654118913198e-05
-2.02133246255485e-05
-2.1830515435874e-05
-1.65490505612124e-05
-9.10952604785044e-06
-3.63821626911675e-06
-1.00937718082814e-05
-1.17042303150411e-05
-4.61539645676867e-07
-2.5026743040963e-05
-2.42815751591209e-06
-2.8973991870789e-05
-7.71938022375264e-06
-1.07565143788242e-05
-3.40963285140046e-05
-1.67379665986883e-05
-6.87380535020156e-06
-1.07363416380043e-05
-1.23544351442144e-05
5.8505550183067e-06
4.03835883365707e-06
-1.12828103029004e-05
-3.19755607877901e-06
-9.72427332102571e-06
-2.28509692680021e-05
-3.21425371443342e-05
-1.08756462163826e-05
-1.92658043582522e-05
-2.21444074956084e-06
-2.03583529149711e-05
-1.05117683340776e-05
-3.11255961277093e-05
-1.05117011825779e-05
-2.39590214569535e-05
-2.03158835395683e-05
-1.20600546435286e-05
-4.8246101661091e-06
-2.15801372363386e-05
-3.01265528948425e-05
-1.36266624583775e-05
-1.39492246069231e-05
-2.07382301738791e-05
-1.89432410382704e-05
-1.97488558947401e-05
-1.23443449227646e-05
-2.65325208115104e-06
-2.39649611640782e-05
-2.2720171913163e-05
-1.06931169494037e-05
-1.93087249891046e-05
-1.81669364724011e-05
-3.98580162953407e-06
-2.32059131654628e-05
-1.73025379742702e-05
-1.51644185733069e-05
3.19124954522727e-06
-2.74388124206548e-05
-1.20875972144042e-05
-7.72775341821308e-06
2.77285598930437e-06
-3.5268292672855e-06
-1.98198362794769e-05
-2.49412694822931e-05
2.51074335702857e-06
-2.08415142700782e-06
-3.05867485923313e-05
-2.54171403195511e-05
-2.26080453691588e-05
-2.40197871259071e-05
-1.83390872680972e-05
-1.6033752385826e-05
-1.36342935899632e-05
-2.91842536129177e-05
1.73172111799415e-06
-8.27280258336553e-06
-1.0782143499657e-05
-3.16192577524759e-05
-1.83710996232057e-05
-1.38355454489316e-05
-2.97391682457506e-05
-2.68018576602631e-05
-8.18045145460508e-06
-2.18433281694451e-05
-2.03760944863087e-05
-1.79702272182051e-06
-2.11046141644134e-05
-1.00908245967781e-05
-1.87542650372777e-05
-1.39590455451174e-05
-1.031501716723e-05
-2.59949962328826e-05
-1.7143334295896e-05
-1.23133159979277e-05
-2.04139146334498e-05
-4.07043062151594e-06
-1.61897035426447e-05
-1.98105098385422e-05
-4.10993367635023e-06
-7.38530443567967e-06
-2.01489809439511e-05
-3.38948876417242e-05
-2.97801563368324e-05
-2.46716255672e-05
-8.15904267960355e-06
-2.71262207867824e-05
-1.08739456812661e-05
-7.43336712363597e-06
-3.38992449246779e-05
-1.56342943254894e-05
-2.50253180416852e-05
-2.86494088709207e-05
-1.73486618435352e-05
-2.36918499682443e-05
-5.41006591062683e-06
-2.32938875400128e-05
-6.32430295974818e-06
-1.66692581048161e-05
-3.12956093781953e-06
-2.98510489134103e-05
