# Supplementary material for: Research on computational propagation and identification of mine microseismic signals based on deep learning
Source: PLoS One. 2025 Oct 22;20(10):e0334641. doi: 10.1371/journal.pone.0334641 (PMC12543183; doi:10.1371/journal.pone.0334641)
Supplement: S11 Data — (ZIP) [file pone.0334641.s011.zip › 000101100002591.xlsx_0.txt_24.txt.txt]

-1.29282607995761e-05
-1.12436331644404e-05
-5.46536094859652e-06
5.20264762336008e-06
-4.09982157744329e-06
-1.10220444101756e-05
-2.44892167361195e-05
-2.08284691174698e-05
-1.52506605608846e-05
-2.49971340814121e-05
-8.20200207605536e-06
-1.97835936365131e-05
-1.05881780007361e-05
-1.27820671093973e-05
-1.11084192373536e-05
-1.2379942980979e-05
-9.71288814763939e-06
-1.80717347545285e-05
3.56362683242337e-06
-3.52861412695998e-05
-8.14667326450691e-07
-1.74186123485081e-05
-1.06903033877014e-05
-1.02680421133656e-05
-2.77748768434245e-05
-2.0231886009154e-05
1.65105950165076e-06
-9.13861648975743e-06
-1.32882026569345e-05
-4.62592554335409e-06
-1.32115092446865e-05
-2.05320195958559e-05
1.15149406196958e-06
-1.54383327076183e-05
-2.69493387169618e-05
-1.7375549800467e-05
9.45030179723134e-06
-1.17601326844936e-06
1.23514126226691e-05
-1.69045229234204e-05
6.12547955253358e-07
-1.93390731017661e-05
-1.83224908815339e-05
-1.5148057330545e-05
-3.18071033408201e-05
-1.926105270617e-05
-2.29673872334631e-05
-8.94835283678414e-06
-2.095081192238e-05
-1.74125080605116e-05
2.48255274992131e-06
-1.11595620177231e-05
-2.52003045363651e-05
-1.07401598338629e-05
-1.02482847776525e-05
-1.25888567988955e-05
-2.12319612104496e-06
-2.45856670352032e-05
-1.02912681836606e-05
-2.05687074682857e-05
-4.59899661825741e-06
-8.42668987314716e-06
-1.22728140631375e-05
-2.89786111131965e-05
-1.441759211182e-05
-3.20605807968553e-05
-8.54000416718175e-06
-1.4000639142054e-05
-2.63151361201941e-05
-1.30428970769283e-05
-1.57380801568449e-05
-1.09037219520821e-05
-2.77286906455427e-05
-2.1244582100938e-05
-2.26675309439621e-05
-1.12564689669029e-05
-1.85955632682243e-05
-3.75063825027191e-06
-2.43823361559964e-05
-1.67320472377009e-05
-2.94212927113851e-05
-3.79407916805398e-06
2.47226511362275e-06
-1.35013862116917e-05
-3.52393090022051e-05
-1.12948652342669e-05
-1.53762721240968e-05
-1.5265758929091e-06
-4.34475446616493e-06
-2.34418826893032e-05
-3.00348672830085e-05
-1.79746429220764e-05
-1.31174632018588e-05
-9.17077806814328e-07
-3.15753383060411e-06
-2.56168407019943e-05
-2.18636953415404e-05
-2.48580643615252e-05
-3.55638872285903e-05
-3.51779526528842e-06
-2.5963766761774e-05
-2.36886221436724e-05
7.81222449224461e-06
-2.70072550934952e-05
-2.72460913066247e-05
-1.89426584953975e-05
-1.10980639141598e-05
-2.63241949421891e-05
-9.98466951813073e-06
-2.05490908770671e-05
-6.30998000017015e-06
-3.58628600698768e-06
-1.90814851826474e-05
-1.65385465752055e-05
-2.78811525138163e-05
-1.60122801765048e-05
-2.29580384612833e-06
-1.33990977914664e-05
-2.73295868006082e-05
-1.71066609938e-05
-1.56678089181621e-05
-2.453292329303e-05
-1.53111813822451e-05
-1.04348266190024e-05
-7.19338126634081e-06
-2.59421563377936e-05
-1.87596809547089e-05
-4.5129765513351e-06
-1.42629598276438e-05
8.86147880429912e-06
-4.79448960453216e-06
-2.4891819060839e-05
-1.83571171473192e-05
3.98083717982545e-06
-8.7873927321549e-06
-2.10427717775835e-05
-9.90400117932682e-07
-1.78828256167016e-05
-4.41810080344397e-06
-2.03563231764537e-05
-1.19717189283109e-05
-2.08901997157585e-05
1.02994351942979e-05
-2.68143305042698e-05
-4.19787270917791e-05
-2.79743086080957e-05
-2.3364670061639e-05
-2.35878224042835e-05
-1.69936429886317e-05
-1.31049840489809e-05
-9.03615883510442e-06
-1.53874389392856e-05
-1.95258808256332e-05
-1.47296223373786e-05
-1.71358069080338e-05
-2.78359960321522e-05
-1.01093842189516e-05
-1.15538273251368e-05
-1.72921600691154e-05
-6.08631556101135e-06
-1.5486875893573e-05
-1.17571486735815e-05
-1.45632568884056e-05
-1.96844757734647e-05
-4.26763373974732e-06
-1.54389395233548e-05
-1.99686515032289e-05
-1.48405640624959e-05
-1.55292291861817e-05
-8.73590369313511e-06
-2.97130764696386e-05
-3.75607642869599e-05
-2.05284523583523e-05
-3.60144394698571e-05
-1.72844457297936e-05
-3.06315546420029e-05
5.14853587682096e-06
-1.25376540681626e-05
-1.56869925161111e-05
-2.48617338559842e-05
-1.70100679533732e-05
-1.41683315430953e-05
-3.01404136111584e-05
-2.97546464564982e-05
-2.36536865816966e-05
-1.90670256190232e-05
-4.12014069745397e-06
-9.24270958493973e-06
-1.40877321798157e-05
-7.33787674416958e-06
-1.45291917912352e-05
-1.35143218074457e-05
-6.80972260647307e-06
-9.47750436234439e-06
-5.24135990265885e-06
-2.14493281381978e-05
-1.13909722384439e-05
-1.82763400246267e-05
-7.12980531783957e-06
-2.01434714284884e-05
-1.37747977171498e-05
-1.70772334050464e-05
-9.84074684461267e-07
-7.67118418681747e-06
-2.79947234446348e-05
-2.9964675887454e-05
-1.16228819891092e-05
-2.11942107165863e-05
-3.52179815486551e-05
-1.48275909276323e-05
-2.23202597003072e-05
-1.52804469152823e-05
-2.90784588585611e-05
-3.6943437497188e-06
-6.75993167293417e-06
-8.5984987825571e-06
-7.18868260845078e-06
-8.85108574844609e-06
1.12286742823333e-05
-1.25836890586373e-05
-2.81723553915403e-05
-1.79905367807211e-05
-3.17463968766941e-05
-2.17925326780865e-05
-2.6317339318289e-05
-1.58054324845182e-05
-2.77560472369706e-05
-5.45536652097303e-06
-3.67747357700896e-05
-2.34092494378978e-05
-1.7055029449996e-05
-4.38266051030873e-06
-4.28166063969641e-07
1.62533894740873e-06
-1.27122816307874e-05
-1.32198334108399e-05
-2.06690418542093e-06
-1.74518870839598e-05
-1.36181565156205e-05
-2.83803690559804e-06
-1.12433258310945e-05
-5.09988935363502e-06
-1.0181246268259e-05
-4.4671447125166e-05
-2.3826753867826e-05
-2.19022605319498e-05
-1.20441515789081e-05
6.62714438201071e-06
-3.52299413008817e-05
-1.77333217520223e-05
1.09358752865983e-06
-1.47679132683374e-05
-2.76141613280418e-05
-3.81715073400559e-05
2.67579121277522e-06
-3.673922260007e-05
-1.94102202734915e-05
-1.03165544576745e-05
-8.4494576362288e-06
-2.56828214196418e-05
-3.12140196820401e-05
-3.39818716681473e-05
-1.29299661906737e-05
-1.08845366977176e-06
-3.12505892281147e-06
-3.22724030550649e-05
-1.10006401784897e-05
-1.67126838449579e-05
-2.88798863131779e-05
-2.36246556426447e-05
1.11297249495879e-05
-2.29206601809948e-05
-2.50962093896763e-05
-2.83397518808155e-06
-1.19179995647975e-06
-1.34160350040927e-05
-1.74112518259787e-05
-3.58194037796593e-05
-2.89205364515302e-05
-8.51263909103817e-06
-7.33256021954836e-06
-1.86216277774563e-05
-1.00852841278423e-05
-2.31983318519548e-05
-1.54334058453471e-05
-1.50528472473573e-05
6.65425193245968e-07
-1.84454381718773e-05
-2.326735174556e-05
-5.25424220164199e-06
-1.44681757532858e-05
-1.74065472648078e-05
-1.59204028900997e-05
-1.360682969946e-05
-1.85533630420621e-05
-8.18916264460981e-06
-4.33669689008293e-06
-3.50764796334983e-05
-1.17224054809147e-05
-1.92136465045102e-05
-8.50031329814761e-06
-2.45323751009146e-05
-1.17793738707406e-05
-1.55911944659891e-05
-1.50573073477526e-05
-1.1809660173002e-05
4.28876658347449e-07
-1.5765553195185e-05
-3.28964495131677e-05
-1.37214935571212e-05
-2.95792283708269e-05
-1.35499327458226e-06
-9.77001657341311e-06
-2.27950295668499e-05
-2.3359674299021e-05
-2.2287314970777e-05
-1.0021429941932e-05
-7.72879503767538e-06
-3.34088901460937e-05
-2.19788798400861e-05
-8.64895080522647e-06
-2.81040782239738e-05
-4.85130093847042e-06
-8.97640102744127e-06
-1.79510027258253e-05
-1.12701029715678e-05
-1.13348094654615e-05
-5.73083415194826e-06
-2.4500448835611e-05
-3.91263218609951e-06
-9.65162965101211e-06
-1.15085171915785e-05
-1.87829016531173e-05
-1.21319373422771e-05
-2.59396817328947e-05
-1.8505190292423e-05
-1.76821676355241e-05
-1.37241787027081e-05
-3.07377771135713e-05
-3.23143808957602e-05
-1.33256445150308e-05
-9.60978488569943e-06
-2.91397904298648e-05
-2.31205793972086e-05
-1.05357960916723e-05
-6.38638348104584e-06
-1.3129335052992e-05
-9.51006712783659e-06
-2.30122761334001e-05
-1.89476389205685e-05
-3.07282926728538e-06
-9.85685649832389e-06
-1.62577404549682e-05
-1.81928432024296e-05
-1.06541280928735e-05
-5.48610798847397e-06
-7.619089724207e-06
-2.87744999807088e-05
5.76628227494552e-06
-1.74354575798523e-05
-1.0320627035231e-05
-1.26676752342743e-05
-6.75953826601969e-06
-3.38638692523623e-05
-1.70831201372117e-05
-9.23030575494007e-06
-1.19205763034102e-05
-1.96750057764858e-05
-6.00368342279604e-06
-1.76151002708571e-05
-2.1594624698005e-05
-2.27523461367882e-05
-2.82853828861782e-05
-5.37089731505975e-06
-7.77204236254813e-06
1.12218973302035e-06
-1.63986842654682e-06
-1.08492348876977e-05
-3.66581993935542e-06
-1.56911323638686e-05
-1.40121056425814e-05
-5.17202524793288e-06
-4.25980169305745e-05
1.83083817945648e-06
-8.93287642803881e-06
-5.53780799725144e-06
-3.33731392716238e-05
-1.4528228655262e-05
-1.34231881397647e-05
-1.0814895393407e-06
-8.71792988414854e-06
-4.38895829894028e-06
-7.555602492097e-06
-5.72855592363952e-06
-1.26781055751124e-05
-1.22275233226595e-05
-3.09768294336919e-06
-1.16682922803522e-05
-4.62976849131607e-06
-6.98117444749498e-06
-1.34829319326298e-05
-1.06170182011566e-05
-2.03348674659587e-05
-2.58167473272179e-05
-1.26297871134719e-05
-6.10095820298122e-07
-1.10704106185669e-05
-2.83139429625019e-05
-1.91122203053739e-05
-4.08289395918083e-06
-1.47363501096024e-05
-2.51728651549949e-05
-3.21348244335813e-05
-5.6968570201947e-06
-7.26578912072277e-06
-8.43759055965882e-06
-1.83780657873153e-05
-2.43294495283318e-06
-5.03457008839167e-06
-1.13504418040231e-05
-2.51518868315859e-05
-7.94212112080367e-06
-1.29622381518709e-05
7.26806535395373e-06
-1.41076037340797e-05
-2.77794056292763e-05
-2.96120060032073e-06
-1.11636984722005e-05
-1.04218570773098e-05
8.27552056005861e-06
-7.65210123040329e-06
-1.27350515099496e-05
-2.36975248946422e-05
-1.72055951667194e-05
-3.2562659995197e-05
-3.21229489863643e-05
-1.12400497395352e-05
-3.11523617823196e-05
-1.1343898682868e-05
-1.68914566130372e-05
-5.50291917913083e-06
-1.24674080228705e-05
-1.14654409431939e-05
-1.66028299026011e-05
-8.58142177012931e-06
-1.78808877441406e-05
-1.68008389402932e-05
-1.91840313974546e-05
-7.06656866258137e-06
-2.13373853784846e-05
-8.35327576908359e-06
-1.76169306444907e-05
-2.16053743915822e-05
-1.69169811830293e-05
-1.74083206427913e-05
-4.69765398825249e-06
-1.02112460024106e-05
-3.48754115047361e-05
-1.52668331123794e-05
-1.16804352814381e-05
-1.784098692748e-05
-8.42688144506439e-06
-2.44522042198812e-05
-1.76983107425901e-05
-1.82734361225884e-05
-2.12903826048281e-05
-6.2745934086575e-06
-2.01705643165576e-05
-7.87034887802882e-06
-1.27792227035484e-05
3.363579374658e-07
2.44443473079927e-06
-1.93204697932431e-05
-8.28689093001574e-06
-1.5348362048692e-05
-2.16106589434396e-05
-2.09096350122537e-05
-7.31258479490169e-06
-1.33408140786624e-05
1.46287531573113e-06
-5.97494114725758e-06
-2.17677969654879e-05
-7.51666911128566e-07
-1.50020807459637e-05
-1.79476777046144e-05
-1.68572497399196e-05
-2.83115274686813e-05
-2.18691844472402e-05
-4.43830926449769e-06
-1.08117327306348e-05
-7.8358872490833e-06
-1.50872575762564e-05
-2.05025921963323e-05
-2.46149896544705e-05
-1.1215424356244e-05
-6.5664520036669e-06
-1.34054410448482e-06
-1.60522366057789e-05
-2.60547411714182e-05
-2.59071208362562e-05
-7.52641205327134e-06
-2.36822316545638e-05
-9.33535527748595e-06
-6.14986553619849e-06
-2.40567294079395e-05
-1.01207013012588e-05
-2.50987170568082e-05
-1.16070404939184e-05
-9.0370530204887e-06
-2.77378520522715e-05
-8.08970679781773e-06
-2.47109850359076e-05
-2.42625550773401e-05
-1.9171760760514e-05
-1.98281376980907e-05
-9.94201385503086e-06
-1.57467087256804e-05
-2.22968593169008e-05
-6.50386254523785e-06
-2.55446472908263e-05
-2.7346380354526e-05
-2.55809799986565e-05
-1.43832803518858e-05
-3.14705409759049e-05
-2.8051065002711e-05
-2.08431396016458e-05
-1.36783396678149e-05
-1.38018417825772e-05
-9.92906934905643e-06
-1.11921637484745e-05
-1.31735030848541e-05
-3.37835865171517e-05
-4.2564648690448e-06
-8.52450431949319e-06
-1.00203023731608e-05
-2.64538494098263e-05
-2.34761753303488e-05
-8.02451028134011e-06
-1.26877178505685e-05
-1.15208011240568e-05
-2.26641342709526e-06
-1.32520323789828e-05
-8.14640127543288e-06
-1.03808690270301e-05
-4.62653300676697e-06
-2.34529846931508e-05
-2.01042767720978e-05
-9.39916023097623e-06
-4.61114002724434e-06
-3.35996150005409e-05
-5.08302365193815e-06
-2.37996252309433e-05
-1.61680285569963e-05
-1.86419127757975e-05
-1.18170643682567e-05
-1.2411432739264e-05
-3.67541544360366e-06
-1.50571435989608e-05
-6.44546410874264e-07
-1.09707641857123e-05
-1.72056034065216e-05
-2.60427613433897e-05
-2.42190343079497e-05
-7.22181605744841e-06
-2.25299739742197e-05
-1.58345183910849e-05
1.51864578775002e-06
-8.22962705641027e-06
-4.39938871301068e-06
-9.29657920528067e-06
-4.03279219102422e-05
-2.31088108708347e-05
-2.07198381517462e-05
-8.67064101941114e-06
-2.09775223447598e-05
-1.45640196782393e-05
-4.90775803536851e-06
-8.05390997569814e-06
-1.30752056075157e-05
-1.69422687538375e-05
-1.31639739090728e-05
-9.22595393165975e-06
-2.50371900145407e-05
-9.2115881530748e-06
-7.05798890256368e-06
-1.82058747905935e-05
-3.16972978496789e-05
-3.26830692729218e-05
-8.34782336791952e-06
-1.74687915205774e-05
-2.30140300770752e-05
-1.68339298326335e-05
-1.63015171627704e-05
-2.07693101832776e-05
-2.70273675142782e-05
-2.18244769013307e-05
-2.484490195634e-05
-2.23548635780866e-05
-2.23414513985133e-05
-1.80159416896558e-05
-1.3466373594968e-05
-1.02593582002464e-05
-1.9152000902913e-05
-2.31311522942216e-05
-1.17592247761993e-05
-2.05169948261703e-05
-2.10968650304155e-05
-1.24904762165552e-06
-2.71420539271784e-05
-8.14854261902928e-06
-1.31896662054757e-05
5.15543131229919e-06
-9.04663978822312e-06
-2.63453606980155e-05
-1.95601831538379e-05
-1.62415529268473e-05
-1.31507406992948e-06
-1.29183194318851e-05
-2.81627756805778e-05
-2.95637471848891e-05
-1.13007891420096e-05
-3.23174005680363e-06
-1.35014015810477e-05
-1.76856942140428e-05
-8.73502207985416e-06
-6.20120103313215e-06
-1.62573889018743e-05
-1.22561571086479e-06
-1.80651217000383e-05
-2.49153995703282e-05
-6.84966247902481e-06
-1.14405196631838e-05
-2.61652143127667e-05
-3.63413542348922e-05
-4.27665795124379e-06
-3.11373643007394e-05
-1.25097146071677e-05
-2.58766438471969e-05
-2.13169448677998e-05
-1.43920580243197e-05
-2.49692737218302e-05
2.88701072514119e-06
-3.64825498099748e-06
-1.50567520227888e-05
4.92053465208818e-06
-1.38408860297175e-05
-2.05701558683364e-05
-2.88539940643573e-05
-3.77308479076867e-06
-1.24735997690713e-06
-2.40553390592757e-05
-5.55593916739001e-06
-1.940407559259e-05
-2.29129271176499e-05
-1.45350376196007e-05
-2.44921140046959e-05
-1.64639258759315e-05
-1.45331422848465e-05
-1.76709754951773e-05
-3.41366522432584e-05
-2.59775619948658e-05
-2.68134150083043e-05
-5.42599501018211e-06
-1.79754990721506e-05
-2.98763414862984e-05
3.20531144152646e-06
-1.45551918931267e-05
2.50579913669976e-06
-5.38762941200475e-06
-1.72964192961151e-05
-9.42734325436104e-06
-1.72883556532468e-05
-2.49290221644643e-05
-8.55046813671292e-06
-8.89088717410322e-06
-2.27722804592491e-05
-1.62001414557634e-05
3.60640949644648e-07
-1.0903602092107e-07
-3.47203001853711e-06
-1.12719330360179e-05
-1.87544765626682e-05
-1.54359711610484e-05
-1.46474339919554e-05
-1.3886792096281e-05
-2.12742242500831e-05
-1.24561134374325e-05
-1.85512052639398e-05
-1.01411850779535e-05
-2.25851140280869e-06
-8.17251520849028e-06
-1.00420027636445e-05
-1.25627137691528e-05
-1.93628196145673e-05
-1.65733380112136e-05
-1.30692743867468e-05
-2.09960140314034e-05
-3.25963102180139e-05
-6.67605433381109e-06
3.50252820309764e-06
-9.29058271391299e-06
-1.42871970710756e-05
-1.0461341769061e-06
-2.12734298031785e-05
-1.72435912744944e-05
-5.68601981830605e-07
-1.35293713897551e-05
-2.61998813958304e-05
-1.15415258335097e-05
-2.22121644601183e-06
-8.04779003752758e-06
-2.16065470023297e-05
-1.30272090642976e-05
-9.00839260853835e-06
-1.56044415539535e-05
-5.46044144858982e-06
-2.05166154213111e-05
-1.99442906797498e-05
-1.54125199577627e-05
-2.09442277565643e-05
-1.47580711585531e-05
-1.40774090798981e-05
-2.64321952049973e-05
-2.87798781334665e-05
-2.73090052798001e-05
-3.08930074027727e-05
-1.15374536839155e-05
6.16502896893581e-06
-9.26923011209194e-06
-4.1167049591989e-05
-1.68057723058769e-05
-1.62087184977821e-05
-1.32401954797616e-05
-1.4488861087411e-05
-1.59776582825401e-05
-1.13755973852578e-05
-3.06130816908304e-05
3.20097651143421e-06
-1.1231025436857e-05
5.44091193495785e-06
4.7975382949664e-06
-7.79772569995665e-06
-2.4385261278005e-05
-1.2375235740758e-05
-8.46290748665935e-06
-3.43132559152382e-05
6.92079216505105e-07
-2.2223380259135e-05
-1.57587008461435e-05
-2.84118775292527e-05
-1.11449873233261e-05
-1.22429066916038e-05
1.75567996989543e-06
-5.60430448013815e-06
-9.72459511614354e-06
-1.30279328282801e-06
-2.64273036724513e-06
-1.68444817968442e-05
-1.09328055050098e-05
-8.24168418842896e-06
-1.29139375706757e-05
-1.28336198130066e-05
-3.528824930041e-05
-1.88960719218518e-05
-6.81946846254145e-06
-2.93885980459158e-05
-1.12591184262378e-05
-1.58020419351062e-05
-1.50852258526074e-06
-1.52750568881417e-05
-1.20177279270852e-05
-1.75455158153301e-05
-9.68789497268602e-06
-1.099187111981e-05
-2.59905676288763e-05
-1.03838006804156e-05
-2.75751457362707e-05
-2.21125784739369e-05
-2.47163513308548e-05
-2.42590080664729e-05
-1.55835310021887e-05
1.01445865767161e-06
-5.48111386144915e-06
-2.23201650764348e-06
-2.2414193986988e-05
-7.55318551864402e-06
-1.112589635651e-05
-1.44555861930683e-05
-2.03939318535699e-05
-2.45397289820513e-06
-8.05175692732246e-06
-2.63815032822916e-05
-2.7975956069647e-06
-5.73544492109313e-06
-1.10265637520613e-05
3.54528762910084e-06
1.23385900817422e-06
-1.06119355505412e-05
-2.51500267460012e-05
-1.55934140812275e-05
-2.82854786192013e-05
-1.52544534099102e-05
-2.71542373508288e-05
-2.25679046317024e-05
-2.81953463368732e-05
-7.30522815646905e-06
-2.57270641359118e-05
-2.95686710009275e-05
1.6036892188194e-07
-3.02242017743244e-05
-1.74243829812831e-05
-2.64095967238907e-05
-1.82340947227874e-05
-3.05532245369205e-05
-6.91839952470742e-06
-2.67817288889677e-05
3.84322639076061e-07
-1.63876815110261e-05
-6.96265281090191e-06
-2.56585558847014e-05
-2.06278412451841e-05
-3.30366780133004e-05
-2.23188415151361e-05
-2.36819185231113e-05
-1.6650563239975e-05
-3.11699693485198e-05
1.23456941864485e-07
-1.77785524752192e-05
-1.19806437342912e-05
-2.35856056012008e-05
-1.48917897460423e-05
-7.32287757525311e-06
-3.35806912357877e-05
-3.36762297594961e-05
-1.83515824376892e-05
-1.53979442634618e-05
4.1283723899038e-06
-8.37905821380075e-06
-3.94651824903079e-05
-4.91298686424711e-05
-1.31196950252075e-05
-8.54602914145643e-06
-1.658179668559e-05
-1.40383803346827e-05
-3.40805453176464e-06
-1.61953918293279e-05
-4.81327364140095e-06
-2.0387334947822e-05
-2.17897777797316e-05
-5.43935726502304e-06
-2.19055658158874e-05
-1.06850913654755e-05
-1.81928811737272e-05
-8.32589872877372e-06
-5.59003989399268e-08
-2.03380398133725e-05
-1.41650633378937e-05
-1.21279458374744e-05
-3.96418749952174e-06
-1.77453268483642e-05
-3.56486943421093e-05
-2.97060887877128e-06
-2.80815235237616e-05
-1.0641672907561e-05
-4.51025556862636e-06
-4.91583583975967e-06
-1.13679507091955e-05
-1.47173224816514e-05
-1.69320652286103e-05
-2.46299882013359e-05
-2.48787299244792e-05
-2.03275129915124e-05
-4.39385293761674e-06
-3.48305129276029e-06
1.08886226970826e-05
-9.68541027967956e-06
-6.34881064518e-06
-3.27126514005467e-06
-9.23547667800427e-06
-2.85223587306269e-05
-1.18022554576947e-05
-3.9878480216816e-06
-3.1629081737123e-05
-2.3768907651675e-05
-3.28830564619396e-05
-4.37352559607671e-06
-3.03982981029058e-05
-1.54459862367804e-05
-1.64322331228681e-06
-2.24881325797723e-07
-3.17389990253507e-05
-1.89499355644358e-05
-2.05780784170666e-05
-2.11876963745778e-05
-1.08355427505334e-05
-1.99465044315505e-05
-2.1946005317904e-05
-1.44261471827171e-05
-2.71292556389043e-06
-2.28525392257965e-05
-2.96416053063247e-06
-1.41744618868823e-05
-1.70165895771574e-05
-1.30016997136348e-05
-4.68502517608515e-06
-2.09597609840437e-05
2.56773030079512e-06
-3.29784726303827e-05
-1.44630762237275e-05
-2.18841439648865e-05
2.15653737412673e-06
-7.71273500105074e-06
-2.33816420181651e-05
-2.24319721429182e-05
-1.19835744489118e-05
-2.1281642124269e-05
-1.34786124826148e-05
-6.5692370063079e-06
-2.50442732903874e-05
-8.09734915701469e-06
-1.1204860529193e-05
-1.52722209809263e-05
-2.05843158941287e-05
-3.04052051705113e-05
-1.14645400245255e-05
-2.86530268383564e-05
-3.33861881714956e-05
-1.33855988938137e-06
-8.74294911008014e-06
-9.73841995246108e-06
-4.02469590184945e-06
-6.47101400237777e-06
-2.43225134468785e-05
-7.66588079898254e-06
-1.51794448427152e-05
-6.24934120511874e-06
-1.92867029699493e-05
-3.02797904178701e-05
-1.20882850787869e-05
-1.78000071479773e-05
-7.0553233296435e-06
-1.63382929789601e-05
-2.73214529064534e-05
-1.90819148073637e-05
-2.34206701418299e-05
-2.09031044520106e-05
-2.53130548754449e-05
-1.05688339300706e-05
-1.21581584806e-05
-1.31458678250215e-05
-1.06280548319354e-05
-1.19471679876683e-05
-3.01648252732705e-05
-1.52205798440242e-05
-1.82424265892257e-05
-1.51922855437918e-05
-2.88390003304394e-05
-2.07415973226065e-05
-7.81018204042834e-06
-2.62926081593214e-05
-1.46144866690184e-05
-3.21133826054314e-05
-1.76986458390087e-05
-6.4448017503901e-06
-3.336504867377e-06
-2.77316599091857e-05
-1.1915213948875e-05
-1.72774514045251e-05
-2.89858754433175e-05
-2.96176660162563e-06
-2.29987165469175e-05
-2.84495825350703e-05
-1.97279916633907e-05
-2.52933011837591e-05
-1.68669881980661e-05
-1.4375579147121e-05
-1.01854531024465e-06
-2.94005126818183e-05
-1.88223343620971e-05
-2.77754875661121e-05
-2.96614458954451e-05
-2.68463347099767e-05
-2.76620663673652e-05
-6.75451299652055e-06
3.31367184190974e-06
-1.2208133441182e-05
-2.41922388950626e-05
-1.59508594142068e-05
-1.49612009068746e-05
-1.0382515515907e-05
-1.50092301905072e-05
-1.64849910004361e-05
-2.72399986107714e-05
-1.17024887565286e-05
-2.14751236708939e-05
-1.80383387238887e-06
-3.16225957787255e-05
-1.62878959943434e-05
-7.40678900965595e-06
-1.39570638437581e-05
-2.24861840931719e-05
-1.41971553633196e-05
-1.56521722514527e-05
-1.38591564232409e-05
-1.69837639950867e-05
-2.4736646065015e-05
-1.06653315868239e-05
-6.73064889289851e-06
-2.60731832070342e-05
-5.72422046666856e-06
-1.53956112675368e-05
-2.00915072737037e-05
-1.10073425072228e-05
-3.47762521655062e-05
-1.84874674011946e-05
-1.04386108477614e-05
-1.45349138703692e-05
-2.47062759764597e-05
-6.99311603721533e-06
-1.44110226474344e-05
-2.04169106627759e-05
-2.56768582349613e-05
-2.57588157214893e-05
-1.85688303700898e-05
-4.45050352718107e-06
-3.40521108149262e-06
-8.42455146899522e-06
-8.35238929943212e-06
-2.99010875560697e-05
-2.22601301215129e-05
-3.58118168783128e-05
-7.54950014214978e-06
-4.65004432952098e-06
2.47178135282019e-06
-1.5507312391954e-05
-1.95931118135339e-05
-1.73835914621389e-05
-2.7810430075232e-05
-2.97414033973314e-05
-8.18651220146181e-06
-1.35139268217382e-05
-2.32639700946401e-05
-1.76967910842515e-05
-1.14534755080134e-05
-1.81110724205787e-05
-2.68756932718257e-05
-2.13396240098699e-05
-5.97564075634204e-06
-5.75124378484196e-06
-1.1359698776185e-05
-1.71586470508775e-05
-2.24299240923337e-05
-2.206780138157e-05
-9.63966888603286e-06
-2.84693459863192e-05
-1.99473904813682e-05
-1.5472820205016e-05
-2.09070289767719e-05
-2.13753610869384e-05
-1.72525250106935e-05
-2.95089438565088e-06
-1.27611947862023e-05
-1.72943167145942e-05
-1.14381447322473e-05
1.52197544520361e-06
-2.26936499692535e-05
-2.08694374337436e-05
-1.6326752898954e-05
-2.61590137553831e-05
-6.02611406833607e-06
-6.60272766474289e-06
-2.46066283682984e-05
-1.39082863168118e-05
-3.52563803132975e-05
1.78464452143264e-06
-3.32194501630503e-05
-9.53118399342935e-06
-2.6636042120978e-05
-4.78239654789008e-06
-2.78769688826557e-05
-3.56301111186668e-05
-1.62653711038209e-05
-1.16221011042654e-05
-1.08212904904295e-06
-2.12243227566654e-05
-2.10177966184116e-05
-2.63025146845336e-06
-2.49653891737315e-05
-1.38647777912576e-05
-2.94283337471269e-05
-1.46483283523582e-05
-2.79860519759607e-05
-2.91603134604034e-05
-5.0697880509584e-06
-3.42140482228425e-06
-2.7417333897202e-05
-2.75627331541612e-05
-2.51588474112083e-06
-9.01998029069728e-06
-9.40687574211719e-06
-2.59899727093184e-05
-2.74347978919984e-05
-2.41874518067155e-05
-5.91264199729905e-06
-1.39266991914052e-05
-2.55736876879621e-05
-7.94745574564786e-06
-5.54440348995069e-06
-2.11730301274626e-05
-8.80680235607721e-06
-1.8350196159265e-05
-2.21226917969993e-05
-1.51361922765082e-05
-2.24856282884813e-05
-1.75837596260528e-05
-2.11868523876471e-05
-1.24645861179737e-05
-1.49759267579118e-05
-2.10902902751523e-05
-4.09254329137193e-06
-1.71488650565981e-05
-4.4248284464752e-06
-2.58891176547801e-05
-2.87214307917776e-05
-2.50995989111835e-05
-1.09909071362446e-05
-2.42644859885369e-05
-1.15380360633108e-05
-2.87153792588617e-05
-1.37649452059455e-05
-4.4037749422682e-05
-9.27275255247025e-06
-2.18608480411986e-05
-1.01175476094634e-05
-1.42292204200223e-05
-1.31635471852144e-05
2.56958069561043e-06
-2.64001617370242e-05
-2.4600977296061e-05
-1.90955333039854e-05
-1.38306966824173e-05
-1.81245452104849e-05
-8.10142879250125e-06
-3.35263038935177e-05
-8.93458391324302e-06
-3.78220074973407e-05
4.05949868901921e-08
-2.18166142674676e-05
-2.73055846584351e-05
-1.90109539438097e-05
-7.86451674736516e-06
-2.00964974782227e-05
-1.85947851020037e-05
-7.20411185566511e-06
-3.88654022901054e-05
-1.5340995339035e-05
1.76047272101112e-06
-3.03621674639368e-05
-9.98777970838441e-06
-1.80098586659225e-05
-2.63858868155569e-05
-3.78777222447232e-05
-9.31884457566871e-06
4.99553317586967e-06
3.16078360250616e-06
-1.5491460383331e-05
-1.7638276375107e-05
-2.2619351057635e-05
-5.69679269884856e-06
-1.10731859956613e-05
-4.01693930709165e-05
-1.63989755054565e-05
-9.29437146342882e-06
-8.46531900410463e-06
-1.67741477103825e-05
-8.09000866213071e-06
-1.80862224237939e-05
-1.71538317163373e-05
-2.19177731993107e-05
-6.16114019088922e-06
-3.47565015898999e-05
-2.63902673794092e-06
-1.53805586591789e-05
-2.42440046638522e-05
-3.03345998869177e-05
-1.66529490668124e-05
-2.1868574947601e-05
-2.36225511270378e-05
-1.7182554866865e-05
-2.9935517148779e-05
-2.22612587587538e-05
-2.97878561962725e-05
-1.17965085130498e-05
-3.3668076918746e-05
-1.76541932647182e-05
-2.87286745625934e-05
-1.84545023156104e-05
-4.28536959576104e-06
-2.53148735758855e-05
-1.67705509642619e-05
-8.95111189646107e-06
-1.62120665995403e-05
-1.5745164807638e-05
-6.77038154228387e-06
-7.00748157042419e-07
-2.45396783503198e-05
-1.72009796517969e-05
-1.11973077148996e-05
-1.78583642307858e-05
-1.68812004213453e-05
-3.2090793647394e-06
-9.50386967629314e-06
-3.91279649267052e-06
-2.34431244892749e-05
-2.29426883887455e-05
-1.56060008254659e-06
-1.77233649140565e-05
-1.20447880765936e-05
-9.00650524544526e-06
4.43221172344551e-06
-1.81846421852917e-05
-1.6816790850376e-05
-4.79566147364865e-06
-4.93440575405334e-06
4.87339589074866e-06
1.07690156737534e-06
-3.06557200365893e-05
-1.91603448265189e-05
-1.85997793176689e-05
-2.06799060921503e-05
-1.36609094777715e-05
-2.4353725117085e-05
-2.74599983514088e-05
-2.32969030926351e-05
-2.70856900972619e-05
-2.10861341024395e-05
-2.37269635600782e-05
-1.85951948419725e-05
-1.10879506478278e-05
-4.5960836942568e-06
-2.20275285628706e-05
-7.20472737129726e-06
2.68789005953674e-06
-3.0624893974285e-05
-2.00501120934701e-05
6.16867058730903e-06
-2.03669618733683e-05
-2.78823690437983e-05
-1.11717156889684e-05
-1.85305882128532e-05
-1.78052605102851e-05
-4.26175117297321e-06
-1.81686795554182e-05
-1.57111060551851e-05
-2.24527018855436e-05
-2.66170976709675e-05
-1.71139581660576e-05
-1.34803737601775e-05
-2.75240481903801e-05
-9.9548623729497e-06
-4.39885801708906e-06
-1.89671356797788e-05
-5.26476275771185e-06
-1.7796362323403e-05
-2.50085362438868e-05
-1.15094909899504e-05
-2.55182953473587e-06
-2.33623977571299e-05
-4.00686675185685e-06
-2.83359860272507e-05
-1.15652907814358e-05
-1.86707136693341e-05
-1.56013231615173e-05
-4.10211316065562e-05
-5.17722503306649e-07
-2.93070237236512e-05
-2.99852668271792e-05
-2.87780009394278e-05
-2.95668462831365e-05
-2.44517740018643e-05
-1.15477415418221e-05
-1.74053507467134e-05
-1.58013881581703e-05
-1.14779964018885e-05
-2.12337894828782e-05
-6.57622362031484e-06
-4.1150979317611e-05
-2.69738328211424e-05
-1.86019160965085e-05
-6.54050861104834e-06
-1.57272038347602e-05
-2.01062250757605e-05
1.20089378692133e-05
-2.37714528273311e-05
-9.54613472890058e-06
-1.98398892397495e-05
-2.67200549397563e-05
-1.73494606790947e-05
-2.2287258007018e-05
-1.67414138444988e-05
-1.91253850031317e-05
-3.99176991180994e-05
6.78259703538567e-07
-2.05219879311474e-05
-1.02397286922745e-05
-2.31273967204019e-05
-1.80800999360741e-05
-1.40205118701816e-05
-5.57455504115832e-06
-9.05005269773155e-06
-1.35289319985384e-05
-3.310155572988e-05
-2.18254809923182e-06
-1.29657378063437e-05
-1.42710213389123e-05
-1.29646319762192e-05
-8.87701054453424e-06
-1.6540324939724e-05
-2.19027132065386e-05
-1.83575762080449e-05
-2.28839525926251e-05
-1.38463800364216e-06
-1.1749797750278e-05
-1.93828756315294e-05
-1.62115879574944e-05
-1.21552418544329e-05
-1.88946052515249e-05
-1.68142759924154e-05
-7.47860210066732e-06
-1.56799052916445e-05
-2.19882856692972e-05
-1.55804458743919e-05
-1.93611232624515e-05
-7.32206557382484e-06
-2.30614837087792e-05
-1.12570628138586e-05
-1.21275587340598e-05
-3.52006594493893e-05
-3.41371845235032e-05
-2.14424916173829e-05
-1.79428534755266e-05
-3.40305835032384e-06
-2.04327492009743e-05
-2.37837430963479e-05
-1.79054107281757e-05
-1.57916074507014e-05
-2.50444833562411e-05
-1.45294453300257e-05
-1.35978139635331e-05
-1.17479782516175e-05
-2.41453250812411e-05
-1.68920637615489e-05
7.13780261190846e-06
-1.75344904813906e-05
-3.19843795151369e-05
-7.667661595266e-06
-1.91783576723448e-05
-2.49023389038805e-05
-9.5453852974156e-06
-1.20554707781048e-05
-6.67781297213626e-06
-2.2607232504075e-05
-1.91406242130651e-05
-1.28937605179016e-05
-1.49588069191437e-05
-1.94318024023233e-05
-7.88153923901885e-06
-1.47324907856372e-05
-3.3158575853462e-05
-2.97533820707622e-05
-2.76197871943014e-05
-8.13207359231814e-06
-2.31217367638672e-05
-3.8114753092354e-06
-1.15537266384292e-05
-1.30759082176049e-05
-1.374267063221e-05
-3.60266618494879e-05
-1.98578861142743e-05
-6.00977799166504e-06
-7.79441046338353e-06
-2.39381070598447e-05
-2.37694214748395e-05
-1.74019965605662e-05
-1.77908304991323e-05
-1.53534456031568e-05
-2.58179297832963e-05
-1.17459738424998e-05
-2.29534394305091e-05
2.75323952938449e-06
-1.50941034390758e-05
-1.92836220688993e-05
-2.69180830977717e-05
-9.77238699638937e-06
-1.88772131772592e-05
-2.55593107868578e-05
-1.76313829665399e-05
-2.28844914461552e-05
-2.09212444884914e-05
-1.8438065804012e-05
-1.40170684854857e-05
-2.09466395872858e-05
6.37877141586534e-07
-1.8289654416332e-05
-2.46324493707978e-05
-2.39040761124608e-05
-1.11259066236714e-05
-1.16628530961432e-05
-1.22066637827071e-05
-8.60875187228498e-06
-5.43532642106941e-06
-1.83921686331685e-05
-1.69476248800941e-05
-7.96571147390806e-06
-2.38589633426305e-05
-6.78065939898386e-06
-1.28702324723617e-05
-2.19077973207929e-05
-1.87664467542274e-05
-1.36632934592873e-05
-3.55025255772793e-06
-1.6268862729241e-05
-2.86343469314319e-05
-1.05850221693554e-05
-1.10453256404041e-05
-1.88863223394808e-05
-1.08253565910719e-05
-2.22329710849912e-05
-1.0383105501942e-05
-5.94407508141254e-06
-2.94039136388422e-05
-1.08990488265638e-06
-2.14999084845351e-05
-1.92463281908235e-05
-1.82983353971129e-05
-1.01397279901812e-05
-1.58115818431353e-05
-1.57490244378029e-05
3.18833182063488e-06
-2.94411728136392e-05
-4.36555903759695e-06
-6.60286589680105e-06
7.60967572567658e-06
-2.37448671447333e-05
7.1660020645366e-07
-1.59336316512352e-05
-1.53557735138898e-05
-3.51428578905616e-05
-5.92172039741604e-06
-1.10109163446528e-05
-6.56775439774766e-06
-2.1050261912555e-05
-2.28843734972321e-05
-1.30760603358286e-05
4.4452080875517e-08
-2.73478064605379e-05
-1.98366605106945e-05
-1.30285448089436e-05
-6.22529034755565e-06
-1.69141968067622e-05
5.78985099373656e-07
-1.47406759944435e-05
-2.52723744919304e-05
-1.41726742226648e-05
-2.15752058107032e-05
-2.47515236780856e-05
-2.93517857064971e-06
-3.78085022388198e-05
-8.63651474495931e-06
-2.4131290660532e-05
-1.17770449752798e-05
-1.76747300002972e-06
8.18247286957508e-06
-1.31478696949294e-05
-1.12778898839838e-05
-4.547686649525e-06
-2.30622163780269e-05
-4.97232044742114e-06
-1.06611970599363e-05
-1.11909969020575e-05
-3.36702441918969e-05
1.60071521946205e-06
-8.27628062386897e-06
-2.35549188788757e-05
-3.17881396496619e-05
-2.16413124600235e-05
-5.67858466835287e-06
-1.54041579058564e-05
-7.95244992741348e-06
-2.23851428791683e-06
-1.66705946445514e-05
-3.46804205901143e-06
-1.24420507736395e-05
-1.97650939979593e-05
-8.52984705649824e-06
-3.01096159459658e-05
-2.91735896553717e-05
-1.03205895080468e-05
-1.1246692166386e-05
-1.95324386280393e-05
2.33253700633875e-06
-1.51632120012052e-05
-2.13799773557387e-05
-5.0640953963791e-06
-1.41821509203741e-05
-1.2166481500417e-05
-1.25261692724261e-05
-5.73510586680918e-06
-3.20015495995116e-05
-1.02596767613669e-05
-2.10010881562309e-05
-2.38030691846433e-05
-4.01020146308887e-06
-2.53928005115116e-05
-3.06525809555891e-05
-2.00743199171267e-05
-7.72349633003329e-06
-7.24923363977804e-07
-2.4759178350924e-05
-8.76561498793705e-06
-1.80119988504195e-05
-1.42236045141412e-05
-3.59517290859364e-05
-1.94995415333366e-05
-9.34021741051266e-06
-1.69659991770633e-05
-1.20090776824413e-05
-1.61792625752224e-05
2.71558933313173e-06
-6.84300765913532e-06
-3.05256512949538e-05
-6.25783719592068e-06
-1.37214250534952e-05
-5.59772690419066e-06
-2.38470636751267e-05
-3.22707785912432e-05
-1.82257820321114e-05
-1.0807873451512e-05
-1.75295941615916e-05
-3.98668653749754e-05
-2.34751517655276e-05
6.2423613769266e-06
-1.12340245793347e-05
-1.81068764040522e-05
-1.00050804497964e-05
-1.55845646793003e-05
-2.77817604613559e-05
-1.15043548179763e-05
-3.53464088130836e-06
-3.19793220925447e-05
-9.03232031618018e-06
-1.97204006889335e-06
-2.47055397046202e-05
2.10662429385293e-06
-3.15687928056336e-05
-9.62972512781011e-06
-8.61732927244523e-06
-1.66032710379465e-05
-1.75250431324049e-05
-1.03436853319866e-05
-1.68220158231292e-05
-1.13142986467963e-05
-3.72523886769547e-05
-1.55393010637463e-05
-2.30681501397898e-05
-6.30311197654192e-06
-2.08123359371976e-05
-1.14974812079095e-05
-5.66988556846837e-06
-1.12105486943759e-05
-1.75151277097659e-05
-9.9718867734071e-06
-2.48597069960293e-05
-1.46496956704558e-05
-1.76835648693247e-05
-3.75471573241186e-05
-7.7593720788036e-06
-6.45598474800839e-06
-2.23513038562906e-05
-7.40222202493301e-06
-1.35636173365371e-05
-1.78277060298614e-05
-8.14424272198335e-06
-8.90840079981249e-06
4.53118798922436e-06
-1.2320782907943e-05
-4.48014748959597e-06
-2.2597089639198e-05
-2.23069489946596e-05
-8.09742558296467e-06
-1.60593162092844e-05
-1.64197908583311e-05
-2.12517220385031e-05
-9.36959612596624e-06
-1.66296617993347e-05
-2.65129629031554e-05
-1.63392817763794e-05
-1.16790944004667e-06
-1.79928162915019e-05
-3.30532721712564e-05
-7.83696957215006e-06
-8.78923473084373e-06
-1.57475014057285e-06
-1.6318735216076e-05
-1.41347679564749e-05
-2.01245731388176e-05
-2.1015336012897e-05
-9.85607341451027e-06
-2.53457273461973e-05
1.77951119869468e-06
-2.41263903493125e-05
-2.93413775846664e-05
-9.24946427778234e-06
-2.30575655007346e-05
-3.09134327726325e-05
-2.55402393818215e-05
-6.69521315919398e-06
-1.03842695348475e-05
-7.15696946180129e-06
-3.48293162468851e-06
-1.96325640865538e-05
-1.48260256830539e-05
-2.12027918766099e-05
-1.5316406188843e-05
-1.99608263155607e-05
-3.40247097665742e-06
-6.53009010750871e-06
-2.36661358139812e-05
-2.61140451872989e-05
-3.62318408321022e-05
-1.31163822987402e-05
-1.0009875321475e-05
-2.1288890451107e-05
-2.07264469602047e-05
-1.16161933119024e-05
-1.91842594725963e-05
-7.42816702224649e-06
-1.97683273266904e-05
-1.37019996343731e-05
-2.35669737520515e-05
-5.66234220751327e-06
-2.7274843319842e-05
-2.37988819255104e-05
-1.83132103776449e-05
9.24021191379753e-06
-7.86780418956272e-06
-8.14298094153332e-06
-1.72716880460878e-05
-2.33501945474749e-06
-1.07324295741682e-05
-2.4741683927476e-05
-1.99594543628273e-05
-1.3615836260624e-05
-2.26791886907722e-05
-1.44868691325438e-05
-2.14329065353352e-06
-7.86437343979449e-06
-2.55318370929856e-05
-3.28353349242313e-05
-2.37502008889843e-05
-1.40911870639052e-05
-2.77986166176181e-05
-1.91592224331051e-05
-1.04355621087624e-05
-1.05848669760397e-05
-2.89780297622859e-05
-4.77673222289555e-06
-1.87373297942553e-05
-7.81954568135094e-06
-3.43834114156014e-05
-4.48751185991015e-06
-2.42057394312376e-05
-2.07899296201109e-05
-4.3214577606228e-06
-2.76526044980068e-05
-2.78444748092926e-05
-2.23697866643065e-05
-2.0123751499518e-05
-2.18789508156037e-05
-1.2315131908747e-05
-2.0340109820378e-05
-6.99924769646285e-06
-6.82800908968232e-06
-1.23618417795292e-05
-1.53655958081794e-05
-2.48643506304441e-05
-2.59596959897292e-05
-2.74044738279837e-05
-3.37135899884201e-05
-1.35950733105523e-05
-2.39238308993272e-05
-1.94377269273067e-05
-3.45815099000398e-05
-4.29519741036016e-05
-2.30228290277541e-06
-1.63881322039764e-05
-2.51617294137722e-05
-2.62973086122197e-05
-3.04254011088864e-05
-7.07672270436018e-06
-1.49402010777023e-05
-1.16586177976693e-06
-2.01780313090909e-05
-1.00421811115742e-05
-1.17800191413243e-06
-6.08790725562276e-07
-2.32785080355369e-05
-1.86871083464397e-05
-3.29274457521247e-06
-6.82892859491243e-06
-2.11366175313793e-05
-2.52421009853955e-05
-1.65661986933607e-05
-2.47512686774892e-05
-2.22313129318762e-06
-1.42631932106629e-05
-2.16503312255371e-05
-1.20648119049966e-05
-1.7265615738667e-05
-1.01214507538792e-05
-1.13290491474063e-05
-1.75392597984604e-05
-9.68987875685617e-06
-1.12002271637222e-05
-2.18652010945192e-05
-1.10406627932809e-05
-1.08580244488805e-05
-8.9325333957674e-06
-2.51591245319241e-05
5.87729835982309e-06
-2.10805812112621e-05
-1.8575832614955e-05
-8.99095383500228e-06
-7.58629428433528e-07
-2.06749548510605e-05
3.83831282188283e-06
-1.85511867868473e-05
-1.02000014920714e-05
-2.02630732352562e-05
-1.44176951016258e-05
-9.03375217442685e-06
-2.04885572023328e-05
-1.09571819716334e-05
-8.11891513767645e-06
-1.80056821534333e-05
-6.08645434781817e-06
-1.39048073904423e-05
-3.3490581469448e-06
-1.82932594702275e-05
-2.60477068737958e-05
-1.33029212341227e-05
-2.02015452997552e-05
-1.92752776428265e-05
1.1388359913583e-05
-2.36930533824725e-05
-2.41101684294638e-05
-1.04607054873774e-05
-1.912157827161e-05
-6.01655775341277e-06
-6.68785752069655e-06
-1.32491105612091e-05
-2.53768768469428e-05
-1.06243971468759e-05
-1.49773291754172e-05
-1.24279873925027e-05
-1.54278117268134e-05
-9.84583692905443e-06
-1.10853154652905e-05
-1.30031380329804e-05
-1.35198161986794e-05
-2.63697174608624e-05
-4.72459085333799e-06
-1.42191067514537e-05
-2.02344807157966e-05
-9.28573956752158e-07
4.29925515793005e-06
-2.27533432134614e-05
-1.19015099875563e-05
-2.66840412657268e-05
-1.79752753670129e-05
-1.00837565949541e-05
-1.84442943436027e-05
-2.5784016114238e-05
-1.39345858582893e-05
-2.90445491092712e-05
-1.08921685261157e-05
-2.53245222520029e-05
-1.06545873660138e-05
-1.35362655747263e-05
-3.26129865602016e-05
-2.8933072124765e-05
-1.01286702457992e-05
-1.70066556800208e-05
-1.72509967558738e-06
-1.19269888757957e-05
-4.69459913223841e-06
-1.08873838824606e-05
8.80405593952233e-06
-9.10977963679526e-06
-1.94462653370441e-05
-1.67867573676931e-05
-1.01263138211407e-05
-1.38249604608982e-05
-1.67680527626933e-05
-2.47462994911853e-05
-2.23462973032302e-05
-3.08402588778869e-05
-1.93546064194595e-05
-2.02789727468274e-07
1.15617923108017e-06
-1.66180720118613e-05
-1.99261065168628e-05
-2.75093817884436e-05
-2.21313745523964e-05
-1.59671170307986e-05
-2.87610969280519e-07
-6.06500617035793e-06
8.22591787990245e-07
-1.94635669848497e-05
-9.51639963753401e-06
-2.06171532199226e-05
-5.31456298725182e-06
-2.19001904749534e-05
-4.88545931749289e-06
-1.42420076197582e-05
-1.17959022709433e-05
-5.65278645476404e-06
-9.5808592263932e-06
-2.39868586298109e-05
-2.52083977352607e-05
-2.0263852203887e-05
-2.10862600550731e-05
-3.17876678820877e-05
-9.89619987545688e-06
-2.74422963418804e-05
-2.64707352227569e-05
-9.73682221992341e-06
-1.16955444721601e-05
-4.15599710057922e-05
-1.67629243079985e-05
-1.90602295949188e-05
-2.65478869748101e-05
-1.18493543891317e-05
3.41788625137591e-06
-5.1251845050522e-06
-1.48001330160398e-05
-2.59737918943922e-05
-1.89506965054904e-05
-3.63572103881255e-05
-9.5540819138145e-06
-1.82271181115287e-05
-3.49923444959535e-05
-2.65093811770747e-05
-7.50302659735417e-06
-9.84693396891378e-06
-3.01556163236386e-05
-1.16833468204842e-05
-1.55753089241939e-05
-1.24376858811761e-05
-1.81875320299242e-05
-1.8620832859747e-05
-2.50595976138883e-05
-2.83033844266708e-05
-1.57181031130628e-05
-2.61662133838665e-06
-1.28217667815801e-05
-6.4302803272549e-06
-2.39424545719232e-05
-1.56136609397363e-05
-4.5364543101102e-06
-9.55587192024237e-06
-7.06631660506681e-06
-1.39141460284291e-05
-2.53830901613971e-05
2.47657437201115e-06
-6.57228948073662e-06
-1.80698605615228e-05
-7.32317182622187e-06
-2.46272007211129e-05
-1.80337855468863e-05
-2.87715062257834e-05
-1.92215737894504e-05
-1.57694312707731e-05
-7.10990390373485e-06
-1.45596561493579e-05
-1.53545629296004e-05
-1.81066705759314e-05
-2.9149658539767e-05
-1.56159580549542e-05
-8.37679121881664e-06
-2.68186315053067e-05
-8.54358377616637e-06
-2.96385881030771e-06
-2.10034862890658e-05
-1.82773339961118e-05
-1.91825289290753e-05
-2.05991501120153e-05
-2.48578261095766e-05
-2.08719540771786e-05
-2.47174771889623e-06
-1.12767640199364e-05
-2.5836414765204e-05
-4.29276869422065e-06
-1.45395067825868e-05
-1.82384973867107e-05
-1.71995215305718e-05
-1.04576681812471e-05
-3.15210636616404e-05
-2.70397422469185e-05
-1.1426060436864e-05
-2.52955469649246e-06
-1.28844140389695e-05
-4.51288547735648e-06
-2.32993934060297e-05
-2.53411552721861e-05
-1.40336699771777e-05
-2.30178159174795e-05
-2.66367846754447e-05
-1.53211942206168e-06
6.85949082745948e-08
-2.88411595397547e-05
-2.63146659482652e-05
-2.11438474980992e-05
-2.56877387324346e-05
-8.43483161685253e-06
-1.33258901318588e-05
-2.56756703074564e-05
-2.65912505535384e-05
-9.55251035104662e-06
-2.52752248645083e-05
-4.05932373563491e-06
-1.15984356605361e-05
-1.65292444664804e-05
-1.14565882592289e-05
-1.44817196585048e-05
-1.49683667044093e-05
-2.03773334327106e-06
-1.47813870675793e-05
-1.56669493272742e-05
-1.56280192060411e-05
-7.9787719369475e-06
-7.68891510535137e-06
-1.6591866491016e-05
-2.89848752377466e-05
-8.40896243343455e-07
-3.77394276590491e-05
-2.35475257300566e-05
-3.76576389475486e-06
-3.11606757901887e-06
-9.12564080186244e-06
-2.24041923700966e-05
-3.3084091684256e-05
-2.25971520439939e-05
-1.11357521193012e-05
-2.46190809897621e-05
-1.19088470188309e-05
-2.06944910237875e-05
-2.50314837268583e-05
-7.96584344164678e-06
-2.76344012603254e-06
-3.06707537648181e-05
-1.56232479913834e-05
-2.20443322832295e-06
-1.63388646605434e-05
-2.75936106124134e-05
-7.19975303208481e-07
-7.90146947866769e-06
-3.04910235575252e-05
-2.23917115599571e-05
-1.96487898232517e-05
-1.90142034562966e-05
8.3243429284782e-06
-8.97697441629687e-06
-3.10032547818186e-06
-3.21917415667692e-05
-6.55968556029019e-07
-1.84418220710257e-05
-1.74085375003877e-05
9.5738921289722e-06
-1.68758924033751e-05
-1.42117108242011e-05
-1.11968787185138e-05
-1.95546818782239e-05
-7.48479900189099e-06
-1.81351876062528e-05
-2.69093012175953e-05
-1.96488270029616e-05
-3.52150167651889e-05
-5.03088750385782e-06
-2.10935864220511e-05
-1.15617915349179e-05
-1.68032860687195e-05
-2.29474972780996e-05
-2.40138471713653e-05
-2.61240435331708e-05
-1.89296230557061e-05
-1.2309732250787e-05
-1.95722345038743e-05
-1.10039188964911e-05
-4.78292942270074e-06
-2.93095579147296e-05
-1.65866269727821e-05
-3.08202053449017e-05
-1.28868512485041e-05
-2.02449211719522e-05
-4.11505729269153e-06
-1.36932489598291e-05
-2.8818686588897e-06
-3.40674648051769e-06
-9.62253036129164e-06
-2.44319956516288e-05
7.9656094205693e-06
-3.68689357916677e-05
-1.39839693645396e-05
-9.49597619553896e-06
-2.76574334872769e-05
-1.34827478930523e-05
-7.40328829397282e-06
-1.67649655145188e-05
-2.01348814781182e-05
-1.82001002728608e-05
-7.09449223141177e-06
-1.5824151418748e-05
-9.25328668667745e-06
-2.15253236723085e-05
-1.76584647807926e-05
-3.09285715514606e-05
-2.22268065658948e-05
-2.80495017486082e-05
-1.12028048956879e-05
-4.18020516034006e-06
-1.34103462438563e-05
-1.67103782803135e-05
-1.41041652772353e-05
1.13246771428314e-06
-3.06623026548604e-05
-5.1545585812836e-06
-1.36406021222458e-05
-7.97997877389512e-06
2.14524470810413e-06
-8.06564175689661e-06
-1.18585324230981e-05
-1.12287731162259e-05
-9.98901170331814e-06
-5.15824603529941e-06
-1.10086771727172e-05
-7.62006319651094e-06
-1.4459966900595e-05
-2.18265375335185e-05
-2.84125469812986e-05
-1.2156888280749e-05
-4.51990928683499e-06
-1.98436315051144e-05
-2.02371891408101e-05
-6.55012388444904e-06
-2.06801274436725e-06
4.54801389484946e-06
3.95857139158033e-06
-1.31137316957135e-05
-8.55203322231848e-06
-1.81621596549118e-05
-2.0523980738685e-05
-1.84151740280051e-05
-1.96175377962035e-05
-1.73171555067011e-05
-1.7123479733327e-05
-2.26298627597162e-05
-3.21053345545468e-05
-3.12257754503436e-05
-2.24316943758142e-05
-8.23710106473673e-06
1.0981890779784e-05
-1.80275326598095e-05
-1.00120948237348e-05
-1.76431980889519e-05
-1.29841257945666e-05
-1.93785274448567e-05
-1.50409840813958e-05
-3.05925171295801e-05
-1.34223712012438e-05
-2.14882880997919e-05
-8.86327783029712e-06
-2.25855146122828e-05
-2.62389585085019e-05
-1.9814257806106e-05
-2.51862880116699e-05
-2.22773990225492e-05
-1.77419428360018e-05
-3.48317269797177e-05
-2.23990847385369e-05
3.64988905934382e-06
-2.20292551406021e-05
-1.25978364952998e-05
-2.39890698387199e-05
3.32829286492438e-06
-3.24653362364607e-05
-2.44436234624711e-05
-2.91777407301872e-05
-1.48484363171274e-05
-7.58341403067686e-06
-1.50020260653233e-05
-3.56623251820685e-05
-8.23319798430823e-06
-1.60266998787306e-05
-1.8594039278252e-05
-7.69680923487795e-06
-2.02956453980798e-05
-9.25116272389872e-06
-1.54445837631077e-05
-2.29039990060914e-05
-3.59209866648485e-08
-1.5876356351713e-05
-1.95552851096928e-05
-8.7568714789452e-06
-1.90160402391677e-06
-1.82455970743862e-05
-1.71725295898813e-05
-8.12265963030957e-06
-1.08556316706415e-05
-1.27559035240177e-05
-1.68256081379803e-05
-1.42204257956722e-05
-2.40807161186456e-05
-3.76095508487836e-06
-2.07287355240639e-05
-2.86388303675118e-05
-1.04604946175263e-06
-2.13385032085869e-05
-7.77187074173308e-06
-2.4345562106441e-05
-2.07611833216675e-05
-5.69234454655514e-06
9.54316321286634e-06
-1.17237625115979e-05
-7.83340445966372e-06
-2.29115031957106e-05
-2.63791402024574e-05
-1.08509060429516e-05
-1.78218289651326e-05
-1.19266413972403e-05
-2.10476992231014e-05
4.56448311034723e-06
-1.37443926409531e-05
-1.97914417963793e-05
-1.51642799987947e-05
-2.69401387137661e-05
-1.45075455038783e-05
-1.58776144858727e-05
-5.99243016259289e-06
-2.06250271087174e-05
-1.36566316710366e-05
-8.9809950768032e-06
-1.2104745368612e-05
-7.12059743770675e-06
-2.21500489267854e-05
-1.82593843616479e-05
-1.54481759456642e-05
-1.52593583631209e-05
-1.98705183617344e-05
-4.45724187927099e-06
-3.32131968665174e-05
-1.62986120896874e-05
-6.14986550703413e-06
-6.89691551038137e-06
-2.00030774155493e-05
-1.32082748827915e-05
-1.50033756743797e-05
-1.70705324840072e-05
-1.05050236987738e-05
-3.12474820469691e-05
-3.09218137517707e-06
-1.54093571487331e-06
-1.21842712326876e-05
-2.3993436102397e-05
-1.23703140464364e-05
-2.14182179244245e-05
-9.32079855033094e-06
-6.45097058420975e-06
-1.44844006061606e-05
-2.0909620333961e-05
-8.55630478815464e-06
-8.0800249135757e-06
-2.34098200933372e-05
-1.96040806181009e-05
-2.15936271251592e-05
-1.88586798402769e-05
-1.88016523700492e-05
-2.66623670152079e-05
-1.75540622050936e-05
-3.05341265432983e-05
-1.24423509526812e-05
-7.21008486433404e-06
-4.39483967097629e-06
-1.7810775770042e-05
-7.89971741949219e-06
-9.17948371970393e-06
-1.72801454749478e-05
-1.30786849978229e-05
-3.81051187977143e-06
-2.2931658105122e-05
-8.11493731934947e-06
-1.68861435453091e-05
-1.47076937438806e-05
-1.43977528769194e-05
-1.93950015706018e-05
-1.85750480863286e-05
-1.4034167014322e-05
-1.04997821296085e-05
-2.60592709826315e-05
-1.55126898271914e-05
-1.87641852256563e-05
-1.98490021503164e-05
-1.27947540020461e-05
-2.02666307288009e-05
-2.15934805389135e-05
-2.29896398787736e-05
-1.49605064255457e-05
-2.83903709359239e-06
-1.17833446002911e-05
-3.3317831018128e-05
-5.11051736682189e-06
-5.78203557412994e-06
-1.70333383352587e-05
-2.1242395106844e-05
2.26870368975139e-07
-1.63885289797922e-05
-1.24423713912992e-05
-1.59244877540292e-05
-9.56031650500407e-06
-3.21408656999127e-05
-2.54825962663773e-05
-5.78307403918624e-06
-2.01803843251245e-05
-3.04633528666995e-05
-8.63567503238676e-06
-4.42030834073504e-06
-1.42405085535439e-05
-1.67434962527432e-05
-1.80859910636785e-05
-4.41570697003149e-06
-1.0544182106534e-05
-1.0848098717388e-05
8.47057099370406e-06
-1.4199928950745e-05
-7.71814811327354e-06
-1.31766138082644e-05
-1.2897846816803e-05
-1.29862439499616e-05
-6.09114559935604e-06
-2.11560658222113e-05
-9.52611755131548e-06
-1.0142531087794e-05
-2.06704952310119e-05
-2.92080977914325e-05
-1.54601935034156e-05
-1.63939645649798e-05
-4.40865477705731e-06
-2.20403095587366e-05
-1.40389362361089e-05
-1.39257543573919e-05
-1.11231761500557e-05
-1.1098673906235e-05
-2.50117211256744e-05
-8.80554025705508e-06
6.30238617462653e-07
-1.80371675981234e-05
-2.0901384299158e-07
-1.36139290572815e-05
-2.75944278011253e-06
-2.21212698653419e-05
-2.41792498335166e-05
-1.09798081913066e-05
-2.1381602832155e-05
-3.22646901213414e-05
-1.72339223801353e-05
-1.6581588422123e-05
-1.09168517112367e-05
-1.53743241585111e-05
-1.58728426098654e-05
-2.21045338941989e-05
-2.40629355940667e-05
-3.25293581313105e-05
-1.48889907365892e-05
-1.52656119777082e-05
-1.34796301187191e-05
-2.19411708834605e-05
-2.09569963494435e-05
-2.15821535538059e-05
-2.74700518610169e-05
-1.89388628574714e-05
-4.83459390078239e-06
-1.70239304376704e-05
-1.97807125180212e-05
-1.85152203838925e-05
-4.83021318593856e-06
-2.49672472445057e-05
-9.03164386742767e-06
-1.37301111640566e-05
-2.47916423628764e-05
-1.79224084048939e-05
-1.23812301954749e-05
2.04803590496822e-07
-5.28477340468348e-06
-1.00089946021705e-05
-7.79167913802859e-07
-1.08717920474484e-05
-1.25097491273549e-05
-3.33270421145773e-05
-3.76637250484285e-05
-2.10126071526856e-05
2.29314287692734e-06
-1.95577702305571e-05
-1.83185223831638e-06
-1.70053243822437e-05
-6.41243509748843e-06
-1.90761639951276e-05
-2.94795391575324e-05
-3.37981946373834e-05
6.35938744491576e-06
-3.07992928295797e-07
-3.47652321632309e-05
-1.2355447278982e-05
-6.53000933794146e-06
-2.83985555522779e-05
-1.11532852244533e-05
-1.83642391839537e-05
-1.81742633942347e-05
-2.99716617992086e-06
-2.41989719810914e-05
3.49778174040004e-06
-1.87876179136926e-05
-3.29160781513019e-05
-1.51923893608546e-05
-7.17658521352182e-06
-2.3441185918582e-05
-1.78112193718661e-05
-1.74666721948122e-05
-3.72697617996855e-05
-1.9625102912174e-05
-3.26164896826606e-05
-1.72990459259461e-05
-9.68258010361214e-06
-9.82313696682587e-06
-1.97356352747911e-05
-1.5028520440335e-05
-9.98477643438084e-06
-2.26765686149421e-06
-1.82366630129791e-05
-1.87111004623951e-05
-1.0032029083331e-05
5.34407176220429e-07
-2.14483793484431e-05
-1.95142972805745e-05
-7.88938893076578e-06
-5.37750836205768e-06
-3.52489575737235e-06
-1.75488267816903e-05
-1.39321288861589e-05
-2.34244333271815e-05
-6.53175587578248e-06
-1.58852206550691e-05
-1.10355175521792e-05
-2.78711822381022e-05
-2.1053789225612e-05
-1.48458665214074e-05
-2.75390114083571e-05
-2.61019359207416e-05
-2.41042777699319e-05
2.02273351993823e-06
-3.5290960311978e-05
-1.78303300657868e-05
-1.42436905425751e-05
-1.26607382671521e-05
-1.54455335775212e-05
-1.5859959142367e-05
-1.5135410408286e-05
-3.02208740359384e-05
-9.87679296756133e-06
1.31822864613211e-05
-1.08431493206946e-05
-4.53598268379108e-06
-1.33749396692257e-05
-2.17804157640931e-05
-2.57643233272811e-05
9.66634132733894e-06
-1.91313726618321e-05
-2.38737280495575e-05
-6.2215207186903e-06
-1.08728864301138e-05
-2.91277543378165e-05
-2.87954158059134e-05
-2.15658396937669e-05
-8.75237551485289e-06
-1.7858852173813e-05
-1.0091648164121e-05
-2.75419056231397e-05
-2.86825134738567e-05
-7.19765536522907e-06
-2.01395199850475e-05
-1.0538318426085e-05
-1.77947493860296e-05
-2.60463894748048e-05
-2.33211150791978e-05
-2.23811338214046e-05
-6.55142786619737e-06
-1.11560443982422e-05
-1.69454503339124e-05
-1.02853987687136e-05
-1.94545125617409e-05
1.9034082909096e-06
7.4242289855466e-06
-2.56738672770581e-05
-1.67515559182805e-05
-1.27388023090521e-05
-1.94868867842438e-05
-1.16984557199286e-05
-1.65057572647548e-05
-1.51071770882749e-05
-4.39097510213364e-06
-2.68619658432142e-05
-3.53110324837552e-06
-1.95018799839836e-05
-1.09677661879864e-05
-1.24160289239767e-05
-9.69081443515576e-07
-1.53964310873188e-05
-1.62641876085766e-05
-2.22752727511055e-05
-2.31494912816239e-05
-1.14628622481731e-05
-2.5836973769339e-05
-1.85076255220576e-05
-2.625801808105e-05
-1.44221136371693e-05
-1.31985972470233e-05
-2.16447214227765e-05
-2.12268433232153e-05
-1.06947080764185e-05
-2.73339864204574e-05
-3.75588906723754e-06
-7.87271675110505e-06
-1.80980274148302e-05
-3.03638924249669e-05
2.97965392662979e-06
-2.14287215063462e-05
-1.31026766314969e-05
-1.25836837968277e-05
-1.3126080399028e-05
-2.38113068013034e-05
-2.15047667486646e-05
-1.48392114980846e-05
-2.40533834013534e-05
-1.36369446516812e-05
-1.49088545968001e-05
-1.83333789463007e-05
-1.86586462068716e-05
-2.53171687415287e-05
-1.68789129633467e-05
-1.89692006128104e-05
-2.03263320879059e-05
-9.07428466725544e-06
-3.27703106337689e-05
-1.60483558784576e-05
-6.99380957466146e-06
-4.05233124503363e-05
-1.10842685948125e-06
-6.88855704454168e-06
-9.8052267704354e-06
-3.64776684131264e-05
-1.54837292551791e-05
-1.17221729257584e-05
-1.58702720833494e-05
-2.15257383240758e-05
-1.15756047540261e-05
-2.92048573994766e-05
-7.79903164177015e-06
-1.20456739220758e-05
-2.92233784102769e-05
-1.74047063407825e-05
-1.81716806015245e-05
-1.48573924593316e-05
-5.22514816201676e-06
-1.0197949468166e-05
-1.34740180265276e-06
-2.76186694124512e-05
-2.3491110875608e-05
-1.94052758850854e-05
-3.66995389240984e-05
-2.44199829963649e-05
-2.24807385846146e-05
-6.74055530507138e-06
-1.49687036864615e-05
-9.33837813128394e-06
-1.20433722066208e-05
-1.7310044258856e-05
1.17475840390699e-05
-1.12743840377279e-05
-1.17105767584492e-05
-9.5117682914694e-06
-2.42411918755496e-05
-3.31968309576774e-05
-5.66406232957389e-06
-5.5886552410269e-08
-1.89850402082158e-05
-1.55911266235883e-05
-2.62191598776688e-05
-1.6545104043681e-05
-1.85387957304033e-05
-1.24750886054633e-05
-1.66830254128706e-05
-2.38443316724899e-05
-1.71281884036165e-05
-1.9636718680282e-05
-2.51672993670493e-05
-1.04186262737986e-05
-1.10445164752774e-05
-2.72183388718765e-05
-1.19864773764686e-05
5.60104738470265e-06
-3.13379891224293e-05
-1.86791182772844e-05
-5.33270486594793e-06
-7.01681328750127e-06
1.23536680510336e-06
3.2431575508862e-06
-2.2276214364473e-05
-2.2038371804324e-05
1.60443999559011e-06
-5.99590223516083e-06
-1.87681587881415e-05
-1.34770731022354e-05
-2.58156051199989e-05
-1.5502795202547e-05
-9.82024595247703e-06
-4.85620065951589e-05
-2.43410242169235e-05
-1.77819689064076e-05
-1.77279874144829e-05
-8.87016220951506e-06
-2.44263244911927e-05
-5.57087596048726e-06
-1.12971230676586e-05
-2.46110874816176e-05
-7.18683638252216e-07
-6.02465508812576e-06
-2.56444094172493e-05
-8.83672540147204e-06
-2.71047187601801e-05
-1.64219776208729e-05
-3.18602637987922e-05
-2.11350738156719e-05
-2.20233993852927e-05
-4.57947848954671e-06
-1.79381425860611e-05
-2.08350668087898e-05
-1.47872550039225e-05
-2.31834761757605e-05
-2.51830882035752e-05
-2.5090979000266e-05
-2.63292609439634e-05
-7.63417996945065e-06
-2.16796430910931e-05
-1.92142936460065e-05
-2.15247440699322e-05
2.11201802833696e-06
-2.36949919825775e-05
-1.54358813526869e-05
-2.31170033859173e-05
-8.56126345325347e-06
-1.43491574905422e-05
-3.48926549789556e-05
-1.37223045740434e-05
-9.77892917263333e-06
-1.05774058565768e-05
-1.41200113866156e-05
-4.34664056960928e-05
-2.32040098446169e-05
-8.38251275541914e-07
-2.88948615278702e-05
-2.21771441740325e-05
-2.97871647742209e-05
-1.73726736976378e-05
-2.05335224853604e-05
-1.37382102699252e-05
-3.50116730191036e-05
-2.05378766098726e-05
-2.01987488933807e-05
-2.54991755968065e-05
-9.60705119505272e-06
-2.58622856724114e-05
-1.63935253554428e-05
-1.19091065016264e-05
-2.27385011658175e-05
-7.08941780330358e-06
-7.0734318942222e-06
-2.45031471086885e-05
-1.53333678985923e-05
-2.88007974960114e-05
-3.53122987009016e-05
-1.83249323620356e-05
-1.43168495004315e-05
-2.79284396897546e-05
-9.76947705880915e-06
-1.78392482993842e-05
-3.79819404062552e-05
-1.90816442784687e-05
-2.33133891026945e-05
-1.7227519878665e-05
-1.3817440512948e-05
-1.29736909558661e-05
-2.20088621751407e-05
2.08678107933581e-06
-7.15940199653053e-06
-3.53781715356746e-05
-1.84444379199046e-05
-1.96757270418872e-05
-2.84262115668381e-05
-2.01401585737531e-05
-1.87934614736439e-05
2.90229043431281e-07
-1.77762630767339e-05
-9.60937039436873e-06
-1.52645799358878e-05
-1.8227768525656e-05
-7.61591883483085e-06
-1.45393347740203e-05
-1.02801176383465e-05
-2.19917737177845e-05
-1.05532811042626e-05
-2.64865468081576e-05
-5.28207981178315e-06
-1.87434319339148e-05
-1.35006365788121e-05
-8.53468136882182e-06
-1.12083864663788e-05
-2.53032697563357e-05
-2.35936720502077e-05
-1.49013648763902e-05
-2.89978365939891e-05
-2.53646336690136e-05
-1.84992659621921e-05
-1.00351974370618e-05
-1.85594549292779e-05
-1.525096987744e-05
-2.44451792184792e-05
-8.87088051803914e-06
-5.18293293965133e-06
-6.16369313640494e-06
6.32076332438432e-06
-1.46812452838538e-05
-4.19267132346216e-06
-3.11546407834323e-05
-1.07544944591621e-05
-2.0833406350453e-05
-8.74545967439611e-06
-4.22328370929267e-06
-1.90930227116711e-05
-3.48121848160343e-06
-2.98226642914378e-05
-1.39376541325245e-05
-2.50815831762322e-05
2.3854747540003e-06
-2.05254340660712e-05
-1.10354623625065e-05
-1.17368603259477e-05
-3.67236876668005e-05
-5.4598643735534e-06
-4.08335649070622e-07
-2.24487471479736e-05
-1.08950900904835e-05
-1.13545714691238e-05
-1.31875796238961e-05
-2.89839206305762e-05
1.94318653103345e-06
-5.27033155622794e-06
-2.0573282951748e-05
-1.47023850456766e-06
-1.94604757591208e-05
-1.56094267073417e-05
-3.40124639529102e-05
-3.08295616570871e-05
-2.32316549671864e-05
6.06023939401408e-06
-2.16765969846865e-05
-1.70151083898183e-05
-1.77530260075493e-05
-1.73957448044886e-05
-1.41699962686005e-05
-1.37517970405872e-05
-1.54413746233807e-05
-9.56765721125432e-06
-2.58326159017518e-05
-3.05639490646468e-05
-1.45156426998188e-05
-2.53317014491255e-05
-1.99490726813553e-05
-6.68415668029834e-06
-4.61360467310874e-06
-1.25345613625869e-05
-2.01199852683883e-05
-1.20085121999639e-05
-2.28411926508078e-05
-2.54202032404899e-05
-1.49505259041393e-06
-3.44587575569574e-05
-1.05479265986e-05
-3.48949123243636e-05
-2.25466691739466e-05
-8.5436110556029e-06
-2.56129689885086e-05
-1.10808057616447e-05
-1.27197687020149e-05
-2.36491228785813e-05
-7.85590915124173e-06
-1.13090711392497e-05
-1.68876328892167e-05
5.37386954846556e-06
-2.02483126927679e-05
2.95257075087274e-06
-1.58877154710386e-05
-1.3814173215591e-05
-1.6481376064317e-05
-1.54648434571542e-05
-1.8705584327963e-05
-1.92226571776065e-05
-1.88284204300962e-05
-1.95807241534436e-05
-2.97218977033604e-05
-2.56097895214849e-05
6.94144521141543e-06
-1.47406947497649e-05
-2.27614127905335e-05
-1.13847030110428e-05
-2.47558969315234e-05
-2.33286885242163e-05
-2.03866755693826e-05
-1.83714577118016e-05
-3.77016023427126e-06
-8.0820350863277e-06
-2.81944300872956e-05
-1.83075488368152e-05
-1.77184674884045e-05
-7.39455793584669e-06
-2.25196703339834e-06
-1.58986041384554e-05
-1.88208397412031e-05
-2.59457924468481e-05
-3.6236961864974e-06
-1.53008454205462e-05
-2.17018458419041e-05
-2.24987157386384e-06
-1.52611706883169e-05
-1.20410200498945e-05
-1.70935683500474e-05
-2.22394723392771e-05
-6.68752138913882e-06
6.52028583836356e-06
-1.57820896598483e-05
-1.72421488716961e-05
-2.52460936450587e-05
-2.11311921861503e-05
-1.48213338664433e-05
-1.1119002817412e-05
-1.32730983502902e-05
-8.2360023889121e-06
-1.49355694902432e-05
-2.23432427022524e-05
-4.6800186184472e-06
-2.06643203362904e-05
-2.7756852956418e-05
-1.086402498993e-05
-4.24176809739183e-06
-7.69354916125388e-06
-5.46441966255521e-06
1.26442230953594e-06
-1.05257630460357e-05
-1.12311117625867e-05
5.97788987775317e-07
-2.22054424735658e-05
-2.23382633449675e-05
-1.694911550137e-05
5.94683814691515e-06
-1.78567765673699e-05
-1.1941004073836e-05
-5.23485920936199e-06
-2.06030468979462e-05
-1.5365217310628e-05
-6.0170656563573e-06
-2.60597199684992e-05
2.80084020108193e-08
-2.04693090690044e-06
-3.2871704899339e-05
-3.12635645589575e-05
-7.46418830136077e-06
-7.14866484645508e-06
-3.08132383656182e-05
-1.14595759659061e-05
-1.58915625053218e-05
-1.91130800405643e-05
4.36200955379397e-07
5.81690548478288e-06
-1.73999344588815e-05
-2.0773062735469e-05
-2.08359530230983e-05
-9.87176090871472e-06
-8.00183634781128e-06
-1.11589326824943e-05
-1.34899815521235e-05
-2.27951141294708e-05
-1.12862150138677e-05
-2.40075526204951e-05
-1.937747651352e-05
-1.68821726066183e-05
-1.54085295639043e-05
-2.10812136557932e-05
-1.29934206456933e-05
-1.66362262112096e-05
-1.89406811074741e-05
-7.4279635580902e-06
-1.60623563241268e-05
-2.27345841421189e-05
-1.33937912896254e-05
-2.85265510962964e-05
-1.5138119544613e-05
-1.22636752090088e-05
-1.14272016862903e-05
-8.01816813172631e-06
-7.5157055297697e-06
-2.55159868989149e-05
-1.29607618633217e-05
-1.40284480981726e-05
-2.16486117081305e-05
-1.61592438400388e-05
-1.41338375571683e-05
-2.1873129104494e-05
-1.17194361029783e-05
-1.67006308941826e-05
-1.68252587573053e-05
-1.67767284532869e-05
9.90681019229286e-06
-4.54276276183031e-05
-3.00127546673826e-05
-1.50701648682439e-05
-2.13438007124873e-05
-1.36161005957475e-05
-1.33402274697931e-05
-2.88825440733211e-05
-8.37255843386902e-06
-1.59327816532922e-05
-1.82473183656176e-05
-2.03619369984697e-05
-2.23148212297173e-05
-1.53544237778753e-05
-5.04893985205917e-06
-1.9884850131009e-05
-1.48166205042568e-05
-9.44242687535886e-07
-1.61609379544631e-05
-2.70062710615801e-05
-4.42540564974141e-06
-2.0205294805318e-05
-2.83024292103467e-05
-2.05270823291993e-05
-1.23328377427818e-05
-1.9015111380634e-05
-1.57530812872879e-05
-1.82925406228178e-05
-8.99823300402188e-06
-1.27515333857748e-05
-1.12810080712243e-05
-1.28068227442032e-05
-1.21215301474734e-05
-6.69333332690089e-06
-3.03185162956487e-05
-8.79849285925951e-06
-4.25621560435408e-06
-9.22560085683988e-06
-1.42132614596585e-05
-4.58455902072104e-06
-1.76179746906781e-05
2.36292294713983e-06
-1.28038011324146e-05
-9.24303318172064e-06
-3.44675421124411e-05
-2.0981444089362e-06
-7.65904213825071e-06
-3.23000370174887e-05
-1.62231816826861e-05
-1.49307529910757e-05
-1.50711969515975e-05
-1.6180849365546e-05
-1.836457537848e-05
-1.16816469039675e-05
-2.18230582372369e-05
-1.37150869630086e-05
-1.24371843758548e-05
-1.69983899002432e-05
-2.32853298498921e-05
-1.1386086248531e-05
-5.33818828367715e-06
-2.25387801709685e-05
-1.13197990668683e-05
-1.76057470944462e-05
-1.51157211810474e-05
-3.21784716346134e-05
-9.91221340811007e-06
-2.62904608124609e-05
7.75745437645681e-07
-7.94216124382067e-06
-1.24561187230691e-05
-3.56950539277783e-06
-3.40304678028816e-05
-2.57299616470879e-05
-1.56515476030967e-05
-1.77897358121076e-05
-1.73949001556969e-05
-1.9896518324454e-05
-1.14491185835399e-05
-1.44458339249271e-05
-5.80175603124153e-06
-5.94717805188313e-06
-3.33380224258151e-07
8.19651526116056e-06
-8.43257263909518e-06
1.01245687017721e-05
-5.19928940732369e-06
-2.0140203691112e-05
-1.38392332563661e-05
-1.65548940268531e-05
-7.74102623977824e-06
-1.48121396771123e-05
-2.33924897962036e-05
-2.4731220791865e-05
-2.48788264904852e-05
-1.62633213381838e-05
-6.31249194324939e-06
-2.23669624887236e-05
-5.09455233096487e-06
-6.1885709574452e-06
-1.79725134248549e-05
-2.26167931718215e-05
-2.23669882487928e-06
-2.81900365496194e-05
-1.77286708202066e-05
9.3548006809555e-08
-2.48649022398534e-05
-1.12125287687465e-05
-2.76999797103241e-05
-1.33606586253133e-05
-9.21792918575002e-06
-1.59616243788634e-05
-1.52663491372704e-05
-1.4910297952123e-05
3.5806007008523e-06
-6.58274159460349e-06
-1.17102127060249e-05
-2.61373481484321e-05
-6.08815659558784e-06
-3.04522142850117e-05
-1.0499455294872e-05
-1.06847194758544e-05
-1.88380314005069e-05
-2.68341546957671e-06
9.48816260380947e-07
-1.56190319217685e-05
-2.21962979545735e-05
-1.5061656858758e-05
-3.43717514853777e-05
-3.28690247350611e-05
-1.04754641939087e-05
-1.0412804589381e-05
-1.76063347658758e-05
-2.03368140832791e-06
-2.27136960545639e-05
-2.31392413614616e-05
-1.75780152572339e-05
-2.64209537801357e-05
-1.87908599156637e-05
-2.27828095268947e-05
-1.4829339942203e-05
-1.77490721236391e-05
-2.49583825972739e-05
-7.53954775553025e-06
-1.30087242778924e-05
-1.11175625483158e-05
-1.39385308719451e-05
4.34799638945511e-07
1.06414834569544e-06
-7.83296828474558e-06
-3.20812143836161e-05
-1.62340747976707e-05
-1.65185757490846e-06
-1.25978404986371e-05
-1.59040281762055e-05
-1.04530540738297e-05
-6.10592896088018e-06
4.48828075771098e-07
-1.64384421890775e-05
-2.08644767956822e-05
-2.47354848838176e-05
-5.46981357980506e-06
-1.68163054625774e-05
-1.70955197956521e-05
3.81119660100733e-06
-2.17748181520202e-05
-3.2531282417327e-05
-2.23864918246023e-05
-2.3536254030116e-05
-2.08890894955909e-05
-3.97322382243616e-05
-2.20934510321085e-05
-4.9659709173601e-06
-1.68340000644732e-05
-2.09596560559353e-05
-2.41462172090475e-05
-1.61571348346649e-05
3.83447247921828e-06
4.66789613567451e-06
-7.54132946510801e-06
-7.54381787599624e-06
-4.12883987677799e-05
-1.35200058716494e-05
-2.80225091127348e-05
-1.93273064778976e-05
-2.04564844396038e-05
-9.00694925378709e-06
-2.81342431763339e-05
-1.34468299854744e-05
-1.8834802650116e-05
-2.61382681988687e-05
-1.87564576791367e-05
-6.19023996605889e-06
-6.78989977815971e-06
-6.90229604868297e-06
4.15944620774296e-06
-2.7854145111138e-05
-2.14155155278535e-05
-8.44102556157778e-06
-1.85524350094085e-05
-5.48248696476573e-06
-1.15628756057859e-05
-7.16966841080964e-06
-1.16525226608592e-05
-2.75919127763129e-05
-1.40936217911616e-05
-1.88137415217415e-05
-2.78792969444225e-05
-6.81944143957041e-06
-2.51402586320222e-05
-3.06231484507347e-05
-1.52182149121271e-05
-3.10069791117127e-05
-9.00331473271465e-06
-1.92466845969065e-05
-2.38607599374153e-05
-2.38898955990401e-05
-1.37122488433195e-05
-1.78627051078608e-05
-8.17122955666358e-06
-1.2295546531014e-05
-1.16100718957984e-05
-3.38953451061758e-06
-1.47656090749696e-05
-3.1020821574019e-05
-1.09464020753686e-05
-1.15946937722129e-05
-2.02376275450695e-05
-2.12075503505258e-05
-7.73471747092453e-06
2.60586938164067e-06
-1.38218144527438e-05
-1.21762038696985e-05
-8.76322970885414e-06
-8.0728447273335e-06
-2.35348967025986e-05
-1.70414161890871e-05
-2.32421929184607e-05
-1.10493139729599e-05
-1.79310419469927e-05
-2.80915547524818e-05
-1.56271862958605e-05
-3.14615673380541e-05
-1.41329828352709e-05
-9.70122618892577e-06
-5.80208501819139e-06
-8.78847405149775e-06
-1.82174699173741e-05
-7.46898882641715e-06
1.1562775801963e-06
-3.63195363304618e-06
-1.40330854141821e-05
-3.43130710770706e-05
-1.96598919187042e-05
-3.52768191215487e-05
-1.94776266209015e-05
-7.23059509029474e-06
-1.51882005574098e-05
-2.09836646332813e-05
-2.06950757233042e-05
-8.18953732504264e-06
-3.24464210700911e-06
-2.25380297793244e-05
-1.36215766289335e-05
-1.16554230635508e-05
-2.52175750809128e-05
-1.86996874121674e-05
-2.09952926979734e-05
-9.61278209461069e-06
-1.29620817047178e-05
-1.71311879916843e-05
3.10092034872949e-06
-2.02165299750251e-05
-1.78033496967305e-05
-1.28531953414372e-05
-1.6645307835061e-05
-2.03138107933232e-05
-1.4435380956197e-05
-3.20954093994333e-05
-3.13698290641049e-05
-1.3500678064805e-05
-1.86569288975952e-05
4.64575649247469e-06
-3.65351627872559e-06
-3.22455744284672e-05
-7.59514952635026e-07
-2.84322235732967e-05
-1.81568532812985e-05
-1.05312001727727e-05
2.32055146709435e-06
1.77889538471254e-07
-1.86269632176226e-06
5.39505681437352e-06
-9.78518843774685e-06
-2.20830208243183e-05
-1.78478483596379e-05
-8.06816577923769e-06
-2.80813620083042e-05
-2.48869866267691e-05
-1.51800080024306e-05
-2.15815159321208e-05
-5.49849173703922e-06
-1.11755124129037e-05
-2.69970128484399e-05
-5.74999891286584e-06
5.8386281816361e-07
-1.83046618441849e-05
-2.05889552236838e-05
-3.10527449568164e-05
-9.30746163272923e-06
-2.03277817747107e-05
-2.63979218572463e-06
-3.47445494207732e-05
-2.56806500202845e-05
-2.0332079875805e-05
-2.46913358428593e-05
-2.13942913963079e-05
-4.36143521980952e-06
-1.71243231597716e-05
-2.26577700239109e-05
-6.81414894239064e-06
-1.93395091437956e-05
-2.33443505847197e-05
-2.48070539975882e-05
-3.41761829437459e-05
-1.83981002773292e-05
-7.26143886506073e-06
-1.95089446508411e-05
-2.01415416378576e-05
-7.01149060596143e-06
-3.66031923702256e-05
-2.02121072773237e-05
-3.42293294864574e-05
-1.50021535926857e-05
-1.57301427064915e-05
-1.90844469291552e-05
-2.29078853368956e-05
-4.03441701744031e-06
-6.19565509476303e-06
-1.21377491429483e-05
-1.23538449924658e-05
-2.09126485766308e-05
-1.54110054620862e-05
3.24642067505597e-07
-1.04989980670311e-05
-2.4677304794689e-05
-3.47303063781774e-05
-3.26733011466858e-05
-1.73495633612278e-05
-1.79534347164443e-05
-1.83821778867581e-06
-7.75070975369716e-06
1.38713723510752e-06
-1.52910827499769e-05
-1.41693895888164e-05
-2.08641416127772e-05
-1.96526279446586e-05
-1.46386432110151e-05
-1.77725988943934e-05
-2.22827045489159e-05
-2.90840564744342e-05
-1.14752210227684e-05
-1.57657888135324e-05
-1.04971709761345e-05
-1.20482293875057e-05
-8.28758170886958e-06
-1.95918233470098e-05
-1.38677845770284e-05
-1.3077194065153e-05
-1.50917832609012e-05
-1.88579891207064e-05
-4.14629831802953e-05
-1.39247895359741e-05
-1.67047439195998e-05
-1.77121127371271e-05
-9.56557110002835e-06
5.15543065268193e-06
-1.84647221152726e-05
-1.074485332929e-05
-1.60771188837912e-05
-1.55069049777401e-05
-3.06306658652354e-05
-8.13770068963374e-06
-1.05674090115961e-05
-1.88433644667562e-05
1.88399643442748e-06
-1.6376705073075e-05
-3.271673663274e-05
-1.05601191156646e-05
-1.25563700983964e-05
-1.73237846015659e-05
-8.74845397038362e-06
-1.14872280357748e-05
-9.89665679610013e-06
-1.28295085954916e-05
-2.62375061357461e-06
-3.57377864102251e-05
-6.24164917590442e-06
-1.97671604560166e-05
-2.42038176261608e-05
-4.01314535097395e-07
-2.11682100749258e-05
-1.93027085152178e-05
-2.22660466903687e-05
-2.85856042991881e-05
-2.63650455314894e-05
-3.23851759755129e-05
-1.63145405012129e-07
-1.69027055622697e-07
-1.70414296967644e-05
-2.90386378718385e-05
-2.21095949876821e-05
-1.40516701075638e-05
-2.87231402746507e-05
-9.88074177232494e-06
-1.58105975494125e-05
-5.51237407345228e-06
3.63709557050224e-06
-1.16382151385157e-05
-1.18974629472907e-05
-2.51044730606412e-05
-9.86743154687227e-06
-2.28561781900411e-05
-1.60361201465675e-05
-8.83266579538734e-06
-7.89554373963489e-06
-1.72183038488993e-05
-1.11071810213138e-05
-2.44548996327236e-05
-9.83605045073424e-06
-1.34376784108257e-05
-9.11490877821972e-06
-2.10707577049467e-05
-8.94832494392352e-06
-5.59950112156375e-06
-2.35295535038591e-05
-1.86569141827325e-05
-3.43412208465711e-05
-7.98171231268255e-06
-2.45030271469903e-06
-1.96178911283533e-05
-1.58864716630906e-05
-2.91960072434347e-05
-2.37057463055857e-05
-4.28534341595766e-06
-2.73951804352541e-05
-1.42907842424723e-05
-4.61576423203203e-06
-1.8895317519796e-05
-1.27053973398366e-05
-6.48855356062496e-06
-1.93135542553567e-05
-1.22259510366202e-05
-7.29217371826849e-06
-2.23947897697279e-05
-6.85587588790982e-06
-2.43358076647861e-05
-2.23449260699625e-05
-3.1450159230408e-06
-2.9885979285908e-05
-4.63351163162546e-06
-2.43130759605508e-05
-2.10305293595218e-05
-2.08807501775273e-05
-1.69272691423639e-05
-2.73394280513939e-06
-1.15261657975892e-05
-5.83794839905534e-06
-1.62329770809945e-05
-1.74720667479898e-05
-1.11491859275002e-05
-2.07132129847445e-05
-2.63583391947404e-05
-1.82215259761006e-05
-1.39197831006996e-05
-5.98302602671794e-06
4.94621650426771e-06
-1.37446215548973e-05
-1.24179351640823e-05
-1.93487645353415e-05
-2.03879752278852e-05
-2.04561681498425e-05
-8.76939797891271e-06
-2.48214282108151e-05
-2.07557986538054e-05
-1.97576692944447e-05
-1.22176325035324e-05
-1.46468105392219e-05
-9.71241866508004e-06
-2.75808414483365e-05
-4.32791514647161e-06
-8.41597660243303e-06
-1.17714493193493e-05
-2.60829399317333e-06
-1.01980499898877e-05
-2.22062095304776e-05
-1.15650811159311e-05
-2.13524331024029e-05
-3.23005427923177e-06
-2.22557211700791e-05
-2.02032182954855e-05
-2.1589597586698e-05
-2.40834712085336e-05
-1.58353774541375e-05
2.05471564609015e-06
-1.8506111947785e-05
-2.76709604826876e-05
-9.63044261505659e-06
-1.67982180453015e-05
-2.56706871144621e-05
-2.97017329345236e-05
-3.58895440015252e-05
-2.14088088448094e-05
-4.6679493250945e-06
-4.5336693669531e-05
-2.58168130338288e-05
1.38774906008885e-05
-2.00220073935718e-05
-2.23346452584102e-06
-2.54502339927501e-05
-1.79922642737614e-05
-8.60402095604079e-06
-2.47277371307428e-05
-2.90064811158268e-05
-2.03309262028437e-05
-2.49078550456354e-05
-1.95792792592656e-05
-3.86381780292001e-05
-1.00010350636908e-05
-1.14546511470956e-05
-1.49687862011472e-05
-1.01431757039997e-05
-1.22674919560643e-05
-2.83786098186202e-05
-2.32658681348039e-05
-2.40715748005543e-05
-1.69251974912867e-05
4.02148303630255e-08
-1.64172062559473e-05
-1.4434166432348e-05
-1.79391392867275e-05
-2.09218759399169e-05
-1.43028466874437e-05
-2.61838823220929e-05
-2.82447805129852e-06
-1.7264994900069e-05
-7.23365147862118e-07
-6.99432820873487e-06
2.77572986423072e-07
-7.32428513715724e-06
-8.14982968890861e-06
-1.57668640326475e-05
-1.4495563839836e-05
-2.18744068092709e-05
-2.10745729610362e-05
-1.93517422456039e-05
-1.22130391818618e-05
-7.70306058105449e-06
-1.60550176958881e-05
-1.90064279867981e-05
-1.45881025070616e-05
-3.85007549865836e-06
-1.33768958608606e-05
-2.12307130139067e-05
-2.28118395792442e-05
-7.88012493603367e-06
5.70136139639856e-06
-1.66251953751256e-05
-1.03090020678938e-05
-1.79789002432302e-05
-1.70610399416167e-05
-2.46644591971155e-05
-1.36688060382993e-05
-3.77533629543582e-05
-1.16595868839333e-05
6.34138208810422e-07
-2.68495828205586e-05
-9.77495311321278e-06
-4.36318768605084e-06
-2.56920709169979e-05
3.41378680082862e-06
-6.28747333447305e-06
-1.90243705480062e-05
-1.84796761747638e-05
-1.79453417900518e-05
-3.93137364332173e-06
-4.49622627158295e-06
-5.26349385481576e-06
-8.34331948655197e-06
-2.50617529069301e-05
-1.65292352331706e-05
-1.64099295730281e-05
-1.80514025681065e-05
-3.00961343003125e-05
7.89551714556626e-07
-2.65335905198647e-05
-2.52739330440559e-05
-5.476161446098e-06
-2.83155740218203e-05
-1.78903786756465e-05
-2.18289377490401e-05
-1.6985116920297e-06
-1.38728598425691e-05
-6.05785633971809e-06
-3.10414273105444e-05
-6.55762572433368e-06
-1.22857489093389e-05
-3.6054311199659e-06
-4.18503873734871e-06
-2.69785900155486e-05
-6.84652449392313e-06
-1.0872166226038e-05
-1.27988070916531e-05
-2.05164084370296e-05
-8.81527445937525e-06
-1.91217643810411e-05
-1.17392843671217e-05
-9.74477417592859e-06
-1.54091291359907e-05
-1.05574268340996e-05
1.37012307986598e-06
-1.66854482677432e-06
-9.44850837332138e-06
-9.54864480251691e-06
-7.33783544351994e-06
-1.30526526978352e-05
-1.12730170243072e-05
-1.8827916287815e-05
-5.57860807235453e-06
-2.37656752317654e-05
-1.6601120655903e-05
-9.82681303155302e-06
-6.17399253138539e-06
-1.30038378219827e-05
-2.22618033184894e-05
-2.61191139914132e-05
2.8649065931182e-06
-2.31678848861618e-05
-1.41688374242727e-05
-1.18756123579702e-05
-1.61906834097691e-05
-1.89255515392359e-05
-1.02312102795287e-05
-1.28160980266578e-05
-3.22897070756559e-05
-9.45323990761399e-06
-2.00865628949995e-05
-6.01063412014774e-06
-1.5380615695985e-05
-2.0567531629673e-05
-1.62842542295549e-05
-2.56182318262486e-05
-4.56497612940735e-06
-5.7129714344725e-06
-2.42556384734167e-06
-1.158803866826e-05
-1.76387818965967e-05
-1.71701415061236e-05
-2.0142050534045e-05
-1.13704120967026e-05
-5.97917705884004e-06
-8.57561914190829e-06
-9.14043187350849e-06
-3.16073353305715e-05
-1.18527021254247e-06
-1.1375192878044e-05
-1.59085221155827e-05
-5.966944391412e-06
-1.20411410975974e-05
-5.60798113587853e-06
-8.10429884406523e-06
-8.30662114610611e-06
-1.68135512725497e-05
-3.01059520165563e-05
-6.3851919892306e-07
1.96127511149892e-06
-2.28166589922707e-05
-9.35961806815299e-06
-1.18921345590284e-05
-7.67227270883579e-06
-1.88217998602735e-05
-1.42275928337211e-05
3.94718743343689e-06
3.10081141013062e-06
-1.88776485018423e-06
-3.8059661540439e-06
-1.71603864398349e-05
-3.16550416114388e-06
-1.82709112266958e-05
6.73086149529805e-06
-4.08266424932706e-06
-2.40651529151262e-05
-2.94905247098784e-05
-1.4634263974617e-05
-2.72296737441539e-05
-9.6346314606332e-06
-2.39825334722686e-05
-1.52281931215194e-05
-1.35603757628568e-05
5.25008591981188e-06
-8.93744650480243e-06
-1.09992812802342e-05
-2.45701370231601e-05
-2.03062244935056e-05
-2.25725029234921e-05
-7.4811975693994e-06
-4.25595951814499e-06
-3.22863881148025e-05
-1.1126882691735e-05
-1.21601222985664e-05
-1.76406924648897e-05
-1.02938405698554e-05
-1.86858192462766e-06
-1.82461715782108e-05
-1.19999927748207e-05
-7.11678400286752e-06
-4.09605982373007e-05
-9.32678266552777e-06
-1.29070356494151e-05
-1.11683541760705e-05
-2.09702756976224e-05
-1.21985905451742e-05
-1.92104205254064e-05
-9.47544327570784e-06
-9.23766490022411e-06
-3.06119093894122e-06
-1.63616738670956e-05
-2.25629535730602e-05
-1.46627045424616e-05
-1.25431604809053e-05
-1.46422490967073e-05
-2.25679339171056e-05
-2.23275068472009e-05
-2.83290330366671e-05
-1.30125084398479e-05
-2.3650558090717e-05
-1.55845684113019e-05
-1.04818111775198e-05
-3.18463785197009e-05
6.8497681292226e-07
-1.4713145017683e-05
-1.67977835066611e-05
-2.08161002992814e-05
-1.93777561369245e-06
-1.61009740818308e-05
-1.77124256088365e-05
-2.36687834784994e-05
-2.60766487217743e-05
-3.94849020621082e-05
-1.22801734643208e-05
-3.52054541403095e-06
-2.48017246854143e-05
-1.10440525575873e-05
-1.39458097720729e-05
-1.44431678842025e-05
-2.22621914452005e-05
-1.7583312047454e-05
-1.49059861049062e-05
-1.46512671811241e-05
-9.08751852127793e-06
-3.35160911982662e-05
-1.36144870889281e-05
-2.27724049552175e-05
-1.74182113289473e-05
-1.98162837238756e-05
-2.63614521889685e-05
-6.29312626444365e-06
-1.1118204084021e-05
-1.1958180749307e-05
-7.1731496612949e-06
-1.89879387066532e-05
-1.16444346313759e-05
-1.72615570788661e-05
-1.24219031240026e-05
-1.43829336155242e-05
-2.60846661935494e-05
-1.56438563732429e-05
-1.12734041837037e-05
-2.15713001343354e-05
-1.99865661050508e-05
-1.00520421106862e-05
-2.51202500838269e-05
-4.5249809711214e-06
-1.53532985544123e-05
-6.52331088084599e-06
-1.78874082312403e-05
1.03008735042705e-07
-9.81971652876307e-06
1.34209705312712e-05
-2.78739555659695e-05
-3.08285443007334e-05
-1.82201433659876e-05
-2.04002040870647e-05
-4.18175747207907e-05
-1.26749510221097e-05
-1.10815195368359e-06
-1.1825565685661e-05
1.10209636772779e-05
-1.32147245616777e-07
-2.21379766827876e-05
4.97648119175535e-07
-2.16775138501231e-05
-4.84438780169963e-07
-1.7276852078936e-05
-3.00989007839951e-05
-1.43291161226507e-05
-2.82342482182001e-05
-2.33206170835418e-05
-1.67047559953032e-05
-8.18448773854317e-06
-2.38663989478171e-05
-1.29327218800464e-05
-1.31992511039955e-05
-1.29845979679676e-05
-1.1352363477279e-05
-1.79037715713108e-05
-1.19200354681268e-05
-8.91053692925099e-06
-1.07218116050531e-05
-1.06663253462725e-05
-1.78804953124651e-05
-2.17705680591202e-06
-1.27891783295197e-05
5.55953562026675e-07
-1.4504279426421e-05
-2.54528153140177e-05
-2.24014903761079e-05
-1.32744094292884e-05
-7.67583224340088e-06
-8.79184823074164e-07
-1.60379413103084e-05
-1.05773669464343e-05
-2.15840037604893e-05
-9.72075361013036e-06
-2.18413268523176e-05
-2.6511017797938e-05
-3.10251480535348e-05
-3.46795068293847e-05
-2.91301828067628e-06
-1.05509629148746e-05
-1.61504630085009e-05
-3.2000654582715e-05
-1.52946616254367e-05
-1.15826597222814e-05
-1.80155031656373e-05
-1.71446496609559e-05
-1.50144476517293e-05
-9.95871022615584e-06
-1.4101321883134e-05
-2.99611973931188e-05
-1.16114585485664e-05
-9.8177500714667e-06
-1.43349366095009e-05
-1.82840673217192e-05
-6.86763171544447e-06
-2.06019051691776e-05
-1.26781382180178e-05
-1.76826942536485e-05
-1.03505188079861e-05
-9.32435901024398e-06
-2.37704100182802e-05
-1.3072805712374e-05
-4.45047744158371e-06
-2.5172958976286e-05
-9.7784691841384e-06
-2.72750334717497e-05
-1.05995318940767e-05
9.36040168636725e-07
-2.32543887452281e-05
-1.4496680137579e-05
-2.2690375417174e-05
-7.59315284381655e-06
-1.8725946994028e-05
-2.36274946850065e-05
-1.50723228907132e-05
-1.6134051856695e-05
-1.87325951690186e-05
-2.45806786785788e-05
-2.00885535270039e-05
-1.12093306981195e-05
-1.30732868280274e-05
-1.7450830144173e-05
-4.68172641010126e-06
-7.62468832718914e-06
-1.4612209107151e-05
-1.64476959440163e-06
-1.24454077198144e-05
-2.3569979817837e-05
-1.93494503908771e-05
-2.29032184887075e-05
-6.63287591756273e-06
-1.07791160612352e-05
-1.40013730195641e-05
-8.50474838741124e-06
-2.6037696313392e-05
-1.7625365822913e-05
-2.8236647000534e-05
-2.11237641423629e-05
-5.47599388407455e-08
-1.01622000994449e-05
-1.06501540046417e-05
-2.44069796649857e-05
-3.47235605156238e-05
-1.2750210211891e-05
-1.77149918274421e-05
-2.5709926170693e-05
-2.06080579442396e-05
-1.3920329149218e-05
-2.27179436599386e-05
-2.09613410255441e-05
-2.90844318401851e-05
-2.33263532661808e-05
-1.04617811371888e-05
-2.30518057795464e-05
-2.25451844018932e-05
-3.15226037045883e-05
-2.18353228071778e-05
-1.21962373639884e-05
-4.28991951072806e-06
-7.73704116084693e-06
-3.72671145696167e-05
-1.34563055755762e-05
-1.20278466271062e-05
-2.48870170016469e-05
-8.23103883994238e-07
-7.39199555294819e-06
-1.20248009882989e-05
-2.88081271122498e-06
-1.59512188985994e-05
-1.6865102907103e-05
-9.28591761211727e-06
-1.30513650076249e-05
-2.33320908170696e-05
-7.40099864121556e-06
-1.01154023574411e-06
-2.9574140738486e-05
-1.4575206972814e-05
-3.46194271211669e-05
-8.34125024098986e-06
-6.0164976693163e-06
-1.97925442929229e-05
2.0888668707772e-06
-3.11597061733106e-06
-2.08450045437884e-05
-2.58149335734525e-05
2.30863554400616e-06
-5.79509480699748e-06
-1.56516138003225e-05
-2.55110593514523e-05
-1.6254659538633e-05
-2.21109203428435e-05
-3.82064954072137e-05
-3.11119000493101e-05
-9.84996674161855e-06
-1.14496356444293e-05
-1.42348187466595e-05
-3.53675417409895e-05
-1.30012823780514e-05
-1.18399113925448e-05
-2.365012998802e-06
-1.8462989886562e-05
-1.07312556198942e-05
-1.23065154109105e-05
-1.51312579145601e-05
-1.38821374470242e-05
-4.61684935754949e-06
-2.37162898999713e-05
-1.15153235217901e-05
-1.43873890839482e-05
-1.9594668485559e-05
-7.36064244811212e-06
-6.02269816609571e-06
-1.65417219603103e-05
-1.79822540170516e-05
-2.53201700961559e-05
-1.70882518656645e-05
6.46613715228939e-07
-1.25492370420265e-05
-2.3435664092406e-05
-1.79683086789497e-05
-2.2528897438425e-05
-3.07380638371181e-05
-2.31659711133064e-05
-1.63283642034254e-05
-1.98000140901122e-05
-1.44903840884265e-05
-6.69958925265871e-06
-1.71567423644787e-05
-8.6785937647748e-06
-2.59492202614018e-05
-1.98174960831439e-05
-1.26603996057476e-05
-7.75770394163893e-06
-1.63350912527693e-05
-2.23721674941699e-05
-1.30518575634022e-05
-1.11972369180782e-05
-2.33869481817031e-05
-8.3287733395899e-06
-9.54177220187299e-06
-1.16694813980591e-05
-2.05525176025099e-05
-2.4938452727706e-06
-9.34440452478687e-06
-1.60084310877535e-05
-2.48756096495849e-05
-4.8706759385129e-06
-7.15494461226903e-06
-2.74056078442254e-05
-1.39478245390484e-05
-1.02638458450653e-05
-1.25737449584444e-05
-2.2151255253927e-05
-1.66032888831658e-05
-2.16816501588914e-05
-1.76515680692006e-05
-4.37699373599346e-06
-1.41237183179777e-05
-1.36510882145717e-05
-1.47145843012305e-05
-4.06945325879603e-06
-1.68447501293779e-05
-2.67025844068944e-05
-2.4580145615929e-05
-1.76573127590244e-05
-1.49715723149518e-05
-7.31538091221076e-07
-1.06347445911657e-05
-5.80159006851668e-06
-3.40898494080833e-07
-4.90092206759556e-06
-2.82204855888707e-06
-7.71098030398062e-06
-7.54284269477081e-06
-4.5351831538332e-05
-1.93277393551812e-05
-1.82708479726365e-05
-1.54874317876219e-05
-1.88522597566195e-05
-1.79073774554162e-05
-7.0255317487218e-06
-7.17650655830733e-06
-5.17272358437329e-06
-1.78690881299159e-06
-1.84770393819049e-05
4.57439810486777e-06
-1.41914950349861e-05
-1.32735345844543e-06
-8.44635418115155e-06
-1.73783163195183e-05
-1.23012538772717e-05
-1.37204746694695e-05
-1.87471616351902e-05
-5.965324713584e-06
-6.49490173126866e-06
-6.67076284874439e-06
-1.80834058911535e-06
-3.61362719169028e-05
-2.17476549654748e-05
-2.51531806783488e-06
-1.71438529747034e-05
-2.31110405464794e-05
-2.5817083291049e-05
-1.16429569831019e-05
-1.03340282262114e-05
-2.83856940880547e-05
-1.72153092045602e-05
-1.80301270600927e-05
-1.096931458005e-05
-3.42379675020923e-05
-9.9724221007896e-06
-7.04480659591523e-06
9.95854815540045e-08
-3.47434964038282e-05
-3.93665960308137e-05
-1.61118760432095e-05
-1.91103482355395e-05
-1.94286754799594e-05
-1.44495857762054e-05
-1.21157277071737e-05
-8.10219881396966e-06
-1.85254517308396e-05
-1.82837850895575e-05
-1.70568958143194e-05
-9.64457739035678e-06
-1.58605790187869e-05
-2.37135765542925e-05
-1.593744174723e-06
-2.5801517497724e-05
-2.8967381472752e-05
-3.35748418094534e-05
-2.22641610669488e-05
-2.65014289065611e-05
-1.71370480789907e-05
-1.80481862514419e-05
-2.4117631591095e-05
-2.47343993071527e-05
-2.50285715252582e-05
-1.89620144339126e-05
-1.91699313080734e-05
-2.40593563350261e-05
-7.80451129797125e-06
-3.36124326272422e-06
-3.72636958006663e-06
-1.09217619207517e-05
-1.68200848836613e-05
-1.26017501530087e-06
-2.19701953955077e-05
-2.24733958527084e-05
-6.71017452688351e-06
-9.31315100836797e-06
-1.55449138651852e-05
-1.42127974345114e-05
-2.46956397059295e-05
-2.18752532848682e-05
-1.92401890605386e-05
-1.07456335698263e-05
-4.53670191517055e-06
-1.18709240711064e-05
-1.58625403892432e-06
-1.70918187373628e-05
-1.53587054318767e-05
-2.02991297817616e-05
-1.82067262845256e-05
-1.18035092374096e-05
-5.91836638953528e-06
-2.20937712567947e-05
-1.7971667306223e-05
-1.94456254006186e-05
-1.70380081939287e-05
-8.51647986899838e-06
-1.74170751408098e-05
-5.12907111103417e-06
-3.21410680617464e-05
-1.98455003091673e-05
-1.748303478653e-05
-1.0152186451542e-05
-2.36285520167607e-05
-2.05847768128523e-05
-1.67726076300791e-05
-1.94864248252092e-05
-3.31752349017829e-06
4.16524338501538e-06
-1.45500559804468e-05
-2.03514700069462e-05
-7.22791115378659e-06
-1.13463676333033e-05
-1.06307925595398e-05
-1.44162988347216e-05
-2.17101663254962e-05
-9.64758895471377e-07
-6.60881490513236e-06
-1.49864933711298e-05
-2.11873347669116e-05
-1.50287965382294e-05
-1.8506742751288e-05
-1.74229568968628e-05
-1.33156808385967e-05
-4.33975440777432e-06
2.08766001558266e-06
-1.42871279550245e-05
-6.06832606771853e-06
-7.85914821262618e-06
-1.86785834556562e-05
-4.08452889140185e-05
-1.93031880646098e-05
-1.75083524378707e-05
-2.9067478446023e-05
-2.07994552622037e-05
4.99020817941206e-06
-1.71200486900603e-05
-1.79247364597306e-05
-8.99860175645613e-06
-3.49013979410284e-05
-1.06957496107872e-05
-6.53639628542786e-06
-5.34191743622213e-06
2.304014998509e-06
-3.29170308062993e-05
-6.09764020882324e-06
-1.78045788887295e-05
-9.77304349555131e-06
-1.41793146725845e-05
-1.80408498423795e-05
-2.73357891161893e-05
-2.07230258406892e-05
-2.35303183157975e-05
-2.69386249693128e-05
-1.37799657114618e-05
-1.90949210994317e-05
-1.86930763214173e-05
-7.8577184309323e-06
-1.68093104807408e-05
-2.81365117053287e-05
-2.28758798186724e-05
-3.15818721374685e-05
-1.81647456383296e-05
-1.59552731217109e-05
-2.29393074833851e-05
-2.22090130902829e-05
-3.05637571827724e-05
-9.11213732703568e-06
-7.56577242244085e-06
-2.85004219204323e-05
-1.78008643104483e-05
-2.06081314610549e-06
-1.98156211556237e-05
-1.21791124927552e-05
-4.18766149635536e-06
-1.87343175055084e-05
-2.15462459981743e-05
1.75463161938832e-06
-1.26991261702969e-05
-9.67396550074007e-07
-8.27236317108832e-06
-6.59086736379516e-06
-1.43808352873978e-05
-1.37717523857155e-05
-6.82409594387313e-06
-2.73642787013132e-05
-2.67509128335525e-05
-1.87784299029907e-05
-3.05064278082668e-05
-2.59791917953796e-05
-2.79626766777728e-05
-2.15282563263027e-05
-1.25087673044438e-05
-1.53255100043678e-05
-1.68323534458329e-05
-1.52028729691088e-05
-2.00113091768878e-05
-1.56269238855948e-05
-2.35942615763725e-05
-8.94384381460173e-06
-2.3192091302352e-06
-1.52868992264274e-05
-5.57008899283554e-06
-2.45775939722221e-07
-3.2295904325389e-05
-2.24423858310636e-05
-2.8235110723351e-05
-1.40215718265843e-05
-1.35861063803028e-05
-2.46324320773111e-05
-2.07438345359325e-05
-1.45285162184744e-05
-6.49531828903047e-06
-2.47654268794238e-05
-1.8238779230793e-05
-1.16427045642271e-05
-1.59850227499794e-05
-1.54987165450153e-05
-1.03563298967143e-05
-6.3592858410351e-06
-1.45562407618131e-05
-1.27727457794022e-05
-2.25724642812821e-05
-1.02623597762856e-05
-3.08086093643112e-05
-2.22645782381675e-05
-1.02887674225398e-05
-1.19242392973154e-05
-2.22698148358739e-05
-2.21830668456862e-05
-2.28593089075543e-05
-1.58372103634591e-05
-2.34035144658174e-05
-1.52141896108685e-05
-1.41660803657149e-05
-1.96699553787204e-05
-2.79568326667163e-05
-3.05560603991615e-06
-2.68979491548001e-05
-1.31958547299635e-05
-1.07746603067309e-06
-1.39089747285296e-05
-2.58211821148923e-05
-1.3043506854185e-05
-1.30482271864633e-05
-8.59196911302894e-06
-2.21660348466126e-05
-1.87004852421208e-05
-2.51174752192278e-05
-1.48979445475683e-05
-9.82135804344168e-06
-1.66623220057926e-05
-1.76089806834254e-05
-1.23493113060736e-05
-9.63802312660837e-06
-5.0386749429783e-06
-3.45377010659604e-05
-1.57061700474031e-05
-8.74478257834271e-06
-1.17017925419173e-05
-1.66097897587562e-05
-1.61961060820087e-05
-2.26971940250707e-05
-4.04994987336809e-05
-2.49917687247124e-05
-2.92661197407092e-05
-2.37741618680616e-05
-2.31418193272601e-05
-2.73165914982308e-05
-2.47704050770775e-05
4.73490459401242e-07
-1.06847493630363e-05
-2.17915756997172e-05
-3.21212420507641e-05
-1.59630996171388e-05
-6.8902158945988e-06
-1.4032609184852e-05
-1.09402656968176e-05
2.46993022455286e-06
-9.38458243725098e-06
-6.78700536130232e-06
-2.11265401164981e-05
-2.23249790095098e-05
-9.76016900743604e-06
-3.04844098167524e-05
-1.83860441498814e-05
-2.89559353591975e-06
-1.13590045558012e-05
-3.16251917595165e-05
-9.16948835821739e-06
-2.31538222612999e-06
-1.0212547329633e-05
-1.14701437527936e-05
-1.66417208652875e-05
-1.31901291969423e-05
-1.76245999075036e-05
3.20753487757065e-07
5.57203038333448e-06
-1.96383359802647e-05
-1.81727661130473e-05
-2.27102985568384e-05
-1.69667839895489e-05
-2.62216621622665e-05
1.99245700045159e-06
-9.53624141148526e-06
-4.20304288572059e-06
-9.42716671917014e-06
-1.01777294091796e-06
-1.82276796083675e-05
-2.19783483213851e-05
-9.29315143937762e-06
-2.85399946961038e-05
-1.12887233506073e-05
-1.24994846977443e-05
-2.61498945521679e-05
-6.56268011054495e-06
-1.58811797672093e-05
-4.42920175277516e-06
-9.68152076153822e-06
-1.28945648055198e-05
-1.9853310141693e-05
-1.35377449944082e-05
-1.48954504312267e-05
-1.14143679023365e-05
-5.40176124367606e-06
-3.96771498850536e-05
-2.97424478966062e-05
-2.43011280470746e-05
-1.66589123987371e-05
-2.68796033218567e-05
-1.38244657507164e-05
-1.81842321645718e-05
-2.82690102858471e-05
-1.82047678157267e-06
-3.6611415142621e-06
-7.50155686559701e-07
-1.14522706682151e-05
-1.15979736624736e-05
-2.2471288151357e-05
-1.2696133705142e-05
-1.86114304966978e-05
-9.48663393818274e-06
7.28493761539568e-06
-1.74729874434351e-05
-2.39193462090333e-05
-6.52797833662078e-06
-1.5992558702462e-05
-1.7692651073291e-05
-1.04518618230229e-05
-2.02188948718621e-05
-4.58642578017224e-06
-2.41421694218174e-05
-3.97371606521957e-06
-2.11572905425868e-05
-1.70075164411202e-05
-2.69284629437102e-05
-1.32622080021766e-05
2.57567982630864e-06
-1.11545842625962e-05
-1.02476181126672e-05
-4.12143358540614e-05
-2.80799557273749e-05
-1.49986687870538e-05
-2.81186970334439e-05
-1.32229773990056e-05
-2.74258694609229e-05
-2.35815265583464e-05
-4.97808439664764e-05
-1.44867427806178e-05
-1.3127501808359e-05
-1.64328519095891e-05
-2.59432729529577e-05
-1.66197131316631e-05
-1.80323791854173e-05
-2.446279958322e-05
-2.34168828491093e-05
-7.84113160048237e-06
-8.64483620290862e-06
-1.56778242850681e-05
-8.63917133178998e-06
-1.15573113091409e-05
-1.57690202895297e-05
-1.19437555053814e-05
-1.05771208673394e-05
-1.80847474045942e-05
-2.73504406091115e-05
-1.84899477763537e-05
-1.9262654966917e-05
-2.24345415083094e-05
-1.43952641588724e-05
-1.44738133481969e-05
-1.20528463120581e-05
-9.69284800293106e-07
-1.42184230229321e-05
-1.83839253723113e-05
3.52254501200202e-06
-2.00951626211753e-05
-3.05583161275057e-05
-1.67708291546102e-05
-2.89526663805866e-05
-3.64869789368225e-06
-4.49314044743407e-06
-1.51076278038792e-05
-1.58599972378156e-05
-5.18922112206199e-06
-1.89743179564513e-05
-9.33886628138504e-06
-2.82199476324386e-05
-2.06568968697491e-05
-7.47604417640346e-07
-3.53605641743777e-05
-4.03571757440344e-06
-2.1261376297269e-05
-1.07245651031365e-05
5.95722482070709e-06
-1.58164219481364e-05
-1.26447796383814e-05
-1.7305811040017e-05
-8.95292672536647e-06
-3.53818039924585e-06
-1.84586616981051e-05
-2.1443058639906e-05
-3.29867723579724e-05
1.82618897074169e-06
-7.80210104310882e-06
2.37510234492681e-06
-1.98340035800509e-05
-4.37513334006988e-06
-9.4927520524735e-06
-9.67150064122986e-06
-1.94627897087964e-05
-1.92281926921172e-05
-9.48788399570303e-06
-6.56759021288602e-06
-1.71370174922031e-05
-2.64208063482944e-05
-2.05818456362578e-05
-2.53504029949858e-05
-1.98797077940638e-05
-2.87987379146451e-05
-7.37286437455959e-06
-2.15797498387889e-05
-1.16264754165187e-05
-2.17907424632489e-05
-7.98446733434735e-06
-1.24963496412775e-05
-1.01066580764174e-05
-2.75337425622909e-05
-1.0120855277137e-05
-7.37941097648552e-06
-2.22664375939921e-05
-8.81871195360822e-06
-8.18969301381311e-06
-1.13115044795292e-05
-1.62995028806295e-05
-1.58331567933938e-05
-6.58651004825393e-06
-1.34156027909355e-05
-3.56429019728886e-06
-1.89699914128856e-05
-1.51018161550629e-05
-1.94562534832175e-05
-6.6374337899259e-06
-1.61321942722317e-05
-5.59181990802498e-06
-2.08599380006836e-05
-2.60428970970522e-05
-4.63926476189748e-05
-2.07470765825616e-05
-1.51764605815813e-05
-2.82549815282096e-05
-1.20742593538534e-05
-2.27334490849091e-05
-1.05634641156867e-05
-2.8972892582594e-05
-1.93502275003435e-05
-1.97854925839022e-05
-1.93843711363873e-05
-2.90071441137526e-05
-2.01215454218064e-05
-1.49438897999352e-05
-1.78108501611666e-05
-2.85461311272005e-05
-1.8097510177546e-05
8.45789710168389e-07
-1.57860397895856e-05
-4.8646642433905e-06
-2.30071044087359e-05
-4.4590091284525e-06
-1.89400448706897e-05
-1.85811273668113e-05
-1.66281202661586e-05
-2.71044519608051e-05
-2.02452103089804e-05
-1.02475155619124e-05
-2.45286241009562e-05
-1.57779703013424e-05
-8.1582778483831e-06
-7.72682021786222e-06
-2.02120319974585e-05
-2.72173455743393e-05
1.79244156501446e-05
-4.11866376679489e-06
-1.30205798502134e-05
4.45652468304049e-06
-2.44559163089306e-05
-8.7029133535364e-06
-2.06689288174799e-05
-1.85986165703292e-05
-1.69908310719392e-05
-2.26481248297591e-05
-2.53105210251332e-05
-6.679674540144e-06
-1.48159954190022e-05
-1.61200164886516e-05
-2.21917993639464e-05
-1.64749022665126e-05
-5.34271300030853e-06
-1.34819874419035e-06
-1.72817002393496e-05
-1.5449812216652e-05
-2.22074903622566e-05
-2.3621717829562e-05
-1.70241182651522e-05
-5.60910274012714e-06
-2.47619871424903e-05
-1.04411477709354e-05
-1.48950685771552e-05
-2.58877613964039e-05
-1.79175961705436e-05
-1.81533204142729e-05
-1.4073703703201e-05
-3.69774163112162e-05
-2.4035617435871e-05
-1.45018514384044e-05
-2.08427070349843e-05
-9.63990583405275e-06
-1.81148807820033e-05
-1.37319225305836e-05
-1.65784315393583e-05
-1.36880339759312e-05
-1.1548460260245e-05
-1.06951066204965e-05
8.68736769025489e-06
-1.40264783565381e-05
-1.8833800237619e-05
-2.14678871721419e-05
-5.8355420198724e-06
-1.44400625494829e-05
6.57541278245345e-06
-1.51472118738286e-05
-1.84147064206786e-05
-7.7659895388706e-06
-9.50208112802638e-06
-1.18558780647129e-05
-2.42363079139535e-05
-1.44993270467752e-05
-6.68165449896582e-06
-9.17227646939051e-06
-8.10392095116121e-06
-2.83550668577046e-06
-1.8554412997896e-05
-2.90982511465133e-05
-1.38699146273953e-05
-1.95461619724376e-05
-1.99888732431975e-05
-7.64589132418598e-06
-4.67275305643327e-06
-2.84924694765861e-05
-2.70778413967638e-05
-3.0058363697337e-05
-2.39957384334983e-05
-2.18225236254538e-05
-1.31954288202506e-05
-1.67982671223214e-05
-1.04156084259787e-05
-1.38472271385303e-05
-6.98113003123517e-06
-1.75117642898166e-05
-2.73051622550058e-06
-1.33699672630842e-05
-6.98830145390637e-06
-4.5631077777698e-06
-1.56864862128326e-05
-2.05875249638013e-05
-1.57075080993356e-05
-2.34011996345824e-05
-3.88379957934891e-05
-2.05647370715851e-05
-1.49889634187126e-05
-1.56615694285894e-05
-1.40641823349515e-05
-2.9648249783393e-06
-1.53737936611054e-06
-2.15737191675761e-05
-1.67814499195314e-06
-1.66493756648471e-05
-3.23381806403388e-05
-1.03572401245928e-05
-2.99303365997283e-05
-9.30714150140219e-06
2.49218616609538e-06
-1.4123480831221e-05
-1.34677123728297e-05
-1.3787664405651e-05
-3.35993919624129e-06
-4.03397394625308e-05
-2.09883416896004e-05
-9.86805930618404e-06
-4.45906554987286e-06
-9.17144819250795e-06
-1.29667518255507e-06
-4.3064342386533e-06
-1.52346759134926e-06
5.81207886159226e-06
-1.62986212442055e-05
-9.33328508842248e-06
-2.31938017500712e-05
-2.2249074972878e-05
-3.40737006138178e-05
-2.5622681367625e-07
-1.37227381073755e-05
-1.66661197530825e-05
-3.32142235707233e-06
-1.0029194117983e-05
-2.61574826884052e-05
-9.9004400764533e-06
-1.9666943310861e-05
-1.80991812306888e-05
-1.94181692076857e-05
-1.59941748666134e-05
-6.69115603656105e-06
-2.02501371632778e-05
-6.44792289790187e-06
-2.33187196289423e-05
-2.29839449389074e-05
-2.34690954652686e-05
-2.55119920241326e-05
-1.66740300668517e-05
-1.7716983411562e-05
-1.49048476517379e-05
-2.60247903147649e-05
-1.57044929241768e-05
-5.56809114176975e-06
-7.91367322537994e-06
4.19438330952297e-06
5.18749027624833e-06
-1.8893738644054e-05
-1.0458145134316e-05
-1.75740721894731e-05
-3.45217662756076e-05
-2.14305434482772e-05
1.20277389953337e-06
-7.18264851686895e-06
-1.81822934551035e-05
-1.28242171877741e-05
-4.44903880259862e-06
-1.62699535480816e-05
-1.8985765654641e-05
-1.1764378283282e-05
-2.48512939676925e-05
-2.98117072124395e-05
-1.96101717352209e-05
-1.81239803644297e-05
-2.28636318470045e-05
-1.22464371224025e-05
-9.6659778901159e-06
-1.79508576244445e-05
-2.16447506277158e-05
-3.25181469164748e-05
-2.59427911484845e-05
-1.20918637154817e-05
-8.88351240595823e-06
-1.54162944722652e-05
-1.94006527574739e-05
-1.62729037210946e-05
-1.27694379614275e-05
1.45318000925286e-06
-1.88414529030255e-05
2.80964361068053e-06
-2.52404089684044e-05
-1.86469007277559e-05
-1.46343996317177e-05
-2.69148451724493e-06
-5.37649432573723e-06
-2.45352335052777e-06
-2.00678967697417e-05
-4.90975915609028e-06
-6.40994198613309e-06
-1.28871719890761e-05
-1.86941072390892e-06
3.06462555782806e-06
-2.52562713238932e-06
-1.02813422597705e-05
3.02153500196562e-07
-6.7250628787861e-06
-2.1234084662399e-05
-9.590880138409e-06
-9.71514097850796e-06
-1.09735657041612e-05
-1.31959773604353e-05
-8.93161074033591e-06
-1.57256593506446e-05
-1.76125077248e-05
-1.42174409008373e-05
-3.60500918761932e-06
-1.28749216534826e-05
-2.04715442228577e-05
-1.76898001224245e-05
-1.69689286468624e-06
-2.41803757795029e-05
-8.23858375970337e-06
6.82142050687111e-06
-2.70392434505432e-05
6.12989541561849e-06
-6.12171821663729e-06
-2.0132853060557e-05
-7.00521310803856e-06
-2.22640007785711e-05
-1.99119655836591e-05
-8.95179593190718e-06
-1.64638347294633e-05
-2.6214328125139e-05
-1.52690300953203e-05
-2.43798396628492e-05
-2.04686864205164e-05
-2.82049035436815e-05
-8.65966326012196e-06
-1.3311513027261e-05
-1.07178987120753e-05
-9.68276296351826e-06
-2.72356895805192e-06
-1.20174457249237e-05
-2.8007709095593e-05
-6.80063050455998e-06
-2.45425999469586e-05
-1.43964580516646e-05
-1.76469865165756e-05
-1.17969719269451e-05
-1.66367203286394e-05
-2.32478777554725e-05
-1.7769950222266e-05
-8.79921455188485e-06
-2.14392194275698e-05
-2.51747551233466e-06
-1.74440389499414e-05
-3.74843474434899e-06
-1.62954210273758e-05
-1.50410133124816e-05
-2.45038226239831e-05
-1.24188277752262e-05
7.97506766023118e-07
-2.5054202482207e-05
-1.68355118347691e-05
-2.68676925221817e-05
-1.37927982897963e-05
8.6561741731721e-06
-5.83165835450781e-06
-2.81177830536125e-05
-2.68560630144663e-05
-1.67300793011804e-05
-6.99554305105041e-06
-2.84228420405563e-05
1.63917979679754e-06
-2.30592575911673e-05
-8.85851060653315e-06
-2.20682132243789e-05
-1.38459244373744e-05
-2.09282168504319e-05
-1.33025805046988e-05
-2.16846258145463e-05
-2.94594795304139e-05
-1.49721951338848e-05
-1.49826610922555e-05
-2.59969781583571e-05
-9.78640774986939e-06
-8.17396626687948e-06
-9.53189614753588e-06
-1.39250346644648e-05
-1.96343376405039e-05
-1.55853663441737e-05
-1.75229209013942e-05
-3.34030404852981e-05
-3.02999829786562e-05
-2.36273153406611e-05
-2.24704260544358e-06
2.43971414642082e-06
-2.36376677167092e-05
-1.87211418804384e-05
-1.75757977266651e-05
-2.28845551983547e-05
-2.67065477315006e-05
-9.30788434676567e-06
-1.27327102202959e-05
-2.27598942373312e-05
-3.08455480675091e-05
-1.4414635194917e-05
-6.82673158604451e-06
-3.83895774205298e-05
-1.63364791564512e-05
-1.10147255624466e-05
-2.46756504775992e-05
2.74497341007523e-07
-2.05156470212621e-05
-3.87456442921421e-06
-9.26319910622423e-06
-2.7291574899113e-05
-9.76656446736577e-06
-1.69927384967019e-05
-9.50703810424337e-06
-1.49799645345024e-05
-1.87754313962325e-05
-5.15523259375536e-06
-3.27088645770696e-05
7.75609906325491e-06
-1.0156660222168e-05
-2.06855960437651e-05
-2.40357708506011e-05
-2.87060761302264e-05
2.84256304038959e-07
-1.18699238206753e-05
-3.34594819777528e-05
-1.68028617734788e-05
-2.71743058365302e-05
-1.88580881699713e-05
-2.35512727615017e-05
-3.25280146886481e-05
-8.28913321226789e-06
-1.41035978204632e-05
-5.30802429481418e-06
4.32350775827888e-06
-2.11884931736612e-05
-4.36337481394384e-06
-2.78461503916711e-05
-2.13405753781081e-05
-3.32459996230964e-05
-5.87241140182311e-06
-2.28756480911749e-05
-1.87138782508576e-05
-3.09321333693248e-05
-2.43941436502274e-05
-1.16817969818189e-05
-1.73339812503837e-05
-1.11084232533708e-05
-2.15629694512152e-05
-2.25383158428975e-05
-4.31538720823854e-06
-1.56487863855789e-05
-1.98455052750572e-05
-2.66045615563838e-05
-1.42805954413797e-05
-9.51125080665929e-06
-9.1621286639688e-06
-7.68657073618475e-06
-1.1280426432755e-05
-2.83553707557738e-05
-1.60356192184287e-05
-5.29474098971966e-06
-1.53347965898921e-05
-9.84952778290024e-06
-1.83851276565213e-05
-5.1189893822702e-08
-1.90521031550972e-05
-6.53922118765585e-06
-1.01468758533217e-05
-1.87869042050611e-05
-1.90820193586702e-05
-2.87777277115378e-05
-1.45831465007327e-05
-2.12421852798889e-05
-1.67300502008894e-05
-2.01190923930216e-05
7.09521149873924e-06
-1.30378406077901e-05
-1.31459226520114e-06
-1.75834031501849e-05
8.07639997079542e-07
-8.81109528732328e-06
-2.88357663107224e-05
-1.8614913606046e-05
-2.49878977833155e-05
-2.44481873852525e-05
-4.90857984968155e-06
-1.95838240806082e-06
-1.6422404121119e-05
5.13263251842894e-06
-2.15409828014776e-05
-3.01666033321869e-05
-1.46015087414095e-05
-1.69250087767773e-05
-1.53923294020771e-05
-2.60620535233224e-05
-3.5809213368516e-05
3.59923844521575e-06
-5.43982588029226e-06
6.02362585020278e-07
-2.0466263519311e-05
-2.08329016287775e-05
-4.46360742314634e-06
6.55013721625354e-06
-1.18165919893685e-05
-9.29728077672172e-06
-1.53238813058707e-05
-1.77760547114599e-05
-1.22668828867406e-05
-2.47223112643154e-05
-1.6641598830271e-05
-2.41466376542759e-05
-1.78732020136843e-05
-2.70988929858845e-05
-1.70130504788984e-05
-2.68519796721233e-05
4.2874772814354e-06
-9.08173653009405e-06
-2.61040684638659e-05
-1.85522187984239e-05
-2.84942629706738e-05
-2.98946738353363e-05
-6.19756959496645e-06
-1.25293223414144e-05
-2.32287635757572e-05
-2.96932740109075e-05
-8.60397711318027e-06
-2.55069623755508e-05
-2.16544175367175e-05
-5.1692611705755e-06
-1.97896228526591e-05
-1.96272137808766e-05
-1.10819963274589e-06
-2.65922904399883e-05
1.37304557404882e-06
-1.99773493279123e-05
7.08333562033367e-06
1.65850888455066e-05
-1.56918753313186e-06
-1.37718933704046e-05
-2.36944337497477e-05
-2.674062682682e-05
-8.96025825787042e-06
-1.11358866067168e-05
-1.26348320139687e-05
-9.53423505626778e-06
-2.01016438429752e-05
-5.93300727696372e-06
4.2321000684089e-06
-7.31279561317733e-06
-7.83230988107315e-06
-3.27465664982869e-05
-1.29308976303404e-05
-1.58993891287105e-05
-1.24175492853311e-05
-1.56035500416308e-05
-2.70878404339837e-05
-2.03026208143174e-05
-7.75250340798532e-07
-2.05834872480064e-05
-2.41831222874045e-05
-7.21336906106137e-07
-8.26139136344624e-06
-2.16499685354167e-05
-1.91823497723179e-05
-1.56541745050939e-05
-6.3782065764672e-06
-2.45924996853322e-05
-3.14697489674817e-05
-1.66836653012301e-05
-1.31162964878841e-05
-1.04971615619391e-05
-2.64977584637975e-05
-1.20066286984403e-05
-9.87552993087508e-06
-1.93804381988779e-05
-4.71317820904067e-06
-1.93274062277678e-05
-3.14726979273829e-05
-2.29787623922954e-05
-2.44726995782849e-05
-3.01027777579613e-05
-1.1568294729259e-05
1.45121659665108e-06
-1.81967081958236e-05
-1.16879731334641e-05
-9.38645810528192e-06
-9.56623586465169e-06
-1.30976066736216e-05
-2.81479627684979e-05
-2.12026402750496e-05
-1.61977614490508e-05
-2.26468530982388e-05
3.9913180470662e-06
1.32958460026688e-05
-2.1841126645459e-05
9.33891418917208e-06
-8.36414374918664e-06
-9.17418317246036e-06
-2.63862296808325e-05
-2.08960249628281e-06
6.02229727089973e-06
-2.63324191137355e-05
-3.25383093448817e-05
-2.34537730093443e-05
-2.04533298606847e-05
-1.23095588880847e-05
-1.8168210341075e-06
-1.17479636120219e-05
-1.54860583081409e-05
-1.91798280637176e-05
-1.47710409102225e-05
-2.90174624461478e-06
-1.07879119162637e-05
-9.43540767444577e-06
-1.8719908355257e-05
-1.80829590820651e-05
-8.19171668171309e-06
-1.82651856551905e-05
-2.72121355280277e-06
-8.58674783094663e-06
-3.63228175752091e-05
-1.86674340638485e-05
6.46403516046301e-07
-2.16699172404718e-05
-8.01565339761405e-06
-4.14528270249705e-06
-1.89037448490738e-05
4.16410662621355e-06
-2.01225142352812e-05
-1.96979967914059e-05
-1.59682859473851e-05
-3.89703903969428e-06
-9.45470354871675e-06
-3.63489967150783e-05
-7.21844430359487e-06
-2.55380911261214e-05
-9.02351441035855e-06
-4.58372959728207e-06
-1.63069423370793e-05
-6.55346575346212e-06
-4.40908496879971e-06
-1.1351823070698e-05
-2.33387909654052e-05
-2.68508244322659e-05
-1.87747666924494e-05
-2.13026589108446e-05
-1.85637274272698e-05
-1.49804255385824e-05
-6.9114906493329e-06
-1.74947685136659e-05
-1.84267078991059e-05
-2.34004972566392e-05
-2.96749188866075e-05
-1.88442555043899e-05
-1.40805796427849e-05
-1.53242875297541e-05
-5.9387800016236e-07
-5.47017377729042e-06
-3.53788478715106e-05
-1.78547856955599e-05
-1.04271282663928e-05
-1.47635545350791e-05
-8.85879442522804e-06
-2.98642674949654e-05
-1.48901654029024e-05
-2.58043421769323e-05
-2.07683183467303e-05
-2.58427812864264e-06
-1.72895463912252e-05
-2.1415853221231e-05
-8.75963565722783e-06
-1.39678580825512e-05
1.53697620604116e-06
-3.06299432698368e-05
-6.48328538446997e-06
-2.61153930404947e-05
-1.34937341034726e-05
8.30856832022343e-07
-1.01735778338625e-05
-3.69646768457632e-06
-2.36493238498765e-05
-1.44713874349305e-05
-5.20531870271099e-06
-5.05113397333823e-06
-1.82107403640455e-06
-1.46463291388572e-05
-1.87949563874089e-05
-3.57252824011502e-05
-1.71382128231418e-05
-1.40993174677314e-05
-3.19711921987854e-06
-4.20848333710375e-06
-1.4828367679933e-05
-1.88974911450453e-05
5.55775004638228e-06
-1.37943411257187e-05
-3.85935583060828e-05
-3.76093097393435e-06
-1.50544211296953e-05
-1.81973115548481e-05
-1.05811960705779e-05
-1.59074813962894e-05
-1.26481618414967e-05
-3.32544685967201e-07
-9.75670278310007e-06
-1.04816642951965e-05
-1.24539263837033e-05
-4.32628330073035e-05
-8.26015468150992e-06
-2.76662828749976e-05
-3.27357494869376e-05
-6.25875106896075e-07
-1.25077480629759e-05
-1.24001371185503e-05
-1.8112952908109e-05
-2.15325249517505e-05
-2.53526447094403e-05
-2.2142654817599e-05
-2.01433349503175e-05
-9.0784967207692e-06
-4.18861440387877e-06
-1.93660630920087e-05
-2.19213089182765e-05
-2.16543293102928e-05
1.49457422684474e-07
4.68205046352652e-07
-9.2345927745378e-06
-1.48968708030016e-05
-1.53475639584279e-05
-1.66864560167825e-05
