# Supplementary material for: Research on computational propagation and identification of mine microseismic signals based on deep learning
Source: PLoS One. 2025 Oct 22;20(10):e0334641. doi: 10.1371/journal.pone.0334641 (PMC12543183; doi:10.1371/journal.pone.0334641)
Supplement: S11 Data — (ZIP) [file pone.0334641.s011.zip › 000101100002592.xlsx_0.txt_24.txt.txt]

-2.2165958102027e-05
-1.7940882009151e-05
-2.67771543806609e-05
-1.06279684488128e-05
-1.47756645702091e-05
-1.2520106842212e-05
-1.42845845608854e-05
-7.06413911719299e-06
-1.18649088633764e-05
-2.79129963655334e-05
-5.12911579436676e-06
-3.50452432911666e-06
-8.49233632698369e-06
-2.38112450016884e-05
-1.18729075398441e-05
-8.60491740845325e-06
-1.83475164167006e-05
-5.62103048016226e-06
-1.05192637798383e-06
-2.10418898725296e-05
-2.97874784483635e-05
-3.23058193415064e-05
2.46889422872694e-08
-1.81656295386683e-05
-2.55627818210599e-05
-9.84404562223498e-06
-2.54102603859839e-05
-3.04555169002088e-05
-6.71360799202495e-06
5.96237627428663e-06
-1.05793777431277e-05
-3.78825272058973e-05
-2.47342127422062e-05
-2.79429787026342e-05
-9.78201043030227e-06
-1.44879014216952e-05
-8.97807254254973e-06
-1.46318356706026e-05
4.5343370555621e-06
-1.50366363466953e-05
-1.51057057045832e-05
-1.59652322138499e-05
-2.08183293782539e-05
-2.43978755790751e-05
-2.11450282416798e-05
-1.48409220069533e-05
-2.24017547227155e-05
-4.38825402906657e-06
-1.09896578560386e-05
-2.69168504743436e-05
-6.42200941845978e-06
-2.3536693347542e-05
-2.69751493387306e-05
-5.69368795096611e-06
-9.19281410673994e-06
-1.82526462550685e-06
-2.99874282154485e-05
-2.10835004875118e-05
-2.14857954160389e-05
-1.57819182268981e-05
-1.8260350395451e-05
-2.39483180531335e-05
-2.12772393409021e-05
-7.27145122096746e-06
-1.42067865261805e-05
-1.82208005422508e-05
-2.65539665870343e-05
6.03230184158932e-06
-3.14595055441994e-05
-7.37785854714774e-06
-1.12236732646452e-05
-3.88405353469648e-05
-1.61655092032971e-05
-8.42430278929038e-06
-9.56215511832131e-06
-1.62623304109202e-05
-8.61453489105098e-06
-1.61783562016569e-05
-6.12836941416839e-06
-2.88752332128065e-05
-2.32526985039686e-05
-1.32059107574596e-05
-2.32442163494224e-05
-2.7805370340907e-05
-7.42901885744282e-06
-3.70435297474108e-05
-1.79143152388135e-05
-1.51016454133251e-05
-1.76153787197313e-05
-3.04582540937548e-05
-3.24121835494935e-06
-5.3222792645876e-06
-2.54249873869334e-05
-1.58158388755584e-05
-3.14398224655278e-05
-5.56678611172661e-06
1.24473178819891e-06
-1.47971981577923e-05
-8.59354098097425e-06
-1.47004993738666e-05
-6.75427186983225e-06
-8.239545890177e-06
1.34063539113629e-06
-2.0864062552382e-05
-2.73267025759366e-05
-1.31792418232742e-06
-1.24251341758e-05
-1.38090139655808e-05
-1.27860567624513e-05
-2.04198944728647e-05
-1.00204944880205e-05
-1.04778040046847e-05
-1.62936395541689e-06
-9.6056454269145e-06
-2.09696442118412e-05
-4.52331850895068e-05
-3.09140998851412e-05
-1.34629358889351e-05
-3.79649997566806e-05
-2.41898443995105e-05
-1.56607187295456e-05
-2.06797114593918e-05
6.73217041199644e-06
-1.93827531200719e-05
-1.12362264946752e-05
-3.02036815510692e-05
-3.54514015544681e-05
-2.58121029662585e-05
-9.54079147750081e-06
-2.2527291413945e-05
-2.43159584401805e-05
-1.73642205901985e-05
-1.22823830359478e-05
-2.94319050913141e-06
-8.31654294030928e-06
-5.21858699391862e-06
-1.2483825888171e-05
-1.95092037502436e-05
-2.3461639079707e-05
6.6197471707957e-06
1.31930028281276e-06
-3.05683748143313e-05
-3.14240102363518e-05
-2.09679967104987e-05
-2.24056618429812e-05
-1.7510376577934e-05
-1.82251290190797e-05
-7.37961224311657e-06
-1.5043948558622e-05
1.54522556635905e-06
-2.24187653102494e-05
-6.88414343909326e-07
-1.26772566061157e-05
-9.41857645671032e-06
-2.18391703776598e-05
-1.83609048345051e-05
4.16139978373766e-06
4.31999839293615e-06
-2.62591827359359e-05
-1.56165255445938e-05
-1.61764783142153e-05
-2.12020610720721e-05
-1.13340505546792e-05
-1.12224959096152e-05
-1.00184701918718e-05
-1.20929435925308e-05
-1.34043060920489e-05
-2.07678005270057e-05
-3.18465029401004e-05
-3.08429350110632e-06
-1.45363139547719e-05
-1.76137923041945e-05
-1.75995841233575e-05
-4.4836893272654e-06
-7.33841405627144e-06
-1.3335651773249e-05
-1.93085821755317e-05
-1.30332256944937e-05
-7.9259817125656e-06
-3.95767153501229e-06
-1.02018529008689e-05
-1.25260465930279e-05
-1.37822304686045e-05
-1.81465508438832e-05
1.5070888148467e-06
-2.30962596161188e-05
-1.70047730698633e-05
-4.92892941350181e-06
-2.00225590353259e-05
-6.6448859872048e-06
-9.62027689460597e-06
-2.00865709846165e-05
-2.42376325415855e-05
-1.18512241084953e-05
-1.78494056819073e-05
-6.04837147289034e-06
-2.2552754080308e-05
-2.1005594604382e-05
-1.63834661563123e-05
1.86298574330685e-06
-2.12718799591469e-05
6.80347171086652e-06
2.08134254397286e-06
-2.15609952416285e-05
-1.62797086559151e-05
-2.11453260385741e-05
-7.16255939270845e-06
-6.52945686267429e-06
-1.51325872680848e-05
-1.13600566455136e-05
-7.03811600327631e-06
-2.15443208005438e-05
-6.70706474347833e-06
-1.18958543987497e-05
-1.60622072322147e-05
-2.02635722040264e-05
-1.92995644640974e-05
-2.2700864156144e-05
-1.06839668668303e-05
-3.61539119971183e-05
-2.04820123981545e-05
-7.35066476213443e-06
-1.26864293193142e-05
-2.21006951074986e-05
-1.53794303771572e-05
-8.44716696332155e-06
3.1044716884958e-06
-7.75987417659614e-06
-1.27292453241066e-05
-1.61631226195201e-05
-1.45864379027323e-05
-2.39334815602684e-05
-1.66924879876797e-05
-3.26235869962672e-06
-1.2913048965932e-05
-2.67928076351964e-06
-1.32342830380168e-05
-2.52211468034206e-05
-1.29280020562615e-05
-9.29159734354473e-06
-2.08689535712992e-05
-1.87873047090716e-05
-4.70924730853843e-06
3.02560929211747e-07
-2.43450213960674e-05
4.97458591975988e-06
-2.14468358399962e-05
-5.1618741624699e-06
-6.17446028266087e-06
-1.18333036607545e-05
-1.82611003189139e-05
-4.84818829291995e-06
-1.87769285642939e-05
-1.88571360363979e-05
-2.52365724467234e-05
-3.34627341270133e-05
-1.45558919136987e-05
-2.34401383675508e-05
-7.83288983976018e-06
-1.71424634591592e-05
-1.11381323637656e-05
-8.81826713752404e-06
-2.49311820360996e-05
-9.37726162907965e-06
-4.09109067792369e-06
-9.52623047087615e-06
-8.1059451752614e-06
-2.03231691609946e-05
-2.01534089398235e-05
-1.17665860505212e-05
-1.98791920655522e-05
-1.17126800836432e-05
-4.90158960606054e-06
-6.27522660780228e-06
-1.30664015485484e-05
-1.70138596494357e-05
-1.19087992370696e-05
-1.14315644870383e-05
-1.38565357132607e-05
-1.00280579318768e-05
-1.67205253734356e-06
-7.29669370240731e-06
-7.15049223507266e-06
-8.65132013417429e-06
-1.68895708920251e-05
-3.00431391152686e-05
-4.15146480226045e-05
-1.18402151648828e-05
-2.82033266571387e-05
-1.21559544152936e-05
-1.23388358211459e-05
-2.16413472105906e-06
-7.20834610052763e-06
-2.54993824099291e-05
-1.13086082372283e-05
-1.93017443692867e-05
-2.8684548810077e-05
-3.4143422388163e-05
-2.2114512704034e-05
1.44103216305657e-06
-1.83340992238534e-05
-3.11152487182199e-06
-8.56046691047664e-06
-5.66107011740177e-06
-1.87413721751271e-05
-5.93604645389239e-06
3.78594107638879e-06
-1.9736001872467e-05
-1.08507476908467e-05
-1.98720831674465e-05
-2.25211211059598e-05
-4.88133552036572e-06
-1.17195735621338e-05
2.87663766677199e-06
-1.86273198876067e-05
-3.60619040378496e-05
-8.20965046771934e-06
-2.60865734044534e-05
-2.05422861980769e-05
-1.96603553687454e-05
1.17462856962193e-06
-1.71896336837318e-05
-1.83069304573231e-05
-7.25180073499309e-06
-1.49009972773086e-05
-4.68871613037101e-06
-1.31817354763382e-05
-1.69831764787822e-05
-4.56013689745368e-06
-7.74805635110437e-06
-2.41051818327015e-05
-2.53766757505269e-05
4.09245963441559e-06
-1.49950906488121e-05
-1.03765671273616e-05
-2.01821231857222e-05
-9.08847563170676e-06
-2.39096857999234e-05
-3.03900653261463e-05
-1.24069264954479e-05
-2.37000473814478e-05
-1.93987063910084e-05
-5.39274380884966e-06
-2.0709616475112e-05
-1.66194045653977e-05
-1.22080607590103e-05
1.44198386129859e-06
-1.14565443241868e-05
-4.04842622885562e-06
-1.82749717222728e-05
-2.10636117883233e-05
-2.36777050682398e-05
-1.37212120070637e-05
-1.85512229377826e-05
-1.25207921307134e-05
-2.04416679951558e-05
-1.96123598468142e-05
-9.40947668145071e-06
-4.1744157502644e-06
-1.69417234188035e-05
-1.92538921388072e-05
-2.56941212469407e-05
7.11372004411127e-06
-1.6738211534131e-05
-8.30704538795267e-06
-1.69964773638122e-05
-9.23911345807182e-07
-1.42351165699276e-05
-1.75412579086151e-05
7.54682714531138e-06
-4.81728825446655e-07
-2.57458418488777e-06
-1.19930997669938e-05
-2.64443336594057e-05
-1.12051360592731e-05
-3.12691974387318e-05
-1.19908767516992e-05
-1.76973335100339e-05
-2.28386339612328e-05
-1.96714437801463e-05
-2.25951555979412e-05
-5.75670422611395e-06
-2.51663300840396e-05
-3.05725450414054e-05
-1.74159721381507e-05
-1.32937328798412e-05
-2.76718550545321e-05
-2.12781457620548e-05
-1.79616035258316e-05
-2.7975015632784e-05
-1.03622463637168e-05
-1.12429868805484e-05
4.12474557676568e-06
1.64004549414016e-06
-1.81780977308914e-05
-2.53932150299272e-06
-2.44032775955666e-05
-2.28255174649407e-05
-2.28078444016668e-05
-1.40105935745268e-05
-2.47857803063532e-05
-1.75389242811672e-05
-2.93022806313754e-06
1.1207607409858e-05
1.75884921864363e-06
-1.77849219006094e-05
-2.16862595413068e-05
-1.0708271711213e-05
-2.6511625380196e-06
-1.9363514346001e-05
-3.45292272061085e-05
-5.87523818610188e-06
-1.46481906353627e-05
-5.76907879119768e-06
-1.81637519434622e-05
-2.31493613119707e-05
-2.53046311185564e-06
-1.17013531142781e-05
-9.39110563583102e-06
-2.32456703540244e-05
-2.78608075569206e-05
-1.7400167392577e-05
-1.98416294529752e-05
-4.86877837058464e-06
-1.17211428617974e-05
8.77209634334105e-06
-7.71674587298682e-06
-1.65015641431886e-05
-1.80068303174842e-05
-9.91114324863106e-06
-3.28630917316585e-06
-5.78483642366389e-06
-2.62162826011908e-05
-1.50556996672432e-05
-2.93916058331393e-05
-2.99228048060011e-05
-1.76720087234103e-05
-9.75935061447811e-06
-8.26611003722923e-06
-1.34906976029725e-05
-7.81502873281865e-06
-1.91727218140829e-05
-1.11452256965106e-05
-2.12494457039342e-05
-6.98612015146957e-06
-5.82788402115794e-06
-1.83117286650153e-05
-1.78946720961177e-05
-2.96501955193868e-06
-1.36966688337713e-05
-2.80178913709976e-05
-1.99245027726624e-05
-6.96891195213512e-06
7.11364165302967e-07
-1.86718461892581e-06
-3.06052256573925e-05
-2.72948732629272e-06
-3.29305450154616e-05
-1.81665249260153e-05
-8.46813511617437e-06
-2.01293489408171e-05
-2.17604461259288e-05
-2.98265113753209e-05
-2.38581752477085e-06
-1.18776612662354e-05
-3.04655698171001e-05
-3.26855491577436e-05
-1.63892975127309e-05
-1.51949975477723e-05
-7.23996750073123e-06
-1.89866288016666e-05
-2.44658132363243e-05
-8.70011355864933e-06
-1.91027805610327e-05
-2.30208442373693e-05
-2.50613540894532e-05
-1.52132484674738e-05
-7.30767557755251e-06
-1.46327342678846e-05
2.61199924812566e-06
-2.49509366575819e-06
-1.64641262552839e-05
-2.60700727182782e-05
-1.53857473765959e-05
-2.78381443173421e-05
-1.36967017985395e-05
-1.89926329307493e-05
-1.461140602302e-05
-2.40161475241679e-05
-2.26264486032233e-05
-3.13315119293863e-05
-2.05980063679395e-05
-2.19759357457293e-05
-1.00226933207735e-05
-9.85716272049622e-06
-3.24970424130952e-05
-2.08469045468904e-05
-7.92490021328208e-06
-2.30210583503212e-05
-4.42635046322511e-05
-3.67623442505905e-05
-9.53114955396151e-06
-1.39703136278577e-05
4.754519182175e-08
-1.30064348261939e-05
-1.51682833584966e-05
-2.28881314828863e-05
-1.7830117508448e-05
-2.81525614845648e-05
-1.47274402769496e-05
-9.45117570963806e-06
-1.74205299637132e-05
-1.55433442586844e-05
-9.98016669839375e-06
3.81499981202869e-06
-3.09487777130708e-05
-1.89569687855027e-05
-2.11272222501225e-05
-2.87271452011816e-05
-1.68664183902926e-05
-1.66719114244691e-06
-3.24432397410951e-06
-4.23087261293219e-05
-2.86751329539114e-05
-1.3188279527627e-05
-1.87344133208007e-05
-3.51025889301082e-06
-7.31870374846099e-06
-1.29288291139487e-05
-9.08880644963072e-06
-2.56280065662078e-05
-2.68710737297233e-05
-2.14844070197615e-05
-9.18146577740554e-06
-2.00539204043118e-05
-1.20667205101398e-05
-1.60737356584906e-05
-3.01380339112834e-05
7.63039455599941e-06
-2.01193218186148e-05
-2.72408893241975e-05
-1.50754507648936e-05
-1.78497389004495e-05
-1.59621687944947e-05
5.16361698727365e-07
-3.25162523711116e-05
-2.68744502839683e-05
-8.72955497233006e-06
-7.28327317381277e-06
5.36466913003586e-06
6.15829684603744e-06
-1.81299736957424e-05
-1.88102628849714e-05
-2.78172250156831e-05
4.82933639752003e-06
3.23039367391497e-06
-1.60688782157974e-05
-1.10745812975376e-05
-8.35774783061545e-06
-3.61014968058866e-05
-2.83208696834485e-05
-2.08896173483755e-05
-3.73738120130709e-06
-7.41136919069015e-06
-2.12920419568071e-05
-9.238086278145e-06
1.60089951851916e-06
-1.71815639806158e-05
-1.95208117534245e-05
-2.66439592360442e-05
-2.95546839432667e-05
-2.441586556381e-05
-1.96832662891385e-05
-8.33702563627948e-08
-2.59246216895622e-05
-2.03123407831802e-05
-6.71097233445875e-07
-2.62650545195706e-07
-7.572620574427e-06
-1.25230126536604e-05
-1.60172354522531e-05
-1.60100132490079e-05
-2.60763128390377e-05
-1.40580121520835e-05
-1.69488342120422e-05
-6.27339335726915e-06
-1.28378634886981e-05
-2.49889927744572e-05
-1.28649483124915e-05
-2.14772170806562e-05
-2.87856814530832e-05
-3.57367121537563e-07
-2.78830941028446e-05
-1.60074782380017e-05
-2.19277614390811e-05
-1.81432212015892e-06
-1.24872649236502e-05
-1.40489464229234e-05
-1.26738139780599e-06
-1.73899674069603e-05
-1.40710162112938e-05
-2.11220581440202e-05
-8.35323424345793e-06
-1.55571614202558e-05
-1.46886056772537e-05
-2.00674498911257e-05
-2.79865712031508e-05
-1.97060021033323e-05
-2.05738137099573e-05
-3.04820846693106e-05
-7.59177246917283e-06
-1.7409798553538e-05
-2.23488629698768e-05
-2.09905441233936e-05
-1.02676686080058e-05
-1.08674897761905e-05
-1.51074308913318e-05
-2.24610526516693e-05
-1.13061839942152e-05
-1.73421521773347e-05
-1.28724491463686e-05
-1.74826276767975e-05
-9.05677220958669e-06
-1.49959244245797e-05
-4.41915339681909e-06
-1.19742835433542e-05
-1.06122482773778e-05
-2.56517126742868e-05
-2.63430358596584e-05
-1.39689454558478e-05
-1.20976570283451e-05
-2.14844402104163e-05
-1.8851552395614e-05
-2.23398613227198e-05
-2.67280863344855e-05
-2.67051497524084e-05
-9.29769029976484e-06
-1.3719331360632e-05
-2.78086114677125e-05
-1.24475723328154e-05
-6.54528621030271e-06
-1.74700482512067e-05
-1.10514252994006e-05
-1.28737723560217e-06
-2.60604336015889e-05
-8.13988291313784e-06
-1.36805100747847e-05
-5.29343562838846e-06
-2.28484113590409e-05
-6.85021952329756e-06
-1.60735310471154e-05
-3.0685124130564e-05
-1.69414031438121e-05
-9.18554542560073e-06
-2.79925788551508e-05
-2.06304068128036e-05
-2.2045220000984e-05
-1.75595912720254e-06
-1.65115940176611e-05
-1.39404231698821e-05
-1.83747996717497e-05
-2.46292011503911e-05
-1.07406746163353e-06
-2.37960391668951e-05
-5.71353300978095e-06
-5.23517186958952e-06
-1.36777517470317e-05
-3.58683716715132e-07
-2.12004054210033e-05
3.00489812502397e-07
-3.18885283628633e-05
-1.83881417228224e-05
-4.77892124700933e-06
-1.58221018500854e-05
-3.90156274190474e-06
-1.49774864992387e-05
-1.69644177715528e-05
-2.11555702078433e-05
-2.03844127492336e-05
-2.67832650012581e-05
-1.97379504239007e-05
-1.31188161036967e-06
-6.70278246405729e-06
-7.89439062776688e-06
-2.48915292544645e-05
-1.54216249097581e-05
-6.40635416276709e-06
-2.17866244209094e-05
6.27283007536826e-06
-1.24673014224691e-05
-9.0389319327236e-06
-1.41608920861707e-05
-2.34551555675633e-05
-1.48964652725977e-05
-2.33494128394655e-05
-2.80355108692545e-05
-6.71751782828712e-06
-1.69783979342021e-05
-4.85237275361133e-06
-1.72583940401955e-05
-2.69314752378894e-05
-1.86822281900785e-05
-2.15610286469507e-05
-5.38108824515068e-06
-1.65307220981329e-05
-6.71019204647896e-06
1.83194591993475e-06
-8.96574614655556e-06
-1.20439730024015e-05
-1.09594255973345e-05
-3.23427206092557e-05
-2.7205312264789e-05
-2.51477746975774e-05
-9.93173609801567e-06
-1.47097818465271e-05
-1.86959034240674e-05
7.02156046099112e-08
-1.65934228120647e-05
-2.33678638577563e-05
-1.43306927885851e-05
-2.00126124664125e-05
-1.61263923841446e-05
-2.16434629730334e-06
-1.59462039783599e-05
-2.88573599929778e-05
-5.8984456347642e-06
-8.54975695130695e-06
-5.85806201240847e-06
1.62924979237429e-06
-5.31263294752728e-06
-1.02200832897412e-05
-1.2830778887326e-05
-9.21034639675389e-07
-1.62408493100862e-05
-2.69639472356958e-05
-2.50945997085195e-05
-2.42824315523894e-05
-1.45442124023918e-05
-1.52214892908443e-05
-4.9658022292247e-05
-1.71821534500238e-05
-4.02988477185224e-06
-1.79244306992704e-05
-2.58081017078266e-05
-1.75362276541091e-05
-1.99784665551196e-05
-2.56774833917563e-05
-1.56156450002461e-05
-1.51793705172341e-05
-2.8795898138939e-06
-2.12204827111031e-05
-2.42703231994583e-05
-2.58889106373012e-05
-1.95930537714891e-05
-3.34399127844241e-05
-1.08254651184391e-05
4.48854598923966e-06
-2.25801639292492e-06
-1.45610865809984e-05
-2.6062957185677e-05
-2.12216918017046e-05
-1.48424080370927e-05
-9.22298994686735e-06
-9.25667537573321e-06
-2.80994967500673e-05
-1.49044921644899e-05
-2.07812056678341e-05
2.12188463502189e-07
-6.56896597551235e-06
-1.88978971185201e-05
-5.19847663664992e-06
-2.48832678081355e-05
-6.13456907695484e-06
-3.87506639942049e-06
-2.97172433836442e-05
-1.34114775166205e-05
-2.09373653847564e-05
-1.13372681072992e-05
-2.70307722119098e-05
-1.62974223111954e-05
-1.08892741518161e-05
-2.02766748701005e-05
-8.01085087272106e-06
-6.27268471627343e-06
-4.15742117620961e-05
-2.45956389601358e-06
-2.48654738121068e-05
4.91493694533352e-06
3.39735262591466e-06
-2.67703226948959e-05
-1.47074086311736e-05
-3.48755609200596e-05
-2.46697698055764e-05
-2.48617072583372e-05
-1.78282101502512e-05
-1.17924659349247e-05
-2.15350503633091e-05
-8.70795736421146e-06
-8.81184369845946e-06
-2.18638710748039e-05
-1.82088566173636e-05
-1.915926002461e-06
-1.90058978181539e-05
-1.86199936007306e-05
-1.90020741528434e-05
-2.33565545769388e-05
-3.01347604400099e-05
-2.65177973283886e-05
-2.60592460055185e-05
-3.77174625401557e-05
-1.35298014312272e-05
-2.44039169237719e-05
-3.39919621276275e-05
-1.11427556771495e-05
-1.61725577355755e-05
-5.05900342276145e-06
-1.24455207999466e-06
-1.11076378321313e-05
-1.99394968417655e-05
-1.35001696109843e-05
-7.07708453129896e-06
1.65722984200705e-06
-7.59956759307414e-06
-2.96287055920384e-05
-1.88298478905843e-05
-4.77008621225903e-06
-1.48792492767466e-05
2.00261579167948e-06
-2.76741304137875e-06
-3.1069533363303e-06
-2.27699983653999e-05
-1.72798151211793e-05
-1.70141116459986e-05
-1.58047438784948e-05
-8.4370469399148e-06
-4.00719521995604e-05
-3.2404460498762e-05
-2.37058499989971e-06
-2.3298664871067e-05
-6.26431918140204e-06
-1.62541919602728e-05
-2.61167919893464e-05
-8.58361752855411e-06
-1.26179284692292e-05
-1.54810809973286e-05
-2.93872379594407e-06
-6.28018454536655e-06
-2.1521771289312e-05
-1.82858273770582e-05
-2.47995123207827e-05
-2.77628008749235e-05
-1.85128680877555e-05
-2.60899238603078e-05
-2.88168088117764e-05
-2.94476847147658e-05
-8.90488959638076e-07
-6.65620526024382e-06
-1.04139965880363e-05
-9.5770974478859e-06
-2.40285424550816e-05
-2.85563936388351e-05
-1.91638719373089e-05
-2.54993650982701e-05
-3.06392155704347e-05
-2.44154713818331e-05
-2.22463309364225e-05
-2.50752550772225e-05
-1.68048393024021e-05
-2.46034457227541e-05
-1.74103162958958e-05
-2.980727228238e-05
-9.67836749271462e-06
1.20045683308708e-05
8.36989062719785e-07
-1.8683382873005e-05
-1.23220667120276e-05
-2.21314502304331e-05
-2.77627628434203e-05
-9.76721557383144e-06
-1.4965165427197e-05
2.03820825606137e-06
-8.43326840525265e-06
-1.50532208055298e-05
-1.39647146217307e-05
-2.68337489349951e-05
-1.43507087708665e-05
1.26351055002859e-06
-2.12496465080177e-05
-1.51118047847708e-05
-2.33860202657184e-05
-1.89896559552953e-05
-2.96325890373685e-06
-6.27688286177605e-06
-2.65119313969432e-05
-1.61653006503288e-05
3.38076372569039e-06
-1.11739114393099e-05
-2.5261317337003e-05
-2.10850741867224e-05
-2.77136355574513e-05
-1.11349478392502e-05
-1.16399432400893e-05
-1.04033770158538e-05
-3.84749696311294e-06
-1.62416089576034e-05
-1.01733798855442e-05
-1.54635077492651e-05
-2.74614672659757e-05
-2.15892735419157e-05
-1.02085632998503e-05
-2.22059537168707e-05
-2.82607213264102e-05
-2.07047440167198e-05
-1.74655302304302e-05
-1.13834178920506e-05
-2.48963246026001e-05
-1.28787523769755e-05
-8.56946239909707e-06
-2.18072211244606e-05
-3.08708978530538e-06
-2.58215096611011e-05
-1.09527555866446e-05
-1.68015274907684e-05
-2.83852655044644e-05
-2.01715596066987e-05
-2.79858827876591e-05
4.96435849263776e-07
-2.61520802141122e-05
-2.26076572927176e-05
-7.54349006362907e-06
-2.1175597675162e-05
-1.26179008636464e-06
-2.00060596710336e-05
-2.65560868736334e-05
2.29088345503021e-06
-1.78052519436771e-05
-1.48151709078594e-05
-8.71624641307718e-06
-1.89709930611107e-05
1.03862252266915e-06
-3.41387920537198e-06
-2.47257870617639e-05
-2.66495983731219e-05
-2.10771725994709e-05
-1.35169597605202e-05
-2.78908336811313e-05
-3.0519907294559e-05
-2.06816868460929e-05
-8.09704459453689e-06
-1.37333484132092e-05
-1.68546366466445e-05
-8.54200069622196e-06
-2.34997217974306e-05
-1.45161181908221e-05
-1.07600105178587e-05
-2.86065501852992e-05
-3.10637232788474e-05
-9.49039192916897e-06
-2.08013336522711e-05
-4.03015767854066e-06
-3.21973045026546e-07
-2.30423741993621e-05
-2.32147069914152e-05
-1.99686881938934e-05
-2.20347841051996e-05
-1.36616579300939e-05
-6.648378618479e-06
-2.19141267778411e-05
-1.91368488069623e-05
-3.29158442011554e-05
-2.16834227308978e-05
-1.46291580268187e-05
-2.30890054515066e-05
-2.94327698722928e-05
-1.53030617862484e-05
-1.86781322799956e-05
-2.61025940825102e-05
-3.27666443917947e-05
-5.61975069960902e-07
-2.04365423046932e-05
-2.59769861438045e-06
-1.72649316051826e-05
-1.1698704593809e-05
-1.18606155561863e-05
-5.67916144329921e-06
-4.8927862059823e-06
-1.69936897531674e-05
-6.73310160005827e-06
-2.26377274691376e-05
-8.09311051603771e-06
-2.12396103436641e-05
-1.21733598824882e-05
-1.77677664988224e-05
-6.93800566695562e-06
-2.37536626119499e-05
-1.58936316604546e-05
-1.26560849424134e-05
-1.0263848927044e-06
-1.98797292087559e-05
-2.09448231402628e-05
-1.32965728377145e-05
-1.56761365356945e-05
-2.58038355622354e-05
-1.9521295752472e-06
-1.07099174324129e-05
-6.88774023271979e-06
-2.81854662141171e-06
-2.26172008452368e-05
-1.33692325486592e-06
-1.1866847579979e-05
-2.48686815576952e-05
2.49804326892319e-06
-1.57447084585566e-05
-6.92345539264896e-06
-2.86067426125739e-05
-2.68348256625097e-05
-1.02958267719916e-05
-1.15419883090236e-05
-3.0315303663644e-06
3.63735765118103e-06
-2.85196151507762e-05
2.10999123914075e-06
-6.52613106187968e-06
-2.0437051462289e-05
-1.65052589956697e-05
-2.99373261693148e-05
-5.47515183959352e-06
-7.24416427692797e-06
-2.71374242507742e-05
7.03850487367062e-06
-1.33953203288383e-05
-5.82494550743838e-06
-4.18077676022832e-07
-2.1080740712808e-05
5.09840548724607e-07
-4.0421629564573e-05
-2.59069653324957e-05
-2.60197811419057e-05
-3.48127066342469e-05
-1.67080257248316e-05
-1.60148764388939e-06
-2.55019101674331e-05
-2.90901900774897e-05
7.76566460670506e-06
-1.32243814715803e-05
-1.19123025825512e-05
-1.61791617384e-05
-8.30560663575474e-06
-5.44093263954519e-06
7.85538185650691e-07
-2.92775139504498e-05
-2.49386230550567e-05
-1.83898843458981e-05
-1.79700031793241e-05
2.55397661676929e-06
-6.88255579984804e-06
-7.02604954502314e-06
-1.28891617481306e-05
-1.15751906390775e-05
-3.73333855560593e-05
-3.75891207466483e-05
-1.46472796810396e-05
-1.21418015868813e-05
-2.70893660027582e-06
-1.79226248559266e-05
-1.8802097013924e-05
-1.37219770926647e-05
-1.98371874806298e-05
-2.63175605139281e-05
-2.22526900562846e-05
-2.88256503144727e-05
-2.21962687298406e-05
-1.08206909888897e-05
-1.21325417572921e-05
-3.92762736293318e-06
-1.31993879408634e-05
-1.27200892563949e-05
-2.70649008549073e-05
-3.76118020770294e-05
-1.07161735815221e-05
-1.71661288620373e-05
-2.93483118151369e-06
-1.12743747799185e-05
-3.05939692725052e-05
-2.07323601182645e-05
-2.48352991260896e-05
-2.6416620616648e-05
-1.77450253387537e-05
-4.42622945375293e-06
-7.91769180539631e-08
-2.3414951281081e-05
-3.2883140156462e-05
-2.3110506599313e-05
-2.01861609243227e-05
-1.3158922443968e-05
-1.45898703580256e-05
-2.01125344881431e-05
-3.31152080283992e-06
-2.07183300875219e-05
-4.09779681573307e-06
-1.78108998137482e-05
1.95206835238627e-06
-1.01663278431892e-05
-8.41564618924501e-06
-2.41714378746261e-05
-1.99070196568676e-05
-1.87732671492626e-05
-1.58546084042386e-05
-1.62520320574871e-05
1.00391878564674e-05
-2.66139381665363e-06
-3.16502526978173e-06
-1.09688657114352e-05
-4.27357569178107e-06
-1.34900309332623e-06
-1.64294704262381e-06
-2.69604778118506e-05
-2.59922085970994e-05
-3.06597849338727e-07
-1.08047623867436e-05
-5.26898725016883e-06
-2.13666188269828e-05
-3.50582786917685e-05
-2.65436208055236e-05
-8.34336759836384e-06
-1.02201390627153e-05
-2.46202120234879e-05
-2.22770611219027e-05
-3.24662774172149e-05
-1.01821349512686e-05
-1.66181952569341e-05
-2.06634952705036e-05
-2.32875951646874e-05
-2.80949914107811e-05
-1.47598225031607e-05
-1.7174687775488e-05
-3.53565825392374e-06
-1.35502139273482e-05
-5.61466395527437e-06
-9.2926923163148e-07
-2.40521116507597e-05
-2.52698039611915e-05
-2.51151766818658e-05
-1.38754139452615e-05
-1.67243633435884e-05
-1.78837806294508e-05
-2.03710620906142e-05
-2.9941673540785e-05
-2.75601919298678e-05
-4.94854745831762e-06
-8.51557649167352e-06
-5.02494169594933e-06
-1.47425016676118e-05
-3.07727660951856e-05
-4.13882002492987e-05
-1.16823975002531e-05
-6.42214276040498e-06
-1.27584950405272e-05
-3.00388108867131e-06
-3.40195410304864e-05
6.40966189483271e-06
-9.9018050729431e-07
-1.28722632880814e-05
-1.50465029880631e-05
-1.80094941998897e-05
-5.13757906253712e-06
-2.96166005883348e-05
-1.94532052486631e-05
-1.30704812153738e-05
-1.04839628514728e-05
-2.16509808377201e-05
-1.59628060351244e-05
-3.29685924648947e-06
-1.76584483642513e-05
-3.01331470550972e-05
-1.42808386872469e-05
-8.03336212349733e-06
-1.05040193165401e-05
-8.50890096452043e-06
-2.43371772578504e-05
-5.25241982624639e-06
-2.49029150506186e-05
-2.03028674647609e-05
-2.19516213849605e-05
-2.72345161822526e-05
-2.29774876181154e-05
-1.24958569317529e-05
-1.86181739859721e-05
7.27991628841786e-07
-2.31167417710211e-05
-1.22838086426398e-05
-1.14601049156672e-05
-9.31674758450239e-06
-6.33438212592556e-06
-1.68462728084833e-05
-1.71832070324168e-05
-9.54423351157627e-06
-1.81882282745411e-05
-1.70452701883015e-05
-1.19908352621348e-05
-8.88620312153394e-06
-1.99337696464205e-05
-5.50690193772859e-06
-1.831052891641e-05
-1.52245282465735e-06
-1.27427047180491e-05
-2.80258059236276e-05
-4.45850236816462e-06
-3.69821526184177e-06
-1.11898544622191e-05
-1.48735318973907e-05
-1.99436099649004e-05
-2.07449242918268e-05
-3.49651413817455e-05
-1.13659273496935e-05
-1.46926701761886e-05
-9.69672327818204e-07
-2.89765751889092e-05
-1.88780602874446e-05
-5.40776855224606e-07
-8.77797262890256e-06
-2.1266294550113e-05
1.51585037203598e-05
-1.5096131720877e-05
-1.42740728877197e-05
5.59323608002018e-06
-2.72397674513628e-05
3.12125300775706e-06
-1.77151478182699e-05
-2.28389918644803e-05
-6.36429166670974e-06
-2.10978676850778e-06
-1.08125886832111e-05
-8.19428104614783e-06
-1.99693366964059e-05
-8.29483605761733e-06
-1.75069519403157e-05
-2.10601087353834e-05
-9.00700172749546e-06
-1.08375061058507e-05
-2.26204200628744e-05
-1.90819307152828e-05
-2.00439195812957e-05
-1.68634030845672e-05
-2.28264068458604e-05
-1.66208238572438e-05
-1.04244751065871e-05
-1.07482970481341e-05
-1.41815965579207e-05
-2.20387565601918e-05
-9.92734030183295e-07
-1.88997126894865e-05
-1.82307858059017e-05
-2.21142200646294e-05
-1.87520558004232e-05
-9.90346402244496e-06
6.13860777454597e-06
-2.36033454878995e-05
-1.59158012069211e-05
-3.5130195620984e-05
-2.60489894273287e-05
-1.38204074978292e-05
-2.25372848172099e-05
-1.22715940383291e-05
-8.07363469188167e-06
-3.21268070656399e-05
-2.97287338996578e-05
-3.00899586351445e-05
-1.08273648743081e-05
-8.04375898840045e-06
-7.77688904506898e-06
-1.80173328738827e-05
-1.38742844139581e-05
-1.164271531064e-05
-3.53105003078302e-05
-1.85553081269613e-05
-9.26306592366134e-06
1.15429753667478e-06
-1.15721797466262e-05
-3.10999093579882e-05
-9.72006686697202e-06
-2.98197929517009e-05
-1.5999644573422e-05
-1.29145972816115e-05
1.79726548250803e-06
-9.90841843697643e-06
-8.68497423174908e-06
-2.46488839074799e-05
-2.7188064273907e-05
-1.03368415816786e-05
-2.05308834554901e-05
-2.74936185891738e-05
4.21217468418687e-06
-1.65410069637998e-05
-2.27226504873417e-05
-9.35567829242833e-06
-9.66989212982503e-06
-2.09940517869349e-05
-2.42258952986244e-05
-2.55657197489336e-05
-3.05502621904755e-06
-1.96034130357796e-06
-1.44032463691889e-05
1.26662548085083e-05
-2.70204991288539e-05
-2.19664537899363e-05
-1.08732804907625e-05
-2.25901215318217e-05
-3.69012131251966e-05
-1.86149117559363e-05
-5.90523040495677e-06
-1.9581892997714e-05
-2.59587822152063e-05
-1.67248327171753e-05
-1.16866446311844e-05
-3.14427937094846e-05
-1.50478166853224e-06
-1.55685898972133e-05
-2.73688653432598e-05
-6.11939027799706e-06
-1.55003049204757e-05
-8.43506140142066e-06
-1.12397837531852e-05
-1.63634924058635e-05
2.14326147563402e-06
-2.05674473626409e-05
-1.67436681571475e-05
2.82983980807302e-06
-1.75598440659439e-05
-1.7474616311955e-05
-2.43139048530939e-05
-7.27140925701787e-06
1.53205155036844e-05
-6.45064538583743e-06
-1.43816962745473e-05
-1.37806407589543e-05
-2.15505581716754e-05
2.30596914778254e-07
-2.21015708146759e-05
-1.52509419734371e-05
-1.85125305592132e-05
-1.72861218029915e-05
-9.2181853077723e-06
-2.01963763676968e-05
-1.72798931643397e-05
-1.95304729080742e-05
-2.52712512786994e-05
-4.67190753136473e-05
-1.36937614900758e-05
-1.54525222726923e-05
3.86508983410202e-06
-2.04604583288023e-06
-2.13936686017281e-05
-2.14354752745668e-05
-2.90942346461765e-06
-2.1881602230763e-05
-1.5651499185591e-05
-2.55686134722436e-05
-1.11091164687771e-05
-2.03145364548034e-05
-1.05349899634563e-05
-1.14210915087863e-05
-2.16189622548485e-05
2.04156397356741e-06
-2.52039525800686e-05
-1.73247508573241e-05
-2.27002919938234e-05
-2.21725553904202e-05
-1.08043874735406e-05
-1.79151901735653e-05
-1.50397682696259e-05
-1.84327062995866e-05
-7.96704027221495e-06
-1.49966359867243e-05
-1.40224753949769e-05
-1.65279041354025e-05
-1.1314243071049e-05
-3.23277593419345e-05
-1.25484516537285e-05
-1.75869859608719e-05
-1.50748839009323e-05
-5.83095406004146e-06
-2.55730658924271e-05
-1.52680947272769e-05
9.99765107316167e-07
-1.88944998608622e-05
-2.18134813068585e-05
-1.07603890433941e-05
-2.66702373846256e-05
-7.20279433823891e-06
-4.08240736054493e-06
-1.18554196608068e-05
-4.44821313445886e-06
-1.52535444591966e-07
-5.53940434042744e-06
-1.5591748376831e-05
8.86938636383453e-06
-9.00950196227712e-06
-8.97659397513088e-07
-2.73209900180121e-05
-1.68214901156317e-05
-2.69736099766027e-05
-2.39494949992598e-05
-1.20680660600522e-05
-1.38502453193437e-05
-8.63294129893681e-06
-1.80012279938971e-05
5.90031527577922e-06
-2.4064120749667e-05
-1.57905230204998e-05
-1.55344280959567e-05
-1.30198499632211e-05
-9.99224974368492e-06
-2.27016461331153e-05
-1.35588004240976e-05
-2.1673831720295e-05
-1.38952448466791e-05
-7.62028309215599e-06
-9.43097693027545e-06
-1.19834057011447e-05
-2.09906837358237e-05
-1.18310306259532e-05
-1.86422309385026e-05
-1.77920430325948e-05
-2.39068328787349e-05
-1.61812311191459e-05
-1.45814697975303e-05
-2.46575271158395e-05
-3.11467141184868e-05
-8.26443709008207e-06
-1.50814669863066e-05
-1.54714191838894e-07
-2.13578443143903e-05
-9.00031718898221e-06
-2.82358389822818e-05
-2.24803789650473e-05
-1.63545027844543e-05
-2.13499204770996e-05
1.2186688146159e-06
-6.91836103101534e-06
-2.1749932877804e-05
-1.84282506817473e-05
-2.74496002773904e-05
-1.39190185036891e-05
-2.93280243876373e-05
-1.44233280988538e-05
-2.42542930904167e-05
-2.46681980192636e-05
-2.40517208273349e-05
-2.62872451288672e-05
-8.90170089532332e-06
-2.55377587610883e-05
-6.51657687600066e-06
-1.87495262154719e-05
-1.64953742348182e-05
-2.14902063211217e-05
-1.80774008192566e-05
-1.30170425442227e-05
-4.02743824400797e-06
-1.45103938755499e-05
-6.34732736979136e-06
-2.132692451461e-05
-4.21813952057279e-06
-2.11755243859796e-05
-4.4648712638767e-06
-1.70824418669015e-05
-2.96799110661336e-05
-9.13579947331287e-06
-2.71793372664879e-05
-3.2333971864054e-06
-1.35229135713243e-05
-4.73213690484003e-06
-1.08392959416326e-05
-9.40572228902998e-06
-1.9362469638745e-05
-1.52496909674779e-05
-1.64796523542251e-05
-8.55591530074645e-06
-1.6816415594171e-05
-1.93336846832009e-05
-1.42104525684835e-05
-2.84838213850489e-05
-2.94159627198754e-05
-1.38907234428642e-05
-1.68428566662143e-05
-6.99766752410458e-06
-4.5431268624096e-06
-1.51349418615047e-05
-1.4559951023835e-05
-7.9163941634589e-06
-2.17579990953989e-05
-1.11832751043721e-05
-5.26240546504432e-06
-3.29389573849911e-05
-2.12732326684961e-05
-8.7889203329161e-06
-1.49905667946668e-05
-4.76845787483764e-06
-1.78395428857011e-05
-2.2607110573418e-05
-1.02591095108261e-05
-1.33370364332789e-05
-9.8253861099882e-06
-1.85287596529094e-05
-1.05705016483243e-05
-2.01860535659499e-05
-2.37001034280443e-05
-2.61559088208475e-05
-3.30281247252864e-06
-1.77214673573582e-05
-4.72265357783327e-06
-3.41866108440996e-05
-1.23682768676701e-05
-1.79591452412453e-05
-2.15840686695413e-05
-1.52538814437277e-05
-2.70882188103078e-05
-1.55890869299218e-06
-5.63685476810193e-06
-2.54735199194177e-05
-1.68717527977525e-05
-2.75106870123816e-05
-2.27808688303335e-05
-2.00561501356809e-05
-7.25715198124909e-07
-1.93836925314044e-05
-2.84991815353402e-06
-1.76834449974448e-05
-5.65033608909521e-06
-2.74007428948159e-05
-1.3573069201009e-05
-2.78457422574597e-05
-6.42743083220653e-06
-9.54958274923007e-06
-1.50613538587168e-05
-1.04559324086493e-05
-3.29226759258191e-06
-8.79815744220042e-06
-2.57529644394485e-05
-1.95847053053942e-05
-1.4746350642408e-05
-2.95120410499668e-05
-1.70566901725416e-05
-3.22062613283897e-05
-5.81527768920296e-06
-2.339746508387e-05
-2.4770262347116e-05
-1.32543580388148e-05
-9.21422683447331e-06
-1.57154340266351e-05
-1.76521227848106e-05
-4.83960503458887e-06
-9.21742175638001e-06
-2.98307082222088e-05
-1.10143579463882e-05
-2.02118100723973e-05
-2.14997901288876e-05
2.83917457065558e-06
-2.4129328630747e-05
-7.57335715095667e-06
-2.58115220112366e-05
-2.50849696071457e-07
-1.3809212615602e-05
1.46972142942414e-06
-1.37793505271848e-05
-2.77657249076997e-05
-1.35515028002691e-05
-8.9560687631509e-06
-1.20522993188382e-07
-1.11609522900458e-05
-1.60883543448202e-05
-2.38555959548075e-05
-2.72168133735708e-05
-1.40805750652147e-05
-5.01767003653319e-06
-2.53114234987636e-05
-1.72974001501518e-05
-2.22297996221685e-05
-2.6446115803083e-05
-2.10967421406077e-05
-4.88483282138734e-06
-1.06558587296913e-05
-6.95048417329743e-06
-1.33314434022075e-05
-1.81500482367268e-05
-9.46153696582291e-06
-2.07510180445227e-05
-1.74035255411044e-05
-6.96508850981579e-06
-2.49225143235065e-05
-1.77474604413166e-06
-1.08709527487717e-05
-1.15668428511581e-05
-1.58418788876838e-05
-8.1296922189163e-06
-8.5753159322112e-06
-2.08716933564225e-05
-2.04743432976994e-05
-1.73984861470234e-05
-1.95012904571623e-05
-2.16915761204512e-05
-1.03233250490242e-05
-2.39326159648738e-05
-5.53064811165696e-07
-2.44540420800433e-05
-2.23980964270967e-05
-1.55225379017889e-05
-2.03934530464334e-05
-1.23521464953615e-05
-2.27778604794616e-05
-1.10525070968204e-05
-2.12237509850395e-05
-3.07488248197422e-05
-1.52741166349944e-05
-1.92097558625681e-05
-6.95923000826798e-06
-1.09373180477819e-05
-1.97017646456984e-05
-9.57179928666273e-06
-1.79323253942905e-05
-2.01167106315227e-05
-9.41439868716795e-06
-1.06552841842778e-05
-8.43489096507013e-06
-1.36290540431579e-05
-1.76974325826325e-05
-2.80879127439302e-05
-1.04887175789651e-05
-1.51440319003253e-05
-8.6637921769821e-06
-6.46224952567574e-06
-5.50575352847636e-06
-1.73258386390168e-05
-7.53429050284705e-06
-1.27759015251016e-05
-1.01594189609193e-05
-3.03181996192046e-05
-1.91355710391362e-05
-1.3890322103795e-06
-7.47666989504196e-06
-1.82516894908388e-06
-7.63016469849195e-06
-1.07270252730873e-05
3.34124376109462e-06
-1.61576987025124e-06
-1.4896891400078e-05
3.97354502453462e-06
7.47452019609006e-06
-1.46238322599155e-05
-1.18131277799592e-05
-2.17136475411183e-05
-1.6652149113247e-05
-1.44838870537642e-05
-2.13598211838214e-05
-2.18886241271282e-05
-1.30143102088924e-05
-1.14035386016864e-05
4.90890850164569e-07
-2.22430840823361e-05
-1.33573883530983e-05
-2.23668757913388e-06
-1.57094993124942e-05
-1.05068032675147e-05
-1.10727279292351e-05
-3.1420152936443e-05
-3.14520892859358e-05
-4.72091719017947e-06
-1.52401556795232e-05
-1.27429597413799e-05
-2.66501192189967e-05
4.50796990404966e-07
-9.98852802272671e-06
-2.47177049716713e-05
-1.12346780284325e-05
-1.69345953946198e-06
-1.69467103156631e-05
4.40230182011344e-07
-9.06591737715648e-06
-1.89351924661745e-05
-2.60474102695321e-06
-1.50656552271627e-05
-1.20084852518814e-05
-1.49064208619754e-05
-2.2603333820063e-05
-2.35900402447248e-05
-2.65640005791218e-05
-1.15604302713931e-05
-1.38101144630535e-05
-1.9904054658624e-05
-2.83618287610437e-05
-2.85776679344605e-05
-7.36213097105979e-06
-4.98666739430966e-06
-2.23440413677534e-05
-1.52634685610696e-05
-1.60225559099641e-05
-6.23947511982302e-06
-1.88042777798999e-05
-3.21969349106966e-05
-1.47513911903793e-05
8.11175323904257e-06
-3.95226172009809e-06
-2.96998419415912e-05
3.94696409957412e-06
-7.94657044627347e-06
8.95008778874973e-07
-2.87898224313092e-05
-1.07158879399265e-05
-6.75639777579877e-06
-1.52941738467416e-05
3.08386562099679e-06
-3.40674373419686e-06
-2.88830943426155e-05
-2.12249406941682e-05
-2.29612057298327e-05
-1.41015623744918e-05
-2.08827457732996e-05
-2.52548594415922e-05
-2.21720710082046e-06
-1.29973875688994e-05
-2.0544801287044e-05
-1.10835156131551e-05
-7.97217659936784e-06
-1.00697213909592e-05
-3.13905370913365e-07
-1.91972582974536e-05
-1.37518641592111e-05
-2.17955058072182e-05
-3.18811174957362e-05
-1.5161545005054e-05
-1.05876460256691e-05
-2.9587613843005e-05
-3.04659246218016e-05
-2.46889198965924e-05
-5.12742882243257e-06
-8.12422038072952e-06
-7.00012669700049e-06
-1.5405718141548e-05
1.20539171572136e-05
-3.04845616482138e-05
-8.45576649272434e-06
-1.22193489746378e-05
2.32207606578348e-06
-2.06756704775207e-05
-2.62192912056269e-05
-8.48865436543134e-06
-1.31590933946649e-05
-7.55903294211855e-06
-1.8322065706522e-05
-5.1436677323815e-06
-9.80195659228395e-06
5.67631165159985e-06
-1.11601482774122e-05
-3.34926344615788e-06
-2.04953711343453e-05
-2.90464225128813e-07
-1.35892101173114e-05
-7.72023361560593e-06
-6.24006979488363e-06
-1.40227226503468e-05
-6.45374984122331e-06
-1.89833801790652e-05
-1.42236643864677e-05
-1.87295023764116e-05
-9.85351619533323e-06
-1.55433760913905e-05
-7.84229417488106e-06
-9.87922768310325e-06
-3.13409143858157e-05
-1.3456298036421e-05
-1.70228150451036e-05
-1.98031187775238e-05
-3.28091899508147e-05
-1.99836268131995e-05
-1.56935100189985e-05
-5.34507120082789e-06
-2.70429923288001e-05
2.24058343747271e-06
-1.23020583649623e-05
-7.39969400379883e-06
-1.51234631024954e-05
-4.5185534548353e-06
-6.38828557328292e-06
-2.12017671085766e-05
-1.95261333178901e-05
-3.80536673752733e-05
-1.24634745088815e-05
-1.98728788177111e-06
-2.60429446847374e-05
-1.44195758050057e-05
-6.05676101505636e-06
-2.61715544682223e-06
-8.81506618986321e-06
-8.6274910657247e-06
-4.46495219306109e-06
-1.8231376380844e-05
-1.43953922173745e-05
-1.32205661725197e-05
-1.34447487785603e-05
-1.01084980625519e-05
-9.58226157534263e-06
-1.31036209412118e-05
-1.6535567254236e-05
-2.32654083099284e-05
-8.47291878051878e-06
-2.49594730867078e-05
-3.48530050142287e-05
-1.94178907592898e-05
-2.24007457334042e-05
1.48096005995444e-05
-7.10387852869051e-06
-2.10270606933505e-05
-1.79802138457099e-05
-1.13819466520416e-05
-4.52062716161561e-06
-2.04983563717409e-05
-7.03071852879425e-06
-1.34113476343698e-05
-1.62267173681461e-05
-2.42747450495506e-05
-8.88870547126134e-06
-2.54751560856053e-05
-1.04742639297155e-05
-1.13695483051251e-05
-1.19673705449112e-05
3.10645104294839e-06
-2.78175569766875e-05
-1.77896001973354e-05
-2.40838553815548e-05
-2.59400466942978e-05
-8.07951289635555e-06
-8.45483186127423e-06
-1.18494624010575e-05
-1.89176119941389e-05
-2.94829373835013e-05
-2.80589390632474e-05
-1.47157858858257e-05
-1.06622115330419e-05
-3.45012392021641e-05
-1.3190658763565e-05
-3.20434544371575e-05
-5.36914505800623e-06
-1.1004781610637e-05
-2.25657114879579e-05
-1.12071145156895e-05
-9.80338585256252e-06
-4.34281209968669e-05
-2.03940059141136e-05
-1.00254081275375e-05
-2.49173094597154e-05
-1.43951238476571e-05
2.3641662942745e-06
-1.85634373589417e-06
-2.46880971931087e-05
-1.62890940235747e-05
-1.55697638476593e-05
-2.10179316709733e-05
-2.63890663589744e-05
-2.98588082095224e-05
-2.9820480502372e-05
-4.66857094191895e-06
-2.63502595130269e-05
-3.83572698041356e-05
-2.88939772229589e-05
-4.40383245340034e-07
-1.4224961198832e-05
-8.08741186010903e-06
-1.27387924470806e-05
-2.21669084975749e-05
-2.41310015570035e-05
-1.06921431428353e-05
-1.58319748802352e-05
-3.30527189196209e-06
-1.43006975420558e-05
-9.50951450401756e-06
-5.05845119079799e-06
-2.27659002555651e-05
-1.04049747279821e-05
-1.59082879341604e-05
-1.41543667892425e-05
-6.16972835234239e-06
-1.24718600292703e-05
-2.70740402835322e-05
3.94241419452316e-06
-1.81774104245408e-05
-1.76537324639278e-05
-7.68075927776638e-06
-1.60023817614105e-05
-1.29311885165844e-05
-1.82421714398619e-05
-2.01229373449103e-05
-1.90067706339576e-05
-8.17811226346061e-06
-2.71034380936833e-05
-1.62560494752097e-05
-2.5608855409082e-05
-4.49088705573936e-06
-9.82459714656837e-06
-9.77659022146154e-06
-1.18827127038091e-05
-2.8140286679347e-05
-1.53494479242202e-05
-6.1610326080985e-06
-1.96269868524574e-05
1.68859328744189e-06
-2.55293604967082e-05
-1.37887380374483e-05
2.13514693651143e-06
-5.25411998333191e-07
-2.68055778577567e-05
-2.43664809416112e-05
-1.78410919910141e-06
6.82790786682808e-07
5.21401503316889e-06
-7.20093102025381e-06
-7.41229957640709e-06
-8.67271920698906e-06
-5.68120571861761e-06
8.96787970455591e-06
-1.50437278485205e-05
-1.94796321161366e-05
-2.75230482119873e-05
-3.63824430017237e-07
-1.5797887454633e-05
-2.64098759965484e-05
-2.32756691450487e-05
-2.41475372425134e-05
-2.11840558160788e-05
-2.4061437424963e-05
-8.12611555685366e-06
-2.76243629235589e-06
-1.61598629916081e-05
-3.04337271878005e-05
1.71933897252205e-06
-1.50565501632936e-05
-5.3537794485249e-07
-2.64032556393439e-05
-1.60931056147921e-05
-1.1214143694475e-05
-3.20139286496908e-05
-6.5842796215753e-06
-2.25610138927949e-06
-3.91336861767079e-05
-2.16217946081581e-05
-3.0274966490217e-05
-8.02729871334625e-06
-4.0771383872543e-05
-3.48360750279352e-05
-1.75392241690626e-05
-2.68054411779565e-05
-2.80909784791536e-05
-8.57201225944656e-06
-1.33780953338956e-05
-1.35440156873555e-05
-8.33726264445447e-06
-2.74358345430902e-05
-1.57847656661388e-05
-7.65770891571878e-06
-1.99162295898454e-05
-3.57550112456522e-05
-1.5045868851629e-05
9.01699542297125e-06
-1.98954624194781e-05
-4.04462003333761e-06
-2.5682366476933e-05
-1.30831387182174e-05
-1.34776473197286e-05
-2.03459169230045e-05
-8.63393198835956e-07
-2.46891861740786e-05
-2.52627175110727e-05
-6.22100660786181e-06
-2.1113837507866e-05
-2.03527580933268e-05
-2.82576951023398e-05
-2.44344188639451e-05
-1.82477157835584e-05
-1.20727023189387e-05
-1.10958063504644e-05
-2.29036009084614e-05
-2.78333753152357e-05
-2.24962788369256e-05
1.70868402327764e-06
-2.10639232597383e-05
-2.0183747476977e-05
-2.7843957719722e-05
-3.15515602654196e-05
-1.5221799509264e-05
-1.36428112169087e-05
-8.15960340478124e-06
-1.37911372762468e-05
-9.38355198016935e-06
-3.17335626540365e-05
-1.18057773991091e-05
-2.09763455264986e-05
-1.44960741927521e-05
-6.83954054336004e-06
3.51268299938627e-06
-1.52686520321391e-05
-1.04091173086508e-05
-3.05964428673434e-05
-2.42418876616361e-05
-2.19382243567358e-05
-5.32221443712254e-06
-1.44681937171218e-05
-1.97137578565511e-05
-3.78238765164845e-05
-9.45041077776301e-06
-1.50090964771971e-05
-2.21029155147003e-05
-2.58771107569167e-05
-9.19336148024707e-06
-1.43103412764801e-05
-1.80491241964991e-05
-1.44878401789352e-05
-1.63185694881447e-05
-8.99954053358784e-06
-2.38846270242559e-05
9.70955547832127e-06
-1.18832027042918e-05
-2.61257417084606e-05
-1.57597289562685e-05
-4.15660600821551e-06
-1.7295103013251e-06
-2.80360668771964e-05
-3.01442885648757e-05
-1.76147981246131e-05
-2.48625273944268e-05
-1.64026549018085e-05
-1.62042090997077e-05
-8.09830392325447e-06
-8.69247420117579e-06
-2.59915414041827e-05
-2.56221207238501e-05
-5.99683220639334e-06
2.47817327382928e-06
-2.25073208076296e-05
-1.71586042456317e-05
-2.2507690119465e-05
-3.36124361659551e-05
-1.63106650475272e-05
-1.64286824453283e-05
-1.51418779158006e-05
-1.70741508318743e-05
-2.0990217141273e-05
-2.51969378419417e-05
-2.80844625603564e-05
-2.10970729964854e-05
-2.87143106685875e-05
-9.84760465445129e-06
-2.21110257052914e-05
-7.85336383874534e-06
-1.31852003666239e-05
-8.49064693447415e-06
-1.78510850142523e-05
-1.96169917325104e-05
-2.61355956881053e-05
-1.57207132282452e-05
-2.05886797403184e-05
-2.25105688953227e-05
-3.18361474517328e-05
-1.90077435429019e-05
-1.40337838915104e-05
-1.35465534811159e-05
-1.89791496733204e-05
-1.48598812713348e-05
-2.61160903127934e-05
-3.42957740179423e-05
-1.98314590226263e-05
-1.80927982269442e-05
-1.96612358499324e-05
-3.11717979536442e-05
-4.27849575175963e-06
-2.05116695520265e-05
-1.65050313208198e-05
-1.89418587884613e-05
-1.53897989981263e-05
-2.79268882107302e-05
-9.94481920552244e-06
-8.68663178999404e-06
-2.62713480057038e-05
-8.23333815638897e-06
-2.11915516187455e-05
-1.07284830562789e-05
-1.50779162484763e-05
-1.56826818838963e-05
-2.993267152826e-05
-2.83134525648087e-05
-2.90966499445861e-05
-1.87634656250081e-05
-2.99372330392363e-05
1.5821642164949e-05
-3.19303294636461e-05
-2.41131563013483e-05
-1.09450101326267e-05
-1.89796318670794e-05
-3.13637488729333e-05
-2.54544121313865e-05
-2.35414801701723e-06
-9.97206096420263e-06
-1.36350346170345e-05
-1.02851925534226e-05
-8.31424925648534e-06
-2.33855957976517e-05
-2.47176060037697e-05
-3.09433307080527e-05
-3.25202609779118e-05
-1.14646163293979e-05
-3.38215657505987e-05
-1.94536878641478e-05
-2.18534012803183e-05
-2.44850447378149e-05
-1.28823574932385e-05
-1.29772556579987e-05
-7.2125095687213e-06
-1.8289158137057e-05
-5.69636219806358e-06
-2.95153408303471e-05
-2.27967896235102e-05
4.58964360280865e-07
-1.44890377487063e-05
-8.54787085625167e-07
-2.24812966687356e-05
-3.33207986758284e-05
-8.01977624984647e-06
-6.11685612456956e-06
-2.32997734122045e-05
-2.82893091225552e-05
7.7322996554666e-09
-3.55089907969918e-05
-2.95651094175457e-05
-8.75568918460049e-06
-2.63205150994293e-05
-1.33443048685334e-05
-1.08105247552379e-05
-1.04053526548446e-05
-1.39936793305052e-05
-1.60466959531749e-05
-1.2527501853722e-05
-1.55199209788981e-05
-1.65018539900774e-05
-1.03610372787018e-05
-4.2094425173632e-06
-1.51754028941623e-05
-1.71014573266783e-05
-3.51055701252476e-06
6.46518217627894e-06
-2.3258310926769e-05
-1.52271403253158e-05
-3.03877338830691e-05
-2.82546431488921e-05
-1.33364830123719e-05
-2.52569904494235e-05
-2.81931661245552e-05
-2.86313299719053e-05
-8.83915359586608e-06
-2.26643146716631e-05
-4.07523768520873e-05
-7.69853092181896e-06
-1.28766249467762e-07
-1.75320428237899e-05
-1.06660358614664e-05
-5.31316419184388e-06
-2.38278879706717e-05
-1.36540524594124e-05
-3.25442808522367e-05
-2.442604798841e-05
-1.17399354820533e-05
9.92513052325841e-06
-2.91748995563696e-05
-3.59144858401795e-07
-3.817704195401e-05
-1.2621250019591e-05
-4.58523410660289e-06
-1.67904920221234e-05
-1.7918205328599e-05
-1.44125905832319e-05
-1.15308214063467e-05
-1.1103816261953e-05
-1.14624912741106e-05
-2.733604104624e-05
1.46136683287042e-05
-1.13043344582027e-05
-1.95640534586733e-05
-2.35930155576525e-05
-1.30602833520431e-05
-2.91760204097097e-05
-2.70549262128122e-05
-2.33133325884443e-06
-3.1062917197654e-05
6.17376702099687e-06
-6.48496194055212e-06
-1.69700608930392e-05
-1.70213238457671e-05
-1.67439500559654e-05
-5.34181924545448e-06
-2.56501185456662e-05
-1.59255507027771e-05
-1.46058566087047e-05
-2.41260431565373e-05
-1.88374836030347e-05
-1.42525526704751e-05
-5.44512475982818e-06
-9.74370730709947e-06
-1.73975426953771e-05
-2.18599637847956e-05
-1.90357623862512e-05
-1.75682939449262e-05
-1.38948592487684e-05
4.26666864906489e-06
-1.66366125213344e-05
-2.9482196340124e-05
-1.01292397217322e-05
-1.3129260522038e-05
5.26348393798247e-06
-1.71254467459174e-05
-2.69101189974623e-05
-1.57675626264843e-05
-2.68877871855317e-05
-1.7954507436354e-05
-2.42244411281484e-05
-2.52798999959179e-05
-2.09384672400639e-05
-8.12980374455098e-06
-9.93967237012726e-06
-1.80898580878754e-05
-9.60338333899945e-06
-1.03308886756524e-05
-1.40182323990328e-05
-9.23070623001378e-06
-2.89078780368292e-05
-2.32002684773597e-05
-1.98624635227336e-05
-1.62190594654426e-05
-2.28834091138885e-05
-3.64775845751949e-06
-2.45628676592556e-05
-1.63370107064869e-05
-3.0742062879025e-06
-1.78685931414638e-05
-2.22872795701903e-05
-5.57262109939007e-06
-1.44254933524026e-05
-2.26091443572261e-05
-7.73802635155708e-06
-1.56357966750857e-05
-1.47293886081164e-05
-5.83745368935026e-06
-1.88379914297973e-05
-1.74603151883494e-05
-4.47823259487293e-05
-7.86842588953772e-06
-1.61098604984564e-06
-1.58962765448603e-05
-1.54770625844649e-05
-1.33957698784481e-05
-1.26430090669695e-05
-1.45881154596187e-05
-2.64300971683197e-07
-6.42697371656704e-06
8.55258343524986e-07
-8.4079132991535e-06
-1.2044106002212e-05
-1.55780897568078e-05
-4.77442911068223e-06
-1.13726152126707e-05
-1.20230359314132e-05
-1.84239056187262e-05
-1.65130130677958e-05
-3.63218546366795e-05
-2.08141185220536e-05
-2.06451557250664e-05
-2.07035590655309e-05
-2.01974851803103e-05
-9.35779917685433e-06
-2.85843240584871e-05
-2.16190831703323e-05
-2.15644934087206e-05
-1.13716569778479e-05
-1.38525341464966e-05
-1.70090717219802e-05
-5.80553548772252e-06
-2.81216651334061e-05
-2.14809361335806e-05
-2.40280559730648e-05
-1.02942476177542e-05
-3.19929077283639e-05
-1.41800743082643e-05
-1.7766807607572e-05
-6.41234907590864e-06
-9.58269751770532e-06
-9.80073770798083e-06
-1.79140983213763e-05
-2.70628093439992e-05
-2.04740689937884e-05
-2.2721981081684e-05
-4.57913681831382e-06
-2.05197471256579e-05
-2.54437783232302e-05
-1.5406237464375e-05
-1.28217807299837e-05
-1.12595201994644e-05
-2.99670097325346e-05
-1.23987776209525e-05
-1.54736925668799e-05
-1.70689804149669e-05
3.15502584294925e-06
-3.51843889176247e-06
-2.36424067352413e-05
7.90168785878376e-06
-1.73276926941047e-05
-1.90247750991081e-05
-1.89221061995543e-05
-3.33776033939025e-05
-2.64658645058331e-05
-7.2630042536723e-06
-1.32833884974665e-05
-1.02451455386049e-05
-1.14253573283689e-05
-3.13504519161125e-05
-1.48866760896501e-05
-7.86109590182786e-06
-1.66994128281638e-05
-1.82660115208938e-05
-2.21071697816645e-05
-9.41665393040813e-06
-2.9000455000664e-05
-1.07763180467352e-05
-3.22856076189512e-05
-8.44073047973698e-06
-1.6433223234927e-05
-2.19338436465802e-05
-2.4439378896298e-05
-1.26340358719947e-05
-1.96889823222071e-05
-9.75042765654649e-06
-1.99217808630342e-05
-2.80196686676355e-06
-2.38845119166525e-05
-1.40906090537421e-05
-1.17778574132051e-05
-1.69750025126861e-05
-4.64171624025991e-06
-2.66732118657024e-05
-1.07130233530728e-05
-6.31673096254567e-06
-2.2797730347348e-05
-5.50800936967987e-07
-2.94131844166813e-05
-1.03045561949009e-05
-2.15184409626933e-05
-3.28442124610626e-05
-1.77910168750895e-05
2.81886943641847e-06
-3.1242486832654e-05
-3.29105380726968e-05
-8.35070820738265e-06
-6.1525306082497e-06
-5.08529095135124e-06
-8.77494785310786e-06
-2.63003040752819e-05
-2.24748829211558e-05
-1.56433910823249e-05
-1.42448560544426e-05
-2.34595131286138e-05
-2.37400601303956e-05
-3.06796295582435e-05
1.61555041962613e-06
-8.04972329764266e-06
-3.35938110510128e-05
-1.56071544700955e-05
-1.37005950387405e-05
-9.68954875423792e-07
-2.55731837802896e-05
-1.90627179353805e-05
-1.09917369842429e-05
-2.76366122215882e-05
-1.02631607489542e-05
-2.42487937475683e-06
8.50093280480808e-06
-2.99429420287774e-06
-2.96370803497847e-05
4.8596967243614e-06
-2.76650572408972e-05
-2.10989959513512e-06
-1.75465264046108e-05
-3.71377951605855e-05
-1.68228782346245e-05
-1.1771567782373e-05
1.12611539498961e-05
-3.11128120563509e-05
-1.16443517877033e-05
-1.50365739250397e-06
-1.53146859505225e-05
1.38035393551017e-06
-7.83190467629697e-06
-1.56065239824303e-05
-4.9910609209623e-06
-1.96707264654728e-05
-3.00508214938442e-05
-2.14661849114171e-05
-1.10093101787575e-05
-1.55198061973544e-05
-3.3474800116361e-05
-4.83928131018821e-06
-1.08499417969587e-05
-1.27292083566523e-05
-1.45084202598232e-05
-3.96342986010854e-06
-1.431187307518e-07
-7.38391815267161e-06
-2.13584669922839e-05
-3.077622283767e-05
-6.65292502473328e-06
-1.19888865588446e-05
-2.07134934242844e-05
-7.3427695737763e-06
-1.56823409850755e-05
-3.81814028123287e-06
-2.08680911157771e-05
-2.33941184237887e-05
-1.17973988088634e-05
-6.18858740082266e-06
-2.35272875887564e-05
-8.19756230145257e-06
-1.85872378958662e-05
-1.93126261012727e-05
-6.27529435065271e-06
-2.33718382005709e-05
-1.57727882283247e-05
-2.30423459255146e-05
5.99551189853761e-06
-2.8929030280864e-06
-1.46262306436811e-05
-7.97828366452651e-06
-6.02650845857787e-06
-1.54887829885542e-05
-5.65121298854195e-06
-1.29345415806413e-05
-2.99094956537263e-05
-1.93247271040761e-05
-2.17331852368651e-05
-2.43023477111713e-05
-1.84574565590648e-06
-1.40502677233305e-05
-1.45409957727829e-05
-6.52400898981232e-06
-3.3443556389414e-05
-2.28179948421557e-05
-1.60838189515213e-05
-1.31893304668416e-05
-2.8879164654554e-05
-1.76081875736666e-05
-1.66396182471023e-05
2.79906452207665e-06
-1.50097462456806e-05
-1.20903124730308e-05
-1.91843801152865e-05
-1.70940092124274e-05
-9.41708275283943e-06
-8.92313579063129e-06
-2.74660101223064e-05
-1.1579783444161e-06
-6.10929233074253e-06
-1.04008324707609e-05
-9.44609226591566e-06
-1.77480837317218e-05
-1.78403257989126e-05
-9.64797087354792e-06
-2.22734636550875e-05
-6.87944079226271e-06
-2.91878721577289e-05
-1.29547280479206e-05
-2.0812364236649e-05
-7.26171017812467e-06
-1.53297136100248e-05
2.6925062059295e-06
-1.28962604061613e-05
-2.11191906572756e-05
-1.25003097829893e-05
-2.00368767800937e-05
-1.73916807592963e-06
-1.70629791939445e-05
-7.47428879552474e-06
-3.17040079159691e-05
-1.88858676477012e-05
-2.69215324836733e-05
-2.21511192302476e-05
-1.85102106824056e-05
-5.68001473696907e-06
-2.81404141152859e-05
-3.65808926033319e-06
-2.54268669510475e-05
-1.22198934982678e-05
-1.11986018885532e-05
-1.81866990951179e-05
-2.38444983031652e-06
-1.53149687069549e-05
-2.17212257321831e-05
7.27354892684915e-06
-9.52105602586488e-06
-1.30435588071937e-05
-4.51414098563915e-06
-6.17039000785886e-06
-1.82139818260608e-05
-2.65371138084705e-05
-3.1637340308646e-05
-1.69745289637001e-05
-1.00242767990491e-05
-4.06737097937407e-05
3.68077040358608e-06
-2.85542193269575e-05
-2.21416050974789e-05
-2.71318323681192e-05
-8.10277106556481e-06
-1.49457644371242e-05
-1.66421657599185e-05
-1.82595195633954e-05
-1.32629467077836e-05
-1.39570897928925e-05
-2.60528872952861e-05
-1.16113177755152e-05
-2.74096423341044e-05
-2.43779001673026e-05
-1.19801403608113e-05
-6.613542513843e-06
-1.69051582522182e-05
-9.11434351153405e-06
-1.93971684556996e-05
-8.73336710944549e-06
-2.6332979618437e-05
-1.02081359698529e-06
-4.85133795270052e-06
-2.17526925086312e-05
-2.7531567398902e-05
-1.58076042446707e-05
-1.27195988186629e-05
2.06848086215691e-06
-2.19429995598356e-05
-1.97524813849273e-05
-8.61606354488317e-06
-2.89875662500232e-05
-4.76051717906508e-06
-1.50784838459561e-05
-1.51916004289492e-05
-7.73704696481104e-06
-1.30535705511418e-05
-2.13885152224022e-05
-1.93728381822777e-05
-1.7193190456931e-05
-5.64322784473465e-06
-6.65648530156818e-06
-2.02923155763691e-05
-1.79704425737583e-05
-1.62651213575557e-05
-1.20986524009662e-05
-1.99550414062901e-05
-2.04714304392388e-05
2.18502974878771e-07
-2.32068615156099e-06
-9.8704382065024e-06
-2.77977103594978e-05
-1.1304745528298e-05
-5.84286850930275e-06
-1.36714771146338e-06
-1.87098736248829e-05
-2.32711654759258e-05
-1.23997707142378e-05
-6.5872410798103e-06
5.26106811214007e-07
-3.89821807322744e-05
-1.81809800174303e-05
-2.10212200484091e-05
-9.49890932511341e-06
-1.63989311398216e-05
-1.66030013683852e-05
5.31858026112713e-06
-9.09349955722203e-06
-2.08112090776463e-05
-2.35671840852654e-05
-2.78674611866466e-05
-1.75142020777676e-05
-1.52987221012896e-05
-2.42904884578147e-05
-1.29720507154932e-06
-2.06475968615457e-05
-7.58258444384481e-06
-1.35110527334145e-05
-2.27870064027001e-05
-2.004581684452e-05
-2.13910220402655e-05
-9.07549531253733e-06
-2.68056781620633e-05
-2.29815915984421e-05
-2.78171855584332e-05
-1.81621484066321e-05
-5.12853700192586e-06
-1.55747240123108e-05
-2.50065340943359e-05
-2.87308480473729e-06
3.68280446770214e-06
-1.46239697067745e-05
-2.40554258540318e-05
-6.08230108417429e-06
-1.8811095208744e-05
-2.81158193681995e-06
-1.33384904827301e-05
-1.17337168582428e-05
-9.23304538472605e-06
-2.1944925611595e-05
-1.37171634802674e-05
-2.13253045698055e-05
-2.20380226609286e-05
-1.46988738799115e-05
-9.76120690490195e-06
-1.45161665815388e-05
-2.01716666749948e-05
-2.41603592867947e-05
-3.8847211940604e-05
-3.36165682694775e-05
-2.09162974916871e-05
-2.64086321876817e-05
-3.75003438716686e-06
-2.10089244324858e-05
-1.76710372788056e-05
-2.2777076517503e-05
-1.67858284710834e-05
-1.60747013495666e-05
-2.73922291167554e-05
-8.99278066611606e-06
-4.41497551149231e-06
-1.70692442924322e-05
-1.16330586996633e-05
-1.88490281034245e-05
-9.82879226973977e-06
-1.47840156745335e-05
-2.22351304052561e-05
-1.62645810670197e-05
-1.03112171231679e-05
-1.90627839929936e-05
-5.57424711839641e-06
-3.36652191904651e-06
-1.82094324272316e-05
-1.15934378385538e-05
-2.24361199628961e-05
-1.97552248279559e-05
-2.16197061072762e-05
-1.02147875289357e-05
-2.14681671923123e-05
-2.04194953832286e-05
-2.68048658204392e-05
-5.9121471573186e-06
-1.62587024782808e-05
-1.55441464767512e-05
-9.06975284473959e-06
-4.63356098302859e-06
-1.35454405743972e-05
-2.04882154128443e-05
-2.25292286061406e-05
-4.06102123929118e-05
-2.72564450040749e-05
-1.71808718781047e-05
-2.42525242895096e-05
-1.60949089523334e-05
-1.74070863034802e-05
-1.37821385323595e-05
-1.93504273541191e-05
-1.96341833683725e-05
2.49852827670444e-06
-2.47628286964806e-05
-1.61200873446837e-05
-2.15985048233337e-05
-3.34484653398286e-06
-2.9957603207859e-05
-5.87070899419367e-06
-2.0946894945283e-05
-5.18340575633827e-06
-3.11448263078296e-05
-1.99954741257467e-05
-5.00985427660096e-07
-6.69874663659997e-06
-3.60577574468967e-06
-2.31446799083286e-05
-6.7182843878434e-06
-1.11884249805979e-05
-6.89630139844089e-06
-3.10741765726634e-05
-2.48819271353123e-05
-1.24155931605804e-05
-4.70938599372805e-06
-1.76913283152778e-05
-7.94060344616493e-06
-1.84562069542034e-05
-1.51798869011695e-05
-2.21063759024234e-06
-1.59086597488054e-05
-1.64311144768151e-05
-2.21592360447401e-05
-1.50071247461719e-05
-9.97021716942786e-06
-6.29958263854824e-06
-1.3613402362655e-05
-2.38566362981301e-05
-2.35441996654792e-05
-3.40714750650765e-05
-2.54634381603999e-05
-1.92667209976448e-05
-1.1731884632685e-05
-6.6866697157435e-06
-2.78916832167002e-05
-1.94546794306008e-05
-8.28450723710408e-06
-2.24399228634534e-05
-1.80066167131745e-05
-2.84172810386836e-05
-2.33181152517984e-05
-1.70354298943375e-06
-2.23115946679793e-05
-1.56683044757432e-05
-2.40645131547932e-05
-4.95320266868179e-06
-5.06874153926779e-06
-1.89060256406914e-05
-3.41075629391272e-06
-1.36083133189667e-05
-1.09644168173302e-05
-2.02570578525835e-05
7.54515612525559e-08
-1.93072025550506e-05
-3.0416620829932e-05
-3.37650784529311e-05
-3.2240706724146e-05
-1.70469673902465e-05
-3.47500241216831e-06
-1.69913054182956e-05
-1.56392765377791e-05
-1.33174849268476e-05
-1.25516069282927e-05
1.08143252020027e-06
-8.18053112835496e-06
-2.21551769783088e-05
-2.35157753348696e-05
-1.05626325057306e-05
-1.91891233372452e-05
-2.48477332680664e-05
-2.34481746721517e-05
5.26882208053752e-06
-5.94481312725808e-07
-3.85549679001171e-05
-1.49112914829563e-05
-1.06539198251725e-05
-2.05453947858895e-05
-2.97448947841204e-05
-1.68284553208214e-05
-6.95639611014724e-06
-2.89619785612533e-05
-1.75422829436134e-05
-1.11313441025298e-05
-2.5831899254879e-05
-8.31029526259797e-06
-2.40021931825167e-05
-3.11865409197854e-05
-3.10862860145005e-05
-3.60271923412815e-05
4.63400453898804e-06
-2.23232441078117e-05
-7.86257001748651e-06
-2.32338418395698e-06
-1.73345548687372e-05
-2.35660283456017e-05
-7.60842774406427e-06
2.19616217585344e-06
-1.72564734236296e-05
-1.81465183156639e-05
-2.08088415936009e-05
-7.16174976587408e-06
-2.82255173635223e-05
-1.9310634557409e-05
-2.28322911681881e-05
-2.35410418394302e-05
-2.04691462546091e-05
-2.04584962847241e-05
-1.70726025681091e-05
-1.97523234579569e-05
-8.36650228327561e-06
-2.14737816654108e-05
3.26496485019534e-06
-1.67379442274452e-05
-2.86143510872e-05
-1.30641412345402e-05
-1.25588951128467e-05
-1.34480819149245e-05
-8.4021645495651e-06
-3.68252546999969e-07
-1.79370134426409e-05
-1.18952079756952e-05
-1.92734141353864e-05
-1.49143833889887e-05
-1.27296772132353e-05
-1.8264110984359e-05
-1.02508979190974e-05
-8.4895701652223e-06
-1.22348275519068e-05
-1.42833515958607e-05
1.11723386598097e-06
-1.87006246076077e-05
-2.25795618266415e-05
-6.33655549468883e-06
-2.28759158032133e-05
-2.12766776864814e-05
-1.36563421437627e-05
-2.29036025490845e-05
-3.18420397468145e-05
-2.58676788691519e-05
-1.37118414911179e-05
-2.82299195581885e-05
-2.52913614346051e-05
-1.67819339671687e-05
-4.85865727033583e-06
-2.36755922012975e-05
-1.95136787067518e-05
-1.69897554740611e-05
-2.05635948507272e-05
-1.43359779482667e-05
-5.31271449983946e-06
3.10661668246015e-06
-3.07553835933598e-05
-1.56047102286129e-05
-1.2915092640285e-05
-2.50668884459731e-05
-1.53662353892037e-05
-1.29790548736404e-05
-3.96200333514422e-05
-2.9496840387153e-05
-1.60272736501197e-05
-8.30754824916061e-06
-2.83862855441205e-05
-8.31238362638656e-06
-7.32507728066043e-06
-2.02385592191987e-05
-2.41032761753974e-05
-1.64847113613153e-05
-1.16550362737985e-05
-1.69225908469165e-05
-3.98228554964474e-06
-3.17824896954803e-06
-2.18718768924635e-05
-1.20783449058774e-05
-1.77612734866161e-05
-1.57002314640379e-05
-1.01616158528873e-05
-3.04437349351331e-05
-2.38270601402989e-05
-1.81189083277743e-05
-2.12514613586335e-05
-1.94422602563141e-05
-1.56231732139692e-05
-1.53252038840636e-05
-2.21699509460856e-05
-5.91144062005122e-06
-1.49041254904766e-05
2.94172845505207e-06
-4.7226241727507e-06
-3.65835990530054e-06
-1.21077705742377e-05
-3.26765256189619e-05
-7.63401657692073e-06
-1.58101588976235e-05
-3.2282459143189e-05
-1.56498905822701e-05
-3.40309431621112e-05
-1.59212584601311e-05
-1.61251931187311e-05
-9.83799421970842e-06
-2.31024583638961e-05
8.55374378199156e-06
-2.13082202865932e-05
-1.91754643534158e-05
-2.04875029481206e-05
-1.8325617365512e-05
-1.59386342253863e-05
-9.91306913854907e-06
-1.26063389629353e-05
-2.54369102321453e-05
-9.94121180021551e-06
-1.40198505503725e-05
-1.47185775253531e-05
-1.44295631379314e-05
-1.43102929942719e-05
-3.03830104219472e-05
1.48195961345414e-06
-6.10333160157243e-06
-3.07346827571565e-05
-8.97715534323742e-06
-1.86380756482047e-05
-2.13867388076848e-05
-2.13717956258009e-06
-1.42019392507933e-05
-2.59338317099967e-06
-2.91874097601801e-06
-7.64843516527821e-06
-2.0880405745084e-05
-2.45150812674675e-05
-2.21742484649504e-06
-1.95446380466485e-05
-1.97925927789006e-05
-2.11699452416495e-05
-2.08879869080397e-05
-1.57819271460725e-05
-1.4308848829404e-05
-9.26417657706385e-06
-7.00141409366121e-06
-1.23576561058609e-05
-9.6632331842358e-06
-1.31667127532863e-05
-2.64752720683315e-05
-1.75798837298798e-05
-2.72470178905766e-05
-2.13937164336941e-05
-2.66097927416673e-07
-9.14500609230353e-07
-1.60207785784305e-05
-1.70909306461395e-05
-2.1647486384819e-05
-2.0520889884903e-05
-2.20637911457986e-05
-1.39693277043684e-05
-1.61270451484744e-05
-3.81633937635481e-05
-2.64084002444426e-05
-1.79398091151595e-05
-2.69032639192257e-05
-1.88050572346923e-06
-1.38581041241772e-05
-1.13391340758092e-05
-1.80433615221039e-05
-1.34926473694063e-05
-2.29868111657166e-05
-5.89164143418394e-06
-1.69998816392098e-05
-2.26342013209408e-05
-1.18369484030762e-05
-8.10601493550223e-06
-8.09597873472336e-06
-2.55415127400723e-05
-1.34095536783543e-05
-2.35946793797823e-05
-1.50035406488026e-05
-1.75525881158965e-05
-2.76009158019827e-05
-2.14001195246794e-05
-1.19702583626305e-05
-1.13281821942621e-05
6.48274767888497e-06
-2.33512395666157e-05
-1.32495816387287e-05
-3.21184349649171e-05
-2.66636953188419e-05
-3.00379038651839e-05
-2.27823314661733e-05
-2.28542890450854e-05
-9.13803671212469e-06
-1.46164776698585e-05
-1.44016360792989e-06
-2.91775410458261e-05
-3.86221415951991e-06
-2.00115946324564e-05
-2.85981621879633e-05
-1.4473798790144e-05
-2.95581615931362e-05
-4.546311619522e-06
-2.351162239567e-05
-3.83017598726792e-06
-1.21392251842537e-05
-3.2222223745014e-06
-8.40184408920674e-06
-1.7123802030462e-05
-1.94930357410382e-05
-4.75500600924907e-06
-9.11156890999222e-06
-1.94136818468242e-05
-2.16837782006896e-05
-7.23896168118069e-06
-2.51138257976153e-05
-1.48202271485216e-05
-1.85407210854608e-05
-3.74437132526939e-06
-1.73146295813687e-05
-6.49117609010512e-06
-2.27538068290261e-05
-2.92473252380405e-05
1.73682044296403e-06
-1.60649430207108e-05
-1.86550172857408e-05
-1.25131969513831e-05
-2.57971566501556e-05
-1.87246258658537e-05
-1.33853236915375e-05
-1.18485821233742e-05
-3.49175781111335e-06
-2.05864609945396e-05
-1.26783508944682e-05
-2.59353006406113e-05
-1.19793515297285e-05
-1.29584540477528e-05
-3.83851390785181e-05
-2.50334980087366e-05
-1.26341974189601e-05
-1.86053632872247e-05
-1.47842317188205e-05
-3.07835371857973e-05
-3.07086055433307e-06
-1.54074162581808e-05
-1.75721326464121e-05
-2.73159314174749e-05
9.31956881168987e-06
-2.25946514231404e-05
-2.05401416331878e-05
-1.51808772079668e-05
-2.04141602850071e-06
-1.90513276607408e-05
-2.51070587549011e-05
-1.72145493144454e-05
4.91101459459644e-06
-1.53944079803156e-05
-3.3145163727265e-06
-3.50604117712935e-05
-1.06052961104552e-05
-7.96959836260975e-06
-1.70673330272783e-05
-2.16525455323503e-06
-1.19348993549439e-05
-2.91714976288573e-05
-1.04158373201735e-05
-9.90546153991952e-06
-2.14462988338955e-05
-2.46534393114677e-05
-2.00469669426976e-05
-1.50570507101835e-05
-2.06784711222972e-05
-6.46607656932675e-06
-1.99666841978146e-05
-9.13450754301153e-06
-2.239816216773e-05
-2.57599365201891e-05
-1.82618905863382e-05
-1.68133675425975e-06
-2.40836267111214e-06
-2.35433483758887e-06
-2.59899148859935e-05
-2.1514357572141e-05
3.17968850720345e-06
-1.36255778164973e-05
-9.57852284005016e-06
-1.79798248065427e-05
-1.23463211776953e-05
-1.95621954683187e-05
-1.38317377549042e-05
-7.89945543188985e-06
-1.19277005406325e-05
-1.85831815559557e-05
-2.0799293787597e-05
-2.15534180387965e-05
-9.36900105911441e-06
-1.53794518754832e-05
-1.78652547065467e-05
-8.92953743225771e-06
4.88460516856898e-07
-1.5095551445145e-05
-2.86616926637357e-05
-1.75777477643023e-06
-1.77746900623215e-05
-2.38766748319939e-05
-8.48483789661346e-06
-1.73563272675756e-05
-7.08230971756036e-06
-5.71559517527461e-06
-1.92827717661434e-05
-1.44072221221327e-05
-1.81997880856382e-05
-9.24499775780782e-06
-2.18435888894792e-05
-1.33473717103915e-05
-2.60007713356851e-05
-5.42605122985339e-06
-7.30158306563746e-06
-1.70883743867037e-05
-1.79548996834953e-05
-1.31123031855909e-05
-1.52548017601725e-05
-1.47669028186017e-05
-1.64893393345638e-05
-1.13668993229363e-05
-3.54053847133009e-06
-2.46838560365897e-05
-2.53435360226274e-05
-3.91389113398479e-05
-3.38102062814835e-06
1.72420737267959e-06
-1.97071399012863e-05
-7.62120879055554e-06
-2.15572945148072e-05
-1.22397574816206e-05
-2.62742733488298e-05
-1.50836201019872e-05
-1.38367884895822e-05
-1.92629055547993e-06
-1.38878541431995e-05
-2.12506117864874e-05
-2.18654041311545e-06
-1.93946646962195e-05
-1.47815039553197e-05
-7.55294481661315e-06
-2.75948804391917e-05
-2.14138504476181e-05
-2.9729928093868e-06
-2.06357342291074e-05
-1.06333961257163e-05
-2.79621958404293e-05
-4.33189477516595e-06
-1.2630527957296e-05
-1.06059962300258e-05
-2.01101213893606e-05
-4.79006489671502e-06
-7.39879810619174e-06
-1.63285378260373e-05
-1.66003915492291e-05
-1.15804521803525e-05
-1.17343467946742e-05
-9.34469571782793e-06
-9.24036995706035e-06
-1.07402935175863e-05
-3.05205835923436e-06
-2.31411880079421e-05
-8.43441908098998e-06
-2.02931616184017e-05
-1.31250551932008e-05
-8.25658482893452e-06
-2.69892050288055e-05
-2.56435016888073e-05
-2.45939052237711e-05
-2.6272436186879e-05
-1.08351968865812e-05
-1.24208033044526e-05
-1.80958312044866e-05
-2.90735693411712e-05
-2.06434110458993e-05
-1.64414775252181e-05
-1.34148104359881e-05
-1.82496820898158e-05
-2.46814870369663e-05
-1.08215017906838e-05
-1.88729339697341e-05
-1.46113723748782e-05
-1.43754822086823e-05
-1.71904220277205e-05
-8.10674615526072e-06
-1.88751594472597e-05
-2.20396804195148e-05
-2.50452830527708e-05
-2.03972320511645e-05
-1.02554703651564e-06
-2.47971822441485e-05
-2.67238440424813e-05
-8.7744922739907e-06
-2.95340313535608e-06
-2.52793568629958e-05
-7.03245844267852e-06
-2.20315293201291e-05
-1.44640468473341e-05
-2.14217808581325e-05
-1.56243953961915e-05
-1.06923418120828e-05
-8.58891728903545e-06
-1.16259004004536e-05
-1.67789632666396e-05
-2.14194936784533e-05
-2.41813620663043e-05
-1.2227864899446e-05
-2.33586517322495e-05
-1.55888852324547e-05
-4.75542229373706e-06
-1.78639277751155e-05
-9.93480910862965e-06
-8.37021914549645e-06
-1.25681744850972e-05
-2.38929058995415e-05
-2.18511280734474e-05
-1.89509110902148e-05
-2.56342886427624e-05
-2.14956575259458e-05
-3.32375708842827e-05
-2.99653735866066e-05
-1.08249748799812e-05
-2.47634275391512e-05
-1.5195158021644e-05
-2.07584085194192e-06
-2.96825545369132e-05
-1.3785369273669e-05
-1.76767058963612e-05
-1.90818864692403e-05
-7.11271495762775e-06
-1.24634176681256e-05
-9.44286740628988e-06
-1.46268767407074e-06
-1.61041414243227e-05
-1.02154503854149e-05
-1.63485087722706e-05
-9.94609309572292e-06
-2.69505704967798e-05
-4.72831343931025e-06
-1.90876337888154e-05
-3.21218465122355e-06
-1.21222037563223e-05
-2.70578555096497e-05
-2.97879702776209e-06
-2.01449483407713e-05
-2.88706812847285e-06
-2.15761005906339e-05
-1.70870474636107e-05
-1.71046976599231e-05
-2.13021374071522e-05
-3.0993958019318e-05
-1.24321161167603e-05
-1.27237878913643e-05
-2.24034300423397e-06
-2.96793821198688e-05
-1.37701257711743e-05
-1.95289286409626e-05
-4.82919729799299e-06
-1.01563931674285e-05
-1.79005404906714e-05
-1.77226139886849e-05
-1.10049494246362e-05
-4.01537225303212e-06
-5.84359864359302e-06
-2.37712048542025e-05
-1.3272909444458e-05
-1.99907276005082e-05
-1.24307264868814e-05
-8.88823863254147e-06
-8.45321185056812e-06
-1.66910333479955e-05
-2.59308034470551e-05
-1.19425333288161e-05
-2.03776075903235e-05
-1.48095373361689e-05
-8.50439733082914e-06
-9.45704183680577e-06
-8.59479482652063e-06
-1.63862835256481e-05
-1.22470691015399e-05
-1.38601980152765e-05
-3.95995598208044e-06
-1.09657229890098e-05
-2.09954217784316e-05
-2.81514072241482e-05
-1.40196599139772e-05
-3.46863401369424e-06
-2.19458403504889e-05
-1.50134794017217e-05
-1.40522224659506e-05
-2.25094707329955e-05
-1.19978889844433e-06
-1.46365821628569e-05
-6.25647009363822e-06
-6.92061320043879e-07
4.23787457857273e-06
-2.69362132764507e-05
-1.91617914789184e-05
-2.68616377970313e-05
-1.8572132611148e-05
-2.7118384419837e-05
-1.91045574931242e-05
-2.92591427985014e-05
-2.64192036412034e-07
-2.12298084876739e-05
-1.41765667705258e-05
-1.72844473455e-05
-3.48239650813627e-05
-1.9425435140555e-05
-2.06092931233381e-05
-2.44694959207647e-06
-1.07695412755607e-05
-3.25641306812773e-05
-2.89795109757822e-05
-1.25633523596285e-05
-2.57830663774517e-05
-1.93786640602964e-05
-1.44368339454869e-05
-1.43108812899089e-05
-2.11553038638298e-05
-8.5831892427673e-06
-6.20398312540601e-06
-1.38086422324149e-05
-1.41868517735038e-05
-2.49318576519426e-05
-7.03277956775106e-06
-4.42637434611721e-06
-9.64277965884125e-06
-1.6642323557264e-05
-2.91773331925207e-05
-1.62475048820563e-05
-7.05808065959446e-06
-9.26972940092076e-06
-2.37150625570646e-05
-1.04138753448097e-05
3.1889433387215e-06
-2.22078134839164e-06
-7.0608232851761e-06
-1.9966526757796e-05
-3.87213893866708e-05
-9.13415106839168e-06
-2.33682219287453e-05
-1.52615384194911e-05
-8.53952029706483e-06
-2.83793107689849e-05
-1.94693611770185e-05
-1.85280171795232e-05
-2.66037349094428e-05
-1.64860935509083e-05
-1.48347957011894e-05
-2.38515469681981e-05
-2.6249960898063e-05
-1.54825158378462e-05
-1.37435714933859e-05
-1.64946933372527e-05
-1.24478494397834e-05
-1.30469790162311e-05
-1.29454182781235e-05
-1.51004326479473e-05
-2.21385087055602e-05
-7.07394655083589e-06
-2.32010325745253e-05
-9.55544809826267e-06
-3.13113696474244e-05
-1.93536903980384e-05
-9.36970327113434e-06
-1.32097220831187e-05
-1.33350436864342e-05
-3.84228068211776e-06
-2.65211086100353e-05
-2.74317949831631e-05
-2.08321421561863e-05
-9.95377381683416e-06
-3.2421229805173e-05
-2.01196862440379e-05
-1.86714685166229e-05
-1.48566377315879e-05
-1.45374356240994e-05
-1.48547947979953e-05
-1.24242054931657e-05
-1.49629590082828e-05
-3.51698788185475e-06
-2.06265984790613e-05
-1.10955029806951e-05
-2.00105461882351e-05
-1.05841929340573e-05
-1.92209610365601e-05
-1.24658968786509e-05
-2.49167709680189e-05
-1.02977931709721e-05
-1.58807308551316e-05
-2.81246039336448e-05
-1.35971114340987e-05
-8.18252999150817e-06
-2.21249988992897e-05
-2.38937161977772e-05
-1.83749287846447e-05
-3.44617611076536e-06
-1.01071585517441e-05
-1.99705882272039e-05
-4.8431349165074e-06
-4.16326074035595e-05
-3.2026248963584e-05
-1.30967207020447e-05
-2.45432965290662e-05
-1.33479637021078e-05
-2.04464791202693e-05
-1.49303176241693e-05
-3.00412320936113e-05
-7.96082181789431e-06
-4.42532273147836e-06
-2.67418067898147e-05
-1.65443072709253e-05
-1.84072969570137e-06
-1.59389467046161e-05
-9.71801703533313e-06
-6.54505596102697e-06
-6.65502062466545e-06
-2.30811180553365e-05
-1.87261821290927e-05
-1.68672284341954e-05
-2.52250857120123e-05
-2.12927450911404e-05
-1.83973271819945e-05
-1.68028095250201e-05
-1.24052369296231e-05
-2.08949054380204e-05
-2.32657656086751e-05
-2.46039378166948e-05
-2.04224822941566e-05
-9.72512843689617e-07
-2.04423541166361e-05
-7.01339107628657e-06
-1.45423686724011e-05
-1.93809252783521e-05
-8.72455384534174e-06
-7.34744412378358e-06
-6.47867721528931e-06
-1.66615809977356e-05
-2.2242005618221e-05
-3.40126990384134e-07
-9.05756965609023e-06
-8.26914042927653e-06
-6.60689931586925e-06
-1.83992041386229e-05
-2.32429688930245e-06
-1.09012884733174e-05
-2.69142156323497e-05
-2.83262341651138e-05
-1.69408089871386e-05
-1.79505843385938e-05
-5.83941127197863e-06
-3.187114375063e-05
-2.33747103288429e-05
-3.23733735491953e-05
-1.0747323673556e-05
-2.61638981671302e-05
-2.02569969641366e-05
-2.06392399290314e-05
-2.1865664780091e-05
-1.22026275715014e-05
1.34920144058611e-06
-2.92387838782363e-05
-2.14492037019106e-05
-1.05634688504072e-05
-1.90960054073239e-05
-1.3503154676872e-05
-2.66194997879557e-05
-5.99474714118598e-06
-1.52006025225316e-05
-2.33179989535489e-05
-1.40562188699384e-06
-3.61105900607602e-05
-2.02594245608603e-05
3.01938406734978e-06
-1.7181102313122e-05
6.79636674172068e-06
-1.69108744253551e-05
-2.06568160266996e-05
-1.93781196219671e-05
-1.89957763133682e-05
-6.33411449671351e-06
-1.88109613125347e-05
-2.86347023041519e-05
-1.65477291623081e-05
-2.01674273371484e-05
-2.04568899318137e-05
-7.72258466374675e-07
-1.0427329889964e-05
-2.13103898226114e-05
-8.90497926268303e-06
-1.62291109322418e-05
-1.96659952606557e-05
-2.00219598406299e-05
-6.87783714585708e-06
-2.06544554669696e-05
-1.94492166976513e-05
-2.33054126500401e-05
-8.92596956349711e-06
-2.92515722036587e-05
3.21100660112757e-06
5.48600554528674e-07
-1.08354530311158e-05
-1.49767920709558e-05
-1.76850570115771e-05
-1.3864193265358e-05
-1.62170344631243e-05
-4.77002169487893e-06
-2.06611511631576e-05
-2.35299668428466e-05
-2.09181936648674e-05
-2.59069149190957e-05
-9.38536828908513e-06
-4.63499974583048e-06
-2.87391616839613e-05
-1.85954023887386e-05
-2.36585598710057e-05
-8.35613519455321e-06
-2.69012598462254e-05
-2.09794046472188e-05
-1.59397293336204e-05
-2.3742759013388e-05
-1.361736750314e-05
-8.70403573942638e-06
-1.68005742316533e-05
-1.6455416207e-05
-1.810143287058e-05
-3.39356355700631e-05
-6.01465645815594e-06
-2.06245757122624e-05
-1.4609422663943e-05
-4.03059328358885e-06
-2.57662974857505e-05
-6.51072790317106e-06
-2.47272581291558e-05
-2.34656249973373e-05
-9.15880007762308e-06
-2.11823848329528e-05
-2.05324490138416e-06
-2.11963005598818e-05
-2.13986683147789e-05
-2.88448506310956e-05
-2.88468251426829e-05
-1.88041715865846e-05
-1.92961916843939e-05
-3.50373242395086e-05
-2.0908652353067e-05
-1.81676084566685e-05
-5.26820004413721e-06
-2.30653827364633e-05
-1.5026970077197e-05
-3.34225134183297e-06
-6.43364567937751e-06
-1.12726875465576e-05
-1.97121663903988e-05
-2.09208762257303e-05
-2.15414370984554e-05
-2.0237818489429e-05
-2.02476710554443e-07
-3.49715228522572e-05
-2.41750229125004e-05
-1.94252824405246e-05
-6.46489206486415e-06
-2.30266134158083e-06
-3.43143627012658e-05
-6.04938350250433e-06
-1.42495842617268e-05
-7.64330521269803e-06
-2.29486645093144e-05
-1.95385490340705e-05
-1.66650845682829e-05
-1.8320564753496e-05
-1.53586899288129e-05
-7.37187309829172e-06
-6.97728779780755e-06
-7.99948340293047e-06
-2.39588632869208e-05
-2.27619661958455e-05
-2.62944132865385e-05
-1.02476035816689e-05
1.93255075102547e-06
-6.75983135033083e-06
-1.25125880153088e-05
-1.75707443714566e-05
-9.66875752235471e-06
-1.6840839359758e-05
-3.04203204016147e-05
-6.2541483666052e-06
-1.2005245406941e-05
-9.1124575015526e-06
-3.50204460684701e-05
-1.86197261472746e-05
-1.91020559404626e-05
-9.91139490882036e-06
-7.96546603006923e-06
-2.04278179860838e-05
-2.33506910949626e-05
-2.91179631472735e-05
3.58266546299281e-06
-8.57200402400505e-06
-1.72091203979573e-05
-1.08534344887765e-05
-2.80467637308472e-05
-2.22569251119257e-05
-6.69214632521309e-06
-3.97895040179593e-05
-2.8037328928224e-05
-1.67789270129228e-05
-2.86736169129349e-05
-2.21577775208221e-05
-1.52929364929779e-05
-2.06741010693922e-05
-2.6717288707302e-05
-3.68571591963892e-06
-1.61694159709714e-05
-1.14450238700626e-05
-1.47405376923685e-05
-2.27046419548356e-05
-2.03546001004497e-05
-2.33647467279789e-05
-2.96651407775886e-05
-1.46551348363885e-05
-1.04982544907326e-05
-9.18575890027528e-06
-1.68434040018247e-05
-1.88859261620428e-05
-1.13915469451112e-05
-1.89976010841704e-05
-7.26229761017648e-06
-9.6128802196784e-06
-2.69415825787674e-06
-8.58343862258242e-07
-2.4543685544328e-05
-1.85651021364266e-05
-1.15130118934093e-05
-1.35532236079238e-05
-1.75889615865916e-05
-1.65067835295142e-05
-2.25183196782863e-05
-1.75613516536251e-05
-3.17635330529038e-06
-1.35547904382362e-05
-1.24928349136912e-05
-2.88452797129726e-05
-2.09931191906502e-05
-1.94888994119571e-05
-1.44462668651757e-05
-3.60009989126864e-05
-1.12747056319396e-05
-7.90523524542967e-06
-4.1287675731971e-06
-8.29300442236252e-06
-7.02216193580768e-06
-3.90730410354692e-06
-1.67135729187661e-05
-1.70799547469704e-05
-2.77507323854179e-06
-3.2825185768975e-05
-1.89303278872817e-05
-1.93962315539345e-05
-2.39834559856076e-05
-1.34319736838612e-05
-6.46577946221404e-07
-2.04210687342661e-05
-1.03112530605423e-05
-1.75852674615062e-05
-1.71097663993666e-05
-1.82783782988443e-05
-1.68898930684896e-05
-1.60680986063032e-05
-1.42248006248152e-05
-1.82681732282696e-05
-1.95895813434568e-05
-1.72051547491444e-05
-2.08212839531796e-05
-2.74270180079126e-05
-3.07652179908309e-05
-1.10458707265547e-05
-1.351820935477e-05
-1.58352596564408e-05
6.11423642505235e-06
-2.45638538376071e-05
-2.07702661359104e-05
-1.91457141162321e-05
-3.55048396428942e-05
-1.64259649161461e-05
-1.26907505842095e-05
-2.89018914084103e-05
-2.12514891961212e-05
-6.94819698215666e-06
-1.31454136339217e-05
-3.63954121848399e-05
-2.30959667066863e-05
-1.96112834087164e-05
-1.69628298748138e-05
-1.37412222543211e-05
-1.20426936813101e-06
-2.58355573505695e-05
-2.40031264524888e-05
-1.93021940870568e-05
-2.03934619435126e-05
-3.2815393160634e-06
-6.85128077063728e-06
-1.3958515528408e-05
-5.42366727208817e-06
-1.10924979381683e-06
-9.82449765451562e-06
-2.25705282739322e-05
-2.37542308807887e-05
-2.12908094387751e-05
-7.16170722263255e-06
-1.6540125584834e-05
-3.5360736961989e-06
-3.04124786488241e-05
-1.26005825085233e-05
-1.55658182155666e-05
-1.24070036069371e-05
-2.5077751374043e-05
-2.97903741725796e-05
-2.20774696565167e-06
-2.54206389559388e-05
-1.71703200662633e-05
-1.27399745721518e-05
1.48535872957843e-06
-1.60425021876487e-05
-2.89643861255073e-05
-3.15405940637546e-06
-1.22067926277383e-05
-3.04791415360124e-05
-2.31396306813493e-05
-1.69385872894383e-05
-1.60380328295486e-05
-1.19834619847248e-05
-1.37703663675307e-05
-2.43444469756468e-05
-2.48419505145027e-05
-9.1039240849497e-06
-2.31256297924557e-06
-1.01670755346858e-05
7.9324991455324e-07
-3.24269307228302e-05
-8.65408828350373e-06
-1.49507106284337e-05
-3.04132642538208e-05
-1.33287027053873e-05
-1.2819699504225e-06
-2.4343974475543e-05
-1.5830087224515e-06
2.43579541299154e-06
-2.22491242273452e-05
-8.24574126329139e-06
-1.38970768357367e-05
-1.82220489695236e-05
-1.096248832702e-05
-2.01947860858262e-05
-2.23937869693754e-05
-1.04864810626141e-05
-3.11280209514751e-06
-1.57705336939536e-05
-1.95879828677989e-05
-6.78582409062037e-06
-2.0347556388587e-05
-7.89949828032596e-06
-8.1739294634441e-06
-2.9845974230043e-05
-1.00106595131715e-05
-1.62000672451836e-05
-1.15890380140621e-05
-1.09250866832506e-05
-1.44721643771746e-05
-2.37423174895426e-05
-1.40888230086562e-05
-1.50831139272333e-05
3.74767401686038e-06
1.93247678824131e-06
-8.56778113523589e-06
-2.65255971596167e-05
-1.32406375987252e-05
-1.57539285466101e-05
-2.24232697450015e-06
-5.41193439534865e-06
-6.7484388520824e-06
-1.52828205635394e-05
-1.83652655707245e-05
-1.98369533577052e-05
-5.15620515421143e-06
-1.173138476584e-05
-2.70797149166598e-05
-1.48472326247539e-05
-9.54489209526758e-06
-2.23207717585796e-05
-1.38896518108473e-05
-1.84379328528338e-05
7.79167808349343e-07
-1.35171438488466e-05
-3.10178342870703e-05
-2.09487299554829e-05
-1.35581421738448e-05
-1.48293465559805e-05
-1.82675417051722e-05
-2.35701331921507e-05
-3.63239758593193e-05
-1.94039226344849e-05
-3.59274312412053e-05
-1.84370253807721e-05
-1.89890908009914e-05
-8.49743735546356e-06
-1.66407602941469e-05
-5.62642805692981e-06
-4.02027036571819e-06
-1.1650228611869e-05
-2.56393146067443e-05
-1.93907472036783e-05
-1.81701870290826e-05
-4.01111246023625e-06
-7.70034204495814e-06
-1.92069019375752e-05
-1.62503605198931e-05
-1.31486841295052e-05
-2.19633515171092e-05
-9.11899363789641e-06
-8.93965779103774e-06
-3.22043693309693e-05
-1.52774215942175e-05
-1.20880822162545e-05
-1.02317222168827e-05
-1.94948815439359e-05
-1.56419901547769e-05
-3.64728884005278e-05
-1.2300670245618e-05
-2.03893240231661e-05
-3.09556844051982e-05
-6.98176273613249e-06
-1.61835723830057e-05
-1.51304572288366e-05
-1.5639812153846e-05
-1.97046519695721e-05
-2.81488462960807e-05
-2.32452524298527e-05
-1.18546754866179e-05
-1.77312388322924e-05
-1.97224970845133e-08
-2.14845060838263e-06
-3.12653456193262e-05
-3.14934223628733e-07
-1.1729014761093e-05
-2.99095645664279e-05
-8.86714245252113e-06
1.55248193712327e-06
2.15779314405354e-06
3.4550659976849e-06
5.34307641367337e-06
-1.67946848087892e-05
-1.74810562385626e-05
-7.01596770122657e-06
-1.40100177621089e-05
-1.1865756981416e-05
-2.96934947697673e-05
-6.71648688634634e-06
-2.36087939908665e-05
-3.04778680967722e-05
-3.54899103503453e-06
-1.63754724942425e-05
-6.98580990621037e-06
-1.83191694875628e-05
-1.42654364696877e-05
-1.39094931967232e-05
-3.90830332707683e-06
-1.91967973569544e-05
-2.19885592754825e-05
-1.61164265411519e-05
-2.24529992564502e-05
-1.08683220037747e-05
-1.58299935627291e-05
-1.02535351257391e-05
-3.06358299341208e-05
-2.20582278942754e-05
-2.05316133313211e-05
-8.89436536388933e-06
3.71714553045907e-07
-1.22973003608261e-05
-1.38249332054748e-05
-9.44529256864875e-06
-1.68253923654658e-05
-1.82383759779834e-05
3.57798165184798e-06
-2.33604058006454e-05
-2.04846060952994e-05
-1.18718385754565e-05
-5.42014978377916e-06
-6.77507456719729e-06
-1.08823907764034e-05
-6.13385846089733e-06
-1.3288611995346e-05
-2.89284102523197e-05
-1.51788101302394e-05
-7.65111901431334e-06
4.62160202940848e-07
-9.60494985522064e-07
-2.44651266690256e-05
-2.43400373365171e-05
-2.42930513975398e-05
-2.08950853488614e-05
-3.72902260473537e-05
-1.24503212078897e-05
-2.04026823791479e-05
-8.64048249583782e-06
-1.07967665996378e-05
4.64051577782609e-06
-1.56465406951509e-05
-6.20181254531302e-06
-1.3681915176888e-05
-2.60386678890593e-05
-1.15417467434241e-05
-1.13260705450005e-05
3.84806334095319e-06
-1.12344723260143e-05
-2.49978576407878e-05
-1.58783846053812e-05
-2.22929636507247e-05
-2.40805812035336e-05
-1.31207503228865e-05
-3.35631210859495e-05
-2.35050602749925e-05
-2.39982673837289e-05
-6.53375738660272e-06
-1.70050427788923e-05
-2.52949865421946e-05
-2.78265452650852e-05
-2.62641796063988e-05
-1.05764083857073e-05
-4.03376944364053e-06
-1.95999053228695e-05
-7.43098416845718e-06
-2.01245014221957e-05
-2.33003751298794e-05
-2.08985107911125e-05
-2.94126128799413e-05
-1.7236958906757e-05
-1.71976483983349e-05
-2.02669556776545e-05
-1.88581765765981e-05
-2.96995747335392e-05
-1.32092814276431e-05
1.82361341751383e-06
-2.51846558532406e-05
-7.93951176743568e-06
-1.48824055900184e-05
-5.99473156554426e-06
-7.18038383566216e-06
-1.4612813885903e-05
-3.14245944592057e-05
-9.23630250384044e-06
-9.22691258275241e-06
-1.40684220989035e-05
-1.19652880547432e-05
-1.30097750926882e-05
-1.69056876861021e-05
-7.85125540773211e-06
-3.92863835820703e-06
-1.30961802748462e-05
-1.42312336355551e-05
-1.23194480587644e-05
-2.05683760825019e-05
-7.41386261313971e-06
-1.3648388587826e-05
-2.82690807278609e-06
-6.12519383541471e-06
-8.12615963132951e-06
1.20029234434902e-05
-2.03794215558228e-05
-2.20368200606194e-05
-1.26108838893313e-05
-2.78074011494571e-05
-2.40944005502375e-05
-1.07327068626655e-05
-7.53046155123141e-06
-8.62733193862211e-06
-2.34675763146001e-05
-1.97775928460884e-05
-2.28424610131459e-05
-1.47966055920718e-05
-2.84646189431037e-05
-1.21409389350224e-05
-1.73079925338377e-05
-2.49686016533158e-05
-2.17401018446237e-05
-1.19095225968385e-05
1.07587704306501e-06
-1.31249459933969e-05
-1.63670451427111e-05
-8.14480038458489e-06
-1.1514800332318e-05
-1.5783995519678e-05
-2.363861537355e-05
-2.40180562754035e-05
-1.00058731932799e-05
-1.90577177254665e-05
-1.03468478151009e-05
-8.04935337990552e-06
-1.7472330624797e-05
-2.28470134490228e-05
-2.70019368634192e-05
-2.01263012710387e-05
-1.80986936208099e-05
-5.86710076772184e-06
-1.56242828804053e-05
-8.29008787460552e-06
-1.72401126809707e-05
-6.62283439907941e-06
-1.04849781086462e-05
-2.77458005619454e-05
-3.24113771358192e-05
-2.33226473469341e-05
-1.03397023167219e-05
-4.46508121795068e-06
-1.29023078233675e-05
-1.0239309962336e-05
-1.77848236824598e-05
-5.68024556707717e-06
-2.35712686835264e-05
-2.33375363753419e-05
-2.60679314860656e-05
-1.48045868017293e-05
-1.25007701161331e-05
-2.23318316157048e-05
-2.01989323100738e-05
-1.81101904412008e-05
-1.91526100723575e-05
-8.97600546921829e-06
-1.02747585354108e-05
-1.71125132903686e-05
-1.45896268773456e-05
-1.46416355252108e-06
-1.74368901345396e-05
-2.87024868618626e-05
-3.52151034627105e-05
-1.48433993867739e-05
-1.54160297708336e-05
-1.73928937071429e-05
-1.40719134422115e-06
-7.36989815587473e-06
-2.37590865896111e-05
-1.56528339878786e-05
-7.28557877292703e-06
-9.60804195797921e-07
-1.28711241861985e-05
-8.81781570167224e-06
-1.34270621808503e-05
-1.66723760819509e-05
-1.21828793619025e-05
-5.83825222568075e-06
-1.91962655365546e-05
-9.51894015618288e-06
-2.30867382723002e-05
-1.37637358894518e-05
-1.13676199891966e-05
-1.0080791046642e-05
-1.34616436782787e-05
-1.71478267144487e-05
-1.86541020929685e-05
-2.06787129655507e-05
-2.23899777038782e-05
-2.39027441467684e-05
-1.35182444778856e-05
-1.9762558536398e-05
-9.75966221863085e-06
-8.65729870663921e-06
-1.86830377147529e-05
-1.29683113656762e-05
-2.20941806735998e-05
-1.19196095939408e-05
-1.5495179232193e-05
-2.59890327644104e-05
-1.21219290340287e-05
-1.60631986606939e-05
-4.30041529478994e-06
-2.0305930219406e-05
-1.17671231622753e-05
-1.53082348733801e-05
-2.94920158213424e-05
-1.68184356175833e-05
-2.68433221918092e-05
-2.79370762792148e-05
-5.48982663968219e-06
-3.58556288693945e-05
-1.17477648101296e-05
-1.5629787793384e-05
-3.23878818854253e-05
-1.75708737880978e-05
-3.90859270622431e-05
7.13574471336613e-06
-1.20821583498556e-05
-3.10873013197201e-05
8.33715967957371e-06
-1.96766570784127e-05
-6.20735974120885e-06
-1.54081228990768e-05
-1.51437154957834e-05
-8.10740481021596e-06
-9.98795730402436e-06
-3.94830567640797e-06
-2.71579011147801e-05
-1.65213644645345e-05
-7.98529961531525e-06
-3.86497484515434e-05
8.17550024049968e-06
-4.04588880141571e-06
-8.68431551000314e-06
-9.98485957761191e-06
-1.54886870331362e-05
-2.44081112118249e-05
-1.82735096383051e-05
-1.45096565850287e-05
-1.09770583166659e-05
-1.44386558843799e-05
6.70964681986991e-06
-2.88250723918538e-05
-5.05611632180766e-06
-2.08311549121835e-05
-2.84498749896951e-05
-2.42666394225846e-05
-1.39180602592038e-05
-2.21074295593627e-06
-8.11731226001184e-06
-2.0200658612851e-05
-2.23739342090688e-05
-1.89305123864885e-05
-1.37920387305092e-05
2.63588771625858e-06
-1.89939524574931e-05
-2.38316020676697e-05
-1.55461589820185e-05
-1.48393457462668e-05
-5.77936203063077e-06
-1.70910610516668e-05
1.48298780068453e-06
-2.74891522606248e-05
-1.92505558451875e-05
-1.69732944181765e-05
2.56836175746688e-06
-1.72476919001981e-05
-7.95038020296884e-06
-1.14478600747398e-05
-1.40887547361712e-05
-1.28533636990106e-05
-1.36524440484595e-05
-1.65215168844081e-05
-2.34677158562597e-06
-1.68725282295465e-05
-1.23667115508325e-05
-2.4227227615608e-05
-2.95361158526684e-05
-1.66878675955842e-05
-1.97466259760982e-05
-1.37420928108699e-05
-1.8293180948158e-05
-2.99474282679677e-05
-7.28104599654797e-06
-1.95824433472456e-05
-3.07932017644376e-05
-1.01901450997061e-05
-1.14557935931917e-05
-6.10766161022591e-06
-3.60640224146138e-05
-2.43439141977645e-05
5.10964230610209e-06
-1.02737877577052e-05
-2.17336466985997e-06
-3.06627726232367e-06
-3.10124501706838e-05
-1.26659759603312e-05
4.23330654496733e-07
-7.98872636179628e-06
-1.19140545735713e-05
-3.5367425493213e-06
-9.90645730575619e-06
-1.2257389809038e-06
6.98244623864649e-06
-1.40251148695476e-05
-1.60332150750629e-05
-3.39668892064904e-05
-1.91564150151782e-05
-7.31329478784412e-06
-2.23413505912447e-05
-1.25580730606383e-05
-2.54960984983337e-05
-1.60408411810296e-05
-1.70192217924784e-05
-9.9400675830673e-06
-1.96511964911177e-05
-1.3171717483939e-05
-2.25763270966194e-05
-2.30931383955083e-05
-6.13900453363672e-06
-1.49455380466347e-05
-1.99777608424865e-05
-1.81306076596258e-05
-8.23343229606491e-06
-1.80955660748321e-07
-2.98257203361373e-05
-9.55967973397467e-06
-2.20477836907765e-05
-2.94953019580692e-05
-1.55035796063407e-05
-1.53944103326465e-05
2.62639885170127e-06
-3.32892403213137e-06
-1.92078748943163e-05
-3.25282379868564e-05
-1.81717225186782e-05
-2.59715510540736e-05
-2.03866657104198e-05
-2.1676343766676e-05
-1.3540930487517e-05
-1.14992439459684e-05
-2.79033360050704e-05
-1.41086453782212e-05
-1.71264059224694e-05
-1.16592315022399e-05
-3.22415021793652e-05
-7.46371752589913e-06
-1.92484907520441e-05
-1.67583667009194e-05
-2.25956330895545e-05
-1.69931977021734e-05
-1.97521016845042e-05
-9.78063861046647e-06
-2.70762598648417e-05
-1.77955182412018e-05
-1.26360412076426e-05
-9.2289153711509e-06
-1.24758035248121e-05
-3.23377809424931e-06
-6.87493978109464e-06
-1.94603047551353e-05
-1.12953646013716e-05
-1.87898738914835e-05
-2.24628864756188e-05
5.16295203563406e-06
-2.25756297440125e-05
-2.74529588212278e-05
-1.76136478599156e-05
-1.97709095346967e-05
-1.57157691446199e-05
-2.79152954798423e-05
-2.12283899561186e-05
-1.84305553651267e-05
-2.01468008381123e-05
-2.26886905707165e-05
-1.16999009571677e-05
-2.22549682121027e-06
-1.21815562703901e-05
-1.37870885089696e-05
-2.09037811392218e-05
-1.57043281671278e-05
-2.27802480709462e-05
-1.55778134668137e-05
7.44012894522467e-07
-1.5651649001988e-05
-2.03889229124078e-05
-2.42896320668934e-05
-1.35367178566241e-05
-1.66646961459722e-05
-4.28974168939612e-06
-2.42091815894528e-05
2.66861945683623e-06
-7.30997704365666e-06
-1.13038872827445e-05
-1.32604666345882e-05
-1.60647178356518e-05
-2.65656546675974e-05
-1.04246463722686e-05
-2.07687954036928e-05
-1.22801542569365e-05
-2.50045220351274e-05
-2.12838621631477e-05
-1.37105183063696e-05
-7.36235981231342e-06
-1.86335371402045e-06
-1.73774261209703e-05
7.79416204011726e-06
-1.19573001137253e-05
-5.90803795276501e-07
-1.01275707976935e-05
2.75181815272158e-06
-1.55998730075888e-05
-1.97252442966694e-05
-1.29445867999545e-06
-2.25251068996977e-05
-1.47040820432174e-05
-1.96401051766769e-05
-1.72371655197101e-05
-1.79046839327716e-05
-6.01332717316737e-06
1.22599490259348e-05
-1.80887885533442e-05
-3.00132319099748e-05
4.79998779912326e-06
-1.49215365246697e-05
-1.59561515236672e-05
-1.61028421923151e-05
4.48160234192529e-06
-1.99028420603481e-05
-2.64308761744339e-05
-2.06525200510233e-05
-1.8881148697215e-05
-5.43971035567481e-06
-2.48983009528668e-05
5.89534586768385e-06
-3.67557674800521e-06
-8.05934384108694e-06
-3.09742517146138e-05
-9.59408163675795e-06
-2.99553821115948e-06
-1.02434578419537e-05
-1.53591145674284e-05
-4.61405920283106e-06
-2.33325806762745e-05
-3.7260004549838e-06
-7.98080722653025e-06
-2.02476994105661e-05
-1.02714109272207e-05
-1.54753885627266e-05
-1.57531418661604e-05
-9.26485650824569e-06
-2.57904963247833e-05
-7.87879369338916e-06
-1.16376651224881e-05
-2.3219626731983e-05
-2.63863288806809e-05
-7.92305435042741e-07
-1.76396673422589e-05
-1.13208420301861e-05
-2.15423154263878e-05
-2.44558146474517e-05
-1.26126304515981e-05
-1.56389791295234e-05
-3.36940652840688e-05
-2.37305478960969e-05
-1.60037298829442e-05
3.36988766182115e-06
-1.39899823344762e-05
-2.48707894821154e-05
-1.63796897859297e-06
-8.32702721255279e-06
-3.20093398307497e-05
-1.64383651765884e-05
-2.37469988168578e-05
-2.02697153840779e-05
-3.32685971806569e-06
-8.04105202179871e-06
-2.32602080251293e-06
-2.49962905260031e-05
-1.64831117743059e-05
-2.72386614449987e-05
-1.15972205631321e-05
-1.50428278958779e-05
-1.33889422922955e-05
-3.60768594082471e-06
-9.87183434698148e-06
-2.13253943771442e-06
-1.92330580543996e-05
-1.08720550375257e-05
-3.6176961534486e-05
-1.00507112666909e-05
-1.03471547304955e-05
-1.24072493287524e-07
-4.07352096430269e-06
1.64996230745576e-07
-1.75503713098378e-05
-4.48637711613922e-06
-6.5585808864377e-06
-3.53003155079567e-05
-2.69947494115293e-05
-9.98132123599881e-06
-1.64383077511476e-05
4.42682637044683e-07
-1.53783367634356e-05
-2.02387752571946e-05
-2.20549962248796e-05
-9.01852907533737e-06
-2.0954888817518e-05
-9.0674183711386e-06
-1.38046527147823e-06
-2.61026915560804e-05
-1.60852332531124e-05
-1.08929064862403e-05
-2.62228013955379e-05
-5.85477538066416e-06
-1.59264649090284e-05
-2.93412395406575e-06
-1.44869528108136e-05
-2.15349014495356e-05
-8.58775737692108e-06
-1.01487422072105e-05
-2.78365211192611e-05
-9.71947214009387e-06
-1.72630052211265e-05
-1.36753029652574e-05
-3.94446892763492e-05
-3.09422555387524e-05
-1.69931457100834e-05
-1.88859654130843e-06
-8.82675304866997e-06
-1.97675363561482e-05
1.12620562385334e-05
-1.95822938780246e-05
-5.93884903564989e-06
-1.28319537617528e-05
3.88858708128597e-06
-1.11369745549964e-05
-2.58913026661926e-05
-2.35925382275178e-05
-1.30639638280236e-05
-4.68374402595338e-05
-8.54611328957441e-06
-2.461067887405e-05
-2.22470806931772e-05
-6.73093344395602e-06
-1.16136924253552e-05
-1.16654189739202e-05
-2.23185356755109e-05
-2.37287429333025e-05
-2.96315169802256e-06
-2.91664988529132e-05
-1.73883239540723e-05
-2.6259084404515e-05
-1.07787301775194e-05
-1.25713434209903e-05
-2.98441443905011e-05
-3.10492625301e-05
-1.11088871108176e-05
-3.05536090086264e-06
-3.4591852502967e-05
-4.87518079221982e-06
-2.03564626493369e-06
-1.23379678949288e-05
-2.28127744664534e-05
-2.20497872984039e-06
-9.00807711226387e-06
-1.87472695801651e-05
-1.79594705870749e-05
-1.92843910282478e-05
-3.01014281880573e-05
-1.43915212440891e-05
-1.28760958720268e-05
-1.86734410098484e-05
-6.23412099149661e-06
-1.24467426380385e-05
-3.0741615593995e-05
-3.43569609173923e-05
-1.62545725622612e-05
1.02979327843344e-06
-7.63724679016202e-06
-2.26061237692555e-05
6.5133911712114e-07
-2.7138354762822e-05
-1.17429443723802e-05
-6.22108233385727e-06
-1.31591485968805e-05
-2.02890115957784e-05
-2.19710791163862e-05
-9.92412982716873e-06
-5.57171456259922e-06
-2.45745446457544e-05
1.13746616584594e-06
-2.34373121739628e-05
-1.84395282944911e-05
-2.33357374236168e-05
-2.25633456605085e-05
-1.12582620857759e-05
-2.31059728605154e-05
-2.19507083846886e-05
-1.6934782080087e-05
-1.2605582708408e-05
3.33358646205431e-07
-2.28507713316505e-05
-2.20082801834022e-05
-1.37486353537109e-05
-1.21860252552853e-05
-2.14298954936983e-05
-2.96278262184018e-05
-9.51491078432811e-06
7.16914835562473e-07
-3.44609896889483e-05
-1.42152574352934e-05
-1.26236161340251e-05
-2.38753188246585e-05
-3.54299000478067e-05
-1.77979152306959e-05
-2.26204177546653e-05
-1.18204084143714e-05
-3.18299490231231e-05
-3.03687530280282e-05
-2.23436239101559e-05
-9.45370420696692e-06
-2.52228426688188e-05
-9.46949634031464e-06
-2.30819035278333e-05
-2.01618046824468e-05
-2.77291162564609e-05
3.81547973061671e-06
-2.26711448994144e-05
-1.3322726310407e-05
-6.59681710090407e-06
-1.70189799317373e-05
-2.54604878529934e-05
-1.43360359214701e-05
-1.53536265604852e-05
-1.94691633548883e-05
-1.23740327214334e-05
-1.45049326472836e-05
-6.20879892527293e-06
-1.1679294971161e-05
-9.53722915894428e-06
-4.33358069721364e-05
-1.25636601662394e-05
-2.79469162322494e-05
-2.99419544772958e-05
-1.08689481866907e-05
3.05230409280165e-06
-2.3433414381913e-05
-5.7326367220004e-06
-2.11327754768264e-05
-2.49711766160743e-05
-2.39338863833987e-05
-3.49034879798965e-06
-1.19604536003771e-05
-2.55364735382401e-05
-1.0242492281059e-05
-1.98916891654637e-05
-6.31582488557105e-06
-6.31061644988687e-06
-2.09274316026337e-05
-1.37692988045795e-05
-1.1617468225404e-05
-6.28040310492063e-06
-9.29086891403221e-07
-1.68950400056271e-05
-1.56057642575041e-05
-2.70051897142454e-05
-1.04434953020635e-05
-1.99774343326976e-05
-3.0008451805329e-05
-2.74169895645087e-05
-1.39396250813228e-05
-9.94944106223389e-06
3.26671830492061e-06
-2.52383781041995e-05
-1.199945701783e-05
-1.42241540490529e-05
-2.59080188776772e-05
-3.53991808763565e-05
-1.61767540248132e-05
4.07799484687224e-06
-2.16252840819578e-05
-2.37522856220058e-05
-1.5566757551723e-05
-2.65338027651863e-05
-1.26794595003108e-05
-9.007073876237e-06
-1.94647869790974e-05
-2.86044890490639e-05
-1.05268672511527e-05
-2.8203400208857e-05
-2.80411079407821e-05
-2.16707070713255e-05
-2.39539035596697e-05
-2.32358458546465e-05
-2.98241687049881e-05
-1.36919952169303e-05
-1.28397610502827e-05
-1.53430101536013e-05
-2.08777759305937e-05
-7.58026135833276e-06
-2.75042112725172e-06
-2.22375462254426e-05
-2.69435454992916e-05
-1.86047648586299e-05
-2.01489081011576e-05
-2.60840971035754e-05
-3.4301936062376e-05
-2.02888524866581e-05
-8.69564901461022e-06
-1.1610306965854e-05
-1.39574524778256e-05
-1.09748789415216e-05
-8.39600045950153e-06
-3.24416992771992e-05
-1.06509738336486e-05
-1.70592578614862e-05
-1.966409634314e-06
-2.37471715792017e-05
-3.57784552163426e-06
-8.2193072699742e-06
-9.7482307240917e-06
-1.24649615421486e-06
-9.23819005616326e-06
-1.75633359497195e-05
-2.47893787435007e-05
6.22588138519994e-06
-2.07123126377003e-05
-8.88665712360302e-06
-2.00535872620729e-05
-1.79091663700278e-05
-2.276952996807e-05
-3.12759501284548e-05
-1.92350771924867e-05
-8.91800922053115e-06
-2.2447465654113e-05
-6.05932708829663e-06
-4.31827915772533e-06
-5.56610231018421e-06
-1.33901716469628e-05
-2.00943799752217e-05
-2.37760147210656e-06
-5.2722017719977e-06
-3.11865198256085e-05
-1.32872919192805e-05
-2.03767656524522e-05
-2.99517446815259e-05
-1.5725950970041e-05
-1.83226415578672e-05
-1.73211011385262e-05
-1.20439710932461e-05
-1.2558609747259e-06
-1.1972095772508e-05
-1.5753096052283e-05
-1.3306067241931e-05
-2.76891512003252e-05
-3.56074006614881e-06
-8.85667965052788e-06
-1.68218414963029e-05
-2.20678595547928e-05
-2.15391963143258e-05
2.04056637282246e-06
-3.17128834079526e-05
-1.4922392367424e-05
-8.11701800166751e-06
-2.47278980586842e-05
-1.76224700158516e-05
7.92994054451021e-06
-3.62354207594836e-05
-1.10927930005693e-05
-6.38593856781793e-06
-2.31182527001575e-05
-1.93496709374787e-05
-7.92462400814907e-06
-1.56450514885746e-05
-8.61562423590899e-06
-2.59466357083305e-05
-1.88916776364721e-06
-1.91746323022619e-05
-3.00588816045586e-05
-2.09597702612744e-05
-2.61276804709493e-05
3.71647121984784e-06
-1.76410023603e-06
-2.0085092669259e-05
-9.86695382941591e-06
-1.75970736913196e-05
-2.07084068830199e-05
-1.33694117992892e-05
-1.990945082795e-05
-1.52901745173734e-05
-2.29971931031233e-05
3.16040834422492e-06
-1.0229624955333e-05
-2.66766836596742e-07
-2.76567303002227e-05
-1.99274104533923e-05
-3.00941299361069e-05
-2.14558581826229e-05
-7.8904773672954e-06
-2.75678405640686e-05
-1.13740526097826e-05
-1.20646005325711e-05
-1.47498586830224e-05
-2.01955306466628e-05
-7.72680361676763e-06
-1.19448942501765e-05
-1.40305509544552e-05
-1.49749109661929e-05
-1.85933940018406e-05
-2.90927662713125e-05
-8.63358391607772e-06
-4.8105803586267e-07
-1.10263815382475e-05
-1.00848826679143e-05
-1.11532985698229e-05
-5.84875959310316e-06
-3.29604820246809e-05
2.90822609979777e-06
-1.98146341688157e-05
-1.60881057512567e-05
-8.75768552174077e-06
-1.40368879947588e-05
9.36089167235304e-08
-2.33851446115565e-05
-2.74742497391852e-05
-1.0768015027421e-05
-2.03884712212015e-05
-8.61682110233042e-06
-1.08718228253796e-05
-1.21030142724068e-05
-3.02538541174532e-05
-1.07998026949211e-05
-1.2547143505905e-05
-1.60552638559506e-05
-8.31572852181651e-06
4.92426457823959e-06
-3.46512781623287e-05
-1.67145463267849e-05
-1.47781959178697e-05
-7.7607690035317e-06
-2.35005352408299e-05
-2.23244507903374e-05
-2.44116951884463e-05
-3.35529563258938e-05
-1.0959061990572e-05
-4.17088274875928e-06
-1.56048595326526e-05
-1.4206040089646e-05
-9.67969933953718e-06
-7.13818624204614e-06
-2.29356518444971e-05
-1.92348288226398e-05
-2.34885669252673e-05
-4.57239649055759e-05
-7.36474205139273e-06
-2.06816311583336e-05
-3.00650255313703e-05
-1.01441597097173e-05
-8.70436663797613e-06
-1.80710502161396e-05
-2.21078610533197e-05
-1.43623687101685e-05
-3.52328788310542e-05
-2.47858982693991e-05
-1.384567547853e-05
5.97681644739368e-06
-3.09771625812715e-05
-1.96810002205635e-05
-2.68215014340828e-05
-2.81594327912874e-05
-1.41764212932155e-05
-2.15031115907233e-05
1.7694586255986e-06
-1.73777760923092e-05
-2.15194611876345e-05
-2.33130522191227e-06
-2.10912814095187e-05
-3.82427573646731e-05
-1.39741418872018e-05
-6.26528743344242e-06
-3.94301901851868e-06
-1.24146604104196e-05
-1.66330426993497e-05
-2.43700188135159e-05
-2.19843232494931e-05
-4.09120522756576e-06
-2.6666269989039e-05
-2.04289907699925e-05
-9.43481035337465e-06
-2.38643696282878e-05
-2.555572873874e-05
-2.36390993567724e-05
-8.80195822407936e-06
-1.73734552018913e-05
-9.54862224242967e-06
-1.15304672948907e-05
-1.63996019861356e-05
-2.19302291359072e-05
-1.89106755296989e-05
-2.40005915835032e-05
-4.59845183956073e-06
-7.89157511071452e-06
-2.40874659620096e-05
-5.6728231897542e-06
-1.93329989730151e-05
-1.08602661192544e-05
-2.66152291361726e-06
-3.11211675191792e-06
-1.20586134482858e-05
-2.37707806836465e-05
-6.50670724437934e-06
-3.33707588781373e-05
-2.03684360265867e-06
-1.12042001851096e-05
-6.37618505318928e-06
-2.01680801164464e-05
-2.84621491644564e-05
-8.78057585777824e-06
6.66806723683634e-06
-1.89664101191774e-05
-1.36852129957624e-05
-2.2742412937929e-05
-1.48739306859706e-05
-5.32197039633006e-06
-2.38910812913331e-05
-4.17104763093097e-06
-2.38059516254405e-05
1.03761850718046e-06
-1.00994291704963e-05
-3.10341526013294e-05
-1.92345226482232e-05
4.42690241107988e-06
-1.92922369205094e-05
-8.7839477587919e-06
-1.5293767344246e-05
-4.29850287031956e-05
-1.98758264769483e-05
-1.61295218832352e-05
-1.04048581046353e-05
-2.19105700318657e-05
-3.59176435856004e-05
2.31412806159015e-06
-2.05402341622318e-05
-1.04738137432391e-05
-1.88692506223883e-05
-6.68770115640971e-06
-3.63070237516599e-06
-1.89327809958137e-05
-5.16885084560393e-06
-3.66276720931108e-05
-2.30764623213759e-05
-4.43658273972991e-06
-1.1007272594134e-05
-5.27253360452542e-06
-2.65279800346606e-05
-2.50734514077873e-05
-1.30387503792634e-05
-4.06611786929044e-05
-1.90178128273287e-05
-4.37446739808062e-06
-1.72503718718179e-05
-1.50354096039412e-05
-1.95572430754804e-05
1.58726822467983e-06
-1.97138033948505e-05
-2.25858812435309e-05
-2.58717674821142e-05
-2.87445030296906e-05
-1.20936667209982e-05
-7.45693824804699e-06
-7.64114523070457e-06
-1.57259924472989e-05
-3.1478579194572e-05
-2.05669331546004e-05
-2.86742044661364e-05
-2.43908076187834e-05
-2.91153533175724e-05
-1.98600110202793e-05
-1.55897062809109e-05
-1.86472122124168e-05
-1.80699426230353e-05
-8.01811993743064e-06
-2.33494853221201e-05
-1.50960086044102e-05
3.87086057097766e-06
-3.29160426927093e-05
-1.06428391373574e-05
-1.60168088881201e-05
-8.08132923803318e-06
-2.57516064022151e-05
1.35177577239801e-06
-1.14165312809252e-05
-3.20257166493955e-06
-4.44369537702238e-07
-2.16094050474233e-05
-2.07473087105993e-05
-6.91748416299696e-06
-5.44371234602857e-06
-6.72744399681221e-06
-2.10523786381665e-05
-2.23338151949632e-05
-2.29304543356447e-05
-1.83499789152912e-05
-2.32953082709701e-06
-7.48217733037387e-06
-1.51515960989518e-05
-2.01565626835175e-05
-3.25400306546705e-05
-1.61399422623782e-05
-1.30768388851684e-05
-3.0533397210068e-05
-2.19353677126022e-05
-1.09931967110809e-05
-1.0688180741149e-05
-1.74558044283362e-05
-1.52087114401312e-05
-1.05985142654461e-05
-1.55930675655425e-05
-2.073254831768e-05
-3.80310506467169e-06
-3.83950143720874e-05
-2.02364970920506e-05
-1.88313292157735e-05
-1.97567789762433e-05
-4.15682444771312e-06
-3.07147383469559e-05
9.29476429525723e-06
-1.37025186540364e-05
-1.63568511060962e-05
-3.008487773273e-05
-1.5820746374909e-05
-8.2596926723325e-06
-1.5048093659981e-06
-1.42478411833947e-05
-7.44513263130922e-06
-2.43456039035781e-05
7.10255002574298e-06
-1.70818018842146e-05
-2.27196208065093e-05
-8.2588384131154e-06
-2.81661857471611e-05
-2.17919892131984e-05
-1.29433679294265e-05
-6.7625516342252e-06
-1.38325977227404e-05
-9.93053125723469e-06
-2.00295715127558e-05
-1.84739151556043e-05
-1.21770225518955e-05
-1.75807709534966e-05
-2.09899899933378e-06
4.21964319104709e-06
8.56159890905856e-07
-8.43225664781088e-06
-7.86223836385918e-06
-9.77349698947425e-06
-1.21418285151715e-05
-9.2603216245622e-06
-1.72416040805316e-06
-2.52320829614769e-05
-2.89041367621927e-05
-1.71916460147348e-05
-1.70516085827248e-05
-2.71380231276534e-05
-3.16203295231473e-05
-1.30812056868284e-05
-2.3185972665195e-05
-3.32227586092074e-05
-8.94655569319221e-06
-1.26460998799984e-05
-2.46087936208237e-05
-1.29347844863397e-05
-9.54163020562272e-06
-1.41287077391834e-05
-1.39097187089171e-05
-2.7233984164789e-05
-1.29555598008113e-05
-3.46946052356119e-06
-2.77180988825444e-05
-5.50445475500542e-06
-3.17315262739306e-05
-1.16913180931163e-05
-1.17672893593358e-05
-2.17282601936458e-05
-2.20250379225431e-05
-2.99962838837545e-06
-8.25214028932294e-06
-7.24942928929993e-06
-1.79894645789765e-05
-2.96868786760547e-05
-1.3041413510157e-05
-2.88840087488716e-06
2.56902459186721e-06
-6.63952283381273e-06
-2.0933643221416e-06
-7.09950734911609e-06
-1.69706599975881e-05
-1.21938011210752e-05
-1.68861717072374e-05
-1.35734906528845e-05
-1.59802912813663e-05
-1.63137541187911e-05
-2.13820611239385e-06
6.67754182036926e-07
-1.2680303033593e-05
-1.2632104850729e-05
1.00412080098541e-05
-2.27622824457589e-05
-2.18750939782543e-05
-1.30230486070452e-05
-8.33824579747115e-06
-1.12581715801121e-05
-8.55556973223976e-06
1.52336889674768e-07
-2.08751356522107e-06
-1.78432898675924e-05
-2.02378732176163e-05
-2.06405480540157e-05
-1.32959321342557e-05
-2.23880831868574e-05
-1.29930807223761e-05
-2.33329563577946e-05
-1.46335642194549e-05
-3.39939333742874e-05
-1.86795833715468e-06
-4.33332935991744e-06
-2.51436426273422e-05
-2.37804315256273e-05
-2.97793313165061e-06
-1.65278405851725e-05
-1.92898801518983e-05
-1.51477434928311e-05
-3.27771637779987e-06
-1.36009900244834e-05
-2.00107776347056e-05
-1.13619476326119e-05
-1.84083688700582e-05
-3.73338608435093e-05
-2.43325645038361e-05
-1.83310007163829e-05
8.24963483674431e-06
-3.35614025374161e-05
-2.6030962964903e-05
-1.04063251920404e-05
-7.24920871440854e-06
-1.13654989497664e-05
-2.47157372424021e-05
-1.15050052742762e-05
-1.57822283808844e-05
-2.06068612038466e-05
-1.8846592351441e-05
-1.82443651337387e-06
