# Supplementary material for: Research on computational propagation and identification of mine microseismic signals based on deep learning
Source: PLoS One. 2025 Oct 22;20(10):e0334641. doi: 10.1371/journal.pone.0334641 (PMC12543183; doi:10.1371/journal.pone.0334641)
Supplement: S11 Data — (ZIP) [file pone.0334641.s011.zip › 000101100002593.xlsx_0.txt_24.txt.txt]

-1.62589202012558e-05
-1.15367823671914e-05
-2.04882833630876e-05
-8.36163302477034e-06
-1.35034706009867e-05
4.10592497231786e-06
-1.97831906108619e-05
-1.08603883266697e-05
-2.00846741629521e-05
-2.63802052457237e-05
-6.08161053100893e-06
-9.8391252685841e-06
-1.41364217353178e-05
-1.258091494878e-05
-1.51818281386789e-05
-1.58332216909116e-05
-1.81997318069238e-05
-1.67841111535825e-05
-1.53806787046799e-05
-3.55530938845133e-05
-2.16948694960181e-05
-1.32760984437446e-05
-1.998873005904e-05
-2.05116393070713e-05
-1.50866029133154e-05
-3.31935047189564e-05
-9.83113578816746e-06
-1.33065431919373e-05
-2.50789014433467e-05
-1.96454912075235e-05
-2.78148321597365e-05
-2.46998669335203e-05
-1.34749138853947e-05
-2.42302626916523e-05
-1.06327725346488e-05
-3.83144198404428e-06
-2.3297435023325e-05
-9.08554649991174e-06
-3.09598724119148e-05
-8.70209135251061e-06
-2.24554248628916e-05
-2.09694328308686e-05
-2.17892077975315e-05
-2.02494924572738e-05
-2.01844768201156e-05
-1.1640025899258e-05
-2.92105751778191e-05
-1.76420459912153e-05
-3.42929913265335e-05
2.02919874084699e-06
-1.98527124041804e-05
-1.21384668214419e-05
-1.88883988764903e-05
-8.86743349305854e-06
-3.03137551962648e-05
-1.78039435187606e-05
-3.31754602595605e-05
9.25783178423418e-08
-2.08970561199988e-05
-1.66690531362457e-05
-1.92729917020151e-05
-5.0834411126115e-06
-3.11949123290976e-05
-1.83213544940099e-05
-3.2048931860276e-05
-1.98895784644535e-05
-8.34022646941029e-06
-9.81151590072789e-06
-3.08041369351906e-05
-1.04025374079956e-05
-1.04070184791484e-05
-1.90979255214928e-05
-2.00135730818662e-05
-2.47084762315987e-05
-1.43805233433042e-05
-9.3960590343914e-06
-2.0013973186442e-05
-1.49970573936917e-05
-1.63622258434436e-05
-2.53658164631765e-05
-1.97708761333769e-05
-2.76785444620945e-05
-3.44273838283631e-07
-2.65285849048208e-05
-2.688077080686e-05
-2.13816761004786e-05
-1.96563585518249e-05
-3.28141435605441e-05
-1.21808383327518e-05
1.23731395859163e-06
4.28755254811229e-06
-1.22673847506106e-05
-2.36253301463506e-05
-1.80488621203726e-05
-1.20355908971847e-05
-1.93332853221982e-05
-2.70831687896669e-05
-1.33579039585122e-05
-4.64864499243366e-06
-2.15524657946474e-05
5.67809194081926e-06
-2.60719113568717e-05
3.62876930229325e-06
-3.47512880273653e-05
-1.22313247555706e-05
-2.0159972139561e-05
-2.14782183450481e-05
-1.26782580784946e-05
-6.43020208690124e-06
-2.04412370686324e-05
-1.5700027004289e-05
-1.60728956516418e-05
1.41514878618866e-06
-1.9370888875966e-05
-3.50945832547567e-05
-1.75421934495873e-05
-1.90025567717599e-05
-1.73359524123757e-05
-2.60444446479866e-05
-7.67377694958504e-06
-1.31891577352938e-05
-2.58285383173038e-05
-2.21595111564457e-05
-1.39474087144536e-05
-1.86344791878832e-05
-1.78054382945197e-05
-1.11283456079901e-05
-1.3970966334988e-05
-3.53985114017973e-06
-1.63687479345645e-05
-2.25234424111324e-05
-1.00310012626177e-05
2.78818079761736e-07
-2.01974166787475e-05
-7.54087612440198e-06
-1.52611106073865e-05
-2.85956293403752e-05
-1.07494385521015e-05
-7.7635330130149e-06
-8.98669632677061e-06
-1.65741826798012e-05
-2.86897953855336e-05
-1.77070885434853e-05
-2.97184207340633e-05
-1.18838132867558e-05
-2.17977058309287e-05
-1.52401633678388e-06
-1.32316509524206e-06
-1.86155367844861e-05
-1.69012600055814e-05
-2.39097894304806e-05
-1.24706655262711e-05
-1.40106776999055e-05
-1.52801165105192e-05
-2.04427333212064e-05
-1.56500613239442e-05
-1.24464028833683e-05
-3.99068116898512e-07
-1.33418785258397e-05
-1.3024701890476e-05
-1.21924870042791e-05
-3.54381230618498e-05
-9.78106205748901e-06
-2.29292750734082e-05
-4.71121909889702e-06
-3.23125091503901e-05
-1.77379304419217e-05
-1.76575603365842e-05
-2.21154936542058e-05
-1.33527884338052e-05
-1.3936804169139e-06
-4.25520424683139e-06
-1.26482228939944e-05
-1.80433203661457e-05
-6.73492042516117e-07
9.79364039234807e-06
-1.70962710277768e-05
-6.38061358408683e-06
-6.17775356182936e-06
-1.46433785273352e-05
-2.44852068628809e-05
-2.74121552280153e-05
-5.06005155715939e-06
-9.39966612255296e-06
-1.48326112887179e-05
-1.84820472131804e-05
-1.13545778110863e-05
2.58719306020476e-07
-1.08339549531548e-05
-7.89505449375533e-06
-3.29471464786092e-06
-2.14765940644527e-05
-2.2240029125017e-05
-1.92518353501525e-05
-6.5653835524619e-06
-3.07058091533766e-06
-1.11082999074146e-05
-1.4641680432743e-05
-9.93867412178709e-06
-2.0123395897671e-05
-1.24257113617154e-05
-2.81908711337605e-05
-1.79787777422064e-05
-1.44726796409393e-05
-1.06721707460822e-05
-2.27498828162723e-06
-9.17631982527424e-06
-1.65518800022152e-05
-3.13475419830394e-05
1.30756419324145e-06
-1.03050955032198e-05
-1.918426074987e-05
2.14201341351362e-07
-9.95855730758633e-06
-8.5355102623123e-06
-1.13647215806345e-05
-8.26106152520597e-06
-2.32346159992466e-05
-2.41911808756677e-05
-9.34435906504478e-06
-6.34296326570409e-06
-7.08770766421169e-06
-1.12162058641037e-05
-1.64913503619019e-05
-5.70335549236943e-06
-2.85358255258375e-05
-7.42096909542817e-06
-1.49068535839385e-05
1.57423209900533e-05
-1.81414257372972e-05
-1.79730724531821e-05
-2.06912021276093e-05
9.33433984099301e-07
-2.80470660525021e-05
-1.36345112752178e-05
-1.29356440602219e-05
-1.30917641107415e-05
-1.25691507741043e-05
-1.00811253505896e-06
-4.13345052580283e-06
-1.6076831734591e-05
-1.099773278426e-05
-1.43104322262621e-05
-1.14288034525002e-05
-7.13982437843263e-06
-1.43898937596532e-05
-1.5564498002786e-05
-1.70432859096848e-05
-1.84693049576067e-05
-2.34531472342353e-05
-2.27307917057905e-05
-2.12025268179376e-05
-9.91053574363706e-06
-1.26134914653085e-05
-9.15050406924469e-06
-1.77659228264462e-05
-2.37912517472169e-05
-2.57265161223375e-05
-1.79628610941708e-05
-2.41828964522402e-05
-1.92815370825038e-05
-1.26353326662818e-05
-1.59501125930572e-05
-1.97087830257655e-05
1.27205045487968e-07
8.88362457572836e-06
-1.60284954670707e-05
-1.9996099137877e-05
-2.18355569227622e-05
-1.07112005721258e-05
-9.75873562630391e-06
3.63692815175092e-07
-1.30020007353918e-05
-5.38155769171151e-07
-2.25361595502895e-05
-2.38503804360106e-05
-1.35497937347191e-05
-1.05513076464912e-05
-6.47645060399442e-06
-1.65726337337345e-05
-6.58907965384163e-06
-2.99580294387522e-05
-9.56813938212233e-06
-1.65635673995511e-05
-2.75225473597011e-05
-3.59925719030317e-05
-2.36773359247197e-05
-1.82922371570235e-05
-2.643081431197e-05
-2.04183368049041e-05
-9.48091125313965e-06
-2.73006252159214e-05
-6.92329662575494e-06
-2.44217756968906e-05
-2.27542958596699e-05
-9.66213567435646e-06
1.92305634471941e-06
-4.08212013702627e-06
-8.65678442264246e-06
-2.48013574346084e-05
-6.1962440350543e-06
7.2456187212937e-06
-3.00247066795141e-05
-2.49156720636106e-07
-1.49249553492605e-05
-6.08899856073042e-06
-6.25813580146435e-06
-1.16684180143098e-05
-1.92791923365762e-05
-2.11435704477442e-05
-8.21678435346934e-06
-8.3132442141663e-06
-2.80981333217301e-05
-1.47094991206514e-05
-1.60962022353085e-05
-2.74623280902222e-05
-6.33436598153906e-06
-3.6515760848988e-05
4.19443362672012e-07
-2.38513180212608e-05
-1.00873155047764e-05
-1.68783948906897e-05
-2.84256059277573e-06
-7.78087762973576e-06
-1.49050446848736e-05
-1.7412073959419e-05
-1.64052963018051e-05
1.37596467683371e-05
-1.45636856656855e-05
-1.00319092227656e-05
-2.3370095007695e-05
-1.6723415366997e-05
-3.77044053021933e-05
-1.32828243582551e-05
-3.27477295083959e-05
1.99552071199131e-06
-8.59600170905401e-06
-2.12378735707976e-05
-1.52698103736134e-05
-2.80882005654915e-05
-1.80894512748279e-05
-4.4168828498141e-05
-1.4580828608406e-05
-1.93410770274684e-05
-2.45452401031081e-05
-4.30001234802361e-07
-8.32726080725781e-06
-1.87208965529926e-05
-2.33487891451327e-05
-2.78190547723174e-05
-7.81842753688286e-06
-1.05643640161956e-06
-1.34122038845166e-05
-3.72250446320213e-05
-1.25175961293171e-06
-6.97349678895723e-06
-2.89238687470419e-05
-1.87593516164622e-05
-2.52154418822747e-05
-1.27791659902678e-05
-2.41900296666637e-05
-2.47030811787702e-05
-1.60860033741293e-05
-1.62265279013286e-05
-8.47876120110321e-06
-2.22657153721904e-05
-1.85591427685409e-05
-2.18570612774524e-05
-6.8888205569516e-06
-1.63712993273184e-05
-2.14881156649578e-05
-4.18965077502523e-06
-7.05510503089799e-06
-2.07887378644643e-05
-2.23448476274025e-05
6.86085776817391e-06
-1.94207963329638e-05
-7.63551534705639e-06
-2.85656550284866e-05
-3.07907303816495e-06
-7.49664538290375e-06
-2.70904194305139e-05
-1.99273645886319e-05
-9.43981628866467e-06
-1.81357825800108e-05
-1.63367205607271e-05
-1.6143085398962e-05
-3.20979196832683e-05
-1.53902525612884e-05
-9.67267325457215e-06
-1.36659510995572e-05
-3.05844776984027e-05
-8.97704197411303e-06
-1.90537380248835e-05
-2.64416150563721e-05
-1.4675837300351e-05
-1.03047473682982e-05
-7.91679301857995e-06
-1.02832186899608e-05
-1.31660696575846e-05
-2.2046966590421e-05
-6.36125588330067e-06
3.85647189089102e-06
-1.83377681509571e-05
-3.20631332483123e-05
-2.70635149106502e-06
-1.79923056717732e-05
-1.85075872096e-05
-2.98283532048139e-06
-1.07885856058876e-05
-2.00113977171481e-05
2.45441000518391e-06
-4.04105027411632e-05
-2.37567106528701e-05
-2.05594393162347e-05
-2.03810596995996e-05
-8.79665233722084e-06
-2.08219714907899e-05
-1.45651903195646e-05
-1.95260443304022e-05
-1.73002985572511e-05
-1.94865894682348e-05
-1.50781837397544e-05
-1.51646562620801e-05
-1.88236144204204e-05
-1.05786355607294e-05
-2.10325807863524e-05
-2.06005326190342e-05
-1.39539214249447e-05
-1.69397219793387e-05
-1.06910611947866e-05
-2.55026549275035e-05
-1.12850526989177e-05
-2.28918068271329e-05
7.07718276628842e-06
-9.12292306159427e-06
-2.3947313111549e-05
-2.39101296512437e-05
-2.60605623591602e-05
-1.38424990089623e-05
-2.44429426929513e-05
-1.46868829752619e-05
-1.87261769584716e-05
-2.7291578547631e-06
-1.81497748449887e-05
-1.45942193493323e-05
-4.14138662720412e-07
-1.02008766238289e-05
-1.46944174160213e-05
-1.0218008739562e-05
-3.00674378185636e-05
-2.03111709921763e-05
-3.40528174574119e-05
-1.56431769581866e-05
-1.34907908276011e-05
-2.21818079304271e-05
-6.09462914479726e-06
-2.03417451660862e-05
-9.71486010794296e-06
-1.23322535943356e-05
-1.77346182029146e-05
-1.47783250886606e-05
-2.33479541734953e-05
-3.15853004334892e-05
-2.39632611559355e-05
-2.09304777801028e-05
-2.14108303796086e-06
-1.25176275266521e-05
-1.63802560601239e-05
-2.40459755693498e-05
-9.55981681661526e-06
-2.64573687115669e-05
-1.19438865427555e-05
-7.4563293742337e-06
-2.14726230888106e-05
-2.65869165677073e-05
-5.38120459334802e-06
-2.052094066822e-05
-1.05490129439407e-05
-1.69237194066877e-05
-2.01729531321953e-05
-3.92333282419901e-06
-4.10526304273731e-05
-2.69052777085836e-05
-1.35010775695389e-05
-1.40237804451974e-05
-2.5246623871214e-05
-2.9514190157086e-05
-1.49024965803872e-05
-4.4648863692022e-05
-1.50240972608256e-05
-1.72153759621559e-05
-2.22394538346862e-05
-1.4015122070572e-05
-5.5905393111971e-06
-6.59338845591402e-06
-1.11639108987862e-05
-1.64333854112176e-07
-6.63578059998132e-06
-1.1435420691451e-05
-1.48323372943555e-05
-1.08647506306971e-05
-2.06751758858996e-05
-2.36459189963113e-05
-1.3967223477074e-05
-2.14208237648676e-05
-1.10082308157126e-05
-2.78071827700669e-05
-1.32333069967751e-05
-2.17389543275491e-05
-7.16408786571877e-06
-1.96573414223555e-05
-1.75430587677629e-05
-8.62030681087213e-06
-1.96357886000204e-05
-3.41526374349626e-05
5.37114955894967e-06
-2.59254522380578e-05
-9.20960190357154e-06
-1.00184720992538e-05
-3.49555518385358e-05
-1.59228323677002e-05
-3.04771166539486e-05
-8.29348982329813e-06
-1.32066015215925e-05
-2.54885061969094e-05
-2.59134020261675e-05
-1.54436962911697e-05
-1.28610442338175e-05
-2.15873037410027e-05
-7.88460856958457e-06
-1.29491564353289e-05
-1.03108843510823e-05
-4.14973190942238e-05
-2.22105575815373e-05
-1.81130175097223e-05
-1.34736330162437e-05
-8.40389362042264e-07
-2.53007405040603e-05
-4.58292166341913e-06
-1.93079323221197e-05
-3.19936541488771e-05
-2.11216013250331e-05
-2.07949452761174e-05
-1.72962585045261e-05
-8.09442076281028e-06
-7.43582079268575e-06
-1.88082008577941e-05
-6.12158478416029e-06
-1.09733267010578e-05
-9.65845389216433e-06
-1.84897964950844e-05
-1.75818299468297e-05
-1.93124808668489e-05
6.0549436984556e-06
-2.9241700852865e-05
-1.82816446144758e-05
-9.4465740461636e-07
-2.30749612558427e-05
-3.05614400227423e-06
-1.73297468396868e-05
1.37718552371255e-06
-2.00027489736651e-05
-1.0508197712466e-05
-1.89779495769212e-05
5.5020014682876e-06
-1.52258558915478e-05
-2.18016859548987e-05
-2.06717317747681e-05
-2.91707201646061e-05
-4.63332307590032e-06
-3.80746944546213e-06
-1.15690381684755e-05
-9.11387690699161e-06
-3.60777734314455e-05
-5.73410705983102e-06
-1.21782286659908e-05
-2.72669566438022e-05
-1.12333386217758e-05
-1.78092240318234e-05
1.07529334565622e-06
-1.0969034543972e-05
-2.04219085746933e-05
-2.57092112587152e-05
-1.89505805148773e-05
-1.01832686092553e-05
-2.84405366210246e-05
-4.86208602486483e-06
-2.76871212485259e-05
-1.77066299451508e-05
-1.40724247413355e-05
-2.33588069499358e-05
-2.65266102361615e-05
-2.0218233250898e-05
-2.943886212277e-05
-1.04455731793422e-05
-3.2306636360996e-05
-1.97470105219013e-05
-3.24276418508382e-05
-1.77445473657191e-05
-9.83239959799183e-06
-2.74384460829806e-05
-4.84864263567715e-06
-3.54838564151619e-05
-1.94433105889981e-05
-3.11834055127174e-05
-3.98192835707849e-05
-3.86695211089476e-05
-3.0590562151903e-06
-1.66076551235775e-05
-3.70610767079345e-05
-1.02882707098228e-05
-1.19856265113587e-05
-2.85320559818063e-05
-1.23912347200464e-05
-2.9508961805439e-05
-2.97884631022858e-05
-1.5932649057547e-05
-1.48490099470702e-05
-2.07013122954092e-05
-2.29795061828965e-05
-1.36507142138979e-05
-5.40400120544688e-06
-4.63011480468662e-06
-1.39300074666782e-05
-3.29773825156956e-05
-1.83870256684287e-05
-2.30965655021196e-05
-2.19876431591034e-05
-2.46328998807217e-05
-6.7261854673248e-06
-2.34932759748715e-05
-1.22108369044509e-05
-2.78031374564605e-05
-3.80925400992114e-06
-1.0043394229799e-05
-1.54131410637239e-05
-8.25590763156039e-06
-2.48198786719988e-05
-1.05907406281378e-05
-2.03553603510715e-05
2.59331105620404e-06
-2.22692639147468e-05
-1.04832528303641e-05
4.62508292399883e-06
-2.02354220504962e-05
-2.23657033034517e-05
-2.14225498235345e-05
-8.34967778253127e-06
-2.45254966563477e-05
-2.50952185323371e-05
-9.75057281917442e-06
-6.56407049454819e-06
-2.31772738650982e-05
-3.97743669959238e-05
4.78945067914617e-06
-1.01502354841308e-05
-1.7733050784257e-05
-2.73798699950825e-06
-6.68281489160018e-06
-5.70405998505001e-06
-2.61572455556543e-05
-1.41539163755268e-05
-1.97209519479728e-05
-6.502887852265e-06
-1.38670432449493e-05
-2.24239964629596e-05
-8.90654765150145e-06
-1.31527702507956e-05
-2.72211615930335e-05
-2.58433087550393e-05
-2.68694505003242e-05
-2.02923790650491e-05
-9.17425895559654e-06
-1.8016893864153e-05
-1.03131212726833e-05
-1.75556099563447e-05
-2.35146271543773e-05
-1.0092357857555e-05
-7.02626544990099e-06
-2.67811847231432e-05
-7.59339050695149e-06
-8.8033131623033e-06
-2.67161479873461e-05
-1.81741960595378e-05
-1.91412355029428e-05
-8.74254051814259e-06
-1.20384398166271e-05
-1.49834216423966e-05
-2.08153477600972e-05
-1.30626757884086e-05
-1.93881506275978e-05
-2.19143278777517e-05
-2.02779444786126e-05
-3.57132334250508e-05
-1.06436059258163e-05
2.985452738679e-06
-1.16279363836727e-05
-1.16801335915305e-05
-2.18423799097462e-05
-5.73298745781409e-06
1.12120520809218e-05
-5.30651902169308e-06
-1.74955991061257e-05
-1.0069214805412e-05
-2.13306076919506e-05
-5.97513870210712e-06
-1.32953696762652e-05
-1.17443254902572e-05
-9.80282701071509e-06
-2.05806530162951e-05
-3.45012795347966e-05
-1.25402871061481e-05
-2.95496365126022e-05
-2.69726215195203e-05
-2.59203964135077e-05
-3.21248482006078e-05
-1.19852952778203e-05
-1.46559459632678e-05
-2.41567379697341e-05
-1.56524555210731e-05
2.08348233391464e-06
-8.46164632551867e-06
-1.6688860728003e-05
-2.03860314251905e-05
-1.44839311118648e-05
-2.24270046878879e-05
-1.752035825696e-05
-1.57406349574322e-05
-9.32307006381342e-06
-1.32095565513799e-05
-1.05073137025891e-05
-7.89643822892963e-06
-1.62385107781968e-05
-2.2820112490649e-05
-9.40138215066515e-06
-2.30538889323368e-05
-2.03761859413688e-05
-1.89414773675141e-05
-4.55178792726929e-08
-1.15922840122965e-05
-7.78387802924754e-06
-9.04301072675536e-06
-2.22938495701199e-05
-3.07310858833883e-05
-2.18006847903083e-05
-1.00098910011173e-05
-9.83218711456766e-06
-1.66827586654803e-05
-1.49083324112152e-05
-1.46410532496251e-05
-3.11983778671455e-05
-2.37148673801637e-05
-2.27572513823022e-05
-6.66000073830206e-06
-2.14753160660437e-05
-2.15620879880146e-05
-3.80334335239389e-05
-3.03249138387648e-05
-2.43747321468662e-05
-1.62103279040226e-05
-2.25716488598488e-05
-6.13979947036027e-06
-7.40024240459858e-06
-1.1045118081142e-05
-2.44822095043963e-05
-2.91017850148675e-05
-7.52808369868175e-06
-3.1632108964283e-05
-2.50359633283208e-05
-4.20731987917115e-06
-1.1948367383221e-05
-2.83805303046723e-06
-1.24338545176168e-05
1.04191501621048e-05
-1.86954308175739e-05
-3.09140206640236e-06
2.20069588690137e-06
-3.25917014252931e-05
-1.53765436739707e-05
-2.64274983947644e-05
-1.64337859083018e-05
-1.09273157705602e-05
-4.25993391850151e-05
-2.05018644591363e-05
-1.2486471355393e-05
1.02353740227475e-05
-2.87871582944399e-05
-1.12991745525993e-05
-1.65797532738233e-05
-2.41670879460858e-05
-1.23312428263241e-05
-3.68109597153087e-05
-2.1948103994237e-05
-1.75433305260419e-05
-4.45515084743799e-05
-2.5794160937144e-05
-6.92588485921962e-06
-1.94039014758804e-06
-9.08780523199145e-06
-7.58431215332389e-06
-2.0936185392728e-05
-1.418261618231e-05
-2.52582916909904e-06
-1.89437377858509e-05
-1.9449549688876e-05
-1.1192541212972e-05
-2.47912631890339e-05
-1.03230797636368e-05
-3.27490717139909e-05
-2.77547907091198e-05
-1.69765414385336e-05
-1.89611883459217e-05
-1.22513725793548e-05
-1.30626441234324e-05
-1.98064313400003e-05
-2.08132101831596e-05
-2.83647802200054e-05
-8.08185910671492e-06
-1.50779269316992e-05
-1.85051526175385e-05
-2.77178434175855e-05
-6.80109706599559e-06
-3.04288981748543e-05
-2.02341036303502e-05
-1.77751132650588e-05
-1.10928050065367e-05
-1.94928571673411e-05
-1.0896398086213e-05
-2.10338297758311e-05
-4.13420085542247e-06
3.40993246038496e-06
-9.32151895262253e-07
-2.24609685694258e-05
-1.51048688712534e-05
3.43009882049469e-06
-2.07819377322849e-06
-4.47771857418752e-05
-4.68409502499793e-06
-9.25912630068985e-06
-2.57081049882892e-05
-1.6237495878117e-05
-2.82380906822239e-05
-2.62170820039889e-06
-2.97773043696746e-05
-2.05893359749921e-05
-3.38393646684262e-06
-1.36578566186738e-05
-1.12312941111669e-05
-6.82358890172393e-06
-1.28791754955374e-05
-2.57785945763627e-05
-3.57001068451117e-05
9.01055378042138e-07
-1.4689905222117e-05
-2.85822080039097e-06
4.56547637351305e-07
-2.0612528364158e-05
-2.47973014523031e-05
-2.13652393177621e-05
-6.33585712601552e-06
-1.50784738585696e-05
-2.36487331542474e-05
-1.07018229376195e-05
-1.24358524171149e-05
-1.19690288383149e-05
-1.72525293263296e-05
-2.40484203174782e-05
-1.99419158005521e-05
-1.43628509209836e-05
-3.0923594830103e-05
-5.79842275595762e-06
-1.93446626453215e-05
-1.66167752143427e-05
-2.2373654268859e-05
-1.68630241447876e-05
-2.57392824718838e-05
-2.73356678060249e-06
-1.5837859288312e-05
-1.21081192907882e-05
-1.24170316970303e-05
-4.1470940166521e-06
-1.71059835926655e-05
-4.75338729008977e-06
-3.27879964512086e-05
-2.31131976631317e-05
-2.92172419069619e-06
3.36371317967147e-06
-1.75950168982802e-05
-9.38906833973408e-06
-8.31585298840828e-06
-5.13180793246524e-06
-1.83601688526205e-05
-1.00513577245645e-05
-2.32008866456045e-05
-5.45058836658632e-06
-2.20662240624419e-05
-1.86718812936799e-05
-1.2044858547862e-06
-2.11097670248989e-05
-1.49401735110622e-05
-1.66133328126571e-05
-1.45880704686882e-05
-3.01218697620702e-05
-7.81121129539581e-06
-4.45112997082887e-05
-2.3934905083612e-05
-1.35823436682381e-05
-1.08754778878177e-05
-1.23361032243472e-06
-8.72985901336495e-06
-1.75110105396678e-05
-1.73239615085004e-05
-1.48637471531013e-05
-7.5770155492392e-06
-1.36717797493975e-05
-1.47558946069447e-06
-1.47153408141269e-05
-2.10524569642569e-05
-1.29558323258134e-05
-1.8616401004561e-05
-2.66093631790163e-05
-1.73563886221904e-05
-9.95839838671945e-06
-1.99305119583226e-05
5.20729051001248e-06
-1.23514837430243e-05
-2.12758545004085e-05
-3.09655184642905e-05
-2.1943937397773e-05
1.32078341393212e-06
-3.47212773938012e-05
-2.04262607680879e-05
-1.58268599692958e-06
-6.38761943000133e-06
-2.50780558945061e-05
-1.81722863533103e-05
-1.24813902205366e-06
-6.60701172078062e-07
-2.35739860532645e-05
-5.46454577361603e-06
-1.29968390734855e-05
-8.62799248441733e-06
-8.20450507130899e-06
-1.73859775373799e-05
-1.95225167354646e-05
-3.13892403194082e-05
-7.34268777305547e-06
-6.04272000923611e-06
-2.00724580859217e-05
-7.39239520460243e-06
-2.963903093945e-05
-6.46177660643191e-06
-1.88274425245853e-05
-1.95101410602476e-05
-2.61751705871868e-05
-1.45148739034754e-05
-1.26733846696426e-05
-2.08838706841487e-05
-5.38353290746351e-06
-2.33812829337982e-05
-2.60493211854862e-05
-6.53537953263663e-06
-1.91011695030956e-05
-4.13815761101055e-06
-1.66515611798033e-05
-1.6873426273677e-05
-3.01844100775428e-05
-2.4734695608423e-05
-1.05458095213186e-05
-2.48150147440377e-05
-1.8884812801331e-05
-1.54294694308383e-05
-2.42770187281272e-05
-1.96764895817863e-06
-9.99461808622237e-06
-1.31070437344259e-05
-1.45650058837971e-05
-8.27327837170656e-06
-2.2462667779708e-05
-8.17152382891637e-06
-1.06012212113777e-05
-3.11838598334372e-06
8.40962512981958e-06
-1.11732598778238e-05
-2.39577441243433e-05
-2.63438651072596e-05
-2.01999739229118e-05
-1.9018931021562e-05
-1.83316196335014e-05
-2.08451300301464e-05
-2.81206299873703e-05
-1.75133478613812e-05
-1.84931387713016e-05
-2.70677570812211e-05
-1.8144571183217e-05
-1.29291448101791e-05
-1.31352753892242e-05
-2.71468350038844e-05
-3.36497989001811e-05
-6.87549012410979e-06
-1.88738158162483e-05
-3.31673061173491e-05
-4.04325325547157e-06
-1.49415713008144e-05
-1.34628312372825e-06
-9.83116770684971e-06
-2.74754602226973e-05
-1.20148414425457e-05
-3.05916792541658e-06
-1.65622344156139e-05
-3.41744631300341e-05
-8.36365874392739e-06
1.43720805751355e-06
-8.56267165687331e-06
-1.55670437198426e-05
-2.57561077607117e-05
-2.48049968305286e-05
-2.29191047651382e-05
-1.93635693283051e-05
3.76355141435854e-06
-5.1656119996685e-06
-1.38761474031965e-05
-4.5935333619642e-06
-2.38302591511359e-05
-1.92534789001382e-05
-1.46502662381909e-05
2.17386893268875e-06
-8.90578980556092e-06
-1.76163863296434e-05
-2.49965528917949e-05
-9.46444595964112e-06
1.74976083061286e-06
1.21803971837904e-05
-1.68424560203762e-05
-1.19116053343179e-05
-9.50131658687311e-06
-2.90518282811216e-05
-1.91284721591786e-05
7.13672319498172e-06
3.62202470466827e-06
-1.661009785053e-05
-3.18435247778097e-05
2.14107171774722e-06
-4.67267334988778e-06
-3.08489132429591e-05
-1.77636577598254e-05
4.64259171454771e-06
-2.20896783469072e-05
-1.5841379756155e-05
-2.11535754470989e-05
-1.48809448411622e-05
-1.13381022141256e-05
-1.2751965631393e-05
-3.3570339924536e-05
-3.24916641530562e-05
-6.70286605043643e-06
-8.04742569113628e-07
-2.05632365666042e-05
1.20078994401974e-05
-1.84312936684434e-05
-1.53188044245351e-05
-2.25514518416837e-05
-2.16774548157532e-05
-1.43709700192816e-05
-1.62771985263249e-05
9.75719555142985e-07
-2.53088064983181e-06
9.5411667997548e-07
-1.04595207731921e-05
-6.52420098693317e-06
-1.3111292843658e-05
-3.03527488448538e-05
-2.71991721757102e-05
-7.97269037295177e-06
-2.78567318220939e-05
-1.49760155072255e-05
4.35486173866289e-06
-1.56675898527615e-05
-1.32120548989478e-05
-2.66345562387665e-05
-1.9799649503632e-05
-1.1454487532868e-05
-1.44130978834841e-05
-2.21461344470621e-05
-3.29281493107569e-05
-9.31965158722234e-06
-1.58349544496341e-05
3.28905477778429e-06
-6.91027028141529e-06
-1.14129180263418e-05
-9.84139072971185e-06
-1.156976786962e-05
-2.84287770261146e-05
-1.22124204516495e-05
-1.67713380720259e-05
-1.63168656979939e-05
-6.84621967548379e-06
-9.24842066320813e-06
-8.20503221426978e-06
-1.34315321336608e-05
-2.82544737220096e-05
-5.21214475997924e-06
-2.44216896445543e-05
-3.09306568108664e-05
-3.92791007792492e-06
-1.92917892117022e-05
-1.79526790277148e-05
-3.43608938463236e-05
-1.92677064277139e-05
-1.51767061088028e-06
-1.31854939572399e-05
-1.50920796268045e-05
3.18252337593481e-07
-1.2155986518311e-05
-1.53573668140806e-05
-3.10046464737449e-05
-1.87686077949063e-05
-1.23675608925475e-05
-6.576912640606e-06
-8.74536296532566e-06
-2.43863871737553e-05
-1.98964736278644e-05
-1.75224049532216e-05
-1.34784806260867e-05
-6.43946722961833e-06
-2.34555394857286e-06
8.23175466644465e-07
-2.11978774065404e-05
-1.85532439025917e-05
-1.98900894262966e-05
-1.75052581413451e-05
-1.55263430221029e-05
-1.34518556712572e-05
-8.73142477582474e-06
-8.313139174635e-06
-3.08925038283556e-06
-1.52002369093602e-05
-3.24545327172691e-05
-1.94555213806208e-05
-1.63737431620964e-05
-2.71744683164787e-05
-1.62520349512251e-05
-2.5532967910343e-05
-2.4690750503013e-05
-2.66041364246627e-05
-4.3749465419344e-05
-2.17226845645451e-05
5.40260460053872e-06
-2.89858447706316e-05
-1.13298445105579e-05
-1.54154153374281e-05
-1.32890604407326e-05
-1.45949773565271e-05
-9.59010579769762e-06
-1.98502756687494e-05
-1.21798060127422e-05
-3.44796385980627e-05
-1.45352041325291e-05
4.4169730579276e-06
9.48327255942518e-06
-1.30814622421669e-05
-9.27347947224285e-06
-2.52853611054287e-05
-1.03417382905194e-05
-1.30278496077579e-05
-2.14817264222624e-05
-1.9531041753746e-05
-2.94068258568888e-05
-1.7079182254722e-05
-7.32030540826869e-06
-1.12261360805827e-05
-3.78040318528157e-05
-9.59395935372862e-06
-2.12632803701595e-05
-6.91463085841651e-06
-2.55115553561799e-05
-1.75554666665413e-05
-1.41800152537599e-07
-2.4754256168008e-05
-5.07841202225087e-06
-1.06662317708057e-05
-1.57769619769989e-05
-1.60349952463023e-06
-2.51147295293015e-06
-1.51207817691582e-05
-2.39696014200848e-05
-3.24547658126634e-06
-1.85842583637883e-05
-1.87790788965431e-05
-2.19596089192056e-05
-2.48050363555331e-05
-7.74445871405425e-06
-1.921705574376e-05
-1.39730830119302e-05
-1.03220492750188e-05
-1.02071177408251e-05
-1.88080504489292e-05
-1.20035682112475e-05
6.33304568220146e-06
-7.54379918244668e-06
-1.17263996398744e-05
-2.58758413294867e-05
-1.85513274058716e-05
-7.24419842097333e-06
-1.42116385258407e-05
-1.4026125797397e-05
-1.38693030428583e-05
-2.98098751939841e-05
-1.34740117471841e-05
-1.47373899253398e-05
-2.65807688750377e-05
-2.51308613175745e-05
-1.42246012025148e-05
-1.37133214066159e-05
-2.78238885829918e-05
-2.20250829732886e-06
-8.72077742193768e-06
-8.41707631544439e-06
-2.29218194507308e-05
-1.52423574658523e-05
-7.48936231397961e-06
-1.68751318215609e-05
-1.04031028434644e-05
-1.59169356145555e-05
3.14005282740536e-06
1.17037484455512e-06
-1.93018025050898e-05
-5.09433945437155e-06
-1.56181278761277e-05
-1.1740528861324e-05
-1.47029167652846e-05
-3.24924344687178e-05
-8.13943782315192e-06
-1.37408973557321e-05
-1.39560743035647e-05
-2.20239282599129e-05
-1.1809083534571e-05
-4.99224192468012e-06
-2.53287590740785e-05
-9.56581876510921e-06
-2.13763914011608e-05
-2.14627641215432e-05
-1.11694617943405e-05
-7.59688260488329e-06
-3.14321078372527e-05
-2.1291180678749e-05
-1.98359772715026e-05
-7.49547890840607e-06
-8.28405582193169e-06
-3.772923537097e-05
-1.4569770573934e-05
-2.54022886289891e-05
-8.79211775054019e-06
-1.62704290828901e-05
-1.95545306766784e-05
-7.40420654222049e-06
-1.93101840314189e-05
-2.74013108898598e-05
-9.44622137928787e-06
2.61370948755083e-06
-1.61793673332067e-05
-6.44041162755302e-07
-9.30758300770892e-06
-1.53362356507872e-05
-4.15881725807474e-06
-3.37210199815816e-05
-2.69496200066655e-05
-4.31128377166264e-06
-1.70380823661195e-05
-2.58681831314625e-05
-2.1843083241946e-05
-1.38589056918281e-05
-1.18644438905625e-05
-8.36888405301616e-06
-2.01029340586107e-05
-1.71597619093829e-06
4.92842905123376e-06
-2.33465637335373e-05
-2.16537222100849e-05
-1.3015657682517e-05
-2.81127197188189e-05
-3.77403526678818e-06
-2.41934786759838e-06
-1.28401986448374e-05
-2.34539745559315e-05
-6.71907441643519e-07
8.45512041109091e-06
-1.63949993466208e-05
2.50446428489464e-06
-2.7408284151372e-05
-9.69395237717012e-06
-8.84742191247061e-06
-9.48491928800219e-06
-1.44779930861423e-05
-1.43678464034864e-05
-1.96140848386932e-05
-3.007248856052e-05
-1.9087884197316e-05
-8.73996652518821e-06
-1.01361551872764e-05
7.68999859895611e-06
-1.32755569639578e-05
-8.70265338732902e-06
-3.75515588226044e-06
-1.01028358279677e-05
-2.09477700086173e-05
-1.80851818681147e-05
-2.59688089806774e-05
-8.01291338463162e-06
-1.39472023498392e-05
-2.42169127825696e-05
-1.37699903776859e-05
-7.3725464740003e-06
-2.80493638692689e-05
-1.93020708127711e-05
-7.94344962683621e-06
-2.05295573222004e-05
-5.87685152221824e-06
-2.00975769020915e-05
1.72489107625167e-06
-2.26579012036817e-05
-1.79241265590021e-05
-1.81737777249848e-05
-1.40978119782488e-05
-2.4016506039162e-05
-1.33012718270355e-05
-1.85999308256133e-05
-1.43292007142911e-05
-2.67752535252734e-05
-1.05371309054221e-05
-8.41045249758006e-06
-1.85497687608675e-05
-1.75817750572289e-05
-1.941300333376e-05
-1.37078960085845e-05
-1.95153217026328e-05
-2.92851200069897e-06
-1.68147711332844e-05
-6.50421034437882e-06
-2.7357158685897e-05
-6.98960243653802e-06
-1.63670795190161e-05
-2.14271918084398e-05
-2.42718725710049e-05
-4.38957060409227e-06
-8.38560100231897e-06
-2.79691251312553e-05
-1.9831531080447e-05
-1.75488625620381e-05
-3.41910493957492e-07
-4.20969353635331e-07
-9.91887523716315e-06
-2.05141677246977e-05
-1.84248890851882e-05
-2.00462793849715e-05
2.4627491882705e-07
2.8844608576615e-06
-3.6158124326329e-06
-1.72320524592356e-05
-8.1834956483443e-06
-2.67937413059388e-05
-1.44790922517464e-05
-1.76508966964751e-05
-2.66119504866963e-05
-1.73806045238707e-05
-2.34447909898605e-05
-6.35908948786516e-06
-2.39169492682164e-05
-1.49879364504525e-05
-1.35785592891197e-05
-1.98867457854047e-05
-2.57815912069912e-06
-1.2530177421738e-05
-2.93793719184332e-05
-9.34428215289954e-06
-2.863934903143e-06
-1.00827392221426e-05
-1.33505337707267e-05
-2.21554202895477e-05
-1.39304577228385e-05
8.43143689090676e-06
-1.10697906369071e-05
-1.28726981484076e-05
-8.17838395684563e-07
-1.36400974090361e-05
-9.83626210436805e-06
7.2470341207905e-06
-1.97498362973479e-05
-1.21691375488248e-05
-1.29818890547796e-05
-1.51873561050669e-05
-3.51509663385997e-05
-1.48908714015093e-05
-9.77195994671975e-06
-1.69779277547014e-05
-1.40993187765474e-05
-8.78791488838093e-06
-9.63118902838809e-06
-2.68753186176437e-05
-1.41708635519094e-05
-2.64404993822794e-05
-2.32385102920156e-05
-2.07162575452312e-05
-1.63862005532644e-05
-2.92106316638446e-05
-7.07290751920361e-07
-2.9680775185791e-05
-1.26344308122126e-05
-1.77788134134579e-05
-1.32102720884004e-06
-1.22089106547738e-05
-2.52644886766155e-05
-2.70290800314333e-05
-3.65156504216035e-05
-1.79268302060684e-05
-1.4688858888876e-05
-1.9869673620733e-05
-5.65435298286907e-06
-2.129208101563e-05
-1.09067379790268e-05
-2.18194440327457e-05
-7.93112569656534e-06
-2.77849164932517e-05
-1.42153154705799e-05
-1.17346244357351e-05
-1.18668800116903e-05
-1.60773613015907e-05
-2.35928622846463e-05
-3.36397859767491e-06
-5.66069304763375e-06
-1.77904962118581e-05
-1.39058168937549e-05
-2.3589009849796e-05
-2.51181512123705e-05
-1.72144263293473e-05
-3.49802610760031e-05
-1.95488554669438e-05
-2.55737575340463e-05
-4.03914207927472e-05
-1.16828399370348e-05
-1.44116896472829e-05
-1.17444608926515e-05
-1.96710438140419e-05
-1.02718204898305e-05
-6.89230106654044e-06
-2.57904286854542e-05
-1.00407828441773e-05
-9.02081071714531e-06
-1.70348274292703e-05
-3.15368514732526e-05
-1.82767215926741e-05
-1.83526771866917e-05
-1.21734738206201e-05
-1.19774153384572e-05
5.20296960181147e-06
-2.99072479936836e-06
-5.127855250833e-06
-2.71101652008084e-05
7.71937227908009e-06
-1.92009449780818e-05
-5.90228921364069e-06
3.69721944280515e-06
-2.48373295788202e-05
-2.70866767848035e-05
-6.03155044359703e-06
-9.69511723183047e-06
-3.46527787322748e-07
-9.46929011528236e-06
-1.80000069986507e-05
-7.64488680494936e-06
-2.72637598026249e-05
-2.30067700066963e-05
-1.44931202037259e-05
-3.26312228529217e-06
-4.85579654965112e-06
-2.32885895302792e-05
-2.77848854818345e-05
-1.2841756707521e-05
-1.13719557977517e-05
-2.35190750973728e-05
-3.25587797300583e-05
-1.79919608721043e-05
-6.20183536397152e-06
-7.96454800674583e-06
-9.22697779842989e-06
-2.56967440111227e-05
-1.89484079118841e-05
-7.76796367200361e-06
-1.82677157168981e-05
-1.79238944924464e-05
-8.24967984639789e-06
-1.5427188590904e-05
-1.03293626439496e-05
-3.90314093421266e-05
2.26404773835754e-06
-2.50868711479547e-05
-2.35926975741546e-05
-3.09055951509743e-05
7.7777912772563e-06
-1.13105075468625e-05
-1.27448694733073e-05
-2.49241171926834e-05
-1.80381875634537e-05
-2.19186593684825e-05
-1.97243156553866e-05
-1.90624270575411e-05
-2.08019361750741e-05
-2.35595343446893e-05
-3.38361575714198e-05
-2.49778461305495e-05
-6.50166281497154e-06
-7.79105374539556e-06
-1.26682737914646e-06
-1.79152265650583e-05
-2.32908919068034e-05
-5.20777078512756e-06
-2.61818460730066e-06
-2.11768005723534e-05
1.09801460782723e-05
-2.26290586332411e-05
-2.48982505801792e-06
-1.5871469309668e-05
-2.36781881345036e-05
-2.27376996787177e-05
-1.5592466594798e-05
-3.15615611592127e-05
-2.04348943720612e-05
-6.9569556807009e-06
3.26199515782456e-06
-3.15095506374045e-05
-1.68384444664557e-05
-1.89102589986426e-05
-1.4879631855665e-05
-1.58368988098651e-05
-2.82203919685415e-05
-1.2945328160984e-05
-2.11563936874101e-05
-3.07766575522728e-05
-1.37898378921229e-05
-2.46114629005852e-05
-1.76700403694261e-05
-8.64117178658217e-06
-2.74578107751603e-05
-2.84361132862936e-05
-1.84095653307794e-05
-1.57275012586169e-05
-2.01820365662065e-05
-1.19385175425708e-05
-5.20264786592328e-06
-1.00201973142378e-06
-1.88627825876601e-05
-2.09530514330823e-05
-2.02979286276465e-05
-2.0562253707733e-05
-1.93829550075801e-05
-2.30459634599541e-05
-3.21952958212331e-05
-9.28047129022684e-06
-1.6040198962452e-05
-1.38864725432114e-05
-1.1173294946505e-05
-2.78988659944269e-05
-1.95912641019285e-05
-1.89981492083339e-05
-1.99408520792826e-05
-2.24738017735208e-06
-1.51332226262069e-05
-1.66810847318048e-05
-3.16022514422886e-05
-8.75960925047396e-06
-2.86464707895772e-05
-2.82247360486794e-05
-2.55054775416128e-05
-1.76286556826544e-05
-1.68626239706795e-05
-1.32584724073806e-05
-1.84091073609086e-05
-1.98902367143973e-05
-4.08342716508154e-05
-5.4425940010098e-06
-1.38405856075642e-05
-2.7946768452811e-05
-1.69072000487885e-05
-2.89838896770642e-05
-1.90874735410441e-05
-1.25074969504286e-05
-3.87527683542248e-05
-2.55886832993778e-05
-3.74952432651634e-06
-1.56496945821652e-05
-1.22927472204323e-06
-3.02455366625679e-05
-2.11199605117561e-05
-2.01420050205855e-05
-2.30277907666746e-05
-1.63480028894598e-05
-1.41458715348745e-05
-1.16700031876847e-05
-1.98204640924826e-05
-1.42261109328887e-05
-3.23202335495265e-05
-2.22787563969884e-05
-1.13579743257635e-05
-2.38355157348674e-05
5.03998214129435e-06
-1.21958413216587e-05
-2.15404611598398e-05
-2.18560126841595e-05
-6.92312554357749e-06
-7.79644184883576e-06
-4.59034027513849e-05
-1.90191406692401e-05
-1.17432032058287e-05
-2.53807986602052e-05
-2.33157392043993e-05
-1.59422805550134e-05
-1.45004792680258e-05
-2.80825743431148e-06
-2.59120975006895e-05
-2.22844873364704e-05
-1.75248341715865e-05
-2.20944969612189e-05
-1.80985219876066e-05
-2.46030118338602e-05
-2.27816225640616e-05
-2.08963571910531e-05
-1.83419303195665e-05
-1.69558621680434e-05
-1.78432780885769e-05
-6.28435180278736e-06
-1.74234739012843e-05
-9.37194094669702e-06
-1.8545612001967e-05
-2.21693578560273e-05
-1.03525616036168e-05
-3.8355931307949e-07
-2.32186661197747e-05
-1.09127745750063e-05
-1.12145568878389e-05
-2.17614360253027e-05
-2.3221477969475e-05
-3.49423645057971e-05
-8.37883750938399e-06
-2.21082095720853e-07
-2.15092740753898e-05
-1.24849170025648e-05
-1.90378774782945e-05
-2.82076635000183e-06
-1.53417330414229e-05
-2.84309139430681e-05
-2.54798945618946e-05
-5.62930756035786e-06
-2.85554253438467e-05
-2.20421510228781e-05
-1.68127261010598e-05
-1.76458333928032e-05
-1.13386582786503e-05
-8.30159780019484e-06
-4.13910735344703e-05
-1.93957340754851e-05
-1.74164864885468e-05
-2.67736337842907e-05
-4.20973097399775e-06
-1.30319921278713e-05
-2.53869410416487e-05
-2.1485101158962e-05
-1.35964353373044e-05
-2.70921296874607e-05
-1.20626489970501e-05
-8.70787705255116e-06
-5.5829735015847e-07
-1.05639265113273e-05
-1.66354813614837e-05
-1.40821840339757e-05
-1.14418318585249e-05
-2.4118964045994e-05
-1.08587746443645e-05
-1.11041920340619e-05
-1.84902657166813e-06
-1.57077846569759e-05
-2.55168631505066e-05
-1.61925733763727e-05
-1.27142360345945e-05
-5.08320846511618e-06
-3.13355102910343e-05
-3.17836741079139e-05
-1.96741937658255e-05
-3.02747679716504e-05
-8.12215855850872e-06
-2.69147862564041e-05
-6.40668949479835e-06
-1.46554426425554e-05
-2.13423111239311e-05
-2.06353057763752e-05
9.67083602233496e-06
-2.34061376874621e-05
-1.23999167790542e-05
-2.45169214341143e-05
-1.52273978143933e-05
-1.35349445953392e-05
-1.6976159582787e-05
-2.51986400520498e-05
-9.36570848289423e-06
-1.082595645227e-07
-1.35717229184632e-05
-1.42170523669202e-05
-1.68187085122963e-06
-8.5155506788293e-06
-2.0752855797562e-05
-1.55806131789826e-05
1.80238383355879e-06
-8.15633603548589e-06
-4.19997903190236e-06
-4.92205193788873e-06
-1.38117877074597e-05
-2.04850083416825e-05
-1.80157368444778e-05
-2.04169125597107e-05
-2.13256146138126e-05
-1.85962774962647e-05
3.29192068527928e-06
-1.74134387526869e-06
-1.98438549621363e-05
-3.0498430565573e-06
-9.93821552177833e-06
-1.64533999604168e-05
-2.39080030296143e-05
-2.45939119011344e-05
-6.33417503380906e-06
-2.40531915493321e-05
-2.40873310268386e-05
-1.09288145605934e-05
1.29036798972809e-05
-1.08925115410507e-05
-2.22250049200763e-05
-1.67049927482499e-05
-2.17222920298713e-05
-1.34902077795365e-05
-2.04309826579933e-05
-1.35961777035637e-05
-1.74123829955792e-05
-2.52818593781732e-05
-1.71770529590363e-05
-3.1545310718574e-05
-2.47858265558429e-05
-1.3323886399896e-05
8.43260996157419e-07
-9.02481552996408e-06
-1.69960666808541e-05
-3.32283718741082e-05
-2.12878658638357e-05
-1.23268236269703e-05
-2.35394916996655e-05
-1.62559327182089e-05
-1.47954036932423e-05
-1.91638940079712e-05
-1.61607254870532e-05
-7.94903314838602e-06
-2.02856159897822e-05
-1.48618194627693e-05
-7.31149910746723e-06
-1.34721639337013e-05
-2.40570852743515e-05
-1.73910560357361e-05
-1.98827156246616e-05
-8.03251431926923e-06
-2.14059885067049e-05
-2.39800907216737e-05
-5.11795318004646e-07
-3.19002778571378e-05
-3.53304604687917e-05
-1.84818995829056e-05
7.48904104507206e-06
-2.33106006312433e-05
-3.13567944000844e-05
-2.40253987232636e-05
-2.17345175282002e-06
-3.14065594540113e-06
-4.82773479346593e-06
-1.33284355537109e-05
-1.40309834059876e-05
-1.2923351754782e-05
-6.86462811130946e-06
-2.42275782109985e-05
-2.91838731491333e-05
-2.63527342263517e-05
-1.93190025092517e-06
-1.168608525295e-05
-1.07869007797486e-05
-1.8453694757467e-05
-2.35835554646996e-05
-5.88320499531025e-06
-1.68193748016882e-05
-9.09129600973083e-06
-3.60392138200555e-05
-1.95580956421962e-05
-1.81269858083171e-05
-2.05596368273422e-05
-7.91532134838749e-06
-1.53739226458938e-06
-1.70212876812186e-05
-2.34896728049778e-05
-2.164583967618e-05
-1.59643978888377e-05
-2.53098938102567e-05
-9.78452055770374e-06
-1.95901613681382e-05
-3.03182367588954e-05
-1.10237385112817e-05
-9.38151974162621e-06
-7.86895705410429e-06
-9.51519503045774e-06
-4.91004053063534e-06
-3.70123823504356e-05
-3.10937117405514e-05
-2.73753669738564e-05
-4.77914984613722e-06
-1.55407918758626e-05
-9.20319333622188e-06
-2.09609806649514e-05
-7.10176527352463e-06
-4.65882582516668e-06
-8.50009967661676e-06
-2.71504058633886e-05
-2.43353208138278e-05
-9.95596608133813e-06
-5.13160569359955e-06
-3.39773924642051e-05
-5.53532682075848e-06
-2.82941641618584e-05
-3.21943257148719e-05
-2.24840316702891e-07
-8.3102882089823e-06
-2.5585720988384e-05
-1.97239123271469e-05
-1.30573895559087e-05
-1.50802729092525e-05
-2.04581780483219e-05
-3.3264239164988e-05
-4.23542768413751e-06
-2.47044492926528e-05
-2.21946468978699e-05
-1.30458695651141e-05
1.71124579402281e-06
-1.81950271246621e-05
-1.79685698811057e-05
-1.84115076174371e-05
-1.87540544276271e-05
-2.17702185086799e-05
-4.15361043136853e-05
8.19918719167525e-06
4.7583517058056e-06
-1.4645962972517e-05
-1.63797665335908e-05
-2.06443039235862e-05
-5.63539353283243e-06
-2.73353935558486e-05
-1.95075961392395e-05
-8.9474192156102e-06
-1.51698063440164e-05
-5.13060622552825e-06
-2.69760729771998e-05
-1.95206780779677e-05
-1.18380743771602e-05
-2.16139439032517e-05
-2.06401625525821e-05
-4.61762560017992e-05
-1.93279410232754e-05
-1.69868918425014e-05
-1.74235949272711e-05
-4.35802110289968e-06
-2.14723219485139e-05
-1.48096224355622e-05
-7.41550921511455e-06
-2.88456315247176e-05
-1.92131512260631e-05
-5.06589741112495e-06
-1.35394578824775e-05
-9.49529868267744e-06
-1.9522978066638e-05
-3.5077117490541e-05
-2.88120534530194e-05
-2.13143988376803e-05
-5.37043080878477e-06
-2.38958975981711e-05
-1.86157471326174e-05
-5.35278404069503e-06
-2.90523724647565e-05
-1.71450131224826e-05
-7.79226305390165e-06
-1.17633006402498e-05
-1.08903930526205e-05
-3.18864573263867e-05
-7.63146272600965e-06
-1.48837277045233e-05
-2.53971330591742e-05
-1.62127652688289e-05
-8.90509410620006e-06
-2.2904676889147e-05
-1.84943353186151e-05
-1.35354550241365e-05
-2.37003980715403e-05
-6.31907634648799e-06
-9.16436477346828e-06
-3.05462805379758e-05
-1.57287640159322e-05
-9.25681804516588e-06
-7.3016755492209e-06
-1.58274368571757e-05
-8.55301563983504e-06
-1.13063506879068e-05
-9.61309867962481e-06
-1.61230987809271e-05
9.6284328078472e-07
-1.70094700088896e-05
-2.63869811981652e-05
-1.36229169394461e-05
-1.91795498178741e-05
-2.13266237659428e-05
-1.54612934234719e-05
-8.56847971562046e-06
-2.97992029186352e-05
-1.09436796642607e-05
-1.55296366817241e-05
-6.50053997274463e-06
-2.27916950940993e-05
-2.06883816005652e-05
-1.71444438136273e-05
-4.28040898460496e-06
-9.0003967192394e-06
-2.25701804132207e-05
-2.33417729593397e-05
-3.10171202837394e-05
-5.08529783466298e-06
-3.47710725940279e-06
-8.97540031154024e-06
-3.08549187483651e-05
-3.7132676975129e-05
-7.17861633546601e-06
-1.67149736274423e-05
-2.35591860268198e-05
-2.21880713914925e-05
-1.33143371826271e-06
-4.20693449535527e-06
-1.54202475763379e-05
-2.3272741846639e-05
-2.41809574105557e-05
-1.94186313430483e-05
-4.79065843740607e-06
-2.02324887442803e-05
-1.75708712692217e-05
-1.55553776913134e-05
-1.96592815060055e-05
-6.70701511113749e-06
1.25283230899653e-06
-3.05703047953006e-05
-2.32032398434725e-05
-8.5814435987557e-06
-6.53843273185806e-06
5.81875373164612e-06
-7.55058430012595e-06
-2.28264733543583e-05
-1.79064734384511e-05
-1.13513513399925e-05
-7.18543848948768e-06
-8.84051900722863e-06
-2.11899298959752e-05
-1.49448456294013e-05
-3.05997697166177e-05
-5.74663381648277e-06
-2.6862481173686e-05
-2.29575491020354e-05
-2.06008676682801e-05
-3.31681463323903e-06
-1.98585375137415e-05
-1.23286117686256e-06
-1.62790379123796e-05
-2.04292561879147e-05
-1.44004723655441e-05
-7.44700410559834e-06
-1.7934980053341e-05
-2.63949385622716e-05
-1.49012174758922e-05
-1.57991332837838e-05
-2.34813199879719e-05
-1.94144401848874e-05
-1.06139009857824e-05
7.77770737959813e-06
-2.31489720481405e-05
-6.43005150609345e-06
2.70943585924319e-06
-1.59936378074297e-05
-1.68508834026222e-05
-1.33103552761085e-05
-1.95207313982723e-05
-1.73381823149828e-05
-5.64212847509375e-06
3.79651741937641e-06
-2.62592916146188e-05
-8.71915551858909e-06
-2.43971937908233e-05
-1.73344720426291e-05
-8.22145968365443e-06
-2.47267406767271e-05
-2.75300119238075e-05
1.64049605681703e-06
-3.12303388334858e-06
-1.80867607183473e-05
-2.45047319755295e-05
-1.91636757364108e-05
-2.59943611110034e-05
-4.38973276516945e-06
-3.31163686115599e-05
-3.2004837615117e-05
-1.5901932607389e-05
-2.89071318393875e-05
-3.15323168195933e-05
-2.79118829194756e-05
-1.34964026479158e-05
-9.40650987694556e-06
-2.71194793621414e-05
-1.36886103229329e-05
-1.02218149012512e-05
4.3045689341119e-06
-2.97532362035866e-05
-1.8586590531731e-05
-8.95614568746432e-06
4.25003936055675e-06
-1.70422601339374e-05
-1.67128494424936e-05
-5.22375928839694e-06
-3.07628282082567e-05
-1.64545119768112e-05
-2.01286252147583e-05
-2.04214806131015e-05
5.9483546885178e-06
-5.57763951292113e-06
-1.39930644511143e-05
-1.48771361212392e-05
-3.70604163711488e-05
-3.09233636050619e-05
-5.85093133538158e-06
-2.96403260202753e-05
-5.66790606494329e-06
-1.04284640625991e-05
-2.44291459849158e-05
-2.16275484732898e-05
-8.2992257289482e-06
-1.85955954290471e-05
-2.00553264091415e-05
-1.29348198330621e-05
-1.24571410278223e-05
-1.20200685594544e-05
-2.393549741517e-05
-1.34368127776061e-05
-1.93884238670209e-06
-1.06880005734609e-05
-2.53894541121244e-05
-1.18992272798471e-05
-1.66851665193738e-05
-1.27333003337109e-05
-1.21852043770047e-05
-9.9453891699624e-06
-1.60176284415668e-06
-1.98564981258843e-05
-4.26511307009901e-05
-2.23812344151959e-05
-1.61898005770955e-05
-1.60409279569641e-05
-1.40423427422366e-05
-2.87283006892654e-05
-3.58510374519627e-05
-3.48910735738514e-06
-1.12131610061404e-05
-2.45451847457591e-05
2.12148440145812e-06
-1.08407593251427e-05
-2.33233126091176e-05
-2.17961894172315e-05
-1.57044166365935e-05
-1.84186813543315e-05
-5.23889620871643e-06
-2.41581353849384e-06
-2.29609276212807e-05
-2.72469374554554e-05
-1.06835827884399e-05
-1.38966904255443e-05
-2.21354632976353e-05
-2.13333448126489e-05
-1.92410558756418e-05
-1.39878291680289e-05
-2.76906117037339e-05
-1.56791161593814e-05
-3.40912284142395e-05
-1.16227524073637e-05
-2.56737828824417e-05
-2.16676643781318e-05
-3.14549266257115e-05
-3.26838638683442e-05
-1.74667877399368e-05
-2.27907499858125e-05
-3.16594387184487e-05
-3.96916232316308e-06
-8.62623851660467e-06
-1.21973437116983e-05
-2.56965517001232e-06
-8.96055472505084e-06
5.64879459925244e-06
-1.04224722341917e-05
-7.79724133365091e-06
-2.47421867955261e-05
-1.06790728192831e-05
-2.06416989965335e-05
-1.0837799634974e-05
-1.17402708186563e-05
-7.93480601350968e-06
-2.40508702058892e-05
-1.87527687771495e-05
-1.71330905366474e-05
-1.1227501870656e-05
-1.42284127660821e-05
-1.05723748849273e-05
-1.44717439650931e-05
1.37977338681654e-05
-3.60690636223179e-06
-5.89178272324326e-06
-6.88992565337786e-06
-7.22574485385683e-06
-2.57436868105556e-05
-1.91756338047271e-05
-2.77060596723915e-05
-1.65079457717802e-05
-3.59851295825626e-05
-1.69357874907114e-05
-2.15210301806618e-05
-7.7591416332464e-06
-1.40293871826617e-05
-2.15528038911722e-05
-1.89641293756778e-05
-1.27595867611794e-05
-2.83424195364031e-05
-1.20974350050864e-05
-3.62589791462026e-06
-2.36728106140001e-05
-1.24855045718824e-05
-6.07874952907616e-06
-1.7257416783204e-05
-1.80885195842901e-05
-3.28848972396178e-06
-1.40447613950431e-05
-1.73197834829829e-05
-2.09831897212443e-05
-2.28771563318106e-05
-1.54049344081902e-05
-2.64282927951828e-05
-1.42088800716709e-05
-1.84006886724025e-05
-2.29500821604675e-05
1.33179069068785e-06
-1.21728576551446e-05
-2.05441310725051e-05
-1.13659282179056e-05
-3.39032298015625e-05
-6.25732286084596e-06
-6.94189939479583e-06
-2.45039024356798e-05
-2.0655959930635e-05
-1.17500394221615e-05
-2.55784866501685e-05
-1.27256190134642e-05
-2.02287887831429e-05
-1.2981953475036e-05
-1.01952227737167e-05
-2.09914913228011e-05
-1.76291480709813e-05
-2.33150271977741e-05
-3.19077159640883e-05
-1.26130825896641e-05
-1.30422298282679e-05
-3.69057926662262e-05
-1.07750776442224e-05
-1.41208518662525e-05
-2.01022028104166e-05
-1.69400755468909e-05
-8.24710051223205e-06
-3.46394232531613e-05
-3.68721321480613e-05
-2.17745442655693e-05
-1.74910421923866e-05
-2.8847670475041e-05
-1.844692093033e-05
-3.90434665577336e-05
-3.07343407324985e-05
-4.48946929966524e-06
-1.08381992321684e-05
-7.85722334112695e-06
-2.04580030410486e-05
-2.27652525637732e-05
-2.39576895131724e-05
-1.95875209249447e-05
-2.64736822109284e-05
-1.80354826221311e-05
-1.02713171519215e-05
-2.2402238827239e-05
-1.98886121590542e-05
-1.73191414357268e-05
-3.1179063724923e-05
-2.90575201058883e-05
-9.32635261642044e-06
-2.0422583812561e-05
-3.26533326735431e-05
2.33617385312838e-06
-2.72092376843687e-05
-8.30716838716817e-06
-1.39878850414756e-05
-2.99731702842262e-05
-1.79290698643115e-05
-3.85820009578664e-06
-3.51716356018464e-05
-2.33611006994956e-05
-1.97102461945168e-05
-1.71013469943575e-05
4.79661348972983e-06
-1.53730577546248e-06
-2.30651769996426e-05
-1.68661114372164e-05
-2.28538207337356e-05
-2.31894367943539e-05
-3.97713244118031e-06
-1.23571676505185e-05
-1.35825774954318e-05
1.1291856401695e-05
-2.53748220356264e-05
-2.01102110813699e-05
-1.9179919595756e-05
-1.13189812177071e-05
-2.84225536394816e-05
-2.69409894474947e-05
-1.96289520131351e-05
-1.51855181676375e-05
-1.54351675420447e-05
5.81180808956823e-06
-1.92208618096868e-05
-2.65215562767899e-05
-2.63396256586777e-05
-2.40213712295442e-05
-4.05854693159665e-06
-1.71928105585457e-05
-1.68556852426446e-05
-1.0906863753731e-05
-2.78173736606198e-05
-5.76929443569833e-06
-5.92869446260319e-06
-1.59322029669207e-05
-1.39064869601203e-05
-5.60703868795326e-06
-1.11926717842436e-05
-1.44058589561438e-05
-8.87984869685062e-06
-1.46127348938258e-05
-8.95832302141416e-07
-6.13468833637113e-06
-9.13749964763048e-06
-1.29942287002051e-05
-1.49553995379954e-05
-8.69072213137558e-06
-1.68529417343679e-05
-3.02868703382512e-05
3.55601699534979e-06
-2.18172146900754e-05
-3.02869340107885e-05
-1.03689181156632e-06
3.46928297481928e-06
-2.09416664827411e-05
-1.33939044881041e-05
-1.58088777559204e-05
-2.50562982944025e-05
-1.4183765860728e-05
-2.51821900015225e-05
-2.14946540930676e-05
-3.2890978186725e-05
-1.59575066842868e-05
-1.24651393975297e-05
-2.49990740676344e-05
-2.04366557751091e-05
-9.77323665855336e-06
-7.34994027831669e-06
-3.253250893982e-05
-1.92198515513844e-05
-5.47824144013094e-06
2.10449235515488e-06
-1.55553135829821e-05
-1.60778814059237e-05
-2.41490714095767e-05
-2.9582499434976e-05
-1.13195556194551e-05
-1.49964304653988e-05
-4.0665030818175e-06
-4.65067168400527e-06
-1.89063299114033e-05
-1.64663091387153e-05
-2.75564157863732e-05
-5.73904141277015e-06
-2.48633213525681e-05
-2.28988320407007e-05
-1.70610321571778e-05
-2.86448920145617e-05
-1.20227671060634e-05
-1.64861838030025e-05
-2.96833550854485e-09
-6.31875865117153e-07
1.17441193419542e-06
-1.44322306324551e-05
6.55699098063605e-06
-2.57664138229172e-05
-2.4082674448264e-05
-1.25896599391595e-05
-1.46434912987749e-05
3.83379695317284e-06
-9.66905146601491e-06
-1.23655138764492e-05
1.76527932020536e-05
-2.38890699287759e-05
-1.6743987195657e-05
-3.50908117860226e-05
-1.77876260384996e-05
-3.03732174742621e-05
-2.49490879204788e-05
-2.69509349415898e-05
-2.51431993271125e-06
-3.04100758271874e-05
-1.39993949775528e-05
-2.25168467847306e-05
-3.75180627628709e-06
-2.34611138763589e-05
-1.88164670502597e-05
-1.33767572563812e-05
-1.26228926613664e-05
-1.89838368383303e-05
-1.68368521349881e-06
-2.59548254543258e-07
-1.11363077582735e-05
-1.59990317394272e-06
-1.63801251688739e-05
-1.57972858632676e-05
2.63136955380614e-06
-1.50696071694183e-06
-9.49545822082375e-06
-6.98436872750165e-06
-2.17200805846706e-05
-1.02564842467459e-06
-4.65684667541229e-06
-1.29643252022203e-05
-3.72542690060161e-06
-2.41168608484325e-05
-2.02164901839641e-05
-1.49529942345996e-05
-3.32215421522554e-05
-2.79468983445495e-05
-2.13277604336158e-05
-1.47959299138107e-05
7.57412369690906e-07
-2.57315446390502e-05
-3.59452218192739e-05
-2.08372585870447e-05
-1.29635838878908e-05
-1.39480528182337e-05
-2.57762658257515e-05
-1.69438968573689e-05
-1.02876230470924e-05
-3.52138762990213e-05
-2.12438496540581e-05
-1.26513020181432e-05
-1.15928649671341e-05
-1.45440998246006e-05
-2.48342860259668e-05
3.01212758891998e-06
-5.60909783119218e-06
-9.22955216573997e-06
-2.2013719866873e-05
-1.83325137068362e-05
1.62641465411123e-06
-1.15240241665361e-05
-2.1918215043189e-05
-9.91606280682453e-06
-5.37118087168311e-06
-5.84932871843141e-06
-3.68154421478084e-05
-1.44541077271383e-05
-4.98705720401189e-06
-1.5483988301993e-05
-7.1555879020229e-06
-1.96992217770734e-05
-1.34480799107249e-05
-8.85295437398612e-06
-1.482774257994e-05
-2.77728006760504e-05
2.73686381400689e-06
-2.1597741717607e-05
-1.86714007205924e-05
-1.78788889105408e-05
-2.09775937723813e-05
-2.7004927606792e-05
-1.87664979898262e-05
-1.41443806107695e-05
-2.62530275607321e-05
-1.17678553328872e-06
-3.19642221128934e-06
-3.85411103699678e-05
-2.0489754542443e-05
-1.44032134195469e-05
-1.57711903924021e-05
-8.68837588211929e-06
-2.30661556043551e-05
-1.7264200982721e-05
-7.73784118209042e-06
-2.26688722404148e-05
-2.28698801007838e-05
-2.63365554103028e-05
-8.32219522356383e-06
3.87683323067435e-06
-1.61618251004497e-05
-2.41589550761605e-05
-1.55104508803906e-05
-2.3533912441474e-05
-5.6351167216711e-06
-2.40344962634984e-05
-1.24335747305372e-05
-9.2704449855835e-06
-2.73164914625381e-05
-5.06911179652481e-06
-1.27548999462729e-05
-1.63563844709143e-05
1.44221823966127e-06
-3.06097233164935e-05
-1.1293051951792e-05
-6.30950356223611e-06
-1.54102757813039e-05
-2.26392369238413e-05
-2.36971720582063e-05
-1.51785320611407e-05
-8.83945884548051e-06
1.40450309642136e-07
-1.11476567194964e-07
-1.2582608593218e-05
-2.30921951500002e-05
-1.81461145830719e-05
-3.24325486617122e-05
-9.90599573794917e-06
6.35169519747977e-06
-2.04078344400488e-05
-1.64700012804328e-06
-1.67031475731653e-05
-1.08022080633223e-05
-1.57754133180936e-05
-2.27915925286251e-05
-1.5648134610378e-05
-1.43882281699123e-05
-3.69556997642964e-06
-1.83980006085103e-05
-1.48466863432786e-05
-2.90495347992678e-05
-4.42471523121342e-06
-2.80905443683461e-05
-2.71733452056465e-05
-1.83394876748656e-05
-2.35358488471062e-05
-2.21755263067518e-05
-2.53157807268039e-05
-4.5976036400339e-06
-1.97869174790388e-05
-1.16548877719249e-05
-2.74735901704442e-05
-6.46387790496773e-06
-9.73039048664209e-06
-1.86379458578026e-05
-6.11752658749004e-07
-1.01164197695459e-05
-1.86917701681585e-05
2.65914591977422e-06
-2.15596184621577e-05
1.34370101944781e-06
-1.69179672591067e-05
-3.63349616003221e-05
-2.55131677523515e-05
-1.61077787315171e-05
-2.71803004006957e-05
-1.42792593700345e-05
-2.54312923091322e-05
-1.5609961079664e-05
-1.59313300096219e-05
1.15159750088434e-06
-1.15565069829384e-05
-2.38413262354513e-05
-2.67324714291115e-05
-8.77360971544096e-06
-2.97032824110287e-06
-2.92845334764012e-06
-1.55424495634333e-05
-3.8522536409231e-05
-2.49795591124393e-05
-3.60424126289298e-05
-1.77540699272444e-05
-6.13516070980888e-06
-2.73257211111327e-05
-4.12772993305481e-06
-8.51798342962753e-06
-1.66233390572779e-05
-3.04148456907457e-05
-9.88334865895762e-06
-1.35339669639771e-05
-2.33303399025651e-05
-2.8302622671759e-05
-2.90891015169487e-05
-2.46544638790998e-05
-1.00403642642927e-05
-1.683386808731e-05
-3.18376491547468e-05
-2.48608079061404e-05
-2.16809327416246e-05
-1.64134302013666e-05
-2.72572491508806e-05
-5.79819258334198e-06
-2.58671168272523e-05
-2.30547834701442e-05
-3.28882686033667e-05
-1.94935033136266e-05
-1.4652230030916e-05
-3.52551941665642e-05
-2.4954782409278e-05
-1.63770283329845e-05
-1.44786426260661e-05
-4.15470981044608e-06
-7.50770572874542e-06
-1.82380212375109e-05
1.78356431088394e-08
-1.86918325618295e-05
-2.95844829560941e-05
-1.71579147482222e-05
-2.17963276938215e-05
-1.48030722959702e-06
-1.05946228319329e-05
-1.98293133124523e-05
-1.22055173292677e-05
-2.05726376107129e-05
-1.49944616291445e-05
1.25194996977661e-05
-6.01154451930985e-06
-9.19178770013728e-06
1.31674428865045e-06
-2.25194853905885e-05
-2.19222624724889e-05
-2.10160136157871e-05
-1.44663696447007e-05
-2.14502239228811e-05
-8.63195628874044e-06
-7.98742786434052e-06
-1.03053624498126e-05
-2.07913538525257e-05
-6.0715680861835e-06
-2.37090137754199e-05
-2.95865398872872e-05
-2.30319806688961e-05
-6.93756127035772e-06
-6.09872101119346e-06
-9.97713032360528e-06
-1.22104121022445e-05
-2.76764581204948e-05
-8.30791378894602e-06
-2.17197643186914e-05
-1.63797659329286e-05
-3.37557956527775e-06
-1.95440167415198e-06
-4.02485354040594e-06
-9.77857686769095e-06
-4.10221711676978e-07
-1.50930330100898e-06
-2.24979102270998e-05
-2.95092365320027e-05
-1.63524760866454e-05
-1.55195770019305e-05
-2.08298914628634e-05
-1.09432031524757e-05
-2.48110611986688e-05
-9.02406567901983e-06
-2.45948968324405e-05
-2.72490381390249e-06
-3.51278340932095e-05
-3.75300255552792e-05
-1.75892367637107e-05
-7.1551412808171e-06
-1.53954290843021e-05
-2.05837261484025e-05
-1.27349962354388e-05
-1.88872100437998e-05
-1.91765136397273e-05
-7.41654218512679e-06
-2.40287722893513e-05
-1.22235214540151e-05
-9.28864408855043e-06
-1.20102992244237e-05
-1.31382777136124e-05
-1.56552200946968e-05
-2.91246365556006e-05
-2.43091326569577e-05
-3.11524428594228e-05
2.35244513276538e-06
-2.80649639660533e-05
-1.32254392419001e-05
-4.22591842949582e-06
-3.00212021618185e-05
-1.48480287966035e-05
-3.32925276157593e-05
-2.23104858482683e-05
-1.70189540617886e-05
-2.20543136508716e-05
-6.07201523466463e-06
-2.52902349561383e-05
-2.99380761016966e-05
-1.55390110086284e-05
-1.69652494045739e-05
-1.57252446505404e-05
-2.39683891430075e-05
-3.0863284707885e-05
-1.56990868787275e-05
-1.31613457153315e-05
-8.94962348648838e-07
-2.1318922263439e-05
-2.68459000217592e-05
-8.43810860876605e-06
-1.09942257706477e-05
-1.29401451517159e-05
-1.36012043273582e-05
-1.8267013891612e-05
-9.55028274608609e-06
-1.34953644394604e-05
-6.91366978850868e-06
-1.00938159680746e-05
-1.97335966143591e-05
-2.14306862144561e-05
-1.13261324397372e-05
-7.65043355147149e-06
-1.71284985469828e-05
-7.4539277781884e-06
-2.68604591669001e-05
3.64594032778742e-06
-3.40527299182818e-05
-1.59442931245337e-05
-2.06456198817494e-05
-5.94917619493152e-06
-2.45618348908446e-06
-7.72999268880332e-06
-1.33996473027177e-05
-2.07556212168486e-05
-2.46354808147269e-05
-1.06224806161073e-05
-1.15869000450295e-05
-3.52538703720472e-05
-2.13458228957865e-05
-2.14827179818057e-05
-2.53100089951396e-05
-1.05509466804372e-05
-2.26608859336998e-05
-6.65214792832393e-06
-1.02538843124442e-05
-1.91610459163337e-05
-1.00214320870384e-05
-2.81454664795554e-05
-2.08094261928407e-05
-3.0108480168848e-06
2.45155487709203e-06
-1.70678503607845e-05
-1.21371995521037e-05
-1.98055886735854e-05
-1.77265953786955e-05
-2.10802071086017e-05
-3.37978210404744e-05
-1.77009789956889e-05
-1.31133726047707e-05
-1.51379802495626e-05
-3.18514809973184e-05
-2.78391055716144e-05
9.06247100284061e-07
-1.67047944559048e-05
-1.7791856719864e-05
-2.26863359016146e-05
-2.64293675813276e-05
-1.23546570427069e-05
-5.75184299227557e-06
-3.49646829646412e-05
-3.7360276036154e-05
-1.58176622461354e-06
6.00313768946862e-06
-1.76268391487095e-05
-2.18930092945018e-05
-1.64771082370752e-05
-2.51580170629421e-05
-1.49174436163895e-05
-1.97049646669741e-05
-1.53252242586532e-05
-4.19981884801844e-06
5.69064245642137e-06
-5.90887683981488e-06
-2.94835839713016e-05
-1.37333876019374e-05
-4.91635646433287e-06
-1.0926199294423e-05
-8.53466437141338e-06
-1.63146479406722e-05
-1.34444265681855e-05
-3.4592252985989e-05
-3.63429502275669e-05
-4.33308714116939e-05
-5.47254452447908e-06
-1.61106862214367e-05
-2.06170219202901e-05
-3.35559513165829e-05
-2.51113166591019e-05
-1.73237347374806e-05
-1.96268736559658e-05
-2.00324292032987e-05
-2.20008549105506e-05
-1.99961650203202e-06
-8.92774758566306e-06
-1.33337768487308e-05
-1.54996544084571e-05
-2.05202765547273e-05
-4.27652044024413e-06
-2.20274154557352e-05
-1.47278801797869e-05
-9.17737183042676e-06
-2.20608817174269e-05
-1.0043145286935e-05
-2.94835205099835e-06
-2.40923130295315e-05
-1.68903733599375e-05
-1.29728653610905e-05
9.24267503760684e-07
2.32757152857203e-06
-2.25955456197432e-07
-1.50121643211313e-05
-6.93299468956521e-06
-3.01794326299783e-05
-1.19210913654284e-05
-1.92292538437167e-05
-1.82016708134685e-05
-1.38247378661168e-05
-3.45907390967542e-05
-2.69454941144917e-05
-1.85199838576479e-05
-2.41271481233991e-05
3.16229193768032e-06
-5.1641307915428e-06
-2.27094994024367e-05
-2.65809246622712e-05
-1.176629744061e-05
-7.18838945921838e-06
-9.63347399529049e-06
-1.15806228776931e-05
-7.96139918030776e-06
-7.27126060712439e-06
-2.37643559934686e-05
-1.44043314050615e-05
-2.86042077485447e-05
-1.26513024247434e-05
-2.65243578248013e-05
-1.70908420730365e-05
-6.43811285517106e-06
-2.98246129057505e-06
2.19625124850103e-06
1.19999393221074e-06
-1.62300533348163e-05
-1.53666752801811e-05
-6.30932491206269e-06
-2.58015171035703e-05
-1.3431782910729e-05
-2.11539057155044e-05
-8.52400472451489e-06
-1.21847078996252e-05
-6.31701589867445e-06
-1.37849184688735e-05
7.01870084217078e-06
2.91940915229775e-06
-1.31133860157598e-05
-1.02996770064546e-05
-1.34485511990942e-05
1.64096581915801e-05
-1.55210247332563e-05
-2.50196849114982e-05
-1.457737703137e-05
-1.17385219472208e-05
-2.05194437925595e-05
-1.22858037567241e-05
-1.2088813460307e-05
-2.83863384007403e-05
-1.92759491007094e-05
-2.20694869198039e-05
-1.54163548307705e-05
-1.01799685180204e-05
-6.99861062098626e-06
-5.81614537937873e-06
-1.83382078056554e-05
-2.28987578046953e-05
-2.29220356262141e-05
-9.83798978554476e-06
-1.29253269668585e-05
5.48814873806389e-06
-8.00754558029209e-06
-1.94415737465966e-05
-3.52559818742808e-05
-1.59702539286149e-05
9.72303406293494e-07
-1.97538859139194e-05
-1.43849446954209e-05
-1.70985492492229e-05
-2.95008931929791e-05
-1.2441838488816e-05
-2.60311079275602e-05
-1.47150192778342e-05
-2.64412615138636e-05
-3.40623783675968e-06
8.05438850589638e-06
-2.15810204890689e-05
-2.27504078133504e-05
-2.80769789154869e-05
2.52678201329942e-06
-2.17362613849101e-05
-1.20360833004228e-05
2.00280899345428e-07
-2.52723199539206e-05
8.07647674234452e-08
-9.85621115646633e-06
-1.86269935836959e-05
-1.41935225507985e-05
-1.77296740375691e-05
-9.79222054818094e-06
-1.67583923246793e-05
-1.99610157196666e-05
-1.4810395140138e-05
-6.60370613050162e-06
-1.23599784153772e-05
-1.13350899240981e-05
6.21850699227505e-07
-3.50349977814875e-06
-1.98631830363037e-05
-1.17376562376421e-05
-2.83442386703505e-05
-5.20178691263758e-06
-1.96223283322634e-05
2.31915095786675e-06
-9.92256200207232e-06
-2.02639990848868e-05
-1.05367650494756e-05
-2.90862843904786e-05
-1.7519293402467e-05
-9.7473888871115e-06
-1.87140183706899e-05
-1.55112453177146e-05
-1.56261932287985e-06
7.17050665004112e-07
-1.40823256131911e-05
-2.78755953566016e-05
-1.71491466911191e-05
-8.74937224121083e-06
-2.2816315382756e-05
-6.77612852765951e-06
-2.19314181119559e-05
-2.39058656584811e-05
-5.32969641978727e-07
-2.45951361942827e-05
-2.4830720751665e-05
-2.1689763999754e-05
-2.56772817316558e-05
-1.7894913497496e-05
-2.14527577009619e-05
-2.81140251691069e-05
-2.16249589229088e-05
1.66530158696252e-06
-1.57132820754103e-05
4.43627621750218e-08
-1.79584788584088e-05
-1.74354102559107e-05
-1.04794438288345e-05
-1.82989754010732e-05
-1.06095453198142e-05
-1.46881237177302e-05
-1.70901563429292e-05
-1.408653139479e-05
-1.61891004385657e-05
-2.06359121682368e-05
-9.83745091294691e-06
-2.30328083863623e-05
-1.00785909638342e-05
-1.16996157977081e-05
-1.50584713182963e-05
-1.228073267518e-05
-5.93268555866674e-06
-1.28094829790587e-05
1.06816886577231e-05
-1.18235070365072e-05
-3.64704081785662e-05
-2.84243210996628e-05
-1.26525151681364e-05
-1.88598989615201e-05
-1.71468628919733e-05
-2.1809353169872e-05
-1.56124231735235e-05
-5.34486717585131e-06
-1.09549705412721e-05
-1.26863567799034e-05
-8.28858909878917e-06
-1.62958018286106e-05
-2.21585598811802e-05
2.51009289901669e-06
-2.02535320275982e-05
-1.60186593145983e-05
-1.68421884329125e-05
-9.91329295216886e-06
-1.84514314051348e-05
-2.11101540857537e-05
-5.37657466673345e-06
-2.0351620825472e-05
-5.42044650988793e-06
-9.17893732019687e-06
-2.86993816552544e-05
-1.76923196517194e-05
-1.3008536372029e-05
-2.12794373407408e-05
-2.08568902444817e-06
8.84274809493609e-08
-2.64403690327328e-05
-9.88175947327139e-06
-2.5998043890639e-05
-2.94250183833002e-05
-1.72619799909362e-05
-1.12368827562908e-05
-2.37591168444725e-05
-8.07181261922419e-06
-9.7973136082606e-06
-2.2614661115779e-05
-3.05908976434033e-05
-1.04581396926272e-05
-2.1902187504565e-05
-2.61716100380655e-05
-7.5426857501337e-06
-1.16159879131199e-05
-2.81284190126686e-05
-1.86100482373166e-05
-2.63425906260518e-05
-7.29295942489875e-06
-1.71167491675986e-05
4.37341827568172e-06
-1.13683906163139e-05
-7.70245216812527e-06
-1.91961040461898e-05
-8.81723254276827e-06
-2.2500940361156e-06
-3.30276717766845e-05
-1.02716669527514e-05
-2.04219655005465e-05
-2.10576163760615e-05
-1.2378419966986e-05
-2.32933615013336e-07
-2.8762209358949e-05
-5.16504124853264e-06
-3.46228953993593e-05
-2.76251067115578e-05
-2.78865609721522e-05
-5.01045399577883e-06
-2.59714774909827e-06
-1.50096657436806e-05
-2.04824003344338e-05
-2.01965718758314e-05
-1.84046217325342e-05
-1.31859321801729e-05
-1.95333814206571e-05
-1.25771722525039e-05
-1.57537606514795e-05
-7.76612931329181e-06
-1.5238964281549e-05
-1.73954488737366e-05
-6.85557988965608e-06
-2.18481034103682e-05
-1.57223167594623e-05
-1.84211695800373e-05
-1.76235359107357e-05
-1.34666396984034e-05
-1.66989203153824e-05
-3.45595987829978e-05
-2.52399596391224e-05
-1.23847269803776e-05
-1.38660441757469e-05
-7.31336067291773e-06
-2.168547152247e-06
-7.30494612329776e-06
-1.5649417019435e-05
-1.9372835971627e-05
-1.41484398716645e-05
-3.57492473896392e-05
-8.44801667693935e-06
-2.47062931320409e-05
-2.58277837253292e-05
-1.95931105269713e-05
-1.86568000794093e-05
-2.59938640070705e-05
-8.27149013629666e-06
-1.94096531740899e-05
-1.8749476245556e-05
-1.25449787661581e-05
-1.95790092687223e-05
-1.35390321176559e-05
-2.01943166724514e-05
-3.09294093873401e-05
-1.74685844443686e-05
-3.13266517385152e-05
-1.73438383364285e-05
-1.73978092147118e-05
-1.52851045971646e-05
-1.3582209978424e-05
2.08538973095797e-06
-1.41063040346371e-05
-5.06575625752899e-06
-6.41248918660812e-06
-2.19096793146586e-05
-3.08754820665981e-06
-1.49724635134261e-05
-1.74235552362397e-05
-1.3007144398439e-05
-1.40358981336046e-05
-1.0066209841873e-05
-1.9336512014125e-05
-1.18937544378608e-05
-2.11488478703859e-05
-1.9082692182103e-05
-4.01883721483181e-06
-2.73302919267817e-05
-1.73999427268719e-05
-1.72470435625322e-05
-6.74446600983718e-06
-4.8155345196692e-06
-1.8590781926789e-06
-1.07554201883692e-05
-1.7579828295094e-05
-9.56194864331512e-06
-3.48893011049678e-06
-4.13894166542206e-06
-1.67460150259029e-05
-1.07182178685514e-05
-1.70714943109515e-05
-1.35051011347395e-05
-1.20546043333842e-05
-1.47398830952566e-05
-1.44076431065225e-05
-5.04529095411715e-06
1.26769733644541e-06
-8.22663263251015e-06
-2.73128900126637e-05
-9.15047233512929e-06
-1.47368843748636e-05
-1.67713214630516e-05
-9.23656257319776e-06
-5.32666397696187e-06
-2.00532912571596e-05
-2.67400757389571e-05
-1.39755636008875e-05
-1.95203615901651e-05
-1.78409134644146e-05
-4.14486807519442e-05
-1.09397895901588e-05
-2.23383772783816e-05
-1.78589828396928e-05
-1.6869496624113e-05
-2.25647795951562e-05
-1.74824025540588e-05
-1.73217555700397e-05
-1.18291004616344e-05
-2.81746385707837e-05
-1.95527033339947e-05
-2.52095357186902e-05
-9.64053162299309e-06
-1.54996616955527e-05
-1.59550206189747e-05
-3.9147545719057e-05
-1.18861180387752e-06
-1.01556188733142e-05
-1.46326274591574e-05
-2.59362762328633e-05
-1.19148163134059e-05
-1.17561968537768e-05
-2.49190924380412e-05
-3.0162366689132e-05
-2.60281951027087e-05
-8.75051358212333e-06
-1.19643670889166e-05
-3.40802736359724e-05
-1.65626261015115e-05
-4.01572256944309e-06
-1.39774236748761e-05
-1.34723311162366e-05
-2.35101385952557e-05
-1.0265979871353e-05
-6.68904580875731e-06
-1.1427915590485e-05
-1.67449330341978e-05
-1.92044992537856e-05
-1.37274950617789e-05
-1.98871987496065e-05
-2.24414794704863e-05
-8.39661232955245e-06
-1.50949092492441e-05
-3.7873864710031e-05
-1.02427498278605e-05
-3.06480340803089e-05
-1.76828199993568e-05
-4.57445738347707e-06
-7.58632348233723e-06
1.42096413316107e-07
-1.4667071617107e-05
-1.98486587216047e-05
-2.21477555803422e-06
-1.93425956738179e-05
-3.2535262892093e-05
-6.06255878039026e-06
-1.68623020133545e-05
-1.22192250456631e-05
-1.65172110178454e-05
-1.2438194250465e-05
-2.51183359110543e-05
-2.78093459924607e-05
-1.2945441387699e-05
-2.91032966506621e-05
-2.11674267353417e-05
-2.43872333837784e-05
-3.12109388675109e-06
-1.37615575073037e-05
-1.38360771365617e-05
-1.455378935681e-05
-1.3518228194465e-05
-1.014382671375e-05
-1.27416814529989e-05
-3.1710764869116e-05
-3.32053230460525e-05
-2.81833104158749e-05
-3.14831617043054e-05
-1.84907412882517e-05
6.78189534458093e-06
-2.39617926078359e-05
-2.28021292190516e-07
-1.89285378227197e-05
-2.00551267763661e-05
-3.7183728970799e-06
-9.5498898100629e-06
-1.13678296218875e-05
-1.35242437847037e-05
-2.22541955382217e-05
-1.77104384223388e-05
-1.82234034228006e-05
-1.25839388177982e-05
-2.0470534005276e-05
-1.98396687161371e-05
-1.2295294197771e-05
-6.00937628831235e-06
-2.35166942716931e-05
-2.70815393320455e-05
-1.2696369589589e-05
-1.60971991190376e-05
-2.54814884112959e-05
-2.15537092775144e-06
-8.89454370919004e-06
-1.82317834835159e-06
-5.26802012415599e-06
-1.63313288042433e-05
-8.00430172434833e-06
-1.13915751315463e-05
-2.67241043814121e-06
-2.0638770555982e-05
-2.86762366251419e-05
-1.34722915829159e-05
-7.13907820132449e-06
-2.62808176332656e-05
-2.14930677381327e-05
-4.81327652069021e-06
-7.04715687135637e-06
-1.70685211112678e-05
-1.3200959823368e-05
-1.5846349241841e-05
-1.0274481671876e-05
-1.45539899855218e-05
-2.42521878583037e-05
-1.98723860519553e-06
-3.01894588510943e-05
-2.21305170898412e-05
-2.59016302136729e-05
-1.36188314324169e-05
-1.97038196520808e-05
-2.37922702691377e-05
-1.41492088423298e-05
-1.35192688806017e-05
-2.5548814774858e-05
-3.01478683594784e-06
-1.76832291791281e-05
-2.50424243573921e-05
-1.18851320626278e-05
-1.06880794724871e-05
1.30612497793175e-06
-1.85594503856086e-05
-1.59070190747574e-05
-4.27117910617513e-05
1.77180389303207e-06
-2.7639831639169e-05
3.17734554455856e-06
-1.66993727191364e-05
-2.35342999974071e-05
-1.81972840307973e-05
-1.18072841396613e-05
-1.76111206868836e-05
-8.04354216697024e-06
-1.96997631711534e-05
-1.25246548152454e-05
-1.66090749736056e-05
-2.08026830901918e-05
-7.22960431401108e-06
-2.49417698836073e-05
-2.7595154206405e-05
-3.15186222392364e-05
-5.19231415391106e-06
-1.97986887742058e-05
-1.71294547422414e-05
-1.8757890590767e-05
-1.63373485159593e-05
-1.69754766508179e-05
-1.12712603592028e-05
-9.84059079683672e-06
2.81920165128533e-06
-8.72830680827845e-06
-1.07077462527078e-05
-3.63952507936172e-06
-2.60580235768649e-05
-3.2373341175642e-06
-1.6668557369948e-05
-1.8260253871947e-05
3.32747341863569e-06
-1.6986342624719e-05
-1.67010700785908e-05
-1.72357733297507e-06
-1.68378790860855e-05
-7.25448869386797e-06
-2.89940920618992e-05
-3.71118596169712e-06
-2.35539032605812e-05
-1.52978210540926e-05
-6.06471805244149e-07
-1.54860480590624e-05
-1.80045354716359e-05
-1.15336113535789e-05
-1.84105644373504e-05
-4.72929038320641e-07
-1.77926581769913e-05
-1.94238083385875e-05
-1.32658156426757e-06
-2.68113917955335e-05
-1.79217714844617e-05
-3.27840053961958e-07
-2.45525684959088e-06
-1.36810076720836e-05
-1.6257610891659e-05
1.51764199928261e-05
-2.63054630377727e-05
-1.12371475454671e-05
-1.24626556455916e-05
-2.80278705865955e-05
-6.13915175210208e-06
-2.33075287201741e-05
-9.88675432070013e-07
-7.79299491370793e-06
-1.03838498360055e-05
-1.73089612654461e-05
-1.85429740502616e-05
4.19068428190592e-06
-1.82641160073665e-05
-1.80780281563803e-05
-1.30366548954102e-05
-1.49771995272325e-05
-2.73026571513413e-05
-2.61120766845835e-05
-2.18915184790347e-05
-1.93999525231605e-05
-2.63258287022269e-05
-1.56865056578112e-05
-1.84554623578958e-05
-9.27154954301e-06
-5.55897871239163e-06
-1.98567914653007e-05
-2.87930943455248e-05
-2.90220156662632e-06
-2.43757406107222e-05
-2.00573506146346e-05
-7.13590171597948e-06
-3.12361186606344e-05
-3.09220472251486e-05
-1.30726082069715e-05
-1.96111452730062e-05
-2.97128430907691e-05
-2.25262931540063e-05
-2.31233466402221e-05
-2.27146125898798e-05
1.57438510126876e-06
-4.73166543048404e-06
-7.17002330618653e-06
-1.76249181963603e-05
-1.71130174707939e-05
-2.79997108454669e-05
-2.66853465962639e-05
-2.21998210195026e-05
-2.60937238052541e-05
-8.8696398790518e-06
-1.8480119086021e-05
-3.72339222813626e-05
-2.02929256333956e-05
-4.19623864901637e-06
-4.33793535895683e-06
-1.87069817716653e-05
-1.50733634961992e-05
-4.2785016102537e-06
-3.64646070322421e-05
-1.10536563086558e-05
-2.70511343337506e-05
-1.5866422254658e-05
-1.54094487092971e-05
-1.22765719998956e-05
-2.73653128669879e-05
-1.96602349058986e-05
-2.16013734643468e-05
-1.22329676973896e-05
-1.1811700317328e-05
1.2200262567635e-05
-9.36975394586089e-06
-2.68986295491806e-05
-2.51565370437487e-05
-1.71211103671455e-05
-1.45549142976748e-05
-4.69834417828284e-06
-3.37581773461018e-05
-1.63438719940528e-05
-5.35464636983986e-06
-3.69306946499174e-05
-2.85581914279551e-05
-1.75103002845587e-05
-4.17753764069501e-06
-2.16912496745523e-05
-2.467259971274e-05
-1.10592585873744e-05
-1.34653181320469e-05
-9.26879487640068e-06
-1.82640002822747e-05
-1.75043887561691e-05
-1.43613705445437e-05
-1.12288358838102e-05
-9.50996969793794e-06
-3.86887087680612e-06
9.9335882026469e-07
-1.5599605007382e-05
-6.34357606528261e-06
-1.29471394574022e-05
-5.79594469349146e-06
-1.49897175408454e-05
-2.53604816758352e-05
-9.49704571197125e-06
-1.22550486724864e-05
-1.79497501397687e-05
-2.97021367966951e-05
-3.56515234379257e-05
-2.43277028958971e-05
1.20903210543321e-06
-2.71999642910401e-06
-7.35885537945096e-06
-1.43101247052719e-05
-1.46398093053585e-05
-6.1615803119074e-06
-1.94508596831408e-05
-1.08181997734767e-05
-1.90805805170327e-05
-1.1740508857274e-05
-4.27440502480197e-06
-1.6583815972917e-05
2.42468653122883e-06
2.7919629682107e-06
-1.16195403829105e-05
-2.2926831755794e-05
-1.50297301589744e-05
-2.25182431086311e-05
-1.8657249996115e-05
-8.23527877845228e-07
-2.89342835485348e-05
-2.11369371217576e-05
-6.85566425502316e-06
-1.5021762521988e-05
-6.036115782119e-06
-3.20489193263791e-05
-2.15037411238389e-05
-1.89390276566754e-05
-2.4345080708387e-05
-2.1156447144534e-05
-1.81187091308189e-05
1.9592278307201e-06
-1.33890457928161e-05
-2.05587468632494e-05
6.61583927738251e-06
3.31342088455874e-06
-2.74112503069013e-05
-9.58877234170475e-06
-2.25513276381082e-05
-1.15855551019223e-05
-1.40737319985294e-05
-1.36420789949196e-05
-2.18546995517474e-05
-1.4400235598292e-05
-1.93704559385735e-05
-1.1602338905896e-05
-2.09735536328537e-05
-3.78450907345333e-05
-1.49522323408475e-05
-1.54321260903874e-05
-2.76609508101686e-05
-2.35687479556745e-05
-2.00172017921746e-05
-1.05260553042918e-05
-1.63405122684247e-05
-1.18189979916229e-05
-4.73252570509862e-06
-1.40167066346458e-05
-9.02155887484373e-06
-2.18843406522502e-05
-5.46021890675963e-06
-1.05228218843452e-05
-2.57975271535272e-05
-5.68241414875456e-06
-2.07293536160513e-05
-1.89168960191703e-06
-2.54734030805498e-05
-1.50095914865881e-05
-1.30661949154178e-05
-9.86556912545158e-06
-1.49008697116976e-05
-2.17181430612317e-05
-1.47263733998988e-05
-1.38161055953194e-05
-4.45983870481854e-06
-2.06838622403052e-05
-1.26965122543377e-05
-1.35467428798109e-05
-6.6176674713398e-06
-2.51516893841069e-05
-2.05244608058826e-05
-1.28385931580035e-05
-4.05463074913881e-06
-9.00023132539848e-06
-2.19356753926426e-05
-1.68369406368193e-05
-2.83667751997226e-05
-1.75476118883621e-05
-1.50804557311372e-05
-2.95350419198653e-05
-1.31683086393411e-05
-9.7398364652368e-06
-1.78215150998252e-05
-9.92506704272688e-06
-2.26368006447488e-05
-1.20338798447755e-05
-1.36112587925532e-05
-2.03314476753232e-05
-5.49677228535099e-06
-2.51784858789316e-05
-1.6603690443129e-05
-2.31321302420909e-05
-1.20005694615269e-05
-3.19636694656143e-05
-1.53497970959415e-05
1.10761846844428e-06
-4.15352564698e-06
-2.06567804258251e-05
-1.42369141273971e-05
-1.61351796076897e-05
-3.01391420961782e-05
-1.28688121402953e-05
-2.27815101114081e-05
-2.97922104158915e-05
-2.21607607907569e-05
-1.49824985605252e-05
-3.30967739823976e-05
-1.62564562248872e-05
-2.91613547587229e-05
-1.78288881754209e-05
-2.84063103216176e-05
-3.21057401460624e-05
8.00429454765962e-06
-1.06307525762781e-05
-4.04303284616107e-05
-6.85169620756484e-06
-1.1705787716402e-05
-1.9769216269498e-05
-1.11766803102644e-05
-9.40314070567071e-06
-3.29284722169224e-05
-1.40055908444476e-05
-2.51547986323544e-05
-3.13517541508762e-05
-2.76889976885857e-05
-2.18891872957241e-05
-1.93200573107784e-05
-1.71560866800611e-05
-2.39497557300556e-05
-1.14484353809104e-05
-1.23796159312091e-05
-1.72562426086873e-05
-1.11053366727289e-05
-2.34911629953645e-05
-1.43974843002747e-05
-2.47156211545296e-05
-2.64489290114375e-05
-6.28774564228033e-06
-1.8354957340212e-05
-2.45795237325458e-05
-2.96897986676075e-05
-3.15955517063005e-05
-1.63695382347747e-05
-2.81331718436021e-05
-3.04408296514592e-05
-5.90131612178777e-06
-1.83915988874546e-05
-9.46451033406629e-06
-2.21222402636239e-05
-3.1353783997331e-05
-2.70989129721424e-05
-1.20570584731868e-05
-1.14024065388494e-05
-2.6141570015134e-05
-1.8049894927521e-05
-3.05640713996859e-05
-2.09598536118899e-05
-2.44072997791022e-05
-1.09608570533732e-05
-2.69911936789649e-05
-9.35189149796615e-06
-1.94524848065338e-05
5.52458020855166e-06
-2.07873942430568e-05
-3.82390609571229e-05
-1.38289689678888e-05
-2.14251342162215e-05
-1.64719580268329e-05
-4.4581554280679e-05
5.58514862654837e-06
-2.5881212552592e-05
-1.02986951588443e-06
-3.16781406843932e-05
-7.7986214390593e-06
-2.087216830171e-05
-3.10636113933499e-05
-1.98690971954852e-06
-1.299678457241e-05
-2.840872237219e-05
-7.14398622148515e-06
-1.39593417387598e-05
-6.97384924572158e-06
-2.68752194085191e-05
-1.47790070883804e-05
-2.22903520326602e-06
-1.78563625653425e-05
-6.92660707605275e-06
-2.52150361241579e-05
-1.95137325330828e-05
1.15687278059317e-06
-1.54817292881542e-05
4.06694627626149e-06
-2.4095339701606e-05
-3.0889472083874e-06
-2.21795869199626e-05
-7.64017416068068e-06
-2.08776558371231e-05
-1.4877041936863e-05
-5.93345251179347e-06
-1.62613966539735e-05
-9.31443040480703e-07
-2.86395121362182e-05
-3.27825105930487e-05
-9.07990123077284e-06
-1.55485929049786e-05
-3.34681321867289e-05
-2.02869467890732e-05
-2.01396768131256e-05
-2.15862726888913e-05
-7.60006403563259e-06
-1.97246557596824e-05
-1.47405845535655e-05
-2.86939551035579e-05
-2.71457711388297e-05
-1.47064981671299e-05
-9.19025492799268e-06
-2.25648578836439e-05
-1.14898322133477e-05
-1.48990852599076e-05
-3.0438383491988e-05
-1.44149721337058e-05
-7.88111135938383e-07
-2.05500407144586e-06
-1.01288068635123e-05
-2.07355233456316e-05
-2.79450619150538e-05
-2.92212659627233e-05
-2.06668975331482e-05
-5.95421290796724e-06
-2.70650949563411e-05
-3.3451612525604e-05
5.01397982969113e-06
-2.97003480228775e-05
-1.3121682883504e-05
-1.12933664832567e-05
-3.15226929629948e-05
-3.34010786102818e-05
-1.77467691874824e-05
-1.23546352237674e-05
-2.31187153717491e-06
-2.47210659854949e-05
-2.24709028479995e-05
-3.4082310069142e-05
-7.64507246577569e-06
-1.76359729084922e-05
-9.34907344050879e-06
-1.63105091242695e-05
-1.80609889410575e-05
-1.80351495766158e-05
-2.22287436503828e-05
-1.70635051988355e-05
-5.90073475039088e-06
-3.39559991549497e-05
-2.01885393510594e-05
-1.41380274729961e-05
-2.72889922111568e-05
-1.45403710338158e-05
1.07439495329307e-06
-1.41900324557906e-05
-1.69527172479584e-05
-5.67696719993338e-06
-2.74617800093163e-05
-5.89862756453092e-06
-1.09882697620961e-05
-2.06387572049443e-05
-1.55088156171371e-05
-1.50235855540908e-05
-4.90824790551564e-06
2.89147130729127e-06
-2.48960442782081e-05
-2.64071235749186e-05
-1.82522169209194e-05
-2.4759650758243e-05
-1.62931534682727e-05
5.30504078471707e-06
-6.51314763279006e-06
-1.72958985229784e-05
-1.09807724874732e-05
-3.776235961087e-05
-1.94293574818742e-05
-8.19834155012515e-06
-1.17393418527686e-05
-3.27038174841056e-05
-1.82932382165649e-05
-1.7600980965196e-05
-4.93241048434271e-06
-2.18379951710291e-05
4.56649856058963e-07
-1.40131225017513e-05
-2.95765132039048e-06
-8.32859462446314e-06
-2.11179338015077e-05
-1.09847422058745e-05
-2.26236176550677e-05
-1.23068826022729e-05
-5.52189814204912e-06
-1.71913397602583e-05
-1.49579274349596e-05
-1.88814362686858e-05
-3.1551724219662e-05
6.22274572005621e-07
-1.23374266632591e-05
-2.3502661523611e-05
-9.31953958295714e-06
-7.68198152494716e-06
-7.71033489168664e-06
-1.25410616807378e-05
-2.45037138169503e-05
-3.83166206680341e-05
-1.59345877517786e-05
-1.2732258918219e-05
-2.89239840952715e-05
-2.06268079595557e-05
-1.40405637743238e-05
-9.64722062803832e-06
-8.07307409105278e-06
-1.81674416015106e-05
-1.06887043379436e-05
-2.96035598596508e-05
-9.82736219917069e-06
-9.38921715218315e-06
-3.05954206689959e-07
-3.2547149310777e-05
-7.84602345044788e-06
-1.55113006364273e-05
-1.65319388954715e-05
-2.40952198014535e-05
-2.58801759006969e-05
-1.65223276157658e-05
-8.62000171244756e-06
-2.53507895063776e-05
-8.43119396571814e-06
2.49136921554314e-06
-1.43177762487959e-05
-1.61584808604051e-05
-1.59469728356719e-05
-1.54874258944653e-05
-1.7625593403747e-05
-1.38399922954932e-05
-1.50400020333772e-05
6.11150306202158e-07
-2.97337857655312e-05
-1.10795035334011e-05
-9.20357852256015e-06
-2.77903891185267e-05
-2.72825121374627e-05
-1.05003393835283e-05
-3.52344641086299e-05
-2.05378025534295e-05
-1.61546974032706e-05
-1.13625840104911e-05
-4.27189756582299e-06
-2.76224601286757e-05
-9.9075900040809e-06
-2.0967702229592e-05
-2.10812310433948e-05
-2.93085868614499e-05
-1.66650212103836e-05
-2.59284975168578e-05
-2.02814736492657e-05
1.28633014669162e-05
-1.07351857920143e-05
-6.47112015525371e-06
-2.64327070634608e-05
-1.74103814959483e-05
-1.49153234620115e-05
-2.05980439831449e-05
-1.46180640425086e-05
-1.1432426082297e-05
-1.16766248587036e-05
3.64720386387556e-06
-1.30840821784989e-05
-1.99607005122309e-05
-2.47171949100177e-05
-8.55529453748445e-06
-3.11453019230662e-05
-3.4439479350284e-05
-6.48063589509557e-06
-7.78817233260005e-06
-1.37999605777462e-05
-2.06935178895077e-05
-2.56640472885752e-05
-2.75303172237116e-05
-7.01007935428842e-06
-1.33281317945495e-05
-1.45563120233199e-05
3.27544565907148e-06
-1.46627097971446e-05
-9.02807992500173e-06
-1.46874598902103e-05
-2.02564708481237e-05
-1.616269267037e-05
-1.16949400057375e-05
-1.82945825452037e-05
-1.24054384541059e-05
-1.11722636288627e-05
5.07469969900653e-06
-1.43270052081553e-05
-1.4987279693804e-05
-1.74815428715307e-05
-6.49736447027753e-06
-2.1032627739245e-05
-1.55161450745626e-05
-1.65900067707057e-05
-1.77850299922287e-05
-2.18976318540756e-05
-1.68506761008077e-05
-7.07326404307086e-06
-3.10210158565561e-05
-1.94599099151251e-05
-2.39414091475446e-05
-9.5307119845747e-06
-1.93692522963441e-05
-1.83485555529835e-05
-2.03693707856226e-05
-9.7687109545418e-06
1.34177196384129e-06
-7.94631590363931e-06
-1.59528043896153e-05
1.75597863720505e-05
-1.05654058498734e-05
-2.53780576271577e-05
-3.08712880148329e-07
-2.16296670323623e-05
-2.21233358287097e-05
3.36835102667843e-06
-3.17971482902424e-05
-1.64755383745011e-05
-1.40261934589572e-05
-8.93494049689594e-06
-2.99096241295654e-05
-3.50460050909942e-05
-1.23445062900987e-05
-6.07498348330428e-06
-1.62956382158068e-05
-1.41000411779202e-05
-9.98821841019813e-06
-2.17876429232982e-05
-2.57028433919011e-05
-1.68585761878941e-05
-1.03982408490465e-05
-4.68337554846406e-06
-2.28684033720948e-05
-2.49172782621877e-05
-5.70956158957067e-07
-1.7111651756772e-05
-1.22499202234121e-05
-5.33840817397459e-07
-1.19713423806535e-05
-1.42047181067771e-05
-2.32929766544966e-05
-2.29742845095209e-05
-7.01372678581589e-06
-2.32826968724318e-05
-2.05177163810303e-05
-2.12050207879839e-05
-2.21022573895577e-05
-2.09745219445721e-05
-2.72562341284345e-05
-1.24970481153594e-05
-1.1655340108838e-05
-1.21413917802568e-05
-1.45799076938618e-05
-1.39079097760186e-05
-2.16288185261971e-05
-3.22271295119436e-05
-1.60945466627198e-05
-1.60698129724946e-05
-1.94531742730283e-05
-8.75682127029408e-06
-1.56835271824449e-05
-1.86691487607302e-05
-8.1012055960222e-06
-2.91998493297721e-05
-1.69881407477172e-05
-1.17458120765632e-05
-1.74140902074774e-05
2.85650733074317e-07
-1.94333887502799e-05
-3.07459456727505e-05
-2.20196304263598e-05
-1.58264672301264e-05
-2.44600573436518e-05
-2.19481863570151e-05
-1.2142318054194e-05
-1.62496149930306e-06
8.23432409489896e-06
-1.50534841004249e-05
-2.29217420335557e-05
-6.04184183506848e-06
-6.61688714093323e-06
4.12564751388857e-06
-9.3091619155111e-06
-2.15845379581272e-05
-3.57028426938771e-05
-5.05786851065476e-06
-7.84881773236142e-06
-2.1312547909377e-05
-1.30564616493174e-05
-1.0785721345054e-05
-2.26429687144554e-05
-3.11780718280468e-06
-1.56585501560608e-05
-6.38180931079087e-06
-1.13138709048738e-05
-3.38785621893083e-06
-2.19062776708911e-06
-2.0927866105853e-05
-2.23660800379545e-05
-3.34517015697817e-06
-3.46606159655398e-05
-3.30459737373325e-05
-4.85682349715834e-06
-2.40109050327823e-05
-6.63058632408943e-06
-7.80195007468848e-06
-9.85030375076593e-06
-2.5564576425237e-05
-1.40581571617028e-05
-2.86697509059187e-05
-3.07576080389488e-06
1.36898181239759e-06
-2.96726127991333e-05
-2.69889285032609e-05
-1.40841423249753e-05
-1.59425123414193e-05
-2.23155350140264e-05
-1.08537156872826e-05
-2.55601832218483e-05
-2.43477022808494e-05
-1.09099235806097e-05
-1.76163224462587e-05
-3.31474964639484e-05
-2.49377294908483e-05
-2.5979742909439e-05
-1.14909487674707e-05
6.04150758944234e-06
-1.01356755741981e-05
-1.53403963831939e-05
-1.15510318824448e-05
-1.5203650595785e-06
-2.59047475711543e-05
-2.55889068633785e-05
-2.62350247559089e-05
-1.54518674474532e-05
-4.69603360894349e-06
-1.68137404219342e-05
-1.49589072181594e-05
-1.65949161969337e-05
-1.82388676185519e-05
-1.45910721490583e-05
4.66356129340122e-06
-8.34188835381367e-06
-1.23067472735397e-05
-1.91736037311924e-05
-2.64803729595843e-05
-6.98806272256851e-06
2.94926675955005e-07
-2.20607215380571e-05
-1.17180027740283e-05
-1.64894249501689e-06
-2.99363219495546e-05
-2.13482016499998e-05
-2.62729908202841e-06
-2.0893196949425e-05
-2.03563927797879e-05
-7.16015421727813e-06
-1.47519081677612e-05
-1.93579913648302e-05
-7.41556922563268e-06
-1.15164434859804e-06
-3.06430872577551e-05
-2.36913684597928e-05
-1.06809778020653e-05
-1.34929676337592e-05
-1.61459156791252e-05
-2.49890872108556e-05
-1.34038461786909e-05
-7.90915061588212e-06
-6.00384322529174e-06
-2.21941866793303e-05
-1.58187554397258e-05
-2.46658289579698e-05
-7.18112445159395e-06
-2.13867194707446e-05
-1.95948138929577e-05
-1.93203867405224e-05
-1.23207270233459e-05
-3.80624042394874e-05
-1.40159228767652e-05
-1.41330967747519e-05
-1.78935912882885e-06
-2.72037693001391e-05
-2.72395592902089e-05
-2.17167412808846e-05
-1.82552965947847e-05
-1.26314873114295e-05
-3.04887357204194e-05
2.16738648021728e-06
-2.59212315094193e-05
-3.78030686664576e-06
-1.72368408063111e-05
-2.4059471732313e-05
-1.81048670244162e-05
-2.29348820825161e-05
-1.47627195189685e-05
-9.02315057584197e-06
-1.52577313283587e-05
-1.58327064465267e-05
-1.845448010476e-05
-3.1029873746037e-05
-1.47409555293629e-05
-1.96305396467125e-05
-1.25598799569924e-05
-7.77416135160316e-06
-8.30844732887305e-06
-1.83820713407313e-05
-2.52592177258975e-05
-2.06301390447561e-06
-8.78697127406135e-06
-2.66965445803513e-05
-2.5879792032004e-05
-2.94005898393985e-05
2.64044520787487e-07
-4.18018346072351e-06
-1.06022383203652e-05
-8.69659539300646e-06
-1.12391884626553e-05
-1.28962009980337e-05
-2.23442679972184e-05
-1.15625436663628e-05
2.64727071216834e-06
-1.58348406165025e-05
-2.73507964300076e-05
-8.1884968568162e-06
-1.23475336703494e-05
-1.37041005068273e-05
-2.76392539690306e-05
-2.45842382178458e-05
-2.01244558511817e-05
-1.55886100067511e-05
-3.72612515439784e-05
-1.44267225219564e-05
-2.02305748654466e-05
-1.91188336303901e-05
-2.69530636441439e-05
-4.77810262715622e-05
-3.55346033831647e-06
-2.53357021399575e-05
-1.29345051193237e-05
-2.46269749314873e-05
-3.73426713351958e-05
-1.74802002471208e-05
-5.99514668930811e-07
-1.82077741995962e-05
-7.38333865647863e-06
-7.00582670542477e-06
-2.21154520793499e-05
-1.50492164349252e-05
-2.7031960279299e-05
-1.35417106250055e-06
-4.51436428525781e-06
-1.12557654041826e-05
-1.57641845123875e-05
-1.06816969309947e-05
-1.08366117565013e-05
-1.1296355425755e-05
-1.86088400770462e-05
-3.6389797999755e-05
-1.38571047180088e-05
-1.30176003870527e-05
-2.35872032677056e-05
-1.68257927728881e-05
-1.99212636042996e-05
3.56130319946004e-06
-3.25288524189402e-05
-5.57305805109927e-06
-2.17858957149623e-05
-1.47885310429871e-05
-8.97038433038161e-06
1.57081720225644e-07
-3.53678577746819e-07
-1.82247174114459e-05
-2.01539000575369e-05
-3.20975469442416e-05
-1.62290406949479e-05
-1.36836903193989e-05
3.54598891533918e-07
-1.02196915793793e-05
-2.58723319772768e-05
4.28439688130869e-06
-2.87948467803706e-05
3.39328766383156e-06
-1.45792994973518e-05
-1.93447570746391e-05
-2.51052187138119e-05
-2.27090262128313e-05
-2.83711602474079e-05
1.17991596700216e-05
-3.53840159130376e-05
-8.08904393743708e-06
-3.5178123257009e-06
-1.65854675863412e-05
-3.29249722744139e-05
-1.49537683531192e-05
-2.35208359266897e-05
-2.26287420766673e-05
-1.6304041402177e-05
-4.28217973891681e-06
-1.90027068566992e-05
-1.01881251065255e-05
-1.59132423056234e-05
-1.94964395028139e-05
-1.27069237187648e-05
-2.86117653892668e-05
-1.08318284558006e-05
-1.69721123160782e-05
-2.96179652820062e-05
-1.51876904948803e-05
-1.09028995294707e-05
-7.21599074318407e-06
-2.35470237663441e-05
-2.23520967162022e-05
-7.02955371726478e-06
-1.84163665660555e-05
-2.39179279469082e-05
-9.88545303044122e-06
-1.51115321720931e-05
-1.91439110146533e-05
-2.58672380529966e-05
-1.95921538072106e-05
-4.0267087297106e-05
-1.96469162571249e-05
-2.69789136475185e-05
-3.67233696409686e-06
-5.43503744257173e-06
-1.3106855152588e-05
-2.35337851101666e-05
-8.21817467256514e-06
9.47153646015195e-06
-2.44811050236091e-05
-1.47075611926703e-05
-1.6246052726277e-05
-2.40098211031214e-05
-2.12899256301655e-05
-1.21194072535658e-05
-2.42825742046262e-05
-6.90736195736073e-06
-9.92524689326972e-06
-2.46305514172706e-05
1.94853526346353e-06
-4.03897178117577e-06
-3.03682140050785e-06
2.47294308944198e-06
-1.18701411968059e-05
-2.55024498858809e-05
-1.24137895365021e-05
-2.83435402705051e-06
-1.93240716145773e-05
-1.91200507243808e-05
-2.0968344152506e-05
-1.21939133419611e-05
-2.3890495317901e-06
-6.60779498516208e-06
-2.01342266889266e-05
-1.22786513303126e-05
-3.33225323861112e-05
-5.34608370867152e-06
-2.56116554183406e-05
-3.74213810006447e-05
-3.93924132166554e-06
-7.57648727547475e-06
-1.16370323281431e-06
-3.34323321701031e-05
-1.30469052902914e-05
-1.19729456152037e-05
-1.80683754412658e-05
-3.87428291747709e-05
-2.37585594079545e-05
-2.64019525416307e-06
-1.20155916886414e-05
-1.36422179140679e-05
-8.3779226667163e-06
-1.38379575788022e-05
-3.16789440735106e-05
-1.59284935028918e-05
-7.18075993781132e-06
-2.11785871807928e-05
-3.2786195550502e-05
-3.44439472378684e-05
-1.22272293514795e-05
-2.33136530508996e-06
-1.9219457312066e-05
-1.03466214953892e-05
-1.29076498547431e-05
-7.88123683240483e-06
-1.65125462750176e-05
-8.63150969892431e-06
-2.12637230677877e-05
7.61712776589902e-06
-2.86850808893174e-05
-2.22439764443149e-05
-2.00862078336596e-05
-2.05936218106166e-05
-1.69527703219709e-05
-1.49272969867147e-05
-2.1784697519092e-06
-1.49831846856593e-05
-1.85613326822797e-05
-1.6269808499499e-05
-3.3136900002936e-05
-3.22064798473756e-05
-2.96193872655798e-05
-4.85168976601912e-06
-2.4802917850585e-05
-1.86851342633072e-05
-1.15071736917721e-05
-1.46750413861099e-05
-2.89434759211736e-05
-1.30119305894697e-05
-2.18350208032217e-05
-9.51781399056915e-06
-1.99814775488067e-06
-1.13714012819344e-06
-2.77178288194753e-05
-1.00746493901875e-05
-2.20119962277533e-05
-2.10283105497344e-05
-4.42782502373627e-06
-6.87468872962927e-06
-2.46341758621131e-05
-1.34245584855307e-05
-2.15067751104525e-05
-5.01062495346908e-06
-1.18146350755667e-05
-2.06780265845561e-05
-2.99714772269026e-05
-4.76616356119079e-05
-1.90224359931861e-05
-1.41539816985996e-05
-2.61024645367699e-05
-1.32230487472167e-05
-2.64218020865886e-06
-2.38830720176614e-05
-1.35065674520842e-05
-1.5339994000053e-05
-1.29362387890476e-05
-2.69090922685777e-05
-4.778424792175e-06
-1.78181856398208e-05
-1.21539726037217e-05
-4.41953409024056e-06
-1.50055246959843e-05
-2.39161429154904e-05
-2.15046284821625e-05
-2.48258316673749e-05
-2.06184926882574e-05
1.92559809958645e-06
-2.40852145753256e-05
-2.37101703330047e-05
-2.03691658273101e-05
-2.06618077923718e-05
-3.95173499406385e-05
-2.42377487480666e-05
-2.90983060839626e-05
-2.81964416862151e-05
-1.61721045306193e-05
-6.95064270490548e-06
-1.40651571549228e-05
-1.59458572648064e-05
-3.22203462399028e-05
-1.21073958259795e-05
6.88103499128358e-06
-1.11075071747075e-05
-1.27203874689391e-05
-2.1838849180694e-05
-2.37790449133812e-05
-1.47173651897723e-05
-2.22252447535616e-05
-3.50035479556688e-05
-9.75902892162484e-06
-2.68989836424017e-05
-3.87493476389294e-06
-2.25806626174507e-05
-4.85203447701907e-06
-2.40894244669658e-05
-1.44316996155298e-05
-1.69804451087036e-05
-1.94849146785696e-05
-8.84581108962431e-06
-1.0239416203148e-05
-8.38437818830955e-06
-2.23578651325696e-05
-2.14857450152015e-05
-1.78807712065569e-05
-1.70878026400759e-05
-5.64766404146329e-06
-1.62855580328647e-05
-1.94199792825962e-05
-1.55768777164495e-05
1.12272163318961e-06
-3.16777289215836e-05
-1.81333833441456e-05
-1.65474902328709e-05
-2.15490401735737e-05
2.03801386878247e-07
-2.27324872863805e-05
-1.57342464859837e-05
-1.24343185033854e-05
-2.22637880304089e-05
-1.60380180557856e-05
-1.69628868297811e-05
-2.3800669298848e-05
-1.51408044006874e-05
-1.4734248682291e-05
-8.86041037304879e-06
-1.11029986608359e-05
-3.01888333317955e-05
-2.86822009915026e-05
-1.19425246358945e-05
-3.48182361043952e-05
-2.47604372751256e-05
-2.10571226171609e-05
-2.26472555246028e-05
-2.62262169833945e-05
3.25900137426162e-06
-3.35748854978155e-05
-1.38920432212021e-05
4.18737133711469e-06
-2.38710284219439e-05
2.78884858982896e-06
-1.08156467241798e-05
-1.46862116558517e-05
-2.6853414404691e-05
-2.67249424011605e-05
-5.82438807164346e-06
-7.42826222103783e-06
-1.21609833869659e-05
-2.07442070231592e-05
-1.35288601559352e-05
-2.70426647873336e-05
-2.7658695956542e-05
-1.55030526516562e-05
-2.81325834547213e-05
-2.01770734997319e-05
2.46115679794144e-06
-9.52640566435345e-06
-1.24945714028901e-05
-2.45883665948644e-05
-1.48922363895944e-05
-2.8011887694762e-05
-9.64839206426444e-06
-2.15535112157245e-05
-1.22797950439226e-05
-2.75334245703422e-05
-7.30795766852346e-06
-1.89059839460542e-05
-1.15710886765941e-05
-1.16406746303683e-05
-9.85658534155601e-06
-2.0219240294114e-05
-1.94320422460549e-05
-4.69585986677495e-06
-8.57958232993343e-06
-1.81197197502672e-05
-2.89414661308384e-05
-3.96926321385923e-06
-7.30452797269925e-06
-2.62587799077961e-05
-1.02920465034099e-05
-2.91610526485185e-05
8.74954018558677e-07
5.05793193734543e-06
-1.71701657941047e-05
-1.65673198522576e-05
-1.35877703298046e-05
-6.75419536105307e-06
-1.61681510833455e-05
-3.92328158550707e-06
-9.35981609765449e-06
-2.38358509780639e-05
-1.32806613096557e-05
-9.2231220054499e-07
-9.10312106837688e-06
-1.5099564549879e-07
-1.73412617479642e-05
-1.93679023244118e-05
-5.86902804725898e-06
-8.38058201072759e-06
-2.34496454018789e-05
-3.13863122602149e-05
-3.37027089309773e-05
-1.48181537889807e-05
-3.42048350951889e-05
-2.21150915056468e-05
-6.42707641717753e-06
-1.78581515109757e-05
4.78292996365267e-07
-1.74089657099811e-05
-2.21168691455431e-05
-2.58594872821972e-05
-2.98249432928108e-05
-6.02362019691111e-07
-1.60899360654771e-05
-9.69896599477799e-06
-3.21963527606587e-06
-3.25094449628078e-05
-2.11264826021576e-05
-2.59605150708419e-06
-8.56127344129959e-06
-2.9861805667564e-05
-8.30117692012723e-06
-4.84844119956437e-06
-2.25261334012291e-05
-1.73129260240097e-05
-1.99853013369839e-05
-4.17576532782173e-05
-9.97613666447262e-07
-2.37860019670617e-05
-2.02205224647664e-05
-1.53454395729854e-05
-1.31682827651593e-05
-1.75523961702116e-05
-2.14520806330409e-05
-1.2997006690966e-05
-1.43389628881727e-05
-9.07543762755323e-06
-3.13643818206941e-05
-1.27188054874944e-05
-3.21625504446897e-06
-9.39912204775038e-06
-2.81208652817879e-05
-1.42053337247445e-05
-1.20874821861767e-05
-3.31030110156063e-05
-3.37447623958027e-05
-1.97287502024843e-05
-1.89524171145945e-06
-2.24555574355784e-05
-2.34024731997279e-05
1.37591401893902e-05
-2.47898321146482e-05
1.68856013509988e-06
-3.20558738663233e-05
-7.99922571010973e-06
-9.32989662139694e-06
-2.04561919022781e-05
-3.03738496933431e-05
-2.14391958502259e-05
-1.41426770956187e-05
5.1526485760226e-06
-2.58533500603347e-06
-8.13097820492387e-06
-2.71176032263007e-05
-2.6657187080288e-05
-4.11656003011835e-05
-2.92667250286406e-05
-1.79778640451249e-05
-9.38848935505742e-08
-1.22962900219954e-05
-2.06273833569231e-05
-2.36788491461578e-05
-9.16829421205355e-06
-7.91930224745194e-07
-1.58599797056867e-05
-2.58116049270054e-05
-4.77219560124664e-06
-2.61015280867953e-05
-6.91767746719166e-06
-5.70069738901487e-06
4.75131501070026e-06
-1.67778552247896e-05
-4.76536325208028e-06
-9.20856262919956e-06
-2.0478409982291e-05
-1.77798061820735e-05
-2.18738780149201e-05
-1.37145743508488e-05
-1.6072833605001e-05
-1.33691174272108e-05
-1.20387452834675e-05
-1.35518590035762e-05
-2.80449352500193e-05
-4.12258519456795e-07
-1.77128017200318e-05
-1.99003880768092e-05
-8.02292142609237e-06
-2.67664110035107e-06
-3.10865542860938e-05
-1.308689627006e-05
1.51447768098869e-06
-2.73480146612644e-05
-8.64988207301008e-06
-2.5507481791056e-05
-2.34372196925019e-05
-2.14622241684455e-06
-2.29956182444601e-05
-6.55301648783199e-06
-2.48542538057283e-05
-1.08346657558908e-05
-9.42791910217953e-06
-2.16017161636336e-05
-2.78890475326504e-05
-1.24229337410306e-05
-1.41135861277558e-05
-2.29601153265232e-05
-2.58363246811709e-05
-2.79384825163941e-05
-1.72801818330888e-05
-2.60129319039342e-05
-1.32368559573058e-05
-3.53550777006214e-06
-2.04291299634392e-05
-2.01930540949838e-05
-1.46694184831885e-05
-7.57627122622707e-06
-2.95788471242837e-05
-9.88469794285414e-06
-2.13147679461665e-05
-8.50413967626728e-06
-3.73642791673929e-06
-8.82283669153623e-06
-1.89181593147976e-05
-2.01370029668266e-05
-3.26742435977287e-05
-9.99678938570316e-06
-1.9231048821257e-05
-1.36064363082101e-05
-1.37842299000814e-05
-4.20883616743245e-06
-2.55891095715045e-05
-2.86718285011104e-05
-1.32146437101692e-05
-1.84365163624665e-05
-8.12705826725788e-06
-2.6833559469543e-05
-2.76321097396202e-05
-7.85885789664393e-06
-1.66902352396863e-05
-3.08286619568926e-05
-1.515816898232e-05
-1.23125869826172e-05
-3.7372867753532e-06
5.95630339300949e-06
-1.79128872643567e-05
-2.41560099138519e-05
-1.095814849771e-05
-2.28436604063868e-05
-2.06508913791757e-05
-1.92527162092405e-05
-7.28873600033691e-06
2.07256756505762e-06
-3.04104371414375e-05
-1.81873265470878e-05
-7.71455591639375e-06
3.56090180789707e-06
-1.40558611290801e-05
-2.17345346970552e-05
-2.38322714959742e-05
-1.95278577156222e-05
-9.75046079527432e-06
-5.05603345652119e-06
-2.1988595752415e-05
-1.49713328660764e-05
-1.43509126017447e-05
-7.19264042704957e-07
-2.38367109137267e-06
-1.72227910243089e-05
-2.17100977271491e-05
-1.39676192188122e-05
-1.48956737084834e-05
-5.58593129890565e-06
-2.02991592739897e-05
-2.48698894012141e-05
-2.1812012951442e-05
-1.37308940210539e-05
-3.93660234335431e-05
-1.50348790303902e-06
-1.85056831945997e-05
-3.50919487771429e-05
-1.64150654731155e-05
-1.30523386344651e-05
-8.06418101694032e-06
-2.93344334661939e-05
-1.46291003419362e-05
-1.62365710305972e-05
-1.62247737078842e-05
-1.84122651093188e-05
-1.16972451448345e-05
-2.24381526238728e-05
-1.27277311985874e-05
-1.6004868037637e-05
-2.41656510721471e-05
-6.07277188462504e-06
-6.01289919379029e-06
2.71244764538782e-06
-1.37733571367274e-05
-1.8871250531786e-06
-8.67618931511345e-06
-1.13857041777114e-05
-1.60269476471094e-05
-1.15567573483068e-05
-3.80309458347504e-05
-6.67693909695162e-07
-1.22943175933974e-05
-3.74116339398474e-05
-2.21321668206296e-05
-1.17239368603994e-05
8.99599546411943e-07
-1.25630508103999e-05
-2.39765124967065e-05
-4.16679779064052e-06
-4.55031682082537e-05
-2.03915749626386e-05
-2.83793621450076e-05
-8.14761776412656e-06
-1.20800833618794e-05
2.61471279748904e-06
-2.05559954278274e-05
-2.14466525301692e-05
5.99488981405556e-06
-1.58703963206177e-05
-2.68608981134802e-06
-1.90086956626109e-05
-2.40442441241875e-05
-2.1407562358061e-05
-1.95645796424836e-05
-1.5309852978492e-05
-1.13330705304061e-05
-3.46972067085675e-06
-4.53748205896345e-06
-1.65416018133881e-06
-2.00162161822749e-05
-1.1322015050714e-05
-1.27378970667449e-06
-1.00610939818032e-05
3.67627128687985e-06
-1.7912884434871e-05
-1.80074610851945e-05
-1.99605820259406e-05
-4.01011142476125e-05
-2.89439343473529e-05
-1.95244410576548e-05
-3.05589638327639e-05
-1.62821689570667e-05
-6.70952181102338e-06
-2.33622778923352e-06
-2.2363987175338e-05
-9.68517580441493e-06
-2.78368531063966e-05
-1.41289907779957e-05
-2.97815206014697e-05
5.73912564091308e-06
6.96732012323097e-06
-2.24369175598701e-05
-1.42562257880411e-06
1.31968484781903e-06
-2.66261392322598e-05
-2.02918805438865e-05
-1.07989278692277e-05
-6.77941163415682e-06
-1.81436694444444e-05
-1.679866562696e-05
-2.11615447992446e-05
-4.14478012788626e-07
-1.79512774757356e-05
-2.01440619651481e-05
-1.00638776776636e-05
-2.126293340761e-05
-7.98710041639308e-06
-9.81504052606239e-06
-3.39500076721422e-05
-7.62505133398011e-06
-2.10077127101859e-05
-1.21788821543003e-05
-2.26925777926708e-05
-9.32611790577187e-06
-2.21076729277587e-05
-2.59777649093178e-05
-2.07144498745708e-05
-1.90178685247083e-05
-4.52612235842785e-06
-1.33754373843715e-05
-9.8624996057252e-06
-3.21716703877008e-05
-1.52263175991578e-05
-8.5715601175264e-06
-2.71470607834008e-05
-1.69595288518343e-05
-3.22438169178034e-05
-2.54720755386091e-05
-8.51329246096355e-07
-1.10399664748355e-05
4.26783224299931e-06
-1.89373439726855e-05
-2.66849248057084e-05
-1.36050606778434e-05
-4.92446739244088e-06
-2.68454058284743e-05
-2.26190224709148e-05
-1.67936614975082e-05
-2.51116171634972e-05
-1.58741452282776e-05
-9.31431728690364e-06
-1.63911726173446e-05
-1.72836994877425e-05
-1.60288002205998e-05
-1.74352108144028e-05
-2.92324859818584e-05
-1.92738687797235e-05
-1.06433608919772e-05
-5.78020115880774e-06
-1.25790614516848e-05
-1.94840132759769e-05
-1.06538775543781e-05
3.66522285441213e-06
-5.17978398489195e-06
-2.50390989405254e-05
-3.44381433737351e-05
-1.91749781700219e-05
-1.5702234749337e-06
-1.4797431491093e-05
-2.36791255528031e-05
-1.66729036337885e-05
2.65065977281424e-06
1.22772889685361e-06
-1.0320501948508e-05
-1.72445843155661e-05
-1.21527675229638e-05
-2.04729017499681e-05
-1.58229530886051e-06
-3.01431892653834e-05
-1.51143852162669e-05
-1.69663128573879e-05
-2.60911081849725e-05
5.19830902879713e-06
-2.06929287369346e-05
-1.92059294114806e-05
-2.53281157987886e-05
-2.01848515993787e-05
-2.82894072022258e-05
-2.90043696900834e-05
-2.40424967014453e-05
-2.16053920169868e-05
-6.21542438238854e-06
-2.05162522385167e-05
-1.05887975182357e-05
-1.39092377766916e-05
-2.38839385445701e-05
-8.52751463338313e-06
-1.71405087334032e-05
-2.36263168961295e-06
-3.28209729735288e-05
-1.40940466900153e-05
-9.26620317440917e-06
-2.28942283392026e-05
-8.68738718115062e-06
-2.14737160304941e-05
-1.65417473697302e-05
-3.63633000367449e-06
-6.22055303180585e-06
-4.82793523866774e-06
-1.21084690881353e-05
-2.09166806264556e-05
-1.34329163251834e-05
8.14225507909668e-07
-3.04197362984205e-05
-3.70952106627601e-06
-3.69558961108926e-06
-2.38613851782614e-05
-1.02250965864484e-05
-1.68934696153692e-05
-2.94964224045822e-05
-2.3867430719758e-05
-1.71232154251762e-05
-2.03075365271875e-05
-2.00604937139029e-05
-1.68492071545617e-05
-2.86395502876792e-07
-1.62312380438227e-05
-3.11645231353005e-05
-1.48205654560953e-05
-2.69677792209723e-05
-1.88136663381068e-05
-1.25446775613217e-05
-1.28021552167526e-05
-2.09317594093029e-06
-2.07765451713222e-05
-5.80160064430145e-06
-3.23973012141618e-05
-1.26350100570129e-05
-1.03182781874807e-05
-2.94536962668386e-05
-3.67317092798859e-06
-1.13873776453367e-05
-2.06392999037797e-05
-3.49933307682755e-05
-1.59392465105902e-05
-6.12766432915078e-06
-2.20640988499975e-05
-7.12806725534836e-06
2.96105979400167e-08
-1.28733435458409e-05
-2.35439717666196e-05
-2.68340743663369e-05
-3.47491234469837e-05
-1.57984730088046e-05
-3.74440627670502e-06
-3.18841090220529e-06
-7.75332253884925e-06
-4.81769309287682e-06
-1.83643304012293e-05
-4.26930214844806e-05
-3.67021373665576e-06
-9.73485964570316e-06
-2.13419034393902e-05
-3.85240770249824e-06
-1.22467150685051e-05
-2.11331253610641e-05
1.05563829189562e-05
-1.40461283273537e-05
-1.19112701427584e-05
-1.55622229761917e-05
-2.25820828552659e-05
-4.35717910436529e-06
-1.39411083223354e-05
-2.23988790870566e-05
-4.77209983419662e-06
-2.92796926992268e-05
-1.49953677569283e-05
-1.70951830542908e-05
-7.16277512605036e-06
-2.45366883123669e-05
-2.83312002307765e-05
-2.46679735537071e-05
-1.76754618109162e-06
-5.66115099640594e-06
-7.65328148160568e-08
-1.67073007765459e-06
-1.34256014883461e-05
-5.39001592700301e-06
-3.86208953541416e-05
-6.09471172500353e-06
-2.42190316336741e-05
-8.70500693866628e-06
-2.24581170521807e-05
-3.48787634917016e-06
-1.41667445471126e-05
-1.77543137294904e-05
-7.34604256837759e-06
1.16488760773446e-06
-2.78414922475787e-05
-1.18815113623268e-05
-1.80546022506229e-06
-2.67847205787643e-05
-8.3401158575415e-06
-1.48733867661627e-05
-3.59538366510131e-05
-9.51350159520436e-06
-4.24504840100341e-05
-1.12045364992088e-05
-2.58197396608619e-05
-1.12751489773864e-05
-1.82173852899546e-05
-1.52564883953967e-05
-1.99719472217574e-05
-1.84009408374277e-08
-2.26062785596482e-05
-2.92320214706686e-05
-2.80267723562758e-05
-7.02448715876321e-06
-1.16181436839245e-05
-2.04192940314494e-05
-2.09056882618332e-06
-1.37786751416963e-05
-6.77638658091161e-06
-2.6311682978473e-05
-1.93047299189212e-05
-1.3466610566933e-05
-2.05261509099633e-05
-3.06882804880925e-06
-3.59862552215423e-06
-2.37739077358974e-05
-3.25315775697052e-05
-2.05752807493859e-06
-1.45460118596147e-05
-1.99881806864317e-05
-9.01349541846895e-06
-1.8527789897476e-05
-6.81793783206029e-06
-2.21537276877455e-05
-1.42694480269441e-05
-1.60727772926024e-05
-2.30598344035164e-05
-5.62009028099083e-06
-9.9645766570289e-06
-6.688517665797e-06
-2.96938910324708e-05
-4.05408462086108e-06
-2.19521187903958e-06
-1.59179363619586e-05
-1.83243241572895e-05
-3.12772089976902e-05
-3.07919725524515e-05
-1.5351393238366e-05
-9.41276283884156e-06
-9.76206465494476e-06
-1.8665996994815e-05
-3.38048788247514e-05
-1.54745713730608e-05
-9.39400435974637e-06
-1.95649539267952e-05
-2.0569590739271e-05
-7.99570968649983e-06
-3.56211049805851e-05
-1.56958614773698e-05
5.21959319140848e-07
-1.63797422074626e-05
-2.23088779723013e-05
-2.1524917645994e-05
-1.97042308025607e-05
-1.33929386644682e-05
-2.35547979410594e-05
-1.4188107109131e-05
-1.68597674629289e-05
-1.67913227138432e-05
-3.43261233458458e-05
-1.20706802323497e-05
-1.11077717885892e-05
-1.36673934234869e-05
-1.38925821706017e-05
-2.07335439271383e-05
-8.62059609319846e-06
1.05534819288832e-05
-8.19484206214567e-06
-9.97619309060243e-06
-1.03424964105807e-05
-3.02937973544763e-05
-1.41065185623538e-05
-2.95319571273186e-05
-2.91818387266666e-05
-1.45487840783142e-05
-1.94125900473684e-05
-3.98129290983873e-07
-6.74289833342443e-06
-2.39758344467265e-05
-3.34580955395501e-07
4.12716532719208e-08
-2.42476346262009e-05
-1.13949943614456e-05
-2.01554556400053e-05
-1.16912874592567e-05
-2.04476060128176e-05
-2.928985862623e-05
-3.2093544634537e-05
-1.38419149326509e-05
-1.80570788343549e-05
-1.58166161351084e-05
-2.52894599567444e-05
-1.84921285192174e-05
-2.75018746929343e-05
-1.54939150094638e-05
-9.09831064789668e-07
-3.46539463859098e-06
-1.28453909705991e-05
-1.28059629617111e-05
-1.1104962550557e-05
-1.67026440535963e-05
-1.47838170566413e-05
-1.38184717803601e-05
-6.69002257762132e-06
-1.39391207006983e-05
7.07117422162485e-06
-1.14703317169318e-06
-1.05973061057427e-05
-1.62528544202788e-05
-8.9486782338073e-06
-2.74648353850616e-05
-1.58781575035657e-05
-2.51420840455044e-05
-2.61347750717435e-05
-1.74799652655486e-05
-1.27934000563673e-05
-2.54168446089758e-05
-1.52991876740743e-05
-2.66283939067707e-05
-3.42218511878505e-06
-2.31440788285955e-05
-1.47084094974034e-05
-2.87041977309433e-05
-7.56756748204663e-06
-2.89787191397882e-05
-1.61793658610947e-05
-1.48781202409488e-05
-1.1932266294374e-05
-1.0218205153224e-05
-2.37016673828835e-05
-1.83637558637798e-05
-2.93535295907018e-05
-1.99743080336568e-05
-2.47206043298688e-05
-1.65917186543066e-05
-9.41376116603162e-07
-3.09192785730487e-05
-1.47809038889994e-05
-4.95391317620919e-06
-2.63374637875411e-05
-2.43313204657525e-06
5.45437334292786e-06
-9.42404585080754e-06
-5.63629487156434e-06
-7.79717218469779e-06
-2.25725649056276e-05
-2.30023933939152e-05
-1.53709410557127e-05
2.79105802481058e-06
