# Supplementary material for: Research on computational propagation and identification of mine microseismic signals based on deep learning
Source: PLoS One. 2025 Oct 22;20(10):e0334641. doi: 10.1371/journal.pone.0334641 (PMC12543183; doi:10.1371/journal.pone.0334641)
Supplement: S11 Data — (ZIP) [file pone.0334641.s011.zip › 000101100002594.xlsx_0.txt_24.txt.txt]

-7.90790072492757e-06
-1.00181452679668e-05
-1.91597261940119e-05
-3.25385632010688e-05
-2.38115547331159e-05
-2.069366897202e-05
-5.58192202369813e-06
-1.81562122332032e-05
-1.36502743696125e-05
-1.0529139402709e-05
-1.13729681773594e-05
-1.18340358398454e-05
-1.3380699395731e-05
-2.00556842668311e-05
-1.28465724441342e-05
-3.26275768020084e-05
-1.75705642976829e-05
7.69517174564313e-07
-1.65284713770834e-05
-1.09165219616012e-05
-1.42353746436894e-05
-2.48837329268169e-05
-4.23635219202611e-05
-3.61010710856988e-06
-1.66137364215954e-05
-1.49140104865987e-05
-3.29101615908396e-05
-1.03801810952336e-05
-3.78219366975554e-05
-1.7520670647693e-05
-6.61078191212593e-06
-1.92336154325577e-05
-1.54876693488109e-05
-2.01003906237204e-05
-1.07427394037992e-05
-2.99139332150927e-05
-7.76073714181622e-06
-1.58780527835725e-05
-7.41617920396638e-06
-1.49224562316009e-05
-9.88329917973936e-06
3.40634960895315e-06
-2.93152244353631e-05
-8.91398793417318e-06
-3.35710116860912e-05
-1.33986093352075e-05
-5.11874065397912e-06
-3.4257741858391e-06
-1.38617899858299e-05
-1.64642076908254e-05
-2.83228202003975e-05
-1.61695069165284e-05
4.69163619197145e-06
-3.1803905609512e-05
-1.71372653958431e-05
-1.99750195334026e-05
-2.19973578232732e-05
-1.3863551787445e-05
-1.4433266441961e-05
-1.19548461898788e-05
-1.41845196532896e-05
-1.6028874612186e-05
-7.14804514903724e-06
-8.97390272767166e-06
-2.64331799251884e-05
-2.59293948617885e-06
-1.82631035954276e-05
-1.33648629821448e-05
-1.2744352204953e-05
-1.25651061786896e-05
-1.45325931494708e-05
1.23966318726327e-06
-1.92897552499464e-05
-2.88468442492022e-05
-1.30569923374554e-05
-1.26154140032489e-05
1.88358673642416e-07
-9.95013254498783e-06
-2.13080872352861e-05
-1.40875676838377e-05
-1.83616455232077e-05
-1.56553369148146e-05
-1.55844104037638e-05
-1.42076708250184e-05
-1.51492055328087e-05
-2.42006643825087e-05
-2.74876631027697e-05
-9.96101388306149e-06
-2.17886362599725e-05
-7.48339891642841e-06
-6.83019472212476e-06
-2.29676031163776e-05
-1.88079321675722e-05
-1.57040128500146e-05
-3.02525109625924e-05
-1.63438229947015e-05
-1.39829363101375e-05
-1.80001491824651e-05
-2.07390380364166e-05
-2.32551638982841e-05
-5.8393123739416e-06
-9.32452587762987e-06
-9.49512972266303e-06
-2.29345748880397e-05
-1.66729531147751e-05
-2.20182470634032e-05
-2.20770155983396e-05
-1.14184941809731e-05
-9.56461143193018e-06
-1.37192466567217e-05
-1.74354290047868e-05
-2.34200796815246e-05
-2.71959544672234e-05
-1.17845619210236e-05
-1.10420405274812e-05
-1.75840601434746e-05
-1.77308570891548e-05
-1.93831118414081e-05
1.84899192413503e-06
-2.79479876730405e-05
-2.19563751534229e-05
-2.95401837669643e-06
-3.16409154647625e-05
-1.24909279913864e-05
-3.31397028604481e-06
-2.50593990893753e-05
-1.64884520318145e-05
-8.8105919613553e-06
8.14064123234389e-06
-1.3788975977712e-05
-1.51962316666895e-05
-1.39517648502031e-05
6.02835312684693e-06
-1.6059969719351e-06
-1.13801788526453e-05
-2.81060418280937e-05
-1.64221701737419e-05
1.36493784324051e-05
-2.2068566088546e-05
-2.51725684024151e-05
-2.2747517110509e-05
-1.87613629221094e-05
-9.83744361851861e-06
1.40755766768414e-06
-1.88106692241239e-05
-1.39660675396942e-05
-2.14457100393476e-05
-1.36457739472403e-05
-8.68795196111317e-06
-3.29799539412085e-05
-2.50196437309955e-05
-2.00375540526307e-05
-1.43622596791384e-05
-5.27274817766813e-08
-1.52227433237757e-05
-2.03725525839109e-05
-1.12382387519901e-05
-1.60871491269934e-05
-2.97470346494371e-05
-6.53615503112509e-06
-2.26475610140223e-05
-2.22202226905295e-05
-2.23218860184777e-06
-1.9569897384677e-05
-2.21213972664516e-05
-9.85198744047295e-06
-8.71129772951437e-06
-1.98362440159534e-05
-1.0893114901293e-05
-1.9172240425994e-06
-1.96374167583139e-05
-1.56848618108015e-05
-2.19417845479601e-06
-1.63541644446893e-05
-1.70432717909494e-05
-1.84014864176924e-05
-1.33260111472421e-05
-1.01305843299801e-05
-2.05068770582274e-05
5.9155208537364e-06
-1.84640664571042e-05
-2.0302180950103e-05
-1.01654295946246e-05
-6.26849569310756e-06
-1.15534106232829e-05
-1.81482573258639e-05
-2.43419439226866e-05
-1.55152660291854e-05
-1.06504228193254e-05
-2.58872232934234e-05
-8.2526342768322e-06
-1.72761424015445e-05
-4.00877612851706e-05
-2.85440226651049e-05
-1.82913481198807e-05
-1.78051050501207e-05
-2.20035296886288e-05
-2.07142228349047e-05
-7.55943695570546e-07
-2.0088151179667e-05
-4.33412714409102e-07
-3.93660305361291e-06
-3.11842513957389e-05
-1.16006789878371e-05
-2.37278478953263e-05
-4.29492254592202e-06
-2.08921129898687e-05
-1.67853647880029e-05
-2.69084074837116e-05
-9.81105182469238e-06
-1.77192163431927e-06
-1.53553281728355e-05
-1.3144289372206e-05
-2.7628368118797e-05
3.02680347987454e-06
-1.03839399074952e-05
-1.0003630500935e-05
-4.13018782090663e-06
-1.39566278483526e-05
-1.87138742118933e-06
-2.19660669136546e-05
-1.96465124559321e-05
-1.15031037280611e-06
-2.06411592440666e-05
-2.11142022450107e-05
-8.47566948376964e-06
-3.38381089691868e-05
-1.26186908271905e-05
-1.31176972052543e-05
-2.09176038818712e-05
-2.78666025579595e-06
-1.51401837738193e-05
-1.11899438861488e-05
-6.48844690043555e-06
2.74091296224398e-06
-5.72746239336604e-06
-1.58263002669103e-05
-1.31019490357978e-05
-1.0374355375088e-05
-1.06246963529298e-05
-2.30463575382548e-05
-6.91442874340341e-06
6.48503598000826e-07
-1.96307210862772e-05
-1.62846434386025e-05
-3.34577817852778e-05
-2.60892281420828e-05
2.08931067435123e-06
1.99481594096257e-06
-8.51198350354783e-06
-1.44503689197133e-05
-1.35706771118639e-06
-1.81581185907769e-05
-2.89120096032741e-05
-7.80280537396341e-06
4.4237363617662e-06
-1.05755498410594e-05
-8.90271554005516e-08
-1.01985681988293e-05
-2.32277478986224e-05
2.36476666992434e-06
-2.10128513929319e-05
-2.70432301528988e-05
-1.12608049606026e-05
-2.50787032714522e-05
-7.08632321312003e-06
-1.35987782406906e-05
-3.17088234623641e-05
-2.35910187843178e-05
-1.20069148828412e-05
-1.50760797295258e-05
-2.40541562743213e-05
2.00190715275952e-06
-7.04022152077218e-06
-1.94394337293035e-05
-1.00033684422334e-05
-1.7565110327902e-05
-1.12486915058635e-05
1.31481365536758e-07
-1.51103019861578e-07
-9.85477183225676e-06
-1.80554057555227e-05
-3.77790887249987e-06
4.91646299072038e-06
-5.88875570866209e-06
-5.26394846095157e-06
-8.504912235724e-06
8.73494888823174e-07
-1.39368446014389e-05
7.10999169744157e-07
2.18551193181772e-06
-4.92602244892421e-06
-2.51725190688281e-06
5.60272113321013e-06
-1.61796532769348e-05
-3.05522181547801e-05
-1.95587476566603e-05
-8.83792969911939e-06
-2.38025497070661e-05
-1.0562666923691e-05
-2.5648325558284e-05
-1.45055889891752e-05
-5.38990839129932e-06
-3.91573391635378e-05
-1.52930850670981e-05
-1.48374230062789e-05
-6.25851189166963e-07
-1.70798995850824e-05
-2.60291290202418e-05
-1.26340147830266e-05
-6.06574830037287e-06
-6.40764140515563e-06
-1.86118973924705e-05
-2.37571553343926e-05
-3.84062177567228e-06
-5.82058475929253e-06
-1.91115594892213e-05
-1.92515093201228e-05
-3.07879208839044e-05
-2.7782026115883e-05
-2.49785177862466e-05
-1.49624866812036e-05
-1.38436909366494e-05
-2.90579422735138e-05
-4.12682196904687e-06
-1.51702922242466e-05
-9.39879379318503e-06
-9.21639533531591e-06
-8.2657823961739e-06
-3.41128387543431e-05
-1.33758092324446e-05
-5.87997667329249e-06
-1.61636026642441e-05
-1.57467642142958e-06
2.97725310017606e-06
-2.2546109309696e-05
-2.6786078213699e-05
-4.35377943266123e-06
-6.45080871268399e-06
-2.22438138740011e-05
5.07690820172039e-06
-2.85861502842843e-05
-8.56886843873037e-06
-5.22120444764651e-06
-1.73509608325668e-05
-1.37837690551041e-05
-1.43677122328029e-05
-1.51639050746496e-05
-3.94587385477743e-06
-1.23244868695051e-05
-1.78593067010386e-05
-1.21098375245828e-05
-1.76477826710016e-05
-2.53719242867822e-05
-1.71504993590337e-05
-1.59365027095775e-05
-2.02575762278529e-05
-1.18136646895329e-05
-2.88063234380815e-05
-1.6093770163731e-05
-1.73938920987214e-05
-2.476880863775e-05
-2.22683977534566e-05
-9.18259666913729e-06
-2.0645200878126e-05
-1.23667765346886e-05
-2.98117035539302e-05
-2.44033567310092e-05
-7.55094834997082e-06
-1.46286375322858e-05
-2.40003290655497e-05
-1.00681995683006e-05
-1.32785228440222e-05
-1.07488091746669e-05
-3.15347868846515e-05
-3.54632730498038e-06
-2.72585299782665e-05
-1.29545094695302e-05
-2.12190042332854e-05
-9.51540183405574e-06
-1.66153626842237e-05
-3.71946289752515e-06
-3.494770116281e-06
-1.72297021466243e-05
-1.54832904323321e-05
-8.77916322663281e-06
-2.46592091720512e-05
-1.91059913184668e-05
-1.88087722494248e-05
-3.0449099225449e-05
-3.13288174674696e-05
-8.61728286158172e-06
-2.92679407017929e-05
-8.54490275033743e-06
-2.30249928514744e-05
-2.51619265399988e-05
-7.65858315705362e-06
-1.41112185617236e-05
-5.17848742619697e-06
-3.07724961432831e-05
-3.13578500451365e-05
-1.21769842006126e-05
-2.54519512590671e-06
-9.80810152454345e-06
-1.60934163972369e-05
-2.87467977004268e-05
-1.64398631382726e-05
-1.1933772309835e-05
-1.69315708327465e-06
-8.83547046768015e-06
-2.57142749966128e-05
-5.47153830016948e-07
-2.45666223495946e-05
-1.95523844953417e-05
-1.39743572822442e-05
-2.2896500827023e-05
-2.82167855568521e-05
-2.86466641768585e-05
-1.13767717977387e-06
-2.90037984729832e-05
-1.53190388946955e-06
9.31554044965446e-06
-1.52145868367908e-05
-1.84734277646948e-05
1.47129606619542e-07
-7.25347026347883e-06
-2.64761962873049e-05
-1.99587374073987e-05
-2.0079947207655e-05
-9.87696875668452e-06
-1.18625675697798e-05
-4.73267601879771e-05
-2.65318753447159e-05
-1.57090373875775e-05
-3.48247404565651e-05
-1.36134054891138e-06
-2.35308608609638e-05
-1.34676949362009e-05
-2.51588439982336e-05
-2.7447412518931e-06
-2.57427506898009e-06
-2.01285458699512e-05
-8.22172073127828e-06
-4.09013818360432e-06
-1.88151239330253e-05
-1.99384491040563e-05
-1.71658293903648e-05
-1.87752119795287e-05
-1.29528214687592e-05
-2.87179339445199e-05
-9.59247179208049e-06
-5.31001251870046e-07
-1.54250709391621e-05
-1.9911236227448e-06
-9.83179754091163e-06
3.7771213670975e-07
-2.05397212331226e-05
-3.45827213722213e-05
-2.8861874276905e-05
7.87564344650948e-06
-2.22744445678774e-05
-1.76134009194733e-05
-1.76974198551234e-05
-1.16010874768885e-05
-1.09717087870999e-05
-1.93109515930079e-05
-2.12552209450547e-05
-1.26079470954782e-05
9.65508963917082e-07
-1.70138992383292e-05
-1.17958309695302e-05
-7.12168260157952e-06
-2.75457412199823e-05
-4.79564282567556e-06
-7.2370556671931e-06
-1.90445372605256e-05
-1.7368368996802e-05
-1.59421604831955e-05
-2.06781573281155e-05
-6.70780630891762e-06
-2.01101277632313e-05
-2.08467174855508e-05
-2.39817946063258e-05
-3.4982326483514e-05
-5.9030335567458e-06
-3.78827354309612e-06
-1.76809292600849e-05
-6.12637280627666e-07
-1.99702606566984e-05
-2.96774456891216e-05
-1.0099282809777e-05
-1.15015045324824e-05
-1.1447333538155e-05
-1.64839210836741e-05
-1.67472732962621e-05
-1.07786091078802e-05
-1.52169190510324e-05
-7.40635850891724e-06
-1.08389444867815e-05
-1.67451908195739e-05
-7.25695283663264e-06
-2.77759997746499e-05
-1.59012722055066e-05
-7.26674721362303e-06
-2.87972453448594e-05
-1.21295244416785e-05
-3.40730018290051e-05
-2.41332282725974e-05
-1.26999862033344e-05
-9.77878475606697e-06
-2.78547061984601e-05
-1.32735924238406e-05
-2.04349490992167e-05
-2.6231310973289e-06
-2.595113752927e-05
-1.11381704161588e-05
-5.44089002619332e-06
-3.23632741752582e-05
-8.07455526311084e-06
-8.08087202032716e-06
-1.28208127198361e-05
-5.55144591838154e-06
-1.35857292905827e-05
-1.64977128941954e-05
-2.78522188773541e-05
-3.34645621598091e-05
-8.07863419517944e-07
-1.8417227625844e-05
2.97616683186369e-06
-2.05414469152784e-05
-2.17512599062142e-05
-1.9979920475193e-05
-2.22802648834064e-06
-2.40805505355501e-05
-2.10325857201982e-05
8.43073430719272e-07
-1.90613450655953e-06
-1.68929986700055e-05
-1.89799552228645e-05
-2.40863947900791e-05
-1.88150173353923e-05
-1.30863980682981e-05
-1.55603080638545e-05
-4.97229628081689e-06
-6.82479731403347e-06
-1.39288662005148e-05
-9.33543247889908e-06
-1.26482160569785e-05
-1.31962363973266e-05
-2.12528350229998e-05
-2.62049600487332e-05
-4.52487144215008e-06
-1.01072204595885e-05
-1.44157674151829e-05
-1.22643627187178e-05
4.39014158532783e-06
-1.62550487863679e-05
-1.76006897251733e-05
-1.05594742813043e-05
-1.57546450882683e-05
-1.13981002166685e-05
-7.10855328571868e-06
-3.13938961742839e-05
-1.90013417825026e-05
-2.09029292649883e-05
-1.88066395350049e-05
-2.09450861841064e-05
-1.54507602671655e-05
1.30118024064464e-05
-2.60885659059532e-05
-4.07110733009901e-05
-9.09027578612179e-06
-2.09993683084298e-05
-1.0623073704055e-05
-2.23476922619e-05
-2.90410902255502e-05
-1.94883337240238e-05
-6.2612944482195e-06
-1.15748577835578e-05
-2.21192867774791e-05
-2.59149898308453e-05
-1.26427409948095e-06
-6.98299436241899e-06
-1.79419510405791e-05
-1.65938689358085e-05
-1.84585219037608e-05
-3.00082277547028e-05
-1.49003854008019e-05
-1.31361862975508e-05
-2.07602557030496e-05
-2.97359881724168e-05
-1.53804068141076e-05
-7.75155049717191e-06
-2.14978533419131e-05
8.35643800571278e-07
-2.78524523261199e-05
-1.62643027241894e-05
-2.49750110508524e-05
-1.19915942397858e-05
-2.03421637508793e-05
-7.88952117179879e-06
-1.70185557365827e-06
-1.18962790169289e-05
-4.76652881001939e-06
-3.17968696777715e-05
-7.2886967398362e-06
-8.45694998345049e-06
-2.65482195720992e-05
-1.66938639210894e-05
-1.13919327784811e-05
-1.8387709463229e-05
-2.40054207009664e-05
-1.910396312018e-05
2.34123996975031e-06
-2.01337368735709e-05
-2.25474420744778e-05
-1.02179222098872e-05
-1.69917559528757e-05
-4.33657819363177e-05
-4.48972519554509e-06
-2.10068292019905e-05
6.44381745310963e-06
-4.14825330642672e-06
-2.64639066842012e-05
4.67324647077258e-06
-9.92625615260382e-07
-1.21785508449485e-05
-8.94848055113563e-06
-2.15481053122443e-05
1.48919039289962e-07
-2.92025835631851e-05
-1.63057562195596e-05
-2.50788255508144e-05
-1.56580262329199e-05
-3.78310199273552e-06
-3.88852625535093e-06
-1.6039712166384e-05
-7.111711477388e-06
-2.03078187855595e-05
-2.72026628463518e-05
-8.84632035289453e-06
-1.15987976641535e-05
-1.44047305185386e-05
-1.75696064005026e-05
-1.13947853964655e-05
-2.75477072450126e-05
-2.41417852938538e-05
1.09882033441439e-05
-3.99578090729396e-05
-2.62278872695884e-05
-1.32092819118724e-05
-1.73849664479771e-05
-4.3996139582902e-05
7.87231888125558e-07
-7.96830511705572e-06
-3.18964978261634e-05
-6.32905885816823e-06
-2.07941859633556e-05
-8.71057298487426e-06
1.87216150109802e-06
3.00009022448405e-06
-2.56435870412277e-06
-1.20572152623247e-05
-7.23247136204214e-06
-1.499577932972e-05
-1.70021878373471e-05
-2.46353855724548e-05
-1.39759009116301e-05
-1.92530325773478e-05
-2.2911201457238e-05
-9.74051415322579e-06
-1.29381230475169e-05
-1.42860387693611e-05
-2.13009385858968e-05
-1.40869114743542e-05
-1.48602980766432e-05
-1.03027591099399e-05
-3.63330752166484e-06
-4.18463338042016e-06
-1.5644063456892e-05
-1.01878316467511e-05
-5.98200518328157e-06
-1.08313191235338e-05
-2.42684332454236e-05
-2.03388238018041e-05
-2.09474788762601e-05
-9.72555274446536e-06
-1.52127299821449e-05
-9.47883267933092e-06
-2.51799578143527e-05
-9.41905533523594e-06
-3.38249753190749e-05
-1.13343389137307e-05
-4.31622115869937e-06
3.11533333972585e-06
-2.61914943317867e-05
-5.11555034190743e-06
-2.88922604485481e-05
-2.1263811055024e-05
-9.85485743683651e-06
-1.73021520323358e-05
-3.46876892173415e-06
-2.12748655834059e-05
-1.25190439078379e-05
9.95655680407207e-07
-1.35212354955029e-05
-2.90321263844309e-07
-3.26097308828005e-06
-2.34072357312371e-05
-1.60666135217666e-05
-2.35136623709712e-05
-7.21412356620497e-06
-2.35035881628122e-05
-2.21571695058248e-05
-8.30734309835456e-06
-1.39689263350344e-05
-2.3810384924338e-05
2.63122575019412e-06
-1.90951142163631e-05
-9.46261285745546e-06
6.96079289962086e-06
-2.12136089431783e-05
-1.35779282803823e-05
-2.08280179840965e-05
3.2233577749789e-06
-4.51301717235952e-06
-2.0994768430825e-05
-4.0051975359535e-05
-6.844691693698e-06
-7.52571889168984e-06
-2.71128935201013e-05
-1.14106577038367e-05
-1.54299010206705e-05
-1.01981821494309e-05
-1.49918322725627e-05
-1.69710646108029e-05
-6.5571097131864e-06
-5.30953624243636e-07
-7.16857631043887e-06
-5.44684634180336e-06
-9.74024291441694e-06
-6.91362202918036e-06
-8.52504607517229e-06
-2.7122600144071e-05
-1.98915253465469e-05
-2.83711193851117e-05
-9.92944280517857e-06
-8.9694090684817e-06
-1.36957717271038e-05
-1.75594884716176e-05
3.02527502320096e-06
-1.25219551192343e-05
-2.60316692386979e-06
-2.70290637486907e-05
-6.91752579831695e-06
-1.41765125002709e-05
-2.99338583029007e-05
-3.15569313674591e-05
-2.53531841324778e-05
-2.42257771799952e-05
-2.48275874284668e-05
-1.2678729446935e-06
-2.29025535689742e-05
-3.15111907207078e-05
-1.16992509523565e-05
-1.85445602377494e-05
-1.28510966405046e-05
-6.78347193634958e-06
-2.90492110294903e-05
-3.72525961901652e-05
-1.80869147453923e-05
-2.61719820338417e-05
1.20655420684509e-06
-2.63399380423103e-05
-1.53259412536846e-05
-4.78915652781743e-06
-9.17163633340925e-06
-9.78829027878621e-06
-2.40489883400863e-05
-2.89081011929315e-05
-1.42338620584078e-05
-3.69989342235625e-05
-1.13058712867714e-05
-2.31146699232411e-07
-7.80076586204078e-06
-1.60797074846684e-05
-1.28894005767244e-05
-2.50390846572966e-05
6.67480213849324e-06
-5.95906037232178e-06
-3.68307377592312e-05
-1.03372516349726e-05
-9.68522900034064e-06
-1.130211252848e-05
7.84257895341329e-07
-2.23419457559673e-05
4.16847942263011e-06
-2.95864165083031e-05
-3.3680530082871e-05
-1.85197300853196e-05
-1.06279403242369e-05
-8.30254488528267e-06
-1.2201700360257e-07
-2.02601323728524e-05
-2.26253272935669e-05
-4.06786899520522e-06
-2.20431397203371e-05
-1.70803981086455e-05
-1.14104315255367e-05
-1.45085168186818e-05
-1.36749597422718e-05
-1.9537041867911e-05
-1.57037885859975e-05
-4.58994192504666e-06
-2.03279266024649e-05
-2.18269377987551e-05
-2.17548073259e-05
-1.9369070535941e-05
-3.24171525609515e-05
-1.94541332005175e-05
-2.40411969650982e-05
-3.86083785703804e-05
-1.57405299868219e-05
-2.21093210293263e-05
-6.85799725780074e-06
-3.33347136786743e-05
3.28967972969036e-07
-3.90163269197951e-05
-1.88740223838447e-05
-1.40184921673544e-05
-2.63082763233737e-05
-7.81489259938131e-06
-7.0173506884449e-06
6.08289683781992e-07
-2.52211553488655e-05
-1.061531832837e-06
-2.20508665281311e-05
-3.03316772037787e-05
-9.25316364288271e-06
-3.03652841708214e-06
-1.66079836652693e-05
-8.2248044395346e-06
5.81350550951747e-06
-1.68774293135625e-05
-3.4012534670759e-05
-4.55643581985509e-06
8.88692779427951e-07
-7.50036470174852e-06
-3.16837841289324e-05
-2.10131000084341e-05
-2.05467479838343e-05
-6.45447714376979e-06
-1.76004923011105e-05
-1.99620611984983e-05
-6.4707711543471e-06
-6.42661682734617e-06
-1.68283942907179e-05
-2.00539276145904e-05
-2.16734206247951e-05
-2.77541950701608e-05
-1.54706353456395e-05
-1.1213723772068e-05
-1.98921239699839e-05
-9.52870562599042e-06
-1.85161189260558e-05
-6.08568523334169e-06
-2.74031443980227e-05
-2.79441594597035e-05
-9.85414272422256e-06
-1.05536605227081e-05
-1.48117222693907e-05
-2.90687050608437e-05
4.48766697379194e-06
-1.14492054895579e-05
-1.33241069843027e-05
-4.78897509271099e-07
-2.017583621872e-05
-3.66995735103967e-05
-1.34571263815933e-05
-2.92840084420316e-05
-1.6701191628791e-05
-1.08782018140259e-06
-1.55020763360707e-05
-3.90330693604003e-05
-2.41690743941426e-05
-3.4089589704823e-06
-1.86456849997726e-05
-1.33315923771828e-05
-1.37508332240756e-05
-3.42503362380598e-06
-1.73936615488887e-05
-1.70600035513462e-05
1.72850728968773e-06
-1.9654746209797e-05
-3.77225379047158e-05
-5.04591913452597e-06
-1.8009070714016e-05
-1.94477237049182e-05
-1.44046954831218e-05
-2.49558212503725e-05
-1.60283730822481e-05
-2.48125734777372e-05
-2.88873084381919e-05
-1.29003908093679e-05
-2.14940812568282e-05
-1.02129161398506e-05
-1.32847564421741e-05
-2.19027801737288e-05
-1.99951807477962e-05
-3.70577579551712e-06
-2.37082308898265e-05
-1.78831694210462e-05
-3.68764350612865e-05
-2.30376797069311e-05
-1.25531153035545e-05
-1.69476349947088e-05
-1.6824321668986e-05
-8.70409428850106e-06
-6.62568654520745e-06
-2.65598025991839e-05
-1.50878968064605e-05
-2.22901329045883e-05
-1.9038574023216e-05
-1.90724331767849e-05
-1.80282785395358e-05
-2.35121119576799e-05
-2.61027775977163e-05
-2.0187357085787e-05
-3.28083105515288e-05
-2.00306835151727e-05
-7.59126714483047e-06
-1.06816480178018e-05
-8.99574964821603e-06
-3.4620959370002e-05
5.92393267323808e-06
-3.27109932013078e-06
-1.30875224719401e-05
-2.60929789497246e-05
-4.34591141906569e-06
-2.0744174880541e-05
-1.39265020694945e-05
-2.12002002690618e-05
-8.49719371755976e-06
-1.33234206190634e-05
-2.44471904269618e-05
-2.87506565910614e-05
-2.82667803303586e-05
-7.86865323723874e-06
-1.29678797240839e-05
-4.72326691183103e-05
7.33811792686e-06
-7.5102438222104e-06
-2.17162976017272e-05
-1.70102999146278e-05
-2.06389103100539e-05
-1.18488783400079e-05
-2.15714824148589e-05
-1.36931506191196e-05
-2.54858533553332e-05
-2.06398553766792e-05
-1.94731841549119e-05
2.31752044620099e-07
8.88779906859672e-07
-1.86713093658238e-06
-1.71681549855926e-05
-9.73557154518006e-06
2.50776169282965e-07
-2.44766890886499e-05
-1.70391045457141e-05
-1.05827382754642e-05
-2.02669473463788e-06
-1.76848224914947e-05
-9.86370705007754e-06
-1.7924475615278e-05
-1.22753336343644e-05
-2.01583178448261e-05
2.57849917922572e-06
-2.61173978483591e-05
-2.47834825499829e-05
-1.446434498992e-05
-1.97610679178827e-05
-1.02590347390791e-05
-2.20104078934055e-05
-2.42724585027817e-05
-1.54105153908328e-05
-3.78633519267002e-05
-2.03288678878206e-05
-2.93754821492265e-05
-1.51007260020833e-05
-6.45190032542748e-06
-2.6069286277439e-05
-9.69782720379059e-06
-7.67359490675258e-06
-6.34665555226964e-06
-1.17639253073079e-05
-2.31861881314126e-05
-7.85498258721165e-06
-2.08459696913134e-05
-1.56484778736444e-06
-7.18676431459359e-06
-4.68735437730944e-06
-1.95181879913333e-05
-3.08689802679715e-05
-1.21367490887093e-05
-4.49775041899964e-06
-1.03671358275925e-05
-3.64855082202666e-05
-2.82230777144177e-05
-1.70897655819272e-05
-2.47978910987666e-05
-3.29590160331974e-05
-3.92133193867825e-06
-7.35852637565189e-06
-3.50883709191476e-06
-2.77767075109137e-05
-3.30052116692916e-05
-3.94409772961025e-06
-3.38298554661071e-07
-1.79527282337834e-05
-1.21180665634538e-05
-2.79441389622977e-05
-1.19203674305608e-05
-1.81785091807453e-05
-1.85769967863832e-05
-3.02889788003693e-06
-3.81802656048205e-06
-1.0247058083711e-05
-2.41594655990321e-05
-1.22081344382851e-05
-4.03090855426248e-05
-2.29742604229585e-05
-1.37398977384996e-05
-7.0413950409013e-06
-1.56538899446894e-05
4.62948117017703e-06
-8.55106019966035e-06
-5.34137474232248e-06
-2.81624890460803e-05
-1.22785914575285e-05
-2.06516915664479e-05
-6.6355771013009e-06
-1.04860019132028e-05
5.11277014335841e-06
-3.24483823294849e-05
1.74683180501307e-06
-2.13146262041637e-05
-1.14724016576269e-05
-3.01928273381458e-05
-1.80800384702531e-05
-2.28757758878039e-05
4.43322272882091e-07
-2.42123329820548e-05
-6.54200975583089e-06
-3.41706083491039e-05
-1.12459304148202e-05
-2.18799712927045e-05
-1.13826718531262e-05
-2.66704273868135e-06
-1.89533549128427e-05
-4.3845003360992e-05
-3.03384936902687e-05
-2.60871671322227e-05
-2.68106609601726e-05
-1.31821228676805e-05
-1.69163948742529e-05
-1.5306355667198e-05
-1.53062828503423e-05
-2.12929756277119e-05
7.39112995765227e-06
-1.85307945265833e-05
-1.16572234013115e-05
-2.7358062695772e-05
-1.99925971688294e-05
-9.96136134307314e-06
-1.23998928127984e-06
-8.89161166228727e-06
-1.10690222814753e-05
-1.99810017628375e-05
-2.31177598167094e-05
-2.68348314140963e-05
-1.73704282106582e-05
7.07116174790254e-06
-2.65807561504422e-05
-5.36326540624751e-06
-2.56587226600815e-05
-2.36533483661115e-05
-9.61411896616493e-06
-2.06442967083023e-05
-2.32547004361964e-05
-3.23899801601093e-05
-4.33485829851503e-06
-1.14069714140918e-05
-1.14457784478111e-05
-1.60516742720048e-05
-2.06490471017e-05
-1.8767760800115e-05
-2.19292603041976e-05
-1.65603616677805e-05
-7.52211355398701e-06
-6.29079572574109e-06
-2.27794312686223e-05
-4.32530247267225e-06
-1.98622493856554e-05
-1.07008554626534e-05
-1.38396248967818e-05
-2.22871745523833e-05
-4.58435969404723e-06
-1.16197664648623e-05
-3.66754061966168e-05
-1.71576590251766e-05
9.10081130749003e-07
-1.78262254025047e-05
-1.05655304115916e-05
-7.23872652654785e-07
-1.3125908297933e-05
-7.08957418549758e-06
-2.47899843188185e-05
-7.85476457374793e-06
-2.26870701180399e-05
-2.52129649904907e-05
-1.90386975433057e-05
-2.10714483835857e-05
-5.20034220634061e-06
-1.17785483653541e-05
-2.31850327416066e-05
-1.83359765113466e-06
-1.63255970409655e-05
-3.58216565144435e-05
-5.96630464644096e-06
-2.00478881838375e-05
-3.72770615675728e-05
-4.4833354503325e-06
-3.47593277724382e-05
-2.99425086478881e-05
-1.33032251288725e-05
-1.30271325394496e-05
3.45353975800075e-06
-3.83842858957759e-06
-1.92866113548081e-05
3.42294102620841e-06
-1.17388525966643e-05
-3.31378812157059e-05
-1.79380697098077e-05
3.29065192932984e-06
-1.1613483973212e-05
-2.34806148052813e-05
-5.46567189781421e-06
-3.14303326976502e-05
-2.2866796317929e-06
-7.41221214165987e-06
-2.93639552976621e-05
-1.44642903372575e-05
-2.71455509106536e-06
-5.08949236967618e-06
-1.40030110994286e-05
-1.72897936118677e-05
-1.93664963297134e-05
-2.21675492901391e-05
-5.71949501874252e-06
-2.71284484594041e-05
-3.31612931906361e-05
-1.19258840916648e-05
-1.13198399781909e-05
-1.05345042850256e-05
-7.90046278424763e-06
-2.28949294169401e-05
-1.86937868164393e-05
-2.78552903394096e-05
-2.78488846949345e-05
-2.38149882022695e-05
-1.82074425065828e-05
-6.97546495394096e-06
-1.7523494998617e-05
-5.83984193838022e-06
-1.28918194502633e-06
-1.05149108249141e-05
-1.98300129767281e-05
-2.70735440118639e-05
-4.67459118474374e-06
-1.45194490308586e-05
-1.17949022857769e-05
-1.56481177313138e-05
-1.83103965582107e-05
-3.54094833260444e-05
-2.03606795119723e-05
-1.92182594690434e-05
-2.37364668924802e-05
-2.5172425329977e-05
-1.21252467305489e-05
-2.72228944023301e-05
3.2685347526195e-06
3.23745307900473e-06
-1.8086455620298e-05
-1.18049244783292e-05
-1.22891918344768e-05
2.33937797597846e-06
-6.09142991961719e-06
-3.11092168120383e-06
-2.02436182435308e-05
-1.22677034073943e-05
-6.1223139031378e-07
-3.64850552867888e-05
-2.78740989076318e-05
-1.99286252256229e-05
-1.42543101064395e-05
-2.8814480609163e-05
-2.66098446764717e-05
-1.81969661014745e-05
7.63833478865652e-06
-1.83958125372982e-05
-9.751343118178e-06
-7.4713242391449e-06
-1.22141612673663e-05
-1.07989785836295e-05
-2.14630256866201e-05
-1.94309067938774e-05
-4.50589211205665e-07
-2.64543546224581e-05
-7.47897611299809e-06
-2.44481090847997e-05
-1.67815798212516e-05
-7.7023644184043e-06
-1.90832806864034e-05
-3.71296865306911e-05
-8.31638292303461e-06
-1.87690496893913e-05
-1.52085162490941e-05
-1.2587553906625e-05
-1.25875701327922e-05
-3.12513560297275e-05
-8.05863801801462e-06
-1.92019303286741e-05
-2.22263017696848e-05
-3.55654989171951e-06
-2.02771178809262e-05
-2.43084754562901e-05
-2.91767322149671e-05
-1.15964483191404e-05
-1.83193073115247e-05
-9.83537631575973e-06
-3.44658567516625e-06
-1.91419627466488e-05
-1.79607708333559e-05
-1.40549938405927e-05
-2.04667528531701e-05
2.833644315349e-06
-1.56451512046626e-05
-1.460188858966e-05
-2.27962396780869e-05
-1.73999748848619e-05
1.8312671208228e-06
-1.61142191353224e-05
-1.39465677158405e-05
-6.76702030255065e-06
-1.52338378487731e-05
-3.40852605404792e-06
-1.07080597286962e-05
-3.70542823144e-05
-1.90185488493259e-05
-2.57691599060355e-05
-2.93473703200602e-05
-3.576365360709e-05
-1.54083392975199e-05
-3.00632998626106e-05
-1.37100143972996e-05
-1.95564239663121e-05
-4.02036411514216e-06
1.44117694535901e-07
-3.1723440678129e-05
-1.80273772906597e-05
-1.0199253948697e-05
-6.1414541387624e-06
-2.7727332199387e-05
-6.44245770159214e-06
-1.19828680782348e-05
-1.92276443296089e-05
-2.49559181135564e-05
-3.45293258368783e-06
-1.60088778213653e-05
4.96357821339863e-06
-1.09858289419058e-05
-2.68521223123588e-05
-1.81830544291408e-05
-1.02242364933284e-05
-1.13220581156484e-05
-1.53624398530906e-05
-1.85667126231034e-05
-3.65506649873559e-05
-2.19536246977628e-05
-2.66266732195581e-05
-1.25470745105432e-05
-2.27327956907629e-05
-1.2933804008103e-05
-2.6484626902023e-05
-2.13488304962946e-05
-1.10632258960144e-05
-2.44340902278114e-05
-2.85698827243707e-05
-1.79939341463984e-05
-2.8888862484121e-06
-3.21498060223474e-05
-3.11737968682968e-06
-8.14646377825147e-06
-1.32823239370364e-05
-1.97907949124549e-05
-1.7448471563616e-05
3.23565491492525e-06
-1.50569251468892e-05
-1.18348045920554e-05
-1.9088525104939e-05
-1.39193073457104e-05
4.28096143543324e-06
-3.65078905448771e-05
-2.08279337361478e-05
-1.39356389671327e-05
-1.85390233528317e-05
-6.67022290749314e-06
-1.65530988139861e-05
-1.61926480075883e-05
-1.35786758473155e-05
-1.82024455461992e-05
-2.00337781430625e-05
-1.55206278183279e-05
-1.9353312534531e-05
-2.29086020424654e-05
-1.99695400530378e-05
8.42012559483952e-06
-2.16411880230476e-05
-4.15711551616652e-05
1.18103921098518e-05
-2.08166017024696e-05
-6.8057621971501e-06
-1.82796533453858e-05
-5.33008996987109e-06
-1.93752445369573e-05
-1.1789268113531e-05
-1.22819375843685e-06
-2.38952019806712e-05
-3.20682535571475e-05
-9.67049862555139e-06
-2.6934323591503e-05
-2.03257934249541e-06
-1.73490323157064e-05
-5.87204708936373e-06
-1.79637229182033e-05
-2.02218937402546e-05
-2.12254069399586e-05
-1.19993490743348e-05
-2.26721021345155e-05
-1.68073452444534e-05
-2.05602736379192e-06
-2.15650742966869e-05
-6.97851967930862e-06
-1.25874523518835e-05
-1.62637440642989e-05
-1.3409643290292e-05
-7.08829623389446e-06
-5.98490926172845e-06
-1.00616354360049e-07
-1.93149425899059e-05
-1.44843738073471e-05
-1.35928157663459e-05
7.71715293145377e-06
-3.0660645542737e-06
-1.98530863862666e-05
-1.64962019858696e-05
-6.38607625906264e-06
-1.6192910572853e-05
-2.24022327149222e-05
-1.29008172659236e-05
-1.69869115412869e-05
-2.12463947472921e-05
-2.52240917697412e-05
-2.65756351042778e-05
-1.52088474767319e-05
-1.2771087931888e-05
4.46715311680892e-06
-1.28243147775017e-05
-1.16007769671809e-05
-8.41080284498616e-06
-1.64395858267274e-06
-1.70854556577934e-05
-2.31623548443662e-05
-5.12722487267613e-06
-1.46520457758747e-05
4.72240487232936e-06
-6.86442683512183e-06
-2.60628828755391e-05
-1.37072555680407e-06
-4.21976195568367e-06
-3.02168167210723e-05
-1.302469211158e-05
-2.33527744973248e-05
-7.19154149216862e-06
-1.90699259408839e-05
-2.82323137445082e-05
-2.62987113029828e-05
-2.60743452122707e-05
-1.65003131463844e-05
-2.22360252891515e-06
-1.91466197333884e-05
-1.55735604122834e-05
-1.49965384678057e-05
-2.71982951733199e-05
-3.34198658892094e-05
-2.20935253131227e-05
-4.4344299845156e-06
-1.86671833315755e-05
-1.72446445571054e-05
-1.70849465143272e-05
-2.10490921488175e-05
-1.46850169657568e-05
-1.7723588131549e-05
3.58091019707688e-07
-8.26768429221881e-06
-2.33669002147702e-05
-4.36376421882355e-05
-1.39449896326355e-05
-1.94982794729726e-05
-8.77784452563497e-06
7.67001908064251e-06
-1.65234980262485e-05
-3.60367175998722e-06
-3.06791999992147e-05
-2.03281110957711e-05
-1.54072763556366e-05
-2.65696948849027e-05
-8.05654460207991e-06
-7.36262941173043e-06
-8.26553677783709e-06
-2.00700677312555e-05
-2.39901271307519e-06
-2.92448513834353e-06
-1.03971014082693e-05
-1.12545056785547e-05
-2.23600715489699e-05
-1.65473984975655e-05
-1.05604544667662e-05
-1.43664628902557e-05
-1.98250543516316e-05
-6.42944469905578e-06
-3.50589138329347e-06
-2.50998424642904e-05
-1.58371863306845e-05
-2.62643456049136e-06
-2.73549831409573e-05
-2.58516335571606e-05
-2.54782127110411e-05
-1.05314089212105e-05
-2.56876855473667e-05
-1.48017092002713e-05
-3.67709287803576e-05
-1.21996857422853e-05
-1.39820021809308e-05
-1.04047053073821e-05
2.54263575470373e-06
-1.35338579255396e-05
-1.99646872124308e-05
-2.50980434681828e-05
-2.51827856262328e-05
-2.61675121935093e-06
-1.48625626061988e-05
-6.99874787997821e-06
-1.16135344475086e-05
-2.18958713389719e-05
-1.08391183936403e-05
-2.00689562989306e-05
-2.94701245016679e-05
-1.88008778051052e-05
-1.51687986753365e-05
-2.64385585785713e-05
-4.11776859470002e-06
-5.8362440426495e-06
-1.54218981843971e-05
-1.97446441805244e-05
-2.34854171290788e-05
-1.08118552829183e-05
-1.1060130624468e-05
-3.58929676536063e-06
-1.62053138748248e-05
-1.90629397684646e-05
-3.52727843284765e-05
-1.32932506912703e-05
-2.25053760840601e-05
-2.40597693035494e-05
-2.17105043854338e-05
-1.17426473930521e-05
-1.68211105317543e-05
-1.36091527140844e-05
1.16485655876244e-05
-5.51916523484003e-06
2.42730047811162e-06
-3.11055254209014e-06
-2.5157971781588e-06
-1.71712769274229e-05
-2.8737398837953e-05
-6.33152556633045e-06
-2.27620152923075e-05
-3.21828956583186e-05
-2.46828644849265e-05
-2.92729489251087e-05
-1.94337494173884e-05
-6.92668515054956e-06
-2.45699607390023e-05
-3.58946516046293e-05
-1.49394701325979e-05
-9.64953613334983e-06
-2.17452659482901e-05
-1.08973719402371e-05
-1.94586078112705e-05
-1.06279117263278e-05
6.61029662660277e-07
-8.10533436301035e-06
-2.31822872881028e-05
-1.31879035104083e-05
-2.71435840910394e-06
-1.61921753556339e-05
-3.09871272498308e-05
-1.5810690257347e-05
-1.65179649032358e-05
-2.51041059812287e-05
-4.7553313013745e-06
-3.64547720017812e-06
-3.58427500018016e-06
-2.35749613523e-05
-3.56161293383355e-05
-1.65031911641204e-05
-2.63328733720298e-05
-2.74264655177132e-05
-2.12144548567568e-05
-5.72188145637972e-06
-1.826065150585e-05
-2.63306613856434e-05
-1.20805348618964e-05
-2.06001068566406e-05
3.5793018435092e-06
-2.47348434450395e-05
-1.95288182970293e-05
-1.62968983874981e-05
-1.03464257530407e-05
-2.40128921644353e-05
-2.51073606804405e-05
-8.49480154252175e-06
-1.35799513754668e-05
-2.29544400619872e-05
-1.52805780159405e-05
-9.84788960138957e-06
-2.34607025923747e-07
-1.54152551665546e-05
-2.66369904427561e-05
-3.56829510659718e-05
-1.94556762870801e-05
-1.34084726356067e-05
-9.38950728518294e-06
-2.62435314588426e-05
-1.00270606139296e-05
-9.54716357738783e-06
5.56042415241502e-06
-6.02996054313772e-06
-2.25088291900448e-05
-2.88081707066615e-05
-2.28306554330832e-05
-1.56638256057982e-05
-1.33202022634638e-05
-4.32730321082975e-06
-2.57552378480252e-05
4.52891424648051e-06
-2.45830422834259e-06
-6.10294986729762e-06
-2.23560426303357e-05
3.92036835272082e-06
-2.21333673965675e-05
-1.98622792467845e-05
-2.13672013165353e-05
-9.18489279114263e-06
-5.58297811640192e-06
-3.08364712135463e-05
-1.49532652262123e-05
-2.40194891637593e-05
-2.80292484941046e-05
-1.92509580462673e-05
2.81591878277952e-06
-2.05536199324572e-05
-6.85233598587708e-06
-1.60299314966927e-05
-3.21346692944869e-05
-1.90470943729664e-05
-1.81565721848984e-05
-2.15283974274778e-05
-1.23825505519017e-05
-1.72345406044137e-05
-1.94395190457724e-05
-2.62420149180157e-05
-6.11914753095747e-06
-8.469404262356e-06
-1.76896723545409e-05
-2.87950815274384e-05
-1.41462994452511e-05
-1.42282726665891e-05
-1.14247486349879e-05
-1.05275357581646e-05
-8.24221873090902e-06
-2.060662212457e-05
-2.03862500511897e-05
-2.09996593010987e-05
-2.40989631906637e-05
-2.09151671857276e-05
-1.41727876950867e-05
-1.4336358424588e-05
-2.02060116723549e-05
-2.35557180838944e-05
-2.41147255789172e-06
-2.20442532090846e-05
-2.03506171765896e-05
-2.03901881392498e-05
-2.43695607472163e-05
-1.91637822597186e-06
-9.32356138072893e-06
-9.31880709549677e-07
-2.41558244070781e-05
-2.5137796103963e-05
3.84040852294206e-06
-2.12340468574854e-05
-2.27784685548745e-05
-2.63936143892529e-05
-1.51013445561026e-05
-7.98077982401629e-06
-1.82340579128079e-05
-1.74524080433155e-05
-1.30434168597717e-05
-2.7392500861124e-05
-1.75487755508013e-05
-3.03597445024833e-05
-1.25170961167215e-05
-1.06725760513669e-05
-4.93174630019549e-06
-2.76321289105074e-05
-8.7697054706062e-06
-7.32634139522425e-06
-2.20012868906308e-05
-1.59096479470483e-05
9.31678522034352e-06
-1.85208498356332e-05
-2.03467082453318e-05
-2.24578833563164e-05
-7.62356517896263e-06
-2.06463143161175e-05
-2.29270863064678e-05
-3.74671425005604e-06
-2.2632437221766e-05
-1.72680996272444e-05
-1.73734422497976e-05
-1.26742814185736e-05
-2.44660884510398e-05
-8.86580107043566e-08
-7.11287140578096e-06
-1.83825726463399e-05
-2.94121087672334e-05
1.47951115172314e-05
-1.30691944965684e-05
-1.85573099562198e-05
-9.020098226259e-06
-2.84629752497602e-05
-1.67566735216324e-05
-2.16405468614555e-05
-1.96310429384699e-05
-3.59852027019138e-05
-4.69688419304948e-06
-1.52526422699176e-05
-3.19750055139317e-05
-2.15503492695202e-05
8.54806013820865e-06
-2.20300241711013e-05
-1.76260887014985e-05
-2.57869662422314e-05
-2.02542093406944e-05
-1.27418144101479e-05
-2.5038809631858e-05
-9.79461525485932e-06
-1.35744709365762e-05
4.95185873676912e-06
-2.02549149942436e-05
-2.85455633835712e-05
-1.85115418865073e-05
5.84954801341902e-07
-1.35422416146316e-05
-8.53453002874078e-06
-3.83073317154525e-05
-2.39526332317082e-05
-2.39643569963976e-05
-2.54349897400712e-05
-2.09558266268561e-06
-4.55938326451471e-05
-1.12672726045436e-05
-1.14080375293704e-05
-2.59454387334122e-05
-1.0858635632941e-05
-1.8870179862398e-05
-2.10179511254908e-05
-1.32995812450289e-05
-1.77659648314684e-05
-4.63787963987564e-06
-4.10186706639624e-06
6.34804070791108e-06
-2.06176073049088e-06
-2.04113039198151e-05
-3.25702002929285e-05
-1.42290225571485e-05
-2.89281400759666e-05
-2.3176847816138e-05
-2.62530204176824e-05
-1.01550457266292e-05
-1.34980602341752e-05
-2.14482870969098e-05
-1.78868365156466e-05
-1.51419816554466e-05
-1.13959078189083e-05
-1.67434915657204e-05
-9.58296258975818e-06
-3.53094422824242e-05
-3.26917428883085e-05
-7.57379550761318e-06
-5.50532913112282e-06
-2.47953004047735e-05
-1.57083496695975e-05
-4.26766359830539e-06
-2.30166870628565e-05
-2.28191058917405e-05
-2.26237383703062e-05
-5.33959715772621e-06
-1.00928462964873e-05
-1.37204642645862e-05
-9.64645826605928e-06
-2.78526262448956e-05
-1.58581054923002e-05
-1.60659546485015e-05
-2.45239983035255e-05
-2.61425321001887e-05
-2.12487275266991e-05
-2.70013157428251e-05
-1.55779232621302e-05
-1.10761774999901e-05
-1.721565332596e-05
-3.05315134992792e-05
5.07398704951389e-06
9.08987010525771e-06
-1.36372465210775e-05
-9.94267089747406e-06
-2.21704545724563e-05
-1.12876281633037e-05
-1.65597399716233e-05
-3.60803511810451e-05
-1.09064576228714e-05
-6.1304644074223e-06
-3.9039798436112e-06
-1.45659937120553e-05
-1.56974814075546e-05
-1.68040494927358e-05
-9.95085116404492e-06
-1.55687176766169e-05
-1.84617298779802e-05
-2.59912073287628e-05
-1.92433357157276e-05
-9.04682491763788e-06
-3.29497163415334e-05
-1.44156541111063e-05
-5.17489041050526e-06
-2.55834801243904e-05
-2.73181544969399e-05
-1.40556126720903e-05
-7.46411498068073e-06
-1.22264879157921e-05
-1.74125933097974e-05
-9.42952631566099e-06
-2.09501366198184e-05
-8.34237379591975e-06
9.01218876888763e-07
-4.09153192378797e-06
-1.70452221326444e-05
-1.17666042351472e-05
-2.89076766815597e-06
-2.39515933330339e-05
-2.46574160254109e-05
-2.33007359822318e-05
-1.26812983091474e-05
-1.66849851717498e-05
-1.67278656978039e-05
-1.05787496824355e-05
-1.5402428729425e-05
7.76283107777792e-07
-2.84385276233917e-05
-1.64584490621281e-05
-1.31147810570131e-05
-8.34427695590846e-06
-1.07477949119609e-05
-1.48128515755255e-05
-4.578258769859e-06
-1.34728102772483e-05
-2.0092506171773e-05
-1.08900303126146e-05
-1.58918746338162e-05
-5.54678786754643e-06
-3.47252220446958e-06
-2.54894904490995e-05
-1.13706492236926e-05
-1.46972991889219e-06
-7.90401877702888e-06
-1.60576306161757e-05
-3.56036598697255e-06
-6.26705436083921e-06
-7.83704711106385e-06
-1.27748523201233e-05
-1.4886948454563e-05
3.81643490705859e-06
-2.36412787214195e-05
-9.84956618528593e-06
-3.02550726369167e-05
-6.09941522231953e-06
1.82300246550607e-06
-1.69666499278135e-05
-2.13439747910554e-05
-2.83672341032103e-05
-1.69638101477087e-05
-1.71290385921641e-05
-1.37471144515804e-05
-1.55597315352085e-05
-3.74272946766899e-05
-1.9492389448359e-05
-3.1662528306463e-06
-3.52910350603412e-06
-5.19411430694034e-06
-2.50202238719754e-05
-2.33042701913857e-05
-1.77725391770971e-05
-2.44728292276719e-05
-2.39416889077062e-05
-3.40697937413634e-06
-1.24373006027949e-05
-1.3699580534369e-05
-1.37325330292086e-05
-8.3705883981636e-06
-2.42609647226303e-05
-2.82502248931855e-05
6.1687970388147e-07
-8.70930084678742e-06
-8.11575319317272e-06
-1.80809927225585e-05
-2.97958267063651e-05
-2.81944919762054e-05
-1.26385033743302e-05
-1.83954276250148e-05
-1.61939729822617e-05
-2.40885365101252e-05
-1.74276468251117e-05
-2.72444710519259e-05
-1.79756062384829e-05
-1.29253878449578e-05
-2.59808507269268e-05
-3.73382425606389e-05
-2.27556308602338e-05
-1.96034615083014e-05
-1.17346388940047e-05
-3.98517282118526e-06
-1.1580858079749e-05
-1.83053614098733e-05
-1.87392546401065e-05
-3.73590739445729e-06
6.16514800317567e-07
-1.60511606144083e-05
-1.33354945607865e-05
-1.35150373431049e-05
-2.33845760302084e-05
-1.26618351863394e-05
-1.76298153730168e-05
-4.866516894778e-06
-8.49324485605906e-06
-1.86376431393681e-05
6.48856650587013e-06
-2.21953073580754e-05
-1.16720056162698e-05
-1.68814235174355e-05
-3.50927518712622e-05
-3.63195905439748e-08
-2.44740570990143e-05
-1.27302531187324e-05
-1.39228937944752e-05
-6.54918352322235e-07
-5.48145224249201e-06
1.15986113942181e-05
-2.25458351183391e-05
-1.59994973983124e-05
-4.42809349996637e-06
-1.73317927408625e-05
-7.83789249262981e-06
-1.99931089730402e-05
-1.28891750726212e-05
-1.81564586797233e-05
-3.53755111924375e-05
-9.02725038062855e-06
-2.83703316846314e-05
-2.7499229713743e-05
-1.65379873935699e-05
-2.18808794238247e-05
-2.85537538132502e-05
-6.19993395747056e-06
-2.70789860306584e-05
-2.51749893994732e-05
-2.58144779523328e-05
-1.75854874601276e-05
3.42785348621118e-06
-1.56359010068073e-05
-1.39028839095231e-05
-1.3749278234351e-05
-2.05891941996034e-05
-1.32239213335682e-05
-7.25404010133209e-06
-2.36777374936067e-06
-1.54838028784832e-05
-2.21649650612056e-05
-1.21157944269626e-05
-2.07856160611239e-05
-2.14534826244876e-05
-2.54150123941989e-05
-1.08539408048678e-05
-1.13089153576111e-05
-1.10420615512963e-05
-1.87881294813261e-05
-1.12751409830256e-05
-1.8082897846162e-05
-2.55950049440788e-05
-2.22552645982466e-05
-1.20431105138547e-05
-1.30662424663297e-05
-1.37330255989421e-05
-1.12615308588185e-05
-1.6753622446883e-05
-1.64041855774772e-05
-3.07679643404824e-05
-3.05349913263424e-05
-9.99719244419436e-06
-1.49702808837575e-05
-1.46166782686078e-05
-2.06801340163938e-05
-1.6839079693939e-05
-1.03387985150159e-05
3.43173278855137e-06
-1.26459670640034e-05
-6.57664316206146e-06
-1.87912459920345e-05
-1.62595582360319e-05
-2.12220581269214e-06
-1.43738979163093e-05
-2.01832470523734e-06
-1.50986560673718e-05
1.90998794875582e-06
-2.50344230863316e-05
-8.90277907077703e-06
-1.05010885370647e-05
-8.94425992369084e-06
-1.70395378106986e-05
-1.10162423718134e-05
-9.07518849940759e-06
-1.07960698319191e-05
-4.5019781178165e-06
-4.00138151236163e-05
-2.28280567512091e-05
-2.24957532915958e-05
-8.3491736506552e-06
-5.1561044055725e-06
-1.79038430939698e-05
-1.64085887967893e-05
-1.14263130429597e-05
-3.63766465119809e-06
7.87628920162617e-07
-9.52848446626995e-06
-8.95686451966263e-06
-2.25584841767742e-05
-1.72703692792144e-05
-1.31203537183758e-05
-1.20446493548917e-05
-1.5009414184035e-05
-2.7550694261793e-05
-2.08388756808977e-05
-8.10818846122273e-06
-1.84983998930033e-05
-1.28050805186678e-05
-8.10842826230266e-06
-7.17996157486989e-06
-9.38485701012995e-06
-9.17617917887724e-06
-1.54824482761808e-05
-1.15415043173851e-05
-9.16062423753648e-06
-4.72891562908176e-06
1.50268854068301e-06
-3.4365113951867e-06
-2.6645756540208e-05
-2.42085855457028e-05
-2.43691410167135e-05
-1.30199021160179e-05
-2.34933533832813e-05
-2.87443155794035e-05
-1.76388272691783e-05
-2.55376341180493e-05
-2.24710137090259e-05
-4.67513265878585e-06
-1.69218920180904e-05
-2.94353147890226e-05
1.5346855592227e-05
-1.57768552549738e-05
-2.57341192725433e-05
1.93229690349532e-06
-1.46635384841298e-05
-2.01130162170299e-05
-1.68231811478608e-05
-1.42505841733016e-05
-2.92612785666406e-05
-2.68680402182315e-05
-1.50092654365418e-05
-1.13068060889417e-05
-1.39129071553311e-05
-1.43453498565637e-05
-8.12193030912702e-06
-2.33345872623729e-05
-9.46477030910447e-06
1.49321649526959e-06
-3.21691715906539e-05
-2.69348534826755e-06
-2.49375948797782e-05
-1.83673007408872e-05
-8.94669714544421e-06
-6.64554811413141e-06
-1.47031684254399e-05
-1.99531261585564e-05
-1.20963984616273e-05
-1.1090597297808e-05
-4.50184616238788e-06
-1.84832043280776e-05
-2.25357278800291e-05
-1.06843437292755e-05
-1.47802127313785e-05
-3.69892246771781e-05
-1.96039318253752e-05
-8.66351978250528e-06
-2.68741575938019e-05
-2.42132936643435e-05
-1.7664799333768e-05
-2.55572917194962e-05
-2.76489586732968e-05
-2.68795252935365e-05
-3.62006881412906e-05
-9.88280598893598e-06
-2.12882252609687e-05
-1.06981505578241e-05
-2.68178293132405e-05
-3.68594282777766e-05
-1.1107076497773e-05
-4.00859700267943e-06
-2.81832029152434e-05
-2.38669811845206e-06
-3.99503251710746e-06
-3.3025409081112e-06
-1.91273600950259e-05
-2.30124105670345e-05
-1.0223158219316e-05
-2.628173428946e-05
-1.54749926184126e-05
-2.90109826881195e-05
-1.45251441082526e-06
-1.68435564441077e-05
-2.02002207070103e-05
-2.40164806116281e-05
5.01858616192158e-06
-1.43265629227837e-05
-2.37792707895057e-05
-1.97781147934621e-05
-2.3371601316919e-05
-1.56638249297825e-05
-3.04516190083538e-05
-8.23677260359829e-06
-1.35141119404949e-06
-1.36004904466258e-05
-2.97186635976526e-05
-1.88598577217052e-05
-1.91050490517129e-06
-7.76553327411336e-06
-3.49134641268255e-05
-5.78097512489726e-06
-1.53426010195904e-05
-4.76620044489869e-06
-1.86539207699241e-05
-1.99107306138395e-05
-1.87857275975715e-06
-6.36384911011885e-06
-1.48594428022603e-05
-3.59371454702029e-05
-1.66523117730902e-05
-1.59100265321504e-05
-2.13249632255882e-05
-1.64029277439159e-05
5.65384891785172e-06
-1.30696754288646e-05
-9.39545378437665e-06
-2.81082564427433e-06
-1.52768799727223e-05
-8.83156401756411e-06
-5.17057265321665e-06
-2.64376560385241e-05
-2.51722223748446e-05
-7.78454797295848e-06
-1.98376234677826e-05
-1.41675007291614e-05
-1.31749597115086e-05
6.40952921736101e-07
-4.50629998300573e-06
-7.13726256988642e-06
-3.33183995158974e-05
-1.12271341896681e-05
-1.5346144573633e-05
-1.69108466791643e-06
-1.38063933885054e-05
-1.3253078945995e-05
-1.11661654588141e-05
-1.04837730923245e-05
-2.25540303495959e-05
-1.25444513656384e-05
-9.99398579455131e-06
-2.37620197149622e-05
-1.18574898994711e-05
-1.15471790427789e-05
-1.57105332230067e-05
-1.23980727563694e-05
-5.50094842564295e-06
-8.59934825677624e-06
-4.33551363145913e-06
-1.81270564765497e-05
-3.54762749616852e-06
-2.06177315121061e-05
-1.79950629842611e-05
-4.75259124688714e-06
-1.83466734512816e-05
-1.23608950617762e-05
-2.0990754290027e-05
-3.22417946540103e-05
-1.85434594127838e-05
4.52200866311583e-06
-3.14738549303094e-05
-8.33749690592163e-06
-3.5263050142028e-05
-2.96439450308278e-05
-1.05519573570372e-05
-1.5666238096589e-05
-1.19608158807388e-05
-1.55492873632442e-05
-3.65516016909209e-05
-2.21756070066967e-05
-1.35982090116095e-05
-7.52837292093092e-06
-1.32805559835834e-05
-2.15451525843648e-05
-2.49204296351119e-05
-2.08396176472906e-05
-2.88998644152769e-05
-1.97492117901316e-05
-4.84882713876345e-06
-1.73835727037294e-05
-2.59819114108437e-05
-1.69654343868213e-05
-1.81740807014734e-05
-3.97795950766119e-05
-1.62429397099528e-05
-2.5042810057538e-05
-1.09547726446277e-05
-2.02113148107517e-05
-2.06040258266928e-05
-1.2973828649865e-05
-2.6835049717761e-05
-2.09751214283538e-05
-1.05685817533305e-05
-2.61838029617369e-05
-2.70931808972647e-05
-2.07772900475743e-05
-2.42116858017378e-05
-3.3358589522675e-05
-1.37928207746711e-05
-2.47393175113739e-05
-3.53353523579255e-06
-1.41613648315615e-05
-2.75941476507602e-05
-1.81976046066895e-05
-1.31423325830059e-05
-8.53691514131842e-07
-6.44372786443966e-06
-1.15122504449677e-05
-1.64646377855265e-05
-1.13665120381897e-05
-2.37277101569583e-05
-1.92739470320045e-05
-2.02795206997092e-06
-1.54351469509806e-06
5.48284099097743e-07
-9.8995638909853e-06
-1.41564747179156e-05
-1.68400094450571e-05
-3.86569399093556e-06
-7.28544603881295e-06
-2.28476494885534e-05
-2.81437720958367e-05
-2.36184661522524e-05
-9.12104707056896e-06
2.80137429722862e-06
-2.31479939609798e-05
-3.36744590464698e-06
-1.12709914070315e-05
-1.21366639583287e-05
-5.60017072478553e-06
-3.02409923532238e-05
2.25208452632911e-06
-1.48336576400937e-05
-1.15555829208389e-05
-6.67118686711033e-06
-1.19260238885663e-05
-8.53332096493105e-06
-1.35713684400722e-05
-1.77319671337204e-05
-2.22790922473323e-05
-2.31787191331748e-05
-2.15432757508817e-05
-2.624040303318e-05
-2.80598735677876e-05
-1.19160026408819e-05
-1.61511871507547e-05
-1.76723805572758e-05
-2.08983962454274e-05
-5.6360172202705e-06
-2.13606645539322e-05
-1.97826982515957e-05
-1.27470806994141e-05
-3.29135196812087e-05
-9.68630817279099e-06
-9.22649307808932e-06
-2.50746899003572e-06
-1.75734866970293e-05
6.02690576053432e-06
-2.13367469573101e-05
-2.07648552523315e-05
2.07373522224001e-06
-1.08882860474415e-05
-2.09303411192341e-05
-2.75087267686079e-05
-2.58122725842969e-05
-1.52987023846092e-05
-3.08353598212468e-05
-1.96823318397627e-05
-1.42607040287372e-06
-5.56618164855751e-06
-2.20338662100789e-05
-4.9360275451124e-06
-1.07529232022508e-05
-1.53429606339387e-05
-2.09522335474557e-05
-3.26517370415978e-05
-2.56571559926192e-05
-2.38047589594693e-06
-1.38830609788715e-05
-2.08998695870191e-05
-1.76895857241804e-05
-1.28862640396502e-05
-2.95285737451725e-05
-2.43500095632406e-05
-2.56168592108356e-05
-1.20405830940513e-05
-1.20899504002117e-05
-1.37554981748254e-05
-4.54566917841403e-06
-1.47361155517218e-05
-2.10965767895703e-05
-1.48444442803425e-05
-1.83996878479191e-05
-6.86105543165871e-06
-3.01222395508773e-05
-1.80772514664002e-05
-1.52401782135609e-05
-3.27986471502326e-05
-4.5983240338722e-06
-2.33849188046746e-05
-1.94796454111769e-05
-1.91454935368768e-05
-2.26247851928198e-05
-1.41649051838463e-05
-3.5154001119292e-06
-2.15958102584715e-05
-1.39796802661535e-05
-2.26738149071099e-05
-2.31942770794401e-05
-3.26427857573602e-05
-2.3816543715341e-05
-2.86391365797888e-05
-2.81538796724859e-05
-2.25450201445885e-05
-1.16007343271001e-05
-8.87607967495688e-06
-1.19907083526533e-05
-2.47634556270131e-05
-1.74541089374723e-05
-1.94898397479422e-05
9.08208245075726e-06
-2.76074232918178e-05
-8.25896801623001e-06
-7.60364862709653e-06
-8.63558785916325e-06
-1.11966894482816e-05
-2.04970954819623e-05
-1.21152921785395e-05
-3.31527795014821e-05
-2.25352786806233e-05
-5.78949830258785e-06
-9.82634988646911e-06
-7.24507001681624e-06
-1.5783513137342e-05
3.0536548448315e-07
-2.11095111817473e-05
-2.81934337772314e-06
-2.63890302677509e-06
-2.61488430310651e-05
-4.38847353855849e-06
-1.64095484633483e-05
-1.65558595378738e-05
-1.59185082168358e-05
-2.36914677603111e-05
-1.90593851243127e-05
-6.51838816971592e-06
-2.51767481563245e-05
-9.03957259780172e-06
-1.64798589743593e-05
-1.70689165950659e-05
-2.5942576021081e-05
-2.46723146246246e-05
-1.36435324787546e-05
-1.78523986274771e-05
-1.24172838661825e-05
-3.52279646483827e-05
-1.73028137592264e-05
-8.11761489917654e-06
-1.73154233245953e-05
-3.16801774797159e-05
-2.05056685730704e-05
-1.06232562939161e-05
-6.77004323119865e-07
-1.30937434045809e-05
-8.80830166595221e-06
-8.20630050727132e-06
-1.85925498221736e-05
-4.42810131259707e-06
-2.58864619288347e-06
-1.78180492820066e-05
-1.46310998903613e-05
-2.4198440692374e-05
-2.67665802049566e-05
-5.18846895891367e-06
-3.12304344463457e-06
-1.27498678741465e-05
-2.28627273608843e-05
-5.44206982119359e-06
-2.48276494625598e-05
-2.94227482748608e-05
-2.0986142082105e-05
-2.12650917040254e-05
-1.40408603745019e-05
-5.56807993555349e-06
-2.2846873218939e-05
-2.10959416822326e-05
-2.60977574581149e-05
-2.025537063796e-05
-2.15016983835012e-05
-1.28567898982712e-05
-3.66344668074861e-05
-1.93030699941196e-05
-1.50116292825914e-05
-1.30084207454288e-05
-1.46907050100561e-05
-1.98455182447924e-05
-1.70578719532141e-05
-9.68356285774474e-06
-1.29733861331052e-05
-2.19474953285401e-05
-1.23205094913185e-05
-1.02194564617022e-05
-4.54665125614916e-06
8.52337600666397e-06
-2.24351835540486e-05
-8.81545543036931e-06
-2.16595468961186e-05
-2.60624559219071e-05
-1.62290417890343e-05
8.56610248504003e-06
-1.21472243158101e-05
-2.43479478639903e-05
-2.13106193512189e-05
-1.00342917046173e-05
-3.38453744417325e-05
7.90914735204803e-06
-1.97137106410636e-05
-2.70781233986675e-05
-4.28429933699487e-05
-1.09331696374956e-05
-1.01111318345566e-05
-3.37140364701493e-05
-2.94471263448895e-05
-1.34298700439734e-05
2.3759885706013e-06
-7.48205443772647e-06
-9.72293365444617e-06
-3.28284384338565e-05
-2.74996578192081e-05
-1.31572597031142e-05
-5.49960234295083e-06
-3.30586899046903e-05
-3.5850052395856e-06
-1.32362451265722e-05
-1.44659280641587e-06
-2.05131241461317e-05
-8.01229670163991e-06
-2.18708928058704e-05
-3.66074876174965e-05
-1.35192925132856e-05
-1.51264467797048e-05
-1.55402986183927e-05
-1.49054908700028e-05
-1.76735282411321e-05
-3.63028301928885e-05
-1.44572181202451e-05
-2.03087063240405e-05
-6.01125635665654e-06
-1.12306806083549e-05
-1.98778969966232e-05
-2.9656123690981e-05
-1.17454141307621e-05
-1.17130644664771e-05
-7.70708377644199e-06
-1.92672388793166e-05
-1.75833421307954e-05
-2.63949056177694e-05
-2.66847168185192e-05
-1.78984865646609e-05
-3.17814348230494e-05
-1.28800638853391e-05
-1.08439500291794e-05
-3.28525563017845e-05
-1.62272517045674e-05
-3.79219535908497e-05
-2.53835764727511e-06
-2.33293655240268e-06
-3.37572332142231e-05
-3.10701697460119e-05
-6.83180938305336e-06
-2.23050723612987e-05
-1.98789900354741e-06
-8.1718238355119e-06
-2.29827313049378e-07
4.09541146269536e-06
-7.47627055124607e-06
-1.8478399974806e-05
-4.8353006895775e-06
-1.45988053249759e-06
-4.95588255005627e-06
-7.3722852235842e-06
-2.12402174529915e-05
-2.69799710428547e-05
-2.24208141269901e-05
-1.81833811663137e-05
-1.50368100673329e-06
-3.27693431462494e-06
-1.66248246268872e-05
-1.10016247259611e-05
-1.64513500116966e-05
-2.6713883218423e-06
-1.020675142208e-05
-1.21570539871474e-05
-1.48799840139862e-05
-1.48598568165944e-05
-1.53890826534371e-05
-2.00536500932668e-05
-2.86876910122492e-05
-1.19682946028579e-05
-3.86970462589175e-05
-1.74977754906967e-05
-2.24561400550423e-05
-1.87094428130833e-05
-1.93121408492145e-05
-1.79876238377496e-05
-1.73764858952847e-05
-1.07972909507902e-05
-8.35787791918254e-07
-1.00227020208177e-05
-2.63837314048835e-05
-1.23672933039593e-05
-4.19987878410768e-06
-1.11585417094127e-05
-2.26060877606273e-05
-2.41072810453345e-05
-2.51696369315302e-05
-2.29590431414418e-05
-1.89732332660252e-05
-1.64487006316744e-05
-3.1305666918578e-05
-2.16963155451985e-05
-2.04357123094464e-05
-1.13003206591097e-05
-1.30063254247601e-05
1.19774239974617e-05
-2.18357971853375e-05
-3.03090503184338e-05
-4.2153923314168e-06
-2.32604479127525e-05
-7.79234066082911e-07
-2.37662708137432e-05
-1.36657806938769e-05
-1.91231456951875e-05
-2.65560731735084e-05
-3.9121715051866e-05
-2.79096441710824e-05
-1.51916782345798e-05
-1.85959193990374e-05
-2.72440957871791e-05
-7.70084756581288e-06
-1.92818081458286e-05
-2.29431052576255e-06
-1.67158115643013e-05
-1.79566693063198e-05
-2.77968927161263e-05
-3.44170077240044e-05
-1.6308821041714e-05
-4.30015329352889e-06
-1.73904977356802e-05
-2.51167793223686e-05
-2.04544460138254e-05
-7.23513282616478e-06
-8.72116744212184e-06
-9.02835317941661e-06
-2.21976245624322e-05
-2.0338200941349e-05
-2.20941538436052e-05
-9.82464470263171e-06
-1.36667199443958e-05
-1.58364916631497e-05
-1.9927619218413e-05
-2.26531558744768e-05
-3.96384930324147e-05
-2.67657060931673e-05
-3.3855725584949e-06
1.63584116466716e-06
-5.56621239648225e-06
-2.69090014040243e-05
-2.31543521622172e-05
-1.43709459532022e-05
-1.83874997206337e-05
-1.36293341850723e-05
-1.30546622756328e-05
-6.94468052239714e-06
-5.15699949098065e-06
-1.38807839455896e-05
-1.76748257810938e-05
-2.49952448277256e-05
-6.12934088202457e-06
-1.80099427992074e-05
-2.53152202318698e-05
-1.96834936574319e-05
-1.47096453336138e-05
-2.42412537556991e-05
-2.8201694779754e-05
-2.41545618549684e-05
-6.06792082195492e-07
-1.52375568161595e-05
2.14768914549633e-06
-2.49465578195078e-05
-3.6760712812146e-05
-3.17795716911168e-05
-2.25117048934426e-05
-1.62943185641365e-05
-1.9775334713194e-05
-2.06190674115023e-05
-2.44625836932741e-05
-1.85293135683698e-05
-1.50483855495274e-05
-1.00138204465182e-05
-2.01687512355111e-05
-1.93636742780523e-05
-2.8194537293382e-05
-3.5696108012046e-05
-9.50234785918272e-06
-1.29991183983844e-05
-1.06915250963736e-05
-1.91156496305766e-05
-7.57538100442283e-06
-7.76885305717188e-06
-2.2037573328763e-05
-7.5979556972641e-06
-2.40684152382205e-05
-8.28190934609449e-06
3.92166137515394e-06
-1.70816495652785e-05
-2.69547804417708e-05
-1.12329970322897e-05
-3.40869660203992e-05
-9.67276213033785e-06
-1.71618925117188e-05
-8.53004087004478e-06
-1.32218521444274e-05
-1.74958647572099e-05
-2.67108874748495e-05
-1.57848426284206e-05
-1.25668917955393e-05
-2.66602500126451e-05
-1.50216051228298e-05
-1.54713622660348e-05
-1.57370891466519e-05
-2.23771483693662e-05
-1.49490279664094e-05
-1.7119029866814e-05
-1.86726259133436e-05
-3.60982624828305e-06
-1.37205805628042e-05
-1.49945722103436e-05
-3.57510873669372e-05
-1.49495595052174e-05
-1.16996159562039e-05
-1.01773593816252e-05
-2.43720127373122e-05
-2.7914418152928e-05
-2.02942763853819e-05
-1.5020661182174e-05
-1.86258090309441e-05
-1.44118168728358e-05
-1.56259232093695e-05
-2.7767584049208e-05
-1.29171472704199e-05
-1.86579206551707e-05
5.77428709294992e-06
-1.60467353586462e-05
-8.57424368241184e-06
-9.02214439287073e-06
-3.44238182189946e-05
-2.66344137217565e-05
-1.12522191457053e-05
-2.4763077300572e-05
-2.52508493896345e-05
-2.86212280520666e-05
-1.81498455586861e-05
-1.26598782963068e-05
-1.51961963647651e-05
-1.1618389469429e-05
-2.35576402110982e-05
-1.0765156238729e-05
-1.47593853978641e-05
-3.23497154264129e-05
-2.349678365583e-05
-1.82447798103279e-05
-6.52801454677623e-06
-1.72011731137527e-05
-2.94951505913151e-05
-1.96016793179014e-06
-2.00744858414902e-05
7.16274926840623e-06
-9.15966274511073e-06
-1.57652680534041e-05
3.59946270511357e-06
-1.18651103948747e-05
-1.76446660805708e-05
-1.58494308105559e-05
-2.44322901867405e-05
-2.58563385294813e-05
6.39859777478703e-06
-2.478322271118e-05
-8.63965796559884e-06
-1.53381328752059e-05
-1.92177687688897e-05
-1.22594867483667e-05
-9.1844565809284e-06
-2.36493543578846e-05
-3.68683694378339e-05
-2.7075402202355e-05
-1.36264849603432e-05
-2.79327294154056e-05
-2.42718501167758e-05
-2.5238129188759e-05
-2.01077233637784e-05
-4.32888097240323e-05
-2.38843312847074e-05
1.23388657848161e-06
-3.04293693864235e-05
-4.03712663125048e-05
-1.97379072618409e-05
1.45688584713675e-06
-2.45323877576711e-05
8.5095950258105e-06
2.01490251843583e-06
-1.25363520651155e-05
1.26930730910021e-06
-1.97636596409804e-05
-9.96747098503585e-06
-4.77742876684995e-06
-1.09297302712098e-05
-1.15670323132452e-05
-2.89574236700957e-05
-2.19378132509746e-05
-2.28699261299911e-05
-5.5983082610377e-06
-2.83512510834351e-05
-1.8416274628572e-05
-1.45085417427907e-05
-2.04491890832695e-05
-2.58232925163203e-05
-1.19786579425646e-05
-1.98326126773954e-05
-3.43646696221382e-05
-1.72381125396038e-05
-1.7457814217088e-05
-1.09119996905256e-05
-1.00224201883762e-05
-2.17265247364628e-05
-3.26642370905084e-05
-2.06317621963367e-05
-3.02894421058885e-05
-2.3836501140605e-05
-1.75355671504316e-05
-1.7965804226489e-05
-1.38474404755071e-05
-2.74260014029e-05
-2.82699154076689e-05
-2.89367734771719e-05
-1.42051547390827e-05
-2.82345627881933e-05
-6.13286051669853e-06
-1.70866204255636e-05
-1.90611156061132e-05
-3.21556476894179e-06
6.64433293118398e-07
-1.89562628471173e-05
-1.7643613643586e-05
-1.96847120136712e-05
-1.67904536005389e-05
-2.86921719884486e-05
-5.38834691611702e-06
-1.20508111259443e-05
-1.91037017408214e-06
-8.67523782829678e-06
-1.61839461173933e-05
-2.03554453306766e-05
-1.55392269384745e-05
-2.37419590255902e-05
-2.15638527500428e-05
-2.25287245740642e-05
-4.69079834757447e-06
-1.97320037310757e-05
-7.56348721370787e-06
-2.69192342027065e-05
-1.71171361532667e-05
1.32340971262979e-06
-1.7397443000627e-05
-1.16893643111571e-05
-1.22921079450861e-05
-1.25669575654902e-05
-1.52592936737626e-05
-2.45432365460034e-05
-1.22707252950571e-05
-2.95158159227862e-05
-1.18860840477762e-05
-9.46742290160422e-06
-7.29557812404024e-06
-1.39334371634221e-05
-7.2761293689603e-06
-3.63350072486986e-05
-3.2731763043181e-05
-1.82287722578094e-05
-2.47752795348565e-05
-2.28760541866851e-05
-3.08475792901334e-05
-3.13419181788602e-05
-2.35180406016952e-05
-1.88968703266456e-05
-1.49015257340175e-05
1.42706718086108e-05
-1.26146102567722e-05
-3.01286926503103e-05
-1.14529192806799e-05
-1.15226048118657e-05
-1.01080165699294e-05
-2.04600610703915e-05
-1.66125941038612e-05
-2.22801414981692e-05
-1.22887703246637e-05
-1.62195467400886e-05
-1.88777696789534e-05
-1.08512436394711e-05
-5.60398534132375e-06
-1.78839570182782e-05
-2.73552201371939e-05
-1.45810567966093e-05
-9.11292043870448e-06
-1.06494164684548e-05
-1.33048439438399e-05
-3.10785113002e-05
-1.15720290231092e-05
-1.79999706208458e-05
-2.00379479295943e-05
-2.77385335765667e-05
-2.12212306206312e-05
-2.5939156216429e-05
-1.20937457097652e-05
-1.60143784948049e-05
-2.19837564372324e-05
-2.23980108242607e-05
-1.91704988054465e-05
-3.31263012481105e-05
-3.52108149517481e-05
-1.83342803228695e-05
-1.32835503813813e-05
-1.8906453856042e-05
-2.46568714796878e-05
-2.55694398764039e-05
-1.13605154805781e-05
-2.192901670016e-05
-2.52260752881797e-06
-1.29861724756501e-05
-1.95901412043216e-05
-2.59702012184605e-05
-1.38083856249628e-05
-2.05843688764242e-05
-3.0623512281736e-05
-4.22696536847721e-06
-2.34008566403166e-05
-2.31508695828816e-06
-5.72070156370917e-06
-1.45839260606016e-05
-2.16743975818566e-05
-2.3897945035577e-05
-2.43293643233091e-05
5.39958121441609e-06
-1.20814146879265e-05
-1.32822738729885e-05
-1.81417175727164e-05
-2.98353441994065e-05
-2.08113546900825e-05
-2.92513313902357e-05
-4.81959105249404e-06
-2.80973586433484e-05
-2.15316660174025e-05
-2.30634933426783e-05
-1.43180843891527e-05
-1.1883752515084e-05
-1.45009713075613e-05
-2.23638830635841e-06
-1.65667137589536e-05
-1.26013366895403e-05
-2.06197146191147e-05
-1.63219606738769e-05
-1.3581691122406e-05
-5.85439214729802e-06
-6.88457888215317e-06
-1.59610844052659e-05
-3.08919999069943e-05
-4.59582158746334e-06
-2.52673946818182e-05
-9.10917787498089e-06
-1.62377718489402e-05
-1.03861860510003e-05
-2.1692086023591e-05
-2.17658388018506e-05
-1.15841865144842e-05
-1.04452495836688e-05
-1.00322858880516e-05
-1.55340993403832e-05
-2.84992183561003e-05
-1.61123802762744e-05
-2.8363104984303e-05
-3.86040350141222e-05
2.4895822124339e-06
-1.47399897594768e-05
-1.96632588053907e-05
-3.86888190896499e-05
-2.57497370744025e-05
-2.42630617071007e-05
-1.39123931972368e-05
-1.87718629291547e-05
-2.21210516553332e-05
-2.90064185717041e-05
-2.41293982064717e-05
-3.11789819409223e-06
-1.10342494344443e-05
-1.80828443933746e-05
-1.61846192766141e-05
-9.58471649121837e-06
-1.99675562884426e-05
-1.39227026063002e-05
-2.38768190181479e-05
-2.52256611640749e-05
-1.87573673710846e-05
-1.65603007144873e-05
-1.77328166893549e-05
-1.82687367350595e-05
-1.8237589611776e-05
-2.85000815351123e-05
-3.4610554807255e-06
-5.25695804634369e-06
-2.43326654608988e-05
-9.13080202130663e-06
-1.67422191391324e-05
-1.70631320975112e-05
-2.08023733518065e-05
-5.88578065018778e-06
-2.52292787281765e-05
-1.23369319969563e-05
-3.26519398697921e-05
-2.10786026904266e-05
-5.24770419951354e-06
-2.05510185831324e-05
-8.37708018058868e-07
-7.19192433490143e-06
-1.72503279491385e-05
-2.1805158145313e-05
-7.3056319667207e-06
-9.46331706999725e-06
-2.30101299957687e-05
5.54065635927398e-06
-2.79631605059509e-05
-1.47849214686097e-05
-1.87933045433026e-05
-3.26580577071881e-05
-3.17653526968833e-05
-5.96270925717474e-06
-1.16698500711296e-05
-3.03679081209477e-05
-1.37460526775652e-05
-6.42025945901638e-06
-1.58013781923407e-05
-2.51926216812539e-05
-9.41932990901574e-06
-2.20896535263681e-05
-9.75549624162916e-06
-1.2362298470575e-05
-1.2255271844848e-05
-1.38378382856561e-05
-2.43515948538614e-05
4.17568106371073e-06
6.36047110850341e-06
-2.10453107953374e-05
-3.74821977923539e-05
-2.8148363374732e-05
-7.40464318543637e-06
-1.51476632745547e-05
-7.93396772212054e-06
-2.71077391426068e-05
-2.3008215998454e-05
-1.73731698946699e-05
-1.45769973852183e-05
1.78264655072286e-06
-1.39932061294505e-06
-1.5416489322207e-05
-1.89831800482363e-05
-2.5094610883135e-05
7.70580678040431e-06
-7.10725319973921e-06
-1.45342634988913e-06
-1.73756795970431e-05
-1.08007247625391e-05
-1.78073054408547e-05
-2.76204172782825e-05
-1.44691317371799e-05
-1.56832009137203e-05
-2.59798729179957e-05
-1.37107104647807e-05
-1.46110750483085e-05
-1.44851349250789e-05
-1.58815475844979e-05
-7.81124373728272e-06
-2.55594029493735e-05
-1.99643354779848e-05
-2.15429033807906e-05
-2.97012117618096e-05
-1.89712541488987e-05
-2.26983866251955e-05
-2.75545377684126e-05
-5.03488116506484e-06
-8.30574739260386e-06
-1.90002851107323e-05
-1.46667121313588e-05
-1.06941431015238e-05
-2.67822503776343e-05
-3.07891560101965e-05
-1.10579617187711e-05
4.29629001449002e-06
-2.23227081587653e-05
-2.08858857025351e-05
-3.81870776562954e-05
-3.10296658743738e-05
-2.67657071024325e-06
-5.40777863080047e-06
-7.52633823528285e-06
-9.40613318408477e-06
-1.34922754948704e-05
-2.51523880672064e-05
-1.53764193935088e-07
-1.34371997436194e-05
-3.22741150192803e-05
-9.89395743453294e-06
-1.46192285873594e-05
-1.50304961306055e-05
-1.32837562323248e-05
-1.15548095983462e-05
-1.88487277364404e-05
-1.84348693723127e-05
-2.51237266535167e-05
-5.70188251490829e-06
2.93553034423286e-06
-2.44846107622058e-05
-3.77628470897519e-06
-4.17975541522119e-05
-1.69380545619526e-05
-2.46618871888151e-05
-1.14302939968634e-05
-8.47323280111476e-06
-2.44930484155016e-05
-1.72658276845678e-05
9.93615262875895e-07
-8.77618398400781e-06
-1.82755848692592e-05
-8.92165346451727e-06
-1.64258955252695e-05
-1.18867545059696e-05
-2.72588709823049e-07
-2.50607306675831e-05
3.21991310093468e-06
-7.75574477401352e-06
-8.77828826987462e-06
-1.45223053376486e-05
-2.75659079272154e-05
-1.12394088039772e-05
-1.67110208525112e-05
-2.83213252602223e-05
-1.55469092333336e-05
-1.69836328166466e-05
7.50004463970485e-07
-2.46561060489346e-06
-2.10408910607567e-05
1.04033452463917e-06
-5.18968355691522e-06
-5.67723282928006e-06
-1.19473055886898e-05
-2.25208077028892e-05
-5.15145567566087e-06
-9.24470450533954e-06
-2.1519377582624e-05
-2.06497302171515e-05
-2.41622477102011e-05
-2.08676923857758e-05
-1.43849759578367e-05
-2.35485594475981e-05
-1.39426211656979e-06
-3.05505798998162e-05
-1.54427925593996e-05
-2.12228206536522e-05
-5.61711354923399e-06
1.9390005369563e-06
-5.89987347812586e-06
-2.18169195010659e-05
-1.1909838539757e-05
-2.29494738605155e-05
-1.72250020775116e-06
6.75873281679305e-06
-5.86478981744876e-06
-2.6259712722662e-05
-9.38454082114034e-06
-9.9675715109723e-06
-2.0356245132345e-05
-1.11659827906661e-05
-3.84743011030268e-06
-1.47907414201993e-05
-2.6640154419272e-05
-1.24578256573178e-05
-2.54535184476377e-05
-1.98557231448616e-05
-1.64960003953131e-05
-1.62474271520512e-05
-2.12037177193622e-05
-1.4373157340986e-05
-2.52988305375908e-05
-4.0615065165773e-05
-5.15387408842696e-06
-2.3338510703721e-05
-1.29697675250075e-05
-1.51881847893198e-05
-2.62014433020433e-05
3.58156740652407e-06
4.128024248659e-06
-1.6312248182106e-05
-2.39329196776484e-05
-1.08805060122745e-05
-2.22567484721933e-05
-1.4345052050712e-05
-1.70435314992364e-05
-3.347207987282e-06
2.70028433496765e-06
-1.30202499256597e-05
-2.68304807942272e-05
-1.17770290937497e-05
-1.55174373891755e-05
-1.61147604260781e-05
-2.15668624029367e-05
-2.71496794748154e-05
-1.9979075586258e-05
-1.45542911928492e-05
-7.23587267419928e-06
-2.52685096413779e-05
-1.85778864223148e-05
-8.82095352700894e-06
-1.12133100481909e-05
-3.84409233743941e-05
-1.23204322850007e-05
9.27413464186945e-06
-5.2135708709033e-06
-1.56695343141841e-05
-2.7211197850453e-05
-8.23918507644162e-06
-2.44788915206132e-05
-7.26574622200999e-06
-2.12886909631783e-05
-1.17369907386312e-05
-7.47781099249733e-06
-1.14038685263301e-05
-1.0807294988084e-05
-9.70647734657505e-06
-1.88699182271213e-05
-2.06440024960759e-05
-1.24909797652678e-05
-1.38326542214268e-05
-1.76911506865359e-05
-1.31024128827215e-05
-3.92998902244421e-05
-1.15345012582378e-05
-1.45191521947048e-05
-4.07810444786637e-05
-6.38596817314173e-08
-7.89934973677879e-06
-6.18332007890824e-06
-3.06519798719707e-05
-7.722778555051e-06
-2.96196626011132e-05
-2.57011500613033e-05
-2.21633822639393e-05
-1.49412598130285e-05
-3.1319923128549e-05
-2.94295069026016e-05
-1.69094216956577e-05
-1.12374290799903e-05
-1.85629543620172e-05
-2.65555402985898e-05
-7.7583734650642e-06
-6.13203064776238e-06
-3.65175727328823e-05
-1.04736336194153e-05
-2.55515427799926e-05
-2.48251389113689e-05
-2.66086708324754e-05
1.40614486354294e-06
-8.35721080485353e-06
-9.2745465402526e-06
-1.81329484154935e-05
-7.52436959937476e-06
-9.65332348045073e-06
-1.36477837671271e-05
-1.14612079192046e-05
-2.63547748640203e-05
-1.59479486423039e-05
-2.69829200339983e-05
-3.31103664480345e-06
-4.02912035815231e-05
-1.80411105282079e-05
-3.66067050990568e-06
-1.81362860434571e-05
-2.02074940236341e-05
-5.45319964921374e-06
-1.58251537902076e-05
-1.28559755385525e-05
-1.9371647688368e-05
-3.51209346546971e-06
-1.01222899933387e-05
-1.65845539085956e-05
-1.06822517742585e-06
-2.71910434356821e-05
-7.16246330241646e-06
-5.70902149587069e-06
-3.13163383126179e-05
-2.26064543031136e-05
-2.03361639313148e-05
-2.64548292566704e-05
-1.59503759806249e-05
-1.0427399526012e-05
-1.37597420567469e-05
-1.70218688325291e-05
-2.0960956969909e-05
-2.34984566397154e-05
-1.68355596887048e-05
-1.89410049490816e-05
-2.48833926832038e-05
-2.71605875191207e-05
-3.12374206528944e-06
-1.89497338203064e-05
-2.69474080232142e-05
-2.1327685862093e-05
-1.27445745961092e-05
-6.98965089879289e-06
-1.16512207858876e-05
-1.37043021002404e-05
-1.66136703525149e-05
-8.1927288339508e-06
-2.26799423416463e-05
-9.3713104091125e-06
-8.90959353879357e-06
-2.38471596949496e-05
-1.86367492573589e-05
-2.45689788316307e-05
-2.18155620915267e-05
-1.67716003206533e-05
-8.71742426130492e-06
3.63091103760993e-06
-1.94542725820347e-05
-6.74982274125852e-06
-1.47560047477778e-05
-1.15910042008218e-05
-1.09817540779296e-05
-1.67729179378333e-05
-2.16217613839248e-05
-2.28518737337293e-05
1.03877540930267e-05
-1.098826125199e-05
-1.63753151401733e-05
-1.24749889682451e-05
-1.27979317997249e-05
-1.56845621959521e-05
-2.01624884584198e-05
-8.36833506519823e-06
-2.69793988720389e-05
-1.08778618374431e-05
-7.49430633045687e-06
-2.24495300146895e-05
-7.3937540115913e-06
-2.74208241487068e-05
-2.42394633180056e-05
-2.43827450887362e-05
-1.69443920429317e-05
-1.25432140653771e-05
-1.92357719852514e-05
-1.4479609291964e-05
-1.60263730869322e-05
-2.05650985293924e-05
5.85745809917129e-07
-2.68535057358118e-05
-1.1015451368595e-06
-1.72277545439187e-05
1.65328421789842e-06
-1.3428959055887e-05
-8.83577571637563e-06
-1.97176926130377e-05
-3.42304345426328e-05
-2.64628339556417e-05
-2.16454172613522e-05
-1.63205185151471e-05
2.22486629200209e-07
-9.12301284987192e-06
-1.15403745575095e-05
-2.66139987270637e-05
-4.73617971592556e-06
-2.13345068945594e-05
-1.76195772158455e-05
-3.11791472160783e-05
-1.19735562806212e-05
-1.63482160823262e-05
-6.13584137795886e-06
-8.73476731114769e-06
-1.21477273049141e-05
-1.31445764266946e-05
1.23970850259081e-07
-1.7079692359584e-05
-1.17873108981993e-05
-2.52057008472887e-05
-8.59455079923464e-06
-1.14731358634338e-05
-1.789734508451e-05
-2.49428940137429e-05
-2.50454493197217e-05
-2.2558414907511e-05
-2.0568312697101e-06
-1.60458316125297e-05
-1.00137543360932e-05
-2.56564971522307e-05
-2.41006572997257e-05
-2.74138899790912e-05
-2.4049948131203e-06
-5.71086945270272e-06
-1.98216641696049e-05
-1.33349299824177e-05
-1.33943437186584e-05
-3.42464903841075e-05
-9.21959444343556e-06
-1.82558536561527e-06
-4.49414588190544e-06
-2.09611033758999e-05
-1.18045157478919e-05
-1.25467752075311e-05
-2.79685323992291e-05
-2.13209520898832e-05
-2.09873778056443e-05
-1.58739189771965e-05
-1.80892949800678e-05
-2.38498525016927e-05
-2.39516111659556e-05
-2.555082937109e-05
-2.89382100042915e-05
-2.86062398466358e-05
-1.44466812255685e-05
2.10237577482117e-06
-1.67369307213676e-05
-8.06665885434428e-06
1.53044096233628e-06
-1.52529350107457e-05
-2.06248153738671e-05
-1.05924994353987e-05
-1.4757615510477e-05
-1.32135370893437e-06
-9.69605009709614e-06
-2.70645322029955e-05
-3.03478018578415e-05
-3.37001288157274e-05
-1.90454982616138e-05
-2.60777663945481e-05
-2.53651057396967e-05
-1.69998525219759e-05
-1.85658428611051e-05
-6.66157667234814e-06
-1.45297661549996e-05
-2.46534069881817e-05
-1.6651872457648e-05
-3.00301459928781e-05
-2.94328014287282e-05
-8.76419878271971e-06
-4.90114161202931e-06
-1.67891181446835e-05
1.90197176709521e-06
-1.05755661238296e-06
-4.48774411287766e-06
-1.8655381526645e-05
-4.96890887964528e-06
-1.55911255216467e-05
-1.02589468174587e-05
-1.49506019205131e-05
-2.49657977626187e-05
-1.71809406952718e-05
-6.03499013388407e-06
-1.19689940531212e-05
-1.78082485542919e-05
-1.39770260456811e-05
-1.36861010406016e-05
-1.1446492694271e-05
-8.64854615737982e-06
8.2810420152131e-06
-1.79666973445129e-06
-3.16090283794746e-05
4.89932792839619e-07
-1.02577023983666e-05
-9.73505496539024e-06
-5.99389733061538e-06
-2.64115790192925e-05
-7.19439837142315e-06
-9.02465510063381e-06
-1.9162296717497e-05
-1.02221206553541e-05
-6.16777516202259e-06
-1.38635466104554e-05
-1.00997863101984e-05
-5.01722569516491e-06
-2.37222542423529e-05
-2.32256361304982e-05
-2.78867455198701e-05
-3.20753347888046e-05
-1.5466192296622e-05
-6.69424273500511e-06
-2.30871065995086e-05
-3.18976537554622e-05
-2.13263118729996e-05
-2.48666846415718e-05
-1.63970616021742e-05
-6.64563508531813e-06
-2.22960388140616e-06
-9.6587956845392e-06
-1.58439868002741e-05
-2.54712756522908e-05
-1.82934901422353e-05
-1.32197298239199e-06
-1.87460459468756e-05
-1.78258860498801e-05
-6.56701641696524e-07
-2.68416717328303e-05
-1.24348507524511e-05
-1.70622323543428e-05
-1.05113557036221e-05
-2.11938208834046e-05
-8.53092627966707e-06
-3.09158020071767e-05
-1.22732377762823e-05
-3.35267647376544e-05
-6.48900338137342e-06
-9.71879366643344e-06
-1.36027064414682e-05
-1.8840635417464e-05
-2.3734878078743e-06
-1.9893895462205e-05
-2.6393957062456e-05
-1.22886603692074e-05
-2.34892525073584e-05
-8.05404389344682e-06
-2.46932430411104e-05
-3.36638553107627e-05
-4.27810393027395e-06
-2.90642246489461e-05
-2.35352222416357e-05
-3.17700129332001e-06
-1.3274054813938e-06
-8.66869494045128e-06
-1.73749697459513e-05
-3.71054467321988e-05
-2.11831265466404e-05
-1.15336756057427e-05
-8.42875390959614e-07
-1.24304165203726e-05
-1.38075879157586e-05
-9.13634014873841e-06
-2.03937693185223e-05
-2.01924944472257e-05
-2.30321698163666e-05
-7.279398607749e-06
-3.03334980278724e-05
-3.15227467539665e-05
-1.82501786617699e-05
9.81958563412486e-06
-1.37456979920588e-05
-9.47042345261389e-06
-2.91750934996426e-05
-3.32360198946432e-05
-3.56929439454133e-05
-3.11917078408777e-05
-3.78135827668403e-05
-1.20229685595561e-05
-2.28808841517004e-06
-9.2939567194496e-06
-1.27407602819366e-05
-1.23083082681709e-05
-7.51587265192528e-06
-3.02447977525859e-05
-1.95533677470314e-05
-7.79891593232874e-06
-3.61887957048954e-05
-3.44015460770767e-06
-2.44425360704313e-05
-2.90485073024503e-05
-3.31464602840184e-05
-1.54350457456946e-05
-2.57823524614512e-05
-2.97606185055551e-05
-2.4721655585165e-05
-1.94179051275126e-05
-2.25799461378509e-05
-1.71723639766994e-05
-1.28693572920507e-05
-1.41508808513417e-05
4.69930158450712e-06
-1.86936501570889e-05
-2.88964682942103e-05
-2.88476796928075e-05
-2.23867755170752e-05
-2.31263358434761e-05
-2.16978747916941e-05
-3.46097600631667e-06
-1.68609947591271e-05
-1.79307158855305e-05
-2.06631376198985e-05
-1.71121032599242e-05
-2.35122779291249e-05
-3.52288426699135e-05
-1.26366364667344e-05
-2.12787962763902e-05
-1.626623358005e-05
-1.57661552215135e-05
-2.60282342880634e-06
9.80046452171923e-10
-4.2833957368743e-05
-2.16992895868161e-05
-1.98200549774525e-05
-3.5319262155004e-05
-9.91088423863302e-06
-1.05442417287063e-05
-3.78799925806969e-06
1.16080995248333e-07
-2.61975463768013e-05
-2.24473976809189e-05
-5.5553212002076e-06
-2.62848509635306e-05
-1.87588064973321e-05
-1.62174879430222e-05
-2.65968013765868e-05
-1.96725114267506e-05
-2.7543292495882e-05
-2.17033991295473e-05
-1.66506554650586e-05
-4.47480457328189e-06
5.48659295361979e-06
-1.38718840864021e-05
-3.70025863116125e-05
-3.66521910683107e-05
-1.69689417462356e-05
-1.33920782983e-05
-1.37170096015579e-05
-2.57408952803397e-05
-2.35459133731712e-05
-4.07726950878387e-05
-2.7970955679464e-05
-2.19280741279013e-05
-2.17711343435442e-05
-3.21466880342977e-05
-1.11647496041216e-05
-2.73215070144195e-05
-2.30908891940764e-05
-3.29350702103684e-06
-1.21703244909346e-05
-3.05737109633296e-05
-8.70972036107703e-06
-6.19227530986974e-06
-1.24260341237788e-05
-1.65528637116823e-05
-2.86999531558629e-05
-2.12618209276551e-05
-4.06229091556868e-05
-1.47620137086173e-05
-2.74401837414316e-05
-2.44282805651039e-05
-1.33984594140421e-05
-6.54163341726151e-06
-3.09412746895955e-06
-1.60005099388779e-05
-1.99327209615281e-05
-8.21507517318898e-06
-9.08048996887865e-07
-3.91729797127144e-06
-2.77639125635639e-06
-1.66895215096484e-05
-3.41539494136711e-05
-2.69684429121151e-05
-2.25627871478107e-07
6.90986876374624e-06
-3.22929146444457e-06
-2.04787320573789e-06
-1.02646097338105e-05
-1.82265422670217e-05
-1.76280627222907e-05
-1.38491704935138e-05
-8.49318826174756e-06
-1.7735835454199e-05
-7.70333305701963e-06
-9.9274119248176e-06
-1.51654480414319e-05
-2.68219343332732e-05
-3.1436678639229e-05
-1.64077077645503e-05
-1.36401047957487e-05
-1.41345906097447e-05
-1.51505642704763e-05
-2.12075574562598e-05
-8.2751222753275e-06
-1.92565881720645e-05
-1.94122980091308e-05
-1.76568674028945e-05
-9.79753013122111e-06
-1.16368882696603e-05
-8.78503070872784e-06
-7.9103089402141e-06
-2.25181311707093e-05
-8.02494967034515e-06
-1.82706721478849e-05
-2.17762803605978e-05
-3.31165452716786e-05
-3.76736765621453e-05
-3.15287435652228e-05
-2.22475713837523e-05
-1.6168842892203e-05
7.00687522427499e-06
-4.87186769917807e-06
-2.86633764365354e-05
-2.59242340324514e-05
-1.50451358696965e-05
-2.72416062855372e-05
-1.47852556310912e-05
-1.3974448136755e-05
-1.58985259671586e-05
-2.99801291874253e-05
-3.34374299584621e-05
-1.41809947735355e-05
-1.08993306473753e-05
-9.77990049338088e-06
-2.05530424484319e-05
-1.99369565372218e-05
-2.5039817367741e-05
-2.46880150807982e-05
-2.10006228870958e-05
-2.26449849045514e-05
-2.67880057767733e-05
-2.53786899553318e-05
-1.75226005785358e-05
-2.03173215591895e-05
-2.06677951613476e-05
-1.26582123190204e-05
-9.01462225887642e-06
-2.26383883197443e-05
-9.79120712208861e-06
-1.14299082615291e-05
-1.76158431850096e-05
-1.0308319532607e-05
-1.08314562274731e-05
-7.85146029511742e-06
-1.38482295459669e-05
-7.82426510632014e-06
-1.83489909404001e-05
1.38249899788778e-05
-2.7204150613065e-05
-1.54590042147022e-05
-3.50726367553994e-05
2.30942086608463e-07
-2.55474251052415e-05
-4.24771592026241e-06
-8.63777020774864e-06
-3.33051925098895e-05
-1.56803431956337e-05
-2.61008156157105e-05
-8.17340458787619e-06
-2.94215192022616e-05
9.17367294455122e-06
-1.88060345750209e-05
-1.83707742565251e-05
-8.55574514362272e-06
-1.66344937576695e-05
-1.33349926531971e-05
-1.32172904374359e-05
-1.71794676664555e-05
-2.84751443102e-05
-2.77688766301123e-05
-4.2662694459663e-06
1.46419749367944e-05
-2.30001567382752e-05
-2.18029908557228e-06
-1.57230808033419e-06
-1.9352785852352e-05
-1.8185146449881e-05
-2.71179114341971e-06
-1.32100959309309e-06
-1.82596025594639e-05
-3.94146482160552e-06
-1.76098680573522e-05
-2.69805038041512e-05
-1.81971964483419e-05
-9.86962518221625e-06
-3.01678555691138e-05
-2.80055719415307e-05
-2.21348248704556e-05
-1.03490643762334e-05
-6.2529563727267e-06
1.26153131329129e-05
-8.81774937326142e-06
-2.13210054313793e-05
-3.34057602126128e-05
-2.25313734462593e-05
-6.44858759099522e-06
-2.23396894589619e-05
-2.07680483908115e-05
-9.26330778093252e-06
-1.67157841986283e-05
-8.04485799674498e-06
-1.99019971656649e-05
-1.48031651069583e-05
-2.24478760323059e-06
-2.45838556618282e-05
-1.93037211965041e-05
-1.80395202615294e-05
-2.87348080444942e-05
-1.32469987860009e-05
-1.36117313887325e-05
-1.67812766471215e-05
-3.00113692019498e-05
-1.22668537492532e-05
-6.41213701130223e-06
-1.86232411322245e-05
-9.79592575587065e-06
-1.34435904253912e-05
-8.38517866347608e-06
-1.18393855939223e-05
-2.87893803551187e-05
-1.99053011393096e-05
-9.7549741742738e-07
-1.43870385626689e-05
-7.29809087944982e-06
-2.21134775420581e-05
-2.22568591706114e-05
-2.65411951366321e-05
-2.75998661440058e-05
-1.50937628006564e-05
-1.73890573938935e-05
-2.48687829457147e-05
-1.29292314206102e-05
-2.15057310020223e-05
-8.09214998056324e-07
-1.25447905950186e-05
-2.80619618623841e-05
-2.33206405364708e-05
2.99226738015822e-07
-8.27869473021486e-06
-1.54604027055774e-05
3.09874752059255e-06
6.00610666481012e-06
-1.56023945730876e-05
-2.59713961344894e-05
-1.47767918438349e-05
-1.1950759977546e-05
1.07279296751942e-05
3.07725468367571e-06
-2.51755311342686e-05
-2.01197048835194e-05
-2.74604866037423e-05
-2.92047479457627e-06
-1.03408424730839e-05
-2.29710154156942e-05
-1.69506031824169e-05
-8.04774919322535e-06
-1.25912942191283e-05
-1.02043760063141e-05
-1.41968665101584e-05
-1.41155834154879e-05
-1.19753677069327e-05
-2.42687392180466e-05
-2.28038364866503e-06
-2.39285343271942e-05
-2.25243339449908e-05
-1.85008604388059e-05
-1.31091980078474e-05
-1.33638013116157e-05
-8.98172910996444e-06
-1.72863033993681e-05
-1.9878401562781e-05
5.03971960890991e-06
-1.01532940132481e-06
-9.51734392297167e-06
-2.05947155679679e-05
-1.20901229101726e-05
-1.16348633849395e-05
-1.53759527508899e-05
-2.42825401472085e-05
-2.81709404142531e-06
-4.34938944068194e-06
-1.99100812827656e-05
-7.71741759613862e-06
-2.54947009025236e-05
-1.10254499304582e-05
4.8726165911172e-06
-1.36354602403916e-05
-2.64366560463957e-05
-2.71636097148827e-05
-7.88819511000805e-06
-1.17364524130381e-06
-1.59516840797918e-05
-1.63812033704608e-05
-3.36542947508564e-05
-1.40899609338875e-05
-4.59707968937463e-06
-3.69275998522734e-05
-1.01180728222855e-05
-1.97793541638277e-05
-2.51439825048721e-05
-1.47094758502153e-05
-2.82556065481353e-05
-1.51212441172599e-05
-2.30839710797005e-05
-3.57182908470519e-05
-8.74784514783608e-06
9.47204990735207e-07
-5.55124457868104e-06
-2.43895114841496e-05
-8.14558730239375e-07
-6.85155599642522e-06
-3.30121524209291e-05
-1.47346711287912e-05
-1.49419173197661e-05
-4.60217906294657e-06
-4.65801970979139e-06
-2.36257689730173e-05
2.47878100955495e-06
-5.92247927681013e-06
-9.96900208466897e-06
-2.30771696659197e-05
-1.74315563316735e-05
-2.62869325910029e-05
-2.87310646291949e-05
-7.92642047873349e-06
-2.23189814831845e-05
-2.92524468278887e-05
-2.46773433083607e-05
-2.12833596488565e-05
-2.06577613425018e-05
-4.05606423593922e-06
-1.71011553095963e-05
-2.68505246838614e-05
-2.11279635474647e-05
1.00873080471067e-05
-1.80873169047547e-05
-1.78318736770119e-05
-2.79029130000081e-05
-2.11060177754655e-05
-6.13046477222014e-06
-3.28815729532532e-06
-1.70615486213685e-05
-2.64953421256814e-05
-2.75281351548403e-05
-1.80047436816833e-05
-1.35546841519901e-05
-3.19991930923064e-05
-7.30394843834437e-06
-3.00625445055667e-05
-2.84531222022396e-05
-1.3898930813975e-05
-2.80771646684207e-05
-8.46747588399103e-06
-1.58242484955811e-06
-1.59944262803762e-05
-2.0175138452454e-05
-1.53305107548665e-05
-2.72806295082217e-05
-1.31822582817032e-05
-4.69871283092295e-06
-7.04774213831003e-06
-2.15439156620626e-05
-9.06156181982485e-06
-3.22238739783959e-05
-2.5453097668957e-05
-1.94799382175411e-05
-1.0585755986067e-05
-9.33098887163109e-06
-1.02295914550514e-06
-5.82901650320774e-06
-2.63330774631589e-06
-2.0938797887849e-05
-1.73389776001651e-05
-1.03687598861803e-05
-5.69377460279189e-06
-5.1261725275233e-06
-1.64249023115035e-05
6.56857479447716e-06
-7.57737847450262e-06
-1.0576087415504e-05
-7.34819969156269e-06
-2.48232323483728e-05
-2.51080066962058e-05
-2.39208926515698e-05
-4.31267507530914e-06
-2.29265354238699e-05
-1.34964253933696e-05
-1.33073907708135e-05
-1.2553364612995e-05
-5.84392140835071e-06
-1.11672899338799e-05
-2.99638545186557e-05
-1.80807201420453e-05
-9.04591491503912e-06
-1.1670667394027e-05
-9.99923487118065e-06
8.07224512592815e-07
-2.77525217190189e-05
-1.07988301582768e-05
-5.21777546042154e-08
-2.49053192184743e-05
-6.0538198710326e-06
-1.88891000104518e-05
-1.25319087102648e-05
-1.9041689920117e-05
-1.7479896902622e-07
-2.17209877681226e-05
-2.35705817720478e-05
-1.43459636902689e-05
-2.51078396970193e-05
-1.37950213785928e-05
-1.81414032990456e-05
-6.36254013562769e-06
-4.00487761685697e-05
-2.4626826355277e-05
-1.57865452582859e-05
-3.07318948125733e-05
-2.70833782490418e-05
-1.41383786651885e-05
-2.84011418772883e-06
-1.60829469235994e-05
-5.13619634054625e-06
-1.39806574893155e-05
-1.73146004281254e-05
-3.61376979923154e-06
-1.03200730379292e-05
-2.52260901454282e-05
-1.74530249593533e-05
-1.05994284975647e-05
-7.01372106819107e-06
-1.01057558403992e-05
-1.75720402986332e-05
-2.28960092854415e-05
-1.19690061487236e-05
-1.46595833707601e-05
-4.07980278622295e-06
-3.94895534848515e-06
-2.47584469052729e-05
-1.4044718672781e-05
-1.3283834940842e-05
-2.35674348512498e-05
-6.26451353708479e-06
-1.20642464549925e-05
-1.68613028531311e-05
-1.39628952523711e-05
-2.57656808215362e-05
-3.18639802812441e-05
-2.07118426983756e-05
-6.04581813317817e-06
-3.30106622398348e-05
-1.94734415339868e-05
-1.37772335512608e-05
-2.1664138357035e-05
-1.02110124558775e-05
-1.97296203452762e-05
-2.10826945730564e-05
-1.32286740944927e-05
-8.43946438924475e-06
-1.13920882392693e-05
-2.16380369987983e-05
-1.61628813173821e-05
-1.77916270400665e-05
-1.58544275257912e-05
-1.66893274787279e-05
-3.14483692359345e-05
-2.04541096091123e-05
-1.26657788067451e-05
5.42350761123138e-06
-1.4642725578139e-05
-1.77430818642414e-05
-2.35290807359817e-05
-8.71563624669044e-07
-2.46894000611731e-06
-1.65137296900014e-05
-1.73730051640368e-05
-5.20132571132192e-06
-1.23936402930575e-05
-3.6453322510192e-06
-1.91358173989781e-05
-2.44492693885416e-05
-1.97685161927941e-05
-1.07856297690006e-05
-1.21873927546306e-05
-1.81255599263034e-05
-1.72956676912177e-05
-9.30790960084501e-06
-2.21048927020011e-05
-7.96131065781045e-06
-5.8584764590803e-06
-1.15544029161855e-05
-1.51464491873687e-06
-6.40996061244935e-06
-1.87560555228386e-05
-2.84445543709627e-05
-3.25034916129072e-06
-1.4502813087297e-05
-1.53663808819701e-05
-9.3793402148335e-06
-1.87734758419508e-05
-1.66193637739971e-05
-9.60180244190839e-06
-1.93546780284062e-05
-2.01994399111566e-05
-1.38535242308108e-05
-1.50562661292956e-05
-3.57891751950397e-06
-1.13006880120665e-05
-3.12172769691509e-05
-2.94655362678982e-05
-1.90459850965699e-05
-1.98846433019844e-05
-9.6926474247283e-06
-1.10123435118059e-05
-1.60468123574537e-05
-1.03357462596072e-05
-1.53082539701388e-05
-3.07769500385787e-06
-2.10140874398611e-05
-1.23968541150094e-05
-2.22216833898481e-05
-9.51842208645508e-06
-1.49573631791752e-05
-2.41988525015096e-05
-1.72961217171483e-05
-1.62671713702825e-05
-3.45095320249708e-06
-2.93696095397521e-05
-8.17874951272179e-06
-2.37005029510505e-05
-2.68589394448536e-05
-7.77279281276399e-06
-2.46429071964891e-05
-1.63519491489073e-05
-1.0295037232297e-05
-8.11498792178376e-06
-1.22855258010143e-05
-1.48886840534494e-05
-1.04502797168881e-05
-2.23502327628572e-05
-4.31100859140866e-07
-2.25077422431587e-05
-2.24159250755567e-05
-1.49105752750145e-05
-1.17370543196093e-05
-2.7881382831928e-05
-2.0234530489142e-05
-1.5160123320531e-05
-7.38102264751056e-06
-1.70664698249356e-05
-1.9918585624448e-05
-1.57768208389417e-05
-1.16510756528923e-05
-2.20262504577598e-05
-2.45191517509697e-05
-2.89596354026209e-05
-1.87559594119556e-05
-2.03339121826964e-05
-1.20021166328879e-05
-2.62746019368268e-05
-4.29591894598849e-06
-4.4397952258698e-06
-1.29201379493708e-05
-1.51176788332864e-05
-1.49679112362153e-05
-9.2439590486711e-06
-1.86973579823348e-05
-2.15583397167976e-05
-1.70304108505718e-05
-2.16521061368586e-05
-1.74021061774795e-05
-1.6203913970263e-05
-2.7306764140705e-05
-1.41384404172387e-05
-2.3768478279328e-05
-1.30882288308531e-05
-1.09649605727957e-05
-2.00805048365846e-05
-1.3198893201033e-05
-2.10898089542591e-05
-5.48370877181116e-06
-1.22362311607287e-05
-3.70576459041773e-06
5.44775575734032e-06
-1.24716694089195e-05
-3.21784391082232e-06
-2.13532219943552e-05
-7.33886030632465e-06
-2.19867986803284e-05
-3.36043340694732e-06
-1.08476114243524e-05
-1.62074281656799e-05
-6.0076321261964e-06
-4.00400602427909e-06
-1.21056738028943e-05
1.43020313054605e-06
-1.09197298491227e-05
-1.27162954009968e-05
-7.86412622827407e-06
-2.16376209376171e-05
1.42933848964297e-06
-3.5617927245879e-05
-7.52758359974987e-06
-1.5065474525337e-05
-1.08969710385831e-05
-2.49613210779186e-05
-1.48846182962772e-05
-2.28907382880479e-05
-1.23688559333302e-05
-2.75427422479087e-05
-1.41450155333673e-05
-1.94810666346403e-05
1.23677198533137e-06
-1.33534741992009e-05
-6.17441185560347e-06
-2.04291236506441e-05
-2.1381170577502e-05
-2.7181877726244e-05
-1.43103670537753e-05
1.26477295238647e-05
-1.89689296990607e-05
-3.1204658690467e-05
-2.11000664506328e-05
-2.29639704647303e-05
-3.48008234606787e-05
-3.14882951848394e-05
-1.69145831193035e-05
-2.72088313769122e-05
-2.54455997573552e-05
-1.56634777695138e-05
-2.71633621732523e-05
-1.62416842896848e-05
-2.01615197741509e-05
-4.02249045438935e-05
-1.74091685172343e-05
-2.51041728738602e-05
-1.75219156042342e-05
-1.08418606672731e-05
-3.30620763567247e-05
-2.32841587904212e-05
-2.25714706401484e-05
-2.03116481098321e-05
-1.03810427344861e-05
-2.6601876539655e-06
-1.2430692907324e-05
-3.86381747973189e-06
-2.78628941283904e-05
-2.95386372404886e-05
-7.49861803744832e-06
-2.44858543801445e-05
-9.64403833795168e-06
-8.78859782908767e-06
-2.63212301143234e-05
-2.17092558364298e-05
-1.6396360626e-05
-8.40229214288228e-06
3.76165994830815e-06
-7.34571327274597e-06
-9.06041909585297e-06
-2.95218366721192e-05
-2.13604898223942e-05
-1.76368309766093e-05
-2.35565435021481e-05
-1.81960353477157e-05
4.11272411949096e-06
-2.05310083544571e-05
-2.89532514460462e-05
-1.91717344816153e-05
8.81411244057731e-07
-1.18896554499415e-05
-1.06484925709548e-06
-1.43758287040894e-05
-8.99572501429736e-07
-2.69956098171978e-05
-1.68865170895537e-05
-1.38588725540568e-05
-9.01835500685183e-06
-1.66486547465818e-05
-2.60563494191448e-05
-2.9151556184545e-05
-1.46275729089321e-05
-2.26736915537837e-05
-2.96686318577619e-05
-2.1744139962977e-05
-1.27876466075206e-05
-1.99014464852927e-05
-1.56764768986217e-05
-2.11060977159711e-05
-2.30117992423406e-05
-1.02890142517356e-05
-5.87172247693695e-06
-1.12243217175841e-05
-2.25183025470357e-05
-1.97227590842346e-05
-2.89365248252061e-06
-2.15412043922545e-05
-2.43778280790194e-05
-8.85632450651294e-06
-8.57072778334329e-06
-3.44323037018112e-05
-9.78071483271546e-06
-1.60248132080766e-05
-2.324237772523e-05
-2.52207430263149e-06
-1.08337675985376e-05
-2.78278246346807e-05
-1.65763438784384e-05
-1.52600393863242e-05
-1.03840457355015e-05
-2.96797560016451e-05
-2.00788535658305e-05
-1.24587593707933e-05
-4.09539631604098e-06
2.96327209867669e-07
-1.50195195896237e-05
-1.85455805306015e-05
4.97382115690956e-06
-3.45737468275487e-05
-1.9235302433057e-06
7.35572516274409e-06
-2.67324638840852e-05
-2.5632381029063e-05
-2.26128411841122e-06
-1.48017114784663e-05
-1.34232410228719e-05
-2.33509126356802e-05
-2.66997545154935e-05
-2.45878187875908e-05
-9.77767480343642e-06
-1.86499624628135e-05
-2.57909624043111e-05
-1.38437766202448e-05
-2.62298269312988e-05
-8.24263299147939e-06
-1.57406646830763e-05
-5.72035814509254e-06
-1.9150831583673e-05
-5.1547448422894e-06
-1.31693934718866e-05
-1.65736566584726e-06
-1.39021643276776e-05
-9.78127120980312e-06
-3.65875446013458e-05
-8.45114085484998e-06
-2.14383899599667e-05
-3.18828502332563e-05
-2.85325875392418e-05
-8.98434135046777e-06
-1.2553021463663e-05
-8.12538963584638e-06
-8.3327239693821e-06
-8.88309222363667e-06
-1.39181405202063e-05
3.91001268241875e-06
-1.99704280275218e-05
-2.85649635374267e-05
-2.31256057696738e-05
-8.47570991576556e-06
-1.04980673372073e-05
-2.68419507594639e-06
-5.74394702073251e-06
-1.78380968700262e-05
-2.22515714596335e-05
-1.63603981926662e-05
-6.16257167385162e-06
-1.69330395519975e-05
-1.51014498240346e-05
-1.76150701971566e-05
-7.95392241438495e-06
-1.71842768210601e-05
-6.25998168656832e-06
-1.22793803130208e-05
-1.49850720282788e-05
-6.86348261891451e-06
-2.58870615737451e-05
-2.87744041289997e-05
-2.39087476010305e-05
-7.81584683635498e-06
-5.75509605065114e-06
-6.28124163656749e-06
-2.1426474593001e-05
-9.94318447172694e-06
-2.26501013922903e-05
-8.16615963329874e-06
-2.73564978784271e-05
-8.89160189314597e-06
-1.95046954657512e-06
-1.7431337829295e-05
-2.11119632098039e-05
-3.05010472360941e-05
-2.14034979847504e-05
-6.14850846500861e-06
-1.62432838074265e-05
-1.88660568344736e-05
-4.35501164396843e-05
-2.54294489513641e-05
-6.2856243931711e-06
-1.53954157578896e-05
-2.31951839197352e-05
2.77597754552538e-06
3.37672026657989e-06
-1.56725598926525e-05
-1.2582762592503e-05
-8.76085365598669e-06
-2.95691800609992e-05
-1.60142461195024e-05
-1.78776848197094e-05
-3.40647079731796e-05
-1.01517132723303e-05
-2.52828807409967e-05
-7.80451825458386e-06
-9.65634850290456e-06
-1.97780603081745e-05
-8.17179483786132e-06
-1.28439561956592e-05
-2.40238787168036e-05
-1.6557164027012e-05
-2.13113739275311e-05
-2.75649013825646e-05
-1.20415981365263e-05
-2.9039017156835e-05
-1.98305775842827e-05
-8.31340008488919e-06
-5.23293719081927e-06
-1.5013399935498e-05
-1.0781015512605e-05
-1.86779703422377e-05
-2.13606690446705e-05
-2.54669429079284e-05
-2.21199568861878e-05
-1.07189504785753e-06
-1.24792266319267e-05
-2.76466852310273e-05
-2.03109810781383e-05
-2.01123045848684e-05
-1.2703543256025e-05
-6.38059651077706e-06
-1.14359762893701e-05
2.92231827536299e-06
-1.70769262048955e-05
-6.73294691813627e-06
-4.18242719215412e-05
-1.45751180717528e-05
-8.50564940863918e-06
-1.73789391778831e-05
-5.87931119978284e-06
-1.24737542914829e-05
-9.83976572248948e-06
-1.9027016083469e-05
-2.22753682026783e-05
-1.27907667671924e-05
-1.98395536972448e-05
-9.56075537613933e-06
-1.12214491487506e-05
-2.70883824844743e-05
-5.39922519149815e-06
-2.84410904930093e-06
7.89068354595547e-06
-1.24760541990366e-05
-1.48548062187551e-05
-2.78937461934264e-05
-3.0157805616011e-05
-1.54541600749321e-05
-2.60022066615017e-05
2.04297388981514e-06
-5.60343583529939e-06
-1.0908738788438e-05
-9.09830301331511e-06
-3.61075993774717e-06
-1.64692517904644e-05
-1.28988786186133e-05
-3.8677374743632e-05
-2.15830932401169e-05
3.44710861181814e-07
-4.34904178830529e-06
-2.42862175366482e-05
-1.52709986723424e-05
-1.61535534462119e-05
-2.5457938388061e-05
-1.30031117409543e-05
-3.02889816709618e-06
-1.83760926150451e-05
-3.38283536179806e-05
-3.7013947006576e-06
-2.25274383416394e-05
-2.48431587910182e-05
6.66348866439264e-06
-1.70877271321456e-05
-7.72544676137827e-06
-6.83405321398883e-06
-4.11227554611885e-06
-2.02225018507348e-05
-3.82754784623964e-05
-1.93374556637912e-05
-9.84885777185088e-06
3.72259051193372e-06
-1.67979932283143e-05
-2.98071287519822e-07
-2.04354519123819e-05
-1.72860053145041e-05
-1.14153156536418e-05
2.46262038948145e-06
2.51113412131556e-06
-2.6413586230606e-05
-1.40770656617248e-05
-9.75169453253705e-06
-5.85171761504799e-06
-2.14922492739538e-05
-8.91093433300587e-06
-2.50872743226113e-05
-6.76951556844426e-06
-9.58589812868868e-06
-2.67896545460591e-05
-1.10786202255458e-05
-8.58485090900254e-06
-1.6644547053358e-05
-1.74885738760519e-05
-3.31813900546827e-05
-1.99250112618524e-05
-1.28542327529825e-05
-2.72512576918616e-05
-2.2103794595783e-05
-1.5895516885668e-05
-2.26238284684973e-05
-3.36994155661668e-05
-2.16684248719964e-05
-1.79675452165525e-05
-2.33377152899328e-05
-2.384042497678e-05
-2.77260737961819e-06
-8.1627666643437e-06
-1.61514487061942e-05
-8.71349648737133e-06
-2.09269744218053e-05
-1.02832120129138e-05
-1.13541776033401e-05
-2.36034906308669e-05
-3.61662381025971e-05
-2.66115272505248e-06
-2.1347798968834e-05
-2.08099139146477e-05
6.38187510427545e-06
-2.16436090622807e-05
-1.00949057633342e-06
-8.43991146465092e-06
-3.50834031422886e-05
-2.12820952910122e-06
-2.2431431361355e-05
-1.87824892937414e-05
-1.41233769606496e-05
-1.50218518822088e-05
-1.63095451035776e-05
-6.1723632281015e-06
-1.24954265349191e-05
-2.23871969371633e-05
-2.16776535781238e-05
-1.59331207183074e-05
-1.1364271924038e-05
-2.32124502798281e-06
-1.40648420880729e-05
-2.14640623063966e-05
-1.8200208457945e-05
-1.99757864259783e-05
-1.71707760190921e-05
-5.62013833180477e-07
-6.43013161910517e-06
-1.01612397608357e-05
-2.62879194160038e-05
-1.14534959681498e-05
-1.10882453895978e-05
-1.00601977386108e-05
-3.23148804754079e-05
-8.22080923538748e-06
-2.35346958325536e-05
-3.11476204206993e-05
-1.46806682275471e-05
-1.89903004648007e-05
-2.3848840140413e-05
-3.32473411686276e-05
-2.32437608612273e-05
-1.78701567972023e-05
-2.90034189282216e-06
-3.30496205185642e-05
-2.53488511426157e-05
1.07507830306566e-05
-9.88792177691495e-06
-1.48990400477227e-05
-1.67643354578555e-05
-2.19356950043972e-05
-3.16026855959485e-05
-3.62834760337861e-05
-4.20135326123907e-06
-1.44022991877328e-05
-1.86319992831984e-05
-2.30723879885411e-05
-2.63181985072166e-05
-1.29439354993012e-05
-1.98648915046994e-05
-2.59699212792822e-05
-1.77551506642695e-05
-1.24427219152205e-05
-4.29527720839948e-06
-1.84642356726098e-05
-1.40146194759538e-05
-1.29250622028914e-05
-1.7713701959415e-06
-1.89024379131532e-05
-1.64109485317903e-05
-1.87243625433391e-05
4.95787423508932e-07
-2.10992568592661e-05
-2.96461340912298e-05
-1.0116433214284e-05
-1.37623194884324e-05
-1.05260636113728e-05
-2.20719279220516e-05
-3.02509682140035e-05
-2.15650212478549e-05
-2.78904054582478e-05
-1.60170236909968e-05
-1.59141498393867e-05
-2.05467045096233e-05
-3.30380625322344e-06
-1.98339954821615e-05
-1.76296557572021e-05
-2.98544333730434e-06
-1.00079334919671e-05
-1.37232496734499e-05
-1.42440804586343e-05
-2.49880277987107e-05
-2.17242661206132e-05
-3.07840467237034e-06
-1.32438628255587e-05
-2.22976011932609e-05
-4.55545237404404e-06
-6.77995153130125e-06
-2.17153718061854e-05
-1.17870156710599e-05
-3.03899867111529e-05
-2.85722037465936e-05
-1.51087266690411e-05
-2.43494679823626e-05
-9.77561643445973e-06
-1.47952792656116e-06
-7.57802016333029e-06
-2.19789017339118e-05
-1.86816690465518e-05
-2.9758789615698e-05
-1.43644037651825e-05
-5.35651996358071e-06
-1.78369176498874e-05
-2.01300077194875e-05
-3.66547379878746e-05
-1.4932529492097e-05
-1.73271975213497e-05
-2.8796771479453e-05
-2.3427199365384e-05
-1.67681502649764e-05
-1.55115994059645e-05
2.88248811169155e-06
-1.67757745710177e-05
-2.16705889870053e-05
-1.18909027831869e-05
-1.7795859359632e-05
-1.00767895747606e-05
-8.13811747788184e-06
-1.83590431510991e-06
-1.19814902290484e-05
-5.17882340810586e-06
-8.08715029955134e-06
4.43643356703438e-06
7.47443984320176e-06
-1.4667616665424e-06
-2.24582732592576e-05
-2.06229198234029e-05
-1.95245782773173e-05
-3.83704431974436e-05
-1.41039264287333e-05
-1.32906254779184e-05
-2.6610895846453e-05
-1.0223069663788e-05
-1.58859507406674e-05
-2.15480985712294e-05
-2.31170471011323e-05
-2.89469752457519e-05
-1.58682215861764e-05
-1.9725067388771e-05
-2.16983637812092e-05
-3.55028799514053e-05
-1.91824093700388e-05
-9.18341766792958e-06
-1.44859641319067e-05
-1.35570694717853e-05
-1.05227466583831e-05
-2.36885282001465e-05
6.44728729773686e-06
-2.67779261952742e-05
-2.39351473076676e-05
-2.61089995460055e-05
-4.5117440151251e-06
-1.46059576613017e-05
-4.39988973684897e-06
-7.96133445800956e-06
1.88917767875587e-06
-3.09483062418789e-05
-3.29554813538573e-06
-1.73380819107825e-05
-1.15048827421298e-05
-1.45543258502521e-05
-1.59743744561915e-05
-2.40853001536367e-05
-1.55590735460317e-05
-1.62687152930389e-05
-1.8500895997741e-05
-1.15291427288327e-05
-1.09793748844803e-05
-1.10993492282385e-05
-2.10085093537346e-05
-2.80596850223648e-05
-2.42792950823524e-05
-1.59656576537999e-05
-2.05364912475298e-05
-1.83072552135463e-05
-1.56935843214903e-05
-1.81031928490299e-05
-4.00883460221257e-05
-3.46755412239675e-05
-2.46339723569099e-05
-1.06051524722757e-05
-1.30873617407778e-05
-1.55614783696642e-05
-6.14566236965824e-06
-2.22435075907094e-05
-1.95711536769043e-05
-3.76818833602982e-05
-1.74424103371666e-05
-2.35362423688939e-05
-2.86011663451589e-05
-1.06319248223604e-05
-2.51668071119896e-05
-9.21970281149489e-06
-1.63672191726789e-05
-1.59987379419875e-05
-2.09250428046868e-05
-2.06009469332853e-05
4.02321591737669e-06
-3.36847321594119e-05
-2.50422111356181e-05
-2.37827079702817e-05
-1.75267978522737e-05
-3.52055466093034e-05
-1.24373223675003e-05
-1.2959341922985e-06
6.19294219860587e-06
-9.87122050030135e-06
-2.99142223140496e-05
-2.58439989509378e-06
-2.2034430443651e-05
-9.63283928938994e-06
-4.13914023498317e-06
-2.72104644923763e-05
-1.97384665365195e-05
-1.5000588501483e-05
-8.38943026460696e-06
-2.0907913714623e-05
4.83713263381999e-06
-1.15400421265358e-05
-8.82657838347059e-06
2.27242350892299e-06
-1.42156522679258e-05
-2.19099149371545e-05
-2.79205764428677e-05
-1.25499891892205e-05
-2.72865983391507e-06
-2.20750101593209e-05
5.92012341477186e-07
-1.91373179724936e-05
-3.18256226359257e-05
-2.72180816680431e-05
4.75738092969751e-06
-2.57198116381664e-05
-2.07233943119758e-05
-2.23264857918263e-05
-9.63203995178627e-06
-2.33889895238e-05
-1.79333137341589e-05
-2.78583358742915e-05
-1.58043404516064e-05
-2.40728968992165e-05
-2.32541920920036e-05
-6.41922020985176e-06
-2.83837603612617e-05
-2.76886594977339e-05
-1.88635458462726e-05
-1.44067360315596e-05
-5.71966585366708e-06
-2.72720492169563e-05
-2.05360004834617e-05
-1.26491843506126e-05
-1.66499936775015e-05
-1.69415938320828e-05
-1.17959150702382e-05
-8.84925451904156e-06
-4.29246780926472e-06
-2.29700509528051e-05
-8.55953382031828e-06
-8.03220124437694e-06
4.32179278795301e-06
-1.18665841596478e-05
-2.09658800571318e-05
-1.55164481945409e-05
-1.14999874149827e-05
-2.06918484571229e-05
-3.01702035862429e-05
3.98690605752734e-06
-6.45780816904023e-06
1.49019104719837e-06
-1.40697332900299e-05
-5.49927910851073e-06
-1.9131652164399e-05
1.2257149068122e-05
-1.15409136536978e-05
-2.26424343705989e-05
-9.46794351776523e-06
-1.42397126037784e-05
-3.51656289403383e-05
-2.39131929441924e-05
-2.58630188211854e-05
-1.23856679453827e-05
-1.662072608922e-05
-1.13562665496232e-05
-2.12322604955501e-05
-3.23027156740893e-06
-1.16120940701345e-05
-1.09825597790913e-05
1.58432957964264e-06
-2.48273936851087e-05
-1.28483752904159e-05
-1.25763000000374e-05
-2.75089096988256e-05
-7.56160296115951e-06
-3.97205137248874e-05
-7.36143780679058e-07
-1.69376777324771e-05
-2.51314739557152e-05
-1.99315109438238e-05
-2.76559368093348e-05
-4.86114768827356e-06
-1.66983622897692e-05
-1.89374299631322e-05
-2.6018981096561e-05
2.48306925176223e-06
-2.59063710704943e-05
-1.57722463921944e-05
-2.0565495760477e-05
-2.66450567989143e-05
-2.18168391602106e-05
-1.12336858094425e-05
1.84778130130008e-06
-9.84046506518134e-06
-1.70539011026315e-05
-2.91464934980677e-05
-6.08602204849032e-06
-1.43012674899854e-05
-1.38179983295087e-05
-2.35090906228595e-05
-3.13594620683888e-06
-1.60424170448118e-05
-1.64782455885665e-05
-1.22505703218685e-05
-2.0694433779677e-05
-2.43074354850393e-05
-1.44255247692095e-05
-1.37900553368718e-05
-1.7125971966241e-05
-3.20906738617734e-05
-2.62997404728608e-05
-1.69801929962268e-05
-1.12221568418436e-05
-8.90634921846494e-06
-2.29095340083436e-05
-1.16542478097219e-05
-3.35398822770323e-05
-1.66628114502286e-05
-5.48071697667691e-06
-1.59956644142982e-05
-2.06956972161777e-05
-1.89476233104734e-05
-9.50046789672378e-06
-3.16900308431123e-05
-3.30569748970667e-05
-9.29982410614903e-06
-1.66755700603523e-05
-1.42435247167289e-05
-1.60050492250282e-06
-1.40789686267801e-05
-9.97839576288891e-06
-2.39456514602975e-05
-1.20508718684514e-05
-1.85232811074179e-05
-2.81701187699551e-05
-4.61433100069628e-06
-1.72222093354759e-05
1.03570287312523e-06
-5.99711264049002e-06
-1.87499105789071e-05
-5.67655975331545e-06
-1.79106863528338e-05
1.94615348021806e-06
-7.20314948743395e-06
-1.58887273467491e-05
-1.66822641577558e-05
-1.61497580974892e-05
-1.58000293755423e-05
-1.755409297752e-05
-1.44565278351205e-05
2.75009507042335e-06
-4.66003165905636e-06
2.20951074911445e-06
-2.03127018357981e-05
-2.71337512075946e-05
-2.11897568100486e-05
-2.2958910315899e-05
-8.02649314392412e-06
-3.00674938177258e-05
-1.27951067987749e-05
-3.13954762892778e-06
-1.68027938361719e-05
-3.60448161796688e-05
-1.44153976070257e-05
-3.55712038635306e-06
-1.88998713229508e-05
-1.73782279519437e-05
-1.62721417745697e-05
-6.06940335608161e-06
-3.82198437926843e-06
-3.47543084322057e-05
-2.45277163687445e-05
-2.07417136131294e-05
-2.13714692072764e-05
-3.89942349422129e-06
-1.83595584464961e-05
-1.24687957717747e-05
-1.90345776142289e-05
-1.37043803168393e-05
-1.28934371135822e-05
-6.88248824255847e-06
-4.28813282626409e-06
-2.06453174779107e-05
-3.32793678179633e-05
-1.40570400946046e-05
-2.15062828321819e-05
-2.05498976493303e-05
-1.89948955437122e-05
-2.18748571994539e-05
-2.9450371061847e-05
-1.89145265190438e-05
-1.95325774452041e-05
-4.30529857254135e-06
-1.49237524681864e-05
-6.01289075851847e-06
-1.11770772735078e-05
-2.91667441966663e-05
-2.08658466714801e-05
-3.57938941700895e-06
-1.49877720329047e-05
-1.4275003369727e-05
-2.24584988257823e-05
-1.84953962051376e-05
-2.13071819713491e-05
-2.6251912810894e-05
-1.2135184778425e-05
-2.47044042163444e-06
-3.84311600459663e-05
-2.40445898917394e-05
6.54433510872066e-06
-4.06858510709149e-06
-3.84051389270506e-06
-2.25008977011972e-05
-2.5055252617693e-05
-6.99177230330536e-06
-1.68736756024869e-05
-2.00199797679308e-05
-2.21627805629157e-05
-3.2149480677775e-05
-1.35683999926652e-06
-2.0509865242223e-05
-1.37033082210446e-05
-1.76584042336971e-05
-1.02973156324934e-05
-1.38837262234033e-05
-2.5607955200921e-05
-1.32641374560842e-05
-2.48686711881545e-05
-1.29170083274496e-05
-1.73692827126383e-05
-1.76112496507292e-05
-2.97044654510786e-05
-3.11573361196136e-05
-2.602774389191e-05
-1.91050291467669e-05
-1.9207134395695e-05
-2.10253989422347e-05
-1.37781533404458e-05
-1.60231113872173e-05
-2.06465540425074e-05
-7.35241015742281e-06
-5.84289536944801e-06
-5.78888998316018e-06
-3.10329106773691e-05
-2.81449258142832e-05
-1.7493997709964e-05
2.69688868473565e-06
-9.47547498806578e-06
-1.21319543545016e-05
-5.84684979272075e-06
-2.35057147673224e-05
-3.24495262153623e-05
-2.70864007204118e-05
-1.6235975945448e-05
-1.19774095440447e-05
-1.75655561764893e-05
-4.49269819075458e-05
-4.33004703481807e-06
-1.50537803673586e-05
-1.40617070462026e-05
5.92403395222096e-06
-1.46046556849012e-05
3.20596393503155e-06
-2.31282769387128e-05
-1.47217857319347e-05
-1.26152915937576e-05
-1.95356696090573e-05
-2.68752964610389e-05
-1.1548603352196e-05
-1.64627153886954e-05
-1.93841296293321e-05
-1.33751560866203e-05
-6.23455412304404e-06
-1.577231471092e-05
-3.02035057111603e-06
-3.94111893688051e-06
-1.5113708631781e-05
-1.72836158655999e-05
-2.40197021358783e-05
-2.52828340649086e-05
-1.96022722957906e-05
-1.76395644375098e-05
-1.15601031644159e-06
-9.58404827324659e-06
-2.55181558981343e-05
-2.03066303195362e-05
-1.55844179866e-05
-3.30127656696105e-05
-3.07213527718025e-05
-2.92856725209753e-05
-1.35515244388335e-05
-1.74174186608588e-05
-4.04736220839447e-05
3.59278666503572e-06
-1.07098736560682e-05
-1.04788384741533e-05
-1.35367284454301e-05
-9.32742224792192e-06
-1.59351702191294e-05
-7.871333927716e-06
-2.49347686242843e-05
-1.61028456076063e-06
-2.97567351222255e-05
-2.76782797526215e-05
-2.46773369276447e-05
-1.77353312925843e-05
-1.66700562590526e-05
-1.74138442372118e-05
-1.273889806239e-05
-2.14043314966228e-06
-2.53033172614842e-05
-2.02819906824447e-05
-2.52903210175967e-06
-1.77332208150711e-05
-3.46701461642815e-05
-3.43287530120978e-05
-2.96627182623102e-05
-1.7608445646282e-05
8.85545723474184e-08
-2.89989310834254e-05
-1.52769670896707e-05
-1.20203194446756e-05
-2.61228115211555e-05
-1.16557597449465e-05
-1.39939311640752e-05
-1.69225854164617e-05
-8.36834858455026e-06
-1.49818980303071e-05
-9.70387465046398e-06
-2.50945284643734e-05
-4.11456116970359e-05
-3.12588938263136e-05
-1.39808073984825e-05
-1.28310353889846e-05
-2.30745924649542e-05
-7.37922588124831e-06
-1.90896292340262e-05
-2.1610231044053e-05
-1.20785391147018e-05
-1.92486935113965e-05
-3.41129986779374e-05
-9.45607940426625e-06
-9.88117386052542e-06
-1.65627221747821e-05
-9.98755042113199e-06
-2.53791951304153e-06
-2.30040019259087e-05
-1.65313390401608e-05
-1.96191981846358e-05
-1.86360597550127e-05
-1.52168812546641e-05
