# Supplementary material for: Research on computational propagation and identification of mine microseismic signals based on deep learning
Source: PLoS One. 2025 Oct 22;20(10):e0334641. doi: 10.1371/journal.pone.0334641 (PMC12543183; doi:10.1371/journal.pone.0334641)
Supplement: S11 Data — (ZIP) [file pone.0334641.s011.zip › 000101100002595.xlsx_0.txt_24.txt.txt]

-2.46895923328624e-05
-1.22389864959983e-05
-1.10998086206255e-05
-8.94239236229131e-07
-1.91343665006122e-05
-1.93907338867043e-05
-7.54008736182947e-06
-1.87449913563827e-05
-1.49973571757845e-05
-2.58717293159888e-05
-1.98762106962874e-05
-1.17418963081446e-05
-9.75026503143883e-06
-1.48710482073893e-05
-3.05530447636304e-06
-1.60006334160791e-05
-1.92169065207714e-05
-1.3169973824538e-05
-2.06916670354304e-05
-2.81227811965424e-05
-1.41497028706797e-05
-1.25357841212078e-05
-2.085983727496e-05
-5.14884306045957e-06
-1.36382381297539e-05
-1.42184331558967e-05
-2.62399504517519e-05
-1.33119325419579e-05
-4.2721154358893e-06
-1.59104954256167e-06
-7.30028127301258e-06
-1.98688073064685e-05
-1.56588334595477e-05
-1.61730439069256e-05
-2.40398436019989e-05
-1.42983082087297e-05
-1.21707784273455e-05
-1.77996725354017e-05
-1.21870668745344e-05
-7.66067136831652e-06
-1.12210913046045e-05
-2.90668199965402e-05
2.70643228460801e-06
-2.57972141511726e-05
-2.16035873573553e-05
-2.45399760365551e-05
-1.90453367888007e-05
-2.05245965826109e-05
-1.64960515864841e-05
-3.44028847542923e-05
-2.34758422882529e-05
-1.81691108641688e-05
-5.94346284415145e-06
-1.11963952146739e-05
-1.07113376054016e-05
-1.84924417336574e-05
-2.26221023028944e-05
-1.34105293528236e-05
-1.37764084176844e-05
-6.11782316780729e-06
-1.16839371890215e-05
1.37133333843133e-06
-7.21380280484864e-06
-2.26917066467781e-05
-1.01291970003341e-05
-2.13129083938978e-05
-8.00530493954263e-06
-8.34941669190418e-06
-1.87291722990722e-05
-1.50591183121516e-05
-6.01492825449702e-06
-2.21312995008697e-05
-1.2928530282789e-05
-2.02662296981178e-05
-2.33781930660582e-05
-1.46473011718864e-05
-1.40250971890129e-05
-1.86051087519471e-05
-2.38310394813583e-05
-2.14848062386413e-05
-6.54884604874055e-06
-5.37178493218942e-06
-3.03594635719009e-05
-1.28665277215011e-05
-1.42652809061697e-05
-3.94172342317635e-05
-2.53849439450443e-05
-1.0723482789762e-05
-1.14242008894948e-05
-2.11062370796218e-05
-9.03378610257958e-06
-1.49421849960639e-05
-1.96304745647801e-05
-3.12503424801636e-06
-4.81919616225738e-05
-2.75253003751432e-05
-2.17696596316612e-05
-3.9379060692453e-05
-5.88441829633347e-06
-1.79665868302168e-05
-4.77069202200491e-05
-3.55752769235001e-05
-2.2003000892532e-05
-2.96852110099381e-05
-1.62908838146297e-05
-4.06379275563632e-05
-1.94875025264759e-05
-1.47696650223007e-05
-1.64982616489516e-05
-6.14915427189574e-06
-1.04590907631542e-05
-1.55142810466925e-05
-1.72084609114049e-05
-1.03395550976328e-05
-1.86683840823432e-05
-2.13498377555325e-05
-2.71090653950223e-05
-1.83417599905146e-05
-1.70706769010353e-05
-9.69384828178863e-06
-1.03350784583049e-05
-3.84191741509978e-06
-1.88876335191969e-05
-1.78143375885482e-05
-2.21923400117867e-05
-1.54144722055221e-05
-9.66161953035776e-06
-1.73906726443567e-05
-1.30217779013595e-05
-1.55594306623748e-05
-9.22378683758715e-06
-1.20961431559912e-05
-4.42269533881556e-06
-5.19940711334163e-06
-1.97496320599545e-05
-2.34056874247812e-05
-2.31699853743478e-05
-1.98802534503648e-05
-9.25119571767973e-06
-2.31655182895475e-05
-1.85705528802632e-05
-1.40591179341641e-05
-2.69759297036867e-05
-1.84571435528048e-05
-1.36085603475345e-05
-1.30581374412387e-05
-9.34200116102078e-06
-4.60636124906779e-06
-1.59996237534083e-05
-1.38377055264439e-05
-1.4050893691707e-05
-2.17792361920718e-05
-4.89313585628553e-06
-1.13585563332359e-05
-8.738420036711e-06
-2.01494156765813e-05
-2.31971815046766e-05
-1.6146227092171e-05
-1.27324020463035e-05
-1.83653705059847e-05
1.22894603230528e-06
-2.8291740839128e-06
3.05612095139902e-06
-1.09638277230726e-05
-1.18067695374782e-05
-4.44311532797271e-07
-1.17152823258474e-05
-1.63125770844158e-05
-6.84413064180298e-06
-1.03573236020609e-05
-9.47071358616908e-06
-1.37256055206865e-05
-2.77771838606478e-05
-9.82337114078538e-06
-1.08105242387319e-05
-9.67625836771758e-06
-3.7324891753185e-06
-1.1271975815771e-05
-2.6513472499154e-05
-3.08751885552569e-05
-7.93385602870041e-06
-1.48105475163622e-05
-2.41616849260012e-05
-1.27585883671118e-05
-1.864082766056e-05
-2.8353446059284e-05
-7.59208803496405e-06
-1.18282728774847e-05
-5.53106168035201e-06
-8.50385925425891e-06
-9.33715196604431e-06
-1.25413435733188e-05
-1.02207441697912e-05
-1.88941715574426e-05
-2.1417462153612e-05
-1.41127275260382e-05
-2.83859451151274e-05
-7.88650270759676e-06
-1.00431404124586e-05
-1.22272490356168e-05
-2.46512598484573e-06
-1.2964880131949e-05
-2.14294326492936e-05
-1.08892916363467e-05
-3.04108869874905e-05
-3.72085455112032e-06
-1.56028465214332e-05
-2.16741204848743e-05
-2.01203834977042e-05
-4.71863157256145e-06
-2.77524979468507e-05
-1.29462995146855e-05
-1.89272929045234e-05
-1.46715316279846e-05
-1.16888790697772e-05
-1.64902262504783e-05
-9.0639346591902e-06
-1.33667829557004e-05
-1.84028393025784e-05
-1.62409479014103e-05
-1.11750367572643e-05
-1.90595416683979e-05
-3.73521181616991e-05
6.68644766489814e-07
-2.13350398190539e-05
-1.73062418210989e-05
-1.40072239619963e-06
-1.071046492123e-05
-1.79517730584601e-05
-1.61404763368946e-05
-1.66815703050675e-05
-2.20261266833962e-05
-3.53937111414643e-05
-2.14832858468279e-05
-1.57665125722123e-05
-9.79865085249502e-06
-2.48422159019367e-05
-2.68994441732337e-05
-1.67373253620502e-05
-2.5514647608204e-05
-6.12154457800038e-06
-1.14339201649078e-05
-6.95696575914941e-06
-5.09982959961965e-06
-1.39291981770375e-05
-1.72909741328596e-05
-2.22097290058325e-05
-1.04937675816351e-05
-1.5487330582776e-05
-2.16735631062691e-05
-2.22412480188593e-05
-2.30741869352219e-05
-6.59884636795509e-06
-1.33956507572715e-05
-1.33697664413015e-05
-8.80083760587307e-06
-2.23039061515235e-05
-4.28709347806634e-05
-3.17556570230199e-05
-1.29572139807567e-05
-2.47966964882859e-05
-2.99303772443676e-05
-6.06228476727355e-06
-1.83554094366776e-05
-7.51321155621497e-06
-2.02765964319723e-05
-2.93775807447582e-05
-1.72954303027329e-05
-7.69423693382538e-06
-1.44988047664253e-05
-1.23930638175283e-05
-3.86223167322206e-05
-1.98912706991008e-05
-1.5747689804673e-05
-2.54626547991226e-05
-1.52393623131394e-05
-2.21494606517003e-05
-1.52570920123181e-06
-2.53600775408513e-06
-7.89795548651587e-06
-6.13447556550738e-06
-2.81660992065911e-05
-1.34278821204854e-05
-2.06252378715556e-05
-3.26900823241959e-05
-5.33104268341408e-06
-1.77095740837443e-05
-7.80041318624961e-06
-2.25376747879919e-05
-9.28724192582745e-06
-1.33377625757373e-05
-2.75812333619873e-06
-6.59294351087628e-06
-2.53268867446114e-05
-3.13868504775914e-05
-1.30917246062788e-05
-3.11699014266682e-05
-1.98776717896446e-05
-2.19369404176042e-05
-2.55237104087215e-05
-7.58958574765517e-06
-5.19836815949388e-06
-1.97076739573455e-05
-2.6027154665854e-05
-2.98197467044562e-05
-9.03496974920101e-06
-3.22676917881906e-05
-2.59875781091663e-05
-3.44409278444683e-05
-1.59909936743359e-05
-1.37770439461463e-05
-1.39919252802135e-05
-1.39480628834415e-05
-7.59543048309112e-06
-6.79777188116056e-06
5.79464154047683e-06
-2.29299130916528e-05
-1.06626023944616e-05
-2.8083802049676e-05
-3.15527817623227e-05
-1.16663443413219e-05
-2.19130358639424e-05
-2.61188119428541e-05
-1.32610385969051e-05
2.88868791603447e-06
-9.14207635407492e-06
-8.87038313027908e-06
-1.56140924983625e-05
-2.55151946331173e-05
-6.05780133360333e-06
-2.52427505650032e-05
-1.60937217724882e-05
-7.78638753407962e-06
-1.0519518092644e-05
-2.16576828740998e-06
-1.81224703002233e-05
-3.82793451311212e-05
-2.0223081519129e-05
-2.02456646697068e-05
-2.10647059289506e-05
-2.18244496765839e-06
-1.52223138049181e-05
-2.94141034664532e-05
-1.94611377726671e-05
-1.34934881232918e-05
-1.41320238516179e-05
-1.37218449556132e-05
-9.97308981273656e-07
-7.87963217310517e-06
-6.7123334303524e-06
-1.29457773636902e-05
-1.24694602779813e-05
-1.29673911930332e-05
-1.65570771769071e-05
-1.90903918597251e-05
-7.67008951803665e-06
-1.74685977009292e-05
-1.93765690260958e-05
-2.0514914577486e-05
-3.23191898659363e-05
-1.58699774236401e-05
-2.6936209889646e-05
-1.61183186316683e-05
-1.13377258262628e-07
-2.36527311943926e-05
-2.42009772202342e-05
-2.19581644318877e-05
-3.62850787327716e-06
-2.55945473334836e-05
-9.77340523392095e-06
-1.38835350810014e-05
-1.99922936005996e-05
-2.10937037801994e-05
-1.26080454017495e-05
-3.11878911502779e-05
-1.10051662421214e-05
-1.83594696817808e-05
-1.62769613947267e-05
-2.35662763703004e-05
-1.70590309086401e-05
-1.10583695228829e-05
-1.33750388254125e-05
-3.43357619798343e-05
-2.77017319001075e-05
-2.12119581216049e-06
-2.03254583918781e-05
-5.51058565393453e-06
-1.70501753392723e-05
-1.5408551938532e-06
-1.97463987220763e-06
-1.29994500586477e-05
-3.81489974407679e-05
-1.70654914358768e-05
-2.69222031908977e-05
-1.39109165787431e-05
-1.90718287755219e-05
-1.12667197726597e-05
1.79330439057849e-06
-5.31430958566278e-06
-2.63109063609548e-05
-2.13182781894743e-05
-1.33026304107358e-05
-3.43287999380251e-05
-2.92970851165922e-05
-1.44518143450323e-05
-2.46076021394939e-05
-3.68315031828053e-05
-8.6466766209256e-06
-2.386363628493e-05
-2.79623966758986e-05
-2.78094097557715e-05
-2.23228545709593e-05
-1.41079285716755e-05
-2.76158440275122e-05
-1.8331596143787e-05
-2.5470461060059e-05
-2.93099994195562e-05
-2.147497552389e-05
-6.65240540182568e-06
-2.74399770485491e-05
-2.72507979903075e-05
8.78764558414547e-07
-2.38240897202012e-05
-1.24799175148964e-05
-2.07426854102058e-05
-6.36598469589045e-06
-2.31320527478901e-05
-2.30705932930387e-05
-1.05670754527097e-05
-2.91410484506143e-05
-1.46374120253283e-05
-2.23151941703482e-05
-3.13438979027922e-05
-2.30277843933987e-05
-1.57499285416983e-05
-1.24413372126865e-05
-2.7517637274029e-05
-2.03884046014227e-05
-1.19554330229775e-05
-1.94009117513899e-05
-2.10298283817281e-05
-1.86746810709837e-05
-2.65812270619334e-05
-2.31848401335458e-05
-2.01955103536966e-05
-1.92862771090717e-05
-7.72502529363404e-06
-1.28846071556368e-05
-2.95288846718706e-05
-2.65155083023923e-05
-1.33918025119461e-05
-2.87816467495763e-06
-3.2883317623093e-05
-3.15483179031656e-05
-2.27335246891589e-05
-2.51209190010687e-05
-2.29137283863984e-05
-2.38864445463057e-05
-1.69298611865834e-05
-1.27611898734033e-05
4.60656538382708e-07
-2.30103687147202e-05
-1.52586639418163e-05
-8.33485806317427e-06
-1.99639743234007e-05
-1.36043888370384e-05
-2.47101367240376e-07
-2.1780981243645e-05
-2.58123596261964e-05
-3.40852206504111e-05
-2.48992937012306e-05
-3.64678872851737e-05
-1.56315685214918e-05
-1.49975148309335e-05
-7.95860491938473e-06
-3.97985374677318e-06
-3.81242507226299e-06
-1.68496612762211e-05
-2.42320305502362e-05
-1.94092252644745e-05
-1.85143475890663e-05
-1.19990576453608e-05
-2.08235957516029e-05
1.31330034299802e-06
-3.58481773495289e-06
-1.71892432803702e-05
-2.51403340528625e-05
-9.42512690286412e-06
-9.79805198606196e-06
-1.57132446258385e-05
-1.63726094133556e-05
-1.2574718082436e-05
-9.8348704484527e-06
-2.0484035802023e-05
-2.42968325314647e-05
-1.60256167761982e-06
4.27331852119265e-07
-1.19111343224435e-05
-2.45587924535866e-05
-5.74877812170318e-06
-1.50276848097403e-05
-6.37067572279241e-06
-2.5879219585297e-05
-2.70087143525703e-05
2.09731847986588e-05
-9.61239157884178e-06
-1.05799350013852e-05
-1.50026209069089e-05
-1.95691389689099e-05
-5.31107970540759e-06
-1.82710276875021e-05
-2.37494772797245e-05
-1.6207041107971e-05
4.04754945403058e-06
-1.28742510001242e-05
-2.52772882316106e-05
-1.87086651071949e-05
-3.27967397155861e-05
-2.19293465011241e-05
-2.54142595864711e-05
-2.31490272175622e-05
-2.46734883040578e-05
-1.7227154771357e-05
-2.0450411408188e-05
-1.97968557811819e-05
-4.6561647273148e-06
-1.16327550601575e-05
-2.23895315806003e-05
-2.76119049880658e-05
-4.25229680983224e-06
-1.55033848303311e-05
-1.29608641241327e-05
-1.01008871187073e-05
-2.42672577453016e-05
-1.91135342212656e-05
-2.36069677731164e-05
1.59715773446194e-06
-1.39010358858676e-05
-1.72121285433062e-05
-2.03765587205102e-05
-2.26813661634411e-05
-1.85956550802262e-05
-2.62913069165727e-05
-3.36242581181894e-05
-4.51055362901496e-06
-2.71949092295129e-05
-5.06992658469559e-06
-3.49663901359407e-05
-2.36246058424015e-05
-3.48727523097384e-05
-3.28208299324392e-05
-2.04238138775632e-05
-2.34649924881066e-07
-1.8910242193536e-05
-1.77910637461987e-05
-1.76566019588497e-05
-1.93660662627939e-05
-2.10914527914361e-05
-1.87268630820867e-05
-6.35783834047591e-06
-2.62287277969585e-05
-2.85484537438323e-05
-1.58563937561926e-05
-1.88429750884126e-05
-1.61428467813879e-05
-3.50838531768183e-05
-7.04417301042259e-06
-2.38711710103863e-05
-2.02470901553822e-05
-1.30463001879181e-05
-2.10909062954945e-05
-8.281484560547e-06
-1.48593225346628e-05
-2.52820617466344e-05
-1.18883962431094e-05
-1.03858738471743e-05
2.47263146498952e-07
-1.61272896403004e-05
-1.32727464605299e-05
-4.37882375831201e-06
-1.76992686518717e-05
-1.73816288955757e-05
-1.30596602080377e-05
-2.15061307599361e-05
-1.72564379132223e-05
-4.84147416505514e-07
-1.90564440398583e-05
-1.50992021909098e-05
-2.1221606379857e-05
-2.641022505179e-05
-3.68181611770712e-06
-2.70849523096637e-05
-1.14552437827913e-05
-2.02498045132783e-05
-3.15689244834072e-05
-2.81836311815608e-05
-1.06475654030215e-05
-1.59980284261494e-05
-2.15370988336219e-05
-2.72020800289653e-05
-4.83744522652109e-06
-2.68172847554615e-05
-1.41791928972899e-05
-2.28333188457154e-05
-1.36334966637042e-05
1.00815196321606e-06
-2.60308921309603e-05
-3.39600282538444e-06
-2.22584477766226e-05
1.66069026338878e-06
-3.15676183300537e-05
-1.75346114056034e-05
-9.53975929764446e-06
-7.65368249843408e-06
-2.39457692956007e-05
-1.84497743790153e-05
-1.60743786378863e-05
-9.58520752556946e-06
-1.13194992819124e-05
-2.22166588436042e-05
-2.33356690509893e-05
-1.98964634679812e-05
-1.33102010064364e-05
-3.10329237012972e-05
-2.21115666909889e-05
-2.98835508688038e-05
-2.45830695180197e-05
-5.57320273593165e-06
-2.11785178283216e-05
-5.32857443684053e-06
-2.99765811068933e-05
-2.30463346913762e-05
-2.26920917774799e-05
-1.98913647191214e-05
-1.88197745357061e-05
-2.52841452242191e-06
-3.31655380344983e-05
-2.97664670857702e-05
-1.88757138499026e-05
-7.89109272354516e-06
-2.93060371896498e-05
-7.50543275384754e-06
-1.64686477808255e-05
-2.81525598370917e-05
6.9149652808202e-06
-3.14127363771717e-05
-1.17807032620102e-05
-2.51075319750886e-05
-3.09642705883334e-05
-1.32979198117014e-05
-3.00454457046782e-05
-4.06804155842003e-05
-2.11549969476997e-05
-1.12236601873501e-05
-8.46751206869921e-06
-1.77911580892211e-05
-2.8478313192136e-05
-1.45642991928618e-05
-1.33907360688916e-05
-2.74307811749068e-05
-5.59045873722164e-06
-1.67877768839412e-05
-7.1469618127844e-06
-1.27158534915036e-05
-2.36723496702023e-05
-3.46166300129417e-06
-1.47710865297245e-05
-2.00216040328426e-05
-1.29668053535255e-05
-2.45505725874232e-05
-2.38572037764576e-05
-1.39149632638478e-05
-1.57994483493362e-05
-2.07071837636284e-05
-2.39003702635689e-05
-2.27196842144348e-05
-1.95146000580454e-05
-1.43651420213438e-05
-1.08056452483227e-05
-2.66484309051833e-05
-1.05551544531151e-05
-2.4174311497492e-05
-2.97079881707422e-05
-2.31114515834774e-05
-1.15000006690657e-05
-2.91245974230359e-05
-9.76643782175491e-06
-7.83850858492364e-06
-1.17656503260272e-05
-1.24910178192098e-05
-1.83771071889381e-05
3.45181256447223e-06
-9.09353749329292e-06
-1.38743497077985e-05
-4.00046170421644e-06
-1.06736654642196e-05
-9.93798300992164e-06
-2.56065456959791e-05
-9.45098101397604e-06
-2.85917411782142e-05
-2.71855866403401e-05
-3.70467900604835e-05
-3.20639318923e-05
-1.37732095267212e-05
-1.01949413866705e-06
-7.23403322441458e-06
-1.12889529704357e-05
-1.58323001771945e-05
-1.36083681186681e-05
-1.26771335671106e-05
-1.83814793708212e-06
-1.01936459370787e-05
-6.69935492509643e-06
-1.30070500852234e-05
-1.16081566755822e-05
-2.21543368210439e-05
-1.09441673520005e-05
-2.99177047819442e-05
-2.21944105777082e-05
-1.28083051432856e-05
-2.68257785395439e-05
5.663344976936e-07
3.33233201033348e-06
-2.23863827464035e-05
-2.68910736063544e-05
-9.86037777337522e-06
-3.64343728298249e-05
-2.74420881992745e-05
-2.57926650949732e-05
-2.00549544692862e-05
-1.21670429399736e-05
-2.32619989167834e-05
-1.86248104958001e-05
-2.44766082903414e-05
-2.19656745587878e-05
-8.01552631722268e-06
1.33449390205206e-05
-2.23727339024547e-05
-1.8310641980207e-05
-2.24545206492282e-05
-1.46185339606151e-05
-1.11867076473929e-05
-1.51622893238532e-05
-1.6924047021742e-05
-2.63362824498304e-05
-7.31404475726606e-06
1.52804557544436e-06
-3.01252590754055e-06
-1.42924523300138e-05
-1.70623154493356e-05
-2.25383960542054e-05
-1.77550820655663e-05
-1.84539871024856e-05
-7.97547154110384e-06
-1.32568530050524e-05
-1.06254204749965e-05
-2.59745570575721e-05
-2.80030665720839e-05
-3.35602501505959e-05
-5.62215470730408e-06
-4.2019846909176e-06
-2.66035516333958e-05
-9.7658335942525e-06
2.31659807906717e-07
-2.61827242961737e-05
-1.34456956194042e-05
-1.01707624989808e-05
-7.04737701252542e-06
-1.08158855425239e-05
7.89765260696748e-07
-1.30899242224857e-05
-2.70461176802895e-05
1.75857471715602e-06
-2.25308926725825e-05
-7.48915659455686e-06
-1.69450787491503e-05
-2.12330288386879e-05
-1.13277577477666e-05
-2.04063937220831e-05
-1.42659012174706e-05
-2.33221747592702e-05
-2.69159693135548e-05
-2.30250014074447e-05
-1.33126649790232e-05
-6.94013499169861e-06
-1.5816263881186e-05
-1.26451220637612e-05
1.00229203922333e-05
-5.47991027255606e-06
-1.57581506186285e-05
-1.87441092412442e-05
-1.61017352445955e-05
-5.2301183262007e-06
-2.54116219656823e-05
-2.70172171745864e-05
-8.59741650244376e-06
-2.4823168293494e-05
-2.47185238120351e-05
-7.73005424023268e-07
-2.19945937718617e-05
-1.02204609975714e-05
-1.88942456090822e-05
-3.25377397347281e-05
-9.46931092059867e-06
-1.89019235455457e-05
-7.44195900938307e-06
-1.61529273979285e-05
-2.94935693272312e-05
-2.12545432279303e-05
-2.11143496505605e-05
-1.70445523523761e-05
-9.18827571058923e-06
-2.5096872652285e-05
-3.84439225968743e-05
-1.43715050803267e-05
1.20251478507797e-06
-2.08593424364802e-05
-1.89344902904198e-05
-1.69909939023697e-05
-2.53732786975306e-05
-1.35397984890896e-05
-1.98502375284019e-05
-1.93927531658388e-05
-8.19183080243883e-06
-1.94391741155942e-05
-3.28110469029773e-05
-1.74512381861608e-05
-2.66125408086605e-05
-1.34118280736368e-05
-2.26135476843621e-05
-7.74272537637866e-06
-1.44160310860871e-05
-2.22223555600116e-05
-2.22124564605997e-05
-1.3904726870113e-05
-2.63407720248745e-05
-1.11992028126096e-05
-1.3327878668866e-05
-1.65928951560937e-05
-2.38738493580739e-05
-1.77342565063373e-05
-7.86450160296324e-06
-1.99218904205859e-05
-2.77824368414132e-05
-1.87241697440537e-05
-3.6383819160367e-06
-1.74345139283451e-05
-9.72072565928884e-06
-1.81519333175436e-05
-2.44709391373262e-05
-3.03402750027942e-05
8.41540411124762e-06
-1.28415637002759e-05
-8.12426739507824e-06
-1.37433874798467e-05
-2.28649329400573e-05
-1.79619247856205e-05
4.88946649597639e-06
-1.59734836955532e-05
-2.21695933560571e-05
-1.49392509983438e-05
-1.93914205307546e-05
-2.3172003995888e-05
-2.99198046134015e-06
-1.85312779000611e-05
-1.11116046039109e-05
-2.01994469302184e-05
-1.76179801500246e-06
-2.78753436341506e-05
-3.05871922382884e-05
-2.17669368392941e-05
-8.34023059490877e-06
-2.9596197599991e-05
-7.6316014111583e-06
-1.00012745482197e-05
-4.79945508696017e-06
-8.35340998380952e-06
-1.42918217532416e-05
-1.55472679800292e-05
-1.36032494716574e-05
-3.28801394675637e-05
-2.66599550784062e-05
-1.7083282471018e-05
-1.84116981490741e-05
-2.04763318694462e-05
-1.68749527659649e-05
-1.61045077706656e-05
-1.51643384417548e-05
-2.43855790214348e-05
-1.94711496057168e-05
8.67832241915537e-06
-5.62821926098552e-06
-6.5953109869405e-06
6.28278888659306e-07
-2.49203344170681e-05
-2.2134866765375e-05
-7.2204548969703e-06
-8.60383012737147e-06
-2.49365959598024e-06
-9.47997950720719e-06
-2.27820938621347e-05
-1.31048116387161e-05
-2.00906255808576e-05
-2.17382485321429e-05
-1.45015007476663e-05
-1.32400898018362e-05
1.28531093916915e-07
-1.65932189846717e-05
-2.61307829904619e-05
-6.23388497401693e-06
-3.61521161598553e-05
-2.59602692748302e-05
-2.73208057769266e-05
-2.31154966483547e-05
-1.16145753867983e-05
-1.63062199214812e-05
-3.71220001535439e-05
-2.07728053526476e-06
-4.63068319026905e-06
-1.4014865147365e-06
-1.29334893880263e-05
-2.22657266833923e-05
-1.19337113922739e-05
-1.21019781230504e-05
-2.72899501895133e-06
-1.33113982228868e-05
-1.25432266542565e-05
-2.32900289512996e-05
-1.3599805871295e-05
-6.73200893604627e-06
-1.45867601361383e-05
-2.48603511309101e-05
-1.16490957824046e-05
-1.59633320683772e-06
-1.27378197989988e-05
-3.69166894908086e-05
-3.64008471497408e-06
5.95448692194927e-07
-9.65710835799922e-06
-5.64525960138952e-06
-1.68937921361002e-05
-1.21308490605317e-05
-1.62832359327109e-05
-2.12473205886057e-05
-9.27127557961343e-06
-1.30531881992169e-05
-1.21326822273264e-05
-2.43212213799676e-05
-2.30602361613833e-05
-9.6210606666638e-06
-1.2710184230608e-06
-7.15964167459206e-06
-2.24276033011806e-05
-1.81531304809046e-05
-2.54865310051341e-05
-2.6637678520305e-05
-1.1409280624468e-05
-2.62076303074954e-05
-2.00165751447417e-05
-1.27430827894907e-05
-2.99646125626214e-05
-8.77249539552067e-06
-1.86718567623004e-05
-1.92511251843913e-05
-1.20126084379117e-05
-1.63034374192496e-05
2.33559208276611e-07
-2.2392326215205e-05
-1.4720524685913e-05
-4.34527324403248e-06
-9.15284406941108e-06
-2.55940749879697e-05
-6.26569217117802e-06
-8.49805125365887e-06
-1.21680846621927e-05
-7.33576216719519e-06
-1.04914699554333e-06
-1.79198404645566e-05
-1.61738679720791e-05
-7.51554906288167e-06
-4.59828056597502e-06
-3.26096823622346e-05
-1.29942635125849e-05
-2.66984945940409e-05
-2.59618777289499e-05
4.56193337604658e-07
-1.30846854171785e-05
-2.00029307996133e-05
-1.5553772167508e-05
-1.13361878554047e-05
-1.93014415832471e-05
-2.31972390863023e-05
-1.55767331574326e-05
-3.14704031510338e-05
-1.71993054197816e-05
-1.28697864852097e-05
-1.24148045938895e-05
1.6150028717149e-06
-1.28341830620807e-05
-7.5525065577787e-06
-2.6765734982872e-05
1.46247459852877e-06
-9.59479803243103e-06
-1.03703626305558e-05
-4.54091985636953e-06
-2.76011464059881e-06
-3.31983430142082e-05
-1.19093164726051e-05
-2.44681510359314e-05
-1.70997821247201e-05
-1.16830973512906e-05
-2.71976266406783e-05
-1.89994660728246e-05
-1.30384469572761e-05
-2.66775340067251e-05
-1.99850244613446e-05
-2.37624504428518e-05
-1.35252528496535e-05
-6.03368198432682e-06
1.22992824697627e-06
-2.21347357005362e-05
1.09938700764672e-06
-1.06132047484629e-05
-2.34116872211539e-05
-8.25735215688402e-06
-1.7401089960494e-05
-2.12665635529656e-05
-1.2746994912156e-06
-1.31376257305456e-05
-2.73100652976181e-05
2.3155441207588e-06
-3.33127252055523e-05
-1.97002839191255e-06
-2.78836735290461e-05
-1.14717075160428e-05
-9.84846460217872e-06
-9.87324175525842e-06
-1.21440291429039e-05
2.04899574650389e-06
-4.79079569564644e-06
-3.35415531428791e-05
-2.75003958606213e-05
-4.74845434264871e-06
-1.21334762567703e-05
-2.398293279453e-05
-2.30524403292742e-05
-2.60663472304369e-05
-9.4775181304672e-06
-1.82917638563901e-05
-9.49446835569506e-06
-1.5836465529531e-05
-2.28717973343916e-05
-2.24013161675889e-05
-2.49313803085659e-05
-1.32983021670225e-05
-1.24149837894504e-05
-8.42781024277441e-06
-8.1510956622971e-06
-2.06079268101892e-05
-1.8695334376455e-05
-3.38695334931724e-05
-3.17016964524114e-06
-1.28504330081332e-05
-1.28604875376725e-05
-1.29969277831642e-05
-9.07934736478348e-06
-1.91893068605793e-05
5.4667415074448e-06
-1.83873694505415e-05
-1.8194058520857e-05
-3.15707988704867e-05
-9.36474915246156e-06
-1.08857366668475e-05
-3.6131411367356e-06
-6.30378830334653e-06
1.40432283321599e-05
-1.24903650964258e-05
-1.06949983245514e-05
-6.86868979255855e-07
-2.50350246577744e-05
-2.1609572302359e-05
-7.99770390933685e-06
7.578000085241e-06
-1.94643671001608e-05
-2.02110162318894e-05
-1.66223891525038e-05
-2.04908490791177e-05
-1.75356594757103e-05
-2.16105589504842e-05
-1.36554005675998e-05
-1.85157982792273e-05
-1.61845978842835e-06
-9.63339140872392e-06
-2.15724131902342e-05
-1.37402297932346e-05
-1.23197868372853e-05
-1.90269571640311e-05
-2.32546119820032e-05
-3.38292399474192e-05
-1.99868900067236e-05
-1.60743556365361e-05
-2.67014643343946e-05
-2.52984519017484e-05
-2.86702149518325e-05
-2.40048088503045e-05
-2.18671404622246e-05
-1.67066849405829e-05
-3.79022319557842e-06
-5.72732066407108e-06
-1.5372484814203e-05
-5.339540556287e-06
-2.70610543523369e-05
-1.66938627811999e-05
-1.67996495635806e-05
-3.14927811044346e-05
-6.6839262227074e-06
-2.35932614835663e-05
-9.56530650325024e-06
-1.39964042793201e-05
-2.55730540625794e-05
-2.17324439799225e-06
-6.82814333145512e-06
-1.97065068208304e-06
-2.63001095485691e-05
-1.37895152637494e-05
-1.88978833787079e-05
-2.71287104550506e-05
-3.51885550162544e-05
-2.62901352568806e-06
-1.9594123247277e-05
-3.48954442381909e-05
-7.06021622426356e-06
-8.26456807339582e-06
-4.24495302961396e-05
-2.30676200091841e-05
-2.57587969764197e-05
-3.96767945342682e-05
-1.99764480204293e-05
-1.54974859713613e-05
-1.75221257653771e-05
-1.72930402635638e-05
-3.7484873282825e-05
-2.39382705745309e-05
-3.0424390179301e-05
-1.81591759034593e-05
-2.01650249901427e-05
-2.62656791952e-05
-2.14915106147486e-05
-2.24735052130206e-05
-1.2800986545545e-05
-8.48558505251633e-06
-1.24177412637827e-05
-2.16948831359366e-05
-2.98965422300652e-06
-2.76233760150722e-05
-1.25504708705854e-05
-3.33547697339924e-05
-1.81605353573545e-05
-1.02680005509646e-05
-5.39087499375175e-06
-1.50342883509565e-05
-1.72907535060427e-05
-1.61299439067993e-05
-2.39261389282703e-05
-5.92189682562245e-06
-2.17332839347289e-05
-1.88427551718715e-05
-1.15807879152263e-05
-1.2418733278178e-05
-1.51830125661372e-05
-1.08676946534943e-06
1.2331063804913e-05
-1.50407550036333e-05
-1.21211759120222e-05
-2.29098596026323e-05
-3.15128013077389e-06
-2.04298976696448e-05
-4.00395689260751e-06
-1.04111867527143e-05
-2.61212633252731e-06
-2.1911352339816e-05
-2.46562151091829e-05
-9.3614163688146e-06
-1.59504741992292e-05
-4.96058918022129e-06
-1.93904502003471e-05
-8.02403331724742e-06
-1.9120298301739e-05
-2.61013168408244e-05
-8.7769968938719e-06
-3.29686704470526e-05
-2.63543742414589e-05
-8.93642270980532e-06
-1.2159176682809e-05
-1.64397592113833e-05
-7.93090596427274e-06
-2.05828736097191e-05
-1.34472378099715e-06
-2.06261449086778e-05
-2.4224647599821e-05
6.25017818635295e-07
-1.89346188882576e-05
-2.05405938432653e-05
-2.36201200114991e-05
-1.76251093326764e-05
-2.18736320442968e-05
-1.91333021753043e-05
6.54267926892451e-06
-2.62490084370427e-05
-1.83174310790282e-05
-1.23868964713022e-05
-8.70691579641905e-06
-1.58718784047915e-05
-2.09131894638278e-05
-2.17823505675808e-05
-1.66876831208423e-05
-8.31771738215026e-06
-1.87062520100354e-05
-3.83573615961924e-05
-3.47428976739493e-06
-2.2555033920819e-05
-2.293088912697e-05
-1.85543226202245e-05
-7.15009342455209e-06
-2.86889716897746e-06
-1.2994279702771e-05
-9.6121597912784e-06
-7.89833908227414e-06
-2.89703966644425e-05
-1.87495371492025e-05
-1.72541022608481e-05
-1.31632083844153e-05
-9.49677155235378e-06
-2.78754869543165e-05
-2.35684861989005e-05
-2.18519988969707e-05
-4.60887096636712e-06
-1.51657171439792e-05
-2.97638343020404e-05
-2.12955681709319e-05
-2.33918490899012e-05
-1.96038679392574e-05
-2.30967072606923e-05
-1.41332154773996e-05
4.95255387822697e-07
-1.24435980388609e-05
-2.55550595692883e-05
2.58665580597486e-06
-2.95901479401188e-06
-2.45214058001993e-05
-5.85778741997586e-06
-2.74416130543383e-05
-8.8550118567846e-06
-2.06925381275616e-05
-1.8310854499957e-05
-2.16502673212805e-05
-2.05511333156703e-05
-1.24475370949609e-05
-1.29735401044361e-06
-1.91159001586611e-05
-1.11743282716517e-05
-1.81906339930492e-05
-1.45085941300391e-05
-1.62664136207538e-05
-5.35225041138386e-06
-1.95415335727889e-05
-3.43502470689342e-05
-1.62437194537132e-05
-3.33950155320725e-05
-1.53051935484789e-05
-1.59178189417498e-05
-1.71581234130493e-05
-1.3052223201662e-05
-1.08654248893389e-05
-2.01112355490887e-05
-3.21727139207363e-06
-1.13812695881932e-05
-4.900965295586e-06
-2.5907615835655e-05
-1.15256177289842e-05
-1.0464150832928e-05
-1.72632641242738e-05
-2.78169457674119e-05
-8.63115134349456e-06
-8.57631580026837e-06
-1.98832137801526e-05
-2.60680226626705e-05
-6.3724777806086e-06
-1.25407830403548e-05
-5.47644228061466e-06
-8.4354270716094e-06
-8.16872403252604e-06
-2.11173166600108e-06
-1.04940671432142e-05
-1.60929986564025e-05
-2.51241578630103e-05
-2.51900204301519e-05
-1.48947069211998e-05
-8.35210890889173e-06
-2.23565371804209e-05
-2.34784059073606e-06
-3.16528084791273e-05
-2.69991975463197e-05
-2.00655645246307e-05
-7.85406924920501e-06
-2.22356690524561e-05
-5.93027341523692e-06
-1.40602677792052e-05
-1.82538620490239e-05
-2.19466797306639e-05
-1.12550501113925e-05
-8.65394409005499e-06
-2.12410151629532e-05
-4.50849822563584e-05
-2.483351298478e-05
-2.11376913348937e-05
-2.368276365546e-05
-2.78361519077953e-05
-2.82445006083362e-06
-1.82516527465478e-05
-1.39782593330353e-05
-1.5030392393042e-05
-2.17763454255343e-05
-1.60315669085826e-05
-8.46673481500763e-06
-1.38955442338139e-05
-2.55854570161414e-05
-1.8726107188848e-05
-1.64654922983895e-05
-2.2476749873149e-05
-1.17605277485844e-05
-1.56745676926946e-05
-1.9275911046789e-05
-9.1006914042059e-06
-2.36278219263272e-05
-1.22990167688949e-05
3.2319785921302e-06
-1.06475800836438e-05
-1.70774780020334e-05
-3.32619511139082e-05
-7.65778367012237e-06
-2.65735050569435e-05
-2.24018892270216e-05
-1.26047543073622e-05
-1.34428468424942e-05
-1.50776281754933e-05
-1.82488526847435e-05
-2.25827528291896e-05
-1.01198951592533e-05
-1.92896152788924e-05
-1.42763595819815e-05
-1.0887800262437e-05
-8.81429571821184e-06
-2.35347436195761e-05
-2.94782838463766e-05
-7.95345651443499e-06
1.20576837597894e-06
-9.17232617189019e-06
-1.5877082501714e-05
-1.94093235063273e-05
-1.16475267754686e-05
-2.3150672591305e-05
-1.15068555497838e-06
-1.76151793138534e-05
-2.65452260612162e-05
-1.93687269224114e-05
-3.05239751902642e-05
-1.02688531044776e-05
-9.26153186280802e-07
-9.05164502692053e-06
-2.90731761565125e-05
-1.78257474132243e-05
-2.96616931237518e-05
-1.35875616505419e-05
-8.97978916981716e-06
-1.32836919098003e-05
-2.02628783623624e-05
-3.39060601839391e-06
-6.64359682830745e-06
-2.3002447589134e-05
-4.70902217565988e-06
-1.5540702784932e-05
-2.84304663261339e-05
-1.67460809894142e-05
-1.3188216238931e-05
4.70150809738696e-07
-2.24398439687787e-05
-2.98548691585277e-05
-2.07749671107571e-05
-1.84595274610945e-05
-1.31818145838404e-05
-1.9100925940033e-05
-2.28587004792989e-05
-1.84026875745992e-05
-1.97181602311455e-05
-1.54857265677387e-05
-2.2041414215288e-05
-7.16030543488379e-06
-1.56373905926627e-05
-8.60751989260577e-06
-2.59516946620603e-05
-4.43019294698572e-06
-9.96714528236583e-06
-3.31934956178239e-05
-3.92021933189227e-05
-1.48181445651325e-05
-6.23478093474843e-06
-9.68062493608708e-06
-1.24571638696088e-06
-3.433040458777e-05
-6.72499461761114e-06
-1.50433095228105e-05
-7.6455060125055e-06
-3.91445590254493e-05
-1.63624754057788e-05
-1.95897267556993e-05
8.6492486161e-07
-9.61532797539308e-06
-1.25327354423923e-05
-4.65246171868798e-07
-2.82097497916389e-05
-1.48988683445159e-05
-1.68921629336241e-05
-3.00899823412229e-05
-6.18647492990504e-06
-1.16268638459572e-05
-2.91869596365901e-05
5.47897816529921e-06
-1.06431442963513e-05
-2.19706618197419e-05
-1.74655045488597e-05
-2.77102408043491e-05
-8.72694629444546e-06
-8.51187575817467e-06
-1.07307591317256e-05
-2.45223898594699e-05
1.75752084632318e-06
-1.10203075652609e-05
-2.71851877499087e-05
-9.35171470321274e-06
2.7567634829354e-06
-1.58293158120504e-05
1.22214460653316e-06
-2.57590846782022e-06
-3.01764999935797e-05
-2.66236620991201e-05
-2.10150971776226e-05
-1.0644261561444e-05
-1.55622701607869e-05
-2.4265196428199e-05
-2.70758856899464e-05
-2.64380632201682e-05
-9.82976420900514e-06
-2.16252831621619e-05
-1.39309206984745e-05
-2.06633316922807e-05
-1.51157575762324e-05
-2.31151076566777e-05
-1.40450642889449e-05
-7.18114393001647e-06
-1.69056166626318e-05
-8.61625020515248e-06
-3.23831648033571e-06
-2.05643576579294e-05
-2.20719142510079e-05
-2.00971033126408e-05
-2.08098946491356e-05
-1.74578516591267e-05
-2.74363410217813e-05
-1.00438736157018e-05
-8.62581700806262e-06
-3.11630968091737e-05
-2.47088748280621e-05
-1.74341305641e-05
-2.91984376200179e-05
-3.27660066942954e-05
-3.16070557208453e-05
-2.59408326888208e-05
-1.95251711457184e-05
-1.89922300194085e-05
-2.08401228619059e-05
-1.93645086790947e-05
-4.69994685305529e-06
-1.19661900280977e-05
-1.60711374280511e-05
1.13976841984052e-06
-7.53016107394035e-06
-2.10860161517923e-05
-1.87051907466945e-05
-1.74036850466339e-05
-1.08665953885067e-05
-8.35588955951014e-06
-1.76454205267771e-05
-2.52350863847828e-05
-2.11746134880037e-06
-1.20333656639104e-05
-6.52856527021287e-06
-1.48452395322889e-05
-1.1336946155663e-05
-1.16144227315425e-05
-2.15696403567512e-05
-2.49842048984775e-05
-1.21508316261293e-05
-1.16759160600143e-05
-4.31374354652512e-05
-5.77241923300093e-06
-2.30383598975603e-05
-1.30867267663612e-05
-1.01109444291199e-05
-4.93587341621744e-06
-5.7197723198751e-06
-1.54288261413563e-05
-1.44805776929447e-05
-1.25480720542016e-05
-2.70532397782178e-05
-1.4396339714671e-05
-1.88108435231997e-05
-1.09120972404758e-05
-9.2984368701976e-06
-1.74377213717363e-05
-1.72026500125246e-05
-1.35828063178554e-05
-4.31441998877871e-06
-1.24434077114404e-05
-1.66484047071194e-05
-1.05371324104522e-05
-6.3759178635918e-06
-3.22813295861648e-05
-6.73307895657512e-06
-1.45595229519201e-05
-5.86507098219974e-06
-1.5394113793077e-05
-1.47258207312598e-05
-1.51672136662546e-05
-1.85832534501183e-05
-1.82013702932408e-05
-1.05172458735308e-05
-5.9605375658374e-06
-1.56310312442395e-05
-1.5417522387294e-05
-2.89674782013224e-06
-2.40772362421017e-05
-1.64100531947903e-05
-2.17346924605115e-05
-1.6873994004961e-05
-2.091098444188e-05
-2.24557291117936e-05
-2.76825357184588e-05
-2.0546753015932e-05
-2.58137809073017e-05
-1.40176579701978e-05
-2.44438905315975e-05
-7.12763757381169e-06
-2.38665636077286e-05
-1.73563475122041e-05
-1.17108535462235e-05
-1.34315593398153e-05
-2.34937501886597e-05
-2.11230647932123e-05
-2.28618404858204e-05
-2.53364763308135e-05
-7.77268607199633e-06
-2.37625366747052e-05
-1.96461070337185e-05
-5.95845940492979e-06
-1.82181593483035e-05
-2.94748841519439e-05
-2.85068553281004e-05
-2.42337426289433e-05
-1.08741378123774e-05
-2.60087288512717e-05
-1.4617645591697e-05
-1.19253410566502e-05
-2.55471293634869e-05
-1.54472904462822e-05
-1.11140012680427e-05
-2.67538999743811e-05
-1.81535486069304e-05
-1.22345228029273e-05
-2.28976178203588e-05
-1.83874500359618e-05
-1.68551269749361e-05
-1.55842131352082e-05
-1.21416837372361e-05
-1.91811579154129e-05
-1.88199582161828e-05
-1.25081019041214e-05
-1.33042227389851e-05
-9.93966956525581e-06
-3.08822198566426e-05
-3.34095497765133e-06
-1.68716435721145e-05
-9.64553837571808e-06
-2.83708709798878e-05
-1.6166436868937e-05
-9.38314324817032e-06
-1.375825318177e-05
-1.73003565460107e-05
-1.08539136076461e-05
-1.23731977655098e-05
-2.55629308128432e-05
-1.00579939197997e-05
-1.95211225916201e-07
-1.91026744360891e-05
-2.02844276140937e-05
-2.52089241236802e-05
-1.78514275761239e-05
-4.83629271787856e-06
-2.62344437838536e-05
-2.36753496468001e-05
-1.06905374766081e-05
-3.31799655078901e-06
-4.22137317532931e-06
-1.55600781481883e-05
-3.22641580558221e-06
-1.2552702443824e-05
-1.3272591285072e-06
-2.52372816075421e-05
-2.26691204862095e-05
-1.01788554584327e-05
-1.84257300694669e-05
-2.70601576515528e-05
-6.27064398583112e-06
-2.74197649215027e-05
-1.00586797508302e-05
-1.05688399919223e-05
-2.89052231141554e-05
-2.32300158860931e-05
-1.60086911784391e-05
-9.3410317127341e-06
-3.71281712867633e-05
-1.05491913829642e-05
-1.78631290787075e-05
-1.5842922402255e-05
-2.26726591443768e-05
-3.46229242095083e-06
-1.29849630978096e-05
-1.42867444694606e-05
-2.48269681481634e-05
-1.61471864171991e-05
-3.47492628194088e-05
-6.90023498323418e-06
-1.33360781727571e-05
-2.41245368212023e-05
-3.00581954123772e-05
-1.78611593422338e-05
-2.18899568535777e-05
-1.3004335869331e-05
-1.86214925292033e-06
-2.01375457848267e-05
-1.91509790952084e-05
-1.5165197419872e-05
-1.67403778770077e-05
7.44789663155266e-06
-3.87857232045712e-06
-2.18996338489557e-05
-2.35416037688114e-05
-1.29050036605017e-05
1.61301367456964e-07
-3.15123848082932e-06
2.46317830588647e-06
-1.2243208272911e-05
-5.48749484745908e-06
-8.4016077128795e-06
-1.27101660673447e-05
-3.11031851541941e-05
-2.38567681052891e-05
-9.47938734555085e-06
-4.17479014525852e-05
-2.82160738404926e-05
-1.82950142102884e-05
-1.39366806576872e-05
-1.44022039308687e-05
-1.04678478895592e-05
-6.00409351223455e-07
-1.58230747385952e-05
-2.10121878954154e-05
-1.27228581581039e-05
-1.82634232058688e-05
-1.94630300511155e-05
-1.65019459763748e-05
-1.70189055411674e-05
-2.68956618423108e-05
-1.3944093821426e-05
3.82091535375278e-06
-1.46624593099741e-05
-1.63170793325675e-05
-1.04673267951698e-05
-2.60370546268282e-05
-8.74127491996658e-06
-1.50137623908317e-05
-2.2842767153694e-05
-1.15851148000574e-05
-2.29694832808008e-05
-5.89924692199234e-06
-4.44155539446966e-06
-1.82472347225139e-05
-7.25380729707526e-06
-2.8881491985637e-05
-1.83552505794702e-06
-1.9700076468351e-05
-5.64184635400802e-06
-1.99151761914601e-06
-2.85336213739148e-05
-1.85981633628323e-05
-2.47780777660368e-05
-2.0117947466493e-05
-2.21376101206098e-05
-2.58672392065995e-05
-1.45439132303081e-05
-1.06129815792402e-05
-1.40714596377321e-05
-2.35344238065593e-05
-1.10585911257073e-05
-1.32126318612336e-05
-2.18101949372273e-05
-1.53933590979614e-05
-1.65539198023295e-05
-1.99367511918807e-05
-1.33304847934779e-05
-2.81942656888984e-05
-2.64793992658728e-05
-2.63091278298442e-05
-1.2355359558156e-05
-1.4919732348439e-05
-1.75238606168612e-05
-1.34604628792037e-05
-1.40740126595946e-05
-1.23748277184313e-05
-2.28266840032406e-05
-7.40855203303167e-06
-3.89321927971205e-06
-1.70035723839422e-05
-8.84341553888616e-06
-2.96830512717851e-05
-3.79691363187352e-05
-1.58468012337622e-05
-1.98970341844106e-05
-1.32311553304439e-05
-2.06999572124336e-05
-1.98222314066283e-05
-2.72358315074373e-05
-1.62845428023824e-05
-2.04884055941271e-05
-1.43815203939877e-05
-1.41339499443288e-05
-9.30667808910653e-06
-1.93232895378602e-05
-1.00014001373152e-05
-1.73821098323312e-05
-2.44615655793135e-05
-3.21207035241332e-05
-1.35103136271054e-05
-1.39896410841872e-05
-8.52155976272994e-06
-1.15387282338447e-05
-1.91857986960197e-05
-1.71349168161258e-05
-1.10610898848963e-05
-1.4777254143646e-05
-6.28760132535077e-06
-4.72481138066114e-05
-6.6367851054443e-06
-9.86733733052839e-06
-7.74422500678061e-06
-3.70710509763221e-05
-1.98184270181854e-05
6.10621333279737e-06
-7.6473301164448e-06
-2.45454019391398e-05
-2.98097821183905e-05
-2.77306159421531e-05
-1.91689506184252e-05
-2.20325229656089e-05
-1.85591929915442e-05
-1.31950225108545e-05
-1.95871688017468e-05
-1.97357161747782e-05
-2.76500950888406e-05
-1.89918950788522e-05
-1.61975825572296e-05
-2.71990198016124e-05
-1.19236234553791e-05
-1.01012634542091e-05
-1.71305171762148e-05
-1.57046062271786e-05
-1.87906244785713e-05
-1.99707379956397e-05
-3.27865754606668e-05
-3.5652437073626e-05
-2.94174701602508e-05
-2.01164192020309e-05
-1.5205742378421e-05
-6.38135382995154e-06
-1.1522157940238e-05
-3.81051773956953e-05
-1.10722678496969e-05
-8.44765571721299e-06
-1.41831046430017e-05
-1.08411102809087e-05
-1.50321487460625e-05
-1.43005498695272e-05
-2.13009209691424e-06
-1.70596056842502e-05
-2.49537777374134e-05
-1.40800443537472e-05
-1.4685342884212e-05
-1.67003024624234e-05
-3.1372254556279e-05
-3.28138686488819e-05
-1.74370688803853e-05
-6.16977651402356e-07
-1.09769448856129e-05
-2.46048098341581e-05
-1.84988989141906e-05
-3.48437280592724e-05
-1.87479174022309e-05
-1.53599158091178e-05
-3.10634603626653e-05
-3.01234974859724e-06
-3.94842364565624e-06
-3.67108780907812e-05
-2.63455885534823e-05
-2.01808426054542e-05
-3.98422272803882e-05
-1.63389146321731e-05
-2.22402943991101e-05
-1.94147094785161e-05
-2.30694803319425e-05
-8.87348975406063e-06
-7.86656210422557e-07
-2.18302067823906e-05
-1.41587146686708e-05
-2.68468010037151e-05
-3.27862552776469e-05
-4.15622053039734e-05
-2.30002953519999e-05
-2.00067677005929e-05
-3.2938043805069e-05
-1.99934975598915e-05
1.05290931102058e-05
-1.35263931553173e-05
-2.12154046583562e-05
-9.34036819901587e-06
-3.90717562020263e-05
-1.25814526889586e-05
-3.02115220667403e-05
-1.11594132720817e-05
-4.34198449292948e-06
1.35984375867302e-06
-1.40821180939111e-05
-1.85785911399969e-05
-9.0486297555358e-06
-2.2178771320143e-05
-3.51687617431285e-05
-4.45540474430493e-06
-3.56196370493524e-05
-1.99511381384859e-05
-8.74081475389526e-06
-2.35944602252858e-05
-1.54249575733077e-05
-1.60949948894235e-05
-1.98900692594918e-05
-2.66487487524672e-05
-2.24995539621861e-05
-1.81165721379513e-05
-1.71101969961149e-05
-1.09088273465017e-05
-1.43855405472287e-05
-2.75227537175913e-05
-1.28847422319301e-05
-1.71554149581175e-05
-2.41035504073381e-05
-1.60392872499582e-05
-1.26251874738212e-05
-2.94899366579037e-05
-1.91668886031636e-05
-1.51005030415999e-05
-2.48327164955341e-05
-1.38065935054303e-05
-2.5050900902962e-05
-1.21182148573423e-05
-2.00784764894165e-05
-9.23412767526577e-06
-2.44640528170948e-05
-2.07357060541758e-05
-2.27378941059725e-06
-1.55199304062771e-05
-3.99343684542505e-05
-3.72510474576135e-05
-2.62986940038372e-05
-1.29885624138124e-05
-2.90336537602646e-05
-2.86342452692337e-05
-9.87647386574358e-06
-2.17753213295474e-06
-2.02711718283928e-05
-5.61352021484026e-06
-4.16591895556689e-05
-1.47133517202485e-05
-3.35008112439676e-05
-2.09955921493973e-05
-1.17587932353355e-05
-2.22348543469654e-05
-1.4921447078218e-05
-6.71319884660935e-06
-2.87295820273252e-05
-2.27152123025938e-05
-2.40067561592765e-05
-7.29459349966592e-06
-2.87186818440702e-06
-2.35806529145273e-05
-1.06060264102303e-05
-1.96376573592499e-05
-7.63757003250513e-06
-1.90499585930585e-05
-1.01772203269005e-05
-1.44513532288598e-05
-1.96501242911962e-05
-2.3931059172993e-05
-3.5535175453187e-05
-2.61831942675241e-05
-2.90887549619832e-05
-2.24287217128068e-05
-1.80316035430694e-05
-2.5919594962513e-05
-2.45499589399678e-05
-2.14495528823136e-05
-2.86053708186787e-05
-2.19629537124959e-05
-1.78356342342435e-05
-2.48614569643105e-05
-9.81696272121542e-06
-1.56568926499129e-05
-2.79156442876425e-05
-2.19750223310955e-05
-1.91713756745597e-05
-1.23646307733941e-05
-1.08956531154081e-05
-1.77921104994817e-06
-1.39554225008993e-05
-2.70507597892313e-05
-1.1433622886278e-05
-9.13312080402669e-06
-3.88664698014698e-05
-6.17953003558447e-06
-1.30861821840744e-06
-1.42281530590787e-05
-2.52657102739883e-05
-2.11457791185279e-05
-2.52338987776552e-06
-1.24750695133357e-05
-1.23783271617461e-05
-2.24154772301771e-05
-9.70342060071454e-06
-1.9336806947571e-05
-1.58417652115811e-05
-1.47242502456768e-05
-1.50261792715508e-05
-1.84255762337551e-05
-1.58115809888692e-05
-1.44933386234909e-05
5.47177833557826e-07
-3.07155107977703e-05
-9.47932009769917e-06
-3.12261052450331e-05
-1.57875364017892e-05
-6.03123404820475e-06
-1.47358015376225e-05
-4.0059828778874e-06
-1.66003507611728e-05
-2.79470703667948e-05
-3.56789112651054e-05
-5.04007502602232e-07
-1.23639681174736e-05
-6.27150638758487e-06
-2.77286707342147e-05
-1.65565158196966e-05
-1.7276328304959e-05
-1.43594049425722e-05
-6.81957652008532e-06
-7.2327860386411e-06
-2.83087600319609e-05
-1.94785756597301e-05
-2.15672128941326e-05
-1.40184017038534e-05
-2.19785780013185e-05
-3.52363028340727e-05
-1.69851904282302e-05
-3.35898422591437e-06
-1.2863861572396e-05
-2.11144099997681e-05
-2.26934893401266e-05
-1.40313149459118e-05
-3.42479362708477e-05
-1.5470503527806e-05
-3.02808311446374e-05
-2.1714962031667e-05
-1.68369761743808e-05
-2.63638177454984e-05
-1.82635370314581e-05
-1.34851423808077e-05
-1.15457775940636e-05
-4.9485852607835e-06
-2.19619325537579e-05
-1.54534828557831e-05
-1.1491094226399e-05
-1.77337643895713e-05
-1.65512323522683e-05
-1.60951136930712e-05
-1.20924613466075e-05
-2.63846553375779e-05
-2.81464161973454e-05
-2.19036793406716e-05
-2.40673646032117e-05
-3.15084337417474e-06
-2.19307054461063e-06
-7.40462925721368e-06
-7.02005545171775e-06
-2.82197406958218e-05
-1.58369538051568e-05
-8.2925013204032e-06
-5.5202115503089e-06
-7.53586121033941e-06
-7.75765214446143e-07
-1.1761983751427e-05
-2.47338572096845e-05
6.71634848868765e-06
-3.90254196865791e-06
-1.16420496600513e-05
-2.22170489957355e-05
-1.83877810251536e-05
-1.28039540060277e-05
-1.20542196962603e-05
-2.41729712034363e-05
-7.19744307327455e-06
-2.43568040170908e-05
-6.30896897175831e-06
4.54399497683019e-06
-1.07730025291911e-05
-2.03826873933565e-05
-5.9113292584168e-06
-1.96983469856222e-05
-8.25680301036366e-06
-9.4997651680988e-06
-1.14864859399907e-05
-1.69306958799185e-06
-1.17728636982574e-05
-3.49286697106326e-06
-2.34939659652589e-06
-1.33949666234259e-05
-7.60585773341673e-06
-2.10410130971971e-05
-1.40710277229091e-05
-2.1057812820073e-05
-1.39705249801096e-05
-1.01927567528749e-05
-3.86186074000647e-06
-1.18282555277964e-05
-1.87978847224525e-05
-8.07212736030753e-06
-1.24246359319975e-05
-1.87322339806276e-05
-9.93768424408231e-06
-1.93741173292622e-06
-1.76590583355616e-05
-2.34610911110745e-05
-1.9458605690889e-05
-3.25592387008293e-05
-2.25906974787296e-05
-2.04464309939542e-05
-1.12801347155234e-05
-1.29500715081446e-05
-2.78511486942046e-05
-1.76330187689664e-05
-9.87042350768191e-06
-1.11296953169347e-05
-9.1906584639549e-06
-4.59050754195583e-06
-3.23681626448327e-05
-3.20337090205165e-05
-5.08001312126196e-06
-5.27221126600815e-06
-2.59401281338619e-05
-1.19320877040678e-05
-1.2288273510883e-05
-1.66863386663084e-05
-2.43897196455458e-05
-1.95940058524757e-05
-1.93649401225089e-05
-1.8455056081506e-05
-4.08075226645068e-06
-2.01382707436952e-05
-2.60179331446274e-05
-8.02496642846526e-06
-3.23482920953447e-05
-2.48883380416874e-05
-1.51116050603318e-05
-1.0286708347292e-05
-2.43520037642589e-05
-2.23123420513366e-05
-1.64791761792984e-05
-2.0898794530059e-05
-2.03905783007768e-05
-1.73498467581343e-06
-2.15339980878761e-05
-1.54975756860366e-05
-1.00706306589115e-05
-1.71602310015086e-05
-1.05694364746607e-05
-8.10912736469146e-06
-7.35553573196622e-06
-4.01115416433575e-07
-3.48779532883442e-06
-5.66344374742172e-06
-2.39211496982374e-05
-1.68255970514794e-05
-3.35029095250412e-05
-3.11089555371888e-05
-1.33564630396156e-08
-9.7464035578713e-06
-9.07306183515053e-06
-1.31462268325417e-05
-8.76005306741039e-06
-3.65782739800515e-06
-1.40931428891982e-05
-9.86331544239291e-06
-1.94386518551302e-05
-2.5907390377226e-05
-1.60932322965591e-05
-8.08470546253338e-06
-3.75331265822634e-06
-1.58139681879294e-05
-8.3070312509244e-06
-1.50397691132198e-05
-1.63365641402994e-05
-2.33265327083292e-05
-1.01559760205404e-05
-1.30173392661952e-05
-1.70191085330787e-05
-2.29482921840325e-05
-2.21326515814753e-05
-8.81518339543621e-06
2.00987620402449e-06
-1.64059223373334e-05
-1.77050664112316e-06
-2.45953011323646e-06
-1.572188546804e-05
-3.45575086394658e-05
-2.84701836563335e-05
-1.9106829712198e-05
-5.40125355644342e-06
-3.55639990836531e-06
-1.16480329450851e-05
-8.69438849073618e-06
-3.60568381663413e-05
1.75381702229425e-06
-1.6474631445778e-05
-2.7537493842749e-05
-1.83195089140724e-05
-3.84148996470833e-05
-1.33772647026777e-05
-3.15189683384063e-05
-1.8564850898955e-05
-3.07759976926209e-06
-1.80879580832945e-05
-1.63835217363197e-05
-1.3052300470162e-05
-1.68325347030546e-05
-2.94898667215713e-05
-1.3148195467606e-05
-3.02629548073758e-05
-1.32001462694394e-05
1.49948809929946e-06
-7.93917923650128e-06
-3.12377986660643e-05
-1.64024302963671e-05
-1.1946927902626e-05
-4.59620897414999e-06
-1.7213069735481e-05
-5.57600045150133e-06
-2.47481729571187e-05
-1.86813257015747e-05
-1.82287649086887e-05
-1.63191385636173e-05
-1.836881657937e-05
-9.95931924169727e-06
-1.23983277122245e-05
-1.35491157572182e-05
-1.18218916903465e-05
8.29837310506871e-07
-2.84232073156219e-05
-1.33524358934895e-05
-3.50331478530202e-05
-3.94701187273662e-06
-1.35784082691251e-05
-8.5193431066706e-06
-1.62462116361633e-05
-2.52506578939854e-05
-1.82785611716152e-05
-4.81219452936576e-06
-1.78186021169202e-05
-7.44681011083555e-06
-2.06595596094858e-05
-2.02638070295634e-05
-1.01144343149737e-05
-2.73103897562196e-05
-2.40155667923667e-05
-3.03727557789881e-05
-2.14027526511177e-05
-2.46474141189712e-05
-6.9764854459221e-06
-2.06487775772929e-05
-1.9410297094478e-05
-1.45444126643962e-05
-1.57305830454198e-05
-6.07973483367465e-06
-9.96753340723556e-06
-8.13897705231952e-06
-1.0368829038289e-05
-5.86697281535483e-06
-2.60823637559293e-05
-6.84142758683042e-06
-1.01565737388247e-05
-2.18031275019588e-05
-1.71418186265761e-05
-2.09197150465063e-05
-2.22493870705719e-05
-1.57743615551593e-05
-8.75226587620496e-06
-1.11818451871573e-05
-2.07691144961312e-05
-2.2557348078079e-05
-5.24711878536273e-06
-8.2517722966171e-06
-5.28788319003631e-06
-1.57994131339692e-05
-2.00249616689051e-05
4.58094504669439e-06
-5.02138217378716e-06
-2.31655915303651e-05
-7.78937034186442e-06
-3.30688377682345e-05
-1.63526753266049e-05
-9.42006934665375e-06
-9.24218537567412e-06
-3.38878648668866e-05
-1.76666815436185e-05
-3.34635858222609e-06
-1.75028105264229e-05
-1.32500378766783e-05
-3.25432721415172e-05
-3.84927229379024e-06
1.08359298628495e-05
-8.15138975940319e-06
-1.05613538247484e-05
-2.71225583713696e-05
-2.57375830228494e-05
1.61255566129634e-07
-6.46005556843902e-07
-2.47354468016105e-05
-1.54099665449355e-05
6.47455903518133e-06
-1.83070302478724e-05
-1.9019181317169e-05
-2.60746693655323e-05
-2.2885804412914e-05
-7.42350903189556e-06
-1.33644835770595e-05
-1.39720415035048e-05
-2.23636422839384e-05
-4.58453656880952e-06
-3.09367103481414e-06
-1.36231882140065e-05
4.39651116906904e-06
-7.69637791435587e-06
-4.04160915952958e-06
-1.21638612876904e-05
-1.63739604263235e-05
-5.48675931509671e-06
-7.64237344584225e-06
-3.79674952515391e-06
-2.03631549758153e-05
-1.63483669750924e-05
8.05130547570719e-07
-1.51922250650859e-05
-2.08273635583111e-05
-6.0964100655126e-06
-7.13883703814419e-06
-3.1725316327809e-05
8.76523377840445e-06
-2.9946925115106e-05
-1.30923324763963e-05
9.538140177367e-07
-4.90679479994215e-06
-1.66799222160645e-05
-1.09169956157944e-05
-3.42732882136473e-06
-1.87672530189337e-05
-2.5039747734298e-05
-9.41002006687765e-06
-1.3760298869728e-05
-1.91214227650102e-05
-6.40854573404401e-06
-1.57466334492113e-06
-1.98453833307627e-05
3.5134185402897e-06
-3.61966199763e-07
-5.57081367444699e-06
-9.197986490779e-06
-2.02619515290687e-05
-1.7040135854152e-05
-1.30237653039424e-05
-1.21729545246215e-05
-3.00943116683107e-05
-1.67152678637011e-05
-6.57386419224239e-06
-1.89123549030811e-05
-1.69614979236616e-05
-9.40565164765121e-06
-3.39813788620528e-05
1.38101197579335e-06
-9.02157685415375e-06
9.2341303238853e-07
-5.75092513884466e-06
-1.57152473948411e-05
-2.01276671651314e-05
-1.94363060615714e-05
-5.01397654188782e-06
-2.33062245939268e-05
-1.91562528793252e-05
-1.8181026635996e-06
-2.56282446238194e-05
-1.53300389796378e-05
-9.9376679430468e-06
5.96860263851209e-08
-1.66666787623128e-05
-2.22104377933136e-05
-1.49948603569738e-05
-2.30115924558533e-05
-1.79720384878827e-05
-2.62062738889183e-05
-2.11505444287724e-05
-1.89523315453512e-05
6.88218169356043e-06
-1.2576012328573e-05
-1.10785324021501e-05
-2.49690263791323e-05
-1.99036993729781e-05
-1.72671815164186e-05
-1.29775155906759e-05
-1.92753164586849e-05
-1.3089046025139e-05
-1.57710959863339e-05
-3.43314136649503e-06
-6.78530973402372e-06
-1.59976858700718e-05
-1.18558075902504e-05
-1.3624390801776e-05
-2.90265646707125e-05
-7.01890879571717e-06
-2.45594199162504e-05
-1.9093146245555e-05
-3.34815218948128e-05
-1.30074577037577e-05
-1.32376630496197e-05
-2.5461055002506e-05
-2.37752198522719e-05
5.27861554733851e-06
-1.43670367228916e-05
-1.6583525778749e-05
-6.10916312056951e-06
-1.9532414982102e-05
-1.84933489806028e-05
-2.55030176118886e-05
-1.84989264936123e-05
-5.3960769700741e-06
5.89829772276901e-06
-1.90624942070462e-05
-1.10839721369306e-05
-1.46411514641491e-05
-7.69230156617734e-06
-2.22834873762346e-05
-1.57083572512564e-05
-2.29639537155713e-06
-2.19942256103825e-05
-6.87050591784786e-06
-1.52901942688153e-05
-1.50641438442695e-05
-6.43031198090824e-06
-1.41832032958508e-05
-3.12180831199555e-05
-1.69651977877866e-05
-1.72738025983582e-05
-1.67080143613799e-05
-1.64560072372321e-05
-2.18491208611657e-05
-1.94491998306847e-05
-3.00702581916192e-05
-5.1609102862927e-06
-1.0734709473217e-05
-1.11408530426672e-05
-1.15952344940394e-05
-2.05163908581579e-05
-1.97388997842137e-05
-1.55985017779544e-05
-3.22816139003532e-06
-1.56897067817646e-05
-3.41429435278499e-06
-2.15528801892303e-05
5.64289542611895e-07
-2.03312915137598e-05
-2.37051954373296e-06
-1.94772093386379e-05
-7.30405454441253e-06
-5.6470302882608e-06
-2.62807155790325e-05
1.31877916221118e-05
-1.33527334166194e-05
-2.07000152427672e-05
-1.87441590894884e-05
-1.6743782636052e-05
-2.55645688753252e-05
-2.65054154400141e-05
-2.08422181618878e-05
-1.34685232245239e-05
-2.24588491593478e-05
-2.14094818122602e-05
-4.1841023099704e-06
-6.90010748755791e-06
-3.03118218485563e-05
-2.41532681133897e-05
-1.4381700637555e-05
-2.16788991542587e-05
-2.80809999200736e-05
-6.57647120620304e-06
-1.81475625100677e-05
-1.44254102013092e-05
-1.71109053709889e-06
-2.03794353646575e-05
2.07357083843885e-07
-1.48524979283609e-05
-1.2761314783158e-05
-3.028766137766e-05
-2.51305365009763e-05
-1.73191722206174e-05
-2.54766435947458e-05
-1.44590817988573e-05
-3.06200931520648e-05
-1.34568786416544e-05
-2.61451015029788e-05
-1.78262030194673e-06
-2.22026647574097e-05
-1.80563381487155e-05
-1.51340042867646e-05
-1.53805728327886e-05
-1.09905600054729e-05
-9.50555864329318e-06
-2.90078100455917e-05
-1.49181070689004e-05
-8.18253378109207e-06
-1.59547131086787e-05
-1.4992927878999e-05
-9.35800076249466e-06
-7.33938458023751e-06
-2.40507884680256e-05
-3.78228120798768e-05
-9.59152104748728e-06
-2.38653776345222e-05
-1.81164078197308e-05
-3.33821600580531e-05
-1.31077136147122e-05
5.76010016379344e-06
-1.91559446992898e-05
-2.7626277400726e-05
-1.73342399248308e-05
-2.53508905920207e-05
-1.4183637564634e-05
-8.18288232143478e-06
-9.12475780520362e-06
-5.31572631129304e-06
-6.84202523644598e-06
-1.24543089761665e-05
5.90181808872693e-06
-9.41427652161818e-06
-8.6674563239572e-06
-1.33243981271577e-06
-6.70019135694104e-06
-2.51288504102998e-05
-2.05347502190175e-05
-1.51659411941586e-05
-1.96126264306345e-05
-1.34084489682448e-05
-4.88013890674736e-06
-6.89096922185674e-06
-1.67772933270675e-05
-9.56876635146745e-06
-3.23664530249813e-05
-2.69871823785305e-05
-8.32343253277367e-06
-2.77974254088338e-05
-1.9318484122292e-05
-1.90498131015354e-05
-1.16605830643346e-05
-2.04777242429632e-06
-8.47809947710812e-06
-2.7571863774829e-06
-8.16216463842048e-07
-2.88197803991283e-05
-1.87334579575411e-05
-1.40601321719687e-05
-3.2287432883517e-05
-1.44244908678753e-05
-1.8898826854755e-05
-1.24186271151379e-05
-1.48740655110189e-05
-1.86666901900431e-05
-1.22116173924239e-05
-3.59007463903061e-06
-3.46067614419215e-05
-3.08072122068141e-05
-5.02250542415595e-06
-1.7808202823798e-05
-6.01257167343523e-06
-1.70937506119398e-05
-8.20827173919618e-06
-1.90783256836977e-05
-1.78004720375704e-05
-2.20331890638912e-05
5.03918468114005e-07
-9.83003899473509e-06
-2.81640900520429e-06
-2.25968143113141e-05
-1.2498248642856e-05
-1.22904133802445e-05
-1.82024273657228e-05
-1.63756558051244e-05
-1.37414344696915e-05
-1.09982840804138e-05
-5.08817856156977e-06
-1.84095461645809e-05
-8.16694143120255e-06
-7.86362312451359e-06
-1.03282908133272e-05
-1.15787443370614e-05
-1.84927038136638e-05
-1.94642084606628e-05
-4.00848524740369e-05
-1.77372701184532e-05
-1.16469826882245e-05
-1.65286994884873e-05
-2.48535376376624e-06
-1.95912304300399e-05
-1.53976917294754e-05
-1.15470502189536e-05
-2.28867739754109e-05
-1.94150946300647e-05
-2.49209389552695e-05
-2.09702317203347e-05
-7.4833643723567e-06
-1.16878658409013e-05
-1.33038335343008e-05
-4.77552133288838e-06
-2.63748163510148e-05
-2.6959490597562e-05
-7.00528676462396e-06
-2.48920088397086e-06
-3.12193406221842e-05
-3.77446045321749e-06
-1.43507503307829e-05
-1.37378336101488e-05
-1.65980675467975e-05
-2.6635985165543e-05
-3.65596885498075e-05
9.14930242416245e-06
-1.48398201967686e-05
-3.25153665571248e-05
-2.11051996808257e-05
-2.05191405071932e-05
-2.73883791394951e-05
-1.44987292984724e-05
-2.37645578481174e-05
-2.63371782626568e-05
-1.19709022004017e-05
-2.85244742999077e-05
-2.6030376253384e-05
-1.65209749088052e-05
-2.14705841920811e-05
-6.9019947064808e-06
-1.28142791172506e-05
-2.30897766641825e-05
-3.02296643732557e-05
-1.80058079230432e-05
-1.86672906888534e-05
-2.2282219276887e-05
-3.83158128636262e-05
-8.70062331231593e-06
-8.89596395349453e-06
-2.14342559465548e-05
-2.32193893352864e-05
-2.01127479996571e-06
-8.62772094183311e-06
-1.95456004006275e-05
-1.84132035619204e-05
-3.52995264595663e-05
-1.61213871553283e-05
-2.02824564822495e-05
-2.76400419213156e-05
5.634836603719e-06
-1.50188388655878e-05
-4.80849963266792e-06
-1.22232425723836e-05
-1.45372055382521e-05
-5.16788644822212e-06
-2.62389446154012e-05
-1.90672283456543e-05
-1.12901684887843e-05
-1.86682693229016e-05
-2.15451315815926e-05
-4.60762634584206e-06
-2.19048160801626e-05
-1.52080203074529e-05
-2.23893024918715e-05
-1.21090435310999e-05
-1.12880913774859e-06
4.00432483680876e-06
-2.597054807168e-05
-1.65071611572919e-05
-1.22909498879414e-05
-2.22083060414067e-05
-1.17402928083877e-05
-2.53254439477686e-05
-8.35333490617085e-06
-2.43016795693692e-05
-1.29159332594543e-05
-2.39830989214941e-06
-2.01383219443334e-05
-1.69008068160994e-05
-1.54699910643647e-05
-2.61135538640646e-05
-7.03571414550907e-06
-2.687986665849e-05
-1.61275635599972e-05
-5.42321321422697e-06
-7.56830553516025e-06
-3.09118898813543e-05
-8.82440691016453e-06
1.729972434457e-06
-2.26049604355369e-05
-1.02657281109958e-05
-2.16577706188346e-05
-1.71029607047232e-05
-2.62878730985074e-05
-1.32160896168789e-05
-1.93168478657034e-05
-1.74409080088935e-05
-4.77215647695795e-07
-1.02813669998601e-05
-9.73315894905895e-06
-1.66789382177062e-05
-2.04367558620067e-05
-1.68097109190277e-05
-2.27580603587294e-05
-1.62088793065594e-05
-7.01184911597639e-06
-5.5239874783594e-06
-1.24786825259297e-05
-1.32273533759364e-05
-1.3873500344783e-05
-1.66331143380553e-05
-3.72204724165239e-05
-1.70357600778447e-05
-1.82117811745757e-05
-2.75146701445749e-05
-2.38767282698214e-05
-9.29635400287689e-06
-1.38809877448427e-05
-1.89727620083368e-05
-1.0778838130644e-05
-1.65453139931499e-05
-2.22439945698524e-05
-2.66359308464633e-05
-1.16639521140868e-05
-2.54551858858046e-05
-1.83186342297233e-05
-1.78599150211988e-06
-2.41636878878259e-05
-2.73783936508161e-05
-2.06472997214522e-05
-6.99146730509684e-06
-1.14784922947676e-05
-1.16239824217918e-05
-2.33926553592426e-05
-2.05392838738998e-05
-5.02377223290738e-06
-3.33518562172212e-05
-2.09661748735545e-05
-1.08298435802246e-05
-1.91236473840293e-05
-2.0646570281296e-05
-1.98045560076616e-05
-1.48033099734936e-05
-1.15332633675475e-05
-2.2794973594392e-05
-1.57508375711731e-05
-9.08747670588919e-06
-2.66490988095291e-05
-2.63683676340421e-05
-2.66113208037284e-05
-1.23708749209108e-05
-1.38079299570405e-05
-2.33051363282442e-05
-1.86897176392092e-05
-2.61350666427648e-05
-1.80521484182012e-05
-7.75104973166785e-06
-1.81348550906991e-05
-1.71884233494316e-05
-2.3349429630465e-05
-1.34927572691591e-05
-1.16129126388246e-05
-1.99050595374073e-05
-2.47057178607455e-05
-1.89979695747952e-05
-2.54003271997815e-05
-7.62716407237499e-06
-9.02183168600982e-06
-2.36523415143832e-05
-3.19419394947029e-05
-2.1236593399968e-05
-1.36965994280276e-05
-1.88636521343929e-05
-2.8074248855584e-05
-1.20335118211889e-05
-1.64755716060559e-05
-2.62467478444584e-05
-1.27951376319922e-05
-1.83482642501497e-05
-8.96661118886675e-06
-1.595362347324e-05
-2.8242426426276e-05
-2.08016495545849e-05
-1.07537754502644e-05
-1.79300619591597e-05
-1.44987496504853e-05
-2.18792709649919e-05
-3.40450626840258e-05
-1.9508400844622e-05
-2.22618514940466e-05
-1.71362192943122e-05
-6.21953426774846e-06
-2.30189056942738e-05
-3.48716837896494e-05
-1.22468375145574e-05
-1.91655873071261e-05
-2.14944196713217e-05
-2.37856462622582e-06
-1.32508786677776e-05
-1.05449539849074e-05
-8.51338765198651e-06
-9.33861909487372e-06
-1.552130313708e-05
-1.36100778745883e-05
-2.01222277640879e-05
6.38009463991562e-06
-1.68168960010454e-05
-1.16953076111058e-05
-1.91250351099966e-05
-2.16622874748856e-05
-1.0483162651919e-05
-2.8297038388871e-05
-2.6587840366921e-05
-2.31691077268889e-05
-7.85827623026888e-06
-2.91944219297916e-05
-2.97660352669866e-05
-3.90965302830277e-05
-2.56261255690018e-05
-1.61223013540787e-05
-1.29957263502895e-05
-1.49659172238078e-05
-1.07340567824902e-05
-1.46311343444452e-05
-1.33845071933609e-05
-2.96543077551636e-05
-3.33417514981658e-05
-5.21727432790437e-07
-3.97585531692004e-06
-1.11201245396295e-05
-2.41126076073591e-05
-1.0385218065725e-05
-6.97782325010939e-06
-1.92090607370124e-05
-1.90451111683569e-05
-2.4927472605568e-05
-1.25268244548291e-05
-4.06348550065988e-06
-1.5948517528028e-05
-1.40221220342054e-05
-1.13527210767689e-05
-1.68260777197907e-05
-2.02490339298157e-05
-1.16427502966993e-05
-6.26394476781044e-06
-2.57142134738338e-05
-2.64073814466769e-05
-7.02840656001151e-06
-1.97873853305847e-05
-1.5565685618275e-05
-1.41155262017897e-05
-1.83531744773169e-05
-4.13658938871345e-06
-6.01853675716777e-06
-2.17089757542895e-05
-3.05102872365115e-05
-2.93175047066349e-05
-2.70344489852116e-05
-1.07678708045412e-05
-1.46218141373608e-05
-2.7576691253535e-05
-1.45980385103461e-05
-2.59101715525269e-05
-1.37406759195471e-05
-1.31232591715843e-05
-1.96677305735082e-07
-2.70523688352879e-05
-1.93525566354205e-05
-3.16656185323825e-05
-2.81947404911488e-05
-2.56261087380387e-05
-1.3208424671531e-05
-9.24933084231385e-06
-8.54932227915467e-06
-2.2915462891239e-05
-1.89248865458981e-05
-3.24852452438615e-05
-2.37739518420888e-05
-2.91587296658717e-05
-1.36098567765032e-05
-1.84635558141059e-05
-1.31136645500102e-05
-8.06070732895762e-06
-2.25103371801582e-05
-1.59502477752977e-05
-3.23573247281334e-05
-1.62078154018867e-05
1.37015565992137e-05
-2.14805218576156e-05
-2.0623323874265e-05
-1.23886943972303e-05
-2.33378057277974e-05
-6.14306053399707e-06
-3.73011181012971e-06
-7.53828490132282e-06
-2.11131781407273e-05
-6.04505523150849e-06
-1.02047828696321e-05
-1.20291334037086e-05
-9.27589200242497e-06
-3.71004628084418e-06
-1.04783123097927e-05
-7.61288912913466e-06
-1.33832925499476e-05
-1.16837767990084e-05
1.73075247427955e-06
-1.29309446089827e-05
-1.28650181043416e-05
-2.73805895095391e-05
-1.52225383066754e-05
-1.59566133611426e-05
-3.35738809150992e-05
-2.36331921244215e-05
-1.55976613965984e-05
-1.0310062125845e-05
-1.43859657108291e-05
-1.11863578964669e-05
-6.49879065366256e-06
-2.25282326809359e-05
-8.34138576451639e-06
-1.13863024946187e-05
-1.73506168477372e-05
-1.13960930841555e-05
-1.77782469933854e-05
-1.13123292454243e-05
-2.15758508262359e-05
-1.66808349589112e-05
-1.38712874009357e-05
-1.07552883344697e-05
-2.09291436514994e-05
-1.21205604580998e-05
-1.77614325131632e-05
-2.2822220428408e-05
-1.15160715030315e-06
-1.652515414846e-05
-3.67500758642978e-05
-1.87090406634292e-05
-2.75934582231628e-05
-1.52114094594363e-05
-1.41024781240726e-05
-8.08813602282163e-06
-4.60612491933647e-06
-2.80654070780534e-05
-9.97311805751559e-06
-1.56665193005391e-05
-2.63609702229822e-05
-1.06809146197011e-05
-1.98953780012426e-05
-1.08621708695695e-05
-1.95753884133031e-05
-2.6880374526752e-05
-2.00590306169928e-05
-1.46558114487293e-05
-1.6315723148096e-05
-1.97667719542743e-05
-9.61753826321028e-06
-1.94666150377734e-05
-3.76510987424671e-06
-1.22324999179149e-05
-1.11801255881288e-05
-7.99018191418236e-06
-2.86256262390955e-05
-2.90325398745108e-05
-1.85287971788766e-05
-2.23285033029227e-05
-1.07093242359346e-05
-2.84097047947652e-05
-2.49900437694563e-05
-1.48908465141644e-05
-2.89542397197112e-05
-1.47704575363621e-05
-1.84462363183333e-05
-1.22355339003366e-05
-1.70902288313942e-05
-1.96064212722967e-05
-1.09866177038418e-05
-8.37434769145372e-06
-4.5997611025368e-06
-2.55612403989085e-05
5.8453155426504e-06
-8.21264157150228e-06
-1.28558048102899e-05
-8.96929290339432e-06
-2.55309750134245e-05
-2.33869217120054e-05
-2.66297323021092e-05
-1.47314452110378e-05
-6.07216290295018e-06
-2.43182061498618e-05
-2.2170424451714e-05
-2.64184739615682e-06
-1.69394662266894e-05
-2.86124820002803e-05
-1.59289142098297e-05
-2.10017408574442e-05
-1.2936780572154e-05
-5.03590661950309e-06
-2.14759836811447e-05
-8.25440621628049e-06
-1.52831473938957e-05
-2.22240161489166e-05
-1.77525389313937e-05
-9.95821998818233e-06
-2.23357736208056e-05
-2.47152837714296e-05
-1.55376440538128e-05
2.24462740001036e-06
-2.2054964707361e-05
4.82618091628094e-06
-8.48008347409905e-06
-1.40216725244843e-05
-8.99715776013685e-06
-1.43445615827492e-05
-2.25086367343067e-05
-2.08777558562977e-05
-1.9125821459899e-05
-2.07537797999599e-05
-7.36130736188398e-06
-1.31933016862088e-05
-1.77140092108595e-05
-2.57852914695085e-05
2.9433552376196e-06
-9.35746962559217e-06
-1.33112937971305e-05
-9.30261771674047e-06
-1.99383603043498e-05
-2.49139074794553e-05
-4.91125646655433e-06
-1.28840917911953e-05
-1.53730538396713e-05
1.15871502500444e-05
-1.00617324884545e-05
4.06826677293653e-06
-2.71077754946237e-05
-1.58348283191883e-05
-2.32844400948708e-05
-9.16717515166879e-06
-1.21405462692584e-05
-2.44756740076096e-05
-3.71365727044207e-06
-3.19895348452756e-05
-6.95724792247914e-06
-1.33287331505204e-05
-1.95311246032062e-05
-1.03477252719005e-05
-6.0977689991733e-06
-1.80317553604334e-05
-1.51140729916942e-05
-1.31884662977967e-05
-2.9575741103034e-05
-1.49681029830743e-05
-1.79770275934668e-05
-1.43417307797954e-05
-2.05513451278675e-05
-2.14674857521328e-05
-8.83179906572057e-06
-2.30580058454418e-05
-2.97809533092853e-05
-1.23290945858551e-05
-6.89451351004206e-06
-2.19150108329294e-05
-1.90883465623751e-05
1.00144480956655e-05
-2.79812661051191e-05
-2.77706281353139e-05
-3.29568702706694e-05
-1.19491047737303e-05
-1.11087152278706e-05
-1.72110970777794e-05
-2.30051989854372e-06
-1.70320981114725e-05
-1.82022172930298e-05
-2.89144824692125e-05
-2.23704316563473e-05
-2.10109319200726e-05
-4.70092462827147e-06
-1.57073483533752e-05
-2.50435136083273e-05
-2.34407381978176e-05
-8.30659070065454e-06
-1.39942235324093e-05
-4.90708633163683e-06
-1.43933529335691e-05
-1.49177365246422e-05
-1.83856308740854e-05
-2.04529570193852e-05
-1.57244844850407e-05
-2.05803941449629e-05
-2.26803205941431e-05
-9.95882246566912e-06
-3.29169660087216e-05
-1.13907211504875e-05
-1.90311373630449e-05
-1.4524102516877e-05
-3.6632189274732e-05
-1.68488989135203e-06
-1.28379876083545e-05
-1.36661135251902e-05
-1.84501485505926e-05
-2.12583316304803e-05
-3.40494693023954e-06
-1.16065827021042e-05
-1.934648311973e-05
-1.28494254862097e-05
-1.72993096659673e-05
-2.94824022266005e-05
-1.44643423662146e-05
-1.0131838633455e-05
-6.16343247027691e-06
-2.50886814565686e-05
-2.88591365718991e-05
9.80970158519075e-06
-7.20345255917663e-06
-5.17632306102226e-06
-1.66379613630962e-05
-8.66852279971965e-06
-1.93028315964079e-05
-1.44488437681438e-05
-3.72922700980724e-05
-2.20657055028991e-05
-1.40699866975572e-05
-1.1677129276176e-05
-1.99952862436475e-05
-2.71159860338248e-05
-9.60678919010212e-06
-6.56481082897653e-06
-9.29457470323464e-06
-2.35191577302251e-05
-1.05024734294484e-05
-1.3571640325506e-05
-7.45970450126576e-06
-1.51315136740159e-06
-2.92215757994532e-05
-6.84309720790202e-06
-2.56901045174197e-06
-1.1138016481981e-05
-1.63853037711939e-05
-1.89201964999388e-05
-2.32594461530194e-05
-1.82196367952956e-05
-1.79450233213522e-05
-2.70579254032475e-05
-2.44001969445211e-05
-1.40271417771073e-05
-2.49074017759229e-05
-1.04611594807034e-05
-2.63169410217321e-06
-2.17695704050887e-05
-1.17534099705458e-05
-1.52687080625293e-05
-1.85424156719161e-05
-1.38355374238184e-05
-1.11969342386197e-05
-1.85445764937944e-05
-4.26313005716026e-06
-1.85699441765148e-05
-1.42592475975373e-05
-2.64640471637262e-05
-2.55490567056648e-06
-1.39604976987166e-05
-2.37037627242215e-05
-4.37216156946999e-06
-2.1480833455239e-05
-4.28875437723192e-06
-1.94039934136897e-05
-1.52559100151198e-05
-1.65309410665415e-05
-2.11089839104321e-05
-1.70267790369245e-05
-1.6600763778962e-05
-2.29206913470914e-05
-2.64672254780237e-05
-6.75081321305718e-06
-1.97080646369172e-05
-9.7274955260537e-06
-1.35772818595315e-05
-5.97350086506466e-06
-3.00254309094682e-05
-1.3819634219148e-05
-1.74930652604509e-05
-3.5247140138881e-05
-1.67255483435227e-05
-1.32344482273552e-05
-9.83282191953941e-06
2.79586835527009e-07
-1.78173109364048e-05
-2.75388604075257e-05
-2.23177723325034e-05
-2.18976033717255e-05
-2.43108019424866e-05
-8.18081367540328e-06
-3.6746613971275e-05
-2.24359059453983e-05
-7.5529348224578e-06
-2.38644133962106e-05
-9.90948303962512e-06
-2.18587273145627e-05
-5.30077832826306e-07
-2.32305264126848e-05
-6.95367435802834e-06
-5.71761380087751e-06
-1.26393964446058e-05
-2.7396836565748e-05
4.19289949311475e-07
-1.06470510212566e-05
-2.10668557814876e-05
-2.01610792033475e-05
-1.52471661953671e-05
-7.25931057450315e-06
-3.53708833202621e-06
-2.3560425414662e-05
-4.44338204995011e-06
-9.34325452362345e-06
-1.65591439306486e-05
5.96458795987782e-06
-1.31389613854826e-05
-2.00344165904918e-05
-1.81482287506098e-05
-8.78450829653649e-06
-1.74201211724128e-05
-1.70600717004876e-06
-1.97211950871925e-05
-3.2012100822347e-05
-8.06888584925199e-06
-2.41406598015787e-05
-1.97800900296182e-05
-9.82279953625528e-06
-6.09582829875784e-06
-5.50520571375098e-06
-1.65015012115825e-05
-2.93140698616911e-05
-1.50019769905072e-06
-1.86465515475628e-05
-1.04310561892888e-06
-2.07692453983848e-05
2.12929200853662e-06
-1.12023797863199e-06
-1.07172886479841e-05
-6.50316216069206e-06
-1.58535472171813e-05
-4.19147173804272e-06
-5.97112456711803e-06
-1.87406797069642e-05
-2.00555844672978e-06
-3.92048642802546e-07
-9.54755877852276e-06
-2.37242521286841e-05
7.92485385852584e-06
5.21690555308325e-06
-1.47813129698266e-05
-3.87054963511962e-06
1.17824041644315e-05
-3.245464048563e-06
-2.79150756988395e-06
-3.15574324103159e-06
-4.32361530420823e-06
-1.9489818536456e-05
-9.46171933937479e-06
-1.34218961606091e-05
-1.90367896375196e-05
-1.33254676855548e-05
-1.3567373918938e-05
-1.76982619568724e-05
-1.19705765068915e-05
-1.01838208546505e-05
-1.76013136569015e-05
-2.2587700579776e-05
-1.61452859121258e-05
1.95058562493837e-07
-1.33675548272518e-05
1.30272900210983e-05
1.35254430389297e-05
-1.09181595321793e-05
-1.85890191221885e-05
-4.88321189983274e-06
-1.22128213115969e-05
-1.26273426708362e-05
-1.7995990345932e-05
-3.19509053565213e-05
-2.40497476514713e-05
-8.11093665132779e-06
-2.12334743875876e-05
-2.05522051240507e-05
-2.1193406134311e-05
-1.58188801565844e-05
-1.31672982512691e-05
-2.31132143590373e-05
4.43805441712731e-06
-1.79953105474209e-06
-1.27667595424679e-05
-5.38045613813918e-06
-7.20052691186379e-06
-9.15878220738557e-06
-2.43593674093837e-05
-1.80164960304747e-05
-7.66610794998087e-06
-2.40575755880212e-05
-1.14035480216167e-05
1.83732008277082e-06
-1.31747747562508e-05
-7.66122384674126e-06
-6.87942108920431e-06
3.98465535478473e-06
-2.17449672228076e-06
-8.09458149970447e-06
-1.89410530113632e-05
-1.61639960607831e-05
-3.64783677535307e-06
1.33956678269125e-05
-1.31192873942845e-05
-1.66456846045851e-05
-9.35415713120176e-06
-1.52134571996249e-05
-2.01224444085392e-05
-6.74671912311133e-06
-9.34870346657693e-06
-1.08356725166785e-05
-1.12723200097354e-05
-1.40916225091078e-05
-2.26826366709492e-05
-1.24333389653825e-05
-1.83722968890409e-05
-1.47712186434662e-05
-1.70834720134636e-05
-6.88271374849083e-08
-1.26463141203545e-05
-5.83111755070256e-06
-1.81033300542479e-05
-1.49904708999221e-05
-9.75930572654646e-06
-4.44807624883148e-06
-7.88227517630523e-06
-1.61016873202637e-05
-2.26512987957041e-05
-1.66999604997044e-05
-5.40698212264092e-06
-8.84669364859822e-06
-5.20643133078783e-06
-2.11321860470176e-05
-6.07266178109603e-06
-6.62439383062e-06
-1.09618085177769e-05
8.23093804461176e-08
-1.21641290937614e-05
-3.0937638437934e-06
-5.60383627067291e-06
-1.53405756125888e-05
-1.03168469126845e-06
-1.35007935425265e-05
-2.62316219360468e-06
-9.06061472381162e-07
-5.56117020916296e-07
-2.47370205241673e-05
-2.77055843586936e-05
-1.85020855849795e-05
-2.18444012112348e-05
-1.16129477631408e-05
-2.05688345308546e-05
-7.68868944345553e-06
-2.52653218283199e-05
-1.52738102252978e-05
-1.33566578636044e-06
-7.5595449278985e-07
-2.18047359411925e-05
-6.34842511410335e-06
-2.51740750750219e-05
-2.16814748993341e-05
-1.87846036803646e-05
-1.74667340588982e-05
-1.74513020336028e-05
6.89870512419746e-06
-1.75322294214644e-06
-1.09713316408891e-05
-1.83223563234693e-05
-1.35621119076908e-05
-1.57930895684582e-05
-1.94731752245361e-06
6.14534152962806e-06
-3.85631051895312e-06
-1.33686287048729e-05
-1.61259948729175e-05
-2.11191841626794e-05
1.36342659461973e-05
-1.9404527607245e-05
-6.32050723664597e-06
-3.27948928272101e-06
-8.10972773557354e-06
-2.9955982634789e-06
-2.35104801733748e-05
-2.46958221495908e-05
-1.44087711480732e-05
-4.35214114431429e-07
2.64508365889004e-06
-2.93149687836459e-06
-2.75180801978061e-05
-1.10294632370337e-05
1.44123637619696e-07
-1.148343883348e-05
4.7421856491541e-06
-2.09207823543355e-06
1.9916388735999e-06
-6.88375646328569e-06
-5.61372985911114e-06
-1.15331455873873e-05
-2.02982699958894e-06
-1.24491396309171e-05
-1.89809581189302e-05
-7.56856706919024e-06
-8.04634838570092e-07
-1.41952994369949e-05
-5.83804027077573e-06
-1.82839330531627e-05
-1.50531625324326e-05
-2.35521287183121e-05
-6.19756554602536e-06
-2.10696519876617e-05
-2.59685053658418e-05
-1.56821512857695e-05
-2.45724089712297e-05
-1.37298574110205e-05
5.24510473481081e-07
-1.26836551810173e-05
-2.90568411115742e-06
-1.78073424925483e-05
-1.13792116040478e-05
-3.05585106638424e-05
1.39027824064724e-07
-9.63247652691455e-06
-2.90696187320679e-05
-1.32719864402185e-05
-1.42831878320133e-05
-3.57260424893481e-06
-1.47027559937048e-06
-1.04699598007643e-05
-2.11149349599453e-05
6.46115473889937e-07
-2.95843586402099e-06
-1.04357443399226e-05
-2.36272679664424e-05
-2.35230547650805e-05
-2.28416225545955e-05
-2.81642694030444e-05
-2.34907654668442e-06
-8.77687319734853e-06
-6.9321785795466e-06
5.909397205355e-07
-7.10125135430686e-06
-4.7737462056027e-06
2.87478688980037e-07
-1.70868559995188e-05
-1.17800143478409e-05
-1.0546022124647e-05
-4.22384015894827e-06
-1.91805868532403e-05
-5.44388690763949e-06
-3.15322980154059e-06
-2.06145011315023e-05
-9.3717518444704e-06
-2.86385390023763e-06
3.40592160314048e-06
-5.55251843398956e-06
-1.90896274549699e-05
-1.12999103762065e-06
-1.42199212882348e-06
-1.14789434951901e-05
-6.03901854655046e-06
-2.1542457416225e-05
-1.42260321847022e-05
-1.06277799735568e-05
-1.53819712485641e-05
-2.00862884454112e-05
-9.87765860023591e-06
-8.11366492920984e-06
-4.26950099625041e-06
-1.82827359964913e-05
-2.40886177406842e-05
-1.97699318950796e-05
-1.9580141490171e-05
-1.19461344275165e-05
-1.43612588453945e-05
-2.60915494663905e-05
-1.24122349168624e-05
-1.70986796076359e-05
-1.78328870355097e-05
-1.4335930888929e-06
-2.62706373902191e-05
-2.84886907829207e-05
-6.76962220616273e-06
-1.10638397149984e-05
-1.97678691291449e-05
-2.93302985343183e-06
-1.43644748259816e-05
-1.02884873256711e-05
-2.40621143421932e-05
-1.48724174118511e-05
-1.43990517851823e-05
-7.171942611791e-06
-2.08673642411935e-05
-1.05448004905037e-05
-2.94407265691212e-05
-1.08900345541491e-05
-7.94557468490748e-06
-2.64518537581862e-05
1.80269021068661e-06
-7.04802086996475e-06
-1.00215056312508e-05
1.41107825022025e-06
-2.05343179584064e-05
-4.4627278935083e-06
2.92686880360567e-06
8.16155490705308e-06
3.31686071165804e-06
-1.71079735425924e-05
-1.60974773150156e-05
3.91186664016423e-06
-2.26220857720596e-05
-1.16756972917043e-05
-1.55617973554319e-05
-1.05956953152514e-05
-7.46822443453207e-06
-7.56260189383515e-06
-8.30862942709414e-06
-2.4207108557744e-05
1.39290332093697e-05
-7.39985150044379e-08
5.15647656203847e-06
-1.134469865059e-06
3.15021280842644e-06
-1.20587490828253e-05
-1.93177314522847e-05
-1.45065829131394e-05
-4.71720676385755e-06
3.47688450930966e-06
-1.51051192858642e-05
-3.84669252932576e-06
-1.42530128674222e-05
-6.28125414764168e-06
-1.25741395752393e-05
1.3728784015754e-05
7.43071130194175e-07
-1.51992346662753e-06
-4.26069397382195e-06
-1.07066787022103e-05
-1.49979764416795e-05
-2.06233956578205e-05
-9.39448865087448e-06
-8.56491967692958e-06
-2.04401899290911e-05
-2.37108975619502e-05
-2.53045675414047e-06
-1.79208925679116e-05
-5.81318369574179e-06
-6.64780494421302e-06
-1.72939563337271e-05
-8.12036728849528e-06
-1.35881344374809e-05
-1.40689286165557e-05
-1.06081579051195e-05
-6.68392726193545e-06
-1.6785692950361e-05
-2.59513279569734e-05
1.88825072540248e-06
-1.11936403839021e-05
5.48973466729418e-08
-5.5715367462582e-06
-6.51984932327098e-06
-2.59217699138985e-06
-4.38854070221677e-06
-7.68951958204547e-07
-2.55824898466526e-06
-3.72933716865195e-06
-1.64842727303548e-05
-9.17417433399004e-06
-7.78268572299616e-06
-4.88487845075559e-08
-2.42444510518289e-05
-1.02688934046965e-05
-1.52820291384487e-05
-2.04972117222475e-05
-2.48331824037252e-05
-1.53217707440413e-05
-1.49021366479519e-05
-8.88557850246908e-06
-2.3380329745339e-05
-2.0011110368792e-05
-1.99056302561436e-05
-1.43397275550558e-05
-9.31632241113562e-06
8.03648359651722e-06
-1.54103472101299e-06
-3.36621399582009e-06
-1.94968123541372e-05
-9.78496661791315e-06
-1.07015801872501e-05
-2.82831011329588e-05
-1.72613754741789e-05
-1.13204287774831e-05
-2.10526161055896e-05
-1.54026690269719e-05
-3.61793261788968e-06
-7.54324696661263e-06
1.33106497920152e-06
-6.49309475974251e-06
-8.5141074772805e-06
-1.53948291878492e-05
-9.60143833769501e-06
-6.05693741711434e-06
-2.02645622893537e-05
-1.24727466721254e-05
8.77053497596497e-06
7.63397081842484e-08
-1.15262675515068e-05
-1.09404162728543e-05
-5.29818506689443e-06
-2.65581036754518e-05
2.1647144864599e-06
-1.58066847359102e-05
-1.02291208666695e-05
1.26962127358203e-05
-9.79625844262072e-06
-1.52078642217747e-05
9.89006453174908e-06
-8.80186775252956e-06
-1.00384817974429e-05
-6.32591221139165e-06
-1.05907331968672e-05
-5.67011827149418e-06
-1.78077565096925e-05
-2.86122560224866e-05
-1.14143577216307e-05
-1.19999032046077e-06
-8.76022103512783e-07
-2.18233040288377e-05
-9.64112376707887e-06
-1.07854540040382e-05
-2.47438008273232e-05
-1.32463696677425e-05
-2.41612842144751e-05
-2.16487525206584e-05
1.61214415167628e-07
-2.69008606290466e-05
-1.41264374374996e-05
-1.53146022041568e-05
-1.57422258667137e-05
-1.6853937395399e-05
-2.97303432740788e-05
-4.24308358023121e-06
-1.91946564573246e-05
-6.47649107712442e-06
-5.53210683892809e-06
-7.85531199951324e-06
-8.15139229322108e-06
-2.37685906502992e-05
-7.94154335137812e-06
-2.52238894568503e-05
-1.30299033168517e-05
-4.3970408307742e-06
-5.75407592958972e-06
-2.35323350316665e-05
4.0553469402534e-06
-2.20590756886983e-05
-1.43086954307203e-05
-3.67711322685296e-06
1.64047885846881e-06
-1.50819469174103e-06
-2.23867786495065e-05
-5.58495945750869e-06
-2.28077590319871e-05
-2.85309108917913e-05
-4.58824826201939e-06
-6.8641395921467e-06
-8.29639623183924e-06
-1.59125274729096e-05
-2.49857247878519e-05
-7.52105831515637e-06
-2.10191091870442e-05
-1.51406364183387e-05
-2.33021729919828e-05
7.08833999422289e-06
-1.25281496894714e-05
3.99486967308928e-06
-5.84849794723011e-06
-1.27936305771899e-05
-1.52798214172143e-05
-8.19177132716245e-06
-1.28968340158271e-06
-2.17674604242119e-05
-2.31917069284765e-05
-1.09369571472164e-05
-6.70031014090433e-06
-2.02367849280804e-05
-1.59370799594711e-05
3.50771956054579e-07
6.11604120334402e-06
-2.16433695410382e-05
-1.39635031077742e-05
-2.40956729193916e-05
-9.43332575845341e-06
6.27466775501526e-06
-5.21463186068035e-06
1.95327375548031e-06
-3.54060808974855e-06
-1.66602947514819e-05
-8.61427956872822e-06
3.04831606811809e-06
-8.66208736053603e-06
-1.17456675708201e-05
-4.20527147404469e-07
-2.92964233138856e-06
-7.4946001369199e-06
-1.48951430803147e-05
2.84868687020393e-06
-4.30468943462366e-06
-1.33839735967751e-05
-2.28043639406271e-05
-3.17586169052256e-06
-1.13599490364937e-05
-1.38829657053276e-05
-2.38874296625869e-05
-2.04784815337016e-05
-1.02926052212678e-05
-1.12968247446243e-05
-1.55345595243982e-05
1.72927970484136e-05
-1.51758052679596e-05
-1.24032294752583e-05
-2.03752297457115e-05
-1.23750190070884e-05
-1.77409479348825e-05
-5.85154266834611e-06
-1.57348692458184e-05
-1.26003083258885e-05
4.76719074635752e-06
-2.55364420387844e-05
-1.7260520238684e-05
-1.08546617964858e-05
-8.86862783089984e-06
-5.06475421257264e-06
-1.09970358731062e-05
-5.11481083215175e-08
3.34020550471561e-07
-4.12239735400209e-06
-2.36207320437006e-05
-2.51178686549088e-05
-1.13766604954313e-05
-2.64293307196918e-06
-6.50716490470043e-06
1.2805893361663e-06
-5.2671683984104e-06
2.74897854218021e-06
-1.97629822647683e-05
-6.79244275597823e-06
-1.30098798715694e-05
-9.9500138582496e-06
-4.04880677951851e-08
-1.40425943214711e-05
-7.73429087229113e-06
-1.20993926910828e-05
-1.52190156604633e-05
1.09288392286832e-06
-2.37191627918015e-05
-5.95399187609372e-06
3.00403379396208e-06
-2.52443104514629e-05
6.1319594263049e-06
-4.21494297275316e-06
-1.05714363837561e-05
-5.6107645455926e-06
-6.60497888861933e-06
4.66482013793272e-06
-9.14888029263953e-06
-1.56853606624949e-05
-2.18646693406559e-07
-2.73422347311848e-06
-1.71009170351986e-05
2.21222285221987e-06
-1.16218120458767e-05
-6.44929086525212e-06
-1.69968135812741e-05
-1.11222438044205e-05
-1.73246084550981e-05
-2.42041586528022e-05
-1.15922475248288e-05
-1.28132128636021e-05
-1.88835866511123e-05
-1.98463210602053e-05
-1.57257372994902e-05
-1.83503548109786e-05
-1.49066570429771e-05
-8.27835116452284e-06
-1.22060606306248e-05
3.38053678500447e-06
-1.13748179963929e-07
-1.15314852547235e-05
-7.97768497119731e-06
1.32982041314428e-05
-1.72758207266692e-05
-1.51324629722261e-06
-6.61442662462143e-06
-6.97255190862619e-06
-6.98210376825036e-06
-1.45124028489439e-05
-1.18349834138967e-05
-1.53016860295933e-05
-9.44838364029555e-07
-1.54609556009116e-05
5.03335551419694e-06
-3.6874938952829e-06
-7.86912494562948e-06
-1.27417126507463e-05
-2.19643832706912e-05
-2.09942745852702e-05
5.4144665922751e-06
1.50631323195241e-06
8.86335392763471e-08
2.99049326048847e-06
-1.60338535772297e-05
3.50215639094822e-06
-9.78129492587045e-06
-1.41457390338989e-05
-1.48965324371221e-05
-8.10506012145488e-06
-1.86219395373119e-05
-7.35217182293265e-06
-5.48002169462857e-06
-1.28784500326908e-05
-1.90156850950003e-05
-1.41766003310407e-05
3.14224571374682e-06
-1.44893837079661e-05
-2.24196782980266e-05
-1.36992716248958e-05
-1.42614470440238e-05
4.11086358371668e-06
2.66036202828255e-06
-9.92385578616912e-06
-1.09754485062345e-05
-1.22612851950756e-05
-7.08277427830052e-06
-2.08976220062705e-05
1.17329388526119e-06
-3.0204448709572e-06
-5.31645716250879e-06
-1.07588145026874e-05
-6.58340725149946e-06
-6.1522937269503e-06
-2.36978075478285e-05
-1.43103412102715e-05
-1.92935012606646e-05
9.2433276418575e-06
-2.05181472411154e-05
-1.6555539395445e-05
9.82597676079413e-07
-1.39312575563351e-05
-7.3267685366928e-06
-1.66525390755371e-05
-6.31577576362634e-06
-5.24835554569658e-06
-6.13958547534924e-06
-9.97826104812658e-06
-6.41350702306587e-06
-1.19747591043323e-05
-9.76465698504288e-06
-1.29006205440784e-05
-1.64247259173859e-05
-2.43927857069012e-05
-1.1748191488894e-05
-2.44226293599579e-05
-1.43012174086394e-05
-2.24395733559594e-05
-5.1232123466548e-06
-6.65376675091533e-06
-2.21685067737724e-05
-6.68085534859729e-06
-2.08872315022088e-05
-4.11245091865386e-06
-1.33534622943144e-05
1.05840117760483e-06
-4.09196220746975e-06
-3.88080781787535e-06
1.87828464265303e-06
-1.19927304248755e-05
-8.71332082686654e-06
-6.29170638012013e-07
-2.60699541428339e-06
2.18400927999645e-06
-1.42381359453579e-05
-1.2056523812776e-05
-1.15869696720657e-05
-6.01408501046659e-06
-6.50235526233508e-06
-1.75709697445062e-05
-4.17439072466564e-06
-7.16155696501644e-06
-6.05363889416161e-06
-1.61358658424794e-05
-4.82326740441546e-06
-3.85659689734426e-06
-1.40662643912767e-05
-5.58127750171925e-06
5.44488893295892e-07
-1.07800321504091e-05
-1.38623279637961e-05
-1.92472359386098e-05
-1.40567244382909e-05
-1.89055727815653e-05
5.31836234599435e-07
-4.50884499087834e-06
-8.4790109072305e-06
-2.2445137133974e-05
-2.53109538867854e-05
-1.05920209989311e-05
-1.12749723884403e-05
9.82641506063473e-06
-3.02895576082786e-05
-2.09893864035732e-05
-1.63810917114586e-05
-2.37108814612668e-05
-7.18363258823502e-06
5.22563958112896e-06
-3.25351355814796e-06
3.27288869311677e-06
-2.30716418356445e-05
-3.38087881872176e-05
-9.01165004445057e-06
-6.98409635923923e-06
-3.10236742989174e-05
-1.29259642706117e-05
-1.34514062810408e-05
-1.35687159611783e-05
-5.33389213963881e-06
-1.65248807595606e-05
-1.33667251003331e-05
-1.38432840321692e-05
-8.04985040555863e-06
-7.20000806444437e-06
-1.43856441288133e-05
-1.3860043881567e-05
8.50929313984864e-06
-7.28088486603093e-06
-1.1079505699857e-05
5.32120133064252e-06
-3.20631304109132e-06
-2.38007285312158e-05
-1.76757826630772e-05
-1.06451746169353e-05
-1.91936473914812e-05
-1.1463712309311e-05
-1.06544530326363e-05
1.37396333884093e-06
7.27873808292116e-07
-2.27246562791923e-05
-1.30782050159433e-05
-1.66741267427426e-05
-1.18704674209942e-05
-1.63717523711789e-05
-1.32445099046063e-05
-1.05729275667534e-05
-1.56540723551958e-05
-8.61334670568364e-06
-1.03587654072704e-05
-3.21896476278704e-07
-6.26193778590991e-06
-1.23809872202285e-05
-1.7698466647564e-05
-1.2969302020943e-06
-1.33813897646346e-05
-1.25258036729046e-05
-8.89937200893617e-06
-1.55075083247606e-06
-8.92986258562618e-06
-1.59873018927117e-05
1.15311655430606e-06
-1.9802483366573e-05
-2.36900703008004e-07
-1.58946669415907e-05
-1.26439675718231e-05
-9.74812584708848e-06
-1.21861332160256e-05
6.51874969145484e-07
-1.35576951204975e-05
-1.85269493883054e-06
-9.2404059557873e-06
-6.38742366574581e-06
-1.29130688846662e-05
-1.19125379706288e-06
-1.44437253302703e-05
3.60748194757367e-07
-9.22196095004018e-06
-1.26806575404513e-05
-5.35847281158235e-06
-2.77411846515322e-05
-1.30291412061747e-05
-1.27980866223699e-05
-1.34297895744229e-05
-3.26711966044462e-05
-1.60403188513459e-05
-4.8979322790916e-06
-7.75873331931309e-06
4.92626381174141e-06
-1.08292672323503e-05
-2.37013331783565e-05
-2.44754931004041e-05
-5.48806187969384e-06
2.25243611479577e-06
1.16791734004588e-05
1.4980470718361e-06
-5.55673688324011e-06
-2.11202480963102e-05
-1.81729629661233e-05
-1.73271993814087e-05
-2.21511231297852e-05
-1.85366937573026e-05
-1.07987550898894e-05
-1.95930916466004e-05
-2.28362686941134e-05
-1.86637490611858e-05
-9.44447433206087e-06
-2.62228154833743e-05
-1.88535797144657e-05
-1.23546537797862e-05
-6.83966236039884e-06
-8.49310202775533e-06
-2.61134981996764e-05
8.35623435437845e-07
-1.33273432801886e-05
-1.61718065432937e-05
-3.06719703399815e-06
-1.58137217320761e-06
-7.76806695931984e-06
-4.81665206941786e-06
-4.58275730192423e-06
-3.45180891841344e-05
-1.93013532856749e-05
-1.76907226253878e-05
-8.96264252608106e-06
-4.41370652218915e-06
-4.8103350371148e-06
-1.04248188196573e-05
-1.69591955771575e-05
-1.91237790545795e-05
-1.40569318226936e-05
-7.33351550056596e-06
-6.8689485912423e-06
-8.43885501115648e-06
-2.56925330393742e-06
-2.23321102079431e-05
-1.08476541870815e-05
-1.14121085200752e-05
-7.92022740595459e-06
-1.90259182217524e-05
-1.20802527050873e-05
-9.33378656978067e-06
-7.55264473037963e-06
-4.16396997156932e-06
-2.93951206091217e-05
-9.62134764187669e-06
-9.42944335402405e-06
-1.46385126125468e-05
-1.30900364450168e-05
-2.20000841667844e-05
-4.66306855575641e-06
-9.66340262953659e-06
-4.20056776404837e-06
-2.93953961687158e-06
-2.04945733795846e-05
-7.37872346028331e-07
1.40350007573833e-06
-6.07144949263572e-06
-1.62221387362228e-05
-7.03294520678061e-06
-8.49687283384271e-06
-4.33983510853715e-06
-9.58049078301095e-06
-2.96687232660577e-05
-1.3117471542994e-05
-6.98129575050381e-06
-1.05022799317247e-06
-6.73445450753327e-06
-5.38552340722441e-07
-2.30680021235754e-05
-5.65489995354662e-06
-3.00186711814065e-06
-1.60756793136306e-05
-8.164009397557e-06
-5.33235629969408e-06
-2.53750219195639e-05
-1.97063752794718e-06
-1.36524508539987e-05
-1.55662328143487e-05
-9.71961300410322e-06
-2.68351426529171e-05
-9.34060508455003e-06
-4.10350136427457e-06
-1.80733233786073e-05
-1.11186088470895e-05
-1.88035593593398e-05
-1.20028054725308e-05
-2.89492540234103e-05
-3.09459053641823e-05
-2.27262261541387e-05
-1.83354574520191e-05
-6.06482297434825e-06
-6.2801037666705e-06
-3.49713121050072e-06
-3.57286103584122e-06
-2.48969060647591e-05
-2.36764570935517e-05
-1.37722406295013e-05
-9.71577441911346e-06
5.04355215439674e-06
-2.04483066554201e-05
-1.51325003890382e-05
4.61121183188881e-06
-2.04554253935508e-05
-1.13224606193828e-05
-1.67118095020686e-06
1.95031362767281e-08
-2.02456296166609e-05
-2.33638656318902e-05
-9.18083102191624e-06
-1.74485955008365e-05
-1.01493922929526e-05
-1.26798011882499e-05
-1.70721568667193e-05
3.97579070215589e-06
-2.60672901651297e-05
-5.82688317511526e-06
-2.32983305806975e-05
-7.79802939133332e-06
-2.03211232750675e-05
-2.3434077100521e-05
-2.85070180389489e-05
-3.49054400158354e-06
-7.99173147452159e-06
-1.37265702454585e-06
-7.22321723458674e-06
-1.41255400559992e-05
-6.52937770201703e-06
-1.61915937143899e-06
-8.62704827012327e-06
-1.38144245290198e-05
-1.20652858418405e-05
-9.59389837103108e-06
-1.93145680763839e-05
-1.05694918574959e-05
-4.65898780522532e-06
-2.58962206414847e-05
-1.72246974140377e-05
-7.44358578287006e-06
4.16820767885579e-07
-1.66031939545325e-05
-1.25592582536688e-05
-9.13929651552771e-06
-2.64789235770026e-06
-1.34377510121824e-05
-1.35400129489993e-05
-1.16216862206603e-05
-6.34688840846208e-06
-1.66417590781141e-05
-1.46589831759798e-06
-2.57621780213294e-05
-1.3414959545014e-05
-1.67071349976421e-05
-1.4111554670158e-05
-8.56661660924342e-07
-1.80195023935847e-05
-1.64005355320489e-05
-9.94823375356471e-06
-8.88672127864348e-06
-3.89493933840428e-06
-1.04218403952029e-05
-3.08807837423023e-05
-3.36839592548983e-06
-1.94484416432054e-05
-9.95901549741026e-06
-1.77895735026588e-05
-5.0731591988575e-06
-7.69301212746307e-06
-1.0682606526744e-05
-1.15032583719676e-05
-7.53390710810764e-06
-2.42740769470404e-05
2.26284219651421e-07
-2.23949918347664e-05
-1.78640789689995e-05
-9.98111900504149e-06
-1.2777937032212e-05
-2.44854405979923e-05
-7.44275148619141e-06
5.30759545799789e-07
-2.46017073425307e-05
-1.3396622255708e-05
-1.33888819429957e-05
-2.68572256748492e-05
-9.29024174476936e-06
-7.66942498932152e-06
-1.58543529757103e-05
-1.4410207532521e-07
-1.52739331190445e-05
-2.43252369233185e-05
-1.70264401481518e-05
-2.62279177013598e-05
-8.12299619245765e-07
-7.66658095738452e-06
-7.87441660049487e-06
-1.12473722065232e-05
-1.33723494129242e-06
-9.31331282085389e-06
-1.30237723077591e-05
-1.93500394889736e-05
-1.74349392697896e-05
2.36802030218569e-07
-5.27886528094464e-07
6.7751396576593e-07
4.56393789826061e-06
1.12967370245312e-06
-7.62039003211042e-06
-1.14129216551839e-05
8.7877677953722e-07
-1.7137664148705e-05
-1.49350970136725e-05
-1.76751455562756e-05
-7.28271555006114e-06
-6.14140758871367e-06
-2.74691463056428e-05
-1.39965439938809e-05
-2.7055603141567e-05
-7.13670686060525e-06
-1.98793960288576e-05
-2.61443464474861e-05
-1.25724230887692e-05
-5.31121905901445e-06
-1.40596114756319e-05
-1.77873066400313e-06
-1.73296396908788e-05
-8.21366807268239e-06
-6.36463894729463e-06
-3.1155812516689e-05
-1.89975718579417e-05
-3.65411070148203e-06
-3.98825351922935e-06
-2.44025834154337e-05
-2.42811468387841e-05
-2.23894346597105e-05
-1.51219617471463e-06
-1.13112154249702e-05
-1.58947398109789e-05
-7.88455213530949e-06
-1.21543454029031e-05
-2.86062381323221e-05
-1.99049872806573e-05
-8.10193233171501e-06
1.93664476491024e-06
-2.74506094891058e-06
-1.27659634901789e-05
-8.28177480461086e-06
-7.97666575491435e-06
-2.84122759995924e-05
-7.8881173793128e-06
-1.06164943982922e-05
-1.5519019121926e-05
-7.29100942400586e-06
-1.51671638643489e-05
-7.78265979290591e-06
-1.05038984596269e-05
-6.53577797329161e-06
-2.03997647302421e-05
-2.30440267582673e-05
-1.92286461652825e-05
-2.09461313045718e-05
5.51357510437589e-06
3.05376974395146e-06
-2.12531641356682e-05
-5.83197333096535e-06
-2.00372093637105e-05
-1.16154468442285e-05
-5.88144064722215e-06
1.94683715080756e-06
-2.33807844334136e-05
-3.52527559706895e-06
-1.14693843396217e-05
-1.55491488936847e-05
-8.65375798243565e-06
-1.79619183536012e-05
-2.1736536200806e-05
-9.46946050771447e-06
-2.7660559900467e-05
-7.05630240635501e-07
-2.00352018958843e-05
-1.57041087923232e-05
-2.10811180764763e-05
-1.28059172713654e-05
-1.08643890415521e-05
-1.67946058943602e-05
-6.39855681804215e-06
-9.63580276797491e-06
-6.21039867945953e-08
-1.59514202592651e-05
-1.09308055073207e-05
-2.22510509166603e-05
-1.71601060317216e-05
-1.00993513033233e-05
-2.04549032939517e-05
-1.01614238043748e-05
-9.79971733846914e-08
-1.51280279851999e-05
5.05430378621507e-06
-3.50337934590512e-06
-1.42666119039208e-05
-1.22508657448019e-05
-3.10646781480721e-05
-1.48538126633575e-05
-8.77165890985097e-06
-4.37569815196383e-06
-2.55968967693991e-05
-2.70389494223292e-05
-1.33397201727572e-05
-2.2480302609065e-05
-3.83827734610863e-05
-2.36958671063739e-05
-1.01286559894282e-05
-2.73194299039736e-05
-1.79801821423599e-05
-3.17493628615037e-06
-1.99036344567558e-05
5.59901975531387e-06
-6.90236076679538e-06
1.54875433456316e-07
-2.64164552555154e-05
-3.66634707777702e-07
-4.33628204220274e-06
-1.05785482055338e-05
-1.34688879282395e-05
-4.63541531667142e-06
-5.16091372938529e-06
-9.47789498352014e-06
-1.6059917975686e-05
-1.252377724332e-05
-2.34156796672782e-05
-1.48944852069286e-05
-1.28467170828166e-05
-1.41313956842685e-05
-1.53467444867151e-05
-1.83528837964104e-05
-1.90097075869351e-05
-1.47759385505482e-06
-6.97040508910079e-06
-2.48735107876387e-05
4.66219851402832e-07
-1.20394594079516e-05
-2.15186190173103e-05
-7.18369939798522e-06
-1.33430077012143e-05
-9.72851854014063e-06
8.99016783280699e-07
2.84289659952334e-06
-1.92387037119327e-05
-1.80783436220753e-05
-1.51048380965944e-05
-1.38526272643794e-05
-1.92012695740174e-05
-2.07206970653685e-05
-3.5873615870569e-06
-1.90549258423384e-05
-1.33058870057245e-05
-3.52419388338528e-06
-3.54762287200898e-05
-2.00614456029904e-05
-2.1676339038837e-05
2.28671788491218e-07
-1.21301331179933e-06
-6.4489205662486e-07
-1.15126553019224e-05
-1.96163340089131e-05
-1.40232466880998e-05
-3.30109831049847e-05
-9.72617002232033e-06
-4.70028876068182e-06
-1.66157568141798e-05
-1.00331373422615e-05
-5.38825582490026e-06
-2.72532621643862e-06
-9.27538222691926e-06
2.37276750083047e-06
-1.86673871315073e-05
-1.37091693968846e-05
-5.318710099938e-06
-1.80650357961629e-05
-1.19115023087953e-05
-1.89510091687634e-05
-1.18502257489881e-05
-1.81705009310347e-05
3.18888524530078e-06
1.07202251170546e-05
-1.87341843103035e-05
-1.88278152231896e-05
-9.46190259587821e-06
-1.7664040143764e-05
-1.46324237687507e-05
-1.20524180033078e-05
-2.19464048299271e-05
-7.05880931516114e-06
-1.4797740019953e-05
-1.66864076797368e-05
-3.64349403497456e-06
4.9172355713946e-06
-2.07719003121421e-05
-2.60963795731968e-05
-1.59095018283502e-05
-2.66877809373404e-06
-2.03176097743369e-05
-2.66907989915054e-05
-1.6724905634125e-05
-3.00241265564382e-05
-6.81586571487931e-06
1.4587863450754e-06
-1.56225674536346e-05
-1.71572275573826e-05
-1.43687518432181e-05
-1.58319486797021e-05
-2.8992260543666e-05
-1.06846883421759e-05
-1.29792222777906e-05
-4.22354539464334e-06
-3.40845795789261e-06
2.45332690405103e-06
-4.36270736210507e-06
-2.71332759192674e-05
-2.24074254473483e-05
-1.50407783646594e-05
-2.31403884850394e-05
-1.21266106097152e-05
-1.5139330598659e-05
-4.12985340214226e-06
8.32293733644048e-06
-1.36009475992762e-05
-1.04114916744342e-05
-2.17303105081365e-05
-6.61303605821068e-06
-1.05715151930934e-05
-1.88598850535225e-05
2.27543481789235e-06
-1.2303227084369e-05
-1.32933490501076e-05
-5.0765729298472e-06
-5.28478199155573e-06
-1.07251116996589e-05
-1.37741028623616e-05
-1.290852896507e-05
-9.47635964108592e-06
-2.81601493397674e-05
-5.10471103357887e-06
-2.60691282814857e-06
-1.87288971941549e-05
-1.50480746343127e-05
-1.66403824683091e-05
-2.19950183944166e-05
-1.52808560789835e-05
-6.71842965751425e-07
5.48803884978531e-06
-1.18662530094828e-05
-6.46270836965066e-06
-1.02385110551858e-05
6.40816877802657e-07
3.51387884877208e-06
6.74825301863885e-06
-2.6466755944992e-05
-7.36878526139073e-06
-1.75065336253691e-05
-2.4533997063746e-05
-1.14641800233247e-05
-2.3662554692988e-05
-9.58167019093236e-06
-1.73237359647046e-05
-1.51923040543614e-05
-5.69787304939974e-06
-2.41218658277537e-05
-1.69280592263691e-05
2.92588564210141e-06
-1.75234251449398e-05
-1.20224658538213e-05
-8.83438501448713e-06
-1.17844886360854e-05
-5.89746346631185e-06
-1.44708027707597e-06
-2.88471379731011e-05
-1.67365629073204e-05
1.90247442570762e-06
-8.88635033324066e-06
5.86064472642238e-06
-9.47349854297107e-06
1.16727547044568e-05
-9.03866311923225e-06
-1.7470777311753e-05
-1.23739124952315e-05
-1.18561372036044e-05
-2.07352494883055e-05
-9.7212032703981e-06
-1.58843856894609e-05
-2.04853488557611e-05
-5.89131448581302e-06
-2.38943570579783e-06
-2.57166640867879e-06
4.70659954290121e-06
-1.53882421440031e-05
4.56778153916167e-06
-9.74128004992357e-06
-1.50859625076875e-05
-1.42041202791035e-05
-3.57569757365292e-06
-2.68957668268766e-05
-2.82701659252703e-05
-1.59211367560198e-05
-1.92620309987956e-05
-2.11519754604613e-05
-1.18623682055282e-05
-1.14009994175866e-05
-1.49982419221374e-05
-1.46021637711958e-05
-1.59547627888678e-05
-1.51121964035227e-05
-9.80207951723919e-06
-1.85686834279003e-05
-7.735313788675e-06
-8.2340775258751e-06
-9.01492923606264e-06
2.15822812604508e-06
-1.34271058543467e-06
-1.1589488821544e-05
-1.61942169791895e-05
-1.80403274385541e-05
-7.64737652214256e-06
-2.86835070285553e-05
-3.92480575876126e-06
-1.50331514000631e-05
-1.77820082869616e-05
-7.18027919110403e-06
-2.48214146199932e-05
-3.37414110653247e-05
-1.98738446870001e-05
7.93056656801059e-06
-1.09770260593076e-05
-6.09865438291647e-06
-1.60770615725222e-05
2.14105426064861e-06
-1.85217875300528e-05
-1.32124125241721e-05
-9.75563278380761e-06
-2.27125818258869e-05
-1.5241060196347e-05
-1.34687303362848e-05
-1.01444358618344e-05
-6.77430885863584e-06
-1.46111813191039e-05
-1.37943129168733e-05
-1.86505931546393e-05
-1.1648129582437e-05
-1.89419937793931e-06
-1.45349313469113e-06
-9.09482554800557e-06
-9.15132142989203e-06
-9.80366646510552e-06
-2.19016084145515e-05
-1.94960104270385e-05
-1.5084704745764e-05
-5.69903634866689e-06
1.61627259280138e-05
-8.12247727551987e-06
-1.88660707643215e-05
-2.07733382195522e-05
-1.95487700758815e-05
-8.9393762810418e-07
-7.41362760227328e-06
-1.01574879706971e-05
-2.18287464299467e-05
-2.36174824237969e-05
-2.16072508308134e-05
-4.70607278215444e-06
-2.3065316625655e-05
-9.15256238370852e-06
-1.362607853453e-05
-5.75593994089875e-06
-2.22534445463995e-07
-1.627083224008e-05
-2.64657460483895e-05
-6.97410605969775e-06
-2.22292467342308e-05
-2.06505091057692e-05
1.64907599255565e-06
-5.65869835861231e-06
-7.72207293318964e-06
-8.42501119442884e-06
-1.45836098334095e-05
1.05790104688874e-05
5.23176243117296e-06
-2.31516139723811e-06
8.19804847693345e-06
-1.96741268732564e-05
-1.41601543697673e-05
-1.74169119701703e-05
-9.64932362849522e-06
7.44797667666909e-07
8.86118330363713e-07
-5.94896453143193e-06
-1.41615161045153e-05
-1.44424195876176e-05
-1.42206727932716e-05
-2.78409529783203e-05
8.25839483194981e-06
-9.37968871439385e-06
-7.30330925622232e-06
-3.36923009603816e-05
-9.50186794636276e-06
1.39806842312392e-06
-2.48292918179196e-05
-1.33163884335882e-05
-9.11156773291399e-06
-1.5810351537366e-05
-2.60014480974082e-05
-7.07860450542932e-06
-1.1153031497215e-05
-2.61641408786643e-05
-1.45787404931624e-05
3.93271048433875e-06
-2.52367629491819e-05
-1.32874974829858e-05
-8.37117055880291e-06
-3.0664599284597e-07
-1.1629465384477e-05
-2.69013031632135e-05
-6.94860184541982e-06
-2.03587814688924e-05
-1.67703067797144e-05
-1.62362538622483e-05
-1.56941927809023e-05
-1.64616239648234e-05
-2.37445781259077e-05
3.35922054690623e-06
-1.96402166846596e-06
-1.01955201044929e-05
-2.33657716291574e-05
-1.82547255181084e-05
-1.36174826400444e-05
-9.36862484019237e-06
1.03629404240544e-06
-2.56052292322014e-05
-1.52570899852794e-07
-9.12288375043028e-06
-7.01519333064368e-06
-1.17018999908201e-05
-7.65328591814474e-06
-1.05488749187438e-05
-1.25437381983049e-05
-2.3831281333609e-05
-1.5198851870881e-05
-7.18163782110895e-06
-2.87403729125023e-05
6.59613933757192e-06
-6.08013002961619e-06
-1.41834452871547e-05
-1.57688296282133e-05
-2.88176410078252e-05
-3.06002604745387e-06
-7.42728659844419e-06
-1.28756007557757e-05
-2.39853780547755e-06
1.27058453560943e-06
-1.52823149854309e-05
-2.76073569148577e-05
-1.07161218015476e-05
-9.6009642048143e-06
-1.54524175917616e-05
-3.16706668743872e-05
-6.79298989254538e-06
-2.41688136234836e-05
2.24608751700964e-06
4.6196397486584e-06
3.45201499519e-06
-4.27468054189052e-06
-2.19144136751152e-05
-2.06331260850773e-05
-1.90854391310579e-05
-2.76145123143924e-05
-1.25535446552868e-05
-2.36591079560268e-05
4.77706126211518e-07
-3.97422777441139e-06
2.20951364158803e-06
-2.37038352426371e-05
-1.81203297202441e-05
-1.47606335946704e-05
-1.06921352923948e-05
-1.52507137864255e-05
-2.11956054917844e-05
-2.78986501797504e-05
-6.62461210512319e-06
-3.22042550069782e-06
-1.12175932119103e-05
-7.88920259912641e-06
6.35804559908661e-07
-1.25508011980501e-05
-7.97151548490882e-06
-2.37489726234759e-05
-1.63987857802031e-05
-4.97540792217563e-06
-6.39494677254605e-06
-1.28241413670048e-05
-6.54052569758617e-06
4.0012481986367e-06
-1.8868825216875e-05
-2.08215980590909e-06
-1.58301490667612e-06
-2.85033259424701e-05
-4.98356201210159e-06
-1.72293228710237e-05
-1.56927277788959e-05
-1.22136837827198e-05
-1.02831368029879e-05
-6.8136899739651e-06
-2.33698998657968e-05
2.17397964608846e-07
-2.17861381696925e-06
8.93966773082119e-06
-1.16470348246926e-05
-2.15119252362071e-05
-2.77620186135163e-05
-2.05518880943409e-05
-9.80986271061908e-06
-2.5786500970973e-05
-1.20711801026802e-05
-2.04830531502056e-05
-1.94356536161966e-05
-1.00961613207533e-05
8.04584273509364e-06
-1.3459399154152e-05
-1.20054285060885e-05
-1.55492758475217e-05
-4.621768846543e-06
-2.36711631546031e-05
-7.94501366663246e-07
-5.40334468773723e-06
-1.7262870681934e-05
-1.06497653551619e-05
4.53770271716945e-06
-1.4190735487185e-05
-6.62366648512314e-06
-9.62732084672353e-06
-1.49389581673302e-06
1.16637313170077e-05
-2.57932590363694e-05
1.05700172944642e-05
-5.16242995334954e-06
-2.50789500017067e-05
5.44054903109007e-06
-6.3787378530168e-06
-1.7355544869893e-05
-7.41280304428815e-06
-8.62377415356697e-06
4.96113076090017e-06
-2.69134557582542e-05
-1.38985881061227e-05
-2.57964144839551e-05
-7.53713498012186e-06
-6.78189022965351e-07
-9.33368731522378e-06
-1.20270481445472e-05
-2.89151069413048e-05
-3.56243201096032e-06
-2.82822111479541e-06
4.48932789279645e-06
-1.01237671439907e-05
-2.67460078688565e-05
-1.35643771794591e-05
1.13605695032321e-05
-1.6026900403508e-05
-2.44638461575576e-05
-8.97635073294652e-06
-1.23246881623719e-06
2.05391645992537e-06
-1.9027659260397e-05
-7.16056246635902e-06
-3.63906246227535e-07
-3.78750468875173e-06
-2.26637487917448e-05
-2.20545989347635e-05
-1.28109912794093e-05
-2.59267127028237e-05
1.66591131173887e-05
-1.69288767714389e-05
-2.24628994452556e-05
-1.49680491423991e-05
-1.30159656962538e-05
-1.13623263316515e-05
1.45144342673838e-07
-5.62756372444445e-06
-1.25080483512417e-05
-1.80744655327836e-05
-1.68078206955686e-05
-2.27007405051998e-05
-8.42412889692586e-06
-1.46222278081698e-05
-2.06109173627363e-05
-9.96426465851419e-06
8.39668339897126e-07
-1.29454371417752e-05
-1.83352479627352e-05
-2.45414699613699e-05
-8.41775678168739e-06
-1.02763120493388e-05
-9.07158153071913e-06
-7.61837606703375e-06
-9.74186674883028e-06
-2.55974258911554e-05
-8.45929422782419e-06
-1.66550401508489e-05
-1.70082749914346e-05
-2.78660086927551e-05
-7.87019049315636e-06
-1.06533965991385e-05
-6.39694046326393e-06
-3.31207886788107e-05
6.37515184490145e-06
-5.70525985927803e-06
-1.97520134643212e-05
-1.65620662636822e-06
-1.51060775847985e-05
-1.52968554502757e-05
-1.61583205341711e-05
-7.61178119287308e-06
-7.09124032094504e-06
-1.43159151811353e-05
-1.93234578047037e-05
-2.65058511780394e-06
-2.57356516160685e-05
-2.18307244545047e-05
-2.8625920948634e-05
5.28143981602869e-06
-2.48619693037293e-05
-2.18929970189331e-05
-1.65129455157134e-05
-2.29606461549219e-05
-2.25804042685392e-05
-1.67889078093694e-05
-1.55223416893743e-05
-1.99775233083688e-05
-6.41050618569526e-06
-2.36620167578888e-06
-1.73247053989534e-05
-9.36896591666445e-06
-2.52888423262374e-05
-8.31780347906052e-06
3.45239623308627e-08
-8.14630288518062e-06
1.95656863307603e-06
-2.29925738361598e-05
-1.34007324777726e-05
-1.27929410355233e-05
-7.99737106775104e-06
-1.26320178154077e-05
-1.09312620189992e-06
-1.11282129496515e-05
-1.21787870670254e-05
-2.19667552231628e-05
-1.51256074873456e-05
-5.71038060086571e-06
-1.12490777481997e-05
-1.0829976511778e-05
2.25907276215195e-06
-1.16809763710351e-05
-1.21286162673045e-05
-1.05703982944277e-05
4.96172912245533e-06
-1.99156617174704e-05
1.04880387702624e-05
-2.84334467921301e-05
-1.8270271658341e-05
-6.1434074184204e-06
-1.56679171139932e-05
-1.57760786496565e-05
-1.58646997692857e-05
-1.43549674819558e-05
-5.23849827423189e-06
-2.26111207831189e-05
-1.01500257073733e-05
-9.0055332550901e-06
-1.63555287575402e-05
-2.10274856238079e-05
-1.81983150654711e-05
-3.44438142584993e-05
-5.84818294271755e-06
-2.54972744538197e-05
-1.90274073601401e-05
-1.02863239882473e-05
5.19479060753503e-06
2.84502915912459e-06
-2.40948272171499e-06
6.70735424349162e-06
-4.00171187416218e-06
-1.89199320753038e-05
-7.40361204739184e-07
-2.0888354990547e-05
-1.69782521271914e-05
-1.82872578336703e-05
-1.24521309594853e-05
-2.22740098902821e-06
-2.52984368257573e-06
-2.24918384242181e-05
-1.57250561444398e-05
-1.03641784030665e-05
-2.21223584228296e-05
-3.03728286131041e-05
-7.05689668044799e-06
-1.09591971686846e-05
-9.33527799512307e-06
-2.67073384489669e-05
-9.41674878685448e-06
-1.70215047130866e-05
-1.32061696987616e-05
-1.26761936522115e-05
2.66143756814987e-07
-3.63439861012972e-06
-1.90211668554002e-05
-6.70428756341052e-06
-9.39574066927127e-06
-1.94768797839875e-05
1.39829612679619e-06
-6.99577166209497e-07
-1.51069156522325e-05
-2.29509286959343e-05
-1.88642166478629e-05
-3.31932806836336e-05
-2.95118577168286e-06
-1.1525188015378e-05
-1.95269923246841e-05
-1.13049676629722e-05
-2.51585231767827e-05
-1.04155356152349e-05
-1.34392039074508e-05
-2.88908339950984e-05
-2.39210986796674e-05
-1.20778528392492e-05
-1.1386176982374e-05
-2.92709855514711e-05
-2.86741881270931e-05
-2.24694410883877e-06
-8.00503167976061e-07
-9.21353345525297e-06
-1.76067322129131e-05
-6.22846831180299e-06
-1.96856357583634e-05
-1.89217922460371e-05
-1.24352402856103e-05
-1.75735737781829e-05
-2.25587404923071e-05
-1.98358409218939e-05
-2.98800441766677e-05
-2.47333392786201e-05
-2.57615811876031e-05
-2.41417900647781e-05
-7.26860835763112e-06
-3.43919568036337e-05
-1.49805221597461e-05
-3.46546054998481e-05
-1.05902049304622e-05
-1.13815681508287e-05
-1.38381490324925e-05
-9.478923101339e-06
-1.30171589175722e-05
-1.68383886095563e-05
-2.60972270420342e-06
-2.95799731305523e-05
-3.07766605833525e-06
-1.04151573543279e-05
-1.77192803737991e-05
-1.14695208442834e-05
-1.58259632140657e-05
-2.27568472446797e-05
-1.84206211360042e-05
-3.45013472240804e-06
4.22643734755307e-06
-5.02966672851451e-06
-1.19827489520266e-05
-1.66985669963311e-05
-1.26242322207565e-05
1.22116842298834e-05
-1.59399071719134e-05
-1.56272826711316e-06
-1.41675785054061e-07
-1.13129667677743e-05
-1.41532177947613e-05
1.0631807700304e-07
-1.5562693543805e-05
-1.37794580249324e-05
-6.90199196614788e-06
-1.70234970936931e-05
-2.95085459495096e-05
1.15813764399177e-06
-1.10184874023483e-05
-1.2186451447523e-05
-2.66073454655774e-05
-3.82622387533964e-06
-1.53017940908847e-05
9.34688834880116e-06
1.03943579865644e-05
-1.54385991415782e-05
-2.97614318982442e-05
-1.09198407755409e-05
-9.59871316539265e-06
-4.52763083374862e-06
-3.10744093704808e-05
-2.97578957533126e-05
-1.77754303402759e-05
-1.18920045284341e-05
3.5873409834806e-06
-5.90759955516721e-06
-1.10840281173617e-05
-1.72979548265677e-05
-1.58896370298576e-05
-1.98253911462095e-05
-2.77922115891676e-05
-7.58621944146111e-07
-1.80369886525515e-05
-1.14370868922294e-05
-4.73093882263959e-06
-2.84274689628002e-06
-2.99553627587377e-05
-1.78348890014869e-05
-2.06507029925764e-05
-5.4155121599898e-06
1.39329586965072e-06
-8.46664738358333e-06
-1.01136235369203e-05
-9.95826611894476e-06
5.74221569635609e-08
-1.08331976640453e-05
-1.56352391810729e-05
-5.34374881533834e-06
-2.17476449065405e-05
6.55099188663735e-08
-1.62567229977421e-05
