# Supplementary material for: Research on computational propagation and identification of mine microseismic signals based on deep learning
Source: PLoS One. 2025 Oct 22;20(10):e0334641. doi: 10.1371/journal.pone.0334641 (PMC12543183; doi:10.1371/journal.pone.0334641)
Supplement: S11 Data — (ZIP) [file pone.0334641.s011.zip › 000101100002596.xlsx_0.txt_24.txt.txt]

-1.13929450700517e-05
-9.16381262902165e-06
-4.35492584893451e-06
-1.15151860176983e-05
-3.42669406976341e-05
-2.31185920616757e-05
-1.03774897863101e-06
1.84588005429122e-06
-2.77886905733323e-05
-1.32832182640348e-05
-1.7576884022508e-05
-1.25260521275351e-05
-9.95224745825224e-06
-1.46416719263829e-05
-9.03193382098455e-06
-1.94609281078737e-05
-2.01745195990515e-05
-8.53212690360301e-06
-4.32507844125687e-06
-1.75446425220309e-05
-1.45229108050899e-05
-2.53715659406639e-05
9.78843608428783e-07
-1.99298673860566e-06
-6.94859150309215e-06
-3.23373992409303e-06
-1.18090997999142e-05
-1.69587294402766e-05
-1.00627318719585e-05
-1.65573179392048e-05
-1.99300358768241e-05
-9.77010403331465e-06
-1.8159567102455e-05
1.55319245402172e-07
-3.0657366239983e-06
-1.64408091239776e-05
-5.44812012095582e-06
-9.56645114317135e-06
-1.55611672561967e-05
-4.43014004358003e-06
-2.61649041008757e-05
-2.94360887115489e-05
-2.90745163930792e-05
-1.36545026884052e-05
-1.04564489753417e-05
-1.17338695819341e-05
-1.15461732350885e-05
-2.25527119887488e-05
-2.38025777777496e-05
-1.71480567724191e-05
5.66313238900266e-06
-2.40739446100081e-05
-2.45296982167126e-05
-1.53327859804317e-05
-1.9479920345841e-05
1.09107581638802e-05
-6.66563102786283e-06
-6.60837001470445e-06
-1.80366922469781e-05
-1.445219854282e-05
-1.98410491473624e-05
-1.51421412548109e-05
-2.22794938990056e-05
-2.73604213616117e-06
-3.13075192082469e-05
-1.69594558473527e-05
-1.05103115600316e-05
-2.720076180636e-05
-7.00685750413254e-06
-3.04807726237093e-06
-9.40872403933734e-06
2.95711868668782e-06
-1.62869313568693e-05
-1.05052835702385e-05
-1.34205400076243e-05
-8.72743446483655e-07
-3.25734144374188e-06
-3.58924997294653e-05
-1.93974363848417e-05
-2.33329025851536e-05
-1.51257987451335e-05
-3.026959952375e-05
-8.42227857080269e-06
-9.99806137685731e-06
-3.2405063514073e-05
-2.16906065067585e-05
-3.61176938241305e-05
-1.42362460324504e-05
-2.19264770363957e-05
-2.49651560418337e-05
-1.63244699421199e-05
-1.46883043991793e-05
-1.58054518877542e-05
-1.8333941448787e-06
-1.8990275231204e-05
-1.49895788108225e-05
-1.66406480509945e-05
-2.19543272923318e-05
-2.3183970880218e-05
-5.3409185948107e-07
-5.89748469910177e-06
-1.24456181900888e-05
-1.13527250832156e-05
-8.65990151589168e-07
-1.30332080381735e-05
-1.27559323049601e-05
-1.3838945586374e-05
-2.16019091420383e-05
-8.22571721454627e-06
-3.68521765097778e-05
-7.82015622345388e-06
-1.51888838535322e-05
-2.93738441945987e-05
-1.6710955140779e-05
-1.17690453955136e-05
-3.52517355164463e-05
-1.4392329538741e-05
-1.92256638355057e-05
-2.89859859483069e-05
-1.97985002956552e-05
-2.96824308619101e-05
-2.13497624053681e-05
-3.17974968080353e-06
-1.58093703276352e-05
-1.56901248531008e-05
3.31826473408988e-06
-2.36339008144073e-05
-3.81592661821817e-05
3.22152232388111e-07
7.84865363906464e-06
-1.36869844974913e-05
-2.87045583206042e-05
-2.81522901248502e-06
-1.72542108521517e-05
-9.46042150049899e-06
-8.44116886421329e-06
-3.14255087286361e-07
-1.64431906521762e-05
-1.44841342290471e-05
-1.59881213043648e-05
-1.19186231085136e-05
2.23872958268968e-07
-8.23782152743887e-06
-1.05101139644758e-05
-2.36811999901978e-05
-1.26320918579851e-05
-2.97917756496801e-05
-9.96621833084395e-06
-1.60111525057737e-05
-1.31398198996721e-05
-1.65885555993342e-05
-1.1980817163523e-05
-2.07536487807831e-05
-1.74169510326301e-07
-8.09975344908135e-06
4.63304128291535e-06
-7.69156262002573e-06
-2.4616197731389e-05
-8.09140684768399e-06
-2.49512888659687e-05
-3.12571949568542e-05
-3.05986696051387e-05
-1.40915918305504e-05
-1.50336371608144e-05
-2.85233067847861e-05
-1.08059533550004e-05
-1.37808887768348e-05
-9.48230712689077e-06
-3.51884939109312e-05
-1.42093522218124e-05
-7.55395340830908e-06
-2.42009380968476e-05
-1.12349363722332e-05
-1.30114172111327e-05
-1.03120031100897e-05
-1.11898745501651e-05
-1.36736315493064e-06
-1.19424383364934e-05
-1.98215809211554e-05
-2.36596952411562e-05
-2.02583567601168e-05
-2.61189143144498e-05
-1.23339514239089e-05
-2.40987217884953e-05
-1.86054728575145e-05
-2.36713227175624e-05
-3.90423571028607e-05
-3.96510128481604e-06
-8.62157070543063e-06
-5.49253252777234e-06
-3.08651480474136e-05
-1.88362357263493e-05
-3.06618561348341e-06
-1.98843254259978e-05
-1.33479125037299e-05
-1.78038734602499e-05
-3.36544337916382e-06
6.5727141413554e-06
-1.70772069586851e-05
-1.63004316786582e-05
-2.48124821124358e-06
-1.5019705852886e-05
-1.14447681153273e-05
-1.33016625468073e-05
-6.09434653251909e-06
-2.44352509254535e-06
-2.22073727803414e-05
-8.2636849556259e-06
-2.08332578798499e-05
3.6549538949789e-06
-1.43091098999912e-05
-1.06212404711322e-05
-5.66411924973534e-06
-2.08576195197422e-05
1.7278334083853e-06
-2.34125404674921e-05
-1.2351846295763e-05
-1.21003884529672e-06
-6.64370075265579e-06
-2.28174025076828e-05
-1.21876418740974e-05
-1.16389774374417e-05
-1.91176772137505e-05
2.21694411170561e-06
-5.21163700957901e-06
-9.82523319699583e-06
-2.49891103148326e-05
-1.66679743204109e-05
-1.16337013349143e-05
-1.03941159803832e-05
-9.58526446936581e-07
-1.6992720662819e-05
-1.43168910904167e-05
-1.30243815875483e-05
-1.29360166028439e-05
-2.43429640292852e-06
-2.44392179852313e-05
-1.36027314738744e-05
-9.08867694725446e-07
-2.972959233447e-05
-2.21309021401025e-05
-6.62560159945273e-06
-1.27379152250166e-05
-6.18529329549777e-06
-1.36445186172055e-05
-5.08822463245551e-06
-2.60693728139568e-05
-5.54097768821445e-06
-2.27234122476209e-06
-7.51751604036241e-06
-1.14317437071026e-05
-1.87051428370252e-05
-3.05186886997123e-05
3.61780055602411e-06
-1.96679543742325e-05
-1.33865301772367e-05
-1.29880619803569e-05
1.9574356610185e-06
-1.72567746853044e-05
-2.94345126439746e-05
-8.79599053277361e-06
6.06125135820967e-07
-2.93327032998409e-05
-3.19556669234561e-05
-1.57411642546658e-05
-2.15204262221928e-05
-4.07347340997838e-07
-1.32322751314445e-05
-6.04678655232958e-06
-9.27409823918631e-06
-1.84876801216271e-05
4.41705976902128e-06
-2.1445375875238e-05
3.59145546581509e-07
-6.34246647078705e-06
-9.74642795546637e-06
-8.6221885955478e-07
-2.14678616237892e-05
-2.40649404227501e-05
-1.65280891564442e-05
-2.37211232630007e-05
-1.74987854258844e-05
-1.04526663310034e-05
-9.26764611547076e-06
-2.08208013834889e-05
-9.59473352152423e-06
-2.00303518163987e-05
-3.00742299845085e-05
-1.52802694929832e-05
-2.76871857265047e-05
-2.01053634835941e-05
-3.07583900070678e-05
-6.62484066059509e-06
-1.6053289972808e-05
-1.29439716051131e-05
-2.54039694034271e-05
-1.74223670251753e-05
-7.70570280942663e-06
-1.70522932146617e-08
-1.99532624545097e-05
2.11042966117834e-06
-1.32981149320272e-05
-4.68974432299372e-06
-1.44433183134828e-05
-1.70649033430194e-05
-8.47014943379227e-06
-6.53463629485365e-06
-1.91869095669184e-05
-3.72527422657897e-06
-2.72795072852116e-05
-1.87310325692604e-05
-2.46122340558398e-06
-2.28580322582558e-05
-6.30885744946216e-06
-2.08194010724591e-05
-6.93817235551609e-06
-2.55409707457118e-05
-3.81845515469356e-06
-7.48929836002598e-06
-7.10210283147464e-06
-2.23903535265019e-05
-1.82908617462484e-05
-1.52574218894994e-05
-2.31660426234835e-05
-1.81737362613286e-05
-2.36339098423323e-05
-1.34259896859942e-05
-3.35745206252787e-05
-1.08185863025675e-05
-1.89990231081971e-05
-2.05674032742783e-05
-1.83387139095494e-05
-9.27964072102509e-06
-1.132976636329e-05
-2.57536843317051e-05
-2.40504143594633e-05
-4.39246883568862e-06
-2.57470802233562e-06
-6.80818717599332e-06
-2.33035700867663e-05
-1.2472086482645e-05
-2.94942241798136e-05
-1.99486944380285e-05
-1.33451836473838e-05
-1.64607241273963e-05
-2.18036811258832e-05
-1.74236221034655e-05
-2.95685208941388e-08
-2.33846137235099e-06
2.49615371724583e-06
-1.57478810253185e-05
-2.25651030941537e-05
-6.78363059094947e-06
-1.21555911590607e-05
-1.5386274412387e-05
-1.61784600281088e-05
-7.37513957615996e-06
-3.00579017789761e-06
-1.92543049522099e-05
-2.21761324848737e-05
-1.34628297674365e-05
-1.92990977848858e-05
-6.29090080532557e-06
-2.19847462810891e-05
-2.35892181092127e-05
-3.53505598384441e-05
-3.63497397005156e-05
-5.29458404225316e-06
-1.21288703030248e-05
-1.12822898803051e-05
-1.68297939166452e-05
-1.35678453706692e-05
-1.71649745910622e-05
-3.86095752275903e-06
-1.13841850765128e-05
-1.8458334736855e-05
-2.09471465207488e-05
-2.2652591238922e-05
-1.41077121761624e-05
-1.39041008010492e-05
-9.10412815913546e-06
-7.78937510791718e-06
-1.97038407971137e-05
-7.75437688048733e-06
-1.5526903266438e-05
-2.85130658861274e-05
-2.58511264804169e-05
-2.2339914578331e-05
-1.53719605515416e-05
-1.02949593490536e-05
-1.01458476439775e-05
-2.66843202516706e-05
-1.88164809907113e-06
-1.50720635816078e-05
-1.87189810452419e-05
-2.03070839624239e-05
-6.8334232647608e-06
-1.85698554905711e-05
-6.12008393001496e-06
-1.32436986410221e-05
-2.20167488128766e-05
-1.41601295608594e-05
-4.85926747558919e-06
-1.54473375252038e-05
-2.14300492076319e-05
-2.17538704000898e-05
-8.40353510758761e-06
-1.99688769911351e-05
-2.14089725764602e-05
-1.29809272200946e-05
-3.08717897161451e-06
-1.64385190251423e-05
-2.85966985032414e-05
-3.18137660623951e-05
-1.02046879382386e-05
-1.16407888108123e-05
-2.55826569507942e-05
-2.57494468440274e-05
-1.59514548501816e-05
-1.52985841782376e-05
-5.23512661671985e-06
-1.19796913160175e-05
-9.11483071022706e-06
-1.2324350867385e-05
-1.33735068949416e-05
-7.88857456668643e-06
-3.29726405555113e-05
-7.24976692438233e-06
-7.63728652653623e-06
-1.75537038788068e-05
-2.35024073081799e-05
-2.54118269241282e-05
-2.15437964161628e-05
-1.47243713100557e-05
-1.58635029263553e-05
-7.86715974055603e-06
-2.09365073926991e-05
-8.77710436876887e-06
6.73403524520098e-06
-1.80376061765716e-05
-7.71988982919432e-06
-8.81608810947609e-06
-6.39216281442244e-06
-1.53846565564672e-05
-1.38171444056687e-06
-1.47973796205743e-05
-1.49153258776989e-05
-1.26808101682073e-05
-3.12852384022827e-05
-4.79404138402854e-06
-7.80742013200648e-06
-1.55609705930963e-05
-2.27815945766892e-05
-2.86666844997912e-05
-1.33220667218143e-05
-1.36686069870695e-05
-2.44847575008631e-05
1.6245276130086e-06
-1.381070370278e-05
-2.53203630773952e-05
-2.73471760760116e-05
-7.49836775960769e-06
-3.22217832170136e-05
-1.00413039246661e-05
-1.97857696009095e-05
-1.72522505155634e-05
-2.50038138287485e-05
-2.63891404131093e-05
-1.47708590643981e-05
-2.67493968954996e-05
1.84324708958249e-07
1.10829005553787e-06
-2.16465509931379e-05
-1.6467107019588e-05
-1.68272897695303e-05
-1.1047724816922e-05
-2.95491823833723e-05
-1.03187918255493e-05
-1.66944632622431e-05
-1.74711911913402e-05
-9.05420387874909e-06
-1.00383710317679e-05
-1.97477782440911e-05
-1.81714738454525e-05
-2.61254743241369e-05
-5.42492877131736e-06
-1.35460105469394e-05
-9.84398039144117e-06
-6.02902326768899e-06
-3.61095133226384e-05
-1.30365398241381e-05
1.06769446923866e-06
-1.76085638276612e-05
-8.54813730422853e-06
-2.55071717528781e-05
-5.41011992348727e-06
-1.85341445724214e-05
-1.17978350216285e-05
-1.29936582391304e-05
1.42825872236505e-06
-1.13949151878432e-05
-2.71342356209127e-05
-9.87151047813478e-06
-1.64500289904483e-05
-2.38192405689197e-05
-1.96984267434015e-05
-1.94126144349824e-05
-2.44447312693842e-05
-1.68397199283376e-05
-4.0193661684032e-05
-8.12916533780791e-07
-3.25787343311006e-05
-1.60625738269022e-05
-1.03462624381516e-05
6.85274552303511e-09
-8.69624744963248e-06
-7.71476938967066e-06
-1.19433919871303e-05
-1.4421613118148e-05
-1.05026544511383e-05
-8.46063575166135e-06
-2.34924413312448e-05
-2.97923759763484e-05
-1.3851545279349e-06
-1.77463942751914e-05
-3.36220465215462e-06
-2.92553121247907e-05
-2.46134644453638e-05
-3.13477883207306e-06
-2.34107050951494e-05
-1.94116825958054e-06
-1.55617776276288e-05
-3.40135004107639e-05
-9.9263170268452e-06
-1.8787387223329e-05
-1.7718719832733e-05
-1.2730790005505e-05
-2.91269299996321e-05
-1.55789250706902e-05
-1.50060585165012e-05
-1.27727620641177e-05
-1.0087626683672e-05
-2.15567088098422e-05
-1.31788472839396e-05
-1.68458925081146e-05
-1.71654389934946e-05
4.90292979669044e-06
-2.28038034018723e-07
-1.83833624979263e-05
-1.36424110188717e-05
-4.93912193053399e-06
-1.64205860992387e-05
-6.09755171682967e-06
-2.34268212312865e-06
-1.3920082821598e-05
-9.24473734573635e-06
-2.37123505929959e-05
-3.177352324444e-05
-1.7425391243423e-05
-3.51457876801455e-05
-1.26201726124215e-05
-9.94759910605016e-06
-2.97330111073505e-05
-2.00832463348963e-05
-6.70439719917277e-06
-6.68195658716573e-06
-2.43162939311838e-05
-5.17544203950514e-06
-2.13013571616411e-05
-7.56860475291485e-06
-1.24340699566881e-05
-2.89251138402294e-05
-1.66850869438453e-05
-2.0121055745127e-05
-2.02259924017407e-05
-2.07422324951538e-05
-8.91129047327006e-06
-2.31362030446597e-05
-2.80048863720561e-05
-3.28549364293623e-05
-2.45452712516567e-05
-1.6260485269183e-05
-9.62125558008568e-06
-1.20713669902626e-05
-2.49434533364887e-05
1.84584557524923e-06
-1.13894413895151e-05
-1.23025791211523e-05
-2.0117119569229e-05
-1.15072838623711e-05
-2.41544059901445e-05
-1.52436121276108e-05
-1.56793711184043e-05
-1.46381346694239e-05
-2.67387115587788e-05
-1.31741073824694e-05
-2.01116957456815e-05
-9.45704782218665e-06
-2.62951892782999e-05
-7.07585011251356e-06
-6.94642639948587e-06
-1.11598546936708e-05
-8.76259093204456e-06
-2.10207563168379e-05
-2.35832137979337e-05
-1.29327824944265e-05
-1.71536947092145e-05
-1.0339810343114e-05
-1.24584138502985e-05
-1.78019535276368e-05
-8.07010072386833e-06
-1.78855266675878e-05
-1.64002016455915e-05
-1.20549684898267e-05
-1.39339156671173e-05
-2.5757741606291e-06
-2.59824893483175e-05
-2.25987713505388e-05
-1.78169909456679e-05
-5.63351941834953e-06
-1.25650917912545e-05
-1.67652069966936e-05
-1.62804291063013e-05
-1.57602168593084e-05
-1.14309406099073e-05
-1.53472211725266e-05
-5.13232094433349e-06
7.49419638430152e-07
-3.28910625571471e-05
-2.09774622072071e-05
-2.45548572407344e-05
-3.68717593258056e-05
-1.9006351130465e-05
-6.920832643316e-06
-2.58436164152239e-05
-2.44159195382122e-05
-7.65795871844038e-06
1.07051349927911e-06
-1.09448884454324e-05
-2.38275235442892e-05
-3.58618727485597e-05
-1.30229985635364e-05
-3.29546462317845e-06
-2.45546226916953e-05
-1.61296469437224e-05
-2.06099674835818e-05
-2.02264411018846e-05
-1.27435513292418e-05
-1.01233450317209e-05
-1.64704029933055e-05
-1.66752387928409e-05
-3.11099241775658e-05
-1.32758846992232e-05
-1.11691628331931e-05
-3.7283254249685e-05
-1.30382123851111e-05
-1.81573088999342e-05
-2.69258007871816e-05
-4.0771551683126e-06
-9.69131535492303e-06
-2.99824518724707e-06
-2.0562256806155e-05
-1.92260194946693e-05
-2.63825183308856e-05
-2.11889161060468e-05
-1.87232335098504e-05
-1.01257307738895e-05
-1.05800558364052e-05
-1.28331137811397e-05
-5.17491493442421e-06
-1.50828790198465e-05
-1.28424155736134e-05
-1.49665580399481e-05
-1.98752521165407e-05
-2.88556469072383e-05
-2.09057987718586e-05
-7.67551507450181e-06
-1.50917433801852e-05
-1.75281965230794e-05
-5.07257678544372e-06
-2.20582690840027e-05
6.99351719906099e-07
-9.56818822421094e-06
-9.83772473707079e-06
-2.33578573300542e-05
-4.80264199333319e-06
-1.83444469266023e-05
-1.75315274071575e-05
-2.46031794978149e-05
-2.19475924172574e-05
-8.10539765400064e-06
-2.24078062968164e-05
-1.31857099496847e-05
-1.88112503484287e-05
-3.58484198317468e-05
-1.02172156299459e-05
-9.05510445393902e-06
-1.67321665024075e-05
-3.47269933946795e-06
-6.53448601832167e-06
-2.65663927686299e-05
-8.14753658150332e-06
-1.53813755423752e-05
-4.64250358074865e-06
-1.76997048214498e-06
-1.09593401788621e-05
-1.77326536826863e-05
-1.86402833127615e-05
-2.41484191670393e-05
-2.49901032095294e-06
-1.90196590430251e-05
-2.55441931335636e-05
1.3517875170631e-05
-9.55862241362947e-06
-2.68664969862329e-05
-2.75375110846726e-06
-5.73496200168419e-06
-1.44902520045292e-05
-2.43383082446625e-05
-6.3081007617284e-06
-3.0263079464649e-06
-2.12879741995855e-06
-8.70631887846259e-06
-1.80659223447802e-05
8.04379891527411e-06
-1.41993565174478e-05
-1.75755105150908e-05
-9.3796514954798e-06
-9.76010301408953e-06
-1.5198385091066e-05
-1.81277341449424e-05
5.00177802595564e-06
-2.30084403835979e-05
-1.42319131732458e-05
-8.51297884512145e-06
-6.84510072859104e-06
8.23668073463193e-06
-1.6711371703728e-05
-2.25717958881312e-05
-3.15964018875852e-05
-2.52278248992619e-05
-3.31013207780718e-06
-2.14806802122981e-05
-1.17644276086e-05
-1.96315446125574e-05
-2.18508615838437e-05
-2.21691595231561e-05
-9.90421214957782e-06
-1.15304976029205e-05
-2.65843544758713e-05
-2.0896947419232e-05
-1.99562706565379e-05
6.30786197294289e-07
9.86552384480964e-06
-2.15503707327787e-05
-1.66615548937239e-05
-2.93079879575832e-05
7.45498996071114e-08
-4.62233068236658e-07
-1.78504307458595e-05
-6.24045301461004e-06
-1.14973867201836e-05
3.16930982488642e-06
-5.19916997899368e-07
-9.24381746640493e-06
-1.69078927646078e-05
-3.17460377829341e-05
-4.09416848087514e-06
-1.42976044080069e-05
-2.2974937770209e-05
-2.06046116500418e-05
-9.32813084586111e-06
8.63576015496677e-07
-2.35336136410282e-05
-1.75373926845883e-05
-2.68000398647334e-05
-5.92567198194282e-06
-1.32077065947923e-05
-2.32722110882971e-05
-1.98083428528576e-05
-2.54029621655947e-05
-1.32142214593072e-05
-2.44489356546288e-05
-7.54025389231283e-06
-9.29873523014597e-06
-2.13488323530266e-05
-2.42398549264555e-05
-1.29289267653108e-06
3.95557045437005e-06
-1.19756405723234e-05
-1.6641518199322e-05
-7.29202138700494e-06
9.48591443737638e-06
-1.1131151227628e-05
-2.68685678356164e-05
-1.19432234019233e-05
-1.41066115245069e-05
-2.29260830209595e-05
-1.73845985496606e-05
-1.67498143472094e-05
-4.36901489598514e-06
-3.56264718101443e-06
-6.01682213448386e-07
-9.64615681365373e-06
-2.87461501437151e-05
-8.46718321994472e-06
-1.19443133634876e-05
-2.23053609541008e-05
-2.10539034980839e-05
-6.85822593733755e-06
8.96757775892311e-07
-1.43158269293817e-05
-1.94962825627784e-05
-2.41799454319947e-05
-5.6618223965267e-06
-2.3658013358224e-05
-1.78498225177287e-05
-1.76499625665709e-05
-3.67713715955491e-06
-2.18024497935114e-05
-1.61643964337043e-05
-5.41872141169998e-06
-2.12830355872459e-05
-2.20239323322224e-05
-1.43172177238786e-05
-6.50452805954468e-06
-1.58615681178584e-05
-2.19643873024439e-05
-2.11563194662459e-05
-2.76323060442694e-05
-1.09315899727071e-05
-1.74464580973305e-05
-1.02207888044105e-05
-1.69850516529357e-05
-3.06468612016033e-06
-3.54231635797062e-05
-1.30130696428103e-05
-7.76699176691809e-06
-9.41347201244695e-06
-8.39904270104046e-06
-1.8882238596286e-06
-3.02182464769572e-05
-5.19389898528867e-06
-2.24832773673332e-05
-1.15808575231656e-05
-2.28112065323414e-05
-1.67855558516966e-05
-1.5422023040054e-05
-2.32566788299738e-05
-1.34666807480711e-05
-2.00507265508114e-05
-7.05964845911834e-06
-2.08821488089204e-05
-9.11950800484808e-06
-1.5597155180584e-05
-1.73803581407692e-05
-2.13536932146935e-05
-3.62945422673358e-05
-2.15760445742141e-05
-2.3222308024211e-05
-1.10073991266713e-05
-8.13944585283425e-06
-2.94095321597181e-05
-1.77198185703137e-05
-5.61582584234438e-06
-1.36009633828026e-05
-2.22660293469066e-05
-2.29018710259942e-05
-2.79054939744682e-05
-2.56888161000726e-05
-1.18806102252118e-05
-2.6771732599864e-05
-2.41937104185824e-05
2.12950848819957e-07
-2.75225589423599e-05
-2.55099280454643e-05
-1.78619943742392e-05
-3.05331057224376e-05
-1.57740707629357e-06
-1.57372237415088e-07
-1.41058836379609e-05
3.7261697138624e-06
-1.61592859343532e-05
-2.66311941152089e-05
-2.28538675228844e-05
-2.16360176650126e-05
-1.71089519254524e-05
-2.53932899906238e-05
-3.57563160457648e-06
-2.95527702788212e-05
-1.78774540863698e-05
-2.02278158116895e-05
-3.02789779362927e-05
-1.90231506694217e-05
-1.92136651537154e-05
-1.65884351872142e-05
-1.39561899740344e-05
-9.39178991765502e-06
-2.03276988657879e-06
-1.74877196747461e-06
-1.62611214347913e-05
-6.18147951391109e-06
-2.84590940549483e-05
-1.00631421472563e-05
-1.75039905795867e-05
-4.92970712432795e-06
-1.70366669776709e-05
-4.2871750727976e-06
-1.15628356329459e-05
-1.26920994027262e-05
-1.29048099069182e-05
-2.72666586533191e-05
-1.13676083054317e-05
-5.96742204806063e-06
-8.15724732419862e-06
-8.98386519888338e-07
-4.0021548058038e-05
-2.28506846591237e-05
-1.2524282811273e-05
-2.49046644109136e-05
-2.85743050052276e-05
-2.07440669310705e-05
-2.19151604189481e-05
-1.37823853317899e-05
2.88981981423799e-06
-2.75929840843661e-05
-2.25366564350782e-05
-1.07118030067374e-05
-9.05344647557199e-06
-1.61526635576255e-05
-6.92316369269718e-06
-2.1986606226125e-05
-7.50184757021928e-06
-1.11739801182609e-05
-1.83477351865898e-05
-1.45726522001436e-05
-2.26124855979919e-05
-7.13149392796715e-06
-2.52277394314013e-05
-4.86609062236858e-06
-2.1500559319982e-05
-1.24372823624709e-05
-1.15039616755912e-05
-1.57569868794472e-05
-1.09243254031731e-05
-2.31851449764217e-05
-8.58638757274869e-06
-1.08769316070879e-05
-3.04964864216341e-05
-2.03103936229902e-05
-1.44460012014172e-05
-9.56865535286064e-06
-7.06039382922588e-06
-1.24844761077868e-05
-1.32857236113496e-05
-7.51293193966865e-06
-2.11656717701657e-05
-2.05461956244045e-05
-2.58276619680504e-05
-2.91199858810803e-05
-4.2275787884481e-06
-1.38876438367884e-05
-2.67041554064755e-05
4.7529076815911e-06
-9.87456775026655e-06
-1.08306480317766e-05
-9.01993280536035e-06
-2.03363232386954e-05
-8.85840165896109e-06
-1.24111155184283e-06
-1.98630702283608e-05
-2.01452709556576e-05
-2.24740554287814e-05
-2.81540220593469e-05
-1.8868407803362e-05
-4.77836412944279e-05
-1.63810512193082e-05
-9.5415602338231e-06
-1.77174239542796e-05
-3.21387215363593e-05
-1.29491568323295e-05
-2.75226940784089e-05
-2.01462767331935e-05
-3.85268474990741e-06
-1.38060484096745e-05
-2.51700025700612e-05
-3.31367780815975e-05
-2.36498017603649e-05
-2.42608470332045e-05
-1.53058694316892e-05
-7.58792082614299e-06
-1.61155797829828e-05
-2.53220051691187e-05
-9.73123059292859e-07
-9.54711434517895e-06
-1.87853668189931e-05
-1.18078528855212e-05
-1.64321183715704e-05
-3.65904641156612e-05
-1.64541242647412e-05
-2.37315935237956e-05
-2.15308719951813e-05
-6.97314751301694e-06
-1.84809823757688e-05
-1.34948151631138e-05
-9.88350154966532e-06
-2.51137852699004e-06
-2.21635029473503e-05
-4.02580279032837e-05
-1.77001018664602e-05
-8.23944895220948e-06
-4.79550971115245e-05
-3.08457111269525e-05
-4.17968807977101e-06
-5.96638887966181e-07
-9.42015146109612e-06
2.24253413993641e-06
-3.40860436264945e-05
-1.80869867371777e-05
-1.83932949777337e-05
-3.25865451439601e-05
-1.96074544679551e-05
-2.38839030775325e-05
-8.54711185890566e-06
-1.97507473134114e-05
-2.49968036538039e-05
-2.12541350406519e-05
-3.84940050773509e-05
-2.38221445973684e-05
-3.09849164854386e-05
-5.77201965773974e-06
-1.68586329301482e-05
-1.40199364587307e-05
-2.76469328686298e-05
1.28538151722289e-06
-1.16710689452174e-05
-3.38682416784718e-05
-7.42994419458407e-06
-1.95619340595825e-05
-2.50351627236903e-05
-7.7297828642343e-06
-1.6309878485586e-05
-2.81686934506211e-05
-2.04345451526406e-05
-1.37975745813819e-05
-1.75150620878259e-05
-1.39424110609801e-05
-5.77649942476674e-06
-1.16565410794493e-05
-1.49097573802306e-05
-2.46619800038256e-05
-6.60086383729299e-07
-3.91457805290473e-06
-1.63968939130066e-05
-1.26313758856381e-06
-1.52997386134185e-05
-1.73409237110092e-05
-1.67868893767832e-05
-1.38392754652357e-05
-1.59219241321134e-05
-2.017494209033e-05
-1.49662933441222e-05
7.21635239778909e-06
-8.42055588668263e-06
-1.99709107964445e-05
-3.48112918529329e-06
-2.73350315674255e-05
-3.69037891160411e-05
-1.01918474974882e-05
-1.69363218338197e-05
-3.35472940988732e-05
-2.11200038938815e-05
-7.60834108356248e-06
-1.4562376629674e-05
-1.33713738085665e-05
-7.73564611496109e-06
-2.42539449038181e-05
-9.92857047613775e-06
-1.34859946919713e-05
-9.98801514370445e-06
-1.62602990110586e-05
-7.65403449782098e-06
-2.45617411969512e-05
-2.71291794165737e-05
-3.84900154255479e-06
-3.31254137758012e-05
-2.59956589621938e-05
-2.21747556036814e-05
-6.66173856190503e-06
-3.00893986675919e-05
-2.73168134866394e-05
-5.37000496077202e-06
-1.57305576794147e-05
-1.93918872765715e-05
-1.27547422752617e-05
-2.65536941667031e-05
-1.4088362064064e-05
9.866884089592e-06
-1.44740455978754e-05
-1.27688993301547e-05
-9.57574932800634e-06
-1.11114217846855e-05
-4.08250551868409e-07
-1.53690361890857e-05
-7.7631581625259e-06
-3.12307369805637e-05
-1.00461938291245e-05
-5.76427773829498e-06
-2.73819500053135e-05
-1.53685746562397e-05
-1.0031468385565e-05
-1.93463410779882e-05
-1.41479171439026e-05
-2.77355555264633e-05
-1.70800939735893e-05
-1.83294226760335e-05
1.03188518189105e-05
-8.01251186005272e-06
-1.45949414321026e-05
-2.72809538183879e-05
4.37901009104629e-06
-1.63435093885052e-05
-3.46584582084369e-05
-1.63739435589883e-05
-1.40464007640283e-05
-1.23606205490847e-05
-7.21373677028977e-07
-2.09105923794441e-05
-2.85850331867591e-05
-6.41542629867577e-06
-2.13766642437805e-05
-3.4865210915392e-05
-1.03981927020552e-05
1.13422987108767e-05
-8.09937616214744e-06
-1.40110832803041e-05
-2.70220277352713e-05
1.51466773824343e-06
-2.2298265733369e-05
-8.84635735725116e-06
-9.48538880478752e-06
-2.51880158815511e-05
-9.89446822475844e-06
-1.67813469900115e-05
-1.98251706871597e-05
-5.08492940931995e-06
-1.07280736052379e-05
8.64857309377225e-06
-1.43465344438541e-05
-1.43795768943513e-05
1.75782958390028e-07
-1.11945118195967e-05
-8.12001788425654e-06
-6.06298792003913e-06
-1.52035971198621e-05
-1.10141146534024e-05
-1.68182336426384e-05
-1.77654543910806e-05
-2.58447147865484e-05
-1.1094913783834e-05
-2.66314594024398e-05
-1.42311168600473e-05
-1.59298378645973e-05
-1.36638349916518e-05
-8.16290306442224e-06
-2.29128347282032e-05
-8.74472531970314e-06
-7.33774697584386e-06
-3.36133132835987e-06
-4.16839641722132e-06
-2.55198546920413e-05
-2.20467280377823e-05
-1.30537053410729e-05
-2.20107612691305e-05
-1.24472493084698e-05
-2.04912864342366e-05
-2.4327855189866e-07
-9.78848721587178e-06
1.76936367000116e-07
-1.26243007474127e-05
-2.73374388267282e-05
-6.51208321592343e-06
-2.29389822705448e-05
-3.19632698950897e-06
-3.09481827909844e-06
-1.31879241522635e-05
-2.32651363151516e-05
-2.9711309206337e-05
-2.67848179348444e-05
-6.20829957277076e-06
-5.45551408017476e-06
-2.56765524878194e-05
-1.41578209126184e-05
-1.99805871815481e-06
-5.24077284432776e-06
-1.72822835299063e-05
-1.99841524393423e-05
-1.14886925875486e-05
-1.37983459661964e-05
-2.26108545473262e-06
-6.75202899035557e-06
-1.47912959774174e-05
-5.91660923410018e-06
-1.43599303310313e-05
-3.21698865914365e-05
-2.04176250165067e-05
-1.4351565444313e-05
-1.14020241498476e-05
-1.30737492403991e-05
-3.43470379519618e-06
-1.57731220768233e-05
-1.85834099770887e-05
-2.6808866703771e-07
-4.08564665195762e-05
-1.76734702170286e-05
-2.10738156451048e-05
-3.64365594835962e-05
-2.4101309994258e-05
-2.44287729987412e-05
-3.29700329545621e-05
-1.94741785136294e-05
-2.07799285274121e-05
-1.74173143779428e-05
-1.81390789487116e-05
-3.11370451870084e-05
-6.93535786632153e-06
-1.41835390693317e-05
-1.9866155479714e-05
-2.18903248570425e-05
-8.68504116145721e-06
-2.32975631967003e-05
-2.28176559757811e-05
-1.68584030646102e-05
-2.09544614256811e-05
-1.03006883498587e-05
-1.23793462503659e-05
-5.96747397208268e-06
-1.41677936718133e-05
-1.85759927674377e-05
-3.19619402456699e-05
-1.42883420719711e-05
-1.75372119264082e-05
-2.27640770968111e-05
-1.12142866190369e-05
-1.42718859783702e-05
-2.92459141221501e-05
-1.06241679873925e-05
2.77640857539285e-06
-2.02991414877178e-05
-1.64359676630079e-05
-1.63509048784307e-05
-1.94976590172223e-05
-2.52119671608623e-05
-7.23226995603819e-06
-3.32135357816662e-05
-1.45429919427262e-05
-8.10489828583344e-06
-2.59151581682992e-05
-1.53390577867019e-05
-1.30747615654719e-05
-2.32459731570623e-05
-5.1224045343368e-06
-1.03657227345309e-06
-2.25101667937038e-05
-1.17420136378633e-05
-4.2109535996712e-06
-4.61075096574291e-06
-8.16522377785011e-08
-1.83585535253109e-05
-1.75418644926959e-05
-1.27411232103552e-05
-1.68024601253495e-05
-1.67540322383582e-05
-6.35471788469492e-06
-1.09429088088641e-05
-1.82451420151164e-05
-2.34829466862144e-05
-7.2406188393031e-06
-2.58293247805618e-05
-1.63976340573538e-05
-2.45286304261215e-05
-3.69236049195421e-05
-7.96094067643848e-06
-5.7733351899234e-06
-3.48044590516668e-05
-1.25873432328046e-05
5.70313867296577e-06
-1.62520824920486e-05
-8.09877609338212e-06
-1.68888805411022e-05
-1.09169800141725e-05
-1.56249498035781e-05
-1.10313864744534e-05
-1.62648629992697e-05
-2.15629951279721e-05
-1.82194645262348e-05
-1.3684343156848e-05
-2.01179993399602e-05
7.80752650514977e-06
-2.53940574280431e-05
-2.32600926632081e-05
-1.86253064416274e-05
-6.5987685810393e-06
-1.84555437291393e-07
-1.37751159714469e-05
-1.07791848561193e-05
-7.81158250560237e-06
-8.45430217989681e-06
-2.47785152097532e-05
-3.13072060229823e-07
-2.11722794054711e-05
-2.87158755164931e-05
-1.28845438209479e-05
-1.90111376822241e-05
-1.30010199450453e-05
-2.93093259720306e-05
-1.02539117216788e-05
-2.27570889973396e-05
4.45257923008711e-06
-1.38121645802806e-05
-3.45493437509362e-05
-2.48930374259303e-05
4.56280228073072e-06
-1.20142889896944e-05
-1.43755936861268e-05
-1.13390022187612e-05
2.1838868813066e-06
-2.86727845753912e-05
-9.59667248611516e-06
-1.54933165156704e-05
-2.05719989576772e-05
-2.35240780052715e-06
-8.14481429737058e-06
-1.85778045140491e-05
-1.62351232455543e-06
-2.39467563443109e-05
-6.63324195776132e-06
-1.91824910186891e-05
-1.29396614961163e-05
-3.21436104577131e-05
-1.7175332617842e-05
-1.14276660027302e-05
-1.29334196769612e-05
-1.14023292711369e-05
-2.03749840073288e-05
-1.3425034825353e-05
-3.82419823732394e-05
-1.6283740977126e-05
-2.62034607824666e-06
-6.36376116355528e-06
-2.63214073759722e-05
-9.3360427176965e-06
-1.12079750167722e-05
-1.18655054005935e-05
-7.26332350202709e-06
-1.52179069079907e-06
1.4968627612947e-06
-1.41095046901034e-05
-1.55231410853929e-05
-4.38154499092116e-06
-8.60739980708733e-06
-8.97275109698971e-06
-2.71661431762295e-05
-3.16497995834012e-05
-2.01687714848936e-06
-1.61235658277939e-05
-4.45398367808976e-06
-2.85874280268802e-05
-9.72768412349481e-06
-1.11122228610629e-05
-2.88100910750637e-05
-2.37386478665467e-06
-1.91158897169082e-05
-7.82019493030975e-06
-2.55538969293697e-05
-1.2659653258867e-05
4.41567385760648e-07
-2.66591743489902e-06
-2.02130717730339e-05
-1.37665282750528e-05
-3.69445143809221e-05
6.31008125610398e-07
-1.51650321625904e-05
-2.81793557639943e-05
-2.68100080284321e-05
-2.65751978553795e-05
-3.33968704600978e-05
-1.01256143179552e-05
-3.1684447839728e-05
-9.01370949919919e-06
3.5646756846295e-06
-1.78280099483514e-05
-1.23289063208757e-05
-1.23651468434116e-05
-1.84769086795141e-05
-1.00976522802595e-05
-5.98922143431365e-06
-1.15816567572416e-06
-1.78835723710595e-05
-3.29065383810564e-05
-2.79442368634432e-05
-1.48772962388209e-05
-2.66880424058994e-05
-9.39199836362756e-06
-1.31228454986012e-05
-1.95560524441024e-05
-2.41721970141275e-06
-5.09462293568757e-06
2.11519192574414e-06
-2.81697454738351e-05
-7.76171374870132e-06
-2.86774021486728e-05
-2.17594333421053e-05
-1.39268585453023e-05
-1.81601387892599e-05
-9.90864634163943e-06
-2.21657364690399e-05
-2.2860591593749e-05
-9.73785886350319e-06
-2.40280204853513e-05
-3.57495670118799e-05
-2.28030925449492e-05
-1.83365908052465e-05
-1.0666513704514e-05
-5.04409701382554e-06
-5.0623787081465e-06
-2.65264212763414e-05
-3.54086926510849e-05
-1.48056435486563e-05
-6.65769435834504e-06
-1.57210921641184e-05
-9.9764115038443e-06
-2.69677505237223e-05
-9.04381835869642e-06
4.29183415586373e-06
-8.33630606841996e-06
-2.82931387068865e-05
-2.77153824077895e-05
2.8573588179916e-06
-2.1114699630628e-05
-3.07316053050322e-05
-1.80046093744928e-05
-1.8592260204881e-06
-6.56661829835544e-06
-4.5064517799232e-06
-1.56112546552205e-05
-2.25011214461318e-05
-2.5176992326806e-05
-1.96180850548576e-05
-2.28232624429886e-05
-2.5016397585889e-05
-2.46912015581713e-05
-7.95631111697313e-06
-4.75140083187307e-06
-1.37721899548856e-05
-8.97490548157143e-06
-3.99553765987347e-06
-2.04604593105753e-05
-1.26952914066787e-05
-1.93570433501687e-05
-2.23326507928693e-05
-2.2199224759209e-05
2.6384445991786e-06
-1.15177684322928e-05
-6.9069056498215e-06
-5.31332711170933e-06
-2.90151408099871e-05
-1.67314828631784e-05
-3.29224340595504e-05
-3.21751364764015e-05
-1.32743083499062e-05
-3.16829241594227e-05
-1.63641849719731e-05
-1.01819717579704e-05
-1.47666256075213e-05
-2.4355821250626e-05
-1.92573243001619e-05
-1.47302816365068e-05
-3.37889209637691e-05
-1.06446214283807e-05
-2.67849121737362e-05
-2.52370671158824e-05
-1.39349828749486e-05
-1.14557514448279e-05
-1.78728806695327e-06
-2.07130621085783e-05
-1.14179896774703e-05
-5.32441899854699e-06
-2.32982553697133e-05
-9.66800325409558e-06
-3.42036608118208e-05
-7.40623551075721e-06
-2.19821623237448e-05
-3.01847043931274e-05
-1.64489983630409e-05
-1.90853043710748e-05
2.37809765877272e-06
-2.62164509209452e-05
-3.5405134714598e-05
-2.13956773871891e-05
-2.719140779115e-06
-1.42763287810522e-05
-2.10237683727163e-05
-1.63212457813978e-05
-1.59593608565125e-05
-7.08273401308082e-07
8.92883921180518e-06
-3.13607861938879e-05
-2.08897502129361e-05
-3.83030530882619e-06
-1.59437508517872e-05
-1.44521787813637e-05
-1.35840589773973e-05
-1.31647987700186e-05
-1.27693694981131e-05
-2.2696712723066e-05
-1.71053072410176e-05
-3.87508359838418e-05
-1.86982895366667e-05
-1.67281701381942e-05
-2.89048809979542e-05
-2.8221163979998e-05
-4.93661732827264e-06
-8.78290902287284e-06
2.55368080246628e-06
-1.82100264922548e-05
-2.31488501653879e-05
-1.3275952443374e-05
-3.40090749202389e-06
-2.66677203815493e-05
-9.71562344684234e-06
-3.62369627888863e-05
-1.63013397762181e-05
-8.8917738730418e-06
-3.41582751341737e-05
-1.77024284636933e-05
-1.7053767401453e-06
-4.8403026361453e-06
-2.11815567842443e-05
-1.66108455465747e-05
1.99228504075376e-06
1.28632711733157e-06
-2.11296047741169e-05
-1.53058855364252e-05
-1.36517058998052e-05
-1.30530655707127e-05
-2.02902921855125e-05
-1.33920238272304e-05
-2.23884765410989e-05
-1.82703335928896e-05
-3.38099811987027e-05
-1.5157979020827e-05
-2.41321772837156e-05
-1.24894651577255e-05
-2.54079419719102e-05
-7.09711703247166e-06
-2.03492293237169e-05
4.37928387991548e-06
-2.95407452493696e-05
-1.61588082873197e-05
-1.55854087054204e-05
-2.5179007594706e-05
-2.81601051874521e-06
-2.11485309629303e-06
-2.23193217252542e-05
-1.98149614444735e-05
-9.45956405503281e-06
2.4295207985565e-07
-1.02030106993284e-05
2.55928624464702e-08
-1.00255253453248e-05
-7.84565654396087e-06
-3.60468285424083e-06
-3.55461825890299e-05
-8.40997945858681e-06
-1.87980214915498e-05
-1.65213877020417e-05
-3.93790041336134e-06
-1.74877607928806e-05
-5.12056121281687e-06
-1.60886035035367e-05
-5.88978780408605e-06
-3.46536221856182e-06
-1.49846736554401e-05
-1.51448238669051e-05
-2.3826970698003e-05
-3.51349812781138e-06
-1.26507675026281e-05
-2.1244488771287e-05
-2.38921521028269e-05
-6.26240904513685e-06
-8.69315754422615e-06
-2.14280469432238e-05
-1.86759867408427e-05
-3.49030182505405e-05
-1.42254855890717e-05
-6.90061505148141e-06
-7.59461831077113e-06
-4.58053463628618e-06
-6.80099413993753e-06
-1.36224010709707e-05
-1.99830599283994e-05
-1.21514291766468e-05
-2.07260383371435e-05
-9.7624672256415e-06
-1.99497377261622e-05
-1.71984799235475e-05
-2.61833629317725e-05
-2.41070568359935e-05
-1.0264592278778e-05
-1.59312352461792e-05
-1.16251228319962e-05
-6.51355131415498e-07
-3.23406475240185e-05
-2.18258509258687e-05
-1.42728900715156e-05
-4.81064798436249e-06
-1.18105024475394e-05
-1.33696380408532e-05
-2.61741207222172e-05
-1.69992982736588e-05
-3.10233409070864e-05
-1.34753215132695e-05
-2.04907869993972e-05
-2.34348851699484e-05
-7.70031022690466e-06
-1.89067324729753e-05
-2.34744940047225e-05
-1.64995096343296e-06
-2.35115331058033e-05
-2.53004006598707e-05
-1.13253848703355e-05
-2.67922939333538e-07
-2.64636395135087e-06
-2.63677710431682e-05
-2.1771433509056e-05
-2.92943860820028e-05
-2.40373378016252e-05
-2.13812321240086e-05
-1.69484292404491e-05
-1.77919979659033e-05
-8.25133366581164e-06
-1.47031824500382e-05
-3.51300704410093e-05
-9.63474479636385e-06
-5.55511159463819e-06
-8.72741718908253e-06
-3.7954040550998e-06
-2.66727071266408e-05
-8.9799202489363e-06
-2.11674222506012e-05
-2.2417723185365e-05
-2.64105231319819e-05
-5.84700290473414e-06
-8.70097449761383e-06
-5.55158168259191e-06
-2.0301983924776e-05
1.81381672427508e-06
-2.74023823360441e-05
-9.13614918446302e-06
-2.71927876684167e-05
-2.18862140847363e-05
-1.36867116991661e-05
-1.95453997377527e-05
-1.90585635911652e-05
-1.46227104095628e-05
-2.68838381209825e-05
-2.39945681679785e-05
5.32116822242619e-06
-2.16011939224079e-05
-1.53850709517866e-05
-1.48857596001268e-05
-1.96817815972152e-05
-3.12660890259136e-05
-1.28308969761135e-05
-2.24169287626144e-05
-1.43771396015604e-05
-6.77103166710069e-06
-2.7621685531543e-05
-2.06887663226109e-05
-1.86799576098361e-05
-3.05123371368541e-05
-2.86477557910862e-05
-2.22068567957875e-05
-2.50145222965061e-05
-2.21342835059857e-05
-2.86986432523745e-05
-1.31655362431149e-05
-3.5054705426768e-05
-1.37921907355061e-05
-2.55555636312292e-05
-1.27117420529919e-05
-1.88080311704837e-05
-1.17814052204842e-05
-9.20282075725727e-06
-1.76862774876165e-05
-2.00417082891889e-05
-5.644512453365e-07
-2.00728862804768e-05
-2.36575898101483e-05
-1.89252843853437e-05
-2.84849218784347e-05
-4.31269114199905e-05
-2.84306730425482e-06
-1.5609744776298e-05
-1.56978687384496e-05
-1.56368377123979e-05
-1.93632865323178e-05
5.46873915750043e-08
-1.13500849038557e-05
-3.45360398625874e-05
-2.30475289682547e-05
-6.47704095975396e-06
-3.78237998403031e-07
-5.73584481954171e-06
-1.472391861731e-05
-3.14465268745863e-05
-2.23588436834388e-05
-2.33761063201354e-06
-1.43562569411436e-05
-1.33878034597366e-05
-2.3639669154485e-05
-1.71719735852483e-05
-2.64239175050259e-06
-4.48359836712976e-06
-4.04449426144949e-06
-7.37068801337549e-06
-2.70887542788365e-05
-1.76743588725294e-05
-1.91774133856959e-05
6.64281720788627e-07
-7.70786760886486e-06
-2.1166255715124e-05
-9.82561288403654e-06
-1.49181378558925e-05
-1.56095212957254e-05
1.33026932711883e-05
-2.17532138373757e-05
-2.25080476121174e-05
-2.30596650298238e-05
-3.96510147096401e-05
-8.91658025965584e-06
-1.14789443438949e-05
-2.03258254592468e-05
-1.82506278042871e-05
-1.55337585106665e-05
-1.39507790056418e-05
-8.82174517220237e-08
-1.77266922495713e-05
-1.50684392970451e-05
-2.27615807239207e-05
-8.8119711865979e-06
-1.17619357044663e-05
-1.15097104766114e-05
-9.98425626390098e-06
-9.53691741967758e-06
-2.01788919580285e-05
-3.04865193750722e-05
-1.09727011766798e-05
-1.83376468551312e-05
-2.01415257113716e-05
-2.98152821473608e-05
-2.15898576390994e-05
-2.40581870001564e-05
-2.3080287118863e-05
-2.12425809822363e-05
-1.8259827583092e-05
-2.46650684383635e-05
-1.36168825544716e-05
-2.79391960660237e-05
-1.24041290802179e-05
-1.18509221052224e-05
-1.43870008025007e-05
-2.82466279409631e-05
-2.30149515846957e-05
-1.57648935749233e-05
-2.56768560970784e-05
-1.30087613547417e-05
-7.0706390512516e-06
-1.25781676553748e-05
-1.50612651317697e-05
-1.42323398490068e-05
-1.5933545407484e-05
-2.22505732815532e-05
-2.31443680467448e-05
-1.05606057347829e-05
-1.18417239309092e-05
-8.70272650050657e-06
-3.52768670152934e-05
-3.85511586266435e-05
-1.31501369506489e-05
-6.38474530219857e-06
-1.14745622863787e-05
-7.44819578601962e-06
-4.00474160178763e-06
-2.19497533003108e-05
-1.48988730497499e-05
-3.66141804785824e-06
-1.74323662944166e-05
-1.3617510819579e-07
-9.47618868471655e-06
-2.42860611322091e-05
-2.39195796003597e-05
-1.18781328612514e-05
-1.07272907556071e-05
-1.4244419032709e-05
-1.48922541878115e-05
-1.12317618558895e-05
-2.40782832813775e-05
-2.2124868780279e-05
-8.75548840348693e-06
-2.64884309022238e-05
-1.52171266122851e-05
-1.61829439394956e-05
-2.05357747403735e-05
-4.42094807766146e-06
-1.22813907029871e-06
-2.5554545211148e-05
-2.10168323232507e-05
-1.3884408578979e-05
-1.05901909786566e-05
-3.02600459086113e-05
-3.35268321978312e-05
-2.95269495947347e-05
-1.74462327521216e-05
-2.40180612577222e-05
-2.09223456033074e-06
-1.62656332745062e-05
-1.63169159858872e-05
5.79357802038956e-07
-2.40142377583843e-05
-7.78260239090231e-06
-4.84706791840965e-06
-7.39908715262406e-06
-4.93864471638638e-06
-1.75634997985128e-05
-2.71836896493097e-05
-1.56835303323876e-05
-5.74963948767598e-06
-9.87730846507238e-06
8.16843324104303e-06
-1.74082218387691e-05
-1.98391343485674e-05
-6.30150819959913e-06
-1.68343502290517e-05
-2.60803568908596e-05
-1.55686264169883e-05
-2.49838392821207e-05
-1.04728554836203e-05
-1.11942445258652e-05
-2.30068939547566e-05
-6.86270338716943e-06
-2.02131521996245e-05
-1.71479942467921e-05
-6.55255779564978e-07
-1.56004845711132e-05
-3.02823814110306e-05
-1.34008413381341e-05
-8.38283320122162e-06
-1.92800776963171e-05
-1.27844386296812e-05
-1.00682006608254e-05
-1.8783792449003e-05
-2.060405726804e-05
-2.41932414425812e-05
-2.69409645440846e-06
-3.56431781948934e-05
-2.84529916184484e-05
-6.22914469574546e-07
-1.45438807847443e-05
-1.62455989652872e-05
-2.12060766744173e-05
-1.51439946579807e-05
-8.64026376017912e-06
-1.70904459974604e-05
-1.45928336679064e-05
-1.86413266282281e-07
-1.16598110950518e-05
-2.99058955733559e-05
1.84984127082563e-06
-2.19392522217781e-05
-1.53869548528334e-05
-2.8813285693908e-05
-8.14848375721557e-06
-2.58844832620038e-05
-2.04588283532961e-05
-1.12396518370786e-05
-2.18021962920771e-05
-1.25320693951867e-05
-2.41241183299628e-05
-1.17409503173616e-05
-2.40877515985148e-05
-2.03979499400497e-05
-1.33798583219346e-05
-3.31382058183541e-05
-1.14929814701649e-05
-5.96897484234215e-06
-1.162511157838e-05
-2.38654989272549e-05
-1.53303644449312e-05
3.06370151690771e-06
-1.43575255862828e-05
-2.4137787054305e-05
-2.01861873168903e-05
-7.29835457580463e-06
-2.30980037531789e-05
-2.77550799384199e-05
-3.08594433354352e-05
-1.46110368002537e-05
-1.65596841358167e-05
2.23970844708857e-06
-1.06798670504187e-05
-2.3008044551964e-05
-8.92004018327069e-06
-1.05304808811623e-05
-3.01439815109888e-05
-3.12109544271997e-05
-2.31848053667333e-05
-2.66923912246828e-05
2.07232836116762e-07
-5.36820781910722e-06
-3.40190801972194e-05
-3.65828368869507e-06
-1.84594083204956e-05
-1.04012610622432e-05
-1.87960246040401e-05
1.38248289624291e-06
-9.566568320046e-06
-3.19305579485031e-05
-2.21844806702302e-05
-2.32094657197574e-05
-2.03621610886488e-05
-3.17022152771713e-05
-1.4026776139664e-05
-2.63191237631532e-05
-1.7549038389177e-05
-1.53049498685463e-05
-1.26283722122789e-05
-2.04067554984538e-05
-3.30100752319121e-05
-3.27843335791467e-05
-1.33911832159543e-06
-1.66546208606466e-05
-3.18015763501532e-06
-2.13347564533298e-05
-2.94385265548156e-05
-3.03981221775418e-07
-1.55034281286492e-05
-5.64834165436233e-06
-9.48725099721879e-06
-1.28109246012157e-05
-1.77839389354614e-05
2.07476811540905e-06
-9.32016850277889e-06
-1.37824456434429e-05
-2.82784876800445e-05
-1.24266846756639e-05
-3.05548303448312e-05
5.04894983472431e-06
-1.87886915644868e-05
-1.57012357644336e-05
-5.82937063043545e-06
-2.24487746476874e-05
-8.5346514110646e-06
-2.57145022874318e-05
-3.12450825127288e-05
-1.28726373278418e-05
-2.24059363005151e-05
-7.45708937749052e-06
-2.40354551406109e-05
-1.90401609431844e-05
-2.16143227695941e-05
-4.23589476269969e-06
-2.72369778589252e-06
-1.19786512154035e-05
-2.30588714173235e-05
-5.97244391588011e-07
-2.45766164987381e-05
-2.02772295290424e-05
-7.72569370832129e-06
-9.31733890433677e-07
-4.82200595224341e-06
-1.46199858386595e-05
-5.51223079881718e-06
-2.27963017216184e-05
-1.47339523062037e-05
-2.82547334773377e-05
-2.42613715792294e-05
-5.71051304826762e-06
-5.89936867200577e-06
-4.58640531347076e-05
-3.37872202594684e-05
-2.24154907371763e-05
-2.37320355709398e-05
1.06574269604359e-06
-8.69033009294904e-06
-1.87594333735635e-05
-2.08338388715511e-05
-2.06853265754141e-05
-1.25048559112783e-05
5.0264480535022e-06
-1.34723184229318e-05
-3.51957601337899e-05
-5.63359842474973e-06
-2.38550114666938e-05
-2.67981177001254e-05
-1.55513811237442e-05
-1.17049521804164e-05
-1.71718699382784e-05
-1.38858590119478e-05
-1.19635765270188e-05
-1.92424427769153e-05
-3.335786572832e-05
-3.26412317153092e-05
-1.53248274608298e-05
-1.00479482153265e-05
-1.60682715046899e-05
-2.62265745993763e-05
-1.92983607111359e-05
-1.82653552372645e-05
-1.43454972431942e-05
-1.45576500772069e-05
-1.60185949817298e-05
7.82394240942927e-06
-5.45870291550197e-06
-1.93745357539538e-05
-2.35000867952837e-05
-1.19785314193388e-05
-6.93289776075868e-06
-1.05912288975985e-05
-1.98904717019603e-05
-5.89842887887182e-06
-2.73441479789512e-05
-8.97453348953348e-06
-1.56480834764298e-05
-6.68959930046134e-06
-1.87653167618542e-05
-3.22400188997317e-05
-1.14771998404149e-05
-1.0154146696557e-05
-3.51037814334093e-05
-2.37063222287894e-06
-1.5124804079153e-05
-3.07663982601726e-05
-1.74460467104853e-05
-1.15881430824244e-05
-2.41240718945396e-05
-2.31242922584874e-05
-1.91536484116601e-05
-1.41317227022472e-05
-1.77958212496997e-05
-1.86183984406828e-05
-1.96753578259383e-05
-1.21399652653923e-05
-8.76735137678538e-06
-3.25164496585781e-05
-3.77165281906532e-05
-1.32548416203425e-05
2.43776187884246e-06
-2.6163162014925e-05
-1.6129600590639e-05
-2.10716262360779e-05
-2.16613146233113e-05
-6.59981275866299e-06
-6.67759498104043e-06
-2.0136668114879e-05
-7.54737883653136e-06
-1.19909593003078e-05
-4.37407712808502e-06
-1.6980494608266e-05
-1.01961471951579e-05
-4.18518094335485e-06
-3.62531457099907e-05
-3.04108380510419e-05
-1.74837773211698e-05
-5.76884635680796e-06
-1.17087512236289e-05
-2.43917126531734e-05
-1.86830039196155e-05
-1.92580517908434e-05
-2.4098439324008e-05
-2.07578533471604e-05
-2.25541588389125e-05
-1.65283313677758e-05
-2.3997539638956e-05
-2.87762875988001e-05
-4.6741716308666e-06
-2.93612923371975e-05
-1.51630191509356e-05
-9.69415760205398e-06
-2.88861652695738e-05
-9.24439157037921e-06
-3.38969094098523e-05
-2.48461461307748e-06
-6.10251173296931e-06
-2.00307822737402e-05
-2.07011776643972e-05
-1.65168746602549e-05
-2.01995906483778e-05
-1.25482691008049e-05
-9.37883297520083e-06
-1.00355079389055e-05
-2.23132311933782e-05
-1.25686229482415e-05
-1.38127274594396e-05
-1.8262924961128e-05
-1.5708612256995e-05
-1.48176646485103e-05
-2.02487106862522e-05
-2.33417777005622e-05
-7.89143060124137e-06
-1.96069122482979e-05
-9.51052828452867e-07
-1.32313840087875e-05
-3.79821509358879e-06
-5.26425714079755e-06
-1.63240113017427e-05
-7.15639518382704e-06
-1.50517522264039e-05
-1.19146020898897e-05
-1.55586635627444e-05
-1.62956306590854e-05
-2.33353799654689e-05
-1.50275113773572e-05
-1.24147054707848e-05
-2.91434588334371e-05
-2.89276463021363e-05
-2.57848481696463e-05
-9.13142956011871e-06
-1.50112660982877e-05
-2.30671735901229e-05
-2.16037982268155e-05
-1.38237770078108e-05
1.04037964200553e-06
-8.92484912615095e-06
-2.08347604252066e-05
-2.38294137803733e-05
-2.59445153124286e-05
-9.75067522428908e-06
-1.55351167239664e-05
-1.85487599097195e-05
-1.91497819898768e-05
-6.32929352426079e-06
-1.91152800885083e-05
-4.67165767503895e-06
-2.61198497326492e-05
-5.92760824867681e-06
-4.02428366519108e-06
-3.06800170982581e-06
-1.08786166883183e-07
-1.52175548701601e-05
-1.93587586490421e-05
-2.3457927498475e-06
-1.36510895456688e-05
-3.08719791380072e-05
-1.36126328154037e-05
-2.50644071375243e-05
-2.84714121946001e-05
-3.49769304177074e-05
-1.3556592738548e-05
3.40835935202251e-06
-2.47991314033339e-05
-3.02393094450624e-05
-1.36931388362553e-05
-1.15071548578193e-05
-2.15591357510136e-05
-1.09464749489667e-05
-2.223600222868e-05
-2.68272921352082e-05
-1.47954202031315e-05
-2.06822380811917e-05
-2.89502111878773e-05
-1.29330716848187e-05
-4.75039645532275e-06
-2.70293772561958e-05
-2.14191053423437e-06
-1.06305118832792e-05
-1.30390032088246e-05
-1.75543620767144e-05
-1.47130613440167e-05
-2.14625185629143e-05
-2.91213382391076e-08
-1.16653211655991e-05
1.37181086198046e-05
4.8260889087525e-06
-7.43271703710293e-06
-1.60184695243299e-05
-1.00805991799083e-05
-2.95465097457436e-05
-2.6528214414599e-05
-2.7790289745054e-05
-2.93696548186046e-05
-1.63767677779745e-05
-2.09056498386166e-05
-4.63802276334322e-06
-6.25955915329031e-06
-2.14217515225446e-05
-2.84782725925739e-05
-2.05128431729819e-05
-1.9612548608355e-06
-8.72476856881805e-06
-1.02389758236626e-05
-2.5810253188863e-05
-2.4593752092896e-05
-3.89790452965386e-05
-6.1120655528678e-06
-2.34321212660415e-05
-2.01381159905822e-05
-1.89322695908039e-05
-3.00323569443466e-05
-2.26153099794029e-06
-1.45766846589909e-05
-2.19537328017562e-05
-2.62580645381264e-05
-2.48378935339493e-05
-1.48143984499746e-05
-2.7180543886144e-05
-2.2011329229892e-05
-1.02064890253271e-05
-8.95512436057794e-07
-3.36299175798492e-05
5.1527687987861e-07
-1.34028838272606e-06
-1.50334800239724e-05
-6.23241598927307e-08
-1.41742898709114e-05
-2.37494501168164e-05
-2.48992072166754e-05
-1.92811701728657e-05
-1.01608349914316e-05
-9.2093618715387e-06
4.62522513786436e-06
-2.42868953551499e-05
-1.92605620465766e-05
-1.18547451202298e-05
-1.92705776594621e-05
-1.67447780796032e-05
-2.32790799918474e-05
-1.70268157519359e-05
-6.55555781219945e-06
-2.02927798615648e-05
-1.19926590107359e-05
-3.53823887642176e-07
-1.64146051630098e-05
-6.77102375944143e-06
-9.71515646772842e-06
-2.52099555121917e-05
-1.64290046960422e-05
-1.16507018383983e-05
8.75839907473453e-06
-1.82917205646558e-05
-7.3862708766865e-06
-2.19628680439058e-05
-1.36013390140455e-05
-1.0446291386932e-05
-2.65353628787655e-05
-1.92498275800888e-05
-1.96060726716919e-05
-1.21902889122326e-05
-2.02192075824267e-05
-2.00650954402571e-05
-1.40663657225941e-05
-1.301849522701e-05
-2.06328647760214e-05
-1.01695268043674e-05
-1.67732874657747e-05
-5.55174471870003e-06
-3.24868747344421e-05
-2.42651868250459e-06
-1.15761805085127e-05
-2.18069254164892e-05
-1.77378723603601e-05
-3.29764421957836e-05
-2.69371519059309e-05
-1.96019169232616e-05
-1.32301687092526e-05
-8.37131972524095e-06
-9.13052202623127e-06
-1.44851719445182e-05
-2.30706842813217e-05
-1.59739121111166e-05
-3.38332866393463e-05
-2.30391265533361e-05
-2.74424095218877e-05
-1.28565604635536e-05
-2.13710629060953e-05
-1.96349560336886e-05
-1.36092864945277e-05
-2.9881709045057e-05
-3.28608886830315e-05
-1.2420632291128e-05
-1.47805511266789e-05
-8.05921374117949e-06
-7.84084138187012e-06
-1.12246051094121e-05
-9.89733631288687e-07
-1.67702050990811e-05
-1.50182069395721e-05
-2.11598154255305e-05
-1.48532713064289e-05
-1.70500239330378e-05
-2.67008978132287e-05
-1.96025276985076e-05
-2.15444167295949e-06
-2.01376618822884e-05
-1.91393771247286e-05
-1.55703195476645e-05
-3.43248067595465e-06
-1.88084367722189e-05
-1.834272935652e-05
-2.63244634359523e-06
-1.90757764475731e-05
-2.10921711096565e-05
-3.23599382365306e-05
-1.73378514429575e-05
-9.32078186602553e-06
-8.26572486601447e-06
-6.54236261672703e-06
-6.73281482583909e-06
-1.56651969670459e-05
-1.84729203832248e-05
-2.59685551332725e-05
-1.18450807713259e-05
-5.67434695067898e-06
-6.43637359406415e-06
-2.01963966166628e-05
-8.66927566327577e-06
-1.45700212812361e-05
-2.4671688139908e-05
-5.75545925267829e-06
-9.44469456675014e-06
-2.20798001288085e-05
-2.54917722692021e-05
-1.2620711786625e-05
-2.28600279480684e-05
-3.10499547805788e-05
-1.68566947840976e-05
-2.53189981905558e-05
-4.0820289375104e-05
-1.17001887666839e-05
-2.10952242608213e-06
-2.27660648529952e-05
-3.08371200500802e-05
-1.24083662924864e-05
-1.19106581990239e-05
-9.75471138807173e-06
-3.62118630314928e-06
-1.22604072983993e-05
-2.02862919358208e-05
-1.54891740473966e-05
-2.09938409148523e-05
-6.88280763400738e-06
-1.52578770761291e-05
-1.3757943305494e-05
-9.80447760098136e-06
-2.55446601101982e-05
-9.15759378754833e-06
-3.06075729575908e-05
-6.34764144059999e-06
-1.74139260412519e-05
-2.08857880918866e-05
-1.16404334301119e-05
-1.48445817582201e-05
-5.27413319835965e-06
-8.51016908369896e-06
-3.77074046695563e-05
-1.73232483525488e-05
-2.18851347065966e-05
-2.59721420208955e-05
-2.9844127762462e-05
-2.09608111665098e-05
-1.93084990248946e-05
-2.01135742321993e-05
9.92171050941499e-06
-2.34304762158341e-05
-3.94590829102833e-05
-1.18495613512213e-05
-1.60531824653118e-05
-4.45081509487404e-06
-8.1732381285661e-06
-4.23334305322876e-06
-1.76853823914367e-05
-2.32028449363655e-05
-1.42560752120732e-05
-1.36958865170346e-05
-2.78159245231521e-05
-1.20184376214281e-05
-1.61727314028507e-06
-3.98710055655203e-06
-1.97252943052792e-05
-1.63104928330245e-05
-2.22420904625122e-05
-1.7554978482105e-05
-5.53988041075195e-06
-9.43313329806585e-06
-2.10029119084594e-05
-1.25522647191888e-05
-6.1373036783383e-06
-5.9049264705886e-06
-4.07441946190604e-06
-2.94941501172514e-05
-5.5635508921382e-06
-1.83984743873811e-05
-9.21991920290956e-06
-9.58754863535985e-06
-7.72803079436537e-06
-5.82080507944217e-06
-1.66194280649824e-05
5.4044216441865e-07
-9.88610559494834e-06
-1.11350065377106e-05
-2.64679918343664e-05
-2.95527545222383e-05
-9.81407275617968e-06
-6.48557030248131e-07
-9.45991827648081e-06
-4.05527446490949e-05
-2.8892989541731e-05
-1.56621339361338e-05
-3.62686206209486e-06
-9.89036619007434e-06
3.9032128275153e-06
-6.8672337872571e-06
-1.30642588943687e-05
-4.43676685262853e-06
-1.66051013076846e-05
-2.43433194072725e-05
-1.65475054437694e-05
3.64502476697526e-06
-1.80838360652863e-05
-2.46442637510918e-05
-2.08127276430317e-05
-1.36973793016163e-06
-1.43725021396079e-05
-2.41162239494229e-05
-1.91315647711128e-05
-1.1827982197663e-05
-1.62787188525548e-05
-1.30556015948179e-05
-2.95538393357719e-05
-4.30319062362043e-06
-1.22989161338278e-05
-2.60433489235659e-05
-7.03972507103344e-06
-4.66982877415156e-06
-3.30971418381315e-05
-2.89180733601667e-05
-6.20827781526856e-06
-2.60144111178988e-05
-8.82528154001913e-06
-1.5552775464931e-05
-1.88927241150323e-05
-1.6996766327045e-05
-2.63594604007761e-05
-1.69297467804703e-05
8.3612339561461e-06
-6.46674717884556e-06
-1.99639256160172e-05
-1.71131053689799e-05
-1.57810881924962e-05
-1.1854355741998e-05
-1.15096295168091e-05
-5.34746897962296e-06
-2.66343546058994e-05
-6.513050297618e-06
-2.3418321080488e-05
-2.15851256562313e-05
-2.97229702341905e-05
-2.20681324614078e-05
-1.72484848075702e-05
-1.4639258587988e-05
-1.23227819346278e-05
-1.71033143595957e-05
-2.91142476252124e-05
-5.72878546424791e-06
-1.74927703606565e-05
-1.34372070011074e-05
-1.56217904252751e-05
-2.32630322928992e-05
-2.63816373232329e-05
-1.85377994571931e-05
-9.42134551605341e-06
-2.68788266443795e-05
-1.82596061316982e-05
-2.30912510960981e-05
-9.03142383512262e-06
-7.19987368464238e-06
-1.71767709884415e-05
-1.40962575172498e-05
-2.10621020368656e-05
-3.10377034858748e-05
-1.54591783149136e-05
-4.42233201661541e-06
-1.12419081264082e-05
2.34098873439841e-06
-9.32237905083839e-06
-1.86904348598665e-05
-2.34068822354068e-05
-3.21103321658561e-05
-1.24178992923162e-05
-2.29659090986316e-05
-2.77700019273218e-05
-2.21845142622497e-05
-1.53822096757131e-05
-1.62823431687636e-05
-1.31513001890997e-06
-1.49481873051572e-05
-1.19864507274834e-05
-4.96595146310826e-07
-6.06162519741654e-06
-2.58882860654628e-05
1.07543786468015e-06
-1.50769844657968e-05
-1.47788768743918e-05
-2.2464103228624e-05
-1.92538200605998e-05
-9.71903837709976e-06
-2.21003385944061e-05
-3.46661016585514e-05
-2.3206339429654e-05
-2.75569032879938e-06
1.40183629339549e-06
-6.07591436723332e-06
-5.63627892622232e-06
-1.56235191900841e-05
-1.34146261084716e-05
-2.348720787032e-05
-1.72853963969699e-05
-1.76096393467084e-06
-2.01219106156207e-05
-9.7453496589672e-06
-2.19070316451356e-05
3.08238871674853e-06
-6.98459505228807e-06
-2.23401162837718e-05
-5.79538318039304e-06
4.49057622355239e-06
4.33233962496546e-06
-1.54635736481033e-05
-6.7506960370443e-06
-1.02731307437155e-05
-3.22637794716413e-06
-2.09823575687062e-05
-1.97802428965511e-05
-3.00037654831935e-05
-1.77750228538839e-05
-1.42363820112233e-05
-2.62032818750369e-05
-2.25368904267977e-05
-1.85700257823367e-05
-1.02161438411964e-05
-2.26699210873537e-05
-2.55068790064384e-05
-1.55493267001349e-05
-5.60582295226144e-06
-1.23236287519552e-05
-7.59300837467118e-06
-9.85600722282671e-06
-8.21459186378097e-07
-1.39582892015529e-05
-2.39307963498189e-05
-2.844103666069e-05
5.41144128311004e-06
-2.22897819747051e-05
-1.03805119011422e-05
-1.95127396630306e-05
-1.03132868169012e-05
-2.85962423665871e-05
-1.11386669697358e-05
1.70224015606296e-06
-1.32300152667945e-05
-2.06345858425338e-05
-2.45284994983589e-06
-2.36941895532431e-05
-1.27351130697039e-05
-1.09222632611661e-05
-1.12873320173229e-05
-5.9505675775459e-06
-9.09541382767897e-06
-1.25780657421279e-05
-1.9047181719163e-05
1.82433956331001e-06
1.01261196915956e-06
-2.29055065142374e-05
-1.99099717753777e-06
-1.94619565126239e-05
-2.71996377318164e-05
-5.30010806383421e-06
5.12741491027967e-06
-9.71365075661667e-06
-8.97669025712056e-06
-1.16514851612507e-05
-3.60333201719538e-05
-1.11488726620112e-05
-6.56084486447017e-07
-1.64945507701947e-05
-2.5643672576915e-05
-4.52191713101408e-06
-8.34048998530822e-06
-1.29931700387068e-05
-7.55293900944511e-06
-1.92918305582642e-05
-1.07633704680254e-05
-2.50282849680833e-05
-3.64804600460313e-06
-1.81997841501155e-05
-1.83540812022678e-05
-2.15574279728124e-05
-2.59557271970514e-05
-1.00858584068051e-05
-3.15304191135422e-06
-2.09561109609554e-05
-3.81756541282737e-08
-1.59215216689521e-05
-1.1671691438877e-05
-1.47860516579378e-05
-1.23395040292864e-05
-2.82512807666751e-05
-1.70842939022646e-05
-1.32557554380778e-05
-3.29230126004053e-05
-2.5260687740075e-05
-1.41607629886084e-05
-1.6577597028995e-05
-1.17154692513778e-05
-1.96507513038826e-05
-5.50752709975425e-06
-2.42285952187087e-05
-1.74920832925607e-05
-4.82365546151666e-06
-1.83185509157827e-05
-1.45217592086586e-05
-1.00864012798109e-05
-2.78231683430489e-05
-3.19097542484346e-05
2.8476585588969e-06
-2.39212005275673e-05
-1.96916933916033e-05
-2.01846813734119e-05
-1.76010302601613e-05
-1.23188064359787e-05
-1.79519090966156e-05
-9.99273519650266e-06
-2.45825683019791e-06
-1.04626049422825e-05
-1.60322374558205e-05
-2.95926229432296e-05
-2.32275358632098e-05
-3.36715261248995e-05
-2.21085507163742e-05
-2.75990332070934e-06
-2.52984027160447e-05
-1.05937755678818e-05
-2.33237470214603e-05
-1.55606279370831e-05
-1.35444719190692e-05
-2.12626108373609e-05
-8.10175653465306e-06
-2.26687713930522e-05
-1.76769551269449e-05
-1.07332459562318e-05
-8.22653275739694e-06
-3.74433758389545e-06
-2.06573941311709e-05
-9.85580852811372e-06
-1.03551412603181e-05
-8.92447947803273e-06
-4.9619844779961e-06
1.19000734548308e-06
-8.89738139216735e-06
-1.36359602411073e-05
-1.75607404384349e-05
-3.34958956973705e-05
-1.81437304817864e-05
-1.18325177436225e-05
-3.66194750921224e-06
-4.54575695983915e-06
-7.41311651301438e-06
-1.61058352453019e-05
3.1781310404988e-06
-3.95856676489106e-07
-6.40191403531184e-06
-1.03204638424749e-05
-2.03968702189139e-05
-6.23582171263579e-06
-1.40054645772742e-05
-6.33695136261064e-06
-1.51355469064783e-05
-5.03292095274412e-06
-9.5915195999918e-06
6.75059713425677e-06
-2.68746411499861e-05
-5.7925823441907e-06
-2.04477839850188e-05
-3.41606926917198e-06
-1.6475670606599e-05
-1.3365579428219e-05
-2.00735995851932e-05
-2.89583779836185e-05
-1.6090948772677e-05
-1.17380525906053e-05
-5.04311910081612e-06
-6.72459278557421e-06
-2.68468007367261e-05
-7.52312288363324e-06
-8.19915508017069e-06
-1.7418781226301e-05
-4.1299254271614e-06
-1.39129279996615e-05
-9.39622877230478e-06
-1.56199909682687e-05
-1.31183849554136e-05
-2.95216937902092e-05
-2.80088241743291e-05
-1.3303158799673e-05
6.38726336661583e-06
-1.05009343785891e-05
-1.66929654341362e-05
-1.31067060743588e-05
-3.06303910169142e-06
-5.03883955417829e-06
3.67180953785198e-06
-2.72102970428021e-05
-2.04820922481925e-05
-1.32511123979817e-05
-4.64284072441288e-07
-1.54597180460465e-05
-1.66543693199769e-05
-9.01096365647419e-06
-2.49573918445709e-05
-2.26692793716897e-05
-1.64549550218025e-05
-3.15819738207128e-06
-2.25174490293293e-05
-1.60333508770916e-05
-1.2896292639628e-05
4.00023620851666e-07
-1.2378917862844e-05
-1.30961421073215e-06
-6.71982285604693e-06
-4.43936328832659e-06
-2.17089577823206e-05
-1.40730750996351e-05
-1.17568777263497e-05
-1.88860517765915e-05
-2.4517466532365e-05
-1.05887223706474e-05
-2.74033083006225e-05
-2.77851828269407e-05
-1.04037598344235e-06
-2.25419989177736e-05
-2.78293475115535e-05
-1.87685020172922e-05
-2.4363509936042e-05
-1.20680035530155e-05
-1.08337075640866e-05
-1.24525276935918e-05
-2.28424811091364e-05
-2.59683205963431e-05
-2.53782545618778e-06
-2.11698295772852e-05
-2.78088653256846e-05
-2.52602370212843e-05
-1.38803976957104e-05
-2.14230193572408e-07
-1.39011004064052e-05
-1.22257356379925e-05
-1.46533692577843e-05
-3.7158446507199e-05
-1.10869913987766e-05
-1.42131910141056e-05
-2.58525639016319e-05
-1.69771285775772e-05
-2.24918178237552e-05
-6.34372298297506e-06
-2.12229670802732e-05
-1.41471738488499e-05
-2.17846552397854e-05
-2.66577052275896e-05
-2.72991810208632e-05
-1.84607104392506e-05
-1.91163397191139e-05
-1.83484768559496e-05
-7.48929625765087e-06
-1.32845788062313e-05
-1.19918433997199e-05
-4.22235986888121e-06
-6.70430788873962e-06
-3.96444174302611e-07
5.13942867445017e-06
-3.08928792006119e-05
-1.11312707425518e-05
-6.20528646191462e-06
-1.5839440889016e-05
-7.08070657932776e-06
-3.10694165859139e-05
-2.26524217525795e-05
-1.94494956987e-05
-2.56360797658951e-06
-1.523999897645e-05
-1.6222955782207e-05
-9.38791061658985e-06
-1.3606877316212e-05
2.54275352931104e-07
-2.2380277267908e-05
-1.44359668284243e-05
-2.07669961995411e-05
-2.3530968231255e-05
-6.50709243753028e-06
-9.62406065156554e-06
-1.17399627492257e-05
-1.38401755417955e-05
-2.19648711081977e-05
9.34044793574237e-06
3.84615507960419e-06
-6.97508151348798e-06
-1.71187373955024e-05
-1.42945821017421e-05
-2.64124880474905e-05
-2.75159130594874e-06
-1.36028768856333e-05
-4.38488163860733e-06
-3.96714907670576e-06
-2.71615932630827e-06
-2.43771375503656e-05
-2.68222458238399e-05
-1.36363850805067e-05
-6.25928330611178e-06
-1.27745496843185e-05
-1.88643546118995e-05
-1.72313360933545e-05
-1.37912676073857e-05
-7.82827285766922e-06
-1.21694563544865e-05
-1.52786543687206e-05
-6.99265530129905e-06
-5.83298423854074e-06
-8.72157544237153e-06
1.14354505584283e-05
-1.57687419653704e-05
-1.96009512057381e-05
-1.54834969522544e-05
-2.43165445158328e-05
-1.26551492458198e-05
-3.46113155561495e-05
-1.71174701476193e-05
-1.47483504954249e-05
-1.01073075798128e-05
-2.25602022130197e-05
-1.51638461942404e-05
5.44589115909945e-06
-1.56016473245734e-05
-1.27285118752508e-05
-1.6991849301053e-05
-2.56434603222774e-05
-1.72987604871194e-05
-4.09429035092917e-06
-8.09668017128472e-06
2.15011170905409e-06
-2.24125825047708e-05
-2.14674042728373e-05
2.34161148762361e-06
-2.97818389377241e-05
-1.3808265531441e-05
-1.32155032780663e-05
-1.8243535142882e-05
-1.86292565614927e-05
-5.3578853449984e-06
-3.95115003576895e-06
-1.28744301434359e-05
-2.05064948755514e-05
-4.73822641168474e-06
1.75950356206261e-07
-5.87364846870014e-06
-2.70947674643655e-05
-1.12199888015534e-05
-8.23313496688518e-06
-1.21027002221867e-05
-2.79379400401127e-05
-1.37404278534867e-05
-1.99274695625153e-05
-1.09393899390101e-05
-3.28410665008648e-05
-3.03084441939111e-05
-9.22069350839441e-06
-2.28634172654441e-05
1.41375881919478e-06
2.20229739899965e-06
-1.00033469748371e-05
-2.55068033274856e-05
-2.22234419380747e-05
-2.12959477807753e-05
-1.03504819067132e-05
4.24193697577794e-06
-3.42292678841314e-05
-1.20928135784591e-05
-1.1237399590848e-05
-1.62699025807033e-05
-1.31961649588843e-05
-1.55588294177605e-05
-2.5595795274441e-06
-1.15416426230575e-05
-2.25910638397576e-05
-5.4523793699701e-06
-1.73302979283186e-05
-2.56816950399651e-05
-2.46654297715409e-06
-2.93451299249941e-05
-5.6015407130217e-06
-2.4538013694596e-05
-1.87456246788764e-05
-2.85728724182463e-05
-7.97414506907813e-06
-1.43184234307982e-05
-1.11295381190749e-05
-3.09186115199055e-05
-2.35625427009302e-05
-3.06517443109602e-05
-2.66166813770214e-05
-3.13460010590562e-05
-4.36514476845945e-06
-1.49287778853301e-05
-2.2478605663038e-05
-6.02959694411329e-06
-2.10875318713562e-05
-1.93214902884228e-05
-1.11198424213092e-05
-1.65694174035795e-05
-1.34249152007149e-05
-1.04233721553549e-05
-3.49906748887873e-06
-4.83534543466406e-06
-5.97283570058061e-06
2.37655604150584e-06
-2.84108969954482e-05
-5.69938646828618e-06
-9.13323318534621e-06
-1.25481313530539e-05
-3.08213020550376e-05
-1.39268934060711e-05
-1.94210982786856e-05
-2.58453034661845e-05
-1.98559064561201e-05
-1.20343599727634e-05
-1.76700651137092e-05
-1.54810665515736e-05
-1.55029349566094e-05
-7.44493134431644e-06
-8.74174961574167e-07
-3.00665081605053e-06
-6.42844803214912e-06
-2.53453743978262e-05
-1.14564916470663e-05
-2.57922337387706e-05
-1.69620021734529e-05
-2.79983608513919e-05
-1.48807281472375e-05
-1.71486183505747e-05
2.28342598087812e-06
-1.40681803227007e-05
-6.32725050456044e-06
-1.71123396053935e-05
-2.48846295056247e-05
-2.31785431604579e-05
-1.76828304274274e-05
-1.46046525453739e-05
-3.26054226548752e-05
-1.11218309158533e-05
-3.32851724862058e-05
-1.89028387379471e-06
-9.25374450763144e-06
-2.54930275093057e-05
-1.210881068054e-05
-5.37780881739498e-06
-2.17102756438308e-05
-3.4390729769506e-06
-2.86904932974706e-05
-1.97895305261846e-05
-6.8243096022249e-06
1.25399756614141e-06
-3.13332372642589e-05
-9.35641225796636e-06
-1.42641409968503e-05
-2.22436125931604e-05
-2.07881749867173e-05
-8.72529157433911e-06
-5.66965673209033e-06
-6.65739477696163e-06
-3.43724054422414e-05
-1.61330455710709e-05
-1.29449492514896e-06
-3.09449339755556e-05
7.42544695738839e-06
-1.24967875523184e-05
-9.187023654525e-06
6.95464411151172e-06
-4.63209991470935e-06
-1.75525501108939e-05
-1.71548310718731e-05
-6.48892034936674e-06
-1.9812696452873e-05
-2.66473043095001e-05
-1.07111034791197e-05
-3.36720862246909e-05
-2.18522815827919e-05
-3.57728816687901e-05
-3.87658227991084e-06
-7.11446754769058e-06
-8.90025540304996e-06
-1.49941054309447e-05
-8.7161067321165e-06
-5.51527492220068e-06
-4.1915645302243e-06
-1.61853491839762e-05
-2.41550836008575e-05
2.45775979038728e-08
-1.46503959747424e-05
-1.99294654324256e-05
-1.42197983936945e-05
-1.30590748661344e-05
-1.05486670809134e-05
-1.07879440707723e-05
-6.16214621685516e-06
3.09592307297184e-06
-2.79147193800336e-05
-1.36009049122085e-05
-1.98491413637918e-05
-1.95637163189275e-05
-2.96038888541198e-05
-1.11846252883328e-05
-2.91362406660447e-05
-2.16809360832449e-05
-1.06846664148394e-05
-2.07317723484979e-05
-2.18409888036245e-05
-1.4193519613749e-05
-2.14221885995699e-05
-9.24311561231488e-06
-2.59690467562345e-05
-1.86393673361325e-05
-4.1975822772135e-06
-3.14018411378413e-05
-1.42724770852353e-05
-1.80973614036088e-05
-1.66061423749561e-05
-3.43322230542905e-05
-1.8707781469391e-05
-1.12619411567727e-05
-5.43212761299752e-06
-2.61385105065985e-05
-1.67299605709404e-05
5.12331873788084e-06
-9.84633606352029e-06
-4.70659935461186e-06
-1.00363025225479e-05
-7.33652217353991e-06
-1.49522858368038e-06
-1.11910686305972e-05
-1.92013366038129e-05
1.18537605625436e-05
-2.23849085232587e-05
-1.84567409213021e-05
-8.5190456013635e-06
-2.54273050048239e-05
-6.72752615415569e-06
-1.49605240704329e-05
-8.58405330786929e-06
-1.91653080820156e-05
-1.44004234646804e-05
-2.61306178610129e-05
-1.50116655445281e-05
-2.66489107529739e-05
-2.4521560788367e-05
-1.92715777422074e-05
-1.17955774290558e-05
-3.93284018169096e-06
-5.36437765133835e-07
-7.4315647027189e-06
-5.80296163694892e-06
-1.80196194554539e-05
-1.43360155365236e-05
-1.76338599686049e-05
-3.33646014888864e-05
-1.49138248049397e-05
-7.22834097216877e-06
-3.31664486287122e-05
-1.74383658269025e-05
-2.05172847442692e-05
-1.46684647460981e-05
-1.66510515615721e-05
-2.19591461526168e-05
-1.38574478204799e-05
-2.66864270074875e-05
-1.40472004706932e-05
-2.0823739073624e-05
-2.35655259702882e-05
-1.54968262607612e-05
-3.5063390174847e-05
-1.84843258212817e-05
-1.02628719439365e-05
-3.77340223038522e-06
-2.94385420957545e-05
-7.59768598217556e-06
-1.77752277945321e-05
-1.35819816644555e-05
-1.2309714502674e-05
-2.10762726177039e-05
-2.03675887855051e-05
3.48238706049546e-06
-2.1355894177085e-05
4.42017969862271e-06
-1.19200246761655e-05
-1.59845762148024e-05
-3.13153928962317e-05
-2.67438016214038e-05
-1.36898538611372e-05
-1.79071054864379e-05
-3.31277565589982e-05
-5.71930859491058e-06
-1.72053167989812e-05
-2.90438304520024e-05
-1.50550306374628e-05
-1.36790691378955e-05
-1.75965925075585e-05
-2.45593850160823e-05
-1.10340278946131e-05
-2.33808074871236e-05
-2.16135738206502e-05
-1.73742935579441e-05
-1.24926466519052e-05
-2.18973814404225e-05
1.76979607565965e-06
-4.33883965235802e-05
-2.21806213096879e-05
-1.8658329493281e-05
-2.43814181538765e-05
-1.340833951969e-06
-2.20547729387544e-05
-2.47455528541052e-05
-1.30988629565342e-05
-5.25260856764212e-06
-1.83120944692722e-05
-1.57206412612042e-05
-1.46504146232701e-05
-1.45881508872274e-05
-3.99844140134522e-05
-2.00885227484344e-05
-5.92632446436078e-06
-2.19386573970665e-05
-7.53211746707227e-06
-9.18272433158838e-06
-1.70510919787435e-05
-7.83197837993148e-06
-1.6051612626277e-05
-9.30119483829831e-06
-1.50585314738026e-05
-2.00932480971719e-05
-2.6781796595357e-05
-1.87041110905398e-05
-8.5195635640062e-07
-1.23124707284907e-05
-1.08059976732746e-05
-9.46773685293241e-06
-6.31052385386699e-06
-1.85976173387427e-05
-7.35680330542823e-06
-1.54710599829114e-05
-3.28170758910683e-05
-2.12173408546116e-05
-4.89473493674105e-05
-2.48766595351171e-05
-1.829628340592e-05
-2.69917854369891e-05
-2.40160630533348e-05
-7.45967543466805e-06
-2.96680150941976e-05
7.72154131903856e-06
-2.33668413045922e-05
-2.73592469892677e-05
-1.28297131066468e-05
1.6842199977121e-08
-4.15493997232787e-07
-1.10771474649488e-05
-4.82505147978146e-06
-2.89803742605394e-05
-3.07623232907638e-05
-8.93507787852644e-06
-3.57477173748709e-05
-8.76267812765116e-06
-1.89838702616128e-05
-1.57974890114069e-05
-1.59783605375831e-05
-1.43719712916594e-06
-1.57857496399091e-05
-1.3186738283088e-05
-1.39200168837516e-05
-8.14579243169128e-06
-2.04918856223811e-05
-2.81751136859836e-05
-4.64527506252439e-06
-9.85573781464808e-06
-7.01467826984085e-06
-2.60873948899027e-05
-2.30602278835601e-05
-1.71041921934211e-05
-1.40046898949665e-05
2.24571978205181e-06
-1.05279649305132e-05
-1.76237880949255e-05
-6.44354133771004e-06
-1.83828229574958e-05
-3.39547907040514e-05
-2.90638495761314e-05
-1.8126187052075e-05
-2.99915759810504e-05
-1.24990269065843e-05
-1.94965901224908e-05
-3.65468419951565e-06
-2.34504063885148e-05
-2.18020445832741e-05
-4.08720047240141e-05
-1.39648659747862e-05
-2.5516070698392e-05
-1.06791467423056e-05
-1.16674136576218e-05
-1.31848463678841e-05
-1.00097622184229e-05
-2.06937433544479e-05
-1.26378128339218e-05
-7.76295197451733e-06
-1.03413582708557e-05
-1.7894211076032e-05
-7.5386334447377e-06
-1.38972496780374e-05
-1.66780328084811e-05
-1.23561788716026e-05
-1.99450623623425e-05
-2.18763661818999e-05
6.65878638511509e-07
-9.11780939629636e-06
-1.44321439572208e-05
1.31742326889356e-06
-1.13814443112193e-05
-2.2619802140399e-05
-8.24657190872654e-06
-1.70102926526496e-05
-5.03594669154512e-05
-1.55873826207716e-05
-2.96221476567619e-05
-1.49245479484228e-05
-9.14964523703423e-06
-5.34023513662358e-06
-1.43225487032297e-05
-6.63764271753544e-06
-9.29053654469444e-06
-3.04045194331213e-05
-9.20761132428157e-06
4.54247716505194e-07
-3.21797916672782e-05
-2.26454499081058e-05
-9.23884469957497e-06
-3.0459841030528e-05
-2.24624303729814e-05
-1.79152638691954e-05
-3.3510951787021e-05
-8.23465501908134e-06
-1.93844306473277e-05
-1.64813482169263e-05
-8.86434412176158e-06
-2.23329314167982e-05
-1.79467375754943e-05
-2.46480997809787e-05
-1.06707124609435e-05
-1.73484766842553e-05
-1.83493637788986e-05
-1.50772724537823e-05
-2.81511246635003e-05
-1.3130981417488e-05
-2.16618578813729e-05
-2.70400380822901e-05
-6.47177765846703e-06
-1.975206720797e-05
-2.03191955963476e-05
-1.30367668105672e-05
-8.14818724712985e-06
-1.33196668519125e-05
-1.6271024319291e-05
-1.77117503989246e-05
4.64605579277382e-07
-2.27190855183822e-05
-9.28889715832598e-06
-1.25389704364364e-05
-2.12166868725102e-05
-1.85168422510711e-05
-1.59188005214938e-05
-4.69036063169113e-06
-2.47423824051939e-05
-1.09241757020749e-05
-2.478836416072e-05
-2.63781792067412e-05
1.71289968314419e-06
-1.97400278122231e-05
-1.38039359632116e-05
-1.08428129613636e-05
1.11964310026293e-05
-2.14974655013483e-05
-1.62011492306952e-05
-1.95116622162197e-05
-2.10893146059339e-05
6.20583549316484e-06
-2.30424788496436e-05
-1.97812457957735e-05
-3.03341009886189e-05
-2.60132732650745e-05
-1.73149541082195e-05
-5.15723250635547e-06
-2.55852181493123e-05
-4.48708709413497e-06
-2.11146270763791e-05
-1.83376035708479e-05
-2.52629054916332e-05
-9.929449736321e-06
-2.13806646833547e-05
-4.44812404133475e-06
3.53256780338437e-07
-2.08171660112681e-05
-1.09166968363061e-05
-1.67697860628347e-05
-2.6228731960878e-05
-2.05492900273373e-05
-1.86671385888792e-05
1.87053747623082e-09
-1.62590284631262e-05
-2.1440457692428e-05
-2.02512330002757e-05
4.37539947420447e-06
-2.49756565963504e-05
-2.19289082028555e-05
-1.13804783125608e-05
-1.41579420903401e-05
-3.1451413165408e-05
-3.51564492578209e-05
-2.17524604779234e-05
-1.86434314553795e-05
-2.46401935243407e-05
-9.29192061345766e-06
-1.88834694621966e-05
-7.54613336892157e-06
-2.2124154126929e-05
-1.49109479561057e-05
-1.18828605172883e-05
-1.23191676020497e-05
-3.44950013531571e-06
-3.53458085722948e-06
-2.21100716300138e-05
-2.89478611081321e-05
-1.69600848408842e-05
-8.34540362714858e-06
-3.80804682470231e-06
-9.94409925683363e-06
-2.03552816860775e-05
-6.81084800719808e-06
7.40748212682599e-06
-2.90231754976364e-05
-2.37627132113725e-05
-2.92489671450204e-05
9.68554596511709e-06
-5.55088587387252e-06
-1.46807650956993e-05
-6.23634533733442e-06
-1.6360462372898e-05
-1.06271794859863e-05
-9.8239640180257e-06
-3.65580751796213e-06
-2.16549674071248e-05
-1.21310918718482e-05
-8.27142614224675e-06
-1.22313054700746e-05
-1.37198429055023e-05
-7.37007443258888e-07
1.24952911539561e-06
-1.3932302775834e-05
-1.88207082865441e-05
-9.96575178116775e-06
-2.67618621426065e-05
-1.33291873335501e-05
-2.32858850857835e-05
-2.94907902082412e-05
-2.22738316789251e-05
-5.45520969640297e-06
-1.56719459720894e-05
-2.02466885784652e-05
-2.76881797055147e-05
-1.49596960977715e-05
-3.40426820816529e-06
-1.35530300810191e-05
-8.64518101892919e-06
-3.06537928879637e-05
-2.29472133669767e-05
-8.11161206852987e-06
-9.03289590671581e-06
-2.72560675628538e-05
-8.51455923545848e-06
-1.18892285267766e-05
-1.17194535811619e-05
4.62999773374004e-07
-1.75966253777695e-05
-1.22325225545012e-05
-3.18116141974664e-05
-2.50898792930837e-05
3.21352263620281e-06
-1.41448158519079e-05
-1.26262425567764e-05
-2.93679088754802e-05
-2.83434099278174e-05
-1.3739078209804e-05
-2.15733216534272e-05
-1.46007096826316e-05
-2.55915243150186e-05
-1.14132593601531e-05
-1.61035709416445e-05
-3.42044341941984e-06
-2.58328562435361e-05
-5.16152314114572e-06
-1.71950686429619e-05
-5.34315895431117e-06
-1.83621385424301e-05
-2.14176961438455e-05
-3.53141313600262e-05
-9.82087130565711e-06
-2.85818552023268e-05
-1.57959306182558e-05
-2.63845763389005e-05
-2.64131485415415e-05
-4.13316523329114e-07
-3.38063012560436e-05
-2.48296055287847e-05
-3.10920331567249e-05
-1.63539269663827e-05
-2.33708440231369e-05
-1.75526143898759e-05
-1.56150832027026e-05
-2.74818608322452e-05
-1.30507824035794e-05
-2.59598056556562e-05
-5.45530167873287e-06
-9.49293307804113e-06
-7.52681664096183e-06
-9.08848177836003e-06
-1.87191450138047e-05
-1.27016691065412e-05
-2.81882866747297e-05
-4.98239418791779e-06
-2.83599626163465e-05
-1.20182356421021e-05
-1.95607828176823e-05
-1.5008434789688e-06
-7.47509100011395e-06
-1.38378666393516e-05
-1.53277238782585e-05
-2.47529213861384e-05
-1.23872719835594e-05
-2.01161384192462e-05
-2.77304283809596e-05
-1.24511288180094e-06
-8.07344238591942e-06
-1.74426638125338e-05
-1.85711908319239e-05
-9.89725049939135e-06
-1.37294371330199e-05
-2.08765180519191e-05
-1.57040050765874e-05
-9.90514765399067e-06
-2.41042920905034e-05
-1.79318073137323e-05
-1.21102412706734e-05
-2.26823764060451e-05
-3.41419263839198e-05
-2.72743701922776e-05
-2.79481426789994e-05
-2.70299334170598e-05
-8.29402643157129e-06
-1.15108184573614e-05
-9.87906440834787e-06
-2.3358245314217e-05
-1.96743557886374e-05
-1.89825504186851e-05
-1.82171115626125e-05
-1.88433293502106e-05
-1.46604661088625e-06
-8.71877537165983e-06
-1.03608770602925e-05
-1.62827572599237e-05
-1.72906420350201e-05
-1.16979694593063e-05
-2.94075539100882e-05
-9.78483770428749e-06
-1.63173468672814e-05
-5.39916051381963e-06
-1.19254401466807e-05
1.25182343551731e-06
-1.67052500532912e-05
-2.81685570819463e-05
-1.47110991416786e-05
-2.15989267150177e-05
-2.34791589908485e-05
-2.50507752716274e-05
-1.67448603434635e-05
-1.23468492681707e-05
-1.60677020386134e-05
-2.26173579961395e-05
-8.16227738802094e-06
-2.50832836243426e-05
-2.36296806609655e-05
-2.88857349452824e-05
-2.08412457769089e-05
-1.74548648906627e-05
-4.05817540008143e-06
-3.64723810730351e-06
4.3526137294538e-06
-1.06797794510248e-05
-1.12698041080711e-05
-1.60230513747511e-05
-2.18131343397936e-05
-2.18943144238662e-05
-2.30797637918766e-05
-2.265154357861e-05
-2.40378717517395e-05
-9.38867605972468e-07
-6.75570342530744e-06
-4.86782264501009e-06
-3.29468363805517e-05
-1.16438569306064e-05
-4.71434639633303e-07
-1.61758038784167e-05
-1.12213387820548e-05
-1.74246735707825e-05
-1.46989416211467e-05
-1.53117274515642e-05
-6.11468160267713e-06
6.85241110625099e-06
-1.52388064207381e-05
-1.77358566163719e-05
-5.30203990511871e-06
-2.4535990971943e-05
-1.12636849926617e-05
-3.21762201851782e-05
-6.59076214243666e-06
-2.43698846125119e-05
-3.21711024879666e-05
-1.55965092576357e-06
-9.35593906762148e-06
-2.67925034728786e-05
-3.81736439641025e-05
-2.56341472699784e-05
-1.92468632249734e-05
-1.1843340025934e-05
-2.16403896760692e-05
-2.74578812285294e-05
-1.24737777996626e-05
-1.56973380638239e-05
-3.0568252747604e-05
-8.91877114004937e-06
-3.04455509304317e-05
-5.49755720218589e-06
-1.61821653243724e-05
-1.54955648684944e-05
-2.38592523336348e-05
-2.36293498872948e-05
-1.72159322358827e-05
-2.69218843435211e-05
-1.80077199531349e-05
-8.17016607093571e-06
-1.91349227402638e-05
-2.61611402077529e-05
-1.95416768708787e-05
-8.03507412315471e-06
-1.62595360239614e-05
7.90710440847513e-07
-1.35934366591016e-05
-1.9669407114634e-05
-4.70027058862096e-08
-2.16427004485397e-05
-1.78628016879554e-05
-1.82949602237256e-05
-2.73041528142344e-05
-5.85638360634133e-06
-2.79950216597025e-05
-2.75589304167948e-05
-3.28023435908078e-06
5.17245503935037e-06
-1.66505619764208e-05
-1.26363764255522e-05
-1.41738197261709e-05
-1.99851218898976e-05
-1.12410525873768e-05
-7.63663511775269e-06
-1.00211507407587e-05
3.52107575930563e-06
-1.57389058733311e-05
-1.31215478511028e-05
-2.13451796138477e-05
-1.03113816162429e-05
-1.11571408975703e-05
-2.08762129980903e-05
-1.67887700865957e-05
-1.65498998275563e-05
-5.31054589120693e-06
-2.30297271322721e-05
-1.11035832374247e-05
-2.17774432177005e-05
-2.24536682480338e-05
-1.29445336569707e-05
-1.42037089356735e-05
-2.49682572627331e-05
-3.71092759419519e-06
-3.1347954191546e-05
-1.95234365827636e-05
-1.20032785121388e-05
-3.18193766497503e-05
-2.04958487119657e-05
-1.99612417793924e-05
-9.9345946073704e-06
-2.56892275207474e-05
-6.88526901570642e-06
-2.51709726650744e-05
-1.79117189966458e-05
-1.84275183489097e-05
-1.96256284182196e-05
-5.98045143478686e-06
-3.42620641211749e-06
-2.6555341643165e-05
-3.40218657219411e-05
-1.96439166361484e-05
-1.46944255829342e-05
-4.12662870296456e-05
-8.49629863110919e-06
1.11182033689884e-06
-1.89241001600684e-05
4.90055507324083e-06
-7.33737227739725e-06
-2.734562664554e-05
-8.01978979474323e-06
1.31884629907116e-07
-1.63902950953461e-05
-2.84785152466129e-06
-6.26133750802752e-06
-1.55415251990458e-05
-2.93752707700906e-05
-1.35454130573476e-05
-2.79768524905146e-06
-7.25460692417888e-06
-2.90446429440737e-05
-7.96942879909971e-06
-3.5269233055286e-05
-2.84859945158987e-05
-1.53007068274359e-05
-2.35328498637673e-05
-1.61177751914279e-05
-6.83355473745678e-06
-7.34965105145033e-06
-1.70920216784573e-05
-4.44324885175976e-05
-2.70623512439351e-05
-2.33405602694899e-05
-1.03515655293812e-05
-5.15248216662137e-06
-1.14828692023694e-05
-8.15053247193362e-06
-2.41190252797242e-05
-1.36782660566105e-05
-2.16917040159472e-06
-9.31918008000462e-06
-3.85868580325735e-06
-1.49858036571698e-05
-2.46219298085207e-05
-1.04054384439707e-05
-1.79681472215337e-05
-2.02840776991096e-05
-1.73678447562109e-05
-7.22242513127003e-06
-1.77874727494567e-05
-3.61274811791078e-05
-7.34705921069877e-06
-3.10523788347601e-05
-1.61671549709095e-05
-2.04802928263715e-05
-2.40560876757377e-05
-2.64448273585911e-05
-8.08573088885887e-06
-1.95907657879507e-05
-9.07377194001664e-06
-1.57297338305058e-05
-7.66276253321138e-06
-9.68697728417902e-06
-1.34714728709472e-05
-2.07646228815787e-05
3.35233973182925e-06
-2.99858783978912e-05
-1.21928886133808e-05
-1.06676187715116e-05
-3.18575582599763e-05
-2.20285866125423e-05
-1.95392276051783e-05
-1.99554778517e-05
-1.89836293607406e-05
-3.02703171151197e-05
-1.54873514235956e-05
-2.90924587112407e-05
-2.2361454889986e-05
-1.30205703878203e-05
-2.37694575904307e-05
-1.47565492273241e-05
-1.27625202207077e-05
-1.39920877929853e-05
-3.45128597471673e-05
-1.38118335486012e-05
-8.04933079658156e-08
-2.21616902717752e-05
-9.44055469949663e-06
-2.02385971576639e-05
-1.19640978999666e-05
-1.25345619971749e-05
-2.51606879784675e-05
-2.07799819502516e-05
-1.87513667240681e-05
-2.13906041155629e-05
3.20205242242394e-06
-1.51838286566173e-05
-1.49424453676715e-05
-1.5254319149089e-05
-1.31189111531382e-05
-1.01848812029826e-05
-2.17929172649987e-05
-1.6639278663299e-05
-1.30186937050916e-06
-4.57324174216472e-06
-3.24014622228065e-05
-7.44698188712091e-06
-3.30143099830672e-06
-1.59203457422518e-05
-1.21651438172639e-05
-6.85067566489729e-06
1.24755330719389e-08
-3.58075265186704e-06
-4.90195804473729e-06
-1.03989196950109e-05
-1.45281290949721e-05
-2.88564154597462e-05
-2.85118977106869e-05
-2.46194936433078e-05
-1.7416040190446e-05
-4.84470438053827e-06
-1.29278372001761e-05
-3.16769587963917e-05
-1.03191845173925e-05
-1.49881914326265e-05
-2.23971379744883e-05
-1.50448864294807e-05
-1.07827687465154e-05
-1.7952389617008e-05
-1.36125096052815e-05
-1.07413465643247e-05
-1.07842521377422e-05
-1.23305946142349e-05
-7.02457858740978e-06
-2.49040914799662e-06
-7.14995111693216e-06
-2.43123667564273e-05
-1.38296986553159e-05
-2.22454768503664e-05
-2.20014916416214e-05
-8.18180636264158e-06
-2.37935962497666e-05
-2.4325328629113e-05
-2.61860890428877e-05
-4.31355286343178e-06
-7.25238311772392e-06
-1.42496273582909e-05
7.88413805251839e-07
-1.36623692103609e-05
-6.61731520332775e-06
-2.76645865941942e-05
-1.15597908551911e-05
-1.44126906608046e-05
-1.72422581294867e-05
-8.86971814098747e-06
-1.13334837275174e-05
-2.1413088756243e-05
-4.84053051321806e-06
-2.31416587513302e-05
-1.9064979592072e-05
-7.11740388761207e-06
-1.48345664181993e-05
-1.09889606656708e-05
-2.00997316111717e-05
-3.3940745984107e-06
-2.58602225992668e-06
-1.38831283910812e-05
-7.71337983826873e-06
-3.64747128893965e-05
-2.25977750217058e-05
-2.74360361214106e-05
1.86983575712907e-06
-2.56064871614232e-05
6.5962738738536e-06
-2.07194986431587e-05
-1.04122978411677e-05
-3.63481181778835e-05
4.99498369761783e-06
-2.294679465118e-05
-1.29712851196039e-06
-1.83255702839066e-05
-1.34682361457414e-05
-3.40051921205497e-06
-2.68434935793511e-06
-1.63251266682297e-05
-1.4591430576996e-05
-1.52820070250794e-05
-2.06469955354551e-05
-2.10855390010804e-05
4.59047293770679e-06
-1.28094453220557e-05
-2.19573302050183e-05
-1.69949175577718e-05
-2.63086426866838e-05
-4.57577709056037e-06
-2.65610758417004e-05
-3.53516830107829e-05
-1.98992936600603e-05
-1.6871098684617e-05
-5.87491195080735e-06
-5.67281589953707e-06
-1.79431441114937e-05
-2.50998778612071e-05
-2.34022697379907e-05
-1.57864530318709e-05
-3.92320273122591e-05
-2.01398790411262e-05
-1.05898297743511e-05
-1.14668442835143e-05
-7.96208945273981e-06
-1.82869248662638e-05
-1.02443780628872e-05
-1.32226181238625e-05
-3.02582290231299e-05
-1.64094346178376e-05
-2.13285279327881e-05
-1.87178035975353e-05
-1.94708233997893e-05
-2.8518793363936e-05
-7.35244706461576e-06
-1.91726408222929e-05
-1.35042413769253e-05
-1.07808916371087e-05
-2.73315069722686e-05
-1.84959414222863e-05
-8.45106664234809e-06
1.13588440997608e-06
-1.73045169552966e-05
-4.82547230565817e-06
-2.01464404932867e-05
-3.2951144831262e-05
-1.10004514436149e-05
-1.28647676442958e-05
-2.91117026299385e-05
-1.7042728528765e-05
-2.28528892198413e-05
-1.63756827094649e-05
-8.12292909641255e-06
-2.78232363083381e-05
-2.69759909153689e-05
-6.94474330722169e-06
-1.65315631291821e-05
-2.00836145979723e-05
-7.70979089029255e-07
-1.91483953358037e-05
-2.95946620714521e-06
-3.34186941018256e-05
-1.53401606176947e-05
-3.06096701042739e-05
-1.76942466820428e-05
-1.41799688929192e-05
-1.14419171523634e-05
-1.49937316109322e-06
-2.68261016427841e-05
-1.73582801450364e-05
-9.73060890542333e-06
-3.132517576923e-05
-9.89881576263932e-06
-6.25240273124235e-06
-1.1673962035069e-05
-4.24875957518702e-05
-2.09524334788542e-05
-1.33051975920308e-05
-1.61805527796493e-05
-3.53782355990894e-05
-1.16940324144015e-05
-2.13175522332452e-05
-1.80185145719208e-05
-2.49604655164311e-05
-1.69301806922184e-05
-2.30622824002041e-05
-1.16376213888409e-05
4.01495235186617e-06
-3.30521685815896e-08
-2.4867963679296e-05
-1.24400590659614e-05
-2.54651690560747e-05
2.81511855699155e-06
-3.9439154372127e-05
-2.79803491122101e-05
-3.12557867215374e-06
-1.78020422879262e-05
-1.69616381684763e-05
-1.18944231115168e-05
-1.77425079013317e-05
-7.72632775592833e-06
-2.11029213983378e-05
-1.62644130676976e-05
-9.71859635975935e-06
-1.27781219983845e-05
-2.67816319746472e-05
-1.35772146042948e-05
-2.19416140578853e-05
-1.36597450453823e-05
-1.64617670002486e-05
-2.75189957538528e-05
-2.16006827613287e-05
-1.39964968488823e-05
-1.07341433278717e-05
-2.09425270588818e-05
7.84072296017479e-06
-1.9556320753189e-05
-9.69962704537403e-06
-1.55818884793224e-05
-2.99737597000889e-05
-1.24064857566817e-05
-1.09525625906681e-05
-2.15250753906437e-05
-1.87703761919894e-05
-1.98570522724724e-05
-1.34248508124383e-05
-1.38127385867427e-05
-1.77433038246638e-05
-2.20990043769167e-06
-2.56585698737463e-05
-1.83687742438341e-05
-9.03448368527118e-06
-1.31354349974749e-05
1.90893484577147e-06
9.51997580798573e-07
1.09104896907995e-06
-2.14571051572067e-05
-2.25029859869737e-05
-9.95608350123263e-06
5.69191228933978e-06
-2.06437118261207e-05
-1.52341995382411e-05
-2.59837527070035e-05
-1.42012707654457e-05
-1.91103632613855e-05
-1.40392771837319e-05
-1.94058897643498e-05
1.69760367990366e-05
-1.56402582065403e-05
-2.0557241014945e-05
-7.02337305695191e-06
-2.68608043900087e-05
-4.83386539417701e-06
-8.25680182963611e-06
-1.40735153485971e-05
-7.86112244242398e-06
-2.96184057268424e-05
-1.7274702240786e-05
6.73003140997091e-06
-1.48814761772159e-05
-1.8898751536761e-05
-8.42455694785911e-07
-1.19194243835069e-05
-1.55252007118535e-05
-3.13949655000954e-05
-1.71732686006538e-05
-1.42996943589036e-05
-2.96266243306421e-06
3.63214248475238e-07
-9.44065150197043e-06
-2.09498914220024e-05
-1.74065345187697e-05
-2.03152702751268e-05
-6.07454343638388e-06
-1.40655092234204e-05
-1.12819343920198e-05
-2.21946482961153e-05
-9.51731033532627e-06
-2.84565911780738e-05
-3.55198998508108e-06
-1.57758654429681e-05
9.03526538050687e-07
-3.66420570625657e-05
-1.81190079237065e-05
-1.92768735574066e-05
-1.47241783795271e-05
-1.19559493745136e-05
-9.63612963654072e-06
-2.20826704480161e-05
-6.38718563517035e-06
-1.70325263013461e-05
2.66231346259133e-07
-1.80469239525028e-05
-1.80912388077204e-05
-3.31213381069002e-05
-3.21779762330045e-05
-1.31419277500485e-05
-1.86827725722831e-05
-5.55936973516538e-06
-1.80828181386098e-05
-1.66251594047958e-05
-5.143873381064e-06
-1.46542187719824e-05
5.00936579798697e-06
-2.02399583405894e-05
-1.56873564010722e-05
-1.24292989619145e-05
-9.59814182860466e-06
-1.4378944063781e-05
6.66686669421887e-07
-2.36296532997945e-05
-2.64402688805471e-06
-9.80718018250368e-06
-1.46224332329717e-05
-4.38549330847597e-06
-5.2615247602612e-06
-9.21414677947516e-06
-9.24421794175643e-06
-1.70751880515052e-05
-1.49301909083971e-05
-8.77236472770517e-06
-2.10294411578685e-05
-2.11187163602558e-05
-4.67741403214587e-06
-7.14424317026909e-06
-7.12903108539712e-06
-7.89912459589566e-06
-2.27835217253042e-05
-1.00726867273206e-05
-1.48129329469488e-05
-1.17785301906578e-05
-1.00948743306156e-06
-1.16825850649183e-05
2.31586280118534e-06
-9.42058037339435e-06
-1.95443410808004e-06
-1.95498306442581e-05
-2.34789829791824e-05
-1.48873889975513e-05
-6.71586496709509e-06
-2.04912642311135e-05
-1.65795182996903e-05
-2.33107043239201e-05
-1.05200874906337e-05
-1.80633705122058e-05
-1.32230061077991e-05
-1.81328932508105e-05
4.3165663476204e-08
6.34804432401002e-06
-2.43397429048741e-05
-1.03895451913764e-05
6.87562276084093e-07
-1.79974185390661e-05
-1.58324288708307e-05
-2.02628817927354e-05
-2.55630360961216e-05
-2.05128980486336e-05
-2.65665241550889e-05
-1.3879234078856e-05
-2.79258640589284e-05
-1.99419271331345e-05
-5.9294403212791e-07
-9.22026378508378e-06
-6.3388213682086e-06
-8.57751914239752e-06
-7.42706750228616e-06
-1.19238367123938e-05
-1.31351934806192e-05
-2.94690663137843e-06
-1.44830999021829e-05
-6.90658798675525e-06
2.65494264042587e-06
-7.68997949303453e-06
-1.52348525350556e-05
-4.31671614669047e-06
-1.64924248902631e-05
-9.01046118020426e-06
-6.03851631217379e-06
-1.09582452846748e-05
-2.83315255385469e-05
-2.4429186655316e-05
-7.25088222851771e-07
-1.88167318003449e-05
-1.90516149277888e-05
-1.34803465629398e-05
-1.80683990205189e-05
-6.84515786278862e-06
-1.41353723943471e-05
-9.15077055059562e-06
1.4499121299304e-06
-1.00099444445196e-05
-1.66651746211685e-05
-3.99003351729219e-07
-1.08330231709071e-05
-2.17529754638162e-05
-3.5304297369414e-05
-1.69293581597717e-05
-6.56377264741364e-06
-1.22961085434714e-05
-1.42484201782487e-05
-6.23453496268189e-06
-1.46885607833983e-05
-8.5751574381136e-06
-1.00870765023659e-05
-2.99176387738253e-06
-4.53426662878859e-06
-9.29336891481612e-06
-7.18012673413289e-06
-3.24468857303402e-05
-2.42194902158363e-05
-1.9236988714724e-05
-1.1854420815642e-05
-3.48521035651681e-05
-2.64275663935809e-05
-1.0574779457389e-05
-2.46101314081098e-05
-2.63426302772803e-05
-1.1869069345633e-05
-1.40599298190987e-05
-1.61548000740092e-05
-1.76926097778035e-05
-7.5534719776792e-06
-8.13197113504577e-06
-2.8306738515682e-05
-3.35309425583023e-05
-3.40396527178371e-05
-2.79460898370185e-05
-1.62910124283751e-05
-1.77014539011565e-05
-1.15181881609034e-05
-1.67083889442705e-05
-1.26080982668904e-05
-3.18140447245152e-05
-3.78950440468104e-05
-1.02924415735897e-05
-1.12804001601172e-05
-2.17710032306892e-05
-1.42308628563105e-05
-1.20954594618657e-05
-1.40649544759833e-05
-1.20207210796817e-05
-3.19174521055225e-05
-2.4400577643436e-05
-6.12598241310906e-06
-1.85030307906616e-05
-7.28246833930699e-06
-1.80831775350667e-05
-1.01496032674472e-05
-3.36231508203365e-05
-2.28454630503875e-05
-2.77741824580477e-05
-1.12852263664799e-05
-9.62416348091851e-06
-1.24668443531338e-05
-8.25494294054575e-06
-5.71412903904489e-06
-8.79541617745894e-06
-4.64820700411454e-06
-1.87437246931704e-05
-2.63019649640882e-05
8.16628358081352e-07
-1.53577707464737e-05
-2.36668079132994e-05
-1.6584880426402e-05
-2.36193149019271e-05
-2.7065979591654e-06
1.8861875443228e-06
-8.85592400239536e-06
-1.64919255159929e-05
-7.15594088095225e-06
-1.21517983960731e-05
-2.24316999014688e-05
-1.68352884894106e-05
-2.61717239543396e-05
-7.13982708912733e-06
-1.62340045616727e-05
-3.52610762348304e-05
-2.56907660358807e-05
1.87493305852065e-06
-2.28639384808021e-05
-1.08166114375248e-05
-2.20368449275428e-05
-3.3442017299531e-05
-1.24301752793143e-05
-2.37303068328447e-05
-1.92855782956294e-05
-1.83797964344679e-05
-8.54672061706749e-06
-1.6630372086977e-05
-9.51323650394668e-06
-2.02427985354976e-05
-1.71093839088755e-05
-1.13753404027149e-05
-2.28630047455893e-05
-2.80449947313574e-05
-1.31291308962979e-05
-1.74762966657131e-05
-1.15231832643702e-05
-1.87409100747572e-05
-9.27586881703147e-06
-3.57181005909442e-05
-1.5202459718259e-05
-1.38690452578629e-05
-2.57721140307665e-05
-1.77498471147e-05
-1.49567981777605e-05
-2.46106008832389e-05
-1.11214940497914e-05
-1.72770057520573e-06
-1.15364468163158e-05
-2.83100017930552e-05
-1.81099927456377e-05
-1.92532557223307e-05
-2.61963547145008e-06
-2.66920995615808e-05
-8.51992682663638e-06
-1.00821578739076e-05
-2.11965542401923e-05
-4.54519323849375e-06
-5.91894073531695e-06
-1.10272365703052e-05
3.68009490838923e-06
-1.34859083946331e-05
-2.5525387035702e-05
-7.58346289793927e-06
-2.73602548949534e-05
-3.30209237442337e-05
-2.27191531467963e-06
-8.10152272164033e-06
-2.54126771641649e-05
-1.91660109063276e-05
-2.03553160518233e-05
-2.36355140158148e-05
-2.88215522672223e-05
-2.88666572706442e-05
-1.75110599345153e-05
-1.36517579412138e-06
-1.73743677735538e-05
-2.46506908271689e-05
-1.98721260230578e-05
-3.73755392716612e-06
-2.91451949905274e-05
-2.95537410973519e-06
-2.13131961576498e-05
-2.64106643430348e-05
-7.02835934410938e-06
-2.41720106501144e-05
-2.26532381440757e-05
-2.23188400903068e-05
-3.15927598942398e-05
-1.97311770889267e-05
-2.32522162769116e-05
-1.79048505306568e-05
-1.42486933124162e-05
-1.25768846824578e-05
-1.19743251937492e-05
1.43425100164694e-06
-1.00842079177125e-05
-1.07861862068775e-05
-1.92265553896269e-05
-9.79054745285781e-06
1.42585865349641e-05
-3.50444428284219e-05
-1.76520517224323e-05
-9.91030787283527e-06
-1.46236090743067e-05
-1.25669488121139e-05
-1.76529858656363e-05
-1.77919255490366e-05
-1.02548857792945e-05
1.14941013893017e-07
-2.19748011164338e-05
-5.53143285980055e-06
-9.1930491730397e-07
-1.52453063362846e-05
-1.81315232646606e-05
-1.97944135193233e-05
-7.61949211831188e-06
-1.99034490719554e-05
-2.4750123317457e-05
-1.08852738308174e-05
-1.19642227515612e-05
-3.52506701124726e-05
-2.58953440375037e-06
-6.76057333633035e-06
-1.75940971720071e-05
-5.2267441779324e-06
-1.37403827563294e-05
-9.83298691547869e-06
-5.56191609291403e-06
-1.18523349002836e-05
-1.27469426188911e-05
-1.98383055900446e-05
-1.90408016392471e-05
-2.35302163090491e-05
-1.55123979779338e-05
-1.83082906581531e-05
-1.28358020383895e-05
-1.53258813424422e-05
-8.01931156570173e-06
-2.65579730144601e-06
-3.17131165863768e-05
-1.67920325036655e-05
-1.29396577317969e-05
-2.2265094670219e-05
-9.0978932498656e-06
-1.76174235615063e-05
-1.4716035181429e-05
-1.7839407943912e-05
-1.82437773705239e-05
-1.75500947583577e-05
-2.36577967354935e-05
-8.31847454132584e-06
-7.20142691519066e-06
-1.67002929722513e-05
-1.2171841017646e-05
-9.58303798381489e-07
-1.28067661384519e-05
-1.02933955792484e-06
-3.16544614536366e-07
-1.369756438966e-05
-1.71019471801059e-05
-1.52186332192712e-05
-1.31317006964377e-05
-2.38777973196292e-05
-2.4733995091492e-05
-1.89869518826123e-05
-1.44908112603164e-05
-2.17361129410913e-05
5.16965588372517e-06
-1.5508065125014e-05
-2.99544991229504e-05
-2.20028967658365e-05
-1.25746457169577e-05
-1.58840101554722e-05
-8.79764395474007e-06
-1.92485984200417e-05
-1.00391368406605e-05
-1.59639042515869e-05
-2.15551857666383e-05
-1.84195953749285e-05
-7.84367781754263e-06
-2.32264914078736e-05
-2.22169971508039e-05
-1.1723064435516e-05
-5.23211545432121e-06
-1.90878878478407e-06
-2.09821165871184e-05
-1.8038667404088e-05
-9.91835146532784e-06
-1.9588972761799e-05
-4.08065448275793e-06
-1.8656998058643e-05
-1.41100541712919e-05
-1.0518911887622e-05
-1.77743774114434e-05
-1.3742880846361e-05
-1.48507260752573e-06
-7.87478999492232e-06
-1.34625414090227e-05
-1.79455627000378e-05
-2.4482171594901e-05
-2.0467171456685e-05
-1.27782461714627e-05
-1.46352278253785e-05
-2.75573244480888e-05
-2.95970083782642e-05
-1.91632412421891e-05
-6.93994527246219e-06
-1.95462983863349e-05
-3.08248643565103e-05
-8.61739489889536e-06
-2.05028489869253e-05
-1.28879617870984e-05
-1.33021956898766e-05
1.27585550342345e-05
-2.75788392047925e-06
-8.79570708829415e-06
-1.4907179978019e-05
-2.05599300149516e-05
-1.49403445876073e-05
-5.07305880275704e-06
-1.79375164978616e-05
-2.11744945961527e-05
-2.69080656071139e-06
-2.03897971360771e-05
-3.16197464164442e-05
6.24170953858345e-06
-2.60155282693379e-06
-1.20344422484052e-05
-1.15542856887455e-05
-1.78857349128934e-05
-7.62895251626234e-06
-1.91709072375795e-06
-1.58240514471817e-05
-1.92171593722989e-05
-1.36932386572524e-06
-1.78374043859037e-05
-1.4977481865964e-05
-1.39276308287654e-05
-1.7552842817158e-05
-1.16708122526514e-05
-2.42363323157452e-05
-8.21184586724997e-06
2.91879806601995e-06
-1.06578582916633e-06
-5.45381956866775e-06
-1.66693609492491e-05
-2.08034648927248e-05
-2.64203242408154e-05
-1.5915805262838e-05
-1.82756711156071e-05
-2.75491812249656e-05
-2.02554886871115e-05
6.67456941521407e-06
-2.23265243317979e-05
-5.90961691953287e-06
-1.81162354258154e-05
-2.77107198770958e-05
-2.68526397448175e-05
-8.7714416825739e-06
-9.82638760969752e-06
-2.36043743340143e-05
-1.44994121819879e-05
-2.45052177319121e-05
-1.31537406320082e-05
-1.3933204925151e-05
-9.79213746382818e-06
-2.33473901552828e-05
-2.82302770148519e-05
-1.46747444200762e-05
-2.39430472982505e-05
-2.68906429827771e-05
-1.98556585498999e-05
-7.00744124106953e-06
-1.51194816466085e-05
-2.38930060724466e-05
-2.28054607299052e-05
-6.6036590172522e-06
-1.49093971394613e-05
-3.08085880686649e-05
-1.82911268009732e-05
1.55404450890782e-06
-3.15469517879051e-05
-1.84006232327844e-05
-2.72510243365532e-05
-8.55387972215453e-06
-5.47681247839115e-06
-2.316489497008e-05
-2.50972887087328e-05
-2.16146967935798e-05
-1.5033552839357e-05
-2.04397550605392e-05
-2.14309146621069e-05
-1.5592259983555e-05
-2.018832386586e-05
-1.68580428671479e-05
-1.56363528499997e-05
-1.74878414727209e-05
-5.40781458609179e-06
-1.48629039383169e-05
-2.50621955605607e-05
-2.47467393914138e-05
-2.11834461353997e-05
-1.3570682944265e-05
-3.47328261702331e-05
-5.64215646735036e-06
-1.00012501523806e-05
-3.41799295452675e-06
-2.0132397782332e-05
-3.84211678513216e-05
-2.3387520999623e-05
-3.84711030477062e-06
-1.64001758083243e-05
-1.50275892422204e-05
-1.56194177947263e-05
-1.58003234866208e-05
-3.58106645263015e-05
-7.02331731058894e-06
-2.02861240856128e-05
-2.6304175301216e-05
-1.75623949480281e-05
-1.6076050340916e-05
-8.74425058501718e-06
-3.42834092314212e-07
-6.78250133045069e-06
-3.45685091450211e-05
-1.40045830994963e-05
-3.18249192976036e-05
-7.64988703448171e-06
-2.15958423174736e-05
-9.46286487475536e-06
-1.88959597390072e-05
-1.02271960567733e-05
-2.2638510868871e-05
-3.39042237404584e-05
-1.0678930666956e-05
-2.87402611024705e-05
-1.22686235548283e-05
-3.03218980234433e-05
-1.87125163697476e-05
-1.85867931514347e-05
-1.65476768577181e-05
-1.05697219251834e-05
-6.24913518133295e-06
-2.08468755670502e-05
-4.53657779001794e-06
-2.30077466612529e-05
-4.95812420878286e-06
-2.62305239035111e-05
-9.17833330552938e-06
-3.14288683539133e-05
-1.16691822815557e-05
-2.41407803937569e-05
-2.65848596790448e-05
-1.54244674972566e-05
-2.46771930215897e-05
-1.87167873790051e-05
-2.58492463738646e-05
-9.8440814830457e-06
-2.20768021256934e-05
5.33334068253384e-06
-1.98871753725904e-05
-1.54324762189467e-07
-1.23182090490548e-05
-3.66219148816818e-05
-1.5389090665309e-05
-2.74494255167216e-05
-1.78028878468551e-05
-1.35712337860816e-05
-3.66323227777961e-05
-1.48610502474405e-05
-2.65325929402866e-05
-1.32091509039918e-05
-1.92400540816865e-05
-7.4903699916859e-06
-1.2148289451306e-05
-2.2690502072539e-05
-1.22305797233226e-05
-1.49916096286971e-05
-1.35286015400597e-05
5.87273991963345e-06
-6.79601978159666e-06
-6.98175963958176e-06
-2.34361509419286e-05
-2.30044383921263e-05
-1.25314079366186e-05
-9.1998123209413e-06
-2.42642801316266e-05
-1.55086549853089e-05
-2.33397755585503e-05
-1.49963815031506e-05
-1.24236019329937e-05
-3.06736891970278e-05
-3.6712896312777e-05
-5.52580551366759e-06
-5.66316231981867e-06
-1.43516060130833e-05
-5.80342024444763e-06
-2.03218095128605e-05
-2.52663009608289e-05
-1.48599357050677e-05
-2.06139979648528e-05
-2.39859033476928e-05
-2.2086708283539e-05
-2.55510125810899e-05
-2.11274572691561e-05
-1.53377074191417e-05
-1.35914805058518e-05
-3.51498247638669e-05
-2.29097900292452e-05
-2.42366989696339e-05
-1.46539167386253e-05
-2.37928722652382e-05
-2.0883697273019e-05
-3.09471009204053e-06
-1.75723634145817e-05
-2.24870917294757e-05
-2.91405178013813e-05
-1.20159082243176e-05
-1.30458180986503e-05
-2.03015189294195e-05
-1.63055335633633e-05
9.44083906873359e-07
-2.35185498679289e-05
-1.70675092055818e-05
-2.33659837367328e-05
-1.09265142458555e-05
-7.53509301599917e-06
-9.87245842601753e-06
-1.57970820763913e-05
-3.6609556307969e-05
-1.83735728179837e-05
-5.40663349488267e-06
-1.75269407691955e-05
-2.84623157871828e-05
-2.55147208447592e-05
-2.96275199160801e-05
-1.44395473941563e-05
-1.71642051434723e-05
-1.61930944137229e-05
-3.14491040891875e-05
-3.02315923393449e-05
-5.80269862674949e-06
-6.47357254927324e-06
-1.35999037676587e-05
-1.51754588577169e-05
-6.41393213619164e-06
-8.53655175666153e-06
9.25136073206275e-07
-1.87901743874025e-05
-1.48018337242046e-05
-4.70929288125357e-06
-1.34708166193901e-05
-3.05311019896318e-06
-2.73168517716959e-05
-1.99160612361687e-05
-2.82821969398911e-05
-2.27415971086472e-05
-8.08272662027361e-06
-1.18328349549793e-05
-3.63279055945682e-06
1.39149731222794e-06
-9.38943152066823e-06
-1.88893839063773e-05
-2.56147803277507e-05
-1.79010020474423e-05
-2.86608522686196e-05
-5.38347047237872e-06
-2.11933352690951e-05
-3.0946792452012e-05
-3.00374827776609e-06
-1.5086885061697e-05
-1.36134456375496e-05
-2.47344990969712e-05
-1.33213040795196e-06
-7.0928718301548e-06
-1.21539694125636e-05
-2.17248586794099e-05
-2.49348291587175e-05
-1.71856958759845e-05
-1.72596491693305e-05
-1.12460698349177e-05
-7.29909379563085e-06
-1.87650318763102e-05
-1.6385387035131e-05
-1.35493374688693e-07
-6.00616175631179e-06
-3.7725236861184e-05
-2.92499777343593e-06
-2.28709250298819e-05
-3.42145551862624e-05
-2.00748558508982e-05
-7.62933437508484e-06
-2.78090092073712e-06
-1.32912618832908e-05
-8.55739133078878e-06
-1.19628248068409e-05
-1.04184445184448e-05
-8.97755662231699e-06
-1.08409238201001e-05
-9.45847621251747e-06
-2.87444076801789e-05
-1.43091835115543e-05
-3.22102314883373e-05
4.26778341729683e-06
-1.98989461335808e-06
-6.02716228987448e-06
3.02793459341159e-06
-1.23915715568279e-05
-1.89009708501309e-05
1.17406817532664e-05
-1.26807955077851e-05
-9.09342724787952e-06
-6.53376472052046e-06
-1.19349502468628e-05
-1.32497814737651e-05
-1.63618664373048e-05
-1.57851616175533e-05
-1.22317765191845e-05
-1.92710773425851e-05
-3.03201158034113e-05
-1.26976857572716e-05
-1.93804731224408e-05
-3.25519196194411e-05
-1.52302009854456e-05
-3.6322731805883e-05
-2.10519048625896e-05
-4.35747990903487e-06
-7.89394735409581e-06
-1.76640350667021e-05
-1.83988975359569e-06
1.47604006304205e-06
-3.12371220029947e-06
-3.04684462751935e-05
-2.52520701264179e-05
-1.30135295690388e-05
-1.3355077037144e-05
-1.86429855180755e-05
-8.64711273251543e-06
-1.45014162886846e-05
-8.12613947186522e-06
-1.71538771367429e-05
-2.78362861294092e-05
-1.59219200057418e-05
7.91836835541949e-07
-2.28316840858549e-05
-9.47800741067432e-06
-1.04216741227982e-05
-1.21388403309181e-05
-2.68498118093379e-05
-8.93204840798644e-06
-9.41757516077472e-06
-4.82875404175489e-06
-1.03396754693318e-05
-1.86627960557985e-05
-8.44226097217289e-06
2.36850699180842e-06
-1.0780090620108e-05
-1.53727968212407e-05
-1.85642823140563e-05
-2.0090873551393e-05
-2.07654049165233e-05
-8.69205540247151e-06
4.39853024631157e-06
-2.15915257313249e-05
-5.12346828759358e-06
-2.39758714558826e-05
-2.84534200655689e-05
2.62898836651024e-06
-1.13231992486686e-05
-5.12253373964359e-06
-1.5884784847729e-05
-1.76970458354839e-05
-1.95931102673486e-05
-2.17147959229668e-05
-1.91547709930847e-05
-7.79900712015964e-06
-2.03375929462122e-05
-3.21064955111105e-05
-1.57232289687562e-05
-1.32326935857785e-05
-8.60474171812755e-06
2.38047340167853e-07
-2.25119644368754e-05
-1.33262882495786e-05
-6.86076824820395e-06
-1.2873736733424e-05
-2.13416858333645e-05
-1.99260301666999e-05
-9.626526396236e-06
-2.95785995303826e-05
-1.08697070582375e-05
-1.51335790165767e-05
-2.84867874707683e-05
4.67703543180178e-06
1.93950751692829e-06
-3.1303855526526e-05
-2.61367786114914e-05
-2.71273648081969e-06
-1.61784407248443e-05
-5.88783596509346e-06
-9.72320532427317e-06
-2.034345171998e-05
-7.88537614773055e-06
-1.90346923147522e-05
-5.1680951432736e-06
-1.86359544008314e-05
-1.25674077166644e-05
-1.04495083056814e-05
-2.58200650199003e-05
-3.2042953831853e-05
-1.41349521779335e-05
-8.44876643265546e-06
-6.96268263229624e-06
-8.09910985829111e-06
-1.30493805914719e-05
-1.345983963797e-05
-1.37548352690095e-05
-1.39891712400314e-06
-2.71926362071233e-06
-7.40923712271245e-06
-1.35242384013797e-05
-1.19699796161066e-05
-1.15625142980569e-05
-1.15268136916789e-05
-2.33075374992577e-05
-1.84691650688541e-05
-1.8267835754867e-05
-1.71430112930697e-05
-2.02676850862705e-05
-1.8614019503221e-05
-4.05665491273925e-06
-9.05686653511518e-06
-1.72982029197615e-05
-1.66414228705653e-05
-1.30065489281579e-05
-3.54624268886808e-05
6.38640796464835e-06
-1.53449989404321e-05
-2.63789808004288e-05
-1.12521282129959e-05
-2.16057891806846e-05
-8.56871252690219e-06
-2.05882402461258e-05
-1.88333757857125e-05
9.79727309955177e-07
-2.83268993685253e-05
-1.87783583851831e-05
4.95862526574457e-06
-1.45494057088216e-05
-1.77989991642004e-05
-1.73857629352356e-06
-1.1138409550891e-05
-2.21694517271909e-05
-7.39097846631438e-06
-3.18090648703554e-05
-1.47104477202073e-05
-1.81969829283735e-05
-2.20284731232406e-05
-6.89038259101974e-06
-3.09566718424812e-05
-1.27933923504883e-05
-1.38399818135746e-05
-1.39342053217758e-05
-5.45003363787715e-06
-2.15659029627654e-05
9.19229658046379e-07
-1.50548147756548e-05
-1.87601916113202e-05
-1.29284788394725e-05
9.74166087422499e-06
-1.89214149162683e-05
-1.43186752288169e-05
-3.61671433930552e-05
-2.56412186324261e-05
-4.96092099617866e-06
-5.70764501132888e-06
-2.31669643215386e-05
-1.27176182238765e-05
-3.76500126749105e-05
-9.39352591637534e-06
-4.80894578936489e-06
-5.68038518154548e-06
-3.41742045414757e-05
-2.19233771556602e-05
-3.84840207101897e-06
-1.16880363233552e-05
-2.13519346133586e-05
-2.33820045452016e-05
-4.05290936704697e-06
-5.55640891902878e-06
-6.88480868264234e-06
-1.30371551084554e-05
-1.07555264326395e-05
-1.88052045156941e-05
-3.44776066660624e-05
-7.6134255124019e-06
-9.00247877655646e-06
-1.94555288394232e-05
-2.0990266174549e-05
-6.0775599400081e-06
-1.33313039800971e-05
-1.81921396278467e-05
-1.26242725119946e-05
-2.53821392819895e-06
-1.59840720889189e-05
-2.82882287773546e-05
-1.28050365248622e-05
-2.13894219755858e-05
-2.20401570799079e-05
-2.20568647024315e-05
-1.35127535799778e-05
-5.48210097609237e-06
1.54935687013504e-07
-1.07927226093066e-05
-2.93999134932895e-05
-3.13175392160121e-05
-1.13640139936254e-05
-1.5534557314689e-05
-3.7560964826891e-05
-2.75455954584749e-05
-3.82699950950212e-05
-7.01569469970174e-06
-1.29669383168919e-05
-1.50306703870644e-05
-1.99810457333292e-05
-4.40374530315279e-06
-2.33614393200189e-05
5.52092969641454e-06
-2.34888206288997e-05
-1.46110830195911e-05
-4.47817665492708e-06
-6.58370080993378e-06
-1.92938076961657e-05
-2.35008660768054e-05
-1.85515474818741e-05
-1.98095619178963e-05
-1.28014977148886e-05
-4.15337648482152e-06
-2.4283312192312e-05
-3.94011407025112e-06
-2.34825313025818e-05
-2.0234512096527e-05
-2.61507206044669e-06
-2.50263087742033e-05
-1.68158251273399e-05
-8.60656415640427e-06
-1.7168026385166e-05
-3.55457932861269e-05
-2.98321256145841e-05
-2.340902784935e-05
-2.44805249631245e-05
-4.01613504993212e-06
7.90388834505556e-07
-6.28955225058547e-06
-1.43506407330821e-05
-2.11953013293321e-05
-1.63938813677067e-05
-1.29167547174474e-05
1.93216366187273e-06
-1.04682695423978e-05
-9.56260171956737e-06
5.2879722150932e-07
-8.51763798123835e-07
-4.24823593850202e-06
-1.81106106803326e-05
-2.38083251951183e-05
-1.3813730267768e-05
-1.19383110159344e-05
-6.6297374805754e-07
-1.87400414753902e-05
-1.89550230427956e-06
-2.4988606549207e-05
-8.31827887124237e-06
-3.12452746831023e-05
-3.94554514184392e-05
-4.57826286773659e-06
-2.27039090073847e-05
-2.10734030855014e-05
-2.67371100131138e-05
-3.1489093604439e-05
-1.19165903986858e-05
-1.37512427161683e-05
-1.13658658535562e-05
-2.91740756225438e-05
-1.47775939844318e-06
-3.12170627701571e-06
-2.60659806406245e-05
-2.9063922212351e-05
-2.19549225987612e-05
-3.66264388900883e-05
-2.43085580834669e-05
-2.94311431764603e-05
-1.17869289854668e-06
-8.54481928963748e-06
-1.95225108329583e-05
-1.3616463543166e-05
-8.30869028534597e-06
-1.52818089082277e-05
-3.02836623803849e-05
-2.79234611900734e-05
-2.86753148302015e-05
-1.95858808319968e-06
-9.50432433728873e-06
-6.74327816456809e-06
-1.76498822577036e-05
-1.98854122227543e-06
-2.15361032019737e-05
-1.48121810682654e-05
-1.72120539890383e-06
-1.0964780679892e-05
5.02867134849828e-06
-1.01724790852691e-05
-5.06039903470827e-06
-1.27405720600803e-05
-2.65018065985805e-05
-9.08451269784324e-06
-2.3621306107852e-05
-1.84418755422382e-05
-1.22222135538172e-05
-1.94340644260876e-05
-8.7488643879111e-06
