# Supplementary material for: Research on computational propagation and identification of mine microseismic signals based on deep learning
Source: PLoS One. 2025 Oct 22;20(10):e0334641. doi: 10.1371/journal.pone.0334641 (PMC12543183; doi:10.1371/journal.pone.0334641)
Supplement: S11 Data — (ZIP) [file pone.0334641.s011.zip › 000101100002597.xlsx_0.txt_24.txt.txt]

-2.63875498545843e-05
-1.13060173753366e-05
-1.35047105628916e-05
-1.34777070133905e-05
-2.47990066688244e-05
-2.07800339453759e-05
-1.74533328793865e-05
-2.21202867379873e-05
-1.62073773738398e-05
-6.92319833603227e-07
-2.31231706650318e-05
-7.96804904943402e-06
-1.65366031945306e-05
-9.97060029288538e-06
-1.68453342703737e-05
-1.06077467947982e-05
1.10458674440423e-05
-9.30537252071209e-06
-2.70378339330033e-05
-1.13651224488742e-05
-1.55110942381578e-05
-2.25250428844111e-05
-4.15572505320294e-06
5.01477313746469e-07
-1.17004591481032e-05
-3.78165240001124e-05
-2.4672326429922e-05
-3.80904654941279e-05
1.67896037549152e-06
-1.1360487566408e-05
-4.96348317705382e-06
-2.42082075192354e-05
-1.54017863768423e-05
-2.16652396060382e-05
-2.34514805875073e-05
-1.06489717496102e-05
-2.90540653230516e-05
-1.67154053737824e-05
-3.32040317373885e-05
-1.51864617829583e-05
-1.31307031635478e-05
-2.12715282772331e-05
-5.90604060975833e-06
-2.30389172936904e-05
-1.6584160234121e-05
-4.78620563027197e-06
-2.21394922683491e-05
-1.4555462878481e-05
-3.78310820275181e-05
-2.26517742032059e-05
-3.12763883233455e-05
-1.33398104423775e-05
-2.25451454326028e-06
-1.06639055695553e-05
-5.28966553445363e-06
-2.55844849537608e-05
-1.54941234639524e-05
-9.36746459871373e-06
-1.63256918913008e-05
-1.44926675504349e-05
-1.43602517230554e-05
-6.93203965154662e-06
-1.3326096404482e-05
-2.09271641960981e-05
-1.99156256532125e-05
-7.36074282370058e-06
-2.17492832606257e-05
-1.61753122435201e-05
-1.68204149334697e-05
-7.38213181100997e-07
7.26552896417444e-07
-6.2619989961809e-06
-8.14006083437403e-06
-3.88011376703571e-05
-1.00964157286321e-05
-1.33405905351277e-05
-4.71872231755737e-06
-1.13781969370784e-05
-4.05823787909147e-06
-5.70693182152083e-06
-1.5775575424641e-05
-9.23797933642829e-06
-2.84193630029937e-05
-9.852944658954e-06
-6.76973614378727e-06
-4.92818771949727e-06
-1.92555033332961e-05
-2.01323731318973e-05
-1.31624652624369e-05
-1.57070375933403e-05
-1.49649728734536e-05
-2.21801261961406e-05
-1.32644295609413e-05
-2.45476202864373e-05
-2.93135109610192e-05
-8.68430016797149e-06
1.0464160364221e-06
-1.33231494828764e-05
-3.95649012346075e-06
-2.99332142087375e-05
-9.70120509221357e-06
-1.48959246536883e-05
-2.32933770781282e-05
-3.49949460708567e-06
5.93628582403528e-07
-1.01675343117318e-05
-7.01655505103199e-06
-8.02515935029781e-06
-3.10075265308117e-05
-1.46003420523734e-05
-1.89629667373955e-05
-2.659742736021e-05
-1.78923399996602e-05
-9.72399755560127e-06
-1.33327214371961e-05
-2.48745950483287e-05
-1.45241616398459e-05
-1.18510585597855e-05
-2.46745867134411e-06
-4.55875239107919e-06
-2.70170471662289e-05
-6.10183736294998e-06
-9.03886921744082e-06
-1.69649519129462e-05
-1.48604708456727e-05
-2.52513408953933e-05
-2.1676120666631e-05
-1.45888752645766e-05
-1.42001218633058e-05
-1.54262536254384e-05
-2.01627611479558e-06
-2.15456785848109e-05
-2.62112719692867e-05
-1.39671434861128e-05
-3.14894687134233e-05
4.28267435943952e-07
-1.60753423194453e-05
-2.28355288613159e-05
-2.17247124778754e-05
-2.2584936982736e-05
-2.7729039815651e-05
-1.94424327113611e-05
-3.12621858850637e-05
-1.85130014965597e-05
7.16284835397895e-06
-9.4200655622737e-06
-2.41217962108472e-05
-7.46342028095201e-06
-2.20500426902093e-05
-3.18848428926873e-05
-1.21985036392301e-05
-2.08691549303615e-05
-6.67186506178203e-06
-1.79967762289426e-05
-3.11352804930282e-05
-2.31941564004207e-05
-2.95784914704373e-05
-3.10254632922154e-05
7.8676213513877e-06
-1.02065686663846e-05
-2.10037367821122e-05
-1.17934499528948e-05
-3.38654353869404e-05
4.153863473375e-06
-6.87332211490141e-06
-1.48260343732411e-05
2.79199344415928e-06
-4.66840374573504e-06
-2.75895672271475e-05
-5.76963947315309e-06
-9.9473662371428e-06
-1.73802288147162e-05
-1.43235679607372e-05
-1.94462153639788e-05
-1.23326677264337e-05
-2.12385873153327e-05
-1.60701251369624e-05
-3.34434781927621e-06
-3.27467152226903e-05
-1.73448282189076e-05
-2.04255130167886e-05
-2.92135522430682e-05
-7.39791044206921e-06
-1.23339452593129e-05
-2.87795956537447e-05
-3.02146491484432e-05
4.79062725018813e-06
6.8051685885004e-06
-2.00490963896326e-05
-1.05846487645036e-05
-1.06694534738404e-05
-1.54874087568913e-05
-9.98240539910392e-06
-3.14023566477637e-05
-3.55048266219828e-05
-5.29162115518205e-07
-7.28132720402746e-06
-2.23503530836646e-05
-1.97645530245461e-05
-3.97302077204525e-05
-1.80104088625864e-05
-9.79146570320424e-06
-1.15732592420396e-05
-2.02958269289123e-05
-1.97837563577809e-05
-1.35144931804154e-05
-9.14849711963787e-07
-1.83053754040123e-05
3.83734181881826e-06
-1.78653202708898e-05
-1.73569709238252e-05
2.63146040111781e-06
-2.86587121427834e-06
-2.83890704148031e-05
-1.72674945799323e-05
-1.4143843029563e-05
-1.26945672857353e-05
-5.41104703184775e-06
-1.5532861898015e-05
-1.44745190753125e-05
-5.18793772617799e-06
-3.12678821025212e-05
-3.05649149094494e-05
-1.65820549282496e-05
-1.74019944407737e-05
1.34310601256857e-05
-2.05547667716375e-05
-4.44880443286537e-06
-2.98182494543814e-05
-2.08529122903561e-05
-4.09970795687518e-05
5.28100749380716e-06
-1.41571083118415e-05
-1.99778680328598e-05
-2.54032695975068e-05
-1.81884437416315e-05
-2.08019796931434e-05
-2.62491114063135e-05
-3.35044058654448e-05
-1.24102920234832e-05
-2.38128545430163e-05
-1.1326297473128e-05
-8.00321949354113e-06
-5.61794605964787e-06
-2.63100663929566e-05
-1.16070450435744e-05
-2.50111180525109e-05
-9.04740881595344e-06
-8.34299349846049e-06
-4.5312779468182e-06
-8.63062470047033e-06
-7.09401410575921e-06
-2.0028599821211e-05
-1.7989980333485e-06
-1.94273879069637e-05
8.07445210240523e-06
-6.42888617305191e-06
-1.47458983242426e-05
-2.41380499379338e-05
-1.16338559343544e-05
-9.2099345818512e-06
-4.35502674681562e-05
-3.80339513669399e-05
-1.59223522216745e-05
-1.62163895689345e-05
-2.21291746836909e-05
-1.78934624281437e-06
1.19459597598528e-05
-1.11562413038758e-05
-1.37951577589669e-05
-2.82570900860343e-05
-4.54193080616089e-05
-2.29329868718673e-05
-2.66659225909521e-05
-1.63531896424937e-05
-2.07107640548583e-05
-1.9015842812477e-05
-1.67249532552697e-05
-4.74924976596828e-06
-2.15335492435e-05
-1.41567390261083e-05
-2.01399226934486e-05
-3.41005800620825e-05
-2.83565727594429e-05
-1.1858185151264e-05
-2.66352142240582e-05
-2.1551169649243e-05
-3.24486078487477e-05
-1.11589880537723e-05
-1.52785420350035e-05
-2.45219635867865e-05
-1.74638742614872e-05
-2.45687771194544e-05
-1.76368166175353e-05
-6.35195018870674e-06
-1.45177232687583e-07
-9.61714257423464e-06
-2.26519180990254e-05
-1.4815421614839e-05
-2.32573091706806e-05
-1.5643192376325e-05
-2.0376564906213e-05
-6.72873098046837e-06
-1.53971959850098e-05
-7.77551704229058e-06
-2.04710901475789e-05
-1.02310797174386e-05
-2.01987548059249e-05
9.80407977871945e-07
-1.6403896392466e-05
-1.30438562826583e-05
-1.44360422223708e-05
-2.10896285794471e-05
-2.13670378035925e-05
-2.37356534670896e-05
-2.02429922796943e-05
-2.66229302473873e-06
-1.99799082136731e-05
-2.06184433731021e-05
6.64345124886467e-06
-1.65451595770802e-05
-2.49551890107133e-05
-9.02392697613262e-07
-3.52050335092732e-05
-1.41005985328415e-05
-3.95664402495399e-05
-2.70053132411841e-05
-9.41122690721074e-06
-4.24870877273097e-06
-1.35375347122903e-05
-3.20864763508626e-06
-7.1907094760528e-06
-2.40068488380048e-05
-1.9503045424952e-05
-1.67588081353911e-05
-2.42029591862285e-05
-1.90964767704774e-05
-2.23812434598193e-05
-5.75203732884115e-06
-8.98372552842123e-08
-2.45909879278874e-05
-2.16498077524279e-05
-2.18547229623906e-05
-2.23350899752678e-05
-8.09711612718266e-06
-4.55072787206665e-06
-8.85337254196298e-06
-5.07207161539984e-06
-2.22829812901032e-05
-1.73956245282986e-05
-1.29760900297994e-05
-1.80777617037007e-05
-1.66576902265865e-05
-2.35047537606508e-05
-2.60686571376317e-05
-1.20719106783695e-05
-1.33401989346182e-05
-2.13060663643353e-05
-9.80902008880322e-06
-1.94426624294512e-05
-3.41412393275105e-05
-1.37190732603139e-05
-3.51372344610273e-05
-1.0426139175737e-05
-3.32062861647103e-05
-2.44802624502563e-06
-1.06180842646126e-05
-2.75718278075475e-05
-1.12563478054991e-05
-8.32390602584194e-06
-1.35660955836714e-05
-2.02842432328133e-05
-1.53385370026346e-05
4.14377479173737e-06
-1.18537254773582e-05
-3.41056176802224e-05
-1.3525756180009e-05
-2.27682763422483e-05
-7.24186024938211e-06
-2.04387535108089e-05
-2.05536884603883e-05
-8.13907263678789e-06
-2.26523879594782e-05
-1.21976786835623e-05
-1.52310971696702e-05
-8.75160219844447e-06
-1.03989905169777e-05
-1.57345268761474e-05
-2.33199066404611e-05
-1.17849130135071e-05
-1.89556026855177e-05
-1.76860650596113e-05
-1.20059394574683e-05
3.0646681402032e-06
-9.02085187203818e-06
-8.79423665171645e-06
-6.41389713234023e-06
-1.37394634722671e-05
-3.23036117694136e-05
-2.38192723591648e-05
-3.29631827859452e-05
-2.20924340860513e-05
-2.98033148685323e-05
3.29507351893881e-06
-6.39871671016747e-06
-2.55284261231684e-05
-1.66784320382497e-05
-1.43040787447809e-05
-7.77489738593384e-06
-5.83087981085011e-06
-3.90538575046088e-05
4.91463278507983e-07
-4.15132755054401e-06
-2.21226718966846e-05
1.40364283866946e-06
-6.73639790787177e-06
-2.62028403109527e-05
-2.68735503342681e-05
-1.60374944244451e-05
-1.88473761290776e-05
-2.22215631091564e-05
-2.63085187411368e-06
-4.53764515448117e-06
-3.54089355096059e-05
-2.14787632274599e-05
1.55611900826685e-06
-1.75410439704938e-05
-1.98476059735859e-05
3.50178436066238e-07
-1.62363517299083e-05
-1.60805061649197e-05
-1.33274380809978e-05
-1.72593708635222e-05
-1.10777935927291e-05
-2.63546024200882e-05
-4.67070571465641e-05
-2.29362425435137e-05
-1.22534831937282e-05
-2.50612089969642e-05
-1.84543680727097e-05
-3.19727145635692e-05
-2.40556710684111e-05
-8.23069977021676e-06
-1.43446500527433e-05
-2.32365659265299e-05
-4.79056706995285e-06
-2.08105286244246e-05
-2.51270863922426e-05
-2.59985106080601e-05
-1.46085560007813e-05
-9.66843565890654e-06
-4.21504755046308e-06
-2.93571609064261e-07
-1.14592763644703e-06
-1.51123546700779e-05
-1.63999130384677e-05
5.20825407621384e-07
-1.95161099203784e-05
-1.823923046967e-05
-2.88401350207496e-05
-2.12066453305806e-05
-2.06602924797244e-05
-1.94335327392055e-05
-2.24065694192939e-05
-9.40869361922447e-06
-1.01734692677515e-05
-2.06976048548905e-05
2.65347284218639e-06
-2.29119306607413e-05
-3.86244444105461e-05
-2.85861509357259e-05
-2.2197555590594e-05
-7.47454013339847e-06
-2.1064191282909e-05
-1.62107072498771e-05
-2.24546832232966e-05
-8.5258327461137e-06
-3.30347344652391e-06
-1.96447308475743e-05
-1.38619974502791e-05
-2.31310150303624e-05
-1.6618597257416e-05
-7.526679937488e-06
-9.38212423582188e-06
-6.2063884828642e-06
-2.41322333144496e-05
-6.70406942188129e-06
-8.08298178268839e-07
-8.06643103350691e-06
-4.26739002822481e-05
-2.28309040553515e-05
-2.74962743912468e-05
-1.76530431520353e-05
-1.11208440409163e-05
8.96986355251534e-06
2.66536634439997e-06
-9.36137212282511e-06
-1.77854052876715e-05
-1.35255320740699e-05
-1.40858257355496e-05
-2.72277701607703e-05
5.43866582682516e-07
-1.62300384443734e-05
-1.83303456875226e-05
-3.9331168209488e-05
-1.31590388052222e-05
-1.94373012159519e-05
-2.00595184418691e-05
-9.95338748765524e-06
6.76822841341859e-06
-3.0261015459438e-05
-7.20723751002747e-06
-1.00901339979918e-05
-2.77495755315318e-05
-2.0193739490696e-05
-2.47609205953634e-05
-2.85226000891879e-05
-1.71954945569372e-06
-1.79706269904673e-05
-3.8285574935531e-05
-2.06654238002698e-05
-7.20595175965379e-06
-2.52144755046817e-05
-1.14443185542917e-06
-1.04507474856237e-05
-2.40942596760795e-05
-1.98360263299233e-05
-1.29174354411465e-05
-2.04237863786414e-05
-2.22414550107751e-05
-1.41393096644074e-05
-1.85672056492741e-05
-3.41120596405055e-05
-7.1500148467468e-06
-9.13516538689315e-06
-2.9386644950808e-05
-1.25846329767147e-05
-1.63342230810058e-05
-2.07852851651822e-05
-2.64893501950442e-05
-2.72798951329173e-05
-1.09653848656571e-05
-3.44304410049489e-05
-2.23778008390162e-05
-8.33130950476914e-06
-6.40406147668468e-06
-1.04912435532463e-05
-1.12820300613241e-05
-5.54610438336288e-06
-9.26846047772187e-06
-3.11634629627584e-05
-2.68824632914222e-05
-1.4598151480063e-05
-1.42421234869075e-05
-3.07960750161975e-05
-3.69454472920808e-05
-1.59432562059388e-05
-3.67567188546865e-06
-3.05697152152409e-07
-9.65081087624635e-06
8.31311960966115e-06
9.22184001497142e-07
-2.31009442977527e-05
4.11009935691552e-06
-4.92358161933331e-06
-9.92834102674458e-06
-2.71834756529757e-05
-1.02356000759633e-05
-2.07592493368821e-05
-1.31678338615442e-05
-1.80044509537634e-05
-1.90669132679509e-05
-2.02354846606593e-05
-2.92593690625669e-05
-2.5094017624003e-05
-5.00365718414058e-06
-2.84000511249767e-05
-6.08737657952511e-06
-1.1010155416546e-05
-1.70490534942697e-05
-1.42161533123392e-05
-2.51886627897464e-05
-7.81727523650076e-06
-8.88544104419126e-06
-3.18769107396295e-06
-1.81285676820609e-05
-1.35833586751772e-05
-7.62888038564632e-06
-2.86814052708261e-05
-3.48908351228631e-05
-1.51098480593881e-05
-5.10141332455597e-06
-1.89376018247335e-05
1.70971770945031e-06
-3.17723547814018e-05
-1.50212686843204e-05
-7.9746479272609e-06
5.92354975208404e-07
-2.62128773440274e-05
-2.30336275746641e-05
-2.0556816740992e-05
-2.70770352719898e-05
-1.69361484654697e-05
-1.22155812254312e-05
-2.71337710403546e-05
-4.37097198247408e-06
-9.69088825618582e-06
-2.44308093529666e-05
-4.09884460205748e-06
-2.09817653422585e-05
-1.2322990439406e-05
-4.76488026506116e-06
-2.21478603458575e-05
1.5008816693924e-05
4.79368343997729e-06
-1.93459661264567e-05
-1.23463617983592e-05
-1.40129685290969e-05
-1.50185506454356e-05
-2.50731049720218e-06
-2.57200476504921e-06
-4.1635270636729e-06
-3.17666395549123e-06
-2.29126832039641e-07
-2.0000545069638e-05
2.96400849249386e-06
-1.51503391832618e-05
-7.30087946296956e-06
-2.51095864981418e-05
-2.44886402903385e-06
-2.03530475048763e-05
-5.71087705162315e-06
-1.70783715848286e-05
-1.05449545589605e-05
-1.15847459914513e-05
-3.07869804279056e-05
-6.04433112862955e-06
-2.08682838891169e-05
7.88181215440363e-06
-2.29469489801382e-05
-2.12120137122004e-05
-1.10224930980546e-05
-1.29733198516557e-05
-2.66459430358432e-05
-2.84378454174057e-05
-1.88520750105564e-05
-1.02164773336892e-05
-1.98820749531516e-05
-3.59812635830235e-06
-1.24296279931136e-05
-1.55498243800228e-05
-2.39002058177823e-05
-2.67303556839442e-05
-2.35087588184696e-05
-2.38330191093273e-05
-3.28498135289797e-06
-1.63972417154697e-05
-2.36522940933811e-05
-8.39921422547528e-06
-2.63639624769124e-05
-1.24685930187393e-05
-1.64737749406571e-06
-7.67530267047423e-06
-1.8723691115472e-05
-2.51855975699806e-05
-1.55465697769746e-05
-1.6748244234552e-05
-1.16334616067794e-05
-1.12758242073556e-05
-1.28489960596363e-05
-8.50690126291119e-06
-2.08919314864826e-05
-1.4453712322738e-05
-2.616502332723e-05
-1.2417905259641e-05
-2.23128668937799e-05
-1.34397243986908e-05
-1.37006007322902e-05
-1.22891819863729e-05
-2.6357980528168e-05
-1.85355189603011e-05
-2.10596157680679e-05
-1.4491079490042e-06
-2.89698154444338e-05
-1.65456289428904e-05
-2.40630125574163e-05
-2.29914181782032e-05
-2.17239842404417e-05
-7.36545475193957e-06
-3.88918309828367e-06
-2.06282273959916e-05
-1.30529395452058e-06
1.19751632862989e-05
-1.31030321062948e-05
-2.7321873626359e-05
-2.57927717405522e-05
-7.50431183223677e-06
-8.77413777970691e-06
-1.05703415935721e-05
-1.18616504380234e-05
-2.40512115176509e-05
-1.35096125753425e-05
-2.86284230104086e-06
-9.60738896069848e-06
-2.23919584926325e-05
-2.51783474207262e-05
-1.4633512141615e-05
-1.89635133098405e-05
-1.90030606279067e-05
-1.57845259884016e-05
-2.01796124017347e-05
-1.00262210353301e-05
-2.51414375582284e-05
-1.42040771151448e-05
-1.83403384001942e-05
-1.5215766536879e-05
-1.08231667834041e-05
-2.21572191610294e-05
-2.13515063379327e-05
-1.00241385581154e-05
-1.763001086499e-05
-7.72678076325919e-06
-1.03757286643287e-05
-2.16850853928269e-05
-1.76998284305153e-05
-1.48762337268652e-05
-1.09661657980715e-05
-9.43756612406114e-06
-1.40736616367924e-05
2.16968785800437e-06
-4.58778998521241e-06
-1.20614097742016e-05
-2.90629512116393e-05
-3.26025991599444e-05
-2.14034953888689e-05
7.06199628853282e-07
-8.78326928446451e-06
-1.51497291185027e-05
-2.91109663470793e-05
-1.04215036326785e-05
-1.70485249729991e-05
-5.33217217441536e-06
-7.22160691923101e-06
-1.47683669604881e-05
5.35804127982402e-06
-1.25126261189703e-05
-1.07496943013975e-05
-1.76867434469921e-05
-1.43222404578988e-05
-7.72601370359335e-06
-1.79909216003117e-05
-2.81127656501421e-05
-1.54590709504759e-05
-1.57238856095156e-05
-1.14747450851602e-05
-2.78617026998602e-05
-1.46781777655523e-05
-2.74150831005214e-05
-1.1477194868232e-05
1.33014024969641e-06
-1.66678179743942e-05
-7.70314735388357e-06
-5.42452190405393e-06
-2.03373174029833e-05
-8.63215658593878e-06
-1.0427064729013e-05
-1.74161347917242e-05
-1.76898394172285e-05
-2.93324883506051e-05
-1.69851989918924e-05
-3.53304151768114e-06
-1.83958219553937e-05
-1.2260608992982e-06
-8.23618873664487e-06
-9.73044054031013e-06
-1.81149127720821e-05
-3.20987206300515e-06
-1.49153101095966e-05
-1.263365214807e-05
-1.60300150995449e-05
-2.74406814841128e-05
-1.61615788273126e-05
-9.96434778754849e-06
-2.66789295454337e-05
-1.05553005900912e-05
-1.61949664726403e-05
-2.64710220043978e-05
-2.51553697372426e-05
-4.0062119468899e-05
-4.03539657473757e-05
-2.04123442301431e-06
-2.40390906728662e-05
-1.33588623414964e-05
-1.73581148971611e-05
-2.09300374880519e-05
-1.56704472493377e-05
-6.12131775024719e-06
-2.56979802766759e-05
-2.56779188368781e-05
-2.68112195800368e-07
-8.06834276587229e-06
-5.84773368303089e-06
-1.21409609165751e-05
-2.754314914993e-05
-1.196949891656e-05
-1.1549510918117e-05
-2.0653968085785e-05
-2.44439096182045e-05
-2.84370855198797e-05
-2.53455059541484e-05
-1.0269960435469e-05
5.70320263115475e-06
-1.25066735040116e-05
-7.14557606113134e-06
-9.86572234037975e-06
-2.92039779384661e-06
-6.1161001576904e-06
-3.67292225965134e-05
-2.45248866336051e-05
-2.44551593225888e-05
-6.67630183687683e-06
-9.64715399187048e-06
-1.57722423131181e-05
-2.40238390327638e-05
-1.9580026142729e-05
-1.50675984496663e-05
-2.6179761094331e-05
-4.68456437100112e-05
-1.0573750907303e-05
-1.81591689451317e-05
-1.59992758482383e-05
-3.25417270345044e-05
-2.18199486579386e-05
-9.02107333925382e-06
-1.68689378220516e-05
-3.49905236888982e-05
-1.62824296485496e-05
-1.84731667740254e-06
-2.00313246128718e-05
-1.65275667709534e-05
-1.74925639477276e-05
-2.0361134027765e-05
-6.13244899397778e-06
-2.18324343051612e-05
-2.88894820528263e-05
-3.09083898610917e-05
-2.06058568611142e-05
-1.00679803101258e-05
-1.75348342839027e-05
-1.93828786292008e-05
-7.31532645192694e-06
-8.23896738004811e-06
-1.05599658064098e-05
-3.14738835370296e-05
-1.77311068090989e-05
-1.82656803270633e-05
8.96458199126819e-06
-3.24707383802121e-05
-1.10311915814882e-05
-1.5269583316772e-05
-1.54271932418709e-05
-8.1813895184736e-06
-2.16620418804869e-05
-1.46366455767068e-05
-2.18422299928181e-05
-1.71713332619275e-05
-1.76427676285483e-05
-1.72638043138292e-05
-2.10639764426289e-06
-2.16240097593652e-05
-3.43708205960073e-05
-1.82811937719345e-05
-2.05504331947554e-06
-1.65998315334411e-05
-3.11646352082203e-06
-9.87915901720482e-06
-9.46671892564832e-06
-2.23367810685129e-05
-2.58671668773129e-05
-2.13171521815729e-05
-2.87315098507782e-05
-2.0620523112365e-05
-1.47402794040631e-05
-1.12955764220504e-05
-1.04042956281793e-05
-1.14801337875613e-05
-1.95372570421278e-05
-2.14546253575585e-05
-1.55616199264348e-05
-1.63115883535912e-05
-8.08315325663683e-06
-2.24048875093739e-05
-3.61838074089291e-05
-1.4581928928912e-05
-2.0227861460814e-05
-2.33441033681469e-05
-1.02223047054634e-05
-1.4858238730126e-05
-1.5459939200753e-05
-1.21926791123666e-05
-1.17150433546587e-05
-1.30208354810401e-05
-8.68015532499677e-06
-1.05495009081438e-05
-1.31683624810017e-05
-1.21204273720806e-05
-1.83623459458609e-05
-1.2722501867317e-05
-2.00355953474415e-05
-1.00871779869292e-05
-5.87453874696437e-06
-1.06027517112188e-05
-1.07778132693117e-05
-1.45065995540459e-05
-1.44091448699169e-05
-1.27330945265005e-05
-1.80478449601631e-05
-1.33558532680204e-05
-8.8360291594839e-06
1.41496537691491e-05
-1.43473655409669e-05
-3.95752040496397e-05
-6.24359572780538e-06
-1.94796518825726e-05
-9.51863448811166e-06
-1.87792838360985e-05
-4.25415700952568e-06
-2.29479725558224e-05
2.38097803876829e-06
-2.30777931641462e-05
-2.17680987222006e-05
-2.13835729396398e-05
-8.81852133529156e-06
-2.27875316162542e-05
-2.23119752318441e-05
-6.10085248324421e-06
-1.13973074871166e-05
-1.55738142461328e-05
-2.11896871274731e-05
-1.6927431631364e-05
1.52711946800133e-07
-4.23205574891027e-05
-2.80115494339663e-05
-3.3564500765334e-06
-2.26377394535416e-05
-1.7966057739524e-05
-2.31034201490651e-05
-1.22767050463858e-05
-1.93455529864223e-05
-2.1343100659135e-05
-2.1596981814337e-05
-1.56819648762373e-05
-2.08889040692141e-05
-7.51223628011005e-06
-1.44322649308593e-05
-4.02413083087117e-05
-2.78265439352355e-05
-1.49038237485191e-05
-1.04510377703789e-05
-7.88005902118901e-06
-1.8718608182429e-05
-2.48068348034779e-05
-8.68370599451e-06
-1.26658645429268e-05
-2.08323271610398e-05
-2.35167455303335e-05
-1.60570118224847e-05
-2.13161178342853e-05
-9.91239640091614e-06
-4.2731981811738e-06
-2.94848939331811e-05
-1.14592165990978e-05
-1.43599421200997e-05
-2.64604714082484e-05
-2.32387665831587e-05
-3.90108381632034e-05
-1.45350687826947e-05
-2.34585938559187e-05
-6.69323018745777e-06
-2.88699023240525e-05
-1.5241616489785e-05
-2.45650005277018e-05
-1.78483793320466e-09
-1.92700693273243e-05
-1.6412203547277e-05
-1.79517633875566e-05
-3.6107119157479e-06
-7.64112023299671e-06
-2.61550795410695e-06
-1.2948406214485e-05
-2.02366901963591e-05
-1.64572672119036e-05
-1.11895466448131e-05
-2.44209987619149e-06
-2.63646330431535e-05
-2.29549997949725e-05
-2.18923587891284e-05
-2.50442072038242e-05
-1.45141183311411e-05
-1.20519139154581e-05
-1.38855843726824e-05
-3.07913432071875e-05
-1.37437218823558e-05
-1.35764093198133e-05
-2.79734084736576e-05
-2.86278147507838e-05
-1.04483201212605e-05
-2.48373926438049e-05
-1.40384579729564e-05
-1.92167690935217e-05
-7.11288243981335e-06
-5.61063498181488e-06
-1.10841442441703e-05
-3.05911195184699e-05
-1.17737988505825e-05
-1.69084373484321e-05
-9.96198699614897e-06
-1.56492472748261e-05
-2.56358900175387e-05
-1.68595917211251e-05
-3.49069796007858e-05
-1.53097800198213e-05
-2.48622996493885e-05
-3.28713696885681e-05
-6.909587001837e-06
-1.9205791847624e-05
-1.7893270961475e-05
-4.9316769062611e-06
-2.87202221225327e-06
-2.57237285065512e-05
3.60904745529585e-06
-2.45941416239687e-05
-2.42331177640984e-05
-1.56029173056097e-05
-1.30235371123729e-05
-1.1701752642067e-05
-2.47648125429402e-05
-2.14190638570344e-05
-1.09813172428006e-05
-1.76759417438169e-05
8.7370764340835e-07
-1.52590841886942e-05
-1.07147588628053e-05
-1.93022622813127e-05
-2.43847662998086e-05
-1.96622471105093e-05
-3.22292872079714e-06
-1.54161600997127e-05
-1.98920719701247e-05
-3.76197476100117e-05
-2.34322209979914e-05
-1.18222555788213e-05
-4.59135943289565e-06
-1.93292830858395e-05
-1.43565421221914e-05
-1.16307449775101e-05
-1.93617127405016e-05
-8.25875677811511e-06
-5.16149005614753e-06
-9.75515155610867e-06
-1.94769413936768e-05
3.8813420025539e-06
-2.04053166408058e-05
-2.03071808733161e-05
-3.21043178856803e-06
-1.1751627321445e-05
-3.39891355598435e-05
-2.22371116631605e-05
-6.23261702098777e-06
-1.7131760241903e-05
4.47609004657587e-06
-2.08222302851241e-05
-3.91436203641354e-06
-6.00163608054396e-06
-2.08179160341547e-05
3.15670796666071e-06
-2.21886609089764e-05
-1.60961888678869e-05
-3.06593237699228e-05
-1.25338000085784e-05
-2.77867239713311e-05
-2.99331683275769e-05
-1.01989416164062e-05
-2.09295881197037e-05
-1.08184833681659e-05
-9.94922895921519e-06
-4.07560385261483e-05
-4.95162445575923e-06
-1.40480297840923e-05
-2.06227379174998e-05
-1.0491280066344e-05
-8.87536688103454e-07
-2.77732182530327e-05
-1.81698201485057e-05
-9.95773757139634e-07
-1.51697498767999e-05
-1.30156094473774e-05
-2.16963094868867e-05
-1.937585229131e-05
-2.00718418056774e-07
-2.79015756563553e-05
-2.54232003513751e-05
-1.18449364867517e-05
-1.43082448902723e-05
-2.18028166429881e-05
-1.20453842847654e-05
-1.21436710005925e-05
4.69057138750982e-07
-2.85160660615007e-05
2.96331829648237e-07
-5.8064572975205e-06
-2.16643200581764e-05
-2.26363448459717e-05
-4.96067592854609e-07
-1.62159762582146e-05
-7.228785584919e-06
-7.86196363807032e-06
2.69384005534151e-07
-9.92250722089079e-06
-1.43266684974266e-05
-7.03826349504722e-06
-1.87081786235066e-05
-2.06854105943443e-05
-3.0446901547075e-05
-1.05834293603497e-05
-1.11948454637414e-05
-1.25682448710074e-05
-4.09594698485658e-05
-2.28709090761679e-05
-1.82730069105705e-05
-2.94535698396383e-05
-1.60127097730956e-05
-2.41880471873723e-05
-4.02182202837937e-05
-3.66322453254145e-05
-3.01523854814735e-06
-2.35991217969794e-05
-9.08457954851897e-06
-2.30399670233505e-05
-1.9075859794473e-05
-2.26953725681508e-05
-1.85818223077084e-05
-1.14565257707206e-05
-1.17078532248421e-05
-1.27192515727382e-05
-1.38704591670689e-05
-6.61893966562793e-06
-6.3189724335003e-06
-2.01616104296813e-05
-1.91880450099265e-05
-2.20821954930157e-05
-1.18961254838093e-05
4.04037797336812e-06
-2.13277294140496e-06
-2.12474637513017e-05
-3.25992586091992e-06
-1.67667624606762e-05
-1.08722172354048e-05
-2.38772837588649e-05
-1.16109719985583e-05
-2.2285715067197e-05
-9.38176879843368e-07
-1.70523326436322e-05
-1.91381290718409e-05
-2.44818140629429e-05
-3.31921428917208e-05
-2.46204253534134e-05
-1.60340720924922e-05
-3.13490898116047e-05
-8.2771492693161e-06
-3.4723149644142e-05
-2.48374144704987e-05
-1.21537070396182e-05
-1.77919426703622e-05
-2.55208696282066e-05
1.48237259955095e-06
-1.1944139043717e-05
-3.01974125050734e-05
-2.05002805990319e-05
-1.71377141186349e-05
-1.18385452487212e-05
-1.73746828119791e-05
-2.27838826791574e-05
-8.0298442241381e-06
-1.53625831127038e-05
-7.15112117853325e-06
-1.69370913346048e-05
-1.96548039224415e-05
-2.32484409104591e-05
-3.57754335767638e-05
-8.37060859663931e-06
-1.26811365963358e-05
-9.00106224535824e-06
-2.96559739069735e-05
-2.06255393485863e-06
-1.58382604723574e-05
-8.98582050934762e-06
-1.77715880209996e-05
6.10531153552885e-06
-1.04466504517295e-05
-1.69216042971192e-05
5.02113534812914e-06
-5.24331574825756e-06
-8.67625903364433e-06
-1.73006148792666e-05
-2.99582094571613e-05
-1.27371586967995e-05
-1.00090780051078e-05
-2.60662549292964e-05
-1.48529333277799e-05
-1.74494652516381e-05
-1.40042359997749e-05
-1.39584156198254e-05
-3.0581300329061e-05
-1.59591952326091e-05
-8.51587647931393e-06
-1.52573008050821e-05
-1.92270916653431e-05
-1.74231849986183e-05
-1.011112254286e-05
-1.0776139841194e-05
-1.30758053965714e-05
-5.75755689856247e-06
-3.25414804298722e-06
-2.31975064823002e-05
-4.71973892932714e-06
4.46746019760792e-06
-2.3603905219221e-05
-6.31426404569261e-06
-3.67474573873512e-06
-6.83429825402071e-07
-1.21683492936112e-05
-1.2946055084835e-05
-1.81722808752616e-05
-8.64542867729533e-06
2.54619554733648e-06
-6.72868741420231e-06
-1.75497973941714e-05
-1.33048487952652e-05
-1.80967189914631e-05
-2.22885368065913e-05
-2.53044925501795e-05
-1.35617451869873e-05
-2.46375763566417e-05
-2.86206824141873e-05
-5.1163148109247e-06
-4.26386428936724e-06
-3.91093221719311e-05
-2.87365246271232e-05
-1.76947585216017e-05
-2.07311144628304e-05
-1.64048698364495e-05
-3.06979782397363e-05
-6.60892156709966e-06
-1.82022386925325e-05
-2.40765984848834e-05
-1.61205561945784e-05
1.08040557612741e-06
-3.07642105378576e-05
-1.29897810767304e-05
-1.98104820433607e-05
-1.49974807518797e-05
-1.04736608723978e-05
-2.90013195512928e-05
-2.45875005883002e-05
-1.32943296122302e-05
-8.38509399774094e-06
6.97086780281887e-06
-3.27484156094797e-05
-1.77204277995854e-05
-2.11667043667718e-05
-5.27680447162259e-06
-1.83671508716689e-05
-2.7628497386621e-05
-1.91171474734677e-05
-6.67706584081369e-07
-1.28306616743843e-05
-2.38048674529051e-05
-2.43774927945169e-05
-1.29034736710469e-05
-2.56803271133544e-06
-1.78290283538081e-05
-2.32040821769888e-05
-3.70527489022113e-06
-1.62398288055456e-05
-1.90802924145908e-05
-3.03808544519331e-05
-1.13715302289102e-05
-2.75773823513968e-05
-2.19986673512344e-05
-1.7341829163472e-05
-2.1767245399177e-05
-8.14951496892314e-06
-1.24822981729894e-05
-2.65593176447088e-05
-1.14038082730068e-05
-1.26531340389763e-05
-2.78367339970494e-05
-2.81460393681051e-05
-2.395838274302e-05
-7.1696089131171e-06
-1.93787509085e-05
-2.46147590593873e-05
-2.27009052194466e-05
-1.84726083904369e-05
-2.19216817192323e-05
-2.40593445525139e-05
-9.08815675902271e-06
-1.32993037927054e-05
-2.44363816770242e-05
3.62088930481815e-06
-1.44963442746132e-05
-3.28109963384637e-05
2.05805645929566e-06
-7.72799391012315e-06
-1.90382739616988e-05
-1.82495866546665e-05
-3.60466007613405e-05
-7.93848853073418e-06
-7.2685290673622e-06
-2.59374178662164e-05
-3.35411048879648e-05
-2.39245898561551e-05
-9.88215079747573e-06
-2.12596408942486e-05
6.85872640662741e-06
-1.17778498707581e-05
-1.29887327546628e-05
6.14161842465417e-07
-1.93956182690625e-05
-3.74388341982191e-05
-3.20104244027944e-05
-2.50941116178858e-05
-2.65159266304475e-05
-1.60246262559863e-05
-1.69212547292002e-05
-3.50361876270652e-05
-2.59542450044482e-05
-1.7345805018748e-05
-1.85215357365186e-05
-1.25162103041792e-05
-1.84730337052384e-05
-4.86356041185314e-06
-1.78911440326392e-05
-1.97010101509829e-05
-1.79177984302428e-05
-1.81197159611266e-05
-2.06782503153581e-05
-8.83722995811614e-08
-7.0660580517148e-06
-1.53551808908028e-05
-5.78030908336978e-06
-2.55002246364984e-05
-8.10759710313481e-07
-2.49253557503563e-05
-7.29603786851513e-06
-2.18675726862515e-05
-1.56257610622008e-05
-2.17517088011929e-05
-3.03347649601619e-06
-2.34046885383946e-05
-2.74803805726126e-05
-1.11189209532599e-05
-5.65674273368715e-06
-3.03530402919867e-05
-1.31088132649972e-05
-2.05361089497658e-05
-2.70196370656794e-05
-2.52737575177189e-05
-2.91055518941809e-05
-6.0024211980545e-06
-1.16375208196296e-05
-1.89736605893103e-05
-1.76779404314104e-05
-1.41073092833532e-05
-3.04297372929485e-05
-7.91603494567799e-06
-8.4069770904197e-07
-2.67770222291122e-05
-5.82732254211195e-06
2.84017914985803e-06
-2.23331682549028e-05
8.92855936025468e-07
-1.85385734346022e-05
-1.24840293278207e-05
-1.24726392472184e-05
-1.52254388679009e-05
-2.47311599995022e-05
-1.28782779892113e-05
-4.8722953049625e-06
-1.59622566816417e-05
-9.63132276173981e-06
-9.32681778833273e-06
-2.78740279680142e-05
-1.45117794878651e-07
-1.18487752003279e-05
-1.12168731695156e-05
4.42468786787079e-06
-1.28584230796833e-05
-8.03115356454092e-06
-1.29659078561838e-05
-2.30495224122385e-05
-1.92758937869488e-05
-4.54724098101404e-06
-1.46468724067052e-05
-1.29078312985885e-05
-1.1338279000718e-05
-3.41957416528894e-06
-2.25969225218272e-05
-1.11337736236171e-05
-3.25721478110731e-05
-3.43735842341579e-05
-3.0659787603424e-05
-1.12310698200216e-05
-3.53216831968661e-05
-2.3225434521596e-05
-1.21970216094299e-05
-2.9671825596898e-05
-1.77728034782026e-05
-2.04763946883424e-05
-1.81277465713856e-05
-1.03974771848843e-05
-9.98579201749253e-06
-1.51103462873813e-05
-1.97088131182704e-05
-2.33340286640929e-05
-1.19028488587373e-05
-8.05610017496335e-06
-1.96879282463772e-05
-8.35235439272864e-06
-8.74222297780466e-08
-1.19159179914043e-05
-2.50502052293462e-07
-1.62300248612973e-05
-1.51999259056167e-05
-2.54478670004986e-05
-1.90103590494827e-05
-1.36672423839945e-05
-2.69234068623074e-05
-3.02481489627498e-05
-1.28274543594024e-05
-2.29058167503507e-05
-1.09953484945713e-05
-1.13212392186353e-05
-2.70160728326398e-05
-7.1873155723318e-06
-2.22167393220993e-05
-1.36468379379849e-05
-2.74420233766125e-05
-1.82862240360861e-05
-4.12436516298943e-06
-1.92521635115898e-05
-1.86881026943734e-05
-9.16595355616041e-06
-8.9050943797029e-06
-2.50586587426912e-05
-1.53351438351796e-05
-4.19036808387461e-06
-1.97462538870827e-05
-1.53008944879896e-05
-2.14585616262676e-05
-6.96962853444005e-06
-2.98942429949216e-05
-3.71297218367761e-06
-2.1422070410898e-05
-2.87561744100143e-05
-2.72027509786207e-05
-1.28083643899137e-05
-8.27420352261758e-08
-9.48339779303862e-06
-2.27063280974808e-05
-1.61590809975762e-05
-4.34354675465483e-06
-1.37876913926236e-05
-2.17797148408665e-05
-4.24053309325207e-06
-2.32495317018103e-05
-1.46721880289138e-05
-3.25986226920783e-05
-2.41879949509255e-05
-1.52890482661191e-05
-2.44169729672802e-05
-1.29854196611575e-05
-8.38995220470729e-08
-2.03298633241778e-05
-1.14850143883107e-05
-1.3518906055824e-05
-1.73712945314285e-05
-1.19564713431914e-05
-2.11866520635941e-05
-1.4228132399612e-05
-2.40253444156525e-05
-2.38891224578665e-05
-2.38081725486576e-05
-2.98846076993134e-05
-2.76433786728759e-05
-5.76457003814853e-06
-1.43586285473937e-05
-2.29904493554201e-05
-9.21395008101615e-06
-1.86954631054388e-05
-2.40553812055138e-05
-1.38098040359225e-05
1.93409331894866e-06
-3.16787701449711e-06
-1.8006273691246e-05
-2.59911864156003e-05
-8.03561340538894e-06
-1.48433230714056e-05
-2.42274344467308e-05
-7.49613838921686e-06
-1.64257124714413e-05
-2.05151218325768e-05
-1.53032243323097e-05
-1.90082579095389e-05
-2.7086021164218e-05
4.39287429238354e-06
-4.27997671553924e-06
-2.27750857679937e-05
-1.871590713922e-05
-1.26937413589812e-05
-1.94988328869741e-05
-2.05854150584306e-05
-5.52570285504427e-06
-1.32113937254787e-05
-2.547074557716e-05
-2.54433807634163e-05
-2.47936238862599e-05
-2.12737625639054e-05
-1.05185206229893e-05
5.00568996706158e-06
-6.79842068882277e-06
-4.18372006527586e-06
-2.17899712890745e-05
-3.73185174151354e-06
-1.14067536309306e-05
-1.38971433334651e-05
-2.19201446968757e-05
-9.35979364311263e-06
-1.68867926124775e-05
-1.43458543274706e-05
-1.60348103078917e-05
-2.21288027378296e-05
-1.05361303162533e-05
-1.1108278036162e-05
-2.78968794010934e-05
-1.16159835233571e-05
-9.79815975170974e-06
-1.28984371120842e-05
-2.7403406812461e-05
-2.04495397929284e-05
-1.61648415225179e-05
-1.31468241492015e-05
-2.92206634603481e-05
-1.89381051990681e-05
-9.56105114308597e-06
-1.81502023059175e-05
-6.53230410963964e-06
-1.67907144109392e-05
-1.02448631162258e-06
-1.80040086690926e-05
-2.07367011170907e-05
-2.47220196776224e-05
-2.22544548807215e-05
-2.00718252887882e-05
-1.69329468328499e-05
-1.06731127194274e-05
-5.80147052420777e-07
-5.81527302848601e-06
-7.1954622628455e-06
-1.73788976628845e-05
-1.31982965285822e-05
-2.42016551320001e-05
-8.15482190047916e-06
-5.75710823089851e-06
-2.74324320438821e-06
1.4074291325021e-06
-2.18103072216842e-05
-2.5336235986084e-05
-7.82630742460689e-06
-1.76764113360037e-05
-3.14521425375807e-05
4.19835609308301e-06
-2.27499413057029e-05
-2.70679144750576e-06
-2.42565672499851e-05
-1.23916005948861e-05
3.04951949695159e-06
-1.00420820474399e-05
-1.57335956561852e-05
-1.91189497859626e-05
-1.65373136876526e-05
-8.63615765908584e-06
-2.13581551891195e-05
-2.77176153595192e-05
-2.47570965536475e-05
-9.58672981465587e-06
-1.2717288404156e-05
-2.01116529410515e-05
-1.94032608657006e-05
-4.0883676036642e-05
-1.15797447886132e-05
-2.75447890189654e-05
-3.48138701024216e-05
-9.33286643206888e-06
-2.58975061184247e-05
-1.42260261383452e-05
3.3346499684618e-06
-2.60711314287157e-05
-5.60795208278513e-06
-1.68859221655667e-05
-2.8391388756426e-05
-8.50194497090551e-06
-2.3957745887007e-05
-4.09282064458076e-05
-3.11692603994849e-05
-2.35302064781846e-05
-1.24177557395594e-05
-1.7402464883925e-05
-1.66189963646631e-05
-1.72592187819877e-05
-2.04189330523799e-05
-1.3152326377553e-05
-5.02253592003913e-06
-1.88649222468722e-05
-2.86234707733535e-05
-2.20950762768978e-06
-1.84047052276392e-05
9.25492592534112e-07
-1.50859392597761e-05
-1.22584214274899e-05
-1.83196320495412e-05
-3.6867804362759e-05
-1.72818566127152e-05
-7.10478929171912e-07
-9.71614320608728e-06
-2.01223233453154e-05
-1.25199950797539e-05
-2.18611938907139e-05
-3.79042880600326e-05
-2.60306853088398e-06
-1.64265742354944e-05
-1.34731203115448e-05
-1.20299759367868e-05
1.4852541357406e-05
-2.93061177442451e-05
-1.77049157342239e-05
-8.42951653164821e-06
-5.19436935875718e-06
-1.06374472189199e-05
-2.46936124984008e-05
-8.36827628361437e-06
-1.67508075097605e-05
-1.68434260802405e-05
-1.70192111528473e-05
-1.21227316360106e-09
-2.24054025050707e-05
-1.18733942461854e-05
-2.00714085367358e-05
-1.58847012141722e-05
-1.30573600486651e-05
-2.61990420698602e-05
-2.14552394604152e-05
-1.73640710893321e-05
-1.82917491136222e-05
-8.62089827248856e-06
2.62689219768638e-07
-1.08719871221656e-05
-1.58229065687578e-05
-2.23583273393533e-05
-6.9015187601401e-06
-1.94288510838191e-05
-1.80911013993782e-05
-9.46610882739714e-06
-1.04697129639763e-06
-8.88477788982603e-06
-2.61307450938193e-05
-4.68217764181818e-06
-1.74344338630131e-05
-3.22194853542996e-05
-2.34266520423328e-05
-1.68332902035092e-05
-5.76003401619773e-06
-3.28351685613456e-05
-2.07351072028474e-05
-3.14144579562082e-05
-2.96944172198012e-05
-2.97560930180493e-05
-4.58897339300839e-06
-1.96727314655792e-05
-1.90106875381023e-05
-3.24508338312815e-06
-3.62646435001769e-05
-1.99080642547976e-05
-6.19307331945673e-07
9.83941114463599e-06
-4.48058981614487e-06
-6.24427973273541e-06
-1.17283750581715e-05
-5.48201953306095e-06
-1.04938114033382e-05
-3.60880433139139e-07
-2.72620512802869e-05
-2.02924618940235e-05
-5.02894001679788e-06
-2.86837331674651e-05
-2.63788982633073e-05
-1.98052688745857e-05
-8.33974577010387e-06
-3.13763483351983e-06
-8.5657972113766e-06
-4.52664982604959e-06
-1.19902288029748e-05
-3.21897489549842e-05
-5.44161147070939e-06
-2.4287473599338e-05
-9.53965345737792e-06
-2.58404438600075e-05
-2.50139711410674e-05
-2.03969497597394e-05
-1.04397293074086e-05
-1.48045054058701e-05
-3.58847623736689e-06
-1.94869606150111e-05
-2.30194637896854e-05
-2.15365172894398e-05
-1.04391471067329e-05
5.00682131469717e-06
-8.95049449980916e-06
-1.23636341353054e-05
-5.19835262139764e-06
2.36365411961763e-06
-5.29111981203082e-06
-2.32190213126845e-05
-2.535181499293e-05
-1.11102388244347e-05
-7.31478733061561e-06
-2.20858566043764e-05
-2.22697376717506e-05
-2.4055496160573e-05
-1.64150159581683e-05
1.27248451144241e-05
-6.15129995852335e-06
-1.37669106287566e-05
-6.42787848112296e-06
-9.7855807561774e-06
-8.04118334472505e-06
-9.38919094475903e-06
-2.20194824860307e-05
-9.62231295440134e-06
-6.23585514978157e-06
-2.28580241528985e-05
-1.35330806016489e-05
-3.54482400056948e-05
-3.63439037237378e-06
-2.01075217563351e-05
-1.62764980393875e-05
-1.01355542301042e-05
-2.46821503447555e-05
-2.31612850215867e-05
-2.93684861084344e-05
-1.85822008154398e-05
-2.26550350925618e-05
-1.32710442582866e-05
-1.7978652940105e-05
-1.40242496635253e-05
-1.74952030297839e-05
-5.86178409354547e-06
-7.13201700894131e-06
-1.83210871506492e-05
-2.7779182867444e-05
-2.87702576209394e-05
-2.45313380839978e-05
-1.79389665737139e-05
4.97815310668139e-07
-1.62559246134695e-06
-3.62618303329069e-06
-2.16200435501959e-05
-1.06724892743731e-05
-1.82805980013239e-05
-4.12460440001707e-05
-1.16517414035116e-05
-2.30842900292964e-05
3.62214994735613e-06
-1.08609533307702e-05
-1.27633941647469e-05
-1.47343062503751e-05
-3.16517323942464e-05
-2.20826499112062e-05
-1.96001394364067e-05
-9.14216464287787e-06
-1.28821779075187e-05
-1.544136857301e-05
-2.14402276592243e-05
-2.21639922438516e-05
-1.00907639000485e-05
2.35157532957601e-07
-2.16732247984614e-05
-2.32220170793264e-05
-2.33850927597892e-05
-1.55018933978767e-05
-9.83811781843876e-06
-8.27723562403824e-06
-1.66242983102442e-05
-7.47402952721359e-06
-1.56954009005135e-05
1.60644103759511e-06
2.02216214756357e-06
-1.9447241670638e-05
-1.95298224804902e-05
-1.25121014137829e-05
-1.53736418291299e-05
-2.26747300149779e-05
-9.06687315284379e-06
-5.32847119611591e-06
-2.95035000051783e-05
-1.63787553760593e-05
-2.19928007021933e-05
1.96877610491151e-06
-2.12063727635246e-05
-1.24689709396182e-05
-1.24420161557753e-05
-1.10537443266998e-05
1.0390055964516e-06
-1.76941568812018e-05
-8.36506392465394e-06
-1.94837629642354e-05
-1.1014548440771e-05
-1.77415037232273e-05
-7.61051964129929e-06
-1.30534909667461e-05
-1.55299932516131e-05
-2.83652975159641e-05
-1.18000121558164e-05
-4.17572481192559e-06
-2.24592242391819e-05
-1.82426621161685e-05
5.1165218741586e-06
3.32608038366812e-07
-1.83373795564789e-05
-3.19053591535155e-05
-2.31076517725394e-05
-2.1685974278744e-05
-1.4035316001317e-05
-1.88961793366721e-05
-1.37946785786526e-05
-2.38409140556673e-05
-6.70209821527312e-06
-1.05345235067226e-05
-2.38927315257587e-05
1.20845363302457e-05
-2.15424059095439e-05
-1.27798040434544e-05
-8.9767084709884e-06
-1.41702526488352e-05
-1.86567109450356e-05
-9.54500528498605e-06
-2.58354798709467e-05
-8.60958447739682e-06
-1.11951929519852e-05
-2.16970668224286e-05
-1.49187581306508e-05
-7.62482381938115e-06
-3.47110303368113e-05
-2.31587707264535e-05
-2.83388016615108e-05
-5.11727785062283e-06
-1.42426045301442e-05
-4.36452792949591e-06
-3.82186050422877e-06
-2.59928276638322e-05
-1.66481152275284e-05
-2.40504596200726e-05
-5.73971797225977e-06
-1.69283931449469e-05
-2.090586692619e-05
-2.92628177482398e-05
-1.4881564792759e-05
-3.15277764137968e-05
-2.87580653669737e-05
-9.23193425299946e-06
-2.34615867972676e-05
-2.70421091671538e-05
-9.39099299183251e-06
-2.67786927795328e-06
-8.70615918794043e-06
-1.02821148703802e-05
-9.39480772800255e-06
-1.37646563062224e-05
-1.45267371506438e-05
-2.2279662331751e-05
-3.33236168033121e-05
-6.84843386702853e-06
1.44777400961433e-05
-2.05752829593844e-05
-7.34568038495297e-06
-2.12040183148992e-05
-3.90473367197394e-05
-1.47431488014213e-05
-2.05514505465037e-05
-2.01043534689211e-05
-2.06963584316997e-05
-1.58165868950535e-05
-2.7959394889333e-05
-1.61967748882722e-05
-1.52976968220195e-05
-1.27675172021245e-05
-1.19300536170818e-06
-2.17455316390758e-05
-1.66883095646533e-05
-9.46501783935927e-06
-1.68655377365165e-05
-1.81984169948785e-05
-2.06119252669967e-05
1.56979634527327e-06
-2.72011192111801e-05
-2.36902367795649e-05
-9.27270655770483e-06
-1.06433756236901e-05
-9.06977032594907e-06
-5.18333097779666e-06
-2.00199430019524e-05
-9.0240055146149e-07
-2.52317425715217e-06
-2.99443662122655e-05
-2.40837713472686e-05
-2.39451046999442e-05
-2.67918214640533e-05
-5.09466268524709e-06
-1.59389275994579e-05
-3.74011135567745e-06
-1.97291802958761e-05
-1.4017639212085e-05
-3.11425323040914e-05
-1.72878653892681e-05
-2.80741344056315e-05
-2.97737089761844e-05
-2.24356186455162e-05
-2.69829951372022e-05
-1.10220950630739e-05
-1.1886187996087e-05
-1.76542824693589e-05
7.97966905571075e-06
-8.54568316861348e-06
-1.73227544168377e-05
-1.0541212584343e-05
-5.96428455417883e-06
-1.04531554062044e-05
-1.38980444801757e-05
-1.71213492351447e-06
-7.60601283967334e-06
-2.47519348529382e-05
-1.37798504320577e-05
-1.64085036105132e-05
1.03838659988967e-06
-4.12703576930043e-06
-1.1062426892956e-05
-5.57057491953225e-06
-9.7181513841153e-06
-2.58006078244679e-05
-2.77029483342451e-05
-2.29431626850851e-05
2.0630083685581e-06
-2.23707147502272e-05
-1.47382740611488e-05
3.04265517552302e-06
-1.19031822718644e-05
-4.49231616626999e-06
-3.01727486906445e-05
-1.00210107475069e-05
-2.66041686356247e-05
-2.92520812332692e-05
-2.3226334559357e-05
-1.68729633610847e-05
-7.78194030796584e-06
-2.0257898094934e-05
-4.08570260729798e-05
3.60988520973545e-06
-1.80214220444136e-05
-1.49565856035348e-05
-2.03646074480108e-05
-2.0786840876023e-05
-6.13780693309653e-06
-3.34228948029907e-05
-1.83421310117984e-05
-1.48695208881226e-05
-9.91110103571494e-06
-4.17359565730098e-06
-1.84302969523737e-05
-1.56749826121595e-05
-3.59821623000017e-05
-2.4032842234993e-05
-5.30198879190535e-06
-1.70012671923885e-05
-2.54649198235989e-06
-1.98099407762482e-05
-1.39343632325463e-05
-1.12244633617595e-05
-1.19674401040563e-05
-1.57483496617337e-05
-9.34944045803677e-06
-1.50795382886335e-06
-6.56543582782729e-06
-2.6932771302376e-06
-1.35872268922351e-05
-2.22763167313922e-05
-7.30781311254757e-06
-1.76666181518739e-05
-1.53191539717705e-05
-9.2520717754396e-06
-1.72215678717942e-05
-7.65901026531348e-06
-2.04851967442435e-05
-1.93976233019077e-05
-3.27334345639635e-05
-2.18385179696502e-05
-1.94579802652448e-05
-1.27039530949144e-05
-2.16224098553424e-05
-1.78960718609238e-05
-7.03592995498381e-06
-2.13180887994796e-05
-2.6460247750581e-05
-1.17930318724211e-05
-1.00375462330975e-05
-3.0418805236443e-05
-3.35706162009431e-05
-2.37169823446572e-05
-2.86312438561632e-05
-1.24497941633994e-05
-1.73474773565427e-05
-1.55532055127331e-05
-1.37234179606545e-05
-9.77166966976081e-06
-1.37015374134826e-05
-2.46405622867051e-05
-1.65101736977347e-05
-1.58867543108973e-05
-2.08090567596688e-05
-6.89789774637499e-06
-3.24547168223177e-05
-2.27562519169736e-05
-1.9218742810668e-06
5.03181928194164e-06
-1.74512714195494e-05
-1.83191026525557e-05
-1.4794406140304e-05
-9.79446287550637e-06
-1.62932035969929e-05
-1.75003261297763e-06
-4.42509916088706e-06
-6.31200455583901e-06
-2.68182727974014e-05
-1.91461401995662e-05
4.13705675725596e-06
-3.16610033062376e-05
3.09226495745368e-06
-4.6657368141244e-06
-3.6275013330493e-07
-5.60416567999508e-06
-2.74819684256555e-06
-2.56925895064416e-05
-6.03602452300664e-06
-7.30993115697725e-06
-1.2181348173863e-05
-2.22852498324839e-05
-2.26732257225052e-05
-2.6541792149144e-05
-2.23076820407291e-05
-6.83760162606946e-06
-3.06144423303008e-05
-2.40517937869253e-05
-2.75209681511494e-05
-1.75529656745512e-05
-1.90647888596688e-05
-1.33394297056404e-05
-1.74788896265959e-05
-1.18557405518929e-05
-3.1384717732894e-05
-2.54079790287188e-05
1.17541457193505e-06
-9.72164641242043e-06
-7.00166350261732e-06
9.27273987806018e-07
-4.00227788837844e-06
-2.71688907661951e-05
-1.67157424557006e-05
-1.44051693699498e-05
-7.29678921390348e-07
-2.49353600762743e-05
-3.99872106973195e-06
-2.80530664166185e-06
-2.07876406782473e-05
-1.79650123381939e-05
-3.0121060662089e-05
-2.19515535439324e-05
-1.05494280694762e-05
-1.17504220751546e-05
-2.06597575916694e-05
-2.98084694089941e-05
-1.03484262255941e-05
-9.72791975444758e-06
-1.51592104373338e-05
-1.17367024449534e-05
-8.39382015154337e-06
-5.17553953471382e-06
-1.13057923237322e-05
-1.50667653686052e-05
-3.32957680173205e-06
-1.81649726638887e-05
-1.09733721150906e-05
-2.00553114781406e-05
-2.00044275213761e-05
-2.31853020301998e-05
-2.34300775256506e-05
-2.91505276124124e-05
-3.09404647135644e-05
-2.26074920317999e-05
-3.34236315277266e-05
4.50852425713197e-06
-1.42941115633044e-05
-1.46787614159288e-05
-1.43238827778703e-05
4.88225614701917e-06
-1.06311636974248e-05
-1.02626234900353e-05
-1.06153921983889e-05
-2.35516749358727e-05
-2.25751417063688e-05
-5.63915123524808e-06
-1.28548532228662e-05
-1.14837994642857e-05
-1.76738273390218e-05
-2.87348355976481e-05
-2.38531827700173e-05
-2.95777251717819e-05
-1.21823251735071e-05
-2.10126168168862e-05
-1.8539552692713e-05
-1.23993769754324e-05
-2.44312787449387e-05
-1.58277974340058e-06
-2.20895521394987e-05
-2.61676536387508e-05
-1.18960735279552e-05
-3.12988894439001e-05
-1.41447972002724e-05
-1.83999263237996e-06
-7.64191088423111e-06
-1.3539300597688e-05
-2.26449886610354e-05
-1.14355092230982e-05
-1.56498145903115e-05
-1.94354271496972e-05
-1.04084667314129e-05
-1.73929049377126e-05
-1.48260413443033e-05
-4.69433462537712e-06
-2.22475004971519e-05
-3.55176569087251e-05
-3.69460436720551e-05
-1.97713040965505e-05
-1.80600550532943e-05
-2.35992999772941e-05
-2.29020879253234e-05
-1.9895818732958e-05
-2.21705553413256e-05
-2.88313741050734e-05
-2.61900062542636e-05
-2.55062878061837e-05
-2.40905960924334e-05
-1.88157475435342e-05
-1.89067779226678e-05
-1.18155897037366e-05
-2.5646734730399e-05
-3.346911309359e-05
-3.19348389947063e-05
-3.20046740431182e-05
-7.70994926327099e-06
-2.75429798131836e-05
-1.17062085535276e-05
-2.44050571352457e-05
-2.53009289605187e-05
-2.63527023288036e-05
-2.66175376409971e-05
-3.14359940848581e-05
-2.13705232428879e-05
-1.6741615399722e-05
-1.9900447738179e-05
-1.74482748566355e-05
8.46600336370369e-06
-2.25411416675971e-05
-3.44728565670442e-05
-1.69373038871583e-05
-1.96842315806887e-05
-1.06342091742521e-05
-2.08559581565449e-05
-2.25284196597855e-05
-3.15584911329219e-05
-6.55411535893589e-06
-2.37023616687788e-05
-2.76133943573814e-05
-1.7235049933424e-05
3.29878557582926e-06
-8.83941637901897e-06
-2.144960153587e-05
-1.32333707217487e-05
-2.04628666586506e-05
-2.53996873904521e-05
-2.39148601046816e-05
-2.88385125151604e-05
-2.79422049913268e-05
-1.06472365175953e-05
-1.22733352514525e-05
-1.08006084362129e-05
-2.87343129432378e-05
-3.98511943187059e-06
-3.00449773420645e-05
-2.55568899956959e-05
-3.47903431924072e-05
-2.14241134681554e-05
-1.22575948504263e-05
-3.35134691077308e-06
-2.73827001675477e-05
-2.43594779337584e-05
-1.33110587808565e-05
-1.86107396828812e-05
-1.11248912920406e-05
-1.33018846469206e-05
-3.61069807989635e-05
-2.23191094253275e-06
-8.96781812768511e-06
-6.02989282047119e-06
-6.31857389328248e-06
-1.28690449991749e-05
-1.12447147814945e-05
-2.23108975047479e-06
-1.13750449843837e-05
-2.07125961314943e-05
-1.89115795737072e-05
-8.87722920340746e-06
-1.29867380888752e-05
3.33732651977769e-06
-1.26020662250794e-05
-1.9641142159928e-05
-7.24548252495028e-06
-2.70350638920504e-05
-1.26198981912079e-05
4.76363123649574e-06
2.53470871002742e-06
-7.51484158719055e-06
-7.50363718828428e-06
-1.81466176646014e-05
-1.68583449174207e-05
-1.47424576155931e-05
-1.67404206190614e-05
-3.36637024936022e-05
-4.52111234116041e-06
-8.72516208971547e-06
-1.0271606259085e-05
-7.83138752817339e-06
-9.07838468949254e-06
-1.11998690802709e-05
9.00989886251329e-06
-1.63760281505741e-05
-6.8738538861371e-06
-1.42149600114348e-05
-2.9571166907621e-05
-1.4440619138479e-05
-1.44147171185244e-05
-1.03713013023999e-05
-2.14262104829956e-05
-1.0373854049226e-05
-2.25445561369653e-05
-2.34038796843366e-05
-6.36600724657668e-06
-1.33476029406336e-05
-2.53424632389369e-05
-1.17539540101165e-05
-1.03631675724413e-05
-1.83613598071806e-05
-1.94094147900487e-05
-1.69919767076032e-05
-1.54270244584335e-05
-2.46719914919907e-05
-8.27680064545602e-06
-2.10679337897927e-05
-1.06957518490299e-05
1.11786728237247e-05
-8.05011268161347e-06
-1.36668089869936e-05
3.26014613466071e-06
-2.38394988198388e-05
-1.63326166827845e-05
-9.14351300912993e-06
-1.90072726598299e-05
-3.27771531720237e-05
-1.29873943244935e-05
-1.7300863662377e-05
-2.27363699537296e-05
-2.93753970008939e-05
4.15052159604774e-06
-2.59225653820885e-05
-1.56987858774009e-05
-1.92647031211957e-05
-3.21868863686041e-05
-1.6324176408054e-05
-1.24874594460305e-05
-1.70742816997296e-05
-5.31781492994503e-06
4.26095936410809e-06
-1.38284334592815e-06
-8.29422946037812e-06
-7.13732016330781e-06
-1.92216017996088e-05
-1.77592228210777e-05
-1.62183433726918e-05
-1.86905949214754e-05
-5.31731458175809e-06
-1.68090860983299e-05
-1.39750506961367e-05
-9.03149459175927e-06
-1.29218442840138e-05
-3.43316792257145e-06
-1.02417399105096e-05
-6.35516304181215e-06
-2.25267746758296e-05
-2.30228998656462e-05
-1.39193017814866e-05
-2.79522774410228e-05
-2.1172484710959e-05
-1.27773228140078e-05
-3.43890822047412e-05
-1.22245415526502e-05
-1.99088658463447e-05
-3.06149886025045e-05
-8.14076152839822e-06
-8.66427808354309e-06
-1.00080733501822e-05
-3.8242723193735e-06
-1.21919067206517e-05
-3.3071848340337e-05
-1.39891600151592e-05
-1.70873279915711e-05
-1.19518948606696e-05
-1.08918902505278e-05
-2.64707240931065e-05
3.52705120854651e-06
-1.35380296546013e-05
-1.32666309678285e-05
-2.01394698696053e-05
-1.29135877656586e-05
-2.21591140494132e-05
-4.88545905107627e-06
-2.78228643892796e-05
-2.29416687565817e-05
-2.68977263470371e-05
-1.96649376972498e-05
-2.48224608287106e-05
-4.74970200505877e-06
-1.61089569037429e-05
-1.58203235266149e-05
-1.71590255702243e-05
-1.99015913765258e-05
-1.77800338010918e-05
-1.86751266333137e-05
-2.59392670048542e-05
-9.38830575188939e-06
-1.36810210944363e-05
-1.59648465891441e-05
-3.13437701217474e-05
-9.74419277108001e-06
-8.89666895053475e-06
-1.07211887745057e-06
-2.54487997341058e-05
-3.22997211413907e-05
-2.71113695890635e-05
1.55681449730577e-06
-6.64038776078104e-06
-8.42267391053177e-06
-2.27266651812934e-05
-1.47665874789042e-05
-8.20484293848784e-06
-1.13945601267817e-05
-1.09899553252016e-05
-2.20904123347671e-05
-2.18559418723966e-05
-1.42648740186986e-05
-1.77331292928068e-05
-2.6060423625888e-05
-3.1878374223026e-05
-1.21546027915685e-05
-1.65778317774273e-05
-7.50921236321305e-06
-1.56246045955841e-05
-2.30571990793373e-05
-2.22253342022717e-05
-1.14421612191912e-05
-2.75838440472809e-05
-4.39338249111846e-06
-1.65061964916231e-05
-1.66776398857607e-05
-1.00610132468326e-05
-2.34226473201666e-06
-1.93596253954539e-05
-8.25490477402381e-06
-2.66559299618947e-05
-2.7091685805789e-05
-1.20670215806791e-05
-1.99335861107894e-05
-2.97589595956015e-05
-2.1410474208353e-05
-1.80071124936327e-05
-1.02676937960548e-05
-1.75591808458521e-05
-3.26079223873374e-05
-9.94977329451131e-06
-2.02719853940021e-05
-2.15607286115858e-05
-6.71824045741429e-06
-1.96458317253966e-05
-1.72615559608934e-05
-2.58586103574316e-06
-1.15680477338626e-05
-5.26897777664519e-06
-2.18709050966041e-06
-2.3279838548118e-05
-7.35039837684009e-06
-2.52204968895695e-05
-4.5588828616028e-06
-4.68337783524515e-06
7.95912219737725e-06
-5.92092755225031e-06
-8.53362216299795e-06
-2.50891098499221e-05
-3.28127261668709e-05
-2.0547344851447e-06
-1.17395790823978e-05
-1.36550419809479e-07
-1.64613538553674e-05
-7.45016038745243e-06
-1.77565004794365e-05
-5.92360985923865e-06
-2.88351366352582e-05
-2.10263196054029e-05
-1.95242864276485e-05
-1.9328176785659e-05
-2.24190026628465e-05
-1.81679978496995e-05
-2.40860764616394e-05
-2.88310430867235e-06
-2.37022046306789e-05
-1.06779820410531e-05
-2.67591648333678e-05
-2.01493252959734e-05
-1.43304359216276e-05
-1.91050196528742e-05
-1.83196133808701e-05
-2.16520076923185e-05
-2.34225418729169e-05
3.3986580558551e-06
-1.42472843177024e-05
-3.81383093548432e-06
-2.15289333393922e-05
-1.96183800329806e-05
-1.96052682632116e-05
-1.57714740653755e-05
-2.41268256497023e-06
-1.01819337426588e-05
-2.22944486164436e-05
-1.31916029360041e-05
-2.3849542815399e-05
-1.20349813408527e-05
-2.29750049177085e-05
-2.55314156260025e-05
-1.06734291679299e-05
2.39127302117715e-06
-2.78140146244868e-05
-3.31011590022024e-05
-8.94569926990023e-06
-9.17011122326917e-06
-2.05182409254304e-05
-1.66706561533817e-05
-1.87651792602221e-05
-2.46875290098685e-05
-2.43900646493226e-05
-1.35887895927836e-05
-2.23212259987268e-05
5.35718627504929e-06
-1.92457467010897e-05
-1.93803622877131e-05
-4.02938132334034e-06
-2.7148095391788e-05
-4.16964225626768e-05
-8.00769276097685e-06
-2.16893221678178e-05
-1.14021470819423e-06
-2.26534051933867e-06
-3.47462682627448e-05
-2.42084989041724e-05
4.98801937639312e-06
-1.00260265600556e-05
-9.05313873178166e-06
-1.04844648444085e-05
-1.96718891666965e-05
-1.29219810749591e-05
-6.92669491239426e-06
-1.8000680184959e-05
-1.23202820539369e-05
-5.50728720391208e-06
-3.21133481781999e-05
-1.92328610432684e-05
-1.41981959812314e-05
-2.17768009341056e-05
-2.20344607058027e-05
-2.27654895163438e-05
-2.82864321588652e-06
-2.30756007568268e-05
-2.10880274779529e-05
-3.36365718035614e-06
-1.77154623059298e-05
-1.24622203959982e-05
-1.00185179689063e-05
-1.56223347486009e-05
-1.67475210636095e-05
-7.94172363324856e-06
-1.97251936855189e-06
-2.19705124375713e-05
-1.43143206105051e-05
-1.93290578040794e-06
-5.01817136093406e-06
-2.93085259825844e-05
-8.87842440299399e-06
2.55088203199379e-06
3.55625769520278e-06
-1.19309778647992e-05
-2.55724943600499e-05
-5.01156264313097e-07
-2.12184488651995e-05
-2.78298144538269e-05
-9.44077916600964e-06
-1.9153738196639e-05
-3.64549239967062e-06
-2.1694969122317e-05
-9.21371220707514e-06
1.20510943383691e-07
-1.29705956718526e-05
-2.68319653836803e-05
-1.43893268749992e-05
-1.20966811630888e-05
-2.50128910021158e-05
-1.69484168150611e-05
-1.45561985443304e-05
-2.261829724095e-05
-1.20561614002e-05
-1.82657486782602e-05
-1.27862031147647e-05
1.19693455943313e-06
-2.5084252609205e-05
-9.4622759005256e-06
-1.1601639802074e-05
-1.17118509160408e-06
-1.39654524649712e-05
-5.6929906968369e-06
-1.65367938098082e-05
-2.63084760449317e-05
-6.68984570709207e-06
-2.27077705767586e-05
-1.63938466579052e-06
-1.38213449429033e-05
-2.13210207548284e-05
-1.65431864349356e-05
-1.68083794618221e-05
-2.13718698676124e-05
-2.19750516361235e-05
-1.18560249287612e-05
-2.1177708347759e-05
-2.35789566367466e-05
-3.07045640692711e-05
-2.75241204708078e-05
-6.55177188533957e-06
-1.8031522933446e-05
-2.34508224169925e-05
-3.89602486182267e-05
-1.25511582550466e-05
-7.68434067920158e-06
-1.4248422392405e-05
-1.86683329587029e-05
-1.62141297352449e-05
-2.47635736785673e-05
-1.53566395202759e-05
-7.91540675540659e-06
-1.64726833801169e-05
3.05559589594371e-06
-1.60825775630299e-05
-3.05704557061426e-05
-7.7772437180761e-06
-2.99741752688569e-05
8.1530709163675e-07
6.85144554654833e-06
8.32041608577015e-07
-2.81974709904005e-05
-1.64776301087979e-05
-1.23146221577199e-05
-1.91318546630713e-05
2.89962817977215e-06
-1.32698193682439e-05
-1.25109948245669e-05
-2.37095090940663e-05
-1.58059809442412e-05
-9.82061731396021e-07
-5.11623100945459e-06
-9.09027009591182e-06
-7.03109625490549e-06
-1.58209118914193e-05
-1.70943310462746e-05
-2.45004881180101e-05
-1.18781098868253e-05
-8.00816605466863e-06
-1.76315648200633e-05
-6.57547292787288e-06
-5.27621945552515e-06
-1.85472196851866e-05
-1.58855961326536e-05
-1.90858407272273e-07
-2.55915518292413e-05
-5.51864934551344e-06
-4.0631557818584e-05
-2.71757829763831e-05
-2.36957670307673e-05
-4.22334337871373e-05
8.04270833918957e-06
-1.35546983024368e-05
-1.88042719547947e-05
-2.28682647849311e-05
-1.05647655638734e-05
-1.61006981495418e-05
-1.49796289276652e-05
-1.01756608749828e-05
-2.14840743491609e-05
-2.72971312195718e-05
-2.47289999189639e-05
-1.20581899314889e-05
-2.30155066877615e-05
-2.61176300040114e-05
-8.47017753617572e-06
-1.26820817549788e-05
-4.74031342466419e-06
-2.53570522828075e-05
-3.9695095448363e-07
-1.16676348569221e-05
-2.61478043474661e-05
-1.72941460629595e-05
-7.54692089755559e-06
-9.7392122334135e-06
-1.9987904634811e-05
-3.23735388869593e-06
-2.29248818133174e-05
-2.66857707373356e-05
-3.66829471457051e-05
-1.75275995639099e-05
-1.0662315555081e-05
-2.1529746831265e-05
-1.32400175681779e-05
1.61901928957877e-06
-1.92035857796892e-05
-4.6052666297532e-06
-1.273838120853e-05
-1.00308766062235e-05
-2.60751663013963e-05
-1.75267421899017e-05
-1.26513575679385e-05
-2.74476846326662e-05
-1.79699927703403e-05
-2.03914916146357e-05
-3.00619278713243e-05
-2.58319919465021e-05
-3.06423638032522e-05
-1.24618940360115e-05
-1.49333007955304e-05
-1.36035249420007e-05
5.89371071344988e-06
3.24780311468686e-06
-1.24904557492803e-05
-1.77711631891122e-05
-2.95868117123227e-05
-1.76035211145874e-05
-3.87074266204979e-05
1.66821268710414e-05
-4.78640434610492e-06
-2.00858265842698e-05
-1.27811091777935e-05
-1.19592708887758e-06
-1.43859306507335e-05
-1.74508306106824e-05
-1.78982578090407e-05
-1.28438504486217e-05
-2.09792504983983e-05
-1.17134972388315e-05
-1.9692758011515e-05
-1.92469693381642e-05
-1.16420620532129e-05
-1.99232328173678e-05
-5.1553131747492e-06
-6.90624810004712e-06
-2.99639096774339e-05
-1.96643490548797e-05
-2.90980738345933e-05
-2.043515090968e-05
-9.72907839274957e-06
-7.56675962192226e-06
1.45155409463045e-07
-1.38404928063393e-05
-2.07964724749902e-05
-3.30538391906013e-05
-2.22871333979045e-05
-1.12628586223963e-05
-9.97617292598884e-06
-1.37668285807454e-05
-1.02790401087788e-05
-1.43568080384223e-05
-1.03641883765712e-05
-2.76214642600496e-05
-2.29079944879181e-05
5.93035262042561e-07
-5.40915656438116e-06
-4.46483520012473e-06
-1.96874467818137e-05
-2.26273036839422e-06
-1.63006647185891e-05
-1.09096485705818e-05
-1.03969962533787e-05
-1.79633206058342e-05
3.32072411737931e-06
-2.12975990039836e-05
-1.32646778738989e-05
-1.32988052945504e-05
-1.19191605575667e-05
-3.04956880939609e-06
-2.99089077921128e-06
-2.1600223937677e-05
-1.58369967416916e-05
-2.97252651129975e-05
-1.96569743524226e-05
-1.40616356252603e-05
-2.92279098134407e-06
-7.37208397586784e-06
-1.87222938997226e-05
-1.92024506691265e-05
-2.40458569342634e-05
-1.09966248416779e-05
-3.86308168072359e-06
-4.69363479202643e-06
-2.77220076418574e-05
-1.57377101647339e-05
-1.6393557212102e-05
-1.43715707460725e-05
-1.96114476601182e-05
9.28032455979163e-08
-9.15921793986595e-06
-1.39526248630627e-05
-7.63984896484843e-06
-1.43012772167186e-05
-2.81965693972373e-05
-1.46855934211868e-05
4.2167605580882e-06
-2.28013601726193e-05
-2.12340587090417e-05
-3.25327599660834e-05
-1.96837365613596e-05
-3.54107456345625e-05
-1.52856409086871e-05
-1.96564576387154e-05
-2.32981301806574e-05
-1.8369601238844e-05
-5.85313951776346e-06
-2.31937207519324e-05
-1.92889082033361e-05
-2.32119847551574e-05
7.59939598041086e-07
-1.95186382582038e-05
-1.05140722572562e-05
-9.23357441732725e-06
3.26390378709807e-06
-8.84728518599599e-06
-1.62586420635297e-05
-1.68312880096623e-05
-3.43028551143232e-05
-2.1329654863941e-05
-1.08822424861566e-05
-3.66700605064657e-05
-1.41629672070455e-05
-1.41264084141107e-05
-2.86681693780604e-06
-1.13830540499461e-05
-1.49549125885222e-05
-3.45071393135423e-05
-3.20918864818748e-05
-1.47007564158059e-05
-3.53306386818944e-05
-1.65843364553753e-05
-1.8791983618298e-05
-1.98145065711538e-05
-2.11990364766095e-05
-2.08480811517741e-05
-1.84461643168751e-05
-1.41705305290757e-05
-1.81227358855129e-05
-2.0680771837085e-05
-5.39109458685482e-06
-1.07793809739783e-05
-4.07993794320313e-05
-1.47827045679136e-05
-1.25433993246301e-05
-2.93701012015578e-05
-2.43216030891967e-05
-3.43076216892635e-05
-1.65818954734706e-05
-1.37812083381553e-05
-6.28018227425099e-06
-2.06101986624377e-05
-2.04890323656191e-05
-1.01089877990371e-05
-1.72115531580521e-05
-4.6667905655385e-06
-2.91521416917262e-06
-1.65972181230158e-05
-2.15709031347048e-05
-1.62531506792871e-05
-1.39431388373811e-05
-3.3190947708096e-05
-1.34585864716119e-05
-1.99896663704753e-05
-2.3825717920026e-05
-1.04974826356704e-05
-1.17907858105249e-05
-1.34978175791976e-06
-2.69479572262511e-05
-2.55097918921706e-05
-2.11247540805691e-05
-1.83967533446004e-05
-9.37464514735357e-06
-2.36105402183599e-05
2.45938134469372e-06
-1.39427479714667e-05
3.1411606348454e-06
-1.51367893656164e-05
-1.45504677236326e-05
-1.09218747041708e-05
-2.94005157128594e-05
-4.24181687830477e-06
-4.12228524730864e-05
-3.00781389719994e-05
-1.61259911685068e-05
-1.06031314446573e-05
-1.17611011000599e-05
3.51222698009379e-06
-1.9157405154596e-06
-1.47592358328412e-05
-7.4183577434619e-06
-2.71802180651377e-05
-1.52876649513951e-05
-9.66314930063777e-06
-1.88896734007797e-05
-1.90776264567723e-05
-2.53788794608547e-05
-1.05112213409273e-05
-1.0800457549709e-05
-2.5275046020211e-05
-5.78979846998005e-06
-7.25812807450023e-06
-1.13092318945123e-05
5.95209701905183e-06
-1.14765682438849e-05
-3.39010978838617e-06
-1.56019230259851e-05
-1.16059837900674e-05
-2.08781720112228e-05
-1.20181327010285e-05
-3.67275544331913e-05
-1.79639677466255e-05
-3.16492734725617e-05
-2.35334220340236e-05
-1.89092735532436e-05
-1.45407765447219e-05
-2.70578192212621e-07
-1.17128720777784e-05
-1.26954344420868e-05
-1.74496799392474e-05
-2.42991316901226e-05
-4.64121680521939e-06
-3.49426337532716e-05
-3.49052375539225e-05
-1.05107911054994e-05
-4.24863218494958e-06
-1.55070696180134e-07
-1.7168356255943e-05
-1.07352222966489e-05
-4.7035548010451e-05
-2.67400974680568e-05
-2.13822694813963e-05
-1.26889918578973e-05
-2.25767117650056e-05
-6.34974385395434e-06
-2.8922885404226e-05
-2.08467381734751e-05
-2.757938034279e-05
-1.7525854077098e-05
-1.43801250218417e-05
-1.5948363632304e-05
-2.5831108791926e-05
-1.68741103196653e-05
-1.00718924577212e-05
-2.44135489873315e-05
-1.54362215763058e-05
-1.94228346937719e-05
-1.94128677722391e-05
-1.22044270272986e-05
-1.56573750659229e-05
-3.89713700450943e-05
-2.947338915497e-05
7.87869084472728e-06
-2.09870775275834e-05
-1.84704654425385e-05
-1.04773570607761e-05
-1.23697401663048e-05
-3.66069617832249e-07
-3.47241575839687e-06
-2.70907907964477e-05
-1.6985797638281e-05
-9.70355990197013e-08
-1.23212673738286e-05
-2.12639540412067e-05
-2.92252843206598e-05
-3.25018967699303e-05
-4.41109331240845e-06
-2.08092657488084e-05
-2.37722184132005e-05
-2.86313302426025e-05
-2.69150192744844e-05
-1.76703574176102e-06
-2.2205185609457e-05
-7.15085031133433e-06
-1.94596697428999e-05
-5.25199373095052e-06
-2.51219510554452e-05
-3.0306585230907e-05
-1.232646174308e-05
-2.14352940438422e-06
-2.09970569158295e-05
-1.93178931072445e-05
-1.40251586807517e-05
-1.09131968251403e-05
-2.12967282285268e-05
-6.22100509540899e-06
1.80162349097264e-06
-2.26102568141793e-05
-3.11981979923775e-05
-1.45844717996767e-05
-1.2054557969279e-05
-7.31922726857765e-06
-1.8438430147907e-05
-1.35875712371953e-05
-1.78083519260208e-05
-1.34187676286684e-05
-2.08178291459786e-05
-2.04190301702878e-07
-1.79438025722125e-05
-2.56202983124968e-05
-7.88316199680969e-06
-1.06829953741045e-05
-6.8362538773653e-06
-1.33757777306184e-05
-6.19217950021243e-06
-9.04360605876401e-06
-2.11582823099602e-05
-1.27035517019379e-05
-1.37460173708112e-05
-2.73347464258767e-05
-2.49705944067971e-05
3.62876256742623e-06
-2.07715942563482e-05
-3.25542582807555e-05
-9.85121506488189e-06
-2.52261181330111e-05
-1.46736369477988e-05
-1.08762573230406e-05
-2.58991392944436e-05
-2.39405071298521e-05
-1.32808556455083e-05
-2.35549222216968e-05
-6.98160196284198e-06
-1.87888838302084e-05
-2.69676203992489e-05
-1.35655292757302e-05
-1.89047793296091e-05
-1.8633323364086e-05
-4.59170329744535e-06
-2.31995135795564e-05
-2.32497100541095e-05
-3.70227571999299e-05
-1.09474785765346e-05
-1.17895077841544e-05
-1.62720290688268e-05
-2.01424060502955e-05
-9.08713433452767e-06
-1.05315091930522e-05
-2.05899158714687e-05
-1.20721067662493e-05
-2.35514971275974e-05
-2.03717493064727e-05
-1.75110320253413e-05
-1.26258683969198e-05
-2.12992456547144e-05
-2.37730752849433e-05
-1.79645606092383e-05
-5.54539911664435e-06
-8.11612281997224e-06
-3.74897786414325e-05
-2.96857323546159e-05
-1.56265900361736e-05
-4.16641382727716e-06
-4.92282129056253e-06
-1.39112474898143e-05
-1.65630332530354e-05
-2.06319695363169e-05
-1.58576310235209e-05
6.34991397032407e-06
-2.5849500515776e-05
-3.24603007776083e-05
-1.76725445755427e-05
-1.64056696079515e-05
-7.65211718458293e-06
-1.90925802957297e-05
-2.22054101281344e-05
-7.81453765979415e-06
-1.84401972264357e-05
-8.56330631850383e-06
-4.78104861289374e-06
-2.06040840431868e-05
-1.12996627290357e-05
-1.91761252572611e-05
-1.8060272942108e-05
-7.68611330537199e-06
-2.31546551073304e-05
-1.38398092473937e-05
-1.08664814121517e-05
-2.23051496416118e-05
-2.11723646549424e-05
-1.39745453115577e-05
-1.71967232398236e-05
-1.33076970050018e-05
-1.96584322529902e-05
-1.19773675389027e-05
7.53357099663329e-06
-1.45589505310412e-05
-6.27836576062768e-06
-1.16624122617604e-05
-1.34394906873638e-05
-2.10716202551124e-05
-2.01230413270755e-05
-3.16357075632579e-05
-2.020496113451e-05
-3.17152507125803e-05
-2.45517933539144e-05
-2.12724468736983e-05
-4.54194757909446e-06
2.38061584267899e-07
-1.89555384523982e-05
-7.65538365333287e-06
1.01317446421273e-05
-7.02563423213857e-06
-7.40655647787416e-06
-1.12092458428852e-05
-1.02545638439232e-05
-1.9181830829109e-05
-2.3542721264993e-05
-1.18944400601446e-05
-8.21867926704664e-06
-3.31903425290027e-05
-3.23008912773098e-05
-3.21458929624391e-05
-1.44074783528003e-05
-2.93545836020107e-05
-1.10049883322959e-05
-1.42047879022658e-05
-1.23279322959534e-05
-1.54927804055104e-05
-2.4843112098617e-05
-2.38335394996472e-05
-2.30430534023097e-05
-1.32376527261685e-05
-2.593058367365e-05
-9.25584424167583e-06
-2.35376610946386e-05
-2.20117121683849e-05
-2.24224229517163e-05
-2.2904611313261e-05
-3.50609532902092e-06
-2.39177237611029e-05
-8.74047737375853e-07
-3.3272213077903e-06
-1.51256575523417e-06
-1.85933154518379e-05
-1.71495789725206e-05
-4.93647813133019e-06
1.39003715145417e-06
-1.5728973319591e-05
-1.79935711142168e-05
-2.35435443168071e-05
-1.87149822837817e-05
-1.2661135530973e-05
-1.00113490329334e-05
-6.50458219625209e-06
-2.25133685168473e-06
-1.73024741881358e-05
-1.7990588259247e-05
-4.87290372557898e-06
-1.52276640527105e-05
-2.93140904658234e-05
-1.00626258171806e-05
-2.54555173500141e-06
-1.42042881513761e-05
-1.54505556160425e-05
-2.05482535962365e-05
-1.45111887405905e-05
-1.00704016237943e-05
-1.95452724565993e-05
-7.97486719032264e-06
-1.95697061727108e-05
-2.33465950553869e-05
-3.0905874837756e-05
-2.94834102699723e-05
-3.36480368789604e-05
-2.66471456540175e-05
-2.49772402948224e-05
-1.82514564513239e-05
-2.21256315795489e-05
-1.27759355270857e-05
-1.12673673650244e-05
-2.55917626643003e-05
-3.95281484920798e-05
-2.32546917190839e-05
-1.67594519352449e-05
-9.83497076440782e-06
-6.17796779437021e-06
-2.15029345279614e-05
-1.53327757928716e-05
-1.95601622557101e-05
-1.16203645615461e-06
5.23147784942722e-06
-1.55428067315331e-05
-9.96677908942904e-06
-1.72671824505822e-05
-1.75664361014984e-05
-9.57566625394047e-06
-2.45544352313925e-05
3.19300797939564e-06
-2.11241566578011e-05
-1.39696032442586e-05
-3.54352037896533e-06
-2.55712673253841e-05
-1.83023465169031e-05
-1.23533321218552e-05
-7.24294643787454e-06
-2.50132681605677e-05
-2.22875659679569e-05
-7.4878911755645e-06
-3.19288770537495e-05
-2.22913269656728e-05
-2.36538847010549e-05
-1.86501586669033e-05
-1.12186079510618e-05
-1.9510396665877e-05
4.6587994455352e-06
-1.31439267255967e-06
-1.14708233764603e-05
-1.40182100149063e-05
-2.1853703740124e-05
-2.50905807228505e-05
-1.79172008299416e-05
-2.36716078676079e-05
-3.66601605610214e-05
-9.82630915283867e-06
-7.95257837988462e-06
5.18320699595336e-06
-2.80212501932137e-05
-1.09421338007869e-05
-1.21733768954464e-05
-1.55533568597873e-05
-4.14475075578158e-06
-1.02523924759509e-05
-1.29943982870953e-06
-2.26774329658179e-05
-2.75828319319701e-05
-7.93923629537682e-06
-1.61697539564982e-05
-3.24392146182873e-06
-1.38550766610401e-05
-1.43129631010682e-05
-1.96891999513747e-05
-1.48161093447199e-05
-1.60368059437382e-05
-1.50992307204186e-05
-1.59586814030258e-05
-1.11194553462468e-05
-9.90186116310058e-06
-1.54160291450687e-05
-1.77001101126466e-05
-9.68501697499085e-06
-1.23137464642277e-05
-2.21302205418827e-05
-3.60597820220574e-05
-1.60777850008527e-05
-2.41834234720914e-05
-2.07280612366749e-05
-2.18319991960938e-05
-1.14859244939731e-05
-9.10277474039863e-06
-9.05833697913907e-06
-8.65013866187022e-06
-1.88852441759487e-05
-1.31372114094721e-05
-2.07060851204379e-05
-2.23251609981811e-05
-1.5478032093028e-05
-1.11684241526876e-05
1.71127458126887e-06
-8.5374996106835e-06
5.2105655968317e-07
-1.83524666382547e-05
-2.34867432001333e-05
-5.39862416971471e-06
-1.86881325983077e-05
-2.7015360253518e-05
-1.02794564423133e-05
-2.16743403503472e-05
-1.67213083491421e-05
1.53343580290638e-06
-8.39589238652093e-06
-6.09128827172819e-07
-3.88300814187512e-05
-7.69446813047887e-06
-8.17786031524387e-06
-2.58310409821489e-05
-3.13918602680461e-05
-2.64474327031481e-05
-2.927436925453e-05
-2.55804982550364e-05
-2.28616907688826e-05
-2.4718738699902e-05
-1.35506532159106e-05
-2.63074566510588e-05
6.87200727917859e-06
-2.53227601933363e-05
-2.34867486993035e-05
-1.67613416614581e-05
-3.56141534503242e-05
-1.2751906773465e-05
-9.87989123865461e-06
-9.26404814071581e-06
-1.49137464356056e-05
-1.41017288822268e-05
-7.49305746077792e-06
-3.07848036308038e-06
-1.34727301489042e-05
-1.15870237317583e-05
-1.15591345201497e-05
-8.91444030388846e-06
3.32261576095249e-06
-2.52870201039242e-05
-1.52041470400934e-05
-1.72244817638486e-05
-1.38937071497707e-05
-2.39499940437754e-05
-1.78160567066549e-05
-2.45728329118372e-05
-1.14292853569877e-05
-1.13783415652908e-05
-2.11164442882943e-05
-1.5448512472648e-05
-1.01799518416123e-05
-1.55788203484103e-05
-1.90514898356364e-05
-2.26783972243948e-06
-2.66781895372409e-05
-7.58005628582249e-06
-4.35839431149577e-05
-9.51251084633193e-06
-6.41249043913776e-06
-2.75781286847323e-05
-1.54496738515443e-05
-2.46730845650957e-05
-2.93571534092754e-05
-8.74075297394991e-06
-7.48878116352194e-06
-2.84160761736003e-05
-1.46226832405545e-05
-1.62047042428408e-05
-1.45776046095175e-06
-2.82292368585965e-05
-1.46594313914047e-05
-1.32438900016109e-05
3.53423163788163e-07
-2.27110874185873e-05
-3.34769692881305e-06
6.73788160694362e-06
-2.28464046563868e-05
-1.65265045696155e-05
-2.14374686380345e-05
-3.70088721805014e-05
-7.54682544488945e-06
-1.34758062800302e-05
-1.97409402063014e-05
-1.58061785939957e-05
-1.66835958126714e-05
-1.74426698887344e-05
-1.73143926001852e-05
-2.4009199068334e-05
-1.17103743428696e-05
-6.5900227855687e-07
-1.0981841735083e-05
-2.30417297852814e-05
-2.0617519049192e-05
-2.68424392283486e-05
-8.00943817457965e-06
-1.24138960312058e-05
-3.97293631901354e-05
-1.13690027390204e-05
-2.59220656017451e-05
-1.61644081525941e-05
2.38060542835048e-06
-2.21964499448562e-05
-1.104002131989e-05
-2.13603994034923e-05
-1.86476437541584e-05
-2.68613483792324e-06
-2.62653917677607e-05
-9.66636766188309e-06
-2.00944087942112e-05
-1.09589937120439e-05
-3.20450483385931e-05
-1.17208089528502e-05
7.30864169503179e-06
-1.84836461701615e-05
-2.03243351881826e-05
-1.84481556857474e-05
-2.24297586979971e-05
-2.15306267848161e-05
5.74141548784401e-06
-1.07207789540269e-05
-2.79488645075593e-05
-4.5048753236525e-06
-9.46757829735739e-06
-1.39194276420342e-05
-2.50965517687485e-05
-1.98380121444496e-05
-1.0339911864458e-05
-1.69920350695082e-05
-1.23121132608853e-05
-1.00483461139314e-05
-1.18224845921358e-05
-1.9934635556187e-05
-1.90660877251964e-05
-2.22723654405574e-05
-1.34195234397924e-05
-1.0603847716448e-05
-1.21292335965413e-05
-1.38010144807505e-05
-1.86839826860965e-05
-1.02531300724872e-05
-1.09863980370271e-05
-8.34626080475816e-06
-1.89471829072187e-05
-2.02128754487637e-05
-5.8660663843556e-06
-6.3035805922357e-06
-1.59647691951039e-05
-1.03594918471536e-05
-2.02154137835578e-05
-1.47267849833128e-05
-2.09317257026726e-05
-3.5326621595287e-05
-8.70713714439201e-06
-3.51722720352499e-07
-2.3100434758176e-05
-2.717071142748e-05
-2.19922792767376e-05
-2.40314023998746e-05
-2.13314443328548e-05
-2.21862388751348e-06
2.96840872804957e-06
4.34401974228446e-06
-5.86033360569069e-06
-1.90009963560177e-05
-1.88730435795685e-05
-2.47928126320584e-05
-1.89605075627285e-05
-1.96082182179761e-05
-1.17772634553129e-05
-2.1003903425399e-07
-2.38431629796944e-05
-2.44122258590837e-05
-1.33984109955347e-05
-2.09479419287068e-05
-1.81897790459517e-05
8.71390867924277e-06
-2.06251483562129e-05
-2.2665751516612e-05
-1.87482950385665e-05
-7.47975101571038e-06
-3.0958817914158e-05
-1.1359733130248e-06
7.62986683981899e-06
-8.28121970421052e-06
-4.56574183317966e-06
-1.0617281648672e-05
-2.2415082664028e-05
-1.71905711366146e-06
-1.00334325865027e-05
-6.61713545959973e-06
-5.50405794263582e-06
-7.68420683206261e-06
4.94169508975598e-06
-1.16533242916818e-06
-9.26387781430124e-06
-2.56473826416766e-05
-6.15600781368805e-06
-1.93404114063795e-05
-9.78633514868586e-06
-1.64228405331234e-05
-1.53690459781795e-05
-1.8993198808331e-05
-2.39321519381641e-05
-2.58005897066112e-05
-1.99994820359711e-05
-1.3899557190782e-05
-1.78047536733162e-05
-7.96357991785978e-06
-4.05252716866223e-06
-1.09747299483411e-06
-2.83128156350784e-06
-2.0898911814115e-05
7.16492766083435e-06
-1.05209600219185e-05
-1.3250534312602e-05
-1.65209812415612e-05
-7.88743964841419e-06
-1.11043232398135e-05
-4.45928939957114e-06
-7.95052797502637e-06
-1.29445391594738e-05
-3.52367586484796e-05
-1.12339542641426e-05
-6.59796551218618e-06
-2.18706290796972e-05
-2.58705295305649e-05
-2.84149507874643e-05
-1.99161407651395e-05
-2.23279108054985e-05
-3.28582136637963e-05
-2.35701596758252e-05
-1.84499651344268e-05
-2.50008501626598e-05
-1.60205170929027e-05
-8.81872012960347e-06
-1.19791682854006e-05
1.1105559100269e-05
-1.1855357757071e-05
-1.72366412770832e-05
-2.78027211006928e-05
-1.85289223381537e-05
-1.27938596487945e-05
-1.65806957807795e-05
-1.21116625957212e-05
-1.53638058008181e-05
-4.11583929054139e-05
-6.18644148719106e-06
-5.96944431557832e-06
-9.11009165151746e-06
-1.10713999941205e-05
-1.65450380797009e-05
-1.53887553266502e-05
-3.28739976440644e-06
-1.89078191935198e-05
-1.65582752099403e-05
-2.41595252304198e-05
-1.59047171964603e-05
-1.18691651615154e-05
-1.18883798754286e-05
-1.98399341582699e-06
-2.727585773729e-05
-1.01818013299439e-05
-1.42926750796258e-05
-1.61209577987733e-05
-1.97006479716422e-05
-3.06872457201578e-05
-2.63000667846075e-05
-1.0602069263539e-05
-1.6829584536055e-05
-1.0007453448146e-05
-1.14130385346515e-05
-1.65304923492656e-05
-8.3586259767483e-06
-2.04232790635461e-05
-5.6607754541065e-06
-2.70647186324761e-06
-2.36137228225838e-05
-4.62906156244018e-05
-1.38359268245218e-05
-9.37864668692263e-06
-3.1306181177946e-05
-1.89132733222809e-05
3.71214814363938e-07
-5.31530745223804e-07
-2.35104148957534e-05
-1.48171458966517e-05
-2.59153235439059e-05
-1.28677697230413e-05
-1.72794356891407e-05
-2.0543077211897e-05
-1.49508435499592e-05
-2.69975995095496e-05
-2.07190391013401e-05
-3.80224858272624e-05
-1.69055703854784e-05
-3.02717555843952e-05
-1.14844579573613e-05
-5.28293449837059e-06
-1.93746543286078e-05
-1.04901896058415e-05
-5.7253725156343e-06
-6.72044039678594e-06
-2.74153259311338e-05
2.64959014285442e-06
7.79265320056346e-06
-2.69899145112789e-05
-2.13901361840974e-05
-1.13086839235718e-05
-1.95631152121032e-05
-9.21413838356011e-06
-1.98369254077416e-06
-2.22157196223832e-05
-9.85856606386151e-06
-1.04718597400392e-05
-9.4590265829122e-06
-6.50049977032147e-06
-1.51486085380934e-05
-1.53963613901309e-05
-4.45583502740827e-06
-1.43720496291517e-05
9.45052447097597e-06
-1.58565459007352e-05
-5.43900286031109e-06
-3.08083051325631e-05
-1.78512694186734e-05
-7.32813371144865e-06
-2.09189924635459e-05
4.36059644880915e-07
-2.99513313222257e-05
-2.26104830798486e-05
-7.19466899242981e-06
-3.18148241154631e-05
-3.53156367362455e-05
-1.6323737739676e-05
-9.47309470695824e-06
-2.00358907153094e-05
-9.16972981956034e-06
-1.20620797713643e-05
-2.11329427060084e-05
-2.04006933575159e-05
-1.1701861863943e-05
-3.08914936125672e-06
-1.94642131602837e-05
-2.01644661812445e-05
-3.10568034500729e-05
-2.0590517213372e-05
-2.20984957784615e-05
-1.38209053684019e-05
-3.83307090503216e-06
-8.00704892094762e-06
-2.33261764696485e-05
-1.49366585258377e-05
-2.00251242338266e-05
-3.22893726629441e-06
-2.09705428657447e-05
-2.97942784324175e-05
-2.00535668860378e-05
-3.16884099962725e-05
-2.13056544326793e-05
-2.37590128546757e-05
-3.89046702124053e-05
-2.39590179593852e-05
-2.17052873021798e-05
-2.29993773569184e-05
-1.70319384531388e-05
-5.04510388560642e-06
-2.87568805754999e-05
-1.34367269263138e-05
-2.45884987106108e-05
-1.95939877592406e-05
4.21295799961871e-06
-9.50537573449141e-06
-2.5986718485031e-05
-2.77410835706772e-05
-1.91829162329188e-05
-3.83549695260403e-06
-1.75851229955353e-05
-1.12703379482445e-05
-1.22561604810413e-05
-1.91675823554577e-05
-1.47132532087606e-05
-8.26617475816994e-06
-2.08093717538956e-05
-2.03159722501848e-05
-6.53655424407531e-06
2.03479507683793e-06
-1.90527419653642e-05
-3.87821332678873e-06
-2.04085763099456e-05
-1.90256875816805e-05
-2.300276891296e-05
-1.25945412572388e-05
-1.42300062842797e-05
5.75810170580007e-06
-2.40216863910891e-06
-2.66358373872377e-05
-1.47677187699272e-05
1.6634631076584e-06
-1.12055281618415e-05
-4.46920122405996e-06
-6.22923925514101e-06
-1.45105400331165e-05
-2.89473567593071e-05
-8.66199674064393e-06
3.41096380555928e-06
-3.19906761582188e-05
-2.81061295091892e-05
-1.00575424205969e-05
-1.53322514826631e-05
-1.44345024059599e-05
-1.20853822488877e-05
-2.58305581327382e-05
-1.82927208824106e-05
-1.2695765475683e-05
-2.43672615571881e-05
-1.765832332192e-05
-3.37154086196645e-05
-1.64139316036667e-05
-1.57764592827369e-05
-1.78277989414273e-05
-3.16849149540048e-05
-3.39244464478471e-05
-1.15822227849229e-05
3.38614281939496e-06
-2.53326249733362e-05
-2.20892546331965e-05
-1.93672428071096e-05
-2.01007590473372e-06
-6.48885418819956e-06
-1.80327282459551e-05
-7.42783183027725e-06
-5.08179219311689e-06
-2.0688543217818e-05
-2.52603869463418e-05
-1.85121796722945e-05
-2.72424233808424e-05
-3.243005338571e-05
-2.69404839934949e-05
-1.21247872442127e-05
-2.85416905850389e-05
-3.39403721916124e-06
-8.94195463433226e-06
-2.23306466267362e-05
-1.90363395961715e-05
-8.67479775478821e-06
-1.98906122280007e-05
4.83557321150598e-06
-2.60830636063934e-05
-1.52987280840297e-05
-1.82214428063728e-05
-1.72287301306112e-05
-8.19940553803501e-06
-2.12003104475588e-05
-6.65023029370529e-06
-1.47290102703801e-05
-2.72244815671147e-05
-1.31167039119347e-05
3.35334822480212e-06
-6.19987876323557e-06
-1.52477530254433e-05
-7.56903604348933e-06
-3.38020426603856e-05
-1.01097809488713e-05
-2.669289139018e-05
-2.78136245447654e-05
-3.44763814049248e-05
-2.88729322671101e-05
-2.3944314998233e-05
-2.03966559504765e-05
-6.1649497307708e-06
-2.27099943098565e-05
-2.73386331212344e-05
-1.51866137950172e-05
-2.09039344325788e-06
-2.84136767079074e-05
-9.03364708647022e-07
1.64113469522188e-06
-2.01331189044813e-05
-1.44536228183758e-05
-2.16818340150049e-05
-2.28572663175949e-05
-1.87532512254664e-05
-1.56434404543047e-05
-1.22782798393919e-05
-1.10320048189101e-05
-9.3795366367834e-06
-1.63700435370269e-05
-2.01258319445921e-06
-2.25877035004901e-05
-1.54114321625265e-05
-2.08850033866016e-05
-1.19631561570536e-05
-1.64043681449633e-05
-2.07466933693515e-05
-2.38214129649049e-05
-8.99986736226016e-06
-4.73234739582598e-05
-4.54447826663482e-05
-1.18473241336273e-05
-2.14535373591916e-05
-7.93914947440455e-06
-3.58201860299179e-06
-3.20173242412719e-05
-2.02379908613931e-05
-2.31513463901706e-05
-8.47481117639659e-06
-2.25484105441333e-05
-2.3835999387604e-05
-1.73183926983687e-05
-2.1306252125119e-06
-3.53355375667848e-05
-2.90659229235663e-05
-1.55683990512502e-05
-1.689280641449e-05
-8.45674394009814e-06
-8.35037893231972e-07
-1.68168525268509e-05
-8.03019436301065e-06
-1.75857735629555e-05
-7.08491998178467e-06
-1.26620242591916e-05
-7.87169935262894e-06
-2.76979181558688e-05
-1.47732526953355e-05
-2.43418583357791e-05
-1.56840412715905e-05
-7.14248565617795e-06
-1.71912845713596e-05
-3.93771771453913e-05
-2.43688097222008e-05
-1.39223114867083e-05
-2.52640268280028e-06
-6.74783132178087e-06
-1.52034998153192e-05
-1.92551771832646e-05
-1.77203069809058e-05
-1.09911338687021e-05
-1.05613880804951e-05
-6.80586554759035e-06
-8.45520163160333e-06
-3.08391074774196e-07
-3.31237763510998e-05
-2.73181769305207e-05
-1.03523950035188e-05
-2.40783426891697e-05
-9.61167864105621e-06
-1.50504502221777e-05
-1.71227670964081e-05
7.54924008814502e-07
-2.56876436326983e-05
-2.86899222986065e-05
-2.6236391533129e-05
-2.9933235152846e-05
-1.23586466638413e-05
-1.790321505301e-05
-5.47641746793106e-06
-9.11744176805659e-06
1.24232704691546e-07
-2.10905114512696e-05
-8.70101407048361e-06
-1.64666327574665e-05
-2.2097809483739e-05
-3.30922524319276e-05
-8.37764165746257e-06
-1.82662213786295e-05
-2.35837557160988e-05
-2.56690441545425e-05
-3.72800178742068e-05
-3.02718157452679e-06
-4.08711624033634e-05
-7.37723802689856e-06
-3.97742846140118e-06
-1.0758449563912e-05
-3.0250553793036e-06
6.6472477392205e-06
-8.15175788664865e-06
-1.76004553667418e-05
-7.86813039731846e-06
-8.04459908474579e-06
-3.82891623447805e-05
-1.81056925743892e-05
-7.40865193099715e-06
-1.91432684775872e-05
-2.56845085170027e-05
-2.65893969271523e-05
1.61843974636891e-06
-1.20328770983791e-05
-2.98376227585453e-05
-2.37108687974996e-05
-1.54571938625049e-05
-2.98110994452405e-05
-1.62593321854909e-05
-4.79538626631093e-06
-2.59818350785295e-05
-1.67932218380377e-05
-7.37250154278524e-06
-1.26507002240879e-05
-1.59247938078499e-05
-8.61349430052711e-06
-1.51151519144073e-05
-2.14566532321098e-05
-1.84327871730089e-05
-1.63810642887905e-05
-1.78623094882498e-06
-2.42459019104834e-06
-8.19411258378487e-06
-1.52588269107865e-05
-4.72890805642406e-07
-1.57801726155008e-05
-1.96177458777764e-05
-1.61177743548806e-05
-1.48831256879185e-05
-4.55482097993087e-06
-7.60587756003194e-06
-1.35988778224661e-05
-1.78758546633837e-05
-6.40146106639847e-06
-1.20994504385909e-05
-1.5187955379476e-05
-2.67068881143491e-05
-1.44267735855431e-05
-8.92364501438265e-06
-8.86763883508084e-06
-1.60038124315611e-05
-1.06216937206474e-05
-6.31475573714957e-06
-2.12280438976392e-06
-3.22545010841476e-05
-1.94807657707401e-05
-1.80942740693043e-05
-1.57769232847448e-05
-1.55265460292861e-05
-1.54314586867225e-05
-4.8885024074726e-06
-1.15342369294121e-05
-1.72195105722864e-05
-1.27214183446327e-05
-1.09881602060919e-05
-2.89994316537591e-05
-2.90429737547074e-05
-1.42856153158174e-05
-2.3847441239474e-07
-1.60475862438261e-06
-5.33968973697551e-06
-1.06078165555963e-05
-1.27119454861897e-05
-8.31096183820012e-06
-6.90692416181808e-06
-1.74360301159068e-05
-1.72046320109337e-05
-3.65260304290976e-05
-2.34105483424185e-05
-1.41417188259937e-05
-1.09427742006542e-05
-5.04459626975872e-06
-2.79985590514725e-05
-7.47175428397882e-07
3.30352381116025e-06
-9.94475008666245e-06
-9.77165960669215e-06
-6.4883824669238e-06
-8.2024630748435e-06
3.18044905147624e-06
-9.88059818056602e-06
-5.46443574128508e-06
-8.41490854861066e-06
-1.49350600153542e-05
-2.40002798840379e-05
-2.58149068336177e-05
-2.53929435446106e-05
-1.27281416442753e-05
-2.37410456322275e-05
-1.51075284219516e-05
-5.29183334314152e-06
-2.03843511459305e-05
-2.52551049127496e-05
-2.39273852263514e-05
-5.60824897766514e-06
-1.66528807634882e-05
-9.43435783303629e-06
-2.38828829377726e-05
-9.70625747650851e-06
-1.44809187714839e-05
-2.4454312044167e-05
-1.31521501630789e-05
-2.10564539981167e-05
-1.58579337493162e-05
-2.73291914350715e-06
-2.57375332123702e-05
-3.3125028585507e-05
-2.92596483317834e-05
-1.09263529663597e-05
-2.87452315880456e-05
-9.28966424926317e-06
-2.1444683703841e-05
-1.35602605690312e-05
-1.13238274054709e-05
-2.8686985770028e-05
-2.13164668364045e-05
-2.02702681665097e-06
-2.45594395844025e-05
-2.93272860129526e-05
-3.58396919844151e-05
-1.86628188726391e-05
-4.15888561958312e-06
-1.72049029549841e-05
-1.31417360369869e-05
-1.63070671553311e-05
-2.27561606907041e-05
-5.11996461856159e-06
-9.52747933228007e-06
-3.15286018701515e-06
-3.1006238001422e-05
-2.26760208670929e-05
-1.09035530708642e-05
-2.39735829543325e-05
-1.15366283606856e-05
-2.28335656117972e-05
-2.70793586565567e-05
-1.53137946045345e-05
-2.47524982118592e-05
-1.62159080402037e-05
-2.19181993662921e-05
-1.37278242816946e-05
-1.19719807462053e-05
4.02864459112098e-06
-9.55923574456662e-06
-2.7354325539019e-05
-2.21706589304979e-05
-2.040278050442e-05
-1.97466681932945e-05
-1.25416731573078e-05
-9.56625822293621e-06
3.59474055104668e-06
-3.20953231793139e-05
-8.6159526583474e-06
-1.0115046409281e-05
-1.20530211356495e-05
-1.33822365616848e-05
-2.06743092928135e-05
-7.91656401371614e-06
-2.08223871959681e-05
-1.4810469529709e-05
-1.96364605253252e-05
-2.33779484971106e-05
5.69292304403667e-06
-2.03026483661438e-05
-2.53149104136556e-06
-4.80297402889807e-06
-3.3640886738242e-05
-2.86656582374593e-05
-2.90588576840331e-05
-3.21545056827378e-05
-2.68060309041345e-05
-2.44982717328184e-05
-2.41397742771751e-05
-2.3963300407179e-05
-1.29591745043153e-05
-1.14071830723314e-05
-1.12934366551587e-05
-1.12864879381396e-05
-2.55109935789435e-05
-1.83131682970741e-05
-2.3599356576891e-05
-2.05660335849742e-05
-2.77570704118448e-05
-7.18614947108498e-06
1.59367435965031e-06
-2.75912444487889e-05
-1.82763698424001e-05
1.05639940584897e-05
-1.99512369605479e-05
1.37431897933665e-05
-2.49850353973711e-05
-1.57851309476821e-05
-7.91126065801541e-06
-1.69930413279993e-05
-2.03460233324324e-05
-1.25081179709391e-06
-5.96085442627089e-06
-2.31804198092924e-05
-2.07128979772821e-05
-1.70448363166015e-05
-1.82422277872503e-05
1.47284213914299e-06
-2.61494108755336e-05
1.58113334467607e-07
-1.43626370892934e-05
-2.24376927993029e-05
9.70117588568697e-06
-2.10514429672173e-05
-1.2305985631354e-05
-1.91858026697657e-05
-2.82417661616964e-05
-3.20765544907802e-05
-7.81210078531415e-06
-1.70039288996872e-05
-3.42797002275733e-05
-2.10051358023762e-05
-9.98464249520136e-06
-1.76521346254836e-05
-2.5910413241476e-05
6.06864632803629e-06
-2.3875867811352e-05
-2.01069581127995e-05
-6.69804290092163e-06
-7.6079635589321e-06
-2.27169660691043e-05
-6.98817682546969e-06
-2.38591676399734e-05
-2.08796658312577e-05
-1.87629849805415e-05
-1.67919630438095e-05
-2.36560946686857e-05
-1.78984646241641e-05
-1.29295510413246e-05
-2.97638742451536e-05
-1.20004535305789e-05
-1.70378615106799e-06
-2.11244438256809e-05
-3.80711863302564e-05
-8.70137088662893e-06
-1.23361467994911e-05
-2.1818519464877e-05
-2.21466466015718e-05
-2.13943905627757e-05
-1.49061728389445e-05
-1.58647042683042e-05
-1.44581505450031e-05
-1.58715370376452e-05
-3.19086918463232e-05
3.12262390489619e-07
-1.3082228044334e-05
-2.0409975513757e-05
-1.94478719641094e-05
-2.02112194738217e-05
4.035696283986e-06
-9.05053995758868e-06
-1.05907755832805e-05
-2.76539412173952e-05
-2.87497752836865e-05
-1.28808297767843e-05
-2.26380942608614e-05
-1.37188350960022e-05
-4.19458838784758e-06
-2.19865326270109e-05
-1.77193220418578e-05
-1.5631760831987e-05
-1.33878416947135e-05
-1.45046909148212e-05
-1.15031502762256e-05
-6.93051189877163e-06
-2.12803309461118e-05
-5.78238095193142e-06
-3.98043821877096e-05
-2.94016888812893e-05
-1.04596725591148e-05
2.75204856848932e-07
-1.91251792126909e-05
-1.4135976632473e-05
-1.79808706468336e-05
-1.68873314528665e-05
-2.5301049234084e-05
-2.2033560095356e-05
-1.0569994350179e-05
-1.94889304336082e-05
-1.86350040314206e-05
-1.93690710356616e-05
-1.80224235170236e-05
-1.58384546260146e-05
-1.860462435781e-05
-4.33308687907715e-06
-8.86998384512019e-06
-1.53039881184365e-06
-1.13037667221746e-05
-2.54217520749301e-05
-2.28145006784391e-05
-2.12890853448807e-05
8.99384717031291e-06
-1.34638187421539e-05
-1.09316682140829e-05
-2.95762067137542e-05
-2.30686167902034e-05
-2.10847451477044e-05
-9.12488815127184e-06
-8.65418525535842e-06
-1.55774624203453e-05
-2.50977822970739e-05
-5.83309452854226e-06
-1.53112899603069e-05
-1.30854777649864e-05
-2.65734146798774e-05
-1.13037197914487e-05
-1.09289528635101e-05
-1.5308318222522e-05
-2.4925527830397e-05
-1.17102228190133e-05
-1.67214759091096e-05
-9.42254266808633e-08
-1.97311558284254e-05
-1.65546519016319e-05
-2.01260428922021e-05
-1.7068127157458e-06
-1.70902529220037e-05
-2.57557478087583e-05
-1.78027589151749e-05
-1.39022872645412e-05
-2.49187818600013e-05
-2.85863201905781e-05
-1.4076357942004e-05
-2.66868090894254e-05
-1.69178602283831e-05
5.01800978203537e-07
1.06097254878055e-06
6.96706843340364e-07
-3.07693428362864e-05
-1.97671824200397e-05
-1.45282138768459e-05
-1.6216302525799e-05
-1.29273419898952e-05
-9.14669642330375e-06
-2.52379656629341e-05
-2.37282952656654e-05
-1.343904806831e-05
-1.50609485074222e-05
-3.15665685336252e-05
-5.19909342299822e-06
-1.91686284304744e-05
-1.05357789507076e-05
-1.36619941796441e-05
-1.78638488469885e-05
-2.24653331180224e-05
-3.15167186258224e-05
-1.08343757868088e-05
-1.74321117378754e-05
-2.17861167489895e-05
-1.44621653832943e-05
-1.07339640916213e-06
-2.90737975161636e-06
-1.09483279907083e-05
-1.37040298731328e-05
-2.1140708091224e-05
-1.75039496811211e-05
-2.14043203316828e-05
-1.04590239344537e-05
-2.26812260089469e-05
-1.24967081580883e-05
-2.74915086940663e-05
-7.5394239123917e-06
-2.22881059300315e-05
-5.85263743459715e-06
-2.34515816135813e-05
-1.84080717238045e-05
-2.28137769207477e-05
-2.14210440102351e-05
-2.49177031828139e-05
-2.90201802731196e-05
4.58053594093172e-06
-1.55294310023989e-05
-4.558967792373e-06
-3.26450641436729e-06
-1.03142692362022e-05
-2.19427934410947e-05
-2.29210940132505e-05
-1.89578048729297e-05
-2.51245259671792e-05
-5.8195218799439e-06
-1.26659902129685e-05
-2.61835581563271e-05
-2.43310941593506e-05
-1.51887324589617e-05
-1.03306391828614e-05
-8.66193192212708e-06
-1.56269207555134e-05
-2.65817234110342e-05
-1.89499023969392e-05
-1.66838892882687e-07
-1.1026699752563e-06
-9.90061714305954e-06
-5.84530284047673e-06
-3.95195936025919e-07
-3.15901039807279e-05
-3.51480805779326e-05
-1.866388495079e-05
-1.67019189861926e-05
-1.26442663087113e-05
-1.02226485075193e-05
-6.95295141788773e-06
-9.31160515448728e-06
-1.47197366019393e-05
1.96999764020119e-06
-1.13399909427564e-07
-3.19398587012617e-05
7.44970603433651e-06
-2.64207797953088e-05
-1.40527849580342e-05
-3.00299281513238e-05
-2.31302986959116e-05
-1.10860780891598e-05
-9.08009654516891e-06
-2.39418699375131e-05
-2.1308185575905e-06
-1.78016511096417e-05
-1.04239097227528e-05
-1.94515462296179e-05
-1.02433490605711e-05
-1.12677124041019e-05
-1.57695930359819e-05
-9.89385772942635e-06
-3.12004531804695e-05
-1.76783643609959e-06
-2.20385583916265e-05
-3.15720221785266e-05
-2.06926750836926e-05
-1.7270050043631e-05
-1.44178455013175e-05
-1.04775799047047e-05
-2.67925831853912e-06
-2.36905404367516e-05
-1.74142499858563e-05
-1.15621576115166e-05
-1.11404629669181e-05
-1.08160772111103e-06
-1.39602441564128e-05
-3.01671999391339e-05
-2.95639213947686e-05
-1.77595212676031e-05
-1.72032064888448e-05
-1.08364121414601e-05
-2.30137066920167e-05
-1.57846350122996e-05
-2.99590165481902e-05
-6.75297844960231e-06
-1.93850640159287e-05
-1.05571212304237e-05
-2.842491436749e-05
-1.3931805162659e-05
-3.26240100429186e-05
-1.7600761118898e-05
-2.12825510471876e-05
-7.5355209024823e-06
-3.17242639635697e-05
-2.07006146792129e-05
-2.0750747795936e-05
-1.78804287436013e-05
3.56585029822012e-07
-3.45268707061559e-05
-1.28177924209496e-05
1.31784892459131e-06
-7.12449164840138e-06
-3.19029536224765e-05
-2.15377746293195e-05
-8.06412524604853e-06
-7.94233067388796e-06
-3.52987535363242e-06
-8.70932284995729e-06
-4.04682295402438e-06
-3.06254720398852e-06
-2.81628864356759e-05
-5.42774066484439e-06
-1.49023621277628e-05
-1.38781314489385e-06
-2.33848382170891e-05
-2.22462228890617e-05
-1.67116715069371e-05
-2.10265887313712e-05
-2.95043879608436e-05
-1.37797665205566e-05
-2.60219196677579e-05
-1.87082970995483e-05
-2.31101321094279e-05
-1.80359268554991e-05
-2.5097253323075e-05
-1.55750235520723e-05
-1.62974358942453e-05
-2.29411413207513e-05
-2.56467214029464e-05
-3.54300443244808e-06
-1.18716685700178e-05
-5.65108762890701e-06
-1.36531789332374e-05
-2.64101677467127e-05
-1.37870241019949e-05
-3.32746076324855e-05
-2.40288869492026e-05
-1.53517531353638e-05
-2.55131930688384e-05
-1.31317065084067e-05
-1.70186168334494e-05
-4.02330849553472e-05
-1.79551390428783e-05
-1.79810695046183e-05
-9.75669783832169e-06
-1.98646383452056e-05
8.54245299195937e-06
-1.45389695327356e-05
-1.09820798744161e-05
-2.42396085745065e-05
-5.39204279614789e-06
-2.37005400730464e-05
-2.85404829694505e-05
-7.69019984105411e-06
-1.90288792670121e-05
-1.5432055961184e-05
-2.24473717677914e-05
-2.6447084829192e-05
1.44358392254802e-06
-1.57159236375364e-05
-1.1542748951276e-05
-1.35115582656634e-05
-1.87487637214272e-06
-3.0347352934067e-05
-3.57980832892543e-05
-3.71462408687049e-06
-2.3554646120297e-06
-7.45995086994625e-06
-2.28315869049022e-05
-1.60822317441612e-05
-1.85602069997482e-05
-5.18288411392331e-06
-3.3178869728538e-05
-2.59335366706543e-05
-1.39327864351763e-05
-2.01258517147052e-05
-1.32282799869277e-05
-1.30025599973263e-05
-2.14600983647427e-05
-1.92389599526964e-05
-1.62944239954075e-05
-8.50160981046182e-06
-1.72495658112525e-05
1.29280269997695e-06
-2.95656869514264e-06
-2.26416369887088e-05
-1.84085802269896e-05
-2.46945386325702e-05
-1.87544717572495e-05
-1.31190184038612e-05
-5.01419487054818e-06
-1.41293195413703e-05
-2.90561508005291e-05
-3.15597955953006e-05
-2.45254069708145e-05
-1.48795455452101e-05
-2.30276116892732e-05
-2.89583713686804e-05
-3.21007223346293e-05
-6.40252593525048e-06
3.6561849284941e-06
-2.7277870972396e-05
-2.42045897839219e-05
-2.5075032482876e-05
-3.5846489885309e-05
-1.7817430403266e-05
-8.80433743243009e-06
-8.27098858335404e-06
-1.41082255644746e-05
-2.09926830511438e-05
-7.61282866381032e-06
-9.31660015843019e-06
-2.9507371468618e-05
-9.80314589526295e-06
-1.59617165195794e-05
-1.64935567274476e-05
-2.95148756835881e-05
-2.86458691651946e-06
-6.54493382646878e-06
-3.49293974650547e-05
-2.09733539473312e-05
-7.66972504778178e-07
-1.56718734450813e-05
2.79355609291075e-06
-3.12427478155792e-05
-1.87777326138818e-05
-1.32225614611349e-05
-2.37284230056826e-05
-2.07712911318165e-05
-5.08731918545487e-06
-2.46323406165001e-05
-2.59971914660696e-05
-1.84658086257652e-05
-1.7862813520582e-05
-2.73856429324586e-06
-8.29265324136404e-06
-1.08373960761427e-05
-2.58286555623172e-06
-6.47917344919047e-06
2.58722358177009e-06
-5.47483094507523e-06
-1.15550392647608e-05
-5.13555636034749e-06
-2.14083379123726e-05
-1.73498504978229e-05
-1.25720083132448e-05
-1.46307067844831e-05
-2.15198098038924e-05
-1.26273140537095e-05
4.25619601437375e-06
-8.0456546900976e-06
-3.31157141657649e-05
-1.74063512381242e-05
-1.19479698922036e-05
-2.98187798128652e-05
-1.53604198110476e-05
-1.23757530061427e-05
-3.28965010660284e-06
-9.58962853842596e-06
-2.59972318773489e-05
-1.03049674075719e-05
-3.22649819803753e-05
-1.08365307236825e-05
-1.94316600347206e-05
-1.8185357430051e-05
-2.28552518472089e-05
-4.54572906829648e-05
-3.14993147268878e-05
-2.85860385653322e-05
-2.48085784123489e-05
-2.11681021304332e-05
-1.04879513002107e-05
-1.81283068373443e-05
-2.92265889571616e-05
-7.44213245586709e-07
-1.68757502665362e-05
-1.95078650796333e-05
-7.59862377670085e-06
-6.10602559956386e-06
-3.97494449633651e-05
-2.21786344867993e-05
5.64211810888937e-06
-1.33045304737429e-05
-1.6746148398916e-05
-1.43174393387827e-05
-2.30595158271474e-05
-2.84955740218873e-05
-8.13039975148842e-06
-1.24449236177899e-05
-1.53198069608772e-05
-4.14423505188453e-06
-8.91279081278644e-06
-1.49973727419168e-05
-1.06506211251454e-05
-3.94951873568582e-06
-1.46008387761099e-05
-1.87652064788616e-05
-1.354826166369e-05
-2.40000260610401e-05
-1.71071548719473e-05
-1.07110929010766e-05
2.26038744896932e-06
-1.13286587811193e-05
-2.703989615113e-05
-2.67541348463389e-05
-3.33307721663959e-05
-2.52245468437443e-05
8.41847196686418e-07
-2.83966128441898e-05
-7.99586449490101e-06
-2.04088317299464e-05
-2.04851120562255e-05
-2.55205883219388e-05
-2.3511211248372e-05
-3.9670603064507e-05
-1.19514682803052e-05
-1.01370425448322e-05
-8.53750907527205e-06
-2.70943360017877e-06
-4.388231959622e-06
-1.19688138508213e-05
-1.8902311146238e-05
-2.52595642608642e-05
-1.68481979270934e-05
1.06675145250323e-06
-1.41385875442764e-05
-1.42680314419906e-05
-2.94675198617536e-05
-2.13718542265376e-05
-3.16297401896092e-05
-2.23980000528309e-05
-6.59260841580814e-07
4.26879751400571e-06
-1.63974394123859e-05
-1.22100296793698e-05
-2.7074579400288e-05
-1.0543927300119e-05
-1.58395530102276e-05
-1.63935146668409e-05
-1.5731563102421e-05
-1.58984516409617e-05
-3.30636358967032e-06
1.43041002016624e-06
-1.44093296502071e-05
-2.02549143192263e-05
-9.93046431886704e-06
1.57710817962233e-06
-1.17547321728689e-06
-2.09014525761664e-05
-2.74815546833589e-05
-2.22533641270155e-05
-3.20140396358845e-05
-3.42027712851879e-05
-1.68854912964323e-05
-1.27562257625817e-05
-8.30534168439914e-06
-3.53826821061513e-05
-9.98548329382255e-06
-7.42329602709451e-06
-1.38613330792867e-05
-1.69348785623371e-05
-1.97270343593185e-05
-2.2054351255675e-05
-3.79202565584685e-05
-1.44331110647807e-05
-1.30001094296302e-05
-1.67412469954899e-05
-1.9829995138549e-05
-1.32251360917341e-05
-3.61781826403378e-06
-1.20875926116746e-05
-2.62353530429785e-05
-1.47448246050148e-05
-7.66545653231197e-06
-3.24866591306077e-05
-4.01567886023032e-06
-4.15144880349695e-06
-2.37236313317168e-05
8.95175596663862e-07
-5.8983681717044e-06
-1.3768949924594e-05
-1.09336794801306e-06
-9.28555751356941e-06
-5.39600644196216e-06
-2.03074959985327e-05
-1.8130191125745e-05
-8.84717452039817e-06
-1.60206764186585e-05
-3.25695656703383e-05
-3.05348256327816e-05
-2.03940395351008e-05
-2.37901906951619e-05
-1.19470033105597e-05
-2.3693435824546e-05
-1.42544956219639e-05
-5.65719376625177e-06
-3.22833685689124e-05
-2.84131470343655e-05
-2.19410198070249e-05
-1.36415645620172e-05
-1.28569569207125e-05
-1.1258249203363e-05
-7.04781699882736e-06
-7.4799899481613e-06
-1.36084536486473e-05
-1.76226483000313e-05
-3.32080596362151e-05
-2.34023765897558e-05
-1.4883783425561e-05
-1.38430730276836e-05
-6.13285518267017e-06
3.03127632585022e-06
-3.10021331266631e-05
-3.75938968960852e-05
-1.1121235997493e-05
-1.5708785673297e-05
-6.32192440424118e-06
-1.80052356523249e-05
4.46014498337176e-06
-1.00432436289987e-05
-5.13492050347765e-06
-1.35218823402285e-06
-2.56189278092088e-05
-4.7393927072983e-06
-7.75314674799653e-06
-1.07811827446272e-05
-7.62727289179138e-06
-9.15265731917929e-06
2.01929527740495e-06
-7.52948022617965e-06
-9.39127609944546e-06
-2.09601879273491e-05
-1.37374052611964e-05
-3.78294918053594e-05
-1.01124903823069e-05
-2.07784627686132e-05
-1.34961911931924e-05
-1.55774273732755e-05
3.2087052404417e-06
-1.49612082538289e-05
-2.45973742061407e-05
-2.83294759236975e-05
-1.18492816514732e-05
-4.88216669404109e-06
-1.38994785939739e-05
-7.71162729466219e-06
-1.92472722783297e-05
-1.34245041594737e-05
-4.71623657911977e-05
-2.29949921979302e-06
-4.04775316943474e-06
-1.93649715574836e-05
-1.7864659521277e-05
-1.47333922563833e-05
-1.19917492321463e-05
-2.09386912442426e-05
-2.50806441033857e-05
-1.35582256957234e-05
7.6508599453632e-07
-2.09946854365462e-05
-2.15101492082816e-05
-2.74064745731996e-05
-2.62279330808094e-05
-8.04869582000268e-06
3.10478648071504e-07
-2.77299034287108e-05
-1.11869187044505e-05
-2.84581436143668e-05
-5.9455171066961e-06
-4.0040965156803e-05
-2.72235538781426e-05
-1.67187246969546e-05
-2.15498878046517e-05
-7.29961707984481e-06
-2.29939199532136e-05
-3.39877648545001e-05
-3.20798102768926e-05
-2.23008834609972e-05
-9.8604676982375e-06
-2.12748740540788e-05
5.83011312754588e-06
-2.04263765815509e-05
-1.91399510331993e-05
-2.66742003169092e-05
-1.74709762491047e-05
-3.29838696968641e-05
-2.40608820879145e-05
-1.36382265443137e-05
-1.64097526769499e-05
-1.5618627851223e-05
9.47701013077451e-06
-1.80022363636816e-05
-9.82968216242657e-06
-1.88339548636309e-05
-2.24557359627647e-05
-1.40456974805704e-05
-1.69817568195897e-05
-2.17504092829969e-05
-1.09197575096701e-05
-1.80257879605392e-05
1.66984047359617e-06
-5.16834335471809e-06
-2.22380567048159e-05
-3.22386835052555e-05
-1.76991132012137e-05
-7.34913154625402e-06
-1.42097415617704e-05
-1.15571294938941e-05
-2.42277969465021e-05
-2.35613295835298e-05
-4.97607998329687e-06
-1.01732859124208e-05
-1.22720067041079e-05
-1.9954449507733e-05
-1.38177324840153e-05
-1.69261639653087e-05
-6.87015294811394e-06
-1.34139274317741e-05
-1.99763851971283e-05
-2.11118673056385e-05
-3.46454903724312e-06
-1.09223782099926e-05
-2.27354644868013e-06
-1.30331102657216e-05
-2.2797134034901e-05
-1.86492631529639e-05
-1.9768188547518e-05
-2.45932332656932e-05
-1.80256196050471e-05
-2.43512784496894e-05
-1.98501850063093e-05
-2.07938357640097e-05
3.47782743535739e-06
-1.84713411490927e-05
-2.15740723881938e-05
-2.53040032355744e-05
-2.41125191866814e-05
-1.43854849770669e-05
-1.95244473698995e-05
-2.14730409389051e-05
-1.03845286993006e-05
-1.97737025290971e-05
-2.95149110616797e-05
-9.35082876469439e-06
-2.28417804378208e-05
-1.40874908508275e-05
-1.70910490246736e-05
2.19747102051965e-06
-2.19649382980233e-05
-1.00121793726983e-05
-1.30028199631156e-05
-1.71461583788625e-05
-4.4681962526971e-06
-1.80230474482547e-05
-5.53685428648553e-06
-1.06662294600674e-05
-2.09767601247278e-05
-1.97556576287977e-05
2.77480184791997e-06
-4.47834005208651e-06
-1.72547066486248e-05
-6.92735954691074e-06
-2.79085584694189e-05
-2.15487413113648e-05
-2.28871400664831e-05
-1.45601266541899e-05
-1.07709688158496e-05
-2.61728336511501e-05
-1.57663206200069e-05
-2.16303035201949e-05
-4.80857584570712e-06
-1.66660167900555e-05
-6.45235870458906e-06
-1.24163005930974e-05
-1.07917880070196e-05
-1.08309763209431e-05
-9.89709586267692e-06
-1.66374095750734e-05
-5.55539828726648e-06
-2.07617599411102e-05
-1.62154961641963e-05
3.78403836574497e-07
-2.49468454378745e-07
5.96180372106607e-06
-1.51992002035174e-05
-1.73743164153027e-05
3.72712953656799e-07
-5.66992303465039e-06
-1.38110775455699e-05
-1.68513229382716e-05
-9.96539280731205e-06
-2.23070479173856e-05
-2.06954983095164e-05
-2.98785235097386e-05
-1.25686739944502e-05
-1.333823949486e-05
-2.06692717051666e-05
-1.33456727816695e-05
-1.79205328066639e-05
3.12391724225809e-06
4.84704329922984e-06
-2.2012985281811e-05
-9.22830979591225e-06
4.95049502000816e-06
-7.2630566243386e-06
-6.72651634176073e-06
-8.03951266990345e-06
-7.9927683071643e-06
-8.2882055484801e-06
-2.41318505965461e-05
-1.14498370945215e-05
-1.31371808627108e-05
-1.29730668120489e-05
-1.68254438561044e-05
7.6126045323103e-06
3.1596222659528e-06
-1.78435252128292e-05
-2.0767382167805e-05
-1.86489212646415e-05
-6.80003413148079e-06
-1.04553528588637e-05
-6.30944840419886e-06
-4.10656799257085e-06
-1.48204126139289e-05
-2.75092030040768e-05
-1.5266982364617e-05
-2.19595210972431e-05
-3.18603591149784e-05
-5.82254946795997e-06
4.36232559766003e-06
-1.05303054785872e-05
-1.21469157877169e-05
-5.7305776542097e-06
-1.71794509196092e-06
-1.21221504915213e-05
-2.77026483993282e-05
1.36472611567943e-05
-1.26580087363785e-06
-2.1519483386973e-05
-3.03885487490936e-05
-1.23804247646571e-05
-1.37436748627456e-05
-1.51060215952425e-05
-4.8079303945094e-06
-2.56059780272755e-05
-1.80561247993208e-06
-4.21458220008362e-06
-1.4713309383771e-05
-1.3519794056644e-05
-9.75577480652517e-06
-1.77348985861901e-05
-1.22642552546286e-05
-1.85397003132934e-05
-2.44865004309937e-05
-3.49110732335952e-05
-1.69565287260716e-05
-5.57290949557258e-06
1.02394342332435e-05
-2.49628310063294e-05
-1.25655262957345e-05
-1.87250344385308e-05
-1.56699851474121e-05
-1.99616141075671e-05
-1.03430111243899e-05
-1.15626186267061e-05
-5.40374234139459e-06
-6.9982479939526e-06
-1.69178577572133e-05
-1.22635375977974e-05
-4.72692928608628e-06
-4.79643990928941e-06
-1.6771355114529e-05
-2.58680772757533e-05
-7.08370245661344e-06
-7.07472646866861e-06
-7.38613248525062e-06
-8.20584388297979e-06
-2.45505203686579e-05
-1.07229982694302e-05
-1.74005604336434e-05
-1.0896943882764e-05
-7.3216684173723e-06
-2.74956556178555e-05
-1.81331636265956e-06
-1.74580187985237e-05
3.38181689060478e-06
-1.52533694764324e-05
-2.91215586675607e-05
-4.74927948116345e-06
-1.72537019207406e-05
-9.9133433599532e-06
-2.71347672451842e-05
1.67720637548397e-07
-2.29985642861199e-05
3.45272820764364e-06
-5.15111423720742e-06
-8.05781196188831e-06
-1.07988675783417e-05
-6.1086832143802e-06
-3.10428605183335e-06
-2.52393552503464e-05
3.45486159524489e-07
1.59905488266613e-06
-6.35287878954011e-06
-2.41039140480911e-05
-1.10587848970092e-05
9.83285301137077e-07
-1.44763617204233e-05
-2.20126786225098e-05
-9.80838115501951e-08
-1.77694197558569e-05
-1.1542716966735e-05
6.59841713976053e-06
-2.25536115048675e-05
-3.50616982176546e-06
-4.40124160564212e-06
-2.0104266637625e-05
-1.24335773651064e-05
-1.62480737523533e-05
-7.53161596942412e-06
-1.3283015142099e-05
1.06468494499873e-07
-1.65539606383124e-05
-2.54153361889404e-05
-1.41131760911169e-05
-8.33560676127221e-06
-1.33822332763804e-05
-2.02900220644173e-05
-8.90899656996419e-06
-1.05681888011467e-05
-4.93736145413395e-06
-2.16206648677794e-06
-8.62680637787287e-06
-2.47107689182669e-05
-1.35306528921453e-05
-1.33929937312977e-05
-1.25332414621278e-05
-4.32046120143286e-07
-5.87659891027572e-06
-1.95682111607209e-05
-2.03434653394002e-05
-8.7765684267104e-06
-1.35952243670243e-05
-1.59711152558797e-05
-2.11626957798455e-06
-1.71122987750639e-05
-1.32014791973094e-05
4.54584882219939e-06
1.12908113487888e-06
-7.560727252544e-06
-1.3079125635032e-05
-3.44762897168144e-05
-2.68210285149085e-05
-1.35517241701598e-05
-1.96146777844933e-05
-7.28927860390434e-06
5.88115165883117e-06
-1.93545079199853e-05
-8.8188501148586e-06
-1.65586001979331e-05
-6.65986699727977e-06
-2.16397283077445e-05
-1.73492294002085e-05
-9.67037580884813e-06
-1.50548448263203e-07
-1.89364452699956e-05
1.3343303501058e-05
-2.61969931447224e-05
-2.51022341143384e-05
-1.65952777424414e-05
-9.72498727207672e-06
-3.18553032736575e-06
-8.54029602080016e-06
1.10008401319472e-06
-1.38874590883267e-05
-1.66008459870315e-05
-5.01277171555449e-06
-1.47566279809263e-05
1.28934910329106e-05
-3.05883739454425e-07
-2.31159218103023e-05
-2.8134577033421e-06
-2.73547662537152e-06
4.36751380372826e-06
-1.71041718301002e-05
4.68209332392134e-06
-3.12626641720979e-06
-1.7466835222862e-05
-4.30044411827373e-06
-2.18827944490344e-05
-1.17385022577368e-05
1.28064856371001e-06
-7.45306374052302e-06
-5.60979508331134e-06
-5.44127665128879e-06
-2.19736093300827e-05
-1.67335328146482e-05
-1.63121307322951e-05
-1.45605195947418e-05
-1.39779280944455e-05
-6.4685175049527e-06
-1.19808883906259e-05
-1.04997453446485e-05
-2.05602500752806e-05
-2.59212260493967e-05
-2.60179193339056e-05
-9.49835478832789e-06
-1.07166103731185e-05
-1.99083768558752e-05
-8.900647331534e-06
-1.32167786060205e-05
-1.39763531081373e-06
-4.85043735220108e-06
-2.20981023738603e-05
-1.52958344216193e-05
-1.18331121879445e-05
-1.26619832694699e-05
-1.25222745378227e-05
-9.43209478670909e-06
-2.22804084813641e-05
-7.21970449393296e-06
