# Supplementary material for: Research on computational propagation and identification of mine microseismic signals based on deep learning
Source: PLoS One. 2025 Oct 22;20(10):e0334641. doi: 10.1371/journal.pone.0334641 (PMC12543183; doi:10.1371/journal.pone.0334641)
Supplement: S11 Data — (ZIP) [file pone.0334641.s011.zip › 000101100002598.xlsx_0.txt_24.txt.txt]

-6.62655682646726e-06
-5.41380778220452e-06
-1.04268926980154e-05
-3.03941448100088e-06
-1.18724018139835e-05
-1.43458875008619e-05
-9.22347723878629e-06
-9.03760904399879e-06
-7.93776581781758e-06
-1.37424031868023e-05
-1.75570151824916e-05
-1.30823467069024e-05
-1.6024498008421e-05
-5.3586340612384e-06
-9.27599292632587e-06
-2.39864427135416e-05
-7.43249881733913e-06
-1.5336073442067e-06
-2.40834107993171e-05
-1.00108372424055e-05
-1.44510471558279e-05
-2.01983847957358e-05
-1.20171150330992e-05
-9.45316000447056e-06
-2.72882899646625e-06
-2.9693716944569e-06
-4.3789236925681e-06
-9.76857022420249e-06
4.39034813334506e-07
-1.58221763987452e-05
3.54319584094315e-07
-1.86853785037693e-05
-2.26952811798425e-05
-1.07109935545269e-05
-2.19975330316087e-05
-1.13528089916183e-05
-1.80263665198002e-05
-1.73324749890891e-05
-2.1314416956059e-05
-1.29322266884065e-05
-1.7727454470692e-05
-7.80193126066843e-06
-7.2657438473246e-06
-3.38538009292776e-05
-4.87627105536655e-06
-1.5127650065619e-05
-1.6953534336652e-05
-7.12182641513452e-06
-1.79608093403164e-05
-2.12063240912002e-05
-2.16083140566417e-05
5.87978873752423e-06
-1.8606332885979e-05
-1.23537564769187e-05
4.83636142472173e-07
-1.14141051465626e-05
-1.36208427043435e-05
-8.0340044143957e-06
-2.32484333482583e-05
-1.443836122977e-05
-1.6036586846293e-05
-1.36860520355059e-05
-9.48617815003038e-06
-1.69984467085677e-05
-1.72393161715706e-05
-3.31697955269469e-05
-1.019934416437e-05
-7.27714900988716e-06
-3.66778757453976e-06
-1.96026879265174e-05
-1.90191510297534e-05
-2.62861510389987e-05
-1.96934112179353e-05
-2.01763054243072e-05
-6.9139408665309e-06
-4.87268224093877e-06
-1.9781389441533e-06
-1.11996682203746e-05
-2.08038701074395e-05
-1.53194507381787e-05
-5.70856338567794e-06
-1.28619874457106e-05
-1.10088008131825e-05
-9.62890503926887e-06
-7.58744874644078e-06
-1.56582507997095e-05
-1.48167149660878e-05
-4.80722401231324e-06
-1.93266835594871e-05
-7.69796297859148e-06
-1.34275490534758e-05
-2.09468771951862e-05
-5.00995501577149e-06
-2.65291774246761e-05
-1.57415702582775e-05
-1.41852221138347e-05
-6.32059897934963e-06
-7.74288608438028e-06
-2.16346250173696e-05
-1.75492390326468e-05
-1.41713051021742e-05
-1.42934160645671e-05
-1.53158975548637e-05
-1.72766215617258e-05
-9.36493687286097e-06
-7.55298277805666e-06
-1.4183505780622e-05
-2.99468701350559e-05
-1.14465482754936e-05
-2.13093389804282e-06
-1.72688394844869e-05
-3.84983542565993e-06
-1.27695259318163e-05
-3.90285617096038e-06
-1.12875196945044e-05
-2.33899731334132e-05
-4.82462030583163e-07
-2.36724973140939e-05
-2.30932601595091e-05
-2.62630950812972e-05
-4.17829424844244e-06
6.42259553724965e-06
-1.96472571644472e-05
-2.62109846421583e-05
-1.03312771086876e-05
-5.41408033812817e-06
-1.35945489393687e-05
-1.57534112725552e-05
-1.0888217424992e-05
-7.5623214260752e-06
-1.10902212475398e-05
-1.4662939191508e-05
-1.66841207504304e-05
-8.86246023748834e-06
-1.26554951710794e-05
-1.3424033386943e-05
-2.30336671102699e-05
-7.67891762954186e-06
-1.01515887982359e-05
-1.31067895966879e-05
-1.1847316028927e-05
-1.29910222414956e-05
-6.37781457993397e-06
-6.59018320443429e-06
-4.21230001063783e-06
-7.21713805580819e-06
-3.37069205494633e-06
-8.23938111846879e-06
-9.67480156358695e-06
-1.28964744392624e-05
-1.53425227904503e-05
-1.03530601986068e-05
-9.67732559039701e-06
-6.19312467832609e-09
-8.37326198568831e-06
-5.88951186850709e-06
-1.41438020046685e-05
-7.83308973950014e-06
-3.46172298670562e-06
-1.42765356066103e-05
5.96194691066639e-08
-1.32879828821938e-05
-1.39449132269448e-05
-1.22268520892886e-05
-2.41169472643343e-06
-8.93633590443044e-06
-9.98138494509715e-06
-8.30278519478937e-07
-9.51082416086631e-06
-1.10694953649056e-05
-2.16549356770855e-05
-7.95050280077034e-06
-1.18073976887591e-05
-2.23815503062131e-05
-1.46733389598686e-05
-2.53789359792099e-06
-1.59805157668836e-05
-1.52024697284132e-05
9.07573062537322e-07
-5.27436681868474e-06
-3.31956067988166e-06
-8.52873728199786e-06
-1.03998957857629e-05
-1.82667497635928e-05
-1.24057137915128e-05
-1.63973895572785e-05
-1.44481081849459e-05
-1.31761196334083e-05
-2.09868275186424e-05
-1.1645702502873e-05
-1.03857853378947e-05
-9.548878356175e-06
-4.53968936720059e-06
-1.21658053252305e-05
-1.2540874251903e-05
-1.75117493880441e-05
-1.47835020181842e-05
-2.31895066581691e-05
-1.33779743178238e-05
-9.75164481097972e-06
-1.21552188940912e-05
-9.68438635496733e-06
-2.44000150854939e-05
-5.65609025693912e-06
-1.36021653438633e-05
-2.08991333286357e-05
-2.65663317170584e-05
-1.87137412503944e-05
-2.00519042889978e-05
-1.490372948121e-05
-2.10125450928502e-05
-4.32335470346054e-06
-1.92134443323991e-05
-1.8997901442815e-05
-1.83204582962873e-05
-1.06710907787908e-05
-1.6628892765176e-05
-2.28275721674781e-05
-6.62606084689573e-06
-7.62853284365348e-06
-2.05188408072315e-05
-1.56117183292495e-05
-2.7700116203161e-05
-1.19154181751222e-05
-1.96383086419567e-05
-1.90575474176496e-05
1.15267209633167e-06
-1.6588343309327e-05
-1.29823308606224e-05
-2.10637451277084e-05
-1.30423697598451e-05
-9.46744718203982e-06
-2.14180779876173e-06
-5.47845150746861e-07
-3.99526699930189e-06
-2.20643158165347e-05
-1.41217072058759e-05
-1.44351314931771e-05
-2.39196122360334e-05
-7.05426750320813e-06
-1.69671886174345e-05
-7.7016466678071e-06
-1.1993068711931e-05
9.98481499183674e-07
-1.45115167173178e-05
-1.73087689098866e-05
1.80063748159792e-06
-1.84137808957309e-05
-1.50760279852979e-05
-1.01792962092893e-06
-1.03513829154977e-05
-8.13140903343658e-06
-2.13605442335213e-05
-1.28329391215565e-05
-1.84391643896412e-05
-8.30851519933495e-06
-2.65785484906121e-06
-7.25364020804939e-06
-1.17708291596835e-05
-5.90279230624001e-06
-8.99985800288786e-06
-5.3284608033637e-06
-1.12252510477411e-05
-2.73575821567225e-05
-4.56011809501931e-06
-3.47171014674647e-06
-1.15385574930106e-06
-1.83009803003051e-05
-1.53908753585834e-05
-1.4557201763424e-05
-1.78960608869276e-05
-6.62707796000084e-06
-8.36564645669981e-06
-1.47773102233408e-05
-1.15988178225624e-05
-6.65940558864229e-06
-1.43096630319716e-05
-4.86047314935786e-06
-1.55514090473176e-05
-9.37262947614752e-06
-1.24824907581938e-05
-1.98077295760874e-05
-8.56326461983353e-06
-1.26129154169556e-05
-1.69406557601974e-05
-1.31246226975798e-05
-2.76736692374396e-05
-2.05834094818286e-05
-1.12160456843703e-05
-6.01069686043562e-06
-4.14744575270577e-06
-4.16718077374714e-06
-1.66394565465857e-05
3.15358094018297e-06
-5.94321922155639e-06
-1.07254926921769e-05
-2.10952843186068e-05
-3.28563053646641e-06
-1.73467827530282e-05
-6.6533607688197e-06
-2.73587488570386e-06
-6.3690540950444e-06
-2.47843156728025e-05
-1.73276314136882e-05
-5.35527342104693e-06
-1.14303407274271e-05
-1.14640188273117e-05
-2.32901041257444e-06
-8.75695312529684e-06
-2.06784461630903e-05
-2.70441192182382e-05
-9.28946310432942e-06
-7.39904680588215e-06
-1.80702336217374e-05
-1.0760714008938e-05
-8.65677085635387e-06
-1.4077185307231e-06
-2.11658769603033e-05
-2.0251958733872e-05
-1.87908918018871e-05
-6.21942121079893e-06
-1.22191327050639e-05
-6.37084815778871e-06
-1.60262346970631e-05
-2.11550139699706e-05
-2.25141836451016e-05
-1.90936734829163e-05
-1.20486493064201e-05
-1.33675237311313e-05
-3.23634947252383e-06
-3.30239533137444e-06
-1.3910363602551e-05
-2.48056162230936e-05
-2.44328565487261e-05
-2.11315922696556e-06
-1.43841778364781e-05
-1.79474337968023e-05
-1.3323267455444e-06
-1.06793004716129e-06
-1.24141588299717e-05
-1.9202208819512e-05
-1.02571453356239e-05
-8.58575834134966e-06
-1.37975443626188e-05
-2.79004329398126e-05
-1.05961750404232e-06
-2.20052624002042e-05
-1.04993544973064e-05
-1.2416017517526e-05
-1.31641048584796e-05
-1.89334546326004e-05
-1.19226962915985e-05
-1.06198997532346e-05
-1.57389238326139e-05
-1.72988869446519e-05
-5.61523159389178e-06
-1.67333407666451e-05
-4.67560473160682e-06
-2.75691362658638e-06
-6.52920668619996e-06
-2.20124509621099e-05
-1.43488615240534e-05
-5.41233930721292e-06
-1.37777103703092e-05
-1.24304371029373e-05
-1.44464388112753e-05
-1.83942404598711e-05
-2.12605603555581e-05
-1.62142108768636e-05
-2.69977237551407e-05
-1.39265683808096e-05
-2.99791489260883e-06
3.32944669265219e-06
-6.12711244060194e-06
-6.64676525035228e-06
-1.34581110425218e-05
-1.73267155674446e-05
-1.233826339986e-05
6.36473848340227e-06
-1.95362056460148e-05
-2.24503460388443e-05
-2.41369451287614e-05
-1.35845033616357e-05
-5.3958946917385e-06
-1.39326819542232e-05
-2.06823027746981e-05
-1.06243308851358e-05
-7.15658103900582e-06
-1.09098022888389e-05
-2.2804309536257e-05
-1.61974240794975e-05
-1.29344650672468e-05
-1.08552572269357e-05
-1.57831609062395e-05
-7.50583294093685e-06
-1.82980119996122e-05
-7.46156845005626e-06
-1.89358027166746e-06
-1.89031300581085e-05
-9.51109356669103e-06
1.08167750438586e-06
-1.0801948507352e-06
-2.10170851006426e-05
-1.76767982671022e-05
-1.48823914780632e-05
-1.67059394217791e-05
-1.22918829996215e-05
-1.25201440038908e-05
-1.20087706589224e-05
-3.34448020625811e-06
-1.00038785570197e-05
-1.09798329643153e-05
-9.57533749776621e-06
-5.50476585851833e-06
-1.01351657591218e-05
1.56067093171051e-06
-3.1520508171197e-06
-1.29419469947823e-05
-3.01756991973807e-06
-2.90755302245306e-07
-1.54307130461962e-05
-8.82463546160931e-06
-1.49361683112125e-05
-1.24865932830273e-05
-4.90359072830445e-06
-1.08118142276606e-05
-8.3544752442698e-06
-2.02148087358332e-05
-2.54283359622489e-05
-4.04005678732933e-06
-1.16158615597551e-05
-1.36617872637113e-05
-2.24965302103536e-05
-4.77563192910464e-06
-9.85436346555916e-06
-3.08540842244891e-05
1.12242536665378e-06
-1.67019165558983e-05
-7.85063367637433e-06
2.17087385475798e-06
-4.13178982952689e-06
-2.49759551627233e-05
-1.3258662847651e-05
-1.13358808409579e-05
-1.09879708482458e-05
-1.55349530611051e-05
-9.77785388090534e-06
-1.08430077552695e-05
-8.02808107679917e-06
-1.58671119704535e-05
-3.07130878925228e-06
-2.35368315191781e-05
-1.60674222012542e-05
-1.93441287238608e-05
-4.40156082744044e-06
-2.93866892980946e-06
-5.56362868646118e-06
-1.9114440049095e-05
-2.31477222710917e-05
-1.08782678847928e-05
1.32040957260671e-06
-6.22512232314952e-06
-1.79891834469385e-05
9.23046053777193e-07
3.26707104182731e-06
1.43589860834916e-06
-2.96470721659438e-06
-3.85943946150032e-06
-2.11673174427677e-05
-2.29227216958826e-05
-5.30919750827051e-06
-3.25114900348892e-06
-2.27303331957964e-06
-1.76130900463198e-05
-6.51515746722451e-06
-5.26515386492363e-06
-1.09351882394431e-05
-1.13795949829683e-05
-1.97512841189365e-05
2.7875900798527e-06
-1.24434598752075e-05
-9.96861494950403e-06
2.69713395672898e-06
-2.00644426954653e-05
-1.5526531750624e-05
-8.89227043552448e-06
-1.89730805295713e-05
-7.23664008819348e-06
-1.66731477602819e-05
-1.908947083345e-05
-1.51577068464953e-05
-8.64761438730655e-06
-2.09579325129401e-05
-1.88757096804632e-05
-1.17501654657266e-06
-6.82389553614804e-06
-1.40845815833259e-05
-6.47631016217291e-06
1.06038801685877e-06
-4.3544617253192e-06
-1.03701460600203e-05
-1.2841938957179e-05
4.26209658590783e-07
-4.37509416060629e-06
-9.63641218912507e-06
-2.03252190104546e-05
-1.10362784989439e-05
-2.05827566106366e-05
-2.53378397315397e-05
-1.64139144656722e-05
-5.99071099237145e-06
-1.32885799617365e-05
-6.10833106066531e-06
-3.15731088285572e-06
-1.78795973050986e-05
-1.39897232392627e-05
-1.34584771321727e-05
-1.14066732684315e-05
5.98230025180183e-07
-1.01918992107553e-05
-9.97914029066258e-06
-2.16464256471254e-05
-1.10066653836539e-05
-3.94052997926106e-06
-1.35170294705549e-05
-1.86569058808353e-05
-2.42210943915635e-05
-1.80908065824573e-05
-1.91547244289094e-05
-1.97646171522596e-05
-2.30919929323626e-05
-1.18141962047526e-05
-1.0296612921302e-05
-2.05929968781933e-05
-1.5585715837024e-05
-1.67035957446197e-05
-7.57201373782697e-06
-8.59071335794719e-06
-1.37650100909343e-05
-7.99440585431026e-06
-2.30197176593322e-05
-1.96114144545995e-05
-1.05279149522114e-05
-4.70708159402102e-06
-1.41887076819498e-05
-1.85189983270517e-05
-7.3592275583728e-06
-1.52640966760893e-05
4.91166478837028e-06
-1.55275011674894e-05
-1.26129646620948e-05
-2.53170651649974e-05
-1.57505781028242e-05
-1.84840409084744e-05
-1.7136060023394e-05
-9.08485352667994e-06
-1.6441681241858e-05
-1.399286376116e-05
-9.35680370156709e-06
-1.18288751914361e-05
-9.84503946526423e-06
-4.69880425331243e-06
-7.11205204383356e-06
-1.15824906840794e-06
-1.4958037572749e-06
-1.04911036593158e-05
-1.1413896318925e-05
-1.24236093621215e-05
-1.04823527399094e-05
-8.73743750788917e-06
-1.39127759739651e-05
-1.87206173692835e-05
-1.3646459745877e-05
-1.55036758659366e-05
-6.46953548910231e-06
-1.13062846065831e-05
-7.02999092228549e-06
-2.25133735193043e-06
-1.38808776082288e-05
-6.94799183015643e-06
-6.42834215184089e-06
-1.75373297254336e-05
-9.19002504382566e-06
-2.38085204944981e-05
-1.37159578107861e-05
-1.59951520953777e-05
-1.04822165577343e-05
-1.8399997748087e-05
-6.02679391879721e-06
-1.85694421767005e-05
-6.50174857520949e-06
-1.92286031673086e-05
-8.8349663757687e-08
-1.04693300190569e-05
-1.81556620308416e-05
-2.86307559516611e-05
-5.02033029613578e-06
-2.04379552839027e-05
-1.20986586854325e-05
-3.23517050765517e-06
-1.25046495905392e-05
-2.27500617744656e-05
-5.49155688659299e-06
-2.53095676005402e-05
-6.80041362072228e-06
-1.35119579514582e-05
-2.63232572229737e-05
-6.55483144064122e-06
-1.5331487801404e-05
-2.11841397448901e-05
-5.79772238763488e-07
-4.7913550734115e-06
-2.02986795296265e-05
-1.37901169764935e-05
-1.43889576140828e-06
6.59438919269415e-06
-1.03047717557029e-05
-4.43582769754639e-06
-9.96569580499445e-06
-8.03360313834708e-06
-7.92379249028539e-06
-8.87656340727076e-06
-8.53403091325188e-06
-6.02840162375442e-06
-1.21864113182155e-05
-3.71426961505185e-06
-2.05827501518771e-05
-8.5517349711682e-06
-2.95158300318191e-05
-5.05958501911277e-07
-1.59860582504112e-05
-9.15751614186857e-06
-2.73163735984333e-05
-1.50582410099606e-05
-2.38019956772943e-05
-2.05633288412396e-05
-2.03814388227156e-05
-1.85056809433618e-05
-2.52686081142737e-06
-1.35933684978224e-05
-1.46875016936335e-05
-2.51659816970837e-05
-1.47036568182383e-05
-1.37808847151858e-05
-2.00919585674824e-05
-4.11459802885154e-06
-1.1415169908904e-05
2.05106954420407e-09
4.95990137031087e-06
-1.94161515839202e-05
-1.66428512693146e-05
7.600026785831e-06
-1.122435161539e-05
-9.84752531158467e-06
-1.76204701932136e-05
-1.31532864837385e-05
-2.36684584853018e-05
-1.21976129336972e-05
-9.49902338648286e-06
-2.72165004066283e-05
-1.0279953112252e-05
-2.24462404306403e-05
-1.72386126937775e-05
2.59329915613257e-06
-6.17862035598186e-06
-9.29224831989891e-06
2.74579694811837e-06
-1.3523155876725e-05
-1.44057505890366e-05
-6.85579877368513e-06
-1.31465060655081e-05
-1.50137227187011e-05
-2.13516513363695e-05
-2.24708890751808e-05
-1.41527207176072e-05
-3.01088603789164e-06
-3.47777794769964e-06
1.00449321104654e-05
-1.84061672948116e-05
-1.73827085102045e-06
-1.5188258819413e-05
-1.58885947634414e-05
-1.14112822230557e-06
-9.38220509451632e-06
-1.29122161285015e-05
-1.06246514238686e-05
-1.58351354046076e-05
-2.83925534900942e-06
-1.97992553777657e-05
-9.28613208268194e-06
-2.47156455131509e-06
-1.20690744383625e-06
-7.11715423814165e-06
-1.04310889029993e-05
-4.65721787533946e-06
-1.3582000591206e-05
-4.72493003663244e-06
2.75338326609285e-06
2.27890298635535e-06
7.81432419230839e-06
7.86554630795938e-07
-1.91876845711338e-06
-1.83954083390068e-05
-9.90824221322736e-06
-5.14055579757731e-06
-8.48693467900818e-06
-9.48328895619276e-07
-1.23471375563971e-05
-2.12925281295953e-05
-8.93797916144696e-06
-4.03951313713411e-06
1.5876668576716e-06
-1.77494184867353e-05
-4.18132509160649e-06
-1.69032185667271e-05
-1.21751277165049e-05
-1.02060793330384e-05
5.67065733740052e-06
-1.94862131416066e-05
-1.79546554967109e-05
-1.88806837266877e-05
-1.95615037884032e-05
-1.71148649182579e-05
-1.51780781807457e-05
-1.25678045733852e-05
-2.05521939737394e-05
-1.94600390256227e-05
2.82064873154066e-06
-1.32688658779689e-05
-1.50527283253202e-05
-6.74599057001692e-06
-1.83967930383955e-05
-1.35309385028925e-05
-1.02137045861244e-05
-2.16983858756999e-05
-2.40794940249943e-05
-7.39270942250517e-07
-2.9473443732007e-06
-1.89794067338972e-05
-6.92478678224379e-06
-1.4427092135239e-05
-1.11229984718157e-05
-1.7193044379208e-05
-1.10175469158617e-05
-3.22602633456462e-06
-1.82748673732804e-05
-1.34860937391756e-05
-2.12189535320289e-05
-1.06648558342818e-05
-8.12325034218605e-06
-1.98549314767947e-05
-2.34788573736769e-05
-2.61580080034114e-05
-1.8022119459752e-05
-1.99897643396588e-05
-1.92313913325758e-05
-1.30529360299418e-05
-6.19353409681439e-06
-1.64364489729349e-05
-6.49216647580128e-06
-3.66692153469818e-06
-1.45474454968229e-05
-1.02759808122152e-05
-3.30265517223927e-07
-1.17822212355688e-05
-1.09395650771151e-05
-1.44300333128625e-05
-4.55350608798102e-06
-4.52414394121287e-06
-1.32569083473088e-05
-1.7673474711062e-06
-8.56371319459856e-06
-2.62157007981789e-05
-1.94255500535625e-05
-1.02714929241974e-05
-2.97468442812581e-06
-2.35165098213444e-05
-4.77443899880978e-06
-1.95562230940288e-05
-1.99427357493799e-05
-1.32346778749487e-05
-2.19188420899202e-05
-1.74225918725756e-05
-3.83268607983549e-06
-6.23185531957626e-06
-1.22722220163869e-05
-1.97552489209607e-05
-1.31361277417657e-06
-2.34895803994553e-05
-1.04457388371221e-05
-1.61310241243232e-05
-1.666313241162e-05
-2.39403918930518e-05
-1.36479847902259e-05
-7.96439486491654e-06
-1.10435308534265e-05
-2.16197307305215e-05
-8.05051963725681e-06
-1.02364184576199e-05
-1.68633505602574e-05
-1.25082783237258e-05
-9.6042604928291e-06
-1.21012179908192e-05
-1.58272418238772e-05
-8.85254309245303e-06
-1.02173249168761e-05
-2.01902256059118e-05
-2.10994329521034e-05
-4.16229353809134e-06
-3.0307727141207e-05
-2.37091343044335e-05
-1.51812497385054e-05
-2.37634837287346e-05
-1.67557971607687e-06
-2.05149809804411e-05
-2.86727453982563e-05
-8.68721110454958e-06
-7.06242184355889e-06
-7.02700036373806e-06
2.37140505198456e-06
3.86030111024031e-06
-9.00457601970256e-06
-9.52461450932602e-06
-1.27058992249864e-05
-1.44436952079456e-07
-1.75444873599772e-05
-8.79459665999919e-06
-9.3415560574488e-06
-6.90004737124907e-06
-1.50236297487485e-05
-1.05355284603853e-05
-2.31768907765652e-06
-4.0284266918363e-06
-1.55524727121695e-05
-8.76710710396531e-06
4.7185530014211e-06
-1.43961358040369e-05
-3.18833085151041e-05
-2.10950249479769e-05
-4.16097989011299e-06
-6.41156781480109e-06
-1.52139436686457e-05
-2.41867850539511e-05
-1.00263316795813e-05
-1.30422302222801e-05
-8.5959532487977e-06
-2.6823688162262e-05
-5.13773168539092e-06
-5.10740814564516e-06
-4.13280905361514e-06
-2.70477713463179e-06
-6.27377967775545e-06
-1.78981341241076e-05
-9.00271105534081e-06
-1.84166258642117e-05
-2.36405143988802e-05
-1.95620049410177e-05
-2.26919439259855e-05
-1.42257372304173e-05
-9.67398653788171e-06
-1.65343624611024e-05
-1.01502442647564e-05
-1.20681923269753e-05
-1.71322679432801e-05
-1.62772373482076e-05
-2.67965930238124e-05
-7.65539578469193e-06
-2.60836160108255e-05
-1.50274953023274e-05
-2.02341221116287e-05
-1.06902193358473e-05
-2.15548377252167e-05
-1.08934353014494e-05
-7.26004065743589e-06
-1.74099735800446e-05
-1.01213280538767e-05
-1.13016463233384e-05
-5.58821489895042e-06
-1.04953616550068e-05
9.95536005242086e-06
-8.40532293616875e-06
-2.09270908951091e-05
-6.19815153988533e-06
-1.91015651583945e-05
-1.91011847073248e-05
-8.66443080529902e-06
-1.07978520273223e-05
-1.80784507799285e-05
-9.58517292038231e-06
-4.44651909977072e-06
-9.20270765452791e-06
-1.21209148206364e-05
-1.11530641663098e-05
-1.80493831198848e-05
-1.85015991758567e-05
-1.43201894894415e-05
-3.5873506229033e-06
-1.01724517128645e-05
-1.9929760301965e-05
-9.35098638124583e-06
-9.03539984749177e-06
-1.37738999427873e-05
-1.40087939306747e-05
-1.21272841769667e-05
-1.71799806271389e-05
-6.19824833259821e-06
-5.92715866056413e-06
-6.90924168980873e-06
-9.40004513419862e-06
-1.55604752199567e-05
-1.37457031072923e-05
-1.91488575769294e-05
-1.26295930082313e-05
-1.55743524906635e-05
-2.65398595690769e-06
-1.18646808193923e-05
-1.79412932525783e-05
-6.21099292397687e-07
-1.70582794106725e-06
-2.54282726170733e-06
-1.36853256801528e-05
-2.37913158204574e-05
-1.26898563010856e-05
-4.53609316338851e-06
-2.14969223623873e-05
-7.46069494503477e-06
-1.11064974221723e-05
-1.31144777740871e-05
-8.79103809796607e-06
-2.20549005625531e-05
-1.93833925336487e-05
-1.59409665529691e-05
-9.20386802205556e-06
-1.11606015942465e-05
2.44317113239061e-06
-1.35812497375584e-05
-1.31209123440564e-05
-2.87373324884055e-05
-9.76222371745155e-06
-6.58383437414097e-06
-6.42416826178389e-06
-1.17818538917564e-05
-1.85934254656017e-05
1.84695301242821e-07
-5.05468710586731e-06
-1.31973836017416e-05
-1.38493157611463e-05
-1.19157536355843e-05
-1.23025046904753e-05
-2.45080442871312e-05
-9.06743810106493e-06
-9.82141948272058e-06
-1.90221246351774e-05
-3.49907425085425e-07
6.49295179093667e-06
-1.94439389695016e-05
2.01070000467928e-07
-9.99275029374293e-06
-1.05339929077416e-05
-1.50297257589498e-05
-2.38580330040638e-05
-1.54931630074859e-06
-2.02572600715087e-05
-1.74807647894082e-05
-2.51066174459036e-05
-8.52374338870461e-06
-1.17781375006122e-05
-2.45240232125157e-05
-6.4592199285903e-07
-1.45542315793915e-07
-2.12872219688416e-05
-4.21630040328395e-06
-1.04082624317248e-05
-1.57539698779642e-05
-1.24026688384498e-05
-1.17583247829678e-06
-1.2477387241469e-05
-1.32378105451918e-05
-2.046174408256e-05
-1.78404247467751e-05
-9.79861511675567e-06
-8.89235532266409e-06
-1.06771489722389e-05
-1.45824055518281e-05
-1.43740217662135e-05
-1.38981919407026e-05
-9.25621923650457e-06
-1.88510928459246e-05
-1.96815088751612e-05
-2.65913814934798e-05
-5.85711924866789e-06
-4.86354555797809e-06
-9.24326329878691e-06
-7.20201316343661e-06
-3.23169434579027e-05
-1.26199869862017e-05
-9.65449805597933e-06
-1.43094441988728e-05
-2.08314956379969e-06
-1.05968739577129e-05
-1.50611371334448e-05
-1.62484395414542e-05
-1.86781803386474e-06
-9.92661212385437e-06
-4.22193347807305e-06
-4.65626332160805e-06
-1.26154788118301e-05
-1.2465877485793e-05
-2.17862704530076e-05
-1.29146106016996e-05
-8.41251746976741e-06
-1.65065038700456e-05
-1.91838451971674e-05
-1.43001925378968e-05
-2.63535185668952e-05
-2.05329021950215e-05
-2.51288862200443e-05
-2.62524733910095e-05
-5.32708320785366e-06
-9.15661464961845e-06
-2.96892350474819e-05
-2.99554479948154e-06
-7.35379346530841e-06
-1.2843973824077e-05
8.59597396412711e-08
-1.7655443264099e-05
-9.01992086208398e-06
-1.23378303598007e-05
-7.86139611805088e-06
-1.19592246303388e-05
-7.14034863315856e-06
-4.17196158805241e-06
-1.89199456173641e-05
-2.0697227289913e-05
-2.16387761086572e-05
-1.71385971959935e-05
-7.25836225767293e-06
-4.10035750388659e-06
-1.59052685393015e-05
-2.9939792764263e-05
2.81964644567102e-06
-1.69410910965907e-05
-6.58945585135958e-06
-2.83010676732481e-06
-1.11796872892905e-05
-4.55873981301031e-06
-7.93703328259605e-06
-1.64031892151673e-05
-9.35897892690074e-06
-2.6727498125078e-06
-2.07206637278287e-05
-2.86508232253669e-05
-1.98185947737167e-05
-8.32740775661057e-06
-1.80159607007726e-05
-1.16170907573836e-05
-4.91977217731984e-06
-9.16635589911139e-06
-1.06696205324505e-05
5.64193329363789e-07
-1.56029123987095e-05
-2.0953953755218e-05
-1.23217761932506e-05
-1.34530900208105e-05
-1.09357869685611e-05
-2.17884421945185e-05
-2.12957563568772e-05
-8.55768840612618e-06
-7.19116662553949e-06
-8.00940975585156e-06
-5.89500526667669e-06
-4.34663064158302e-06
-8.99625435112799e-06
-5.94928633604673e-06
-6.51913389503482e-06
4.4783863878227e-07
-3.80571010316042e-06
-5.7873380082136e-06
-1.97358949157635e-05
-7.29619453878676e-06
-1.122439898515e-05
2.58304370882309e-07
-1.24136358405598e-05
-4.65325097640399e-06
3.0820242826903e-06
-6.14745920280217e-06
-6.13782665871192e-06
-2.13633023499015e-05
-1.12985163803707e-05
-8.09560585168457e-06
-1.87165705896197e-05
-8.22749351303905e-07
-2.52974370100463e-05
-7.93736017108356e-06
-7.97962741003735e-06
-1.04259173175912e-05
-1.75135123410798e-05
-9.39363683307487e-06
-6.59803415349246e-06
-1.16549050118712e-05
-1.07555961455568e-05
-1.74704859080131e-05
-2.13152588367954e-05
-8.12692003204266e-06
-4.59060372620921e-06
-1.07532406729598e-05
-8.7993692834609e-06
-1.47694298163361e-05
-6.91337681514494e-06
-3.13848532590814e-05
-1.30959868145701e-05
-1.13285820592376e-05
-5.19086622467519e-06
-1.30202399200655e-05
-1.09034007658891e-05
1.0996670736148e-06
-1.43943682290824e-05
-7.84042890140413e-07
-2.90997854451867e-05
-1.43766055003724e-05
-2.00414631222251e-05
-9.7349100800541e-06
-8.73576611595895e-06
-1.38216915345197e-05
-1.10701242172122e-05
-1.51396653522355e-05
-2.36488052758026e-05
-7.73517891215576e-06
-1.83018888682959e-05
-8.2922027222221e-06
-1.23490837380093e-05
-6.60704941595516e-06
-1.16664933855354e-06
-7.15219118322831e-06
-1.53325433695849e-05
-2.01028170554957e-05
-1.40790258468955e-05
-1.72737567747774e-05
-2.48151332691068e-05
-2.3207908053358e-06
-1.38239881214428e-05
-1.26570706052962e-05
-1.17287780512387e-05
-1.4582167831377e-05
-1.44303957081439e-05
-1.34806483851239e-05
-1.34688646469297e-05
-1.15165057544799e-05
-6.08809719045606e-06
-2.0297981894344e-05
-2.36292990973801e-05
-9.03227378216109e-06
-1.60346949367498e-06
-1.18152614851667e-05
-1.1324600019341e-05
-6.16197946888513e-06
-1.15680347606588e-05
-3.8001265855716e-06
-7.01870661559092e-06
-1.30940942724064e-05
-1.64134339266771e-05
-1.01645175741346e-05
-7.87895148829486e-06
-4.13981904809604e-06
-9.33590414211795e-06
-1.31970968683023e-05
-1.79196773297466e-05
-2.12755497214218e-05
-1.09623597478735e-05
-2.22014394965842e-06
-3.79537757336315e-06
-6.6209427516281e-07
-1.48871189504157e-05
-1.60926550885376e-05
-2.88961988310877e-05
-9.50550363950294e-06
-3.36359116092808e-05
-1.38211338375218e-05
-8.3862205817267e-06
-1.14319920540538e-05
-1.51562639950814e-05
-1.33702055060897e-05
-1.97773857899846e-05
-1.40185321084481e-05
-6.55031478833697e-06
-2.33079837012111e-05
-1.35663594429494e-05
-1.63260649525847e-05
-5.83379150436285e-06
-2.09025927802519e-05
-2.23770792797195e-05
-1.29202261315178e-05
-1.97169915396576e-05
-6.413853272683e-06
-1.24808695504011e-05
-1.48262141294825e-05
-1.03184157227965e-05
-2.19891855617669e-06
-5.43691022223512e-06
-1.69389437255764e-05
-2.64033490475899e-05
-2.28467230952632e-05
-1.80539437355278e-05
-1.76810780895809e-05
-2.45840848672632e-05
-8.73816633987918e-06
-1.76675897803982e-05
-1.52308048641094e-05
-3.14438302346446e-06
-5.43308995955017e-06
-2.5534522524157e-06
-1.65123691026274e-05
-1.42981898334671e-05
-1.63024374587146e-05
-4.80178050084843e-06
-4.68242809053477e-06
-1.61249007951816e-05
-9.36992448955236e-06
-7.66194345725577e-06
-6.35458978294794e-06
-6.23987048367389e-06
-2.03071874069693e-05
-1.11351200236445e-05
-1.22496489597244e-05
-1.04999746574366e-05
-2.77769397993912e-05
-1.17381114290654e-05
-1.32378133545959e-05
-1.1594825977635e-05
-1.96177728610724e-05
-1.03340176904698e-05
-5.35005627002203e-06
-1.08087498095823e-05
-1.96858697670797e-05
-1.13801999228646e-05
-9.03399307275808e-06
-8.80909807893048e-06
-1.60673489050067e-05
-7.31888569243949e-06
-1.69447195267656e-05
-7.27591667443268e-07
-9.75873055368589e-06
-2.01051328050362e-05
-1.60803471266798e-05
-7.09725019208458e-06
-1.37863635849319e-05
-2.02257382572397e-05
2.51955561710546e-06
-4.86952772579776e-06
-2.10877303358122e-05
-9.18335456335063e-06
-8.38662733217321e-06
-2.31688021264615e-05
-1.65341927666723e-05
-1.64288899027712e-05
-6.62771536259913e-06
-6.68983236391042e-06
-3.06055108501608e-05
-1.3827764386026e-05
1.63809141169364e-06
-7.1827490924809e-06
-9.14272593212327e-06
-2.68068535364744e-05
-2.19669109127966e-05
-1.37878726630183e-05
-9.21442902300393e-06
-2.64053011496038e-05
-2.52054216531998e-05
-1.00059789977176e-05
-1.24711243162154e-05
-7.46589000056108e-06
-2.22860389820342e-05
-1.92983221700997e-05
-1.84340509301733e-05
-2.1420220017122e-05
-2.28840521362937e-05
-9.1084749495436e-06
-8.85133290540351e-06
-1.19816852251961e-05
-1.56066126839074e-05
-1.38802160843184e-05
-1.33367866768103e-05
-2.72236715062651e-05
-1.03793755841855e-05
-3.33059765934574e-05
-2.58822939736729e-05
-1.30814402273984e-05
-2.19805067572491e-05
-9.72739347002275e-06
-1.59655710215325e-05
-1.29294693453664e-05
-1.58998092570406e-05
-1.81339579632437e-05
-1.12971797484212e-05
8.83039786072408e-07
2.83971679057982e-06
-1.134867201295e-05
-2.25729934283299e-05
4.63491345078971e-06
-8.28205397864381e-06
-2.50482007532322e-05
4.73114985509269e-07
-1.83919709925075e-05
-5.97266866267656e-06
-4.56740234101349e-07
-2.30842988168233e-05
-1.68210482368493e-05
1.16219323700286e-06
-8.00805379164544e-06
-2.0449423904548e-05
-9.79458812023754e-06
-6.4707990219858e-06
-1.7937958080081e-05
-1.58841309233196e-06
-1.29621958354636e-05
-9.790465457552e-06
-3.97790777100685e-06
3.14976763476334e-06
-9.39868732069062e-06
-1.71920844399843e-05
-1.74813678178511e-05
-1.54419225404193e-05
-2.20451773516885e-05
-1.34423268578844e-05
-4.94522898118789e-07
-1.49929745650387e-05
-1.02644080841393e-05
-6.43515224756292e-06
-2.68865693999506e-05
-1.38299484090606e-05
-1.90781719597413e-05
-1.56862400722517e-05
-2.70760500962401e-05
7.38503240273314e-07
-7.0910147927494e-06
5.97351681881085e-06
-1.91740331614799e-05
-1.3949607145048e-05
-2.58221271469115e-06
-2.48900664182714e-05
-3.79473188299693e-06
-1.05265370463912e-05
-1.70562062990568e-05
-1.35722304345149e-05
-1.66325655227146e-05
-1.98000311299966e-05
-1.39914212219513e-05
-5.02498085449253e-06
-1.87126544199228e-05
-1.22482236803495e-05
-1.00537029765521e-05
-8.49329448533633e-06
-1.08652263863958e-05
-7.91692279155349e-06
-1.1865996987992e-05
3.65044801420487e-06
-8.01752528192308e-06
-7.42412886258783e-06
-8.0517092551722e-06
-2.29448740283288e-05
-9.47554609738847e-06
-9.85996481244324e-06
-1.07867071425371e-05
-2.03189102630056e-05
-1.76615202731941e-05
-1.03469393251789e-05
-8.91846491950566e-06
-1.47885896251959e-05
1.38403293448522e-06
-8.08488867966639e-06
1.01244355841046e-05
-2.86922157533504e-06
-1.5622570122609e-05
-1.88001399473507e-05
-1.07791651806235e-05
-2.53784190039998e-05
-1.81190843717006e-05
-9.78589117674721e-06
-1.91233543331088e-05
-9.15393257395451e-06
-1.56721608549796e-05
-4.50911852002519e-06
-1.27141617400801e-05
-1.92939613305731e-07
-9.00277368034707e-06
-3.92422998535315e-06
-1.64988185488935e-05
3.15456303901332e-07
-4.75304676325425e-06
-1.85596140258108e-05
-2.3378023323635e-05
-2.17327251163082e-05
-4.46388928839728e-06
-1.57332818277514e-05
-1.54388254034623e-05
-1.45603608445648e-05
-3.96477765425201e-06
-1.85830846981896e-05
-1.41050437425693e-05
-1.39690466563436e-05
-9.73389525647145e-06
-1.64380552906939e-05
-4.20917491423929e-06
2.20567323872933e-06
-1.86105716918793e-05
-1.81412258616245e-05
-1.07934918694873e-06
-1.98986827330658e-05
-1.11323802975712e-05
-2.43584187022633e-06
-1.11560506215321e-05
-2.28748252001555e-05
-1.36508157761348e-05
-2.44929357633526e-05
-1.16243886783688e-05
-4.49077614771498e-06
-1.61214770972937e-05
-8.31200663382195e-06
-3.41530039084974e-05
-3.09666260944139e-05
-8.28391009576658e-06
-2.0078327864462e-05
5.49746862568628e-06
-1.09639857254459e-05
-1.79761412467005e-05
-1.18636530929458e-05
-5.5993345340576e-06
-1.81810197959563e-05
-1.43381447759621e-05
-1.59009721884614e-05
-1.08161815411591e-05
-7.14598935368664e-06
-3.29615751571411e-05
-6.79984347810986e-06
-1.4754796884998e-05
-2.138757143379e-05
-1.4748562458909e-05
-1.24324534307197e-05
-5.24912334320708e-06
-6.10404580079623e-06
-8.84308712772429e-06
2.58075013080167e-06
-8.66386188735358e-06
-2.49695131826479e-05
-1.89083155417036e-05
-1.38040585988598e-05
-1.82125464521663e-05
-5.83781896699984e-06
-1.92557226085554e-05
-1.33419219907848e-05
-9.34322531143725e-07
-7.62976127691521e-06
-1.55533679461166e-05
-2.97941538736746e-05
-7.13479156191622e-06
-1.79776110589782e-05
-6.74666605167656e-06
-8.71214391558197e-06
-9.62189536379764e-06
-2.11814872573116e-05
-1.95830319749202e-05
-1.76362474915796e-06
-1.5896268297228e-05
-2.04664901410138e-05
-6.87816685708615e-06
-1.92981554885006e-05
-2.10297279461996e-05
-1.10727057425573e-05
-1.41766731347013e-05
-1.40830393798624e-05
-1.30947663000739e-05
-8.61684579666984e-06
-1.11149912173791e-05
-1.27669242510637e-05
-1.70901250127385e-05
-4.75774919489058e-06
-8.04723763226489e-06
-5.89186105360817e-06
-1.15632664822436e-05
-1.92478464659374e-05
-1.17965579334279e-05
-9.47684011771714e-06
-1.62156150406761e-05
-1.46563337195937e-05
-6.2657899893239e-06
-1.89805521534219e-05
-1.06161433556067e-05
-9.52578767687637e-06
-1.04424451249368e-05
-1.99923407459956e-05
-1.11015196758183e-05
-3.16850514190433e-05
-2.12278477469548e-05
-6.53263924665325e-06
-2.29085526224745e-05
-1.19601984468489e-05
-1.77806142834416e-05
-9.07121167076966e-06
-9.27264531310003e-06
-1.91477645326336e-05
-9.55380597776162e-06
-1.77118152493332e-05
-1.68615284578057e-05
-5.62134301447596e-06
-2.42268387404025e-05
-3.39541157473077e-06
7.31704346289264e-06
-1.94933894348231e-05
-9.93286199322139e-07
-1.20462601005398e-05
-6.26621929350317e-06
-2.13560820304743e-06
-6.97187119251538e-06
-6.14741038845235e-07
8.73189007204513e-07
-5.49192059291624e-06
-6.1113427025449e-06
-7.26786066479826e-06
-6.19207177072423e-06
-9.21013123341056e-06
-6.46105958376765e-06
-1.43797911303586e-06
-6.9236097752355e-06
-1.34150956992931e-05
-1.4611209051088e-05
-2.27793503732476e-05
-1.38977874009737e-05
-1.54322871979313e-05
-1.52870307917071e-05
-7.3058107140738e-06
-7.28642744041703e-06
-2.25977146426056e-05
-7.08621601398626e-06
-5.58170876336008e-06
-1.73590164948896e-05
-2.0386691160878e-05
-1.5232502751504e-05
-1.32839305428164e-05
-1.77179831913813e-05
-1.60424368392408e-05
-1.05607914295654e-05
-1.83432498168651e-05
-1.79299309965572e-05
-1.53962534497908e-05
-1.42781326368602e-05
-1.07428841353101e-05
-9.0979070347059e-06
-1.17772285349165e-05
-6.49931978795046e-06
-1.21678416159267e-05
-1.37011763635426e-05
-9.88201388960407e-06
-1.99862699000208e-05
-1.05155922781934e-05
-2.52347602810505e-05
-1.15072878152557e-05
-8.47957301051403e-06
-9.35369155445132e-06
-1.12524642639481e-05
-2.02191379763124e-05
-7.79685105188351e-06
-1.05485197635105e-05
-1.79161877807225e-05
2.95710906847405e-06
-1.31994642406099e-05
-1.98668684336028e-05
-1.16375197487852e-05
-9.55761630749952e-07
2.60399143089506e-06
-8.34853167731614e-06
-1.39132584256757e-05
-8.01291729745893e-06
-3.07376150474486e-06
-9.97051217328666e-06
-2.07285327750942e-05
-1.41537583640192e-05
-1.26867824286125e-05
-1.67232204147266e-05
-1.98342452771307e-05
-1.88915663876711e-05
-2.44453151099662e-06
-2.1860020298708e-05
-1.02882738371248e-05
-6.53339146771793e-06
-4.95428915407237e-06
3.96131430062752e-06
-5.50285786096779e-06
-2.22204400108178e-05
-1.55400951174691e-05
-1.43333502234246e-05
-1.87918972750469e-05
-8.53599108488193e-06
-7.69865822094219e-06
-1.0582672292877e-05
-2.1304860265017e-05
-2.02116758300008e-05
-1.2393118843986e-05
-9.13783788412248e-06
-3.17035087463354e-06
-7.33141791653526e-06
-1.45812940537084e-05
-2.30660091907826e-05
-8.06621279419635e-06
4.99336639796975e-06
-1.1228136129379e-05
-1.71374678352837e-05
-8.35825261606368e-06
-1.18900236220861e-05
-1.81513614576267e-05
-6.02070666599927e-06
-1.34222317686999e-05
-1.3195589126421e-05
-1.97971109350806e-06
-3.85134512453137e-06
-2.45180134940522e-05
3.0100476073739e-06
-1.22206172360863e-05
-7.17055864835698e-06
-2.93720867595104e-05
-1.04964493597319e-05
-5.87372134935522e-06
-1.2933651591329e-05
-2.63124793550423e-05
-9.15304818387855e-06
-2.58631092044194e-05
-1.13615664573928e-05
8.13658347462123e-06
-1.18808760348378e-05
-1.29831079161067e-05
-1.04250732152604e-05
-6.05683411268589e-06
-1.09974358000594e-06
-4.04623379118052e-06
-1.68526352517394e-05
-2.1520890252574e-05
-6.15610249045783e-06
-1.44427693927946e-05
-1.55324987206923e-07
-4.88689639720013e-06
-1.41571054502664e-05
-1.10852316794163e-05
-1.26059682098955e-05
-1.16696944423319e-05
4.73774173138928e-06
-1.1127520332066e-05
-1.7499009627228e-05
-1.3892680395369e-05
-1.73501873145702e-05
-4.72860672607168e-06
-3.42697349526783e-06
2.99882578386083e-06
-1.33683948083174e-05
-8.73777468204466e-06
-2.8912977093496e-06
-7.80656269473561e-06
-1.45127843468707e-05
-1.32699870737761e-05
-2.04135174609814e-05
-1.4587721849819e-05
-5.87269769118282e-06
-2.30241217001672e-06
-1.42177950487215e-05
-2.00607577945495e-05
-1.12725857855568e-05
-1.05343187035646e-05
-2.37151651970072e-05
-2.36773351454357e-05
-2.59290613101133e-05
-1.13685438156573e-05
-3.68939968469952e-06
-6.19227131112813e-06
-1.76353628107825e-06
-1.55112400924727e-05
-1.00581557496998e-05
6.54041057384602e-06
-2.57540547439576e-05
-9.8507360764448e-06
-1.90811631249792e-05
-3.60269262430489e-06
-1.53639073323921e-07
-1.02526794422632e-05
-1.62527405872626e-05
-1.13676258989647e-05
-2.2527179506413e-05
-4.99323052631326e-06
-2.27153118194483e-05
-2.38716347040785e-05
-2.23898596007506e-05
-9.52455952476146e-06
5.45122044704188e-06
-1.01709988761911e-05
-2.08710934557298e-05
-1.14844977206232e-08
-9.78471458650378e-06
-1.54044920071788e-05
-1.00795695254489e-05
-1.1454902158481e-05
-7.19631615095728e-06
-7.56717824687091e-06
-1.71499771607812e-06
-1.3519030252137e-05
-2.05025117919858e-05
-1.10498118608994e-05
-7.88563995606372e-06
-3.16663377761575e-06
-4.86534253927038e-06
-9.30512810462041e-06
-1.85734576935109e-05
-1.36897833908801e-05
-2.05514538105058e-05
-1.4750510317349e-05
-1.46976251759288e-05
-1.24472172035123e-05
-5.68244131298258e-06
-1.93462937289326e-06
-1.08978068491345e-05
-6.28457239683117e-06
-2.50284906619648e-05
-1.83601501667619e-06
-9.21306417612044e-06
-2.3535295915892e-05
-1.1784837519423e-05
-2.62234793519257e-05
-2.19389635544796e-05
-2.06417041231868e-05
-2.14831916953992e-05
-1.721058877833e-05
-2.00895969561052e-05
-5.18803231281837e-06
-2.17804363021909e-05
-2.45892777772682e-05
-1.99710087914659e-05
-1.04234116747673e-05
-1.4131504805927e-05
-1.90774684681625e-05
-1.41586349152299e-05
-6.69450727514554e-06
-4.76037245024522e-06
-1.91465893404701e-05
-5.68263725407822e-07
-1.32330678490105e-05
-7.37599314592061e-06
-1.85001271787394e-05
-5.21743834743978e-06
-1.03477964131792e-05
-2.16293795548531e-05
-2.14776909879736e-06
-1.80085399548134e-05
-1.69985840034616e-05
-7.09214791737403e-06
-1.50189846397818e-05
-8.2147782860252e-06
-1.97374547744374e-05
-1.96705210311734e-05
-6.38597141464994e-06
-1.28166290174367e-06
-8.16166642190313e-06
6.55320936946425e-07
3.14787526983754e-06
-7.56959871499614e-06
-9.71489578020997e-06
-9.51522083210383e-06
-1.86639372140959e-05
3.21128893913861e-06
-1.50086951708062e-05
-7.29038266394588e-06
-1.03222290990524e-05
-1.23197293026928e-05
-2.3052347053584e-05
6.52660132780581e-06
-9.38123795606145e-06
5.00221110071587e-06
-2.52639456658413e-05
-2.47238711371433e-05
-6.31016466098539e-06
-7.5176946480335e-07
-2.0187128731278e-06
-1.36063358611361e-05
-4.55127140017762e-06
-1.24942753347924e-05
3.41365014524503e-06
-1.91463953480847e-05
-1.04634716189098e-06
1.24521715207542e-06
-4.00961951896537e-06
-1.03523807373299e-05
-1.10405313664999e-05
3.26210158463238e-07
-2.27055398576334e-07
-1.55640697682854e-05
-9.32840396681934e-06
-1.58583846509032e-05
-1.28962759931139e-05
-1.44552803564728e-05
-5.13077511834881e-06
-1.11401578307621e-05
-9.36992657190355e-06
-1.15548366482778e-05
-2.74925906007765e-05
-1.37773076983233e-05
-7.87585232957463e-06
1.13824685514667e-07
-5.11905739335358e-06
-1.36832552897338e-05
-1.2656099604358e-05
-5.2733022027772e-06
-1.15261310659073e-05
-1.2990286307974e-05
-5.18280313645264e-06
-8.55338651923777e-06
-1.07969109743706e-05
-1.54118516943736e-05
-1.0178599198367e-05
-1.76898006949926e-05
-2.40098804421079e-05
-3.22948005636129e-05
-1.27659939526258e-05
-1.40352254424995e-05
-8.67906842794584e-06
-8.78843077528711e-07
-6.57063429396059e-06
-2.32869132224261e-05
-1.44291002764429e-05
-1.87711554390366e-05
-1.73811220498729e-05
-2.83692065782761e-06
-2.95780209967503e-05
-1.05131149676168e-05
-7.47547336882124e-07
-2.16520223309318e-05
-1.25148621260145e-05
-2.24821822989738e-05
-8.88465891581118e-06
-1.19931400838871e-05
-4.87233474975113e-06
-1.57637618264168e-05
-6.13700010944118e-06
-1.53143058305338e-05
-1.54485677603641e-05
4.93674578544095e-06
-9.04432937955331e-06
-1.10917651835571e-05
-7.75038475804879e-06
-1.82656129552116e-07
-1.43641254729752e-05
1.5399669269621e-06
-1.07188400749582e-05
-2.52308266004218e-05
-1.94527639747365e-05
-6.74072989097432e-06
-1.23629723189372e-05
-1.3865055952952e-06
-1.29493598576737e-05
-1.57783293262621e-05
-1.73630160665022e-05
-1.2966301928207e-05
-2.64236350063e-07
-5.1287774599755e-06
-1.20669168295644e-05
-1.07025162613186e-05
-7.27729833702923e-06
-8.40963750794957e-06
4.57712949292261e-06
-1.17139224007485e-05
-8.28408942733773e-06
-1.48202194490142e-05
-1.38262661284687e-05
-1.55238496681901e-05
-8.9493247537019e-06
-1.38138314171655e-05
-8.50309435829567e-06
-5.63868001718819e-06
-1.26903767690347e-05
-8.50076401559754e-06
-2.34571359498272e-05
-6.88461759598857e-06
-6.81487478754923e-06
-2.16109614562855e-06
-4.27329733252185e-06
-1.80992238411552e-05
-5.39268699191303e-07
-2.56198426876054e-05
-1.98133568095907e-05
-5.85922103434821e-08
-8.45313997602906e-06
-1.44555732292382e-05
-5.69892927160519e-06
-1.5244105398238e-06
-1.2105494324996e-05
-1.91324857979649e-05
-3.09269865798344e-06
9.2143951651885e-06
-5.59052806964204e-06
-3.84890978101094e-06
-2.53475325320186e-05
-1.70139908970493e-05
-8.22874244281867e-06
-6.72160657659674e-06
-8.12625090852814e-06
-8.75465320685465e-06
-2.22809249077244e-05
-1.94186671599171e-06
-1.26452204793415e-05
4.09163806625355e-06
-1.56564265761872e-05
-7.21644979561354e-06
9.42245457480438e-06
-4.66097174004139e-06
-9.27120320151228e-06
-1.3029599232833e-05
-1.67076577158995e-05
-9.4215541674949e-06
-1.33717907055796e-05
-1.15252269115731e-05
-9.87293043505779e-06
-6.68171438234485e-06
4.15214153768241e-06
-8.75853152163679e-06
-2.63061964230993e-06
-1.41587368297899e-05
-9.79453659598409e-06
-8.80310120155174e-06
-1.69785939548911e-05
-5.5431611144427e-06
-2.22987591084097e-05
-1.16059955451694e-05
-1.40028983161437e-05
-1.80462792795856e-05
-1.36501101705489e-05
-1.44698850881854e-05
2.12706402258959e-06
-6.69205052202009e-06
-2.0596301170955e-05
-5.40775194021509e-06
-1.38169313689485e-05
-2.33073404348729e-05
-1.5458175134124e-05
-1.52738011339056e-05
-2.98893726987272e-05
-1.2209862945497e-05
1.43847755270918e-06
-6.42781169736581e-06
-3.51773375443631e-05
-5.51606017066395e-06
-2.65773716639822e-06
-1.25132862403909e-05
-1.69135629663647e-05
-4.09503120258461e-06
-1.99695064420825e-05
-1.82052905144743e-05
-1.56229932849647e-05
-9.1863546157067e-06
-1.95404178216075e-05
-1.49772589167586e-05
-1.72924512025513e-05
-8.11982204714298e-06
-1.35226481358334e-05
-2.09704823838718e-05
-1.94518906444204e-05
-1.35125550021184e-05
-1.26387516154598e-05
-1.88699863679199e-05
-1.66321194658536e-05
-8.44024125399494e-06
-6.56706239877093e-06
-7.1932822051831e-06
-1.413288381328e-05
-6.13902237745504e-06
-1.80407906743716e-05
-1.16277624632946e-05
-1.34440512311332e-05
-2.31283886247915e-05
-1.04183688321429e-05
-9.63984578534256e-06
-1.87879953593071e-05
-1.0311525663724e-05
-8.36451807475303e-06
-1.90804410700447e-05
-1.99187402335074e-05
-1.08948888539624e-05
-1.04794756601733e-05
-2.18543965042415e-05
-6.64208762058468e-06
-2.98896505138653e-05
-2.43227968325586e-05
-5.19628197034532e-06
-1.7798344985937e-05
-3.09865004577041e-06
-2.75677022851492e-05
-4.83061067383373e-06
-1.46398405943646e-05
-1.4258906360513e-05
-1.00379456610589e-05
-5.46613731469663e-06
-1.41098682985163e-06
-3.95659893855508e-06
-1.34200819365784e-05
-2.14025113387453e-05
-1.70960265101659e-05
-1.60214800599989e-06
-8.64160949721641e-06
-2.73283687172171e-06
-1.13470649494329e-05
-8.79850854038333e-06
6.79022914074045e-07
-1.84375027695223e-05
-1.81337653430572e-05
-7.31222555477073e-06
-1.38426146842853e-05
-1.47059375441637e-05
-4.96915076430744e-06
-1.20157613194095e-05
-7.62127904451918e-06
-1.57846287123788e-05
-4.22268867344834e-06
5.75930825763721e-06
-1.33084012343707e-05
-1.38740513806913e-05
-2.31867287540552e-05
-2.70670550151669e-05
-1.55029239048645e-05
-4.3972355955952e-06
-9.61645743056285e-06
-3.18786831453509e-05
-1.10735031478087e-05
-1.5933193648691e-05
-1.94913553430128e-05
-2.30412424510572e-06
-1.52431848006553e-05
-1.84312130001971e-05
-1.77816982172611e-05
-4.03961209885235e-06
-2.06758441677018e-05
-1.86075742451405e-05
-1.28564631678239e-05
-1.58542431776778e-05
-8.06349364454525e-06
-3.29388934326873e-06
-1.25960672258587e-05
-1.04213061509145e-05
7.67006590757966e-06
-4.5810211382315e-06
-1.42828926482443e-05
-1.94884840336866e-05
-4.00229346045686e-06
-1.53562062352152e-05
-1.20781660904575e-05
-8.54889980915066e-06
4.64312475979667e-06
-1.33250175622128e-05
-1.70245063706855e-05
-2.38004288951369e-06
-1.15607704438633e-05
-7.78018818750364e-06
4.93599839745487e-06
3.58808829650634e-07
-6.80297431811735e-06
-4.8335848611945e-06
-1.17779930543993e-05
-8.67771730363314e-06
-1.32100635801349e-05
-1.26576727987548e-05
6.47542635769365e-06
-1.13806579747548e-05
-9.95241255378575e-06
-4.78542689916123e-06
-1.9330779594602e-05
-2.13095469263868e-05
-1.13182626726674e-05
-4.46668200291599e-07
-6.34845640557444e-06
-1.5852150687974e-05
-3.3044820308019e-05
-9.47748784709361e-06
-8.61629387348054e-06
-1.37888329051584e-05
-1.27823552011698e-05
6.45850221033986e-07
-6.53579634526944e-06
-4.11536424273085e-06
-1.1679623926026e-05
-9.13077539334392e-06
-7.90997349703331e-06
-1.18890585300307e-05
1.71809670348895e-06
-1.04863538016767e-05
-1.87975291880263e-05
-7.20021355391447e-06
-1.89311554432922e-05
-2.40841299551237e-05
-1.1399500890261e-05
-1.30470894843457e-05
-1.54269298646036e-05
-1.27199609252035e-05
-6.27527506599285e-06
-1.05663348915259e-05
-6.97904243305443e-06
1.11255363397272e-05
-1.97457681610704e-05
-2.08759808556268e-05
-5.22015601622955e-06
-1.06500923372781e-05
-1.40152171799585e-05
-1.08224679918205e-05
-1.77219913567482e-05
-3.1783292980946e-06
-1.58811443683356e-05
-1.60844417427498e-05
-1.70305764730187e-05
-2.16324070278096e-05
-1.90811011847491e-05
-1.20268709714044e-05
-1.06626414626446e-05
-1.06287152820719e-05
-8.20063317402829e-06
6.41388714194007e-06
-2.24960539180272e-05
-1.64299448377237e-05
-1.17851593522951e-05
-6.85572847351805e-06
-2.99202728147858e-06
-1.82666189197589e-05
-9.84323644532828e-06
-1.30473301780335e-05
-1.60003847455474e-05
-1.94880384279803e-05
-1.44307548932076e-05
-6.9443642297251e-06
-1.62633139555588e-05
-1.08501793905517e-05
-1.43242695462399e-05
-1.68631755171702e-06
-1.34387435997001e-05
-3.57887794156503e-06
-1.36622287141563e-05
-1.84099253678988e-05
-5.17810555316623e-06
-1.90764669045009e-06
-9.36962932746396e-06
-1.64345588599571e-05
-1.99916700717981e-05
-9.95638379463699e-06
-4.44594533076557e-06
-4.50214956104344e-06
-7.58109564487952e-06
-1.86783883488662e-05
-5.49196542747739e-06
-1.54553827137385e-05
-9.40272342367744e-06
-1.24362428575636e-05
-3.26922491571495e-05
-1.52304738305221e-05
-1.08273788895304e-05
-1.15567769078848e-05
-1.60354552431941e-05
-6.28294377849947e-06
-1.02884990880663e-05
-1.2315756772177e-05
-1.7666414711052e-05
-4.43081688980129e-06
-2.01292880704834e-05
-1.94722645569261e-05
-9.79473469292209e-06
-2.20873548968235e-05
-1.60696110368339e-05
-7.54173649018579e-06
-1.16614649689838e-05
-4.03168628243983e-06
-1.64088851294921e-05
-2.44913200495629e-05
-1.83909017222208e-05
-9.54518507675055e-06
-1.93618430997522e-05
-6.57215499547161e-06
-1.45596250414565e-05
-1.14211570586482e-05
-2.73316550139527e-05
-1.07996694247599e-05
-9.53378542448742e-06
-1.4361957430281e-05
-2.05021679234619e-05
-1.4858069240535e-05
-1.52106117516648e-05
-1.44457149985432e-05
-7.65091328541473e-06
-1.10863067770695e-05
-1.44791021006844e-05
-7.70143648560676e-06
-7.22602329565093e-06
-5.14100358929535e-06
-5.91388423396075e-06
8.08797416911303e-06
-1.86192550089343e-05
-9.73349989346216e-06
-3.93935373367269e-06
-2.0900493188934e-05
-1.64193245987659e-05
-2.62372591392438e-05
-4.5502070757529e-06
-1.50821735078139e-05
-7.91857534888801e-06
-5.7658235566461e-06
-2.70222149259763e-05
-7.05851662763282e-06
-2.29032669353299e-05
-1.77316612242991e-05
-2.08412609480683e-05
-8.42215245385554e-06
-1.13617619320423e-05
-7.3575246306025e-06
-1.52447206170736e-05
-1.81495080717248e-05
3.46011710081295e-06
-2.2024251811972e-06
-1.19838560788648e-05
-1.97311400595808e-05
-9.04618812654958e-06
-1.47109097513565e-05
-1.14493372212772e-05
-2.20535880761817e-05
-1.05847605709547e-05
-1.400602707286e-05
-4.99710690480614e-06
-4.43627315368133e-06
-1.68447584710299e-05
-2.37813559671519e-05
-6.84415803718739e-06
-2.12542294222373e-05
-2.10986287721847e-05
-3.9197339246614e-06
-9.78094014538668e-06
-2.8491263101226e-05
-1.5253252942772e-05
-3.73128248001118e-06
-1.89727543275191e-05
-2.53216978122716e-06
-3.65256171554224e-06
-7.8651128958242e-06
-3.97715074139345e-06
-1.70714718121002e-05
-7.97030255581088e-06
-1.62913377787316e-05
-1.79725176391251e-05
-1.41240126988893e-05
-8.38492173260402e-06
-1.49709722507644e-05
-1.52226243683022e-05
-2.30422134326899e-05
-9.27288576928758e-06
-6.14435715928649e-06
-2.09806179871386e-05
-1.68732567169587e-05
-1.35594237830336e-05
-1.88318912975582e-05
-9.59136730475589e-06
-2.27099842388223e-06
-1.02542949107313e-05
-2.92774467505126e-06
-5.1469658542418e-06
-1.07824055312845e-05
-1.03261186126767e-05
-5.04476667399681e-06
-1.6457584816011e-05
-3.59528756264746e-06
-4.38437638830944e-06
-1.51209660744346e-05
-1.86467421375428e-05
-3.02169652398717e-06
-1.55737530757906e-05
-2.30498085166685e-05
-7.68466890107238e-06
-1.82383587311837e-05
-4.61987710876601e-06
-1.67199806040221e-05
-1.31017459165023e-05
-6.3943298785484e-06
-9.80124895195451e-06
-1.38860946573703e-05
-1.10381414189854e-05
-7.43135197430569e-06
-1.11406297019684e-05
-1.26492211685319e-05
-1.29423058741981e-05
-2.10171369738377e-05
-2.12179364494103e-05
-1.48724123358368e-05
-1.69050728864867e-05
-6.6632045958113e-06
-7.90158669701378e-06
-3.52044343626493e-06
-1.15123870905244e-05
-1.12192119703732e-06
-1.64202837945724e-05
-2.09384711008786e-05
-2.23047949318966e-05
-1.20963856804561e-05
-1.16863906270017e-05
-1.7822770010731e-05
-3.56739977226481e-06
9.70137336084744e-06
-8.67303868286368e-06
-1.11837477975506e-05
-2.20287118554948e-05
-1.06536024215113e-05
-8.81983389658749e-07
-1.68547489668968e-05
-2.94854444122742e-05
-2.52541142340609e-06
-2.24646294591942e-05
-1.56394955787184e-05
-1.42531413761917e-05
1.67659967174141e-06
-2.57337726118985e-06
-1.65606090390118e-05
-9.8904599169175e-06
-9.92474701387192e-06
-9.73688301938376e-06
-2.0582754002748e-05
-3.62143846054025e-06
-2.39734589852688e-05
-4.13440261380031e-06
-6.39898267437282e-06
-1.92718583134296e-05
-1.68347628206042e-05
-1.18647665490905e-05
-1.13025284215192e-05
-1.04795572228887e-05
-1.33810438710951e-06
-1.43281934432834e-05
-9.82859620315676e-06
-1.1227235959386e-05
-1.74732841481154e-05
-4.11064373404623e-06
-4.78498802984e-06
-6.87159413219044e-06
-6.01365576771647e-06
-4.23819823315306e-06
-2.44206125951733e-05
-2.28341769618745e-05
-1.90270633348398e-05
-2.54410173446619e-06
-8.80176595313586e-06
-1.16761090849397e-05
-7.1823558046769e-06
-1.95051530142896e-05
2.44220715896917e-07
-8.31146099999863e-06
-1.29450176114883e-05
-2.29103921929992e-05
-2.50087242064934e-05
-9.25625307862716e-06
8.19207468403511e-06
-1.68141406776933e-05
-1.06657485936357e-05
-8.1690975570226e-06
-1.06200245865372e-05
-2.67691717702428e-05
-1.32927572604432e-05
-1.81820965593493e-05
-6.53707862464021e-06
-1.05618107918579e-06
-2.66394554024609e-06
-5.20186827997141e-06
-7.15476169007046e-06
-9.26886533204346e-06
-1.48899546200977e-05
-8.53368258256377e-06
5.26942865421882e-07
-1.547877282807e-05
-1.74961711333513e-05
-1.88064011102849e-05
-1.46476735108782e-05
-1.26143340363068e-05
-1.64198688436455e-05
-2.76469359452952e-05
-2.82770202955497e-05
-2.77767520317799e-05
-6.33958828859604e-06
-7.32442127241545e-06
-1.22168976327105e-05
-9.70000642429338e-06
-1.05452057596723e-05
-9.30803827177812e-06
-3.08670684406591e-07
-1.6049167938934e-05
2.94568858215123e-06
-1.41838089691052e-05
-7.12832620542282e-06
-1.70088775181899e-05
-1.32909665499635e-05
-1.93216165417874e-05
-1.02107400929754e-05
-1.9153329675172e-05
-6.93555210913033e-06
-3.25803150438413e-05
-1.89269278135158e-05
-8.08938270252638e-06
8.6741980771506e-07
-1.06201739476385e-05
-2.09018662820129e-05
-1.82487100740089e-05
-8.26273936473817e-06
-2.40196040780671e-05
-2.88654421207324e-05
-2.05069070263931e-05
-8.38493354194588e-06
-2.10411591133232e-05
-1.04122259610085e-05
-1.41962173584112e-05
-2.40370428752129e-05
-1.3611799564025e-05
-1.06411066256427e-05
-1.18301270216025e-05
-1.53508767737435e-05
-2.83846926672133e-06
-1.64042055559393e-05
-6.8136298389409e-06
-1.34082018514163e-05
-9.33505311236198e-06
-2.24913730348849e-05
-1.2659329479775e-05
-1.261158089857e-05
-8.77499470893267e-06
-1.2227235032249e-05
-8.39183034534522e-06
-1.9543425219935e-05
-3.13194413997366e-05
-1.77785907394751e-05
-4.61996966253991e-06
-1.0747744343502e-05
-7.49416872727334e-06
-6.68394409804123e-06
-7.56420106395461e-06
-1.59634030447475e-05
-1.24543332382653e-05
-1.34166484408805e-05
-1.23795559090629e-05
-1.0420525085452e-05
5.34478695779756e-07
-8.56805505771506e-06
-1.33744527724327e-05
-1.49773133545334e-05
-1.61453874211021e-05
-1.05898921042191e-05
5.50208970217224e-07
-1.46272682996238e-05
-4.03019862983404e-06
5.58502611195906e-06
-2.5434343602793e-05
-1.99925589109098e-05
-4.88781387574638e-06
-1.98723532595173e-05
-1.07711926700291e-05
-7.39946400693336e-06
-1.03799784391254e-05
-7.79097734900395e-06
-1.57637613074819e-05
-4.05199139374066e-06
-1.17216336513801e-05
-2.05323740515953e-05
-2.48239875295654e-05
-4.31363877481159e-06
-2.09223472225473e-05
-1.24059087549191e-05
-8.48507314537421e-06
6.76178271541154e-07
-1.50095979284725e-05
-1.91124315545641e-05
-2.42685302967397e-05
-1.09316728107803e-05
-3.08481317278529e-05
-1.92355001880779e-05
-1.84662802972069e-05
-2.72322512319037e-05
-3.08849375165335e-06
-1.40857610633805e-05
-2.97281161201625e-05
-1.03175285673729e-05
-1.22781388389712e-05
-1.52943195451778e-05
-8.76227804666366e-06
-2.19116966253776e-05
1.24250955988238e-07
-6.97077475186094e-07
-6.46362791728476e-06
3.14475263367301e-06
-1.26902119953307e-05
-1.66211141594198e-05
-4.5316400201763e-06
-2.03113091849951e-05
-1.74814912812609e-05
-1.58700112638093e-05
-2.0875233719607e-05
-2.86407895635587e-06
-1.47101813049784e-05
-9.4570631451163e-06
-1.1292540913733e-05
-2.68666594163687e-06
-2.50072807198381e-05
-9.01519428418026e-06
-1.64937993639889e-05
-7.15500663612078e-06
-1.05546011691514e-05
-1.60157897585913e-05
-1.05171107282063e-05
-2.16328989249305e-05
-5.10384034981766e-06
-1.49635414989282e-05
-1.59561351790886e-05
-1.4818218735337e-05
-2.30140827937644e-05
-9.41478491404897e-06
-2.61273118607673e-06
-2.37884481708212e-05
-2.34377990620928e-05
-6.5805098357308e-06
-1.30605351208594e-05
-1.68786040757688e-05
-2.26232544515002e-05
-1.8354174695553e-05
-1.3553325247351e-06
-1.15334854945246e-05
-1.6896800594409e-05
-2.12860616973979e-05
-1.2321740163565e-05
-1.04707809662065e-05
-1.74712110778007e-05
-1.60818381153234e-05
-1.44193681377909e-05
-7.54115384280164e-07
-1.49046126036909e-05
-1.06852615040202e-05
-1.27510283430865e-05
-2.09340784400581e-05
-1.42200845769936e-05
-1.41647281383444e-05
-9.9232117240307e-06
-1.15797203558356e-05
-9.53722339937882e-06
-4.06696590493147e-06
2.32007781474027e-06
-4.86972287882317e-07
-4.92161222502562e-06
-1.88064929424837e-05
-2.09623452865916e-05
-1.67738528602052e-05
-2.06700172721769e-05
-1.69129466056062e-05
-5.74022199656755e-06
6.35233199680788e-06
-1.65062636687742e-05
-9.3383698267345e-06
-1.03041557934216e-05
-9.33559015071945e-06
-5.62312363450254e-06
-8.1850580645141e-06
-8.87442518185973e-06
-1.43564755396747e-05
-1.71819547243243e-06
-1.99306046227385e-05
-2.02703437940147e-05
-1.90413016685811e-05
-1.92065634364281e-05
-2.16324962881485e-05
-1.28001411523393e-05
-1.19927823623349e-05
-2.85892400285939e-05
-1.36516814002387e-05
-1.02172849396194e-05
-1.44455097591544e-05
-2.31656514426722e-05
-1.97064552116585e-05
-1.5804535947011e-05
-1.71976458905125e-05
-2.53756596784731e-05
-9.21529969980103e-06
-8.15324111750731e-06
-1.80638027847853e-05
-9.76763932242281e-06
-1.07583847913261e-05
-1.48041963496306e-05
-3.71175285447342e-06
-7.1043869019172e-06
-5.59237921914924e-06
-3.35261890776229e-06
-1.14769508851523e-05
-2.40512941960743e-05
-1.58473192175252e-05
-6.72000788933058e-06
-1.9752901226616e-05
-1.89551306117895e-05
-3.39013967695415e-06
-1.17846430216802e-05
-1.75763814820979e-05
-1.58497543993369e-05
-1.66459661249571e-05
-1.43708198617346e-05
-2.97648152957907e-06
-6.03659560546233e-06
-2.49769712229033e-05
-1.53861809553037e-05
-9.39476276541215e-06
-2.21686814156712e-05
1.39044277706703e-06
4.84425866977556e-06
-8.83536460815594e-06
-1.00820471374949e-05
-2.8836036356831e-05
-2.56007269339821e-05
-9.41220203055827e-06
-2.0915361276848e-05
-1.50038371716466e-05
-2.04408496338322e-05
-1.73747015807978e-05
-4.12430388296286e-07
-1.18097781354148e-05
-2.8574212577029e-05
5.62911227748119e-08
-1.43122038534978e-05
-1.24962034506535e-05
5.62428001074559e-07
-1.48147032717522e-05
-2.75511302085665e-05
-1.26433274216953e-05
-1.1284005679333e-05
-1.81653560920919e-05
-1.94378679824649e-05
-4.96507704586499e-06
-8.37051754131718e-06
-9.1380171896049e-06
-1.63909259956548e-05
-1.05972221819872e-05
-2.13134413906904e-05
-1.02010687954154e-05
-2.46590446570994e-05
-6.39537617200016e-06
-3.34017068636992e-06
-9.56739992851535e-06
-1.89097286183903e-05
-2.28511484148933e-05
-2.71959869358134e-05
-2.2726832951839e-06
-5.13003505859902e-06
-2.4438974165451e-05
-3.90901215168887e-06
-1.73324802065495e-05
-4.10154482266294e-06
-1.10639042670977e-05
-9.10618923449894e-06
-1.39454757735971e-05
-1.54898417948255e-05
-1.4519741542206e-05
-1.42850943087806e-05
-5.60367518557979e-06
-9.52440027893846e-06
1.99739151542086e-06
-1.85737410380066e-05
-2.67243640092088e-05
-9.62213487750655e-06
-8.50681666197097e-06
-1.58868825899821e-05
-2.05175986644392e-05
-6.25432536728438e-06
-1.51222744197132e-05
-1.49974888777009e-05
-2.90396617452222e-05
-1.97038303839825e-05
-2.12383964648255e-05
-1.03712342680035e-05
-7.12942892949049e-06
-1.18135154596388e-05
-1.8643457548011e-05
-6.15254755271282e-06
-3.64747758094794e-06
-5.4568867308834e-06
-1.67576046470674e-05
-6.63806398642975e-07
-3.42300105917472e-05
-7.92492606670721e-06
-4.02765816003713e-06
-2.362291240813e-06
-8.38789509667034e-06
-7.43382144787701e-07
-1.40658126850185e-05
-1.732191224099e-05
-1.72109826478516e-05
-1.06767550992698e-05
-1.91968244259534e-05
-1.10729517251472e-05
-1.15574984778294e-05
-2.51160259437066e-05
-3.3185066992293e-05
-9.96961702491224e-06
-5.46496339282848e-06
-1.17123940032458e-05
-6.54141526992238e-06
-1.53471751530584e-05
-2.08548535954794e-05
-7.47374948804268e-06
-8.65243059319113e-06
-2.01121544839487e-05
-1.24153763327202e-05
-2.10548890734214e-05
-1.40179913349896e-06
-1.48395194050542e-05
-1.43823961162018e-05
-6.12206305240664e-07
-3.40109607383412e-05
-9.20524483740684e-06
-1.98878639256725e-05
-1.00606148227573e-05
-7.58340695961882e-06
-5.48798230198543e-06
-1.48732371088336e-05
-1.41834981281066e-05
-2.09277870289857e-06
-1.61078922895477e-05
-2.72674388730885e-05
1.25600167396638e-05
-1.34632526859609e-05
-5.94239345065024e-06
-5.15679835788176e-06
4.02352563843022e-06
-6.90436199999197e-06
-1.30915205665453e-05
-1.5729907554821e-05
-1.74912444496833e-05
-5.2927024998969e-06
-4.65638004696796e-06
-1.20554974833449e-05
-1.90059066527169e-05
-1.546520061236e-05
-2.08395732706084e-05
4.37344583210306e-06
-2.02113358584584e-05
-2.11522742527598e-05
-8.12258899709551e-06
-1.54456792726443e-06
-1.82748943326852e-05
-1.41253164899393e-05
-1.7838232984215e-05
-1.1319314145502e-05
-1.6238857113875e-05
-6.83066411898381e-06
-2.08022161079517e-06
-1.63293276031163e-05
-1.99111618311663e-05
-2.32924810977439e-05
-9.82736682298311e-06
-1.08689092383366e-05
-1.14601825121948e-05
-1.08625005967979e-05
-1.34362660374529e-05
-5.10552511245769e-06
-2.28842068866837e-05
-7.61563980544727e-06
-1.47405568149416e-05
-6.45289731326425e-06
-1.11911753385043e-05
-1.18740870485589e-05
-3.51224678310716e-06
-5.72628582500869e-06
-1.54834950719021e-05
-1.02192865569447e-06
-9.66737006766833e-07
-2.14099361664291e-05
-1.01663832011459e-05
-2.17583027657397e-05
-2.56950099885311e-05
-9.05235544514515e-06
-3.27299573883539e-06
-2.53435711375248e-05
-1.416214344591e-05
-1.21717849235735e-05
-1.58726603465841e-05
-1.5694079077229e-05
-1.03116544353655e-05
-1.47468787302262e-05
-6.42712519990821e-06
-1.24685232211902e-05
-1.14445333041477e-06
-1.47124699582912e-05
-2.00809996088525e-05
-1.68163755812619e-05
-2.34936462999895e-05
-1.50945763399694e-05
-2.18018070405073e-05
-7.31979109344604e-06
-9.88996877446395e-06
-1.04035538814929e-05
1.71340538962932e-06
-2.334756251787e-06
-1.38221119349621e-05
-2.13428735412209e-05
-1.09068226097444e-05
-6.01936734922696e-06
-1.17617805322071e-05
-1.47895599129671e-05
-1.33187014852351e-05
-7.7456457932097e-06
-1.23029581491577e-05
-1.48247952546055e-05
-1.84927251587866e-05
-6.18602817130117e-06
-1.11243289198556e-05
-2.10585091430866e-05
-2.70190078383993e-05
-9.21135202758417e-06
-1.22287783977675e-06
-2.53851295112826e-05
-4.23347500334415e-06
-8.67471976602658e-06
-5.69094680678615e-06
-9.63807837186749e-06
-8.41635051388067e-06
-1.78864026550377e-05
-2.58198371179912e-05
-1.31315962715496e-05
-1.15144357318798e-06
-7.54250709571852e-06
-5.480815202035e-06
-9.84379958890871e-06
-7.88955081843579e-06
-4.89651009788536e-06
-9.10030442227376e-06
-1.15099980717468e-05
-1.09279861467657e-05
-1.2589297960841e-05
-1.77490350086268e-05
-1.528948695024e-05
-5.55424524108109e-06
-1.96214238047131e-05
-1.97801991516858e-05
-1.13595943025136e-05
-9.50488749795656e-06
8.60379444562032e-06
-1.16949786919595e-05
-6.71338321879549e-06
-1.26686688505476e-05
-7.25475600135278e-06
-1.98165706997851e-05
-1.3274087891438e-05
-1.45779891594686e-05
-2.11107005604663e-05
-1.32702862321905e-05
-8.40401430586904e-06
-1.94136204027952e-05
-7.3861880614772e-06
-2.70180353480295e-05
-1.50757338832909e-05
-1.33095196651414e-05
-9.48368206294745e-06
-2.49927579989091e-05
-2.71586343344138e-05
-2.53870747787065e-06
-1.33343578872901e-05
-1.75292427427808e-05
-1.81473185199484e-05
-1.34980374300147e-05
-8.57944965216859e-06
-6.12218147707468e-06
-1.87543930913506e-05
-1.07590779918359e-05
-1.64631278446446e-05
-1.78929186177455e-05
-5.3277031828364e-06
-9.52067088413281e-06
-1.19117761369753e-05
-1.73232712381071e-05
-1.11996703514046e-05
5.93462457190758e-07
-1.99398313742347e-05
-3.20377414481781e-05
-6.31284860679064e-06
-5.62038506814692e-06
-5.90584113194224e-07
-6.99478092115377e-06
-1.90776695112608e-05
-3.3157355453519e-06
-1.08762490390351e-05
-4.03652128797356e-06
4.27539591077311e-06
-9.14526107871279e-06
-1.31895956062979e-05
9.23502694662203e-06
-1.54100072272576e-05
-1.69369174692989e-05
-4.99182498958372e-07
-8.20008045425806e-06
-1.31650507966322e-05
-7.90894904596802e-06
-1.27809515554821e-05
-1.93163836508762e-05
1.65106055689885e-06
-1.87140033851418e-05
-1.07664726882658e-05
-7.08777008463302e-07
-4.12304031945086e-06
-1.1391018280406e-05
-1.37620318549217e-05
-1.63042504225963e-05
-1.20244752984441e-05
-1.4442283601607e-05
-1.45025510132042e-05
-8.94295940688549e-06
-2.16442586103595e-05
-1.28391057289174e-05
-1.12660028324318e-05
-2.08513290651476e-06
-1.53048193692624e-05
-1.61133896486201e-05
-7.03369083415138e-06
-1.09994785869182e-05
-1.5600826896639e-05
-1.49051060431862e-05
-1.96638137673708e-05
-1.76873841333157e-05
-9.67413554654611e-06
-1.23017320399378e-05
-2.42372815475464e-06
-1.84063269585908e-05
-1.46477415673236e-05
1.11736814017954e-07
-9.01082268596206e-06
-5.80928355148906e-06
-3.07247931573641e-05
-7.35577433880804e-06
-2.54961151250308e-05
-2.98321007379811e-06
-7.75773510545325e-06
-1.11239880645194e-05
-2.58355875680681e-05
-1.18035057960471e-05
-9.89096313445801e-06
-8.85657330814455e-06
-2.26514350927335e-05
-9.81498703503941e-06
-1.63808004852771e-05
-2.38825586946168e-05
-1.17588868819988e-05
-3.25166633856228e-05
-9.96837482306968e-06
-1.10456220517478e-05
-2.26723001033116e-05
6.74901286298019e-07
-1.95991655380916e-05
-1.23525684667604e-05
-1.34072217364782e-05
-1.80723580785222e-05
-1.58420416879493e-05
-8.04861625927322e-06
3.212947457005e-06
-2.47746611992225e-05
-8.36562218238359e-06
-2.54047191299481e-06
-8.14152793239876e-06
-1.90780128393474e-06
-9.2945043759435e-06
-1.99467889242336e-05
-7.56808953276541e-06
-2.00807234977957e-05
-1.6840211289292e-05
-1.35154888123577e-05
-3.74889871332649e-06
-1.28302836785418e-05
-1.77802626470505e-05
-1.13163859560697e-05
-5.92288548544495e-06
-1.48583650595484e-05
-1.45323998740564e-05
-6.00550840903274e-08
-1.47376550171821e-05
-1.86799297804075e-05
-2.52669710662705e-07
-1.04208601985973e-05
-8.11388969081955e-06
-3.96704186278087e-06
-2.34287825987908e-05
-8.37932869895037e-06
-6.39440901955753e-06
8.42813064556886e-07
-8.19934133749604e-06
-1.42100367127329e-05
-1.39670720923642e-05
3.67253968291606e-07
-1.8935080560016e-05
-1.53685495437024e-05
-8.43401234922145e-06
-1.17036296412062e-05
-3.28639725601522e-05
4.75803020270785e-06
-8.6659957269239e-06
-1.04778628619353e-05
-2.91318240020413e-06
-1.000526493242e-05
-1.86301633232965e-05
-5.8161700030299e-06
-1.56081698228862e-05
-7.4947472896799e-06
-1.23363882870373e-05
-8.9467250256914e-06
-1.52912855130416e-06
-1.27754137372036e-05
-1.76655400069958e-05
-1.99864902926104e-05
-1.30971868085232e-05
-1.30989001973576e-05
-9.83740022393648e-06
-1.77682845582175e-05
-1.4088494845909e-05
-4.08779236224395e-06
4.22288015307169e-06
-1.66756558760415e-05
-4.18399598083905e-06
2.49904124286324e-06
-1.08673151516276e-05
-1.46570744228821e-05
-2.07074156711063e-05
-3.96468489919083e-06
-6.20664167790982e-06
-1.07302261878319e-05
-1.30385721518774e-05
-1.25211235124808e-05
-1.19085708303772e-05
-2.13337525034036e-05
-1.56066583103189e-05
-9.41729171099853e-06
-1.42178574443241e-05
-1.55331545069142e-05
-2.22559428543647e-05
-2.08711985356721e-05
-2.6247426003627e-05
2.47481665670542e-06
-5.58789982834024e-06
-4.28218834868102e-06
-1.53271505418332e-05
4.26373501367463e-06
-4.02996713657488e-06
-9.19272108913132e-06
-2.17809382906905e-05
-3.65347948588509e-05
-1.36510401365332e-06
-1.61045137443983e-05
-1.47562742785711e-05
-1.31979551408688e-05
-2.15166668302482e-05
-1.74476867881808e-05
-4.81876710187713e-06
5.84867946475389e-06
-8.59732396784802e-06
-8.62186368850339e-06
-1.90387320322472e-05
-5.78677092584257e-06
-8.28822213802447e-06
-8.96983973374039e-06
-3.93467000245939e-06
-9.3593406801324e-06
-6.82274947817583e-06
-6.13694066523936e-06
-1.55788263934634e-05
2.82072984486902e-06
-1.30598280522291e-05
-1.57768391414665e-05
-2.22380538287955e-05
-5.40828397112186e-06
1.01001955835885e-05
-1.27312880641889e-05
-1.83171515574415e-05
-6.17356100246788e-06
2.331266519404e-06
-1.10387680321545e-05
-1.47497646419662e-05
-2.98361576484863e-06
5.31025864585252e-07
-2.21373491909586e-05
-1.1158920711407e-05
-1.82915288967964e-05
-2.0486669745613e-05
-2.83645109959665e-05
-1.99921433998975e-05
-1.49308656619544e-05
-2.90670306868001e-05
-2.89677749724545e-05
-1.84339745471822e-05
-1.93652677751876e-05
-8.05863055213618e-06
-1.77176856371447e-05
-8.98092484581025e-06
-5.44955650072558e-06
-2.20182173834357e-06
-6.06836999548955e-06
-1.45449925871526e-05
-7.9035643162855e-06
-9.85032780539913e-06
-1.14352132894301e-05
-7.03955929217409e-06
-1.06961107068128e-05
-1.60410693009814e-05
-8.23267879302058e-06
-1.54432784549956e-05
-1.80614370394808e-05
-1.36452743125426e-05
-1.52940748472787e-05
-3.62759811783139e-06
-1.24537953805082e-05
-1.56168899250967e-05
-1.51915670826369e-05
-8.05275042388125e-06
-3.19538453630115e-06
-2.12748278465242e-05
-7.91599656343895e-06
-1.03215540592498e-05
-9.60830213099756e-06
-1.28373767716543e-05
-2.01998667700235e-05
-5.94628395583702e-06
3.83568745703065e-07
-9.64074897325306e-06
-1.44468046835654e-05
-6.6473416165965e-06
-6.14858962456206e-06
-1.44634824913436e-05
-3.47519166151481e-06
-6.17876200001089e-06
-2.28019865599146e-05
-1.19554672698525e-05
-2.09709463154558e-05
-7.19313894355613e-06
-6.02588093525362e-06
-1.62917977943144e-05
-1.33894148267999e-05
-9.69469967254282e-06
-1.61646236286501e-05
-1.307817403318e-05
-1.95102479594511e-05
-1.68890259263417e-05
-1.11530400381192e-05
-2.20644772773387e-06
-2.20678854156464e-06
-5.74059609051799e-06
-1.07508458996697e-06
-7.88086373894052e-06
-6.64205082209085e-06
-1.44987115780201e-06
-1.00366869801838e-05
-7.02670045950232e-06
-2.27652678649754e-05
-1.42337152338419e-05
-1.73720994448742e-05
-1.45844716497086e-05
-1.04991772655019e-05
-1.10864579350508e-05
-2.02305964591181e-05
-1.72160314254526e-05
-7.51063055820597e-06
-1.27794412236289e-05
5.01561515875132e-06
-2.24630596365259e-05
-7.25204792705052e-06
-1.91816665423245e-05
-2.59521003715541e-05
-4.86527335552019e-06
-2.80523973744707e-06
-1.80962128413198e-05
-5.5946560364119e-06
-1.48074628597864e-05
-1.47796689032312e-05
-2.22679873813554e-05
5.81974109918589e-07
-1.94572206538889e-05
-2.26402613471142e-06
-5.8899698680681e-06
-1.49200266367072e-05
-1.55269501678015e-05
-1.82663356072479e-05
1.28146869216826e-06
-1.22572558413404e-05
-3.99020293355085e-06
-4.09319686244805e-06
-7.06887775948896e-06
-8.12128586036317e-06
-1.16770331583487e-05
-1.59878395974295e-05
-9.9547163422256e-06
-1.12757677453843e-05
-1.85241408138249e-06
-2.18652355973312e-05
-1.73503382955089e-05
-1.38391624858778e-05
-1.2872636534713e-05
-6.71528562372899e-06
5.83691548096184e-06
-8.74139096169318e-06
2.46363325837701e-06
-6.49545584388888e-06
1.36152094314313e-06
-1.91590124075056e-05
-1.7165402629083e-05
-1.35003175951155e-05
1.22304585120056e-05
-7.27416562982371e-06
-2.12583861878405e-05
6.11538337533851e-07
-3.57655173778871e-06
-1.92755817081965e-07
-1.35558658980727e-05
-1.32158173360682e-05
-1.80028243289555e-05
-1.47457298258125e-05
-9.76371786270494e-07
-8.27343348794875e-06
-1.41500770166018e-05
-1.93620999243028e-05
-1.5493651714496e-05
-6.69246829948344e-06
-4.8857421411033e-06
-1.25287203947872e-05
-1.64761492327677e-05
-1.64613482673931e-05
-1.35966607857572e-05
-1.08699948657282e-05
6.8065251639224e-06
-1.55377638090584e-05
-2.9293841949591e-05
-2.4554311448895e-05
-1.7428006752221e-05
-1.22591133074828e-05
-9.14779643596843e-06
-5.89049709189534e-06
-2.48294755559159e-05
-2.10094174443137e-05
-1.15801141931647e-05
-9.88922332652236e-06
-9.95759317749075e-06
-2.44409089455999e-06
-1.06958610221283e-05
-2.05745563150888e-05
-7.25968848091807e-07
-1.5974090049034e-05
-6.89024241746578e-06
1.14501855303661e-06
-1.50034101864627e-05
-2.2378302787478e-05
-1.66344651317687e-05
-1.06095967321554e-05
-1.56671391581206e-05
-1.35848037387669e-05
-1.59270199971838e-05
-2.3080041075516e-05
-9.75740957871642e-06
-1.63636491097852e-05
-6.16162469433319e-06
-1.07837503603197e-05
-2.3901716594188e-05
-3.37465708492712e-07
-9.15959706831317e-06
-8.94137897110481e-06
-4.80480836566924e-06
-1.33412947863499e-05
1.16700809912725e-06
-1.50400515334366e-05
-2.12541695470416e-05
2.29536327444135e-06
-1.63497787691275e-05
-7.70212273938421e-06
2.38546329853781e-06
-2.57071851829593e-05
-1.64114518132307e-06
-1.59440391794299e-05
-1.74481510266473e-05
-1.38225218239551e-05
-1.87840329574673e-05
-1.49405595454862e-05
-1.4454799248459e-05
-2.31515967208738e-05
-5.9243899522e-06
-1.02020788488422e-05
-1.70284146452771e-05
-1.43987395549581e-05
-6.28846934331862e-06
-1.2141874217313e-06
-1.04461643647774e-05
-2.1901586582214e-05
-2.59925894342924e-05
-1.37506221398139e-05
-1.04293439771584e-05
-4.8241818248193e-06
-1.12587775899067e-05
-1.48958615682395e-05
-1.03646616532678e-05
-3.52981815638517e-06
-1.311941787164e-05
-5.54552333335788e-06
-1.95185671432012e-05
-6.82690972584539e-06
-1.37011557346262e-05
-1.42655632070369e-05
-8.73661425253001e-06
-8.85192421184619e-06
-9.68956163227085e-06
-1.34119750622822e-05
-6.13582831621021e-06
-1.49540091190811e-05
-1.99989277876413e-05
-2.17646909813987e-05
-1.31236954127199e-05
-1.04498806456215e-06
-6.22561385884976e-06
-2.6676641166062e-05
2.32474526817041e-06
-1.40059445966219e-05
-1.32703673372065e-05
-8.53763634964185e-06
-1.30217109720539e-05
-1.49860225656733e-05
-8.08103211946833e-06
-2.12469231060485e-05
-7.98160967349793e-06
3.18196896657666e-06
-7.57930299483588e-06
-2.14564675921336e-05
-2.39274074774913e-05
-3.55911633194381e-05
-1.79764414119885e-05
-1.58807304606946e-05
-1.55528234271377e-06
-1.4861570351005e-05
-9.27267074408534e-06
-1.23399412538696e-05
-9.54622625890875e-06
-9.42108769409082e-06
-2.15158268022063e-05
-1.72032128903181e-06
-1.10931446264933e-05
-2.62977621153443e-05
-2.1403280234816e-05
-2.55399025358525e-05
-9.02082429149341e-06
-6.97789040529827e-06
-1.26794553188495e-05
-8.33656626535084e-07
-1.75668057297371e-05
-1.40051373230993e-05
-3.28767504063558e-07
-1.7930390872231e-05
-3.68604345593576e-06
-9.68540514897096e-06
-1.41685563427575e-05
-7.39562868637718e-06
-2.30340349018532e-05
-1.37931090282284e-05
-1.02297706261766e-05
-2.1203313288314e-05
-9.42987834447422e-06
-1.96488579100678e-05
2.30090608261435e-06
-3.82491676785176e-06
-2.48050322192484e-05
-1.11492482693394e-05
-2.29245685481232e-05
-1.34025189855499e-05
-1.64132562177726e-05
-2.25641201953651e-05
-1.9280952932169e-05
-1.22656790948308e-05
-2.45666341950585e-05
-7.9898542847429e-06
-2.29463977546212e-05
-1.32213658702469e-05
-1.0968102306052e-05
-1.1649452568238e-05
-6.93660954814566e-06
-1.29276504884143e-05
-3.54042599064282e-05
-2.63942044172981e-05
-2.52881586300022e-05
-4.36222852435e-06
-1.3344699259829e-06
-2.12985477800806e-05
-1.07968831386863e-05
-2.7226725422828e-05
-9.05847341512038e-06
-1.53002400555532e-06
-1.2337500013573e-05
-1.01964547387321e-05
-1.51540461108622e-05
-6.1778640976934e-06
-2.84681086767701e-06
-1.25128951419763e-05
-2.35748047526548e-05
2.03254922624722e-06
-4.06732177676792e-06
-8.57290111483766e-06
-1.9459528198617e-05
-2.5989705658201e-05
-1.65846382774514e-05
-5.89835639525509e-06
-7.43037887252044e-06
-5.36585674660692e-06
4.02704726986362e-06
-1.36763981833482e-05
-4.17082486715538e-06
-1.14754408897042e-05
-5.28771029064214e-06
-7.85399930956557e-06
-1.99273556255031e-05
-3.33462136360667e-06
-4.02070770473731e-06
2.85967585049145e-06
-1.02306766878531e-05
-9.74162234360727e-06
-1.68754544286509e-05
-4.79451218656548e-06
-1.5610865080512e-05
-4.21690480644177e-06
-1.74840115450788e-05
-1.75865211689286e-05
-1.55651960077573e-05
-1.62984334149916e-05
-1.36467154933199e-05
-1.63335386647177e-05
-1.5353113463602e-05
-3.90679852728935e-06
1.94910906835503e-06
4.08971700726335e-06
-8.81287738044367e-06
-1.46813283035831e-05
-1.44227023800552e-05
-1.37464435864997e-05
-8.12520773514022e-06
-1.18247521964613e-05
-8.77935406073306e-06
-1.3509727998048e-05
-3.93674247374164e-06
-2.07437220101244e-05
-1.5987629769674e-06
-8.10016808310433e-06
-1.15842444587089e-05
5.88638368499635e-07
-1.2845083515954e-05
-1.79237216396135e-05
-1.53009819126684e-05
-1.05142596663308e-05
-1.37532071882263e-05
-9.16897190427065e-06
-4.05446828387104e-06
-2.36340510831289e-05
-2.17591624259745e-05
-4.67191952037208e-06
-1.58110869061841e-05
-1.61335644252917e-05
-4.82859023205617e-06
-6.48810606870806e-06
-1.3739568583498e-05
-1.30924016846309e-05
-6.46577131934047e-06
7.05461132707257e-07
5.87011777075342e-06
-1.01711647638617e-05
-1.50230483045974e-05
-7.12965931814967e-06
-9.17845142479968e-06
-1.06964079311506e-05
-1.19744594095812e-05
-3.07463034371529e-05
-1.11506561891874e-05
-1.37299574601108e-05
-1.51326891558809e-05
-2.23698087615196e-05
-2.74504126146369e-06
-7.72849402426074e-06
1.0539807593319e-06
-5.83978470042809e-06
-1.65782184960326e-05
-5.81865263591262e-06
-2.0478126118308e-05
-1.33206688317855e-05
-6.07193712425905e-06
1.72519355027786e-06
-1.42519083594998e-05
-1.21710753384302e-05
-1.53979686120243e-05
-3.12884359095312e-06
-1.31131484676275e-05
-1.17750216462964e-05
-6.08144617479467e-06
-1.0375769989402e-05
-3.8788307238691e-06
-9.7775666664141e-06
-1.79695033447832e-05
-1.02791958276519e-05
-1.83179681137276e-05
-1.25889326937666e-05
-6.73099123316448e-06
-5.69097462570832e-06
-2.5317081554045e-05
-3.5825032327217e-06
-1.51747047173398e-05
1.16190232050825e-06
-3.25021766515844e-06
-1.18929556804137e-05
-1.96453055236457e-05
-1.15314334845958e-05
-1.20800814431869e-05
-1.14618375256474e-05
-2.90674149485407e-06
-7.84316151374537e-06
-6.40671575383354e-06
-1.51809419161857e-05
-1.17467439946354e-05
-1.71305975681006e-06
-9.02768529763929e-06
-8.92571548836775e-06
-5.4876909952598e-06
-6.80752410067198e-06
-8.12209469787852e-06
-1.83996904028111e-05
-8.1463244054214e-06
-2.08969631853215e-05
6.81435154663148e-07
-1.58730165390844e-06
-1.17060998334097e-05
-1.40269379847344e-05
-6.52212566618449e-06
6.86983914865739e-06
-4.95142590559678e-06
-1.52615462566804e-05
7.05225163171668e-08
-1.22669815867574e-05
-5.40889011886968e-06
-4.12795421288119e-06
-1.26568132905938e-05
-1.1998418692052e-06
-1.00825530658995e-05
-1.04693967656581e-05
-2.31585946785491e-05
-1.02781212682044e-05
-6.12494100982337e-06
1.60340753898772e-06
-9.25997601360791e-06
-1.2839457559107e-05
-1.69025367616335e-05
-9.42388924760138e-06
5.07665636543177e-06
-1.08006731179198e-05
-2.17818488246048e-05
-1.75991061966066e-05
-1.13589341368819e-05
-3.04933424778364e-06
-1.58828562067061e-05
-1.95271608963418e-05
-6.7495943829807e-06
-1.26138564272379e-05
-2.65687790934429e-05
1.25314287229877e-05
5.9673068267267e-06
4.81400138402433e-06
-1.47105506860883e-05
-1.04842550562121e-05
-2.46262419333786e-05
-1.15796123128737e-05
-1.48758533564292e-05
-2.13040906506694e-05
-1.2811962676941e-05
-1.7551892754714e-05
-8.07468655380523e-06
-1.1063178971408e-05
-1.075843481685e-05
-1.59577113818805e-05
-1.96064276629626e-05
-1.65997891549216e-05
-1.20722741072009e-05
-1.34055627996788e-05
-1.34351606564714e-05
-2.29804779527101e-05
-3.15691935037463e-05
-1.60239624432772e-05
-1.52670790080118e-05
-9.80165532754055e-06
-1.22200448399184e-05
-1.3986393236591e-05
7.15455726227595e-06
-2.42682661355884e-05
-1.36591320856003e-05
-1.91782798369613e-05
-8.6477319663119e-06
-2.12224976008292e-05
-2.32971864566373e-05
-1.91935070072337e-05
-1.59251640412781e-05
-9.24471835370192e-06
-2.88286428938471e-06
-2.1503484380159e-05
1.11525323405407e-06
-1.18145721792362e-05
-5.13075538309122e-06
1.3974406315852e-07
-1.90403272866492e-05
-7.38738216578699e-06
-1.30089183010283e-05
-2.41326022259919e-06
-2.00565745694078e-06
-2.17360329215517e-05
-1.73987046931108e-05
-1.68058883339884e-05
-4.948666097091e-06
-5.31335276159508e-06
-2.64570779989795e-05
-2.08501695046528e-05
-2.33651494555716e-06
-2.31518108650871e-05
-1.95164240474581e-05
-3.12846593932658e-06
-1.00019915576251e-05
-9.53223792583521e-06
-8.60963589397364e-06
-3.56573070342365e-06
-1.43593707667236e-05
-2.29685296972627e-05
-1.9024097575416e-05
2.30049609804142e-08
-1.99207973937473e-05
-2.10538721655511e-05
-1.44688096119781e-05
-1.1597261009729e-05
-1.21053554564339e-05
1.77924748028332e-06
-2.70541734407889e-05
-1.7488612548245e-05
-1.01428261001308e-05
-1.41257669245858e-05
-7.90820907334294e-06
-1.4736053625797e-05
-1.04765412004974e-05
-2.04096879018565e-05
-1.35479712846e-05
-1.10943550985485e-06
-2.48877945495573e-06
-2.02995287761933e-05
-7.80251848562216e-06
-1.30888817770822e-05
-2.25617664867046e-05
1.60900096439125e-07
-1.93345999173755e-05
-9.55233701847481e-06
-5.37435943176559e-06
-9.18948682757179e-06
-3.82542883036249e-06
-3.4672151444164e-06
-1.69673678109876e-05
-1.73934745307009e-05
-1.14712846810644e-05
-1.06422096051557e-05
-1.87838633422263e-05
-2.05217231823901e-05
-1.04101150239156e-05
-1.75289750784527e-05
-1.23829041476767e-05
-2.55482316542085e-05
-1.29863879942363e-05
-1.37700466590818e-05
-1.657819530655e-05
-5.19931967187641e-06
-6.72201078648203e-06
-8.90867971979492e-06
-1.82919760652383e-06
-2.18250776288761e-05
-4.53896277980755e-06
-6.95828530602832e-06
-1.08500150579431e-05
-1.9742349357233e-05
-1.23060232382684e-05
-1.19860040675048e-05
-8.36348779135764e-06
-1.87934690202567e-05
-1.88035257199347e-05
-1.06363467428461e-05
-1.14529991551845e-05
-2.92942737404565e-05
-8.65786588985758e-06
-7.19362065724804e-06
-1.31709568268361e-05
-1.70334122110796e-05
-6.31551618222805e-06
4.43001677313473e-06
-1.38223667267454e-05
-1.26612179891047e-05
-1.62221410382144e-05
-8.28811578102089e-06
-1.80483658779246e-05
-1.29608634241928e-05
-5.59982894445024e-06
-1.34513690426268e-05
-6.01308436839962e-06
-2.66428737691149e-06
-2.4330934233566e-05
-1.44656918008765e-05
-1.92286124090658e-05
-1.7920592857944e-05
-2.52159043439784e-05
-4.47289059194575e-06
-9.69113221708877e-06
-1.09876281537429e-05
-1.42514949771532e-05
-1.37184135847799e-05
-1.90531724400142e-05
-2.08165321501871e-05
-5.88005335378097e-06
3.88619111297256e-06
-2.17755383375623e-05
-9.18229256523133e-06
-1.1941862028075e-05
-6.92755221294868e-06
2.51113780712951e-08
-1.32796266018722e-05
-8.33112792961942e-06
-5.94764527703641e-06
-2.16800887938063e-05
-2.2063441114776e-05
-1.80564775870763e-05
-1.59911426604971e-05
-1.03949920381652e-05
-2.25475112701793e-05
-1.0107459721636e-05
-1.36123727450013e-05
-1.96509363333975e-05
-6.9975020381782e-06
-5.44463187793615e-06
-1.23362865929065e-05
-2.02227916312601e-05
4.02166825879676e-07
-4.10795063307166e-06
-1.05906886919537e-06
-2.08837069714713e-05
-1.33671244878827e-05
-1.66437542275545e-05
-1.49077886597164e-05
-1.70403068965931e-05
-1.64870374048319e-05
-1.7670939066073e-05
-1.10194958655479e-05
-5.48294273001191e-06
-1.2187312772423e-05
8.45256242659764e-06
-8.56959045668305e-06
-1.27937430617796e-05
-1.11897736603974e-05
-1.14857965856689e-06
-1.79388542812709e-05
-1.76021778183571e-06
-1.10978585354154e-05
-2.13262539933106e-05
1.48274743709834e-06
-8.99718383125578e-06
-6.17693078647153e-06
-1.10779384620001e-05
-1.61335290222509e-05
-2.07267085780694e-05
-7.18773481190902e-06
-1.13887941201697e-05
-8.60429382150582e-06
1.3968905616391e-07
-4.76077373739032e-06
-2.23318771892268e-06
-1.4236939271678e-05
-5.94427387161414e-06
-9.42873764843215e-06
-9.58634185048827e-06
-3.14892054416366e-06
-9.55784670719888e-06
9.78285399980992e-06
-1.07658952334441e-05
-1.22580325638733e-05
-1.69482784805357e-05
-3.97993842642868e-06
-1.15561498711844e-05
-1.79496850431253e-05
-1.54113070800708e-05
-7.32637708891514e-06
-1.94053301587121e-05
-1.35678677349765e-05
-1.86603696642776e-05
-1.37116635950805e-05
-1.02951830292556e-05
-1.30723073727425e-05
-7.87785942594717e-06
-1.2334779099438e-05
-2.6510473916091e-05
-6.93482964142534e-06
-2.20741802296747e-05
-2.13008710822238e-05
-1.43644543257099e-05
-9.46818075788566e-06
-9.8840447580589e-06
-8.74454887937616e-06
-1.43047266929061e-05
-1.85215734448301e-05
-1.15036915056028e-05
-8.00018350234047e-06
-1.04238299940837e-05
-8.2890601130077e-06
-1.87241363107662e-07
-1.09672450154839e-05
-1.11652837935063e-05
-1.21608924551787e-05
-8.25704678934794e-06
-2.58025674219881e-05
-5.49823206053074e-06
3.78542190623995e-06
-3.84560546282502e-06
-5.32382832721386e-06
-6.58510521872503e-06
-3.95164341805093e-06
-1.14402068106922e-05
-1.6234152769962e-05
-1.37637328640941e-05
-1.36757729896064e-05
-9.87457491640665e-06
-1.26121747721266e-05
-1.44646422367091e-05
-6.26967114554056e-06
-1.49086283323348e-06
-2.00517687102255e-05
-1.73933055248578e-05
4.522081280901e-06
-7.18239888607619e-06
-1.64987429418107e-05
-1.62757117346933e-05
-8.5043363298166e-06
-1.9389534244647e-05
-1.7741409413112e-05
-1.15234795967246e-05
-1.36443644392584e-05
-1.16280400297312e-05
-1.39036883886846e-05
-1.8367848206297e-05
-6.00455754637102e-06
-9.49258173853891e-06
-1.78642115271772e-05
-1.58106911484905e-05
-1.30573339016499e-05
-1.01290357517286e-05
-6.03513290657786e-06
-6.56817379765887e-06
-4.09846939232028e-06
-2.20879424959053e-05
-2.59253880680537e-06
-2.17938741217472e-05
1.67927663535883e-06
-1.99374274790021e-05
-1.0553161707939e-05
-1.67994176553078e-05
-1.69664048516092e-05
-1.37663590746178e-05
-8.70903249914204e-06
-5.6953747464241e-07
-9.97667784351369e-06
-1.88571867957594e-05
-1.07121927301863e-05
-9.74560123908648e-06
-1.18239232908933e-05
-1.48431506831836e-05
-6.52068017863759e-06
-3.886029906065e-06
-5.19600605242899e-06
-1.48162914920281e-05
-1.45425940378705e-05
-1.06984926128014e-05
-1.31216151310056e-05
-1.34312291720076e-05
-8.95369193430483e-06
-2.35951332810859e-05
-1.42747243272246e-05
-4.00132397218698e-06
-1.4217353212673e-05
-1.24924647299422e-05
-9.01100271401789e-06
-2.45990711348748e-05
-2.04885072090393e-05
-8.28194921191732e-06
-1.72669786302736e-05
-2.43265886957431e-06
-9.6369613938674e-06
-1.04044118166526e-05
-5.92614841356779e-06
-1.35241811175735e-05
-8.41906645243194e-06
-1.88266743046724e-05
-1.61617175319169e-05
-1.19240535528196e-05
-1.17350866406183e-05
-7.1707422323583e-06
-1.58839344050832e-05
-2.43528479738599e-05
-1.08956586468695e-05
-2.26561940123539e-05
-9.95827629688175e-06
-9.35959366993079e-06
-1.01364762261257e-05
-1.03102927641039e-05
-2.30532326171859e-05
-2.76169270805371e-06
-2.03758362391429e-05
-2.07536510463133e-05
-1.21519985545908e-05
-5.67579490037951e-06
-1.17289259157503e-05
-5.16904155052558e-07
-2.52916913282048e-05
-8.03957862714692e-06
-1.83446613043489e-05
-1.5483966653133e-05
-1.07690129372227e-05
-2.07950354573814e-05
-2.09648407962491e-05
-4.08455900304097e-06
-1.03711206437314e-05
-8.53916728400443e-06
-1.45404352599586e-05
7.70985526083619e-06
-8.42403532121512e-06
-3.35602202925538e-06
-2.32564623282448e-05
1.16949528382329e-06
2.93635629782122e-06
-2.06836180610265e-05
-1.65185165693272e-05
-2.00627118579096e-05
-1.99282610856688e-05
-1.38129894903354e-05
-9.80438196552492e-06
-6.79156678929447e-06
-9.99119545058106e-06
4.09252132106295e-07
-1.27329540144044e-05
-1.07422270831778e-05
-3.31118983123063e-06
-1.59904545254943e-05
-1.37863671248298e-05
-1.94453049211044e-05
-1.44338419640082e-05
-1.60924493763997e-05
6.95471037332804e-07
-2.67882811409187e-05
-1.82698507737409e-05
-6.84411799469663e-06
-1.19695019211189e-05
7.52401645603085e-06
-1.7433888283274e-05
-1.88681527128207e-05
-1.50202431744158e-05
-1.74903585513023e-05
-2.68726872969714e-05
-1.95677098418279e-05
-7.64201378191357e-06
-9.72267354698521e-06
-1.45667202244681e-05
-1.90651954801769e-05
1.06924580513814e-06
-1.01204415769956e-05
-2.79403386526203e-05
-3.11525566936185e-05
-2.80368203831308e-05
-1.65224129379439e-05
-2.72153796213512e-06
-1.21344139696932e-05
-2.88186598385704e-05
-1.42786753162809e-05
-1.5716125737477e-05
-1.86676018147394e-06
1.62743205371488e-06
-2.24825806318011e-06
-1.18951945060603e-05
-2.70798860742416e-07
-1.59969518396135e-05
-2.19808204710269e-05
-8.71694974623625e-06
-8.65060782412735e-06
-2.72862508662197e-05
-1.65090863016929e-05
-2.21427053023516e-05
-2.29271999455379e-05
-4.98445620869384e-06
-1.13311990863928e-05
-3.68340605148424e-06
-1.61327589493678e-05
-2.25726954148431e-05
-8.67893992255152e-06
-1.38710838092741e-05
-2.06022879676678e-05
-2.13129292394205e-05
-2.12173034483077e-05
-3.94981531121055e-06
-1.60601214547582e-05
-3.2046432611681e-07
-7.66321436716742e-06
-6.57645712426642e-06
-6.55590695070103e-06
-7.05748754680343e-06
-1.375684976853e-05
-1.50618145082155e-05
1.91189346663993e-07
-1.97616847775986e-05
-1.82946379675839e-06
-1.19180898827901e-05
-3.13960741042976e-05
-5.59619228999803e-06
-1.16446946562898e-05
-1.16823485762467e-05
-1.39265309807184e-05
-1.57323484866482e-05
-2.19904382598956e-05
4.91175357630923e-07
-1.57333501559811e-05
-1.47709211703247e-05
-4.79031774074715e-06
-2.57960945587667e-05
-1.27371481244863e-05
-9.64738481398155e-07
-2.1987995688259e-05
-2.54876178950331e-05
-1.37733600658736e-05
-6.12756244534337e-06
-9.54557112024925e-06
1.90099718994986e-06
-1.30129096868946e-05
-1.93896548779986e-05
-2.39163250405027e-06
-5.93707779749196e-06
-4.81636445961391e-06
-2.57233297962444e-06
-5.02686733576833e-06
-2.0840660208403e-05
-2.23853337740457e-05
-1.07558943766249e-05
-2.086124123496e-05
-3.47966346398883e-06
-9.53837542510265e-06
3.56139051483814e-06
-1.67688256533604e-05
-1.65946823154325e-05
-8.90309387335771e-06
-1.76359916361612e-05
-2.12090496720919e-07
4.43933555956572e-06
-7.3566225326325e-06
-1.69210096320939e-05
-7.365258458959e-06
-1.2796944881688e-05
-2.83513049785542e-05
-5.57096947797119e-06
-2.34549284042155e-05
-2.60027046009045e-05
-2.12361104640156e-05
-2.17020829095805e-05
-1.77366148501427e-05
-2.66462870372353e-05
-2.4370527367666e-05
-1.14726205542873e-05
-4.52457802496258e-06
-4.68412912092966e-06
-3.00168978827144e-05
-1.28217613695829e-06
-1.88182247939181e-05
-1.70560320770574e-05
-1.03693843148767e-05
-1.46802179988216e-05
-1.12747958478567e-05
-7.88604559498031e-06
-1.1223903432267e-05
-1.0572029024856e-05
-3.23020845714237e-05
-1.43665503452522e-05
-1.11565997221385e-05
-4.33057601842832e-06
-1.33173894394286e-05
-2.86402058337398e-06
-2.53745291403016e-05
-1.31808186609881e-05
-2.18517489664707e-05
-1.1627166724279e-05
-1.58430571445577e-05
-4.76010739350815e-06
-7.04014547815416e-06
-2.28613496244968e-05
-2.37853805205671e-05
-1.22535639547845e-05
-2.02884316451296e-05
-1.20275836667503e-05
-7.01202998523345e-06
-8.54317040051079e-06
-5.74374180948067e-06
-1.67399558723256e-05
-7.98040511766368e-06
-1.97192271635979e-05
-3.56076417335425e-05
-2.44812301874819e-05
-6.75983022833129e-06
-2.55212719853389e-05
-2.23153571042511e-05
-1.28584673183648e-05
-7.12964732797132e-07
-7.60246466357396e-06
-1.2645811814428e-05
5.63631020701029e-06
-1.34137386458366e-05
-9.40033179176993e-06
-1.82868144344106e-05
-5.98249816918289e-06
-2.67647130293966e-05
-9.76321283343013e-06
-7.3400197166693e-06
-6.88927701271631e-06
-1.59904139843492e-05
-1.0993441416319e-05
-7.47841809186115e-06
-3.08291495910649e-05
-2.31198234944087e-05
-1.63441701077511e-05
-1.52124829855597e-05
-8.21422587703858e-06
-3.93212383092125e-06
1.50348549071118e-06
-1.25659603808214e-05
8.49510017835867e-06
-4.43885417798133e-06
-5.87250176586453e-06
-1.36506791007601e-05
-1.0205965789144e-06
-6.05807408637936e-06
-2.25505391575072e-05
-1.61151398318204e-05
-2.13260691161856e-05
-1.32346089254615e-05
-4.26522266828852e-07
4.32389176620784e-06
-6.85032631700911e-06
-1.09326033028774e-05
-6.65308752996132e-06
-8.77778677532224e-06
-2.34335202228798e-05
5.25925217408954e-06
-9.36762626865774e-06
-1.67755488463269e-05
-1.20589073868984e-05
-1.35088559017143e-05
-1.26015617041623e-05
-7.43868109958804e-06
-3.02768950515159e-06
-1.61055452877478e-05
-1.59110909111836e-05
-1.89578074887909e-06
-1.01555983924976e-05
-1.89323750860583e-05
-1.4826165269942e-05
-2.03078563705959e-05
-1.42809402611102e-05
-1.51067856488296e-05
-1.17712667592673e-05
-9.90352013336886e-06
-1.42211509479196e-05
-6.78487102103701e-06
-1.66410836844579e-05
-5.36409937462195e-06
-1.41045003241698e-05
-6.69149150877091e-06
-1.71050160288572e-05
4.20282791059397e-06
-2.07525888005872e-05
-2.3816467727663e-05
-2.28297575883053e-05
-2.40645658644583e-05
-3.09345881112607e-06
-9.79734469545977e-06
-3.00042869863496e-05
-1.52544585211199e-05
-1.18936416330369e-05
-1.40784732765086e-05
-1.50710955418686e-05
-1.15931303598868e-05
-1.0849708719976e-05
-1.48698394035579e-05
-1.27756068153611e-05
-1.90636634058125e-05
-1.7213236556468e-05
-2.09836335312095e-05
-2.88563538369866e-05
-1.12085060879784e-05
-7.82031231034945e-06
8.66897295190998e-07
-1.1049772940483e-05
-4.27257614350955e-06
-7.2638249016021e-06
-3.67536269380634e-05
-8.4648621370495e-06
-2.07550832541743e-05
-2.56782445916769e-05
-8.19023396920424e-06
-2.3287003581852e-06
-1.16918927889811e-05
-9.93861222502759e-06
-6.53729637840081e-06
-5.31300460169854e-06
-1.02958389678841e-05
-1.022742468305e-05
-4.53125857813079e-06
-1.94800185526774e-05
-1.83225623486786e-05
-3.08188215547171e-07
-1.06180243161305e-05
-1.21715026076335e-05
-1.77470052949314e-06
-6.40462854063692e-06
-7.43568588364304e-06
-8.24080548526424e-06
-1.41874344727346e-05
-8.63099626116526e-06
-4.89569819567697e-06
-2.31732517843339e-05
-2.87276424217321e-05
-8.75285706070103e-06
-1.15054796451858e-05
-1.02215962939829e-05
-1.42710121620119e-05
-1.5732165317753e-05
-2.30239755654762e-05
-3.33944404809431e-06
-5.90123454754799e-06
-1.52804741972007e-05
-3.38408829372288e-06
-1.77347537271061e-05
-1.25481064568848e-05
-1.1438202476731e-05
-5.84763827759526e-06
-2.3079808730319e-05
-1.18585170357576e-05
-6.34158141650372e-06
-1.47160688460636e-05
-2.36323749623982e-05
-6.32140108015652e-06
-7.03514841177816e-06
-2.36716609773043e-05
-1.43885371264187e-05
-2.20273379605222e-06
-2.51114040385238e-05
-1.27656598299429e-05
-1.00180154456594e-05
-9.60684999231334e-07
-4.42694264278446e-06
-1.43092524403408e-05
1.3554152252818e-06
-2.53853073466036e-05
-8.0846469973727e-06
-8.94645375471563e-06
-5.13576033663125e-06
-1.96527112400324e-05
-1.03909851197232e-05
-2.68973248713676e-05
3.47267931904658e-06
-5.8747209844331e-06
-1.07172091807396e-05
-1.40127199432324e-06
-1.89830706627458e-05
-1.74316844358498e-05
-1.77408109437355e-05
-5.11076248825787e-06
-1.34096144230885e-05
-4.75417852883683e-07
-9.43725097611227e-06
-1.10833041763474e-05
-8.24771549329864e-06
-1.92054937841863e-05
-1.8296731373189e-05
-8.03681501861741e-06
-5.48995439376152e-06
4.61438699344998e-06
-1.15345263488842e-05
-1.61646313877674e-05
-1.34795323026879e-05
-1.52783813779519e-05
-1.97175817268206e-05
-1.26890520104456e-05
-5.88598209138358e-07
-1.28958820955303e-05
-1.77227240974633e-05
-2.11564760563217e-05
1.72592607528743e-06
-1.0715267599125e-05
-1.3546183015316e-05
-8.65537384461922e-06
-2.62212466565374e-05
-2.34710151434865e-05
-6.58706640862894e-06
-1.19102501037253e-05
-1.08580816042748e-05
-1.67719386219195e-05
-1.48745311110772e-05
-1.74267170979857e-05
-1.96704248575063e-05
-1.0069861560524e-05
-4.17039691610917e-06
-9.16693196067284e-06
-1.18689587424104e-05
-2.50935189895809e-05
-9.83658649163953e-06
-5.06169537095714e-06
-2.10980222685028e-05
-5.17632546035369e-06
-1.34831875622944e-05
-9.76104195853331e-06
-8.94907208487556e-06
-5.58488703631758e-06
-2.36332048837175e-05
-1.13364734829538e-05
-3.45714647164203e-06
-1.12702659012241e-05
-6.37515075197537e-06
-1.02247158770706e-05
-1.84761131320388e-05
-2.99753461048879e-05
-1.23836046233467e-05
-7.39137150182869e-06
-1.67146871533342e-05
-4.85681723531703e-06
-1.82519893174188e-05
-1.20288022873641e-05
-4.76906676704919e-06
-9.46514415960398e-06
-2.59095899435222e-05
-8.95926133734209e-06
-1.28924691429072e-05
-1.59210115856933e-05
-6.0762579336168e-06
-1.68071325466228e-05
-2.01149744126372e-05
-8.3337820268434e-06
-1.88403495983521e-05
-1.41161981128082e-05
-1.85145178233884e-05
1.11777903910277e-06
-9.02334290628109e-06
-9.39665658305237e-06
-1.35711511857472e-05
-8.47931022550662e-06
-1.53052830830914e-05
-1.30948013984256e-06
-1.34848454961699e-05
-1.71144558320972e-05
-6.1776384558352e-06
-3.38212576841286e-05
-2.13564200600646e-05
-2.19593799221525e-05
7.05715689452768e-06
-6.52544550087373e-06
3.4156459898988e-07
-1.29159947772971e-06
-7.23146883343318e-06
-2.00551870382771e-05
-5.54078359510518e-06
1.86073460957219e-06
-6.81923505525444e-06
-2.08448896674435e-05
7.20284947451917e-07
7.00117031902185e-07
-2.5075133077037e-05
-1.31466848135995e-05
-1.34617814808427e-05
-1.93874477396321e-05
-5.01064711702149e-07
-1.04050634331962e-05
1.97762210870175e-06
-8.46574145923142e-06
-1.19991331366252e-05
-1.34777280171298e-05
-1.87574940587282e-05
-1.35653371134587e-06
-9.47637458522595e-06
-1.70480378360007e-05
-6.55918127361619e-06
-2.27254641152654e-06
-2.03454460815673e-06
-2.35628860780615e-07
-1.18499987032958e-05
-3.4730752094061e-06
-2.23318738332228e-05
-1.20441492070035e-05
1.48728879835511e-06
-4.89942378266222e-06
-1.10655592478977e-05
-1.04723422887259e-05
-1.79678226460731e-05
7.84639542170825e-06
-7.50463974836815e-06
-1.96398548563479e-05
-1.10178622928872e-05
-3.15751269866998e-08
-1.97589918299054e-05
-2.0787693977114e-05
-1.73499744029577e-05
-1.22693265629818e-05
-9.44295228942916e-06
-9.27370812929538e-06
-4.12300640265679e-06
-1.2841549008404e-05
-6.89265126844321e-06
-4.49826817373446e-06
-8.54162586944623e-06
-7.96332283241122e-06
-1.91584359992512e-05
-1.16069742961936e-05
-1.36956761878004e-05
-1.78212700403487e-05
-1.50959523061269e-05
-2.25637384428863e-06
-6.1634802075575e-06
-2.55916282579565e-05
6.38568112510182e-06
-1.01602198487112e-05
-1.49663160304717e-05
-7.13842379237763e-06
-2.35617332834505e-05
-2.12865445632539e-06
-1.57907063254629e-05
-1.64230696306451e-05
-1.65401709429841e-05
-1.17237069490568e-05
-1.78344037280842e-05
-2.21160140221478e-06
-4.65539818181026e-06
-4.67931741384897e-06
-1.47698512500385e-05
-1.39264303701064e-06
-1.18550695979295e-05
-1.63862451479075e-05
-6.68918493691276e-06
-8.8074905441022e-06
-2.54580133733876e-05
6.04367521831781e-06
3.55404632365711e-06
-5.24500265549019e-06
-1.18996991467356e-05
-9.45568341471925e-06
-1.89530290120713e-05
-1.8893752953787e-05
-7.09764081028671e-06
-1.44993689907575e-05
-1.3481815197057e-05
2.32700551538242e-06
-2.93802410779794e-06
1.83854099333966e-06
2.79055585256877e-06
-2.74633136975087e-05
-2.146096597057e-05
-7.74787006530537e-06
-2.32260831656063e-05
-1.60194196526468e-05
-4.5681189313027e-06
-2.10668591500077e-05
-3.34717884702911e-06
-1.67054813454683e-05
-1.38249641202524e-05
1.93196500293246e-06
-2.28053627188047e-05
-2.27061447321761e-05
-7.77950358305471e-06
-2.173827916019e-05
8.91426783828078e-06
1.13169745808207e-05
-8.12603762095316e-06
-1.21692596953782e-05
1.0288185041466e-06
-1.07487733994385e-05
-7.26046129281196e-06
-1.4854213270085e-05
-1.3873165426874e-05
-1.64197020782219e-05
-1.80064828913901e-05
-1.3629402760992e-05
-1.91687471314368e-05
-1.37242961059676e-05
-1.87694365227919e-05
-9.45712363133451e-06
-2.48532378992078e-05
-1.10619570863699e-05
-8.28610521108543e-06
-2.16549735841118e-05
-1.43987968097634e-05
-1.39498367557115e-05
-7.20967961045665e-07
-9.28708534747411e-06
-1.05198000873383e-05
4.11145449904976e-06
-1.31581925565482e-05
-2.12759520240614e-05
-3.56989382281199e-05
-3.93511439316058e-06
4.22763553312249e-06
-8.36940771312977e-07
-1.45109530859481e-05
-8.61618901813468e-06
5.98785539717255e-07
-7.6131916573906e-06
1.25255867783502e-05
-5.85329988001473e-06
-1.39831679832714e-05
-1.96645927285784e-06
-1.15061187848171e-05
-3.69786663828916e-06
4.10701364720408e-06
-3.65282035720716e-06
-1.86224447195165e-05
-3.27518553788375e-05
2.2222927902458e-06
-1.0615848780376e-05
-6.22920535533638e-06
2.18229145356894e-06
-1.20549992548668e-05
-1.24587934968429e-05
-8.36209040912551e-06
-2.87529784582472e-05
-7.51225085622699e-06
-2.40992413996919e-05
-1.14001479872636e-05
-1.87470529790326e-05
-1.71776496984655e-05
-1.16104576228434e-05
-3.25945758670833e-06
-2.12234088220299e-05
-8.54017410554667e-06
-1.14028173836531e-05
-9.29853255334793e-06
-2.72867169854709e-05
-5.86271938315199e-06
-6.70483694819215e-06
-7.58671951573841e-06
-5.22288790093644e-06
-1.49456640324496e-05
-1.25656533107723e-05
-9.50975997357128e-06
-2.39021401093174e-05
-9.80755492100523e-06
-9.24396985418106e-06
-9.05141499706549e-06
-5.02423270830052e-06
-2.81581455921189e-06
-6.74264141933304e-06
-2.08019749335152e-05
-2.32609756843964e-06
-1.26564259989065e-05
-1.60814729790874e-05
-5.9399461564264e-06
-8.9317780210068e-06
-3.32527736708168e-06
-1.97110343437247e-05
-8.8137770232929e-06
-1.6236456959021e-05
-2.32977492186888e-05
-1.46521029268782e-05
-9.35028632440139e-06
-9.1833638126968e-06
-1.19519918241768e-05
-1.23073929188147e-05
-8.11103085861158e-07
-1.66856626543687e-05
-1.75722378498498e-05
-8.29134555937087e-06
-1.1306497673598e-05
-7.96737227541884e-06
-6.44371313547673e-06
-3.25887597520989e-05
-2.12463852068645e-05
-2.151327891561e-05
-1.44408799581497e-05
-1.53869273887342e-05
-1.55393046241859e-05
-9.64867086195857e-06
-1.2071077952631e-05
-3.00896243763889e-05
-1.75826585441378e-05
-2.05921828909904e-05
-1.16450749893815e-05
-1.55860851022169e-05
-1.63164458589559e-05
-5.16301921125056e-06
-1.46609764773965e-05
-1.49598209851703e-05
-1.08310751496737e-05
-1.10950978800334e-05
-2.62478116364431e-05
-9.52720669525464e-06
-1.25689344513779e-05
-1.4125040674157e-05
1.61795886450909e-05
-1.24964174950691e-05
-2.20233069653246e-05
-1.52313842321141e-05
-1.59758459097399e-05
-1.03737929072986e-05
-1.07982954120437e-05
-1.52097127669308e-05
-1.54087313084466e-05
-9.64122504409599e-06
-9.64376403505743e-06
-1.12769025655239e-05
-2.37531775868577e-06
-6.11632917441831e-06
-1.36883145886029e-05
-1.44787961475197e-05
-1.04354040526132e-05
-5.93170862799005e-06
-4.39615185510826e-06
-1.0524055465039e-05
-1.08063273345496e-05
-1.20782001605074e-05
-4.39156758123082e-06
-1.89352941603893e-05
-1.74761960156567e-05
-1.74128866121884e-05
-1.12910640586742e-05
-8.98262149904309e-06
-2.68988435514238e-05
-1.6509827371697e-05
-1.91995875015833e-05
-1.56984167981813e-05
-1.40804665993602e-05
-3.23103353476617e-05
-3.28090855291468e-06
-2.54202981522955e-05
-1.91774869834981e-05
-8.1743908631582e-06
-6.74443006015738e-06
2.89692068366633e-07
-8.46671692968549e-06
-3.09078315229115e-06
-2.52662623423708e-05
-2.26862646696939e-05
-1.57497232339569e-06
-1.08948455113951e-06
-2.00638093272546e-05
-1.66831012152433e-05
-1.58773744245039e-05
-8.40985168088284e-06
-1.06079525671628e-05
-2.45666408741511e-05
-9.7095016130657e-06
-2.6331579397029e-05
-1.72458410055393e-05
-2.84073609383136e-06
-2.32815699673249e-06
-1.36854677388341e-05
-1.14884820699936e-05
-1.17627809042661e-05
-2.33753756486676e-05
-1.76718257991795e-05
-8.87099054802966e-06
-1.39279337343203e-05
-8.5455232000692e-06
-2.47542997987415e-05
-2.12246007662383e-05
6.66710529288201e-06
-1.31266700472889e-05
-2.28312449191316e-05
-2.5155462687154e-05
-1.09185021410789e-05
-1.43949400028202e-06
-3.67264916544101e-06
-2.11654128491433e-06
-4.63604902499912e-06
-5.50316200782188e-06
-9.54629568235299e-06
-1.64100449988436e-05
-7.78196350632456e-06
-7.69970761287142e-06
-1.11521966879642e-05
-1.34820544803347e-05
-1.30740132592107e-05
-2.3004596060372e-05
-1.38906597327597e-05
-5.22867606032147e-06
-4.48088502462251e-06
-1.88497393644079e-05
-1.95316970598053e-05
-1.09716831615561e-05
-5.92725322026608e-06
-1.56232274567962e-05
-2.36766159955759e-05
-1.14473833454811e-05
-2.4798998433815e-06
-9.60457900262076e-06
-2.62474901964153e-05
-3.02946993873281e-07
-1.47469618499799e-05
-9.63392135921391e-06
-3.66233905164893e-06
-6.74869348415018e-06
-5.16270171156634e-06
-1.9764997444199e-05
-1.18264373650913e-05
-1.82117104307028e-07
-1.45891118381957e-05
-1.57479441382253e-05
-5.04313028185373e-06
-1.95808553418454e-05
-5.65666750790398e-06
-9.8089958001057e-06
-7.69499321659326e-06
-2.92772209663143e-05
-1.36710897457853e-05
-5.69364450656612e-06
-1.6268026041229e-05
-9.51877854927086e-06
-5.21219129906654e-06
-1.26737433332176e-06
-9.11523913559681e-06
-1.16431333116769e-05
-2.27513789742748e-05
-1.36562082054335e-05
-4.22236109171795e-06
-2.4188722978906e-05
-3.65033805528243e-06
-1.74992430522881e-05
-4.98897186667329e-06
-1.9025286401771e-05
-2.98868097503786e-05
-1.19332735230977e-05
-6.67411912658527e-06
-9.09247972998326e-06
1.67821179738212e-06
-2.39835742131368e-05
-7.06448228258267e-06
-4.01212718155391e-06
-1.56231001520303e-05
-2.47570619194099e-05
-2.31990621304837e-05
-7.77418092901395e-06
-3.87043450597684e-06
-1.35053380355076e-05
-5.60214983797696e-06
-4.58933973274885e-06
-1.54221108525601e-05
-3.59428134456902e-06
-2.09918972367086e-05
-2.55863046036963e-05
-1.77542067499376e-05
-1.65068049929332e-05
4.64468813728402e-07
-9.29062029529422e-07
-1.12855687169149e-05
-8.79076078834018e-06
-1.1117266317208e-05
9.40169249698164e-07
-1.10910785863518e-05
-9.52700726512921e-06
-1.14601019789073e-05
-5.75574915803114e-06
-6.69241797667009e-06
-1.17595686223191e-05
-2.08801442187702e-05
5.33994834112312e-08
-7.26099001166539e-06
-1.74198000876637e-05
-1.21166119310873e-05
-3.79434888926167e-06
-5.274896950417e-06
-8.46902697114776e-08
-1.23291987099581e-05
-1.82884257981261e-05
-9.7803076779051e-06
4.46181116309125e-07
6.84738971974016e-06
-7.12939334709868e-06
-1.04260003250059e-05
-1.69079406168752e-05
-1.12727828606611e-05
-1.68872394899779e-05
-2.45862861473235e-06
-1.03718275683854e-05
-1.34397264811618e-05
-1.25021715827072e-05
-1.93663950217573e-05
-1.95521010862689e-05
-6.63205013711442e-06
-2.35967728833518e-05
-1.55885354960022e-05
-6.46890105340108e-06
-1.14493006863216e-05
-2.07567273746799e-05
-2.49051047815321e-05
-1.23550818453381e-05
-1.87561235386235e-05
8.23667489994837e-06
-2.36408647592725e-06
-2.66191046860751e-05
-1.51201584091759e-06
-1.03122187266359e-05
-1.16738504725936e-05
-1.68805188656391e-05
-1.15488065760764e-05
-1.51189147061122e-05
7.73089396797227e-07
-1.58613390165717e-05
-4.3364633020922e-06
-1.40285691944872e-05
-1.74862754794065e-05
-9.25995781897611e-06
-1.65001195603927e-05
-2.01860367781374e-05
-1.42827357678931e-05
-2.01098927071346e-05
-7.32733696180991e-06
-2.20830946859604e-05
-1.87393183394286e-05
-7.17977895791942e-06
-1.30584391081578e-05
5.94942552242146e-06
-2.22205521932889e-05
-1.36866142566286e-05
-7.78048998043569e-06
1.11516877131628e-06
6.88117760061929e-06
-2.97052974667398e-06
-1.65519664359043e-05
4.58792057412743e-06
-2.11532306461344e-06
-2.28871342027021e-05
-8.45660209827673e-06
-7.38355790025731e-06
-2.03944346704527e-05
-9.96947118731693e-06
-5.95439859315193e-06
-1.30189890365239e-06
-2.47598119161612e-05
-1.94890797249925e-05
-1.89124783677484e-05
-1.03415836575276e-06
-1.72636745940702e-05
-8.18794504408261e-06
-5.96773411829965e-06
-9.5786134830333e-06
-6.97801200543227e-06
1.14216252956171e-05
-1.64814104166672e-05
-1.51603178251281e-05
-2.59707988124686e-05
-1.97621892987798e-05
3.24028147616222e-06
-6.70794682893698e-06
-9.75282012642318e-06
-1.19726834302195e-05
-1.33547255530164e-05
-1.14023309605451e-05
-1.52270862203451e-05
-2.37710982791264e-06
-1.46534383926305e-05
-2.2221884856622e-05
-9.55768709121914e-06
-8.79058527374915e-06
-3.13958108895213e-06
-1.01481398279391e-05
-5.00326439543046e-06
3.04981783109542e-06
-1.39600328451789e-05
-1.67829438834224e-05
7.55941001494522e-06
1.63603093939101e-06
-1.47453218645336e-05
-4.64374871900595e-06
-1.37313788091646e-05
-8.67287403682794e-06
-1.98813585466565e-05
-1.96072532426434e-05
-7.58071331677734e-06
-7.78909691380586e-07
-1.63514049727101e-05
-5.30671111770154e-06
-7.6857844987002e-06
-1.06327186059173e-05
-6.42571141683896e-06
-5.65869394920948e-06
-1.14795443089062e-05
-3.84868512661743e-06
-9.41379260504528e-06
-6.05412922454227e-06
-1.27341716638197e-05
-2.32493722202559e-05
-5.72899387290904e-06
-5.99354200847995e-06
-4.89943530480074e-06
-1.69625674076944e-05
-1.54604976463387e-06
-1.0675538230567e-05
-8.36119717746842e-06
-9.42130046483169e-06
-6.46162255825117e-06
-9.25111664513329e-06
-1.72370867688829e-05
-1.63478084529002e-05
-4.25127957507223e-07
-1.27904895834126e-05
-8.30492783774123e-06
3.52676268736563e-06
-1.49896556458557e-06
-1.27157183719503e-05
-1.19170514578625e-05
-3.18679947702993e-06
-1.61954319419468e-05
-1.54338481825008e-05
-1.56363993175122e-05
-1.30722016331645e-05
-4.42374746877986e-06
-4.03231906728335e-06
-1.09245282258318e-05
-2.05570094323498e-05
-1.75828267964523e-05
-6.71780623361433e-06
-1.52424580553474e-05
-1.13949502442483e-05
-1.90256460140664e-05
7.06138095712452e-07
2.18854183185893e-06
-7.94578081787633e-06
-1.70695262863717e-05
-1.16871052341089e-05
-1.08417055382881e-05
-1.35938314435626e-05
-8.75588217904518e-06
-1.79523423591228e-05
-7.31440579324189e-06
-1.15170019498931e-05
-1.1251255299774e-05
-2.41176521291837e-05
-1.19369031303933e-05
-1.68960693638031e-06
-1.14595035459338e-05
-1.64291934332932e-05
-7.75674431981401e-06
-1.42325027372942e-05
-1.54550954913753e-05
1.64491612658252e-05
-3.77967946314035e-07
-2.72642957388772e-07
-7.01008274912969e-06
-7.0080018648169e-06
-1.79227020874185e-05
-1.21195722371224e-05
-2.02204903019559e-07
-4.55034878025816e-06
-1.07198964410738e-05
8.17990695781365e-06
-6.6695278253421e-06
-1.28188771050138e-05
-8.1403464939921e-06
-2.79874568102238e-05
-1.29697079343875e-05
2.20428673123127e-06
-3.31886148715425e-06
-2.81626179617173e-06
-9.09585845140784e-06
-3.10595087255688e-05
5.58440940850692e-06
-1.2119401387359e-05
-7.00896525799348e-06
-5.20342386056717e-06
-8.47153543141808e-06
-9.69009429793746e-06
-9.00123150032323e-07
-1.77368716522341e-05
-5.45400940840435e-06
-1.21165877753547e-05
-1.26010602370402e-05
-1.12439906271101e-05
-1.21903944329143e-05
-5.36073658314951e-07
-1.41608927708192e-05
-9.93409895416365e-06
-1.74945210645188e-05
1.73241841481574e-07
-7.26757044654121e-06
-7.77708015136843e-06
-1.32285782792822e-05
-1.68659509336447e-05
-1.6738994718749e-05
-1.9243188546683e-05
7.68725487488192e-06
-1.0379938485907e-05
-2.45204610878979e-06
-2.01713106479756e-05
-3.13726799189126e-06
-1.07191956618394e-05
-4.35727588868895e-06
1.8306688220072e-06
2.6997209571233e-06
-8.22287986089668e-06
-1.85554265333079e-05
-1.0631008598279e-05
-1.68507448154575e-05
-7.42983790137435e-06
-1.34104949394271e-05
-2.2260567775843e-06
-1.82387328160367e-05
