# Supplementary material for: Research on computational propagation and identification of mine microseismic signals based on deep learning
Source: PLoS One. 2025 Oct 22;20(10):e0334641. doi: 10.1371/journal.pone.0334641 (PMC12543183; doi:10.1371/journal.pone.0334641)
Supplement: S11 Data — (ZIP) [file pone.0334641.s011.zip › 000101100002599.xlsx_0.txt_24.txt.txt]

-3.68898605858998e-06
-1.19118793065393e-05
-1.95381851906136e-05
-1.54985237956494e-05
-1.77181208121562e-05
-1.31211608772895e-05
-1.05247741204611e-05
-6.85006955941509e-06
-2.77850946730868e-05
-1.41373181644764e-05
-5.28505698042347e-06
-7.0894404053015e-06
-2.3041266518425e-06
1.11587902033078e-05
-2.12053010156129e-06
-6.34060988128136e-06
-4.43092329754355e-06
-5.44058196239408e-06
-3.92928325569698e-06
-9.99279189422941e-06
-2.09557089999042e-05
-3.41777176476289e-06
2.5579416394624e-06
-1.33661725740913e-05
-1.54537073600359e-05
-1.96583272464514e-05
-2.17168045683231e-05
-5.90320893743654e-06
-2.38226783313446e-05
1.82201563972857e-06
-1.50632611246324e-06
-1.15394214139775e-05
-1.89468571007104e-05
-2.30135786382599e-06
-9.69987445643937e-06
-4.55943861608308e-06
-6.09782526275727e-06
-1.78600273499617e-05
-2.58799996659029e-05
-1.37613316665994e-06
-5.12265723477393e-06
-1.03879661303456e-05
-2.19666223129926e-05
-2.42465307868629e-05
-2.89549983947112e-05
-1.43334323837288e-05
-2.77092957864575e-06
-6.84545171850047e-06
-8.86923438129932e-06
-1.05946446419238e-05
-3.68621623160796e-06
-5.93026559267409e-06
-8.97052705176705e-06
-1.1251139618214e-05
-1.24230158530475e-05
-8.50521543582441e-06
-1.03382633085913e-05
-1.78803324502043e-05
-7.49185347295485e-06
-1.79101443750963e-05
-1.75564347123129e-05
1.24353047156496e-07
-3.17523665815777e-05
-1.46795403422195e-05
-2.08574782799063e-05
-1.85125410232186e-05
-2.43084628819289e-05
-2.3181007896584e-05
-8.9342198884877e-06
-8.40435647545391e-06
-1.88354943824652e-05
-1.10384771018831e-05
-8.83409059528455e-06
-1.0126274680294e-05
-9.3965258434248e-06
-8.6055239353893e-06
-5.80236111334853e-06
-4.83057849642554e-07
-2.18000422945626e-05
-1.76897648256073e-05
-6.34225360922371e-06
-1.80700982895752e-05
-2.9439789317589e-05
-2.23309373530085e-05
-1.03440510906789e-05
-1.83542632882433e-05
-2.11465226941864e-05
-2.27867322675679e-05
-2.1587021724366e-05
-8.36502265913204e-06
4.03617636865567e-06
-8.27484511986193e-06
-3.62572943862552e-06
-7.69675184732932e-06
-2.85804348872333e-06
-8.70943632649666e-06
-3.29566012832397e-06
-3.27424133537257e-06
-4.81806268183254e-06
-1.55401705418831e-05
-2.06901416438043e-05
-1.60060145930409e-05
-2.89332530409861e-06
-1.33903159629535e-05
-1.28675014505256e-07
-1.81806187244939e-05
-1.46833935992399e-05
-1.35755943978504e-05
-1.36428725078827e-05
-7.9427598916434e-06
-1.04452527728203e-05
-1.70729758808425e-05
-1.69618019551117e-05
-2.52266248378767e-05
-2.60746578176002e-05
-2.55780026382493e-06
-6.86782619201363e-06
-8.89615764319857e-06
-1.64456954212964e-05
-5.72721071560527e-06
-2.28117023472421e-05
-1.42350524973989e-05
-1.83046423842569e-05
-8.44007241056834e-06
-7.76271263654393e-06
-6.39968459601994e-06
-2.01611513251426e-06
-9.16362425775837e-06
-1.36279441745906e-05
-1.50513316148236e-05
-1.02270375175529e-05
-1.46581463506708e-05
-2.00600667543377e-05
-9.0647143586896e-06
-9.93989785332294e-06
-2.09270089072303e-05
-1.26391120608102e-05
-1.76901970558756e-05
-2.23092818072156e-06
-1.34864901204886e-05
-1.13952612219773e-05
-2.22222277524141e-05
-1.70862413078066e-05
-6.46514134355127e-06
-7.27301005108604e-06
-4.8236001572977e-07
2.85628202408801e-06
-2.01588529263442e-05
-2.43773415098211e-05
-1.18990528777037e-05
-1.87635297559755e-05
-5.18634045804032e-06
-2.35205667228883e-06
2.2495493540372e-06
-1.08468167701562e-05
-1.94980233831718e-05
-9.67157600810121e-06
-5.56820914352447e-06
-1.12834802719264e-05
-1.30192303264176e-05
-2.14022769672553e-06
-2.31256907405622e-05
-1.43706625156565e-05
-1.09611938078432e-05
-2.32173265854524e-06
-1.08967816542921e-06
-1.78940186880264e-05
-4.71655757633876e-06
-1.68975105831305e-05
-3.26254529747271e-06
-1.90825277863298e-05
-1.81769416810121e-05
-2.34836870084397e-05
-1.87380778046624e-05
-9.93256502208124e-06
-1.37725933019521e-06
-1.44514089730956e-05
-2.67169908949563e-05
1.38364069182607e-06
-7.56584801855782e-06
-1.80088841074773e-05
-1.91887267130759e-06
-8.5552851075079e-06
-1.14471991579602e-06
-7.74762769892163e-06
1.95361297972176e-06
3.81342475004333e-06
-1.1432121197348e-06
-1.17276831446035e-05
-9.98144832833546e-06
-5.38689677124185e-06
-1.6670585819901e-05
-1.12755615214126e-05
-1.16543851671605e-05
-1.46447943849975e-05
-1.20431805711465e-05
-1.33526093896734e-05
-4.15424962568258e-06
-1.76940834934616e-05
-3.16242499094807e-06
-7.47005881246762e-06
-1.13205945374218e-05
-2.61413522939271e-06
-7.56851390405216e-06
-4.68584937667774e-06
-5.52991035370341e-06
-5.04366959485004e-06
-9.23782554140561e-06
-9.2678816195017e-06
-5.82410444810447e-06
-1.95287841564293e-06
-7.56271387928235e-06
-1.54292231727395e-05
-2.50886276874942e-05
-8.74619710384728e-06
-1.07356731558837e-05
-1.28627873296625e-05
2.63627211193658e-07
-4.14500875282755e-06
-1.08471721313575e-05
-1.06647162067185e-05
-2.26543267595728e-05
-8.09605565867056e-06
-1.10924185553578e-05
-5.08234962739274e-06
-9.69683764987245e-06
-1.27205081570627e-05
-3.73341976132751e-06
-1.27602114067963e-05
-1.55422492513552e-05
-2.19416492871872e-05
-1.2561738213719e-05
-1.20031701029234e-05
-1.74950366983244e-05
-2.07317969867865e-05
-8.02266580492747e-06
-1.28991481113513e-05
1.27855028603171e-06
-2.08142258706291e-06
-8.05005302058399e-06
-1.03023344260971e-05
3.64855346949482e-06
-1.08424574491451e-05
-1.19614619995677e-05
-2.26617593194393e-05
-9.77448246812458e-06
-2.58845388600469e-06
6.93609811240491e-06
-1.27758977499877e-05
-1.12068733062597e-05
-5.7586386099933e-06
-7.25334830937281e-06
-1.84770709586525e-05
-8.21843364618776e-06
-2.38644165744853e-06
-1.53298855440575e-06
-2.3457450533339e-06
-1.32977602909306e-05
-6.57420982820248e-06
-2.01523399146266e-05
-2.37407629157821e-05
-7.25032689221786e-06
-1.59368104459037e-05
-2.66322314443138e-06
-9.28321409631995e-06
-9.22802150017375e-06
-1.79524338703367e-06
-2.06630176626275e-05
-7.37471602095645e-06
3.3283671251751e-06
-1.67513498288953e-05
-9.71724224777279e-07
-1.33519151124226e-05
-1.19768844325786e-05
-6.82397263578629e-06
-1.81957618349339e-05
-1.12254945277069e-05
-1.8744931088184e-05
-5.55397854829811e-06
-6.15600548727064e-06
-1.31277735860658e-05
-7.58048160798925e-06
-1.64130176757173e-05
-3.67347375141107e-06
-1.90153417542754e-05
-2.42766666440964e-05
-3.73086984375631e-06
-6.99096510905627e-06
-9.52343134242571e-06
-8.53590420941281e-06
-1.86339606200545e-06
-2.12729966052027e-05
-6.77747236066491e-07
-7.0120820889713e-06
-2.10299193342624e-05
-1.96177980811134e-05
1.09478612549655e-06
-5.38908266275176e-06
-1.59928068128022e-05
-2.22137273851717e-05
-6.76131277989643e-06
-2.08972223922166e-05
-1.34177000768575e-05
-2.35775565836995e-05
-2.23545209463186e-05
-1.24770406727041e-05
-1.27271052413566e-05
-1.54694506749168e-05
-1.69002677104651e-05
-1.64089105853953e-05
-5.87569957767875e-06
-1.00217211637129e-05
-1.19521083556815e-05
-2.19481306652656e-05
-1.97251811505214e-05
-1.46077918416603e-05
-1.71526080704031e-05
-7.93648725730992e-06
-3.31751406513687e-07
-2.72462647662724e-06
3.61916956379969e-08
-7.60500020176336e-06
-1.26459939305166e-05
-1.69148256806255e-05
-7.78227233576754e-06
-2.0188327040981e-05
-3.31606678814329e-05
-1.45134073002518e-05
-1.43832928566699e-05
-1.45683726160977e-05
2.83365735897494e-06
-2.29087840119452e-05
-1.78602895715023e-05
1.29611787883145e-06
-3.49256380176689e-06
-6.52466544209276e-06
-1.12343884747621e-05
-1.55495432008662e-05
-1.74049293586748e-05
-7.93714104078011e-06
-8.76706849486392e-06
-1.63055658947152e-05
-1.95030488769008e-05
-1.68902327746933e-05
-1.33210685709755e-05
-1.31395942688384e-05
-6.55498367480054e-07
2.83020466442559e-06
-1.11722066593856e-06
-7.59223605995142e-06
-2.17290774412149e-05
6.35583563890505e-06
-4.12522193955951e-06
-1.0674456512433e-05
-1.05267180858318e-05
-1.21833219284552e-05
-1.06122657755566e-05
-8.69573474605339e-06
-2.45484932264442e-05
-1.79888714001369e-05
-7.37206577018974e-06
-1.89965080240871e-05
-1.11727278383748e-05
7.86076985194013e-07
-1.67064857553962e-05
-1.44259026752734e-05
-8.13530200110504e-06
-1.03253122318931e-05
-1.0610097671613e-05
-1.88467571916971e-05
-1.5286078771064e-05
-1.87872068645778e-05
-1.13255100194701e-05
-9.66802291454744e-06
-3.91756476289601e-06
-9.38876706320899e-06
-3.1343302283996e-05
-2.70096391753825e-05
7.38075870859287e-06
-1.67235592273108e-05
-1.91923837438887e-05
-7.26462705973321e-06
-9.39575093627526e-06
-8.67873333375824e-06
-1.67012348278182e-05
-5.01563404588319e-06
-5.24782012028154e-07
-2.32485929674147e-05
-3.62163516733456e-06
-8.39859560966293e-06
-5.27492733820547e-07
9.37041452572428e-07
-1.26068552024403e-05
-1.30516180024223e-05
-9.28879204486546e-06
-3.22554224080535e-06
-1.29109227264399e-05
1.55122900935549e-06
-3.16844455688438e-06
-2.00384931026983e-05
-1.71675136574691e-05
-1.08181839671879e-05
-4.77151813982618e-06
-1.48768651891764e-05
-5.24341942841938e-06
-1.0232969296431e-05
-1.2781270026136e-05
2.59138259380937e-06
-7.39446258773219e-06
-2.85943986048494e-05
-1.77425277409121e-05
-1.72397664512293e-06
-1.67798365338068e-05
-1.5131613999692e-05
-1.12320003363349e-05
-1.90369572051745e-05
-1.3781892429803e-07
-1.16856173215004e-05
-8.79987121598277e-06
3.10162649274655e-06
-8.55115289437961e-06
-2.08246855617628e-05
-1.78428074372433e-05
-1.02035142309268e-05
-1.20215007173054e-05
-1.89805622708969e-05
-1.06497368884769e-05
-1.71173358336356e-05
-1.60573582244395e-06
-1.50163203607092e-05
-2.04658357084597e-06
-1.01851415767091e-05
-1.59351324028516e-05
-1.75664696626446e-05
-8.97942749018164e-06
-2.65328103157674e-05
-9.34703677228992e-06
-2.24646859367613e-05
-3.63877214439773e-06
-7.52763293793072e-06
-2.77557307168895e-05
-9.42147945392169e-06
2.17477224187866e-06
-1.44998457358341e-05
-1.30471598873356e-05
4.81276093546697e-06
-1.48219551839138e-05
-1.30798627429868e-06
-2.23050471623615e-05
-1.0050337534828e-05
-1.00298221789058e-05
-1.29784313283795e-05
-1.03512693868336e-05
-2.22976095863777e-06
-5.5751742420919e-06
-7.06666684737836e-06
-1.05364827138376e-05
-7.5951316225854e-06
-1.88006615162359e-05
-8.43875110545602e-06
-7.27248529643498e-06
-2.41506049477121e-07
-3.52703296223703e-06
-2.62028173691316e-05
-2.71842449307917e-06
-1.24641245599638e-05
-1.46724635587889e-05
-9.44966458171162e-06
-1.7521783087613e-05
-3.65991411941343e-06
-9.48366557992715e-06
-1.42118814671363e-05
-1.6645720520961e-05
-3.90448910668346e-06
-1.4042215782475e-05
2.66364955833785e-06
-7.16159938044746e-06
-1.98989870287458e-05
-1.34727815454993e-05
-1.46430277058134e-05
-1.95325246498801e-05
-9.53224632650773e-06
-1.00117701808931e-05
-8.98102087521004e-06
-1.55380530924458e-05
-2.74032603699167e-05
-2.21312371243076e-05
-1.54698239836302e-06
-2.57066137656449e-05
-1.13353024121876e-05
-1.8875456202197e-05
-1.90824459708107e-05
-1.5387940266317e-05
-9.02618987915462e-06
-4.5111795332405e-06
-8.62014158051107e-06
-1.98092468439986e-05
-1.13787994125334e-05
-2.14269209693722e-05
-3.84094229176232e-06
-1.08248177601148e-05
-1.0473060465677e-05
-1.53107632583301e-05
-2.66644001213784e-05
-5.00717491623649e-06
2.04675781698319e-06
-1.17807211501771e-05
-1.90883236215589e-05
-1.2802782716936e-05
-1.2697885332962e-05
-1.38681081682944e-05
-5.68690537975236e-07
-1.30133751504563e-06
-1.5089374630337e-06
-9.91202630531718e-06
-1.04149205198058e-05
-5.46093825642097e-06
-1.08881841696826e-06
-9.17633979361005e-06
-1.08024631386287e-05
-6.7102631230336e-06
-1.56519810042153e-05
-1.70542485062291e-05
-1.04060395520001e-05
-1.24779873323689e-05
-8.57930386545662e-06
-1.789288627873e-05
-1.76339156604321e-05
-2.30309861711422e-06
-1.5672930015747e-05
-1.73628943737218e-05
-5.61333943060197e-06
-1.49256250954419e-06
-8.80799181736915e-06
-5.84576562094931e-06
-7.34560829464242e-06
-1.25368548581409e-05
-8.93520386808915e-06
-9.24240300596884e-06
-1.09177126397131e-05
-4.79827818873439e-06
-5.23011903924377e-06
-1.57963994706604e-06
-5.28837514602773e-06
-1.73883246130132e-05
-8.43939720033314e-06
-1.85389494537738e-05
-1.73202088971552e-05
-1.68240428200335e-05
-1.2307489773261e-05
-5.48817654649464e-06
-8.66973039102618e-06
-1.58899829748534e-05
1.94313543558275e-06
-3.59136209321522e-06
-1.57451735167567e-06
-1.1081713606755e-05
-9.73849764399862e-06
-1.05523519372339e-05
-6.44917063468587e-07
-2.50213799470393e-05
8.36403182029362e-07
-2.54413852260327e-06
-2.04406772897709e-05
-2.1935522278195e-05
-1.34573770138325e-05
-1.29365938489362e-05
-9.83639957059556e-06
-1.16004855315754e-05
-3.56858876732844e-06
-1.31589699496842e-05
-9.52725386269573e-06
-3.33131143774791e-07
-1.55373341451234e-05
-1.34094888802495e-05
-4.19799194147807e-06
1.28338222203765e-06
-1.58700915991579e-05
-1.72228406143252e-05
-8.68406216906787e-06
-1.64888372898751e-05
-4.59849285756252e-06
-2.42009860028393e-05
-2.01674334516311e-05
-1.06384885666107e-05
-2.03823494269354e-05
-1.86416758569469e-05
-1.71084076598893e-05
-8.55410328796956e-06
-2.72764456541845e-05
-1.73924397978187e-05
-1.61664865150022e-05
-1.26672019808673e-05
-1.28107314554817e-05
-1.35743902882927e-05
-1.67447968983019e-06
-1.20972907926022e-05
-6.74773267757545e-06
-4.3270573834073e-06
-6.8627656104692e-06
-2.11033275462552e-05
-1.29425379407454e-05
-6.03474557094827e-06
-1.4184611737095e-05
6.52386577883683e-06
3.34772019732847e-06
-2.3859103646211e-05
-8.61623226171411e-06
-2.03237653879714e-05
-6.86954383263058e-06
-1.49571102249023e-05
-1.91703447696765e-05
-9.91666935056192e-06
1.69033158375522e-06
-1.83003278955468e-05
-1.16759904257462e-05
-3.42944425163768e-06
-1.5886116803726e-05
-8.5563511287423e-06
4.99057406153129e-06
-1.20105952153241e-05
2.77727579194622e-07
-1.8454763874674e-05
-1.18912747162193e-05
-3.1954310671477e-06
-1.79425745002171e-05
-1.55055977204318e-05
-1.48610480417883e-07
-1.28028687020181e-05
-1.87780769253445e-05
-2.84309476318414e-06
-2.20030918805227e-05
-1.33212980901581e-05
-1.17471860544941e-05
6.64683208375444e-07
-2.55593742072061e-06
-7.14286078173472e-06
-1.32103730876266e-05
-4.49879035812959e-06
-1.78689414277046e-05
-1.03883170095565e-05
-6.2416000681447e-06
-3.67515003085254e-06
1.19753560441077e-05
-1.35353214490775e-05
-1.39810632377307e-05
-2.32436326826557e-05
-1.20069451558191e-05
-5.87591162057735e-06
-1.35999298052285e-05
-1.62873679777583e-05
-8.15335428976606e-06
-1.99892906545393e-06
-1.48723817517319e-06
-2.05148168282483e-05
-9.94642183597329e-06
-1.32557860375801e-05
-8.60225598794668e-06
-3.33750452975592e-06
-7.42136795552102e-06
-7.43497154169586e-06
-1.25096555337857e-06
-6.98870823602079e-06
-6.49894619787634e-06
-1.47041961760549e-05
6.03168683782887e-06
-2.03986830684976e-05
-7.97748079411657e-06
-4.32680143464767e-06
-1.52258477781349e-05
-1.48570195492038e-05
-1.16173550846203e-05
-1.63867682219495e-05
-1.93557547458217e-05
-1.52101728057045e-05
-2.35411092401735e-05
-8.21853247955052e-06
-2.13845316375981e-05
-1.43019278224801e-05
-5.60429841596076e-06
-9.41997420826066e-06
7.96290510477861e-07
6.6772709360908e-08
-6.10425830851436e-06
-1.21382785333698e-05
-1.69408040936099e-05
-2.2328698957896e-05
-1.0554911214243e-05
-1.12305016784165e-05
-1.93563116012001e-05
-3.46778479611858e-06
-1.38079664793049e-05
-2.68906506214149e-05
-1.62673229799144e-05
-8.52043782731362e-07
-3.06301399067622e-06
-1.52243336104929e-05
-4.85461897571955e-06
-6.62644889141405e-06
-1.7641483987486e-05
-9.41875395170442e-06
-4.89716905652075e-06
-5.69280430825814e-06
-2.13617163107991e-05
-1.3851010374319e-05
4.49380639899173e-06
-8.15511494202972e-06
-2.75999958323309e-05
-6.50321295175034e-06
-7.65797671842761e-06
-1.50651976316664e-05
-1.18214419757118e-05
-1.56153734084933e-07
-2.69424620620815e-05
-3.12088112167991e-05
-6.79286332383027e-06
-1.03931877785338e-05
-6.74377515764835e-06
-1.80345054782712e-05
-1.1471169665495e-06
-1.6950974505895e-05
-8.64263674883548e-06
-4.7711231300797e-06
-1.82176380582018e-05
-1.82207129203842e-05
-3.31985605410369e-06
-2.98400991610644e-05
-8.83067449581871e-06
-2.46078253568409e-05
-9.74516705977465e-06
-1.52143252477113e-05
-5.54516138980273e-06
-1.42660249842591e-05
-1.68036786807755e-05
-9.15052338181921e-06
-8.53591393830384e-06
-1.72334204207481e-05
-5.31879568828364e-06
-3.92534100915874e-06
-9.87545025364581e-06
-1.19624555075957e-05
-1.31330316528203e-05
-2.06362215703856e-05
-2.59054405096535e-06
-3.11421789842724e-05
-8.50390590631179e-06
-2.91900547076568e-06
-4.36402374901853e-06
-1.50804580032879e-05
-2.30727894818863e-05
-1.6900340680912e-05
-9.54195321637293e-06
-1.18094833510854e-05
-9.75081603350601e-06
-1.82938269080265e-05
-1.09672182602393e-05
-1.16456324398571e-05
-1.33158280129683e-05
-4.36341353254059e-06
-7.203199737932e-06
-2.10551378530067e-05
-1.08667816791265e-05
-7.38935368474048e-06
-1.33948066901186e-05
-1.30843112089195e-05
-9.36287802598292e-06
-5.74689283245276e-06
-1.36026859990391e-05
-1.03109725192349e-05
-2.51646774020122e-05
-1.14090768834615e-05
-2.69277367154183e-05
-3.16064708834541e-05
3.62918550591565e-07
-1.54874175941137e-05
-9.04732690445986e-06
-1.45390691622203e-05
-1.13360265298636e-05
-1.19427566472535e-05
-2.13253175416029e-05
-7.4745541053521e-06
-1.63914678538923e-05
-1.06845112917208e-05
4.78611708060698e-07
-3.05057661201251e-05
-1.63855302504646e-05
-2.341168856974e-05
-2.27602643483323e-05
-1.11452720024404e-05
-3.38787608805149e-05
-1.19525488032765e-05
-1.33066686592266e-05
-2.00902139547446e-05
-1.28730168206025e-05
-1.61039937252257e-05
-1.69171747464712e-05
-1.16301060535384e-05
-1.38249214874184e-05
-2.10532448536404e-06
-3.28560895577348e-05
-1.01108575725612e-05
-1.7169818669477e-05
-8.05711479689334e-07
-5.28700782762326e-06
-6.18071715859319e-06
-1.44637748047465e-06
-5.1561114185454e-07
-2.84436561976381e-06
-4.529155424475e-06
-1.4940975901384e-05
-8.02565991580388e-07
-1.51779635247924e-05
-1.87851698992388e-05
-1.07061310259501e-05
-1.16251899100945e-05
-1.69592138171563e-05
-6.42146308071763e-06
-8.30927785620721e-06
-1.94816712040432e-05
-2.2082856851556e-05
-1.27953564409686e-05
-2.84633393676968e-06
-4.94950132398305e-06
-2.91336580237813e-05
-4.65801741374404e-06
-1.18031948109598e-06
-1.25011593415657e-05
-1.09822497801536e-05
-1.03979435370606e-05
-2.13390272869846e-05
-1.15920574004339e-05
-5.9240981957902e-06
-1.58523064487193e-05
-2.300520665309e-05
-1.30974605568326e-06
-7.16351772194378e-07
-2.47153367336121e-05
-1.78917629092905e-05
-2.89467920275108e-07
-1.65154714521527e-05
-1.45971299580401e-05
-1.03101424284791e-05
-1.40973954131197e-05
-6.89939800902433e-06
-1.66515759197876e-05
-6.75868969411421e-06
-1.4422644228638e-05
1.51726813291453e-06
-1.18629985818901e-05
-1.15309354570919e-05
-1.8047132944178e-05
-1.42721450299734e-05
-1.69443616174586e-05
-1.16998029961866e-05
-3.7153500012881e-06
-8.25976568948752e-06
-7.34952285968455e-06
-1.15903034491068e-05
-1.75517092914251e-05
-5.88459777224323e-06
-1.01613433705219e-05
-9.82553154521073e-06
-6.25904511224957e-06
-3.90259138490053e-07
6.36354400051968e-06
-1.70659542788703e-05
-1.48283030894565e-05
-6.84358734127143e-06
-3.51177368427563e-06
-1.50627768015819e-05
-5.41150650455361e-06
-1.95984373371088e-05
-1.01762800262515e-05
-4.57230441057193e-06
-4.82400144551233e-06
-1.24476544271773e-06
-6.64869095703658e-06
-3.81857674094067e-06
-1.27643221227327e-05
-2.66630205695179e-05
-9.37597914025256e-06
-2.13896920037393e-06
-1.326845139033e-05
-3.59530524051101e-05
-1.38138701324269e-05
-6.86257684017381e-06
-1.47090071398937e-05
-9.41346957305698e-06
-9.07084655706485e-06
-3.52691211313655e-05
-1.22236330263553e-05
-1.40704599911796e-05
-1.77472263737125e-05
-5.80354403787689e-06
-9.19864477418915e-07
-2.05236584873902e-05
-3.02321499557116e-06
-9.66130956770118e-06
-1.04281054042729e-05
-8.67224284110238e-06
-5.47847610792708e-06
-1.85576405029433e-05
-3.43075843313654e-06
-2.93036447438228e-05
-4.60762317825809e-06
-4.54286205564357e-06
-8.50871716018549e-06
-1.23816564877561e-05
-1.47336796499753e-05
-2.00438783587835e-05
-1.15511838417042e-05
2.82180071573752e-06
-1.11695778407391e-05
-1.23664408171298e-05
-1.23085416890091e-05
-1.88272890659423e-05
-2.15141244235115e-05
-1.3629483668978e-05
1.00181920901834e-05
-2.97559173310192e-05
-8.88293725088362e-06
-8.17305517036343e-06
-2.22744900425332e-05
-4.05944052432775e-06
-7.07494619845229e-06
-3.30036951833586e-06
-1.97174847873666e-05
-2.49937777686229e-05
-1.29796793025023e-05
-1.09906763676842e-05
-1.76894378922227e-05
-1.71776039073766e-05
-2.12531083026998e-05
-9.55783325504359e-06
1.67358745902554e-06
-7.02791314644069e-06
-2.31970911921408e-05
-2.10543454693589e-06
-3.47304092056346e-05
-1.20908449751674e-05
-5.84938420238772e-06
-1.1096428219928e-05
-4.10625926926094e-06
-1.22043688694365e-05
-7.83144755166459e-06
-1.93284303166379e-05
-2.30309674015724e-05
-1.05891074762079e-05
-2.18148424247914e-05
-8.03246136669203e-06
4.8957100409131e-06
-1.86629563974906e-06
-8.63537000375393e-06
-2.04876744581454e-05
5.56205290565451e-07
-1.04699984639292e-05
-1.75603617444045e-05
4.01601500062935e-06
-1.11294586168306e-05
7.73664546297576e-06
-5.88718856191292e-06
-2.66352695378083e-05
-4.42678112109103e-06
-1.17889514250324e-05
-2.08636631473361e-05
-1.1621305892501e-05
-6.13661663283136e-06
-9.44969480204414e-06
-6.49313929631808e-06
-9.7692770385615e-06
-1.18833688673887e-05
1.36281528516064e-07
-1.03094952632826e-05
-1.65903420652603e-05
7.08642868969472e-06
-1.20134023480091e-05
-9.42758094159656e-06
-1.22502748704335e-05
-1.2762079686282e-05
-2.68133600579234e-06
-2.72430747308136e-05
4.49431019976627e-07
-2.35340258001383e-05
5.70655360668202e-07
-5.93752390882315e-06
-1.63664734851715e-05
-1.43256677856671e-05
-1.54846551989908e-05
-7.41880148851952e-09
-1.14288747665141e-05
-1.09727354576994e-05
5.05788249496247e-06
-6.16480518269041e-06
-1.04367152711488e-05
-1.17379387044306e-05
-3.3188641788762e-05
-5.64201515611857e-06
-1.29247141223213e-05
-1.8198471973986e-06
-1.78273742213247e-05
-2.03852684618433e-06
-3.91317239130384e-06
-4.64601246356957e-06
-1.84954301562605e-05
-1.37282352520828e-05
-1.76368309970758e-05
-1.906032564618e-05
-9.64622874681239e-06
-1.17459573196886e-05
-1.19606466919102e-05
-1.30231078610248e-05
-1.61015548198606e-05
-3.09179798725076e-05
-4.2264327180774e-06
-7.60610764185284e-06
-5.14581229768729e-06
-1.60039303899828e-05
-1.89648362102009e-05
-8.1675046593443e-06
-7.20443735985927e-06
-7.79093484866575e-06
-1.11361792251538e-05
-2.00690310886313e-05
-1.23950521042733e-05
-2.30268773738874e-05
-4.75103757950841e-06
-3.80646611424754e-06
-1.09318571900468e-05
-1.27497376998171e-05
-1.49110715838421e-05
-1.28390245324429e-05
-2.32268107952995e-05
-8.4628872029085e-06
-1.08285263252556e-05
-1.50136138935938e-05
-1.50486510004285e-05
9.93486968679293e-06
-8.98062547444107e-06
-1.21720282054363e-05
-1.74322487330609e-05
-1.71133195548477e-05
-2.67812106306036e-05
-1.19722505686466e-06
-4.50869320354943e-06
-4.44783045708664e-06
-1.03329179505381e-05
-1.42320390404262e-05
-8.29721669600811e-06
-7.83684851504841e-06
-1.1546326449366e-06
-2.57641304797335e-06
-1.37670862572552e-05
-1.62226907669377e-05
-1.29723819111857e-05
-1.68073186492795e-05
-7.09645129018583e-06
-3.70930369877593e-05
-2.93237611314737e-05
-1.00231713583824e-05
-2.9970486732923e-05
-1.18223972997793e-05
-3.18959810532031e-06
-1.13557072143432e-05
8.159463351754e-07
-1.25300780313619e-05
-3.06961360291226e-05
4.63943594947713e-07
-1.73291101364353e-05
-1.20642470589106e-05
-1.63183856734336e-05
-9.42369719071595e-06
-2.04777256279951e-05
-1.65296832093771e-05
-9.54227801499044e-06
-6.78156028782812e-06
-1.431544666034e-05
2.86528689924497e-06
2.02266311600494e-06
-9.41546639928417e-06
-1.63140079965911e-05
-2.16202645310604e-05
-1.89050021100884e-05
-1.2493326213472e-05
-1.04238502296291e-05
-1.51363031899572e-06
-1.37973089066113e-05
-1.54775537689994e-05
-8.87106109541223e-06
-8.21280678218949e-06
-1.0590057983708e-05
-1.85267008672504e-06
-1.05812382079458e-05
-2.33845010417186e-05
-8.31199569289313e-07
-1.05096400193206e-05
-1.52872338948378e-05
-5.2252454328113e-06
-2.7959071888401e-05
-8.35250039179494e-07
-8.96014862107562e-06
-3.18981927238364e-05
-1.59507388416043e-05
-1.74131239749154e-05
-3.78287158604252e-06
-1.58424996945061e-05
-1.50084234213766e-05
-2.15845579248444e-05
-1.12798248460779e-05
-1.10829175754303e-05
-4.32394441443681e-06
-1.72499820504116e-05
-1.74611343321813e-05
-1.33554500010668e-05
-1.15621191148778e-05
-1.15795987292216e-05
-6.31293061202955e-06
-1.76005145061821e-05
-1.11354235728996e-05
-1.35465800908388e-05
-8.4851776413716e-06
-1.51657364509453e-05
-2.87520117569669e-05
-2.82893375613495e-05
-1.26195460106676e-05
-1.90295474676051e-05
-1.66336540346031e-05
-7.40638930133128e-06
-2.48509859020315e-05
-2.35043432486426e-05
-7.63734055927694e-06
-1.30206584897306e-05
-2.00111977769377e-05
-1.60342012980225e-05
-2.04564591037362e-06
-1.53540523851576e-05
-5.36854989570655e-06
-1.01299546760146e-05
-3.08574034938318e-05
-2.490122251204e-05
-1.27602080825544e-05
-8.31018871299783e-06
-1.76292423718937e-05
-2.08551188176437e-05
-6.39386906760644e-06
-1.75320300423106e-05
-1.87909908553096e-05
-8.0908913024796e-06
-2.15243652112195e-05
-1.41943188910794e-05
-9.38592039602931e-06
1.1528968469761e-06
3.55693482304922e-06
-3.95453280793514e-06
-1.38199515474785e-05
-5.47199254756095e-06
-3.43813890171484e-06
-1.60178721711011e-05
-1.85482988201878e-05
-1.64363101222592e-05
-1.93436272719532e-05
-7.69739074164267e-06
-1.36761593978389e-05
-2.27441910514804e-05
-2.09704768129816e-05
-1.40155969931313e-05
-1.10174962828846e-05
-1.18034903589447e-05
-1.49886036061561e-05
-2.03977743217759e-05
-2.04868661657526e-05
-3.83211069264116e-06
-2.07452000356294e-05
-1.42485945455664e-05
-1.47906386290456e-06
-1.16433759945936e-05
-1.019140333709e-05
-1.78377156346889e-05
-8.56640937270544e-06
-1.23574492435949e-05
-1.34614414066558e-05
-2.10048182057116e-07
-4.54045051856046e-06
-2.80881937791434e-06
-1.34656274211125e-06
-2.13131072122978e-05
-2.00986104313244e-05
-1.52717065601668e-05
-2.74218336407178e-05
-2.01377110171445e-05
-5.80307299033815e-06
-3.65279603580517e-06
-3.18541567414187e-06
-7.85982943326902e-06
1.17537379810554e-06
5.1374567694006e-06
-1.78778367437278e-05
-1.58781258544626e-05
-6.20848646745438e-06
3.60488725716912e-06
-9.74253799455101e-06
-1.39624628413551e-05
-2.02031773511249e-05
-5.16951135219258e-06
-3.15633749539141e-05
-1.46543591721086e-05
-1.36653241685952e-05
-2.14331846759324e-05
-5.8427608401573e-06
-2.04075935823028e-05
-1.82253078269064e-05
-2.70655224865632e-05
-1.80260245643959e-05
3.07823542200432e-06
-1.81165577851824e-05
-7.45229123913488e-06
-1.27291741919823e-05
-7.91168811006506e-06
-8.1627584563246e-06
-4.86682814305915e-06
4.14534562832868e-06
-1.78189180246404e-05
-6.97469749718771e-06
-1.39747292320689e-05
-7.02513089066237e-06
-1.52957617432605e-05
-8.62177363208917e-06
-1.63657415881446e-05
-2.11437444222964e-05
-1.32266622473658e-05
-5.55348360633008e-06
-5.31259410970692e-06
-1.83451011042401e-05
-1.58114751186355e-05
-1.04714217944074e-05
-1.04090265701422e-05
-1.42456905969225e-05
2.17981230558235e-06
-1.86303091950414e-05
-2.54359629098022e-05
-6.39476889999122e-06
-1.42350022673065e-05
-1.7530750380378e-05
-1.59926352434422e-05
-7.15857357695912e-06
-1.43366674782053e-05
-1.44468639920982e-05
-1.0606081327353e-05
-2.1262302595222e-05
-7.51341840200073e-06
-4.33016259725206e-06
-8.97978885772933e-06
-8.71717494456494e-06
-9.70854784650933e-06
-1.5246122325833e-05
-6.05932811432133e-06
-8.02701727458502e-06
-2.60060246594734e-05
-5.06540184619159e-07
2.34406536499327e-07
-8.15072524897272e-06
-1.03468827932703e-05
-1.87110727171536e-05
-9.40870001427155e-06
-2.94628369712806e-05
-2.05133808181576e-05
-7.2218937135076e-06
-1.99566814816186e-06
-1.06326494893335e-05
-1.52604357048767e-05
-1.55802019139903e-05
-2.07563681010083e-05
-5.8059961917946e-06
-1.58771907807154e-05
-1.20433531013305e-05
-6.89791011559306e-06
-1.1166968754181e-05
5.68298550491748e-07
-5.2413906283748e-06
-7.13538125663352e-06
-1.53124513847165e-06
-7.33742841348372e-06
-1.00898858366185e-05
-2.07226880086041e-05
-1.26337734515743e-05
-3.38479641113564e-06
-1.0727291120785e-05
-1.06096342834102e-05
-2.24405107278494e-05
-1.08554570779796e-05
-2.21100004024402e-05
-1.0647777859877e-05
-2.20379451637196e-05
-2.17594210151503e-05
-1.6101664822114e-05
-6.4683895285419e-06
3.87220301612484e-06
-5.67895311300052e-06
3.04854981335866e-06
2.01342976869886e-06
-1.50738027043983e-05
-1.08670850076172e-05
-3.07182931122557e-06
-3.55687404622608e-06
-1.27163332083895e-05
-3.96039424945811e-06
-1.64977283791666e-05
-1.01136876301146e-05
-7.9836771808156e-06
-1.25683534976274e-05
-1.85501911837169e-05
-9.30629484116417e-06
-4.8069545632e-06
-1.5457934589006e-06
-3.07195101922781e-05
-5.27499528511734e-07
1.57178220026404e-06
-3.84303935291189e-06
-8.9506958915042e-06
-2.24841200479381e-05
-1.47761975432796e-05
-7.77131612187748e-06
-8.57269348214925e-06
-1.29043990378942e-05
-1.05338026878765e-05
-1.37331514521508e-05
-1.41730705118806e-05
-8.34061310974543e-06
-1.38558235474458e-05
-1.21352800406299e-05
-8.02841962463688e-06
-1.82230886518319e-05
-4.41686968736479e-06
-1.69055040751906e-05
-1.41033645030629e-05
-9.82740947506651e-06
-1.89362194412828e-05
-1.21632929076816e-05
-5.02050285939785e-06
-1.12121685863173e-05
-4.48339672204956e-06
1.85049509522789e-07
-1.24801696158873e-05
-2.02715831444409e-05
-5.4882738672984e-06
-1.19552086391597e-05
-9.09144123539873e-06
-1.44597767150311e-05
-1.67940880163973e-05
-1.18503421466204e-05
-1.16980437965633e-06
-6.56204646691846e-06
-1.11702704565042e-05
-1.31399443850478e-05
-4.89552579905038e-06
-1.80104422458286e-05
-2.51354795739347e-06
-1.08194429161458e-05
-1.17149454288061e-05
-1.73645349571724e-05
-4.26557620359767e-06
-4.89344535885413e-06
-5.56451406368872e-06
-8.48222313419837e-06
-1.36278569328405e-05
-1.86723762523694e-06
-1.24186261797469e-05
-7.33139343970879e-06
-1.13776334256529e-05
-1.10045437881257e-05
-2.47042316068798e-05
-9.5467537469465e-06
-1.51300028249407e-05
-8.8463805063373e-06
-8.83202732416549e-06
-1.19095382319756e-05
-1.91057960766223e-05
6.97111305947719e-06
-1.31416372018208e-05
-2.25608433170438e-05
-6.29136684172852e-06
-1.09233442987573e-06
-1.54190548654639e-05
-1.14748148072467e-05
-1.48405190291586e-05
-6.36812448524874e-06
-8.10165624415587e-06
-3.11148328757178e-06
-1.26592735326123e-05
-1.5606937355053e-05
-3.38907094357357e-05
-2.05347104929247e-05
-8.29362647537866e-06
-1.35567501198833e-05
-1.71889770390235e-05
-1.77499970576011e-05
-1.66872438292806e-05
-1.35196042820177e-05
-1.84408334285209e-06
2.42936430320547e-06
7.91154190915711e-07
-1.47132150815179e-05
-4.74813252960762e-06
-8.39545574923972e-06
-6.53174333629522e-06
-1.50688070664961e-05
-2.37452341878508e-05
-1.56602068820865e-05
-1.26163910858314e-05
-6.21078407844317e-06
-1.3328531305902e-05
-1.19678999463237e-05
-1.15000905190943e-06
-8.03278916815146e-06
-7.76515011470505e-06
-1.07011548323111e-05
-2.17748875898616e-05
-2.21743233326173e-05
-1.24338305865888e-05
-1.48212999654081e-05
-1.51546856251509e-05
-9.40819798067856e-06
-8.61222360433555e-06
5.97773426160945e-06
-7.69146287985962e-06
-1.24343512671105e-05
-5.01642046189942e-06
-4.46156502270797e-06
-1.79068656977172e-05
-1.80961287520485e-05
-1.67826414571757e-05
-1.16257250632258e-05
-1.26699843170301e-05
-2.07174700615318e-05
-6.84822050732048e-07
-1.07679704126235e-05
-1.18118524491958e-06
-1.09623057350913e-05
-1.74031063247005e-05
-1.52285158449779e-05
-5.63325805226149e-06
-7.80692475474086e-06
-1.21360769734071e-05
-1.16391973547785e-05
-1.62924251744968e-05
-6.70428498364678e-06
-6.37184951972925e-06
-8.77287071732909e-06
-1.40597607043187e-05
-1.18074163598375e-05
-2.69805291798151e-05
-1.2538491889388e-05
-1.33806502640851e-05
-1.59150584041521e-05
-1.47885988183184e-05
-1.02030588626467e-05
-2.85333066459896e-05
-1.00791437461695e-05
-6.41318629214119e-06
-5.96250387721088e-06
6.94707453917943e-06
-1.1117412980281e-05
-2.3263333235544e-06
-1.04177438202745e-05
-1.26502956122221e-05
-5.516164608946e-06
-1.07513493086773e-05
-1.35482946692388e-05
-1.36705886823411e-05
-1.11869233180775e-06
-7.98554092423034e-06
-1.08200457727169e-05
-1.657344342838e-05
-1.07900083746793e-05
-1.01557452783492e-05
-8.0746300583066e-06
-6.83710708982448e-06
-3.93273387766219e-07
-3.59397437797613e-06
-1.89293914215475e-05
-2.61692243491232e-06
7.65389694427732e-08
-1.28860250726901e-05
-5.98632661166204e-06
-5.8301283107485e-06
-1.47268359944648e-06
-1.2343574823555e-05
-1.00297522892663e-05
-2.82845693460807e-05
-2.13615872000284e-05
-5.39782516726341e-06
-1.4804782028424e-05
-5.55835521505535e-06
-1.11850990428e-05
-1.02024222988223e-05
-9.26501288200243e-06
-1.89014155539883e-05
-5.26968148384945e-06
-1.72884068697722e-05
-5.38931416453226e-06
2.78053321184636e-06
8.07304270257269e-06
-9.02707430854364e-06
-1.06931317801569e-05
-4.87372740728503e-06
-9.76864440939218e-06
-5.45458094149718e-06
-9.72175194845078e-07
-1.37399817594325e-05
-9.2150441218942e-06
-5.33020110229261e-06
6.42909234733294e-07
-9.75218376696948e-06
-1.73655178463935e-05
-1.22308015785805e-05
-1.27282277955029e-05
8.77103845075868e-06
-9.59227718980789e-06
-2.40283266244021e-05
1.86783847876388e-06
2.6863296568027e-06
-8.69006728079964e-06
-1.22641572974843e-05
-1.1747567469327e-05
-7.2715300304836e-06
-6.59004370151333e-06
-1.73252534972492e-06
-2.58901638974863e-06
-1.93479839817373e-05
-1.22607522611894e-05
-2.04839492826961e-05
1.76331873454785e-06
-1.75168986352271e-05
-1.56939308283259e-05
-1.08031263457024e-05
-1.19237673372659e-06
-2.06431917473888e-05
-3.57796240290075e-06
-1.84762124885286e-05
-3.38283919491491e-06
-1.60712403014102e-05
-9.12256372867184e-06
-1.84312761782658e-05
-4.80990481861182e-06
-8.3538809977984e-06
-2.01421400069157e-05
-1.37284983786632e-05
-2.99510949963328e-06
-2.53097803027928e-05
-7.82837476984137e-06
-1.44287577922315e-05
-1.09442046339846e-06
-1.36787914228539e-05
-5.58758689121487e-06
-1.23567774000536e-05
-4.33596218179809e-06
-2.07802843791142e-05
-9.30367566257216e-06
-1.63592119051261e-06
-1.38064092756971e-05
-1.12813330889155e-05
-1.64141708186814e-05
-2.3646201735675e-05
-1.47861049169645e-05
-4.50210101788954e-06
-8.5245697445888e-06
-5.86590583130135e-06
3.28434712720468e-06
-1.05318076683991e-05
-2.4624581581594e-05
-1.68330769195979e-05
-8.10556575498792e-06
-4.4925351597454e-06
1.63208641237723e-07
-5.10821826714735e-06
-1.65757302282567e-05
-1.91745298085556e-05
-3.56021256421114e-06
-1.77852156748465e-05
-1.51491926412605e-05
-1.31257218551247e-05
-8.57082862416712e-06
-1.55254355857472e-05
-2.44892259965978e-05
-1.75323506303092e-05
-4.19288292733378e-06
-1.30785685512743e-05
-1.00041604342899e-05
-1.49313853823379e-06
-2.69092599679645e-05
-1.76645020320235e-05
-5.66220026563263e-06
-1.17027242167437e-05
-1.19666295156144e-05
-1.01223530044168e-05
-1.49663568633737e-05
-8.20869640465999e-06
-1.90345152569273e-05
-1.70685178012079e-05
-2.68839531576732e-06
-5.48038948712535e-06
-1.9928210850783e-05
-3.67412401491559e-06
-1.88737840048856e-05
-7.33731523730496e-06
-1.0660986156966e-05
-9.86956811790153e-06
-1.62695068977628e-05
-4.7047592852646e-06
-1.20438775879376e-05
-9.30724887377421e-06
-2.66955247642109e-05
3.11758116888928e-06
-1.542165232832e-05
-9.03471577948812e-06
1.32975973284656e-06
-1.3190669862491e-05
-2.36478588053444e-07
-1.18451471807398e-05
1.72868747001846e-06
-7.65656077366602e-06
-2.54102642930192e-06
-2.27138703101191e-05
-5.43190115720742e-06
-1.36899623798634e-05
-2.5943694334e-05
-2.0743374307561e-05
-1.01818828527832e-05
-7.21686555186497e-06
-3.2116888273483e-05
-2.05168206463461e-05
-1.27983814314687e-05
5.50046160469425e-07
-1.51721658349681e-05
-2.47971330759149e-05
-7.70375113381391e-06
-4.22032946422477e-06
-1.07405653149942e-05
-1.18164386504483e-05
1.66256920129504e-06
-1.42081372249191e-05
-9.31385626808787e-06
-9.84450202013585e-06
-3.05955192175603e-05
5.07119208691001e-06
7.17426958646623e-06
-4.31022398580165e-06
-2.52278830640348e-05
-1.50047343123579e-05
-2.55553211097047e-05
-1.123342188577e-05
-1.89894046616196e-05
-2.82327032179959e-06
-5.021852999263e-06
-8.2366583833708e-06
-1.83637626715775e-05
-4.31474824780998e-06
-7.09709906197351e-06
-1.54407129056081e-05
-5.04009090978052e-06
-1.86809997237884e-05
-1.81255419119353e-05
-7.75226743011212e-06
-6.11825337301366e-06
-1.46966287125132e-05
-1.02316582370269e-05
-1.54889617807953e-05
-1.36051038251133e-05
-2.08425961947051e-05
-2.06764411898734e-06
-1.83790036035482e-05
-1.30425728515327e-05
-1.18355740992734e-05
-2.32424192709855e-05
-8.29489561818582e-06
-6.51935484707913e-06
3.31738412696626e-06
-7.18533517514764e-06
-5.1791818481244e-06
-1.62051734699468e-05
-1.79823080502101e-05
-1.42223359298286e-05
-1.63403459311754e-05
-1.18354465333489e-05
-1.20081075225378e-05
-7.46327764325244e-06
-5.64753474790848e-06
-3.91336462945584e-06
-1.44162078788226e-05
-1.08782769952757e-05
-1.5966477731129e-05
-2.49389555524761e-05
-2.05381958982458e-05
-2.53661323491134e-05
-1.34642622917205e-06
-2.42114869557007e-05
-2.31729970002463e-05
-8.51304574028143e-06
-1.61711825495243e-05
3.6307363776246e-06
-8.37981032773888e-06
-1.28070827133807e-05
-2.40572467523864e-05
-9.1706015197128e-06
-1.39714328106261e-05
-1.61686957332005e-05
-1.47241146054769e-05
-7.29253676701768e-06
-1.28434869348304e-05
-2.05039737002141e-05
-1.16913800404738e-05
7.64832961847073e-07
-2.26360213401442e-05
-1.58082653973851e-05
-1.89643371196819e-05
-8.40753956470608e-06
-1.29163984088566e-05
-1.49612535645237e-05
-6.84336743368213e-06
-1.34153015177075e-05
-1.87541294274137e-05
-4.08998099045946e-06
-1.7640777548335e-05
-1.50366946957297e-05
-2.21680255769355e-05
-9.69982826223522e-06
-2.67546690291751e-05
-1.28278437835185e-05
-2.32086376129928e-05
4.4202047186669e-06
-9.1507783645261e-06
-8.30950366698861e-06
-8.79691932869646e-06
-2.1587814443402e-05
-1.2261556357074e-05
-2.15016684366373e-05
-1.665523029915e-05
-7.90654401019503e-06
-1.40448814274761e-05
7.7001445274533e-06
-8.99350036248328e-06
-2.44840680321552e-05
-2.70151228842713e-06
-1.93246150979599e-06
-2.22882265507034e-05
-1.67034443465703e-05
-7.11292704850029e-06
-1.29897804598878e-05
-2.12142425360618e-05
-1.42121748192956e-05
-1.62658347560788e-05
-8.90215205061158e-06
-3.45910885205157e-06
-1.67528583340251e-05
-2.019692060328e-05
-1.20785336315551e-05
-4.37231770287283e-06
-6.48666307261481e-06
-1.2859132922567e-05
-1.2711666555207e-05
-1.52755794833472e-05
-6.97826755562878e-06
-2.50746015811242e-05
-1.52593421947601e-05
-6.6135788992107e-06
-2.06464957938191e-05
-7.71191539589225e-06
-1.54989192615415e-06
-1.33900724422839e-05
-1.27320388684178e-05
-8.2253058571294e-06
-1.14887317999427e-05
-1.84048968313916e-05
-2.13582038815832e-05
-1.15547130422204e-05
-1.18179799216728e-05
-1.65197216327698e-05
-1.17534642448021e-05
-1.8629991003642e-05
-8.41611616767185e-06
-1.12986650023343e-05
-2.19368483083903e-05
-1.17213363555478e-05
-1.86499075875392e-05
-4.83164426673314e-06
-6.04273565588411e-06
-8.12603006366568e-06
-2.18510211365655e-05
-2.46801344666929e-05
-1.87116055363203e-05
-1.14836312553861e-05
-6.45792126761545e-06
-8.14162589524761e-06
-3.93815885319071e-06
-3.13924441220618e-05
-1.89015671396951e-05
-1.31971411052445e-05
-5.4564480676575e-06
-1.11688152109976e-05
-3.32205167743711e-05
-2.17826961497952e-05
-3.37343417587157e-06
-1.49006016243104e-05
-2.88994250781961e-05
-1.51909956378767e-05
-9.23848932853041e-06
-1.82381239207967e-05
-6.94405937919593e-06
-1.46103662016354e-05
-1.12054279712482e-05
-1.78265523831538e-05
-1.63088269647346e-05
-3.20806345750581e-05
-1.11062628023445e-05
-6.90096953658152e-06
-1.77288974722469e-05
-3.36054273106891e-05
-1.54665407081034e-05
-1.82465352790961e-05
-1.54536938264515e-05
-1.5951310756179e-05
-2.60792341874448e-05
-1.51075684614199e-06
-2.05478346320914e-05
-1.16911172125465e-05
-1.19108885326757e-05
-1.2460075775723e-05
-2.73347190618638e-06
-1.99386004326176e-05
-6.00999326284018e-06
1.22675790614072e-06
-1.43915680302606e-05
-2.69176440278442e-06
-3.25922645217467e-06
-1.94865600258004e-05
-3.2764387089471e-06
-1.09791199848101e-05
-3.52806080590605e-06
-2.18278839302037e-05
-5.67929812095904e-06
-9.68897789882182e-06
-1.64419185157003e-06
-2.27116880717424e-05
-5.60130310243204e-06
-3.47301287961918e-06
-1.79359406033635e-05
-9.7711366517925e-06
-2.22273404698717e-06
1.63189646836791e-06
-1.22836597405358e-05
-2.19088239004982e-05
-8.59157827933324e-06
-2.60785721442038e-06
-1.12093374795907e-06
-6.39825721800187e-06
-3.56386422404671e-06
-1.50228312164948e-05
-2.03569963641255e-05
-8.13734380603767e-06
-5.29635867707188e-06
-2.58459222460708e-05
8.32033541625621e-08
-9.79188325681349e-06
-8.50310909674048e-06
-1.69393951979623e-05
-3.46638957563339e-06
-1.62624031669789e-05
-2.51957667742212e-05
6.03449435103755e-07
-2.2677934460827e-07
-1.17401291184686e-05
4.69279395477997e-06
-1.7007797051166e-05
-3.57524220979475e-06
-3.70275126323902e-06
-1.63795618717613e-05
-1.38601854900468e-05
-1.57770517072585e-05
-3.1006532772195e-05
-2.87356135839621e-05
-2.69446019590864e-05
-1.22161321837872e-05
-1.67798041063742e-05
-2.17428736229912e-05
-1.82749962089358e-05
-1.70681989430152e-05
-2.02504719474651e-05
-2.62769038379337e-05
-1.86312902008824e-05
-1.22402334679087e-05
-2.09332378731522e-05
-1.24840110507435e-05
-1.3859749030379e-05
-8.59780713333643e-06
-1.92720981624865e-05
-2.83262199663218e-05
-3.17806999048209e-05
-5.26214578699223e-06
-8.0062778240851e-06
-1.28170617174478e-05
-1.1203480543276e-05
-1.16316780263155e-05
-1.7573952480991e-05
-1.25746284893186e-05
6.91500596804483e-07
-2.20493412060849e-05
-5.56629952973603e-06
-1.25634681459119e-05
-6.03444512170355e-06
-1.87094422605443e-05
-1.29625098483422e-05
-1.27046452443257e-05
4.07283264382046e-07
-1.96567562839008e-05
-9.8078618910036e-06
-1.93664789552572e-05
-1.79540132609254e-05
-1.30049810968877e-05
-8.01086727145801e-07
7.0719021684283e-07
-3.60261940180995e-06
6.91784257417014e-07
-8.90052666193522e-06
-1.92740602243583e-05
-1.25797962332393e-05
-2.54052051578644e-06
-1.77626595039204e-05
-1.1509780946341e-05
-1.21009648197102e-05
-4.85704326479863e-06
-8.29567365638307e-06
-1.39433392026698e-05
-7.77459658884997e-06
-1.29476264429828e-05
-1.25841337843415e-05
-1.52676668034268e-05
-1.40337420651656e-05
-2.71603686109266e-05
-2.40569183242826e-05
-2.04828395411822e-05
-3.23418551166093e-06
-9.68334892259146e-06
-1.22269385888523e-05
-5.26874457785437e-06
1.93586393597762e-06
-2.72274741713e-05
-8.59138069958325e-06
-5.7777627345093e-06
-1.42924011653878e-05
-1.73435617002853e-05
-8.79038454332016e-06
-1.57762116418476e-05
1.34378414002869e-07
4.77204374720196e-06
-1.2102631560826e-05
-7.67104507905647e-06
-1.35890249792343e-05
-1.15172980908193e-05
-9.46841654133122e-06
-1.57157130440572e-05
-1.03906596763038e-05
-1.75918061162025e-05
-1.67059620549601e-06
-8.00257385371319e-07
-1.32633636862223e-05
-1.92849121037833e-05
-2.13333130045386e-05
-1.23430955785902e-05
-1.35824109099668e-05
-7.33589097840265e-06
-6.9074227975473e-07
-1.2163220037621e-05
-1.82472630230435e-05
-8.29832002256892e-06
-1.98701964225215e-05
-3.48794203811485e-05
-1.18748295886987e-05
-4.45351214277537e-07
-1.34233329099525e-05
-1.69421597478145e-05
-6.1889064298239e-06
1.08427982812417e-07
-4.71717993565566e-06
-1.30536581490587e-05
-1.44247815712459e-05
4.86513428580918e-06
-4.35087392572054e-06
-1.34118211228061e-05
-7.10777158777783e-06
-1.47753802786391e-05
-1.5069765302257e-05
-9.2313495993642e-06
-5.80316719777953e-06
-1.19076928719158e-05
-2.2364743612963e-05
-1.64354838484872e-06
-1.96039559522084e-05
-7.15480381721565e-06
-6.86617668005434e-06
-5.92618344600431e-06
-1.15128332707664e-05
-5.46444951354549e-06
-1.52313168603442e-05
-2.8789884786559e-06
-2.51551489681604e-05
-2.23293437373188e-05
-1.60018435696444e-05
-3.39296941614996e-05
-3.12434306989523e-06
-2.08432707306559e-05
-1.30274210056296e-05
-2.15269831921726e-05
-1.35836013942113e-05
-1.26104458486881e-05
-2.10896932419041e-05
-1.12240434687188e-05
-1.3810496998437e-05
-9.55787845774513e-06
-8.33662987406125e-06
-1.04000307490501e-05
-1.44962639698291e-05
7.85045740031644e-06
-7.05565097029578e-06
-1.23699369459358e-05
-2.48868750300449e-06
-1.60281759601661e-05
-2.51341258831898e-05
-1.69331198180578e-05
-1.28272238160471e-06
-3.28275392414105e-06
-3.70596069927732e-06
-1.47105197915718e-06
-3.38770979946542e-06
-5.78680455605406e-06
-1.37096905248409e-05
-6.77431581252569e-06
-5.2914047529579e-06
-1.35829609342234e-05
-2.61755275867289e-05
-7.45222715223155e-06
-2.83364272961897e-05
-2.51918503236184e-06
-1.88743052478857e-05
-1.06117734890383e-05
-4.78457104482956e-06
7.07155128283081e-07
-2.22485065058957e-05
-1.2641905230856e-05
-7.72152058531352e-06
-1.62475837591539e-05
-1.7714914625878e-05
4.49592602401665e-06
-2.79001868622802e-05
-1.59799017729921e-05
-1.40907439570082e-05
-1.47206408921722e-05
-8.66361873131851e-06
-1.39418481767245e-05
-1.06719246242009e-06
-1.0077457507071e-05
9.77078406130829e-07
-1.65159096700166e-05
-1.59857468289341e-05
-1.91160183404978e-05
-2.27082579398971e-05
-1.82671400805865e-05
-6.8916028383528e-06
-1.80938674004208e-05
-9.98217653330961e-06
-1.19784868610962e-05
-2.66262451805962e-05
-9.39550790453838e-06
-7.07049755786808e-07
-1.99596638406208e-05
-6.79226026762016e-06
-6.29437859984603e-06
-2.16491634071378e-05
-9.04462462656669e-06
-5.35996648211872e-07
-1.2985243897334e-05
-1.12818326916951e-05
-1.02386883539358e-05
-1.05418204917506e-05
-9.71601573641245e-06
-1.31354699640474e-05
1.60075586236537e-05
-3.86889001365776e-06
-1.30966673538568e-05
-1.64819779626485e-05
-5.13158293321402e-06
-2.55720062513868e-05
-9.83813350417906e-06
-6.23293386669657e-06
-1.52421260426377e-05
-2.98504210840749e-05
-7.27213016092969e-06
-2.26371423704522e-05
-2.14962740561352e-05
-1.16793425050791e-05
-1.04853980870827e-05
8.73270973215136e-07
-6.48793346400643e-06
-1.85570865977786e-05
-7.05147710729713e-06
-1.21526832078517e-05
-1.47941846054742e-05
-1.99715233121527e-05
-1.08081317043013e-05
-1.12374421338319e-05
-1.00443552201501e-05
-8.7698842743646e-06
-6.51790752969442e-06
-1.09046560428479e-05
-8.08524356594761e-06
1.06664558593221e-06
-2.21474608233132e-06
-3.6679074800403e-06
-9.51368625535121e-07
-7.17872318355331e-07
-1.11822390452757e-05
-1.79479495881837e-05
-7.71243409142526e-07
-2.05143110864319e-05
-5.18786968963882e-06
-1.49226901734865e-05
-6.88896454296749e-06
-2.1732709478687e-05
-1.48248819990206e-05
-1.05884896671248e-05
-9.31959039749288e-06
-1.64979257039679e-05
-4.64680322852565e-06
-3.19325048778187e-06
-9.90313309303354e-06
-1.80071162765377e-05
-2.68506429148429e-05
-1.2928367103188e-05
-1.30377719540808e-05
-3.00287533883722e-06
2.56542815646355e-06
-1.88135796330731e-05
-1.40786436739468e-05
2.03554535871231e-06
-1.65734720799888e-05
-1.46968009111534e-05
-1.27120126288262e-05
-9.57051967382927e-06
-1.9104353612583e-05
-1.22065373991218e-05
-3.1622922969438e-05
-3.5306948015364e-06
-6.93014472293988e-06
-1.03633691436202e-06
-1.53075127517665e-06
-8.47872474521708e-06
-1.64991589622617e-05
-2.00952627091638e-05
-1.81043625385799e-05
-2.85090124340347e-05
-3.17469402359857e-05
-3.3742794543152e-05
-1.49511779182755e-05
-1.2277397265358e-05
-1.17142791825866e-05
-3.19210118141447e-05
-1.50164862772637e-05
-1.48830057504303e-05
-4.76455334908027e-06
-6.21698818258902e-06
-7.81097114285021e-06
-4.1996129846004e-06
-1.92339645319727e-05
-1.7578086338723e-05
-1.3158189505988e-05
-9.57902801163756e-06
-1.74424401622501e-05
-1.24271654282818e-05
-4.28393685489832e-06
-6.03229184827993e-06
-9.57272841109766e-06
-1.17192461103975e-05
-2.05681091379243e-05
-1.36027355178962e-05
-3.13030390170721e-06
-8.56322955239434e-06
-8.20066304033467e-06
-2.12498598637942e-05
-2.18512005929408e-05
-9.49674670936385e-06
-1.46479907060665e-07
2.26150916303164e-07
-9.66139064212344e-06
1.10720552936868e-06
-2.95160741742478e-06
-2.63161548619016e-05
-1.32778550399287e-05
-2.24270155922906e-05
-1.08977346623581e-05
-1.50085624044645e-05
-1.11023202127719e-05
-2.64608951434016e-05
4.59106079886169e-06
-8.8351555133373e-06
-1.12248346301913e-05
-6.5144987632714e-06
-1.37571266869786e-05
-8.39797468830841e-06
-1.97352596778942e-05
-1.00686221636401e-05
-9.97464215701912e-06
-1.14712505009917e-05
-1.85847636431001e-05
1.02978522799815e-05
-2.27033898847709e-05
-1.94952982687196e-05
-1.25517683956096e-05
-7.46462979883645e-06
-6.08110386467504e-07
-1.96552861845946e-05
-1.50324265712623e-05
-5.7270348025951e-06
-2.50590022264515e-05
-1.93640540551902e-05
-6.91690473054004e-06
-4.13993176925289e-06
-7.881934484477e-06
-2.77943776864194e-05
-1.03922127046359e-05
-1.60196028130231e-05
-1.44911063705378e-05
-1.15861337301625e-05
-1.53819413687777e-05
-1.42307290234126e-05
-1.26655814469748e-07
-1.62277055768942e-05
-1.07347096733658e-05
-4.40716305190867e-06
-6.50287935114556e-06
-1.38502018983505e-05
-5.51746678528735e-06
-6.42038024409441e-06
-1.83369306422317e-05
-1.92939847200048e-05
-8.89702532701228e-06
-1.682470696269e-05
-1.12449138075582e-05
-1.21914993358887e-05
-1.61434162146413e-05
-6.21533236403348e-06
-2.75142107097439e-05
-1.28390716285928e-05
-1.60267740546725e-05
-1.96484202188262e-05
-1.69961260542253e-05
2.36440790634251e-07
-1.0594531355026e-05
-9.98679201177213e-06
-6.45301011506859e-06
-7.7776974877955e-06
-5.13480053199555e-06
-2.67387593027853e-05
-6.64120482895305e-06
-1.14726272505103e-05
5.167981879455e-06
-2.03116997092026e-05
-1.58617865250517e-05
-1.09626029995824e-05
-1.91270736733994e-05
-4.43789925761999e-06
-8.97729661636749e-06
-1.35777732277172e-05
-3.32071901069527e-06
-7.5707612615036e-06
-1.31061293793938e-05
-6.94381772211875e-06
-2.00866391548074e-05
-2.15093969085078e-06
-5.51405288384994e-06
-1.37071693939316e-05
-2.23581266659197e-05
-1.89922998658598e-06
-1.00929355438126e-05
-1.10573192808209e-05
-1.31529321436818e-05
-4.21408034733638e-06
-1.14554058636126e-05
-1.59534380882506e-05
-1.61560233864945e-06
-2.84592138618697e-06
-1.07917550122797e-05
-1.23086194358203e-05
-2.10774959953359e-05
-2.2405044613751e-05
-2.63771444934652e-05
-9.61887346585615e-06
-7.07656880122019e-06
-1.01461405102406e-05
-4.96502365929398e-06
-1.03426092549995e-05
-3.03698418647632e-05
-2.08239690317282e-05
-6.8084583674904e-06
-1.43440133022365e-05
-1.21721264985945e-05
-1.33447013830269e-05
2.58304025827131e-06
-1.58695226069746e-05
-1.86919428779783e-05
-1.71216398725352e-05
-2.28284677906525e-05
-1.17596313116182e-05
-1.42392391279088e-05
-1.14652395188785e-06
-1.18318066660535e-05
-7.50798516965477e-06
-2.14135767848395e-05
-8.61105691637373e-06
-1.28118543905793e-05
-1.54946505385919e-05
-5.94243419657228e-06
-1.41845074150182e-05
-2.68716447133931e-05
-4.89601577795325e-06
-2.15552639442686e-05
-1.10144605728173e-06
-5.38703073075951e-06
-3.59676167946235e-05
-2.58245761397634e-05
-2.44598188679991e-05
-1.52651429710777e-05
-4.58917555747507e-06
-2.0305256798633e-05
-1.93768931747805e-05
-2.01860671447431e-05
-1.23108613799517e-05
-2.3766091819115e-05
-1.34157391986863e-05
-1.34510106726034e-05
-8.53260719502424e-06
4.34926734000057e-06
-1.11456297655005e-05
-8.02336877614612e-06
-1.92929350350218e-05
-1.16460701768004e-05
-6.65744391536731e-06
-8.11972950362963e-06
-9.1210071628464e-06
-1.29903002225852e-05
-1.56827904130322e-05
1.49781049152289e-06
-1.66103482702592e-05
-9.61139043287853e-06
-5.86865151762098e-06
-1.49688541898335e-05
-6.67611814616943e-06
-1.90030126086328e-05
-2.02027247006319e-05
-9.71738604271189e-06
-7.31073952264908e-06
-7.50993041719237e-06
-9.74924919796742e-06
-5.0547632082718e-06
-1.57822065091212e-06
-1.80997153185906e-05
-1.25511660015173e-05
-4.04493472457772e-06
-6.70746686316581e-07
-1.14227309976033e-05
-1.76400809557126e-05
2.26565663603121e-06
-1.37936754403563e-05
2.87429075264612e-06
-1.39308020328238e-05
-2.2035157184999e-05
-1.04987088697259e-05
-3.11955859272914e-05
-6.25466784999752e-06
-1.01437253895731e-05
-2.48029913321067e-05
-3.53534038113801e-06
-1.78468464393553e-06
-1.69255275552019e-05
-9.77436962817142e-06
-1.77914136983564e-05
-8.41194911335708e-06
-2.00078023512024e-05
-4.01800893429559e-06
-9.4923520509078e-06
-9.56870692446167e-06
-1.51044659346054e-05
-2.35165789274227e-05
-1.29997180723741e-05
-2.32897511860612e-06
-1.57829392162381e-05
-2.29861743951858e-05
-1.53722139226539e-05
-1.83261912032405e-05
-4.79011620790141e-06
3.85714003101939e-06
-8.39775005594799e-06
-1.06918275029515e-05
-1.72643529200461e-05
-6.1790770408411e-06
-9.97791776517012e-06
-4.58372405063794e-06
-1.29421473257796e-05
-2.55979612995663e-05
-9.70432602834463e-06
-3.04223715959443e-05
-5.8025546397382e-06
-3.85880044231514e-06
-1.2725315995098e-05
-6.3418399792095e-06
-1.30972763483736e-05
-9.98363631994334e-06
-1.04337617173084e-05
-1.50492420442195e-05
-2.74114123763148e-06
-4.1434618960273e-06
-3.7295047426498e-06
-1.53446067160165e-05
-2.15584943798988e-05
-5.60411273358347e-06
-2.0085099443393e-06
-2.0566690877633e-05
-4.96482708895001e-06
-1.42098867634614e-05
-1.75837861645849e-05
-8.09329823241806e-06
-8.84404295444531e-06
-5.57127767141278e-06
-1.174495926056e-05
-1.39586685162714e-05
-1.05130175967591e-05
-5.72176482235129e-06
-2.45391615336524e-06
-2.20795882316504e-05
-1.69899784899335e-05
-2.92830656534897e-05
-1.47275480811305e-05
-1.18760354833756e-05
-1.61638899749646e-05
-1.5164389788241e-05
-1.0750317817652e-05
-5.6345645549263e-06
-5.54624144431125e-06
-7.38397050583508e-06
-2.01669684107874e-05
-1.49938058971458e-05
-9.84908824584879e-06
-1.98605783667199e-05
-6.57211976107589e-06
6.25793258756362e-06
-6.79051738554925e-06
2.31847593567747e-06
-1.13402418540335e-05
3.57768847580113e-06
-7.22709921204896e-06
-8.01031457311191e-06
-1.17342879249654e-05
-1.21756691518256e-05
-6.55659506699389e-06
-1.37431337819977e-05
-7.86420266528135e-06
-3.1029792080046e-06
-2.51485670517665e-05
-1.11145117004161e-05
-1.56624704237548e-05
-1.36741548263317e-05
-1.26921029829922e-05
-1.17598760456998e-05
-1.02493756362094e-05
-6.1927462061888e-06
-1.21973391964552e-05
-1.10078659637807e-05
-7.59484235095417e-06
-1.33536981237109e-05
-2.76518005502998e-05
-1.16194733167901e-05
-1.64375007755884e-05
-4.89703606707411e-07
-2.41350759263134e-05
-1.15754843705056e-05
-9.36217729443122e-06
-1.50854247430812e-05
-1.38482952213442e-05
-4.73610516058548e-06
-2.10557476697442e-05
-1.660774117789e-05
-9.88868561158089e-06
-1.1574773701751e-05
-6.96858167824103e-06
-1.98867433911415e-05
-1.43606723036122e-05
-1.39628766711759e-05
-1.33095372369334e-05
-1.16255351157479e-05
-1.09416130830706e-07
-9.6131247614462e-06
-9.96411860437334e-06
-1.52531504210585e-05
-1.09003182029081e-05
-1.45349849977183e-05
3.07521670437557e-06
-1.11320337049591e-05
-5.84103494329906e-06
-1.72457316509855e-05
-1.34346867441759e-05
-5.53348802678567e-06
-1.98709949261294e-05
-1.33937175958083e-05
-9.58092616558781e-06
-2.23060777538122e-05
-1.88679834907817e-05
-6.23372531807146e-06
-1.11661747343356e-05
-1.60568983251811e-05
-1.12694058872518e-05
-1.16539365882383e-05
-1.61739721948906e-05
-5.00997879556213e-06
-1.84885928821866e-05
-1.92370640451813e-05
-9.94857310263935e-06
-5.90217285253255e-06
-2.98808421916831e-05
-9.54147176411271e-06
-2.83105231724287e-05
-7.62967149584117e-06
-1.59320086275054e-05
-1.66804976347452e-05
-1.38826247533579e-05
-1.05950365884921e-05
-2.30501946007011e-06
-2.65394493538402e-06
-9.33401927176498e-06
1.65554111234294e-06
1.11047046463758e-05
-6.77459327171553e-06
-2.52967508167044e-05
-1.95660900265273e-05
-2.41910599337605e-06
7.53093934154572e-06
-5.92236693575899e-06
-5.84537343700871e-06
-1.6646799452142e-05
-9.84638741816554e-06
-5.44817819460125e-06
-1.19704800901893e-05
-1.42914928023499e-05
-1.28613325052988e-05
-1.75577466638908e-05
-1.19671637872233e-05
-1.05425165562044e-05
-1.73064894212227e-05
-2.0709576397424e-06
-4.79778720064106e-06
-4.98457208406014e-06
-6.8257403466803e-06
-5.17670439029641e-07
-8.20428806356808e-06
-2.37102941674255e-05
-1.56717710302004e-05
-8.12070425057984e-07
-1.85725225051891e-05
-1.06558920266818e-05
-1.1360071546006e-05
-1.1218931220254e-08
-5.04697247438391e-06
-3.55894204482082e-06
7.69188991092992e-07
3.37974574051767e-06
-1.01432622885585e-05
-1.55407501875599e-05
-1.82161316876765e-05
-1.31532505379399e-05
-1.82578195604331e-05
-1.41203382357436e-05
2.82299809331442e-06
-9.7079854837472e-06
-5.64034432120565e-06
-2.42754217789022e-05
-1.3911930112764e-05
-5.61355377660461e-06
-2.66243982285626e-05
-1.3582820356872e-05
-1.79237711742109e-05
-1.71239273723018e-05
-8.35795723152721e-06
-1.77867847531797e-05
-1.98059138007094e-05
-2.7061746410485e-05
2.10612511097579e-07
-1.40935498979207e-05
-1.38998478810271e-05
-6.24149920202162e-06
-1.12799107711254e-05
-1.15802756854158e-05
-8.38297919810539e-06
-2.4802284411121e-05
-1.64389468185484e-05
-1.23555448240082e-05
-2.12567368762713e-05
-5.42369533915757e-06
-2.16205827701649e-05
-1.94739799472904e-05
-1.93855189124958e-05
-3.71354252736305e-06
-1.93296496710743e-05
-4.43541999842319e-06
-1.52055386803874e-06
-7.40486298942045e-06
-2.21074567004345e-05
-1.5745199148756e-05
-1.13291652929432e-05
-2.12524661830963e-05
-6.69487396277631e-06
-1.68476773885731e-05
-9.77086974630501e-06
-1.35041682188638e-05
-1.57307207424891e-05
-8.23198989708923e-06
-4.42297027595308e-06
-9.8674699571554e-06
-1.12929278753494e-05
-2.02699743782367e-05
-2.14799442856241e-05
-1.24053947815292e-05
-7.25520627617323e-06
-1.14438712051018e-05
-6.55620993571758e-06
-6.90000072596579e-06
-1.73149726121184e-05
-2.33231735812748e-05
-1.75908690967901e-05
-1.22137165276846e-06
-2.09350729120982e-05
-1.25139945304573e-05
-1.86094174103608e-05
-1.23609886984121e-05
-1.28793641472793e-06
-4.21732404491084e-07
-1.70612969001704e-05
-3.00372205235412e-06
-1.22265916466116e-05
-1.60212882256539e-05
-1.14394603061771e-05
-1.61782820216234e-05
-1.07415457678545e-05
-1.10623034384654e-05
-4.04210969612073e-06
1.49581296551834e-07
-2.03285820805054e-05
-1.5091098942376e-05
-1.73736715131998e-05
-1.33232604967851e-05
-5.54046909572353e-06
-1.05653360968649e-05
-2.10241151169958e-05
-7.08376260843083e-06
-1.34460967185633e-05
-4.36293445358064e-06
-1.29453483660078e-05
-2.30763735329438e-05
-3.500476784944e-05
-6.03217548928826e-06
-1.69307677822172e-05
-1.08081756605248e-05
5.7857322076696e-06
8.31834140627917e-07
-1.03909431812801e-05
-9.05375580015477e-06
-8.81697641115922e-06
-1.10259941650523e-05
-1.7046776589654e-06
-9.18025367566993e-06
-1.3476444927093e-05
-1.42565798574281e-05
-1.02760844501961e-05
-1.23019126886692e-05
-1.27327295422617e-05
-2.65191287400069e-05
2.78531649423369e-06
-8.70825777807924e-06
-3.60178179081292e-05
-5.34330680552871e-06
-1.79137417507947e-05
-8.69429850456608e-06
-8.45577863630913e-06
-1.79846239239457e-06
-1.11833155769315e-05
-7.20591312724217e-06
-1.13433093528268e-05
-8.64416253465944e-06
-4.68242314986718e-06
-4.16608913207591e-06
-7.9568201843623e-06
-2.10322645819064e-05
-1.48749613831021e-05
-2.01330211109194e-05
-1.71362617706897e-05
-1.80873504917186e-06
-2.78089458922348e-06
-1.48606947077419e-05
-9.98332328883016e-06
-1.92464999719751e-05
-7.92824778201818e-06
-3.68247689315157e-06
3.07907658276669e-07
-2.01757292350594e-05
-1.68553269145658e-06
-1.37839342324514e-05
-9.93003314894915e-06
-9.29938770683984e-06
-9.27004588963016e-06
-2.29979638379157e-05
-1.8893632193602e-05
1.18132880376396e-05
-4.14883114239411e-06
-1.73284194359778e-05
-1.39534536519762e-05
-1.5521957849802e-05
-1.52567055208478e-05
-8.58153846239515e-06
2.69972919753268e-06
-2.14750218358299e-05
-1.44010341555415e-05
-8.61956592269511e-06
-5.37164970310663e-06
-1.56136865748074e-05
-1.0786785601134e-05
3.47118863708125e-06
-2.12858370517527e-05
-1.5004001962043e-05
-1.18507253582456e-05
-1.89256222381607e-05
-2.60893652382679e-05
-2.37293900739264e-05
-6.65098480203382e-06
-2.4887838167648e-06
-7.5649286650922e-06
-3.04170073450894e-06
-4.98832360834158e-06
-1.0069888225542e-05
-1.5315173102692e-05
-2.59380709185648e-05
-1.55017379510383e-05
-9.59601895585149e-06
-7.84990659773941e-06
-1.67155496176501e-05
-1.34317402420985e-05
-2.66172155598941e-05
-2.31553819247106e-05
-2.57137726336013e-06
-9.6309421652208e-06
-1.48606374925779e-05
-2.39369747191131e-05
-1.830606128947e-05
-1.05993756993846e-05
-8.98233656893901e-06
-2.32039494012637e-06
-1.54393416153246e-05
-1.73763125315129e-05
-1.2957234930139e-05
-1.67270334872863e-05
-4.66983440127158e-06
-1.08575357944068e-05
-1.7260335825434e-05
-1.7328730848335e-05
-6.62693061632397e-06
-1.90213399988503e-05
-1.71011264550855e-05
-1.24145431934695e-05
-1.72630300790559e-05
-1.43429158254821e-05
1.28000947372881e-06
-1.17694073922997e-05
-2.0682705772231e-05
-3.02107904436654e-06
-1.47949664100991e-05
-2.37180179908779e-05
2.56315117081279e-08
-1.09621190500514e-05
-3.36979514774506e-05
1.38611417101946e-06
-1.83454448947954e-05
-1.9975369168875e-05
-2.3167319752869e-05
-1.42136786028783e-05
-5.63850347438298e-06
-1.16852894065371e-05
-7.86153234982907e-06
2.80390001248555e-06
-8.4631218576544e-06
-2.46093784465987e-05
-3.37216698775028e-07
-1.89647279764878e-05
-1.11987820296591e-05
-1.13693621462158e-05
-1.62170711855624e-05
-3.5048982071441e-07
-1.4059008357862e-05
-5.70268377865329e-06
1.62558724888879e-06
-1.81102459131991e-05
-8.60901455246351e-06
-1.77882587441146e-05
-8.47479536828518e-06
-2.56201801797694e-05
-9.66729940905632e-06
-1.97352587631001e-05
-1.12700341716444e-05
-1.16421276378087e-05
-1.50919613949168e-05
-1.41706346016429e-05
-1.13205444708865e-05
-1.02238988819672e-05
-1.0574006423379e-05
-1.07865985108083e-05
-1.81534413882972e-05
-2.0440298327506e-05
-1.28532471049931e-05
-1.17269024871113e-05
-1.18648104367708e-05
-9.58459058900866e-06
-4.26929109839465e-06
-1.69142778341293e-06
-1.98960131317348e-05
-1.0956315227102e-05
-2.06416047023913e-05
-1.18315874342106e-05
-4.73981038651862e-06
-2.10409353581348e-05
-2.11510422130535e-05
2.0249085846209e-06
-9.917149812757e-07
-1.54246466266852e-05
-9.1083805504789e-06
-7.68826174852836e-06
-2.62229419390628e-06
5.27122109814823e-06
-7.20413589573889e-06
-4.00032873145324e-06
-1.60092960581458e-05
-1.69783890417196e-05
-1.4594256585713e-05
-3.57014740635649e-06
-1.8647481692628e-05
-1.24825787667105e-05
-2.02789792630272e-05
-9.92592733961231e-06
-5.87242848914007e-06
-1.45116873055121e-05
-1.84983433855856e-05
-9.41177077327978e-06
-9.95619509392365e-06
-2.1905025925711e-05
-8.23466064133541e-06
-1.63479659802157e-06
5.50169189986308e-06
1.47671983423415e-06
-6.67456649828527e-06
8.07504709576437e-06
-6.9563279459061e-06
-1.40086680065403e-05
-4.32214253265516e-06
-2.03142847837454e-05
-7.00155164414335e-06
-4.0454186574614e-06
-1.67357655783322e-05
-1.87053519271701e-05
-1.8046928074209e-05
-1.66313332639637e-05
-1.92955713723938e-05
-1.54417366281263e-05
-6.13527711686591e-06
-2.73608009165718e-05
-1.60172393434855e-05
5.63978725304926e-06
-2.92849324757844e-05
-1.95513094425514e-05
-8.08376488461719e-06
-2.7664308958049e-05
-2.00412320651918e-05
-1.38247004934744e-05
-2.5203238958171e-05
4.7010002521975e-08
-1.60771146785113e-05
-1.44351651088976e-05
-1.92003312060441e-05
-1.79460990044048e-05
-6.18608631510659e-06
-1.4308593180525e-05
4.04091310699178e-06
-9.6993993078745e-06
-8.85251803462157e-06
-1.50671684874917e-05
-1.13789302136204e-05
-1.48806454292279e-05
-9.57623303103063e-06
-4.35264717306704e-06
-2.35600266989464e-05
-1.35469938678892e-05
-1.8121513700026e-05
-8.45174989880021e-06
-9.64268640346753e-06
-1.11411065611265e-05
-2.20856380620674e-05
-1.61777325302828e-05
-9.36091993498079e-06
-1.37564998137444e-05
8.16303556825103e-06
-7.16842372231075e-06
-5.30041802890973e-06
-2.23654178624421e-05
-2.63641384583848e-05
-2.04418266572402e-05
-2.10855710371296e-06
-7.76226485669129e-06
-1.1468881089051e-05
-1.74999535568488e-05
-4.89026660151422e-06
-1.898659946432e-05
-1.08790564188857e-05
-9.81747667776615e-07
-1.68658081476409e-05
-6.2626891477058e-06
-9.61353940245794e-06
-4.23519142947535e-06
-2.30014083967235e-05
-1.59611163891353e-05
-4.37844317482804e-06
-4.07603036416138e-06
-1.69787887888488e-05
-1.53481682884967e-05
-1.14515155177809e-05
-4.81014227778378e-06
-1.2940765672658e-05
-7.96244938777745e-06
-1.65440699796886e-05
-2.23129565250139e-06
-5.8079328935558e-06
-3.70917886352963e-06
-2.0989430060538e-05
-1.51626750767467e-05
-8.19285684471801e-06
-8.47647852490407e-06
-1.25459496147784e-05
-6.91050620683644e-06
-2.69436922936121e-05
-1.61581763810521e-05
-7.43695504999306e-06
-8.15109973658257e-06
-6.44932720396783e-06
-2.86888497503257e-06
-1.36126543819832e-05
3.53063262994592e-06
-1.58401125276041e-05
-7.99103313016563e-06
-2.8930857788715e-05
-7.33389195337025e-06
-7.53077413907116e-06
-2.28336955104418e-05
-2.09027885435678e-05
-1.46638717011888e-05
-1.09386622002235e-05
3.25802254807539e-06
-2.1901785683127e-05
-1.66939057200168e-05
-1.5314772767985e-05
-1.35048443262554e-05
-7.15952946137779e-06
-4.82960006638068e-06
-1.51968205751287e-05
-1.76423975209198e-05
-1.55449479125937e-05
3.72110502112866e-07
-1.71328348860401e-05
-1.71844359840265e-05
-1.4108507017238e-05
-1.39587289985452e-05
-1.10280790544844e-05
-1.30886042349254e-05
-1.58811820078099e-05
-1.79373090725863e-05
-1.16386030364279e-05
-1.58599197230652e-05
3.34584694665543e-06
-1.35481189369976e-06
-9.21852330682572e-06
-8.73573463738618e-06
-9.45291677182934e-07
-8.61631094648582e-06
-3.09101697334374e-06
-2.14019682413426e-05
-1.40792390787581e-05
-5.78883857861864e-06
-5.988155599883e-06
-6.30348627389538e-06
-8.59387072656634e-06
-1.62098538450522e-05
-1.73199100148212e-05
-1.10505733924867e-05
3.15846264682035e-06
-1.01046231663024e-05
-1.17792863325491e-05
-5.3698037230901e-06
-1.90628693528276e-05
-1.17795787668203e-05
-2.02217714895014e-05
-1.0461898430673e-05
-1.37426371598452e-06
-1.37696254794667e-05
-8.2026485921227e-06
-1.16709001592602e-05
-1.34876621978821e-05
-1.08343281195557e-05
-5.77075742259653e-06
-5.85408075589556e-06
-4.28275762038951e-06
-8.71395568469284e-06
-1.50758385643912e-05
-1.00399610205172e-05
-1.92002164983561e-05
-2.36571436116969e-05
3.74915468304303e-06
-1.18162419074711e-05
-2.0640002686982e-05
-2.4430268975581e-05
-1.13937560054808e-05
-3.42622335666096e-06
-1.30312816459075e-05
-1.6698234057354e-05
-8.74102850282221e-06
-5.23270620680448e-06
-2.67242505580057e-05
-1.55230720012493e-05
-1.7952506733198e-05
-1.7518260240075e-05
-3.98373753409746e-07
-1.85434699851247e-05
8.93519738449779e-07
-1.5128164085694e-05
-1.76041651009103e-05
-1.45979885818934e-07
-2.79124849699251e-05
-1.25507918345069e-06
-8.58244979123162e-06
-9.1677546058238e-06
-1.63356058607201e-05
-7.80523520227911e-06
-9.07607040056563e-06
-9.99676723222602e-06
-2.35381127376083e-05
-1.96257009132443e-05
2.07642737913261e-06
-1.46800820520456e-05
-1.05533530395648e-05
-1.62410456616136e-05
-1.64087479414529e-05
2.05023606542162e-06
-2.00895994936319e-05
-4.91275619389863e-06
-4.9714143288252e-06
-1.431648695887e-05
-1.64662906822936e-05
-1.66582420730027e-05
-1.81465041423611e-05
9.24019082865162e-07
-1.50216514568205e-05
-1.44574210888814e-06
-1.94765088728339e-05
-2.33174657742909e-05
-1.14531568116299e-05
-2.47046381945475e-05
-2.6308567564802e-05
-6.05785047122536e-06
-3.40400693349764e-06
3.304862827453e-06
-1.49286367762189e-05
-1.11953868756107e-05
-1.96688926879958e-05
-2.21112214894717e-06
-1.4126680617739e-05
-2.88626364160709e-05
-1.71755550272833e-05
-2.45443143306648e-05
-4.52689636088026e-06
-5.07232106262827e-06
-4.28205440935912e-06
-2.01331309651993e-06
-2.68848485418968e-05
-1.48434705948271e-05
-1.12649602456993e-05
-4.34159178183778e-06
-2.53060065221989e-07
-5.73265981073269e-06
-1.57165373727592e-05
-1.25393478822981e-05
-2.4986116951847e-05
-1.20765086439006e-05
-3.56122139532308e-08
-2.60982314808378e-06
-2.24675298891717e-05
-1.09040562448059e-05
-7.49969638952024e-06
-9.87395548934714e-06
-2.26105434065739e-05
-1.29866367665991e-05
-7.60056283517481e-06
-6.13184398511018e-06
-7.97400886393793e-06
-1.13808498198987e-05
-8.26620616315896e-06
-8.29407232510943e-06
-1.64259299845206e-05
-2.19270767779658e-05
-2.34286961092921e-05
-1.87619838135262e-05
-1.48932261955294e-05
-6.52180782936399e-06
-1.26515275173293e-05
-6.99762567207905e-06
-1.64631266361697e-05
-1.74935784571681e-05
7.29160013080009e-06
-9.17069850071655e-06
-1.12940957727358e-05
-7.74233702545733e-06
-1.87432439979794e-06
7.62889198429501e-06
-8.53238088906022e-06
-1.04263589324872e-05
-1.12611143518496e-05
-1.27776560564977e-05
-1.78656532839764e-05
-1.5977223904073e-05
-1.16094710502754e-05
-2.59089507227802e-05
-2.2996302307689e-05
-2.37903583549576e-05
9.62540606637733e-07
-3.95225910631883e-06
-1.95175996298714e-05
-1.07462307392533e-05
-1.55386137298351e-05
-1.80324501216843e-05
-8.74107354920177e-06
-1.92077249824245e-05
-1.34664658711561e-05
-2.21951954962912e-05
-1.63664252952721e-05
-1.0055364305293e-05
-1.91940213758889e-05
-3.84459870003723e-06
-1.95462299128543e-05
5.27384579511918e-07
-3.18069088194131e-06
-8.48793673211611e-06
-1.48782725624038e-05
-1.7715277890235e-05
-1.65881972270736e-05
-2.8724184844827e-07
-1.40166006147629e-05
-1.0977651095492e-05
-5.10706092905971e-06
-8.11679752755588e-06
3.52284484897118e-06
-1.30667455009623e-05
-1.54041075196215e-05
-1.26887304775574e-05
-1.66515179386188e-05
-1.18326716450092e-05
5.53205978412965e-06
-3.75151569328657e-06
-1.81409110777324e-05
-2.55408534581211e-05
-8.64822590398604e-06
-3.0340446835417e-05
-2.49261476433239e-05
-1.73223221104573e-05
-2.08629184146844e-05
-1.83058447145851e-05
-9.60684883631168e-06
-1.56932709895494e-05
-1.26273960704748e-05
-1.2466785518347e-05
-1.34594230188269e-05
8.83430687351275e-06
-1.01588972143444e-05
-2.94718140059978e-06
-2.32095441651019e-05
-6.53192431862067e-06
-6.1222887021165e-06
-7.60170106177103e-06
-7.89619457425721e-06
-4.50830953153722e-06
-6.64305431164564e-06
-1.19825712465704e-05
-7.90610647671709e-06
2.82897735230906e-06
-2.47629548415481e-06
-2.09717962895256e-05
-2.80277066488052e-05
-9.27451989857354e-06
-1.55518373956249e-05
-1.05370322464162e-05
-8.47493115937917e-06
-1.02188239417677e-05
-2.06640003250934e-05
-1.94953895811788e-05
-2.1487823947376e-05
-1.54368775378074e-06
-9.22744185774167e-06
-1.23666812638311e-05
-1.12950901403306e-05
-6.37445762472934e-06
-1.61055293491965e-05
-7.47975944153967e-06
-1.16689836795518e-05
-1.39514573698345e-05
-1.09860791079727e-05
-8.58222681150616e-06
-7.32169813902162e-06
-1.2655737198254e-05
-1.28144038390922e-05
-1.26837660902504e-05
-1.92563136334038e-05
-1.10572585161194e-05
-9.21701244587409e-06
-1.73945235869954e-05
-1.91893994505139e-05
-1.36820491896393e-05
-1.42870999321802e-05
-2.02276684795431e-05
-1.41487219877655e-05
-7.89624280581835e-06
-4.14272340976733e-06
-1.03461030671648e-05
-1.39179902105408e-05
-6.11629559510936e-06
-1.63856770607212e-05
-4.22612037022608e-06
-1.14022094574017e-05
-2.49332406387379e-06
1.9628569437934e-06
-8.3629397040746e-06
-2.27139431921739e-05
-9.89104232994132e-06
-6.57732573506783e-06
-2.00106762188825e-05
-1.35813453026886e-05
-1.80030408131611e-05
-2.00580261527452e-05
-1.12213000292624e-05
-1.43759654746559e-05
-2.66084833840593e-05
-1.51965429549845e-05
-1.20366881438828e-05
-1.58593665289022e-05
-1.36334170939921e-05
-1.23082977808703e-05
-1.28680356916221e-05
-9.86699278641702e-06
-1.98790774530093e-05
-1.47542760143508e-06
-8.66606456264002e-06
3.75787726723193e-06
-6.0404256559e-06
-1.63908982051296e-05
-2.7090283303587e-06
-1.02126671607308e-05
-1.36545079617908e-05
9.46377463847832e-07
-1.38623311010955e-05
9.62416279571015e-07
-1.12533633870075e-05
-1.1332887054871e-05
-1.62031617257822e-05
-1.77588459498218e-05
-1.65346460594109e-05
-1.81753091862121e-05
-1.63789002674695e-05
-8.32175682497355e-06
-1.13606765498653e-05
-2.49030348106836e-05
-1.01071171819436e-05
-9.31310097730742e-06
-7.56962246490677e-06
-1.78550984202631e-05
-1.24152767690685e-05
-8.41747475928383e-06
-2.3283122980898e-05
-1.39467038424983e-05
-3.58330258397495e-06
-1.54991046491195e-05
9.24711472167709e-06
-9.71484587556971e-06
-7.29924083992191e-06
-2.71300719247411e-05
-2.57601929397946e-05
-9.45827203615662e-06
-1.69245255040224e-05
-6.56210938828384e-06
-1.75491666168755e-05
-1.54344516488954e-05
-1.05782034759841e-05
-7.54016322746296e-06
-1.30836456822012e-05
-1.16434032636064e-05
-9.86765027052872e-06
-8.33475103594661e-06
-2.16134820757547e-05
-6.22306400405949e-06
8.87061325215141e-07
-1.29634380258763e-05
-1.82487091445131e-05
-3.39567355517682e-06
-6.45802288286275e-07
-2.11848809921745e-05
-2.12558203386341e-05
2.07582726307425e-06
-3.05191795124177e-06
-5.00724791788081e-06
-1.9324714632242e-05
-9.12796789705943e-06
-5.58043979672989e-06
-1.1398371095457e-05
-1.74549433106724e-05
-9.58385271359941e-06
-1.39272275505833e-05
-1.31086812570576e-05
-2.80518561775361e-06
-7.00313632906699e-06
2.25690360249656e-06
5.17936675485794e-06
-1.64674732609592e-05
-6.01464194969572e-06
2.30889700696678e-06
-1.95060959626617e-06
-1.06864943003881e-05
-5.82088813301515e-06
-3.04986326907299e-05
-4.09510086748331e-05
-8.34732966107958e-06
-1.17479433336753e-05
-2.37786456503396e-05
-1.00422084829696e-05
-5.01478264354683e-06
-1.178317185045e-05
-4.59174026281138e-06
-1.20206623413278e-05
-2.19215581274903e-05
-2.91298892566191e-05
-5.7597585438834e-06
5.40376639188594e-07
-1.66703028897611e-05
-1.50999467808205e-05
-1.37977297063534e-05
-8.1621345893372e-06
-8.76837642356256e-07
-8.95276752270382e-06
-1.05895755028802e-05
-1.05429880481461e-05
-7.54380582116701e-06
-5.42743267929002e-06
-2.05946031562276e-05
-1.09288233199913e-05
-5.08457960255917e-06
-1.40163271913267e-05
-2.66829390250295e-05
-1.48673987522005e-05
-7.33788465313383e-06
-1.29326033117218e-05
-1.42472089577142e-05
-2.76198425364759e-05
-1.42205166008842e-05
-9.33045087312586e-06
-1.24529040323768e-05
-2.77522921818464e-05
-2.23458082923159e-05
-2.31549775184151e-05
-1.383160710731e-05
-1.95969869384292e-05
-1.65884867967319e-05
-2.02578791068574e-05
-1.31638641945973e-05
-1.88739527348958e-05
-1.99912584124257e-05
-6.76728327951715e-06
-9.97190602877403e-06
-5.56762111713032e-06
-2.0474707765124e-05
-6.67303805406102e-06
-1.21865447846413e-05
-6.65887418912875e-06
3.08152664106427e-06
-1.8508578326228e-05
-1.56162812349905e-05
-6.08801166891059e-06
-2.88980254754469e-05
-1.33062229444177e-05
-8.52898637886222e-06
-1.00629129591613e-05
-5.33281115016785e-06
-2.11000964698141e-05
-1.99138617017179e-05
-1.38711884470988e-05
-9.1368551484773e-06
-1.04778506193264e-05
-2.56576399894512e-05
-1.47679678357605e-05
-2.24711347623057e-05
-1.94128763727698e-05
-1.04312805684408e-05
9.26899939329734e-06
-1.52260732872982e-05
-2.08599502182941e-05
-1.51133922790019e-05
-1.6186328346986e-05
-9.94321546641451e-06
-1.45499497976718e-05
-1.81157915240966e-05
-6.23610574453706e-06
-1.23566882534922e-05
-1.8634687341602e-05
-8.81878292463245e-06
-4.91148587510589e-06
-1.07789887765351e-06
-2.51881988690101e-05
-1.86785830570333e-05
-5.17977009268923e-06
-2.4363276826691e-05
-8.30351266534838e-06
-6.52462823411652e-06
-3.77517725696164e-06
-1.27481789577083e-05
-1.62917438498271e-05
5.15582472595774e-06
-6.8423371846277e-06
-2.86260682495222e-07
-7.52567393091947e-06
-1.88637681384133e-05
-1.33401930218782e-05
-1.26942124788079e-05
-1.80296539461175e-05
-1.83568912835667e-05
-6.31425897772111e-06
-2.06989126994105e-05
-8.14286610471772e-06
-1.65265222027426e-05
-1.38080318919351e-05
-1.36614467691991e-05
-8.23025814652989e-06
-1.38628435265554e-05
-1.74743095386887e-05
-3.47841332702585e-06
-2.69245375239691e-06
-1.14794273879951e-05
-1.27893153898536e-05
-2.21551061073481e-05
-1.5226161826898e-05
-8.98121208806058e-06
-7.11467155878367e-06
-3.00338630146236e-06
8.32628041345971e-07
-2.6399170529189e-05
-6.96208817836861e-06
-6.60072800034276e-06
-1.63170842117763e-05
-6.82906656823672e-07
-1.86292710914462e-05
-1.27908842222326e-05
7.64201526497206e-06
-4.70164152997821e-06
-1.39520176542148e-05
-1.73455014095889e-05
-2.01317829380372e-05
-1.67640029341034e-05
-9.1459583840223e-06
-7.70420858618664e-06
-3.66035157950851e-06
-1.10742797151557e-05
-1.4390428079477e-05
-5.68876614811854e-06
-5.26854100050832e-06
-1.7173676113717e-05
-9.07340376276629e-06
-3.76942681771249e-06
-1.39499941803203e-06
-1.57488988152827e-05
-1.59236441889905e-05
-1.17613668818544e-05
3.66723625301613e-06
-9.18198619837512e-06
-2.34005322863564e-05
-1.76510002808738e-05
-1.04717514081987e-05
-2.18534677271232e-06
-1.44704437297415e-05
-1.59605235532301e-05
-1.50410627378758e-05
-1.27152017447141e-05
-2.26956307829449e-06
-1.47144166675523e-05
-2.18496945341175e-05
2.371986506629e-06
-1.67573907064412e-05
-7.81393041860165e-08
-1.33519671881117e-06
-1.57278127802411e-05
-1.72317399719779e-05
-6.12262370563851e-06
-1.08727507088832e-05
-1.12478966559026e-05
-1.68490803299105e-05
-1.31727432098628e-05
-1.35882594619988e-05
-1.19574517719259e-05
-1.0746211350103e-05
-1.44269381833049e-05
-5.7173027534878e-06
-3.56375406689727e-06
-7.089964276791e-06
-1.55788143338208e-05
-3.45894132970788e-06
-8.45143384992459e-06
-2.06270655806194e-05
-6.62092427862901e-06
-1.77764909794859e-05
-6.89721503469929e-06
-2.5769886295746e-06
-1.27967831089825e-05
-9.72439872545314e-06
-1.98064822415097e-05
4.90792095445177e-06
3.38586428290591e-06
-7.46839919290505e-06
-2.16230816158767e-05
-2.1331135529384e-06
-1.81373113940998e-06
-2.19507183884347e-05
-1.36808745272073e-05
-1.87838008416386e-05
-1.13271014534835e-05
-1.52151450165544e-05
-7.89084389230036e-06
-1.20707745980266e-05
-1.39883391698106e-05
-1.11534109137167e-05
-1.68407953175679e-05
-1.04686200686158e-05
-1.70625978570569e-07
-3.04781526024079e-05
-1.00447943451666e-05
-1.85425316654811e-05
-1.43756099546689e-05
-9.02544002559153e-06
-5.3287503027778e-06
3.28681704317208e-06
3.54327373523876e-06
-1.34216684027153e-05
-1.08128027089442e-05
-1.00591794208431e-05
-1.29807112621867e-05
-1.38839395276546e-05
-8.68617526236601e-06
-1.19267244402635e-05
-9.08622429163778e-06
8.82691805763443e-06
-6.43512094924057e-06
-2.56754534191862e-05
6.39741596037018e-06
-1.21043465554971e-05
-2.40260048444494e-05
-1.8378365628417e-05
-8.10107100323299e-06
-1.78008261340415e-05
-1.00972967515122e-05
-1.1733049148662e-05
-1.07560734152684e-05
-7.88210143389166e-06
-5.38320432720843e-06
-1.28235779976474e-05
4.06974056183966e-06
-2.84776761041539e-06
-3.06011240803206e-06
-1.21252083529955e-05
-1.84929723470621e-05
-2.58881609907467e-06
-1.05818971825031e-05
-1.1409534846485e-05
-1.24110660005231e-05
-1.53016820958306e-05
-1.2872614907539e-05
-1.14391672669982e-05
-2.19153149508687e-05
1.81011643175352e-06
-1.6846933537088e-05
-3.91744336800073e-06
5.28111012700942e-07
-1.05322637354089e-05
-8.00362188382714e-06
-4.97547715307347e-06
-5.14785742913916e-06
-2.55203548800982e-06
-8.54102247500092e-06
-9.32959774600501e-06
-2.15845236309677e-05
-1.6470125892151e-05
-1.16566264015446e-05
-1.50604849032187e-05
-8.23749235969751e-06
-1.08523341778927e-06
-1.20736771223992e-05
-2.17963097075286e-05
-7.24476469392907e-06
-1.8604419876996e-05
-1.7215000044849e-05
-5.39382071789366e-06
-1.06471598405878e-05
-1.39913762105902e-05
-2.08397392566537e-05
-2.769805394732e-05
-2.50983840479211e-05
4.1135912464497e-06
-2.08111447971596e-05
-1.36495889027258e-05
-4.36757006558051e-06
-1.93715632195377e-05
-1.85211644511378e-05
-2.2637082374477e-05
-1.90211963425144e-05
-1.18131058499805e-05
-2.11658776820909e-05
-1.31073943084091e-05
-2.26574122399546e-05
-1.29445062759564e-05
-3.50590150083993e-06
5.32773668003507e-06
-4.88998978973062e-06
-1.24134625371287e-05
-5.74971593525354e-06
-1.38886575677715e-05
-1.34057503092429e-05
-8.96202323146223e-07
-2.86763966942376e-06
-1.55921941979685e-05
-2.21571881609062e-06
7.13286541935429e-06
-1.47688581689586e-05
-5.28382403608655e-06
-1.13183987230681e-05
-1.86470786450667e-05
-1.9622619316615e-05
-1.43437085576177e-05
-1.82054369377598e-05
-1.27545811238344e-05
-3.26874776667911e-06
-1.79578872946157e-05
-2.21093410491056e-05
-6.35941142166724e-06
-1.44123640038106e-05
-1.89732619556905e-05
-9.05897853008611e-06
-3.1683092740446e-06
-1.51261834553035e-05
-1.6595018613237e-05
-1.80484067018925e-05
-1.74996929866458e-05
-9.80571505078631e-06
-1.5837574633509e-05
-2.13240124505543e-06
-1.00342995791452e-05
-1.64060958776264e-05
-1.76289584360097e-05
-2.42158654501715e-06
-9.17946768516798e-06
-2.58701959704724e-05
-2.75264330515041e-05
-2.90883090666469e-06
9.30871092214108e-06
-2.81115259535414e-06
-3.49380839934371e-06
-1.75250523680042e-05
-1.02087555751484e-05
-4.14222813084719e-06
-1.85409611704369e-05
-1.31361006674079e-05
-2.90066116336214e-05
-2.33626828227155e-05
-1.2095788453887e-07
-5.44173546920466e-06
-2.40419222751377e-05
-7.20037244404592e-06
-9.76031106810357e-07
8.52940991439769e-07
-1.69333048082432e-05
-8.85725325048733e-06
9.52721087791772e-07
-1.33061431859387e-05
-1.12907209045635e-05
-7.00363852091667e-06
-1.0764293394315e-05
3.29652177095114e-06
-4.57174793193624e-06
-7.90184728625376e-07
-1.55336753730204e-05
-2.30368121133314e-05
-1.12136163076473e-05
-1.12022418776359e-05
-1.20161712920618e-05
-4.1775486163973e-06
-6.47117561832789e-06
-2.68014608845733e-05
-7.76852541471545e-06
4.01239043693311e-06
-4.32114162571087e-06
-3.60402940355867e-06
-9.62138136607987e-06
-1.42886946593472e-05
-2.05187972682002e-05
-2.07739265909838e-05
-5.51619406481459e-06
-6.9829670660456e-06
-1.26053396099845e-06
-3.98609870582883e-06
-6.60658187511133e-07
-5.39531932069082e-06
-2.49461678445791e-05
-1.17232693201347e-05
-1.16053681228061e-05
-2.15638054344281e-05
-1.43171742576883e-05
-1.84924861538921e-05
-7.08165955020177e-06
-1.45689364666338e-05
-2.55258335573658e-05
-6.29755752023997e-06
-1.18521547472251e-05
-2.47387086031753e-05
-4.00494930534319e-06
-1.59700161744016e-05
-2.16860210577545e-05
-4.13041861743562e-06
-1.60816029093514e-05
-7.91998488448948e-06
-2.13272237217813e-05
-9.109668423361e-06
-3.36011908829212e-05
-2.63703377268044e-05
-2.21969548130277e-05
-1.26874651735248e-05
-2.43476935929281e-05
-2.29212573731488e-05
-1.43739837426644e-05
-7.9895530516425e-06
-1.35522258045111e-05
-2.47166834601271e-05
-2.11924959152101e-05
-1.795620336636e-05
-1.40574882406686e-05
-7.98158480977472e-06
-2.81835950066204e-06
-1.37154485003122e-05
-9.78668073883682e-06
-1.88253488139255e-05
-1.23121240259835e-05
-5.78564489050796e-06
2.8603590402528e-06
-1.23729619359092e-06
-2.13513157898279e-05
-2.01252521068349e-05
-2.16769103818675e-05
-1.26263175261071e-05
-1.779156093184e-05
-5.31510105643409e-06
-5.8054316595837e-06
-1.56578025080663e-05
-2.75585427157403e-05
-1.29486487375288e-05
-1.16072073758335e-05
-7.61733673652268e-06
-1.01820489743273e-05
-1.44125390565201e-05
-1.70240925952556e-05
-1.39776619757681e-05
-2.37211195012212e-05
-4.94889408936433e-06
-3.1556599664204e-06
-4.13128886077353e-06
-1.8610256459935e-05
-2.17808001810262e-05
-5.9624887840065e-06
-1.77263415013717e-05
-1.52131688151357e-05
-1.10825143364989e-05
-2.70381159578464e-05
-4.51108544190333e-06
-2.19328407929973e-05
-6.75150738969412e-06
-8.96267992310413e-06
-4.05188868004276e-06
-1.38420212833897e-05
-1.11990217165499e-05
-6.38369135976392e-06
-7.50240933907028e-06
-1.63614024358677e-05
-1.51939351948718e-05
-1.0979280042323e-06
-2.06695877525566e-05
-1.40838048274704e-05
-1.73969712260723e-05
-2.49582578420217e-06
-1.00808277382272e-05
-1.15006232308168e-05
-2.49246708651394e-05
-1.886335729007e-05
-4.2588970544055e-06
-1.65222012379967e-05
-7.18076556323058e-06
-1.44259479608451e-05
-9.29551232514994e-06
-6.64623030758907e-06
-5.18843802186754e-06
-1.18229733845648e-05
-1.4212380483681e-05
-2.67052717954343e-05
-2.08619429644889e-05
-9.08041397000632e-06
-3.33009670416959e-05
-1.75987193602442e-05
-9.83264819177563e-06
-2.05747518527443e-05
-2.39189242812511e-05
-1.70274269717076e-05
-1.3686753731905e-05
-9.18064355525792e-06
-8.49054034942798e-06
-1.11440997383975e-05
-1.76553388912302e-05
-1.02908593547062e-05
-1.89116140549079e-05
-2.1426411854613e-05
-2.01296443760804e-05
-1.99636989324729e-05
-1.63270476340324e-05
-1.48818373621015e-05
5.11324040915505e-06
-9.64766059648311e-06
-6.93276988298406e-06
-9.36280744175738e-06
1.08237383439344e-06
-2.61600240652944e-05
-1.27157515363391e-05
-1.65350875672172e-05
1.98449219075377e-06
-1.63033271322659e-05
-1.12834136352988e-05
-1.28276263469321e-05
-7.13318893168022e-06
-1.7462649894031e-05
-2.15483882478026e-05
-1.34574630354483e-05
-1.28233967803779e-05
-2.35151378675914e-05
-7.21289437106422e-06
3.62029507295254e-06
-2.04629345161955e-05
-1.37039469307048e-05
-1.90823912364828e-05
-1.77928724953295e-05
-2.8002424170297e-05
-1.48858452509028e-05
-9.37417780175245e-06
-9.54890227508561e-06
-6.40488687061824e-06
-2.827423429855e-05
-2.21477492276076e-05
-1.34317403592332e-05
-1.08019777763874e-05
-4.16737902294674e-06
-7.25465514203921e-06
-2.96570907678219e-05
-2.59740083682555e-05
-1.40590377318501e-05
-5.76893076009332e-06
-9.08469367126494e-06
-2.68996565934052e-06
-3.64317566961317e-06
3.44286605952724e-06
-1.06216820604562e-05
-1.44490053671623e-05
-6.82263656245254e-06
-9.72800493663064e-06
-3.9086441455257e-06
-9.85609805688846e-06
-1.57114815383803e-05
-3.82834520336553e-06
-7.81317665095048e-06
-1.73090743854169e-05
-9.79682816301246e-06
-1.02997954564416e-05
-1.17729914115264e-05
-1.56140223687899e-05
-6.10884184734676e-06
-2.11472873619542e-05
-6.86943282006511e-06
-1.96707030513798e-05
-7.81684931004844e-06
-1.73947484170968e-05
-1.59041843692063e-05
-1.66683506484352e-05
-1.23569279666311e-05
-1.67554160791434e-05
-4.54164710178799e-06
-4.19734094204221e-06
-1.11370510676706e-05
-6.23096335076616e-06
-1.47970751305849e-05
-1.76000900421174e-06
-1.18811131679435e-05
-1.10228101302253e-05
-5.71842402832065e-06
-1.00431937831776e-05
-7.62340375595499e-06
-5.7364499846648e-06
-2.23069715347796e-05
-9.8201538722855e-06
-2.44580212094036e-05
-6.12126046691623e-06
-8.45709118538558e-06
-1.16251122446156e-05
-1.66011988484287e-05
-1.89252600441336e-05
-6.37142625654414e-06
1.68278274167646e-06
-2.61630988836955e-05
6.89374164697828e-06
-9.63286066087149e-06
-1.69659258584675e-05
1.94603171750072e-06
-4.85009271311847e-06
-1.1263387017981e-05
-1.13271003465607e-05
-3.80929105772594e-06
-1.63252066574859e-05
-2.25719752643438e-05
-1.03298666004974e-05
-1.35506300413575e-05
-1.27095403209173e-05
-1.78457685318207e-05
-1.56632448810139e-05
-1.89964950472553e-05
-6.2684936485855e-06
-2.06529618192638e-05
-1.81626416723626e-05
-8.15170141770082e-06
-1.71571562306701e-05
-2.02575256007329e-05
-7.44484754994266e-06
-3.47651205479123e-06
-2.19181819865829e-05
-1.51083614068808e-05
-5.43531085554892e-06
-1.12754437838634e-05
-9.30921949988705e-06
-1.61637581868862e-05
-9.75437765110402e-07
-7.04162989482545e-06
-8.58875158466701e-06
-1.00278806560235e-05
-1.10381596219809e-05
-1.51683897147894e-05
-1.63462132688504e-05
-2.54185251075994e-05
-1.06180756746509e-06
1.73491243297811e-07
-1.7426124486879e-05
-1.07809020470319e-05
-2.60029984112075e-05
-2.5378818303901e-05
-1.53568279791944e-05
-1.65580923993526e-06
-1.25418293550718e-05
-2.15603088683059e-05
-1.16786688327977e-05
-8.83507994597246e-06
2.24898723259139e-06
-3.67661994231632e-06
-1.71084260882663e-05
-4.7331396495388e-06
2.69934714371846e-06
-2.30095118884731e-05
-2.38308928351469e-05
-9.31253038004435e-06
-8.46125121398039e-06
-3.73216224868242e-06
-1.35400530140827e-05
-2.02862960176679e-06
-4.43267051154733e-06
-6.32782207776677e-06
-8.56383156871852e-06
-4.23071361072873e-06
-2.20674101443529e-05
-1.03841197589098e-05
-1.68307026840009e-05
6.01936551697504e-06
-2.40246294277397e-06
-1.84603058398795e-05
-1.45328130421198e-05
-2.47783353240467e-05
-1.50021606033205e-05
-3.12900124668266e-06
-9.49715890213126e-06
-1.27559861892249e-05
-2.10944348448385e-05
-4.95768459391447e-07
-1.63642973413438e-05
-1.73716832731589e-05
5.50407793173463e-07
-1.48349826332855e-05
-9.06355119939071e-06
-2.47753963253493e-05
-1.77168997432697e-05
-1.73966226133221e-05
-2.78449830261128e-05
-2.14629160539503e-05
-1.52833093675744e-05
-1.33225347016837e-05
3.23829855602e-06
-4.66290081088719e-06
-2.80880721290192e-06
6.96276827864474e-06
-1.8581001411482e-05
-2.98593310849421e-05
-1.72677050577662e-05
-2.21549412479912e-05
-1.20912031052588e-06
-2.19401799911844e-05
-1.80500192037082e-05
-2.22675496704397e-06
-1.1411751908845e-05
-8.22495209685219e-06
-6.48548795718729e-07
-1.70069699693963e-05
-8.19372569690973e-06
-1.41984357196325e-05
-7.30763216318548e-06
-1.18162153230406e-05
-1.21366139002524e-05
5.16766099500388e-06
-9.32648056566533e-06
-7.16329348720901e-06
-5.61871967196394e-06
-1.28545858464415e-05
-1.07499045078973e-05
-1.55608024102204e-05
-1.52516615347579e-05
-2.34545889967382e-05
-1.05106738722428e-05
-8.37737266385787e-06
-2.41535372262685e-05
-7.92860549120662e-06
-4.45762554649492e-06
-2.68577949306589e-05
-1.21045908340729e-05
-5.32585215803821e-06
1.02628375394636e-05
-4.24760933422686e-06
-6.8370630061723e-06
-1.11801771615052e-05
-1.65512833660811e-05
-1.36051622832975e-05
-1.40410292678215e-05
-1.764686197963e-05
-1.79861496537433e-05
-2.14531268974462e-05
-2.6544601044474e-05
-5.41831904135736e-06
-1.31835584592026e-05
-6.84585471390626e-06
-1.30050436437699e-06
-1.46682828922509e-05
-7.82949528729397e-06
-1.75780991198621e-05
-1.49341165874659e-05
-2.52267175026688e-05
-1.03133055639279e-05
-3.7705768810516e-06
-1.57799769407916e-05
-1.89110273465135e-05
-1.86031502478444e-05
-1.29318826955495e-05
-1.52016457592351e-05
-1.13738158402883e-05
-2.18451811159728e-06
-4.0865868500666e-06
-1.20490514340902e-06
1.07052017309695e-06
-1.45771164375418e-05
-2.01756693148587e-05
-1.30334182332697e-05
-1.38088202306017e-05
-8.85378940052078e-06
-8.98231694694689e-06
-9.7842417377758e-06
-1.02148578847255e-05
-8.55231485425722e-06
-3.1562840506747e-07
-7.62037818260636e-06
-5.06171865047297e-06
-9.00452991467751e-06
-1.02456622800227e-05
-1.2446138194828e-05
-8.36236499277282e-06
-2.04701196022888e-05
-8.54594677501581e-06
-1.69843023233815e-05
-8.8761159496788e-06
-1.49850396225637e-05
-1.54953511771746e-05
-7.98525012866574e-06
-1.84520048985685e-05
-2.04467329059629e-05
-1.70394123909284e-05
-1.06800308310876e-05
-1.24421194591516e-05
-1.77884017980133e-05
-2.3420154833431e-05
-1.53096595168624e-05
-1.7855259923076e-05
1.7300198859394e-06
-6.32594176264433e-06
4.2458708324547e-06
-4.45678368665738e-06
-7.73328785759954e-06
-6.01417870127057e-06
-1.20910203197741e-05
-9.10494557163607e-06
-1.30261513513565e-05
-4.2819672828615e-06
-2.23006958365482e-05
-2.01698848156344e-05
-6.41956670380257e-06
4.93488154195243e-07
-1.1718837260923e-05
-1.5607822909771e-05
-9.52172378579444e-06
-1.79455610542915e-05
-1.11977469563573e-05
-3.88731345059764e-06
-1.67459121081293e-05
-1.12118334789303e-05
-7.61274361323937e-06
4.14955506563056e-06
-4.45680477070454e-06
-1.79104672502481e-05
-2.09343735616727e-05
-1.18731353931764e-06
-1.0845533749875e-05
-9.57498082488748e-06
-1.51011415902354e-05
-2.13376993914907e-05
-1.26634288266154e-05
-2.44902803487299e-05
4.38512656863219e-06
-1.93012069774463e-05
-1.5399269613851e-05
-7.19710737025505e-06
-2.40775419689091e-05
-3.99668556611357e-06
-5.06002910799695e-06
-2.20678252994625e-05
-1.0648055103599e-05
-5.05584452961072e-06
-6.59609398557953e-06
-1.60299121176764e-05
-6.99240009703146e-06
-9.22820253837528e-06
-2.32247421784687e-05
2.3322776139363e-06
-4.97876969813634e-07
-2.09807647597561e-05
-6.12221427129858e-06
-7.94766130013029e-06
-1.66944102882611e-05
-2.42455605442523e-05
-1.56232824303952e-05
-1.72839544102062e-05
-1.40321741367104e-05
-1.85440109351775e-05
-9.22578420909447e-06
-8.72828772033115e-06
-2.54827237944364e-05
-2.70547352298121e-05
-2.17635226675724e-05
-1.9060187525264e-05
-1.50468835070128e-05
-1.73378633663986e-05
-3.90051816287631e-06
-2.25582580900079e-05
-6.25727802460261e-06
-1.1891638124859e-05
-1.34982136985693e-05
-1.61864576097277e-05
-1.47574214231714e-05
-1.09997999701621e-05
-1.11655509501436e-05
-8.17110326118603e-06
-1.60616966314631e-05
-1.34475315368831e-05
-1.04361553104383e-06
-2.22392814368055e-05
-7.39879063764709e-06
-1.46665199528272e-05
-1.56027872022971e-05
-1.042261767723e-05
-1.46870056720121e-05
-9.85800247678023e-06
4.25074511322279e-06
-1.26341794252342e-05
-1.64814515687868e-05
-2.07470938693763e-05
-1.22753604613826e-05
-9.06435905576752e-06
-2.30737418258024e-05
-1.11733966196431e-05
-1.74868548897689e-05
-3.4240932399288e-06
-1.69480149764888e-05
-4.49529892115677e-06
-2.69095926026977e-05
-6.70343494623803e-06
-3.79757061093224e-06
-1.7730354249135e-05
-1.37990256097891e-05
-2.67961125786965e-05
-1.63546342275292e-05
1.0628114195167e-06
8.12486393127333e-07
-5.21086853481257e-06
-7.80929692427468e-06
4.53243527995646e-06
-1.0561519733823e-05
-1.12387562671782e-06
-3.81575790491632e-06
-6.82707898289583e-06
-3.12878473097479e-05
-7.37161052979578e-06
-2.48232948104163e-05
-1.22164885385621e-05
-6.95294297802357e-06
-2.35967244874706e-05
-9.2839127065104e-06
-4.73262511979862e-06
-1.15296671924188e-05
-1.88986447831902e-05
-8.19383613794151e-06
-1.08883486455731e-05
-7.57944970745422e-06
-6.16947683884706e-06
-1.75917492257222e-05
-7.4068838678061e-06
-1.58613544576242e-05
-7.42713128148216e-06
-4.17668179950017e-06
-2.44999657890167e-05
-1.48578022773891e-05
-1.49675914880117e-05
-7.90676649086088e-06
-9.57642324225117e-06
-1.21803564442351e-05
-1.63966828416081e-05
-5.59285519314684e-06
-1.44089772981909e-05
-8.6889099544075e-06
-1.39835267399929e-05
-1.32771640269052e-05
-1.82609149562627e-05
1.59920078693338e-06
-6.46276499283108e-06
-2.09553928370653e-05
-2.62404467192825e-06
-2.29222380261907e-05
-1.2407422365723e-05
-1.50675821129698e-05
-1.53265464479322e-05
-9.6940377575421e-06
-8.72701860356451e-06
-1.6135734161544e-05
-1.72589010828248e-05
-1.6296670832355e-05
-1.61170131806192e-05
-9.21752527923289e-06
-1.0479635716788e-05
-2.49865217432973e-06
-2.10146146527924e-05
-4.48429519925491e-06
-2.5456452363232e-05
-2.3475975359486e-06
-1.43318703613513e-05
-1.80912620600292e-05
-9.13218700843789e-06
-1.30225755027354e-05
-1.83284264606305e-06
-9.31335360222189e-06
-1.70030183025377e-05
-1.26480576462569e-05
-2.08821202732895e-05
-1.44941987784268e-05
-1.13373327526508e-05
-2.58675996486311e-05
3.81583251028848e-06
-9.45846353807928e-06
-1.92257448780963e-05
-1.09535660526395e-05
-1.64709341193514e-05
-1.3844940920783e-05
2.40309601864632e-06
-1.00855973947543e-06
-1.69767389889957e-05
-1.2093046700896e-05
-1.09187010884686e-05
-1.09912280383343e-05
-2.10804454137472e-05
1.23822592354238e-06
-1.52035711695641e-05
-1.37364055119396e-05
-1.24183211492446e-05
-7.66819965858442e-06
-6.42911800938021e-06
-9.53401418797299e-06
-5.65494718233274e-06
-1.94783067757907e-05
-4.19644002490904e-06
-1.13566837122301e-05
3.76986762916726e-07
-1.96886276068821e-05
-2.06550200476432e-05
-3.9857669733008e-06
-7.0433345478438e-06
-6.54690901958443e-06
9.5439871059616e-06
1.76642411259407e-06
2.52420689767913e-06
-9.14180358274408e-06
-1.35746650595853e-05
5.87861097769298e-06
-1.50338940572068e-05
-2.12589259202595e-05
-9.30639955315365e-06
-8.42799311947067e-06
-9.26827865658342e-06
-1.2046366215404e-05
-1.37433085565045e-05
-1.3820038176259e-05
-1.52250241271149e-05
-1.63008002890445e-05
8.62382210467995e-07
-1.9403766909567e-05
-9.06494433646944e-06
-2.52365898980978e-05
-1.18678555501554e-05
-2.18316031232119e-05
-1.48035718566998e-05
1.97198420700548e-07
-8.09230883122638e-06
-5.67048821249362e-06
-2.02407876712368e-05
-1.89630616300565e-05
-3.85480216948746e-06
-2.12662306465679e-05
-1.14333218606468e-05
-7.71617498009702e-06
-1.62590744812936e-05
-4.22710560458866e-07
-1.70439438859334e-05
-2.55830004654952e-05
-7.41239999787484e-06
-1.82054783277594e-05
5.5185317443349e-06
-2.04636804604065e-05
-2.26869423750034e-05
-1.39450407214877e-05
-1.5761059464911e-05
3.70898785058868e-06
-9.00679984633029e-06
-1.3788971327049e-05
-2.38621131010209e-05
-1.44929380612218e-05
-1.58424457475047e-05
-2.31968810303103e-05
-8.83047827493601e-06
-1.45579836516943e-05
-4.73477029372506e-06
-1.55598016068981e-05
-1.99276939351335e-05
-2.41714777118438e-05
-1.4064525667618e-06
-1.16916760274182e-05
-6.87423973790341e-06
-1.6274012730611e-05
-1.27670862111204e-05
-3.40386593227831e-06
-1.08600329269673e-05
1.94156462430067e-06
-1.29255554753177e-05
-2.98661904385737e-06
-1.73276274373187e-05
-1.22582470474002e-05
-4.04478310362758e-06
-6.06675374663851e-06
-2.07731632007025e-05
-1.67124981156214e-05
-2.33894939165694e-05
-1.11218446494213e-05
-4.94564206623148e-06
-2.42055749553799e-05
-1.32618462702241e-05
7.47769943406415e-07
-2.22074023009498e-05
-8.84398946534399e-06
-1.12661272060532e-05
-1.3362286209691e-05
-1.20064879614234e-05
-2.22649052412024e-05
-2.46629598607613e-05
-1.90855278996605e-05
-2.68222398544724e-05
-1.18466274835155e-05
-2.66748215670353e-05
-1.58532875013002e-05
-1.65788032027344e-05
-8.48936123340505e-06
-2.50936288835105e-05
-1.36625773816078e-05
-1.63418048377205e-05
-9.12126806602151e-06
-1.09997045838276e-05
-1.72222466692282e-05
-9.18304507680492e-06
-8.94806822237021e-06
-2.79006121795939e-05
-1.36972554599351e-05
-1.35778215201051e-05
2.24673801622608e-06
-2.3429612422597e-05
-1.44639893377944e-05
-1.11614596401799e-05
1.31107195061546e-06
-1.85807181314552e-05
-1.16470600894577e-05
-2.11276700862278e-05
-3.219084494957e-06
-1.33627002225342e-05
-1.67108711194651e-05
1.91188235533319e-06
-2.3289742245302e-05
-4.24298688371618e-06
-9.54800743827563e-07
-4.73808081597142e-06
-1.55030050021226e-05
-1.4337997328341e-05
-2.93487849470003e-05
-1.41049961462202e-05
-1.16604992164803e-05
-6.92398611825587e-06
-7.68113568148751e-06
-2.46786165793868e-05
-1.6278881495168e-05
1.00074002136454e-06
-1.388621108725e-05
-2.32519060836807e-05
-6.81663263978365e-06
-1.42787040406194e-05
-1.07475342722774e-05
-5.23648584879637e-06
-5.53364596904622e-06
-1.58732698068118e-05
-1.07461743734421e-05
-1.74041360258554e-05
-1.24671934716073e-05
-3.27602202966301e-06
-1.66436181440476e-05
-1.73725940267339e-05
-1.34976826906519e-05
-5.71514735350741e-06
-1.6381355829471e-05
-2.90693717293662e-05
-1.9100800464739e-05
-1.57633614229897e-05
-1.03160468832361e-05
-1.84134438115608e-05
-2.90479086296275e-05
-5.50044987443779e-06
-4.9155976227817e-06
-2.36202805460734e-05
-1.20268934715046e-05
-1.42978698982685e-05
-7.91230278677543e-06
-2.19253069122799e-07
-2.47421700146724e-05
-1.54657800722743e-05
-2.02433291945343e-05
-1.2183926169656e-05
-2.4967813729836e-05
-2.00433302068325e-05
-1.42435141494976e-05
-1.10193314690862e-05
-1.11045817316962e-05
-1.80150955536232e-05
-7.32588787805076e-06
-6.35969578571765e-06
-7.57541740325185e-06
-1.03639651623802e-05
-1.40843123713832e-05
-5.1354163809485e-06
-1.50829644367814e-05
-1.71375741055128e-05
-1.25335977753464e-05
-1.0519502629335e-05
-2.27527276431709e-05
-3.56751415561084e-05
-2.23417212841026e-05
-1.73984618386127e-05
-1.30656762441875e-05
-5.26481694518317e-06
-2.42266843995768e-05
-1.44084658213791e-05
-1.87053111202271e-05
-1.47393635608236e-05
-2.2990728488031e-05
-8.8798039665025e-06
-1.7291213204264e-05
-1.46896820214077e-05
1.45093451925171e-06
3.535740465468e-06
-3.33124459400673e-06
-1.34858563471511e-05
8.41313673587614e-08
-1.3153619729192e-05
-2.81518687280324e-07
-7.23267784205718e-08
6.17778334720181e-07
-2.04592581679401e-05
-3.87936134770878e-06
-2.23473992485928e-05
-1.75138179605268e-05
-1.34997964625096e-05
-1.3882394952272e-05
-7.21922942854346e-06
-9.26155250590694e-07
-2.03233277061787e-05
-2.88396273214545e-05
-1.19224064169701e-05
-8.76180409691948e-06
-1.92355118715688e-05
-4.02846440156121e-06
-6.22384101315351e-06
-4.4673047836626e-06
-1.25312735920202e-05
-9.82977354327536e-07
-6.74259934852179e-06
-3.18125680400863e-06
-1.56512896024376e-05
-8.31014996077494e-06
-1.69858530875643e-05
-1.65892914472317e-05
-2.68746972886139e-05
-3.69433962464859e-06
3.72036629715986e-06
-4.79849423249104e-06
-6.14583689691496e-06
-1.07100694160753e-05
-2.14380352989245e-05
-1.52552419890693e-05
-2.03673924143866e-05
-3.17049404829889e-05
-2.01176338799417e-05
4.41195056957755e-07
-2.40418565916828e-05
-1.44946093241488e-05
-1.46030680717218e-05
-6.75256884445527e-06
-4.4963111829426e-06
-2.58650777659427e-05
-2.06807732415874e-05
-2.00568285486449e-05
-7.93002728704606e-07
-9.78044412770909e-07
-5.83853092899078e-06
8.86135810761262e-07
4.33424493951287e-06
-1.92132790702301e-05
-2.22728991662601e-05
-1.54685701452078e-05
-1.00253374725061e-05
-8.33260044933477e-06
-7.12586502725715e-06
-1.42371934085556e-05
-1.43410621386542e-05
-1.14263545290153e-05
-5.83505834280748e-06
-3.03498004524257e-05
-3.63167704649666e-06
-6.51150385394147e-06
-1.66328727160926e-05
-1.10289006039653e-05
-2.75411593434408e-06
-1.11625064356417e-05
-1.99011787618713e-05
-1.65504166866913e-05
-2.30872757532027e-05
-1.8827366790611e-05
-1.0036737817978e-05
-8.16891762352523e-06
-1.40693896586133e-05
1.80653091562859e-06
-8.59717071398224e-06
-1.59859803108215e-05
-7.94466767537539e-06
-7.26979361857583e-06
-1.76374390325271e-05
-6.03631724859306e-06
-5.89738396680947e-06
-2.74887978953452e-06
-5.93552010516889e-06
-1.38335876059919e-05
-2.3191568265186e-05
-1.03098985922422e-05
-1.79572553853703e-05
-2.58586966700118e-05
-1.85842486488771e-05
-1.94150783609542e-05
-9.59125463233877e-06
-4.55072372553991e-06
-6.54093979773365e-06
-2.31962083041544e-06
-1.24596482580002e-05
-2.72308396840069e-06
-1.05428181638887e-05
-1.08245897112128e-05
-1.08761899045799e-05
-7.07538958966237e-06
-6.04119799359742e-06
-2.47156415130545e-05
-1.53407196570548e-05
3.98516019520556e-06
-1.65034026996725e-05
-1.49230151328024e-05
-9.8030159183921e-06
-2.26347931555377e-05
1.13511457635631e-06
-2.00017740578128e-05
-9.64512150822346e-06
-1.33388402910801e-05
-1.96206336140553e-05
-7.95300566537614e-06
-1.09553450594744e-05
-6.46107292434446e-06
5.09006956480429e-07
-4.7605132839274e-06
-1.25952748502789e-05
-2.41085022478181e-06
-2.81093634631737e-06
-1.96451968984943e-05
-1.64682183645334e-05
-6.38681077341468e-06
-1.88506583569335e-05
-1.21552209773725e-05
-1.69742238262234e-05
-9.62356833130001e-06
-1.0387914580473e-05
-1.17461194584928e-05
5.7453518833533e-06
-1.91879961555188e-05
-2.07326023495931e-05
-2.09465921024268e-05
-2.19502867210784e-05
-6.088469443136e-07
-2.82998679359631e-05
-1.27144082336868e-05
-7.24299755779534e-06
-1.38302791221356e-05
-3.12980748603946e-06
-1.0909567658132e-05
2.58599740242117e-07
-1.54769425213957e-05
-2.07401615179254e-05
-1.85979726339451e-05
-7.36417504231536e-06
-6.61377703192797e-06
-1.67227300469104e-05
-1.37180086135837e-05
-1.19457885370972e-05
-4.46278985396632e-06
6.82224868016977e-06
-1.55493033782278e-05
-1.70239330687456e-05
-2.28726405742615e-05
-1.03818913606576e-06
-5.56444512641173e-06
-1.43617140992219e-05
-3.61478873418158e-06
-7.76888639689731e-06
4.96811379597155e-06
-5.94723022215753e-06
-1.23024362405697e-05
-1.66215310828006e-05
-1.09852058504579e-05
-2.17022180340408e-05
-1.22940022300647e-05
5.05207714513198e-06
1.05957506868943e-06
-1.63359092937008e-05
-1.98184831010295e-05
-2.02441047352161e-05
-2.40268906761358e-06
-1.01067620599118e-05
-1.52753301273375e-05
-2.93575783011445e-06
-5.73674505574432e-06
-9.87449388240667e-06
-7.77028080699753e-06
4.59604405296375e-07
-6.22447139596401e-06
-3.48646291083971e-06
-1.27947758515304e-05
-3.3373690009974e-05
-8.8316082742441e-06
-6.62321518775472e-06
-2.59510029153055e-05
-1.28701289502454e-05
-1.37123845212259e-05
-1.43136488344078e-05
-1.7310542684849e-05
-5.55889361161542e-07
-1.60455291558697e-05
-7.09765403497942e-06
-1.30384496509422e-05
-1.68449315450488e-06
-7.13096167078713e-06
-1.87103623838885e-05
-8.74455928686165e-07
-6.02011317828045e-06
-1.8141967649327e-05
-1.99149644187763e-05
-2.4350392373769e-05
6.4807719694248e-06
-2.13150989334472e-05
-1.5084939615127e-05
-6.5600011559646e-06
-1.01898607986312e-05
-2.27485449156868e-05
-2.6870355943204e-05
-7.14101732603181e-06
-1.77629082277358e-05
-1.12516540224265e-05
-2.29380016277725e-07
-1.9064268342426e-05
-1.51038531787467e-05
-1.72428574240796e-06
-1.07030944436204e-05
-3.92198946588391e-06
-1.18855758520436e-05
-2.11849429516534e-05
-1.07413259126934e-05
-1.50847136760034e-05
-1.80843607403102e-05
3.8358684543456e-07
-1.73607838496598e-05
-1.3675303739077e-05
-4.80113384946586e-06
-1.95027116848531e-05
-3.84898967323842e-06
-1.81500368159775e-05
-7.70769094519262e-06
-1.57775210758285e-05
-1.56479050016814e-05
-1.35016710099033e-05
-1.22931809540902e-05
-2.07992107862959e-05
-3.66283881469968e-06
-2.46263210941528e-05
-1.6895437214679e-05
-6.95345887724123e-06
-1.14097524152867e-05
-1.46484129883323e-07
-1.22434352126765e-05
-1.59087051575102e-05
-1.46212734282473e-05
-2.00320706847145e-07
-5.11879145329787e-06
-1.75888660048967e-05
-1.24094265051275e-05
2.87887088408082e-07
-4.10280291233489e-06
-2.59470389580153e-06
-1.58833523554183e-05
-1.97512278587801e-05
-2.14497491783497e-05
-1.87675508020936e-09
-1.52544781494694e-05
-1.38648756946602e-05
-1.63267522207128e-06
-1.94878596106698e-05
-1.06503219382372e-05
-1.71633774332673e-05
-1.01134597753645e-05
-1.71600713556733e-05
-9.02823169110768e-06
-9.24949204458527e-06
-2.06465484564663e-05
-1.86772378679279e-05
-1.42098932183896e-05
-1.18089893539749e-05
-1.36740435803349e-05
-1.64000130085729e-05
-9.64386220366976e-06
-1.03379771217463e-05
-1.38472768909496e-05
-2.35198351862348e-05
-2.49745580444398e-07
-2.32224358213388e-05
-8.64299884406787e-06
-1.81130593159747e-05
-1.33303950615954e-05
-8.20828476222123e-06
2.38176402596791e-07
-1.39863247899948e-05
-2.84157583271339e-06
-4.10925448747156e-06
-1.2617924225914e-05
-5.96230148400331e-06
-9.63825112204052e-06
-2.20556540940232e-05
-1.30744969548815e-05
-2.89591403176203e-05
-1.24698228097242e-05
-9.29336680925643e-07
-1.4400550696227e-05
-2.14292849370753e-05
-1.70183098348008e-05
-2.10408164257517e-05
-1.43737454823382e-05
-6.11359563720723e-06
-1.58292486175431e-05
-1.19113476292399e-05
-1.86516835762479e-05
-9.30648020993127e-06
-1.95156999362386e-05
-9.09723963905349e-06
-1.0643569807057e-05
-1.98218129410504e-05
-7.01553884484874e-06
-1.93262683525386e-05
-2.20716992633284e-05
-1.53943531885423e-05
-1.85598424382598e-05
-1.95652258246729e-05
-1.22765571582867e-05
-1.81403800303093e-05
-4.03302606059815e-06
3.99482388054131e-06
-6.09852496127861e-06
-1.97459935522556e-05
-8.6810938514779e-06
-1.16968409496861e-06
-9.65457040018741e-06
-1.69635710150455e-05
2.2583752376411e-06
-2.22332231749599e-05
3.29669761356955e-07
-1.11880285294287e-05
-1.64114155207683e-05
-1.66084535478447e-05
-1.78629847563428e-06
-9.585911986124e-06
-7.2172611220361e-06
-4.05943915000928e-06
-1.48239614547215e-05
-9.91857588860051e-06
-6.15397838597812e-06
-6.67291428410185e-06
-1.5772408940815e-05
-3.7116540108794e-06
-1.46083962062667e-05
-2.45737819512134e-05
-1.58380520453767e-05
-6.69601673882248e-06
4.84101525820255e-07
-8.72531481770484e-06
2.47876322599888e-06
-1.59544582590509e-05
-1.20161201745504e-05
-7.16438293274874e-06
-1.30790557710201e-05
-9.70914119316581e-06
-1.04051500873678e-05
-1.09900191598295e-05
-8.76148420194697e-06
-1.3050265536629e-05
-8.15675977403875e-06
-1.07481194725226e-05
-8.76654318196821e-06
-1.42884412841566e-05
-8.09063031222749e-06
-1.41133624853924e-05
-1.99795228894547e-05
-1.49935973386879e-05
-7.26301422919065e-06
-2.11612456121542e-05
-4.16526641041032e-06
-1.26421168125727e-05
-1.61590259784137e-05
-1.59267908497181e-06
-1.36189830029696e-06
-2.10566913623731e-05
-1.75232493647936e-05
-6.69173605664702e-06
-1.65251515245752e-05
-2.32655336429908e-05
-3.53457177930029e-06
-2.75465843846484e-06
-2.26460173221035e-05
-8.98937911935641e-07
-6.69985267861209e-06
-9.05266271604305e-06
-1.75351009759392e-05
-1.13225491551376e-06
1.36622970919091e-05
-6.18013778098437e-06
-1.26381427301691e-05
-3.68515400154279e-06
-4.73887681496747e-06
-1.02494073385785e-05
-1.24819555145106e-05
-9.21600694671888e-06
-4.6336908340612e-06
-1.28781369971859e-05
-1.95586048323438e-05
-1.11697088427221e-05
-7.92981884584904e-06
-2.69330540481912e-05
-1.86509841368753e-05
-1.61401573207349e-05
-1.38131531778566e-05
-1.40765198580342e-05
-1.61008677755545e-05
-4.50380605462878e-06
-5.06899348625202e-06
-8.38111836863992e-06
-1.0397771684595e-05
-9.61809297239824e-06
-6.75067043121014e-07
-1.40973581269478e-05
-1.79285405389533e-05
-1.47135051779189e-05
-1.38736656175842e-05
-1.82340936120893e-05
-1.18864125106409e-05
-6.76991182636816e-06
-1.21125869595147e-05
-1.3558989880604e-05
-3.19865216635271e-06
-1.69035529427964e-05
-6.59257827335747e-06
-1.97640776015362e-05
-1.45504039250195e-05
-2.22285019821981e-05
-8.87741265801871e-06
-1.43979425852737e-05
-1.55600391831121e-05
-1.1776012469386e-05
-5.56416294416819e-06
-1.25186009951284e-05
-2.45144835245864e-05
-1.85181647016688e-05
-1.20964348745456e-05
-8.73123887579366e-06
-1.43898288651582e-05
1.21899968567223e-06
2.91373935395696e-06
-1.98497975499148e-05
-1.42895393572902e-05
-1.56531653434514e-05
-2.02285180900311e-05
-2.29296385810351e-05
-2.22485482401281e-05
-2.32722246888379e-05
-9.9659303748267e-06
-2.05899913680993e-05
-1.06762954489985e-05
-1.44342376953057e-05
-1.59634967198433e-05
-1.59867570632868e-06
-9.7245402627838e-06
-2.20792490170683e-05
-1.88277070288906e-05
-1.11495441845552e-05
