# Supplementary material for: Research on computational propagation and identification of mine microseismic signals based on deep learning
Source: PLoS One. 2025 Oct 22;20(10):e0334641. doi: 10.1371/journal.pone.0334641 (PMC12543183; doi:10.1371/journal.pone.0334641)
Supplement: S11 Data — (ZIP) [file pone.0334641.s011.zip › 000101100002600.xlsx_0.txt_24.txt.txt]

-2.21612086819231e-05
-2.65531794477626e-06
-2.58181016734339e-05
-1.20949937767559e-05
-1.68904666900879e-05
-6.75987009263605e-06
-1.71709929995006e-05
-1.40796673849617e-05
-3.30738428565145e-05
-1.78364624370957e-05
-2.71536309465223e-05
-1.25102480312994e-05
-3.19184596934846e-06
-2.1296558414672e-05
-2.02874250457589e-05
1.23950015931725e-07
-2.15593771986222e-05
-3.18222193899457e-06
-1.51946817077124e-06
-1.33717021439541e-05
-2.77484008688586e-05
-1.67954001598167e-05
-2.01878642288734e-05
-1.19120034638168e-05
-3.00505069563195e-06
-3.77252135370571e-05
-1.50251547081485e-05
-9.71423624776706e-06
-2.59439675646393e-05
-3.12508349396079e-05
-2.17114354322818e-05
-2.03754623641739e-05
-1.43427717520211e-05
-8.6468177966012e-06
-1.22470975914031e-06
-3.66364997187e-06
-9.73921676391191e-06
-1.25937757553937e-05
-1.30402357509964e-05
-1.75462657095064e-05
-1.28746485121521e-05
-2.69889093892317e-05
-2.54334378143121e-05
-1.91003760696934e-05
-1.60662637715777e-05
-1.45933589581267e-05
-1.02411901613525e-05
-1.42674684230909e-05
-2.28559758070844e-05
-1.50005355760574e-05
-1.5264524281233e-05
-1.79650671163998e-05
-2.57691012393941e-05
-1.14702327047114e-05
-2.70554105146624e-05
-5.68836232509672e-08
-6.95678409993127e-06
-2.10398757442761e-05
1.89019170323663e-05
-2.67958382314419e-05
-6.05972768642795e-06
-1.31652968131411e-05
-3.18155955445469e-05
-6.98726826853243e-06
-1.76180319212909e-05
-9.75539825389273e-06
-1.02459717137255e-05
-3.58317030680354e-05
-1.25765143013705e-05
-1.00527560539023e-05
-2.40770322305953e-05
-1.12901590695489e-05
-7.25842919838618e-06
-4.44871554503028e-06
4.69759056991205e-07
-7.05956188695572e-06
-2.49670216095883e-05
-8.70407564027715e-07
-8.40389085133662e-06
-2.03148744424226e-05
-2.76584623062424e-05
-2.72729358968336e-05
-9.42803966772234e-06
-1.84444622307562e-05
-1.30474076493364e-05
-2.00730527261208e-05
-1.70242340594416e-05
-1.48040101975096e-05
-3.02247656096737e-05
-2.60332490471544e-05
-2.35772385977107e-05
-3.72183462266898e-06
-1.41905632722044e-05
1.94835165532398e-06
-2.08555099707747e-05
-1.95230332038774e-05
-2.20927707398672e-05
-2.09314768175067e-05
-1.80474105005199e-05
-1.80411576445672e-05
-1.3714433050957e-05
-3.50944973146787e-05
-1.23712262837363e-05
-2.36541825462068e-05
-1.48763001933114e-06
-1.21328049847807e-05
-1.76432119502855e-05
-1.06357925831816e-05
-1.06281636825164e-05
-2.67092739759589e-05
-3.62848270188662e-06
-1.78715420211987e-05
-1.50903547037873e-05
-1.25322028334312e-05
-1.30401754445204e-05
-9.42551700427394e-06
-2.27594772111167e-05
-1.84022330333063e-05
-2.15118811409179e-05
-1.87575906217323e-05
-1.25913345320486e-05
-1.2310226487757e-05
-2.97146981701405e-05
-2.79084241022961e-05
-9.24131405867148e-06
-2.0809766557385e-05
-7.35304178384381e-06
-1.35247786934519e-05
-9.70645097797409e-06
-1.82917976230283e-05
-1.37792740737852e-05
-1.4908654126896e-05
-8.80555898408869e-06
-1.61940381361301e-05
-6.18905807447862e-06
-2.18570181890442e-05
-1.47728925488814e-05
-1.50189965699429e-05
-2.85018720229784e-05
8.15041697788657e-06
-2.26602436249493e-05
-1.67990012198864e-05
-1.70664721573195e-05
-6.38466344556086e-06
-1.13712066201812e-05
-2.8370899084745e-05
-1.96898436074764e-05
-1.78495199185911e-05
-8.69854302178077e-06
-3.84202209695895e-06
-9.84704188376976e-06
-2.30244225398242e-05
-4.01801514025244e-05
-3.14379887337363e-05
-1.33830269770542e-05
-1.36409919286479e-05
-3.12536091923846e-05
-3.98593894967641e-06
-4.4491563891474e-06
-2.02374319931485e-05
-1.91637351147219e-05
-9.90164206495966e-06
-3.42132863530302e-05
-3.39214405972915e-05
-1.14620704987819e-05
-2.68802437938226e-05
-1.13382729199842e-05
-8.01236330128815e-06
-1.79471057182553e-05
-2.57548622329887e-05
-3.927777819269e-06
-1.89139258218343e-05
-1.4768527792676e-06
-2.3238320327841e-06
-9.46902100590671e-06
-1.47646780434539e-05
-1.69908098456914e-05
-1.67917035013536e-05
-2.73384701533178e-05
-1.35865126509278e-05
-1.73595273673421e-05
-2.46503205810864e-05
-5.61541646637997e-06
-8.62896833369932e-06
1.52313416904672e-06
-6.31497482711842e-06
-3.15189881060711e-05
-1.35905568859907e-06
-1.40090383552953e-05
-1.13310384983477e-05
-2.95957552920496e-05
-1.81371851877601e-05
-2.08157037449939e-05
-1.31674960555905e-05
-3.11686066385216e-05
-1.98257082692954e-05
-5.62760248093065e-06
-1.33434960234263e-05
-2.11831776092666e-05
-2.05712101875251e-05
-2.49663360971434e-05
-1.23515315120956e-05
-1.30479422066324e-05
-3.09851430550291e-05
-1.66390502796491e-05
-7.02257211604844e-06
-1.80526900631561e-05
-2.99581187258668e-05
-3.10689941984063e-05
-2.91343589009399e-05
-1.58010944528376e-05
-4.24787220763411e-06
-2.00625899251487e-05
-1.68338208872452e-05
-1.57231128051493e-05
-1.91976828113432e-06
-2.60558714024469e-05
-1.13172175287099e-05
-3.39042490331368e-05
-2.14111233882827e-05
-1.67202965022577e-05
-1.43994063576123e-05
9.73102618650078e-06
-3.9448016443326e-05
-7.10923034129393e-06
-2.64723795540584e-05
-1.10103617214878e-05
-2.31483696703511e-05
-3.00320652690909e-06
-9.33304968344717e-06
-1.96077561366456e-05
-1.0489263450357e-05
-8.80916610203933e-06
-2.74213344406148e-05
-2.09235161646816e-05
-1.5785665066011e-05
-2.73304738879339e-05
-2.93082381835449e-05
-6.36049091348697e-06
-1.18419932877382e-05
-2.19959385012793e-07
-2.00637448590089e-05
-2.88112097431798e-05
-2.25223598920848e-05
-2.15577635458534e-05
-1.5076856955443e-05
6.1531697229162e-06
-2.08337481675622e-05
-3.8871734085528e-05
-2.31634943081393e-05
-2.0844184278063e-05
-2.17197621740588e-05
-1.01811104555155e-05
-5.87223238244129e-06
-2.76425476408128e-05
5.24893776392341e-06
-7.51369462294996e-06
-1.71880504964718e-05
-2.00856299477901e-05
-7.22471665666767e-06
-8.1499054136947e-06
-2.86671419335182e-06
-4.23373269808294e-06
-1.57382406833198e-05
-2.63574558506798e-05
-4.4005115023531e-06
-2.45241901024655e-05
-1.43523649550295e-05
-5.76260145990829e-06
7.56633606700388e-06
-4.08759873510571e-06
-1.09207087671898e-05
-2.62141198239724e-05
-2.67244546075869e-05
-2.85210219585674e-05
-3.45081930285306e-05
-1.26325728185022e-05
-2.26200441414661e-05
-2.96182985358468e-05
-1.47992775464554e-05
-2.8993038288673e-05
-2.24168401263595e-06
-8.32519157477978e-07
1.12235546442991e-05
-1.81617194792289e-05
2.1928757863364e-06
-6.36442793072745e-06
-2.28870761927284e-05
-9.52101667836585e-06
-4.3209227338772e-06
-8.12478835453894e-07
-6.51260401494553e-06
-2.10469771064143e-05
4.37659036199313e-06
-1.37285862660248e-05
-1.58905891393839e-05
-2.31800934088065e-05
-3.15600250134942e-05
-1.86210653804976e-05
-2.728596158418e-05
-7.56617065414034e-06
-6.21948590720214e-06
-3.01639679390927e-06
-2.92777563072902e-05
-1.39351171163888e-05
-1.51035706412906e-05
-5.683038408834e-06
-3.13360408965434e-05
-1.44900146897329e-05
-1.29147776161173e-05
-1.4668951095145e-05
-1.20742900311307e-05
-2.14507315072611e-05
-6.0737751772868e-06
-7.75457651484525e-06
-5.63073192858558e-06
-4.44781365056232e-06
-2.64988045686465e-05
-1.65861923540141e-05
-1.81735923860157e-05
-4.17688150718611e-06
-5.94121827119396e-06
-2.59163820285985e-05
-5.77949842237077e-06
-1.40958704159985e-05
-1.76375414224216e-06
-1.62139582965008e-05
-2.30181740640857e-05
-1.10247194313745e-05
-2.28325032519841e-05
-9.03857380487651e-06
-8.85760022327854e-06
-2.36895552908625e-06
-2.72908181157724e-05
-1.90013662717462e-05
-1.32672533198782e-05
-3.76274354643245e-05
-7.33720931821193e-06
-1.31172558660278e-05
-2.01629792543254e-05
1.50573595606517e-05
-2.28909442575518e-05
-1.77051249201325e-05
-3.50818685872728e-05
2.87810644029245e-06
-1.07396203383754e-06
-1.20664018142518e-05
-9.91013423762443e-06
-7.24757250961989e-06
-1.06967920923904e-05
-1.36832549287725e-05
-1.32967378598565e-05
-1.27317782404799e-05
-7.44090159794529e-06
-4.56207708493179e-06
-3.02720784477343e-05
-1.28928915960038e-05
-1.41379949371795e-05
-1.91484688300877e-05
-1.69787530394206e-05
-2.14118456878764e-05
-2.51373053459029e-05
-2.59674633141301e-05
-8.59919816803525e-06
-1.70305180286283e-05
-6.36575594400889e-06
-1.75273393716277e-05
-2.96975817648058e-06
-1.51039993236376e-05
-1.1963207777651e-05
-2.45962879859319e-05
-3.8039846121739e-06
-1.90259928411125e-05
1.04151142325374e-06
-1.84795920872414e-05
-4.82343478583675e-06
1.8039703711949e-06
-2.57590544436543e-05
-1.74551027824026e-05
-1.67751594579933e-05
2.72538085054342e-06
-1.10254066176444e-05
-2.11634685192526e-05
-2.81746619910418e-05
-3.30824323536705e-05
-9.57981695539514e-06
-7.81414249915634e-06
-5.75322948917861e-06
-2.64419536707423e-05
-6.64863511972775e-06
-7.76984063403159e-06
8.75016386479491e-06
-2.75321724378598e-05
-1.23904505689097e-05
-2.27798892005135e-05
-2.22090069332085e-05
-6.44238785859072e-06
-8.92077134383699e-06
-2.87848535177457e-05
-6.82405318387698e-06
-2.30276045471029e-05
8.90798835617487e-07
-1.28919907785228e-05
-2.19498464853236e-05
-1.62687728385765e-05
-5.95883824507861e-06
-2.59519497839494e-05
-1.23137198963348e-05
-1.39344361855966e-05
-1.50175148232271e-05
-1.59422550037595e-05
-3.63712871025602e-05
-1.72304397303799e-06
-1.41810542911267e-06
-1.2904070275957e-05
-1.03348183800208e-05
-2.06673335623155e-05
-1.80737659577895e-05
-3.97445920987674e-06
-1.6941413469916e-05
-1.54780484926567e-06
-2.32490145071954e-05
-3.15944658549258e-05
-2.51628731685131e-05
-2.2133489493435e-05
-1.58104599084838e-05
-1.97812537985138e-05
-2.00170074376649e-05
-2.02719357984049e-05
-8.99288119324821e-06
-2.26886214308471e-05
-1.37560389470177e-05
-1.74268938897412e-05
-1.8135307152007e-05
-1.57253153934417e-05
6.40912653256859e-06
-6.07494414429046e-06
1.82517597805553e-06
-1.67608395820405e-05
-9.4649531604614e-06
3.95270708768639e-06
-1.54823917380183e-05
-2.63094583693458e-05
-2.67933702229947e-05
-9.2106638622355e-06
-1.64206471569208e-05
-4.01679705077966e-05
-2.99323487447503e-05
-3.97401919101816e-05
-1.39697309455239e-05
-1.74945560427704e-05
-3.32691290617982e-05
-2.37693656548417e-05
-1.15330049084151e-05
-1.80692511143672e-05
-3.27584356915197e-05
-1.40805940687612e-05
-6.49751455149637e-06
-1.65869413377398e-05
-3.02731890871546e-05
-1.00787565455553e-06
-1.96470395676053e-05
-1.26251083480897e-05
1.66678893399548e-06
-2.39699270981082e-05
-1.36067497256415e-05
-2.54928725235551e-05
-1.68824983536624e-05
-2.12622825564156e-05
-1.51246223839576e-05
-2.50566815901974e-05
-3.26646868827351e-05
-1.34901522872992e-06
-7.42827717586075e-07
-1.09033674216734e-05
-1.19993626251868e-05
-1.44119314259212e-05
2.7987013042583e-07
-3.88693610538441e-08
-2.93476976073136e-05
-2.88067584673743e-05
-1.16233132535701e-05
-3.47761915661784e-05
-3.52857199657798e-05
-2.32360041181261e-05
-2.53734414540401e-05
-1.90160720774445e-05
-2.33373629367753e-05
-3.66981400179383e-05
-4.439829235657e-05
-1.10706461149343e-06
-1.02352675486471e-05
-2.1527927177532e-05
-2.18612598829899e-05
-2.06959011484769e-05
-1.52444285913468e-05
-2.03327634633023e-05
-3.43259769773522e-05
-4.51178960188642e-06
-9.13618588963635e-06
-5.05065668431956e-06
-4.12927990504272e-05
1.31980270205609e-06
-3.5160746047187e-05
-2.16086390352842e-05
-3.7713038147684e-06
-5.91964575997574e-07
-1.83679164793323e-05
-2.46179435240962e-05
-1.19990316983121e-06
-4.83059515559179e-06
-3.28394757759726e-05
-1.04042868309762e-05
-1.51183325047837e-05
-2.02128241767694e-05
-1.79064254860951e-05
-1.98493600568323e-05
-2.31583359748594e-05
2.32716100811165e-06
-1.03005107494734e-05
-1.52477074765079e-05
-1.68219432627128e-05
-5.43851845373504e-06
-1.26327458721354e-05
-2.02125484323033e-05
-3.19899272601354e-05
-1.85814828576082e-05
-2.30304334697187e-05
-1.56126486852531e-05
-1.80807395055259e-05
-1.65703641476793e-05
-2.6939077953987e-05
-1.35153162473677e-05
-2.66957866392286e-05
-1.74932248475715e-05
-2.1061608043978e-05
-3.45372468474209e-05
-2.99879470421149e-05
-9.91715940991784e-06
-1.3119707682127e-05
-2.53968284989161e-05
-1.42344513869077e-05
-1.64556369544789e-05
-1.958417774099e-05
-2.11471810514419e-05
-3.37349255210606e-06
-1.46044041769881e-05
-6.43516718406218e-06
1.18830980306941e-06
-1.69458390939079e-05
-2.20969562083158e-06
-2.40726153192258e-05
-2.12609991250596e-05
-1.74002256596147e-05
-1.55233175573556e-05
-1.66504876111934e-05
-1.6195438727228e-05
-2.4742576265228e-05
-7.92896189977413e-06
-2.93038785294597e-06
-1.38283055992669e-05
-1.90486740341673e-05
-1.66199859570623e-05
-2.97590728534583e-05
-2.4404021225385e-05
-2.28014813941476e-05
-1.63996059817746e-05
-2.9547839337654e-05
-1.73201319420642e-05
-1.41852233575539e-05
-3.05081599631637e-05
-1.19545730495897e-05
-1.80641662014434e-05
-8.22776596183224e-06
-1.90175984176693e-05
2.25711822462042e-06
-2.19334187455657e-05
-3.37636382551606e-05
-1.30761712154528e-05
-9.41094041811149e-06
-1.58906495564519e-05
-2.37378603309978e-05
-1.45224537007684e-05
-1.85404287784567e-05
-2.50933621657414e-05
-2.1011858257729e-05
-1.62120531359097e-05
-1.95461850598162e-05
-1.32950718696036e-05
-2.64609017327415e-05
-2.49146580016461e-05
-2.54725391783703e-05
-4.30721369061432e-06
-2.31355243840905e-05
-1.08510334335477e-05
-2.00499996098441e-05
-1.96723161175192e-05
-1.71920587410981e-05
-2.18066980166443e-05
-1.83460109869324e-05
-1.11721914083622e-05
-1.97154098561544e-05
-2.27625576424349e-05
-1.71722633552916e-05
-2.28787546316647e-05
-1.63791907970561e-05
-1.65220282868701e-05
-2.36957293075663e-05
-1.604195280431e-05
-1.72434125902498e-05
-1.1524676830873e-05
-2.75525763635937e-05
-1.7683394222092e-05
-9.27496177651268e-06
4.42926966640955e-06
-3.13477560125689e-05
-1.5780407978616e-06
-1.81283345710419e-05
-1.17442891551904e-05
-1.56272646885462e-05
-2.27368935994811e-05
-1.29289545099759e-05
-2.51466707828684e-05
-2.33801918593606e-05
-2.70148999532107e-05
7.05119833681996e-06
-1.12003462964612e-05
-1.26297938553092e-05
-9.25449677802924e-06
-1.65787504488178e-05
-9.95884637347009e-06
-1.6572783183229e-05
-2.07840245266822e-05
-1.2942681229955e-05
-1.05088461992904e-05
8.11837343487039e-06
-8.18471007831908e-06
-1.88768156039761e-05
-3.4688415711418e-05
-9.14580629834275e-06
-5.81407022714578e-06
-2.06836219289775e-05
-3.85831892176016e-05
-1.81100642152546e-05
-2.59712609973867e-05
-1.94771580119348e-06
-2.62396806376297e-05
-1.74569737485181e-05
-3.86704952344605e-06
-2.22694951288432e-05
-1.04240600177238e-05
-1.28577699045553e-05
-1.5312558478504e-05
-1.89864090945468e-05
-3.18982709227217e-05
-2.86516970835334e-05
-2.86020885022191e-05
-3.11851744532464e-06
-1.2834706823956e-05
-6.45311929359822e-06
-7.74078221301685e-06
-2.36308776080693e-05
-2.92108370150193e-05
-4.49451877462804e-06
-1.51306583492809e-05
-1.44534046209428e-05
-7.56243900705952e-06
-1.28642515120667e-05
-1.51138725334688e-05
-2.7530056276792e-05
-3.09651987971115e-06
-2.86082692905302e-05
-1.92308237723072e-06
-1.36235282653593e-05
-1.1691402353138e-05
-1.07839335920083e-05
-1.30468059123494e-05
-1.94939549033562e-05
-2.82143180290772e-05
-3.36127937084042e-05
-3.67044108704685e-06
-3.58939748017408e-05
-2.31781493166925e-05
-1.32137839791807e-05
-5.20822256371219e-06
-3.03827658093094e-05
-2.97630366068283e-05
-2.19038448414033e-05
-6.55089508948784e-06
-1.68557245344761e-05
-2.89446404439303e-05
-2.86868599107829e-05
-2.74831722918632e-05
-1.31808284017631e-05
-1.37100044652423e-05
-2.0685203059538e-05
-3.21188266977622e-05
-1.00587138126389e-05
-2.04493851045879e-05
-1.10007638186058e-06
-6.59015722682705e-06
-1.03083700269815e-05
-1.96457594909379e-05
-6.64445728071551e-06
-2.07265520797371e-05
-1.60220040752111e-05
1.25907164445085e-06
-7.86725946500089e-06
-3.44734362319253e-05
-1.69453525325115e-05
-7.58408343485196e-06
-1.5800756482828e-05
-1.35325590861495e-05
-1.71785061910678e-05
-1.30276101139459e-06
-1.57309172845418e-05
-6.59889372755521e-06
1.14231658005111e-06
-5.71268671344281e-06
-6.85807682436239e-06
3.42626657696979e-06
-1.60851266389466e-05
-1.99181996440032e-05
-1.97653825588458e-05
-1.44982692772528e-05
-9.34876556849811e-06
-3.52007893218518e-05
-2.53431942762123e-05
-3.81343405673462e-05
-2.65277526564595e-06
-2.42604927941713e-05
-2.37420578919611e-05
-3.06985450202915e-05
-7.74848434078372e-06
-2.10060839915342e-05
-1.88636494897314e-05
-9.8027434746343e-06
-2.17772193445269e-05
-1.8572514371508e-05
-2.99731782152242e-05
-2.55850962377427e-05
-2.00668791303828e-05
2.65398144520848e-06
-1.99109695919469e-05
-1.37637989204421e-05
-2.28607732969352e-05
-8.4284485923587e-06
-1.19452390917735e-05
-2.94218495608098e-05
-4.63886442066579e-06
-8.23807101268155e-06
-1.9088867156228e-05
-1.24400523251707e-05
-4.2572572058798e-06
-6.17568693942312e-06
-1.78317810665773e-05
-1.52581713080621e-05
-1.87113533769058e-05
-2.00210607416585e-05
-1.80335536145177e-05
-2.07752860836281e-05
-2.01700316289548e-05
-1.37524598781046e-05
-9.61453512833519e-06
-1.91703943346772e-06
-3.03883699973589e-06
-2.32897376855084e-05
-1.09033709419885e-05
-2.07623399882368e-05
-2.45731000901684e-05
-2.76491453240615e-05
-1.63521197434115e-05
-3.15185476183738e-05
-9.39304531110406e-06
-1.67995148173027e-05
-2.29085938611699e-05
-1.33756674967081e-05
-1.52180420480656e-05
-2.90652642873328e-05
-5.70799927526955e-06
-4.74819612482442e-06
-1.79335886921834e-05
-7.01495349655245e-06
-1.1038301965521e-05
-3.36799669812468e-05
-2.1664548034599e-05
-8.51089206743263e-06
-2.30709416313514e-05
-2.231147745057e-05
-1.73440476770647e-05
-1.3102272627092e-06
-2.28123159555449e-05
-2.48302548642136e-05
-9.46879994443096e-06
-2.3014515193611e-05
-2.35689328368344e-05
-2.14612424454745e-05
-1.84020454607573e-05
-5.12298736313884e-06
-2.45935152740056e-05
-1.35010285050111e-05
-8.77798621389315e-06
-1.2994084645481e-05
-2.34228489725314e-05
-4.35386428912829e-06
-2.29421625571953e-05
-1.54697680473186e-05
-8.6505847268401e-06
3.56152488950841e-06
-1.92859963303445e-05
-7.41375712191011e-06
-3.3177561484156e-05
-1.16304609518007e-05
-1.06154569764655e-05
-5.45923066824692e-06
-2.58600888442556e-05
-2.23924737099895e-05
-2.08664021132114e-05
-1.7119021535105e-05
-1.3450706012637e-05
-9.07121318090579e-06
-2.38526254130637e-05
-1.91096640780751e-05
-8.71985098612131e-06
-1.7111399929123e-05
-1.90380970992447e-05
-1.41406764250843e-05
-9.81971911480008e-06
-3.81975400567033e-07
-3.32117923722007e-06
-1.72236631154657e-05
-4.21539963437964e-05
-2.22665422209718e-05
-2.25497774925059e-05
-1.55693422594647e-05
5.94925094592296e-06
-1.06921984862845e-05
-2.15590880652893e-05
-7.78194416665937e-06
-1.51700544648096e-05
-1.60603413061524e-05
-2.18960141850308e-05
-1.04839059059878e-05
-1.697664403632e-05
-1.58200043700368e-05
-2.48465775269929e-05
-1.78921076421979e-05
-4.527054047087e-06
-2.36556440308124e-05
-2.87809924574927e-05
-2.46445098986095e-05
-1.83616826345894e-05
-2.21176946086103e-05
-2.19061582661689e-05
-2.2597283734516e-05
-9.00251866210054e-06
-1.50702704898305e-05
-2.84141626683569e-05
-1.20595930349553e-05
-2.54039403770922e-05
-2.27081344751138e-05
-9.96401903243168e-06
-1.20049020232251e-05
2.6463670848497e-07
-2.80829000440479e-05
-2.62285332172615e-05
-3.1984711623241e-05
-1.1858245511292e-05
-2.14826812537913e-05
-2.08742496371594e-05
-1.88543186353857e-05
-1.27232075729529e-05
-1.65448355441492e-05
-1.60426419803354e-05
-1.55541394623482e-05
-7.90474970334064e-06
-1.28057552195504e-05
-3.80114819254609e-06
-2.54737244682964e-05
-1.98544677911824e-05
-2.74154255479465e-05
-1.13534986722896e-05
-1.65557256251021e-05
-2.17471523450587e-05
-2.23603357109389e-05
-1.3957890492414e-05
-1.48405443249407e-05
-2.04983671001024e-05
-5.60834876330813e-06
-1.51981540586541e-05
-2.81544461987425e-05
2.99303403769022e-06
-1.80349079601178e-05
1.84887250383947e-07
-6.05253422632711e-06
-3.14150952048469e-05
-2.06752768079112e-05
-9.55648509807634e-06
-2.56465975079079e-05
-2.77592243974355e-05
-2.55401688046517e-05
-1.98829921853759e-06
-1.74215550058597e-05
-1.67232844807287e-05
-2.61376388347262e-05
-1.7551794913315e-05
-2.15538671297825e-06
-2.33397449085648e-05
-1.37189493824731e-06
-1.86033044729267e-06
-2.9658446466621e-05
-1.28703399720743e-05
-3.5430820185768e-06
-2.17428041774245e-05
-2.53745202155661e-05
-2.21849431637096e-05
-3.96791733302919e-05
-2.63241994790241e-05
-3.13933229022268e-05
6.37995166212295e-06
-1.49842051929739e-05
-2.14948141305729e-05
-7.98611854203937e-06
-1.54695936309759e-05
-3.30246704752515e-05
-2.57052600927639e-05
-1.90183610647491e-05
-1.81497677668441e-05
-1.50831933762454e-05
-1.27885233505728e-05
-8.16575469813658e-06
-3.11899994283835e-05
-1.64533538246128e-05
-2.05837051292398e-05
-2.13780820204318e-05
-5.23632278624395e-06
-1.18321418883694e-05
-1.52697255371671e-05
-1.38260787799409e-05
-9.32703893837019e-06
-2.51248468362541e-05
-2.75899423204962e-05
-1.90669767777171e-05
-1.47404570974533e-05
-2.77749340201439e-05
-3.14122334754974e-05
-2.26766719373213e-05
-3.38936279898289e-05
4.17469323439493e-06
-7.30180631489392e-06
-1.58832693971622e-05
-2.22517110208119e-05
-1.5840307662305e-05
-2.2674969503273e-05
-1.89290967849051e-05
2.72758639862238e-06
-1.48595420073331e-05
-3.76001073144233e-05
-1.01384339156357e-05
-1.31517898899243e-05
-1.92033164132695e-05
-2.04937312429088e-05
-2.01360145376707e-05
-1.97300998016265e-05
-3.02796164788848e-05
-2.28830106586338e-05
-1.98067622841897e-05
-2.57489101777058e-05
-2.21166373490536e-05
3.08818938266732e-06
6.14204741755128e-06
-1.74329759621893e-05
-3.273892680425e-06
-2.28656234404197e-05
-1.74656592599729e-05
-4.17383693280183e-05
-1.2148239640756e-05
-4.30536273721974e-05
-1.81645808211235e-05
-1.79370117270394e-05
-3.6389105400304e-05
-2.99969774810976e-05
-1.71312037455081e-05
-7.84625696057066e-06
-1.076856737846e-05
-2.138417363134e-05
-2.01407225299746e-05
-8.55991675057695e-06
-2.47951306653252e-05
-2.43907360768454e-05
-2.69521593182851e-05
-2.70316839185139e-05
-2.21037402810445e-05
-9.20943572509359e-06
-6.74924346964995e-06
-2.09393508963147e-05
-1.41520016336576e-05
-2.4831856682801e-05
-1.26948763246755e-05
-2.08975154333931e-05
-1.96472895302034e-05
-7.46091563411891e-06
-2.54022020462243e-05
-1.10563404032978e-05
-3.76456392525203e-05
-2.83342789250614e-05
8.87232472174298e-06
-1.6234713008444e-05
-3.95802861231263e-06
-2.25379159915627e-05
-2.08838515043189e-05
3.39715106007822e-07
-1.32169449129672e-05
-1.8754568811166e-05
-2.52427094879135e-05
-1.71679795470039e-05
-2.12286836266938e-05
-7.87591319703283e-06
-1.68381483805843e-05
-2.20835765909231e-05
-2.22046648487195e-05
-2.22485352936967e-05
-8.16224073715474e-06
-3.15022471242141e-05
-2.72581838528006e-05
-1.24260135486756e-05
-4.92931196416978e-06
-1.2310015243122e-05
-1.20290759623083e-06
-2.64157945586432e-05
-3.80899939762998e-05
-1.39641943007353e-05
-1.67250083391222e-05
-1.08055262902524e-05
8.12765238903822e-06
-1.35585370077933e-05
-2.33530443269183e-05
-1.86968576853266e-05
-5.19293875443482e-06
-1.43643622280822e-05
-2.13849655195648e-05
-9.91122312695835e-06
-9.95214037747923e-06
-2.82350358810039e-05
-1.30436852937797e-05
-1.54430109141381e-05
-2.07435311494878e-05
-1.14267623113141e-05
-1.42886604796025e-05
-2.29902534752124e-05
-8.19576746084783e-06
-1.74095316969205e-05
-1.6466033467307e-05
-1.1080709748911e-05
-2.66707847746039e-05
9.47094178759985e-07
-2.88247900183267e-06
-1.19533964505151e-05
-2.91907206891861e-05
-1.19277774257404e-05
-2.29345376052295e-05
-6.20629966540636e-06
-9.5554909900786e-06
-1.78781920632125e-05
-3.0494474381268e-05
-2.24698375955372e-05
-1.49812042537405e-05
-3.24712776805222e-05
-1.64600451354559e-05
-1.81700652639502e-05
-7.24724676633712e-06
-5.05298700539299e-06
8.87759367642545e-07
-1.04388660479637e-05
-2.44844815849533e-05
-1.71458134201342e-05
-2.54480026516076e-05
-2.20979131129354e-05
-3.16640116895274e-05
2.67001297347356e-06
3.71578880023551e-06
-1.51903556184341e-05
-1.13527765980215e-05
-3.32032803204617e-05
-9.69652558755214e-06
-2.49993475247459e-05
-2.23029699424345e-05
9.80882567348627e-06
-2.4287534683586e-05
-1.23647679918741e-05
-2.75374383614503e-06
-6.98691754322524e-06
-3.50430816049414e-05
-3.3806875759807e-06
-1.21768944878282e-05
-1.7982103227874e-05
-3.45713087361233e-05
-1.03051069950082e-05
-6.64271219747793e-06
-2.68530406747319e-05
-2.56010477751692e-05
-2.54234667834714e-05
-3.28358718359668e-05
-2.44863878487753e-05
-2.29540486141223e-05
-1.69438227114806e-05
-1.05248935820311e-05
-1.2031992265402e-05
-2.27754269414689e-05
-1.556845433581e-05
-1.30260712952828e-05
-2.33506472935196e-05
-1.95679265771585e-05
-1.43531360664861e-06
-2.53957417612819e-05
-1.94462798972335e-05
-8.35425231211741e-06
-1.61777621017107e-05
-8.017721184225e-07
-2.73606072935229e-05
-1.36939878026099e-05
-9.92066837782931e-06
-3.78543109672253e-05
-3.37437091107687e-05
-5.05919574346838e-06
-1.47921130746839e-05
-1.87300705424899e-05
-8.33032800773671e-06
1.36859451220277e-06
-2.83536293209954e-05
-6.97524937957172e-06
-3.56151515552009e-05
-2.59592021608205e-05
7.18967760996036e-06
-2.05913594182071e-05
-2.26359038181225e-05
-3.21394459022011e-05
-2.61180363746872e-05
-3.62630383133707e-06
-1.14252585113845e-05
-2.17473038318426e-05
-8.4250750921291e-06
-2.94871439570861e-05
-9.89566461975896e-06
-8.6461066708231e-06
-1.25547119885312e-05
-1.953066151144e-05
-1.47697117835088e-05
-1.99198911827645e-05
-9.54511796818376e-06
-2.92583402794419e-05
-2.77961729013171e-05
-8.99048614533639e-06
-6.00141945103377e-06
-4.6375723378386e-06
-1.21646772387369e-05
-2.18054116896346e-05
2.27520366207695e-06
-1.2701371069727e-05
-1.30157722431476e-05
-2.1117647104111e-05
-2.42847562521209e-05
-2.01467479075604e-05
-1.34614021591874e-05
-1.46159170892573e-05
-1.02399071656471e-05
-2.17893812611694e-05
-2.8544870069823e-05
-1.15183911822506e-05
-3.73865845713152e-05
-2.81979314659473e-05
-7.74724652050244e-06
-2.78062310273733e-06
4.94983635718936e-06
-1.62262125618604e-05
-8.59339985122045e-06
-2.75036843113529e-05
-1.32907934024903e-05
-1.05430869638938e-05
-1.42274056928021e-05
-1.55766008351129e-05
-1.4953463104436e-05
-1.40585118744193e-05
-2.65129963147244e-05
-1.58729937820878e-05
-5.53340724313765e-06
-3.26788815250048e-05
-2.65446000366186e-05
9.10018260643607e-06
-1.57923627283291e-05
-1.65092713162937e-05
-1.42089050396355e-05
-2.43399232382738e-05
6.94205644879987e-06
-4.85156770193299e-06
-3.31950696225423e-05
2.2626428051204e-06
-1.1825252767157e-05
-2.40577482444795e-05
-2.63549103473005e-05
-1.34942306616512e-05
-6.29028742424196e-06
-3.73613468337713e-06
-3.50054090464396e-05
-7.71908280027454e-06
-1.71658573461036e-05
-3.17534484218096e-05
-2.00851017867629e-07
-1.86576770591933e-05
-2.38093843917932e-05
-3.88788756481895e-06
-1.33719844703321e-05
-1.66546458715842e-05
-3.51263375262392e-05
-7.50617338635763e-06
-4.5842622234694e-06
-2.77750310011071e-05
-8.9000500354932e-06
-1.55782016255625e-05
1.69675230159726e-06
7.40763608620129e-06
-1.68864723933447e-05
-1.29007478318062e-05
-1.63938042466767e-05
-2.48472587355869e-05
-1.48471602704741e-05
-2.62399655050502e-05
-2.1401411913826e-05
-2.93570998621537e-05
-1.00407809357359e-06
-2.43275549536588e-05
-2.1430850711501e-05
-1.13289865344372e-05
-3.47907075330431e-05
-9.91458507379625e-06
-4.50720575260901e-05
-1.0115025928389e-05
-1.1778754578551e-05
-1.58251829203691e-05
-1.29800541421335e-05
-1.73624339903994e-05
-2.85398667111329e-06
-8.32129686565007e-06
-1.22854165699104e-05
-2.62281216798522e-05
-9.30483218074007e-06
-7.70622703584226e-06
-1.19918060493018e-05
-3.30697021971966e-06
1.10137799694488e-06
-1.36373899121503e-05
-6.1688352085784e-06
-1.14187579675487e-05
-2.79481790749714e-05
-2.22109693361315e-05
-3.55170325747294e-05
-1.20967201895572e-06
-1.68828236736639e-05
-1.33199103091153e-05
-1.35118109532849e-05
-1.77994778624152e-05
-6.73932281659941e-06
8.27841793534846e-06
-1.40113334708351e-05
-2.61030039076604e-05
-1.40328947679519e-05
-1.35915653027535e-05
-7.22699685907472e-06
-4.04483267802459e-06
-2.1871620746938e-05
-5.09672645685292e-06
-4.87743315444815e-06
-2.22572957914402e-05
-3.09919799869646e-06
-3.75475328330314e-05
-1.73362810047434e-05
-2.37738597468925e-05
-3.14854947834469e-05
-8.26020104733633e-06
-1.95517316228009e-05
-1.09571947350298e-05
-1.48385146775269e-05
-1.85692509518628e-05
-3.75183660432198e-05
-2.32936187050914e-05
-3.34046649207932e-05
-4.15233176275016e-06
-4.06620485161625e-05
-2.78887166467391e-06
1.17281322150981e-05
-5.79025682330788e-06
-1.56468016566779e-05
-1.92698975310067e-05
-1.33385199136548e-05
-2.07589302177886e-05
-1.28462098585481e-05
-2.27011717227556e-05
1.50868723452808e-06
-7.73797180715472e-06
-1.17533132251267e-05
-2.7957778583157e-05
-1.14645204282001e-05
-1.14360979469598e-05
-1.64799895043885e-05
-1.31650731452532e-05
-9.37710817712427e-06
-2.35552972206207e-05
-1.89462491202275e-05
-7.77630195746852e-06
-8.15234320590078e-06
-5.43484852738703e-06
-2.05721513924372e-05
-1.69801003221366e-05
-2.88299973576492e-05
-1.78000882883224e-05
-1.43255822264611e-05
-1.16347289500497e-05
-1.98766197927932e-05
-1.89262925405942e-05
-1.32943244547844e-05
-2.33268987843378e-06
-1.2845231288293e-05
-2.62155452739869e-05
-2.07789420228316e-05
-1.46823961950936e-05
-2.3487994908533e-05
-9.21782539164437e-06
-7.27894436730859e-06
-2.78341574336506e-05
-1.03374789013869e-05
-5.64487989600812e-06
-2.07563502959159e-05
5.12560456013776e-06
-3.07968860177071e-05
-2.38615281586461e-05
-3.16698102990154e-05
-2.19643991284854e-05
-1.97929630667862e-05
-2.65699969111278e-05
-9.32779586426744e-06
-8.49325833799635e-06
-1.50376828851024e-05
-3.23235681505852e-05
-7.7355078985371e-06
-3.61863610119155e-05
-3.97097127321568e-06
-6.42488331185748e-06
-3.09623326703458e-05
-2.56808148628951e-05
-4.15779853938281e-06
-1.16453537002614e-05
-1.07698857024623e-05
-1.28443518152062e-05
-1.69994310380021e-05
-2.99334048987267e-06
-8.3620113947578e-06
-1.31629524442082e-05
-2.16335634706611e-05
-2.06919417143973e-05
-2.42574136876667e-05
-1.19365242540398e-05
1.57631907283059e-06
2.90947506980663e-06
-1.54778086199565e-05
-1.64189714985463e-05
-1.04348894543771e-05
-2.2492456988254e-05
-2.53907390270497e-05
-2.67328788428481e-05
-8.04260092448914e-06
-1.71233576525077e-07
-1.38141664592841e-05
5.28097256807821e-07
-2.16754365218797e-05
-2.88627856429563e-05
-2.86434769111101e-05
-9.35088484697816e-06
-1.87665078730801e-05
-2.84004802115574e-05
-2.27480248274358e-05
-1.54206161802159e-05
-1.37574214611776e-05
-1.41172143856913e-05
-1.55234666582091e-05
-2.53318165131998e-05
-5.05112982214942e-06
-2.41299877956608e-05
-2.52663669868749e-05
-2.37545606396803e-05
-2.41019756305915e-05
-1.40580980049445e-05
-2.33988858425014e-05
-3.44473003532608e-06
-1.77249057569234e-05
-1.00792133040708e-05
-1.41277983403899e-05
-2.0602532718554e-05
-3.25101892610441e-05
-3.24141392114962e-05
-2.39540587038204e-05
-2.18607833627903e-05
-1.09338820161289e-05
-3.93803143572678e-06
-2.23154677957048e-05
-1.61417840173524e-05
-1.69212633350247e-05
-2.18970647783914e-05
-3.25598566516765e-05
6.91670676683833e-06
-1.92768976008249e-05
-1.94400239540516e-05
-2.61951150425361e-05
-1.42983705100831e-05
-1.16032178704216e-05
-2.94103136622706e-05
-7.40657522845839e-06
-2.00743622880251e-05
-1.05034351650233e-05
-8.64755081391809e-06
9.37212706118872e-07
-1.24043404113605e-05
-9.3179207807064e-07
5.09831600702992e-06
-1.63907088781028e-05
-1.97221116608961e-05
-1.60535897944352e-05
-3.11943323012349e-06
-2.38112940234031e-05
-2.27631843400584e-05
-2.06372979888785e-05
-1.95438435777513e-05
-1.72591117762165e-05
-8.72290415416353e-06
-1.37047947572237e-05
1.89433369449984e-06
-9.66079270008051e-06
-1.1786471834669e-05
-2.55213803545771e-05
-1.63694121532596e-05
-8.96063477468913e-06
-2.8821245897467e-05
-1.16507970476839e-05
1.72487275642479e-06
-7.77910213418111e-06
-1.874835233162e-05
-1.86918313721308e-05
-3.15250159208163e-05
-4.16388362679386e-06
-1.98750417421087e-05
-1.98853935075618e-05
-5.99483972983074e-09
-3.62615499108718e-05
-5.54763862982209e-06
-1.82746656948569e-05
-1.87254681335525e-05
-1.29509884543349e-05
-1.90171475246461e-05
-2.71190881983472e-05
-2.23012601457842e-05
-2.41126392022931e-05
-2.93933107432002e-05
-5.15492440345511e-06
-3.89763178611133e-05
-8.04124672898178e-06
-1.12781661669552e-05
-2.4666897277893e-05
-3.10026355178628e-05
-1.41184641896741e-05
-1.6117962854351e-06
4.15932622123936e-07
-1.90265671134395e-05
-5.98018474979169e-06
-1.64592977416189e-05
-3.33686415405259e-05
-1.07590202980738e-05
-2.77314983001588e-05
-4.06118375288774e-06
-7.76998298593987e-06
-2.54834134520236e-06
-1.4689579637859e-05
-3.64983046056025e-05
-3.54766162364539e-05
-1.45942375248495e-05
-5.1951012630207e-06
3.12124693345342e-06
-1.34240148423088e-05
-1.35222577655629e-05
-1.71946201323342e-05
-3.41077009422152e-05
-1.85401384387143e-05
-1.9201563946137e-05
-1.45095450441464e-05
-4.62790306744247e-05
-3.48798878049059e-05
-1.17769741438603e-05
-2.59856784298883e-05
-2.20396960807348e-05
-2.49024710151193e-05
-1.12801738220271e-05
-1.06861333920796e-05
-2.47999180137209e-05
-1.54676886980375e-05
-2.91188433800624e-05
-1.93053106644195e-05
-2.23576642215418e-05
-2.02610349054402e-05
-2.47975218826893e-05
-2.09513122444597e-05
2.2778855564461e-07
-2.95399656473247e-05
-1.84612032637052e-05
-2.54979727156868e-05
-1.77758535503158e-05
-2.53493012259418e-06
-2.69701790274145e-05
-1.76560696716985e-05
3.34106870346956e-06
-1.52755029558109e-05
-9.95384619030948e-06
3.28137669727949e-06
-2.61052456178904e-05
-2.7863973289186e-05
-1.04032202944894e-05
-1.18953566792137e-05
-1.33273553115863e-05
-1.38606769726344e-05
3.25449141369449e-07
-1.55322386701189e-05
-1.13026858984182e-05
-2.10224328867622e-05
-1.29326777357346e-05
-1.40336712087927e-05
-8.12899182903624e-06
-2.41550088190645e-05
-2.83214445264949e-05
-2.05792650534248e-05
-1.15366819835831e-05
-3.30818559874737e-05
-2.572495945359e-05
-2.98765318258796e-05
-3.21790586500715e-05
-1.93078292535463e-05
-2.58490367790794e-05
-1.38751096942352e-05
-7.43758981515829e-06
-1.74410152231418e-05
-3.13259956713297e-05
-1.99802315834629e-05
-1.55233158599495e-05
-1.29149146094707e-05
-2.59932649870975e-05
-2.34832352582396e-05
-2.07407005456784e-05
-2.50051160511358e-05
-1.40393815093353e-05
-6.60247015895032e-06
-2.68972708054714e-05
-2.60594406643054e-05
-1.50126603327683e-05
-8.66679830208512e-06
-9.21071627267447e-06
2.72838964627299e-06
-3.27618299650749e-05
1.66384179258791e-06
-6.42542339839078e-06
-2.30904818339664e-05
-1.49270412054413e-05
-9.06492762538869e-06
-1.43440595852999e-05
-1.76025133017806e-05
-1.56776479479324e-05
-1.32981246965027e-05
-4.57355746354194e-05
-1.47857085023119e-05
-3.90634245392793e-07
-1.84060262561087e-05
-9.29110987959036e-06
-2.07751530946091e-05
-3.06089260436844e-05
-1.04773858330487e-05
-2.11570483239817e-05
-4.45342103768825e-05
-1.59253482461639e-05
-2.71431735420744e-05
-2.27847753916998e-05
-1.77526942873816e-05
-3.71636079001445e-06
-8.9752231763558e-06
-8.88333232646456e-06
-1.47016904094547e-05
-7.87064164155953e-06
-1.51112856682411e-05
-1.71776066788976e-05
-1.74466066103768e-05
-2.59675259709995e-05
-2.47432992469148e-05
-4.1237127546406e-06
-1.65858541063114e-05
-1.15437961424979e-05
-5.53785876194609e-06
-9.27609439285183e-06
-7.62141134747173e-06
-9.91735802699765e-06
-1.12126957482839e-05
-1.75254689267427e-05
-2.34287920652462e-05
-2.70337848528892e-05
-3.21871352168308e-05
-1.74519300505281e-05
-8.61050182506076e-06
-5.6020138912399e-06
-2.22451208806444e-05
-2.47692166573084e-05
-2.51235798952237e-05
-2.50705536501391e-05
-1.14191249358297e-05
-1.19796904462134e-05
-9.8988639895048e-06
-7.96080793393057e-07
3.74728608324309e-06
-1.09310515207585e-05
-5.85760907697721e-06
-5.36589934779376e-06
-3.38593175894194e-05
-2.77566699892742e-05
-3.18321591105526e-05
-3.11194874235851e-06
-1.97026131446021e-05
-2.52168127660222e-05
-1.54187326089061e-05
-2.15012408328033e-05
-1.07361490253296e-05
-1.67861546634777e-05
-2.76570293851342e-05
-1.05714779598329e-05
-1.63299500590564e-05
-1.40315032472636e-05
-2.2314988892703e-05
-1.94281378092503e-05
-1.71819770421153e-05
-2.06572969421642e-05
-2.24857314888994e-05
-2.09143174041965e-05
-1.71878462720101e-05
-9.28091217293154e-06
-3.67403907313016e-06
5.86356147896424e-06
-9.63518795230131e-06
-6.45007052751706e-06
-7.37269372039824e-06
-1.33550324432652e-05
-6.74058824681658e-06
-3.26057165855596e-05
-3.29117339390979e-05
-2.77510833904632e-05
-1.79013275349125e-05
-3.52004258856655e-05
-1.00745974249516e-05
2.08456939883194e-06
3.29448694652579e-07
-1.14166947471963e-05
-1.3405082311636e-05
-1.51187328094158e-05
-7.98297819753371e-06
-5.16309441703747e-06
-2.44564896476916e-05
-4.29170942723282e-06
-1.500702083796e-06
-1.1657550759368e-05
-3.39357817952618e-06
-3.29970297859195e-05
-2.84541794802929e-05
-2.34680697704443e-05
-2.33894438590263e-05
-9.87224568868693e-06
-2.50898668814567e-05
-1.08454352826713e-05
-1.04045306242488e-05
-2.38604242130091e-05
-2.50202941438946e-05
-5.43764556262333e-06
-2.60092081114458e-05
2.88423429793786e-06
-1.22562790669424e-05
-2.25565481522917e-05
-6.95573676525312e-06
-2.91434260319935e-05
-2.52143748478105e-05
-1.83255035994179e-05
-5.19595163314421e-06
-1.379631520538e-05
-1.23304908842898e-05
-4.62788480056406e-05
-1.65364456167062e-06
-1.25505217910474e-05
-8.3903556820451e-06
-8.43669399423293e-06
-9.87668689090081e-06
-9.41571055217826e-06
-1.09621365665913e-05
-1.5984235505323e-05
-1.99261935805996e-05
-1.22347726835285e-05
-1.61632867797958e-05
-1.55863181509618e-05
-1.26677960449509e-05
-1.77833937059678e-05
-5.67880440055899e-06
-7.05348832668391e-06
-2.24481657130019e-06
-1.59273852796737e-05
-2.22277658248428e-05
-2.27899072319894e-05
-2.45119489664251e-05
-3.34382439636369e-05
-6.07004584275146e-06
-1.39006030306798e-05
-1.64182083527699e-05
-1.66297717376034e-05
-2.39929591400732e-05
-8.76232676127588e-06
-3.17285745874559e-05
-3.17087087070681e-05
-3.12836557578886e-05
-1.4855667207404e-05
-1.50329429916498e-05
-5.0054127417433e-06
-1.50744264571085e-05
-1.94004375932089e-05
-2.21114303595955e-05
-1.56440219348139e-05
-2.55873149404426e-05
-2.35039315193934e-05
-2.87615282598649e-05
-1.49779103811615e-05
-2.88524634770976e-05
-1.53524553424735e-05
-1.174364689512e-05
-2.11397861369843e-05
-2.20076654961217e-05
-2.00153368824835e-05
-2.22083937880408e-05
-1.81774206794996e-05
-1.60400582525873e-05
-2.50136442836772e-05
-2.61013121652794e-05
-2.46233153460186e-05
-1.79104707600855e-05
-2.83610632782769e-05
-3.27747425493995e-05
-2.1891195181658e-05
-1.34417748591724e-05
2.69589614734783e-06
-3.86958545443317e-05
-3.06937132214672e-05
-1.25299470753126e-05
4.12022383085455e-07
-8.57719705578645e-06
-2.87207734642804e-05
-1.64951416160409e-05
-9.69883878465182e-06
-8.57528407037009e-06
-2.1738135388222e-05
-1.44998481783566e-06
1.08466378092157e-06
-2.86667727430927e-05
-3.96324904522324e-06
-7.51536099463593e-06
-9.9323533663741e-06
-1.98775558786953e-05
-1.1956553761391e-05
-1.1226800749897e-05
-1.53061007670747e-05
-6.3499958998803e-06
4.81253527647161e-06
-3.13951946821788e-05
-4.4153539277473e-05
-9.16611013497553e-06
5.26386099026309e-06
-2.88200862014415e-05
-1.96392134679765e-05
-1.6255924326782e-05
-2.98844674517956e-05
-2.07380957290636e-05
-1.12762675122339e-05
-3.48605674895431e-05
-1.96508963457755e-05
-2.0343120094343e-05
-2.25503236674873e-05
-2.0036694369279e-05
-1.68607495085912e-06
-3.80032539125991e-06
-2.42768028676867e-05
-6.81438312868141e-06
-1.43580667084496e-05
-6.51443043726982e-06
-9.89793506836234e-06
-1.70997019720742e-05
-2.66124457114859e-05
3.90595387839268e-06
-1.95131483043386e-05
-1.6468652673151e-05
-1.60722520582797e-06
-1.38509402131655e-05
-3.24989742023929e-06
-2.23013248339059e-05
-2.87757638626364e-05
-2.25046249799728e-06
-2.463102316853e-06
-1.31951097702105e-05
-1.91332751019618e-05
-6.85478436077923e-06
-1.73657082298594e-05
-1.67803751066878e-05
-2.82914485247168e-05
-3.11630778507869e-05
-7.30486908199376e-06
-1.75825468423865e-05
-2.69013143703185e-05
-1.61715546673087e-05
-3.47767706705682e-05
-2.32496927361478e-06
-2.15838703197272e-05
-1.83281767002504e-05
-9.0561007999943e-06
-2.4639975362687e-05
-5.58994305615775e-06
7.73534112376827e-06
-1.88569694141542e-05
-8.86096902450538e-06
-3.29966910971839e-06
-1.93948296141867e-05
-1.4946666583914e-05
4.16550468777453e-06
-1.49994383793567e-05
-2.07481433452248e-05
-3.43549857875251e-06
-2.34292679641762e-05
-3.96955668008679e-05
-1.03517658024472e-05
-1.40784914857246e-05
-2.80577718110313e-06
-8.7105685116709e-07
-3.33078487476462e-06
-1.13980729963162e-05
-1.50791447789545e-05
-3.50567770982861e-05
-2.89463738566728e-05
-2.38863877032672e-05
-1.57842026314072e-05
-9.48368596843346e-06
-3.44734694474335e-05
-3.16684521321879e-05
-1.70889891607873e-05
-1.27263548152438e-05
-2.79878690184722e-05
-1.20390612676661e-05
-2.41738685230769e-05
-5.00408397757993e-06
-1.60485365225643e-05
-1.95296673448442e-05
-2.74516937062493e-05
-2.05103469772171e-05
3.95802516986549e-06
-1.30151632279379e-05
-1.42774049958812e-05
-2.00302248192123e-06
-1.73656890019089e-05
-6.38300247399328e-06
-1.06908901316121e-05
-4.49260000856205e-06
-1.42119181894321e-05
-2.79284369367528e-05
-1.28189235280971e-05
-3.31911944405999e-05
-1.26734574156306e-05
-1.19690197605397e-05
-1.41628340267884e-05
-1.46095959658097e-05
-2.48601499358022e-05
-3.29800663373042e-05
-5.14254204858534e-06
-1.0662045428396e-05
-2.39373568393848e-05
-2.33135362550856e-05
-1.73735128180617e-05
-6.36727297026518e-06
-3.64734985407312e-05
-2.65391021628145e-05
-1.49400718869131e-05
-9.08342474810152e-06
-1.56504128968291e-05
-1.00677096578877e-05
-3.20171111901972e-05
-1.72118696213047e-05
-2.39012024080402e-05
-7.01029505724571e-06
4.22072824013886e-06
-8.64475010830216e-06
-1.04981125583486e-05
-1.30686930900489e-05
-1.93325487917752e-05
-2.11821612889889e-05
-6.99368758056546e-06
-2.67580172678414e-05
-5.80554677473474e-06
-9.08377790701458e-06
-1.31944507534234e-05
-1.33214449966796e-05
-3.13269466289591e-05
-3.296709355019e-06
-2.59105747957515e-05
-9.07787398538998e-06
-2.11208269201203e-05
-7.57874217491223e-06
-1.58804458786556e-05
-1.70796263571535e-05
-1.20789168219726e-05
-7.60290444137864e-06
-2.38362092982723e-05
-3.32045091087763e-05
-3.20697909876404e-06
5.20291337608078e-06
-2.20239389513219e-05
-6.86649522427447e-06
-1.33019893161356e-05
-2.390198484411e-05
-1.8024863922037e-05
-3.56163463268681e-05
-2.21092094073937e-05
-8.66350198524626e-06
-1.63939210609273e-05
-1.00957364929455e-05
2.16982194861897e-06
-1.70560411478636e-05
-7.9984592905216e-06
-2.2281151892625e-05
-2.94754323943047e-05
-1.79922580752916e-05
-3.92155469379933e-06
1.79160860367898e-06
-6.13055881668254e-06
-1.88333588894484e-05
-5.05625901269124e-06
-2.03694327700896e-05
-2.39416304748074e-05
-5.92014588620948e-06
-4.04425323083714e-06
-2.82227815382583e-05
-1.16487260993683e-05
-6.16026829798759e-06
-3.10402096654429e-05
-1.08056648086367e-05
-9.94475596163493e-06
5.09980054951504e-07
-2.39434843033666e-05
-2.28121537782932e-05
-1.88364152018724e-06
-2.13843817804314e-07
-9.55229443766011e-06
-1.04224883483122e-05
-1.45151767883181e-05
5.97936522361752e-06
-2.02120932467358e-05
-5.42935531453371e-06
-2.06522761521852e-05
-9.5630264001471e-06
-1.43834610974779e-05
-2.34015877488447e-05
-1.79117812639709e-05
-1.04924674100422e-05
-1.31836805183038e-05
-8.70843954378185e-06
-2.0627963223361e-05
-6.27607239439133e-06
-8.62688168288888e-06
-2.13916788838923e-05
-1.08869833619526e-05
-1.31398141509793e-05
-2.5137721234766e-05
-1.82809297685685e-05
-8.77750259937237e-06
-3.89276617207509e-06
-1.70242490660372e-05
-3.11667812487425e-05
-1.27659453564474e-05
-2.26562081332846e-05
-8.0383753802278e-06
-5.12455102323598e-06
-1.51712310176831e-05
-1.90401705101846e-05
-1.85936394873023e-05
-3.51682335261801e-05
-2.15853695750081e-05
-2.09666938162664e-05
-2.58716711167236e-05
-2.2521384168605e-05
-1.91899468080827e-05
-1.04120980209801e-05
-1.12339570226353e-05
-2.45020626407184e-05
-1.95207246625344e-05
-1.7515075494134e-05
4.66417435937776e-06
-1.85405369547702e-05
-3.45860660286374e-05
-1.15098571096336e-05
-5.53357208212558e-06
-2.04794977445843e-05
-1.04478800200698e-05
-1.86747599591649e-05
-1.21582904709172e-05
-1.55448915500576e-05
-3.48241474336413e-05
-9.40094532938328e-06
-1.58300822037842e-05
-1.72561462907404e-05
-1.57589083107284e-06
-2.27532347725921e-05
-1.95673766571464e-05
-2.62937596392946e-05
-2.08586742320141e-05
-1.26195753474646e-05
-8.32828601107642e-06
-1.11467251099606e-05
-1.7853435767693e-05
-1.68105664177641e-05
-5.74696706842147e-06
-1.78769722878124e-05
-3.81752432860773e-05
-2.34390172813265e-05
-2.73059906137262e-05
-1.49717766377595e-05
-1.57631187339382e-05
-2.56224235368261e-05
-3.59687922370418e-05
-2.32554317693248e-05
-1.88235818303339e-05
-3.29882768323914e-05
-3.83913214724503e-05
-1.59540678377242e-05
-1.09569740944055e-05
-1.19035805458558e-05
-8.51213382192025e-06
-1.76263562351811e-05
-9.34553125297327e-06
4.63752261777669e-07
-1.60935734526229e-05
-1.04910244617917e-06
-1.40198438998518e-05
-2.89829079233763e-06
-1.52667158939299e-05
-1.57884100737452e-05
-3.56081915711904e-05
-1.23784086200075e-05
-1.29758522053328e-05
-5.71305311903693e-06
-2.74452023482259e-05
-1.52636830904859e-05
-2.26795052803981e-05
-2.11622671295182e-05
-1.07266492738575e-05
7.36050687631029e-07
-2.11841367523046e-05
-1.41715943787118e-05
-8.81348728462406e-07
-2.11061908190691e-05
-3.62038999205548e-06
-1.04096756901534e-05
-1.94011144651245e-05
-2.97123425162179e-05
4.79745433361e-06
-2.64262808321932e-05
-9.93437385701689e-06
-3.53012322848163e-05
-2.28470294641462e-05
1.48926428858014e-06
-7.1181977211251e-06
-1.57676026389805e-05
-1.94179257903949e-05
-1.44528241918652e-05
-1.37982654085869e-05
-2.8985943452e-05
-1.42752174114168e-05
-2.45432060585186e-05
-1.7248413098485e-05
-2.03481817646267e-05
-1.36048187938827e-05
-1.43638564356685e-05
-1.97254464645203e-05
-1.32777093997141e-05
-3.00254506660938e-05
-1.49085647050651e-05
-1.41657403243248e-05
-2.89078507982828e-05
-3.50162983426574e-05
-3.72204093994511e-05
-2.52522556360536e-05
-7.99259212819611e-06
-2.25583325626962e-05
-7.77715660544771e-06
-3.08941695581927e-05
-3.63129135114541e-06
-9.7645066624481e-06
-2.95290815794905e-05
-6.45700189657365e-07
-2.28330416537019e-05
-2.08545108740517e-05
-1.60257446704157e-05
6.21331418865653e-07
-1.02366348811699e-05
-1.67215421750329e-05
-1.43005047841626e-05
-2.98254870088215e-05
-2.78398856839059e-05
-2.88544875616116e-05
-4.43610917588478e-06
-1.83178307414274e-05
-8.57564859199986e-06
4.58118567633924e-06
-2.97789731834279e-05
-8.76576343591875e-06
-1.61810073068154e-05
-1.49996617066834e-05
-1.41931240746672e-05
-1.65693208854141e-05
-1.04633672469005e-05
-7.92641669441576e-06
-1.33602019840288e-05
-1.53313824980609e-05
-1.49189996032929e-05
-3.29892735068237e-05
-7.98905818325668e-06
-3.09186708546665e-05
-1.82943515198585e-05
-2.93703520515532e-05
-3.48733496503564e-06
-2.1499386570437e-05
-2.06600840414039e-05
-2.92819307651803e-05
-2.40372586412961e-05
-3.02631759388239e-05
-2.01713993180327e-05
-1.46241948352685e-05
-2.49694360015482e-05
-1.9325653452864e-05
-1.77914812942114e-05
-1.81361119736423e-05
-2.38605778525516e-05
-1.56908867659011e-05
-1.14517609917379e-05
-2.03485202463656e-05
-8.39277314527639e-06
-3.69311132754427e-05
-1.39489198582821e-05
-9.99955095870355e-06
-1.1331784084784e-05
-1.85833765763471e-05
-2.50101084162517e-05
-1.00773088980538e-05
-2.22921481818976e-05
-1.95014548613133e-05
6.20320074227406e-06
-1.99831444834237e-05
-8.29593067920199e-06
-6.85041724522726e-06
-1.1087316920122e-05
-9.27660113504097e-06
-9.69284151410522e-06
1.66361983893792e-06
-8.17258875179509e-06
-3.61136537867759e-06
-8.67029567370626e-06
-3.58511288564606e-06
-8.09858065105055e-07
4.78262926768668e-06
-2.44623410171929e-05
-1.49880503095572e-05
-2.73136654731238e-06
-8.46771126616538e-06
-2.556498265545e-05
-2.11524609242286e-05
-3.13376936986387e-05
-1.78546732614507e-05
-1.27215071853719e-05
-5.393134701972e-06
-1.49552443846778e-05
-1.6549347799116e-05
-1.35757664055988e-05
-1.26299158885138e-05
-1.09931436522931e-05
-2.81634451587918e-06
-1.61913603714958e-05
-2.40342023543112e-05
-2.17403461883232e-05
-2.0736560254332e-05
-9.66223852895704e-06
-9.78116659445124e-06
-2.34773307079814e-05
-2.54742866434304e-05
-1.38923397864878e-05
-1.08685769214478e-05
-1.46063834984538e-05
-1.82686306381237e-05
-1.42786986955617e-05
-2.10455791475836e-05
-2.99644118777616e-05
-3.4054753948102e-05
-6.95347802595137e-06
-6.47326045237328e-06
-1.1311968599083e-05
-2.3046618349246e-05
-1.54665580123615e-05
-4.63094030683017e-06
-1.70340625004768e-05
-2.44635761082952e-05
-1.9365847348511e-05
-3.07676029106019e-05
-7.7386574735262e-06
-8.14577566977844e-06
-6.79540501418108e-06
-1.32603296592156e-05
-1.59622682237498e-05
-2.54826348544023e-05
-2.79300777805467e-05
-1.63243688547194e-05
-3.97183777408852e-05
-1.83495482259739e-05
-2.81552098800341e-05
-9.11706074406706e-06
-3.32260336452683e-05
-3.05512557230378e-05
-4.05099424592279e-06
-8.42751116106346e-07
-1.47352520662884e-05
-1.11761335515784e-05
-1.53796604015383e-05
-2.22911590170833e-05
-1.73175483223797e-05
-3.09539411797777e-05
-1.85996082361789e-05
-1.49526177270072e-05
-1.53761840178344e-05
-9.17277788348444e-06
-2.25674869288808e-05
-2.86493795401434e-05
-1.62463904449845e-05
-1.92626318184115e-05
-9.62528371937981e-06
-2.12877963335136e-05
-1.80913196677819e-05
-1.15766228484747e-05
-3.02997845633289e-05
-1.85079403586934e-05
-1.90650558957499e-05
-1.83625858667883e-05
-1.29857764516954e-05
-9.43862506890011e-06
-4.26046315488101e-05
-2.60637555404479e-05
-1.02203618255093e-05
-1.50345946665815e-06
-3.20518807986095e-05
-3.02684471504301e-05
-4.32274866799309e-05
-3.66639099579935e-05
-1.7956276478449e-05
1.44071395459627e-05
-2.2916206881445e-05
-1.90197886257708e-05
-3.23758495491632e-05
5.927135289369e-06
-4.22493550379431e-06
-3.27479447571782e-05
-2.03568915483408e-05
-1.61475069240594e-05
-1.96479176652545e-05
-7.02060140144166e-06
-2.28970102664948e-05
-3.44017498551637e-05
-4.08960583690836e-06
-1.98487000588676e-05
-3.23729517714062e-05
-1.66674175601764e-05
-1.76984949843299e-05
-1.96581192536648e-05
-2.64786639869507e-05
-3.26694221736743e-05
-1.13026775318098e-05
-1.32958965620394e-05
-2.84135190948421e-05
-3.81466108823952e-05
2.69024833860119e-05
-1.64487418259016e-05
-1.77844924487393e-05
-1.64110995850973e-05
-5.87554162277969e-06
-3.53830822940589e-06
-2.06847527207671e-05
-2.68987846363587e-05
-1.31867215265806e-05
-2.25973101637557e-05
-2.8230032480437e-05
-2.20605836757108e-05
-1.0454636361586e-05
-2.11606764184785e-05
-3.297003076748e-05
-1.45424825418348e-05
-1.00070286963666e-05
-7.19209771698137e-06
-2.42264074514155e-05
-2.45379982647659e-05
-2.13755390443842e-05
-2.37141093899308e-05
-2.73091842945338e-06
-9.20713731014868e-06
1.1538055945718e-05
7.19393432633015e-06
-2.02246495674345e-05
-1.78621388362382e-05
-3.20324185210166e-06
-1.02928896178148e-05
-1.77977075453181e-05
-1.32683464648895e-05
-1.54435188445136e-05
-1.73321197587966e-05
-4.55465333295149e-07
-1.13378664812955e-05
2.27646842307608e-06
-3.99677193387215e-06
-2.50786368706357e-05
-1.56313226571648e-05
-2.41034288790426e-05
-1.62741503554511e-05
-7.99272740797685e-06
-1.5436440373273e-05
-7.7102961747277e-06
1.28588350085126e-06
-2.80696752318764e-05
-1.15239052944571e-05
-2.0180508408634e-05
-1.34350729782465e-05
-1.44957603055437e-05
-2.92586334366655e-05
-1.45386806224165e-05
-4.28916264089576e-06
-7.7860379294379e-06
-1.43292565765995e-05
-1.61441555971857e-05
-2.10153586036438e-05
-1.0615728519171e-05
-2.39976401356189e-05
-6.500446435012e-06
-2.46824298036408e-05
-2.30005497485701e-05
-1.14655822870281e-05
-3.73389823853775e-06
-2.9049947518908e-05
-4.12725614750862e-06
-1.66094606070381e-05
-2.94373410135344e-05
-6.43107981882029e-06
-2.72718338237092e-05
-1.21061067156829e-05
1.17152583695923e-05
-1.3293688072984e-05
-2.72064822300078e-05
-2.60827728516092e-05
-1.79726451065013e-05
-2.09433617864653e-05
-2.47986735397069e-05
-1.68556325288842e-05
-1.42059953375769e-05
-3.54137988008632e-06
-1.432814903627e-05
-2.35870856786155e-05
-1.81047521323202e-05
4.66024537783429e-06
-2.73734216101251e-05
-8.0149778550209e-06
-7.51247946608869e-06
-1.81484230734182e-05
-1.55207625642261e-05
-1.44077386692345e-05
-3.44192002165167e-05
-2.42044915768769e-05
-1.93963344457838e-05
-2.55862837570414e-05
-1.12006595527461e-05
-1.48644359465729e-05
-3.1469828247688e-05
-1.91043259208564e-05
-1.18679889962714e-05
-2.06404210635983e-05
-9.34905124320463e-06
-1.80066263613879e-05
-3.42624595821113e-05
-1.4864502048405e-05
-2.792323670149e-05
-1.81395184972494e-05
-8.87544701971561e-06
-1.24374349226367e-05
-3.59518452389509e-06
-8.48521583075839e-06
-1.42195969405617e-05
-1.31548613504828e-05
-1.60357729338972e-05
-1.83482471023162e-05
-1.23124274888194e-05
-2.12399356986408e-05
-1.59816011318618e-05
-2.56436790066174e-05
-9.99249098861158e-06
-1.27846912224629e-05
-6.5952918265041e-06
-2.24524822715758e-05
-3.05541924431046e-05
-1.07861953642182e-05
-3.82907790805231e-06
-3.20656677452394e-05
-2.80848684563138e-05
-4.37396124295959e-07
-1.74228506260869e-05
-1.93248924479944e-05
-1.22762592334551e-05
-3.14013610672773e-05
-2.33068798867563e-05
-9.5028231274083e-06
-8.91468152419314e-06
4.76404330240005e-06
-1.98571342230121e-05
-2.67548840390849e-05
-1.75441859981111e-06
-2.04587381606918e-06
-2.61773383387927e-05
-1.37101300401364e-05
-1.91040163393955e-05
-2.84652197495037e-05
-1.86197104924739e-05
-1.71134109824885e-05
-1.16506124422758e-05
-9.90864003155391e-06
-9.75200416022957e-06
-2.64986810656339e-05
-1.01326865557931e-05
-2.15354109647972e-05
-1.98958834859854e-05
-3.39837191194243e-05
-1.5758839466742e-05
-1.04444389651991e-05
-1.37280192076493e-05
-3.03993775717588e-07
-2.22220820123933e-05
-1.54414767306041e-05
2.29461655961909e-06
-1.12853965724158e-05
-1.11150547570299e-05
-8.422491335197e-06
-1.22454399121422e-05
-1.13990880256105e-05
-1.46614602853591e-05
-1.68949117006728e-05
-2.38341516904117e-05
-2.66660589295339e-05
-2.78341219407037e-05
-6.84854781381756e-06
-2.4177313950942e-05
-1.8297458483254e-05
-2.4352807286847e-05
-2.87533131305768e-05
-1.45907197084117e-05
-1.67998326100875e-05
-1.3514632520618e-05
-6.57288369282729e-06
-1.86667642177339e-05
-2.24313348630919e-05
-1.52084274572488e-05
-3.11542341439835e-05
-1.04832760089658e-05
2.12310611982321e-06
-2.02292131745822e-05
-1.15166807620863e-05
-1.08161844936757e-05
-2.00876308590842e-05
-4.1968899666829e-06
-1.50295045809911e-05
-1.00464712138375e-05
-2.21435544424764e-05
-2.5697550935344e-05
-7.36287132673628e-06
-2.2072812280321e-05
-2.59134970809048e-05
-8.94406239221897e-06
-2.45399441368774e-05
-1.80086297223875e-06
-2.26817745998193e-05
-2.94861364575408e-07
-3.56143750393305e-06
-2.50157684885427e-05
-1.28979173393195e-05
-2.34418790471126e-05
-1.73885250024874e-05
-2.90146485129029e-05
-2.6503307429747e-05
-3.93468618349266e-05
-3.32871496048387e-05
-2.43405533183824e-05
-9.03267090393785e-06
-1.54605501167045e-05
-6.33296562858476e-06
-1.77054876886006e-05
-8.23697586494318e-06
-2.545797402797e-05
-2.87604929474951e-05
-1.24338946196076e-05
-1.03091015140748e-05
-2.45386422502059e-05
-1.30006994270302e-05
-2.20013737101573e-05
-3.18458683761829e-05
-1.93967137054146e-05
-2.33661806127374e-05
-1.75003903702367e-05
-1.18622255949085e-05
-2.18684841568206e-05
-2.25659539588664e-05
-1.17624881799258e-05
-2.18528600040746e-05
-2.81802925100531e-05
-2.94055746355578e-05
-1.00294336640495e-06
-2.2947449758686e-05
-1.85139441264643e-05
-5.54260482350278e-06
-3.54333937223102e-06
-7.62928857053473e-06
-7.71203423103423e-06
-1.07294947906775e-05
-1.05422247236724e-05
-3.21867583665455e-05
-1.99478466268134e-05
-5.44153490830346e-06
-2.86939884855733e-05
-3.28182000515858e-05
-1.50459356346666e-05
-1.74134962020854e-05
-2.16087401665908e-05
-3.61220331802149e-05
-7.88035048449505e-06
-1.14242027053779e-05
-1.95895212640711e-05
-4.81171384191631e-06
-2.03093811646928e-05
2.21337230831791e-06
-6.86389054908956e-06
-1.82059191993129e-05
-9.805889374917e-06
-1.64445732606382e-06
-7.63635453534254e-06
2.5585927442701e-06
-1.9332273826174e-05
-1.68655617788454e-05
-3.52570084000875e-05
-3.14238134093362e-05
-2.59301045680959e-05
-2.68798187704217e-05
2.79968362436599e-06
-2.20260657633362e-05
-2.55306000808942e-05
-2.59889287640071e-05
-1.69846429423436e-05
-1.41472772268244e-05
-1.46072101613094e-06
-2.13522102954674e-05
-5.56274714911491e-06
-2.62785871551699e-06
-3.30971400057038e-05
-1.70299427120926e-05
-2.5042483054443e-05
-1.86971891337479e-05
-1.6826611834842e-05
-1.67138074277136e-05
-2.73977350407845e-05
-1.11469952675322e-05
-1.7785013647295e-05
-2.31109584593742e-05
-2.79326045540319e-06
-1.32259120053744e-05
-2.7922660955463e-05
-1.30102775501731e-05
-2.23102642146291e-05
-1.08536490484472e-05
-2.61440797477153e-05
-1.33744520225115e-05
-2.45851644952879e-05
-2.18048141987944e-05
-1.4600913397909e-05
-4.35483533678998e-06
-3.41714553944699e-05
-1.3271004357039e-05
-1.06562698183034e-05
-1.01289427599499e-05
-1.21379837643704e-05
-1.32136773731584e-05
-3.26269134877736e-05
-7.22674040792656e-06
2.83363291554752e-06
-1.83760638905712e-05
-1.87538808396686e-05
-5.06847989597483e-06
-3.38193382585145e-05
-1.1999362442635e-05
-5.19839076302286e-06
-2.67970763042135e-05
-1.31969881652461e-05
-3.826774220189e-06
-1.42621988021245e-05
-7.02468770333824e-06
-2.74265755701075e-05
-3.60495651723275e-05
-1.7365548450665e-05
-2.41172878177892e-05
-1.42399261411859e-05
-1.43681622985853e-05
-2.11565111501772e-05
-4.77282710627328e-07
-1.70447805240179e-05
-3.74799343919043e-06
-2.75618736697478e-06
-2.46889645350649e-05
-2.11408261131617e-05
8.3912874149393e-07
-2.45846549053743e-05
-1.0415331835258e-05
-2.26288387551905e-05
-1.17695103216863e-05
-1.39513257409429e-05
-8.20394092367594e-06
-8.34190557366131e-06
-4.12620965736289e-05
-1.74724152064325e-05
-1.66880683892844e-06
-2.68490854092825e-05
-9.28479031088322e-06
-2.75891765050042e-05
-1.23639176558517e-05
-2.41696544065373e-06
-8.26480508899864e-06
-1.01534477305869e-05
-1.93938861895609e-05
-1.5276216509249e-05
-1.0488887727249e-05
-1.97176716834766e-05
-3.29017387683385e-05
1.32378286939264e-06
-2.82602799651166e-05
-1.92927784920636e-05
-7.67963761908471e-06
-9.49548434980691e-06
-1.14028536651452e-05
-1.01323785922514e-05
-1.57388627587335e-05
-1.72271775849886e-05
-1.36361257305888e-05
-1.19764038233549e-05
-3.30511158348321e-05
-2.62462889116763e-05
-3.11315805485921e-05
-1.32625594330439e-05
-1.29531861099144e-05
-2.0150545336896e-05
-1.38493091014094e-05
-1.25884810406197e-05
-1.36860545803328e-05
-6.39278279538882e-06
-1.02254670135442e-05
-1.61378063296577e-05
-1.21131617865029e-05
-1.27839065032919e-05
-2.18607217749173e-06
-2.03474624665278e-05
-1.77074730194866e-05
-1.17427464824799e-05
-1.000732528915e-05
-2.26952031082882e-05
-2.36128002873967e-05
-1.28423827797457e-05
-2.85061033080292e-05
-2.24061673511808e-06
-8.09250752585868e-06
-1.33475621345046e-05
-1.135995203225e-05
-9.65598191933346e-06
-1.75395845863608e-05
-1.17416446595172e-05
-8.09940228564237e-06
-2.16344190914683e-05
-1.22709949117517e-05
-2.18779878835507e-05
-1.82254070015118e-05
-2.30860649882623e-05
-1.38980008959228e-05
-1.14210775224677e-05
-2.48580377407257e-05
-7.12616515950153e-06
-1.04807306792661e-05
-5.17127643654583e-06
-2.17755010936029e-05
-3.59928553390959e-06
-2.83268981494844e-05
1.53814995304959e-06
3.33057612339449e-06
-1.0165227823477e-06
-2.79405569144538e-05
-8.38756360126844e-06
-1.36892717445471e-05
-2.0785284852247e-05
-2.09186078424514e-05
5.740932718504e-06
-2.32769310388676e-05
-2.75027995543534e-05
-1.72220212144425e-05
-5.63034673198711e-06
-2.86559846377499e-05
-2.18647317218813e-05
-7.79702397070478e-06
-1.79878598732346e-05
-1.24589212306066e-05
-2.72638924789254e-06
-1.11227818938032e-05
-2.82344526217173e-05
-1.73895357123296e-05
-1.33897603392239e-05
-6.49750839511283e-07
-2.90163823504589e-05
-3.00141733737783e-05
-1.31012586561319e-05
-7.43837531504561e-06
-1.38535770710891e-05
-2.66611275058284e-05
-1.5971773160645e-05
-1.90333267137352e-05
-1.43784678284411e-05
-5.09839753626727e-06
-1.91404376725635e-05
-1.68607632544924e-05
-1.88992065408743e-05
-2.47740486996201e-05
6.41963196941699e-06
-2.34794990615781e-05
-3.30080849722793e-06
-2.7631987204017e-05
-2.46403720244096e-05
-3.00011373781148e-05
-2.443949550315e-05
-1.4952416398846e-05
-8.68245831977144e-06
-9.53797742372427e-06
-1.15825989269698e-05
-1.41441495851096e-05
-2.21786818305919e-05
-1.21992281792647e-05
-8.15605337117596e-06
-2.60328272926086e-05
-2.70936720440464e-05
-4.02921254615507e-06
-5.08498650414107e-05
-2.53483772801222e-05
-2.82859248973481e-05
-3.45472334340238e-05
-2.12299761743473e-05
-1.79860570209094e-05
-2.12682686701401e-05
-1.25368364655172e-05
-3.70194242732033e-06
-8.42036852302456e-07
-3.29913120406571e-05
-2.81096433242751e-05
-4.56065799744887e-06
-2.83336571436917e-05
-1.67787274705543e-05
-1.33548561471601e-05
-1.47831083730364e-05
-1.91619901960263e-05
-2.36496464436195e-05
-1.98833050384562e-05
-5.38772232225236e-06
-2.58788931816223e-05
-1.92966638276939e-05
-1.14511933319486e-05
-1.58476597959501e-06
-1.45172056020893e-05
-3.12633186815207e-05
-2.19662274502641e-05
-1.58843375754139e-05
-5.10810362646999e-06
-2.2926131528319e-05
-4.30233656141329e-06
-4.83046666926342e-06
-1.61626427766463e-05
-2.19132336972591e-05
-2.54218400503608e-05
-1.23463250224051e-05
-2.57086092694876e-05
-2.69474638399288e-05
-1.42706067978874e-05
-2.94105981622718e-05
-1.06482229114214e-05
-5.42992946144277e-06
-3.35643583841981e-05
-3.2860286331421e-05
-1.71443567552178e-05
-7.91812747833452e-06
-8.77710512355639e-06
-1.48258591746805e-05
-1.34730285689069e-05
-2.70685546957364e-05
-9.148637849835e-06
-2.53562616177799e-05
-1.10180539729531e-05
-1.97279535212951e-05
-1.61455893504633e-05
-1.50666212200664e-05
-2.5376690846177e-05
-4.29059375825558e-06
-1.63224424273411e-05
-2.11474913032217e-05
-3.19317559470594e-05
-9.19839576546393e-06
-1.88074529569872e-05
-1.99942155893332e-05
-5.54721615344366e-06
-1.09176112741515e-05
-1.87800020457559e-05
-1.93725605604802e-06
-1.3280950168544e-05
-1.12572019881317e-05
-2.43809989422209e-05
-2.39259042973276e-05
-7.50873644040291e-06
-1.51715649062992e-05
-4.14336953078065e-06
-1.19504599480009e-05
-2.86719974793017e-05
-1.35716058423878e-05
-3.31835867611122e-05
-2.29868106602686e-05
-1.34630829498618e-05
-3.46001465406413e-06
-2.73645590274404e-06
-4.74778839368988e-05
-1.28825350007779e-05
-2.00702360222879e-05
-1.574149673726e-05
-1.78621484401444e-05
-1.88856762744803e-05
-1.60026852909399e-05
-1.61915491631379e-05
-1.19826469329306e-05
-1.70685227227779e-05
-1.26926108627783e-05
-1.13089240612012e-05
-3.92943442714917e-06
-2.8681837694525e-05
-1.59306110362006e-05
-2.04465672642572e-05
-1.93255098298588e-05
-9.65633290130922e-06
-2.013130461222e-05
-2.12726613389679e-05
-4.07664820471766e-06
-5.6650022209713e-07
-2.42256281728734e-05
-2.11933576801331e-05
-1.11941803899976e-05
-2.25835654704677e-05
-2.61602753251229e-05
-1.26005450463705e-05
-1.64071208307809e-05
-1.46700246754452e-05
-1.16601881092026e-05
-1.16655220111621e-06
-1.06241267082763e-05
-1.59055015452896e-05
-1.79403918115386e-05
-2.00947982066715e-07
-2.71463625537834e-05
-3.21932778497019e-05
-1.26128423830628e-05
-1.35431869467178e-05
-9.69117181019043e-06
-2.00796333580052e-05
-3.4532341295557e-06
3.4707215322302e-06
-2.99970646486785e-06
-1.16376001001959e-05
-2.67017015151843e-05
-3.82135819048994e-06
-2.34284261261695e-05
-6.5036360097831e-06
-1.09398070670357e-05
-1.16139695756837e-05
-9.75036800540383e-06
-1.56013483257749e-05
-4.61600255740287e-06
-2.34243722623921e-05
-1.56467777619914e-05
-8.87245196959967e-06
-3.52829972392238e-05
-3.46825816574457e-05
-1.68735992439073e-05
-1.74661901672412e-05
-1.77245985770197e-05
-1.5884579788454e-05
-9.20510157542644e-06
-2.3413668046023e-05
-1.69395699458871e-06
-4.3100904701692e-06
-4.0085463289561e-05
-1.63037012998162e-05
4.61349840191925e-06
2.08063450565098e-06
-9.84583147409859e-06
-2.32388686406089e-05
-6.02823679192638e-06
-6.66419708512173e-06
-1.45404601480488e-05
-1.11242968097159e-05
-1.92285369013567e-05
-3.2269825827723e-05
-8.64709436415281e-06
-1.59778977904156e-05
-2.56929130109391e-05
-3.17705377428819e-05
-1.54045570854889e-05
-1.46362946765519e-05
-1.13332177325154e-05
-1.28884272759126e-06
-3.5870945622757e-05
-1.36229609670214e-05
-1.98744599097317e-05
-2.95349702695952e-05
-2.38856745122511e-05
-1.26824598104103e-05
-1.45757753614133e-05
-2.25361532462605e-05
-3.41609020393175e-05
-1.5613350506175e-05
-1.78238296317713e-05
-1.26258579118633e-05
-2.69818989038884e-05
-8.82230260474437e-06
-2.96976992338008e-05
-2.61660057588485e-05
-1.75129623681968e-05
-2.64093690213949e-05
-2.86612756987506e-05
-1.4602682905808e-05
-1.13346962273917e-05
-1.33853223530229e-05
-4.99074561129253e-06
1.57086635875169e-05
-1.1417108464518e-05
-1.31016044779275e-05
-2.5726393240716e-05
-1.02806313797617e-05
9.94380589201446e-07
-4.24336788950789e-06
-2.45438299653905e-05
-1.87253684839262e-05
-1.18778838367553e-05
-2.2911656722758e-05
-2.1916219165476e-05
-1.92445562487773e-05
-5.25476414243535e-06
-1.54711946118942e-05
-2.6108005870334e-05
-2.38829673173312e-05
-1.73480250243522e-05
-3.13368026335325e-06
-2.36982909395034e-05
-1.9886776223527e-05
-2.61167447994059e-05
-2.55797469711744e-05
-1.59642051254121e-05
-1.91119191843464e-05
-2.59699027315101e-05
-4.23721038090673e-06
-1.87682309990879e-05
-1.61557078128128e-05
-5.81152751172016e-06
8.96481437227468e-06
-1.57221074943991e-05
-1.75074641610712e-05
-6.34272615202652e-06
6.41437158827571e-07
-3.46568457603645e-05
-2.63303765270247e-05
-9.32203314698249e-06
-2.65085349548799e-06
-1.64470470811249e-05
-1.60695314989126e-05
-6.64614151145315e-06
-1.8120959251014e-06
-1.47521472468575e-05
-1.79425265327068e-05
-1.46802202609931e-05
-2.63833483514189e-05
-3.16886463244057e-05
-6.00602261733106e-07
-1.98131768130995e-05
7.61255507026461e-07
-2.03249117720706e-05
-8.40693904428685e-06
-2.79793087405002e-05
-1.13693356164697e-05
-1.50523698853924e-05
-2.92582958009839e-05
-2.14056818619864e-05
-1.53442053638627e-06
-3.21614425827931e-05
-1.99486412359554e-05
-1.08748003503564e-05
-3.07903845152802e-05
-2.05393023514732e-06
-3.39578548550423e-06
-6.08500160494626e-06
-2.68763564706539e-05
-1.89914466547938e-05
-2.36985323429164e-05
4.04610935164072e-06
-4.43578197109029e-06
-2.67118225527967e-05
-2.30041140159623e-06
-1.4339170247635e-05
-3.29161075439662e-05
-2.23555211095198e-05
-2.02596466733413e-05
-2.30141005589806e-05
-1.84652350942993e-05
-2.08097335522214e-05
-1.82977887541976e-05
-1.98588924802675e-05
-1.5898531116494e-05
-1.55508907202614e-05
-1.64780294656281e-05
-2.42656975197782e-05
-3.22551484574495e-05
-1.47301436516891e-05
-2.39313714011963e-05
-7.14647000281103e-06
-4.89169240380996e-06
-8.95619631079326e-06
-6.13080622164292e-06
-1.7945277390935e-05
-1.85984652728973e-05
-2.71563556987181e-05
-1.75771181352079e-05
-1.16780723177451e-05
-5.36432678845547e-06
-1.54856448562364e-05
-1.98382032524079e-05
-1.25345201251777e-05
-7.62117116423025e-06
-2.74960518690778e-05
-2.62575132012553e-05
-1.71093000439718e-05
-5.77871544434872e-06
-9.94047578778317e-06
-1.66264921722479e-05
-2.1703645590544e-05
-1.33657604607948e-05
-1.19387812372419e-05
-1.29914893587035e-05
-1.04360718013871e-05
-1.70095916724257e-05
-1.03878049766385e-05
-6.11148024041873e-06
-1.36419103516885e-05
-1.30684577513202e-05
-6.64065100214034e-06
-2.53058443034938e-05
-1.98396796896426e-05
-9.67987488526509e-06
-2.99019081049701e-05
-2.64362492436798e-05
-3.86772183865542e-05
-3.11825043654489e-05
-4.78267413010771e-06
-2.07136577556512e-05
-3.7490455577854e-05
-2.9122725344939e-05
-2.4272608468585e-05
-3.19369055758783e-05
-2.41956018673859e-05
-2.08895607066874e-05
-1.8128608453697e-05
-2.38951405276185e-05
-2.44794006840792e-05
-4.98376465412323e-06
-1.75163729842453e-05
-1.12994713503302e-05
-1.93848269846873e-05
-2.49943531932587e-05
-2.26511153411115e-05
-1.94893959657315e-05
-1.5450913677285e-05
3.88742787223628e-06
-7.92466167530754e-06
-3.27877953224979e-05
-2.73867186845628e-05
-2.15434153857681e-05
4.10097358165822e-06
-2.8624840117782e-05
-9.10823647738418e-06
5.04782965760041e-06
-2.73732312012751e-05
-2.31157557667652e-05
3.98902077825307e-06
-1.36454169968782e-05
-1.56132802032257e-05
-2.06487912523621e-06
-1.73797469093239e-05
-6.02802817739235e-06
-1.4108203318567e-05
-2.72756810237009e-05
-3.15901384121146e-05
-9.6913529217719e-06
-4.9639032649025e-06
-3.08980578455485e-05
-3.0560507438896e-05
-7.69804608771742e-06
-1.56231359082558e-05
-6.15505909053742e-06
-5.84269899192018e-06
-9.8725171460001e-06
-1.2864213902347e-05
-3.32162299821611e-05
-4.5239397020824e-06
-2.99213723677951e-05
-6.92078250787185e-06
-2.14057559159612e-05
-1.30442892770793e-05
-7.81137232773406e-06
-2.164977162838e-05
4.11261657496905e-06
-4.57168824131192e-06
-3.06660156277334e-05
-3.35808801617227e-05
-1.70279114432278e-05
-7.8926790254813e-06
-9.89437957438212e-06
-2.93891274719075e-05
-1.5765090764131e-05
-2.3320956336183e-05
-3.73443105039985e-05
-2.17839427111864e-05
-6.14689085506892e-06
-4.30075224854633e-06
2.80408450197511e-06
-1.96950815482984e-05
-2.04989344454741e-05
-1.00517690348926e-05
-1.19159785731582e-05
-1.71889395720488e-05
-4.35315257855964e-05
-1.23527159720141e-05
-1.79211114952369e-05
-1.12430655186451e-05
-9.98955220342036e-06
-3.39057837679169e-05
-2.9891080065751e-05
-9.50916839196183e-08
1.93813127831982e-06
-2.25904777027617e-05
-2.87942272460614e-05
-2.42597551171609e-05
-8.76251413463956e-06
-1.13243748008349e-05
-2.21608190019608e-05
-6.6515025814504e-06
-2.89980411568851e-05
-1.93580696505025e-05
-1.96642126124658e-05
-1.56859492395474e-05
-1.19286148998685e-05
-3.46413639177835e-05
-9.17225455602369e-06
-2.48352330414196e-05
-1.64026979115271e-05
-1.72965803610087e-05
-1.56198644295508e-05
-7.1591062440423e-06
6.58666914737837e-08
-1.78939692666303e-05
-1.58138463344029e-05
-8.10942768999821e-06
-2.10949930872264e-05
-3.84257693523669e-06
-8.80605770186457e-06
-2.93438042430974e-05
-1.8355634273592e-05
-2.67940990615122e-05
-1.21322536992291e-05
-3.59667508271312e-05
-3.03645749359312e-05
-1.05505087217903e-05
-2.49969601668088e-05
-3.13421635553836e-05
-1.42947210917428e-05
-2.39048334396803e-05
-1.50688923646295e-05
-1.20178124662227e-05
-1.12586254273361e-05
-2.34921801121766e-05
-2.39246676357059e-05
-1.8602347218824e-05
-2.11268582997291e-05
-1.82833176293259e-05
-3.1773022082545e-06
-1.37344859510383e-05
-8.96797069076051e-06
-1.33640685457642e-05
-2.79019464125834e-05
-8.22104025942738e-06
1.12141930558677e-06
-2.43021407297892e-06
-2.80396174208572e-05
-2.17117620917137e-05
-2.4079518933038e-05
-4.15021463623795e-05
-9.40298043140126e-06
-1.9060855033107e-05
-3.27693811379229e-05
-1.80097955485876e-05
-1.59674545203009e-05
-2.47696813732344e-05
-2.2890339007285e-05
-2.87851895058469e-05
-1.82174891301489e-05
-1.0191457451452e-05
-1.84634657896286e-05
-1.92021401828952e-05
-2.03505130522661e-05
-1.51628260858645e-05
-3.23637853873269e-05
-2.02350664385875e-05
-2.46722410946897e-05
-3.62873293843835e-05
-7.90976640954988e-06
-1.82842356143575e-05
-2.25157511445546e-06
-2.0498141559817e-05
-1.01726995729243e-05
-1.90463803899406e-05
-2.84619501144059e-05
-2.49558362960407e-05
-3.68313576581983e-05
-2.45316075270223e-05
-3.02688991875681e-05
-2.14952577012051e-05
-1.28496950947006e-05
-1.37464890605228e-05
-2.33688313765999e-06
-2.51625594712885e-05
-1.66608094171075e-05
-1.25084601179375e-05
-1.97369168898045e-05
-2.38240169906123e-05
-7.65332467800837e-06
-2.45064732605124e-05
-3.37748178816202e-06
-1.56236092740579e-05
-3.82112041642211e-05
-6.06690201244358e-06
-2.75263457040066e-05
-7.91014683683296e-06
-2.46704109099682e-05
-9.32161476460245e-06
-1.84095134551334e-05
-4.21919970866501e-05
-3.11311450252478e-06
-1.69515313720721e-05
-1.22355152389089e-05
-6.76658454137659e-06
-1.74248359375408e-05
-2.83038366360024e-05
-1.44130014213985e-05
-4.2677479230168e-06
-7.14911147738676e-06
-1.03617713445898e-05
-1.26464365552275e-05
-1.25457614383127e-05
-2.51609172114981e-05
-9.92129650315775e-06
-1.36722397537414e-06
-7.12918429299926e-06
-1.08754414501506e-05
-5.32006680424669e-06
-2.16647549688243e-05
-2.44746173233755e-05
-4.71385660851801e-06
-2.71960944510111e-05
-1.45790939646264e-05
-1.80590067103119e-05
-7.01010680472159e-06
-2.36507621248316e-05
-1.19775049096624e-05
-1.46121098491109e-05
-1.88874106657873e-05
-2.04133678235839e-05
-4.2983676552253e-06
-1.35480997674983e-05
-9.57312098903928e-06
-6.96979696331757e-06
-2.25606934882303e-05
-3.04798659729267e-05
-2.61406433063368e-05
-1.13491019411795e-05
-1.67407920736204e-05
-1.31506151609392e-05
-1.11036618586701e-05
-1.05622528637699e-05
-1.58187828142656e-05
-6.63302984732147e-06
-1.79004842271622e-05
-2.61017340547208e-05
-1.2317117479622e-05
-1.95947587889486e-05
-2.57363434693365e-05
-9.04762090317938e-06
-6.07108341541553e-06
-1.98340465566595e-05
-1.58084923471583e-05
-3.31598294795579e-05
-2.90716148217653e-05
-3.30288658197666e-06
1.55375489047134e-05
9.21400255663984e-06
9.74185584619579e-07
-2.56268298190842e-05
-3.047130794966e-05
-4.92185895360913e-06
-3.38947611487189e-05
-1.35239715130938e-05
-2.61431885487372e-05
-3.06092254303164e-05
1.3802803729774e-05
-2.78421382342385e-05
-2.60962559973558e-05
-3.67124369659583e-06
3.67944847789545e-06
1.21790788547789e-05
-2.82789362836751e-05
-1.22888336705812e-05
-1.54330388347819e-05
-1.7149400741387e-05
-2.20878558777694e-05
-1.41916340310508e-05
-2.75594387952379e-05
-1.7558543492608e-05
-2.46455889556729e-05
-9.56991835307317e-06
-8.12552963720652e-06
-1.18033633673571e-05
-1.99938499936269e-05
-2.09664782933076e-05
-2.12381765053277e-05
-2.35461066794073e-05
-2.14138346698213e-05
-2.98074856024831e-05
-1.03555529742306e-05
-7.32914779053376e-06
-1.29474109738142e-05
-1.49926711061551e-05
-1.47519469945654e-05
-2.16355665283522e-05
-3.3426264392886e-05
-1.45314509197484e-05
-3.53930062979854e-05
-9.83647136840179e-06
-2.750852370317e-05
-2.35535347108142e-05
-1.36767121979573e-05
-2.29786273394936e-05
5.83329089124193e-06
-1.29726561488587e-06
-2.19609341839567e-05
3.77572090271626e-08
-1.40331756966892e-05
-2.1205599034208e-05
-1.80965668620277e-05
-4.16841015727267e-05
-1.89072387754358e-05
-2.35351623226576e-05
-1.83132502720302e-05
-1.20928918533682e-05
-8.20529130905004e-06
-1.93509728595094e-05
-1.42324761227872e-05
-1.79296664528608e-05
-1.31482999067585e-05
-3.08870289231085e-05
-1.71933905256734e-05
-1.13723072609773e-05
-1.41414652292253e-05
-6.61390780352017e-07
-1.06816568610275e-05
-4.0609345116528e-05
-1.48791079308809e-05
-2.05631653957973e-06
-4.02459681027637e-06
-1.06757333760001e-05
-2.16533121262607e-05
-1.00282061454851e-05
-1.86635031043161e-05
-1.54697866055968e-05
-2.21838536682145e-05
-1.43417749567641e-05
-2.31658874104025e-05
-1.53980268459163e-05
-9.68991726397435e-06
-5.16707934530952e-06
-2.56532629135087e-05
-2.02065480228988e-05
-1.88960963940852e-05
-7.0948936795339e-06
-1.16692460781691e-05
-1.89676075679383e-05
-1.19631142557845e-05
-2.23937459792504e-05
-2.4805350704753e-05
-1.10074658857294e-05
-2.89775196400552e-05
-9.53236235843484e-06
-4.20992968932822e-05
-1.68735707046799e-05
-1.79810116830879e-06
-9.61153945386817e-06
-1.80416364805501e-05
-6.60302245222083e-07
-1.606428190022e-05
1.71647014776163e-06
-1.97458739391469e-05
-1.23074089555544e-05
3.89309715424955e-06
-1.55845461060719e-05
-2.94386489993862e-05
-2.02440168719994e-05
-1.15738127589866e-05
-2.19797379029992e-05
-1.9721876191557e-05
-1.61511613901573e-05
-1.89986522235865e-05
-4.83643053012935e-06
-2.56313777452275e-05
-3.36988396203929e-05
-3.81154155403244e-06
-1.70674731380332e-05
-1.02312639408987e-05
-2.83117194420713e-06
-2.02643059307806e-05
-1.35070393682876e-05
-1.42985293155355e-05
-6.08857550558366e-06
-1.66743006843453e-05
8.7280114304326e-07
-2.85393628990588e-05
-3.21640570946973e-05
-1.4157407438597e-05
-7.30487074509282e-06
2.6507804590092e-06
-3.11861514557362e-05
-1.77471956932341e-05
-1.29053910659859e-05
-8.33961381354235e-06
-1.03985382112348e-05
-1.0729776724418e-05
-9.76285191831333e-06
-1.54503745684095e-05
-2.03452326421028e-05
-2.50605691836206e-06
-1.22755977057277e-05
-3.12780780274395e-05
-1.54423982157789e-05
-2.06635126490716e-06
-1.92836237034998e-05
-1.9621566911334e-05
-5.98203988345376e-06
-1.76540920430173e-05
-3.66611130141246e-06
-1.3736471508004e-06
-1.1832431125934e-05
-3.44080287762232e-05
-3.35690296715097e-05
-2.22520001382684e-05
-2.5133331038244e-05
-1.26989548285949e-05
-1.59298198704375e-05
-4.23668896388029e-06
1.03677920356443e-05
-1.79076943620668e-05
-1.76465103571487e-05
-9.31711319165295e-06
-2.77281929935367e-05
-1.11808780343878e-05
-2.0962876908923e-05
-3.43342693984701e-05
-2.00216028054043e-05
-1.8100972213767e-05
-3.17743134699641e-06
-7.70801040800426e-06
-9.49480552621393e-06
-1.69897748353372e-05
-7.86386169119528e-06
-1.19625868446792e-05
-1.45244030139412e-05
-2.68219003477452e-05
-1.13051755427893e-05
-3.13285984159228e-06
-1.44605725605576e-05
-1.19494595526536e-05
-1.21796360767821e-05
-2.68220019821758e-05
-1.26274983764389e-05
-1.91675774878457e-05
-1.13717790064285e-05
-1.11450905761805e-05
-1.54893270599955e-05
-1.82048785997051e-07
-2.61289862040838e-05
-1.45937753713497e-05
-2.5569970847865e-06
-2.841298959332e-05
-1.89803362517672e-05
-1.76950867247758e-05
-2.09753525396159e-05
-3.63852795731892e-05
-2.12159265564701e-05
-2.51074256412442e-05
-3.2498594840219e-05
-3.08574132334761e-05
-1.66281688620488e-05
-2.00161071752354e-05
-2.02760685280263e-05
-2.196371636368e-06
-6.07373712776207e-06
-8.1685005446118e-06
-1.53043986587709e-05
-2.36237051406441e-07
-1.10287407192868e-05
-1.42265863300136e-05
-2.13288645886542e-05
-1.11338808085271e-05
-1.49616956091533e-05
-2.30908379621524e-05
-2.51495067699014e-05
-2.53786816915052e-05
-2.08630991282692e-05
-6.27778187260439e-06
-1.59995622499211e-05
-1.49746722618332e-05
-1.88015312878253e-05
-1.35940907547479e-05
-2.12966000630566e-05
-2.49835099828623e-05
-1.46082695001414e-05
-1.99480059070901e-05
-5.56501144783261e-06
-1.93368112992744e-05
-7.5711764107723e-06
-3.15652006327839e-05
-1.03821607867916e-05
-2.40723017682058e-05
-1.84201034958938e-05
-2.16600597336886e-05
-1.9089174850529e-05
-1.71020455781437e-05
-1.92426247178316e-05
-1.90959511558621e-05
-1.11442901579277e-05
-1.82677064788529e-05
-1.92372903786669e-05
-2.57566791888933e-05
-1.34834709172561e-05
-6.05034400314222e-06
-1.25747414171453e-05
-1.53267168796444e-05
-2.1172111210734e-05
9.46212777855296e-07
-2.06626328079884e-06
-1.5573455041946e-05
-1.48209306112324e-05
-1.68013740309855e-05
-1.12754543199644e-05
-1.58365119205658e-05
-2.33427936116345e-05
-2.62977640581671e-05
-1.92685028298268e-05
-6.70753429774695e-06
-8.42289400230154e-06
-7.64913442958785e-06
2.80633518126873e-06
-1.30119651871252e-05
-9.23384642353616e-06
-1.26490851751287e-06
-8.23510295599982e-06
7.35561924600451e-06
-2.95871501258207e-06
-1.17261929385315e-05
-1.15776988810199e-05
-4.95099307266026e-06
-2.25799754410124e-05
-2.186188168514e-05
-9.98003244244233e-06
-2.22671580554024e-05
-3.57511129378487e-06
-1.87248353460058e-05
-1.38833327736693e-05
-3.32971312021293e-05
-1.25452757464516e-05
-2.03658364564422e-05
-1.95323952899589e-05
-1.05945260145108e-05
-3.32577052345367e-05
-1.73633425460806e-05
-1.77923758160459e-05
-8.28302908318639e-06
-1.25924747990143e-05
-9.27954597494859e-06
-1.94616803566204e-05
-1.05153601333848e-06
-3.21846161931188e-06
-2.12071065294869e-05
-1.56790018179003e-05
-2.95758673642025e-05
-8.05110594857408e-06
-1.88292707594923e-05
-2.05042681187585e-05
-1.91771975060132e-05
-3.09559148299953e-05
-7.64981149157169e-06
-3.10450457408537e-05
-2.92817002159704e-05
-7.99995877185664e-06
2.7693138488538e-06
-1.00527880297403e-05
-3.10192839596554e-05
-6.66600225222798e-06
-1.83274634160517e-05
-1.74329833750604e-05
-8.07051494384472e-06
-2.11384333167315e-05
-8.68297171254714e-06
-1.90823636415767e-05
-2.16447372175782e-05
-7.71226302537182e-06
-2.60881990694517e-05
-5.87895413123794e-07
-1.90583391813483e-05
-9.96061585060183e-06
-1.84459054134308e-05
7.6781269303535e-07
6.27038043324614e-06
-1.19691082096932e-05
-2.2122311533749e-05
-1.57572461812265e-05
-2.93831153388354e-05
-1.44791077762179e-05
-5.68271535325496e-06
-3.04878521738627e-05
2.46941214250242e-06
-3.02843944249519e-05
-1.7216240536452e-05
-1.76907075983561e-05
-1.81280654134303e-05
-1.55765142513226e-05
-4.70026899651656e-06
-1.83645264007524e-05
-2.11709308320249e-05
-9.14120420604281e-06
-1.53729186911095e-05
-2.27774113476049e-05
-3.05581750539497e-05
-2.42842978827588e-05
-1.99856184937692e-05
-1.68805799172145e-05
-4.01743803982052e-06
-3.66260453848206e-05
-8.06279653480753e-06
-7.8581094691038e-06
-2.50508979633929e-05
-1.8263821461951e-05
-4.7720076585045e-06
-1.00465440525067e-05
-1.17079203330749e-05
-2.52764462672999e-05
2.94401328978043e-06
-1.7829514689968e-05
-1.21958999739627e-06
-1.39210812039352e-05
-2.733869297171e-05
-1.69023111275016e-05
-1.66373878690518e-05
1.0710628800459e-05
-3.0759984612883e-05
-1.7362047794919e-05
-2.95392893020699e-05
-2.84952172136522e-05
-2.74529413277275e-05
-2.06496499996549e-05
-1.5499256010955e-05
-4.79010074168308e-07
-2.0228051230057e-05
-7.71794851935556e-07
-1.79371850334369e-05
-1.75539450826705e-05
-1.51775190745674e-05
-1.6695966437333e-05
-1.18744261464663e-05
-1.37489719049563e-05
-1.48976482933716e-05
1.64434304307133e-06
-2.01467727618602e-05
-1.20884030246339e-05
-1.82974440638462e-05
-1.99242804738299e-05
-1.18205251405934e-06
-1.8136980829702e-05
-1.76082218228368e-05
-1.92430362682499e-06
-5.93928540500338e-06
-9.31530402389434e-06
-1.61328272923951e-05
-2.39271157457537e-05
-1.28628696721012e-05
-3.73540244373726e-05
-2.02954563054388e-05
-1.42896162796072e-05
-1.05551934796351e-05
-9.24622993958751e-06
-3.21051966243222e-05
-1.65684164385572e-05
-2.69229574632255e-05
-1.4729603231647e-05
-3.14488508647372e-05
-4.31338588822637e-06
-7.10366917652959e-06
-1.21073892505407e-05
-1.7598213491132e-05
-5.48077354854708e-06
-2.82422173012459e-05
-2.19503740654548e-05
-8.9897659890319e-06
-1.35494089674602e-05
8.37972656674366e-06
-2.58194760354693e-05
-1.58815184482142e-05
-1.47089738255159e-05
-2.12072844499654e-05
9.28297875049014e-07
-4.20676968878478e-06
-2.89982507914865e-05
-7.84608161735076e-06
-1.68372481226526e-05
-1.01565437887442e-05
-1.18248990588449e-05
-1.59265414966716e-05
-6.55419411025929e-06
-1.13589078601594e-05
-1.26355905694448e-05
-1.84126125929945e-05
-1.48634324678753e-05
-3.39629204490341e-05
-2.27414629397514e-05
-1.98260995679906e-05
-1.86147211451526e-05
-1.78640405391637e-05
-2.53809662758998e-05
-1.73630280593106e-05
-6.8826550000583e-06
-2.32027174764909e-05
-1.24250229234167e-05
-6.00740829299965e-06
-6.16689329120923e-07
-5.49642196531927e-06
-1.11605648727962e-05
-2.34092067827733e-05
-2.69654764421163e-05
-1.95780078417337e-06
-2.79758654820249e-06
-2.92602448626565e-05
-3.40800650370951e-05
-8.75706020895616e-06
-2.8064931006733e-05
-7.91498086411671e-06
-1.6021190661475e-05
-2.01472453100157e-06
-2.95565846174159e-05
-2.78217471223369e-05
-7.54918688754473e-06
-4.37360039985488e-05
-2.49201283676383e-05
-5.7288482631953e-06
1.26530629495576e-06
-1.23024032005455e-05
-3.5856858185066e-05
-1.94477046996878e-05
-1.21017472444858e-05
-1.03838116074366e-05
-1.94633845513668e-05
-9.42641502691494e-06
-2.02202225908298e-05
-1.52494134790448e-05
-1.19226442295239e-05
-8.19968341179705e-06
-4.52812263288161e-05
-9.61316780675278e-06
-8.42456179443415e-06
-1.80913935607602e-06
-4.97693666787945e-06
-9.3694151345614e-06
-2.13089689152085e-05
-1.45541936248182e-05
-2.53467965053548e-05
-6.07932696690614e-06
7.77797531899274e-07
-1.51904914179088e-05
-4.96210803186102e-06
-1.43354592954935e-05
-2.17453692255086e-05
7.66908236347062e-06
-1.40033988070917e-05
-3.77102439724489e-05
-1.0248677486974e-05
-1.26597501177617e-05
-1.79569860278634e-05
-6.4215500926255e-06
-1.2675105367032e-05
-9.13365842532233e-06
-3.0419363309985e-05
-2.72301795402604e-05
-6.6485184510606e-06
-1.16041207797134e-06
-1.77517267362273e-05
-1.12764993408779e-05
-2.5473538016932e-05
-1.60079825069589e-05
-1.47823156111253e-05
-7.57173104967096e-06
1.71048227376681e-06
-1.00388927718169e-07
-1.45901134585506e-05
-1.80243496804104e-05
-2.97870914362682e-05
1.28964894831976e-06
-9.57954800745287e-06
-2.59145611289125e-05
-1.01069660447357e-05
-1.56066530586126e-05
-1.22222358744845e-05
6.63524408614413e-07
-1.50057387987516e-05
-1.00931561404549e-05
-2.17801370967475e-05
-4.0531569384324e-06
-8.36383592593666e-06
-1.63027172209629e-05
-1.49885418522719e-05
-3.84611354366079e-06
-2.70191919542609e-05
-1.59203664284148e-05
-8.13424348427042e-06
-6.34724809569933e-06
-2.41639768589655e-06
-2.3181919648217e-05
-2.97663161824437e-05
-1.32831104141505e-05
-1.78947629367489e-05
-2.19281017239207e-05
2.67490624291724e-06
-4.38766833732332e-06
-4.34064093503235e-06
-1.77508408360386e-05
-8.58686638812733e-06
-2.19399815047236e-05
-5.49476863889789e-06
2.15299603818933e-06
-6.43123534795608e-06
-1.38367526981208e-05
-3.80345056110642e-05
-1.56178892237365e-05
-3.33557922549121e-07
-1.07115341350321e-05
-1.62572916658533e-05
-1.10688581813969e-05
-2.53727584251373e-05
-1.47543008088081e-05
-1.20791630941826e-05
6.24072635788031e-07
-8.93447266461565e-06
-1.98302902269424e-05
-2.5804707089103e-05
-8.26139259823513e-06
-1.81053551901156e-05
-1.40077507769397e-05
-2.56252691006188e-05
-2.16053714358514e-05
-2.35415576039678e-06
-7.4549834733912e-06
-3.00227652182959e-05
-4.99943407619876e-06
-1.40188105926272e-05
-1.99771831514814e-05
-3.97250294504083e-05
-2.47583978594592e-05
-6.56818134272143e-06
-4.21445917205631e-06
-1.8917609857573e-05
-1.06293141855962e-05
-1.42603547362577e-05
-2.91457130419661e-05
-1.10659575154269e-05
-4.44000554368606e-05
-1.58823302225351e-05
-1.41909324384957e-05
-2.35439435044834e-05
-5.09916102807241e-06
-1.593788427681e-05
-3.71508577313549e-05
-2.8960625156052e-06
-1.55737758365697e-05
-2.73955009858726e-05
-2.41345664553466e-05
-1.45425547017738e-06
-1.79974888372313e-05
-1.74590389009625e-05
-6.302762478687e-06
-3.16500407066598e-06
-2.07413645112467e-05
-9.97390332409464e-06
-1.54956412032671e-05
-1.77733946783466e-05
-1.80594686398987e-05
-1.85736336117263e-05
-1.23962825700857e-05
-1.14058327683728e-05
-1.84194052109181e-05
-2.27502579613198e-05
-2.37734962865487e-05
3.47341298712742e-06
-6.89989435384786e-06
-2.02893948983915e-06
-2.50103704026417e-06
-2.18918956753279e-05
-1.79860429775844e-05
-2.25741813883336e-05
-2.87751889112766e-05
1.02612514590566e-05
-2.00912967667743e-05
-1.47748800856185e-05
-1.44603246154822e-05
-2.01033687353697e-05
-1.32361661640804e-05
1.22073918318373e-06
-1.31991405845453e-05
-2.31699405460657e-05
-9.72797060136262e-06
-1.18406250003253e-05
-1.56889633383079e-05
-2.39556537931929e-05
-1.86656034216959e-05
-1.05696396620335e-05
-7.53766942270006e-06
-2.36471725723299e-05
-2.59100680108415e-05
-1.16554259037394e-05
-2.82154644980311e-05
-1.48976967458178e-05
-1.73718185396798e-05
-2.1142426596814e-05
-7.72645792319849e-06
-1.45898830644256e-05
-1.6077950348707e-05
-2.09769812630263e-05
-1.47280904893091e-05
-1.33759650475859e-05
-2.79428011152097e-05
-1.58156664913171e-05
-1.54692810619294e-05
-2.25074493223765e-05
-2.28253000462748e-05
-1.83059126073257e-05
-2.19169032160171e-05
-1.34508993910792e-05
-2.75254904118298e-05
-1.68703758288541e-05
-2.99797060311963e-05
-2.12690103521544e-05
-2.66122321642901e-05
-1.61483961559285e-05
-2.15760459048112e-05
-2.62736432457244e-06
-9.41048810018138e-06
-9.70198893756926e-06
-2.95625941774594e-06
-3.13316790736341e-05
-3.16417160914364e-05
-1.85851103314662e-05
-2.65825596824626e-05
-1.08305660715879e-05
-2.93442977393563e-05
-2.02184210862196e-05
7.3495567150323e-06
-1.94862058863751e-05
-2.66754396068044e-05
-2.53926893272492e-05
-2.48016419210863e-05
-2.1904361017292e-05
-2.19426804161414e-05
4.54269473735539e-06
-3.47838047896541e-07
-4.6032099977783e-06
-1.8289664664055e-05
-3.23508956843088e-05
-7.74746893164699e-06
-1.33788708109194e-05
-2.14496380450787e-05
-1.20063840593368e-05
-8.6922545927499e-06
2.13617840061453e-06
-1.21337259205839e-05
-2.06970285121749e-05
-1.14299669715891e-05
-2.66371132277149e-05
-1.85066187755742e-05
-2.18248757286537e-05
4.9023387662368e-07
-1.28905089558088e-05
-1.98983166682272e-05
-2.41769185397625e-05
-2.86277890494641e-05
-3.99974034396958e-05
-1.09915622724187e-05
-2.17892886580936e-05
-1.81343976208323e-05
-9.42621432145294e-06
-9.62785029219113e-06
-5.55435519078624e-06
-2.24868560657824e-06
-6.46725951715258e-06
-9.11223646122452e-06
-2.65320724579662e-05
-2.46564257026295e-05
-1.99863163652484e-05
-1.03969621876273e-05
-1.93664292812534e-05
-2.0886486629352e-05
-3.08786778295788e-05
-1.90523227062906e-05
-1.47186066121975e-05
-8.47250430520284e-06
-3.36699988970199e-06
-1.70363239264331e-05
-4.83938358759748e-06
-1.46347857133298e-05
-3.02102154496576e-05
-2.63198168916424e-05
-4.69969632194759e-06
-5.22291772639314e-06
-2.40515464899516e-05
-8.15060901070102e-06
-7.16795810802454e-06
-6.08245466156922e-07
-2.2884120026303e-05
-1.67666829668933e-05
-1.50048642791612e-06
2.86817806483476e-06
-1.73396679110413e-05
-1.46186983807991e-05
-3.773234344563e-06
-1.43088028769156e-05
9.03085718172428e-06
-1.79011457274826e-05
-1.7356143607696e-05
-1.37253500561558e-05
-1.13481229960651e-05
-2.42465645442959e-05
-2.30886881582785e-05
-1.80749190230888e-05
-3.29920060396225e-05
-2.94874571976821e-05
-2.59763578897409e-05
-2.45488702527316e-05
-2.30215312631631e-05
-3.43857394168947e-05
-1.0298227366557e-05
-3.10569993432703e-05
-2.4015721242657e-05
-2.04851934143022e-05
-1.08091103920981e-05
1.33508856108029e-06
-1.37948991000066e-05
-1.74158728010952e-05
-1.88138626641712e-05
-3.23926993533631e-05
-1.65985785490605e-05
-8.02562356644004e-06
-2.24413854891823e-05
-2.26848175204791e-05
-1.04449027479026e-05
-1.70294628154198e-05
-1.27864118293054e-05
-1.55023532499285e-05
-2.87187591137149e-05
-5.78699920605166e-06
-2.00053203777058e-05
-1.92096955502129e-05
-2.7860922603684e-05
-9.00085929073856e-06
-1.66757037200231e-05
-1.0953532644452e-05
-4.52844886780283e-05
-5.47047229579868e-06
-1.50500361806186e-05
-1.02889390262701e-05
-3.83525074824447e-05
-1.37540166186597e-05
-6.32960547496444e-06
-7.46516185908316e-06
-2.00822259294313e-05
-3.0890694157222e-05
-5.22122118994384e-06
-6.26823848112709e-06
-2.30154461168587e-05
-2.02709866491734e-05
-1.88506171845897e-05
-2.05199361860086e-05
-2.21263653844656e-05
-1.15963436639277e-05
-8.293367109395e-06
-2.1823310534456e-06
-3.72807296659372e-05
-1.46096685687769e-06
-1.18497386906958e-05
-4.65330553037013e-06
-3.72345408234662e-05
-2.61194683662134e-05
-1.41823300720648e-05
-2.24376015014265e-05
-5.77354197940442e-06
-1.08828516246348e-05
-1.06906845324186e-05
-3.14473825473672e-06
-2.95311034318286e-05
-2.6040025133133e-05
2.38223189523608e-06
-1.35403088194224e-05
-1.10862661899816e-05
-3.88749972472672e-06
-2.86732247617909e-05
-1.63813033091417e-05
-1.45995241132219e-05
-8.90969872588252e-06
-4.25297795950509e-06
-4.12838762278421e-05
-2.20442658318412e-05
-2.14548731007026e-05
-7.58155696057494e-06
-8.77394229346219e-06
-2.37644754910511e-05
-7.05428513223371e-06
-2.36000861316696e-05
-1.79472113052365e-05
-1.85690195310595e-05
-2.64800937715931e-05
-1.61816613035126e-05
-1.41570125369759e-05
-1.3642909962942e-05
-2.18104588652029e-05
-2.18212250027572e-05
-1.81617625972348e-05
-1.55720352994393e-05
-3.93413319316954e-06
-9.82550984795151e-06
-1.26565581667153e-05
-2.75314035414847e-05
-2.611004713663e-05
1.29843934271395e-06
-1.24892619102848e-05
-6.37457391131617e-06
-2.9835477488756e-05
7.50949943273038e-07
-1.92283846808355e-05
-2.15529176441541e-05
-2.14583210093127e-05
4.30417050197365e-06
3.99962625150756e-06
-1.35661765917372e-05
-1.01202703367846e-05
-2.06377116973097e-05
-1.32119815590557e-05
-1.40106541504407e-05
-1.78509203267353e-05
-1.30577595581707e-05
-8.85389925037357e-06
-7.94755153303104e-06
-3.62226226759071e-06
-1.32689444780591e-05
-8.03227075972964e-06
-1.41485573605644e-05
-1.32630829269386e-05
-2.29733512272967e-05
-1.44352569267416e-05
-2.76398672765817e-05
-7.73318035009845e-06
-3.70581525912439e-05
-1.85289203617335e-05
-2.30041218610608e-05
-4.0895436634332e-06
-1.09678428093997e-05
-2.37674047934576e-05
-2.36430133109414e-05
-6.95972403258538e-06
-1.50633493004597e-05
-2.53784239377717e-05
-2.53867386607826e-05
-1.33632195769635e-05
-4.70410940497739e-06
-1.02413418276287e-05
-9.57523984737391e-06
-1.08629025300966e-05
-1.52454496591352e-05
-2.46946627638024e-05
-2.99338759615936e-05
-6.75185737490093e-06
-2.19222183204728e-05
-8.2715962405795e-06
-1.97037792894691e-05
-1.62601978432671e-05
-7.72602957005636e-06
-1.70480109585256e-05
-3.92317783632634e-05
-2.34009574700859e-05
-1.23681986466456e-05
-2.09909047834713e-05
-1.83920725562145e-05
-1.8578917202192e-05
-1.01664942926218e-05
-1.87421531497773e-05
-1.85193232401383e-05
-2.25588553730065e-05
-3.59529079859663e-05
-1.47659602443611e-05
-3.5441290309594e-05
-1.65297699077536e-05
-1.20218237967563e-05
8.97969747775928e-07
-2.32600530716721e-05
-8.42619917749907e-06
-2.77663515026695e-05
-1.08776475609394e-06
-2.41097305975758e-05
-1.45557421451981e-05
-2.39763484465125e-05
-2.75775250346521e-05
-2.43662660690079e-05
-2.06857953425051e-05
-3.34964100236712e-05
-1.60696713021997e-05
-2.88943994275348e-05
-6.36942824868561e-06
-2.92826314898124e-05
-2.46590758969032e-05
-9.63370085270161e-06
-1.59370042704381e-05
-2.30046294467745e-05
-1.94317725247353e-05
-3.89582894821651e-06
-2.1879766515139e-05
-3.48542096326621e-05
-2.65364276726761e-05
-2.80847321526683e-06
-2.5454156511944e-05
-1.96155375912715e-05
-4.58747506947953e-06
-1.82689190880396e-05
-2.82061502760343e-06
-1.53994507376446e-05
-1.1412127772159e-05
-6.64377341882437e-06
-1.39902761722941e-06
-2.45631101230455e-05
-9.79732904363165e-06
-4.09417921703663e-05
8.60899928129338e-06
-2.25169859953216e-05
-1.36243441835632e-05
-2.05347915603168e-05
-8.7473902600959e-06
-2.7905761032714e-05
1.5285640347006e-06
-1.88629070905292e-05
-1.48568013391939e-05
-1.44556451468455e-06
-1.49814442801562e-05
-5.49769549921468e-06
-4.86210020086631e-05
-2.12163920038366e-05
-1.29475954979723e-05
1.17213153904598e-06
-2.63202883942625e-05
-3.15842153844996e-05
-2.30282742777087e-05
-1.68657249281655e-05
-9.04757141227703e-06
-2.52889441507885e-05
-3.10719906227707e-05
-7.54069276889368e-06
-2.66588135464612e-05
-5.7807987057183e-06
-2.93266423626606e-05
-1.56759362559009e-05
-2.26430968329834e-05
-2.8238843665501e-05
-1.69564291398122e-05
-2.77450607587314e-05
-2.84807430321523e-05
-1.82889957353339e-05
-4.84068195605167e-06
-1.79882239004536e-05
-2.71696006928566e-05
-2.50555789410764e-05
-4.00945969169416e-06
-4.70566628259638e-06
-2.71527737792865e-05
-1.2355667881445e-05
-8.93784814137201e-06
-1.79812959891668e-05
-5.5675743290574e-06
-1.73482077755527e-05
-2.32549889014172e-05
-1.67182624644759e-05
-1.69616436847763e-05
-2.19126401544218e-05
-2.79425211408307e-05
-1.8398475638888e-05
-2.00091708655585e-05
-2.36825053661269e-05
3.59504265847724e-06
-1.4219184113723e-05
-3.08800345275301e-06
-1.78588040901636e-05
-1.71023087794627e-05
-1.42630445091969e-05
-2.0894566274991e-05
-1.99538924839606e-05
-3.32054067607796e-05
-2.00017008963348e-05
-8.66373464280906e-06
-1.71084201246132e-05
-2.62184347461377e-05
-2.0029531298621e-05
-5.20256092525232e-06
-4.62435558400891e-06
-2.61159870148963e-05
-1.41130574057056e-05
7.36976424401574e-06
-1.64405751745413e-05
-5.90498729410555e-06
-7.35092735088489e-06
-1.97334838726999e-05
-1.08184834129937e-05
-3.06115583472555e-05
-2.6012016805772e-05
-9.83765125128975e-06
1.11353219035144e-05
-1.57367796906875e-05
-7.59280155502876e-07
-1.51311294630284e-05
-1.07393712583334e-05
-8.3571537101235e-06
-1.5215380310225e-05
-2.87249095743863e-06
-1.29103228423004e-05
-2.88514110860751e-05
-1.45838415657182e-05
-1.19797764028153e-05
-2.22498493932449e-05
-2.75712553475694e-05
-5.05865484758887e-06
-2.34313012491185e-05
-3.45094782890171e-05
-5.79265726471961e-06
-1.81224365982858e-05
-1.75145983231723e-05
-2.42659799007928e-05
-1.19025910670196e-06
-9.3100319802689e-06
-1.14143601488511e-06
-2.63281448230951e-05
-3.11375735351337e-05
-3.42624013635557e-05
-2.34172351727868e-05
-1.59329506705697e-05
-9.58222522683884e-06
2.29106143399558e-09
-9.55427191252608e-06
-2.33687959288179e-05
-1.9263278814578e-05
-6.07963055491515e-06
5.53340460480058e-06
-3.21088004750308e-05
-2.45782493325352e-06
-2.67418591558808e-05
-1.01511048180352e-06
-2.16804570174234e-05
-4.66193785575042e-06
-1.59454027997289e-05
-2.53471822666873e-05
3.39496050228069e-06
5.58932037423387e-06
-1.71017697384148e-05
-3.04544977282935e-05
-1.9258578371718e-05
-2.20959465182361e-05
-3.08485662320076e-05
-2.3279814595862e-07
-2.89553631755059e-05
-1.28834675056721e-05
-7.06533344964347e-06
-1.64362958867015e-05
-6.64929166990935e-06
-1.45981384548122e-05
-1.2338852122334e-05
-1.28143812343999e-05
-2.65280670685416e-05
-9.11814443281829e-06
-3.29856585927945e-05
-1.50437605625244e-05
-1.97898590402553e-05
-7.04726366046154e-06
-2.83985272985824e-05
-3.33450647152686e-06
-2.13421263894836e-05
-1.09906579643763e-05
-2.86350887496523e-05
-2.74694790578526e-05
-1.90583099399535e-05
-2.74265651840945e-05
-1.01870883511115e-05
-3.18200128793351e-05
-9.52662619135355e-06
-2.91427343328917e-05
-2.32163017586511e-05
-1.29047122107484e-05
-1.90223059710457e-05
-8.79892507526253e-06
-2.58448615893961e-05
-6.54711669884547e-07
-8.06405631277157e-06
-2.58881711879767e-05
-8.58980913215737e-06
-5.84528168359948e-06
-4.92627540713017e-06
-1.06399784951954e-05
-1.63931200186037e-05
-1.54390335366895e-05
-1.2748205351454e-05
-2.3310229165412e-05
-9.96200889428685e-06
-1.83468829117188e-05
-2.03535437001392e-05
-8.90148913181712e-06
-2.31001784765029e-05
-4.21836508411826e-06
-3.00952304670429e-05
-1.79202586062665e-05
-1.5810771516589e-05
-1.44679967289444e-05
-3.41456172139594e-05
-2.07889630529612e-05
-2.70517692036152e-05
-1.94461432281943e-05
-1.75439914487524e-05
-2.34302079465814e-05
-1.76663809330947e-05
-2.04622230053772e-05
-2.01667131205293e-05
-4.59671468644648e-06
-1.98373414955268e-05
-2.37611549995765e-05
-1.24935306150409e-05
-1.67731593919175e-05
-1.05260787212019e-05
-1.78095483060257e-05
-1.01894292190143e-05
-2.32744593146437e-05
-8.38056945374722e-06
-2.25473485121216e-05
-5.81459088451713e-06
-3.99908501831839e-05
-2.09209858207749e-06
1.38051144696314e-06
-5.94868825516306e-06
5.31951572515759e-06
-1.49937568663385e-05
-6.73376302330065e-06
-5.71549725195936e-06
-2.93839127534186e-05
-1.80614906132543e-05
-1.09476292085562e-05
-9.72078682286047e-06
-1.7812039011768e-05
-2.00593240477173e-05
-1.64914094435813e-05
-2.39849389028588e-05
-4.2612319447095e-05
-9.78055571134203e-06
-1.8526332929947e-05
-8.45293862505582e-06
-1.56260198683322e-05
6.24837608251116e-06
-3.86624663000107e-06
-7.08876597974879e-06
-5.60617530940942e-08
-2.12366235363402e-05
-3.23212785252186e-06
-7.30784514689317e-06
-1.44667422510867e-05
-6.46978516019309e-06
-7.71907596461484e-06
4.32868997176984e-06
-4.39959718270687e-05
-3.45144801060743e-06
-1.43841515807372e-05
-1.53690939505177e-05
-2.10469967690711e-05
-3.13613184997925e-05
-1.07762952374232e-05
-1.97447016953538e-05
-1.87359840344361e-05
-8.8515415569892e-06
-1.56032343066934e-05
-2.73937659109867e-05
-6.74453757066821e-06
-5.8390209958134e-06
-1.45470753047252e-05
4.61043520635652e-07
-4.46011928801814e-06
-2.04546864162242e-05
-5.50561293986575e-06
-2.43614417823158e-05
-1.58366234998584e-05
-2.88349456242396e-05
-1.88354386045627e-05
-1.62672077798427e-05
-1.78962443368351e-05
-1.73965853310666e-05
-7.69654211200319e-06
-1.88400268150611e-05
-1.58267222697574e-05
-1.42288893120054e-05
-2.11669325066172e-05
-2.50023736447618e-05
-1.70255255100828e-06
-5.1052165997033e-06
-1.81251623622525e-05
-1.08046838460736e-05
-9.15941934815508e-06
-2.87271355008293e-05
-1.83197790987071e-05
-2.889374526966e-06
-1.2350967332815e-05
-6.90300758516684e-06
-1.99468239569456e-05
-2.58367290365312e-05
-1.0144520350813e-06
-1.78668535893545e-05
-9.40065269537521e-06
-1.39847970292986e-05
-7.91531792331018e-06
-2.56498084369888e-06
-2.3392315755536e-05
-2.22721308803232e-05
-1.45509664098159e-05
-6.62824339573058e-06
-5.31338226863324e-06
-4.75834095679734e-06
-1.69687468642495e-05
-1.66892700653204e-06
-3.88552355783725e-05
-9.71428951742366e-06
-9.24340824717056e-06
-2.78504646957829e-05
-1.03870954081587e-05
-3.23317193662512e-05
-2.95228689813877e-05
-2.05091625160971e-05
-2.2847705200415e-05
-1.34863415403975e-05
-7.95351062201801e-06
-1.61077062325655e-05
-2.2836228004277e-05
-1.35443341653458e-05
-3.34580661030282e-05
-5.60888452816483e-06
-2.15774800446428e-05
-2.60812642720923e-05
-1.41908978264681e-05
-2.28429863405942e-05
-1.60703625318445e-05
-1.34012486086813e-05
-1.78615513928061e-05
-1.96816942685955e-05
-2.17226692217574e-05
-1.11918697321392e-05
-2.41816004640183e-05
3.02655328136636e-06
-2.25286872687579e-05
-1.4045582646989e-05
-1.39051540860138e-05
-2.06957615467911e-05
-5.97556975632312e-06
-3.60116066049742e-06
-2.11471903497602e-05
-2.1788528923031e-05
-7.7554808517173e-07
-2.90089552376786e-05
-1.83801312388067e-05
-1.41109870998519e-05
-1.40359940701736e-05
-1.22448379841865e-05
-1.07496483888558e-05
-5.09727796615646e-06
-8.26839874716353e-06
-5.15273696284481e-06
-2.37510135146882e-05
-3.0051743663298e-05
-2.35358049991222e-05
-2.08167084266241e-05
-1.25682962687272e-05
-3.5181133648555e-05
-3.22367159291386e-05
-3.58887359358148e-05
-1.99684732181916e-05
-1.94780984478442e-06
-2.89524944268501e-05
-2.06574425514658e-05
-1.92509758402657e-05
-1.74869074332317e-05
-1.16741503565913e-05
-4.60819942109147e-06
-1.62591808445124e-05
-2.23800134031722e-05
-1.40805590129861e-05
-1.82192436442238e-05
-2.27309659550924e-05
-2.73337902441214e-05
-1.66172120970595e-05
-2.82942799275272e-05
-1.34678569102734e-05
-2.36705394389435e-05
-1.8945063755403e-05
-1.51432747858214e-05
-2.1115988423587e-05
-1.71994822844911e-05
-1.35856056752198e-05
-2.0608230216394e-05
-1.51867749704125e-05
-3.07986075531942e-05
-1.05934142765144e-05
-1.32433703724757e-05
-1.36987277468824e-05
-1.24662645937484e-05
-1.83696901586355e-05
2.37931709649968e-06
-3.11053723726407e-05
-4.55099561230609e-06
-1.87982518694497e-05
8.18673026850354e-07
-2.00503193496459e-05
-2.46636323652349e-05
-1.20998384565878e-05
-2.27790362425547e-05
-1.37339847778947e-05
-2.6018756509177e-05
-2.27364335651229e-05
-2.32859682096287e-05
-1.90065734004452e-05
-2.03076246700761e-05
-5.56530672498348e-06
-1.72490694541035e-06
-1.21441611734681e-05
1.29792309013142e-06
-1.8559575528869e-05
-1.35507613681181e-05
-2.67068510386746e-05
-2.4404060099241e-05
-1.66156235096412e-05
-2.47145502369018e-05
-3.01556633934981e-05
-6.79351531226613e-06
-5.87042077934486e-06
-1.51536156175113e-05
-1.88713470855521e-05
-1.0807845970384e-05
-6.23426413842558e-06
-2.85167133755172e-06
-1.16094201142342e-06
-7.09197914841172e-06
-2.28749402366911e-06
-3.27116938344211e-05
-3.83019947515958e-06
-2.44620666567e-05
-1.93826222425614e-05
-7.43586746636314e-06
-1.94388649524295e-05
-8.10385675327526e-06
-1.72372898248463e-05
-6.68161880512966e-06
2.5696394038253e-06
-2.52164073021859e-05
-6.77294157296738e-06
-2.14420233364624e-05
-2.264418868471e-05
-3.24198860878639e-05
-4.01460304196724e-06
-2.28071843216478e-05
-9.91183805201437e-06
-2.45778317696645e-05
-3.36007034082759e-05
-1.59041990055315e-05
-2.75342090260313e-05
-1.96764824270887e-05
-2.0842230352544e-05
3.15506857749869e-07
-2.75720719405073e-05
-5.43625331929498e-06
-1.77618639164313e-05
-1.43143366110434e-05
-1.80341241125848e-05
2.18806526210341e-06
-1.40971622859593e-05
-3.97312202492523e-05
-1.35428733327969e-05
-2.33025561615724e-05
-2.68792161565534e-05
7.09360252330569e-06
-2.25739629099738e-05
-1.81631463518865e-05
-2.52393845574466e-05
-2.9860672898916e-05
-8.37331329429062e-06
-4.00313583028424e-05
-1.48648720681095e-05
-1.48376992427827e-05
-2.12914045667202e-05
-2.43832072626671e-05
-2.49915741496663e-05
-1.09362163566108e-05
-1.01269294182832e-05
-1.04909671669259e-05
-2.77303253459212e-05
-1.98079702991706e-05
-2.65803792599536e-05
-3.02158607541054e-05
-1.62560449104372e-05
-7.64009816050332e-06
-2.85076431800636e-05
-4.41799841394951e-06
-2.22379288407555e-05
-4.58392258385839e-06
-5.67717968882697e-06
1.15950377905803e-06
-3.14846909774016e-06
-2.32036476590104e-05
-1.07844491073256e-05
-1.67326591160724e-05
-3.15474278209493e-05
-1.27948384689064e-05
-6.91111904112587e-06
-1.52291709622005e-05
8.58345455971149e-07
-1.13163792073574e-05
-2.98341982575818e-05
-1.73259250370694e-05
-3.47076389780112e-05
-2.20826664672831e-05
-2.03766435228454e-05
-7.87531644143771e-06
-1.12171980566454e-05
-2.55987774858486e-05
-2.60970483943226e-05
1.44415888589718e-07
-1.27511986169663e-05
-1.33156581153926e-05
-1.20893450160908e-05
-5.00074290825671e-06
-1.28921973998441e-05
-6.51626756641999e-06
-9.13400805031085e-06
-2.58655285925491e-05
-1.80506375896777e-05
-1.39229589798971e-05
-2.17117665893246e-05
3.03569208309566e-06
-1.71554393684957e-05
9.28519964905798e-06
-5.68421764417719e-06
2.89707133621592e-06
-2.38856063382269e-05
-1.29548272791887e-05
-1.49176029717731e-05
-2.17350854371107e-05
-1.87154157877374e-05
-2.02629906132059e-05
-7.7791097132147e-06
-2.23614015007699e-05
-3.08070029282269e-05
-3.7578151890981e-06
-2.15028379523742e-05
-1.56204181450161e-05
2.03235204941475e-06
-1.26830628713726e-05
-1.85815052331459e-05
-7.6952202941079e-06
-8.8242831710042e-06
-1.84812653779254e-05
-7.42491858990891e-06
-6.20143680359419e-06
-2.19908436841406e-05
-2.26416901795109e-05
-1.30423667595257e-05
-9.0854249706085e-06
4.13242496248603e-06
-2.94979741901165e-05
-2.75810976878119e-05
-1.79547112085347e-05
-1.55557162365767e-05
-3.10528856537604e-05
-5.87939175468259e-06
-1.16589832185754e-05
-1.71317930253053e-05
-2.10583406590164e-05
-3.29269522200594e-05
-1.84044104183104e-05
-2.08929468428768e-05
-9.59027604276187e-06
-1.1751923177815e-05
-1.3615989830059e-05
-1.9507857430832e-05
-1.37269442559375e-05
-3.03598379807767e-05
-2.44809979835148e-07
-2.01184225970403e-05
-3.75969868236124e-05
-2.12326770667907e-05
-1.48225921794837e-05
-5.4042458629646e-05
-8.56444569960949e-06
-8.67866714990441e-07
-2.70338555961076e-05
-1.46456771124015e-07
-2.17997046480644e-05
-5.62761249963379e-06
-1.56893335919152e-05
-1.03439394446927e-05
-1.3156682691296e-05
-2.66540005962991e-05
-6.31715017968613e-06
-1.49829791325014e-05
-2.43769327475678e-05
-1.85216311995928e-05
-2.37635082215699e-05
-7.1678825113959e-06
-9.08274557798021e-06
-1.59444942210757e-05
-1.41238260817716e-05
-1.11407856548233e-05
-1.11477269189279e-05
-2.1048588027178e-05
-1.66108174087311e-05
-2.4711633117299e-05
-2.04201179088372e-05
-1.24931651602737e-05
-1.97175276284954e-05
-3.50567189868167e-05
-7.07346011685978e-06
-8.10997832570137e-06
-7.10273197292446e-06
-7.75136924841443e-06
-1.61616922144067e-05
-3.91770998863519e-05
-2.36743946493638e-05
-3.95833104621049e-06
-1.64580467038611e-05
-2.00051013136617e-05
-1.28327524431614e-05
-1.67954757058058e-05
-2.89849025297407e-05
-2.04755420114e-05
-1.52475711516266e-05
-1.8206915268416e-05
-2.07460048985725e-05
-1.53906790814116e-05
-3.95820182089088e-05
-1.28320850328644e-05
-2.53923803394311e-06
-3.6846158546373e-05
-4.81291549054393e-06
1.72570798881156e-06
-1.49274500653585e-05
-9.86694193723491e-06
-2.01058581725247e-05
-1.98577385828471e-05
-1.58050203310665e-05
-1.95766639033535e-05
-1.76777889751767e-05
-1.74573378530826e-05
8.4495247005057e-07
-1.51166593434397e-05
-1.36770004899833e-05
-4.22819029814478e-06
-6.2772309793793e-06
-3.33503841649106e-05
-1.75815188365431e-05
-1.63493981850646e-05
-1.90317587965119e-05
-9.19299756159853e-06
-1.10661873104865e-05
-1.32666408530968e-05
-5.43879899772095e-06
-1.5313707171229e-05
-2.43867527593223e-05
4.28053755495379e-07
-2.99421009328223e-05
-1.53686832537111e-05
-2.83563815078297e-05
-1.57286605360102e-05
-1.65931090555556e-05
-1.02525643610834e-05
-1.52931761733584e-05
-9.59813002565187e-06
-2.92042517641549e-05
-4.47926366798894e-06
-1.9083980958164e-05
-4.17055509962675e-06
-1.32516627889561e-05
-1.39265087165854e-05
-2.29692065882285e-05
-1.48885862212219e-05
-3.23410406988899e-06
9.40788013763794e-06
-7.2431199706404e-06
-4.64869027733352e-06
-1.85841553227628e-05
5.72777888167025e-07
-1.30669637975859e-05
-1.53902078542494e-05
-7.0610969306429e-07
-6.70164161316487e-07
-2.46105595572288e-05
-2.38649602311826e-05
-9.64299951273043e-06
-6.96332959793422e-06
-1.69935647146377e-05
-3.03446346460945e-05
-2.15891361960598e-05
-3.0109610059122e-05
-1.30649099641484e-05
-2.67935716224753e-05
-1.57511288044409e-05
-1.72340786408739e-05
2.01936383207774e-07
-1.28522377483882e-05
-2.08771240604097e-05
-7.04721611805095e-07
-2.41777476221586e-05
-9.64111559864427e-06
-6.87682936536695e-06
-9.01733434721669e-06
-1.54951496525623e-05
-2.21708598507969e-05
-3.70711012429551e-05
-3.59440157726732e-06
-1.32631188344418e-05
-1.6016480544527e-05
-8.96131771631524e-06
-3.92465136615666e-06
-1.58170222349853e-05
-9.01410783085188e-06
-1.49803463194561e-05
-1.77323581991845e-05
-7.89193042191788e-06
-8.5295619489009e-06
-5.29164131531866e-06
-1.55834215298535e-05
-3.58802087841671e-05
-1.12549331480999e-05
