# Supplementary material for: Research on computational propagation and identification of mine microseismic signals based on deep learning
Source: PLoS One. 2025 Oct 22;20(10):e0334641. doi: 10.1371/journal.pone.0334641 (PMC12543183; doi:10.1371/journal.pone.0334641)
Supplement: S11 Data — (ZIP) [file pone.0334641.s011.zip › 000101100002601.xlsx_0.txt_24.txt.txt]

-1.94878780039951e-05
-3.20838882465746e-05
-1.05701132037779e-05
-2.09878292135284e-05
-4.72518341477575e-06
-2.43123759658318e-05
-2.79364950977042e-05
-1.28728603682303e-05
-3.74979400654445e-05
-1.41926538678385e-05
-2.37120280961671e-05
-5.22623416698731e-06
-1.12941880356435e-05
-2.84132768850659e-05
-1.93980895299107e-05
-5.32633765992252e-06
-2.20849977857991e-05
-1.85480898093111e-05
-2.92436580051513e-05
-2.17035556477952e-05
-1.06249278129797e-05
-1.87371653456711e-05
-5.68081138860189e-06
-3.32507153696266e-05
-1.65824243220326e-05
-1.80979523481674e-05
-7.0559329016987e-06
-2.09300520143367e-05
-1.24751253060615e-05
-1.25146211269677e-05
-1.51476439864829e-05
-2.39175939890484e-05
-1.77553433993337e-05
-1.63318028416108e-05
-1.12902122331075e-05
-3.80236778965961e-06
-1.38828351902157e-05
-1.0422624290186e-05
-2.83946592050672e-05
-7.22512425458628e-06
-1.60461178128404e-05
-1.57115831465419e-06
-1.55538162861222e-05
-1.27919432587456e-05
-4.29196681229803e-06
-2.31696513350508e-05
-2.85095158336891e-05
-2.22033171495608e-05
-1.84298857197853e-05
-1.05750147667933e-05
-1.39389831998597e-05
-9.44200795748045e-06
-3.084491700148e-06
-6.32922868335592e-06
-1.36557570852547e-05
-3.6226085361993e-05
-1.09562140629281e-05
-1.01146144361924e-05
-2.61043126658346e-05
-1.94672381863831e-05
-4.53601429457073e-06
-8.65927623058873e-06
-8.35526117939282e-06
-1.4769783467668e-05
-1.10088108684446e-05
8.66978118819785e-06
-1.36194248402193e-05
-1.46113284201821e-05
-5.56450663601505e-06
-1.82001369817022e-05
-1.13345992643715e-05
-3.1280938666201e-05
-2.0026768470765e-05
-8.91709983123574e-06
-1.75406314457049e-05
-9.74876185681962e-06
-6.84289354637609e-06
-2.43294023491466e-05
-7.7633414752395e-06
-1.87643468141004e-05
-1.64383164415106e-05
-1.89265101533831e-05
-6.87060845620552e-06
-1.19131261240711e-05
-1.82949127593174e-05
-1.51032830002084e-05
-1.69908980855792e-05
-2.62333566282656e-05
-1.24609064842172e-05
-1.49110267184305e-05
-2.52866320515255e-05
1.20828156830819e-05
-1.92691932302975e-05
-1.95163778632738e-05
-1.9591311739397e-05
-2.82718228019641e-05
-2.69058331300813e-05
-2.23815646768669e-05
-1.05960115586777e-05
-1.70623480116899e-05
-1.87632228320873e-05
-7.41065793160939e-06
-1.61096370466693e-05
-2.56352974762312e-05
-2.06588592944206e-05
-1.67925612158496e-05
-2.44753845119892e-05
-1.33875757069731e-05
-2.3217273517128e-05
-1.89946912833726e-05
-1.13905975520843e-05
-1.50020460171515e-05
-1.8899559562523e-06
-2.03205391955197e-05
-2.83855219115218e-05
7.04531479642635e-06
-1.09887666474004e-05
-1.73745386828575e-05
-2.62259923784768e-05
-2.08320102047139e-05
-1.92039528482667e-05
-1.04540130260704e-05
-1.29062589499395e-05
-1.51163180034502e-05
-5.92577763045525e-06
-1.61251874660952e-05
-1.29323485095892e-05
-1.82338766134218e-05
-1.15902730538683e-05
-1.92421190604508e-05
-1.36508191683036e-05
-1.45680173341844e-05
-3.88663677673965e-05
-1.04593777941625e-05
-1.34052590191499e-05
-2.32050640168028e-05
-2.48631791503716e-05
-1.40276464120287e-05
-1.60761534384526e-05
-1.32728714852672e-05
-1.77170649800684e-05
4.10259323101495e-07
-2.29470619482083e-05
-3.95268280758507e-05
-1.2946241045233e-05
-1.73833835758024e-05
1.92978996690967e-06
-2.16590009753181e-06
-1.68381105596379e-05
-2.42001616843686e-05
-1.40129682567053e-05
-1.85690698891329e-05
-1.81760671544543e-05
-9.73412220168688e-06
-2.64672581784184e-05
-1.68419741078482e-05
-2.97488102908468e-05
-1.89628001721941e-06
-8.61341409331967e-06
-1.41236139604384e-05
-1.1609357425063e-05
-3.02464426824225e-05
-1.93305295175606e-05
-7.01057334681536e-06
-2.31693850159284e-05
-2.04080618822081e-05
-1.63865601697537e-05
-1.85806459664533e-05
-1.90858507104351e-05
-8.45223886401491e-06
-1.56969138162428e-05
-2.05149963853052e-05
-9.53994293466222e-06
-5.63577848338812e-06
-1.67750576767594e-05
-2.36848275432698e-05
-6.65870765993916e-06
-1.44297535788429e-05
-9.2743196737176e-06
-9.22589015949852e-06
-1.3155327551727e-05
8.18070440061555e-06
-1.09886418097366e-05
-3.42971720091392e-05
-2.01190700733562e-05
-4.29976261523695e-06
-2.14169574936615e-05
-1.58085549810053e-05
-9.86965166523891e-06
-2.17445369451859e-06
-1.74385080600967e-05
3.11849462132685e-06
-2.72936727615001e-05
-1.51559157080044e-05
-1.34948314995428e-05
-1.69509184061939e-05
-1.52748685982648e-05
-1.32280928372677e-05
-1.26621251235242e-05
-2.78678803593484e-05
-2.60889364835173e-05
-2.29883384816022e-05
-4.0338109640579e-05
-1.09988508976005e-05
-1.06395004850742e-05
-2.1606717624521e-05
-2.31678261989899e-05
-1.56914728014897e-05
-1.36594190441524e-05
-1.46877560631298e-05
-2.64616322299455e-05
-1.8211953264269e-05
-1.43466640279838e-05
-1.5191021408867e-05
-1.8422017472565e-05
-1.47585044770575e-05
-1.29352287570651e-05
-1.54428185666427e-05
7.49307748624627e-06
-4.60730014458125e-06
-1.44662548853938e-06
2.56197688598292e-06
-1.20236685341566e-05
-1.50555393308326e-05
-1.26349793093059e-05
-5.70255647379518e-07
-3.3360405352135e-05
-2.08168123218243e-05
-7.4943987741716e-06
-1.11981637720128e-05
-8.71075396269739e-06
-9.62290421415694e-06
-1.59251222663844e-06
-1.3093679673234e-05
-1.71742217728529e-05
-2.84488161450461e-05
-1.27461830991305e-06
-8.6193972260375e-06
-1.98093012640858e-05
-1.67581781464652e-05
-1.90858366870343e-05
-3.23683935287524e-05
-8.85640013180117e-06
-5.17625133699731e-06
-2.0845321050197e-05
-1.97930541443902e-05
-2.0641720021463e-05
-1.90345182518282e-05
-3.1436159067269e-05
-1.21217177566937e-05
-8.67611407383696e-06
-1.12352484922805e-05
-2.71140022217362e-05
-1.82725553657286e-05
-2.42270712298015e-05
-1.81268648930183e-05
-2.5648685759704e-05
-1.15538317250171e-05
-1.47653069398042e-05
-9.26244218548657e-06
-5.60564253358647e-06
-1.69768295824604e-06
-6.07334988801045e-07
-1.83509557528917e-05
-2.64305425681373e-05
-8.3538706545828e-06
-8.94838367206262e-06
-1.32067094425499e-05
-1.24353067124969e-05
-3.67694292639443e-05
-1.1909533506532e-05
-1.53546219134826e-05
-1.21714853308896e-05
-1.87333504506055e-05
-1.21992052436365e-05
-7.30178816811776e-06
-1.51231754448966e-05
-1.64017271961544e-05
-1.91040865866438e-05
-2.67818742933804e-06
-1.15765800776615e-05
-2.64277327962452e-05
-6.34335895371401e-06
-2.45528846184382e-05
-1.63558061098116e-05
-4.86116331035405e-06
-2.50450114019509e-05
-1.31632170164705e-05
-2.61303957204484e-05
-1.16727813361937e-05
-8.42100007709448e-06
-9.44085754248195e-06
-1.27118120559087e-05
-1.71450466323046e-05
-4.6618784892838e-06
-2.77134743478372e-05
-1.73976597832389e-05
-1.25250597021616e-05
-1.86238245312257e-05
-5.91355783516344e-06
-1.19805055615126e-05
-1.19368963981672e-05
-2.66948551514822e-06
-2.30881140460724e-05
-3.28488591096698e-05
-4.0057265894106e-05
2.37292372291647e-06
-7.79972844779502e-07
-1.10933487296033e-05
-8.11733409777346e-06
-2.93711476921671e-05
-1.05843730364184e-05
-7.61332201153346e-06
-1.42702074463571e-05
-2.91936861866464e-06
-1.81083845104496e-05
-1.69315376792512e-05
-1.47486252609798e-06
-2.38668100424834e-05
-4.11912911444284e-06
-1.25259885475614e-05
-8.34248911030195e-06
-7.02918307952485e-06
-3.88982075612143e-06
-1.34942230494762e-05
-2.85327176766715e-05
-1.19785077427434e-05
-2.01760503230567e-05
-1.43555003581417e-05
-8.94472883553207e-06
-5.94211934697908e-06
-2.6910367073066e-05
-1.11177448275859e-05
-2.52970574868967e-05
-1.87292283679292e-05
-4.14913127990626e-05
-7.5566238006116e-06
-2.68984217234081e-06
-2.06981031271642e-05
-3.37740714608388e-06
-2.4782148262063e-05
-7.38968282899692e-06
-8.33833803718467e-06
-1.20978092639098e-05
6.9396392938015e-06
-1.78101088119806e-05
-3.31920034123025e-05
2.14153292590503e-06
-1.09565810836215e-05
-2.00933549480326e-05
-2.30598562518959e-05
-2.9945405656125e-05
-3.21248167261358e-05
-8.28368137660637e-06
-2.52343259664431e-06
-3.08159558006968e-05
-1.51217608907085e-05
-3.54038036724843e-06
-1.29270963742065e-05
-1.71247424018262e-05
-1.78150867037887e-05
-3.79131098719898e-05
-1.97870033590465e-05
-3.90513551443253e-06
-8.45035383555177e-06
-2.72272083325033e-06
-2.08945532146976e-05
-1.52873500740086e-05
-2.49905512762601e-05
-1.70949986334034e-05
-2.67130485972566e-05
-2.71675669574519e-05
-1.09072347505513e-05
-1.63402285394936e-05
-2.32530249029621e-05
-1.79961824389209e-06
-2.85523708327606e-05
-3.20605381059417e-05
-1.3679252986676e-05
-2.15775035986773e-05
-1.81402901947598e-05
-1.17071672032289e-05
-3.37769474709558e-05
-2.37998249405256e-05
-1.79504314733131e-05
-1.15155201661899e-05
-2.03849652135384e-05
-2.05342694561396e-05
-1.1005846532092e-05
-4.33927178249305e-06
-2.22046401958548e-05
-2.97865243078059e-05
-1.3881382291337e-05
-1.50830741296733e-05
-1.68490096719955e-05
-3.21643247453679e-05
-1.19435966513473e-05
-1.35003124990757e-05
-2.07504157607532e-05
1.76715004717483e-06
-3.19328344852721e-05
-1.42980122102904e-05
-1.58292830184712e-05
-3.44320965021796e-05
-1.12477520775093e-05
-1.43644968176035e-05
-1.89641587484219e-05
-1.98777950415588e-05
-1.42914975463494e-05
-1.8519583142891e-05
-1.74233481556933e-05
-1.98999873574913e-05
-2.63115943499576e-05
-5.73561707903788e-06
-1.49324909360593e-05
-1.91988442301903e-05
-1.77514517308971e-05
-1.71498317210315e-05
-8.3116502348467e-06
-7.99073902927271e-06
-4.94016403925818e-06
-4.63194901643009e-06
-2.3184448398895e-05
-1.41024550553032e-05
-3.01021448243118e-05
-3.16454935658907e-05
-1.89326955078453e-05
-2.14965480320564e-05
-1.90929217943634e-05
-2.12207386317744e-05
-2.48322965920226e-05
-2.04968270316819e-05
-3.82315958866752e-06
-1.5374029814957e-05
-9.88466800789647e-06
-1.48891778023659e-05
-3.59069934826407e-06
-2.42061518580438e-05
-3.94797450290581e-06
-2.2254891957857e-05
-2.40802522080819e-05
-2.87289013773675e-05
-6.13711141384389e-06
-5.27661408098504e-06
-1.11769525278791e-05
-2.75773302711264e-05
-2.36094213463183e-05
-2.25722343090199e-05
-2.31435942704629e-06
-3.83092037650736e-06
-1.53883311269682e-05
-3.05558698077127e-05
-3.79925379726884e-06
-7.32761569022009e-06
-1.91351022391213e-05
-1.54239871010628e-05
-2.40052696504609e-05
-4.79432372508326e-05
-3.4794489704511e-05
-1.78602317377524e-05
-1.18878026529963e-05
-1.35259022945461e-05
-3.39208772610465e-05
-1.68983859612867e-06
-8.09773564540044e-06
-1.00279374092889e-05
3.26268142502885e-08
-1.1058473572731e-05
-7.50117487608892e-07
-1.23105071322834e-05
-1.44250374806603e-05
-1.2704825576259e-05
-2.52910424237836e-05
-9.68266952579213e-06
-1.62679246922108e-05
-4.2600785228984e-06
9.81229855862791e-07
-2.86589884143725e-05
-1.18935511312686e-05
-2.41548048658631e-05
-2.31110543475993e-05
-1.35678551096679e-05
-2.85555014525006e-05
-9.40796260436459e-06
-9.30602849207601e-06
-8.73095061806578e-06
-2.58223843858096e-06
-5.60873366930047e-06
-1.91035620643345e-06
-2.35222228104207e-05
-1.43541529556022e-05
-1.11825894482825e-05
-2.37426541010623e-05
-6.407470719103e-06
-8.5146233499893e-06
-1.72987695310153e-05
-1.81947034025037e-05
-1.18237232672818e-05
-5.48973660545461e-06
-5.96316817232901e-06
-1.50209653628041e-05
-2.58075626353641e-05
-3.55847128811841e-05
-1.44386307971261e-05
-2.31092074195733e-05
-1.3327787503324e-05
-2.85904083088276e-06
4.60905597162898e-06
-2.53723177821359e-05
-9.83180709012189e-07
-5.33067423671978e-06
2.75793736378492e-06
-1.04351063757202e-05
-1.45043898789535e-05
-7.59865582097607e-06
-2.56725700462368e-05
-1.84096824707903e-05
1.95343340843506e-06
-1.92193362812796e-06
-2.34407333685906e-05
-4.8889917603058e-06
-1.74166913520972e-05
-1.16845986581963e-05
-1.19927522798696e-05
-1.46592372035127e-05
-3.03496289500293e-06
-2.46919437036293e-05
-7.14324233835629e-07
-2.1407390677801e-05
-2.48211983614652e-05
-1.28927163585184e-05
-2.69857282745465e-05
-3.11046746755481e-05
-2.22174748595173e-05
-1.23480067899956e-05
-1.85890669547934e-05
-2.03799912172142e-05
-1.38251881517478e-05
-1.49464157686784e-05
-1.55677758434928e-05
-4.67385229399918e-07
-1.89818461111565e-05
-1.49262728287849e-05
-1.77878929284689e-05
-1.41067303933669e-05
-3.69398250575909e-05
-2.60801058855464e-05
-1.44856108062721e-05
-8.03596394975269e-06
-2.58539862684933e-05
-1.72774663214647e-05
1.15906294193735e-05
-3.80251020737852e-05
-2.67216585395179e-05
9.91962733961835e-06
-1.20110893049678e-05
-9.74777935185873e-06
-2.50649900765336e-06
4.76230283946981e-06
-8.23020463938752e-06
-1.29001726610039e-05
-1.1069276297571e-05
-2.22754763155419e-05
-9.10972978943085e-06
-1.02555092897503e-05
-2.07892055895179e-05
-1.75136276836507e-05
-1.23038828658697e-05
-5.84984255598191e-06
-2.85001721277432e-05
-5.97231315534406e-07
-3.49894016386647e-06
-2.70207855121479e-05
-7.90099297379108e-06
-1.66374334244952e-06
-3.17222895658844e-05
-1.72796644298336e-05
-5.86095860627318e-06
-4.76341715328416e-06
-1.16947762555886e-05
-1.11708566459469e-05
-2.32039109639179e-05
-1.85365189453331e-05
-1.41456965672756e-05
-2.87747529716922e-05
-1.85182235708905e-05
-9.54936017709382e-06
-2.44068328502815e-05
-2.47602293172076e-05
-2.99722628297554e-05
-8.92712519475054e-06
-1.38955372723323e-05
-1.34480843835982e-05
-2.67976139004339e-05
2.06837307968696e-06
-2.26783478199206e-05
-2.10489178856019e-05
-2.21778371803902e-05
-2.01069673247177e-05
-1.83549452932107e-05
-7.53347508618691e-06
-8.18244752303104e-06
1.70536081499665e-06
-3.70374060118452e-05
-1.51711144463414e-05
-1.23098113121651e-05
-1.97070014662564e-05
-5.22071486726862e-06
-1.45222431511359e-05
-1.15585842691226e-05
-1.54546799704216e-05
-1.92893087179137e-05
-1.51477097458466e-05
-7.57546898884988e-06
-1.46253255849802e-05
-3.28911288686738e-05
-1.99124166561199e-05
3.61344595023571e-06
-3.50466483482141e-05
-2.4373007783621e-05
-3.0871058282956e-05
-3.33246669945986e-05
-2.78701365399983e-06
-2.46723847131601e-05
-4.88159830673101e-06
-1.33567575973369e-05
-2.44734891048689e-05
-2.88837807256975e-05
-1.7352145272323e-05
-1.2858766282168e-05
-1.03358402153175e-05
-2.36104073856917e-05
-3.38074860586801e-05
-8.58353010070224e-06
-1.62025125978607e-05
-7.66381856656943e-06
-3.79132473454913e-05
-1.32883229284709e-05
-2.0124315636677e-05
-5.2575689106797e-06
-1.52915065007444e-05
-5.46153765789925e-06
-7.80827318137739e-06
-3.27263375090223e-06
-3.01420394001234e-05
-6.50618579787134e-06
-2.20013704561313e-05
-1.77400757571256e-05
-1.57045314885547e-05
-1.10163409835731e-05
-1.95190520805934e-05
-2.76165228936219e-05
-7.29872971139749e-06
-4.82452764731984e-06
-1.45464977148069e-05
-2.47954612784005e-05
-1.08089884222073e-05
-1.73257490777429e-05
-2.93098546866707e-05
-1.86981412152344e-05
7.38182517426336e-06
9.74080586819538e-06
-1.3158812422654e-05
-6.41732119083612e-06
-8.76822930879216e-06
-1.70867187991629e-05
-2.10199012650786e-05
-2.12086969121935e-05
-1.98214237404727e-05
-3.19248452250068e-05
-5.96666937883988e-06
-2.56844342682429e-05
-2.55287195989841e-05
-1.20007154381898e-05
-2.08484773310441e-05
-7.71431971612438e-06
-2.06044817515898e-05
-1.29488288957873e-05
-1.27286783594655e-05
-4.19072539359527e-05
-2.74869009687846e-05
-1.104476091543e-05
-2.28272449938441e-06
-1.85610111421532e-05
-8.77584201193162e-06
-2.27242191451673e-05
-3.03260065881191e-06
3.47142188934082e-07
-3.52110784297873e-06
-2.62911219806154e-05
-1.52153325998552e-05
-2.22335543456922e-05
-1.12511916034581e-05
-1.72613951500095e-05
-3.34595123996786e-05
-1.63954003048712e-05
-2.60622472436627e-06
-6.55854333418954e-06
-1.85926607154874e-05
-1.2665325347569e-05
-2.12679217263195e-05
-1.97314016198947e-05
-1.25997916996184e-05
-1.54571270177892e-05
-3.13710675873411e-05
-2.94477183246477e-05
-6.32959758012494e-06
-2.09159434825387e-05
-8.1080410918091e-06
-1.39330174248969e-05
-9.99495040051212e-06
-1.40536394480412e-05
8.82774127644449e-06
-1.68235967490429e-05
-6.15845833496224e-06
-6.43629519378779e-06
-1.9695377884743e-05
1.06560731184559e-05
-1.17519256390992e-05
-1.68263207318345e-05
-1.12772967547291e-05
-2.16957852306122e-05
-1.23354479657206e-05
-1.71325708703707e-05
-7.78835971270551e-06
-1.10900497107855e-05
-2.73272774475295e-05
-1.98099568449991e-05
-2.23109794546084e-05
-1.70479260347571e-05
-3.06476926565626e-05
-1.48698095566366e-05
-1.02927117998494e-05
-5.78928574363854e-06
-1.88359669841418e-05
-1.01841740659916e-05
-1.20919735946431e-05
-1.34994883096382e-05
-1.0910320802462e-05
-3.13404999695299e-05
2.38083998928322e-06
-3.27840779677629e-05
-2.50613008929544e-05
-2.05339340608311e-05
-2.51555103612717e-05
-3.46535044069166e-06
-2.58791140874073e-05
-1.25025214414567e-05
-1.06094523907537e-05
2.85412490521989e-06
-1.38717461794388e-05
-9.11119335845649e-06
-1.37362951281447e-05
-8.34093052791768e-06
-1.83674988339472e-05
-6.38410187835675e-06
-1.20286971956867e-05
-2.39216501538609e-05
-8.74533816095865e-06
-1.52201396218629e-05
-1.86468674163454e-05
-2.40102655923683e-07
-2.36014701875704e-05
-9.37364156413175e-06
-1.09340884854119e-05
-1.56647963581288e-05
-2.33481284038222e-05
-1.28146649123097e-05
-2.62251027944397e-05
-1.78769579993557e-05
-7.02964251160099e-06
-1.24321741399774e-05
-1.24446683602953e-05
-6.8392723229066e-06
-6.72318575840168e-06
-1.31735918130528e-05
-2.60042614705928e-05
-1.78123906469675e-06
4.93937141787489e-06
-2.36564086989011e-06
-2.05942593372443e-05
-2.91023022065715e-05
-2.92795113675925e-05
-2.74105657997668e-05
-1.85645222363978e-05
-3.11367257575287e-06
-8.35128513513864e-06
-1.77879638894175e-05
-9.65340485256374e-06
-1.59935950988405e-05
-2.31626721825897e-05
-1.74944851586895e-05
-1.50582896725031e-05
-2.68200455722197e-05
-1.15606169073337e-05
-2.2171381431624e-05
-2.09274963073518e-05
-2.32972073022239e-05
-7.98371215017157e-06
-1.9556213973985e-05
-1.55383045306415e-05
-1.40755554879313e-05
2.96573931400088e-06
-1.84214892460477e-05
-1.45061428464629e-05
-1.10241010294508e-05
-1.08674215821327e-05
-1.35247031599699e-05
-2.24343170401845e-05
-2.89347761156809e-05
-9.35008396257354e-06
-1.41971899465217e-05
-1.79692882105946e-05
-1.20747859428026e-05
-1.26717798903701e-05
-1.24387730219287e-05
-1.93837653981943e-05
8.21983736720798e-06
-8.29080173168765e-06
-1.81124522901657e-05
-6.07838218417244e-07
-1.12307336293155e-05
-2.41626988170161e-05
-1.2916873344657e-05
-8.52008779352028e-06
-1.37180216069936e-05
-1.89427775871635e-05
-3.78917075961249e-06
-2.34676370042149e-05
-1.99106020582155e-05
-5.46117254565592e-06
-1.05389018885882e-05
-1.85285663242057e-05
-3.27704827079778e-06
-1.58955232229983e-05
-1.46002744685292e-05
-1.44996010007365e-05
-6.25358806528222e-06
-2.60706878990407e-05
-2.04901322274902e-05
-1.33848904338759e-05
-1.48921288223064e-05
-3.26682039215472e-05
-1.31342591988022e-05
-9.97957201680769e-06
-1.80951831408596e-05
-8.13209658599651e-06
-1.13115733073261e-05
-2.75185772822277e-05
-1.59620965341715e-05
-8.27968381670813e-06
-7.61849524292234e-06
-1.20204832783455e-05
-2.05197628646217e-05
-1.0193263394961e-05
-1.1240334760834e-05
2.34264540650139e-07
-2.12462931511445e-05
-1.64573783291898e-05
-5.21430809351314e-06
-1.67931331316225e-05
-3.6520405386637e-05
-2.113574944361e-05
-2.51637629818634e-06
7.46131708364781e-06
-2.02827734987221e-05
-1.69277176399395e-05
-2.70871305083041e-05
-1.86185337706662e-05
-2.44597470062389e-07
-1.46296598884832e-05
-1.16346602149124e-05
-4.33556635662645e-06
-1.49621020159682e-05
-1.58578201625624e-05
-7.89721126270008e-06
-8.78210243461479e-07
-1.61849031292916e-05
-9.40506612617291e-06
-2.36613425260315e-05
-1.69816579346666e-05
5.87257192847307e-06
-2.43804562775086e-05
-3.93406394828605e-05
7.41277980687268e-07
-9.84023689229701e-06
-4.90998210136987e-06
-1.50796862311736e-05
-1.8908970395818e-05
2.03566234717816e-05
-1.91311348002255e-05
-1.94211229085903e-05
-1.09327182453252e-05
-2.92558854705136e-06
-1.36988040552121e-05
-1.42062330947286e-05
-6.38803593214733e-06
-1.36429857979025e-05
-8.27054216295087e-06
-2.02071789773948e-05
4.08198046268902e-06
-1.80331161717982e-05
-2.6607690093082e-05
-1.26576029874955e-05
-4.83486742329495e-06
-1.57419163214441e-05
-2.50745812374161e-05
-2.11351825551358e-05
4.34981032660066e-06
-4.9157429138086e-06
-7.48651092714265e-06
-1.05688122076325e-05
-1.39199626667096e-05
-5.82350397924638e-07
-1.06149006281144e-05
-1.01411431943849e-05
-6.88651185469111e-06
-1.84836014054539e-05
-1.44666901671922e-05
-3.42328100175513e-05
-2.48044226942362e-05
-8.17899926381643e-06
-1.12620058157376e-05
-1.89071366979912e-05
-2.59166639800417e-05
-2.20667154590671e-05
-2.68357327869051e-05
-9.65943000273709e-06
-3.56283185512633e-06
-1.25564293374798e-05
-1.56482202357447e-05
-9.57745475029701e-06
-1.58000832287603e-05
-5.30227581580752e-06
-1.87251624619984e-05
3.18366351035192e-06
-1.37900063412487e-05
-2.00384778945242e-05
-1.40968257005796e-06
-1.58091423022338e-06
-1.70593789919185e-05
-2.43924666723788e-05
-1.53262077562135e-05
7.83399009439468e-06
-2.23973694539646e-05
-2.45527024185248e-05
-3.13057423916054e-05
-2.70994592622309e-06
-1.01746089096474e-05
-2.26599041541245e-05
-1.6528592290513e-05
-2.14000690065957e-05
-2.40902717588707e-05
-1.12046124304966e-05
-1.67883032450772e-05
-2.34346433341208e-05
-1.09481002889627e-05
-8.84532040431319e-06
-2.28110268606901e-06
-1.58439638630149e-06
-9.16184749309714e-06
-8.02415645664386e-06
-5.0992785446242e-06
-2.58185682048396e-05
-1.2221641924939e-05
-4.81320194922687e-06
-3.16832602360855e-05
-6.88279894219338e-06
-1.2911915139033e-05
-2.04406448236055e-05
-1.32211234471721e-05
-2.0610200051949e-05
-2.42200181404281e-05
-3.94645302881937e-05
-5.1266588315353e-06
-1.5966280194409e-05
-1.33549021170084e-05
-6.99424575579936e-06
-1.27935485449355e-05
-2.38500325822866e-05
-1.40129749967066e-05
-1.2197556064584e-05
-1.73522972503912e-05
-2.19774616278602e-05
-9.92131680166195e-06
-1.84421715301788e-05
-1.37719989977531e-05
-2.05468544972937e-05
-5.37513557177289e-06
-1.57708533059631e-05
-4.84333247478204e-06
-1.6487106250893e-05
-2.45049076600829e-05
-2.34625772013654e-05
-2.20278058444235e-05
1.64129622887819e-06
-2.13365831084313e-05
-1.33578123896966e-05
-2.49633514502159e-05
-2.49611874877434e-05
-2.35603517104813e-05
1.37734250902367e-06
-1.60266807983611e-05
-1.37517716234797e-05
-1.96038661889221e-05
-1.83664357537378e-05
-1.37209057645786e-05
-1.15458919693343e-05
-7.19065909322284e-06
-2.25962051565655e-06
-1.24645438289008e-05
-2.3404660735238e-05
-1.38158881412279e-05
-5.68066667087807e-07
-1.66903132401607e-05
-1.90346916991673e-05
-1.61208400646549e-05
-2.89039022547627e-05
-1.23396513496902e-06
-2.95167575994775e-05
-1.30751334172236e-05
-5.2795958593259e-06
-1.07140925517941e-05
-4.37804873731531e-06
-2.4057526238496e-05
-2.68216270180453e-05
-3.15940423553153e-05
-7.86482473487747e-06
-5.60529222022273e-06
-2.79422144384748e-05
3.08591153250772e-06
1.54122931660791e-06
-8.84683332779932e-06
-2.02733495560281e-05
-2.64142339926751e-05
-1.70904297790888e-05
-5.00031204017301e-06
-1.41700667979617e-05
-1.52744376672131e-05
-2.40266472073621e-05
-2.55369661697772e-05
-1.0306106752801e-05
-9.82039641268486e-06
-3.34491725351044e-06
-1.99756808647242e-05
-7.82930943620789e-06
-2.24252155645065e-05
-2.92036842888323e-05
-1.25925629788587e-05
-9.8293381830412e-06
-3.28366311441152e-05
-1.83239513729039e-05
-5.95258083542183e-06
-1.52801199769362e-05
-7.95318673915941e-06
-4.27363266144061e-06
-2.0786260462009e-05
-2.39237915352137e-05
-1.19459143160731e-05
-1.49241340648076e-06
-1.6057318349327e-05
-3.36461998590207e-05
-2.56012357827946e-05
-1.36701793353769e-05
-1.48990222826289e-05
-1.01579708261549e-05
-3.05890266382928e-05
-1.69314897512961e-05
-2.00997709306572e-05
-3.29776209104864e-05
-3.07488563481184e-05
-1.79502782270085e-05
-2.0561403718602e-05
-1.29405936151064e-05
-6.6596959860863e-06
-7.98631370533752e-06
-1.21287450586135e-05
-8.72888988436929e-06
-1.59294570056772e-05
-2.2557892555508e-05
-1.65846608649492e-05
-1.69976912212913e-05
-8.83853991352293e-06
-2.59124247306634e-05
-1.56077894999874e-05
-5.57446826120798e-06
-1.15896652536747e-05
-4.4753805464525e-06
-1.75814853855731e-05
-6.5696750861981e-06
-4.31562248020202e-06
-2.11048425839426e-05
-3.05875772977197e-05
-2.66337917263206e-05
-3.01405933744343e-05
-2.92231987516666e-05
6.15899789608278e-07
-7.21928723642973e-06
-1.54103135754517e-05
-1.82721463413763e-05
-1.72105487425393e-05
-2.1670636849891e-05
-1.19398843540923e-05
-2.27587974801804e-05
-1.60685457567098e-05
-2.65194117587073e-05
-1.82499305360902e-05
-3.30100523246398e-05
-1.8061934363772e-05
-2.24695807509974e-05
-7.77904783417367e-06
-7.99513356843584e-06
-2.39244968190522e-06
-9.99742206094754e-06
-2.53032490780958e-05
-1.05569290213198e-05
-3.55503871218616e-05
-7.7048366280872e-06
-1.2733189822723e-05
-3.05297656362833e-06
-6.82609003699415e-07
-7.01384178800523e-06
-1.72682827255622e-05
-1.74652859714818e-05
-1.99099789689576e-05
-2.10730558673439e-05
-7.60824643217266e-06
-3.53094427861355e-05
-1.6393264005784e-05
-3.33536499545477e-05
-1.81739694978582e-05
-1.49848181446015e-05
4.58680682841406e-06
-1.42723971233893e-05
-9.10438572640095e-06
-1.35838130735339e-05
-1.07300897453595e-05
-2.34950012309396e-05
-2.66683997647696e-05
-1.32499943429837e-05
-2.50732882962483e-05
-1.72037951760387e-05
-2.81356690037857e-06
-6.77512991902194e-06
-9.52089757750654e-06
6.59855913176856e-07
-8.21638228631511e-06
-1.57695885951401e-05
-5.91005327508967e-06
-8.778772540155e-06
-7.82149312336911e-06
5.17309343132343e-07
7.92748979952837e-06
-1.80972524356356e-05
-1.85429484092371e-05
-1.59797456713325e-05
-2.02769149129401e-05
-1.27585461631487e-05
-2.07008917883514e-05
-1.17365546714814e-05
-1.96478940302592e-05
-9.67145685867237e-06
-1.76339157148194e-05
-1.542112889773e-05
-1.72847085700198e-05
-2.70989497287621e-05
-1.38124171948264e-05
5.36179345727258e-06
-1.16727382821656e-05
-1.30760502336289e-05
-1.49719315863649e-05
-1.66926644700591e-05
-7.55206779257103e-06
-2.31092468396913e-05
-1.37061870913677e-05
-2.60185992429229e-05
-1.1992880683354e-05
-2.16583398421425e-05
-1.14809370365016e-05
-1.79087041246094e-05
-3.05038276312569e-05
-3.51896884435106e-06
-1.39625923999311e-05
-2.90584324942872e-07
-2.02641889140006e-05
-1.80567121907788e-05
-1.90892632316645e-05
-7.59976662326127e-06
-7.90375330148831e-06
-1.50880949382487e-05
-3.41821316158502e-05
-2.01449667711988e-05
-2.10999256264028e-05
-4.5034391995539e-06
-1.67226945304292e-06
-2.84671412898577e-05
-2.62880302758533e-05
3.20764618932518e-06
-2.38634171734574e-05
-2.54228850571672e-05
-1.86315383753138e-05
-1.49791165005891e-05
-1.06065036402991e-05
-1.20788101648258e-05
-7.96271457017135e-06
-2.84452914049988e-05
-8.40444224005583e-06
-2.2320066474727e-05
-2.27879574315766e-05
-2.1357673686373e-05
-2.12224364937458e-05
-1.37572583119748e-05
-1.00161401869142e-05
-1.61417905066902e-05
-4.0413032267556e-05
-6.04681849169104e-06
-4.09296456461031e-06
-8.50615358177258e-06
-2.16216525886764e-05
5.00879005729587e-06
-1.39160747426557e-05
-2.12109952307169e-05
-1.50679059040322e-05
-1.55252980196535e-05
-1.93290365546941e-05
-1.37633507803566e-05
-1.69476459638431e-05
-6.4167793809516e-06
-1.38297403685355e-05
-1.05835979470848e-05
-1.99744433028744e-05
-9.95942519687287e-06
-1.97026367715164e-05
-6.32612008046707e-06
-2.26032123263231e-05
-1.41737221153943e-05
-2.59588084808159e-05
-1.00609433826841e-05
-6.83601858086992e-06
-1.40366660384858e-05
-1.41190368789517e-05
-1.62354646938019e-05
-2.08226666263441e-05
-9.87733215970254e-06
-2.97212904763814e-05
-2.06471023909379e-05
-9.24872539326119e-06
-2.13828297931301e-05
-2.24200790296096e-05
-1.63207418044539e-05
-1.76361837704047e-05
-1.67526917895543e-05
-2.27046245461919e-06
-1.82643697117549e-05
-8.53274728013658e-06
-1.32907201473522e-05
-1.45275453121549e-05
-3.79485441648687e-05
-6.01481153062788e-06
-2.64938569983749e-05
-2.2838339245616e-05
-2.47356309131826e-05
-7.4915259739093e-06
-8.40888671693292e-06
-1.1049522985105e-05
9.36577127931495e-06
-5.30293833518356e-06
-6.845867623269e-07
-8.63288791878522e-08
-9.94641815869285e-06
-1.0114942164291e-05
-1.4655821131051e-05
-1.11112008491649e-05
-2.41720930896837e-06
-1.67908160635551e-05
-4.11416956010652e-08
-1.56346015218501e-05
-1.91627599963565e-05
-3.46703932667431e-05
-1.48177667809872e-05
-2.0636607734261e-05
-1.29181087380081e-05
-1.41694325074261e-05
-1.60915653008537e-05
-2.09142990815234e-05
-8.50496575694806e-06
-1.24073431431738e-05
-1.69524512504375e-05
-3.00931182672967e-05
-2.50009543908523e-05
-5.80751632079987e-06
-2.51261047633494e-05
8.15495409922214e-07
-3.5158994524751e-05
-1.52440070194735e-05
-2.23249755943098e-05
-1.9051040989368e-05
-1.27437421401239e-05
-9.12266418955987e-06
-2.37272388477304e-05
-2.21427556385177e-05
-2.85479396887096e-05
-1.56193066776187e-05
-1.55576587406035e-05
-1.82740123524474e-05
5.10659208401807e-06
-4.27002670889278e-06
-2.86428904843835e-05
-1.70786054390121e-05
-3.12481915133485e-05
-1.04774496332795e-05
-3.00665782710709e-05
-5.5361561489628e-06
-2.88245653308556e-05
-3.00397130445182e-05
-8.15958966782216e-06
-3.6061731824862e-05
-2.20095831226323e-05
-1.1094163924933e-05
-1.09237553350704e-05
-1.58931852831491e-05
-9.55095654411162e-06
-2.68956150374665e-05
-1.41769416854008e-05
-2.55695218215343e-05
-2.71156704437078e-05
-1.68119468439502e-05
-9.22628329384294e-06
8.64036769609452e-06
-2.67283882748053e-05
-6.66258455260764e-06
-1.11707795129438e-05
-1.56654357511139e-05
-1.29266348487917e-05
-7.0087731374942e-06
-2.59558551681009e-06
-1.24461473324883e-05
-2.28940715772722e-05
-1.53828988499061e-05
-3.18717485334469e-06
-2.00389092838006e-06
-2.5739604970825e-05
-8.80771172459273e-07
-1.40037360380001e-05
-2.1359401172752e-05
-9.32579647471386e-06
-5.53852602569044e-06
-1.01559696043864e-05
-9.81741969665576e-06
-1.10370754082379e-05
-1.56472286667646e-05
-2.10434356442649e-05
-1.55613556764964e-05
-1.93362896863311e-05
1.64573418558425e-06
-9.54557728513904e-06
-8.03858005006832e-06
-1.86390503189548e-06
-2.22437783381353e-05
-1.11282334422018e-06
-1.39629538275671e-05
-1.47135254917144e-05
-2.86865671323517e-05
-6.82617783483118e-06
-5.34873905327949e-06
-7.07371923496652e-06
-3.3892200438671e-05
-3.02413298738866e-05
-1.09144539609765e-05
-8.2703220332011e-06
-3.22691013366703e-05
-1.38786511678011e-05
-6.62495535505744e-06
-1.69428281544248e-06
-4.33028000073906e-05
-9.16250398328292e-06
1.69251438900592e-06
-2.41193537990976e-05
-1.08481760753403e-06
-1.10858660588707e-05
-2.58608948725784e-05
-1.17535275394389e-05
-1.41264405727341e-05
-3.23540200992543e-05
-1.39931209615956e-05
-2.03310504130738e-05
-1.58747924395101e-05
-2.34442515226525e-05
-2.39366674753318e-05
-1.58942348138656e-05
-2.07617556625859e-05
-1.53876868058493e-05
-3.06751967441299e-05
3.96170404782606e-06
-1.72460876211455e-05
-1.81803889793349e-05
-6.86518300945412e-06
-5.41349836788579e-06
-1.68107941560087e-05
-2.08618259602903e-05
-2.87791191303249e-05
-3.66225261978714e-06
-2.27545548925683e-05
-7.62153724488897e-06
-2.94865711785292e-06
-1.25204343596296e-05
-2.74093892471056e-05
-1.51357925749876e-05
1.10845711751535e-06
-9.16246527079679e-06
-2.81891615967925e-06
-1.83016338238873e-05
-1.32855106134391e-05
-2.100641503824e-05
-5.17858481431096e-06
-2.28546171977326e-05
-7.24555099661406e-06
-1.76980433529238e-05
1.88399409086927e-06
-1.6666639789449e-05
-1.4688409897789e-05
-1.51564662748947e-05
-2.12302149678202e-05
-1.92056490460177e-05
-3.80745120005734e-05
-2.31666603758495e-05
-2.53598311051603e-05
-2.03780627280014e-05
-2.76838844744584e-05
-2.87178704569947e-05
-2.41012948542424e-05
-7.0649912965538e-06
-2.10925282481229e-05
-1.53866219395276e-05
-2.03537391104643e-05
-3.7478425312652e-06
-1.46963650355324e-05
-1.07360689959828e-05
-1.10534905731791e-05
-2.37265450171627e-06
-8.04187829076194e-06
3.93867654325205e-06
-1.98356698197719e-05
-2.75545842726987e-05
-1.20172824202673e-05
1.23296874127137e-06
-1.64373239308722e-05
-6.07806625512792e-06
-3.22052366377406e-06
-2.39123546933529e-05
-1.68529085852292e-05
-7.23002137695149e-06
-1.91081779494484e-05
-1.93963550121358e-05
-7.7340174203806e-06
-1.58882305759094e-05
-1.01936214926825e-05
-2.16034529846339e-05
-2.17262786120628e-05
-1.38659146481092e-05
5.50477979005453e-06
-7.47189503601982e-06
-2.43543666246291e-05
-2.86781615903139e-05
-1.18267365041225e-05
-2.07858937646016e-05
-2.178118205053e-05
-6.48089782342223e-06
-6.91594475172527e-06
-2.22574544525397e-05
-2.2590929390962e-05
-7.09250101795575e-06
-1.50789717835172e-05
-2.93927913009156e-05
-1.68962426899207e-05
-1.70395856195355e-05
-2.41973101234643e-05
6.93448098770637e-06
-2.49327458046238e-05
-1.89293191175766e-05
-1.83317008800496e-05
-1.48727315586396e-05
-2.30428820714693e-05
-1.63184464505702e-06
-5.75513556520758e-06
6.76249402610584e-06
-9.66562837065456e-06
-1.41200053786172e-05
-8.85410392908208e-06
-1.49572922343848e-05
-2.04404492462558e-05
-1.31774737141516e-05
-3.21528756381666e-05
-1.68862256444775e-05
-1.91773558406802e-05
-2.20397311097221e-05
2.76077665863422e-06
-2.45699698368063e-05
-2.18547504515545e-05
-1.66045435354948e-05
-1.69856475714007e-05
-3.26169452623638e-05
-5.48598664185927e-06
-3.46106137789783e-06
-1.89602115253055e-05
-3.21780779937639e-05
-1.66470384110536e-05
-5.53015275933551e-06
-1.07779001773722e-05
-2.71309416316182e-05
-1.21609739378586e-05
-1.17651450347627e-05
-3.36915493956025e-06
-1.77254272749103e-05
-1.04430023598019e-05
-1.17119226489403e-05
-2.07684733018324e-05
-1.43868828179953e-05
-2.78430164477976e-05
-2.32597953167223e-05
-9.95823770018699e-06
-2.81225298266397e-05
-1.47234504257453e-05
-1.70900985112951e-05
-1.13610091773095e-05
-1.29781360770446e-05
-1.64317193729095e-05
-1.56088971365664e-05
-2.10790595715738e-05
-1.1878145862597e-05
-4.78770143760162e-06
-2.49811845299384e-05
-2.93412216078979e-05
1.72119673376718e-06
-3.22321206543363e-06
-1.39128974876448e-05
-2.80010085340452e-05
-7.07742313695584e-06
-8.13964815657083e-06
2.44111720350479e-07
-1.28224362517566e-05
-1.39640283758361e-05
-3.96663589252703e-06
1.65381769573263e-06
-1.20401612240283e-05
-1.94938679371397e-05
-2.86398853195833e-06
-1.97637975943188e-05
-3.94292167692391e-05
-1.05063502777203e-05
-3.6732645585662e-05
-1.56228011142978e-05
-1.7147242621102e-05
-1.15841663140816e-05
-1.36343831050337e-05
-1.86817401155624e-05
-1.66218104418416e-05
-2.25275174110781e-05
-2.06167662576434e-05
-1.54989597428045e-05
-9.33127088796512e-06
-3.92992314427647e-06
-8.60386407385892e-06
-1.19417877122722e-05
-1.56195770416431e-05
-1.7966269772207e-05
-2.12673336592927e-05
-9.88934032083988e-06
2.7048475558299e-06
-2.35831838012285e-05
-3.06199227276114e-05
-4.11013880397815e-06
-2.28894069829714e-05
-2.03077528568445e-05
-1.06946914166865e-05
-2.6680003552122e-05
-2.37702442272683e-05
-5.04086287585361e-06
-3.47129849641386e-05
-9.50908295807676e-06
-1.22603194707116e-05
-1.36410307288224e-05
-2.46493142040951e-05
-2.70804665665346e-05
-1.54077872976251e-05
-4.90893344505936e-06
-2.99456676300602e-05
-3.35804758687527e-05
-1.17643474459639e-05
-2.13239806205527e-05
-7.18512583519849e-06
-1.63384019414888e-05
-1.36314217085419e-05
-1.59816048205811e-05
-7.6433652806982e-06
-8.92369011453078e-06
-2.8451862774332e-05
-4.12172743226168e-06
-2.25554974895928e-05
-9.86820150622105e-06
-2.41606739781067e-05
-1.69969235958374e-05
-1.92108576318679e-05
-2.06405507299042e-05
-1.90757959742548e-05
-4.02857980361108e-05
-1.03692571643597e-05
-1.07825182042544e-05
-1.06908831688413e-05
-3.04380819106498e-05
-2.9126503538258e-05
-2.56788102717754e-05
-1.08989200729678e-05
-3.93658420939695e-06
-1.78003158786632e-05
-8.91341585156746e-06
-2.63111580607992e-06
-1.95854535026633e-05
-1.37087045663341e-05
-1.37303819232129e-05
-3.8036341503833e-06
-1.06402530931325e-05
-2.36333407674999e-05
-1.99135415600594e-05
-5.02198273124789e-06
2.70452773815306e-06
1.94402313687703e-06
-1.18499897151515e-05
-2.05880258042384e-05
-2.2516704258289e-05
-1.31661771208905e-05
-2.60367214039193e-05
-1.73479561239655e-05
-2.43265115752311e-06
-2.46298297875459e-05
-1.82279706087397e-05
-2.7501177405705e-05
-9.79057801441504e-06
-1.94743374853102e-05
-2.47473384918579e-05
-1.14559044945622e-05
-1.36464502072283e-05
-6.70205054391041e-06
-2.71728906949283e-05
-1.30727616093138e-05
-1.59278527281271e-05
-5.98920442833769e-06
-1.59195333477307e-05
-1.71583652285445e-05
-1.55195127392324e-05
4.1197948359695e-06
-7.41005175443318e-06
-3.47575573618966e-05
-2.12866092907591e-05
-2.07685861485449e-05
-5.28272464313732e-06
-1.00026477297848e-05
-3.53152618131015e-06
-4.06798801685583e-05
-1.75313823019445e-05
-7.3453898156428e-06
-5.61431807358656e-06
-2.18257323291978e-05
-2.16486921030296e-05
-7.31962732006835e-06
-2.49648050997493e-05
-6.14106733460924e-06
-1.46944015364517e-05
-2.15516126322754e-05
-1.209618170609e-05
-1.63743456291762e-05
-1.11544857539623e-05
-1.67222024856849e-05
-1.64672968870274e-05
-9.52623753152412e-06
-6.5186989941855e-06
-6.07925590935954e-06
-2.41886285933178e-05
-7.12075030393902e-06
1.25769708081997e-05
-8.85069258229429e-06
-1.85728150054992e-05
-1.15790698936926e-05
-2.42527762286009e-05
-1.82535822227821e-05
-2.08694276531964e-05
-1.91026992977096e-05
1.05395632770818e-06
-1.82338625082812e-05
-2.11712349077974e-05
-1.36331629371331e-05
-3.04775257191179e-06
-5.43816238305803e-06
-1.45465231574848e-05
2.67442371468494e-06
-2.20503343282028e-05
-1.60772698754293e-05
-3.23627679700049e-05
-9.56707678985201e-06
-7.40586432493206e-06
-7.64882197245692e-06
-2.70189734816464e-05
-1.94922262057653e-05
-5.43112289997708e-06
-1.53043867702385e-05
-3.66205145893573e-05
-1.46465543497341e-05
-1.87604664191199e-05
-6.7136437652927e-06
-9.48525166197022e-06
-6.38535104760501e-06
-1.24193837044168e-05
-2.6805064925099e-05
-2.12424381200912e-05
-1.20224852782699e-05
-1.34906728684864e-05
-2.3511713041235e-05
-2.51402936320149e-05
5.37922037981464e-06
-2.00586306738832e-05
-1.84227461501456e-05
-1.73784644225702e-05
-1.76850523213459e-05
-4.50533763633302e-06
-1.05967750035513e-05
-2.48271410865169e-06
-1.2427545716304e-05
-1.00124730330959e-05
-1.7523928213463e-05
-7.36473314405772e-06
-3.90540772602873e-05
-2.12523364638898e-05
-1.05318725094204e-05
-6.87851365027425e-06
4.30658649711289e-06
-3.75235771947548e-05
-2.35277525221074e-05
-1.52927158515371e-05
-1.99787766922364e-05
-1.80231251100836e-05
-1.09911182915087e-05
-3.65189840871314e-05
-1.38267484887995e-05
-1.10337867744607e-05
-9.24626450100708e-06
4.23378260467122e-06
-2.07958985384104e-05
-2.01251237157329e-05
-8.30097273585262e-06
-1.36839206043515e-05
-1.47410991572324e-05
-3.20780985947261e-06
-2.07899077950868e-05
-2.4586939888615e-05
-1.12060497966751e-05
-6.63913984115493e-06
-5.10692311619659e-06
-3.07146194827952e-05
-1.22455039691529e-05
-8.53580436386884e-06
-3.36229840644793e-05
-2.31750055554616e-05
-1.66092162604789e-05
-8.24825228954961e-06
-1.16215551668474e-05
-2.1104734230018e-05
-2.59896196753854e-05
-4.13681655711807e-06
-2.32703247339724e-05
-1.9813155951089e-05
-3.26913951175711e-05
-1.01695708094224e-05
-8.82824963170115e-06
-2.26129246256544e-05
-1.72774555786543e-05
-1.7932500761924e-05
-3.43355753893951e-05
-1.99952904716636e-05
-3.70944021262812e-05
-1.14730704909888e-05
-6.44378928884669e-06
-1.10827020748897e-05
-1.33011037312324e-05
-9.86916936854193e-06
-1.42202521060703e-05
-2.88193280224496e-05
5.59555160095719e-07
1.20071344722673e-06
-1.22313833448267e-05
-1.40517881834636e-05
-2.04722716157751e-05
-2.51875749042059e-05
-1.50840328600736e-05
-1.21804059360502e-05
-2.65362627133492e-05
-1.86326534749608e-05
-2.12070776055414e-05
-2.05984635286246e-05
-1.38392126407182e-05
9.62223221990778e-06
7.06009401597984e-07
-1.22997457058301e-05
2.32830088886795e-06
-5.18743947924686e-06
-1.29968596074583e-05
-1.08733056323323e-05
-7.82680777062377e-06
-1.94921238462417e-05
-1.19890813722227e-05
-1.20252692565507e-05
-1.82369745946461e-05
-1.18735025268688e-05
-2.51026126627744e-05
5.50119521445722e-07
-6.20849083860624e-06
-1.97183523871489e-05
-1.11365964002662e-05
-2.50037335673929e-05
-2.88579596244061e-05
-2.90795405912587e-06
-4.9480498646301e-06
-1.25993883143534e-05
-9.55725136178039e-07
-1.8069169817806e-05
-2.38565922496676e-05
-1.70691839508997e-05
-6.80837948935609e-06
-2.49726427887785e-05
-3.09415524933835e-05
-1.33924792810209e-05
-1.20256847593591e-05
-5.10132119443281e-06
-1.32208540486195e-05
-1.8922785686388e-05
-2.27498044023097e-05
-1.51235268986405e-05
6.51199199866669e-06
-1.01234318790386e-05
2.45930762720392e-06
-1.39513537521107e-05
-2.19916933308808e-06
-6.40742061677268e-06
-6.50458049778171e-06
-1.50312176093315e-05
-1.13952606274702e-05
-1.88918570639758e-05
-2.08258713573361e-05
-1.52684062957077e-05
4.38236115068932e-07
-1.65644438754866e-05
-2.54099042845687e-05
-2.71052459836927e-05
-6.6444217802493e-06
-1.88317765161356e-05
-4.77896730296018e-06
-1.17827531715864e-05
4.73052067121985e-06
8.2140831680134e-06
-1.84124685308134e-05
-1.7090893006528e-05
-1.77341493814996e-05
-7.07641987781118e-06
-4.37391372498621e-06
1.27910607522556e-06
-1.20852399081333e-05
-8.50937975191738e-06
-1.35049552528395e-05
-9.08911932697191e-06
-1.86535538563162e-05
-1.38556922606842e-05
-1.80869601549678e-05
-2.36945432944989e-05
-1.71100140727505e-05
-1.63580037804026e-05
-3.00146763989721e-05
-2.39029486048853e-05
-2.45315499617749e-05
-1.36183559621716e-05
6.97839537894172e-07
-1.19560840120129e-05
-1.35160736760216e-05
-1.48034024964263e-05
-3.46401856132295e-06
-1.76910492369957e-05
-1.05468772054303e-05
-1.66945387503067e-05
-1.25766198457313e-05
-2.12897879644793e-05
-1.54059510771077e-05
-6.48752403925869e-06
-1.34969832159148e-05
-7.05186207625554e-06
1.36293475797937e-07
-3.08095902242582e-05
-3.00635832194045e-06
-1.12690565080471e-05
-1.86547265399689e-05
-2.07201836995281e-06
-3.72808968133045e-05
-2.74202507386591e-05
-1.02076603793153e-05
-1.91400070916347e-05
-9.99765797699968e-06
-1.84625393998133e-05
-8.03715700801886e-06
-2.30093312826966e-05
-1.6549595019705e-05
-2.83039440089307e-05
-1.04471611733285e-05
-2.68690511134968e-05
-2.82794550242216e-05
-2.06667606850175e-05
-1.98779305602069e-05
-2.51864089632854e-05
-2.26257799194805e-05
-2.48136392436893e-05
-5.48622353346359e-06
-9.14840708526476e-06
-1.15002464512922e-05
-3.60166696706185e-05
-2.31317555012374e-05
-4.04249538555608e-06
-2.16906961372738e-05
-8.10043760357287e-06
-2.44794471652976e-05
-3.16603259815234e-06
-1.02127190524958e-05
-2.59553091673366e-05
4.6229898195369e-06
-9.03238394730822e-06
-3.12405092497463e-05
-2.09118100288596e-05
-1.15039156324299e-05
-2.6116268710147e-05
-1.91641080308415e-05
-1.09790111073814e-05
-2.68066693270705e-05
-2.13646014201906e-05
-1.90420319920638e-05
-3.11249900634855e-05
-2.17029906261874e-05
-3.07969766220683e-05
-2.16420433189749e-05
-1.79913504041535e-05
-1.60740171047347e-05
-3.15481123126457e-05
-3.81906813484105e-05
-1.47835894678402e-05
-1.08353436195922e-05
-1.90037456272689e-05
-2.56000446753945e-06
-2.08122082819709e-06
-9.40319173239568e-06
-2.52168589067597e-05
-1.54321003452985e-05
-2.13328401079347e-05
-1.52130769910602e-05
2.45869686155362e-06
-9.70511192852015e-06
-3.12582861390363e-05
-4.0377774140257e-06
-1.12716132108165e-05
-3.88967167836275e-06
1.45443635260626e-06
-7.45745755140897e-06
-3.678522369295e-06
-1.79281638574107e-06
-7.03784695926404e-06
-1.778020820108e-05
-5.91316429942877e-06
-2.20864226700927e-05
-2.19365997220832e-05
-1.7616203581461e-05
-3.49762324534197e-06
-2.9403960832134e-05
4.64652561698649e-06
-2.16512623769862e-05
-6.26421873003066e-06
-1.70477166959872e-05
-1.12406756360715e-05
-1.24367119439652e-05
-2.93720687423912e-05
-1.8634851918961e-05
-1.84420134270754e-05
-2.49005248240747e-06
-3.50534051985955e-05
-2.39663115208582e-05
-1.71153936993045e-05
-1.16073623688298e-05
-1.057605337889e-06
-9.79385933409156e-06
-2.21287092706957e-05
-2.76885754278444e-05
-6.70761882327448e-06
-8.57664856827436e-06
3.02599132118392e-06
-4.8886008588719e-06
2.61077051872722e-06
-7.20145940405613e-06
-2.43967686119634e-05
-7.0406058600883e-06
-1.75316429698033e-05
-1.18448137096427e-05
-2.20591713810075e-05
-1.17974435722218e-05
-2.29770534375634e-05
-1.89770444061919e-05
-9.14368807029698e-06
-1.43478072205306e-05
-2.71601582707885e-05
-7.89637518263878e-06
5.04406120067331e-07
-1.28694656376515e-05
-2.32419121954203e-05
-1.85226498938699e-05
-2.21241975721554e-05
-8.0332045837402e-06
-1.08456100222018e-05
-1.74377162803164e-05
-1.88241778221878e-05
-1.14080592439359e-05
-1.22407599180284e-05
-1.27267877604216e-05
-3.80709806230527e-06
-1.98205877123322e-05
-1.20811276337107e-05
7.84057122020074e-07
-2.25436560114182e-05
-2.0870827443792e-05
4.5690135761165e-06
-6.41228823136824e-06
-1.07999878038117e-05
-6.90277786679953e-06
-1.92355119860291e-05
-1.45215953997264e-06
-3.01101817967784e-06
-1.72840804235266e-05
-2.38396589492813e-05
-2.33744276428933e-05
-1.51675907751735e-05
-1.034598157471e-05
-2.20520809621527e-05
-2.43238905558362e-05
-8.53647612859566e-06
-1.62795330773692e-05
4.12271142219745e-06
-3.75809987778447e-05
-1.5439200764709e-05
5.59461983979654e-07
-9.16435953291869e-06
-1.55927177915327e-05
-6.14288939037253e-06
-1.71518356006896e-05
-2.95977321670951e-05
-1.26083592511631e-05
-1.53680276689249e-06
-2.00945703377809e-05
-6.36027328693746e-06
-1.27143977652728e-05
-1.06876692081229e-05
-7.06897840543745e-06
-1.93530031730446e-05
-1.37123256036091e-05
-4.28660546006911e-07
-3.02919083085149e-05
-3.62695670345218e-05
-9.48401186618655e-07
-1.32034098551789e-05
-1.15288186735829e-05
-1.15239308546376e-05
-2.43416190563325e-05
-8.0661444613015e-06
-1.11598473117199e-05
-5.4183228106808e-06
7.44979999959767e-06
-1.138851737216e-05
-3.21564234406716e-06
-8.45542628470774e-06
-2.6819724879856e-05
-2.56652966711181e-05
-9.66560399817857e-06
-1.01887073509621e-05
-4.46671729289123e-06
-3.72643017098607e-06
-1.35901274740446e-05
-2.39055224086933e-05
-1.08118955012919e-05
-2.15733005031896e-05
-2.28086803306243e-05
-3.17967234043362e-05
-8.58973787116593e-06
-1.53982790249879e-05
-2.98281892081919e-05
-2.79998867511137e-05
-2.46287205929376e-05
-1.35557668149808e-05
-1.04392507118344e-05
-1.12996759556167e-05
-2.93019443522894e-05
-1.41050930661678e-05
-1.97226983028981e-05
-1.8425934003527e-05
-1.54835105169109e-05
-2.50142855879906e-06
-8.18488573978536e-06
-2.22462101066609e-05
-1.58424604768886e-05
-9.97293960034192e-06
-1.31980873707374e-05
-9.16117809771574e-06
-2.85620106254966e-05
-9.47192943925669e-06
-2.85356742280083e-05
-1.89683428075441e-05
-9.10808830770327e-06
-2.22867589787445e-05
-1.16989734262019e-05
-6.89961868350959e-06
-1.0692499909543e-05
-8.93038129655092e-06
-4.2575370607884e-05
-5.72554757482417e-06
-1.66860995223961e-05
-1.44198301821298e-06
-3.31743749838711e-05
-1.39050137642653e-05
-5.73415838607801e-06
-2.68468498944938e-05
-5.48938839415808e-06
-1.37090528989238e-05
-2.60888929833879e-05
-2.23783036789199e-05
-9.60559694073488e-06
-9.697413150137e-06
-1.98338819082323e-05
-3.62662464200936e-05
-2.59506390630417e-05
-3.70906388864832e-05
-7.12513447040691e-06
-2.27315849351506e-05
-6.68814212815313e-06
-9.82970575459839e-06
-2.29374010905978e-05
-2.35116122395539e-05
-3.87589784712877e-05
-3.79892887789869e-05
-1.35012908459794e-05
-1.70124369725938e-05
-1.19175850209298e-06
-4.20542663401308e-06
-1.94751065179932e-05
-2.12350326975968e-05
-2.52727346364732e-05
-1.4140378293527e-05
-2.62301764320382e-05
-1.53838871803134e-05
-1.838868978732e-05
2.82988542597151e-06
-4.39900787478145e-06
-2.3596648202029e-05
-9.38570522290952e-06
-1.93204374998077e-05
-2.4568218358336e-05
-1.05651617966078e-05
-6.20128639899146e-06
-2.40464009060385e-05
-5.22546779817524e-06
-7.37097467849628e-06
-1.16434595135163e-05
-1.6609174105645e-05
-1.91799717145835e-05
-5.16670359852542e-06
-2.56983921676684e-05
-2.47749835914881e-05
-1.31892472861456e-05
-2.43210748971906e-05
-1.47824325132209e-05
-2.52831608159523e-05
-2.12520194161286e-05
-1.20427421741338e-05
-3.39381198976368e-05
-1.45751243469315e-05
-2.10064795049098e-05
-1.49811836239134e-05
-2.36991347733284e-05
-1.66977933363344e-05
-1.64367094157741e-05
3.21475108140844e-06
-1.35181095619195e-05
-2.24717158052981e-06
-6.28659208204157e-06
-7.60994671588092e-06
-2.55692628715597e-05
-1.1493739597113e-05
-1.00858201998404e-05
-1.6045865859079e-05
-6.80059319987025e-06
-8.7942615142992e-06
-1.60849122006044e-05
-1.66891664546124e-05
-3.39287947220679e-05
-6.75928995635186e-06
-2.41568345412137e-05
-4.64548819369707e-06
-3.31716235498602e-05
-2.53283154070766e-05
-1.11948718647653e-05
-8.56749595276176e-06
-4.30542559312991e-06
-2.50553337340904e-05
-1.90809842833231e-05
-2.80600010334344e-06
-1.23993048274333e-05
-2.84028468031035e-05
-1.44581757513052e-05
9.3585578624661e-06
-1.28398624366988e-05
-1.59102476959795e-05
-1.26635180911288e-05
-1.6647098610696e-05
-2.2886257762745e-05
-1.00474651271212e-05
-4.22728449676436e-06
-1.98999522967967e-05
-5.05343483971421e-06
-3.85624843700074e-06
-2.10969818208263e-05
-7.67079506241986e-06
-1.78549098729184e-05
-1.69590156465515e-05
-2.34393065473258e-05
-2.34002876689513e-05
-1.87336675599754e-05
-1.26494214332823e-05
-3.2309339440233e-06
-2.29010605320223e-05
-6.18709628616626e-07
-1.22710573770663e-05
-8.51790425360663e-06
-6.77008568817258e-06
1.31155436533786e-06
-8.59142514530623e-06
-1.2902321924811e-06
-2.80393100014054e-05
-3.80944797862237e-05
-6.39583608369511e-06
-9.84598680810838e-06
-5.43504204756951e-06
-2.83043780151085e-05
-3.11904686027221e-05
-2.16236855261889e-05
-3.72066429103951e-06
-8.81997866424134e-06
-2.12993892232158e-05
-1.47520629143473e-05
-2.56805682700595e-06
-1.87195975659757e-05
-6.74383743472897e-07
-1.03643166734457e-05
-1.10276996821211e-05
-1.31331802895998e-05
-5.88668355747901e-06
-6.9237128562418e-07
-1.34314077380785e-05
-1.73570874616101e-05
-2.9584587697839e-05
-2.27160271070023e-05
1.91349804037191e-06
-1.49731316916971e-05
-2.35201195591955e-05
1.0468407269885e-06
-7.80843554529515e-07
-9.81957277692212e-06
1.52956350724152e-05
2.97391812288521e-06
-1.44291059096955e-05
-2.38758223907405e-05
-7.4628558816577e-06
-2.23273999830749e-05
-2.53143055743928e-05
-2.05607229127778e-05
-9.99698373504742e-06
-2.08158080291382e-05
-3.4804654011837e-05
-6.8811093761872e-06
-2.42148618689441e-05
-9.00725786592487e-06
-3.02439649716582e-05
-8.75491242253187e-07
-2.68659534261261e-05
-1.12664509458382e-05
-1.23525513161864e-05
-2.78214230233448e-05
-2.4274905544484e-05
-3.42264714141904e-05
-1.95482223997162e-06
-2.25069314578765e-05
-2.70572557380342e-05
-1.24891065621365e-05
-1.78818312161158e-05
-2.24494915811495e-05
-1.43227479533682e-05
-1.76234387358094e-05
-2.95000294447095e-05
-1.35036055235254e-05
-1.657987088573e-05
-2.04554457114905e-05
-3.12217797667191e-05
-3.4032510422065e-05
-2.72118171338845e-05
-1.22872276402641e-06
-8.01681616237461e-06
-2.42871015060162e-05
-1.94695898097545e-05
-4.50530159987731e-07
6.71404920788797e-06
-1.41637427452381e-05
-2.02786904252742e-05
-1.46630875654677e-05
-2.14593756149372e-05
-2.3247029820918e-05
-8.99520090485625e-06
-1.1682821514444e-05
-1.35164168923264e-05
-2.48290755202103e-05
-3.10573672934543e-05
-1.2751640100598e-05
-2.33999709498612e-05
-7.33229188620726e-06
-5.23978826351787e-06
-2.5235631002115e-05
-4.75418553148337e-06
-3.46070405197014e-06
-1.22519974218823e-05
-4.93668130424817e-06
-9.69953938877945e-06
-3.54156449601175e-05
-1.41173977626135e-05
-2.13246573752579e-05
-6.43866752239711e-06
-2.82484368082165e-06
-1.77558391375248e-05
-1.88596753778666e-05
-2.43710680311819e-05
-1.82689628514412e-06
-1.08378840100648e-05
-1.4487144740338e-05
-1.12629982630427e-05
-2.68055668129759e-05
-1.60371063523142e-05
-1.518644747588e-05
-1.99390062662405e-05
-1.14413200739776e-06
-1.42482075668789e-05
-3.35317814008898e-05
-2.10013304938129e-05
-1.39684685094554e-05
-2.671797134603e-05
-1.5658375822438e-05
-2.36565737280348e-05
-2.38626214052002e-05
-1.88880923411292e-05
-1.64496603819144e-05
-3.14003043353134e-05
-1.70206181530961e-05
-1.53992537842827e-05
-1.02817179944429e-05
-2.7305177214881e-05
-2.23089275333243e-05
-1.19960562892838e-07
3.69571761728193e-06
-2.49359624106381e-05
-1.21116776560578e-05
-2.70568064060463e-05
-1.71447524113671e-05
-2.54293805264117e-05
-2.88858918205758e-05
-2.18841948931276e-05
-1.49571965170055e-05
6.15717988852891e-06
-9.112789724241e-06
-1.20314476526068e-05
-1.10522200387708e-05
-1.56255683712165e-05
-2.54579842544599e-05
-2.55033709720725e-05
-2.09857240201493e-05
-1.90290345533336e-05
-2.41405948237017e-05
-5.72398713425047e-06
-1.4464539816918e-05
-1.28515548599335e-05
-3.21639569453419e-05
-2.10760149929006e-05
-2.19344317823438e-05
-2.47961220182924e-05
-2.04752179837113e-05
-1.64344260166644e-05
-1.61000814058831e-05
-2.6517684172099e-05
-1.49952291461456e-05
3.00617003088597e-06
-2.09530641950636e-05
-6.53852874178541e-06
-5.4857664489338e-06
-2.67249177739029e-06
-2.30922949703391e-05
-2.03122174449535e-05
-2.03962583778959e-05
-1.23856030647617e-05
-2.90513706534677e-05
-1.31893008470298e-05
-1.3344894975841e-05
-1.59737158331256e-05
-1.35937131830554e-05
-1.44180363273938e-05
-1.00483297397474e-05
-2.23307312587268e-05
-8.21633276825491e-06
-1.00116539987017e-05
-2.80304018077975e-05
-8.43669657988231e-06
-3.29076229443393e-05
-1.94560815381172e-05
-1.35799874615555e-05
-1.69892613237103e-05
-1.45288639727451e-05
-2.96298314005024e-05
-1.33288065917508e-05
-1.60929937937282e-05
-8.69854735477367e-06
-1.26480595782427e-05
-2.0839224582286e-05
-1.47080087570902e-05
-6.02417642392406e-06
-6.82584671123542e-06
-1.71076168691366e-05
-2.57649357657954e-06
-1.40721441956894e-05
-1.26632173988996e-05
-1.55925003789524e-05
-2.82348911762096e-05
-1.1383796496781e-05
-1.05880644823231e-05
-1.36651393317478e-05
2.21363357206173e-06
-2.14030821542833e-05
-2.57387348598182e-05
-2.43476074964993e-05
-4.37844052173673e-06
-1.42446213367115e-05
-3.38743808725834e-05
-5.16317946304299e-07
-1.08153723786656e-05
-2.11177157039079e-05
-1.78221336735131e-05
-1.13103057281344e-05
-1.78101536783763e-05
1.71059478526702e-05
-9.03132263325273e-06
-2.17851318740501e-05
-2.36089484520551e-05
-2.73538596445087e-05
-1.33684818010999e-05
-9.09672224549874e-06
-5.63573570832666e-06
-5.84961006775818e-06
-1.15670858176562e-05
-2.10461930796757e-05
-1.93811631098296e-05
-2.24794554739232e-05
-1.92477137741447e-05
-1.47929162987726e-05
-2.25687081423714e-06
-2.34724613493725e-05
-2.65032586085044e-05
8.9860950435764e-06
-2.39870632372496e-05
-1.70212894918627e-05
5.87559304064712e-06
-1.76070371349701e-06
-1.5652518298859e-05
-2.84975046516415e-06
-7.20156719149864e-06
-1.61792134210568e-05
-1.13898207622757e-06
-2.15110125205207e-05
-2.96982510954027e-05
-1.10629371519557e-05
-2.15884479958809e-05
-1.33478232800216e-05
-1.63275374667654e-05
-2.77988944289314e-05
-1.04223649606908e-05
-1.65928309065131e-05
-2.1049978335428e-05
-1.90827638320847e-05
-1.56996587092581e-05
-1.91708072586184e-05
-4.86256368078854e-06
-7.9680334995777e-06
-1.80348993477154e-05
9.78947269419715e-06
1.6796042505725e-06
-1.06500338644801e-05
-1.5467944709384e-05
-7.09245857968719e-06
-1.94279676895973e-05
2.95115561687221e-06
-1.27368761623768e-05
-1.57007617235556e-05
-2.9393113622957e-05
-1.91688928191089e-05
8.59987918375564e-06
-2.8312100829538e-05
-3.73178036841307e-05
-4.19466971321201e-06
-2.52561256342378e-05
-1.70109250705887e-05
-1.67533435438061e-05
-1.39914085153544e-05
-1.37813769350773e-05
-1.32795458685686e-05
-1.29856249807752e-05
-2.08463594244071e-05
-1.70503492717371e-05
-1.21040493241298e-05
-1.62124152269784e-05
-1.04360825598835e-05
-7.82456285912163e-06
-8.8703363120279e-06
-2.72325818972469e-05
-3.14344594184313e-05
-2.64629370947899e-05
-1.13693876585907e-05
-1.36187573663062e-05
-1.64116469149452e-05
-2.82682929374456e-05
-2.94865204297983e-05
-2.61501744449621e-05
-2.50727241763188e-06
-3.63434730532307e-05
-1.59619733968853e-05
-6.83508241445316e-06
-3.84242292597018e-05
-1.03679760553419e-05
-2.13880258239686e-05
-1.01722652653528e-05
-1.11638433566208e-05
-9.31141132036232e-06
-8.65530545763286e-06
-1.56709368454177e-05
-4.2599571503382e-05
-7.15820632892419e-06
-1.07944743514042e-05
-3.76977172962745e-05
-2.15596342823868e-05
-1.12091681147787e-05
-3.26287686664066e-05
-1.80654530926176e-05
-6.2829105133577e-06
7.18960203307526e-06
5.86108121916751e-06
-1.37308780684248e-05
-5.18333141346532e-06
-1.81965778817267e-05
-2.55276078310965e-05
-1.10235114017949e-05
-2.82631260769839e-05
-3.02562031846545e-06
6.18212234160783e-06
-3.50923449622406e-06
-1.1793892165523e-05
-2.49165645713126e-05
-2.17939222994851e-05
-7.47227925908941e-06
-2.88600427443151e-05
-1.18912918436389e-05
-2.10726545967379e-05
-1.87848389319664e-05
-2.50465108350588e-05
-2.23674716196015e-05
-1.85661261072123e-05
-2.75348500138409e-05
-1.60947562195664e-05
-3.65163543566307e-05
-8.73880054700783e-06
-9.72384642827208e-06
-1.11181870014828e-05
-4.11955806762759e-06
-1.80585538356036e-05
-2.83493939107622e-05
-3.17894316788281e-05
-4.19912260677873e-07
-2.89279328153922e-05
-1.17744156069702e-05
-1.79033667721937e-05
-1.85691951552275e-05
-1.55391404455067e-05
-1.17998445456305e-05
-2.34525384838774e-05
-8.64354948975343e-06
-1.57722532552533e-05
-2.76230954269718e-05
-1.25434196881263e-05
-3.57585677560325e-05
-1.15629179123065e-05
-1.09069492561749e-05
-3.861639289204e-05
-1.81400346523e-06
2.10070791346625e-06
-1.73570237120875e-05
-1.57100806190763e-05
-1.98087400089283e-05
-2.66875083406987e-05
5.41804964894544e-06
3.54163641370178e-07
-9.24542031719288e-06
-2.03899184077805e-05
-2.65298362561107e-05
-1.14475178229008e-05
-1.54869554191312e-05
-5.34523694950635e-06
-3.74098246928411e-05
-3.60591216812575e-05
-2.51895925908937e-05
-1.61620297990287e-05
-2.52084726097089e-05
-1.05221138483355e-05
-2.19361471239743e-05
-2.70229105333955e-05
-3.08603066945278e-05
-1.89569779531813e-05
-1.9638537903135e-05
-6.23678425662956e-06
-2.91744549805e-05
-2.65081806817863e-05
-1.78291031297215e-05
-6.86244318245595e-06
-1.57234708263723e-05
-2.88673487950626e-05
-2.40501569677554e-05
-6.31714506417387e-07
-1.33642750604671e-05
-2.58244382725609e-05
-2.13213757657572e-05
-1.00669253754277e-05
-1.76807702760555e-05
-2.77370518852052e-05
-2.39926029439518e-05
3.19780084198066e-06
-7.84015572892798e-06
-1.59822651471226e-05
-3.13873605496012e-05
-1.59544400955391e-05
-6.92329187544358e-06
-1.67070056137547e-05
-2.93722006542008e-05
-7.25970856068822e-06
-1.35576378398263e-05
-1.59788993683987e-05
-1.82676131368478e-05
-2.37402614410733e-05
-5.00568095616667e-06
-4.20122917226876e-06
-2.99314513018766e-05
-1.3632950689659e-05
-2.3964635920281e-05
-1.13281514016888e-05
-1.62910691417881e-05
-4.09654348377053e-09
-1.85664976499576e-05
-8.28273242791092e-06
-3.89368758117479e-05
-1.44845532590649e-05
-1.10942429916076e-05
3.34411838606502e-07
-4.14545098931018e-05
-2.57238092312373e-05
4.89857828242359e-07
-3.05272096505565e-06
-1.30948615158105e-07
-9.0628896348473e-06
-2.1645522895738e-05
-1.94581373748406e-05
-9.80187214047524e-06
-1.9921200582577e-05
-2.06826832319545e-05
-2.05737856903346e-05
-3.89088565374627e-05
-8.2631850075844e-06
-3.9467667222284e-05
-1.57221548898989e-05
-3.76093461783737e-05
-2.00339284540003e-05
-2.33198277208867e-05
-1.90095776444028e-05
-1.68759422588703e-05
-8.78639790992164e-06
-3.85333067868406e-05
-2.13022246093039e-05
-2.53652368403483e-05
-3.02132293882558e-05
-2.45473571918093e-05
-1.60169297279948e-06
-1.32443367172e-05
-6.61213597797211e-09
-1.8186642972404e-05
-1.67986344738611e-05
-1.88011625599828e-05
-1.84424171277621e-05
-9.77515081670874e-06
-2.74310632386246e-05
-3.2542529107737e-05
-2.03362129495694e-05
-2.4533593597867e-05
-7.72410420804933e-06
-2.60789024632788e-05
-1.19256220382899e-05
-2.84987414368166e-05
-1.69671346790375e-05
-4.82287699973682e-06
-1.31269450841394e-05
-1.16579410633616e-05
-7.71219452023764e-06
-1.44516867635047e-05
-2.63217123582179e-05
-1.17218848107254e-05
-2.87909292384889e-05
-4.49108742621075e-06
-1.88274882592166e-05
-1.2719753517529e-05
-2.17131773746742e-05
-1.24233922202068e-05
-1.5600359629997e-05
-1.22833536155572e-05
-2.98784150676925e-05
-1.81033119203439e-05
-4.13039820984269e-06
-2.21638829239839e-05
-1.91221819975507e-05
-6.3572199409162e-06
-1.23390518429991e-05
-1.90112185790583e-05
-1.91866289746768e-05
-1.32788994414164e-05
-2.67442557455656e-05
-1.46510314967401e-05
-1.64298895411897e-05
-1.0498220034732e-05
-2.35868774990428e-05
-1.39542176834949e-05
-7.51346583823093e-06
-1.8243034162417e-05
-1.48242455342439e-05
-1.63490393940886e-05
-3.63220119462851e-06
9.83680747407339e-06
-2.43024766854783e-05
-1.6216283065426e-05
-1.96357583880692e-05
-2.06955208863453e-05
-9.86346285087263e-06
-5.88180285473671e-06
-5.94643392368295e-06
-1.98585498714307e-05
-3.45762726399808e-05
-1.83760329024797e-05
-3.32909467261141e-06
-1.38863201012909e-05
-3.92200210731247e-06
-5.78360618779975e-07
-5.55914753172526e-06
-2.01340172799757e-05
-2.64653122963798e-05
-2.20390649131019e-05
-1.75342747347098e-05
-9.64761871140008e-06
-1.39142525755275e-05
-1.65949153086289e-05
-3.45148699127818e-05
-6.38987839218556e-06
-2.64475400531444e-05
-1.72447111668511e-05
-2.18687346076879e-05
-2.13032446839581e-05
-2.15762373057598e-05
-2.5477938285604e-05
-2.24059275836972e-05
-8.86057076072038e-06
-1.28646163321912e-05
-2.23479786058818e-05
-8.31900822195892e-06
-2.34548855810738e-05
-3.01262498867088e-06
-1.39167166195643e-05
-7.7235060547345e-06
-1.72007995980552e-05
-1.84549697769235e-05
-2.17247054342441e-05
-3.45674629615135e-05
-2.87490243800496e-05
-3.77209764224637e-05
-3.42921837053716e-05
-2.08002381816017e-05
-3.04581762668104e-05
-1.42819156420642e-05
-2.42049878714373e-05
-9.98848924351741e-06
1.95664247212146e-07
-1.86107715733222e-05
-1.93288070864066e-05
-2.33146667331955e-05
2.73573259440172e-06
2.77076571220948e-06
-7.85757110239882e-06
-1.22041646765955e-05
-2.60347225381426e-05
-6.94444614225551e-06
1.82160517317196e-06
-2.96045526901233e-05
-3.76710620781505e-06
-1.61783091861044e-05
-1.87504804461455e-05
-2.76685090554319e-05
-1.47760269159219e-05
-1.74660513189337e-05
-2.86676686870105e-05
-1.19723637387798e-05
-1.36549353567723e-05
-1.30507813062664e-05
-3.05980726431288e-05
-2.11871226315644e-05
-1.77296308842932e-05
-2.76537974019785e-05
-2.66188230514856e-05
-2.94451714492807e-05
-3.85223274123181e-05
4.29162298727005e-06
2.14109051802187e-06
-7.07870675655188e-06
-1.87166902293281e-05
2.50267491440788e-06
-3.64882110032037e-06
-2.00865978399242e-05
-5.26531094467007e-06
-1.59699642429437e-05
-6.86064678997064e-06
-1.56507605306905e-05
-2.75390840181757e-05
-3.06188111642034e-05
-1.13001649981943e-05
-2.01188724142967e-05
-1.00521199002078e-05
-2.78701612507073e-06
-2.05650689318031e-05
-1.83332676835799e-05
-2.45051143676538e-05
-2.00359201930915e-05
-3.56766363184042e-05
-1.63648742199558e-05
-1.20649222159318e-05
-2.47083768587744e-05
-1.19944724864868e-05
-2.09142944309939e-05
-7.47671305073478e-08
-1.98497342207399e-05
-1.3710530653735e-05
-6.90696610891675e-06
-1.65355137853912e-05
-8.89651756876683e-06
-4.58652651205825e-06
-1.78398215572125e-05
-1.82710279341525e-05
-9.38791779429775e-06
-1.2909482728986e-05
-2.0416036678e-05
-1.86841637718277e-05
-2.01193347939768e-05
-7.35225389328046e-06
-3.11442418737623e-06
-1.62769865916769e-05
-2.27307233249059e-05
-1.1170763522595e-05
-2.27244365507151e-05
-2.84481689120243e-05
-9.5704646526151e-06
-1.09932003346816e-05
-1.98716932025809e-05
-3.27083508538725e-06
-9.44763225073103e-06
-1.67780367305878e-05
-1.52110310410104e-05
-1.65874969836261e-05
-1.01762998621534e-05
2.38670357247168e-06
-1.70845706037261e-05
-1.37032315149622e-05
-2.41277064951143e-05
-3.41151057830877e-05
-1.75542907704131e-05
-1.1477135269735e-05
-2.70867109137313e-05
-1.71053409334823e-05
-2.46272962108472e-05
-3.51883344524816e-05
-1.11418918854583e-05
-1.95777150626624e-05
-1.24845303160978e-05
-2.46353125715061e-05
-6.69537635533014e-06
-4.80157980929941e-06
-2.21903053675265e-05
-1.00391435843664e-05
-1.97368043412436e-05
-6.37618936659321e-07
-4.13695775481379e-06
-1.38156161634855e-05
-1.03306382375755e-05
-4.96761233398827e-06
-2.5601183194378e-05
-8.67848059160952e-06
-2.35961756173916e-05
8.03746334528598e-06
-1.13114160201023e-05
-2.05679008933938e-05
-2.28152917973308e-05
-1.29440030920679e-05
-1.05316549045931e-05
-3.13414979923407e-06
-1.75171171637818e-05
-2.50681003497925e-05
-9.41336696846363e-06
-2.94202411636032e-05
-1.44419579313853e-05
-1.00514025127163e-05
-5.07636874133752e-06
-4.10155037431568e-06
-3.34785237510457e-06
-1.82447186619968e-05
-2.83028309302603e-05
-2.40817994562494e-07
-1.69488404231118e-05
3.42811233937717e-06
-1.80592685014113e-05
-1.8193308900881e-05
3.13994807341594e-07
-2.95934996718444e-06
-2.66606338918028e-05
-2.3614170681968e-05
-2.24641632219922e-05
-3.07885332273774e-05
-1.54066145998979e-05
-1.09965421133662e-05
-3.02738016076219e-05
-1.65397742397663e-05
4.44293133469977e-06
-2.03262495398132e-06
-8.87886441339747e-06
-3.93870341701041e-05
-8.48650421491726e-06
-1.04380068284836e-05
-1.96992727371542e-05
-7.281439552614e-07
-1.35326402023968e-05
-1.28137386879147e-05
-4.18930404726914e-05
-2.11980356112357e-05
-3.77164336473678e-05
-1.20728829628816e-05
-1.60595636338516e-05
-9.88579597470643e-06
-3.37539107254504e-06
-1.92544240666717e-05
-2.06215166752229e-05
-1.44529838738893e-05
-1.72586086291072e-05
-1.94318487043852e-05
-2.89868015240156e-05
-2.02848197238044e-05
-7.54959051806543e-06
-1.41193541047829e-05
-2.9782485592823e-05
-1.38395619001085e-05
-4.03924034822632e-06
-3.86974469944307e-05
-1.81878542404729e-05
-2.67255118470371e-05
-1.76990777110325e-05
-3.9406824612577e-06
-2.77704359777494e-05
-1.06132519895e-05
-1.95095767635521e-05
-6.249515834143e-06
-1.09232626758034e-05
-4.58407941670823e-07
-1.05497541104484e-05
-3.95311484032598e-06
1.37244771517233e-06
-3.04346183588859e-06
-2.21106804626751e-05
-3.23113199554991e-05
-1.75961638929692e-05
-1.68177279743322e-05
-1.83159198120158e-06
-2.89967626025808e-05
-1.64077502220604e-05
-2.32332032684456e-05
-1.50518816257402e-05
-1.74551032980138e-05
-2.87685914446932e-05
-2.23663777659934e-05
1.30596022495145e-06
-2.19050021372617e-05
-1.40261897436205e-06
-1.35774290461863e-05
-1.37766290767456e-05
-2.2270522585584e-06
-1.5379200240956e-05
-1.05956639758473e-05
-1.86523012573514e-05
-1.84011599857296e-05
-1.85163297129037e-05
-4.26152708436723e-06
-2.46674648477931e-05
-2.63194495332828e-05
-2.2193722521806e-05
-3.27648187136231e-05
-2.18202728171011e-05
-3.97814872242626e-07
-1.75633482894707e-05
-2.45715758814138e-05
-5.21291190916526e-06
-6.2159366641778e-06
-2.19712673655149e-05
-2.69693129459141e-05
-3.08340418846283e-05
-1.7758289995773e-06
-1.33251301257227e-05
-4.69219272740534e-06
-1.55247827291098e-05
-2.40442222641894e-05
-1.19207056045767e-05
-1.87361953700297e-05
1.10247383064684e-06
-2.95971317307612e-05
-2.47009572014741e-05
-1.17567586954817e-05
-1.35376426016092e-05
-1.83638210524183e-05
-2.75628718670433e-05
-5.52718196954809e-06
-2.57045575076823e-06
-2.15058837979275e-05
-2.73444768936393e-06
-9.70363131298259e-06
-1.75357903753126e-05
-1.64819102544825e-05
-1.41259909048218e-05
-1.71463059778183e-05
-1.58490983253552e-05
-2.00780595349368e-05
-8.61994705076476e-06
-3.71149659019078e-07
-2.43930569092535e-05
-2.56655738276172e-05
-5.24703555952222e-06
-3.34161012628004e-05
-3.27951187705935e-05
-8.31193462624496e-06
-1.86646565416772e-05
-2.3320417667333e-05
-1.48400822127432e-06
-2.06398337233721e-05
-1.47907461731445e-05
-2.69462120447121e-05
2.36641647679554e-06
-7.66768730103062e-06
-2.71902070893451e-05
-9.82798025849447e-06
-1.81423702590425e-05
-4.20698005577572e-06
-1.52100530393162e-05
-7.77190123611031e-06
-1.07236445334048e-05
-1.75866337951255e-05
-2.1554104021991e-05
-1.99668118552599e-05
7.5798988186874e-06
-2.66755814187146e-05
-8.4929878365847e-06
-2.77299533675017e-05
-1.42924820893164e-05
-2.36604155358435e-05
-9.35445952919884e-06
-1.57532358360853e-05
-1.21860406824306e-05
-1.22887846147344e-05
-7.69597953665526e-06
-9.54453250870405e-06
-2.40946394514937e-05
-3.4402578132488e-05
-2.0771933290727e-05
-2.70886580459655e-05
-4.84515176057845e-06
-2.7111461699572e-05
-1.6486108309555e-05
-1.21020278463955e-05
-4.3909387292596e-07
-8.1887942995948e-06
-2.19966482318993e-05
7.81696791764935e-06
-1.15202180067827e-05
-6.72210488975441e-06
-1.2367867738751e-05
-2.93538273123827e-05
-1.90831239510824e-05
-1.10262381531597e-05
-1.94666588592293e-05
-7.03742050398327e-06
-3.69882744737657e-06
-2.35278320195768e-05
-1.80719423888647e-05
-2.04308673085009e-05
-1.28020877176296e-05
-5.25941672640131e-06
-1.3410374074726e-05
-2.22453700386213e-05
-1.19857857931159e-05
-1.39689923848834e-05
-2.38671146171378e-05
-1.16937507569081e-05
-2.68902065116508e-05
-1.87924473641451e-05
-2.46188509193587e-05
-2.16757304257427e-05
-1.41140702597783e-05
-3.00935995244529e-05
-1.83250309295186e-05
-4.01638239924955e-06
-3.26907184117996e-06
-8.3228643786502e-06
-7.76668446958905e-07
-2.09541146386078e-05
-1.86608875161776e-05
-7.82397169686681e-06
-1.58070971605527e-05
-6.86726334390785e-07
-3.53886023180774e-06
-3.31703618697465e-05
-2.39683211094606e-05
-1.17562334356114e-05
-4.09562622830531e-06
-2.31123710984198e-05
-2.35469061761312e-05
-2.75673548938398e-05
-1.2036988208511e-05
-2.27442761058204e-05
-1.82600466923846e-05
-1.15849737888086e-05
-5.55149916772977e-06
-9.16597003769646e-06
-1.78639273469364e-05
-1.77827252663241e-05
5.8306045910058e-07
-1.3864327353367e-05
-2.14258281562608e-05
-3.25254658779177e-05
-4.46899453267691e-06
-2.1656190471266e-05
-8.64226530279906e-06
-2.16662999960383e-05
-2.92619669199441e-05
-2.46083989412411e-05
-1.6827279649746e-05
9.81756575578865e-07
-2.14144183053787e-05
-1.60322103161313e-05
-2.34320643293792e-05
-1.32412292686641e-05
-1.26034491103541e-05
2.50756601538598e-06
-3.5613039334174e-06
-1.60211926968006e-05
-5.15943136715338e-06
-1.00896233325977e-05
-1.13464594913137e-05
-2.7199820873183e-05
-7.68009674202347e-06
-4.95682527002687e-06
-4.13661963422632e-06
-1.09564863347575e-05
-1.12308079924066e-05
-6.84825424101562e-06
-2.0197817918577e-05
-1.01187631616667e-05
-2.25741113140485e-05
-3.01745231491202e-05
-4.87957036014733e-06
-2.00103798163838e-05
-1.47963764395721e-05
-3.38641070389356e-05
-1.05030745351869e-05
-1.58384228819357e-05
2.93241660786079e-06
-1.82757539867063e-05
-3.63183485722193e-06
-2.2355041410084e-05
-1.01633302150777e-05
-1.55150434568792e-06
-2.36931624776114e-05
-2.79796711478341e-05
-2.72453392579356e-05
-1.12895274187533e-05
-2.42088868137008e-06
-1.44489077120396e-05
-2.88980347025776e-05
-1.24944044875213e-05
-2.98225377252112e-05
-3.51761898163835e-06
-1.68559280066979e-05
-7.46830750211457e-06
-1.29739817800505e-05
-1.57911763017076e-05
-1.24317011554786e-05
-2.04097038251581e-05
-1.24335729117522e-05
-2.51058492406026e-05
-7.87594632770419e-06
-1.92233939563159e-05
-6.48955114147397e-06
-2.34728922994319e-05
-1.53212137947654e-05
-3.63626744037657e-05
-2.12056750590205e-05
-2.28874215049433e-05
-1.0024685263129e-05
-1.6021150093681e-05
-1.56782978053784e-05
-1.30911256826691e-05
-1.04235579663318e-05
-7.61511971270773e-06
-1.77518851513755e-05
-1.72369756574035e-05
-4.98543450569381e-06
-1.694144589353e-05
-1.8817823901845e-05
-3.57480947879837e-05
-1.32630387134719e-05
-1.46680465715462e-05
-1.34320612590718e-05
-2.65430598198937e-05
-1.23341711480835e-05
-1.32447914722528e-05
-1.4899717462625e-05
-2.51465349494508e-05
-2.2462272137085e-05
-2.7733322534031e-05
-2.0400694830374e-05
-1.99337733288288e-06
-5.31958945566285e-06
-1.42170351906341e-05
-3.00289029047682e-05
-9.03234575160461e-06
-1.14236839566969e-06
6.19747423553026e-06
-1.47010046854207e-05
-1.57497298379728e-05
-9.1402168642366e-06
-8.77190603582587e-06
3.77818425403052e-07
-8.50601264653345e-06
-1.48585136482755e-05
-1.81125832489371e-05
-2.29238807765178e-06
-1.02226337123755e-05
-1.98262709804326e-05
-1.07415513764359e-05
-2.52748736134747e-05
-2.05388620928943e-05
-7.8356702416392e-06
-1.57265929330825e-05
-1.53778161977078e-06
-1.94022149280751e-05
-6.22453111562766e-06
-1.31974787559158e-05
-2.37072416712596e-05
-1.56412734612616e-05
-1.26533669162449e-05
-7.56952154470321e-06
-7.55074890229313e-06
-2.79855101375407e-05
-1.5027057168566e-05
-1.17918306200617e-05
-7.83039402843162e-06
-7.78664711520321e-06
-7.67275085341737e-06
-8.06074544188448e-06
-2.62682769676283e-05
-1.31225041836963e-05
-2.21324746253144e-05
-2.04644294957765e-05
-1.56119754639633e-05
-1.1411845345674e-05
-1.67114364028303e-05
-1.83169586145664e-05
-2.05231773287206e-05
-3.24241808006053e-05
-5.92539430471309e-06
-2.43219527998851e-05
-1.34547457975031e-05
4.78437360780045e-06
-1.57110319431644e-05
-1.18884297594145e-05
-7.08261329085847e-06
-1.35905434349392e-05
-2.0165531137524e-05
-1.0064710490738e-05
-8.48719942564397e-06
-2.90914546221005e-05
-3.26226233231092e-05
-1.5631113172947e-05
-1.66317362422543e-05
-1.51725636041828e-05
-7.88130077542626e-06
-1.82642092247054e-05
-9.68183260718583e-06
-1.39447248845924e-05
-2.10880874563494e-05
-3.64325859461051e-05
-5.62754160284822e-06
-3.06187217857071e-05
-1.95786976308725e-05
-7.91435410748736e-08
-1.08282469622679e-05
-1.87990101582952e-05
-2.03984696536909e-05
-1.47795964516566e-05
-2.39049120666956e-06
1.69037385280434e-06
2.93616347603584e-06
-2.45198978243852e-05
-8.06570869594519e-06
-1.06854880221825e-05
-2.4655355650986e-05
-1.83615007293461e-05
-1.22991283372223e-05
-1.95662084691402e-05
-1.96935047889024e-05
-1.18747748523858e-05
-1.38172498204658e-05
-1.23602686528179e-05
-2.34794781715581e-05
-1.29552630167674e-05
-5.18288719031745e-06
-2.37429511261763e-05
-9.1191962615539e-06
-1.58158671344661e-05
-1.90048565512184e-05
-1.14820751609925e-05
1.30712261619134e-06
-2.59639660522111e-05
-1.0137752240739e-05
-1.44482825769074e-05
-1.43214293102702e-05
-1.37263208985481e-05
-5.48361100416185e-06
-2.89165649144562e-05
-8.57887275626962e-06
-6.36508059358012e-06
-1.12215872402701e-05
-1.09468999722715e-05
2.44611862702097e-06
-1.80442100395961e-05
-2.61636187983828e-05
-6.43624862771103e-06
-2.55756259770018e-05
-1.35160687171906e-05
-2.44536328349844e-05
-2.89628002979529e-05
-2.63322296630411e-05
-2.76229114107242e-06
-1.04044599766383e-05
-1.6148197579e-05
-1.07864674113461e-05
-2.33851565085633e-05
-3.0696125445203e-05
-3.40595360938535e-05
-1.59086427256396e-05
-2.7470936934882e-05
-7.54920128786145e-06
-1.57675468591149e-05
-3.61880267103137e-06
-1.04653246898796e-05
-8.06959944115086e-06
-1.05800768467633e-05
-1.90086084904692e-05
-6.77431968843884e-07
-1.71717227053487e-05
-1.61351135655426e-05
-1.35071794770173e-05
-1.07031940938858e-05
-2.8127913093793e-05
-9.68633441638371e-06
-1.71875312495332e-05
-1.29653164909033e-05
-1.7220858947268e-05
-2.40072584069096e-05
-1.51651994023607e-05
-1.77517168708955e-05
-9.68918414309648e-06
-9.64567759807082e-06
-3.26019063238227e-05
-5.4326255090204e-06
-2.92249822511356e-05
-2.96245804606485e-05
7.1514315361665e-06
-1.89031186105961e-05
-1.74621681248641e-05
-3.09202687942587e-05
-2.20194571059902e-05
-1.50665794547233e-05
-1.08757512370671e-05
-2.14898250690781e-05
6.2707865211485e-06
-2.14902795622369e-05
-2.56865293357674e-05
-5.21102169161346e-06
-6.37925372208331e-06
-1.98445488815495e-05
-1.13549006368097e-05
-2.9503431911377e-05
-2.100205355754e-05
-1.70110586861149e-05
-3.55085133494609e-05
-1.2035698302786e-05
-1.66054685629291e-05
-2.0646400884253e-05
-1.84133909753612e-05
-1.10373772413745e-05
-1.13717664750014e-05
-1.32530151601128e-05
-2.08286168433556e-05
-2.49339543956642e-05
-9.22858629405168e-06
-2.55349823889038e-05
-1.72409505223673e-05
-5.78167108450706e-06
-2.48574687882422e-05
-1.2941943447756e-05
-2.33969573141273e-05
-2.38684169114039e-05
1.11541137905437e-06
-2.20094283321709e-05
5.28116959304063e-06
-4.26814602341148e-06
-1.49431351546174e-05
-1.39218818383301e-05
-2.61267303197581e-05
-2.27433416976415e-05
-2.32115047643126e-05
-1.61760962513321e-05
-8.51322905400782e-06
-2.24957542576281e-05
-8.71666272729244e-06
-1.49035679335185e-05
-2.85612184999127e-06
-8.73467071727904e-06
-1.61568697322209e-05
-1.94211947030208e-06
-6.80409597181266e-06
-5.23764046163261e-06
-3.08071205818477e-05
-2.23013150608492e-05
-2.35763430013738e-05
-3.06638665215631e-05
-5.6378779870834e-06
-1.22701526628882e-05
-2.20868367685618e-05
-2.41781318670785e-05
-1.74549063179549e-05
-2.32762600338223e-05
-2.16724127331631e-05
-2.82602454008498e-05
-9.7034791182451e-06
-1.39449754653817e-05
-2.09952049790795e-05
-1.89518988502231e-05
-5.37635679748364e-06
-1.30674907220845e-05
-1.6678586046564e-05
-2.61533335720068e-05
-2.56132212171237e-05
-1.57292915444027e-05
-7.92500901202579e-06
-1.69884855611984e-05
-1.40229809172647e-05
-5.17557021765156e-06
-1.36665763849828e-05
-1.04801120791055e-05
-3.56286281606269e-05
-2.15773403787661e-05
-1.90762959646903e-05
-2.12293238196342e-06
-2.70733551816689e-05
-2.76327137311498e-05
-8.42095853654097e-06
-1.41239726410219e-05
-2.39290835367625e-05
-2.15533496380643e-05
-1.8498084494717e-05
-1.66730796515413e-05
-9.50045459278988e-06
-1.77151766749398e-05
3.3697890631597e-06
-1.40754929754984e-05
-1.8988529457499e-05
-3.48232245383161e-05
-1.83510112397819e-05
-2.96223336981623e-05
-1.12539735912129e-05
-2.25362407094016e-05
-2.28666950196835e-05
-9.97326924537003e-06
-2.35594434082848e-05
-1.71008197236101e-05
-1.31091013178941e-05
-1.81201341179028e-06
9.07727611024918e-07
-2.71832758822287e-05
-1.13279155497993e-05
-1.33916012341152e-05
-2.60507239093949e-05
-1.53169818468003e-05
-1.80161867679392e-05
-1.88904446972266e-05
-6.56323981265077e-06
-2.03857945714526e-05
-2.40979662718193e-05
-6.05604683758882e-06
-2.78495414700707e-05
-1.04396036650355e-05
-5.75409493802937e-06
-2.23048734244145e-05
-1.19445281301992e-06
1.5633147080451e-06
-1.04931215987515e-05
-1.14053388526504e-05
-2.18940394825526e-05
-2.45902700508576e-05
-2.06443613694745e-05
5.01598817497492e-06
-3.07436612443357e-05
-1.80658289865652e-05
-1.18728915691625e-05
-3.48878551861377e-05
-2.42413787238474e-05
-2.09786176653061e-05
-1.27999281339326e-05
-2.09133630516863e-06
-2.11797578814584e-05
-1.40051662983554e-05
-2.2866476043582e-05
-4.3602416737233e-06
-1.28785396409315e-05
-3.02606575112882e-05
-2.57560348769475e-05
-2.70940951551807e-05
-2.84111534677078e-05
-1.44610211332178e-05
-2.5445195173003e-05
-1.8790747027484e-05
-2.16095613815286e-05
-1.49183861934818e-05
-9.98066076000974e-06
-6.03672494494561e-06
-1.05704979083095e-05
-2.89270172958594e-06
-8.85954272592841e-06
-2.53191843038478e-05
-2.35253684744689e-05
-4.21168255364204e-07
-1.76277229519326e-05
-2.89272797105508e-05
-1.52620462411874e-05
-1.18749247329501e-05
1.49318000468927e-06
-1.06899002835788e-05
-6.73527414310392e-06
-1.02816517794257e-05
-7.54655090492229e-06
-1.54699613236623e-05
-1.38831744329606e-05
-2.77402224943304e-05
-2.55368526426377e-05
-1.93185707595358e-05
-2.39771345793577e-05
-1.10463340651517e-05
-1.24079071255271e-05
-1.74047160450284e-05
-2.49603472556897e-05
-5.75080576282303e-06
-2.19475778815026e-05
-7.2829085376969e-06
-4.59563617953323e-06
-5.23656710015692e-06
-2.17885523067058e-05
-2.14634584858966e-05
-1.75180689651608e-05
-8.17546978692737e-06
-3.0166602647198e-05
-1.54099326522069e-05
-1.22581564188971e-05
-6.56187038449933e-06
-1.18373408544458e-05
-2.90531473420254e-05
-1.36208762583228e-05
-7.00635618437655e-06
-1.90106505109436e-05
-5.2077552979294e-06
-1.07529202116466e-05
-1.29366110875733e-05
-2.07072088803246e-05
-1.30016297808294e-05
-1.6025517498483e-05
-1.07890350136841e-05
-1.85076752835747e-05
-9.36501088537005e-06
-1.25580739728919e-06
3.22679610122859e-06
-4.19851815207448e-06
-1.17698033598635e-05
-1.79917934854466e-05
-2.36594560599902e-05
-3.16876456577757e-05
-1.37849998167147e-05
-3.00310797593846e-05
-2.04097791647515e-05
-2.18462346981888e-05
-1.41906572785939e-05
-1.79407489518499e-05
-9.64182570816135e-06
-1.17875230515543e-05
-1.82312872116109e-05
-1.04856083478172e-05
-2.54458327146627e-05
-1.43580115865266e-05
-1.62109650965352e-05
-7.76738108030009e-07
-1.5743199998328e-05
-2.7065055250653e-05
-2.43935655695096e-05
-4.24733667343532e-05
-2.27822182062948e-05
1.23932797927035e-06
7.25443620012704e-06
-2.47580192855966e-05
-1.12132465336309e-05
-2.3797050492015e-05
9.8083066223917e-07
1.73730733609312e-05
-2.87515460610993e-05
-3.75026794547451e-06
-1.5880019497511e-05
-1.39953671924023e-05
-1.60378991590053e-05
-8.25318628099207e-06
-1.51624649948864e-05
1.91130370662944e-06
-5.45939792012036e-07
-3.16912263908575e-05
-1.35472302013769e-05
-1.81734360080245e-05
-9.89693313235987e-07
-1.32452764630244e-05
-1.84259604705942e-05
-1.97288167579985e-05
-1.79681924770091e-05
-2.97793861551502e-05
-1.49111895810087e-05
-2.38109500811743e-05
1.95876534517997e-06
-2.62181396734462e-05
-2.85540262145065e-05
-1.37600925067513e-05
-1.96196483752409e-05
-2.04221968631147e-05
-6.42170313239786e-06
-1.94465794607391e-05
-1.73940509359336e-05
-8.23785980133462e-06
-2.04226204650542e-05
-1.36361818913996e-05
-2.05051801018712e-05
-7.04717326013622e-06
-1.79409043305722e-05
-1.42787079011007e-05
-6.25119032873845e-06
-2.4001008303254e-05
-1.04724472198188e-05
-3.09466104295452e-05
-1.04842409319229e-05
2.2954102090112e-06
-1.9817765845947e-05
-1.15674914771006e-05
-5.40714100425874e-07
-1.99968011850972e-05
-1.1359286580291e-06
-1.76351039354721e-05
-1.31800349056882e-05
-1.64810086801235e-05
-1.77649169290004e-05
-8.61189737422731e-07
-1.66677467152266e-05
-2.57469833750387e-05
-8.98845001580911e-06
-1.15891388906254e-05
-2.50577401306143e-06
-1.25180464955322e-05
-1.34662857656801e-05
-1.16323854947414e-05
-2.6245838623841e-05
-3.74957776952747e-06
-2.28382801596832e-05
-3.77850964539973e-05
-1.58513890608442e-05
-9.22339557962423e-06
-2.67278471864842e-05
-1.97114521261272e-05
-1.40878691036374e-05
-2.41283572385337e-05
-1.69678790377144e-05
-1.8102069150439e-05
-2.17623784996757e-05
-1.56896863413457e-05
-7.36704590482512e-06
-9.30003219021938e-06
-1.92740375437646e-05
-2.88285851229039e-05
-2.03437578741609e-05
-2.28624997984332e-05
-8.01666079158176e-06
-1.5779103741702e-05
-2.72246473970244e-05
-1.59223547789257e-05
-1.57690980710286e-05
-1.97816820172246e-05
-4.05731116192785e-06
-7.75926471943707e-06
-3.30391929872757e-05
-6.2080138872275e-06
-3.02016010863777e-05
-2.11996487386803e-05
-9.62528580464374e-06
-1.89061019902832e-05
-2.90681515767502e-05
-3.9008296165298e-07
-1.91304988580439e-05
-1.9263220988126e-05
-2.62940939401006e-05
-1.10528759045749e-05
-1.19179276299907e-05
-1.35820769900294e-06
-2.1149618504316e-05
-3.29111055090031e-05
-3.63344052004862e-05
-2.12493111821027e-05
-3.13227650775534e-05
-9.02663455402877e-06
3.80670353923371e-06
-1.37467347452858e-05
-2.68132579691525e-05
-5.87945176992214e-06
-5.67102008317258e-06
1.41534800239754e-05
-2.61938090210774e-05
-1.20808309724415e-05
-1.01303807204938e-05
-1.73771582125395e-05
-2.07494184570716e-05
-3.67780495860919e-05
-2.00759874391732e-05
-9.90096632640274e-06
-3.14766974456272e-06
-1.43663997228218e-05
-1.48905669534143e-05
-1.71632057447646e-05
-1.43703364726766e-05
-1.0523180693833e-05
-2.8518663317743e-05
-1.91275697164464e-05
-1.12295422453373e-05
-2.08295374631803e-05
-9.21789371585983e-06
-7.16812809983756e-06
-2.1008895595741e-05
-2.72119415076255e-05
-6.9477202392124e-06
-1.4591895285651e-05
-1.37023584026697e-05
-1.04218416298322e-06
-2.44298675829922e-05
-2.22373324746973e-05
-1.32931115664713e-05
-7.05288520399663e-06
-2.31353401947789e-06
-7.23001591916912e-06
-1.31633737376975e-05
3.15535256601623e-06
-9.89694583537437e-06
-2.98353142771529e-05
-1.56708525495658e-05
-6.03398261098254e-06
-1.25142234016541e-05
-2.1123155398765e-05
-1.31407583164174e-05
-7.59638342781048e-06
-3.20538131136775e-05
1.06193603825624e-06
-6.76778733203411e-06
-2.29352141755518e-05
-3.26959984720701e-06
-1.52838729149966e-05
-3.53007476567067e-05
-1.16824173456727e-05
-3.82042993002976e-06
-8.48625851052346e-06
-1.74771857806771e-05
-9.06951711715961e-06
-1.92028168053521e-05
-1.34663852342634e-05
-8.42507981253309e-06
2.45106075593593e-06
-8.22236964643749e-06
-1.99883551918794e-05
-3.17504674798357e-05
-1.51745356685965e-05
-1.84623848381622e-05
-6.30208656298473e-06
-2.0365157650803e-05
-2.48644351011667e-05
-2.24422003094831e-05
-2.68309523921911e-05
-1.05576654102684e-05
-5.29976372530747e-06
-2.74454596665315e-05
-1.34765982630564e-05
-3.18545323518878e-05
-1.47533975321913e-06
-2.10031048400829e-05
-1.13939763848079e-05
-7.46348584711807e-06
-2.33625392119228e-06
-2.11043668163321e-05
-1.22204381709969e-05
-1.61485515034421e-05
-1.91434361511195e-05
-1.32839755357564e-05
-1.5369634320997e-05
-1.05490877014547e-05
-2.11761375367891e-05
-1.52633107954203e-05
-5.36653257601696e-06
-1.80450611821482e-05
-2.75304153925387e-05
-3.1696589885374e-05
-1.1750377739549e-05
-1.45799632850114e-05
-3.08991934760495e-05
-1.01059679626245e-06
-1.1719456353117e-05
-1.78607348157123e-05
-2.22215218516056e-05
-2.00788957086527e-05
-2.97012921604033e-05
-1.1303041865513e-05
-1.70979900331385e-05
-1.65402456806321e-05
-1.46056699270587e-05
4.93582620099277e-06
-6.72473226359242e-06
-2.82602886872631e-05
-9.5877022006119e-06
-5.58559255495933e-06
-2.50953651163023e-05
-2.0580759067326e-05
-2.27936021286788e-05
3.30385471602886e-06
-4.17167307585309e-06
-1.82471569111218e-05
-2.30205500279362e-05
-2.37380866347042e-05
-5.42570807349653e-06
-1.11967543606334e-05
-1.50167313567955e-05
-2.452263562735e-05
-1.77973617123599e-05
-1.77718673322616e-05
-1.86105178450966e-05
-2.80739994894065e-06
9.41565572063728e-06
-2.38952334332517e-05
-2.5407979255061e-05
-1.07678781228847e-05
-3.18007907972122e-05
-2.14735292492956e-05
8.66073561578906e-06
-2.04146186931256e-05
-1.92047304649264e-05
-2.55585433934082e-05
-9.59998659244495e-06
-1.9925175392413e-05
-2.29976917142635e-05
-2.4063473981686e-05
-2.58753525313392e-05
-1.87596393616482e-05
2.37744342468143e-08
-1.50423515985245e-05
-6.87357648544855e-06
-2.94051782632345e-05
-7.67384643089353e-06
-2.32815662112842e-05
-1.06257833399837e-05
-1.43003617204348e-05
-2.21652315435992e-05
-1.93628956352566e-05
-2.52709013619447e-05
-1.11666332664343e-05
-1.04527671624714e-05
-3.06732946957203e-06
-2.48183772989993e-05
-1.51420984245156e-05
7.52421075895664e-07
-1.79687933815812e-05
-2.17220554716447e-05
-1.5355038772589e-05
-3.0878292947685e-05
-1.72975945665773e-05
-6.40968752613493e-06
-2.18106455166682e-05
-2.09141853552138e-05
-1.71300905665175e-05
-7.51956285304308e-06
-1.68590947573072e-05
-2.38742654492947e-05
-1.97589482607684e-05
-1.12507731073491e-05
-2.01046439671343e-05
-1.18258832687391e-05
-1.00106622581959e-05
-2.51245105935916e-05
-1.90887464474477e-05
-1.21726546947877e-05
-7.16979912163193e-06
-3.49865956536965e-05
-2.2195312391512e-05
-2.85029233545803e-06
-6.9236922253733e-06
-2.31409746730143e-05
1.34368338777788e-06
-1.17523852820014e-06
-2.00304677515543e-05
-2.91555087267207e-05
-2.05985522548415e-05
-2.91569578287269e-05
-1.48994412398844e-05
-1.78813905241603e-05
-1.79861263271654e-05
-2.37043130900773e-05
-9.66215464088174e-06
-1.89025532333487e-05
-2.18572684333322e-05
-1.06554664574182e-05
-1.32785325571954e-05
-1.84055936525392e-05
-1.11470123969537e-05
-2.96866673075045e-05
-1.58736298932491e-05
-9.3315460173164e-06
-1.26086134834003e-05
-9.45381628056217e-06
-2.55693240466815e-05
-2.86830220616352e-05
-1.80293769421825e-05
-1.33653637348393e-05
-3.26887583999315e-05
-2.12647104005859e-05
-1.31608702019558e-05
-7.62950461170293e-06
-2.62705663928948e-05
-1.09342149431465e-05
-2.04951006189985e-05
-1.39811914029627e-05
-9.45576459036218e-06
-2.00469934724575e-05
-1.03905107870928e-06
-5.77242607715172e-06
-1.23297996146718e-05
-1.69543349525903e-05
2.878516748151e-06
-1.36670331004111e-05
-3.5843671386184e-05
-1.93713697092363e-05
-2.15853187815524e-05
-1.96573959019685e-05
-1.41668767852226e-05
-2.29000646034722e-06
-7.15205157870486e-06
-2.29437077024239e-05
-1.49823715812172e-05
-2.45703319095634e-05
-2.07754966076357e-05
-5.18858758291625e-06
5.78693993798398e-07
-1.40539872776227e-05
-2.29577228685901e-05
-2.49768786692856e-05
-8.08858985737151e-06
-1.11087328817963e-05
2.99403319370775e-06
-7.1536312123578e-06
-3.38939157999355e-05
-2.26118052388848e-05
-4.20225739042433e-05
-1.13142044590566e-05
-1.44574475657689e-05
-2.04268144261147e-05
-3.06881448547713e-05
-2.74064077971699e-05
-9.38039442731721e-06
-2.00610914782565e-05
-4.1324376975907e-06
1.0166207023268e-05
-2.3727122114884e-05
-1.22636708399431e-05
-1.32206039443352e-05
-2.48226515520015e-05
-1.17781580343458e-05
-2.81377913364279e-05
-7.18743538988625e-06
-9.34320426856668e-06
-1.93214312940078e-05
-2.60343064034017e-05
-2.47714946463527e-05
-2.70825265437369e-05
-4.9896145940711e-06
-2.05451315843283e-05
-2.2217256978351e-05
-4.30110305046648e-06
-5.48228801121418e-06
-1.79860643371366e-05
-1.67024309062393e-05
-1.33529096190526e-05
-2.81819663256396e-05
-1.34610876851543e-06
-1.56050901607685e-05
-2.33029557698183e-05
7.32898093065616e-06
-1.05797295660031e-05
-2.73351783706991e-05
-1.62411309551021e-05
-2.50475334499339e-05
-8.04051474663579e-06
-2.74441451706027e-05
2.5151893773768e-06
-2.07367275497225e-05
-2.39067293278357e-05
-8.9170634869357e-06
-7.53414843223901e-06
-8.05533576760514e-06
-9.09867510877669e-06
-1.5645654997253e-05
-2.92616763619165e-06
-1.46307415232836e-05
-9.86807106736675e-06
-1.13242561756544e-05
-1.16292337442828e-05
-1.75822282088327e-05
-1.97878107274797e-05
-1.51804604605913e-05
-1.8725760399162e-05
-2.45850874457024e-06
-1.18053067740375e-05
-1.31412799021905e-05
-1.68677784710199e-05
-5.51772956104595e-06
-4.66126965098315e-06
-3.18803859239141e-05
-2.82329928962579e-05
-2.73501705484747e-05
-7.39696641534697e-06
-1.37934311990505e-05
-6.586520703214e-06
-2.18167515301511e-05
-2.08118646061712e-05
-1.4368947368e-05
3.82249554382556e-06
-3.68855286884491e-06
-2.87701431560158e-05
-7.44319365872362e-06
-3.05435513775625e-05
-1.4882649807228e-05
-7.88353722140499e-06
-2.80478819149219e-05
-1.55736602795001e-05
-5.04953530301109e-06
-6.83625793476398e-06
-2.28391027083116e-05
1.72771637479902e-06
-2.85995711390875e-05
-1.11873433694873e-05
1.135032018987e-06
-2.82270013385617e-05
-1.76752191110936e-05
-2.49158227230678e-05
-1.17131139648861e-05
-8.41872538547203e-06
-3.26619134101047e-05
-1.97040142626068e-05
-6.07163038647228e-06
-2.10385415751921e-05
-2.70912557690352e-05
-1.98094552732039e-05
-1.73125896739366e-05
-2.68131024033741e-05
-1.91067753382974e-05
-2.01028409837865e-05
-1.81186371559029e-05
-1.32727958855945e-05
-2.78299835422701e-05
2.90286557743807e-06
-1.08033569648963e-05
-1.0694951714397e-05
-2.36585437999296e-05
-1.42525904943865e-05
-1.13004595806897e-05
-2.45249120561217e-05
-1.44664782761752e-05
-3.10864745452554e-06
-2.50588286202415e-05
-2.86898616172581e-05
-7.50178217908892e-07
-9.26807360772028e-06
-1.9245524103708e-05
-2.85825267751971e-05
-1.07152903650541e-05
-1.17475753380475e-05
-1.31225515280827e-05
-1.64962415311119e-05
-1.46538504045067e-05
-1.52747062303657e-05
-1.50556151511804e-05
-1.48964403455986e-05
-9.00389162939852e-06
-2.53666038358722e-05
-3.4796436019617e-05
-1.84830397556571e-05
-1.76831140937433e-05
-1.76911476591241e-05
-1.59606192061131e-05
-2.00542813579352e-05
-1.25936405041856e-05
-1.57860116897963e-05
-1.71051726166443e-05
-1.34650426572414e-05
-3.70905101672854e-05
-1.80465678639624e-05
-6.09629679126917e-06
-1.90097301654699e-05
-1.55848363399528e-05
2.10180414442163e-06
-3.04645483648657e-05
-1.98698913268268e-05
-2.2616386161113e-05
-1.49703882461783e-05
-2.28839185749708e-05
-2.50320571548462e-05
-1.64267005880613e-05
-7.04951929492821e-06
-2.24796661057304e-05
-4.21816299448573e-05
-9.76005040927713e-06
-8.20123808663909e-06
-2.2289566004928e-05
-2.84171649840676e-07
-2.66297710504788e-05
-2.76519460596691e-05
-2.96705787187221e-05
-1.28780291298075e-05
-3.07123968519506e-05
-1.06044537741903e-05
-1.15619972686749e-05
2.0704759991995e-06
-1.14468597333213e-05
-1.40424572129051e-05
2.35367331728239e-06
-2.21954488249684e-05
-1.67126958048343e-05
-1.73934125409331e-05
-1.72154719546679e-05
-9.18188909743664e-06
-3.1157461380722e-05
3.70489695595968e-06
-1.90662062654403e-05
-1.57147911149285e-06
-2.71796648138216e-05
-1.21306638972721e-05
-2.28909991662919e-05
-1.63777390491153e-05
8.81561409274475e-06
-1.20681335100369e-05
-2.95450704293915e-05
4.01667342335982e-06
-3.10381220564144e-06
-1.12700022867765e-05
-2.14220956442468e-05
-2.68315622902313e-05
-2.07396830177625e-05
-1.45799932386979e-05
-1.18354847673125e-05
-1.80521864869387e-06
-2.47016512366912e-05
-1.79776939827425e-05
-2.04614672412341e-05
-6.26880336699737e-06
-1.73467868951695e-05
-1.99137417533989e-05
-2.63958649648099e-05
-1.8014470629206e-05
-3.37865612051229e-05
4.92264300593801e-06
-1.18222121934441e-05
-1.6503047819745e-05
-1.33403512560285e-05
-1.75264336935543e-05
-4.39589452138432e-06
-1.46699581703329e-05
-9.80733186330422e-06
-3.19035286901962e-05
-2.44332836153849e-05
-1.92402507672474e-05
-2.35302274806469e-05
-1.96891079529292e-05
-5.37131273229919e-06
-2.41247598073607e-05
-4.94527327425768e-06
-4.190137217946e-06
-1.11847756024877e-05
-8.97844801631435e-06
-1.13410154945221e-05
-1.31333017886344e-05
-2.51322104451638e-05
-8.49625473116856e-06
-2.1818777919619e-05
-3.19451107331617e-05
4.84103041899812e-07
-2.94066229602894e-05
-1.48039906765481e-05
1.63170962333694e-05
-7.1929508671226e-06
-1.39594247829851e-05
-1.85234888700953e-05
-2.68907614248863e-05
-2.60518849813768e-05
-2.34656353236417e-05
-3.27857410674629e-05
-2.10579208936973e-05
-2.26211194838661e-05
-6.62922301232705e-06
-6.71409236936614e-06
-1.48672028154173e-05
-9.50210778697819e-06
-4.91094527557852e-06
-1.4272106757368e-05
-1.06850729681389e-05
-1.89485019444702e-05
-1.87480562891428e-05
-1.64442446651979e-05
-9.57371646436517e-06
-3.54770524588536e-06
-9.66814535346758e-08
-9.21189164965036e-06
-1.69798936834894e-05
-3.43214525749041e-06
-2.19413930391952e-05
-5.20079855424241e-06
-1.52732656167949e-05
-2.3381948686231e-07
-6.91840126294868e-06
-1.56009943834321e-05
-2.18456692268083e-05
-1.52820604627164e-05
-2.86680590242021e-05
-1.44714906523996e-05
-6.24439355087784e-07
-2.53831165258585e-05
-6.88730757716188e-06
-1.21972704809995e-05
-1.32872788164833e-05
-2.42328053488444e-05
-2.36991033239588e-05
-1.32106938886907e-05
-8.93534393519457e-06
-8.16143272961768e-06
-2.27153116352145e-05
-2.16922501858249e-05
-2.90029005847588e-05
-2.56574368041571e-05
-2.13859250265591e-05
-2.30792124085138e-05
-1.7286451971637e-05
-1.71524743690646e-05
7.12808267522342e-06
-9.38056061605109e-06
-2.21858041359498e-06
-6.25027314579901e-06
-9.11572322470348e-06
-1.33719870712673e-05
-1.90166651907979e-05
-1.51942175733373e-05
-2.8505498351178e-05
-1.20170305160021e-05
-1.81464284532325e-05
-3.13778756164174e-05
-1.01940363198321e-05
-1.42957323053256e-05
-3.1223076518931e-05
-2.11998442482378e-05
-1.33101891691077e-05
-1.62376593078792e-05
-1.40332524284503e-05
-1.77280693454708e-05
-1.29904091370449e-05
-1.24892339276359e-05
-3.07193583090509e-05
-2.03824437790894e-05
-1.28205562758019e-05
-4.36142666766979e-05
-2.69201948056439e-05
-1.74848474925886e-05
-1.53593155107758e-05
-9.76978968112704e-06
-1.18432686728914e-05
-1.73387835788182e-05
-6.69712256193183e-06
-2.08127986333643e-05
-1.2091262832633e-05
-6.29925450091105e-06
-1.04054660168498e-05
-1.40378469949442e-05
-1.9126511369868e-05
-1.17993999838114e-05
-7.36003828556642e-06
-1.10760903533826e-07
-1.62688161678777e-05
-1.45319712602027e-05
-4.19811085583615e-06
-9.50125864957696e-06
-1.23560766459349e-05
-3.39607618832681e-05
-4.20770373507794e-06
-1.41522479545041e-05
-2.55683312695012e-05
-2.0342431426962e-05
-1.24570604646252e-05
-3.22375485546481e-05
-1.93509056402977e-05
-1.48213517094185e-05
-2.76341106590055e-05
-7.79433286263711e-07
-1.59091198598476e-05
-2.26984545654481e-05
-1.54842522858514e-05
-2.85104563629442e-05
-2.37328042065364e-05
-1.26095072512584e-05
-1.73791749572321e-05
-3.33613125467405e-06
-2.27608996141837e-05
-1.5130609250686e-05
-2.25478714219885e-05
6.2797584669275e-06
-1.90843322924226e-05
-1.86346124994934e-05
-2.77649097008165e-05
-2.52688593716783e-05
-8.59542531801016e-06
-2.97529241494897e-05
-2.28439891615908e-05
-5.37641331107052e-06
1.80565676409866e-06
-2.08904293168646e-05
-1.09263545655797e-05
-5.60331132837995e-06
-1.07849924926826e-05
-2.82335366625061e-05
-2.12003759952914e-05
-1.85533776557617e-05
-2.00897480886595e-05
-1.61854043287607e-05
-1.96182739826397e-05
-1.90011508942894e-05
-3.07755951697653e-05
-1.60144730629783e-05
-1.27165378965661e-05
-1.61725764563509e-07
-1.61742142051804e-05
-1.50210023084432e-05
-5.4099416669191e-06
-1.03959351258757e-05
-1.89740355348174e-05
-2.54740601040382e-05
-1.64003925876016e-05
-1.36757601062605e-05
-4.54623002381767e-06
-3.72968653612725e-05
-3.21809121493577e-06
5.93133536168716e-07
-1.52433075193947e-05
-2.3605062735013e-05
-1.93961861075604e-05
-4.05636618621669e-05
-6.15176393848895e-06
-2.13758039464429e-05
-3.40869978994416e-05
-1.1162329474979e-05
-2.38707144822945e-05
-1.52352872652263e-05
-2.23001114393486e-05
-1.61553555481749e-05
-9.32180373424787e-06
-6.38066927235414e-06
-3.05799763508052e-05
-3.18520225431987e-05
-2.4001994772368e-05
-2.28398004106244e-05
-1.13112177049886e-05
-1.31845377455782e-05
-1.9513131975831e-05
-3.79843610958356e-06
-1.57372692237542e-05
-1.06901859436405e-05
1.39959185556778e-07
-1.10655593953609e-05
-4.65408176374033e-05
-1.32968013640265e-05
-1.88625904237603e-05
5.60960832650378e-07
-5.08058275899431e-06
-6.15695131825213e-06
-1.50544673980621e-05
4.77981015576325e-06
-1.86918102499753e-05
-1.80558832224924e-05
9.88924054146558e-07
-9.2300078178681e-06
-1.76249996033969e-05
-1.75027809458654e-05
-1.65267594854688e-05
-1.07956061293527e-05
-1.41937298430334e-05
-1.50747021531076e-05
-2.97991341649577e-05
-1.53414595329171e-05
-1.25749684387047e-05
-1.05325300287258e-05
-2.84061374115581e-05
-9.46673408419397e-06
-1.5192882613184e-05
-9.44896177584068e-06
-9.29412724878115e-06
-8.96549248275804e-06
-2.05683068400905e-05
-1.40133730985226e-05
-2.67019070076929e-05
-1.98285667372022e-05
-4.32313338196452e-07
-2.19946579160466e-05
-1.91405762281307e-05
-2.9587436288309e-06
-9.39320136671783e-07
-1.93420313723092e-05
-1.60915715497313e-05
-1.11849084337119e-05
-3.20106281245448e-06
-2.21307824780157e-05
-2.39245199993353e-05
-3.00042441561961e-05
-1.74384742618957e-05
-1.49229083839034e-05
-2.42702050067009e-05
-1.60111663886194e-06
-1.92066616084778e-05
-1.78409068647531e-05
-8.12412736366312e-06
-2.69697829521503e-05
1.51008799629751e-05
-1.3144788847628e-05
-1.00606371594503e-05
-4.04924242789346e-06
-3.98863352329978e-05
-5.73134951284899e-06
-8.06312304210034e-06
-2.65645165323873e-05
-1.63493151348877e-05
-1.43107074362044e-05
-1.83335295891504e-05
-2.21478387696358e-05
-1.88718903879351e-05
-1.86355120066938e-05
-2.71594417262975e-05
-1.96474666471734e-05
-8.54169954111841e-06
-2.62283718326467e-05
-2.62568668336408e-05
-4.28400870864849e-05
-1.64193668861858e-05
-2.37063007962008e-05
-1.62536399992974e-05
-5.84323679111702e-06
-2.8849637076368e-06
-9.59371316547582e-06
-2.69720327051169e-05
-9.28466262810099e-06
-1.92947164467709e-05
-1.69507444643447e-05
-9.82752906506715e-06
-2.63150804014845e-05
-2.12455350844393e-05
-2.17650571089336e-05
-5.23670011930702e-06
-1.57612803601621e-05
-1.23477946145849e-05
-9.74494323667899e-06
-1.12215019559643e-05
-2.94675768114441e-06
-2.55302621696237e-05
-4.28714091197815e-06
-5.59115757287792e-06
-1.58661632099864e-05
-2.12741228661934e-05
-1.89014036121658e-05
-2.88586353038903e-05
-3.75363712445603e-05
-2.84261419929043e-05
-1.8379260840301e-07
-3.19134696138292e-05
-9.20699609857393e-06
-1.55494677231726e-05
-1.2182724399819e-05
-1.46600387470269e-05
-5.23485947838388e-06
-1.57282467474886e-05
-1.25637953517423e-05
-3.6330700870479e-06
-1.1859425045532e-05
-2.93113904182774e-05
-2.74751507926094e-05
-2.47842328466661e-05
-2.1274641054156e-05
-2.3784576882748e-05
-2.8894467419512e-05
-1.70980712929774e-05
-1.56653403042061e-05
-4.07766716154975e-06
-5.14719129865644e-06
-1.44707846716224e-05
-1.48122101549113e-05
-1.23674207159206e-05
-1.67050862688356e-05
-2.05709278408968e-05
-2.84128501598859e-05
-1.48080320559727e-05
-9.33645576526836e-06
-1.55866255867313e-05
-4.04564327054322e-05
-6.11233399687046e-06
-1.29727806748963e-05
-1.65854672559418e-05
-2.22863658189961e-05
-1.93961545683388e-05
-1.13439016383046e-05
-2.05127391345515e-07
-1.71739537282563e-05
-2.98732725265234e-05
-1.63532845958732e-05
-2.81061645654181e-05
-1.56910317254194e-05
-1.46506289287834e-05
-8.22081136018347e-06
-2.37203371610586e-05
-2.11423866351449e-05
-2.03698838230863e-05
-1.74997045220694e-05
-1.62458049749604e-05
-1.71758269416299e-05
-1.52043693997004e-05
-9.17984670577291e-06
-1.72832109263938e-06
-5.01885792185828e-06
-7.1428832276414e-06
-2.63709837027437e-05
-8.20305624513432e-06
-2.29153055762664e-05
-1.32406227508384e-05
-3.00835342951162e-05
-1.19691795572778e-05
-5.81380417806143e-06
-1.72265676068832e-05
-1.70303561513653e-05
-3.18371487025006e-05
-2.59543885615569e-06
-9.90380267015082e-06
-1.39909400445156e-05
-1.44638725681235e-05
-2.2603472370204e-05
-2.54447800501279e-05
-1.79585436368724e-05
-9.97011467258177e-06
4.34612847833162e-06
-3.53105755125811e-05
-2.07432104499454e-05
-1.98944108940881e-05
-1.43225438915775e-05
-2.41765573136285e-05
-1.86852866151535e-05
-5.4132597337625e-06
-2.60169459778547e-05
-9.18396240697382e-06
-1.57642422727267e-05
-1.31728080588223e-05
-2.41412375360075e-05
-6.9115630393149e-06
-1.22415466206681e-05
-9.08120152677034e-06
-2.02010828643572e-05
-2.26631040443726e-05
-9.13071453950902e-06
-6.63202926658696e-06
-2.26730242983e-05
-1.92115839907492e-05
-1.61746524707213e-05
-2.4810523052057e-06
-1.14378983870474e-05
-2.44010167143036e-05
-1.47644098376896e-05
-4.74831665339442e-06
-1.51530370116585e-05
-1.26453244541942e-05
-2.30876092251896e-05
-2.04219739268943e-05
-1.89962104541927e-05
-2.6940659758374e-05
-1.93179775935684e-05
-1.82187352174015e-05
-1.36521486221525e-05
1.01275349843117e-05
-1.86526657187425e-05
-1.13672965693454e-05
-1.51101463728306e-05
-2.18862533998965e-05
-1.8305225559014e-05
-7.25218237985369e-06
-6.05158919281851e-06
-3.00702373770638e-06
-8.49527867550741e-06
2.31345707949492e-06
-8.90401069794844e-06
-1.73883525809157e-05
1.49223973177861e-05
-1.64138613157485e-05
-2.77979957039689e-05
-1.82540244565343e-05
-1.33100376480486e-05
-6.67907436388656e-06
-3.54045479237131e-05
-1.00226198728228e-05
-8.90248323648419e-06
-2.08426833762166e-05
-1.56414398652857e-05
-2.42980155138617e-05
-7.50338968617131e-06
-1.00266469103993e-05
-1.70732355736061e-05
-1.24504882105503e-05
-1.76700132241454e-05
-1.50670071550243e-05
-1.8684143421194e-05
-1.35376271536086e-05
-1.23523822439123e-05
-6.04665647082272e-06
-2.1131273360141e-05
-1.33322945064942e-05
-2.55381288064574e-05
-1.76500390610585e-05
-3.1071329068246e-05
-2.83753100957964e-05
3.95303755149709e-06
-1.88661494038809e-05
-2.11697633878712e-05
-3.35955387582961e-06
-1.04784043979364e-05
-1.782390520205e-05
-2.27487367943676e-05
-1.53309162499904e-05
-1.50812826051451e-06
-1.10595460192329e-05
-2.64625241986912e-05
6.21910893895302e-06
-3.9656835585852e-06
-6.14656426103188e-06
-2.58059363951094e-05
-1.40394288188827e-05
-1.42693712895517e-05
-1.81164124007961e-05
-1.43107664391656e-05
-2.51569123094894e-05
-2.33818844212213e-05
-1.46521303341647e-05
-7.17741480904653e-06
-5.70269470652847e-06
-1.76696969939872e-05
2.11965041256564e-06
-2.2267712847301e-05
-3.72358050742833e-06
-1.11308709575225e-05
-1.98890189310259e-05
-2.3274392946302e-05
-4.69766924636244e-06
-2.57821997686037e-05
-2.40669460957726e-05
-2.92440062874425e-05
-9.93879091344629e-06
-2.35604127653482e-05
-1.24490474991922e-05
-2.1543969996582e-05
-4.92577790601422e-06
-1.9245909270173e-05
-3.06035892267861e-05
-1.31552835205178e-05
-4.24926448849613e-06
-3.19874407920612e-05
-2.93334117819968e-05
-1.23520017439998e-05
-9.54464545041757e-06
-1.32963591701044e-05
-1.96739176651991e-05
1.70430282532934e-06
-2.48229778909604e-05
-7.88284470241045e-06
-1.13735811257382e-05
-3.97414595660245e-06
-2.65376149056763e-05
-2.70861350336343e-05
-1.12344310216242e-05
-2.19447362560792e-05
-1.57565559273264e-05
-1.1306410101552e-05
3.60579158584387e-06
-6.99858004092847e-06
-9.97796247037012e-06
-1.16075911581898e-05
-2.17174610912645e-05
-1.38678104855248e-05
-2.30443177194602e-05
-1.64160204529939e-05
-1.34161896168573e-05
-2.68746286183874e-05
-2.67432054140348e-05
-1.10723349508512e-05
-1.1815290596642e-05
-8.96774302111165e-06
-1.6116186177677e-05
-6.53652823903547e-06
-1.40142645550632e-05
-7.66826674901671e-06
-1.49892372908398e-05
-7.24283040589022e-06
-2.8647110210735e-05
-1.07695324155729e-05
-5.49651958722514e-06
-3.01907021416586e-05
-7.41778001057867e-06
-1.89625908611001e-05
-2.22195805584612e-05
-8.4497013970179e-06
-1.05720631676168e-05
-7.05503180555916e-06
-2.26924827205587e-05
-1.51503778182696e-05
-1.20149529090323e-05
-1.56374698942787e-05
-1.127209723683e-05
-9.97381057087093e-06
-1.75960067524985e-05
-1.83277477620431e-06
-1.39896818565947e-05
-2.45440919434886e-06
-2.39081639754107e-06
-1.55882527334665e-05
6.68017448999868e-06
-3.15270182398934e-05
-1.74903699303341e-05
-1.07083476661137e-05
-8.26632460519389e-06
-1.62432907116207e-05
-1.74535719852103e-05
-2.3306368947177e-05
-1.67642306545873e-05
-1.71494710565372e-05
-9.92786856877172e-06
1.49215773718885e-06
-2.77295391682188e-05
-5.98462272724902e-06
-2.05042989145159e-05
-2.22522794019425e-05
2.76519390734733e-06
-6.01580361837853e-06
-1.65991038114829e-05
-1.87806618061138e-05
-1.23560154607102e-05
-2.64859084270203e-05
-3.35914265794417e-05
-1.57691387984083e-05
-2.16812515374619e-05
-1.06147135154538e-05
-1.08759643009577e-05
-2.71625138324835e-05
-2.18308164071009e-05
-6.80023967816424e-06
-2.43117561781579e-05
-6.59315788804154e-06
-1.72184312437368e-05
-1.62982130980474e-05
-1.48291132941765e-05
-3.00503111237619e-05
-1.71023075314078e-05
-1.79149208286547e-05
-3.715270946116e-06
-7.74709761403074e-07
-2.11003079114675e-05
-2.86853475366889e-05
-1.47238577656635e-05
1.25487274656593e-05
-1.42120927253999e-05
-1.88675799777898e-05
-3.58087154710829e-07
-2.08710366068529e-05
-1.67552693207358e-05
-8.27344438715507e-06
-2.40102911250336e-05
-2.01710632761867e-06
1.74791190763735e-07
-2.45717514118276e-05
3.50449790132705e-06
-2.35168316931247e-05
9.52970420309248e-06
-1.87216454166083e-05
-3.41110512861901e-05
-2.44432637924912e-05
-4.17350715207377e-06
-2.32108844426625e-05
-1.85601375998303e-05
-1.5708689192074e-05
-1.9947951002892e-05
-2.42528493872268e-05
-1.09967251983654e-05
-4.82093493565439e-06
-1.277463658457e-05
-1.41070973282196e-05
-1.11040923887931e-05
-1.81629236898846e-05
-8.98335591097609e-06
-8.57698625815834e-06
-7.40956256736125e-06
-5.8641231467979e-06
-9.82743864666455e-06
4.38096108738096e-06
-2.93132354798875e-05
-2.10624038402915e-05
-1.87122545562567e-05
-1.3221276310854e-05
-2.08904786112386e-05
-8.04270577318762e-06
-1.17666634302366e-05
-1.59877381008822e-05
-2.25611364131963e-05
1.17129394164057e-06
-1.32012216342258e-05
-2.18244066049112e-05
-1.27504572741077e-05
-2.08533144949142e-05
-2.00685198613719e-05
-1.40702813366017e-05
-2.23908991868733e-05
-1.35727765249942e-05
-1.14197572552749e-05
-2.22792566817424e-05
3.83986821105295e-06
-2.77413707989766e-05
-3.24784645316829e-05
-2.40419510796119e-05
-3.58100543554063e-06
-1.7130087269535e-05
-8.7840195515417e-06
-2.04199401917489e-05
-3.45185176717017e-05
-2.02987651778043e-05
-2.02491730808791e-05
-1.12889318137706e-05
-2.41035030940024e-05
-7.49924233318319e-06
-2.64927199639754e-05
-3.4357960182192e-05
-2.21086178012091e-05
-1.28828107745912e-06
-1.13334940491752e-05
-1.59288708358868e-05
-1.68283378553893e-05
-2.01897405503064e-05
-1.97227240593972e-05
-2.41312628911697e-05
1.22469979896303e-05
-2.13717611965737e-05
-2.45636813576658e-05
-1.74055253394734e-05
-1.15261138589308e-05
-1.58905707073948e-05
-1.40411143004279e-05
-1.8847737997932e-05
-2.61432419380389e-05
-1.13037276969602e-05
-1.37066314958591e-05
-1.52240254333557e-05
-4.0737986565006e-07
-1.17729895342009e-05
-2.24546560438122e-05
-1.06798718503324e-05
-5.36793747714833e-06
-4.03871881000858e-06
-9.10890615109254e-06
-1.27373264116282e-05
-1.1865090134043e-05
-7.36532087725056e-06
-1.60670218583077e-05
-2.77630091811896e-05
-1.6967041199282e-05
-2.39729192141208e-07
-2.61625708024961e-05
-1.59782188945338e-05
-1.27279518406916e-05
-1.75220018030485e-05
-2.21073282719561e-05
-2.22654282687312e-05
-2.12339337439482e-05
-3.41849560776553e-06
-1.72300180418266e-05
-1.1028713794492e-05
-2.396573091884e-05
-1.39493997977796e-05
-2.46080742169492e-05
-7.78164262889865e-06
-1.74925138257574e-05
-2.66415465419986e-05
-4.83466588444854e-06
-4.98764903746121e-06
-1.75565871473063e-05
-2.72214487913131e-05
-1.52852017292583e-05
-4.93621770297491e-06
-1.47932360498749e-05
-1.02501528393171e-05
-2.98914249586105e-06
-2.65224011653834e-05
-1.86819836954392e-05
-1.5289835660064e-05
-1.34347601556132e-05
-1.58967265726395e-05
-5.77402268400058e-06
-8.40695249039318e-06
-1.01914405932001e-05
-1.60776740482389e-05
-1.80205530609673e-05
-3.19728286114704e-05
-3.3364156914754e-05
-2.76227922933564e-05
-1.85333527262792e-05
-1.33603321415261e-05
-1.78578742796985e-05
-1.51202401123976e-05
-1.93472492032403e-05
2.90593265444138e-06
-1.37894447366952e-05
-1.74956354061596e-05
-1.5506579339985e-05
-2.10565603833236e-05
-8.48405951863376e-06
-1.50432459762251e-05
-1.69581976772139e-05
-2.44027292183542e-06
