# Supplementary material for: Research on computational propagation and identification of mine microseismic signals based on deep learning
Source: PLoS One. 2025 Oct 22;20(10):e0334641. doi: 10.1371/journal.pone.0334641 (PMC12543183; doi:10.1371/journal.pone.0334641)
Supplement: S11 Data — (ZIP) [file pone.0334641.s011.zip › 000101100002602.xlsx_0.txt_24.txt.txt]

-5.05651133153535e-05
-1.32232094900671e-05
1.72923824245607e-05
-2.46933279170949e-05
-1.36456830752074e-05
-8.90045212990769e-06
-2.0604892811992e-05
-8.7982203430479e-06
-2.95454647211879e-05
-1.12061495392218e-05
-5.26632982825243e-06
-9.54116005586765e-06
-2.94461719447758e-05
-6.28601340105626e-06
-1.20553210385485e-05
-7.6261905464728e-07
-2.20997183344344e-05
-7.48209757139724e-06
-5.3418726173312e-06
-1.71098540285898e-05
-2.29078504023646e-05
-2.91426942245478e-06
-2.99914613313143e-05
-3.84257719103378e-05
-2.4784012554996e-05
-3.38977350423028e-05
-2.35242287842217e-05
-1.73133608844062e-05
-2.30865008578886e-05
-2.4223072912658e-06
-9.60562663188829e-06
-1.57595405794161e-05
-1.1442740469165e-05
-1.04357502110672e-05
-2.44955501977727e-05
-1.82370981710286e-05
-1.05703443441547e-05
-1.37709881266917e-05
-1.37039221187061e-05
-5.0476159671773e-06
-1.01905099964827e-05
-1.00275286024067e-05
-1.36167962379189e-05
-1.324500917425e-05
-3.86901633029957e-06
-2.22226975736273e-05
-2.82741400341898e-05
-1.31319990578058e-05
-2.62513938791012e-05
-6.47876182908727e-06
1.56941279080239e-06
-1.80077168256741e-05
-3.14439996446229e-06
-1.2460732263576e-05
-2.8095248117862e-05
-1.48676537544056e-05
-1.85258962692926e-05
-2.10600121108622e-06
-1.91020547159566e-05
-1.10360142665341e-05
-3.18758138495117e-05
-2.96800018481737e-05
-1.97694094408112e-05
-1.12497436495918e-05
-9.38627128244088e-06
-3.32022382060505e-05
-2.08293996804823e-05
-1.22424171560459e-05
-3.21341825133688e-05
-2.3197266483101e-05
-1.97264806619981e-05
-8.78013739575595e-06
-1.09111534199225e-05
-1.8232315353078e-05
-1.33367758684736e-05
-4.72815188913593e-07
-3.0537990816338e-05
-2.18469854569397e-05
-1.25111158617305e-05
-1.3884528381759e-05
-1.33986549875396e-05
-2.81819296964279e-05
-2.03980750803915e-05
-1.49293375062009e-05
-8.99660752184979e-06
-2.64716647921035e-05
7.70637430296485e-07
-5.70500917464038e-06
-2.18422411948721e-05
-1.6723699493317e-05
-1.03538746915978e-06
-7.69820620666084e-06
-2.79529416027326e-05
-3.04540899577194e-05
-7.14401652575726e-06
-1.19240390340852e-05
-1.7959089009964e-05
-8.95503972346e-06
-9.34537058526e-06
-1.5753656835157e-05
-7.60669558599064e-06
-1.02336824007243e-05
-2.77363902851676e-05
-1.1986534016844e-05
-7.65713853136754e-06
-6.49951624186009e-06
-1.96164661382667e-05
-2.10941804881996e-05
-1.94537128262432e-05
-2.30172532188406e-05
-3.0789795087607e-05
-2.29827467293253e-05
-1.41417468076075e-05
-1.75552800935405e-05
-2.27377448700695e-05
-1.33022749793807e-05
-2.07832473626e-05
-1.59358238407649e-05
-1.8673470455881e-05
-2.43350312870274e-05
-3.05598578096958e-05
-2.04412350157074e-05
-1.39947585522642e-05
2.03543788693587e-07
-1.95121691774044e-05
-3.10707184573595e-05
-2.60686682685664e-05
-3.30863179640894e-05
-2.22653171269006e-05
-1.71220099614931e-05
-1.03460887789696e-05
-1.38578823343911e-05
-1.44502328499549e-05
-2.05297226244774e-05
-1.20715312130022e-05
-1.63521090512962e-05
-1.38485223501757e-05
-1.06649460541823e-05
-2.04583687197614e-05
-2.6327557922104e-05
-1.8417201078349e-05
-2.06810126427177e-05
-1.35116613084322e-05
-1.57042169465859e-05
-1.45066710728942e-05
-1.03382043440977e-05
-1.84925614954191e-05
-1.95671430006822e-05
-4.93902780136223e-06
2.77743523469202e-06
-1.95414020484395e-05
-1.65202542278734e-05
-1.51497713348251e-05
-2.09219298002184e-05
-2.00915826461415e-05
-1.06568450059932e-05
-1.56189354987942e-05
-1.26852020221507e-05
-6.53237238070332e-06
-1.49187545404811e-05
-2.67192921323233e-05
-1.77250626261292e-05
-1.30988505268215e-06
-4.43240184967589e-06
-2.19031082819843e-05
-2.22115595243163e-05
-8.79116087525865e-06
2.23869981319297e-06
-2.32174147836576e-05
-1.46865746658196e-05
1.13063147885082e-06
-1.83132870529651e-05
-1.07241575859662e-05
-1.99161575753779e-05
-1.48279198025074e-05
-9.91749907141909e-06
3.60984385606784e-06
-1.45079551757131e-05
-1.29292908284666e-05
-1.32841923465787e-05
3.94423360006296e-06
-1.3765203672518e-05
-9.04777462042853e-06
-2.85016895780354e-06
-6.77545557122756e-06
-2.40541621586985e-05
-1.88710400763101e-05
-1.38997197177819e-05
-2.91605573450944e-05
-1.67167963751107e-05
-2.35706251413838e-05
-2.29199802140016e-05
-2.31868490389885e-05
2.27732709304851e-06
-2.3840579224103e-05
1.51590210222778e-05
-3.17296988382728e-06
-3.25138113223121e-05
-1.00316699163798e-05
-1.12455491834407e-05
-7.82342568358446e-06
-1.22638957219826e-05
-9.54367751314671e-06
-5.6846610710751e-06
-2.86044782970194e-05
-2.71176775901022e-05
-7.91258367771743e-06
6.39682830360564e-06
1.7954561651639e-07
-2.5860044324515e-05
-1.14525865398116e-05
-1.41887454389954e-05
2.08008355055395e-07
-1.53244405150577e-05
-2.08261315216071e-05
-8.16546999379294e-06
-1.56076471124211e-05
-1.78682723663811e-05
-1.24224860267308e-05
-1.44984357760993e-05
-2.63050262081432e-05
3.3054520258595e-07
5.43309192448497e-06
-4.40626204806389e-06
-2.03738944121605e-05
-9.81672637785583e-06
-2.05343743946237e-05
-1.14198469141442e-05
-1.9143169507124e-05
-2.98513906579852e-06
-5.55907641506346e-06
-2.3084034331316e-05
-6.34438742201531e-06
-8.8911501803143e-06
-1.48253136810217e-05
-2.06104948815683e-05
-1.4293480396209e-05
-8.18848274999263e-06
4.44586223679657e-06
-2.33669636057933e-05
-5.53649230970222e-06
-8.48366491587795e-06
-2.53558767636492e-07
-9.42844770181314e-06
-2.66544273522048e-05
5.30515782947375e-06
-2.19366827611172e-05
-2.01909842719566e-05
-1.51038897732302e-05
-3.11986146173214e-05
-2.29129533580487e-05
-8.88444278841248e-06
-4.5672161639742e-06
-1.38372302914642e-06
-1.20632502483671e-05
-4.79587562650484e-06
-4.23974209835113e-07
-2.2625701066602e-05
-1.01591980873205e-05
-2.29512966961526e-05
-9.09233347633113e-06
-2.00518126339102e-05
-1.90514341908845e-05
-2.06693992823105e-05
-1.36416310309896e-05
-1.31159162286387e-05
-1.61962035267812e-05
-2.52120619688889e-05
-2.22254256497629e-05
-2.11025620369021e-05
-5.33117831620163e-06
-1.72358306975508e-05
-9.69446813647218e-06
-1.51263701622489e-05
-1.08319845852482e-05
-2.45845397372192e-05
-1.63941360583438e-06
-4.34327732872195e-06
-7.16377525685315e-06
-9.09864665572417e-06
-2.70447037565204e-05
-9.40004666605107e-06
-2.09483484533285e-05
-5.1612372610069e-06
-1.68315254313183e-05
-2.25516740247153e-05
-2.13136326721921e-05
-9.3616410393908e-06
-1.05361348930546e-05
-7.76189028911877e-06
-1.85279192436011e-05
-2.12374939194912e-05
-2.18288570578715e-05
-6.84360749402623e-06
-1.64544910813565e-05
2.60783879349959e-06
-9.59270187531548e-06
-2.59037459346092e-05
-2.27555335593504e-05
-1.20020684218728e-05
-2.35979120015851e-05
-3.54400172664885e-05
-9.36233522026839e-06
-1.06972811610704e-05
-2.5592100629728e-05
-3.47756822818612e-06
-3.17711768233583e-05
-3.59126816346335e-05
-2.56896375249107e-06
-2.82081196562502e-05
-1.81373580613389e-05
-8.97143580799515e-06
1.45702220148396e-06
-1.51332443277903e-05
-3.60944942092404e-05
-2.80633401234512e-06
-1.28414581807046e-05
-2.9615920399279e-05
-8.45623694353217e-06
-1.55232111136034e-05
-7.18290488085782e-06
1.09074959527191e-05
-1.19392557508894e-05
-1.81506728684123e-05
-5.55153049110976e-06
1.87287256659381e-06
-2.9508905478327e-05
-2.82633595222767e-05
-2.90971714233381e-05
-1.23110387203058e-05
-7.03146239163129e-06
-1.71432298681318e-05
-5.97998402866366e-06
-2.19335836336684e-05
-2.62613533632371e-05
-2.48139345334006e-05
-8.54346095971605e-06
-1.35569848669499e-05
-1.60499361350354e-05
-3.55029161389517e-05
-1.67908137371176e-05
-2.4875657997842e-05
-2.92739519334447e-06
-2.77142784801295e-05
-1.57059084834837e-05
-8.0554489712345e-06
-6.22307199501044e-06
-5.29262666860801e-06
-1.72170512853586e-05
3.25749970269271e-06
-5.59051871846368e-06
-1.93051835140522e-05
-1.59163651730731e-05
-1.58226309962223e-06
-9.5880191558519e-06
-9.58603620743404e-06
-2.37329076012493e-05
-3.34855784306872e-05
-6.03691778246123e-07
-1.25141863509611e-05
-2.16656755351644e-05
3.04369872130259e-06
-8.4764941393277e-06
-1.02963811130561e-05
-2.55071804816309e-05
-3.32024014016747e-05
-1.31747292950834e-05
-4.07011158239159e-08
-1.92004880408199e-05
-9.13977800347968e-06
-2.43087501023971e-05
-3.42727586311225e-05
-1.02732302374859e-05
-1.53643151645902e-05
-2.55207761588305e-05
-2.73230886767086e-05
3.30201323697051e-06
-2.72835484013119e-05
-1.15595329092851e-05
-6.63725049379092e-06
-1.3059710403205e-05
-1.72074026922621e-05
-1.31012136155457e-05
-1.35509932074893e-05
1.91505981424608e-06
-1.98882488577028e-05
-3.47195482787736e-05
-2.6467743155984e-05
-3.11865131799521e-05
-7.1959807255038e-06
-2.32695151851302e-05
-1.17133418952823e-05
-2.68795174389935e-05
-2.75073614222114e-05
-2.1539494242983e-05
-1.7731129795562e-05
-7.76920555232089e-06
-2.46159569688358e-05
-1.44690045603645e-05
-1.31417783850495e-05
-8.29386353683347e-06
-1.8448918917084e-05
-6.06418417599602e-06
-2.46286022007418e-05
-1.24203060107803e-05
-9.06660858345818e-06
-2.94010042175802e-05
-6.4040605621399e-06
-7.77877531264707e-06
-3.70087427860254e-05
-1.3249452013377e-05
-2.21542475218324e-05
-3.11673441849608e-05
-1.7710495730457e-05
-1.00436884464444e-05
-2.97517559424651e-06
-1.61355866455796e-05
-2.56312632321933e-05
-3.03409824125771e-05
-2.49237793370654e-05
-2.19028490625081e-05
-4.68690741487792e-06
-1.2850773355388e-05
-2.39129083316531e-05
-9.52536065728147e-06
-2.8712110410916e-05
9.50236186050707e-06
-2.34512092943017e-05
-4.34851589744061e-07
-2.55000503182415e-06
-1.84368690007376e-05
-1.64201799932416e-05
-3.41404124483176e-05
-3.21990843586845e-05
-2.42593309598982e-05
-2.64607983808811e-05
-1.1303934620636e-05
-2.39350019952038e-06
-1.92123575212385e-05
-1.61874433096195e-05
-1.73866103560751e-05
-7.47576347716031e-06
2.00721500312458e-06
-3.52165921825612e-05
-7.3568928816158e-06
-1.41467937057736e-05
-2.42498166904811e-05
-3.54188502354765e-05
-2.45954273998164e-06
-3.04241680177091e-05
-4.119437744305e-05
-1.96622424619174e-05
-2.28871342181778e-05
-1.43572537995221e-05
-3.22750851634969e-06
-4.57544340999518e-06
-1.04856524412188e-05
-7.69719560413068e-06
-1.98799751887152e-05
-2.6886404909904e-05
-1.14041898368303e-05
2.41216724017281e-06
-6.0342735564998e-06
-3.40937803082726e-05
-1.9589144502757e-05
-8.24911820091991e-06
-1.14551664526192e-05
-1.1481139741179e-05
-2.6030135308688e-05
-1.23090631165378e-05
-2.61416891102712e-05
-2.07089269885119e-05
-1.28786904549679e-05
-8.9349249199425e-06
-1.88972404159857e-05
-1.43739748338934e-05
-8.39173393658596e-06
-3.30682753489727e-05
-1.40050171516023e-05
-2.2123487236663e-05
-2.05088495499352e-05
-1.16310341927153e-05
-6.35849741138193e-06
-1.23248023449555e-05
-1.91866352192401e-05
-1.63903413742523e-05
-2.4123357581528e-05
-2.04519366773793e-05
-1.92338776918501e-05
-1.88773882133952e-06
-1.03178157572885e-05
-1.57275015418509e-05
-1.50615323005466e-06
-1.42607223539501e-05
-1.14558141206704e-05
-2.59987807008968e-05
-9.27933048240709e-06
-1.4445313065289e-06
-1.16643333082703e-05
-2.66059244308567e-05
-1.65829376090863e-05
-6.42365622758782e-07
-1.22793089255701e-05
-2.60823410695385e-05
-1.72328505059028e-05
-1.55963365013545e-05
-1.17820976895051e-05
-1.9340572759918e-05
-2.59388236636162e-05
-3.09280885340561e-05
-1.91958639849341e-05
4.89262145888346e-06
3.87855398068176e-06
-2.02775795696435e-05
8.34543251007384e-06
-7.89138714486469e-06
-1.31388004802261e-05
4.02164826512949e-06
-6.05672339288468e-06
-8.18470048241182e-06
-3.06583086054564e-05
-4.81694345879378e-06
-7.31146742093974e-06
-1.11036735573981e-05
-1.78709809838744e-05
7.15288123236279e-07
-9.47881042429253e-06
-1.19274982974669e-05
-1.99940895052269e-05
-1.05200682660449e-05
-1.37738566255605e-05
-2.14894086613488e-05
-1.55218111743976e-05
-2.9330859031493e-05
-2.59359574304908e-05
-1.18322497968711e-05
-2.68333129513254e-05
-5.85823591411389e-06
-6.90692775854435e-06
-1.75732889071119e-05
-1.63640656977711e-07
-2.24301558395668e-05
-1.51983299712894e-05
-5.35692618789581e-06
-2.41077693459036e-05
-1.18397246983081e-05
-1.57812077711617e-06
-2.69712741119864e-06
-1.62895992922224e-05
-1.48361553539644e-05
-4.78716107643503e-06
-2.65866101515596e-05
-1.92247256134126e-05
-6.0499447239476e-06
-2.4827303214389e-05
-1.69400865653244e-05
-2.38443745938228e-05
-3.04530206597979e-05
-1.07456034298137e-05
-1.47257764395685e-05
-2.26901033910309e-05
-3.68921333273284e-06
-6.03958302397636e-06
-2.96785965113001e-05
1.18261290723802e-06
-1.54026019678882e-05
-1.94204276232688e-05
-1.48274544478928e-05
-2.30085004439598e-05
-2.27932371836233e-05
-6.86221118669911e-06
-1.06194402272906e-05
-8.46990473149545e-06
-1.91855042826034e-05
-5.25505704371426e-06
-9.39289659709311e-06
-1.30666890918161e-05
-1.54920383287115e-05
-1.18022355751576e-05
-1.59437356852869e-05
-1.88889117786054e-05
-1.10823922186195e-05
-1.93173725081794e-05
-6.58784299129105e-06
-9.44867441374791e-06
-1.59847731584546e-05
-1.54090357239471e-05
-1.1513142443563e-05
-8.50662174084792e-06
-1.49707969873729e-06
-1.21056694694081e-05
-6.90030189300497e-06
-8.86807326513973e-06
-1.96416561323235e-05
-4.56678157821622e-06
-1.28145208032394e-05
6.92206082081949e-06
-1.31636640668869e-05
-1.76539137751308e-05
-1.724299935459e-05
-2.27863568967956e-05
-1.8091416220324e-05
-6.46846061036163e-06
-1.55998114750463e-05
-3.46418122488274e-05
-3.24742410628153e-05
-1.17408004319665e-05
5.91917852227452e-06
-6.1603896788588e-06
-3.05365431986169e-05
-3.43574902327184e-05
-2.00828642220463e-05
-1.42612218353165e-05
-2.04197327133855e-05
-1.76201103773192e-05
-3.01334973238456e-06
-2.57935717234271e-05
-7.8392609782773e-06
-9.57390776934311e-06
-1.7143067011345e-05
-1.62517297745985e-05
-2.83393945886452e-05
-1.75500056781476e-05
-1.59430731532353e-05
-1.53430985734129e-05
-2.89115806156802e-06
-1.34232017788834e-05
-3.11622416570016e-05
-1.92843097430579e-05
-3.63009054735275e-06
-1.42930694609624e-05
-2.85139948273308e-06
-6.03965295286483e-06
-2.00561380921663e-05
-1.59539180757986e-05
-8.90689030545272e-06
-8.41382646551128e-06
8.37207286765172e-06
-2.06825813901274e-05
-2.28549282751146e-05
-2.1404361136138e-05
-2.03287234055107e-05
-2.68430832945567e-05
-1.00018173253649e-05
-2.7813800184035e-05
-3.01059775981519e-05
-1.13557897932165e-05
-2.85380529767092e-05
-1.7225826841405e-05
-1.95337816218144e-05
-1.80636050782067e-05
7.70482383329045e-06
-5.10632532006306e-07
-3.45084021665578e-05
-1.53345010538695e-05
-9.24975631662116e-06
-1.5662087807126e-05
8.84510384667746e-06
-6.18370089967337e-06
-1.1647423481688e-05
8.65820656183401e-07
-1.42433663032495e-05
-3.00953036324688e-06
-2.03558031513184e-05
-1.03609131893419e-05
-6.52446284583887e-07
-1.33327300654303e-05
-1.73770322316316e-05
-2.07756349714058e-05
-1.91815561902528e-05
-2.98451554018147e-05
-2.52637466505952e-05
-1.73865509122412e-06
-1.37229319764096e-05
-2.85271358625771e-05
-2.41850710136609e-05
-1.28610036106234e-05
-1.74813261549147e-05
-1.98114615638426e-05
-8.84304552973115e-06
-2.08191958499171e-05
-2.31238629554089e-05
-7.9597938315712e-06
-2.18689425734872e-05
-5.25799663040439e-06
-1.15275837478063e-05
-1.35832095887548e-05
-2.33724042582129e-05
-2.78909662110933e-05
-2.39170267841755e-05
-5.69761286471635e-06
-1.12447731257778e-05
-1.8961871469151e-05
-7.23397949165117e-06
-5.39776709509467e-06
-5.20628071072907e-06
-1.00427885166489e-05
6.39603330162032e-06
2.73895974891033e-06
-1.12622624643154e-05
-2.35122901125144e-05
4.52066237469758e-06
-3.03860398032219e-05
-2.13159679199358e-05
-3.20222460773518e-05
-1.55621428228049e-05
-1.42979408111587e-05
-1.43117210403474e-05
-1.8281428930113e-05
-8.31115175225052e-06
-9.53982641468536e-06
-1.86683033451084e-05
-1.29932899335793e-05
-1.2817205027412e-05
-4.26145002723617e-06
-2.39959811395707e-05
-1.80797942490433e-05
-3.8851913692667e-05
-2.38384390074741e-05
-1.62515105747247e-05
-9.05102644521395e-06
-6.58271862591666e-06
-2.69335137197963e-05
-1.26847282586055e-05
-9.43239374408762e-06
-7.28156939755304e-06
-1.0020788764069e-06
-3.36242530721145e-08
-1.5800022065949e-05
-2.24364658993194e-05
-2.8202781562205e-05
-1.24970361128345e-05
-2.43515844994401e-05
-1.45662186904038e-05
-4.75000381859746e-06
8.77853530851357e-07
-1.21738906132295e-05
-8.70442260397866e-06
-2.40036346788537e-05
-1.08296598062905e-05
-1.29874363842598e-05
1.57269630209619e-06
-3.0168099118697e-05
-1.38099362242625e-05
-5.49928569323891e-06
-2.22386224521753e-05
-1.16926679250345e-05
-6.24856188322713e-06
-8.50921975979928e-06
-2.2787638897802e-05
-1.71162203105704e-05
-7.49596278620003e-06
-2.75925215253385e-05
-1.88397925101946e-05
-1.00992185582093e-05
4.2227984886202e-06
-2.95870896903481e-05
-7.46979901734377e-06
-1.09543486337809e-05
-1.79122603781618e-05
-1.55339768775264e-05
-1.2311883689229e-05
-2.71720017443137e-05
-1.85524661707335e-05
-1.54825371536716e-05
-2.37286411745294e-05
-2.66433575933328e-05
-9.69933337342157e-06
8.20669362368049e-08
-8.17014503791136e-06
-3.07417163906375e-05
-5.55835165494437e-06
-2.02443082871335e-06
-1.30888055560271e-05
-1.79713134651453e-05
-2.17993355510778e-06
-1.40284331774103e-05
-1.78199301243046e-05
-1.44387623268527e-05
-2.01342413975436e-05
-2.60776327610304e-05
-1.25156667439255e-05
-2.83732296243155e-05
-8.22248187572283e-06
-1.21668185136088e-05
-1.85460629093563e-05
-1.29405970072144e-05
-8.25009535771468e-06
-2.45033306093326e-05
-7.46762752114839e-06
-9.30803073380524e-07
-8.33893931577646e-06
-2.19192329260434e-05
-3.89976988376671e-05
3.73936356151053e-06
-1.70746247573303e-05
-1.84402488496642e-05
-1.19904088334269e-05
-3.18113747334804e-05
-2.03857032087166e-05
-2.95182216120355e-06
-3.42078555624635e-05
-1.75540198857964e-05
-2.42692484886608e-05
-5.44272030292324e-06
-2.23995317742896e-05
-2.12214258882881e-05
-1.53675893571658e-05
-2.05010243191072e-05
-9.49811314277864e-06
-9.21545854139385e-06
-6.39060323490403e-06
-1.70773702454426e-05
-2.46655420157797e-05
-1.35367004934476e-05
4.82153937297974e-06
-3.34359443492488e-06
-1.96618377582174e-05
-1.51514883729638e-05
-2.08200479819387e-05
-1.24621865561863e-05
-2.31063629292858e-05
-5.02090476920786e-06
-2.87785020812983e-05
-2.57509917978875e-05
-2.36153761551828e-05
-1.70667010862173e-05
-2.08350815683111e-05
-1.05779138313163e-05
-1.80383244497462e-05
-2.50147866903938e-05
-1.06485606494629e-05
-5.90281285802951e-06
-2.45822213943541e-05
-1.74098456164464e-05
-5.27377749364969e-06
-3.56813466284504e-05
-1.39064600981159e-05
-1.42531550919252e-05
-9.02793564080952e-06
-8.35562596575237e-06
-7.00253476589823e-06
-2.08409146826978e-05
-1.34653637049576e-05
-3.24440717787099e-05
-8.86040616562298e-06
-1.26228361708625e-05
-1.47775616664899e-05
-9.46656441538488e-06
-1.24963971926359e-05
-1.42193060171318e-05
-3.20116918188083e-05
-1.53773916507461e-05
-2.73295365799825e-05
-3.23309567966857e-05
-1.94368736170652e-05
-1.88764151308678e-05
-2.69213386380941e-05
-3.57341669454877e-05
-1.00337838821728e-05
-2.67166928453186e-08
-1.40823657638208e-05
-3.28038502053813e-07
-3.08077194439236e-05
-2.10653489146427e-05
3.03907203415191e-07
-1.19052839227926e-05
-1.37936092054565e-05
-2.41982613137279e-05
-3.06113191324021e-05
-3.54018508310572e-06
-2.29442198768779e-05
-2.51975166355417e-05
-2.5367502762076e-05
-8.84090861902447e-06
-1.11437169246281e-05
-1.36658193436307e-05
-2.1875285351427e-05
-1.13317325600142e-06
-2.01462031156543e-05
-1.59760890369289e-05
-5.26313860060136e-06
-2.38524907524273e-05
-1.22779491884952e-05
-2.05779406264898e-05
-2.49241843437395e-05
-4.58976607225464e-06
-3.09844692439807e-05
-1.82018056355681e-05
-1.48729250817754e-05
-2.12886751779447e-05
-2.82709365321314e-05
-1.72557454388731e-05
-4.30462940203212e-05
-1.72688399868625e-05
-1.47508783036232e-05
-2.2834202258337e-05
-2.92879011802755e-05
-2.08236704079311e-05
-8.37731820682978e-06
-1.72596064171279e-05
-1.77120548713577e-05
-1.86896770621851e-05
-2.80153633198457e-05
-1.67209878333383e-05
-1.17613872865851e-05
-1.97472337049041e-05
-9.1703568589227e-06
-1.32982514668022e-06
-1.46525366548779e-05
-1.02201071782201e-05
-3.19094648061641e-05
-1.22349674441022e-05
-9.63032984792642e-06
-2.02356029417762e-05
-1.24435907847289e-05
-1.02727316706767e-05
-2.51106271646558e-05
-3.20134927635353e-05
-1.68443293761293e-05
-8.68649821829824e-06
-4.39707281117552e-06
-1.18418753422323e-05
-2.58460553753567e-06
-1.30054138188706e-05
-2.99130799215259e-06
-2.11402975642442e-05
8.65564780367781e-06
-1.76330251183124e-05
-1.07417963348052e-05
-2.28254298518926e-05
-1.7803326016661e-05
-9.03357842179294e-06
-1.66620985770495e-05
-2.41754191489915e-05
-4.66166882713727e-06
-3.49924896941643e-05
-6.39566548993101e-06
-3.79322354005444e-05
-1.81383204459858e-05
-2.12604822995088e-05
-2.21538286312995e-05
-1.6374296565971e-05
-1.15294651483643e-05
-4.95787710153808e-06
-2.09454098348903e-05
-9.46604709619501e-06
-2.9500799766023e-06
-1.21072763853805e-06
-1.22127739254103e-05
-2.16781494373776e-05
-1.16527794790203e-05
-1.42969772549103e-05
-1.67654722855118e-05
-3.14290898006101e-05
-2.83552103433749e-05
-3.66832787487052e-06
-2.12346258963273e-05
-1.11047886386905e-05
-1.23690149395993e-05
-2.10903755064332e-05
-1.54301621850301e-05
-2.08007735277968e-05
7.92073134831485e-07
-1.78891771698029e-05
5.36841837900387e-07
-1.80305462596498e-05
-2.18328493780935e-05
-2.31972362484922e-05
-7.15338269752942e-06
-8.30191940830567e-06
-1.00504386398214e-05
-1.53504651868784e-05
-1.8539937982467e-05
-1.30041925076983e-05
-2.78332744341506e-05
-5.55432283546445e-06
4.91655688192636e-06
-1.07157245572191e-05
-1.83709529652354e-05
-5.86634046873277e-06
-1.6965673792575e-06
-2.04287961355691e-05
-2.16245844265699e-05
-1.91048746023601e-05
-4.43236867104085e-06
-7.80675324547383e-06
-2.49615495240883e-05
-1.08831358083898e-05
-1.47416635278881e-05
-2.51740211249581e-05
-2.23143231347175e-06
-1.98097922841708e-05
-1.74524187945991e-05
-2.01278374683619e-05
-1.32335946353761e-05
-7.94850607100683e-06
-1.1754573826669e-05
-6.01641564106065e-06
-7.58852626502661e-06
-1.96185358205692e-05
-2.83652521002893e-05
-2.16258928286674e-05
-1.91563849557594e-06
-1.07940447069897e-05
-4.2911103229234e-06
-1.67322979077322e-05
-9.82232736802388e-06
-1.07521014412084e-05
-1.59367435000336e-05
-9.30849764491534e-06
-1.26365193431881e-05
-4.90316147492427e-06
-1.99913586326394e-05
-2.90715489776488e-05
-1.45384364250393e-05
-1.58476213414568e-05
-9.57982318390428e-07
-2.57703519788923e-06
-2.00370854708448e-05
-1.67476729521968e-05
-1.03994876183238e-05
-2.77296315618647e-05
-1.46809118199456e-05
-6.17559745637667e-06
-1.83231463133371e-05
-9.54414805899178e-06
-1.88950377438883e-05
-9.45335953509952e-06
-9.48047056193615e-06
-1.8572392875805e-05
-1.20816034649201e-05
-1.95369563638983e-05
-1.65399105923796e-05
-1.75728375963465e-05
-9.33422406920466e-06
-2.66669221545038e-05
-1.13119647059944e-05
-2.44085383081454e-05
-2.16065093620343e-05
-8.29167977915035e-06
-3.72410659735345e-06
-1.97117449826026e-05
-4.16275619834136e-06
-7.50628177633196e-06
-1.39343168853697e-05
-8.72999795618073e-06
-1.02551501115578e-06
-2.07607834060007e-05
-1.71214116565044e-05
-1.88815908816297e-05
-6.55977764678574e-06
-1.13319228016156e-06
-1.75334495260572e-05
-1.62634074768664e-05
-1.04640023247649e-05
-1.33312393761034e-05
-2.75493772175574e-05
-4.40971167587105e-05
5.81751494628657e-07
-1.13590367511131e-05
-2.19684200588376e-05
-1.19458708920904e-05
-9.47365590992589e-06
-2.20336123291711e-05
-1.2170674262668e-05
-1.1501325002337e-05
-7.22808352135076e-06
-2.52693203679516e-05
-2.73047602088373e-05
4.45672731250086e-06
-1.34364778813332e-05
-1.77734027503539e-05
-4.21470115942323e-06
-1.56802748481709e-05
-2.2836914145197e-05
-2.05311952678222e-05
-1.08525626657463e-05
-8.40624878719115e-06
-4.57830540793625e-06
-2.22728737834008e-05
-3.0506834603925e-05
-5.23779650274794e-06
3.98016474731582e-06
-2.38071457668951e-05
-8.88925803170323e-06
-3.14605245145759e-05
-9.09524715612178e-06
-2.33217317241903e-05
-1.28401225718052e-05
-2.8001988115328e-05
-4.08488101314294e-06
-5.18956605709235e-06
-3.4671829780473e-05
-5.81892514653225e-06
-7.09566943267104e-06
-2.09214930917713e-05
-1.46271293790938e-05
-5.48622854961882e-06
-1.15172364579724e-05
-1.74012861659191e-05
5.11829114726821e-06
-2.4011051257249e-05
-1.05477948052516e-05
-1.21337803706894e-05
-3.43112977014276e-05
-1.66466595083683e-05
-1.42194487703437e-05
-2.13966305103659e-05
-9.94800478153633e-06
-1.58413753568696e-05
-1.87489912227296e-05
-1.88330141284573e-05
-8.31166955277307e-06
-1.49368411779906e-05
5.30713886300697e-07
-2.25580907579125e-05
-1.80545081877984e-05
-2.71017715232151e-05
-9.04585584778771e-06
-9.3111049322087e-06
-1.2859540915442e-05
-2.86453739132187e-05
-2.49816130336537e-05
-9.78104035297703e-06
-2.22683617354875e-05
-2.89395145541724e-05
-6.53822891555284e-06
-3.43667232523786e-05
-2.16124749237806e-05
-1.92648146729234e-05
-1.34200432562068e-05
-2.38903160771051e-05
-2.26789005529397e-05
-2.55777751868092e-05
-3.11278995813917e-05
-7.26863818824411e-06
-3.57663623724035e-05
-1.73634800707743e-05
-2.88092915116671e-05
-2.25043023659134e-05
-2.38032286732919e-05
-1.08513172361296e-05
-2.57923588296966e-05
1.00933649651624e-06
3.39718752529003e-06
-5.90030258715271e-06
-2.01366621026724e-05
-2.38592505359859e-05
-2.87819586331694e-05
-1.78892552525371e-05
-2.64674053174863e-05
-7.94924087646202e-06
-2.54621358237679e-05
-1.2846360109918e-05
-3.73767984578586e-05
-2.47465434593111e-05
-2.81716756697588e-06
-2.2659359561654e-05
-1.61570239295668e-05
-2.53470805903517e-05
-3.47865238356938e-05
-5.06815968796323e-06
-1.62074948708122e-05
-2.76334547626329e-05
-6.45567733409096e-06
-2.10310111467345e-05
-6.74375442396706e-06
-3.09537341100531e-05
-1.78965519609186e-05
-1.76427019392732e-05
-1.10520425994971e-05
8.00575429038998e-07
-4.13681853724317e-05
-1.60266659546186e-05
-2.11858373730192e-05
-1.75610097122284e-05
-8.31785100509679e-06
-1.07658394690264e-05
-2.2953838364337e-05
-2.88129878834601e-05
-2.41495580046974e-05
-2.4235380513981e-05
-1.97794903284799e-05
-1.52120923038136e-05
-1.03718341975891e-05
-1.16843757747157e-05
-1.64657005360917e-05
-2.08223023356925e-05
-1.82774409584317e-05
-1.31015129512356e-05
-1.76719408110007e-05
3.70284127982726e-06
-1.305155068281e-05
-3.17510834957679e-06
-1.24657501672683e-05
-1.67194311976782e-05
-2.78714627385139e-05
-1.33469692820098e-05
-2.77175342514107e-05
-7.05330750831352e-06
-1.98958359191401e-05
-1.61700277708231e-05
-9.8147206502234e-06
-2.14559435401202e-05
-2.27084471645666e-05
-2.48378107939329e-05
-2.20315706062707e-07
-9.23291694438368e-07
-8.28534890674461e-06
-1.37376587830671e-05
-2.86018749886519e-05
-1.95080920642402e-05
-2.54174679035284e-05
-1.32540956432133e-05
-3.16096894430747e-06
-2.59410203740237e-06
-2.081804864276e-05
-1.08803416128992e-05
-5.69020632297829e-06
-1.01571319341887e-05
-7.67475169067749e-06
-2.06555363254598e-05
-2.02771954872881e-05
-8.73907551493351e-08
-1.78533724435385e-05
1.11654583754455e-06
-1.83544173331497e-05
-3.00702616140221e-05
-6.90740812651525e-06
-4.90109135193107e-06
-3.16494857859598e-05
-1.63161785963145e-05
-1.97022839724877e-05
-1.59568062176919e-05
-2.5972380655792e-06
1.94483823533537e-07
-1.56358362741829e-05
-2.90466566546193e-05
-2.74196688669848e-05
-7.37992968642327e-06
-1.78155145936611e-05
-2.17905997807903e-06
-3.52711901668119e-05
-1.51591493038076e-05
-2.5048964959192e-05
-8.22414053732128e-06
-1.61691649530315e-05
-2.14806636917559e-05
-3.61925859886263e-05
-2.74777191264339e-05
-1.00019776152379e-05
-2.81580497059591e-05
-2.29365692000967e-05
-2.83350075061174e-05
-3.11854560534154e-05
-1.55094366443777e-05
-1.88854291725891e-05
-7.48502278798132e-06
-6.14823882063374e-06
-2.73409641810794e-05
-1.31507761028571e-05
7.65843401176997e-06
-6.10652139358385e-06
-1.86993111185857e-05
-1.08402323727228e-05
-1.26423905361681e-05
-2.37498521739047e-05
-1.58523206752528e-05
-3.48565743569559e-06
-1.7825377759551e-05
-1.71992497648454e-05
3.89646098259672e-07
-2.91016894439612e-05
-3.30907310624872e-05
-9.35386808693874e-06
-1.35340764453527e-05
-1.28114004430872e-05
-2.10782571456049e-05
-1.33848007936331e-05
2.93746842419471e-06
-3.62987614273895e-05
-5.24578832161491e-07
-1.42306318230707e-05
-2.6526276540606e-05
-2.54712402264992e-05
-1.79218937148089e-05
-2.61764210176062e-05
-1.46573774337054e-05
-2.21401905557039e-05
-2.26524670538912e-05
-6.27003746952483e-06
-5.03952561635431e-06
-1.54767019671621e-05
-1.29332831551806e-05
-6.87312654480732e-06
-2.90096512078276e-05
-2.11383287447853e-05
-3.75157844215528e-05
-1.64375130130729e-05
-2.0087488787534e-05
-1.45113084681053e-05
-3.22129716034948e-06
-7.72523829685176e-06
-3.05930692223588e-05
-1.9665278684958e-06
-2.96391162116195e-05
-2.57111877247713e-05
-2.23524844321274e-05
-1.43227974401636e-05
-1.3962276572197e-05
-2.37241175729162e-05
-1.68863635103857e-05
3.78871232702363e-06
-1.85321598128186e-05
-2.59244131645269e-05
-2.27798706119372e-05
-1.38390899062678e-05
-1.67168296182479e-05
-1.14301493839748e-05
-9.70724823221136e-06
-2.22440822600445e-05
-1.51801023071034e-05
-2.59007952121632e-05
-1.435326489695e-05
-1.81153144944707e-05
-3.27918573086078e-05
-9.47768929127114e-06
-2.00348833614592e-05
-1.52115964184095e-05
9.03386567058094e-06
-2.08647025691051e-05
-2.48967196170305e-05
-1.17885993421746e-05
-1.22149797317039e-05
-4.13011424126748e-07
-2.15214065206513e-05
-1.10726759175606e-05
-4.9858444812788e-06
-1.25839112647597e-05
-2.63038540905083e-05
-1.4050179355795e-05
-2.21501930857804e-05
-2.65636862770378e-06
-1.13878606151609e-05
-8.16693377514466e-06
-1.45888631415499e-05
-1.16720980878901e-05
-2.4712539320043e-05
-7.78361552834954e-06
-1.58424064239229e-05
-5.05279890553539e-06
-2.18333508841686e-05
-2.77007315701106e-05
-1.99252204634917e-05
-2.93591971002634e-05
-5.50465809334587e-06
-1.35041663639241e-05
-1.61911740113503e-05
-1.05613740830484e-05
-1.88757180559875e-05
-1.6946981180775e-05
-1.07805352202351e-05
-9.87246197329428e-06
-4.04596778274136e-05
-3.46433209317689e-05
-4.07007032013672e-05
-1.20219247269408e-05
-1.2213716746015e-05
-2.64701590384004e-05
-1.59813902332989e-06
8.91506066181995e-06
-1.85718243245305e-05
-2.47895121488587e-05
-2.55121316291793e-05
-1.86395931001245e-05
-1.63242778067926e-05
-1.17229870098755e-05
-2.18988162605673e-05
-4.25612174784872e-06
-2.48577917093633e-05
-1.83897309734866e-05
-1.20667870150731e-05
-1.83364236991448e-05
4.36580837565006e-06
-1.88806436348502e-05
-1.55633476099658e-05
-2.06859076325677e-05
-1.42552087107315e-05
-4.14414650727056e-06
-1.2261455894271e-05
-2.14715870085578e-05
-3.78589186940296e-05
-2.20466992788959e-05
-3.48531201994897e-06
-6.13414769356603e-06
-1.88931456098613e-05
-1.76868261881099e-05
-3.77364038695666e-05
-1.81248257590989e-05
-7.39758573938231e-06
-1.75626402330742e-05
-1.37286981496899e-05
-2.08019486453588e-05
-1.56498560710303e-05
-1.4099962279309e-05
-1.36597143324755e-05
-1.69055040215944e-05
-9.24170788934936e-06
-2.71353263407705e-05
-2.42898554850766e-05
-1.67246382570101e-06
-2.00189001890454e-05
-1.46761508475987e-05
-1.07781216816255e-05
-1.96811109384178e-05
-1.24727370435466e-05
-2.33876989419337e-05
-2.69663025032516e-05
-1.02135859694563e-05
-1.42254488489142e-05
-1.63873413373242e-05
-8.98823468581086e-06
-5.90532668409053e-06
-3.36543559397709e-05
-1.85105059809969e-05
-4.83546776729212e-06
-9.91435989297414e-06
-1.25740892524772e-05
-2.14215564131939e-05
-1.18174556739044e-05
-1.39541522821947e-05
-2.55164753113735e-05
-7.12451955454396e-06
-2.02863569387339e-05
-2.38469858664225e-05
5.55089034697248e-06
-7.32002834116e-06
-8.29089678009223e-06
-4.08912950933119e-05
-1.97486264079371e-05
-2.02540784035514e-05
-5.002130935095e-06
-3.1339476068827e-05
-9.99967337910454e-06
2.73289684499332e-07
-1.8076008283028e-05
-1.41251047449663e-05
-1.33043944507688e-05
-1.37986448014791e-05
-3.31392646675397e-05
-1.21629689985533e-05
-1.37689434199257e-05
-1.34163454791468e-05
-2.00572692102854e-05
-8.47852205025552e-06
-1.41206090911052e-05
-2.26950746795212e-05
-1.92208410028311e-05
-1.50914440447355e-05
-2.9008496012721e-05
-3.32035192437959e-06
7.75800315384365e-07
-4.56866633580953e-05
-1.21161094740012e-05
-2.45691854281141e-06
-6.6613169047882e-06
-1.64654655041347e-05
-2.02936432346674e-05
-5.74823218431453e-06
-9.93373327190394e-06
-2.25324217095477e-05
-3.67598497720226e-05
-9.07329221171121e-06
-8.67210339612716e-06
-2.77863232255376e-05
-1.1523171934517e-05
-6.2101120013837e-06
-2.42064182287261e-05
-1.43933922412638e-05
-2.55672693015983e-05
-1.83311033365696e-05
-1.93532102901129e-05
-4.49279781650949e-06
-3.19659301263399e-05
-6.05343531858563e-06
-9.82220004375929e-06
-2.57543489319782e-05
-1.77471506827009e-05
-3.26245450434635e-06
-6.74780967993966e-06
-2.60051565368506e-05
-1.29614035480058e-05
-2.8077034736348e-05
-1.29201842855093e-05
-1.00707619242811e-05
-7.93556626317958e-06
-1.52086495018309e-06
-4.60015578320872e-06
-1.27098668638237e-05
-1.48359116854151e-05
-1.80242907798258e-05
-9.82445086112591e-07
-1.96091780758171e-05
-9.04270442898989e-06
-2.59738237007139e-05
-1.8513106269118e-06
-2.88794779692365e-05
-1.20416480963903e-05
8.31637424373628e-06
-1.53040642733852e-05
-2.18206770361738e-05
2.92978684038214e-06
-1.02927437990437e-05
-2.20673625520354e-05
-1.33029373903882e-05
-2.67812757968286e-05
-1.32688525335368e-05
-7.39513323701135e-06
-2.49871541190812e-05
-2.65004478914976e-05
-1.24960517950605e-06
-4.964361518166e-06
-5.68088782140638e-06
-1.77700623721309e-05
-9.68155310440483e-06
-2.97237509958493e-05
-1.45299889839986e-06
-2.14705004693547e-05
-2.51659956963399e-05
-2.59130156277889e-06
-6.50940274404254e-06
-2.47321923318995e-05
-3.53689578810313e-05
-1.55596160796669e-05
-1.46269270495717e-05
-1.08612855737026e-06
-2.33298648504717e-05
-1.22626271457112e-05
-4.63245418108531e-05
-1.09392937292643e-05
-2.07699280187117e-05
-8.56853218063374e-06
-8.30585416147601e-06
-2.50545703465038e-05
4.18944089113086e-06
-1.2700415621496e-05
-2.15140384603336e-05
-1.26570810512145e-05
-2.21719692674928e-05
-1.47598657537568e-05
-2.26128219234941e-05
-1.41146404598774e-05
-2.27468991134287e-06
-1.25903585567316e-05
-9.51585236605449e-06
-1.56511048236741e-05
-2.12742157399044e-05
-1.89131899730951e-05
-1.41232630004539e-05
-8.72050180805565e-06
-2.58482402516156e-05
-4.36276496242252e-05
-2.50940431924043e-05
-1.12957751507529e-05
-3.47906413040508e-06
-2.63632170601236e-05
-2.73833039191865e-05
-2.17157203217923e-05
1.08521949567401e-05
-1.4033369556051e-05
-1.37634949269088e-05
-9.62137290165203e-06
-1.32282706885984e-05
-1.11089328646717e-05
-2.05295699682741e-06
-2.20485681251403e-05
-1.33798178717305e-05
-1.43803819446388e-05
-1.07754375891873e-05
-9.13000904434196e-06
-2.72399039562447e-07
-1.28793856122209e-05
-2.08509087642126e-05
-2.6318840440003e-05
-1.83450278817786e-05
-1.84785939799713e-05
-3.0130048945694e-05
-1.1836495719569e-05
-8.82251982069882e-08
-1.10180911669561e-05
-2.50842910308141e-05
-2.74624462820283e-05
-2.34008837920939e-05
-2.17835631624696e-05
-3.08603546021272e-05
-2.69676312138663e-05
-1.09699275464649e-05
-8.46810984393701e-06
-7.6320447563861e-06
-2.39649126342654e-05
-4.61853294026218e-06
-1.51608358738598e-07
-2.8295841333066e-05
-1.99373782973288e-05
-3.23972281954894e-05
-1.18508671151813e-05
-2.14337870399426e-05
-1.12189620867849e-05
-2.37806287734498e-05
-1.0703299474253e-05
-1.61399018787435e-05
-1.38772083845502e-05
1.36149543636743e-06
-1.4549102862974e-05
-1.65313398274849e-05
-2.15738446057868e-05
-1.80340826266882e-05
-1.27233786959273e-05
-2.6216674732178e-05
-2.45063843985157e-05
-1.67977124162285e-05
-1.11750737020014e-05
-6.01697033398613e-06
-1.87509649951383e-05
8.51565603300443e-06
-2.38702519707757e-05
-3.08679632699642e-05
-2.40459361061822e-05
-1.5316228615593e-05
-1.28414654848939e-05
-1.98178804160774e-05
-1.06770824412702e-05
-8.59605219441731e-06
-2.29145751980697e-05
3.70313417237082e-07
-2.18173972566477e-05
-1.85691158087547e-05
1.75895863908694e-06
-2.39099734573404e-05
-3.6359380333359e-05
-1.1555294559591e-05
-3.67718125354106e-05
-2.87252602358516e-05
-5.53721475274189e-06
-7.60332087479063e-06
-1.23630347114887e-05
-2.68186925172565e-06
-2.69075942639998e-05
-1.65212572827242e-05
-1.66100556757699e-05
6.31364364320186e-07
-2.18418835674342e-05
-1.04080793070781e-05
2.19297827799143e-07
-2.5881313636903e-05
-2.11908038043429e-05
-9.33465219600094e-06
-9.92819089476781e-06
-2.25899764653112e-05
-1.02167191383996e-05
-2.27734180622318e-05
-1.18709565621732e-05
-1.25341131134518e-05
-3.40134022524169e-05
-1.31652849976641e-05
-1.24796445544937e-05
-1.32335077053184e-05
-2.2245936933187e-05
-1.21025975551432e-05
-1.4542199445345e-05
-8.18932749607824e-06
-1.54675994576696e-05
-1.24326061824017e-05
1.87191252005177e-06
-2.06663628179226e-05
-4.52077261500471e-06
-1.12654422584524e-05
-8.04199018836369e-06
-1.81723997218285e-05
-1.61006000796186e-05
-9.2930671198187e-06
-1.60592922251771e-05
-2.73360505921125e-05
-2.74636492237243e-05
-2.41397644515248e-05
-1.30840854678814e-05
-1.20210693859461e-05
-1.44018578215227e-05
-2.71871427861817e-05
-2.4553848441472e-05
-1.95267045446439e-05
-1.09678440156212e-05
-2.27775846864943e-05
-1.96778777913171e-05
-1.16740765859277e-05
-1.74979439209685e-05
-3.67058274256597e-06
-1.9209291765783e-05
-1.26496333090148e-05
-8.41791439226829e-07
-2.07338362491953e-05
-1.94681405791385e-05
-2.28079163087651e-05
-2.21302676711452e-05
-7.26874686434602e-06
-1.82780897590006e-05
-2.11164699732934e-05
-1.09922355896782e-05
-3.3322385888838e-05
-1.03744224526518e-05
-2.70321437572681e-05
-8.47386282180267e-06
-1.05986805805452e-05
-9.38567422268185e-06
-3.24297423399496e-05
3.80197862029397e-08
-2.58216332001929e-05
-2.23436378875474e-05
-2.23085372440939e-05
-1.10429789036937e-05
-1.7587116599989e-05
-2.00324857361441e-05
-1.58128979706428e-05
-2.93266748809531e-05
-1.80248277124391e-05
-2.4189198301869e-05
-3.07906140586556e-05
-2.06373190226305e-05
-2.15717595281625e-05
-2.04609764263884e-05
-3.25183347253176e-05
-7.1894635628055e-06
-9.07209928527662e-06
-1.30411081121956e-05
-2.8196492822443e-05
-2.03468389970068e-05
-1.62449407662605e-05
-2.03287675581638e-05
-2.19369027687137e-05
-2.19268569054345e-05
-3.03248167028861e-05
-2.36059851827302e-05
-1.31762395433612e-05
-1.63830210871787e-05
-1.15920304581362e-05
-2.11007182580729e-05
-1.12772764595865e-05
7.5306446528628e-06
-2.2765279420631e-05
-3.23400638701029e-05
-6.18553455039957e-06
-2.18986084988897e-05
-3.68882562408297e-05
-1.23968307370805e-05
-1.29848574346125e-05
-1.57436698519184e-05
-4.33210868670094e-07
-7.21756165613662e-06
-5.57214669160116e-06
-1.33187946165626e-05
-2.58752409466996e-05
-2.25965739642002e-05
-1.47745577235865e-05
-2.59013090796849e-05
-2.71505359062898e-05
-1.23061290996305e-05
-1.72023301235628e-05
-3.89358058722566e-06
-5.42804841551985e-06
-2.21206164589038e-05
-3.3479702117572e-06
-2.25227544816958e-05
-4.71927135205235e-06
-1.07875539140283e-05
-1.32517467684305e-05
2.96860094117926e-06
-7.48320708903734e-07
-5.01455721775924e-06
-1.9570001403595e-05
-7.2207160868791e-06
-8.79299741048522e-06
1.3609288775895e-06
-1.46723637123175e-05
-1.81393265227739e-05
-2.96324113239914e-05
-1.36246919800422e-05
-1.28097763337839e-05
-2.09479629829606e-05
4.11435683654383e-06
-1.10882927642981e-05
-3.46174617532959e-05
-2.3308033004948e-05
-4.83172918831202e-06
-1.30708569989152e-05
-7.49769594435575e-06
-2.93492190855857e-08
-1.52428452327347e-05
-1.57595581889098e-05
-2.05185379008771e-05
-1.77164147169328e-05
-4.54473079498446e-06
-7.52223840219199e-06
-1.24685323281301e-06
-1.73625151060782e-05
-9.38608140806909e-06
-4.79273822562701e-06
-1.86565241472842e-05
-5.42185037666062e-06
-2.27593337777482e-05
-3.22900199529906e-05
-1.34503077980646e-05
-2.00525476660362e-05
-5.73505720120037e-06
2.23301650952644e-06
-1.18251847001134e-05
-2.01384670227481e-05
-2.11587731711114e-05
-1.13695510670706e-05
-1.39795116432352e-05
-3.5511768875857e-05
-1.12069980282569e-05
-8.20306657771388e-06
-1.3086494195076e-05
-6.33473704558548e-06
-2.12960384710584e-06
-1.46719550619408e-05
-1.18984732216012e-05
-8.57072591069829e-06
-2.12713804520007e-05
-6.28500924039905e-06
-1.07108079444797e-05
-9.80310432140275e-06
-2.85141180988293e-05
-5.61164252072011e-06
-1.18018327514088e-05
-1.86553620727538e-05
-1.53255287867897e-05
-1.47645794305789e-05
-2.94928819184935e-05
-2.77806621801968e-05
-7.25143846147527e-06
-1.34342974692841e-05
-9.3585948453849e-06
-7.42752304966121e-06
-1.23302019702657e-05
-1.15878437593309e-05
-6.63141413987854e-06
-2.36112424712943e-05
-1.91364781477129e-05
-2.21594817028555e-05
-4.86229569684331e-06
-1.44983195651455e-05
-2.11788639956404e-05
-2.82273161280662e-05
-1.53352758263509e-06
-2.14728924712693e-05
-6.59358724665916e-06
-1.82817144548197e-05
-1.82773602954346e-06
-8.84612592488695e-06
-1.48181459849082e-05
-7.54022830423378e-06
-2.71089957574846e-05
-1.54678590402936e-05
-6.92864538305659e-06
-7.75542586067747e-06
-1.37320256066704e-05
-3.12079110287827e-05
-2.69305173158752e-06
-9.70364849860367e-06
-1.95809008336975e-05
-2.92687578222249e-05
-3.1134339796538e-05
-1.49367493093726e-06
-6.68452241693357e-06
-2.86547200917767e-05
-2.44679825467695e-05
-2.11763199832402e-05
-3.2284215246316e-05
-1.82129496975986e-05
-1.62108261787989e-05
-2.41067530829204e-05
-2.81485752797671e-05
-1.0264006871289e-05
-6.36345050939619e-06
-7.60183293309402e-06
-2.29193101928274e-05
-2.23378808329538e-05
-1.42157004358512e-05
-1.26835551435521e-05
-1.54099633681117e-05
-1.48009651858915e-05
-1.71551269014392e-05
-2.4689619670992e-05
-2.20922279418439e-05
-1.70322125908957e-05
-8.08761650795973e-06
-2.79136698593502e-05
5.87048958140026e-06
-1.32378652625018e-05
-2.09239725896443e-05
-1.52118553059348e-05
-6.71954465832967e-06
-2.29407331053202e-05
-7.95300301926503e-06
-2.73562207640383e-05
-1.59454883954818e-05
-1.62418301517009e-05
-2.33580857231918e-05
2.28342621908389e-07
3.07195461865638e-06
-2.64507417673977e-06
-8.63614858931069e-06
-6.49686176998582e-06
-1.43517997088306e-05
-2.66953231077498e-05
-2.22345306546162e-05
7.16379541870859e-07
-6.78844016216211e-06
-1.0843024212765e-05
-2.7210110579236e-05
-3.91270119504148e-06
8.57875573378071e-06
-1.33605293659148e-05
-1.84151208619695e-05
-2.60299515594018e-06
-2.49411162191441e-05
-1.88165166421518e-05
-1.09314248196421e-05
-2.25497750758617e-05
-2.81497157996751e-05
-2.73360470291135e-05
-1.97120662369728e-05
-1.05165458683964e-05
-2.67265571806669e-05
7.11024535949987e-08
-2.48446172124288e-05
-1.78211179633158e-05
-2.11338340289397e-05
-1.38579289761699e-05
-4.0287290928313e-06
-1.36502900757158e-05
-1.21696175197739e-05
2.23547734871994e-06
-9.25650199508757e-06
-4.42362356142136e-05
-2.01701086710173e-05
-1.04447249378025e-05
-3.63034244592749e-05
-4.70146289850918e-06
-2.95314932709389e-05
-7.70201698469433e-06
-1.87656633645927e-05
-8.06403643200474e-06
-3.09087239458556e-05
-2.97161725002161e-05
-2.36663388468784e-06
-2.18445845727427e-05
-1.09320294401059e-05
-3.55614695895919e-06
-5.90753055056779e-06
-2.02725112828496e-05
1.28763370501458e-06
-9.83901846985445e-06
-3.32350136101809e-05
-2.44091028073457e-05
-1.48474365363827e-05
-2.38264633041967e-05
-1.95023718896714e-05
-9.39817396778151e-06
-2.24842987064533e-05
-2.28067855035598e-05
-2.16884194098342e-05
-8.67727190436853e-06
-1.36533813614979e-05
-2.80942978267246e-05
-8.15625490784635e-06
-6.45777749631854e-06
-1.61114496568644e-05
-2.34937635664457e-05
-8.68947244973565e-06
-1.41640897474231e-05
-6.35198840744259e-06
-1.30475364983335e-05
-1.8654708481961e-05
-1.96786886828586e-05
-2.19415335204408e-05
-2.15947803451621e-06
-1.51943117267784e-05
-1.79756459607359e-05
-1.60569180425604e-05
-3.21454102237875e-05
8.15413898290545e-06
-1.79145577844576e-05
-1.72205685861372e-05
-7.65924962978133e-06
-2.15353902611053e-05
-1.1280570834561e-05
-1.96991698789037e-05
-1.92984630384781e-05
-1.26894380257473e-05
-1.87605657419497e-05
-9.23323568161143e-06
-2.84914501579861e-05
-2.29456737176552e-05
-1.54836772308271e-05
-3.20844906432988e-05
-2.64413367348074e-06
-1.87820737140742e-05
-3.84257615666765e-05
-1.95970209336866e-05
-2.33400282508756e-05
-2.15192876606579e-05
-9.33086807843492e-06
-7.770736177018e-06
2.64098524500208e-07
-2.10551982859271e-05
-1.06910314828881e-05
-1.95495710149305e-05
-1.45555433441256e-05
-4.44279024185502e-06
-1.61712274639944e-05
-1.5684979037023e-05
-8.06023870178117e-06
-1.38361322908908e-05
-2.89896521537596e-05
-2.05094246765128e-05
-1.33781909407552e-05
-2.01254167560309e-05
-1.61260146747604e-05
-1.67467284826117e-05
-1.84185000200195e-05
-1.05139160815243e-05
-2.43037360919573e-05
-1.93143010470336e-05
-1.77442448374582e-05
-1.26185190120157e-05
-1.13229956576244e-05
-9.62786187222978e-06
-1.24761430038873e-05
1.00665915441054e-06
-2.81359268602897e-05
-2.07590180867449e-05
-7.43608000637115e-06
-2.02742305064929e-05
-2.42438589953867e-05
-9.00172473009874e-06
-1.90848542735693e-06
-8.94777838697813e-06
-2.88248221732879e-06
-1.94000230837605e-05
-2.55194059665826e-05
-1.80550631465718e-05
-3.12838841862417e-05
8.70743865826144e-07
-3.52885947285791e-05
-2.33464475035604e-05
-2.51422969328958e-06
-1.355028966852e-05
-1.63123279656226e-05
-3.15291744972117e-06
-1.7690440764747e-05
4.98053416385626e-06
-1.77957098878383e-05
-1.34296792712318e-05
-2.9186675200908e-05
-9.46034049804627e-06
-5.10335585786501e-06
-2.09380667878546e-05
-1.48957987847784e-05
-1.83274182048458e-05
-2.73664175955045e-05
-3.07585440539677e-05
-9.19094941799469e-06
-9.32857254889256e-06
-8.31944050974879e-06
-1.80140632307598e-05
-1.51746325642778e-05
-1.21574172895863e-05
-2.09923482252467e-06
-1.19748546459631e-05
-6.40904159661652e-06
-2.80522715033169e-05
-1.28776071924729e-05
-2.19411942068233e-05
-3.44403656432563e-06
-2.09513003305682e-05
-3.70489101216363e-05
-1.16909761946803e-05
-9.7258446671553e-06
-4.20155401007816e-06
-6.89589376849964e-06
-8.86397386473396e-06
-5.99558366904348e-06
-2.47619282579716e-05
-2.56091711325085e-05
-1.07963658820938e-05
-1.97170315621275e-05
-2.27591581311603e-05
-2.88659187224234e-06
-7.18805314971415e-06
-3.97476772316416e-05
-2.68080197923114e-05
-2.04670413736391e-05
-1.47969267799007e-05
-1.23607439938519e-05
-1.90014352039994e-05
-2.32853725708794e-05
-1.62284593119127e-05
-1.35282310630865e-05
-9.45391168090314e-06
-2.26303679184966e-05
-2.12875036826316e-05
-1.72223533162047e-05
-1.08040847817831e-05
-4.15080036924107e-06
-3.76985622961616e-05
-1.78025163219887e-05
-3.1111672794668e-05
-1.90860989475228e-05
-1.47078489169999e-05
-1.81874262846999e-05
1.36342838181553e-06
-2.21183993993981e-05
-2.17254780019759e-05
-2.07014984907482e-05
-4.22214417513396e-06
-1.1297855435207e-05
-1.06022688797896e-05
-1.1948686707318e-05
-1.14465694989397e-05
-2.24344616760193e-06
-1.09367395752416e-05
-1.45576344738443e-05
-1.10599903781837e-05
-9.75705670198752e-06
-1.45299414789407e-05
-1.05237698939383e-05
-3.40184067037635e-05
-2.29956549394497e-05
-2.96137956225586e-05
-3.23073149468507e-05
-3.78371610613142e-05
-3.06370925209717e-05
-8.86700598774507e-06
-2.56923403612345e-05
-2.75862788208329e-05
-1.56840837737426e-05
-1.99732248040372e-05
-1.00244224237295e-05
-7.23717357082095e-06
-6.97451990484501e-06
-2.65367125182683e-05
-1.32703763549027e-05
5.13629581126527e-06
-2.18839300431347e-05
-1.50309305159219e-05
-1.08616252193841e-05
-2.20905867971541e-05
-5.94316157889924e-06
-1.02109652128148e-05
-4.17268754064519e-06
-9.57182227606015e-06
-1.91813214016965e-05
-4.07896609647772e-06
-1.89893620596341e-06
-1.06308288015347e-05
-1.67683920565656e-05
-2.71212513733364e-05
-8.02982791793596e-06
9.73966365115036e-07
-1.78107756661766e-05
-2.80716211397909e-05
-1.34289489208364e-05
-2.34885040889014e-05
-1.39722006792489e-05
-2.77315294735372e-05
2.48589457122739e-06
-1.95015928138562e-05
2.4720022579347e-06
-1.73728544998293e-05
-2.2241682703124e-05
-7.12958386194318e-06
-2.03916583636759e-05
-1.71963516129005e-05
-4.48289238402262e-06
-5.49867526671299e-06
-1.7413729645914e-05
-3.04910444190108e-05
-1.17101389287345e-05
-8.04373705292272e-06
-5.49052944561918e-06
-1.89641607237732e-05
-1.38078068612342e-05
-2.87012261561413e-05
-2.43820796985376e-05
-6.54517713930639e-06
-5.68848555177896e-06
-2.08641058288739e-05
-1.52028655727888e-05
-1.46344449045604e-06
-6.84014880841226e-06
-2.69033113877996e-05
3.11132403112279e-06
-7.35706826128394e-06
-2.35937520576711e-05
-2.37681041021689e-05
-6.12387793799212e-06
-2.33866160434092e-05
-1.69039442529506e-05
-1.48016818714655e-05
-1.37155730461637e-05
-1.81222512360406e-05
-2.31984877641726e-05
-7.08900682940961e-06
8.42154513371183e-07
-2.96375681277425e-05
-5.56178704860146e-06
-7.4496119106095e-07
-2.02904595970868e-05
-6.34818401809269e-06
-2.69692238018185e-05
-1.28759087097692e-05
-1.10504282225075e-05
-2.33776034260916e-05
-3.45673586935493e-05
-1.1728875187544e-07
-2.85147062707697e-05
9.60747199629817e-08
-1.21348851223469e-05
-1.05291980888559e-05
-1.27081827592579e-05
-1.34766229360237e-05
-8.94945170420136e-06
-9.90295774081556e-06
-2.36085590467387e-05
-2.2077964118148e-05
-2.08091520163699e-05
-1.16096342524502e-05
-1.33756005037583e-05
-1.83398466800333e-05
-6.50815281637523e-06
-7.99416986236754e-06
-8.22563330240121e-06
-4.2367855904628e-06
-1.87172674633741e-05
-2.87097201686067e-05
-5.84507314223428e-07
-1.78752677951103e-05
-1.55265146462027e-05
-8.18974470898497e-06
-2.82245101400016e-05
-2.16850375917207e-05
-2.72313623329635e-05
-1.94138318158238e-05
-2.17856566870821e-05
4.51591682149569e-06
-1.39993851897291e-05
-2.20378300736766e-05
-2.22507837033432e-05
-9.62585928795193e-06
-2.81036657373736e-05
1.03889766865296e-05
-2.22341347703501e-05
-9.57493483007744e-06
-5.16075848162426e-06
-1.02041701681311e-05
-4.67220059080267e-06
-1.31165981794325e-05
-1.84856474748086e-05
-2.75485124457214e-05
-2.6717939721385e-05
-1.82157160472436e-05
-7.03257301363704e-06
-7.76420037823806e-06
-1.24241282825832e-05
-4.84652932632082e-05
-2.97596217764353e-05
-1.59908975878755e-05
-2.24285031347671e-05
-2.17857383226433e-05
-2.45131798725765e-05
-2.46403535994551e-05
-1.53950735694256e-05
-1.61000836717656e-05
-4.93136676453665e-06
-2.47751701504493e-05
-4.17640458748317e-05
-1.77185297478466e-05
-8.62358239001569e-06
2.56832982828553e-06
-3.69347337112281e-05
-1.63477016040789e-05
-3.85729837869122e-06
-2.35748447380224e-05
-3.04695481378271e-05
-1.71112274319613e-05
-2.21056081136391e-05
-8.36213247668119e-06
-2.30624837268231e-05
-1.75908133060038e-05
-1.02160132877407e-05
-2.5690505781581e-05
-2.00266112013064e-05
3.48446752942431e-06
-1.10300221488521e-05
-1.74995726892411e-05
-6.69195770956495e-06
-1.73598496876975e-05
-2.93747202323025e-05
-1.92115268964009e-05
-2.90904163754766e-05
1.00943493960051e-06
-6.9911474372582e-06
-2.75576610764085e-05
-1.92759002447584e-05
-2.84869645048631e-05
-2.95813660591335e-05
-1.16202843264788e-05
-1.33208584515178e-05
-1.03589996930669e-05
-7.28431824997616e-06
-1.75202948957207e-05
-2.24955764392422e-05
-1.32085382546616e-05
-9.17575693603452e-06
-1.71907608396736e-05
-9.51356168909664e-06
2.72566197136228e-06
-2.30271944882693e-05
-1.41548999053572e-05
-2.02422072918437e-05
-2.94277777022814e-05
-7.70342527653396e-06
-3.33325128323406e-05
-2.33063155427892e-05
-9.80619991530374e-06
-3.61367727151965e-05
-2.47698668198441e-05
-6.6762663519696e-06
-1.44220253528242e-05
-1.75238471612567e-05
-1.87985704056217e-05
7.06486982540356e-07
-2.81196658750051e-05
-1.33139423335052e-05
1.73253052917709e-06
-7.05486164718078e-06
-1.66676465229991e-05
-1.87163409974936e-05
-5.10879114132198e-06
-8.15097194309607e-06
-9.00577739341732e-06
-1.33301624897205e-05
-1.1206618249075e-05
-1.24911700675927e-05
-1.14157276738766e-05
-2.49190574889082e-05
-3.08175903931212e-05
-5.69477682905899e-06
-2.20064523561131e-05
-1.78234516123789e-05
-2.5224546603419e-05
-1.01883987648017e-05
-1.09130946466756e-05
-1.93392262178754e-05
-2.40538309507825e-05
-3.0537940901008e-05
-1.13232998203043e-05
-1.50298422665783e-05
-1.62891873603939e-05
-9.75304927918844e-06
-2.09916401011807e-06
-5.55887010161889e-06
-1.23457788337116e-05
-3.23343911092767e-05
-2.33868772261751e-05
-1.12519309102574e-05
-1.39224703490976e-05
-2.95502431021553e-06
-3.20434275638505e-05
-2.29363972236636e-05
1.55605696133665e-06
-2.06904227764998e-05
-2.15472448612071e-06
-1.77747825112896e-05
-3.70449889136784e-06
-2.38156839581808e-05
-2.89426239328933e-05
-2.26337728681818e-05
-1.66201084674864e-05
-1.675477238517e-05
-1.61239965619454e-05
-1.15632638111105e-05
-2.43859178117719e-05
1.51720203279445e-06
-1.15634395609288e-05
-4.04042499474417e-06
-1.44183884757493e-05
-2.43937984032589e-05
-1.47555882561602e-05
-1.22004891777675e-05
-1.13409552691956e-05
-2.40050628869842e-05
-2.26222707014469e-06
-1.59544850932878e-05
-3.14442987449207e-05
-4.5263916623461e-06
-1.51612083255818e-05
-1.90756046570515e-05
8.85609233098554e-07
-2.51192147582433e-05
5.45206211497016e-06
-1.7025647017253e-05
-2.65048248185597e-05
-1.44693227816149e-05
-1.91967351955695e-05
-1.43729837387675e-05
-5.77792135108601e-06
-3.27198853338688e-05
-2.77205667303043e-05
-2.67193211442507e-05
-2.34836751568549e-05
-2.34752974575452e-05
-1.58108851562939e-06
-2.18977353643922e-05
-1.71151465294134e-05
-1.62012188724738e-05
-2.42862769143467e-06
-3.79440772003382e-05
-1.42868153382407e-05
-6.76248321161968e-06
-1.27238591661001e-05
-1.48603027541229e-05
-1.31403156881193e-05
1.06327086685764e-05
-1.45337296495563e-05
5.56440246012142e-06
-3.1067938034256e-05
-1.65247705261247e-05
-1.53575340016256e-05
-2.08360075850484e-05
-8.37411659694153e-06
-1.91456090947894e-05
-7.80458351480151e-06
-1.06846652688549e-05
-5.69649989126502e-06
-8.36537973851482e-07
-1.63558076090783e-05
-5.82158626821994e-06
1.78109397044952e-06
-1.00142521983821e-07
-9.76498082196343e-06
-1.60022639104898e-05
-2.34644466389518e-05
-2.49629205977109e-05
-1.00225311329303e-05
-1.19063893612389e-05
-9.01922501563472e-06
-2.60078819949292e-05
-2.98143896041594e-06
-9.4457695340068e-06
-1.34830662814968e-05
-1.29727221777693e-05
-4.34489348554224e-06
-1.50889596163863e-05
-2.06853302219433e-05
-2.37656913571185e-05
-2.00629992459327e-05
-2.03598548247459e-05
-7.75396850469017e-06
-1.87344350838056e-05
-1.59732910963715e-05
-1.39348877053125e-05
-1.97056761613584e-05
-1.01141721126743e-05
-1.91429411467791e-05
-2.98146705432116e-05
-1.46685916201719e-05
-2.06101401677295e-05
-1.3242364466525e-05
2.12276640791335e-06
-7.96054954729633e-06
-2.37712673403481e-05
-2.25833971910697e-05
-9.63367437413711e-06
-8.80124269901713e-06
-1.57498481199237e-05
-9.50544178872969e-06
-1.59504455408865e-05
-1.61391750148328e-05
-3.14435488324706e-05
-1.33284369845166e-05
-9.47322191764477e-06
-1.40057409942376e-05
-1.56686361793155e-05
-2.62747678682364e-05
-2.27624399180286e-05
-1.90117208292511e-05
-2.15071397296498e-05
-6.22230546159658e-06
-1.03322472553073e-05
-1.9860527827479e-05
-1.58161151663029e-05
-1.97946730578759e-05
-1.16764709235924e-05
-8.26403010673622e-06
-2.57416678447604e-05
-1.74423621909916e-05
-2.08910945011058e-05
-2.52409896499528e-05
-2.31706914980849e-05
-1.83920799667603e-05
-1.96629260326912e-06
-1.60371987478882e-05
8.49348331687126e-06
-1.8861995444214e-05
-2.02666980086204e-05
-2.11176821884054e-05
-1.03591044799986e-05
-3.30581516620687e-05
-1.93361443328112e-05
-1.81172204968417e-05
-1.59992179650307e-05
-2.13756964648286e-05
-7.81010122105161e-06
-2.39074888861956e-05
-1.69519442966471e-05
-8.54269100986491e-06
-1.1231881549401e-05
-1.90669879768718e-05
1.28422224615842e-05
-1.18644051795084e-05
-5.34678235917625e-06
-1.89362821509482e-05
-1.84900313116729e-05
-2.78177707263004e-05
-7.2746092693643e-06
-2.6624049554415e-05
-9.2923425002886e-06
-1.86949536504729e-05
-2.09864526938981e-05
1.06034625533593e-05
-2.50626790928917e-05
4.46965595029591e-06
-3.70747284258462e-07
-4.74981813430762e-06
-2.4696724868391e-05
-2.25577832841261e-05
-8.84555500984933e-06
-7.23095354970214e-06
-9.00136001792911e-06
-3.27912103049942e-05
-8.93854646354168e-06
-1.36486948025641e-05
-2.17304060008162e-05
-4.04929216927683e-06
-3.63913795927502e-05
-1.31248822601763e-05
-7.30469492733837e-06
-2.11310475470899e-05
-2.31512156385554e-05
-2.77639914469288e-05
-2.74962640184748e-05
-1.99619483096385e-05
-9.27697081771247e-06
-2.02496550545326e-05
-9.68766966785148e-06
-2.2701661661671e-05
-9.6597244883099e-06
-1.16527729120758e-05
-1.26449930175175e-05
2.65027075239157e-06
-2.27485585502015e-05
-9.05203779672879e-06
-1.38693869220816e-05
-1.42038897423301e-05
-1.49777451192295e-05
-2.1897908465015e-05
-2.08144351661774e-05
-1.98171700007244e-05
-2.46626648670018e-05
-1.35655863415356e-05
-2.12045330514202e-05
-1.29459455644594e-05
-1.46913631119062e-05
-3.49238231908265e-06
-2.31870511654521e-05
-8.73873642518041e-06
-2.27123573735994e-05
-1.36918301789007e-05
-3.22283583820346e-05
-1.09244572790198e-05
-1.71101340903806e-05
-1.71690542751207e-05
-1.30901679597674e-05
-2.27476581844618e-05
-1.63620837821978e-05
-2.74563622424088e-05
-2.19851722153028e-05
-1.51081721336955e-05
-6.51812967825395e-06
-2.85872679368077e-05
-1.64421743878241e-05
-1.03012864050813e-05
-3.59523854575513e-05
-6.96192118359339e-06
-4.47851862412863e-06
-2.4606954736457e-05
-2.89398915457978e-05
-2.07350949008327e-05
-1.6963484414495e-05
-5.20644752872536e-06
-5.35510360101161e-06
-2.5769627904441e-05
-1.48648516246236e-05
-1.97480269867798e-05
-4.55450052548533e-06
-9.35013659998116e-06
-1.24777809154611e-05
-1.67762599018526e-06
-9.1251846492418e-06
-2.98968288845127e-05
-8.74897099169047e-06
-9.92284670305135e-06
8.53613035711352e-06
4.18026091938534e-08
-1.12034187387896e-05
-1.70046229005781e-05
-2.50029057025786e-05
-1.05991544946809e-05
-6.36019262746797e-06
-3.28524359010708e-05
-1.07155385519003e-05
-3.53493198524032e-05
-9.48295680921984e-06
-1.52790304192959e-06
-5.60483466779547e-06
-1.63438792061549e-05
-3.55374290697354e-06
-1.13391197479669e-05
-1.83824951950653e-05
-4.14455970791694e-06
-2.29442622925325e-05
-2.962054063642e-05
-2.02833862940804e-05
-8.97621723591924e-06
-2.60614150209288e-05
-1.25589392543447e-05
-6.41946820798278e-06
-3.14266629195624e-05
-2.19608971633596e-05
-2.06175542874983e-05
4.38248637562094e-07
-1.04949627882541e-05
-7.94179177778912e-06
-2.55508570362589e-06
-1.54964185890238e-05
-1.65871816320268e-05
-8.01699524213126e-06
-1.98780856758911e-05
-1.51636629917417e-05
-2.05181772397785e-05
-2.35347336963704e-05
-2.57276347664663e-05
-2.60013200946304e-05
-1.15281756453949e-05
-4.56960275050411e-06
-2.37594145814828e-05
-7.82330388216579e-06
-6.24800082124854e-06
-6.4861730329545e-06
-2.47590360395791e-05
-1.87329645495234e-05
-1.49931808285701e-05
-6.96097174883776e-06
-3.99434611047357e-06
-1.84728896990377e-05
-1.50619246401923e-05
-1.48494078050681e-05
-1.66121688326456e-05
-1.13056776829828e-05
-8.25254793463391e-06
-8.76337867195273e-06
-2.15321685171777e-05
-2.53888115315481e-05
-2.35343557033805e-05
-2.85847064445169e-05
-4.18555474102483e-06
-1.53647410098616e-05
-1.03623808076908e-05
-1.54720792091961e-05
-2.21144702509808e-05
-2.56546750003127e-05
-1.45619095945008e-05
-6.61759247849317e-06
-1.55716481040966e-05
-3.09209569569894e-05
-1.92715053492442e-05
-2.01505093253041e-05
-9.31463429912612e-06
-2.56551464049958e-05
-1.82224558996822e-05
2.05837437694411e-06
-1.99256854698884e-05
-1.02763122221299e-05
-1.61196282639047e-05
-1.13907280950582e-05
-1.6914938957914e-05
-2.55456471115724e-05
-8.98434454429195e-06
-1.97673250058247e-05
-2.30412028901746e-05
-1.46717683968049e-05
-1.28700988842818e-05
-2.30168202537964e-05
-1.01255761863514e-05
-2.20638999416576e-05
-5.85433057169783e-06
-3.52161653460437e-06
-1.44000547076314e-05
-2.12680697294462e-05
-3.62745666886818e-06
-2.05096974518752e-05
-1.79250096139829e-05
-2.44868864599802e-05
-4.80941424424237e-06
-1.50032637341157e-05
-8.86001186995352e-06
-1.60568317194452e-05
-2.40300911932645e-05
-3.35818094971837e-05
-1.34310029814019e-05
-1.615446852432e-05
-2.19065947595083e-05
-9.98927614543919e-06
-2.32780409863724e-05
-8.23088053140236e-06
-1.20712259842287e-05
-2.86636810271786e-06
-2.15847133112055e-05
-1.32808706609076e-05
-1.19073203840435e-05
-5.80296936181215e-06
-2.69989859707668e-05
-6.31621243146217e-06
-8.61093365827752e-06
-5.67907794595514e-06
-1.41182836057875e-05
-2.79833108859843e-05
-1.43203752532356e-05
-4.10009224731204e-06
2.54947702622443e-06
-1.63409564688668e-05
-2.46014878215891e-05
-2.91430824071599e-05
-1.43715909611406e-05
-1.30203101115188e-05
-1.27627731321274e-05
-2.0858252986676e-05
-2.74221390878471e-05
-2.63628474210992e-05
-2.38448951747155e-05
-1.13154912838332e-05
-6.17475315721804e-06
-9.95845439254006e-06
-8.31030375708047e-06
-2.11503039718351e-05
-1.35742273337206e-05
-2.38400287285645e-05
-1.86479375297141e-05
-2.35876600275458e-05
5.30148447150101e-06
-3.13836447300314e-05
6.60361674644568e-06
-1.38273104607614e-05
-7.72465912732109e-06
-1.40247707770782e-06
-4.8808552518099e-06
-9.36746506644952e-06
-2.40182848713744e-05
-6.44621297944694e-06
-7.83572242196099e-07
-1.72325925306963e-05
-2.17447620561405e-05
-1.37971840912694e-05
-2.61450122556541e-05
-1.95912874340492e-05
-3.00352890190163e-05
-2.45429564947579e-05
-1.22704879842933e-05
-1.40215397787983e-05
-3.0170392764499e-05
-2.8830845876228e-05
-1.33893189293143e-05
-2.28902145560755e-05
-1.10961226803064e-05
-2.16027331887812e-05
-2.48555108918255e-05
-1.28793649898574e-05
-1.36484006226412e-05
-9.45717110798873e-06
-1.11823974916197e-05
-2.45021824700104e-05
-1.11240610318839e-05
-9.09850765333484e-06
-2.84701969436328e-05
-1.34139361098097e-05
-9.8225404022319e-06
-1.76368096575077e-05
-2.78732018683371e-05
-1.08803052448046e-05
-1.65749861262154e-05
-1.52633310456345e-05
-9.03945708570305e-06
-3.0543745898751e-06
-2.60659438746773e-05
-2.48665583150413e-05
-2.06196434376666e-05
-3.57891394868489e-06
-2.15010313347323e-05
8.29470610277027e-06
-1.9462207393105e-05
-2.09106932907957e-05
-3.45572534141513e-07
-3.73905467440591e-05
-8.5724498119402e-06
-2.34005431131319e-05
-1.40070522068599e-05
-1.29081962748204e-05
-2.00667557235153e-05
-4.65006042918292e-07
-1.16918207048583e-05
-1.50895672495942e-05
-1.03716850146632e-05
-1.53791193200703e-05
-6.01535414288844e-06
-2.73430297473306e-05
-1.10494978511735e-05
-1.85300181565299e-05
-3.38694563473746e-05
-1.36288084786252e-05
-1.7896673605754e-05
-3.42521195325651e-05
-1.20524138645995e-05
-1.01242951396271e-05
3.97110232199623e-06
-2.48359468062109e-05
-2.27853023806137e-05
-2.52642602121251e-06
-2.38095023273028e-05
-1.0716836030497e-05
-1.62421936300778e-05
1.72051422089197e-06
-2.65701147609282e-05
-2.9259641334935e-05
-2.09235393197956e-05
-1.54984906069216e-06
-2.2917549743972e-05
-1.55236172066464e-05
-9.30170611740036e-06
-5.26047392307821e-06
-1.53970130119445e-05
-3.33336403978235e-05
-1.42894630324759e-05
-1.38717465332654e-05
-3.27444408518124e-05
-1.87586605119311e-05
-2.53261521238775e-05
-1.80008920293357e-05
-1.77168429642435e-05
-2.51848550794309e-05
-1.92362876587173e-05
-1.39725998666313e-06
-6.74082943313316e-06
-6.3296949033099e-06
-4.38909493413223e-06
-1.8222667973843e-05
-6.77082102345218e-06
-1.04891280871854e-05
-2.1983565493068e-05
-6.86035671158531e-06
-2.91523299069756e-05
-7.98478501160036e-06
-3.32280396662105e-05
-2.64843193760341e-05
-2.36934901351637e-05
-1.7085524888432e-05
-1.50617454934463e-05
-1.62195005753941e-05
-4.3206406240036e-06
-2.4596802045539e-05
-1.58571010128226e-05
-3.9723829624245e-06
-1.85204675062457e-05
-7.71549659025761e-06
-2.29746902815966e-05
-2.37009751596005e-05
-1.41801927181336e-05
-1.67009120213865e-05
-1.71505982460347e-05
-1.84324424575663e-05
-1.11860065515485e-05
-1.39888793762601e-05
-8.92548153618062e-06
-1.45044889576844e-05
-3.0233600825605e-05
-1.40492559996183e-05
-1.38628465215978e-05
-5.91098569418567e-06
-1.88187898829717e-05
-2.54231231931618e-06
-1.2013321096386e-05
-1.81310237362057e-05
-1.53944867077203e-05
-1.39763891635733e-05
-1.83184307009216e-05
-1.58134217314245e-05
-1.23089700353748e-05
5.23456703471389e-06
-9.39438159961717e-06
-2.26902043975347e-05
-1.43279236653266e-05
-1.31687474938811e-06
-7.53445064406077e-06
4.05624981023924e-07
-1.46608257630016e-05
-1.4137093023658e-05
-4.54501195340671e-06
-2.40920194669979e-05
-1.48066316957088e-05
-1.04692747157156e-05
-9.24374552318929e-07
-3.18804025553309e-05
-4.47337726964061e-06
-9.06975310269193e-06
-2.71314817961116e-05
-3.10370619409293e-06
2.42582959593215e-06
-1.271167345218e-05
-1.48362975368262e-05
-2.78269740542475e-05
-2.28678896993951e-05
-9.96707431247283e-06
-2.31936169974292e-05
-1.11110491586707e-05
-1.92950649100312e-05
-1.94182144002761e-05
3.58548523371794e-06
1.5533428239278e-06
-3.12453081921071e-05
-3.19637500898723e-05
-1.21408683009236e-05
-1.35072428366092e-05
-2.22437137138311e-05
-1.98405066277186e-06
-2.95544660882013e-05
-2.60610940366115e-05
-9.24862396710076e-07
-2.30896662038458e-05
-3.83411684319589e-06
-7.41970247558299e-06
-7.48111719229339e-06
-4.04970697317084e-06
-2.05390214314514e-05
-1.81232041049915e-05
-7.66951794801996e-06
1.35239223879553e-06
-1.21440295317479e-05
-1.3335298130602e-05
-2.415676293119e-05
-1.74573772394098e-05
-1.35686199696588e-05
-1.60131366320956e-05
-3.40979640156518e-05
-1.25844561323734e-05
-2.48604819290786e-05
-1.81080949185046e-05
-1.65666160439382e-05
-1.02907722677963e-05
-1.95230821169218e-05
2.09830023169221e-06
-2.69005457157006e-05
-2.08501069331913e-05
-1.09245740648137e-05
-9.53092543232151e-06
-1.69008647891773e-05
-1.62308676727544e-05
-1.73263410683627e-05
-2.28179246165543e-05
-2.08963716059798e-05
-3.03699363023754e-05
-1.08975461056234e-05
-2.29805275142063e-05
3.98309698432806e-07
-2.75758173599871e-05
-1.75930361899826e-05
-1.46112614422351e-05
-4.85935283222216e-06
-1.97236268480724e-06
-2.11001189029618e-05
-8.97000669463001e-06
-2.8526147560982e-05
-2.54694914787647e-05
-3.32495540859187e-05
-1.17247317268619e-05
-8.20935174723524e-06
-2.34535824825435e-05
-3.65713558658574e-05
-2.52023284668594e-05
-4.70973179073898e-06
-2.91168896844249e-05
5.17708904420203e-06
-5.35499007550458e-06
1.08628104679824e-06
-1.49260188693334e-05
-1.44540737739842e-06
-1.07167817483207e-05
-1.80436779011431e-06
-1.8109654952108e-05
-2.56095302751822e-05
-1.01610713965984e-05
-2.36202472685814e-06
2.77483275569211e-06
-1.35441634083988e-05
-2.66978732001269e-05
-2.21368718036992e-05
-2.97879311255079e-05
-5.10591381335924e-06
-1.23717392098607e-05
-9.30451888976738e-06
-1.59842960856341e-05
-1.23073807915416e-05
-2.05540367572966e-05
-1.23045198804785e-05
-1.58729750224272e-06
-8.33720706012154e-06
-1.64753124724927e-05
-1.90337672963987e-05
-2.9633813741735e-05
-1.63971898982839e-05
-1.54560135480987e-05
-2.32821229364405e-05
-2.11270951012259e-05
-8.30521568837852e-06
-1.05721553896355e-05
-3.146713170858e-05
-1.34965856529628e-05
-3.05007191349998e-05
-1.29233103229582e-05
-2.44470558802324e-05
-1.30382018292868e-05
-1.32794538492099e-05
7.65749783473441e-07
-3.49158338305117e-05
-7.6768519561656e-06
-2.12433005406515e-05
-1.63609401630542e-05
-3.06067100448531e-05
-1.64310137933995e-05
-1.51318850214365e-05
-1.50000318701292e-05
-1.70081398865809e-05
-2.61685205597872e-05
-1.04558450326518e-05
-2.09716005634542e-05
-3.47963464491911e-06
-8.01102014734736e-06
-1.32852989681698e-05
-2.2725968971273e-05
-4.01153477232939e-06
-9.99038619699084e-06
-6.84691847434387e-06
-8.62968201053883e-06
-2.85408051294506e-05
-1.35622635423428e-05
-3.42279255249636e-05
-5.94242660657304e-06
-2.11283241331589e-05
-7.06713864654312e-08
-2.24590142634527e-05
-1.75246117331518e-05
-3.08391918326959e-05
-1.1064491437281e-05
-1.115522663481e-05
-9.16282475667833e-06
-1.85268655002113e-05
-1.73184438303516e-05
-6.4123176781201e-06
-2.43332119695342e-05
-2.75999019965697e-05
-2.25012963424674e-05
-7.13501052184427e-06
-2.57901714297154e-05
4.553059699107e-06
-1.43962042743023e-05
-4.62161029988998e-06
-3.30428596081102e-06
-1.84930407078076e-05
-1.8412189589584e-05
3.01973693652412e-07
-2.14468866136885e-05
-1.28722656012757e-05
-1.654861137445e-05
-2.47124746251417e-05
-1.58669748969771e-05
-1.57113234758886e-05
-2.34176694627153e-05
-2.03199633098266e-05
-2.97937303884975e-05
-2.65920224765002e-06
-1.80165471083084e-05
-1.74078287795856e-05
-8.07959956048768e-06
-2.17798183721092e-05
-1.97280455670339e-05
-2.08566125125757e-05
-1.13968252695736e-05
-1.70540982045695e-05
-1.23255301779829e-05
-1.21367546617853e-05
-1.53946200275652e-05
-1.05038714213409e-05
-8.66640486257545e-06
-1.00721571069058e-05
-2.22008283324795e-05
-1.4109018541138e-05
-9.1290195446975e-06
-1.94103565813177e-05
-1.82510302631699e-05
-2.4944796646895e-06
-1.21234007212482e-05
-9.1595104716727e-06
-2.21239121059682e-05
-1.43025670705334e-05
-1.3899151574063e-05
-3.3701750017155e-05
-8.32884436804327e-06
-2.52499435672243e-05
-2.35903243215272e-05
-7.46184600718511e-06
-2.12550998528956e-05
-6.96975654692821e-06
-1.75171966366343e-05
-2.0609488163483e-05
-1.75257930284211e-05
-2.18048915045454e-05
-1.40764979661993e-05
-5.49032284103162e-06
-1.94687500771781e-05
-3.50865955247426e-05
-1.38739809813509e-05
-1.51580215465236e-05
-2.37433163419489e-05
3.22723608233996e-06
-2.22003644796348e-05
-1.43143561738767e-05
-3.0010633348233e-05
-7.36421628645177e-06
-2.8583301227137e-05
-1.28297203691848e-05
-3.04987188654029e-05
-2.23461264740997e-05
-3.32129547570946e-05
-1.37085459893001e-05
-2.0762308485385e-05
-1.39578608840584e-05
-2.54273282296403e-05
-8.1092011319705e-06
-7.92462964066163e-06
-1.57272009567327e-05
-3.12535815183768e-05
-1.42611506310398e-05
-5.40168165538115e-06
-3.01525412492643e-05
-7.03702083657739e-06
-6.86662006668124e-06
-2.02160658459615e-05
-1.52588042367376e-05
-1.73950807309956e-05
-9.96434891843065e-06
-1.97751538779224e-05
6.71374918085319e-06
-8.00823239145566e-06
-7.0937824236195e-06
-1.09583168741871e-05
-1.53493075128867e-05
-1.06727329780842e-05
-2.31484957797112e-05
-8.33843318922152e-06
-9.70673320306637e-07
-3.0158308007755e-05
-1.77699569836832e-05
-2.01325217684457e-05
1.40453732544091e-05
-1.63494646475533e-05
-3.66663477399951e-05
1.45533684019718e-05
-1.11825554899751e-05
-4.1171742600268e-05
-3.41704166968092e-06
-8.8453225662854e-06
-2.08267197825545e-05
-9.40221343454086e-06
-8.29998370367006e-06
-1.51627476055792e-05
-9.01491078852267e-06
-1.70070328694823e-05
-2.37806003171435e-05
-3.19736141456207e-05
-2.66459757352509e-05
-1.48309711252259e-05
-2.8764156953681e-05
-1.22556444689576e-05
-1.8484482242176e-05
-2.61427263284004e-05
-8.54346497473451e-06
-1.20411107960008e-05
-1.40669345944543e-05
-1.70682887351605e-05
-2.18737825934144e-05
-2.4327232361716e-05
-1.64691591611044e-05
-2.23678457599113e-05
-1.56918415040156e-05
-1.08639572788922e-05
-3.32845453055774e-05
-5.00757532103792e-06
-1.02032760467428e-05
-8.92259007864463e-06
-3.42149201348833e-06
-1.81911862611258e-05
-2.84008115379249e-05
-1.93457730163467e-05
-1.06992410994312e-05
-6.09644703297168e-06
-2.53054758468689e-05
-7.33993226816438e-06
-1.64438891190615e-05
-1.11044422178092e-06
-2.91774802652228e-05
-2.26433962900496e-05
-7.96670142691553e-06
-1.42040888240568e-05
-1.41605266749858e-05
-1.63313399681579e-05
-1.72732678075345e-05
-1.63250378102041e-05
-1.66511539914103e-05
-1.45951424082627e-05
-1.97839236760831e-05
-1.85386591858779e-05
-8.47489308614289e-06
-1.2045470029758e-05
-8.72106215813258e-06
-1.5788448225142e-05
-2.02536765091479e-05
-2.23723526216646e-05
-2.772173464728e-05
-2.34444785951523e-05
-2.49666080660905e-06
-1.36890194291917e-05
-2.16158020885104e-05
-2.64642397980572e-05
-5.14010778937156e-06
-1.48997595574208e-05
-2.40441584946644e-05
-1.68900387571356e-05
-2.53233266108622e-05
-2.12843977619859e-07
-1.92701099765183e-05
-1.94694910219276e-05
-1.08563347466822e-06
-1.23247826223218e-05
9.47675349759363e-07
-2.44663747556898e-05
-4.81441904297615e-07
2.88236696482836e-06
-1.59807108421533e-05
-1.72876324225159e-05
-2.01394352344758e-05
-2.70578584247459e-05
-2.6339141625317e-05
-2.10845695251462e-05
-1.29454250840686e-05
-2.08711824777341e-05
-1.92048734131627e-05
-1.19427496391602e-05
-1.52999894551903e-05
-7.44542339326466e-06
-2.01518768707316e-05
-1.47915641315005e-05
-1.94498961344735e-05
-3.29878855948622e-05
-1.94345601607805e-05
-1.43141165507365e-06
-1.26193249807855e-05
-1.63129358610915e-05
-1.19383048378679e-05
-3.03122591545342e-05
-1.64280866252097e-05
-4.00003421253242e-06
-1.64626809755638e-05
-1.0134186259968e-05
-9.82539040108807e-06
-3.21052391089959e-05
-1.10090706707127e-05
-3.45762117242288e-05
-2.4906822787495e-05
-2.53495388343537e-05
-4.99759122680305e-06
-1.92583780805427e-05
-2.1724982478842e-05
-5.12746397412187e-06
8.13189921254041e-06
-1.08956157537816e-05
-1.4298392717605e-05
-2.25387220881539e-05
-2.74473834251905e-05
-1.06491617532826e-05
-1.51819139960151e-05
-1.10161780335493e-05
-1.54351332986147e-05
-9.09071783716553e-06
-1.56030233208997e-05
-2.10648354379964e-05
-1.6417098286209e-05
-4.21614355532026e-05
-1.70569297480725e-05
-8.24930143484624e-06
-1.32258164011974e-05
2.46621751404684e-06
-1.63708060020491e-05
-1.39935895257389e-06
-7.17209649632798e-06
-2.92031871762126e-05
-6.27825866634095e-08
-1.20803985040431e-05
-1.2965876410565e-05
-9.78622087093499e-06
-2.08824357296207e-05
-2.58670173884729e-05
-2.263808027898e-05
-1.96193074225529e-05
-6.21299624240373e-06
-1.7237392359389e-06
-2.07513514223431e-05
-2.6622921260283e-05
-9.63858496820788e-06
-5.7768018260634e-06
9.21213763491605e-08
-2.52297468033666e-06
-2.52158783717982e-05
-1.68656506855297e-05
-2.03599533058467e-05
-2.72493365854653e-05
-1.5439967461938e-05
-3.7552025268608e-05
-1.34726060546377e-05
-2.19950362482676e-05
-1.2903437128689e-05
-2.75479687936354e-05
-2.68469865215523e-05
-2.94087502625109e-05
-2.28125743133792e-05
-2.96088140819899e-05
-2.7099120920126e-05
-2.3692874238519e-05
-4.99590711253943e-06
-3.39457166203822e-05
-1.12556063790676e-06
-2.71130963607505e-05
-1.91166768650462e-05
-9.72162068075283e-06
-1.58181153653091e-05
-1.44049964781907e-05
-1.20607594544944e-05
-2.54390452174232e-05
-2.43540462311435e-05
-1.61717616843049e-07
-1.56398640854048e-05
-3.74219337614365e-05
-3.53596289306343e-06
-2.67593456209817e-05
-1.71669164933705e-05
-8.81494648916738e-06
-1.7662404798854e-05
-2.52155944493312e-05
-9.4575380503726e-06
-8.84365242167331e-06
-5.82947865055951e-06
-1.15369775724038e-05
-2.60389110131996e-06
2.12965645628684e-06
-1.49359394996309e-05
-1.08606584224005e-05
3.87675809987639e-07
-1.79192375536257e-05
-3.42222386623297e-05
-5.15540478335452e-06
-2.04116522352489e-05
-2.420854886342e-05
-1.54322971246679e-05
-1.99926577109595e-05
-1.26585042437023e-05
-1.8773925279221e-05
-1.90057429183507e-05
-5.9159817736908e-06
-1.306012134138e-05
-1.41729431196235e-05
-2.43791256194833e-05
-5.28125445310131e-06
-1.08696893112416e-05
-5.11251972509438e-06
-2.26242356540133e-05
-1.23797147256715e-05
-2.27444905603302e-05
-1.25652434671769e-05
-4.67057444290022e-06
-2.60710162942138e-05
-2.49157759994448e-05
-2.78374002823716e-05
-3.13488333347807e-05
-2.90943806927719e-05
6.10092596912108e-08
-1.71571819430138e-05
6.22232248823714e-07
-3.18534135655114e-05
-2.12934296834441e-05
-1.7265242051043e-05
-2.2612349822871e-05
2.47575143261185e-06
-2.20363740221722e-05
-2.44592254511341e-05
-1.58168273646301e-05
-9.03325231320005e-06
-3.13961346977347e-05
-1.26803559448705e-05
-1.54248430995831e-05
-2.20940290769326e-05
-2.18586680192245e-05
-2.26383440595173e-05
-2.37045951122954e-05
-2.88654140235648e-05
-1.28258157228266e-05
-1.60203043552948e-05
-3.60159699637756e-05
-2.80162529297904e-05
-1.37532253833927e-05
-3.31930409598259e-05
-8.0923203160265e-06
4.45074616976111e-06
-1.32271464041488e-05
-1.19194510624845e-06
-3.16307743347617e-06
-2.60478635459757e-06
-1.18415800056821e-05
-1.6556016476181e-05
-4.60860614224803e-06
-1.36724619720505e-05
-9.19235514536132e-06
-2.8109368695465e-05
2.22387747330181e-07
-2.90636548829846e-05
-2.24542568713831e-05
-7.51983773881574e-06
-2.52258912698744e-05
-2.0445504883658e-05
-2.03990742281908e-05
-2.1299928233081e-05
-2.67421236266148e-06
-1.85714255348093e-05
-1.83861910183437e-05
-1.65143886505319e-05
-2.13307452445079e-05
-2.17963512105332e-05
-4.56605712838334e-06
-8.99456613558818e-06
-1.12095713080762e-06
-8.14222935403605e-06
-2.34444468262629e-05
-1.0912531929962e-05
-1.79150132224041e-05
-5.09805474867303e-06
-2.62452863880618e-05
-3.06720615660867e-05
-2.29995888673438e-06
-2.44592847058817e-06
-3.3197185993975e-05
-1.26552435129782e-05
-1.31408033588826e-05
-2.28412979920033e-05
-1.74131028293965e-05
-7.17272808068364e-06
-1.35183170641047e-05
-2.30270930313492e-05
5.85584791076883e-07
9.16928988550587e-07
-3.07464573260031e-05
-1.55063130794302e-05
-1.40831586796104e-05
-1.26656236911913e-05
2.9004675974857e-06
-2.79830354371194e-05
-2.65158950553515e-05
-1.01854973240497e-05
-5.31035578264076e-06
-1.37656839177375e-05
-3.56282354087488e-05
-1.38806468080805e-05
-1.63639404662018e-05
-1.20449457001616e-05
-1.42139935942681e-05
-7.35815482722486e-06
-2.09713265338687e-05
-2.65768994497695e-05
-6.62666188631557e-06
-1.89301076185003e-05
-3.54566980562551e-05
6.51157477387334e-07
-6.25345758171633e-06
-2.344023750991e-05
-1.29658288039988e-05
-1.34657874835569e-05
-7.93677678560105e-06
-1.94343734160864e-05
-6.642150877108e-06
-2.30784511072737e-05
-1.30774338037227e-05
-1.42361455284795e-05
-2.38062436510975e-05
-2.71231380829082e-05
-1.34012404225025e-05
-1.20308400952003e-05
-2.79646956403099e-05
-1.70263933944103e-05
-2.44271626692117e-05
-1.67284922384872e-05
-1.93379959325218e-05
-6.34025250521924e-06
-2.80148183729724e-05
-4.83946482054271e-05
-9.90569074311963e-06
-1.54489334978159e-05
-1.92730868624637e-05
-1.87459764201844e-05
-2.48028965105712e-05
-2.17057117939013e-05
6.98604028504202e-06
-3.22972506293636e-05
-1.65278580110919e-05
-1.8943490531855e-05
-2.84721879717049e-05
-1.43166267377851e-05
-1.50882057897587e-05
2.70756410402911e-06
-1.06799350865932e-05
-3.66725309246653e-05
-2.42949598866587e-05
-9.2120342571026e-06
-9.34026637338722e-06
-1.52792634564428e-06
-1.24782351620792e-05
-7.18890108378039e-06
-1.90013594441414e-05
-8.9677438441614e-06
-1.08159819472679e-05
-2.78047261099676e-05
-1.80633225763e-05
-1.17656324581962e-05
-1.70501644297205e-05
-8.64747225579238e-06
-1.88818905930671e-05
-1.6142953740378e-05
-2.62342216423239e-05
-2.22295090819469e-05
-1.89488369445486e-05
-1.39739424758481e-05
-9.72627628646301e-06
-2.28270808467844e-05
-2.13604894244349e-05
-4.82329817647024e-06
-1.83948752149193e-05
-3.33624843300677e-06
-1.31161246286635e-05
-1.35123608795903e-05
3.73996948372316e-07
-1.02685580855613e-05
-1.01486749365998e-05
-1.08258193818944e-05
2.21555085302961e-06
-8.07339364399848e-06
-3.47464360531718e-05
-6.32506191891846e-06
-1.40870959036414e-05
-1.72210899374467e-05
-2.13439825263755e-05
-2.04016785269267e-05
-2.83692074064738e-05
-2.60663165768327e-05
-8.63130189206822e-06
-1.79890039959955e-05
-1.41002293812098e-05
-7.11303394043953e-06
-7.15002314726876e-06
-1.25653846877155e-05
-2.59138190339827e-05
-2.95037306866962e-05
3.56228724816495e-06
1.30107507590605e-06
-2.35441562176271e-05
-1.94219251766972e-05
-1.48659752607429e-05
-2.09732089820674e-05
-2.01051391149931e-05
-3.44443919624357e-05
-1.22233499594508e-05
-2.06371444061774e-05
-8.54839094003643e-06
-2.88140493495421e-05
-3.1538971580626e-05
-1.34347829065012e-05
-1.89756904017104e-05
-4.12464326718839e-05
-1.49689616413055e-05
-1.09528160355543e-05
-2.41216990332681e-05
-1.57705360538358e-05
-2.74177183894157e-05
-2.18630125152859e-05
-1.9860707922405e-05
-1.68198893852696e-05
-2.44822429065456e-05
-1.7015181868517e-05
-1.54985225831503e-05
-1.00277810299533e-05
8.91647435088064e-07
-1.78719744027917e-05
-2.92471054268706e-05
-6.56646286810349e-06
-1.47993990829741e-05
-3.77013826459574e-06
-2.41732844494187e-05
-2.77732957720846e-05
-1.16801872928861e-05
-1.95652060377228e-05
-2.22044001427242e-05
-1.14580771863994e-05
-1.42044140024962e-05
-2.24035453722609e-05
-2.23190980141952e-05
-1.27761595893095e-05
-1.85952110977877e-05
-2.1486524263994e-05
-3.09967860260194e-05
-7.97568508835325e-06
-2.34867446791713e-05
-6.89868921446706e-06
-1.31315264963219e-05
-1.68381852307706e-05
-1.06308838822696e-05
-5.11452292682525e-06
-1.02421248303112e-05
-1.62691851427846e-05
-1.43151916160487e-05
-2.23930788339781e-05
-1.52258749665583e-05
-1.9729652049965e-05
-1.04378884197147e-05
-3.00442089707053e-05
-1.66184710830475e-05
-1.90522860721557e-05
-5.77489571666932e-06
-2.53206423303686e-05
-2.54005635701536e-05
-5.20652777371764e-07
4.22378415236253e-06
-2.33586085922463e-05
1.4441651483665e-06
-1.60366565016876e-05
-3.11667964754977e-05
-1.61461936378722e-05
-7.48805855456669e-06
-1.59032691792674e-05
-1.22629288169017e-05
-3.49572301251454e-05
-1.69221973830694e-05
-1.09913224218147e-05
7.08294914714322e-07
-1.05383680345758e-05
-2.20868286958702e-05
-1.50362344035666e-05
-2.15501363227695e-05
4.55811316976259e-06
-1.13359633714486e-05
-1.00047988939378e-05
-1.59404567701066e-05
-2.24445302308516e-05
-3.25632540863287e-06
-2.01723006639894e-05
-1.463919328716e-05
-2.47169273001501e-05
-2.61230704573872e-05
-9.42933937059117e-06
-2.55868881941682e-05
-2.91007134242328e-05
-1.38766959612002e-05
-1.34211795061145e-05
-1.16905068945259e-05
-2.82765137178777e-05
-6.81884282343912e-06
-4.53536585303992e-05
-3.1415256086303e-05
7.18364078064918e-07
-1.47749434154723e-05
-9.77079065799848e-06
-2.76171258960168e-05
-9.51848848675821e-06
-1.23748193918145e-05
-2.12437868238736e-05
-1.83187447116568e-05
-1.97684157061359e-05
-2.25438480261184e-05
-2.46063988883805e-05
-2.2716789177542e-05
-1.0565000908858e-05
-2.32307942022445e-05
-1.11529126842364e-05
-3.27256052123946e-05
-2.91991284687638e-05
-1.7911450292307e-05
-8.82695890598911e-06
-1.60575377719063e-05
-1.66342829613893e-05
-1.55157976458903e-05
-8.00280987417445e-06
-1.72720045281082e-05
2.25265098692697e-05
-4.56835346640941e-06
-4.1927894897233e-05
-2.2767315031709e-05
-2.15005863715907e-05
-2.26978013779922e-05
-3.44969859576553e-05
-1.43637194623896e-05
-1.3164291728032e-05
-1.08015543812958e-06
-1.72350073964714e-05
-6.18489114078173e-06
-1.73131632866772e-05
-2.96805884308356e-05
-2.4068150641683e-05
-9.98191137511534e-06
-5.03047105245531e-06
-1.95158771650661e-05
-1.3285125355243e-05
-2.36555534274212e-05
-3.18281535177274e-05
-1.06337965893841e-05
-5.57192559517032e-06
1.3621863423377e-05
-1.59578264004186e-05
-2.22278110062899e-05
-1.83431884726003e-05
2.78346984816652e-07
-1.98528608460164e-05
-1.86470831357048e-05
-2.1169195911492e-05
-1.14048311934337e-05
-1.05073510037515e-05
-1.92114663704763e-06
-2.81144903663398e-05
-1.73669179038479e-05
-8.12252034314882e-06
-1.68867133332578e-05
3.07622069419382e-06
4.24517421065332e-06
-2.06153302584972e-05
-9.18512606477715e-06
-2.33994180827962e-05
-7.89394931942358e-06
-2.45329392252168e-05
-5.17920277008341e-06
-1.08462716524565e-05
-2.97523405306108e-05
-1.6272746656487e-05
-1.44942556875195e-05
-1.02771139608761e-05
-1.28693091972423e-05
-2.27817415561501e-05
-3.12463948564222e-05
5.61499266277779e-07
-1.98393721966097e-05
-2.31597574496102e-05
-1.91538941589605e-05
-8.19100779598859e-06
-1.08710570107947e-05
-4.08014806480004e-06
-1.21586768475601e-05
-1.49864536905174e-05
-2.063721391137e-05
-1.71178338934316e-05
-1.02746763886606e-05
-4.92448349856435e-06
-1.53160994540334e-05
-1.8786863885577e-05
-2.48152348287829e-05
-2.82259859584139e-05
-2.14571356311666e-05
-1.15428349105705e-05
-1.16277975150777e-05
-2.01936134545503e-05
-2.77763899130296e-05
-1.61951292754503e-05
-3.21563830573709e-05
-5.67987310784828e-06
-1.10138461503374e-05
-8.79367551126231e-06
-1.52729403272845e-05
-1.45158952084545e-05
-2.31862549605473e-05
-8.66865756816444e-06
-2.42617234237071e-05
-4.09671688360942e-06
-1.4312652716361e-05
-1.81378299556607e-05
-1.30779094935739e-05
-2.5272088784459e-05
1.87330640138052e-06
-1.36159726955034e-05
-2.47099381152664e-05
-3.6558201557399e-06
-5.70426965936699e-06
1.54935515895568e-05
-1.32765426695205e-05
-6.86573811784188e-06
-1.64578691592783e-05
-1.48215607367623e-05
-8.96129192501335e-06
-1.48348878175124e-05
-2.96794208804438e-06
-8.11593939495875e-07
-1.84324281877482e-05
-2.59799312351944e-05
-9.67443193168038e-06
-1.54687058677833e-05
-1.52106112917192e-05
-1.72423531710169e-05
-3.45403162530461e-05
-6.25634435876222e-07
-8.33760832745927e-06
-1.90076645713668e-05
-9.33319433515271e-07
-2.52112608994903e-05
-2.81669716509827e-05
-1.79964150769289e-05
-6.94081540914312e-06
-1.84485956497187e-05
-1.37157835493922e-05
-1.30423683899644e-05
-1.89124453447816e-05
-2.1229816864177e-06
-8.54476086957087e-06
-2.7245448150638e-05
-1.11254099364582e-05
-1.89250532348604e-05
-1.7652471707616e-05
1.40739492476753e-07
-9.85317632991672e-06
6.74784919513857e-06
-2.14455326559886e-05
-2.03317604179211e-05
-2.84640049441109e-05
-2.72885992579437e-05
-1.88233591535788e-06
-1.31791238803728e-05
1.0437817043254e-06
-1.88377668108925e-05
-1.29956805286877e-05
-1.45730296098826e-05
-2.45074146645029e-05
-1.99567097119629e-05
-1.77673386859693e-05
-2.34646459897635e-05
-6.85411389714995e-06
-8.21704864573328e-06
-1.76372412245015e-05
-2.14578136021808e-05
-1.65624083402682e-05
-3.48288930809145e-05
-2.79010886028841e-05
-7.15552784793529e-06
3.81108509433132e-06
-1.99498779030937e-05
3.62793226474567e-07
-1.10650900830734e-05
-2.27007854958685e-05
-4.52437054689132e-06
-1.52954698595731e-05
-2.4028547856986e-05
-5.82970067872743e-06
-1.49161440496517e-05
-2.7530013309885e-05
-2.07488632406115e-05
-8.79226848336935e-06
-1.97170214149418e-05
-3.1697347826411e-05
-1.69855753059441e-05
-1.15911763001415e-05
-1.43933776713855e-05
-8.03360346794155e-06
-1.4065958285408e-05
-1.81775761196699e-05
-8.06274831708003e-06
-1.1476606061909e-05
-2.75195048072414e-05
-2.28942804982425e-05
-1.51893804244038e-05
-7.15332360164003e-06
-2.85196590642973e-05
-1.84523135760816e-05
-1.74647738863316e-05
-1.91739806525547e-05
1.23817279907183e-06
-2.04933503651657e-05
-1.19726626667338e-05
-2.35480424726277e-05
-1.05282684753145e-05
-2.34285533931051e-05
-1.84710569307333e-05
-1.10386713918418e-05
-1.94027936911958e-05
-1.870928275448e-05
-6.12618031092297e-06
-1.45111706364683e-05
-2.39661850941649e-05
-6.60010103859327e-06
-2.1574096326197e-05
-1.77272972885919e-05
-7.73098862152768e-06
-8.13773980496946e-06
-1.7513693938936e-05
-1.81725522321106e-05
-1.74217518046259e-05
-1.52181337385124e-05
-2.33577079614382e-05
-1.4810807336771e-05
-9.9376376316222e-06
-1.97008195242157e-05
-1.92234893992017e-05
-3.92457599200155e-06
-2.18441071973015e-05
-9.69107275924466e-06
-1.19947717607103e-05
-2.30899791222781e-05
3.09318725796017e-07
-8.91133035397686e-06
-4.17706667003446e-07
-2.57774150378846e-05
-3.09671939031527e-05
-1.11193030883805e-05
-9.43338589181722e-06
-1.43315098364928e-05
-9.98223433730274e-06
-9.13818683529651e-06
-1.70121542162247e-05
-2.14419794963e-05
-1.33562002283621e-05
-2.54725078964156e-05
-2.49332470626696e-05
-2.4379135891892e-05
-2.90980280721817e-05
-9.95334410836836e-06
-3.35063308721035e-06
-1.43686138447062e-05
-2.14995409947269e-05
-2.02915465136862e-05
-1.86139068393137e-05
-2.31897409605166e-05
-1.39824050205724e-05
-1.9461256308261e-05
1.61379986452006e-05
-4.2280145064364e-06
-9.72493445042674e-06
-1.33063755184983e-05
-8.47291941992604e-06
-1.85019486659192e-05
-1.95662294380649e-05
-1.32659253212917e-05
-1.48808439548537e-05
-1.10881958489708e-05
-1.98940793157145e-05
-1.50159966007928e-05
-1.34691889620674e-05
-2.63298956977697e-05
-6.98653451184138e-07
-1.39937704212882e-05
-9.7304088529255e-06
-1.37869555812301e-05
-1.15610094068495e-05
-1.57131202798153e-05
-2.53763687954736e-05
-1.67179624341646e-05
-8.77690599399205e-06
-1.77058555282702e-05
-8.11179752381404e-06
6.10069107644115e-06
-4.45344203788511e-06
-3.44946329715658e-05
-2.47962804465552e-05
-3.83250818463467e-06
-3.54734701894562e-06
-1.90169707909848e-05
-1.43397265451912e-05
-1.26498914068107e-05
-2.4626815163652e-05
-1.05066278261253e-05
-1.32830041435618e-05
-1.32775234269319e-05
-1.9103554631839e-05
-2.62818139083884e-06
-2.30669636700195e-05
5.77881306176067e-06
-9.91521072474178e-06
-2.97989979713931e-05
-1.32474133206216e-05
-1.25054497354419e-05
-1.83341897278566e-05
-1.95712593246052e-05
-1.97780868702567e-05
-1.22012034507053e-05
-9.42181684404537e-06
-2.33915158901141e-05
-2.77276024170498e-05
-1.00073464135549e-05
-1.53769031141742e-06
-2.47556104429394e-05
-2.75767547985352e-05
-9.64608641191941e-06
-3.05319921424035e-05
7.87687844784116e-06
-1.00876301273715e-05
-1.61647133110743e-05
-2.66897082489098e-05
-2.02797957704876e-05
-6.27091362371111e-06
-1.43533340557614e-05
-2.23292284077778e-05
-2.32651005486446e-05
-1.60512241040568e-05
-9.24340433085872e-06
-6.4089863268248e-06
-1.00697792532887e-05
-1.07703818988181e-05
-2.01876131974138e-05
-1.24752006845519e-05
-1.46131814971449e-05
-2.92197337998172e-05
-2.62113474805537e-05
-1.39371369401832e-05
4.08942186829314e-07
-2.21981393178378e-05
-3.12498983641106e-05
-1.87757297995374e-05
-2.82015131286071e-07
-1.24452709858213e-05
-3.11195427530686e-05
-2.01857558697989e-05
-2.3740892602948e-05
-5.91726502179547e-06
-8.17809730244284e-06
-2.88548295713333e-05
-1.29496593390824e-05
-1.09794113596856e-05
-2.41209503738882e-05
-2.46552797725363e-06
-1.33893928580298e-05
-8.15638829292035e-07
-1.88374394976748e-05
-2.03901545557071e-05
-1.88042313794292e-05
-3.07461358042343e-05
-1.62287358803852e-05
-1.62809132143989e-05
-1.11452997324421e-05
-2.02828120397954e-05
-3.31396303013324e-05
-1.6578101330206e-05
-8.25584587463737e-06
-3.01235176596682e-05
-8.13431755195103e-06
-5.44086320123102e-06
-8.03352292705022e-07
-9.90475392078681e-06
-1.94148130398306e-05
-1.62207887301064e-05
-3.31365054781836e-05
-1.33075091960474e-05
-1.97903536274842e-05
-9.5086942858367e-06
3.41833498250236e-06
6.88037999086653e-07
3.68927600062457e-06
-6.63958424384777e-06
-2.24524115147167e-05
-1.92020781907616e-05
-1.38719432297361e-05
-9.87465494182724e-06
2.89298917221858e-06
-9.6038426289273e-06
-1.77806060348897e-05
-2.06007597774959e-05
-2.26843604198752e-05
-1.0897641617989e-05
-1.5653153578925e-05
-4.97322837970416e-06
3.28051799684553e-06
-1.71889995996157e-05
-7.3781425088952e-06
-9.88100477492276e-06
-2.07538029777565e-05
-1.82237098040039e-07
-2.18161559062739e-05
-2.87423252565558e-05
-2.63569377416857e-05
-1.85436489449399e-05
-6.20410717762462e-06
-7.64272410028731e-06
-9.00954951250989e-06
-2.09660096780728e-05
-1.18912118203384e-05
-8.92245710358942e-06
-1.79460044955438e-05
-7.6583517947914e-06
-1.22145801082492e-05
-3.65386821559753e-06
-2.17312462668841e-05
-1.2548264133348e-05
-2.2332872540649e-05
8.39619661075686e-07
-1.64909289337851e-05
-1.69638818573293e-05
-5.86893283267276e-06
-2.10242708129596e-05
-6.07799887396716e-06
-8.70664367925091e-06
-2.45960478607563e-05
-6.76952445911254e-06
-9.03727398554368e-06
-3.71699670741579e-05
-2.33626574955121e-05
-9.36684095195107e-06
-1.90083132089386e-05
-1.24623580333494e-05
-9.74635446783328e-06
-5.53123345303301e-06
-9.45132623657984e-06
-1.56422229250901e-05
-8.05809529130306e-06
-1.70624339905036e-05
-2.18161769724771e-05
-2.27743197673786e-05
-1.18842493165896e-05
2.10084414866717e-06
9.98252012014804e-07
4.10996033654187e-06
-1.27035616868995e-05
-1.79797514153525e-05
-1.82624283468165e-05
-2.03686120302199e-05
-7.05602665825078e-06
-2.70627754830739e-05
-3.9659870731259e-06
-1.26036462132638e-06
-9.21063432894094e-06
-1.08638603274806e-05
-5.33707117061527e-06
-1.38196449688243e-05
-1.78822099536816e-05
-1.59034319068374e-06
-1.20333521096339e-05
-2.01013059504454e-05
-1.82268803932688e-05
1.30109342100037e-05
-4.87353241558594e-06
3.67650311673665e-06
-1.63938819089778e-05
-2.46399560192516e-05
-3.60949512655863e-06
-9.33468413292514e-06
-2.77317507024616e-06
-9.79879739877019e-06
-1.66912909167407e-05
-1.97095051704786e-06
-3.25825977017431e-05
-2.2981106279543e-05
-2.4049833907966e-05
-2.36396475696905e-05
-1.87375887380132e-05
-2.35247025982209e-05
-2.91766424842788e-06
-8.40190624036329e-06
3.1300290468978e-06
-5.53674063758417e-06
-1.56436292490895e-05
-1.88938279390315e-05
-1.31773510147886e-05
-2.25733111029222e-05
-1.34586492164911e-05
-4.19044859925668e-06
-1.50677823567844e-05
-2.6061550127021e-05
-1.85437108253286e-05
-1.24682901787123e-05
-3.01065576533924e-05
-3.12124116424253e-05
-1.21200629659018e-05
-1.39478413175694e-05
-2.72145943709871e-05
-2.95225794971131e-06
-1.49697024636857e-05
-2.58258791379422e-05
-1.71316199431398e-05
-2.03290554441894e-05
-1.42242781716317e-07
-1.46894235266598e-05
6.5772396451652e-07
-1.68515303298524e-05
-1.23398079112844e-05
-1.10857898870578e-05
-2.29716050907964e-05
-1.27331677808115e-05
-1.94437479735458e-05
-1.66051882349631e-05
-2.18520399468879e-05
-1.43356542171081e-05
-3.26892492224518e-05
-1.96160676900671e-05
-2.79587338882184e-05
-2.11548674877539e-05
-1.05980698846652e-05
-1.04979430450457e-05
-1.41471563201537e-06
-1.67160064671567e-05
-1.32020268153738e-05
-1.85891707894546e-05
-2.25322566426436e-05
-9.68123578080284e-06
-1.93023349401923e-05
-2.26682446830264e-05
-1.44704494902862e-05
-1.85514714691824e-05
-8.37022733420963e-06
-1.59512863318971e-05
-3.75174749223283e-05
-1.73123802049945e-05
-3.21149370671912e-05
-7.42028264984332e-06
-1.53599126304296e-05
-2.65148240228918e-05
-1.35449226781159e-05
-2.20179828410724e-05
-2.39438781164795e-05
-1.7794052974455e-05
-7.47564561634095e-06
-1.57366561746873e-05
-1.72551587537001e-05
-1.76682806122352e-05
8.07340100435842e-07
8.16005751672919e-06
-1.25184249580757e-05
-3.45357260466706e-05
-3.27967110220246e-06
-3.57775816288581e-05
-2.41341599789911e-05
-1.36709330599874e-05
-6.60764731134065e-06
-1.52215695348001e-05
-4.15808972396068e-06
1.08082930689367e-06
-7.72442408284818e-06
-2.29023248416648e-05
-8.50315039675763e-06
-1.56208753625381e-05
-1.39007915699303e-05
6.93313843350751e-08
-2.73334622780064e-05
-6.49948723877421e-06
-1.64312402960654e-05
-1.45840110411505e-05
-2.21890616837714e-06
-6.97992351578105e-06
-2.08613192747613e-05
-1.28909294428033e-05
-2.02450268361036e-05
-2.3915481749448e-06
-9.61404687099225e-06
5.53845766103774e-06
-1.66228844100668e-06
-1.41735213501629e-05
-1.6794224676227e-05
-1.19440793134525e-05
-1.76283577227576e-05
-9.34056806365898e-06
-3.267915325671e-05
-1.89102765998863e-05
-3.57902802069822e-05
-2.49417852807004e-05
-1.13398395958385e-05
-1.6575028921823e-05
-7.76041408172326e-06
-5.53898871114763e-06
-1.17698010121462e-05
-1.98680436985283e-05
-2.47990998221079e-05
-1.13775823168388e-05
-1.31306513489655e-05
-7.51659960280798e-06
-2.04186609262133e-05
-7.63083180846437e-07
5.14305189838881e-06
-2.32353583365431e-05
-2.90087499127521e-05
-5.60585381186769e-06
-5.85669432341133e-06
-3.12010252739964e-05
-1.73924735379658e-05
-2.0137980062143e-05
-2.22376753054337e-05
-2.56064857971365e-05
-7.88211609758247e-07
-1.39052675064378e-05
-2.46137241021676e-05
-2.70682129866983e-05
-1.36325112197053e-05
-1.30065574839048e-05
-1.17511335860464e-05
-3.02601866525085e-06
-1.28788337759653e-05
-9.07649021425616e-06
-6.04885611034167e-06
-3.23399947191225e-05
7.81785124184125e-06
-4.71361873177882e-06
-1.35451743500391e-05
-1.63085852780956e-05
-6.54511418433265e-06
-2.33462820401874e-05
-1.25945894767754e-05
-1.97479246976831e-05
-1.10760204340953e-05
-1.97743154894629e-05
-3.88873505348899e-06
-2.80221053644848e-05
-7.70150531315597e-06
-2.07706778871508e-05
-3.14646857457084e-06
6.78044748877837e-06
6.28911761668521e-06
-3.70267823932722e-05
-1.12304085810949e-05
-1.93341290379993e-05
-1.55460009392194e-05
-8.72385413617888e-06
-1.05290210947915e-05
-1.04656897902763e-05
-1.88245837748827e-05
-2.3431628556992e-05
-4.0023458826328e-05
-1.65022001024521e-05
-1.93837174299837e-05
-2.99641368930296e-05
-1.60127016247139e-05
-5.87401648273937e-06
-1.66287609638049e-05
-1.99591934270743e-05
-2.22492730464823e-05
-9.51415931491762e-06
-1.74198121885172e-05
-1.75034254977349e-05
-2.43187830869797e-05
-8.699207782003e-06
-1.6232664844053e-05
-1.62627167292712e-05
-8.6249707776261e-06
-1.8037101344575e-05
-1.98473959174836e-05
-1.50298202591854e-05
-2.10004685704065e-05
-1.99167039917928e-05
-8.84095835185073e-06
-1.73088672745057e-05
-2.19354545729976e-05
-2.00904276352543e-05
-1.39083194305797e-05
-4.82958362682795e-06
-2.48622052056012e-05
-1.82428369707503e-05
-2.40995974643295e-05
-1.6478537205247e-05
4.26570492652761e-06
-1.23740574996528e-05
-2.34857965065893e-05
-3.25811101644919e-05
-1.27955228653586e-07
-2.75625295174178e-06
-1.17811514218562e-05
-1.10496770931856e-05
-1.25547130727194e-05
-2.87193507202886e-05
-3.52343784007678e-05
-9.58356757780187e-06
-4.30555153357467e-06
-2.35506981506813e-05
-1.60216508984735e-05
-3.83376521240822e-05
-1.55946196302198e-05
-1.40473632369193e-06
-1.5300494444124e-05
-1.85577332711001e-05
-2.1539962454645e-05
-1.20727140547164e-05
-1.49013554872542e-05
-7.39488086731471e-06
-2.29424747265756e-05
-7.20478224095173e-06
-2.8524462073546e-05
-3.04639713585586e-05
-5.42598281422373e-06
-2.36316020971669e-05
-6.16837199281259e-06
-2.86891372729842e-05
-2.80538516268507e-05
-1.44213436637703e-05
-1.44455082664769e-05
-1.17279167140576e-05
-1.63267816687537e-05
2.52563505600682e-08
5.86513993221913e-06
-8.9420160069735e-06
-1.15189809765799e-05
-2.49198250959437e-05
-1.79105443108897e-05
-6.76478165768224e-06
-2.29512794631944e-06
-7.95514426970532e-06
-1.65862489526995e-05
-2.24464576283673e-05
-7.21934898708755e-06
-4.67449273640348e-06
-7.07863608456105e-06
-1.45585229798146e-05
-3.90423400522652e-06
-3.14421134243083e-05
-2.28164222164204e-05
-1.64751473025439e-05
-1.77442787173457e-05
-8.83698187008278e-06
-2.26111546306143e-05
-1.38455054818105e-05
-2.00031592188834e-05
-1.65876399371727e-05
-1.52104191378088e-05
-1.51326320570875e-05
-1.92883304923515e-05
-1.06295336782006e-05
-1.36619906512509e-05
-2.35043243072935e-05
-1.62777159564622e-05
-3.05918678890435e-05
-1.69612056620955e-05
-4.56931538403238e-06
2.23884118105157e-06
-2.33418508443567e-05
-1.65838000105075e-05
-6.7307771313226e-06
-1.96929001685934e-05
-1.21352672252115e-05
-1.88919395498908e-05
-2.31647906096693e-05
-2.21098501420188e-05
-1.02487546971808e-05
-6.04864871157855e-06
-6.61767826203129e-06
-1.95459420343469e-05
-7.84360745947858e-06
4.65635798113955e-06
-3.19348891353868e-05
-9.28525908050827e-06
-2.39407245225131e-05
-8.42209788544365e-06
-1.78935174349448e-05
-1.38458545904603e-05
-2.66150443805004e-05
-2.8118681303067e-05
-1.49872275342761e-05
-3.48830312353323e-05
-2.15361445558279e-05
-1.58027772357529e-05
-3.16320178613269e-05
-2.72272555184595e-05
4.49656517367869e-06
-2.00948717122691e-05
-7.39671904023242e-06
-1.75289225286891e-05
-1.17105456451143e-05
-4.37148068587733e-06
-2.10485709689991e-05
-2.06789799585701e-05
-1.43410499884775e-05
-6.7104474431426e-06
-1.39069601899972e-05
-1.04014015997528e-05
-1.4058468864999e-05
-1.29157631805587e-05
-9.05522389546532e-06
-1.73680372618672e-07
-1.66717217341377e-05
-8.81405492299585e-06
-1.02362871481402e-05
-6.5040282684432e-06
-2.95748075565004e-05
-2.40978266218211e-05
-1.06423819748746e-05
-1.71052316156205e-05
-1.50775698582616e-05
-1.14417106925931e-05
-1.71331561194127e-05
-1.83711988397394e-05
-1.90005425414222e-05
-2.45887759387004e-05
-7.7206820115979e-06
-1.44044485472352e-05
-1.47961795388167e-05
-1.65414638236767e-05
-3.34674024003403e-05
-1.54418861687695e-05
4.4733665072265e-06
-1.7619045042329e-05
-1.14005599525503e-05
-4.3076358153206e-07
-1.25073611200746e-05
-1.31890006949114e-06
3.87903949643521e-06
-1.31989583019831e-05
-7.58853303619178e-06
-1.2452788928034e-05
-1.57622446279612e-05
-1.19870035079035e-05
-2.10343500257299e-05
-8.88963291611305e-06
-2.05843988774282e-05
-1.35147722954421e-05
-1.0548562737236e-06
1.78163081407106e-06
-1.15616009525751e-05
-1.33450600035076e-05
-3.74695808867785e-06
-4.18866083622839e-06
-8.48868366025429e-06
-3.10412220680445e-05
-2.41508463808855e-05
-3.07429496953433e-05
-2.18654842533655e-05
-1.17867015853983e-05
-1.17502451917784e-06
-9.29332781862895e-06
-1.09472920250975e-05
-1.82354304798261e-05
-1.26836228765111e-05
5.34485940855511e-07
-4.39924522614898e-06
-1.36898659386219e-05
-2.06158178486092e-05
-1.43979404772463e-05
-1.28240059364524e-05
-1.61222183609014e-05
-1.87875915362178e-05
-2.0216498637902e-05
-1.34776035433908e-05
-4.69613477302702e-06
-1.41170623853739e-05
-2.42851661103822e-05
-8.77363366075503e-06
-1.63300902584431e-05
-1.44942244596325e-05
-1.26867417988542e-05
4.30748515942766e-07
-1.97407147581608e-05
-2.78336337952886e-05
-1.32253194199248e-05
-1.34470971825097e-05
-2.81046040358176e-05
-2.23456281056293e-05
-1.81438282977251e-05
-1.02943425077755e-05
-1.26467463646051e-05
3.16663975718492e-06
-1.57123756049625e-05
1.8112061621019e-07
-2.9811757119841e-05
-2.12285274659963e-05
-3.94610512553199e-06
-1.85954365222912e-05
-1.76185836313311e-05
-1.124920098007e-05
-2.61595667177375e-05
-2.65987138870693e-06
2.51365283231397e-06
-2.94690044910208e-05
-2.12073795044937e-05
-5.69668913343823e-06
3.52358751964888e-06
-2.16841127670437e-06
-3.20201781281288e-05
-1.48809324355419e-05
-6.96191190141094e-06
-1.26596297604133e-05
-2.52042449029903e-05
-1.12681580055177e-05
-2.00007573201475e-06
-2.61555258156071e-05
-2.74094859224236e-05
-1.26552135379537e-05
-3.04392297995309e-05
-8.19843155525902e-06
-9.32949818762434e-06
-2.50239799612713e-05
-2.02794878590055e-05
-1.96726595605191e-05
5.26504661814417e-06
-1.45864922914733e-05
-1.91307054543461e-05
-1.48304811755392e-05
-2.28169538719328e-05
-4.15230445156723e-05
-1.24747271680522e-05
-1.97432944031505e-05
-8.12143294957603e-06
-1.16167270703036e-05
-2.1069596698865e-05
-1.91066914736336e-05
-2.1206262848552e-05
-2.6804763659762e-05
-1.52009215287237e-05
-2.74171424299264e-05
-1.16986302120012e-06
-1.57244980883185e-05
-1.2588202056854e-05
-7.87838018292771e-06
-1.0584199961695e-05
-1.80515654843771e-06
-8.28096046762861e-06
-2.99378711842816e-05
-3.77175220235001e-06
-2.00073156257655e-05
-2.37579988871832e-05
-6.86419070896333e-06
-2.30019029422128e-05
-7.02437834138809e-06
-1.77961537288904e-05
-1.2761910017413e-05
-2.98161423439173e-05
-1.86570544383087e-05
1.10619031608407e-08
2.44645131624447e-06
-3.31280516988594e-05
-1.01889684711048e-05
-3.42676965123419e-05
-2.91349047585424e-05
-9.76731081324444e-06
-2.40629958128513e-05
-6.10020038061151e-06
-8.88858590043508e-06
-2.66661646614785e-05
-3.82899775531446e-05
-1.87919632487636e-05
-9.65308371292881e-06
-7.16463115181561e-06
-2.66251089115397e-05
-1.32248131901973e-05
-5.10880416755282e-06
-3.65870136971452e-06
-2.35051895978061e-05
-2.05310608257922e-05
4.70992951730562e-06
-5.15050014846243e-06
3.52977448699796e-06
-1.01851449695275e-05
-1.3719372480432e-05
-6.63233382721109e-06
-1.52786508280598e-05
-9.23179746614155e-06
-1.48877550848137e-05
-3.15053062370275e-06
-1.9481477323049e-05
-9.37346520559752e-06
-1.35537370103762e-05
-1.34767595273415e-05
-8.69473097135939e-06
-1.97016842081434e-05
-1.26072592906808e-05
-1.07244197697522e-05
-1.0820542981424e-05
-1.67665833155929e-05
-2.5725290875019e-05
2.24846288255318e-08
-1.59248961552248e-05
-2.70159567177591e-05
-1.91699326230854e-05
-7.8310320485042e-06
-5.73513598911531e-06
-2.42021649648474e-05
-3.13512300644127e-05
-2.38400764362076e-05
-1.5208789348749e-05
-2.28372820697975e-05
5.62376882638691e-07
-6.20717354573565e-06
-1.73775282121838e-05
-1.5348913519364e-05
-1.89144143939349e-05
-1.26315773075916e-05
-4.1351073062276e-06
-1.3665612565585e-05
-5.03455506278815e-06
-2.13972923902739e-05
3.1171399846154e-06
-1.70277881287618e-05
-1.99151503024522e-05
-2.2471332618579e-05
-1.14452881678215e-05
-3.61924133245266e-06
-1.45061945629276e-05
-1.96185231056922e-05
-1.88110539167139e-05
-3.13677314846398e-05
-5.99807932000703e-06
3.46738014908736e-06
-2.01647812391143e-05
-1.25974939508674e-05
-7.37926057671978e-06
-1.7195530513958e-05
-2.22666072813028e-05
1.35392169994177e-05
-1.13745525733582e-05
-2.21649869251526e-05
-1.29430283550241e-05
-2.69004843390139e-05
-3.17580932499025e-05
-2.75224707614649e-05
-2.55708470302176e-05
-2.89923122501686e-05
-3.04426957699217e-05
-1.99813189363457e-05
-2.38861457969865e-05
3.60158014934796e-06
-1.66336269623294e-05
-1.18238084048409e-05
-3.36646743424752e-05
4.50465490604345e-06
-3.30599307453566e-05
-3.93920922831703e-05
-3.13426977233545e-05
-3.47482269113516e-06
-5.37164525237584e-06
-8.17063503495215e-06
-2.51793977420508e-05
-1.49095010228009e-05
-1.38713460922293e-05
-2.57555988827773e-05
-2.09648159453998e-05
-8.27253126340441e-06
-6.15970964557495e-06
-1.77233849183516e-05
-4.83032320238071e-06
-1.84765064641185e-05
-1.48714598794133e-05
-2.31881355661485e-05
-2.76124917304092e-05
-1.80705202778318e-05
-2.07537754859414e-05
-1.82516598784152e-05
-3.59003818306528e-06
-8.89172737333708e-06
-2.32328619905716e-05
-1.69719159594273e-05
-1.56161695206438e-05
-1.64857867629754e-05
-2.81798483186883e-05
-2.76820069978424e-05
-3.05807093500476e-05
-7.19379640231459e-06
-1.58446452462827e-05
-2.37878802811914e-05
-5.79967454783625e-06
-4.29070030533511e-06
-1.00992477827862e-05
-1.69441577471128e-05
-9.63952523406324e-06
-8.23204874606003e-06
-1.10316525500037e-05
-8.09840799963633e-06
-1.16244395912608e-05
-7.31439576453696e-06
1.03044026831244e-06
-1.94528780526475e-05
-2.71207933864337e-06
-1.38456279468952e-05
-6.96470409712517e-06
-3.18395535109965e-05
-2.82272877153614e-05
-1.70195554894993e-05
-1.44724204250773e-05
-3.16314340809172e-05
-4.68523552231153e-05
-1.05196915386865e-05
-6.71810858814138e-06
-1.35869071073836e-05
-4.15537772108169e-06
-3.34656318335826e-05
-1.52170890049133e-05
-1.47636510854622e-05
-4.50281236579117e-06
-1.59670476643101e-05
-2.59177442432943e-05
-2.52698604426451e-05
-1.00916620694345e-05
-1.10925161627111e-05
-2.69158037630289e-05
-4.58089831463907e-06
-1.29016427546159e-05
-2.48535175139082e-05
-1.35292240434903e-05
-4.56608727567393e-06
-1.56273503534859e-05
-1.19755082288361e-05
-1.49341200143447e-05
-7.91253752355179e-06
-1.1761397556182e-05
-7.5148030838096e-06
-1.65938874643544e-05
-1.60012169300084e-05
-3.57283062129521e-06
-2.47129965619733e-05
-1.70699502235806e-05
-1.55242340790122e-05
-1.95112609901762e-05
-1.134124237249e-05
-1.98679829348796e-05
-4.58043888312715e-06
-2.19243180110897e-06
1.67388276960968e-06
-2.34925445330217e-05
-2.4907401848647e-06
-1.3206108462444e-05
-2.220087055341e-05
-1.16191227007438e-05
-4.32440071346424e-07
-3.40534925276717e-05
-2.92557599851334e-05
-3.03402967480635e-05
-1.63161878822863e-05
-1.43275861045055e-05
-2.53304641252206e-05
-1.73864014715051e-05
-1.21853626786595e-05
-2.48227627191527e-07
-6.87841029112242e-06
-2.89087871446901e-05
-1.85092692188721e-05
3.04538478331858e-06
-1.98112520894311e-05
-2.06912503769702e-05
-1.45558485012242e-05
1.52095021751859e-06
-1.81604784095234e-05
-2.67733278209647e-05
-2.72820518655444e-05
-2.0781215106162e-05
-2.32254014853751e-05
-2.99606714965571e-05
-3.79351713693479e-05
-1.67430603017814e-05
-2.79885099762441e-05
-2.13398270249955e-05
-2.27710742026286e-05
-6.18898575805285e-06
-1.89261304639225e-05
-1.25290018113702e-05
-1.07680766517049e-05
-9.34489050422553e-06
-2.25618085798401e-05
-2.4551291791047e-06
-1.19460553730045e-05
-5.30540324227512e-06
-1.68944153910789e-05
-1.56821063951464e-05
-1.48564590514502e-05
-2.67239906261588e-05
-1.10267747729931e-05
-1.94358086920444e-05
-1.00809638862314e-05
-1.41951772568336e-05
-1.82763505553251e-05
-2.27371073847917e-05
-1.92118110350118e-05
-1.68702770559594e-05
-1.47387593855354e-05
-2.32579927286421e-05
-3.40870387448382e-05
-1.4749791633202e-05
-2.11223149423308e-06
-8.96563369406171e-06
-2.59421051699775e-06
-1.54075864718993e-05
-3.27984933727316e-05
-1.33642729679337e-05
-1.61860713128247e-05
-1.8313903199503e-05
-1.34240613519538e-05
-1.00809150648687e-05
-9.64021043699396e-06
-3.62614603683931e-05
-2.11453736316993e-05
-1.79720055274118e-05
-2.21449515367055e-05
-1.99900968097288e-05
-3.73231607633929e-05
-1.50745546726719e-05
-2.70722590283745e-05
-2.59206439321309e-05
4.24880990359501e-06
-2.22965345521699e-05
-3.1575662409316e-05
2.31882520141828e-06
-1.6686853717858e-05
-1.24767675056459e-05
-1.39820621856023e-05
-1.16606652793635e-05
-1.71633801229054e-05
-1.83472035249961e-05
-1.73095348140177e-05
-5.74901837372318e-06
-3.8609286986089e-06
-1.79772681386752e-05
-2.26948897559649e-05
-4.8512717849945e-06
-9.40495777536378e-06
-3.07120310845407e-05
-1.7888958145266e-05
-1.36066109620036e-05
-3.18856905672346e-05
-3.0742952764282e-05
-5.44395366720485e-06
-7.32887090157714e-06
-1.24890662068804e-05
-9.49780214280214e-06
-2.43437779769297e-05
-1.89416677213671e-05
-1.22821226732328e-05
-1.52038906062522e-05
-7.85104601712069e-06
-1.70571979395994e-05
2.71624396364229e-06
-2.01042845318719e-05
-3.25641391301999e-05
-2.16616966489159e-05
-1.98537450727167e-05
-1.29260677147686e-05
-5.93659820166309e-06
-1.88566289601581e-05
-1.30765852217122e-05
1.30890194218253e-06
-3.20374834889756e-05
-1.20041505458658e-05
-2.55628881645065e-05
-8.98561508816773e-07
-1.20593126361138e-05
-2.09551924897306e-05
-2.51356409963803e-06
-1.29298507632153e-05
-2.27469273777455e-05
-9.08397853386255e-06
-1.60606786546648e-05
-1.48719398059159e-05
1.63479631854539e-06
-2.890775304396e-05
-1.8819357484668e-05
-1.24019766631571e-05
-1.48363116321028e-05
-2.85086707240436e-05
-1.83026612008908e-05
-1.83447524232692e-05
-1.46891705284156e-05
-7.86256440166458e-06
-1.81197601011417e-05
-1.0565015831685e-05
-1.15395703909504e-05
