# Supplementary material for: Research on computational propagation and identification of mine microseismic signals based on deep learning
Source: PLoS One. 2025 Oct 22;20(10):e0334641. doi: 10.1371/journal.pone.0334641 (PMC12543183; doi:10.1371/journal.pone.0334641)
Supplement: S11 Data — (ZIP) [file pone.0334641.s011.zip › 000101100002603.xlsx_0.txt_24.txt.txt]

-1.70946928620671e-05
-1.52007597958059e-05
-1.63099773509091e-05
-1.06935383766779e-05
-1.3365726936945e-05
-2.21789893706438e-05
-1.14448214318154e-06
-2.12271414533476e-06
-3.98671036961384e-06
-1.45179425433148e-05
-1.32777339694229e-05
-1.99203642260085e-05
-1.39406977239393e-05
-1.52476440364495e-05
6.15645551150859e-06
-2.54926219311031e-05
-6.04227142220728e-06
-2.77743774107039e-05
-5.52608125923711e-06
5.55834135496795e-06
-2.70728644990286e-05
-7.43975859822389e-06
-1.55671095078382e-05
-8.31903991188368e-06
-1.72904647138375e-05
-1.76672576547246e-05
-1.1726603737385e-05
-1.64392740305336e-05
-1.32070790137618e-05
-1.1885621981821e-05
-3.48779326623602e-06
-1.64407883609461e-05
-1.55445462198379e-05
-3.5079087096282e-07
-2.24096010178304e-05
-1.49387961605681e-05
-2.64273867625756e-05
-4.64362550151643e-06
-9.2204391783963e-06
-2.73783990236422e-05
-8.34629020985104e-06
-6.02754411125143e-06
-3.66257269122017e-05
-2.59142102057253e-05
-1.42326286408143e-05
-5.61481248658387e-06
-9.11968673182319e-06
-7.80598040526826e-06
-2.75930546469216e-05
-7.16214143475409e-07
-7.82834863895911e-06
-8.78022374850483e-06
-2.1986763795229e-05
-1.41007959853405e-05
-1.51114161850054e-05
-7.00451710695147e-06
-3.06635067702908e-05
-1.0224719862649e-06
-1.18398075266351e-05
-2.32415671846589e-05
-2.28484034341136e-05
-1.76097211852855e-05
-1.56300528812913e-05
-5.62019460015778e-06
-1.72404493888075e-05
-2.19145738190878e-05
-2.95509496922631e-05
-1.55091569935915e-05
-1.57867858232416e-05
-1.66445281008368e-05
-1.27811069758247e-05
4.78727609637149e-06
-2.49123631433336e-05
-1.58824954693389e-05
-8.17148730058735e-06
-1.80133170501704e-05
-9.79163186774683e-06
-1.44004688975775e-05
-8.73592718713248e-06
-6.77097072244557e-06
-5.38060755329068e-06
1.70657455107965e-06
-1.97372441329059e-06
-2.07462548259203e-05
-4.11987438312852e-05
-2.21461581791714e-05
-1.30578053939126e-05
-1.75712533520019e-05
-8.87855517116573e-06
-2.51924891451577e-05
-1.78663467330875e-05
-1.14674442173928e-05
-3.09848520487187e-06
-2.71453240920747e-05
-1.75251055588616e-05
-4.48450421693731e-06
-3.18066251149525e-05
-1.86148377388773e-05
-8.20027604963214e-06
-1.03808697570061e-05
-1.91326050651198e-05
-1.61959300829845e-05
-1.45356070090245e-05
-6.55535254311868e-06
-2.12215568373958e-05
5.8875998688321e-06
-3.59241837400213e-06
-3.06035640575261e-05
-7.90812456369072e-06
-8.00916087154465e-06
-5.30902415557355e-06
-2.44834827238497e-05
9.15645824898382e-07
-2.3793655252722e-05
-1.05599859163435e-05
-4.7090926863961e-06
3.7782233288718e-06
-1.88327390965317e-05
-3.35622144129904e-06
-1.66662047944021e-05
-1.32212850766232e-05
-1.64554573096288e-05
-9.347695640264e-06
-3.42268521956366e-05
-1.08683124320646e-05
-2.14130287091014e-06
-1.27287413928459e-05
-6.07619432329127e-06
-1.15685721862699e-05
-1.3864638010793e-06
-3.07798004775489e-05
-2.16933091643772e-05
-2.16011371497115e-05
-2.6655002910017e-05
-3.18749138889837e-05
-6.60456900042458e-06
-3.70928380122145e-05
-7.81517217995754e-06
-1.02092507902969e-05
-2.81544063334929e-05
-1.14349866441581e-05
-1.63102954976041e-05
-2.76075981456507e-05
-6.96873094008032e-06
-1.06453915518908e-05
-9.95964229440254e-06
-2.48192418768595e-05
-3.19765501766807e-05
-1.36496057068577e-05
-1.08188387705082e-05
-1.3851704730714e-05
-2.13664690136355e-05
-2.29011773400331e-05
-1.754316933932e-05
-6.65272716745575e-06
-7.28906412071683e-06
-4.06460861465873e-06
-2.51959789515244e-07
-1.74145101592214e-05
-3.62644585189476e-05
2.67182540456667e-06
-6.21083428013649e-06
-1.2357626204774e-05
-2.15595163822846e-05
-1.42894239790063e-05
-1.93257244366223e-05
-1.94240502350262e-06
-1.99214770628006e-05
-1.72116705175631e-05
-2.36656429107142e-05
-2.70222005887329e-05
-4.03866523885737e-05
-3.21518563701725e-06
-1.27379617388529e-05
-3.99276630342942e-06
-1.78246868026079e-05
-4.6407262695054e-06
-1.13064190270799e-05
-7.50327330045203e-06
-8.95561303129784e-06
-7.92207132460586e-06
-2.0221923641099e-05
-3.08662231187281e-05
-4.0947664055754e-05
-1.71761010521902e-05
-1.3385132774875e-05
-3.14185327961114e-05
-1.69492075303961e-05
-7.03950684024714e-06
-5.72840534729593e-06
-1.12723529583746e-05
-1.16634979987758e-05
-1.15922575446715e-05
-1.56436593796956e-05
-8.955008039757e-06
-1.00389541328832e-05
-3.61758708177397e-06
-2.24140027125836e-05
-5.54232682338404e-06
-3.85203170162553e-06
-1.36580669428071e-05
-1.89752995575968e-05
-1.7586650282616e-05
-1.75765048197009e-06
-2.11323922216909e-05
-7.94047627939896e-06
-2.54356995346084e-05
-4.57259465550666e-05
-1.99353759719511e-05
-5.00364108156342e-06
-2.27686097763063e-05
-1.58881901024205e-05
-3.09404514568519e-05
-1.6719567251017e-05
-1.81328155072958e-05
-1.57194362576943e-05
-1.8158025082712e-06
-1.61836241651388e-05
-4.72058255280761e-06
-1.55239406599541e-05
-1.91422708808405e-05
-3.6024185796742e-06
-2.32596126289318e-05
-1.77985984112903e-05
-1.94005587351688e-05
-1.34511493587163e-05
-9.13085425878028e-06
-1.90176071037202e-05
6.8526867075127e-07
-1.2657193754175e-05
-2.05334139916946e-05
-1.78174981522281e-05
-1.48876581277115e-05
-2.61200332746682e-05
-1.82781295848584e-05
-7.82990459029009e-06
-5.59811817540598e-06
-1.69662421931999e-05
-6.11132512918695e-06
-4.02149508905443e-06
-1.59924148353761e-05
-2.62605386308799e-05
-2.10626374571205e-05
-1.86181607212402e-05
-1.1636073121763e-05
-2.67315852766633e-05
-2.46349860375198e-05
-1.1143779197557e-05
-2.39627670342678e-05
-1.55357643643069e-05
1.65227006888075e-06
-1.00203488621935e-05
-1.9773725935228e-05
-1.45572704003054e-05
-1.58075597487898e-05
-1.85748132564977e-05
-2.18241728072866e-05
-2.27587387495885e-05
-2.6192663542841e-05
-2.31323896485566e-05
-1.65453306034623e-05
-1.08990461536117e-05
-1.78343246704247e-05
-5.98519508125517e-06
-7.49541738073361e-06
-1.88072962007028e-05
-9.73137109391283e-06
-2.20161013028904e-05
-1.34763980301576e-05
-1.93864862950724e-05
-1.92600729635064e-05
3.81584253400722e-06
-5.80231265111686e-06
-1.9061718081095e-05
-1.37237155259071e-05
-3.47683200563481e-06
-3.73823994775706e-05
-4.30298211064589e-06
-5.07722162641894e-06
-2.83264614488346e-05
-3.43008758024094e-06
-2.37945227626714e-05
2.460435134889e-06
-4.88614109231723e-07
-1.69704196273677e-06
-2.10337019638525e-06
-9.70793998249958e-06
-1.46259727226456e-05
-1.99636723921497e-05
-1.20134952601648e-05
-7.8403757737364e-07
-6.51195764017862e-06
-1.69276604838659e-05
-1.5644422794514e-05
-2.40400365510544e-05
-4.36738012852736e-06
-7.09686216586942e-06
-1.7687675350192e-05
-1.26088286631125e-05
-5.48628003051244e-06
-2.05448428368587e-05
-2.06885202508263e-05
-1.0347241183633e-05
-1.08073504032876e-05
-2.43738297122146e-05
-1.76231076433915e-05
-1.97268020281509e-05
-2.1889374379771e-05
-1.58367481503432e-05
-3.37814002298423e-05
-1.48860983511647e-05
-2.15104732539001e-05
-1.37408666744049e-05
-2.17719823477808e-05
-1.0112748260223e-05
-1.72759045387247e-05
-8.16701507299737e-06
-1.84710923049417e-05
-9.89579820029292e-06
-2.05648395400767e-05
-1.68228854148315e-05
4.66221528439234e-06
-1.24798499387835e-06
6.08243137815361e-06
-1.68158875813403e-05
-9.89276083332621e-06
-1.449395860085e-05
-1.0774413427309e-05
-1.13290698557831e-05
-4.53427258301475e-06
-1.64171345997382e-05
-2.84348826336264e-05
-3.66966094195928e-06
-6.44445384436178e-06
3.60153299649283e-06
-3.51508620898037e-05
-1.36285325467324e-05
-1.74445493942248e-05
-1.49015600241525e-05
-1.75755305856886e-05
-2.28094610148152e-05
-2.21516793639497e-05
-6.90109825336557e-06
-7.90818724419001e-06
-1.59420285777737e-05
-2.71626417635139e-05
-1.10687665434982e-05
-1.03151933009206e-05
-2.58599434956387e-05
-2.47975920898587e-05
-3.3535680108722e-06
-1.57566108379019e-05
-2.45137254035437e-05
-1.44303391289681e-05
-2.28255412907353e-05
-1.84005905660425e-05
-8.94175793467209e-06
-2.61379298874712e-05
-2.67409903201753e-05
-1.73866943187703e-05
-1.92235526859157e-05
-1.01604031717411e-05
-1.00506457475974e-05
-1.95316940255283e-05
-1.42709048827907e-05
-1.00673625615467e-05
-1.20188562387824e-05
-9.37238558784299e-06
-4.97220845004964e-06
-1.1910707944852e-05
-3.00265416813874e-05
1.91849799942391e-06
-1.11685105599674e-05
-1.66427060543068e-05
-1.59234322547265e-05
-1.24318867885189e-05
-2.92483285842471e-05
-1.49112486035213e-05
-1.45058602742124e-05
8.61347635762642e-06
7.55942068774625e-06
-2.38088687062183e-05
-1.86657167585163e-05
-1.38608204001199e-05
-1.69531376794456e-05
-2.07138754274837e-05
-9.12339356877606e-06
-2.3073279450501e-05
-1.47855085277647e-05
-4.83213364139476e-06
-2.21826583717217e-05
-1.52956243911576e-05
-1.47232142606708e-05
-1.82758044394704e-05
-6.60787094105541e-06
-3.66121000799778e-05
-2.267617824237e-05
-1.53288787749124e-05
-1.86919104693774e-05
-4.23590418657107e-06
-1.52554721720164e-05
-1.85997415076828e-05
-8.84420692529131e-06
-2.48172397731733e-05
-1.125700822856e-05
-1.01501123716844e-05
-1.23673000336014e-05
-2.71584001200821e-05
-8.07484468285205e-06
-1.16469108911828e-05
-1.62066240485929e-05
-2.14529645732718e-05
-1.07865561289927e-05
-1.36361943027413e-05
-2.16567254677379e-05
2.66483028968697e-06
1.74267112646122e-06
-4.06622799885182e-06
-1.06535314185289e-05
-1.5111676420281e-05
-4.62626246397438e-06
-1.47535794027329e-05
-2.53258238997466e-05
-2.99980782471416e-05
-3.88496212798432e-06
-2.73336561479603e-05
-1.50777904017015e-05
-1.46645207565971e-05
-1.01976123561845e-05
-1.3261695541835e-06
-4.01990349661939e-06
-1.7819741296457e-05
-1.01499669628751e-05
-1.18361562205069e-05
-2.32652099001934e-05
-1.48423818268668e-05
-1.62903051649169e-05
-2.29137259664455e-05
-1.23625667300293e-05
-6.23794799995098e-06
-2.44034597064411e-05
-2.30272689265283e-05
-1.41723073705303e-05
-5.45215394329447e-06
-1.32133329662776e-06
-2.76470274164921e-05
-2.36470097607789e-05
-2.43002547087471e-05
-7.6349314156323e-06
-2.59078139407357e-05
-4.61683222875921e-05
-2.34842605797198e-05
-5.99233660538535e-06
-1.56076176514079e-05
-9.89292114602539e-06
-1.98469964079915e-05
-5.74231912462766e-06
-1.65271643812605e-05
-2.68353464241477e-05
-3.24453023843223e-05
-3.59442902014768e-06
-2.48115043148052e-05
-1.16980665093808e-05
-1.31037434714581e-05
-3.45927022697017e-05
-1.77189634111252e-06
-1.94722578706458e-05
-2.33787100080548e-05
-2.21320827665997e-05
-1.87773212631062e-05
-1.33715705474404e-05
-9.10933264080583e-06
-6.37901743740225e-06
-2.62219079758146e-05
-9.0545876824551e-06
-1.00376515224111e-05
-1.91272007193108e-06
-1.77312276876796e-05
-1.3104958447462e-05
-1.4109607854507e-05
-2.63101043523328e-05
-4.14243908630634e-06
-1.17083948531939e-05
-1.76552899840689e-05
-1.83322596294442e-05
-5.38509101693664e-08
-2.49827755587078e-05
-1.32686980612215e-05
6.82325956791594e-06
1.74806187553439e-06
-7.691654845255e-06
-9.59694548982986e-06
-9.08007324899366e-06
-1.76476765407899e-05
-7.94383269269533e-06
-2.1486914085585e-05
-1.40542248782011e-05
-9.53649183756661e-06
-9.28984283289103e-06
-1.62319989384607e-05
-2.00575371648698e-05
-1.49510065617227e-05
-9.10149138692244e-06
-1.77394510268456e-05
-1.44869176735493e-05
-1.03875028920269e-06
-9.93664216372783e-06
-1.29720431959323e-05
-2.88899364227367e-05
-1.79778660805939e-05
-2.22085743852269e-05
-1.07283369741093e-05
-5.03211310912299e-06
-1.84168038147812e-05
-1.6871489650028e-05
-2.95761495381297e-05
-1.97410545770528e-05
-1.74671903339679e-05
-2.357357043869e-05
-1.53610428262229e-05
-3.15175931044344e-06
-2.63912941814549e-05
-7.44772438670738e-06
7.96142256061445e-06
-1.2695605182711e-05
-6.09198322821765e-06
-2.19306969344648e-05
-1.90011464161495e-05
-2.00154604207293e-05
-1.70377442243398e-05
-2.16803349172258e-05
-1.61397401089483e-05
-1.94344754328435e-05
-1.71984826534128e-05
-2.00751484359028e-05
-1.49404961976825e-05
-1.91401135390837e-05
-7.544368719964e-06
-1.9180409225213e-05
-2.28533530474782e-05
-6.33015969994942e-06
-9.77684130391968e-06
-1.28349223219715e-05
-1.59358985830832e-05
-2.64825910784265e-05
-2.61428657301532e-05
-1.16022655310526e-05
-4.12783099635749e-06
-2.37071668779739e-05
-2.75989457432003e-05
-8.80099658857012e-06
-1.30769371005247e-05
-2.88446430474088e-05
-2.55120089239687e-05
-1.50210823399613e-05
7.98642431359001e-06
-9.72549904813778e-06
-3.09999017645437e-05
-3.83922994638359e-06
-1.12579012508398e-06
-2.06079897894619e-05
7.77744299221885e-06
-5.13342985951663e-06
-2.10105307472189e-05
-3.27576282593098e-06
-2.2411388684443e-05
-2.71495928024233e-05
-8.45130769076282e-06
-2.98741239040867e-05
-1.52055306592561e-05
-1.10807056909494e-05
-1.01936547405305e-05
3.32270680728004e-06
-1.72638634238416e-05
-2.45784347829644e-05
-1.26904448247248e-05
-1.90515281117559e-05
-1.84530741952646e-05
-2.21219383396603e-05
-9.82690637841315e-06
-1.0541798750746e-05
-9.3539508755061e-06
-2.0070870458232e-05
-5.2842366312183e-06
-6.57739305804162e-06
-3.26717282837663e-05
-6.27942758042781e-06
-1.65447521054726e-06
-8.84015193250528e-06
-3.27418370982893e-06
-1.25894527682443e-05
-8.08514661510752e-06
-9.79264230760021e-06
-1.7633150511879e-05
-1.64340204147558e-05
-3.7818374526682e-06
-5.67652093011645e-06
-3.01487352811565e-05
-2.24291002352977e-06
-4.22928126144391e-06
-1.91420652609055e-05
-6.27143244291952e-06
-1.35197674289429e-05
-1.04668517083332e-05
4.30380123731757e-06
-7.78834856017931e-06
-1.18966259450536e-05
7.82930664677078e-07
-1.56437469957415e-05
-2.89811387686221e-05
-1.71368453977019e-05
-8.20165655076567e-06
-1.14015650691682e-05
-1.93889117699013e-05
-3.00812151168226e-05
-8.58402519231681e-06
-4.48469912643431e-06
-2.20005798072817e-05
-1.79572261997168e-05
-1.38591601561484e-05
-6.33609675595138e-06
-2.14167505526121e-05
-3.53526801693365e-05
-2.09605582204838e-05
-1.89887583197094e-05
-7.74451350290257e-06
-1.37603037398901e-05
-6.2954143730529e-06
-1.17846466742256e-05
-2.01041965785693e-05
-2.68035960308427e-05
-2.08532286544673e-05
-2.38325304741614e-05
-8.14446727963171e-06
-1.64993001173608e-05
-3.6052722496216e-06
4.70944402781417e-06
-2.73435957573079e-05
-1.35823097256341e-05
-7.67362362328812e-06
-6.39498034867307e-06
-7.8050205540682e-06
-1.26632514722724e-05
-1.73546179513198e-05
-2.97369935510328e-05
-1.66810042481769e-05
-7.19510782922803e-06
-2.39539524455958e-05
-1.27652662490911e-05
-1.28652257240384e-05
-7.20233922801358e-06
-2.32816100968377e-05
-4.55970712663316e-06
-3.30836278322254e-05
-2.22350042871756e-05
-1.19785622562564e-05
-2.69325224163524e-05
-1.44721599561185e-05
-2.87598969694008e-05
-1.9058217525262e-05
-1.59247065317705e-05
-2.22252616633072e-05
-1.46678771714732e-05
1.05321941567447e-06
-8.75254061415526e-06
-1.66809674240882e-05
-1.0359099682539e-05
-1.94219922304702e-05
-1.72930818449451e-05
-3.06735419736573e-05
-4.65975465726857e-06
1.30722356987598e-06
-9.08832217462333e-06
-2.50723752367198e-05
-2.19703869336075e-05
-9.1912964845633e-06
-3.01034620827508e-06
-2.71234594738801e-05
-6.18436571104917e-07
-2.7570173045609e-06
-5.94075660716562e-06
8.01733906999244e-06
-2.30321607743862e-05
-9.72758601859495e-06
-1.02646434652529e-05
-7.77168975453865e-06
-2.80457344025291e-05
-1.72925194575991e-05
-1.15195025170915e-05
-2.14339910453694e-05
-4.9684524644306e-07
-8.74644417765482e-06
-3.009048548389e-06
-1.65491707548009e-05
-8.14434180573208e-06
-2.34684280121688e-05
-1.92873468951252e-05
-6.43615069787855e-06
-4.79987057620041e-06
-1.61514861624334e-05
-2.15701893467961e-05
-2.72877416107188e-05
-5.85692009473895e-06
-8.81077119977965e-06
-8.28620769244199e-06
-3.09752539205375e-05
-1.13806455119119e-05
-1.73397022432603e-05
-8.19671433702792e-06
-5.46245629926609e-06
-2.3341003886296e-05
-1.72118948454717e-05
-5.07984997225296e-06
-1.77609014358898e-05
-1.49190728950489e-05
-1.31239096415608e-05
-3.02030658855515e-05
6.00806403956241e-07
-5.5067170874864e-06
-1.11693585406e-05
-2.23857939939462e-05
-1.9270265425194e-05
-9.13251688341873e-06
-2.27303166508826e-06
-1.07990622046633e-05
-1.99715469489509e-05
-1.36362378840602e-05
-1.3951905634085e-05
-2.31288544680536e-05
3.46687637318408e-06
-1.54856725928719e-05
-2.15401998355421e-05
-9.09249187949297e-06
-2.11558115860916e-05
-1.60439431533049e-05
-3.55183260644698e-06
3.65233013169323e-06
-1.85119432186537e-05
-8.20719581060645e-06
-2.03528348162864e-05
-1.49721228333931e-06
-2.1216277316451e-06
-2.83209215750294e-05
-1.76880884075273e-05
-2.22287315191444e-05
-1.02265494154214e-05
-3.95349721739126e-06
-8.15859742473995e-06
-1.68332422699394e-05
-1.13228623074635e-05
-1.49380909292638e-05
-3.68787602461492e-05
-3.04900527229255e-05
-2.62094517561024e-05
-1.22165553780504e-05
-2.51841319005083e-05
-2.05871805677198e-05
-1.21393626168458e-05
-2.00762521993298e-05
-1.99189254712377e-05
-2.54607120077552e-05
-3.88676406534699e-07
-1.17778100356383e-05
-1.77988497756849e-05
-3.20399302797489e-05
-9.49020979444089e-06
-3.7262034260965e-05
-1.77278836163169e-05
-2.52137840438289e-06
-1.83629519172275e-05
-3.04962762791631e-05
-8.85041704727598e-06
1.08672159447463e-06
-3.0150529143814e-05
3.58880418740672e-06
-2.11380120033952e-05
-1.1127944979049e-05
-1.21053514556029e-05
-9.52113358008399e-06
-1.00658005979365e-05
6.82282114612374e-06
-1.6551495530728e-05
-1.55087466090321e-05
-9.41753950401004e-06
-2.68569580084273e-05
-1.92666606975537e-05
-1.2067688557596e-05
-1.19163142863518e-05
-1.84687959909988e-05
-1.37532499199525e-05
-9.67643746434116e-06
-2.2138309872522e-05
-2.45854431443689e-05
-1.42265438520006e-05
-1.54456410821561e-05
-5.89344178116378e-06
-9.48369638183855e-06
-2.11517807945755e-05
-1.6278183764915e-05
-1.45959943859772e-05
-2.83206358289462e-05
-2.22595083103638e-05
-3.87375252217613e-06
-2.45866526462435e-05
1.15793135686394e-06
-8.31727240695287e-06
-2.62079535853772e-05
-1.64674539198978e-05
-1.47175322802046e-05
-1.71907003644656e-05
-2.47144784931048e-05
-2.91601154855452e-05
-2.04643474276141e-05
-1.40642649786177e-05
-9.93405930519428e-06
-1.53634352584094e-05
-3.02253194272747e-05
-9.03775415683829e-06
-2.26440171899246e-05
-2.65289318847328e-05
-2.19813024042394e-05
-1.96258564970635e-05
-9.02614353734417e-06
-3.01892417138975e-05
-2.52639998647245e-05
-9.36449783274637e-06
-2.33230688645714e-05
-1.90668532343759e-05
-4.28972446207089e-06
-3.26905309717481e-05
-3.15286448701264e-05
-1.81908578413554e-05
1.62479049275071e-06
-1.47153318125758e-05
1.212473538394e-06
-7.31849535126872e-06
-1.42984217089374e-06
-2.22019664577449e-05
-8.04907398587335e-06
-2.10191581928955e-05
-2.71574428787467e-05
-4.96894727741551e-06
-1.11242289210854e-05
-2.55744394916929e-05
-2.60533553422696e-05
-2.05919003686825e-05
-6.84518537678169e-07
-1.98408811811068e-05
-2.94707639842962e-06
-8.12129334556588e-06
-2.58518199531111e-05
-8.20426166189894e-06
-4.91642077504317e-06
-1.88336614808747e-05
-1.11328679887018e-05
-8.47182953723653e-06
-4.33076420344457e-06
-1.73843393874836e-05
-2.11757654152268e-05
-1.26136039134057e-05
-1.74055478137626e-05
-9.46781709862849e-06
-4.16143899726274e-05
-2.1792019380819e-05
-6.81984995634206e-07
-8.49800614234302e-06
-1.92337535910125e-05
-3.53522604261115e-05
-1.49196609920135e-06
-3.42904003741476e-05
-1.12926245479989e-05
-1.32769252847738e-05
-6.67668358234607e-06
-1.59835311563869e-05
-2.53241766521675e-05
-1.75913287727638e-05
-1.44991853315654e-05
-1.43795608851358e-07
-8.12605940222807e-06
-2.90943397897037e-05
-2.38412566673163e-05
-1.85660080669616e-05
-2.02125810846833e-07
-2.03175148320146e-05
-1.93611604655638e-05
-1.68207818303096e-05
2.18123693356554e-06
-1.86746613994721e-05
-3.60150421064898e-05
-1.59556377719882e-05
3.70081924495289e-06
-9.37971422082252e-06
-2.41388832940006e-05
-1.07896401282582e-05
-3.43073844079206e-05
-1.29240349499297e-05
-3.43712415900286e-06
2.35169276643668e-06
-1.13822420151135e-05
-2.40431521024167e-05
-1.45051666708336e-05
-1.53828891505071e-05
-1.72948068457932e-05
-3.55934105329922e-06
-2.932542929601e-05
-3.07134694439395e-05
-3.40328697998376e-06
-3.5399322771535e-06
-1.36213740163879e-05
-1.14077661969836e-05
-8.16102377320251e-06
-1.81194514827328e-05
-3.19307050523378e-06
-2.24462749868575e-05
-3.48375972647101e-05
-2.64572467462163e-05
-2.35104021351024e-05
-1.15777052995998e-05
-1.11395411799442e-05
-5.7179902448885e-06
-1.86422170799801e-05
-9.8929925395818e-06
-2.63648315616849e-05
-1.64838872276295e-05
-1.12698895101329e-05
-1.98174945157196e-05
-6.6804202769639e-06
-2.45783516004436e-05
-1.7263919306858e-05
-2.62271535803666e-05
-1.07007188132162e-05
-6.50563012033484e-06
-1.79092974208071e-05
-6.67037217531271e-07
-3.52627929525745e-05
-2.33727658616419e-05
-8.69024738254491e-07
-1.61976723501983e-05
-2.5435828823247e-05
-1.90392450561312e-05
-4.80995291458062e-06
-2.05011265399414e-05
-1.13030506522946e-05
-9.7361705748583e-06
-2.97845450310069e-07
-9.34024339759569e-08
-1.02518598061239e-05
-2.72443243651346e-05
-2.16113847953304e-05
-1.19376443216167e-05
-3.2023754006352e-05
-8.53807113679293e-06
-7.77893287631853e-06
-1.41136060742382e-05
-1.06003399558513e-05
-9.97962619098688e-06
-1.12472046614714e-05
-1.18719616193286e-05
-2.39880029927384e-05
-7.34145902289063e-06
-1.13159039261661e-05
-1.23703709208327e-05
-2.30288511809603e-05
-1.14633094581977e-05
-1.70863877978398e-05
-1.31445171767821e-05
-2.66869846161187e-05
-1.55366856019982e-05
-4.73102188606134e-06
-1.15855075560705e-05
8.23470793693294e-06
-1.56788472351888e-05
-1.11256334636708e-05
-5.02050289721112e-06
-9.05871129909661e-06
-1.60432167071691e-05
-2.13114793919917e-05
-9.93201869301853e-06
-1.49304915416841e-05
-2.35601277163625e-05
-2.16078667441171e-05
-8.07186305962005e-06
-2.87162205711611e-05
-2.84534955882614e-05
9.32951468936445e-06
-6.60665380633571e-06
-1.7365654692049e-05
-2.62033438407857e-05
-7.77410420290898e-06
-1.81659130599824e-05
-2.02158909152321e-05
-2.90419003502951e-05
-2.66400398425448e-05
-1.89623519365192e-05
-6.51452703712723e-06
-1.77483619485911e-05
-1.37760120722402e-05
-1.83088033303355e-05
-9.64662888285366e-06
-1.2658748122727e-05
-1.26657021254691e-05
-2.08169585724207e-05
-6.23185337337095e-06
-1.25500318447202e-05
-2.12772740990436e-05
-1.33335134708088e-05
-1.16175798952541e-05
5.35832504674189e-06
-2.14860682418652e-05
-2.57237929044155e-05
-1.0926971070753e-05
-2.87063950276218e-05
-1.8830612793686e-05
-1.4908275858186e-05
-2.2437467232354e-05
-1.95224644662622e-05
-1.37757049976527e-05
-1.55888629823741e-05
-1.81450664475464e-05
-1.94397747130727e-05
-1.0269317575051e-05
-2.77933698038357e-05
-1.05679973194172e-05
-2.20925675336352e-05
-2.20755906385952e-05
-4.24494591364256e-06
-6.64296004809038e-06
-1.60657883398216e-05
2.67284225821397e-07
1.693805350101e-06
-6.34926797303029e-06
-1.34558133576996e-05
-5.47861078080711e-06
-4.08394776251388e-05
-8.67416217230466e-06
-2.00119489108009e-06
-2.03388152201077e-05
-9.66178205105713e-06
-2.27567152053108e-05
-1.88790060936563e-05
-2.29560061731442e-05
-1.39650414921048e-05
-2.93451723746336e-06
-1.86413888191444e-05
-2.75358584520071e-05
-1.6707079667418e-05
-8.44760052200661e-06
-1.90252075694576e-05
-4.54599759885052e-06
-2.44950882907506e-05
-1.77762432918037e-05
-1.5321365676833e-05
-2.5022445138591e-05
-2.26034492655039e-05
-2.49493342439623e-05
-8.83244119339129e-06
-1.05865643425371e-05
-1.56776081060524e-05
-2.01769268992357e-05
-7.487153787397e-06
-1.87531836391176e-05
-4.24357536338555e-06
-1.34140686764375e-05
-7.08403819763865e-06
-1.35661986473727e-05
-1.04617388699211e-05
-1.87499923400875e-05
-4.82467490227655e-06
-9.45251053808015e-06
-1.49736177839799e-05
-2.12092993031322e-05
-1.57101326215639e-05
-4.03148971511175e-05
-5.63079315182115e-06
-3.72139510922585e-06
-1.23996077313217e-05
-1.29162451912054e-05
-1.65605824797797e-05
-1.42954805204591e-05
-2.81409725220501e-05
-3.47475166437089e-05
-9.69540463864699e-06
-1.29709357107464e-05
-2.631752395079e-05
2.78916738175142e-06
-1.83815058965066e-05
-6.98104011891092e-06
-2.67843267463856e-05
-1.81971573873982e-05
-2.46982658957836e-05
-1.09848915387876e-05
-2.28618920632918e-05
-3.40346943097609e-05
-1.18474799577635e-05
-1.77727428853719e-05
-5.17218740888719e-06
-2.17763687275824e-05
-7.801521373874e-06
-1.61258524245191e-05
-1.85281912233138e-05
-6.69091325391621e-06
-9.47608434876079e-06
-1.35628157728825e-05
-2.37398629155736e-05
-9.05471249517179e-06
-1.39426262541541e-05
-2.61376132258211e-05
-3.01424259725962e-05
-9.89423354231289e-06
-1.66997484504891e-05
-1.29743308917608e-05
-1.00051872890161e-05
-5.65308931920346e-06
-1.32517604351177e-05
-1.61876915749174e-05
4.94194042506331e-06
-1.08756312932922e-05
-1.23605792573329e-05
-1.61548970415652e-05
-2.15494294281556e-05
-1.07760445186686e-05
2.73379307517672e-07
-1.24819239238582e-05
-2.20010242426539e-05
1.04155531801195e-06
-1.8459600910873e-05
-2.29093714587702e-05
-1.89276907318054e-05
-1.89413945671204e-05
1.77719577517513e-06
-1.23928392665225e-05
-6.82601664656868e-06
-9.15868102103746e-06
-4.83884056249508e-06
-2.24826762293032e-05
-2.75952550108665e-05
-8.66590566329961e-06
-2.03553855943308e-05
-3.23798659363482e-05
-6.29171978984866e-06
-7.11771473176224e-06
-6.27970170595173e-06
-1.05734556371641e-05
-8.03387587868834e-06
-9.56133138046291e-06
-1.63140881912311e-05
-4.91371550051491e-06
-2.06197962501449e-05
-1.9228728022258e-05
-2.97885479542611e-06
-2.28348525527164e-06
-2.19950107970691e-05
-1.36090668470211e-05
-9.54412793432069e-06
-1.4965818045417e-05
-2.06190070792027e-05
-2.4778208081774e-06
-4.15812825672701e-06
-2.01148614646103e-06
-6.52042463408231e-06
-2.19248355804417e-05
-1.41756869128687e-05
-6.64978812213018e-06
-6.52746624610575e-06
-1.66530544256173e-05
-1.91452053036247e-05
-1.84765668593615e-05
-2.55892915562208e-05
-2.65283308124065e-05
-6.22449396224244e-06
-9.92976960869132e-06
-2.71533806429588e-05
-2.08236459108006e-05
-3.80262586092571e-06
-1.88280310864706e-05
-1.00032082272571e-05
-1.54681820880805e-05
-3.69280600178175e-05
-7.08486374298238e-06
-2.5504453838801e-05
-2.16887061502095e-06
-1.62456641192078e-05
-2.25025497965705e-05
-3.08165424052328e-06
-4.9207798922757e-06
-2.52111243690773e-05
-1.56374726696965e-05
-1.63598927890989e-05
-8.66865723975964e-06
-1.32675409764104e-05
-1.45657358865247e-05
-1.10193813519093e-05
-5.82704985640652e-06
-1.71989713621363e-05
-7.3672288392373e-06
-1.66627329506478e-05
-5.75553668817408e-06
-1.14290411844966e-05
-9.57680125881903e-06
-1.30477696151242e-05
-2.42132963618164e-05
-1.80273806381788e-05
-6.66499144810364e-06
-1.40044186187585e-05
-3.11069287718798e-05
-2.4581652999726e-05
-1.65722909321212e-05
-1.36649789117092e-05
-1.7316634206876e-05
-1.48597967725939e-05
-1.68280145796989e-05
-1.59266312934049e-05
-1.75999228145288e-05
-2.74266876382537e-05
-8.08624859550117e-06
-1.82032863558764e-05
-1.50694071859644e-05
-1.12166286945429e-05
-4.93417160643212e-06
-2.04642328852588e-05
-1.15886173435695e-05
-8.22374874349069e-06
-1.97338499257571e-05
-2.0215379966585e-05
-1.41388779269211e-05
-1.90908791817999e-05
-2.84835297473388e-05
-1.61511132643484e-05
-1.17996192567842e-05
-2.00324043956964e-05
-1.67594540406839e-05
-1.55794059297394e-05
-1.69415714915518e-05
-1.78247762396266e-05
-2.22266427439596e-05
-2.53379760924987e-06
-2.53140915663673e-05
-2.02225969486045e-05
-1.41607044834573e-05
-2.63251936142246e-05
-1.20138258207538e-05
-2.0365540393721e-05
-9.75618715954955e-06
-1.83607821951127e-05
-2.20949538235447e-05
-1.96294207831883e-05
-5.53556314768843e-06
-1.38361986508681e-05
-1.99915801461193e-05
-6.77982860837154e-06
-1.94470367289344e-05
-2.49667202520694e-05
-2.15784280534883e-05
-2.38673994258958e-05
-3.32883465271842e-05
-2.09483776675393e-05
-1.01736560706663e-05
-1.45080783881946e-05
-1.6394153155761e-05
-1.70458416619087e-05
-2.27811102451643e-05
-5.36382777666397e-06
-7.15119638200482e-06
-1.39140215310455e-05
-1.4908495535878e-05
-5.64018923390394e-06
-1.65619290699112e-05
-7.69029593907732e-06
-2.29325956445001e-05
-1.50566109538237e-05
-1.36777052499685e-05
-1.00696617204393e-05
-6.81887994013601e-06
-4.89808320973986e-07
-1.55326719787194e-05
-1.45190555742178e-05
-1.45644194880304e-05
-1.45672618083304e-05
-3.35322103496334e-05
-8.63124839449076e-07
-2.39286513784803e-05
-1.00383365597706e-05
-3.18798668763839e-07
-8.86736159520972e-06
-1.04065882746262e-05
2.46395734503578e-06
-4.02758319028715e-06
-3.29827125298178e-05
-1.68159047762286e-05
-6.5796836499727e-06
-2.44683987825887e-05
-1.02283610421331e-05
-5.98397015060127e-06
-8.80395083396011e-06
-1.76989668797803e-05
-4.7093221668011e-06
-2.42275319971071e-07
-1.6264714711985e-05
-1.64271132949633e-05
-3.32589505393654e-05
-2.55291932318216e-05
-1.87699642129608e-06
-5.30835764980328e-06
-2.86526998067594e-05
-1.17818254074898e-05
-1.16917432226374e-05
-9.50127957595525e-06
-7.65424591189103e-06
-1.31488975809953e-05
8.85606333531833e-07
-3.1140455148469e-05
-2.6204230317148e-05
-1.35151062526143e-05
-1.23526928013981e-05
-1.31959227029409e-05
-2.24913286315605e-05
-2.58549642702902e-05
-1.47514728440262e-05
-6.61105867819648e-06
-2.16357652366027e-05
-2.62094443796965e-05
-1.3419808153477e-05
-2.72680623464542e-05
-1.63169801837677e-05
-2.0851406170301e-05
-2.12602412584518e-05
-2.07670837306332e-05
-3.66313147949531e-07
-8.49646291225077e-06
-1.23147315297008e-05
-1.59437225497334e-05
-5.48219987377049e-06
-1.5121369787452e-05
-1.50521864367387e-05
-6.56809245418669e-06
-1.11374306695614e-05
-6.65301976171427e-06
-1.26139729522627e-05
-3.43655090493099e-05
-1.90063527006365e-05
-2.55506175409624e-05
-3.60226651939532e-05
-1.24634057915132e-05
-9.31278419276265e-06
-1.2344065782538e-05
-2.1532832180423e-05
-1.48945978783901e-05
-1.24481234199419e-05
-1.40049523534728e-05
3.93622693618533e-06
2.4304192710951e-06
-1.18079324715923e-05
-1.88554149788438e-05
-4.58628871059327e-06
-1.07340691075782e-05
-1.21729722671969e-05
-1.01778105444701e-05
3.56130339563963e-06
-9.47288274049431e-06
-1.39465330470791e-05
-2.46428211686363e-05
-1.33710851825054e-05
-3.39081706817306e-05
-5.38092838821808e-06
-1.47098911815303e-05
-2.66542668668925e-05
-3.29821833736254e-06
-2.14964815354611e-05
-1.11690550227124e-05
2.35817392169025e-06
-1.86302721218073e-05
-1.57629594194906e-05
-1.73542474510278e-06
-1.20029425014942e-05
-1.99760235235278e-05
1.04457430930414e-06
-1.63924354918669e-05
-1.14811217626715e-05
-1.83737222919672e-05
3.09209875539086e-06
-1.33639165459485e-05
-1.69350135983312e-05
-8.49976548096173e-06
-2.11910384761976e-05
-8.75620714780164e-06
-1.34059638080844e-05
-1.1804630870797e-05
-1.70663981131131e-05
-1.37261243636067e-05
-1.83854502726971e-05
-1.37353788174937e-05
-1.64401478990924e-05
-3.14163196166792e-05
-2.83269817370474e-05
5.40416289888969e-07
-1.41412933017848e-05
-1.95847407282066e-05
-2.21234543387087e-06
-2.35100912133553e-05
-1.73404127412614e-05
-4.62223622791445e-06
-8.49100349016322e-06
-1.40405375254943e-05
-1.65442687443467e-05
-1.62333554622519e-05
-1.82322667088628e-05
-5.68837366509661e-06
-1.44166995982612e-05
-3.00513794278378e-05
-4.74148051362833e-06
1.77337542062466e-06
-8.98768362354063e-06
-1.57027590617016e-05
-1.00201202011219e-05
-7.04569852576272e-06
-1.38688282186104e-05
-1.71499764413276e-05
-1.80427522404946e-05
-1.78768195301843e-05
-1.43266778494831e-05
-1.46781056873933e-05
-1.52713405643714e-05
-1.90290092159214e-05
-1.74444713663319e-05
-7.01941241449313e-07
3.26796322249859e-07
-2.05851264807014e-05
-2.45141897035224e-05
-2.18269864553111e-05
-1.67646908315147e-05
-1.39804520420683e-05
-1.05640882368255e-05
-2.99557355146952e-05
-1.11692282680095e-05
-1.79900768967791e-05
-1.7394570957311e-05
-1.45490892568013e-05
-1.32398642036337e-05
-1.01965409806449e-05
-1.45675469021552e-05
-2.60472753621336e-07
-3.5519767415766e-05
-3.53273658938648e-06
-1.07835800699822e-05
-2.26377462048203e-05
-1.37007245944789e-05
-6.40569473009087e-06
-2.35776578559956e-05
-1.33326740414e-05
-4.15381423406661e-06
-1.22699226534819e-05
-1.63235329063608e-05
-2.34471561478158e-06
-1.06094195243671e-05
-2.48834128926355e-05
8.05694864823647e-06
-2.14101075732535e-05
-1.57265656978476e-05
-2.17372163401581e-05
-1.91585769815977e-05
-2.02481396993131e-05
-2.15358273768855e-05
-1.97617512758588e-05
-2.30809548290577e-06
-3.29321561014066e-05
-1.23225885556029e-05
-1.09014114931882e-05
-1.87519180907436e-05
1.14001076915994e-05
-1.37567047555018e-05
-2.93170294001025e-05
-1.24465547404288e-05
-3.22419678705732e-06
-1.87960667654059e-05
-3.75252374457052e-05
-1.41938391480674e-05
-2.16790670605714e-06
5.06267292582173e-06
-2.45218210956754e-05
-1.69689248110212e-06
-9.16242930513562e-06
-2.19144795609076e-06
-3.05600469626068e-06
-1.19041295532763e-05
-3.06341680723463e-05
-2.12921133689281e-06
-1.93721199979607e-05
-2.0777289453306e-05
-4.34640222158851e-06
-2.79018760533194e-05
-1.21816910714178e-05
-1.90846577004614e-05
-1.52548399697532e-05
8.48253326400353e-06
-8.93321463154306e-06
1.21085688305256e-05
-5.41082086301642e-06
-1.45012444802901e-05
-4.79784739625977e-06
-1.88729160224287e-05
-2.16143625577804e-05
1.28351266134408e-05
-5.0043186217535e-07
-1.27932609113457e-05
-1.04096265109983e-05
-2.06800768570106e-05
-2.89031840867651e-05
-2.0580337823806e-05
-1.13754186369168e-05
-2.7755310544564e-05
-1.71968494800733e-05
-2.63341071347253e-05
-1.91345107284956e-05
-2.75409126086424e-05
-2.02344962779057e-05
-1.40860014694009e-05
-1.75502646028557e-05
-1.63125736107634e-05
-2.78282159386242e-05
-2.8984296367035e-05
-1.59818928066169e-05
-1.07370515145607e-05
-1.46003917345441e-05
-7.16567146685512e-06
-1.45166701061043e-05
-1.89898095025328e-05
-7.00414757921407e-06
-1.48239255988845e-05
-8.16188438436014e-06
1.37053614215639e-06
-5.73678557444022e-06
-6.94431172439489e-06
-1.27996455898115e-05
-3.4382746652873e-05
-3.52019347471333e-05
-2.41298771250039e-05
-2.3735156155568e-05
-2.16831634468251e-05
-1.6909367771073e-05
-1.36600805971283e-05
-9.11658123951193e-06
-2.212968761254e-05
-3.44933152524847e-06
-3.07093859554174e-05
-1.19223694070909e-05
-1.8264084759499e-05
-2.71565995525667e-06
-2.81876389061128e-05
-1.26315659059266e-05
-8.0323961702764e-06
-2.13777480288842e-05
-6.08199480218599e-06
-4.54204362223089e-06
-2.15676274194505e-05
-1.4075224751942e-05
-4.37104525177441e-05
5.48716496395401e-06
-1.65282213845184e-05
-1.7935871442868e-05
-2.56337693406025e-05
-6.01647711149986e-06
-4.58051304111386e-06
-1.2855525971511e-05
-9.09798848999392e-06
2.51671668616171e-06
-3.28548098538018e-06
-2.24485502214657e-05
-1.09016733369639e-05
-1.7266404711796e-05
-1.09112250920169e-05
-1.58545150589211e-05
-3.34024507183951e-05
-2.50516582029491e-05
-2.72458024713358e-05
-8.14800680795608e-06
-1.60622158687268e-05
-1.6401677134477e-05
-2.80310294001126e-05
3.70432540575701e-06
-5.8547014511803e-06
-1.0054426512794e-05
-9.52138746146375e-06
-1.95108239924285e-05
-1.73610032205306e-05
-1.05513353633101e-05
1.03769668940637e-06
-3.27184806139244e-05
-5.90838218634888e-06
-1.29377056066195e-05
-1.03087554043281e-05
-8.16910250468042e-06
-1.46259221261045e-05
-2.61101975524969e-05
-1.99646787612244e-05
-2.54495890822619e-05
-1.58285497731227e-05
-2.35193395465179e-06
-6.96562167366582e-06
-1.43486091415104e-05
-6.54083794057154e-06
-2.26556450222082e-06
-3.77189101260005e-05
-8.10182725856445e-06
-1.38878776602039e-05
-3.01104497821253e-05
-6.44438846665196e-06
-1.78152152865687e-05
-2.87482841652052e-05
-6.12414586972053e-06
-1.05957346335025e-05
-2.2178507720373e-05
-2.37386992134913e-05
-6.89330919694824e-06
-2.94369659027763e-06
-1.62160421866363e-05
-1.26564454160569e-06
-1.94816257347966e-05
-2.14449380068788e-05
-2.5189899751005e-05
-2.03642151733813e-05
-2.00065495475015e-05
-2.03553777353859e-05
-9.07779283967495e-06
-1.41322798714999e-05
-3.97151171253618e-06
-1.78634093858968e-05
-1.84981030378863e-05
-1.09644222545496e-05
-2.89292034939122e-05
-1.52929802589883e-05
-6.57941423546127e-06
1.6261024334517e-06
-1.29454544569161e-05
-1.33666086614872e-05
-6.85745274032517e-06
-1.07357136582343e-05
-5.75694455737978e-06
-9.48192866567267e-06
-2.14915995154989e-05
-7.58870685607714e-07
-8.572667664631e-06
-1.52888613358394e-05
-1.16614009965094e-05
-2.05573302764912e-05
-1.3580027869094e-05
-1.80954048429628e-05
-1.54195875563927e-05
-8.82588086361129e-06
-1.07184133605356e-05
-3.19254126324244e-05
-2.13823610376947e-05
-7.26798281285174e-06
-2.32813146483997e-05
-8.78673202797882e-06
-2.98063837262785e-05
-4.15170471810193e-05
-9.0566057333681e-06
-1.29081133497271e-05
-1.11400714601148e-05
-1.18241893403847e-05
-2.18933047917939e-05
-1.24149657080033e-05
-6.18055707784272e-06
-1.72188398860608e-05
-3.33053764203067e-06
6.73824144088722e-06
-1.7101917772498e-05
-1.52330428810048e-05
-3.03027494783763e-05
-6.62891557035506e-06
-1.27298390506002e-05
-2.70932493072931e-05
7.00457248571926e-06
-2.08476875850171e-05
-1.21031314341888e-05
-1.38894641498735e-05
-5.82269969364001e-06
-3.15877250841662e-05
-2.78446191402893e-05
-1.61152151701092e-05
-1.83679590037639e-05
-1.67104324443365e-05
8.22491644128061e-06
-8.8088330611598e-06
-2.71823888227428e-05
-3.03996757436572e-05
-2.54101220017344e-05
-1.92869665346088e-05
-4.00881047792716e-05
3.89900952199897e-06
-9.09825300008551e-06
-6.5552372624294e-06
-8.24502620607249e-06
-1.28418239772359e-05
-2.53755589015526e-05
7.19450082795365e-07
-1.12252632265876e-05
-1.59573020712791e-05
-1.26818574693664e-05
-9.50560185230697e-06
-8.64010085040801e-06
-4.47014768641628e-06
-6.39022548137732e-06
-1.20412882205391e-05
-1.27300802082696e-05
-5.23127526280075e-06
-9.16227630751742e-06
-2.05191628024988e-05
-1.21942927982686e-05
3.71156725641088e-06
-6.48983067042277e-07
-1.28796111377427e-05
4.6950594252781e-06
2.45014753063896e-06
-2.35401190088366e-05
-1.17707710110402e-05
-5.01645902383988e-06
-1.37696819331149e-05
-2.34928249467447e-05
-3.08033783476183e-05
-1.43043241597506e-05
-1.16304204374265e-05
-1.15624110052633e-05
-1.4479921610902e-05
-1.67977686643741e-05
-1.23085116600188e-05
-2.24721301199371e-05
-9.58135108007341e-06
-1.60327340641987e-05
-1.60434657595447e-05
-1.52753272288864e-05
-8.89543308471285e-06
-2.61165396609373e-05
-2.31823358317162e-05
-1.75841705370475e-05
-1.67952089333689e-05
-3.10702797100197e-05
-1.86805638094561e-05
-1.20494559988696e-05
4.51153469003937e-07
2.73215327250043e-06
-1.32545288532214e-05
-1.96591955651455e-05
-1.60000840612513e-05
-2.1012283597971e-05
-2.01464675392862e-05
-1.36198865264336e-05
1.8416495435419e-06
1.2391877166312e-05
-2.84081240919177e-05
-8.60773160995362e-06
-1.58468598835484e-05
-1.28947146502243e-05
-1.84722547955023e-05
-3.67326519767354e-06
-1.40863438228876e-05
-1.18168361733199e-05
-1.10177068702623e-05
-2.84642968884343e-05
-3.98929610219494e-05
-2.71560118516707e-06
-1.19374409264979e-05
-2.87156736864575e-06
-8.43292417025179e-06
-8.82029305060059e-06
-1.2964162012263e-05
-1.14209185483346e-05
-2.89353249643606e-05
-7.62691631892753e-06
-2.30736493182277e-05
-1.7855926257748e-05
-2.19591083247831e-05
-3.53160401369778e-05
-1.46352350789695e-05
-8.00654895979402e-06
-1.92965554637289e-05
-1.49728347877386e-05
-1.42583101163433e-05
-2.37480350618898e-05
-2.72775742594144e-05
-6.96604831060684e-06
-1.6783357469615e-05
-1.77271852519205e-05
-1.1313173817249e-05
-1.19114505325527e-05
-6.81895255333982e-06
7.31572474364925e-07
-1.88329631357833e-05
-1.68679737150638e-05
-1.15590939608965e-05
-2.13875242089373e-05
3.26686193380709e-06
-3.39931285781746e-05
-1.17440283218367e-05
-1.4161108367065e-05
-1.12670455016946e-05
-2.14945242171483e-05
-2.6192337927388e-06
-5.6809690167714e-06
-1.96069625626946e-05
-1.40561135033182e-05
-8.04016872510567e-06
-7.79459394983248e-06
-1.39544272103826e-05
-1.10218742965881e-05
-1.26317160029725e-05
-1.40151609873168e-05
-2.29152535813991e-05
6.97540282834524e-06
-7.04300003838149e-06
-2.15891000360768e-05
-4.78746802008859e-06
-2.40827724522965e-05
-1.58403734918985e-05
-1.81306521682735e-05
-2.13350275699112e-05
-2.56092336397143e-05
-1.47961386095369e-05
-2.47280368419047e-05
-1.574158848987e-06
-2.01073955631037e-05
-2.62435332976137e-05
-9.13663318199683e-06
-1.75514374799835e-05
-1.11789557082487e-05
-1.25458177428246e-05
-1.34579624860813e-05
-2.98777572968701e-05
-5.86386215814376e-06
-3.41723683847071e-06
-2.20756673442183e-05
-1.67629429619779e-05
5.08938233454794e-06
-1.80883436200764e-05
-1.51183876636334e-06
-8.47394888553434e-06
-2.53012080481173e-05
-1.15169347438174e-06
-1.89760926022236e-05
-3.31375628615239e-05
-1.81331537922241e-05
-9.07313858076819e-06
-1.72941256433563e-05
-7.52240775099382e-06
-2.87295663041386e-05
-1.94082115677858e-05
-1.52932149706102e-05
-1.30333704078493e-05
-1.30633929025918e-05
-4.57036162258643e-06
-1.75072668729514e-06
-1.93971233456753e-05
-4.56595216494269e-06
-2.42778133729236e-05
-2.96946812237657e-06
-4.612866198398e-06
-8.80389616050515e-06
-1.52870345036775e-05
-2.70869304935469e-05
-9.04428820127434e-06
5.51171666233653e-06
-2.46810309127518e-05
-1.02079380341034e-05
-1.43532008188276e-05
-2.49375733682224e-05
-1.95038128656009e-05
-1.66898453505561e-05
-4.71834733341386e-07
-1.52115195935699e-05
-1.40355768091161e-05
-1.40073019412532e-05
-2.15674354146113e-05
-1.24414289111509e-05
-9.87107390401742e-06
-7.20266247842093e-06
-1.27712089420569e-05
-1.90376561005589e-05
-2.44454347382303e-05
-1.51528560252094e-05
-2.46945755211884e-05
-2.55211999449019e-05
-1.53771932924038e-05
-1.8496822288864e-05
-3.8003675128463e-05
-2.41593516558135e-05
-8.6388646503744e-06
-5.00319112822568e-06
-8.70129408566435e-06
-2.62311717587042e-05
-1.75993805746532e-06
-1.0784023945218e-05
-2.75323178805022e-05
-1.57787656930983e-05
-2.20838671124281e-05
-4.16208087818415e-05
-1.13134843265711e-05
-1.41310944919056e-05
-4.08042183294295e-05
-1.58723434881984e-05
-2.69345774360627e-05
-1.89383715727083e-05
-5.38895011756987e-06
-2.53456633807428e-06
-1.71625373270599e-05
-2.16752741588473e-05
-1.56106003734908e-05
-2.33791742935185e-05
-3.10489338348974e-05
-1.19083997037165e-05
-2.51556435511243e-05
-1.08038348966868e-05
-1.55553639276797e-05
-1.01307245818663e-05
-2.14354351788863e-05
-2.19509353967076e-05
-1.94220864780073e-05
-1.90001708188549e-05
-5.10723193368808e-06
-1.15765761406972e-05
-1.87457809771863e-05
-1.90598809972251e-05
-1.98995888954749e-05
-2.9881441246321e-05
-1.96121095734193e-05
-3.19452735964195e-05
1.67533912636448e-06
-2.13885951829866e-05
-1.92198671217189e-05
-9.09215509958778e-06
-1.10124545164388e-05
-9.22504190828336e-06
-1.21697709860717e-05
-1.87131980545299e-05
-2.54608110267474e-06
-2.21770757310842e-05
-2.49643762569293e-05
-2.55321368518295e-05
-8.09844121433711e-06
3.9546502298004e-06
-1.12575762926647e-05
-4.1892700956011e-06
1.649633836677e-06
-1.21902812781912e-05
-7.9752033559218e-06
-9.43800984249565e-06
-1.45915419955484e-05
-1.63807844686042e-05
-5.44627455288686e-06
-6.37622359316066e-06
-1.83075000690766e-05
-8.40853474371465e-06
-2.20463526085032e-05
-1.70550332344689e-05
-1.66326289809461e-05
-2.20622139727879e-06
-1.79393965625338e-05
-2.89383517496189e-05
-1.48036546258371e-05
-8.88038800354323e-06
-1.93474310762675e-05
-1.14881494068679e-05
-2.43902630017584e-05
2.6384358949006e-06
-8.50637080796869e-06
-1.1307695303345e-05
-2.26965313985841e-05
-2.13784492285207e-05
-2.82127444956999e-05
-7.4963613958907e-07
-5.25965437540395e-06
-6.47907848181315e-06
-2.36962125854967e-05
-2.44309889915749e-05
-2.08922602466173e-05
-1.99139588225453e-05
-1.3316180361412e-05
-2.91690120423547e-05
-1.53163065042498e-05
-1.67046437906e-05
-1.00532490526855e-05
-2.11595839430142e-05
-1.88330632177182e-05
-5.1662654498195e-06
-1.87042859189212e-05
-3.18045810071705e-05
-9.99710861888128e-06
-3.40988242417726e-06
6.83667719000613e-07
-1.83925670290202e-05
-2.1734986479412e-05
-4.897847930623e-06
-8.60812546523789e-06
-1.93605831104264e-05
-2.26144086804014e-05
-1.95022781800269e-05
-1.43012519174285e-05
-4.60629805040347e-06
-1.76034929762784e-05
-3.50224914367069e-06
-1.30498579651899e-05
-8.44059310995701e-06
-9.485791978969e-06
-1.98500962515977e-05
-1.84887929860437e-05
-1.08877917789831e-05
-1.79226209638807e-05
-1.92730730709645e-05
-1.91976867579044e-05
-1.26404400606975e-05
-7.00602167902793e-06
-1.33731450456645e-05
-1.19559013605767e-05
-1.58408888185965e-05
-1.74325060941908e-05
-1.64545623862817e-05
-1.75271846985957e-05
-1.11277146839422e-05
-2.66600984713149e-06
-1.76878075758434e-05
4.40120995901638e-07
-1.31883101090711e-05
-2.50067100240473e-05
-1.59334532654027e-06
-2.8973839547379e-05
-1.3576240140365e-05
-1.3568880388559e-05
-2.07236623079106e-05
-2.45291210005685e-05
-2.37963492787378e-05
-2.2721062400846e-05
-4.03143304392656e-06
-9.32465603416635e-07
-4.64744655630526e-06
-3.74254888767015e-05
-1.42250487304337e-05
-2.83649058012859e-05
-2.17922631938755e-05
-5.8022925050554e-06
4.86240748946002e-06
-1.45942671010889e-05
-1.59233812077911e-05
-8.57875506108636e-07
-1.11140880164162e-05
-2.90361866248069e-05
-1.36668107303403e-05
-2.75722133666496e-05
-1.25176520320207e-05
-9.87225296306778e-06
-2.44445824646134e-05
-2.68780752325531e-05
-9.00599342833375e-06
-2.86020555580289e-05
-8.2747404814721e-06
-1.79167814932974e-05
-1.72109057253249e-05
-8.86784635416551e-06
-1.3584632210873e-05
-1.01743895794109e-05
1.29697893341902e-06
-2.33798993150538e-05
-3.03218293320672e-05
9.44900188802729e-07
-1.63183539585075e-05
-2.98287525773732e-06
-1.47430409898533e-05
-2.11421574285339e-05
-3.06305242358157e-05
-1.5557559022839e-05
-1.8028137403138e-05
3.43559861946956e-06
-1.47321199113166e-05
-2.41941516484198e-05
-3.0707506346161e-05
-2.31462019988316e-05
-1.57621537011696e-05
-2.58346434430575e-05
-8.32394893643794e-06
-3.59104816448045e-05
-1.75251776394342e-05
-7.83006292573075e-06
6.06844763601925e-06
-1.7739352679792e-05
1.95521127303613e-07
-1.83047939509452e-05
-1.56182056888232e-05
-9.37115369660078e-07
-1.10741876121495e-05
-6.95042424224785e-07
-4.39064416638913e-06
-2.42742034471269e-05
-1.91175659765631e-05
-1.13203636844391e-05
-1.91558260004272e-05
-1.96624237938475e-05
-2.74788834759066e-05
-1.67429356024718e-05
-1.69558691606626e-05
-1.33341098554096e-05
-4.83665793662102e-06
-1.34548554799425e-05
5.48526348062484e-06
-2.02021021324966e-05
-1.03398754613533e-05
-1.72386518038954e-05
-1.21684676726952e-05
-3.63517382417421e-05
-1.44350147096533e-05
-1.74423686081188e-05
-2.0501692761316e-05
-1.39739456042166e-05
-1.18705581933656e-05
-2.31966431410108e-05
-3.15939833159572e-06
9.61265652507804e-07
-1.02034216376538e-05
-3.06091645199629e-06
5.95082682157558e-07
-2.2827156862452e-05
-1.64286371059652e-05
-9.99303627514187e-06
-1.05329278665809e-05
-1.96285088216257e-05
-3.59636194195623e-06
-1.52736474891322e-05
-2.66549718710017e-05
-1.22050352405196e-05
-1.90076737507118e-05
-1.0107706707754e-05
-1.00586964226587e-05
-2.77361642781381e-05
-1.8342582552809e-05
-1.6690531195977e-05
-6.424303337001e-06
-9.36543875869016e-06
-1.18375976084896e-05
-1.07355780194979e-05
-7.46164771039675e-06
-3.44965446071805e-06
-9.98127332302298e-06
-1.6523524342582e-05
-6.14528764621238e-06
-2.25356644636002e-05
-5.89887383966529e-06
-1.14515556439725e-05
-2.01492657171804e-05
-1.11048004262682e-05
-1.08947098794695e-05
-3.92467860093986e-05
-1.64638476139214e-05
-4.46596281131747e-06
-1.14213556080303e-05
-1.69815899704296e-05
-1.52139627676271e-05
-1.19130044356295e-05
-2.61554755586748e-05
-1.54746423181774e-05
1.05727808136743e-05
-2.43127249714841e-05
-1.26775034118532e-05
-2.008785884188e-05
-1.5974258863285e-05
-5.67234506773724e-06
-5.84606459525394e-06
-2.26131255502884e-05
-2.55153576577035e-06
5.9583419734563e-06
-1.99295340976761e-05
-1.37781009395331e-05
-2.11189903560077e-05
-3.42863677149497e-05
-1.73344985670618e-05
-1.51472338571372e-05
-3.26102161094419e-05
-5.77787835609343e-06
-8.88718199691911e-06
-2.33204632189701e-05
-1.29693230154393e-05
-5.10955734654624e-06
-1.47827116968755e-05
-1.62220129740276e-05
-1.00007580113746e-05
-2.63363419189905e-05
-2.81806861532864e-05
-1.63855165518813e-05
-4.97112923663372e-06
-2.73188251965997e-05
-1.53477751011072e-05
-3.58028691257905e-06
-1.21234593145987e-05
-2.14509659089783e-05
-2.55284238546244e-07
-1.60547505478375e-05
-2.42124121624907e-06
-1.55285152326627e-05
-2.16779017581885e-07
-1.61440343332982e-05
-1.22212911337425e-05
-7.27805865348077e-06
-1.03472833780165e-05
-1.72497691280279e-05
-1.31246698793298e-05
-1.0735407023419e-05
-1.22533912184826e-05
-1.1950896817536e-06
-2.21768929614075e-05
-1.54815702463437e-05
-1.88056102182541e-05
-8.08178984097224e-06
-1.19210367817834e-05
-3.07353269077637e-05
-1.7495595056947e-05
-2.5860790032549e-05
-1.33488814163735e-05
3.21188237939446e-06
-9.87054569211898e-06
-1.32105772149361e-05
-1.29702510599154e-05
-2.49415543130055e-05
-2.61063488012561e-05
-2.46090101023919e-05
-1.4383515986396e-05
-6.59311380317274e-06
-2.86850348899643e-05
-4.74163435803567e-06
-1.06638651809231e-05
-2.04922695327839e-05
-1.77305283243507e-05
-9.19229405175223e-06
-2.77015570291528e-05
-1.2817816996333e-06
-9.2586872217145e-06
-2.0589927917225e-05
-2.25450163483552e-05
-5.13610589730008e-06
-1.59770698302841e-06
-1.61591801324506e-05
-1.97295053906894e-05
-9.95422272024749e-06
-1.35362539032763e-05
-1.26407831451537e-05
-1.95506179564162e-05
8.41882249727246e-07
-4.7880609876819e-06
-1.83543392263253e-05
1.17277941509205e-06
-1.17113183419107e-05
-1.05901492906812e-05
-8.18611259976702e-06
-2.29068998391272e-05
-1.95445107003744e-05
-1.20710785832033e-05
-3.05481439793826e-05
-2.3320017537903e-05
-1.82871312694715e-05
-1.96179861143515e-05
6.58242918647313e-07
3.32506242344466e-06
-1.24798142816823e-05
-1.3076460116109e-05
-1.47060679560753e-05
-4.05420009667648e-06
-1.17975372141306e-05
-5.8150447687408e-06
-1.13051766797112e-05
-2.23031930811872e-05
-2.08721009207726e-05
1.27408638381521e-06
-1.02965251580674e-05
-1.24118345038557e-05
-2.16060234799443e-05
-2.39690260484586e-05
5.17043658855417e-06
-1.97378046408188e-05
-1.53442587802215e-05
-6.32311909934105e-06
-2.63455175781374e-05
-4.80198948797273e-06
-1.87404952882002e-05
-2.1063332192895e-05
-2.41733139706058e-05
-2.70586210038759e-05
-1.21820127483897e-05
-1.1314919353062e-05
-8.8405329225694e-06
-1.78574341309432e-05
-2.83845039571248e-05
-1.51756023831793e-05
-4.93460460951563e-06
-1.09821414267721e-05
-1.98817945728795e-05
-3.90244441612323e-05
-2.87814105799996e-05
-2.30964300132461e-05
-1.77871542253022e-05
-1.58635359587904e-05
-6.81672825893651e-06
-2.45930048533598e-05
-2.17029968305424e-05
-6.89206345583403e-06
-1.07376375814797e-05
7.86376484269032e-06
-3.11606908865179e-05
-1.98296833436067e-05
-9.48845016271112e-06
-2.51907548531346e-05
-1.41353890912719e-05
-1.87626750035252e-05
-7.13225493935158e-06
-4.87903749984789e-06
-1.85996314502378e-05
-6.05202465415771e-06
-9.32241860932797e-06
-3.39136154190762e-05
-1.64866934753287e-05
-1.80292934567666e-05
-2.05505408888632e-05
-2.04537737480313e-05
2.0888194473388e-06
9.02821641015014e-06
-2.55807443098532e-05
-1.42945393905605e-05
2.0760634913349e-07
-1.49227064158366e-05
-2.77824904352593e-05
-2.11477569423366e-06
-1.06485619742365e-05
-2.18268727505983e-05
-2.70099034719447e-05
-3.08985189300653e-05
-2.15986273279125e-05
-2.28116881593684e-05
1.27161800946667e-06
-1.6837298716401e-05
-1.30803934688866e-05
-9.078502039399e-06
-3.33114188178649e-05
-1.80205511317475e-07
-7.47749163322116e-06
-2.27722271211449e-05
-1.69865903430673e-05
-2.6390509612328e-05
-1.2993514904378e-05
-2.03459761270137e-05
-1.61520387521438e-05
-1.09774377174645e-05
-1.00358805328596e-05
-2.46487314543683e-05
-5.98990883749369e-06
-1.11084829333289e-05
-3.56780572450819e-06
-2.59485199969778e-06
-1.23927726290334e-05
-1.48322933887746e-05
9.81801342455396e-06
-1.73784163085476e-05
-2.70266415252692e-05
-1.76858617827095e-05
-1.84809460484185e-05
-7.52510338373183e-06
-4.36742990274133e-06
4.83826902841785e-06
-3.92628880196474e-06
-6.47065438372703e-06
-2.03840576420906e-05
-1.04197387703895e-05
-1.24575827466059e-05
-3.06208126297804e-05
-2.05632931829836e-05
-1.46987800281465e-05
-1.04877335536506e-05
-2.761869823357e-05
1.3093656919676e-05
-1.0816985854278e-05
-3.51272101196652e-05
-9.23597304918437e-06
-3.41796294289081e-05
-2.93050664110335e-05
-1.6077300827951e-06
-2.08851252119483e-05
-2.29205531675864e-05
-1.71921425997149e-05
-1.67815092994851e-05
-2.18892964740481e-05
-2.57377107126131e-05
-2.27406071458048e-05
-1.18824998322782e-05
-2.41317909937951e-05
-7.55697278569742e-06
-9.46058221385573e-06
6.79075487667455e-06
-3.53198194260728e-05
-6.06291330238297e-07
-1.33188896945405e-05
-2.81381096535534e-05
-1.96927653116666e-05
-1.75196401536297e-05
-7.60020723664039e-06
-2.37208466374411e-05
-2.44192197090288e-05
-1.45999770282555e-05
-1.01221833424677e-05
-9.56806606876097e-06
-3.02765847570649e-05
-2.04825379108382e-05
-3.92371118705592e-06
-2.12821670041946e-05
-1.03116057408781e-05
-1.31575457691627e-05
-8.41722258684598e-06
-4.90589538846772e-06
-2.33294576739153e-05
-5.95244001521579e-06
-2.10617765036862e-05
-3.34252620931573e-05
-2.04085520080385e-05
-1.19422540234651e-05
-2.53765122014778e-05
-9.59922831959783e-06
-2.14620632284977e-05
-1.61794779336364e-05
7.96664999788489e-06
3.661413414558e-06
-1.74094300053757e-05
1.62314651620292e-06
-9.56368139250647e-06
-6.98402093302505e-06
-1.08496223880544e-05
-7.81661666760814e-06
-1.6058674465062e-05
-2.3518940555163e-05
-2.70064159661193e-05
-1.62478874937493e-05
-1.33521644197431e-05
-1.52701146234242e-05
-2.98886468818427e-05
-1.53533712679335e-05
-6.12411540945117e-06
-1.5018222629206e-05
-1.73860997583922e-05
4.62650998837685e-06
-1.85205012302573e-05
-1.54452858111125e-05
-1.90179298915184e-05
-2.30148211088985e-05
-6.75998642021388e-06
-1.83295896993573e-05
-3.52754193915586e-05
4.26785478384738e-06
2.47966888933634e-06
-1.08342493990865e-05
-1.97684195452538e-05
-6.93673529875709e-06
-2.33368755351628e-05
-1.84251652428238e-05
-1.50220056601308e-05
-1.00470070307716e-05
-4.93067079323172e-06
-2.47320891563491e-06
9.5347459313244e-07
-2.4156570900012e-05
-6.25026730100473e-06
1.40791654735395e-06
-7.30443392479802e-07
-1.78572922769209e-05
-1.05786322085423e-06
-2.60599105494462e-05
-1.66644910210591e-05
-2.05039741920475e-05
-4.82800032143959e-06
-1.85314182126572e-05
-1.95627760583468e-05
-1.09948876636722e-05
9.59095703181212e-07
-6.71759434319804e-06
-3.55773711685696e-06
-7.5018103994244e-06
-2.80705121000534e-05
-1.03022157176075e-05
-1.09157906449387e-05
-2.61716894247577e-05
-1.10099574185123e-05
-1.24158428824127e-05
-2.18357808706502e-05
-1.77534893678471e-05
9.68707335226142e-07
-9.16389741462909e-06
-3.14146359423656e-05
-1.68571542689964e-05
-2.20702507788123e-06
-1.76446499414969e-05
-2.15838614907619e-05
-1.99402053085958e-05
-3.75856969157777e-06
-2.33438741823912e-05
-2.01868644661746e-05
-2.17308850235427e-05
-1.01288240671313e-05
5.62967096155694e-06
-1.55115394471612e-05
-1.00580942838652e-05
-3.96187667671165e-05
-7.40945372749697e-06
-2.25267275525534e-05
-3.00060953177417e-05
-1.60696644570343e-05
-1.11003793469469e-05
-1.49661993307384e-05
-1.28848887210453e-05
-2.38595904367087e-05
-1.05709384401613e-05
-8.76290684132473e-06
-7.08277651126033e-06
-1.21851190445251e-05
-1.59477285934242e-05
-3.52316517893265e-05
-1.03872761786015e-05
-1.94769349987309e-06
-2.10438312546928e-05
-1.00396627514838e-06
-7.18506667099548e-06
-1.86368286553131e-05
-1.47548681086501e-05
-1.53069508679087e-06
-2.13673036663649e-05
-1.77890803225992e-05
-1.68931901969305e-05
-1.46639754622447e-05
4.05424233632954e-06
5.74483674017997e-06
-2.39587579745478e-05
-8.67003196653659e-06
-2.34949829655706e-06
-4.67997955079915e-06
-1.75330095755878e-05
-1.48248775529944e-05
-1.48876503553417e-05
-2.33023969129819e-05
-2.75854733687987e-05
-2.04340795324345e-05
-2.18172159254421e-05
-2.58157662354528e-06
-2.27122205653287e-05
-6.9098414042791e-06
-9.93043941149925e-06
-1.94950291686112e-05
-1.04849533783736e-05
-2.91561081174211e-05
-2.45019498739985e-05
-1.59048079059162e-05
-3.05571895669355e-06
-7.20578805838993e-07
-6.83579833763782e-06
3.51450639075772e-06
-2.28022395844944e-05
-1.41373457293664e-05
-2.07337152996187e-05
-1.39885184984405e-05
-1.12991469957508e-05
-1.93338953032142e-05
-2.02623298563566e-05
-1.90901850195491e-05
-2.69661511441463e-05
-2.09187768612079e-05
-9.67727955099845e-06
-1.17360648803787e-05
-1.64456578314755e-05
-1.07335597042588e-05
-1.44201924358011e-05
-2.39446828778047e-05
-1.10927408026862e-05
-1.82034906954204e-05
-4.31588637912545e-05
-2.13719852839941e-05
-1.41209749811205e-05
-1.85594715284209e-05
-2.31067528389234e-05
-2.60945858602627e-05
-8.51584678736885e-06
-5.73042017335863e-06
-5.34422915662081e-06
-2.30544423892663e-05
-8.5815050474908e-06
-4.00482149178076e-06
-8.74869996784469e-06
-4.18719265726745e-06
-2.07294322567918e-05
-1.38255731723103e-05
-1.57182285269894e-05
-6.26942249460582e-06
-1.11430261287283e-05
-1.39374294463504e-05
-3.65013896786958e-05
-1.39372268897414e-05
-5.52271966965187e-06
-3.20888406028211e-05
-1.56968313406446e-05
-1.78873413318055e-05
-4.63340819389266e-06
-1.25551804844764e-05
-1.23142965594114e-05
-4.33877102573236e-06
-2.2210714000956e-05
-1.32826777534921e-05
-2.83923185028461e-05
-1.1770629895839e-05
4.33751270070448e-06
-1.34791691813341e-05
-7.99486222535903e-06
-1.32265224832307e-05
-1.49986843219621e-05
-3.00131664284508e-05
-1.1326564549009e-05
-1.06510264765704e-05
-2.68771411277443e-05
-2.6792234758809e-05
-2.22118731359133e-05
-1.51146658174232e-05
-1.41637329414126e-05
6.02433023953009e-06
-8.77725974703372e-06
-1.10856901219682e-05
-2.98245181561434e-05
-1.25210538651744e-05
-4.10853720137487e-06
-1.65207816686252e-05
-2.41273448986684e-06
-1.98193801071e-05
-1.11374763736936e-05
-1.05807603202723e-05
-2.02418659495553e-05
2.16163125877208e-06
2.39858092358853e-06
-1.13685834218884e-05
-9.78889691066426e-06
-1.46147636807453e-05
-1.94594578634312e-05
-1.52405557851116e-05
-2.63889700249805e-05
-1.89769157487479e-05
-1.58093420376495e-05
-2.7177284504271e-05
-1.38761650387415e-06
9.05951613761308e-06
-3.43509254447266e-05
-1.3888279262302e-05
-1.33482480423129e-05
-1.054373929513e-05
-2.62468987660905e-05
-1.06582336898004e-05
-7.26505250280551e-06
-1.51323013185232e-05
-9.17675248886572e-06
-1.55211995576587e-05
-1.73984733860985e-05
-2.32557177431577e-05
-9.37381559233475e-06
-3.28628508162326e-05
-1.45576737050205e-06
-1.11003799128449e-05
-1.48295800247185e-05
-1.29656826135272e-05
-5.7797496776406e-06
-2.22508020486067e-05
-1.33061377556874e-05
-1.34743606163802e-05
-5.40214263371519e-06
-1.36619792589455e-05
-6.11442592053174e-06
-2.23327945218425e-05
-2.15363270540887e-05
-1.63256557365402e-06
-5.4493906084601e-06
-3.04997165171765e-05
-1.73133375469653e-05
-1.28640211611337e-05
-1.59709548533942e-05
-1.5990856969573e-05
-2.69947911026546e-05
-1.87081598636212e-05
-1.11197238461505e-05
-2.48406483355522e-05
-1.39959372311405e-05
-2.03782628552937e-05
-1.28764717576581e-05
-1.11750542272405e-05
-2.93244720935531e-05
-2.18634737931377e-05
-9.95385295435132e-06
-1.70554358206514e-05
-1.74868894157071e-05
3.80727654351504e-08
-2.01187553718628e-05
-4.63769497538459e-06
-2.88119084910507e-05
-2.705643941698e-05
-1.17345500589057e-05
-4.47948803925573e-06
-5.90631390744965e-06
-2.44264001300944e-05
-7.20781074873929e-07
-2.98684758722797e-05
-1.7125698117459e-05
-2.82982114946936e-05
-2.71935764398516e-06
-2.1631784377378e-05
-4.6573223798553e-06
-7.98662541828904e-06
-2.87303207951866e-05
-8.61020500474104e-06
-1.54465467204447e-05
-1.73299332964167e-05
-2.76160901675838e-06
-5.54938478746734e-06
-2.22898923411549e-05
-1.24659301224935e-05
-7.4607882667246e-06
-2.27192419163838e-05
-1.27745864951725e-05
-9.70988334335097e-06
-2.29586558074936e-05
-1.68103662745023e-05
-1.86859326954567e-05
-8.29891636420193e-07
-1.14770849003291e-05
-1.44382338451808e-06
-9.04230409374866e-06
-1.46817263863091e-05
-1.30316754556538e-05
-2.84958031054718e-05
-7.00556468328708e-06
-8.89918061644065e-06
-3.1417849990881e-05
-1.23676659473252e-05
-3.66571721942875e-06
-1.27074765073917e-05
-1.53364527181988e-05
-1.29866872810163e-07
-1.25279319769161e-05
-1.3526824801495e-05
-2.15391477000669e-05
-1.15003635553388e-05
-3.39365524630594e-06
-2.55037769737816e-06
-2.31159206706914e-05
-2.02289418909453e-05
-1.44442984116359e-05
-2.75203477579094e-06
-1.57112202258197e-05
-1.36937476713175e-05
-2.33027862231784e-05
-5.88480906923325e-06
-8.45538581371499e-06
-1.95678113401623e-05
-1.74180668556198e-05
-1.657392199391e-05
-2.40139014002742e-05
-2.66351728565238e-05
-1.25882733481484e-05
-1.4003028833691e-05
-1.9914286274757e-05
-1.52014251899706e-05
-1.30496913590854e-05
-3.54436769157122e-05
-3.48039996227584e-05
-6.61357878792679e-06
-1.10767724480433e-05
-1.72038570914516e-05
-1.9335313185751e-05
-1.63405470019839e-05
-1.8672452215927e-05
-2.35059426415185e-06
-8.68398695145414e-06
-1.84752556723621e-05
-1.1799176034549e-05
-2.15833906933143e-05
-1.50690761600738e-05
-4.58343385037166e-06
-2.00109803382779e-05
-1.94968206162273e-05
-2.01828972173915e-05
-2.01145595627522e-05
-2.2210574990422e-06
-1.10557195984648e-05
-2.13340203904271e-05
-2.44378036436636e-05
-8.66617136619581e-06
-1.17376870009558e-05
-2.60031003172773e-05
-2.96163023773911e-05
-1.9808363717619e-05
-1.22009972294657e-05
-1.76898226438459e-05
-1.8270312662316e-05
-1.95598974501105e-05
-2.45115440522839e-05
-1.85974490740563e-05
-2.95181968098356e-05
-2.72469181949131e-05
-1.84598429833312e-06
-2.28033688252225e-05
-1.70416826402884e-05
-9.29358990279772e-06
-2.60650846187121e-05
-1.89542890214119e-05
-2.02988024687497e-05
-1.46426018908299e-05
-9.78028251970832e-06
-8.59360787504454e-06
-1.50899473157207e-05
-2.54434352478249e-05
-2.62749095695437e-05
-2.49322196756104e-05
-9.22705040803559e-06
-1.28545353175351e-05
-7.11534374760123e-06
-2.28000406607825e-05
-2.57540442527762e-05
-1.85844429677494e-05
-2.46423583360727e-05
-9.15014826049996e-06
-3.23479286667921e-05
9.27010514257464e-07
-3.78760081552154e-06
-9.18888769261708e-06
-1.40993294443556e-05
-2.30061776183091e-05
9.43769906143175e-06
-1.70716761717758e-05
-1.70936072965207e-05
-2.35206430125803e-05
-3.60956647745665e-05
-2.54310945642782e-05
-8.03155404894573e-06
-1.53019363296287e-05
-2.75020039815883e-05
-1.02331276383531e-05
1.51077218982152e-05
-1.3005268307735e-06
-2.89140945646154e-05
-2.05124135981314e-05
-1.75660219622675e-05
-1.85069579405902e-05
-5.23489564634867e-06
-2.15046460644786e-06
-1.18326962106086e-06
-4.09097009211183e-06
-1.34411239392045e-05
-1.10438130690271e-05
-3.34906925150362e-05
-2.81162779389775e-05
-2.7662261570741e-05
-1.42510247767327e-05
-2.27290972696698e-05
-1.0119681312395e-05
-1.81868354568761e-05
-9.68053985742455e-06
-8.43101588937264e-06
-1.11699745065371e-05
-1.72018054083557e-05
-3.07704674914214e-05
-1.60081952155172e-05
-1.42781075762165e-05
-7.27339901581771e-06
-8.24631777804455e-06
-1.85851918604723e-05
-4.80644128781517e-06
-4.00205063847806e-06
-1.80650703369221e-05
-8.42373729771335e-06
-1.35164075702286e-05
-1.24902007341795e-05
-9.75072970922717e-06
-2.55095595092802e-05
-2.13257888119006e-05
-1.37381676314797e-05
-1.42116589468236e-05
-1.39539492221219e-05
-1.39393642342155e-05
-2.46018769936144e-05
-1.05993826391872e-05
-2.39311475035362e-05
-1.00256248277899e-06
-7.93231360956349e-06
-2.3635468290767e-05
-8.22589379055492e-06
-8.68760131450878e-06
-1.13631496042292e-05
-6.65696359448127e-06
-3.43361325019417e-06
-3.9340548928059e-05
-2.29410290567498e-05
-9.54580387031198e-06
-8.11407575886274e-06
-1.95097107581739e-06
-5.68023097971436e-06
-2.08353257389028e-05
-1.5521810808289e-05
-1.18621501707138e-05
-2.36423673960419e-05
-1.50135378168483e-05
-9.97488687811875e-06
-1.063104259289e-05
-1.13847938239682e-05
-1.05008311007317e-05
-1.21723627368401e-05
-4.03627928320395e-06
-2.14865513390318e-05
-1.89285345001989e-05
-1.23353895052242e-05
-1.6516195631675e-06
-1.449261233339e-05
-1.67392040385944e-05
-1.34864432214106e-05
-2.35273733174501e-05
-1.8553645380083e-05
2.87300052694799e-06
-2.00804460211093e-05
-2.18075884000948e-05
-1.23035436413148e-05
-1.40640803256505e-05
-9.22747008104402e-06
-1.57649873458374e-05
-1.4365804797167e-05
-6.68986583159697e-06
-2.9520467887115e-05
-2.5177737026046e-05
5.7693824735211e-06
-4.9564417205576e-06
-1.33521955826683e-05
-2.4086783588916e-05
-8.26702835546991e-06
-7.12878469364732e-06
-3.74953565160283e-06
-3.10538793170288e-05
-2.53075084607963e-05
-9.99944774935622e-06
-8.68691961917458e-06
-1.25905711246676e-05
-1.20727154907844e-05
-2.00855307681993e-05
-4.30658184813662e-05
-2.11580221639189e-05
-2.56083033078034e-05
-9.44802200370553e-06
-1.92316938492118e-05
-1.22743327559411e-05
-8.93966545135142e-06
-2.42976439695133e-05
-5.28439559111067e-06
8.86815934295979e-06
-3.17685547122199e-05
-1.8219597661046e-05
-2.21238533586129e-05
-7.4809471435853e-06
-1.94793880643812e-05
-2.4759975436963e-06
-1.86161406693694e-05
4.20435327929638e-06
-5.29572217932659e-06
-1.44697038878142e-05
-1.4973418829174e-05
-4.66432765283036e-06
-2.28806424799832e-05
-2.94390022641559e-06
-5.57919556500584e-06
-3.0258917932456e-05
-2.05700574920051e-05
-6.76483700223818e-06
-1.59047350453857e-05
-1.48370201312098e-05
-6.09223882761103e-06
-1.23834139457004e-05
-3.80730726343294e-06
-1.2672837400652e-05
-2.84894332527472e-05
-1.29040487544921e-05
-7.13530710013091e-06
-1.78231462062389e-05
-2.18879159917912e-05
-2.00571016193282e-05
-9.19247576247644e-06
-1.04654455357239e-05
-1.42904832047504e-05
-2.57124138036072e-05
-2.17389728620514e-05
-1.95118944812415e-05
6.67345582573209e-06
-1.51548912458703e-05
-4.27711782477125e-06
-1.82204252435038e-05
-2.80715216723756e-05
-1.77902234755147e-05
-1.13772403077296e-05
-2.53069394944278e-07
-1.30707366062029e-05
-2.36128726563662e-05
-1.05551798092852e-05
-2.58487457601041e-05
-1.24321769086583e-05
-3.52490420612987e-05
-2.63568495192707e-05
-7.30716628642091e-06
-8.29628979816376e-06
-2.03661864791057e-05
-2.31753595168815e-06
-9.83079919479751e-06
-2.96112955362577e-05
-2.29147387980648e-05
-6.66509478664728e-06
1.13432533028538e-05
-3.28675855819176e-06
-1.41710176565715e-05
-1.14970982923649e-06
-1.71424416208413e-05
-1.20099612429504e-05
-2.20184498259851e-05
-6.14441362253742e-06
-2.78509009637403e-05
-1.60856060367225e-05
-6.08931226953201e-06
-2.04123287719285e-05
-8.90164063472856e-06
-1.65146577269829e-05
-1.48822942658429e-05
-1.67652008138142e-05
-9.82964701367818e-06
-1.42497214229645e-05
-1.1520389588799e-05
-2.61806410187567e-05
-3.93314869511006e-05
-9.83714321484012e-06
-6.88839523145797e-06
-2.82539827142342e-05
-3.53928715349504e-05
-1.40283943025115e-05
-1.36808289420872e-05
-1.05099811458467e-05
-3.45990641382315e-06
-8.73662536369853e-06
-1.35779885753152e-05
-1.64559263718167e-05
-1.30863953701019e-05
-8.66751147003339e-06
-1.072960739101e-05
-1.10300874637193e-05
-7.65123478356341e-06
-1.7694020900857e-05
-1.91093911894063e-05
-8.07828523338203e-06
-2.44598173592046e-05
-2.85937062558279e-05
-1.24736999981022e-05
-1.97839505397008e-05
-1.58818937982497e-05
-5.20272669888709e-06
-9.22295113161099e-06
-1.05431579043849e-05
-1.75473373681807e-05
-2.7683597297567e-05
-2.44417547949162e-05
-1.24432688870887e-05
-1.64159320031815e-05
-1.46083829084479e-05
-2.16563970928263e-05
-1.42369097151782e-05
-9.14330063253191e-06
-2.0150728960275e-05
-6.69857503052241e-06
-9.19249058655313e-06
-2.22648644354573e-05
-1.91517825502042e-05
-2.56844812227489e-05
-2.2315834868474e-05
-5.28620027905712e-06
-9.48516657794861e-06
-1.01757525436835e-05
-1.28001737904406e-05
-3.15306328689073e-05
-3.94180199867226e-05
-9.17708521461217e-06
-2.74282038960389e-06
-2.3519719958352e-07
-9.36045953633358e-06
-2.87583224559713e-05
-2.87184467939703e-05
-1.34668278792997e-05
-1.5571370499933e-05
-1.52903993651119e-05
-9.73792520681493e-06
-1.7560581866647e-05
-1.53644265615715e-05
-3.80850421515093e-05
-2.5052405034559e-05
3.41019118261741e-06
-1.38245298366945e-05
-2.31664242945041e-05
-1.58400462363897e-05
-1.24013470138504e-05
-1.02385840142881e-05
-1.0318676862801e-05
-3.36858319821615e-05
-1.18387556615644e-05
-8.21116900576229e-06
-5.33742269065249e-06
-3.419229569162e-05
-1.63559062252513e-05
-6.9126111968596e-06
-8.11596708689271e-06
-2.09021647007991e-05
-2.43185212758827e-05
-2.19293459178555e-05
-4.12539339800611e-06
-1.21590693980153e-05
-2.2715853784622e-05
-1.85156106735304e-05
-2.30865997490011e-05
-1.27903383272385e-05
-1.33370935150375e-05
-1.61987606494573e-05
-2.42430983440707e-05
-1.14826301967445e-05
-1.70296228731417e-05
-1.02799781862689e-05
-2.21547227710637e-05
-2.32882146157604e-05
-2.05766935777239e-05
-2.90902273145401e-05
-2.40797925765137e-05
-1.10694723221929e-05
-5.70514809209603e-06
-2.41858844120013e-05
-2.00577256302429e-05
-1.18665042973321e-05
-1.16135918344993e-05
-9.70095520717116e-06
-7.02823161477912e-06
-2.16384325604967e-05
-1.62224071391937e-05
-7.97492639381977e-06
-2.20627396141231e-05
-1.82914390867597e-05
-2.31420287331497e-05
9.49309303260068e-06
-1.50624250282704e-05
-2.28564979200145e-05
-2.75368187397262e-05
-2.15188095145106e-05
-7.46461541730548e-06
-1.84993217174794e-06
-1.22143741950618e-05
-1.0370969040361e-05
2.76617120423709e-06
-6.15962027388142e-06
-2.36828673680072e-05
-1.8732217907747e-05
-2.10616991872797e-05
-1.65527189031687e-05
-1.22402903200476e-05
-1.42103237076338e-05
-7.40926668847091e-06
-8.90292568137148e-06
-1.24815870117872e-05
5.70413549722275e-07
-2.95918619471981e-05
-1.35631389520966e-05
-1.03301824519916e-05
-1.52125981348645e-05
-1.56257931787677e-05
-1.21201419823066e-05
-2.35249773367035e-05
-3.61832837405243e-06
-3.76788698736885e-05
-2.10588670930001e-05
-1.46848683704775e-05
-1.20952759531749e-05
-2.41209133530273e-05
-2.93438036952736e-05
4.81846991893899e-07
-1.40097682433004e-05
-6.95523507600474e-06
3.27851550872302e-06
-1.91261491417687e-05
-1.86446829041115e-05
-2.28237586190379e-05
-2.50366571391686e-05
-2.50861680342392e-05
-2.17746056862531e-05
-1.86556892502615e-05
-4.01263398323004e-05
-3.24328115210625e-05
-1.91843757875019e-05
-2.20063059985379e-05
-2.69264654506307e-06
-1.02372700205336e-05
-8.17519103695146e-06
-2.00615710698708e-05
-2.21478948076149e-05
-6.83335886670896e-06
-1.94633615232128e-05
-2.08961718397574e-05
-1.90346113887343e-05
-1.01345322088878e-05
-1.41536445805225e-05
-2.21479974881689e-05
-1.19390103411324e-05
-6.20471403368588e-06
-2.60229342210958e-05
-1.96698294051789e-05
-2.70105050722157e-05
-2.33783355882664e-05
-1.77360173687439e-05
-5.24487001729096e-06
-2.79219661490191e-05
-1.58730926665155e-05
-6.65892087673873e-06
-9.99744902319957e-06
-1.29885498393184e-05
-1.59933627745503e-05
-2.36499962448966e-05
-1.54472976231711e-05
-6.51775652989271e-06
-2.06508619305468e-05
-7.75380803500054e-06
-1.82944216405954e-05
-2.56040459133894e-05
-4.99443330760066e-07
-1.89272703815418e-05
-3.69914494002439e-08
-4.7290566635867e-06
-1.8642578475651e-05
-5.4295374383501e-06
-2.61670297492293e-05
-3.90943861265301e-07
-2.36725797150367e-05
-2.59093189721337e-05
-1.02498252847021e-05
-2.86983168432027e-05
-2.48412286032567e-05
-3.98375195905085e-05
-9.45563684621212e-06
-1.79494121142146e-05
-6.1889081358715e-06
1.82879369054617e-06
-9.99185112563777e-06
-1.23536428693126e-05
-2.53712963488863e-05
-1.6888632141957e-05
-1.28299493549182e-05
-1.35414688152582e-05
-8.05178164557322e-06
-1.71316461171046e-05
-2.75271395731557e-05
-2.59006102526566e-05
-1.25751793410104e-05
-2.34284497626819e-05
-3.45329513085069e-05
-9.42722168056999e-06
-9.39547059062756e-06
-6.65474616414507e-06
-1.43019853373183e-05
-9.77709882506881e-06
-1.65898676943657e-05
-7.79364810909501e-06
-7.54288996587273e-06
-1.0427669146007e-05
-1.14151142449915e-05
-1.82148203170018e-05
-2.79522875919448e-05
-2.15916778623869e-05
-8.54551071593918e-06
4.60088373468353e-06
-1.60257623324295e-05
-1.29938625067247e-05
-3.54694465202313e-05
-1.28655460003823e-05
-1.38354348134667e-05
-1.72200928905937e-05
-1.63716503980741e-05
-2.46529784264116e-05
-2.63990424794811e-05
-3.43187540103083e-06
-1.36578996897271e-06
-8.02259823599335e-06
-1.81573298307291e-05
-2.49052518759223e-07
-6.10081279061008e-06
-5.35562157844989e-06
-2.22255172256064e-05
-1.81516331494675e-05
-1.71457218852064e-05
-1.55935583958423e-05
-1.76988926120149e-05
-1.36234026475572e-06
-2.08340411454579e-05
-3.60933565171571e-05
-1.03460939660159e-05
-6.83474102477421e-06
-1.1520202693108e-05
-9.3594940331818e-07
-1.17308043859066e-05
-9.94598847068773e-06
-1.97751296279982e-05
-1.05695071741685e-05
-4.68944664085119e-06
-6.97958703883357e-06
-1.09294711605906e-05
-7.24844814020947e-06
-1.33505091277384e-05
-3.09403883372278e-05
-1.96619779495409e-05
-3.12505624911011e-05
-1.34428217656708e-05
-5.82356526070074e-06
-2.23660900192048e-05
-6.68577887245472e-06
-2.26090327792064e-05
-1.38006221148717e-05
-1.41366107696006e-05
-1.77447993168462e-05
-2.60020201248026e-05
-2.42128032983891e-05
-1.41757120148153e-05
-1.70961073598181e-05
-1.46967995838423e-05
-1.61427855871186e-05
-2.00149056346335e-05
-5.3174095557338e-06
-9.80273823904023e-06
-1.24250193561405e-05
-1.5066651830053e-05
-2.15373317995877e-05
-2.33446488244018e-05
-1.83312741669612e-05
-2.13073031860492e-05
-5.70073044633752e-06
-1.72638653559085e-05
-8.13132356186175e-06
-2.08676932098969e-05
-1.30253046263309e-05
-1.12991269519018e-05
-4.19855703339787e-05
-2.49149572559349e-06
-9.35380970082166e-06
-3.17385712287498e-05
-2.04525694200477e-05
-2.90279431066615e-05
-4.98799078823516e-06
-3.32334883774667e-05
-2.21030661179353e-05
-2.55525477014565e-06
-1.59250763736589e-05
-1.29403069505542e-05
1.21592278036168e-06
-2.79462498204261e-05
-1.91262927407082e-05
-2.09703269500316e-05
-2.19501962534312e-06
-1.29895970793053e-05
-1.87095454675658e-05
-1.47969763572417e-05
-9.24965884270942e-06
-1.00871771952107e-05
-2.17100905702794e-05
-1.09022604913468e-05
-1.32317285649251e-05
-2.35327765274646e-05
-1.43046298639993e-05
-2.41895574966369e-05
-1.32652167723783e-05
-2.68596644374885e-06
-2.63319359455027e-05
-1.77745754975277e-05
-2.07160306843285e-05
-1.13384668973677e-05
-3.46767419741944e-05
-3.6935786949763e-05
-1.60125889559097e-05
-6.40765431041016e-06
-1.99476925811786e-05
-2.43932665955358e-05
-3.00962265691226e-05
-2.07934710513445e-05
-3.14043779703526e-05
-1.02367302326901e-05
1.15357308676617e-06
-2.84312781084577e-05
-9.18960198622013e-06
-2.04544311139155e-05
-2.51600848715549e-05
-2.60398123328007e-05
-4.21149846499388e-06
-1.60604531141049e-05
-1.22538994752884e-05
-1.19994585583886e-05
-1.06328860558198e-05
-7.63214871459444e-06
6.01317142657437e-07
-1.15226422011143e-05
-1.35899083200646e-05
-1.7533439177559e-05
-1.63749631622611e-05
-1.25954954214079e-05
-1.30240574922705e-05
2.28846410315885e-06
-5.48853826969336e-07
-2.53873246594867e-05
-3.02335328453694e-05
-1.82624622663028e-05
-1.21713901909248e-05
-1.97452601659169e-05
-3.17788600400253e-05
-1.28763031532325e-05
-2.11991839724516e-05
-2.4417926865383e-05
-2.76080028472712e-05
-2.16116906303141e-05
-2.6433350861978e-05
-7.61489142168971e-06
-1.78651040718627e-05
-1.83621732319735e-05
-1.83421099301176e-06
-9.89546199792448e-06
-1.35687506632093e-05
-1.36450374535612e-05
-6.95349553471642e-06
1.72000299588748e-06
-4.56638608058571e-06
-1.68814945339808e-05
-6.04799165320095e-06
-1.1266791972797e-05
-4.71608767192556e-06
-1.48765282123119e-05
-1.54018709886587e-05
-1.27260556538253e-05
-2.20314909118891e-05
-1.11459631284364e-05
-3.75931212883749e-05
-2.06138101830873e-05
2.79939769990764e-06
-3.30871585590802e-05
-1.07320123828089e-05
-2.01215337644223e-05
-2.67370416227485e-05
-8.82351637383663e-06
-1.84820459386884e-05
-2.04621100123674e-05
-2.26610860833999e-05
-1.52269350791944e-05
-1.14624017398384e-05
-1.51953903811236e-05
1.12568616006389e-05
-4.09095604344887e-06
-2.75386475423723e-05
-1.32695422181528e-05
-4.10458036476974e-06
-2.99156021813497e-06
-1.41563825788231e-05
-1.79374868132567e-05
-9.07880602657925e-06
-4.99774405558442e-06
9.51248429065063e-07
-7.66108516571406e-07
-2.85030819135244e-05
-2.16458203777754e-05
-1.52723523041514e-05
-9.84766118117246e-06
-2.45119522179384e-05
-1.94630765230909e-05
-7.06982625179405e-06
-1.97532313880473e-05
-2.11459315636987e-05
-3.98010225746287e-06
-1.00026678769201e-05
-2.10484344104988e-05
-1.03492328129805e-05
-8.29711713418341e-06
-1.54795042146203e-05
-8.88796029813222e-06
-1.34932609236151e-05
-3.00136369792011e-05
-1.6801946939337e-05
-3.53977048120232e-05
-1.97100306543325e-05
-1.82743156220371e-05
-6.20661633757071e-06
-1.19472257660922e-05
-2.63889225943171e-05
-1.44548563684522e-05
-1.72234109010211e-05
-2.97247391315751e-06
-2.35515735089346e-05
-1.50880942606135e-05
-1.63075213298142e-05
-1.9475703040672e-05
-1.6596597119499e-05
-8.60284099132546e-06
-1.37485969864042e-05
-3.28284134656155e-05
-1.05523972440288e-05
-1.83644855603378e-05
-7.02361427321152e-06
-8.29554272976642e-06
-1.54995735122022e-05
-1.52070302634485e-05
-2.74798864751e-05
-2.09612129575691e-05
-3.23911120971484e-05
-3.27287519880371e-05
-2.14080811753687e-05
-1.43694948598779e-05
-1.43567250441871e-05
-2.3533042005757e-05
-2.91927457814141e-05
-3.66103077069992e-05
-1.63656528081299e-05
-2.41365589259218e-05
-1.79975624115664e-05
-2.87866430868967e-05
-4.41555435832222e-06
-1.8578408849289e-05
-2.28886782034414e-05
-2.36927859983159e-05
-2.94092735519055e-06
-1.45534223579182e-05
-3.17741144600952e-05
-1.95531732558716e-05
-2.72834605341159e-05
-2.23703231823882e-05
-1.41598873765292e-05
-1.35955512083058e-05
-1.0174523049947e-05
-1.87350276436724e-05
-2.52836689144239e-05
-3.27327259949138e-05
-1.30477662392555e-05
-1.60362278612736e-05
-1.22827588168036e-05
1.65933461195083e-06
-9.9518250766882e-06
-2.84344039403603e-05
-1.95926634545441e-05
-2.9994118856597e-05
-1.25568154001657e-05
5.40610508388897e-06
-1.80620246772399e-05
-1.734278872651e-05
-4.5305494514821e-06
-1.93993264762582e-05
-1.2220299255853e-05
-1.37995568614002e-05
-1.35497001755887e-05
-1.0935433029147e-05
-2.1406642242509e-05
-2.36971802730974e-05
-8.41568394157934e-07
-7.37865996786303e-06
-2.52982764174332e-05
-1.24771111263134e-05
-4.98191979041346e-06
-1.44238989663108e-05
-2.365297683656e-05
-1.72478690484287e-05
-1.47112496918782e-05
-2.25134202681613e-05
-1.93134730902125e-05
-1.63345065405146e-05
-1.59044923104237e-05
-2.76523318347655e-05
-5.46125382325004e-06
-2.46490466040407e-06
-1.59836170068152e-05
-1.38166678010186e-05
-2.91045347472702e-05
3.27288686618151e-06
-2.88219128691951e-05
5.34595265612637e-06
-3.25702323400491e-05
-9.46884308219493e-06
-2.45982743059181e-05
-1.01781470384184e-05
-1.54609896678374e-05
-2.55895818362117e-05
-9.27519949473879e-06
-1.88284199045288e-05
-3.7798833351729e-05
-1.0610558140482e-05
-3.67226731200675e-05
-1.34413533906773e-05
-1.65433842910761e-05
-2.9410118912607e-05
-2.36811667110667e-05
-2.15331201849204e-05
-1.64489839783679e-05
-2.0958442628342e-05
-2.15727404839249e-05
7.54341709004411e-06
-9.79796061800343e-06
-7.977720940317e-06
-1.88524760929511e-05
-3.17633959327527e-05
-4.22371365570468e-06
-9.5916028994362e-06
-3.0682647669218e-05
-4.12424743895305e-05
-2.46139451443985e-05
-3.13777685142933e-05
-2.49699948558521e-05
-2.71365362135315e-05
-2.73503995904147e-05
-1.25233846144277e-05
-1.33094945107385e-05
-1.06359122607819e-05
-2.26031124850696e-05
-1.5430362715294e-05
-3.37180146412245e-06
-2.42804212688565e-05
-2.00126397056865e-05
-1.70888477791799e-05
-1.04551027219942e-05
-2.56336999122795e-05
-2.3668755314998e-05
-1.16935854460587e-05
-2.66749101494193e-05
-1.44907463148656e-05
-2.14250742274659e-05
-2.47909105665566e-06
-2.08579602185876e-05
-1.98956578726682e-05
-3.44535346173595e-05
-1.23198906274002e-05
-2.03261167918114e-05
-4.20886480983178e-06
-2.52741543978423e-05
-6.37752055812444e-06
-1.44522216715994e-05
-1.11727093441763e-05
-1.63642451092134e-05
-1.58074661098976e-05
-7.70964632956587e-06
-2.51965970033767e-05
-2.56397332951514e-05
-2.77877532514184e-05
-1.17676002435598e-05
-7.20670770171988e-06
-2.33231577381442e-05
-1.17442876495867e-05
-6.98622373776043e-06
-7.13452249148704e-06
-2.2195642844545e-05
-1.27472703874607e-05
-3.19546852086796e-06
-1.07522359010434e-05
-1.26054676978272e-05
-2.44308470562129e-05
-1.32295958687893e-06
-2.20870077451122e-05
-2.75465497065591e-05
-2.90365350980153e-05
-2.83600092307332e-05
-6.67703014815733e-07
-1.57089024242823e-05
-1.54444695785824e-05
-7.93302039092194e-06
-5.29855957013911e-06
-1.33343875164634e-05
-4.64410420926036e-06
-8.6192658558052e-06
-1.41729594973151e-05
-1.17603403960627e-05
-2.02166607626817e-05
-3.22733816879261e-05
-1.84492449539313e-06
-1.32922664695286e-06
-1.41037461768362e-05
-1.86082623308435e-05
-2.51916990105394e-05
-2.78824425161676e-05
-1.30194679929313e-05
-1.95268498662304e-05
-3.9377119270362e-05
-2.67184249013051e-05
-5.27222372253591e-06
-1.10643312125514e-05
-4.03924524890748e-06
-7.72239577972221e-06
-1.80078156509668e-05
-1.93270041266152e-05
-1.65610295740415e-05
-1.81160786554687e-05
-1.29584485102299e-05
-9.90348232800811e-06
-2.45296381299394e-05
-1.64236882928287e-05
-1.10354621957395e-05
-7.20279893451592e-06
-2.32404524225847e-05
-1.9372304616086e-05
-1.13402622847521e-05
2.68053759480392e-06
-2.06135976962441e-05
-1.36155338427605e-05
-2.14074769191759e-05
-5.10592397466487e-06
-1.5367495691459e-05
-3.88960520568906e-06
-1.4458474558651e-05
-1.71957772709255e-05
-6.83835014112602e-06
-2.92776754849491e-06
-9.40028376661305e-06
-2.12848769721488e-05
-9.75179491056964e-06
-7.63565200605865e-06
-1.75352093210043e-05
-5.85308483316977e-07
-2.10894809272949e-05
-2.50312774468606e-05
-7.44926078846148e-06
-1.22729024202808e-05
-5.59500903024518e-06
-9.96434239947542e-06
-2.14695608408241e-05
-7.75446723206424e-06
-7.39718589282571e-07
-1.76950405047298e-05
-3.02090245486977e-05
-9.6865195627943e-06
-2.5727432725311e-05
-2.98240693962553e-06
-2.09557456257838e-05
-2.29527740006381e-05
-6.79209854037255e-06
-1.02792884290093e-05
-2.54658300832391e-05
-3.79163953238533e-06
-1.3203358238659e-05
-2.97150835276273e-05
-1.96506282846985e-05
-3.20755922238994e-05
-1.64609926177452e-06
-2.02778916529056e-05
-3.86881909289688e-05
-9.63618779475228e-06
-2.21734842343811e-07
-1.833450863932e-05
-8.74576807275794e-06
-7.93313485590968e-06
-3.05448818665622e-06
-2.96347962828362e-06
-1.66216193455981e-05
-7.22854710854509e-06
-2.35266622142228e-05
-1.04490269809894e-05
-8.98702692282053e-07
-2.14499175270528e-05
-1.83210665840256e-05
-1.04251821376994e-05
-2.16219318644185e-05
-2.85713239003395e-05
-8.98941448307036e-06
-1.4454458597769e-05
-3.27889664320725e-05
1.88076231714349e-06
-1.86326490708421e-05
-2.11748537096123e-05
-8.7810411523239e-06
-1.00894706050205e-05
-1.84666589495972e-05
-4.65878025568194e-06
-2.21360687223289e-05
-2.29431873849022e-05
-6.62367124105785e-06
-2.22618293727285e-05
-2.09697007737828e-05
-2.79421516000219e-05
-1.0874853523546e-05
-2.18966272055155e-05
-6.45796083182204e-06
1.9927787607612e-06
-1.65461504929096e-05
-1.33543432359735e-05
-3.04005132216493e-05
-9.26815670362267e-06
-6.75371167805617e-06
-1.23610643051886e-05
-2.72995517078937e-05
-1.08237756645822e-05
-3.10942036627967e-05
-3.19339322522502e-05
-1.59771711974816e-05
-3.39720308415705e-05
-1.24213345888506e-05
-6.51422944249763e-06
6.07132174770863e-07
-3.19994437494382e-05
-1.67517043815595e-05
-1.22726146837043e-05
-1.76585670748835e-05
-1.94931125891343e-05
-8.105677114791e-06
-2.57584329866269e-05
-1.72240205347942e-05
-1.47654802560673e-05
-1.45232956144645e-05
-4.32905039769118e-06
-1.14788004893457e-05
-3.5136780957292e-06
-4.02707788121186e-06
-1.87086991435401e-05
4.90140381043478e-06
-1.7606950482879e-05
-2.25263397852993e-05
-1.42423599038642e-05
-2.2220630170201e-05
-1.09402765128979e-05
-1.97894345175021e-05
-9.8787271448097e-06
-1.14011863727503e-05
-2.38687663760709e-05
-2.71766614123774e-05
-2.54736040497178e-06
-2.03109732579193e-05
-1.71217665211621e-05
-1.61565847142723e-05
-2.35114516408416e-05
-9.52447414949398e-06
-1.10132446563059e-05
-1.67873901893756e-05
-2.60243571268832e-05
-2.38170395612949e-05
-8.16093551097226e-06
5.53116344093113e-07
-2.68083070303873e-05
-1.57893655977216e-05
-9.2184059965138e-06
-2.49667552559847e-05
-4.99144876882981e-06
-9.28619165759336e-06
-2.02289513686405e-05
-8.14653369290327e-06
-1.98181920232282e-05
-1.8149340288977e-05
-1.5170354134256e-05
-2.20309999213557e-05
-3.05172262584453e-05
-1.80722579317158e-05
-3.21267451048154e-05
-2.80162034897932e-05
-2.24007620257183e-05
-1.225127763626e-05
-1.92190373398809e-05
-3.94254465967085e-06
-3.09081449170047e-05
-1.86594274871593e-05
-1.28627797954555e-05
-1.89688506155481e-05
-2.09124921347958e-06
-1.11359073146005e-05
-3.08767347763828e-06
-3.84594432746522e-06
-2.06965910295826e-05
-1.73653067832806e-05
-2.5864333494075e-05
-1.61396602149191e-05
-2.93523216821608e-05
-2.03908733458013e-05
8.74265698554884e-06
-7.47324944997924e-06
-1.87427793760587e-05
-3.02463536448105e-05
-1.10382661622347e-05
-4.3767605781024e-06
-3.19458972308675e-05
-2.16207094222694e-05
-2.5274172453687e-06
-9.99787455422549e-06
1.40035619404826e-06
-1.88039362906885e-05
-4.30282205892824e-06
-9.5423537329876e-06
-1.58302160196822e-05
-1.81561744359802e-05
-2.30149670296377e-06
-9.37308120679194e-06
-1.93149453288785e-05
-4.83361108331618e-06
-1.75315435904659e-05
-1.28211985567286e-05
-4.11823087196337e-06
-1.68905514817779e-05
-3.65349965773634e-05
-2.61686479052335e-05
1.1924367945818e-05
-1.21982423301373e-05
-2.74591808268787e-05
1.63788319200437e-06
-1.73867951671501e-05
-1.91358734854724e-05
-6.35143097349e-06
-1.61846720394651e-05
5.78496291833943e-06
-1.55824672535092e-05
-2.25577336221016e-05
-2.96468935695079e-05
-4.2148331516497e-06
3.67694964712452e-06
-5.52636713483224e-06
-2.51536472022413e-05
-1.30979498281413e-05
-1.8531359224284e-05
-1.88033506059657e-06
-3.75448344913225e-05
-1.0510007700424e-05
-1.23771582252816e-05
-3.6110299837784e-05
-3.00877138928265e-06
-1.21616713463201e-05
-2.38237653863417e-05
-2.50735281785235e-05
-3.03151481795235e-06
-2.71003095960892e-06
-3.07968215545212e-05
-1.23330563959089e-05
-1.58975986186557e-05
-2.26364537727647e-05
-1.97227229911221e-05
-1.91902308801405e-05
-1.68901839948039e-05
-1.25502313787644e-05
-1.65975721727419e-05
-1.28472493479869e-05
-9.84442589792027e-06
-2.67862598763294e-05
-2.19798118111205e-05
-3.44943941446811e-05
-1.41044120391144e-05
-1.91291886734371e-05
-7.25403213566366e-06
-3.27305674591098e-05
-1.15934406176993e-05
-1.75847058569509e-05
-2.81075864020806e-05
-9.35069587859381e-07
-1.4296545399298e-05
-8.92660642593136e-06
-4.42015827611235e-07
-1.47375019885907e-05
-2.45012654604251e-05
1.11717700902637e-05
-3.69243072284809e-06
-1.13427744413073e-05
-1.64905383604202e-05
-1.91786567290043e-05
-1.59002030329337e-05
-1.15594671381474e-05
-3.28130052053706e-05
-1.16495715699169e-05
-1.25300892418194e-06
-7.8824168148164e-06
-2.5468135313786e-06
-4.46288523971609e-06
-1.94694431017121e-05
-1.71759866125238e-05
-2.70863514754577e-05
-2.00960252572389e-05
-2.83862072084917e-05
-1.80581314794862e-05
6.8880060487271e-06
-5.83177253109523e-06
-1.16018623513142e-05
-1.50167662517766e-05
-1.10618054132172e-05
-1.79776250039806e-05
-2.54852801736981e-05
-1.52013002568164e-05
-1.94363239353563e-05
-1.4110798248048e-05
-5.25139845823276e-06
-2.69159371430334e-05
-1.04825435065219e-05
-2.63622864711784e-05
-1.64963120569371e-05
-2.05452577605534e-05
-2.17895607074213e-05
3.26809588101736e-06
-1.55639125418295e-05
-2.3741728147834e-05
-9.30378844992765e-06
-1.60914652241384e-05
-2.73445810640594e-05
-1.76012391902302e-05
-1.77498726050758e-05
-2.04910521868752e-05
-1.52989567644593e-07
-7.59352593055806e-06
-1.54862452802145e-06
-5.33338363252008e-06
-2.56548708076786e-05
-1.76794020220606e-05
-1.01587004997002e-05
-1.72321564009756e-05
-1.08794560421644e-05
-6.18943809206152e-06
-1.66836765781299e-05
-1.00906014552454e-05
-4.89449955141078e-08
-9.48393351109701e-06
-1.17161621152795e-05
-1.53532448871053e-05
-9.90572378690392e-06
-6.63869294308772e-06
-2.95741543750546e-05
-2.61510589233884e-05
-1.71633443421587e-05
-7.51172268085983e-06
-2.64431958949779e-06
-9.09802752158645e-06
-1.04975366589704e-05
-2.25518869274804e-06
-5.14570179288961e-06
-1.64317579395299e-05
-2.14445225303611e-06
-2.00683095981794e-05
-2.60912096609486e-05
-2.1840243304398e-05
-1.49125019335257e-05
-1.15629869111942e-05
-2.67762681985369e-05
-8.64200772768641e-06
-1.48136284646987e-05
-1.20101817387605e-05
-6.50199462695999e-06
-3.66818421283071e-05
-3.85068327913723e-05
1.28713801577202e-05
-1.78696048022909e-05
-1.39526554257704e-05
-5.8816823734357e-06
-2.28433562793716e-05
-8.88937738103298e-06
-2.14030860804505e-05
-2.11809615673982e-05
-8.44779056979615e-06
-4.64215981563373e-06
-5.02832089267674e-06
-1.28081919233378e-05
-1.85797829062108e-05
-3.40441976278883e-05
-1.43107180797908e-05
-2.50881136203223e-05
1.42355853700176e-06
-7.73622546815868e-06
-1.33239771914499e-05
-2.93849384688235e-05
-1.64993503501803e-05
-6.12110029105392e-06
-1.68814791158108e-05
-3.02228531413845e-05
-1.45298908232435e-05
8.63947595431441e-06
-2.44868095232091e-05
-2.71626653202106e-05
-1.26396396626195e-05
-2.13961298356902e-05
-8.2057759965026e-06
-1.70278912253754e-05
-1.15825277567324e-05
3.61731622985794e-06
-1.20673133393351e-05
-2.08343206415754e-06
-2.53171389199725e-05
-3.44374566347692e-05
-3.56357657324747e-06
-1.7432668524454e-05
1.56963616662408e-06
-1.56791302372725e-05
-5.71825260286494e-06
1.12858782031573e-05
-2.35799711128195e-05
1.16190633504016e-05
-1.02042217401383e-05
-1.24605574116089e-05
9.61934520306876e-08
-1.56616981658018e-05
-2.06818584281801e-05
-2.61691206043519e-05
-7.26274938643761e-06
-1.64401706225041e-05
-1.7101580987903e-05
-2.96875260973576e-06
-6.7626067238631e-06
-1.8155816344782e-05
-2.87715426204693e-05
-7.66111684900402e-06
-1.36370292034541e-05
-1.86640973713067e-05
-4.7905892386968e-06
2.83972268880431e-06
-1.06176944692855e-05
-1.7535896224009e-05
-3.46448886771697e-06
-2.22216396596214e-05
-1.28916109415403e-05
-2.14342365100466e-06
-1.18721351430365e-05
-1.20063165708217e-05
-1.46054232673596e-05
-3.62484536548284e-05
1.49593614497558e-06
-2.71038983386307e-06
-9.79945529720759e-06
-7.0351409793699e-06
-2.24990809573408e-05
-2.15468112236164e-07
-1.30376313528293e-05
-1.87989783383327e-05
-2.11991748547812e-05
-1.63113364817081e-05
-7.28661346961882e-06
-3.33769006249513e-05
-2.59422484743832e-05
-1.05199927584627e-05
-1.34241575055926e-05
-9.47588652246945e-06
-7.71669349619987e-06
-1.55993750234733e-05
-8.33925589554017e-06
-2.55796305996307e-05
-2.21195480673334e-05
-1.99238934375844e-06
-2.17110256902185e-05
-1.90605294462041e-05
-7.86819520450019e-06
-1.39027872836107e-05
-7.27127672211544e-06
-2.58688809116577e-05
-2.04490842761966e-05
-6.90356129588542e-06
8.13221619153043e-07
-1.99947505668973e-05
-1.95910092672182e-05
-3.17571458261668e-06
-1.83995245711666e-05
-1.28912480163527e-05
-3.08222433314218e-05
2.18262523579209e-06
-1.29181547540206e-05
-1.12406327908449e-05
9.03283202258631e-06
-7.65058305859783e-06
-1.10320316207577e-05
-2.06171407848503e-05
-1.14480313053506e-05
-1.36686602949005e-05
-1.80030870836669e-05
-4.14563959240541e-06
-1.00744471140613e-05
-2.27087081643168e-05
-1.67028769520267e-06
-1.88677939732025e-05
6.11890061536436e-07
-4.86362969009259e-06
-9.92701695829346e-06
-7.34566140568544e-06
-1.52591020009912e-05
-2.45929070810717e-05
-2.06065573573453e-05
-1.63055386504005e-05
-3.82527130213864e-06
-3.32106090483871e-05
-1.30935250906835e-05
-4.848814168299e-06
-1.39793122717899e-06
-2.35943285846262e-05
-1.45834443734673e-05
-1.28522061235986e-05
-8.74133765500296e-06
-8.03571340022405e-06
-2.13654526062654e-05
-1.19044948154342e-05
-4.2589693887133e-06
-2.62514725508644e-06
-5.96545180766099e-06
-9.07787185001689e-06
-6.40417464052227e-06
-2.21885767255883e-05
-2.20429557439121e-05
-8.29505529110529e-06
-6.18458048828546e-06
-6.70380562708245e-06
-1.96750285548463e-06
-1.0206840358569e-05
-2.34863672555489e-05
-3.39234988918579e-06
-1.94580086800569e-05
-1.4266496887404e-05
-1.66619451957693e-05
-3.11314168296168e-05
-4.67841474827613e-06
-6.46517383001133e-06
-1.40213714299484e-05
-2.12110766146504e-05
-5.66258057641011e-06
-1.70176381017313e-05
-1.50579172136526e-05
-1.37397444320683e-05
-2.2192856104014e-07
-1.30260369151579e-05
-1.9752727854594e-05
-1.20938004558824e-05
-1.61290509320774e-05
-1.69482723470294e-05
-1.66146057405709e-05
-1.74911024353863e-05
-1.59919557523883e-05
-2.29000072218808e-05
-2.57244525888188e-05
-2.9667696189496e-05
-2.76854433558843e-05
-1.33965331874063e-05
-6.53782305542432e-06
3.67361028272446e-06
-5.27746425577847e-06
2.52338451988546e-06
-1.50232187247693e-05
-2.50692923470407e-05
-8.14720926637284e-06
-1.06299898000969e-05
6.00991363243946e-06
-8.89291710937674e-06
-1.83376546216528e-05
-2.98486395399849e-05
4.31767022490216e-06
-1.34276988281538e-05
-2.50559101810715e-05
-6.01325435827758e-06
2.12944356420408e-06
-1.86291449230783e-05
-9.31941385536957e-06
-1.70447862796381e-05
-1.80672381948268e-05
-2.91158052414764e-06
-1.2231952945296e-05
-2.1138639213191e-05
1.03514924846e-05
-2.17426960800689e-05
-1.77727411986905e-05
-1.26518597170076e-05
-1.16147488439628e-05
-1.9936033012318e-05
-2.20420037038538e-05
-2.07562243279219e-05
-9.9817197343282e-06
-3.30100692836267e-06
-1.37146366056654e-05
-1.48145763307747e-05
-1.08738043432846e-05
-2.15178975920123e-05
-7.59660821103377e-06
-2.89094368577522e-05
-9.96353961783102e-06
-2.35377716064146e-05
-1.98424643003315e-05
-5.61256985484253e-06
-1.6666867838818e-05
-1.13642875341206e-05
-1.19658975803277e-05
-1.67821170727869e-05
-6.81295499741071e-06
-1.17951968686792e-06
-2.21143434049584e-05
-1.35695287389334e-05
-3.71389951708009e-05
-1.03600203584807e-05
-2.39771216485632e-05
-1.13392288260925e-05
-5.62550263141544e-06
-3.04862481307645e-05
-6.05434462528199e-06
-7.74991152909856e-06
-1.22279782127332e-05
-6.41624109355535e-06
-4.14594759267808e-06
-1.26655031031763e-05
-3.08365034355127e-05
-2.74401413814568e-05
-6.61571402069611e-06
-2.16789985752063e-06
-1.93743958163789e-06
-2.00608369222204e-05
2.24083300173484e-06
-9.00811507400008e-06
-2.68688066580291e-06
-9.16777728382056e-06
1.29088345450114e-06
-2.52260695983353e-05
-1.52703490301655e-05
3.26843371044294e-07
-6.82447926402122e-06
-2.39211591635338e-05
-1.8333618778816e-05
-1.41237178604756e-05
-1.39081122129467e-05
-8.38243925635475e-06
-1.30991384202525e-05
-2.98314780539699e-05
-1.46095886675881e-05
-2.24662886926202e-05
-7.52080436771283e-06
-9.94059462147528e-06
-9.76258729849406e-06
-3.26659943543202e-06
-4.84019342993954e-06
-3.93619890632554e-05
-1.79389678255978e-05
-7.13019596248809e-06
-1.87731371522906e-05
-2.74378897878091e-05
-1.61096049704517e-05
-2.3448470064149e-05
-2.82226850312285e-05
-2.63021112150256e-05
-2.97122084517743e-06
-2.2370255077226e-05
-3.86745807118462e-06
-2.15260068543395e-05
-2.91822818853472e-05
-5.19937808963045e-06
-2.25888686670453e-05
-2.76299730363102e-05
-1.95018490932129e-05
-2.07503527894415e-05
-3.09920867385476e-05
-6.83480859090837e-06
-1.78463211251492e-05
-2.81887359523346e-05
-1.74865011792206e-05
5.3903828386111e-06
-8.98432729498331e-06
-2.40070711191041e-05
-3.0293987703002e-05
-2.12777275211094e-05
-1.74760041892316e-05
-2.42208284797498e-05
-2.91519687753875e-05
-7.32912553939875e-06
-4.21333268936276e-06
-1.09484169735563e-05
-7.65326392777575e-06
-2.16843219413488e-05
-2.17191429815837e-05
-5.7885744869299e-06
-1.34299616521586e-05
-1.56668244812927e-05
-7.34693738301125e-06
-2.14041033949548e-05
-1.37492557221657e-05
-1.56396785281535e-06
-5.96497234085423e-06
-5.29580626833368e-06
-6.07854493626688e-06
-2.0771541596503e-05
-2.01433214832628e-05
-1.56381308281319e-05
-2.42176301643077e-05
-2.52423764852333e-05
5.14446961225992e-06
-2.02524678033668e-05
7.80846742344584e-06
1.16235115941225e-05
-1.84218874412611e-05
-1.02527792634576e-05
-1.43082637196058e-05
-1.89804545147606e-05
-8.27304581434862e-06
-1.76102717542641e-05
-3.03091660583223e-06
-1.54737306607205e-06
1.32430224131964e-06
-1.17266513157085e-05
-2.69039362359542e-05
-3.04708099137072e-05
-1.2158532846565e-05
-2.24469027845485e-05
-7.15446499134465e-06
-3.32158835928173e-06
-1.01047101804325e-05
-5.32968165758055e-06
-1.73791060021903e-05
-1.18013647854598e-05
-9.02385845633079e-06
-1.15286682306451e-05
-5.2792219234247e-06
-9.17840624048744e-06
-1.96601545258861e-05
-1.2033735863374e-05
-1.83814022739342e-05
-1.61781144853701e-05
-1.24806959368504e-05
-2.01127800370769e-05
-5.58007836379587e-06
-1.36132967475727e-05
-8.93525118978319e-06
-4.26885607012812e-05
-3.91830792289113e-06
-1.73175496108132e-05
-1.47153926186133e-05
-2.84371329301371e-05
-2.00749596855563e-05
-1.92656973067518e-05
-1.28313606733522e-05
-5.81073569763292e-06
-1.09440504411114e-05
-8.46752366355418e-06
-2.12973256159541e-05
-2.01610157055766e-05
-2.26679795800172e-05
-1.89867653739221e-05
-1.58682594588476e-05
-2.39907599787096e-05
-1.8149324511198e-05
-1.19783655000345e-05
-7.37062978798726e-06
-2.18537377228711e-05
-2.97834380581393e-05
-1.8739987207729e-05
9.94813086155525e-06
-2.47487908520588e-05
-2.34590232682165e-05
-1.48982551739818e-05
-1.09903962146685e-05
-1.02765541361101e-05
8.68597497521566e-06
-1.53234197238501e-05
-2.59752845207905e-05
-6.70409113610678e-06
-2.32913581486089e-05
-2.39429370434562e-05
-5.44143202772927e-06
-2.20179083302011e-05
-2.34784565168955e-05
-2.36749750216905e-05
-6.62812897219884e-06
-2.31025028703032e-05
-1.0764120649532e-05
-1.08356728200206e-05
-6.57727726088753e-06
-1.00730476744317e-05
-2.62662740639885e-05
1.98135642202508e-07
-1.26750794190842e-05
-1.7425866885165e-05
-2.92684569333925e-05
-2.42900837981332e-05
-1.97267562893391e-05
-5.41878354139051e-06
-1.82890658833139e-05
-6.48760823624304e-06
-6.20247156922711e-06
-2.15866150129935e-05
-1.74627340282301e-05
-2.31239317195014e-05
-2.06806916735197e-05
-1.59726572955418e-05
-1.19569438110612e-05
-1.14362298623686e-05
-2.15626051267624e-05
-1.86198610381134e-05
-1.98168746574094e-05
-1.33620774871935e-05
-2.11718863231359e-06
-1.44131412956858e-05
-1.40754191354567e-05
-1.53811204312992e-05
-7.6704933697988e-06
-8.73046213650531e-06
-5.81547085378043e-06
-1.86601323822377e-05
-1.32978359920081e-05
-2.40522025313177e-05
-1.6086498449182e-05
-1.59470329595085e-05
-3.30854406746731e-05
3.85651718718526e-06
-1.18259145577725e-05
-1.54163442685026e-05
7.54779603492782e-07
-6.0550407706427e-06
-1.42063939751549e-05
-3.2578427745895e-06
-6.69369663125592e-06
-2.00176869118495e-05
-6.87008142928954e-06
-3.11462266169097e-05
-1.98759896986189e-05
-1.95362798047696e-05
-2.87781182889429e-05
-4.44976687410056e-06
-1.43616493651992e-05
-2.26114665000097e-05
-1.18585142133501e-05
-8.48456432646736e-06
-2.57800850446067e-05
-5.13300563481518e-06
-1.74959787380645e-05
-3.22695573430785e-05
-4.67793298555669e-06
-2.39749575076748e-05
-1.07568849573717e-05
-1.60953455877395e-05
-1.15929568287257e-05
-1.18402711168692e-05
-2.16484188073965e-05
-2.32119444440474e-05
-5.46140278085246e-06
-1.6921096822185e-05
-1.74449302359688e-05
-1.97000744039591e-05
-1.6245626035427e-05
-7.69086350072028e-06
-1.56839836624924e-05
-1.24155333022168e-05
-5.6639673762314e-06
-4.61128064797315e-06
-2.8294235756901e-05
-1.30965341611522e-05
-2.64550728540473e-05
-2.98489856103683e-05
-2.45086221592407e-05
-1.06370897433981e-05
-1.59616256502767e-05
-7.86916083259079e-06
-2.16485630677729e-05
-1.34313978742785e-05
-3.78566794410361e-05
-2.85867772805108e-05
3.84263312934787e-06
-1.59004471027224e-05
-2.54607009682259e-05
-1.79048485673844e-05
1.00102727452876e-06
-1.39205450894095e-05
-8.03995050142038e-06
-6.84566639822514e-06
-2.70191551947004e-05
-1.02152723771245e-05
-1.76263474440999e-05
-2.24725922402868e-05
-7.06607105283992e-06
-2.17420313055821e-05
-2.83322520002211e-05
-6.31353090441687e-06
-5.33948773984518e-06
-2.94430541285445e-05
-2.04278772559051e-05
-4.70381775056967e-06
-2.1075046326768e-05
-1.5393878267199e-06
-1.1085980049023e-05
-4.78095464803513e-06
-1.86682946073213e-05
-2.54406205735348e-05
-2.50209629244655e-05
-1.98881669465242e-05
-7.87188070568967e-06
-1.43085386432962e-05
-9.95813612477038e-06
-2.41845599852868e-05
-7.77368813559569e-06
1.61461008345526e-06
-1.50181360460126e-05
4.43669876021998e-06
-8.06806163112119e-06
-9.2897676649058e-06
-2.10469398933631e-05
-1.91090672911781e-05
-1.2258821909348e-06
-2.42105182035681e-05
-1.00021673878788e-05
-2.34751710064175e-05
-6.62281901241667e-06
-1.7696598260635e-05
-8.87698364938576e-06
-2.26183715500301e-05
-2.92284663901053e-05
-2.20398514756138e-05
-1.89110773543714e-05
-1.57611671006438e-05
-1.0834538195005e-05
-6.41444588336256e-06
-1.48865943650181e-05
-1.66371365671458e-05
-1.01252854779949e-05
-1.7696489768061e-05
-1.91399893242781e-05
-1.7335906112588e-05
-7.87952520672505e-06
-1.70526913547199e-06
-3.75304052259134e-05
-1.42407130228439e-05
-1.84047012485484e-05
3.48944976126989e-07
-2.56951929284961e-05
-1.83047948033796e-05
-5.98700895812778e-06
-1.90593939980259e-06
-9.64185516771309e-06
-1.74121551952115e-05
-1.93678314603451e-05
-2.17434517281955e-05
-2.05064646178343e-05
-1.71512580280828e-05
-3.54473374299067e-05
-1.61774007286836e-06
-1.23965574226637e-05
-6.46314045872021e-06
-2.02427933361172e-05
-1.7594643352336e-05
-2.92247543322511e-06
-5.92846783928346e-06
-1.30458240297438e-05
-2.380258528006e-05
-1.00256044946799e-05
-1.20840884704371e-05
-1.55801048800227e-05
-1.13222582455596e-05
-2.25339352320232e-05
-2.44074444113315e-08
-7.80403366098304e-07
-9.27025946485787e-06
-2.15799897603994e-05
-2.07331158221737e-06
-1.16165158725115e-05
-1.92975739028579e-05
1.75732914907752e-06
-1.16002712376287e-05
-2.06353575303559e-05
-2.69217284520666e-05
-3.28475222550044e-06
-1.92154422648482e-05
-1.74338804936128e-05
-1.59736883756273e-05
-1.38085551534419e-05
-1.7303610154513e-05
-2.90919850303611e-05
-3.05850229454581e-05
-1.43767186360549e-05
-7.77559161080183e-06
-1.77516756020158e-05
-2.87038829358361e-05
-1.11671209882541e-05
-2.54866048033955e-05
-2.74577045881573e-05
-2.43019405365187e-05
-2.88970965493563e-05
1.20627332595005e-06
-1.22033106601057e-05
-3.73700896116172e-06
-1.8312601582077e-05
-7.27392956454346e-07
-1.54717522375752e-05
-2.03848097708165e-05
-9.10616406527348e-06
-3.27620849262513e-05
-1.52980661474205e-05
-4.54493736029358e-06
-2.31353941388759e-05
-5.8940526335643e-07
-1.22330917685941e-05
-1.71246679561691e-05
-2.71697219158038e-05
-4.84423981944667e-06
1.80040731569951e-06
-1.13963913273086e-05
-1.50007284109692e-05
-1.6897197034981e-05
-1.30586937277389e-05
-1.50040762105342e-05
-2.2373738668248e-05
-2.26027767275089e-05
-2.97342966570007e-05
-1.77488296213207e-05
-1.40514733471383e-05
-1.16894567011453e-05
-1.78262857107228e-05
-2.37237131599771e-05
-2.09524267622904e-05
-2.58535464361193e-06
-1.93903019999625e-05
-5.2189992304392e-06
-2.73251126504424e-06
-2.47922986861405e-05
-1.5207036329058e-05
-2.66595996922312e-05
-1.53611031471282e-05
-1.11694583501391e-05
-7.3522057093003e-06
-1.54671843224143e-05
-3.08311794974879e-05
-8.9242200180764e-06
-9.84451938350682e-06
-2.47448950701681e-05
-2.04519267486346e-05
-1.02788733172507e-05
-1.85221508895053e-06
-1.2064159379148e-05
-9.9384262002375e-06
-1.7704319318138e-05
-2.54992388737475e-05
-2.31368712141524e-05
-1.74262957554295e-05
-2.81202790904704e-05
-2.47966292965776e-05
-4.58527820842043e-06
-1.32953240078607e-05
-5.9618566714018e-06
-2.69030862595983e-05
-2.31670920717266e-05
-7.79190518354179e-06
-1.08136349061154e-05
-9.49122731091583e-06
3.24973304297263e-06
-1.94505244071276e-05
-1.33906357625662e-05
-1.55948948091706e-05
-3.04841546830595e-05
-1.79201631084761e-05
-1.07739426384855e-05
-1.87327331550348e-05
-3.50677800410461e-06
-9.41921132342597e-06
-6.14933571963337e-06
-1.53489911909113e-05
-2.09462962203977e-05
-2.28732604389106e-05
-2.32845535421742e-05
-1.33799180452834e-05
-1.87792165066366e-05
-9.09527232035582e-06
-2.14600403768068e-05
-8.11821176140245e-06
-2.51275154030984e-05
-6.12017489744283e-06
-2.43548606696483e-05
-1.48806585087804e-05
-1.10186627340528e-05
-8.18846827332235e-06
-2.02313740274157e-05
-7.59429197657576e-06
-2.05879327311874e-05
-1.61606281202045e-05
-1.78326720363157e-05
-1.5536444308305e-05
6.93816263425494e-06
-2.74676607350815e-05
-1.76333204959979e-05
-2.58264727690835e-05
-1.02894109847155e-05
-1.32084454043971e-05
-1.46017085894629e-05
-2.42089016757256e-05
-2.02820371167198e-05
-5.79630158669377e-06
-1.92864892329268e-06
-8.19217898987104e-07
-7.40350061638242e-06
-1.37200459363952e-05
-7.28289600470139e-06
-2.15657992245476e-05
8.26770609648172e-07
-2.39482011050939e-05
-3.55057954865007e-05
-1.07024742189906e-05
-2.5070087882682e-05
-2.54521932887874e-05
-2.32803526633953e-05
1.48860527942866e-06
-1.89108771108636e-05
-2.11360436664254e-05
-2.05764563222392e-05
-6.10772166871683e-06
-2.37909537225779e-05
-1.64171011159164e-06
-4.14764675728837e-06
-2.45119481334465e-05
-6.03138006410865e-06
-1.69419172538341e-05
-3.2624329557843e-05
-7.16929985862774e-06
-1.2855859151581e-05
-1.49868036211911e-05
-5.63929692000286e-06
-7.34385063645641e-06
-2.48905271487384e-05
-8.97173233463636e-06
3.61275705747462e-06
-1.80785251023045e-05
-1.33273995597277e-05
-8.71087458102029e-06
-8.53512446085727e-06
-2.550297195073e-05
-9.62933062262368e-06
-2.20990759085153e-05
-1.91398964464343e-05
-1.96347525910268e-05
-1.56258350713957e-05
-9.87762940469315e-06
-1.96002728068253e-05
-1.90925911657421e-05
-2.53879630443155e-05
-3.84937128155603e-06
-3.20511922098419e-05
-2.86434065431074e-05
-1.88549224505452e-05
-1.35589582944411e-05
-2.64898214980839e-06
-1.33401071066355e-05
-2.2565234259596e-05
-7.90783395975747e-06
-1.37272856505251e-05
4.70232243486144e-06
-6.51001607674052e-06
5.04237062460776e-06
-2.00292614235567e-05
-1.75894189296262e-05
-1.53559746066325e-05
-9.05650490954459e-06
-1.14219593025314e-05
-2.68952965849856e-05
-1.82153421520216e-05
-2.19257734087307e-05
-7.41264839834092e-06
-3.00895412004932e-05
-2.28496072862922e-05
-6.64442598861347e-06
-1.38640661574314e-05
-1.13963245280934e-05
-2.89001128218543e-05
-2.23684003052594e-05
-1.55470945971783e-05
-3.90934080298798e-06
-2.29867351827035e-05
-1.00576760709512e-05
-3.34712801768813e-05
-1.9309657912489e-05
-1.04802615794999e-05
-1.48273448189616e-05
-7.08232539943782e-06
-2.08528782713924e-05
-8.95794248787218e-06
-2.15697785727528e-05
-1.66816526536222e-05
-2.21674085386429e-05
-2.59236037574955e-05
-1.47518519918727e-05
-4.51186118629313e-05
-1.10639116288641e-05
-1.84963439350113e-06
-2.65322731163558e-05
-2.72875285279328e-05
-1.42097401864106e-05
-1.78778815224411e-05
-2.50309510638649e-05
-1.84872084190863e-05
1.09352679140011e-05
-2.05168610811135e-05
-1.5790860740116e-05
-1.18008303711987e-05
-5.24738799381988e-06
-3.12511644705843e-06
-2.73155760403762e-05
-1.40078478539975e-05
-1.95444959060145e-05
-2.8196101502368e-05
-2.43859731901569e-05
-9.15993636792094e-06
-1.39423682331814e-05
-2.5865995023309e-05
-1.7404661847063e-05
-1.06789175905531e-05
-4.39019107848193e-06
-1.17362245241318e-05
-3.11283853973474e-05
-1.51040435685428e-05
-1.75930447693592e-05
-6.47024214624791e-06
-1.477779477965e-05
-1.67688587158698e-05
-3.17156131647788e-05
-1.67525595441314e-05
-2.26721523885997e-05
-2.68165665778756e-05
-2.18329646605204e-05
-1.38200309367554e-05
-1.14021728625357e-05
-7.27404445039599e-06
-2.1536773394778e-05
-2.28637974533125e-05
-1.83731870119204e-05
-2.04639018855268e-05
-1.51681969310203e-05
-2.12046432421529e-05
-1.5875473035103e-05
-3.16263961904102e-05
-2.32772786925786e-05
-1.00490196865749e-05
-2.10874511458772e-05
-2.17172965222027e-05
-7.21805953555213e-06
-1.32950216861479e-05
-7.98022442598513e-06
-1.36551478679412e-05
-7.65720090661858e-06
-2.5077632909811e-05
-2.0742371730445e-05
-1.78246127785264e-05
-8.08366481346182e-07
-1.91510419743272e-05
-1.50043635859948e-05
-7.22882881358524e-06
-1.58944711792004e-05
-5.38504989951173e-06
-2.38003371614997e-06
-1.54835236967754e-05
-1.26406734180556e-05
-1.65682178203022e-05
-1.73078338469638e-05
-1.03963734898907e-05
-2.27927393842507e-05
-7.86624158863056e-06
-1.73172319998146e-05
-1.38126206035329e-05
-1.3436339555694e-05
3.1511924549532e-06
-8.04235644310677e-06
-1.97480082836429e-05
-1.72096776530947e-05
-2.13256439245856e-05
-1.40470918145896e-05
-1.5332930671618e-05
-1.84079398634824e-05
-7.44047236094959e-06
-1.88225511090843e-05
-5.91229939076121e-06
-2.00069562868719e-05
-2.55236586285112e-05
-2.65070272458088e-05
-2.50171986395786e-05
-2.98708015216635e-05
-1.68357096732669e-06
-9.73866950510109e-06
-2.62642615009742e-05
-4.29984461129426e-06
-3.92251822346484e-06
-5.88774917251193e-06
3.80960754267631e-06
-1.2326773803588e-05
-1.71557768783421e-05
-1.24720361945429e-05
-1.30659562132814e-05
-6.50692121941192e-06
-7.87476352704662e-06
-2.32866675356873e-05
-1.01893321443442e-05
-1.50974216990582e-05
-1.74782339802034e-05
-1.77677816714112e-05
-3.06706226129753e-07
-6.1140787384804e-06
-8.61126459927435e-06
-6.97548774416057e-06
-1.73859487535573e-05
-2.26817796509365e-05
-2.31709384725994e-05
-8.221674523645e-06
-9.54197386535012e-06
-1.82250219676017e-05
-1.47448926358701e-05
-3.71016265061902e-05
-7.54585486170441e-06
-1.10939865422451e-05
-5.95900402017209e-06
-2.04634133347165e-05
-2.36721314312742e-05
-2.31528850924477e-05
6.09824667832047e-06
-9.73545471244194e-06
-2.94587795960761e-05
-5.10176263666129e-06
-6.20322517763035e-06
-2.41115699779415e-05
-3.03549137253273e-05
-3.6310761057763e-05
-2.10288258626613e-05
-1.1848252333994e-05
-6.39079142721157e-06
-2.42777288438565e-05
-2.74635098801696e-05
-1.68827718287647e-05
-2.1472630926198e-05
