# Supplementary material for: Research on computational propagation and identification of mine microseismic signals based on deep learning
Source: PLoS One. 2025 Oct 22;20(10):e0334641. doi: 10.1371/journal.pone.0334641 (PMC12543183; doi:10.1371/journal.pone.0334641)
Supplement: S11 Data — (ZIP) [file pone.0334641.s011.zip › 000101100002604.xlsx_0.txt_24.txt.txt]

-2.55083247550273e-05
-2.83727935923494e-05
-1.17862839972918e-05
-4.01814013149055e-05
-3.85819850683956e-05
-1.50700315319258e-05
-2.3920999511124e-05
-2.28305836874523e-06
-2.51012816308793e-05
-2.47028456756384e-05
-5.28488831964267e-06
-2.72082686581189e-05
-1.59179781661003e-05
-2.30475086450611e-06
-3.95064791527583e-06
-1.18579955014753e-05
8.84032040664717e-06
-1.71713470825846e-05
-4.49512983099056e-05
-3.84406703943162e-05
-1.95150611088044e-05
-5.45274131207529e-06
-3.19056504697026e-05
-3.85813376352121e-05
-3.00002098292496e-05
-4.8035099788775e-05
7.90193437666473e-06
-3.78605686406306e-06
-1.2013253155212e-05
-2.98715922741861e-05
-2.7948506542297e-05
-2.36188766074682e-05
-2.61486728185255e-05
-1.95599788134064e-05
-2.17661968604506e-05
-3.98460255235213e-05
-1.21950692477048e-05
-8.80983498404973e-06
-2.0854143952222e-05
-2.77544655785646e-05
-2.27837698632396e-05
8.43906875210427e-07
-3.35696198431973e-06
-1.90712424184721e-05
-8.87084232506979e-06
-2.10332246332751e-05
-8.05111907753607e-06
-4.04677927872194e-05
-2.75099537310385e-05
-2.77978939307968e-05
-3.81283471709875e-05
-5.12015585610295e-06
-1.6075119232556e-05
-1.52030694998359e-05
-1.40402816052992e-05
-1.7945613086878e-05
-3.08588212690474e-05
-1.25975370549155e-05
-9.10643071374201e-06
-2.80341145710388e-06
7.45382295714428e-06
-1.86444462644736e-05
-3.3919151592485e-05
-1.46025488759581e-05
-1.16238317084482e-05
-2.26459020881677e-05
-7.07991880196297e-06
-4.08780309838007e-05
-2.1686480432185e-05
-2.48927533656339e-05
-2.72190761484076e-05
-3.80138530538504e-05
-1.24765145042464e-05
-2.87021197206691e-05
-2.3230771853325e-05
-2.40890913454232e-05
-3.69912244348063e-05
-4.02333174091751e-06
-9.82858318615891e-06
4.25212286408897e-06
-3.44840505554871e-05
-2.51829374449207e-05
-5.91218377656126e-06
-2.95566732715654e-05
-2.16428493866077e-05
-9.35849111768631e-06
-3.71634419099358e-06
-2.86653994004439e-05
-4.25227938812735e-06
-3.70811845351172e-05
-1.26606348993959e-05
-2.24652323477509e-05
-1.75137579691849e-05
-2.37792608862371e-05
-1.8160745775929e-05
-1.94417560055818e-05
-1.33092601782783e-05
-2.34080294676284e-05
-1.03362343154395e-05
-1.76315578834202e-05
-2.32646495834394e-05
-1.55836957949437e-05
-1.48841552021303e-05
-2.12863117851831e-05
-1.20528035930229e-05
-2.35978856603012e-05
-3.20784663483578e-05
-1.84121063622145e-05
-1.35703102254966e-05
-6.9137076087346e-06
-2.8435909161303e-05
-2.28004477754993e-05
-2.55067868541718e-05
-1.88063160128669e-05
-1.11038147870746e-05
-2.33308205020144e-05
-1.84926622426466e-05
-1.99931111757029e-05
-1.47912183568555e-05
9.71657536102202e-06
-2.68348050869677e-05
-1.91591511324001e-05
-1.67986999241749e-05
3.8074248938579e-06
-1.52758997621286e-05
-1.31859790482809e-05
-1.02713164873586e-05
-1.27121312857079e-05
-1.41424446754203e-05
3.59331506925289e-06
-3.78436473365123e-05
-2.58651746714163e-05
-4.71533037972437e-05
-2.67125912092554e-05
-1.22238160643784e-05
-3.05759316159454e-05
-3.43972829192752e-05
-2.65211628967967e-05
-1.08340747279652e-05
-2.01475122588974e-05
4.74439357483606e-06
-2.91577361484995e-05
-3.66339648472091e-05
-3.94946469269706e-05
-2.55314772148437e-05
-4.21630166689382e-05
-1.95400393419446e-05
-1.42606333327156e-05
-2.77051179450496e-05
-2.95574076915521e-05
-1.31276578549045e-05
-4.5811978537823e-06
-9.29182968689132e-06
-7.48932974553982e-06
-2.87925455419468e-05
-1.49205644330564e-05
-3.90993694516625e-05
-3.87428880187862e-05
-1.88454130303191e-05
-2.64095389302046e-05
-1.85334944477275e-06
-3.87355153172454e-05
-6.22608214930676e-06
-1.15038955766925e-05
-3.32142211697746e-05
-2.16969885887422e-05
-3.49922312069181e-05
-4.75641584031154e-05
3.15119282244518e-06
-7.46971300749944e-06
-9.34936177623618e-06
-4.51270233482033e-06
-4.72694456314969e-06
-4.09319888987636e-05
-1.81480218117782e-05
-1.5353993725092e-05
-1.7891699664468e-05
-1.10756981830073e-05
-3.91066373659658e-05
-3.13195660595587e-05
-2.26014552181644e-05
-1.89508078090509e-05
-5.85597303892961e-06
-2.8329684373368e-05
-1.14895422398622e-05
-2.04650511872678e-05
-1.70260876501589e-05
-1.30414083734158e-05
-1.05756535229843e-05
-2.59459215562558e-05
-2.49185623968006e-05
-6.41062064615929e-06
-1.81557813161499e-05
-1.78091129667337e-05
-3.2661959587228e-05
-2.14219675193759e-05
-4.50754436429677e-05
-3.66550980583363e-05
-2.23728410648278e-05
-3.46378783574669e-05
-3.29963718501513e-05
-1.74370270188284e-05
-3.51094075036181e-05
-3.04967443355898e-05
-2.19919704426372e-05
-1.69760664173141e-05
-1.47740307703688e-05
-9.02903913755315e-06
-8.67050394921797e-06
-2.1646939822048e-05
-1.64802865314706e-05
-2.15580923939472e-05
-1.94228063961643e-05
-1.02365585624869e-05
-7.13939795826363e-06
-3.15314478242974e-05
-2.42639710313274e-05
-3.4066338203134e-05
-2.78284628318899e-05
-9.3682480311338e-06
-2.65841317737956e-05
-4.99893937334354e-05
-3.62483729097251e-06
-1.47457396768817e-05
-3.5013583069925e-05
-2.10059711334811e-05
-6.37707508921306e-06
-2.17786696116935e-05
-1.06085986132414e-05
-2.02299311994078e-05
-1.41840200419985e-05
-6.41581872518697e-06
-2.76853367104047e-05
-1.68314181016901e-06
-1.53674827121398e-05
-4.22184772958295e-06
-1.77773729438646e-05
-2.6023662406005e-05
-2.94099453540507e-05
-2.01868189699229e-05
1.86365753776887e-05
-1.64248825627377e-05
-2.22701079222027e-05
-1.47072467502167e-05
-3.07357669385471e-05
-1.87669594686479e-05
-1.07934448592616e-05
6.4560096730332e-06
-2.29534331096097e-05
-7.6999632732916e-06
-3.5502299666634e-05
-1.68443787183421e-06
-2.54017899004551e-06
-3.18808846372891e-05
-1.80740043649476e-05
-1.49516488942244e-05
-8.22610524614362e-06
-9.00903770945412e-06
-8.33813107720976e-06
-2.89267862889355e-05
-2.24763288121047e-05
-2.57970904428458e-05
-3.43988739175624e-05
-2.0800633293522e-05
-3.10454925285117e-05
-1.61087013480763e-05
-2.3082513041968e-05
-3.43149112582966e-05
-2.43786125752233e-05
-9.41820093110342e-06
-1.19715083536044e-05
1.61622534973026e-06
-3.01187863824703e-05
-2.36985191876039e-05
-3.5667281337091e-05
-2.22274769794699e-05
-2.09832984598373e-05
-2.02993174802738e-05
-2.85058978879598e-05
-1.11023013022979e-05
1.00787844760158e-05
-1.2893882072392e-05
-2.64428511566902e-05
-1.63561559913355e-05
-2.9682881916516e-05
-1.23511951621607e-05
-2.16030823212327e-05
-4.19079808266079e-05
-1.46045151714074e-05
-2.42470813114919e-05
-3.1468552689728e-05
-3.47655464032738e-05
-4.18728661229112e-05
-3.16537870849827e-05
-3.58971202541235e-05
-1.6900663380567e-05
-1.13462059640648e-05
-2.45720645308033e-05
-4.97556287071416e-06
-6.18869580693747e-06
-2.33167214074797e-05
-2.16303428689904e-05
-1.68111636151289e-05
-7.05775531495818e-06
-1.2606417036026e-05
-2.23317996346413e-05
-3.63968848601512e-05
-2.100222438787e-05
-4.49287737278505e-05
-2.60734893074158e-05
-2.34340936816117e-05
-2.84287073529978e-05
-1.39184962471091e-05
-3.60824501059988e-05
-1.50271833040863e-05
-2.38034755892247e-05
-2.2266646761095e-05
-2.3538551242363e-05
-2.66273516402222e-05
-3.45211258587805e-05
-4.06801621919677e-05
-2.29700283640527e-05
-2.39165489995437e-05
-2.53924480072105e-05
-7.24440420498273e-06
-1.12988770061527e-05
-1.40516351872726e-05
-3.01215051701627e-06
-2.20625847257617e-05
-1.2111936073689e-05
-1.16307359350481e-05
-4.16535332319409e-06
-9.08224975176572e-07
-8.71402969543354e-06
-3.29479281195581e-05
-3.84478575570347e-05
3.37506937383965e-06
-2.876274296841e-05
-1.91351194269455e-05
-3.81893099186638e-07
-2.50947872789795e-05
-2.66801115467341e-05
-2.88418826885316e-06
-2.92645334808436e-05
-2.09569385323606e-05
-2.44555598968979e-05
-2.19036025418346e-05
-4.37195517469805e-05
-3.23826579569415e-05
-3.70658155192356e-05
-9.54836434863723e-06
-1.81090933112891e-05
-2.61490501586198e-05
-1.47029192762152e-05
-1.08331703892501e-05
-8.84460622028013e-06
-3.3872906668188e-05
-3.5404143542073e-05
-1.74578935225527e-05
-3.20301445827464e-05
-2.10064107060172e-05
-1.31557289357517e-05
-3.56704610531763e-05
-2.16322491325863e-05
-4.01429748563743e-05
-4.52703723100308e-05
-5.60726991299265e-06
-2.28149547913748e-05
-2.06363453006358e-06
-2.87856140069823e-05
9.52873468408015e-07
-1.43491383505409e-05
-2.66102327459689e-05
-2.97667940470892e-05
-1.91616861394675e-05
-3.32101831053145e-05
-3.16660506556948e-05
-1.14424058397737e-05
-2.66545641187459e-05
-1.90011796734466e-05
-3.07226942051114e-05
-2.60521370890452e-05
-2.70243621073142e-05
-1.7811874215911e-05
-2.96650608321827e-05
-1.89059952786685e-05
-1.45283184588966e-05
-1.37674569507044e-06
-2.37288348170203e-05
-5.86892514101959e-06
-3.56150793275028e-05
-1.37575379880764e-05
-1.14615512335351e-05
-1.20936570888777e-05
-1.60342485406605e-05
-1.37969575405083e-06
-4.04002784364329e-05
-1.70835675380692e-05
-1.99240680088766e-05
-2.36838549189626e-05
-2.6790547225287e-05
-1.84155016578571e-05
-2.32437353771066e-05
-3.09363308279868e-05
-2.29174951797254e-05
-1.30524347902293e-05
-1.76138497647744e-05
-6.80200652288028e-06
-3.1517056787519e-05
-1.47894186679123e-05
-1.25571854260859e-05
-9.08017993664922e-06
-2.12121644842341e-05
-2.07024643083473e-05
-3.90997274363896e-05
-3.73622197649992e-05
-1.12637586875444e-05
-2.14905074939993e-05
-2.35696174016896e-05
-2.53340773687518e-05
-1.58791804251882e-05
-4.01762972288783e-05
-2.16792400795851e-05
-3.24275775776617e-05
-1.72043023743188e-05
-2.20370499194081e-05
-1.52103945381409e-05
-9.44634891926134e-06
-2.83830601171973e-05
1.40182956999376e-07
-3.02325298499312e-05
-3.93878134915525e-05
-5.11050501364318e-05
-4.07199495162944e-05
-4.73726575210815e-05
-1.27283429836079e-05
-2.48222668048596e-05
-1.9613677721112e-05
-3.02115213046236e-05
-3.025777562942e-05
-2.40138185086512e-05
-2.15060524332535e-05
-1.83795123381877e-05
-1.39788861014309e-05
-3.32443395354272e-05
-1.75534779693696e-05
-2.37410531509474e-05
-2.48537011121631e-05
-3.98431738782999e-05
-1.81201642125703e-05
-2.15398751891717e-05
-4.12775582686654e-05
7.22072622943463e-06
-4.20477181352415e-05
-2.75420332423002e-05
-4.21997486547876e-06
-1.98665640931124e-05
-1.29561622830647e-05
-3.72654106659147e-05
-2.89958159971033e-05
-2.50407390261783e-05
-1.16526239369398e-05
-1.13148738749255e-05
-3.39871185609125e-05
-2.17594654011651e-05
-7.68282858380418e-06
-2.75705396175791e-05
-2.11430869867511e-05
-3.31800833402682e-06
-8.33770848668364e-06
-1.60968234117262e-05
-2.27575663377645e-05
-1.34592923886392e-05
2.18339652928415e-06
-1.12234180733507e-05
-3.02973895096966e-05
-1.41591359655283e-05
-5.10139330985374e-06
-5.23741017941765e-05
-3.40217988619602e-05
-5.26689392386262e-06
-3.2521766194465e-05
-3.33812287360971e-05
-2.77261142133275e-05
-3.30379220246823e-05
-1.02315460080704e-05
-1.89712680162531e-05
-2.28231134562977e-05
-3.15877683896249e-05
-2.62707774323771e-05
-3.72505803190677e-05
-2.27446552032684e-05
-4.76071150877542e-05
-2.37271790269843e-05
-3.34810119709645e-05
-3.4494193401816e-05
-1.15972229318697e-05
1.97667304370667e-06
-3.48470156505594e-05
-1.6542831693168e-05
-2.47259795082852e-05
-3.1608327980589e-05
-9.76441204788119e-06
-6.61857032432797e-07
-7.83233817022586e-06
-3.55228651025255e-05
-1.79172781613792e-05
-1.22395524161112e-05
-2.14150396141815e-05
-1.00386654420924e-05
-3.82696333168947e-05
-2.29189030497186e-05
3.77260335322812e-06
-3.86840648023086e-05
-1.48708833648492e-05
-5.71622244212065e-06
-1.59111704680526e-05
-1.02227560747484e-05
-1.15404482604814e-05
-2.30578023015553e-05
-4.07465513555174e-05
-1.36856653432831e-05
-5.22006689374455e-06
-1.55048013672548e-05
-2.55586695854524e-05
4.15022204785907e-06
-7.03040329252e-06
-4.79374414065903e-05
-4.55914082273835e-05
-2.87369860007635e-05
-1.14386382781452e-05
-3.3770226282223e-05
-1.40372926597701e-05
-1.01700985426085e-05
-2.12885072808876e-05
-2.23001742454606e-05
-3.37555269331619e-05
-1.15824075452494e-05
-3.57711236683797e-05
-2.8293366705565e-05
-2.26218549068712e-05
-3.78458402605659e-05
4.82338235459151e-06
-3.21926437315226e-05
-2.6396800517793e-05
-2.28112480874543e-05
-3.0026010399512e-05
8.6422740940903e-07
-2.44807931709939e-05
-3.88071211726384e-05
-1.83651184486724e-05
-2.83824178091852e-05
-2.128601570307e-05
-1.9528419421137e-05
-2.40248870945015e-05
-1.40687180650887e-05
-3.25491512581256e-05
-4.19411605184102e-05
-2.19980525117334e-05
-3.46027010260913e-05
-9.51991430238035e-06
1.00605887651737e-06
-1.02727652160708e-05
-4.44096520865679e-05
-2.19718724790006e-05
-2.55928963806352e-05
1.70323492884265e-06
-3.94308368554567e-05
-7.16470360571745e-06
-2.11585990575874e-06
-1.36760646337728e-05
-9.04786034998747e-06
-2.4469568864894e-05
-2.07118569127446e-05
5.99864129048017e-06
-1.84196890320331e-05
-7.21098280788134e-06
-5.21862837433357e-06
-2.62913936987862e-05
-2.54891695988158e-05
-2.13467843586885e-05
-1.75179366515443e-05
-7.4636289772143e-06
-1.29150228744683e-05
-8.10658454748212e-06
-2.13705665151947e-05
-2.39674420617081e-05
-1.12643569489692e-05
-1.20623496310665e-05
-9.04879697141444e-06
-1.43808881523331e-05
1.76351709113978e-06
-1.35994183884906e-05
-9.48655919597691e-06
-2.33231183628864e-05
-1.61130867480268e-05
-9.36752933964286e-06
-1.57656680945083e-05
-2.34965357970632e-05
-2.38148920048349e-05
-1.78650587326006e-05
-1.64998432729991e-05
-2.54178504131787e-05
-2.8368363575119e-05
-1.20475952593026e-06
-1.38890764855797e-05
-1.80512184553276e-05
-3.64638792982899e-05
-2.22926376348909e-05
-1.69575655002303e-05
-1.99772370603571e-05
-2.48260130092857e-06
-1.73269249535918e-05
-2.02427272403371e-05
-3.16848700297772e-05
-1.52775280803213e-05
-2.54322197810706e-05
-1.17835443389399e-05
-1.34941484948926e-05
-1.96553649630351e-05
-2.46449974661551e-05
-7.79860208855911e-06
-3.88244111770992e-05
-2.2340411328203e-05
-3.16469274740324e-05
-3.34972762554584e-05
-1.41465018355632e-05
-1.96363820149279e-05
-1.18323698862018e-05
-2.81993824820421e-05
3.63106217448366e-06
-1.6164888454222e-05
-5.63233312819983e-07
-1.55774103903998e-05
-3.66643165312152e-05
-1.54369104413862e-05
-1.44413054238117e-05
-3.00063530970005e-05
-3.04458945725621e-05
-1.7257762448483e-05
-1.82263227774214e-05
-2.22774423046294e-05
-4.26181403480718e-05
-3.09357689901464e-05
-1.02980106635116e-05
-1.25927983787407e-05
-3.09005601019478e-05
-2.65696004385287e-05
-2.14585957449986e-05
-2.56937585563733e-05
-1.8439533127699e-05
-2.73414482386483e-05
-3.70825610961189e-05
-1.32403672505908e-05
-2.57776132028604e-05
-1.77326554241471e-05
-1.08975258080803e-05
-3.24926382074226e-05
-3.19839569347633e-05
-2.93197739731732e-05
-1.55600089204228e-05
-8.32673689374993e-06
-2.40611487243219e-05
-2.14776654493071e-05
-1.19561372770258e-05
-3.18960676488758e-05
-3.48358766734021e-05
-3.98436780264491e-05
-1.89333376465211e-05
-2.42058853676193e-05
-1.31918257374709e-05
-1.65560830498798e-05
-2.69206507349525e-05
-1.38887276213161e-05
-1.80458780518537e-05
-9.48575255887924e-06
-2.39954516117805e-05
-2.03021197755288e-05
-7.46767115351812e-06
-2.42214821517877e-05
-1.17553815906169e-05
-8.28524890415421e-06
-2.08504721261062e-05
-6.88562068801636e-06
-2.76924937525497e-05
5.34336435737498e-07
-9.39418772476225e-06
-3.0685381738031e-05
-1.82425365553989e-05
-3.22414776573148e-05
-4.79009120929632e-06
2.02482556264867e-07
-3.95258696484062e-05
-2.55410923308593e-05
-1.9400921004712e-05
-1.79008274917914e-05
-2.1233847735615e-05
-3.64574634497056e-05
-9.42822440913682e-06
-2.30983491275085e-05
-2.57515095208484e-05
-2.31723852378001e-05
-1.16716460245905e-05
-2.07293099608868e-05
-1.81904647694476e-05
-3.1321398516429e-07
-3.06413129182284e-05
-1.81536239433494e-06
-7.43221812584463e-06
-1.7695882515591e-05
-4.02839262715511e-05
6.74796022237166e-06
-2.54179182791748e-05
-4.8010373279816e-05
-4.74864169388268e-06
-2.81645828963013e-05
-2.65579688372602e-05
-1.98946639532037e-05
-2.4080786943484e-05
-4.41614494799313e-05
-5.58336152570213e-06
-2.91932274198675e-05
-2.16252861949416e-05
-1.31706912613864e-05
-1.93606460137225e-06
-2.85280639535624e-05
-2.22691373980151e-05
-7.38463892827269e-06
-2.36991202326017e-05
-1.47783965039752e-05
-3.30403984347527e-05
-1.43207957078404e-05
-2.97204514182828e-05
-2.49484453880097e-05
-3.0271640564637e-05
-3.57280446424867e-05
-2.57526265147438e-05
-3.84294245930961e-05
-3.43308313370198e-05
-2.37859519129932e-05
-4.10086262899398e-05
-3.94507142757414e-05
-2.86155113324498e-05
-2.99176744787486e-05
-2.17129404427824e-05
-2.53992607232955e-05
-3.32219053482008e-05
-3.10674648741732e-05
-1.08345377468111e-05
-2.12327747483381e-05
-4.51809575770739e-05
-1.4928480448456e-05
-1.29766278760351e-05
-3.0671686557158e-05
1.20152190170609e-05
-1.14954947513902e-05
-1.32164123409332e-05
-1.14354065984187e-05
-2.60800945253141e-06
-1.54669550111204e-05
-1.70721143335964e-05
-6.16168240540606e-06
-2.44733197423909e-05
-2.47223935616352e-05
-2.53980931263408e-05
-1.44334730009612e-05
-2.84411348768313e-05
-2.97536575952082e-05
-4.38325243502914e-05
-1.27111034475537e-05
-1.98979401706429e-05
-1.56470023680372e-05
-1.3188670411847e-05
-6.5165737022312e-06
-1.73510207243843e-05
-2.57397582932621e-06
-2.83413085295346e-05
-2.78072239298141e-05
-1.07996004330682e-05
-1.76579234024212e-05
-1.23923605059324e-05
-1.56385369952266e-05
-1.90427732061231e-05
-2.11530596633479e-05
-3.88982942919246e-05
-1.85829951279117e-05
-1.79078135796157e-05
-2.87528475355421e-05
-2.94579227508828e-05
-2.2655200652604e-05
-1.08447650720922e-05
-2.78212177055371e-05
-2.6942879464157e-05
-8.6925645139293e-06
-1.96298229053531e-05
-2.02668262316328e-05
-2.62673219084459e-05
-1.94641696972095e-05
-2.02379374347595e-05
-1.67780079355354e-05
-3.46429641842106e-05
-3.16188755180121e-05
-2.1437178065872e-06
-1.91804581249712e-05
-1.39422764418444e-05
-3.88031933536052e-05
-1.43711913323322e-05
-1.6944091112414e-05
-1.34782252105387e-05
-5.1197146306617e-05
-1.30161075061301e-05
-1.26179269681088e-05
-2.33358412885108e-05
-1.98715990851836e-05
-2.19670346452367e-05
-7.64635971167217e-06
-2.77703630321334e-05
-2.3995719165654e-05
-2.61905892055128e-05
-2.49477603828608e-05
-1.06156376905919e-05
-1.52862931876656e-06
-1.9411546413443e-05
-2.08651597317102e-05
-5.10823920096354e-07
-2.77711518797483e-05
-2.08617471579884e-05
-1.9159600020729e-05
-1.53997189292729e-05
-5.44361860393775e-06
-5.0074124521591e-05
-2.29795100484566e-05
-2.01860733082211e-05
-1.83603175242067e-05
-4.9267321436818e-05
-1.19319392536989e-05
-1.26891342814068e-05
-8.51219769560196e-06
-2.03288909637662e-05
-3.44822509322438e-05
-1.17766230691418e-05
-1.14770038190652e-05
-1.58633049586002e-05
-3.09620228632237e-05
-1.90605119905294e-05
-2.99453690266294e-05
-2.58861673240593e-05
-1.04265634218555e-05
-3.02284324183838e-05
-4.90274579257448e-05
-2.32628910166318e-06
-1.6049608967439e-05
-3.88135190555189e-07
-2.86868210399195e-05
-1.58795539219043e-05
-2.80395023297158e-05
-1.96771086772661e-05
-6.58975868829669e-06
-3.91544965489961e-05
-1.50490095466846e-05
-1.78929759922288e-05
-4.38891704712486e-05
-3.37491577121547e-05
-2.07389656055295e-05
-4.99717227041755e-07
-2.14996408361747e-05
-1.74391183543945e-05
-3.36433281975076e-05
-2.66235497718131e-05
-9.25582966082784e-06
-1.37547122825489e-05
-3.48106881253985e-05
-3.072306420921e-05
-1.00599972504411e-05
-1.4905532005911e-05
-2.56546850448067e-05
-1.96065811303804e-06
-2.79417536347799e-05
-3.25427759899085e-05
-2.52686487447463e-05
9.47529767145858e-07
-2.25155998463266e-05
-1.89384773525394e-05
-2.83659760048605e-05
-2.55949664204699e-05
-2.14089202193895e-05
-3.00564017544389e-05
-1.37780606992317e-05
-3.19986314799281e-05
-1.17977288496581e-05
-2.21094253450436e-05
-2.81014693604568e-05
-7.08265351188102e-06
-4.93845373406423e-06
-2.91821744080375e-06
-2.33541058331565e-05
-2.94397042432175e-05
-2.66680731070938e-05
-3.09651112869562e-05
-9.53948540136213e-06
-1.05883897744664e-05
-2.89395767325482e-05
-2.62535430222758e-05
-1.58085059561863e-05
-1.05768156821819e-05
-1.30466147519251e-05
-1.95592747126542e-05
-1.24114430787458e-05
-1.66325326199339e-05
-2.20876283249236e-05
-1.98178362892305e-05
-2.23742885682247e-05
-2.20492005506381e-05
-2.2421117474692e-05
-2.36083147452074e-05
-1.49388880600596e-05
1.24138781554243e-07
-2.46448201199719e-05
-4.11852039703624e-05
-2.89687474870642e-05
-3.20001419977667e-05
-2.07525615417895e-05
-1.79894631674762e-05
-1.60028041930591e-05
-1.45822642850163e-06
-7.76585540451525e-06
-2.88380768327276e-05
-2.19638801957777e-05
-3.19368132884424e-05
1.04428571440983e-05
-2.68991332520837e-05
-1.21287996343938e-05
-2.46468049148727e-05
-3.70674602263519e-06
-3.73788927491e-05
-1.02399569212371e-05
-2.12267316390062e-05
-1.01742543712019e-05
-1.30622120319297e-05
-2.4249918710922e-05
-1.16649699362393e-05
-2.43412171722631e-05
-4.55814077317126e-05
-1.78587134979929e-05
-3.70301894168791e-06
-8.03468521170271e-06
-1.61538563757547e-05
-1.24152993992108e-05
-1.85413606543117e-05
-4.79070324907694e-05
-1.15989889459666e-05
-2.69081859330287e-05
-1.48341411763362e-05
-6.0442213258815e-06
4.9431071789073e-06
-2.60079996024791e-05
1.43476291953168e-05
-2.31399067809658e-05
-1.62389916506423e-05
-1.72514662872042e-05
-3.80582325269821e-05
-4.32650748861859e-06
-1.49279690033504e-05
-2.87152758071012e-05
-3.18960541337047e-05
-3.34526062466182e-05
-7.53361715847113e-06
-1.4736655185121e-05
-4.00214537957543e-05
-4.90061793976396e-05
-2.02956012932068e-05
4.44706433421157e-06
-2.1630192510254e-05
-1.78804287997546e-05
-3.18908590012594e-06
-3.55799410945673e-05
-6.63958823118241e-06
-4.22243099263205e-05
-3.41448675012668e-05
-1.51338068370401e-05
-6.70649343135928e-07
-5.00505801471734e-06
-4.76825951665821e-05
-1.4420177470238e-06
-1.19227517185865e-05
-4.23601960280637e-05
-2.07031389256857e-05
-2.38984761314012e-05
-4.32243961033738e-05
-3.54469359907797e-05
4.24702232455203e-06
-2.61444348687428e-05
-2.30698395360402e-05
-2.4961220998828e-05
-1.99384187244178e-05
-1.01689624315884e-05
-1.24871502001432e-05
-3.684810383622e-06
-1.25942619980708e-05
-4.18748792806281e-05
-7.92941903329346e-06
-2.07869861975137e-06
-3.23998607672378e-05
-1.38981126708529e-05
-2.83149264432919e-05
-2.8345467969453e-05
-1.43023674773775e-05
-1.25445296960729e-05
-2.37706715414614e-05
-3.9247131230626e-05
-1.05047969450146e-05
-1.17635996991083e-05
-1.85955853552789e-05
-2.20921258641921e-05
-5.00678430182033e-06
-1.7968932519519e-05
-2.68640448202758e-05
-1.72914456853911e-05
-2.54963793384619e-05
-1.17611223968223e-05
-2.22516751257848e-05
-3.04252553433433e-05
-1.98299867692524e-05
-2.31930366955342e-05
-9.92127818552502e-06
-1.28547130868975e-05
-9.98816633277644e-06
-2.62155120628065e-05
-1.16345489861317e-05
-2.94404170007611e-05
-3.43166098604585e-05
-4.04084339162833e-05
-4.19840784022184e-05
-1.46344704404465e-05
-2.53192497269318e-05
-9.89480403025227e-06
-3.14587916445622e-05
-1.8958267997838e-05
-1.81168770871913e-05
-2.12115659435613e-05
-3.06843974827387e-05
-1.41159914527088e-05
-2.0547073454467e-05
-2.78136067888556e-05
-2.27384312441097e-05
-1.78315138824795e-05
-1.43240421661602e-05
-7.35609105196021e-06
-2.63543861634566e-05
-3.1334813230371e-05
-2.71731408764916e-05
-3.85995658037216e-05
-1.03944592739838e-05
-2.46726153888704e-05
-1.86312339264384e-05
-7.06113106979971e-06
-4.21250350442111e-06
-9.6687237031463e-06
-1.57548174544121e-05
-2.22873510607037e-05
1.54461909680521e-05
-1.77646908068546e-05
-1.76100918872749e-05
-3.80461915478772e-05
-8.09861502832936e-06
-3.23818662870628e-05
-4.98960777168908e-06
-3.00737885536932e-05
-1.15411448250544e-05
-2.60690734318042e-05
-3.21445358715986e-05
-2.29920805830777e-05
-2.27962279105972e-05
-2.26780791286069e-05
-2.52243748919462e-05
-4.96292259010451e-06
-2.61789429388264e-05
-2.55343720315853e-05
4.39769095995194e-06
-2.78648531645296e-05
-3.29343644554997e-05
-1.40635243269475e-05
-3.83124913094106e-05
-1.37437187598816e-05
-1.25039031983511e-05
-9.29308057173344e-06
-4.65897571258762e-05
-2.93708168627752e-05
-2.12396317041316e-05
-8.34459933133301e-06
-1.66072840392936e-05
-1.911079247619e-05
-2.03798426366518e-05
-5.29863555265448e-05
-1.72835485061819e-05
-3.93314382896151e-05
-3.65402370976819e-05
-9.74265338640673e-06
-1.99452685737407e-05
-2.77894429602801e-06
-3.60686216928883e-05
-1.52034106077767e-05
-4.00920225074726e-05
-1.90866041583004e-05
-2.93539434190664e-05
-1.91357181794388e-05
-3.16735930760852e-05
4.56293091795137e-06
-2.20481956742656e-05
-3.05612039556639e-05
-6.34352646011361e-06
-1.83924565934808e-05
6.04892809164336e-06
-4.06274343615627e-05
-1.75620279990184e-05
-2.18621418665111e-05
-2.5655302694961e-05
-3.31772380261109e-05
-2.09263306564861e-05
-2.56718704570935e-05
-2.9469872206103e-05
-1.86138188878067e-06
-2.44907369811297e-05
-3.03744993220131e-05
-2.25618872593363e-05
-2.16816386109013e-05
-6.34309071463963e-06
-1.32478786500573e-06
8.53884199349596e-06
-4.88724427175157e-06
-1.58090288156604e-05
-2.6158063392038e-06
-2.43737316582222e-05
-2.96520813964076e-05
-1.35605825789702e-05
-1.15094330591316e-05
-3.51934721929658e-05
-3.8333561101962e-05
-2.01292072388049e-05
-2.61812725485515e-05
-4.23522807430789e-05
-1.69432355930838e-05
-2.46465325238827e-05
-1.18701893115449e-05
-1.17241212850307e-05
-2.62742446355635e-05
-8.98088908167696e-06
-6.76135254387532e-06
-4.55327853332438e-05
-3.90887196281208e-05
-1.62596756342473e-05
-4.69190306685023e-05
-1.34175827623796e-05
-1.14840889863167e-05
-2.94859938090515e-05
1.45239339169574e-06
-8.75397702571485e-06
-2.30385357902508e-05
-1.21679047794341e-05
-3.19655097853945e-05
-2.07982683578611e-05
-1.98991511822691e-05
-2.25466446155497e-05
-2.33106564774834e-05
-2.26042024152826e-05
-2.60312081215972e-05
-4.8548169642967e-05
-2.66005975528481e-05
-1.50520396571883e-05
-3.60561685981387e-05
-3.10350729277874e-06
-2.18803243647761e-05
-3.31576890960499e-05
-3.12207065833856e-05
-9.51154316015366e-06
-3.75053310553729e-05
1.06932864372401e-05
-2.65852507436146e-05
-3.07103822606257e-05
-2.10395477933839e-05
-2.44163958476977e-05
-2.84316162045659e-05
-2.41614879420817e-05
-3.17961886487449e-05
-1.84324966964152e-05
-3.23089575901356e-05
-1.15329740586331e-05
-3.07700754185653e-05
-1.60498460290495e-05
-3.08404036219385e-05
-1.02149926978495e-05
-2.88638877040012e-05
-2.86112705503973e-05
-9.35705116409922e-06
-2.47609187791751e-05
-2.39716471699945e-05
-2.17777291478495e-05
-6.4903006113674e-06
-2.38872887380272e-05
-3.65806360509349e-05
-4.04437759797314e-05
-8.66689504462618e-06
-1.50092257943339e-05
-8.97316225409991e-06
-1.81182193701016e-05
-3.4609143257114e-05
-2.04636056290305e-05
-3.64077369871175e-05
-3.00690413042066e-05
-1.32238809610683e-05
-3.83480119578967e-05
-1.69281039602468e-05
-3.99788130760467e-05
-3.76225034518199e-05
-1.60542841892225e-06
-3.07191062493267e-05
-2.99403253052956e-05
-2.0015042034653e-05
-4.26268328492988e-05
-3.6591640572664e-05
-1.59592241107591e-05
-1.82587321629996e-05
-3.36457809718089e-05
-3.61949631537894e-05
-3.32704827531042e-05
-2.81341016562909e-05
-2.44038158138831e-05
-2.50186849423856e-05
-2.01165611197267e-05
-3.40121507401546e-06
-2.07332064909217e-05
-3.3667758722591e-05
-1.47007995708633e-05
-1.82179882773046e-05
4.46824035902969e-06
-2.78856923016494e-05
1.45893472273016e-06
-1.35736946713034e-05
-2.89434573276621e-06
-7.48680402523571e-06
-2.01525165311037e-05
-2.40780051982314e-05
-1.0083457054696e-06
-9.45672332352596e-06
-1.91008313605602e-05
4.50552577833013e-07
1.33707559283012e-06
-2.79750968564532e-05
-3.30044359676689e-05
-3.54611285015079e-05
-2.44366147458238e-05
-1.9326003689692e-05
-1.57506517431674e-05
-2.55413097501341e-06
-2.41479832108056e-05
-3.47369916050292e-05
-4.33465814990718e-05
-1.41321334297356e-05
-2.72479113338272e-05
-2.79467043588722e-05
-3.47911144565046e-05
-2.26800832854051e-05
-1.50567486172217e-05
-8.62020752197994e-06
-2.52906504568561e-05
-2.92736310850048e-05
-1.29476429790844e-05
-4.76970778171891e-06
-9.0121409265078e-06
-1.71924345799438e-05
-1.77127496426452e-05
-1.63883193628123e-05
-1.52149957815298e-05
-3.44568783978957e-05
-1.24090979074624e-05
-1.43685135080145e-05
-1.64474586451092e-05
-1.22687531204492e-05
-1.09498397744707e-05
-4.30423394952814e-05
-2.71172882019453e-05
-3.44430914258278e-05
-1.56047819425696e-05
-7.77615975422132e-07
-3.33871308003625e-05
-4.85094355052106e-05
-1.45700322377763e-05
-1.42822203845351e-06
-1.98832394266841e-05
-8.67594221180421e-06
-1.86858594583905e-05
7.98970673003716e-06
-3.01717781771185e-05
-1.30009936411766e-05
-2.18690403883763e-05
-2.92696885241641e-05
-2.56589859577417e-05
-3.30265219032974e-05
-2.92513667407689e-06
-3.63991633461518e-05
2.18032496402007e-06
5.42024039848176e-06
-2.67903064048969e-05
-2.51688392099632e-05
-5.06388229627785e-05
-2.51399212306774e-05
-3.34715350320506e-05
-2.82372584303865e-05
1.99480817288563e-06
-1.3820454834502e-05
-3.44667918382497e-05
-3.15416189591732e-05
-2.23147094723148e-05
-2.17914756120439e-05
-1.7017134851408e-05
-2.86823294595012e-05
-7.50307659298612e-06
-1.57226445746249e-05
-2.82002741787199e-06
-6.8033499717947e-06
-2.26587522506855e-05
-5.19121257490047e-05
-1.15601302096392e-05
-3.36611618418547e-05
-1.02241850032167e-05
-2.17612378716201e-05
-2.35028865365594e-05
-1.10586673695469e-05
-1.84986053687819e-05
-3.06564610098219e-06
4.27331288470247e-06
-2.30732977085739e-05
-4.00458693690285e-05
-1.3535246617264e-05
1.52364957585452e-06
-2.76307750846796e-05
-2.29958439944648e-05
-1.64225346773762e-05
-1.60706852440543e-05
-1.87840945960299e-05
-2.69551489242747e-05
-2.45333919666454e-05
-2.22594960370108e-05
-4.00948764548456e-05
-3.04647159178814e-05
-5.35028100021374e-05
-1.62040125227039e-05
-2.37731743370099e-05
-1.60373470915949e-05
-2.53693123692433e-05
-8.89536998421593e-06
-3.25585570063232e-05
-3.03156176538371e-05
-2.04889317325613e-05
-1.21118857201815e-05
-2.26481011715651e-05
-2.51916419399999e-06
-2.24707598344372e-05
-4.17345265100623e-06
-3.60937683415235e-05
-1.44715869997765e-05
-2.34320370399059e-05
-3.85964515066204e-05
-2.84908103877486e-05
-4.81714324790015e-05
-3.07764381513176e-05
-2.72543572520072e-05
-2.61299853516196e-05
-2.46997142839213e-05
-2.55256129863142e-05
8.59553187288436e-06
-4.70723420178622e-06
-4.07747242518823e-05
-1.41867540247827e-05
-8.95690603391151e-06
-1.32813330188232e-05
-6.77535502590493e-06
-2.96105858674556e-05
-3.1611670093477e-05
-3.10932687306636e-05
-1.71862746300486e-06
-2.40758997181869e-05
-2.96036147778514e-05
-4.12291306685927e-05
-3.33848695584598e-05
-3.98807615806272e-05
-1.34523912380352e-05
-3.20769221237404e-05
-5.0977677178982e-06
-9.95478036884529e-06
4.28911530940589e-06
3.51067538740188e-06
-3.11383993675782e-05
-8.32636134238291e-06
-2.41994559627037e-05
-2.20225581163282e-05
-7.47882727014089e-06
-3.10489257084136e-05
-2.92201419658815e-05
-3.31263741768867e-06
-2.38314148220293e-05
-3.65886473193909e-05
-4.23529452628003e-05
-3.0662050970489e-05
-2.02970397048282e-05
-2.72601252668846e-05
-4.14140377047913e-06
-4.51863430592232e-05
-1.41052922327367e-06
-1.66456718016696e-05
-5.02647423006964e-06
-3.04727742522337e-05
-1.40744809502551e-05
-2.86426847932138e-05
1.90294457515212e-06
-2.07665899811162e-05
-2.2322552869633e-05
-2.47666589632877e-05
-6.35195365220475e-06
-1.97969344067501e-06
-8.19641602603317e-06
-7.82864498170102e-06
-2.1699053563838e-05
-2.10346427316842e-05
-1.42023442443508e-05
-2.29619254766445e-05
-1.82047594247597e-05
-4.09270853109723e-05
-1.49085564190832e-05
-2.02061177923759e-05
-1.59133985583858e-05
-2.52550093485539e-05
-4.40039704555308e-05
-4.64832458446509e-05
-2.39374976114854e-05
-1.25432179459942e-05
-2.26970988979348e-05
-2.17222160875556e-05
-6.19859421861395e-06
-1.2900749886748e-05
-9.49528823213305e-06
-1.50789181306272e-05
-4.2781306105655e-06
-1.61403119765973e-05
-1.65924249027284e-05
-1.42865859953459e-05
-2.49220296465563e-06
-3.01392907289559e-05
-3.04944160101657e-05
-1.96873472008913e-05
-1.30431022368361e-05
1.37600953599088e-06
-1.42712544936196e-05
-1.87647291070733e-05
-2.61792831890391e-05
-1.92674283607686e-05
-9.0912603151542e-06
-1.45036229999414e-05
-2.43611561454992e-05
-2.52480150870836e-05
-2.90874802488204e-05
4.95003120090662e-06
-1.41769176763184e-05
-2.52417796005299e-05
5.27381476525316e-06
-1.888243848597e-05
-2.07099397109255e-05
-2.23441564481238e-05
-1.32023269795497e-05
-2.18805870362214e-05
-1.68663214042067e-05
-2.54377547209832e-05
-2.04050276859822e-05
-2.76798273641425e-05
-1.09095055956189e-05
-2.51798147544314e-05
-1.6518342768716e-05
-2.78979248081001e-05
2.57198889596353e-06
-1.01416918357587e-05
-1.97251371821676e-05
-1.8274996260806e-05
5.46814897045462e-06
-3.55379334191558e-05
-3.26149190404317e-05
-1.31993691086552e-06
-4.12554573895559e-05
-1.14909934793601e-05
-4.09899989363546e-05
-4.79410736784934e-06
-4.95251730090201e-05
-3.77655965749352e-05
-2.56058147671027e-05
-1.81465666850599e-05
-3.29376299490691e-05
-2.5006473215027e-05
-4.08030987743273e-05
-3.1604980996601e-05
-1.66761693164057e-06
-1.76513020449438e-05
-2.42471421001232e-05
-4.53493419882576e-05
-1.8234551708213e-05
-1.29626980621588e-05
-2.93101878483387e-05
-4.8607839858233e-06
-3.92640593426415e-05
-3.54954444943625e-06
-1.75328267806436e-05
-2.46044632975599e-05
1.24169661188037e-06
-2.18265592002193e-05
-5.66275105465424e-06
-1.31922563034551e-05
-4.05257344238212e-05
-1.72098868133988e-05
-1.62052977232905e-05
8.07533132589652e-06
-2.76852557756822e-05
-2.54241251730494e-05
-5.52150497971861e-05
-1.55975144643798e-05
-3.79641221400517e-05
-2.82826546176441e-05
-7.26972598981183e-06
-2.84755009754301e-05
-1.78261837538808e-05
-1.82060898943575e-05
-1.94971455343996e-05
-2.29821380958095e-05
9.19652662485901e-07
-2.78989034809056e-05
-1.19133001929422e-05
-1.38560644144289e-05
-3.01920258343881e-05
-3.45695808799048e-05
-4.78359400026737e-05
-1.1413974933177e-06
-3.71079640907205e-07
-3.05825983515126e-05
-1.549026326186e-05
-2.69372332110948e-05
-7.14767483260991e-06
-2.28912085933031e-05
-4.8874797794952e-05
-3.30999021403381e-05
-3.71863857633696e-05
-1.90321435011922e-05
-3.27992775332984e-05
4.12774962229456e-06
-1.81770769304888e-05
-2.82805298342166e-05
-2.5263228726221e-06
-4.4212503156535e-05
-1.19362988604103e-05
-1.08259722473325e-05
-7.66161720829626e-06
-3.35322546599453e-05
-1.42587382140584e-05
-2.80951961856093e-05
-1.65845814144577e-05
-3.77488102736541e-05
-2.67981857008081e-05
-3.31755883742514e-05
-3.08818832060118e-05
-2.79747220190203e-05
-7.30259714711396e-06
-1.72387126232414e-05
-4.975872718595e-05
-1.58177139378354e-05
-2.78446045352547e-05
-1.78695342293571e-05
-1.4851160014567e-05
-4.88705817087164e-05
-1.60621940835763e-05
-1.15136275591986e-05
-3.41864663299607e-05
-3.23135743233342e-05
-2.74724231249697e-05
-4.3374344000157e-05
-4.12248237676241e-06
-2.68615837257487e-05
-1.90856367241355e-05
-2.29884346780185e-05
-4.34635141327482e-05
-1.66897869419478e-05
-3.21636153029957e-05
-3.18428920174596e-05
-1.25221110233553e-05
-2.7396267031334e-05
-2.77190563731695e-05
-3.8137882486282e-05
1.38740691873802e-06
-8.94521095652456e-06
-2.79868230123725e-05
-2.44428408083578e-05
-2.69988241339349e-05
-3.52136761563098e-05
-2.95159315884203e-05
-1.92455340139538e-05
-1.04541866440206e-05
-2.11107563114406e-05
-1.89000010346789e-05
1.98399203622441e-06
-2.65657865855171e-05
-1.42003671706757e-05
-2.90765650108941e-05
-2.00514678528617e-05
-1.34153152061355e-05
-5.59952185647768e-06
-3.82079229079951e-05
-1.14987623808552e-05
2.13577286304917e-05
-5.26153630115872e-05
-3.12675767570194e-05
-1.65033608626647e-07
-1.89721650607566e-05
-3.41768856433472e-05
-3.63314768294926e-05
-3.02351016634988e-05
-3.63060918017969e-05
-1.35495440960552e-05
-2.65156927070704e-05
-2.2576732701179e-05
-2.35234803170466e-05
-1.95582025689915e-05
-9.33360509954433e-06
-1.4431005895002e-05
-2.42861710499821e-05
-2.77045741061077e-05
-3.89715376151341e-05
-2.5616228732806e-05
-3.72068217911508e-05
-3.84718513497e-05
-2.12742220155268e-05
-1.95375352017565e-05
-3.14337746742225e-05
-2.26207701459329e-05
-2.07232340658956e-05
-3.57116335423962e-05
-1.54555461658773e-05
-2.55091783024074e-05
-3.115319225891e-05
-2.73756404288596e-05
-1.38696845993562e-05
-1.87245251163388e-05
-6.48813061009805e-06
-1.83645040470568e-05
-4.13570281341436e-05
-2.07640308822765e-05
-2.04414657144621e-05
-2.20876952153527e-05
-2.57389668344588e-05
-2.94350247647524e-05
-4.07762340735703e-05
-3.97861460269921e-05
-3.63486536830937e-05
-4.825831187858e-05
-2.56247715938229e-05
-1.84115003521653e-05
-8.95309213111888e-06
-2.20999154616509e-05
-3.17273567662175e-05
-5.30276657787785e-06
-2.46129302542995e-05
-8.33378228898024e-06
-3.75449210202942e-05
-2.22831816433109e-05
-2.6991442678709e-05
-2.52292289142442e-05
-1.93768117199598e-05
-1.42724420193188e-05
-2.56010615495586e-05
6.69748956114039e-07
-1.42132686542958e-05
-2.88293618686203e-05
-3.55193513096913e-05
-6.10622740884518e-06
-3.03936766160401e-05
-9.57428493742358e-06
-1.65624877398704e-05
-5.42809577670633e-05
-3.12386181878908e-05
-4.56862655608747e-05
-2.29284910122833e-05
-3.19289428951643e-05
-3.64080627437912e-05
-3.37434252706763e-05
-2.38840521131006e-05
-3.03455388040227e-05
-2.07319764883346e-05
-4.08912108551521e-05
-5.58392682584746e-05
-2.44010187749408e-05
-2.73926453218915e-05
-3.00320524721723e-05
-2.79628996545443e-05
-2.33960612510019e-05
-3.19094573978694e-05
-2.24130062232829e-05
-2.74681847403586e-05
-2.99528158794095e-05
-3.27074663866522e-05
-6.22580960462747e-06
-4.77124410283338e-06
-3.30472834647026e-05
-1.101221892729e-05
-2.82733484670041e-05
8.01057629035622e-07
-2.7527625888664e-05
-2.67465317946699e-05
1.93889959686352e-07
-4.68520330448042e-06
-4.02885801905765e-05
-2.03853158574766e-05
-2.05216721527187e-05
-3.40347020041297e-05
-5.98385674089237e-06
-1.06490925901195e-05
-3.04763617368809e-05
-2.75723035872053e-05
-3.06775325627462e-05
-1.04036097734232e-05
-1.00298306873051e-05
9.55045592461247e-07
-1.53561012127593e-05
-2.73051974340071e-05
-3.18774246853935e-05
-1.38212380164318e-05
-1.62528630935472e-05
-8.6820295770422e-06
-2.28757814939591e-05
-3.01743952608261e-05
-4.55571156251192e-06
-1.02887907567154e-05
-5.67118913142208e-06
-3.14469299425732e-05
-1.67699651717914e-05
-9.0604643700126e-06
-5.51998522696982e-06
-3.74129482634938e-05
-1.65738510587543e-05
4.95280292655962e-06
-1.0799052099634e-05
-5.75197504549059e-05
-3.97594128333561e-05
-2.68439763314772e-05
-3.22262217349776e-05
-1.87115381431092e-05
-8.46773414320083e-06
-1.66433815041576e-05
-2.47840652421425e-05
-3.37845095208404e-05
-1.88840017840121e-05
-1.95502465935486e-05
-1.72828974496394e-05
-2.6691976338888e-05
-1.3921976415038e-05
-2.25550141553205e-05
-4.38937252407688e-06
-2.73815174694482e-05
-1.29461588162756e-05
-3.10771714707124e-05
-1.11891258343415e-05
-1.84959796645403e-05
-2.51318241210717e-05
-6.74912761070182e-06
-3.45518768500927e-05
-2.13582995802873e-05
-1.34100470572313e-05
-2.90787530032617e-05
-1.70392034148946e-05
-2.28598208155315e-05
-2.37754000944052e-05
-1.86532993332959e-05
-1.82258027229941e-05
-4.12822667652234e-07
-1.94521790210606e-05
-4.01430172978149e-05
-2.10373955574679e-05
-2.8350497369249e-05
-2.73852447393512e-07
-9.71721665579596e-06
-1.44015334510293e-05
-1.78468568372691e-05
1.94684415831475e-06
-3.12626474164356e-05
-1.39586645994821e-06
5.26694930256186e-06
-2.09654843009862e-05
-2.67543591876975e-05
-3.22349515957828e-05
-1.8463362304411e-05
-1.61954688347783e-05
-2.2360011592899e-05
-3.93881966722304e-05
-3.8303075491033e-05
-2.54906520597823e-05
-1.55076334945839e-05
-1.11582896404284e-05
-3.0266778993798e-05
-1.55574825700721e-05
-2.12411599963669e-05
-8.28229205308167e-06
-3.5272568532177e-05
-3.17833860802704e-05
-2.0195550467001e-05
-1.82592819458567e-05
-3.54914106465301e-05
-3.19956929907715e-05
-4.49766041603535e-05
-3.76479036641104e-05
-2.51031172185728e-05
-1.14370513756272e-05
-2.81733191814908e-05
-4.20737789803958e-06
-3.11097785377038e-05
2.13594283143183e-06
-7.71512052425492e-06
-1.44486061036664e-05
-2.83281851732564e-05
-5.62273672206759e-06
-2.09434853294719e-05
-2.89829580594456e-06
-1.01564911305368e-05
-3.05287535729999e-05
-2.92192554730709e-05
-2.25846522856091e-05
-1.53134442871055e-05
-4.23152444287385e-05
-2.42370257689752e-05
-1.36595211885042e-05
-2.05010799556088e-06
-1.51453866466457e-05
-2.19120408486923e-05
1.16898250465613e-07
-3.76355760311365e-05
-4.51331634028019e-05
-7.56185014035124e-06
-2.03738605836224e-05
-1.20191864657801e-05
-5.66751006872969e-06
-6.24114984412044e-06
-1.90917103420394e-05
-1.3959410409894e-05
-2.22083607885784e-05
-1.49257032777251e-05
-2.96233483098728e-05
-5.17750701875285e-06
-3.63883856447615e-05
-3.47206576246347e-05
-2.13516568485624e-05
-2.53236139850929e-05
-1.97761374741296e-05
-1.35287270572705e-05
-1.32782490563738e-05
-2.94391281983815e-05
-2.15495160682023e-05
-6.11168797162651e-06
-1.99331285513493e-05
-2.77154663065522e-05
-5.6208347038057e-05
-2.20050809156528e-05
-2.84668925549923e-05
-3.22350638780741e-05
-2.81405142158775e-05
-2.63948595040449e-05
-3.86247310148899e-05
-1.70006671957643e-05
-1.14940626100751e-05
-6.19251629566876e-06
-9.2254948823654e-06
-2.13021170583446e-05
-1.12324885697328e-05
-2.22473358062294e-05
-3.62664456720101e-05
-1.64815445836989e-05
-2.89204402981751e-05
-1.53793717607906e-05
-1.73147469381103e-05
-1.25829977760456e-05
-2.37176702986065e-05
-1.05937792349435e-05
-4.22825230219635e-05
-2.5075456793681e-05
-1.30652632535251e-05
-3.63791188041052e-05
-2.34199056357638e-05
-3.88896818873983e-05
-2.12981100520865e-05
-8.76780831783328e-06
-4.66167325985511e-06
-3.34915836612298e-05
-2.81119839771317e-05
-1.29498708247492e-05
-1.00933511499105e-05
-1.92631641672719e-05
-1.99924459072806e-05
-2.38336921160901e-06
-4.03939694074263e-05
-2.45042029444361e-05
-3.13486329070422e-05
-1.49949985987037e-05
-1.75902166391745e-05
-1.85119266229912e-06
-4.0639892267869e-07
-2.43962707006635e-05
-2.10366704322773e-05
-7.28667218075046e-06
-1.90180913959543e-05
-1.68154647570077e-05
-2.84041250208741e-05
-8.00485366281678e-06
-3.055086358618e-05
-3.26133437842289e-05
-3.38301277972096e-05
-2.76018005091969e-05
-5.14237411397935e-06
-4.03075969287624e-05
-7.49979874594028e-06
-2.79767143372319e-05
-2.65707994752103e-05
-3.30513885028422e-05
-1.58275025787057e-05
-2.14838332954363e-05
-1.09055125950474e-05
-2.37730491566917e-05
-3.26585833777812e-05
-1.15804858518533e-05
-2.19382252796111e-05
-1.38742886768805e-05
-1.53388810856149e-05
-1.26613997612572e-05
-1.42624639487129e-05
-1.00545083500275e-05
-1.96092851480803e-05
-1.83477484226247e-05
-3.75759179937741e-05
-3.74542295958697e-05
-2.6692494878274e-05
-3.66487518429446e-05
-2.14810567911602e-05
-1.05201375022049e-05
-2.9842335686551e-05
-5.38302472743112e-06
-1.16730502750489e-05
1.8497191041984e-05
-3.07312912757942e-05
-3.07927319751328e-05
-4.45610425052317e-05
-1.1845952018895e-05
-3.3308446976381e-05
-5.42888743563174e-06
-1.61038980850235e-05
-1.52390034508249e-05
-4.32324482299009e-05
-1.4709885519235e-05
-2.05072002468861e-05
-5.38510064436493e-05
-1.2923010167896e-05
-5.27901079620186e-05
2.82676538557588e-06
-2.10500034303717e-05
-2.08322808254489e-05
-1.85757666575422e-05
-2.63445867262244e-06
-1.86185633514308e-05
-2.76544286364648e-05
-1.99202430760896e-05
-1.45355614266531e-05
-8.53088112931889e-06
-2.72123205541013e-05
-2.68753085941554e-05
-1.90439856494983e-05
-2.46930770502321e-05
-2.24177001389686e-06
-3.26330582579424e-05
-3.58154458643061e-05
-6.16601201920573e-06
-3.48479392198206e-05
-1.7592046077518e-07
-7.68256019248369e-06
-2.95908647733807e-05
-2.9408970381653e-05
-1.6374842736379e-05
-4.80038435720146e-05
-3.4615220326834e-05
-9.21029598141455e-06
-2.7179435392568e-05
-1.94013436456736e-05
-1.54447251929504e-05
-3.6980371054309e-05
-1.52093950711217e-05
-1.29971768691338e-05
-4.39164862234984e-05
-1.39226520567775e-05
-1.65594415170282e-05
-2.83505926920526e-05
-3.12656655389579e-05
-4.86120968875936e-06
-2.08981004899551e-05
-1.74341202590227e-05
-4.76609101879382e-05
-1.4888806804742e-05
-2.64556695482089e-05
-2.1804854509379e-05
-2.86628052427653e-05
4.04074900274163e-07
-3.79197521088602e-05
-3.6637126028803e-06
-5.16377304494508e-06
-3.18228144177888e-05
-2.92227541224769e-06
-1.30124283952903e-05
-1.67128822838933e-05
-1.97295257927842e-05
-4.18267825763834e-05
-3.15042558984094e-05
-3.54595834422101e-06
-3.13135216167023e-05
-4.25519657856255e-06
-1.90622558779363e-05
-6.95401434598268e-06
-2.83666677188773e-05
-1.58524609298297e-05
-4.32181107520411e-05
-2.00665820425983e-05
-1.20140416769527e-05
-1.79872172737876e-05
-3.06801850608788e-05
-2.9084494545164e-05
-2.58109365686476e-05
5.87902344435523e-06
-5.94711514740905e-05
-2.24604112705463e-05
-2.52391222432199e-05
-1.55302525071793e-05
-2.20381169593357e-05
-3.15923239959449e-05
-3.80789238615127e-05
-1.16061010003697e-05
-2.4839957096561e-05
-3.07618645697774e-05
-3.50689977153584e-05
1.06602008448896e-05
-1.93519349469249e-05
-1.9223337877525e-05
-2.21500973081922e-05
-2.01279226087386e-05
-3.15916116107771e-05
-3.52230255353588e-05
-1.5173392603844e-05
-3.19353832266003e-05
-1.30938645891237e-05
-2.31322130421168e-05
-1.14233893748982e-05
-1.81917187055512e-05
-3.39890440620685e-05
-9.02911516999473e-06
-2.41966736399491e-05
-1.9800331898848e-05
-2.50494022679707e-05
-1.30269223535169e-05
-8.4821155872721e-06
-2.52943051478205e-05
-1.91211328874382e-05
-1.65702815443825e-05
-2.62190676162427e-05
-1.87878954961131e-05
-2.33600512848266e-05
-3.63238945652523e-05
-1.09762401292697e-06
-6.12033657384825e-06
-2.05460618165997e-05
1.42927419223055e-05
-2.38394074797213e-05
7.61624417833795e-06
-4.60639231843805e-05
-5.93850671904906e-06
-3.85455133137866e-05
6.40318260041955e-07
-1.45263051505551e-05
-4.96022834525558e-05
-1.64104840107325e-05
-2.4981597754926e-05
-2.83706551008338e-05
-1.94642254523229e-05
-7.48077319397828e-06
-3.61663382990584e-05
-3.45426404132774e-05
-2.64733321334231e-05
-8.2417358977826e-06
-1.39987773168583e-05
-1.64612864086355e-05
-3.29862067642391e-05
-2.16161394197402e-05
-2.30299432729443e-05
-3.57782271464988e-05
-1.59038339423004e-05
-2.11709050683224e-05
-4.21433435709395e-05
-2.07106857608641e-05
-1.41903675993322e-05
-2.16019549288165e-05
-2.86876885991533e-05
-1.21166367430693e-05
-1.11194321873218e-05
-3.25581180985065e-05
-1.89146939920799e-05
-1.28093704707149e-05
-2.48941433007224e-05
-1.34919955941984e-05
-3.49127327256737e-05
-2.59560620420245e-06
-2.64825602447187e-05
-2.11592444396184e-05
-1.93257569410757e-05
-1.88966580740292e-05
-2.00881625879391e-05
-7.91112014026111e-06
-1.58300712805473e-05
-4.13030317778257e-05
-1.80223535702176e-05
-2.44605016349887e-05
-4.02212426705211e-05
-2.17932869155114e-05
-4.20503459903163e-05
-4.76639958469965e-06
-3.08931412333605e-05
-1.72107699718639e-05
-3.60937921093597e-05
6.71475625008876e-06
-2.0448318350507e-05
-2.71793624162273e-05
-3.52532635247991e-05
-2.25109232122425e-05
-2.08550196875401e-05
-1.39910540037042e-05
-2.49200648906207e-05
-2.02728448378508e-05
-1.74438216979955e-05
-2.00209220388792e-05
-6.55250810916428e-06
-2.45044008498511e-05
-4.42850503966187e-05
-2.36048187236014e-05
-3.4610884985333e-05
-4.64139449304891e-05
-3.47101753396279e-05
-3.00294365968012e-05
-2.88650213747388e-05
-2.23160843507626e-05
-2.94668875977672e-05
-2.44983429693286e-05
-1.38801923817238e-05
-2.27586257864698e-05
-3.16682961898884e-05
-4.94495177078054e-06
-3.50926550872664e-05
-2.49973956831122e-05
-1.44849551508084e-05
-2.11410401038562e-05
-2.0616951095442e-05
-2.39968984927412e-05
-2.23614373637874e-05
-9.04013889600008e-06
-2.4862389239282e-05
-3.01894920364501e-05
-1.30699669674496e-05
-9.9995868248066e-06
-3.12868077144874e-05
-2.53727896611331e-05
-1.14540700549667e-06
-5.99468429626449e-06
-2.93773757288834e-05
-9.28700349419401e-06
-2.48596848045822e-05
-2.91534609186193e-06
-2.95418953267109e-05
-1.86238467425419e-05
-2.37985735056968e-05
-2.33135965760876e-05
-2.30245665238196e-05
-6.42983982713883e-06
-1.75326989687158e-05
-2.43546715097146e-05
-1.13197770781567e-05
-2.78837521995593e-05
-2.36661973289972e-05
-1.45458227939962e-05
-1.81239702362506e-05
-3.21027281066048e-05
-9.35130885471471e-06
-3.0900712909501e-05
-1.90340218154627e-05
-4.52367692563245e-05
-3.26183190006086e-05
-2.23914752095968e-05
-2.33093421300205e-05
-1.29267437911867e-05
-2.66992713319845e-05
-2.97139240356541e-05
-3.62759252430397e-05
-1.21131380052193e-05
-4.49310563838331e-05
-2.09352484221815e-05
-2.9299826606691e-05
-2.32516821812293e-05
-5.87676117812652e-06
-2.97635605121009e-05
-1.30231067946779e-05
-1.90216232413438e-05
-2.99209919124208e-05
-3.25916177965713e-05
-2.59259795437791e-05
-1.20606532814486e-06
-1.84242244476658e-05
-2.38060564957234e-05
-1.13369159864034e-05
-2.17217795070082e-05
-4.51329585268816e-06
-3.68798159902804e-05
-3.89565270466507e-05
-1.56009749503568e-05
-1.24358721276602e-06
-4.59643728389067e-05
-7.16933888216337e-06
-2.61677986338802e-05
-3.73313514224567e-05
-3.03796698241356e-05
-3.00702975295645e-05
-4.44197215247074e-05
-2.81655311860125e-05
5.84497561309743e-06
-2.58710616530771e-05
-2.21526006197049e-05
-2.65922003094805e-06
-5.05650983697773e-05
-3.7334022820403e-05
-3.55172838290175e-05
-3.74339173112346e-05
2.27548798321648e-06
-3.34792707020127e-05
-2.23711991854282e-05
-3.25591580218164e-05
-1.13634175657962e-05
-3.7035614810602e-05
-3.96607465421947e-05
-1.62017793142284e-05
-3.02391566198451e-05
-3.36499710447454e-05
-2.53885135849772e-05
-1.61437152791948e-05
-2.85870917268767e-05
-2.01403551259208e-05
-1.02367187183233e-05
-2.23634481243606e-05
-8.79755445511428e-06
-4.3273643762018e-06
5.43062544752497e-06
-2.0321709349285e-05
-2.05868065798044e-05
-4.45307872534491e-05
-8.50074512548802e-06
-2.35200566596805e-05
-1.11862055608272e-05
-2.92389844139393e-05
-7.14547306554294e-06
-3.66750531792318e-05
-1.61661598612987e-05
-1.01350216892771e-05
-2.69468866326298e-05
-2.81025490502533e-05
-4.73542671044155e-05
-1.50178981015057e-05
-1.08396839376058e-05
-3.1923650593416e-06
-1.64805399980048e-05
-1.61931664890133e-05
-2.15392566444585e-05
-3.38808049076813e-05
-2.17051409648969e-05
-2.97625476446518e-05
-2.61744543148497e-05
-2.73647195904282e-05
-1.83888843479494e-05
-2.64260633397388e-05
-3.05639804845148e-05
-7.19360094857854e-06
-2.09325671570922e-05
-6.83044738967256e-06
-5.05085237141468e-05
-2.06432744704298e-05
-2.76624488115546e-05
-1.27199580613335e-05
-1.98243539520409e-05
-2.08526948489494e-05
-2.17813133288899e-05
-9.29088494893408e-06
-1.79050549597149e-05
-1.12719301438644e-05
-2.01450899925556e-05
5.48595161434264e-07
-1.84113710218551e-05
-1.34980560055465e-06
-1.83337283327714e-05
-3.17300521824909e-05
-3.03430217313681e-05
-3.91560953647155e-05
-4.34063422186318e-05
-2.29168306698559e-07
-1.7765170554611e-05
-2.61091819267655e-05
-2.45175826833861e-05
-1.07956451666875e-05
-4.11560484356696e-05
-2.40401629853665e-05
-1.37278304012481e-05
-3.19403605543456e-05
-1.99760298441714e-05
-2.25843754613462e-05
-3.03520839151431e-05
-3.75062840373798e-05
-1.45923136288784e-05
-2.30596264734613e-05
-1.1301160921702e-05
-2.89460483516662e-05
-4.27951411550901e-05
-3.4102136735738e-05
-3.30793022282531e-05
-2.49107994117275e-05
-2.1671313084707e-05
-2.42174370536819e-05
-3.7020071120216e-05
-2.92303797647794e-05
-1.99734566443112e-05
-1.44498085049033e-05
-2.76135902412022e-05
-7.59301193748643e-06
-2.21265954579201e-05
-7.10617179610594e-06
-2.42037334852621e-05
-1.69584133709801e-05
-1.14088121604998e-05
-2.63393728244999e-05
-2.63785389220399e-05
-3.69468132150419e-05
-2.11786608713797e-05
-2.02428650776255e-05
-2.16676778839224e-05
-1.91327973912073e-05
-2.08086909595075e-05
-2.8417295592533e-05
-7.0296842458071e-06
-1.4001293240031e-05
-3.47984669213636e-05
-3.42814179698875e-05
-1.31783538588957e-05
-3.41112261764073e-05
-4.52392158337789e-05
-2.98513843910781e-05
-2.96000950460307e-05
-3.40095689580172e-05
-1.91458106687879e-05
-1.84278981837852e-05
-1.03092884726358e-05
-1.49347306506704e-05
-3.36801261838954e-05
-2.38919302878475e-05
-3.44022475369791e-05
-1.98155523348516e-05
-1.7643157813203e-05
-1.77768093379573e-05
-3.33600545144822e-05
-5.06249150951941e-06
-1.73045023834183e-05
-3.02524987764812e-05
-8.02764896363853e-06
-4.31988577357892e-05
-2.19453698690603e-05
-3.05616171900995e-06
-2.84826993992891e-05
-3.12627702169939e-05
-3.26469542243175e-06
-1.54988585767854e-05
-4.99004015753586e-06
-1.76834198509815e-05
-1.60523482412259e-05
-2.17266405094533e-06
-1.47443927561535e-05
-6.74830933686792e-06
-1.38169891343868e-05
-1.36431325193202e-05
-1.21639242517441e-05
-2.90269575663176e-05
-3.67837807441738e-05
-1.76736189575438e-05
-2.5385179655841e-05
-2.3801789742076e-05
-1.83244231430965e-05
-2.73433834583329e-05
-1.8389018540463e-05
-2.1846456383298e-05
-2.3419730639617e-05
-2.53159703907709e-05
-2.1799821838699e-05
4.54925014425018e-06
-3.20081395161276e-05
-2.67006293782822e-05
-2.40232678481134e-05
-8.20823172634219e-06
-2.82454374522e-05
-1.18471509587217e-05
-4.12906672297377e-05
-2.25832032213375e-05
-9.56663113874527e-06
-3.13943340534212e-05
-1.99873890301035e-05
-1.81971555491161e-05
-2.46189409839958e-05
2.65285792923543e-06
-5.96783034907126e-06
-2.50252152580758e-05
-2.35273262486743e-05
-1.07895791360038e-05
-3.66374071997618e-05
-5.53005865342521e-05
-1.73138212530993e-05
-2.391352931062e-05
-2.29183052340524e-05
-1.5910840458489e-05
7.29605289377301e-07
-3.85095582023382e-05
-3.36986427389876e-05
-2.32476729809511e-05
-2.72785881263381e-05
-3.15145952754036e-05
-2.78342694291871e-05
-1.945318939497e-05
-2.12436183226464e-05
-2.28195135390995e-05
-1.32718133997938e-05
-1.98467362749161e-05
1.28341842449172e-05
-4.1041179690767e-05
-1.36329680816333e-05
-2.69108303354272e-05
-2.27787512770682e-05
-1.48587108844039e-05
-2.42052537606677e-05
-3.53208613945257e-05
-2.12544595090369e-05
-2.22189308591959e-05
-3.41502138047576e-05
-9.43467721582882e-06
-2.44293019085964e-05
-3.60658959168055e-05
-2.73744273064734e-05
-1.20166863545846e-05
-2.05362564802271e-05
-1.47359124444161e-05
-2.14655721319405e-05
-1.83913787270129e-05
-1.78369055986274e-05
-3.04832456220349e-05
-2.29913733730793e-05
-1.69050407395067e-05
-2.78742908439514e-05
-8.1310164664352e-06
-2.59041245081069e-05
-1.09061028907155e-05
-1.37882178264516e-05
-2.07087804656341e-05
-2.90915835612228e-05
-2.1474898434176e-05
-2.67166612644875e-05
-1.43891402759092e-05
-2.63871135069405e-05
-2.99217495282592e-05
-2.11586900708932e-06
-4.8695974664134e-06
-1.11742049892025e-05
-2.51672513942808e-05
-2.36359930260943e-05
-2.85649229121569e-05
-1.48826573014325e-05
-2.04430964027104e-05
-1.46097393969164e-05
-1.46430688406658e-05
-1.96360677216358e-05
-3.623005456369e-05
-3.21379262279942e-05
-2.33961852468875e-05
-1.09402893920609e-05
-1.97551783290926e-05
1.41423747428237e-05
-3.21384658869888e-05
-2.36632489910779e-05
-2.70880084794824e-05
-1.82995780657386e-05
-3.41962165013598e-05
-3.13178931266537e-05
-4.50951684471213e-05
-2.49951405644624e-05
-3.45604293841491e-05
-9.98921774778688e-06
-3.51499747513556e-05
-6.03240494438096e-06
-2.82571419884593e-05
-3.1374173295317e-05
-1.92397969672159e-05
-1.97759453409754e-05
-8.0821238961389e-06
-2.58765890178621e-05
-3.02048564108308e-05
-1.45249885260755e-05
-1.31234176646491e-05
-3.24613824515665e-05
-1.06403966080733e-05
-2.75993990847684e-05
-1.05136736831859e-05
-3.60011364935681e-05
-2.69787768375007e-05
-9.58095135145265e-06
-2.77602716500266e-05
3.65781750149146e-07
-2.96232905115389e-05
-2.02669414967146e-05
-1.63400282777047e-05
-3.03999522231166e-05
4.04892638176561e-06
-2.87276316118046e-05
-2.8502055838961e-05
-2.55528657929626e-05
-3.72136887036588e-05
-6.10576034810073e-06
-2.03878230995494e-05
-5.25404547621454e-05
-2.704610962103e-05
-3.71164272663175e-05
-1.24657753605496e-05
-3.11965397115427e-05
5.28816105950259e-06
-3.62167797769479e-05
-5.30423826718823e-05
-3.9728950011716e-05
-6.67056458254123e-06
-1.70635602572845e-05
-1.11311357479241e-05
-1.88941279417493e-05
-1.28593517899313e-05
-8.76942282298385e-06
-2.02170208672891e-05
-2.14291098290124e-05
-3.76646823579023e-05
-3.64263090728347e-05
1.87922648916353e-07
-1.16465748953643e-05
-3.98415236559062e-05
-1.69773271481558e-05
1.03842850934241e-06
-2.43979381350347e-05
-2.90000738120601e-05
-2.06675548850434e-05
-2.88272238007587e-05
-1.55868885897085e-05
-1.59430300022014e-05
-1.77005306100416e-05
-1.09542419403789e-05
-2.92903022372112e-05
-2.08109550889847e-05
-7.92057858991739e-06
-1.34571794219727e-05
-3.60155495883226e-05
-2.95723730778103e-05
-2.08160038328365e-05
-1.90297449616094e-05
-2.33822593257813e-05
-2.83219397806937e-05
-4.92353265711354e-05
-1.84305826029887e-05
-9.3943591754812e-06
-1.49749616238966e-05
-1.03083322151516e-05
-2.45189166898277e-05
-6.73260827779521e-06
-1.49715870047268e-05
1.0498583491054e-05
-1.05776084013595e-05
-3.07498778622985e-05
-3.65965815061546e-05
-3.40677594910203e-05
-2.36813312412906e-05
-7.0457143599656e-06
-2.05331534910624e-05
-2.75452018709413e-05
-4.11951936924368e-05
-3.38291280127192e-05
-2.37920764788843e-05
-2.23985617921588e-05
-2.16891550664667e-05
-8.08574938736235e-06
-3.61285089990699e-05
-8.10744848497929e-06
-2.47954740619347e-05
-4.15248674407875e-05
-2.96896700923011e-06
-2.47091168857757e-05
-1.0874253757668e-05
-1.98109342748486e-05
-2.92792004184844e-05
-2.24632491145478e-05
5.20101789094557e-06
-1.196782173574e-05
-3.19316679298605e-05
-8.74168019686091e-06
-3.52172964269004e-05
-3.09988122562497e-05
-2.45205330060782e-05
-3.62948762353091e-05
-2.10253883411007e-05
-3.03149798546956e-05
-1.32151614252491e-05
-9.71794705712313e-06
-8.83296078547788e-06
-2.69959525250946e-05
-3.40144310480108e-05
-2.95942910765534e-05
-1.94462024096046e-05
-3.06719302019352e-05
-2.34266620196841e-05
-3.47591095580721e-05
-1.97034050799586e-05
-6.82203032666924e-06
-3.91622977583703e-05
-8.15091050612105e-06
-1.53984028339087e-05
-1.2773942800363e-06
-6.1306621102651e-06
-2.41405440929558e-05
-1.08852976334399e-05
-2.934559799735e-05
-1.79647938266418e-05
-1.5691002352557e-05
-1.06800525049345e-05
-1.93620949254585e-05
-2.24258688373571e-05
-2.55668301318827e-05
8.39472625036719e-08
-1.20076909659212e-05
-3.3435821625696e-06
-1.27328391597968e-05
-4.77193408259435e-05
-9.9864405087031e-07
2.49036500639993e-06
-1.24991793584497e-05
-3.39279171130299e-05
-3.39193015720727e-05
-1.17366334283617e-05
1.68194708440681e-06
-2.45433842434913e-05
-2.92288064072134e-05
-3.65742001803386e-05
-3.17935682510567e-05
-4.15922398673361e-05
-3.57951799240883e-05
-5.04286778569703e-06
-5.57774496531164e-06
-3.76438006474125e-05
-1.65920672452828e-05
-3.19387346992772e-05
-1.62947824527109e-05
-2.79866667044131e-05
-3.56706923299846e-05
-1.90476709906841e-05
-8.12638963430488e-06
-2.67006365701017e-05
-2.87257968427282e-05
-2.12934481446938e-05
-2.21938896391486e-05
1.61938799281711e-06
4.99647119850712e-06
-4.66335967187772e-06
-3.01614967270227e-05
-1.7071566856914e-05
-1.52223001282233e-05
-1.62633405928844e-05
-3.1097045649105e-05
-1.65511663207842e-05
-2.52620301977722e-05
-4.41254889495957e-05
-2.63330581485694e-05
-1.35983829916471e-05
-3.50663216747272e-05
-3.35699367436685e-05
-1.55092062418227e-05
9.87872647130098e-06
-1.11093668903296e-05
-8.09408522390288e-06
-3.24404489075291e-05
-4.17864523192091e-05
-2.94727635606581e-05
-3.20862813017594e-05
-8.30648641421162e-06
-1.10290834770589e-05
1.23054574859559e-06
-3.41715557799166e-05
-1.24086752989711e-05
-3.87650688182246e-06
-2.12975596687995e-05
-1.11571734498502e-05
-3.03445694936321e-05
-3.39387241420833e-05
-2.57608155378877e-05
-4.09216043826644e-05
-4.76785472571622e-07
-1.3891502571623e-05
1.01050999138312e-05
-2.03609861480641e-05
-9.45528917326718e-06
1.15943601992512e-05
-2.75153487360422e-05
-1.26393068636466e-06
-2.78722148201283e-05
-2.68124076263983e-06
-1.29327072923434e-05
-1.06706844060041e-05
-2.41296862954678e-05
-1.2522602769634e-05
-2.94229735083394e-05
7.84759101846988e-06
-3.11443213218872e-05
-2.28781497687816e-05
-8.6755683739579e-06
-2.25561600011685e-05
-2.75486994123376e-05
-3.78875534747689e-05
-2.33037117214662e-05
-3.10499044033862e-05
-1.62060736001524e-05
-3.05342997256234e-05
-3.05968743622227e-05
-1.74311577376514e-05
-2.10262252744251e-06
-1.84755201203489e-05
-1.8221053312727e-05
-3.45936070079377e-05
-2.87885804589763e-05
-2.02105794393027e-05
-2.30611333240645e-06
-2.55337259612943e-05
4.37546135490175e-06
-1.47346229119452e-05
-1.02642643402492e-05
-2.19417503851626e-05
-2.11332381231261e-05
-3.42906686476992e-05
-1.81563280339121e-05
-3.83184163844339e-05
-1.82644800277658e-05
-1.82567119873627e-05
-1.3348088597682e-05
-2.52747683193669e-05
-8.13553330514051e-06
-4.58421558501209e-05
-1.52344805423165e-05
-1.4765699576095e-06
-7.20222447547802e-07
-1.60970663006783e-05
4.76067693622681e-06
-2.04426503628358e-05
-2.14305462065543e-05
-6.61873007432695e-06
-2.32493611787204e-05
-3.41003007031493e-05
-8.35716412200347e-06
-3.65132203271776e-05
-1.52753610906299e-05
-2.76424111691977e-05
-4.7892790747595e-05
-2.67252430948595e-05
-3.44381842912581e-05
-2.26146560356292e-05
-8.61283089772533e-06
-1.45392558729258e-05
1.17137847840326e-05
-1.98594585107489e-05
-2.57065569971654e-05
-2.29744394926493e-05
-3.23409210283847e-05
-2.36015600254145e-05
-1.21213396978247e-05
-3.63052866269596e-05
-2.47711427583419e-05
-1.3653042848899e-05
-2.49296860371612e-05
-2.15117232773146e-05
-1.86930127161167e-05
-1.7079532352661e-05
-6.68897977876904e-06
-2.33029296505073e-05
-7.81522761105937e-06
-2.50152930526242e-05
-5.82452343459816e-06
-3.31574822108512e-05
1.13787580966592e-06
-2.02846536377885e-05
-2.98889259362443e-05
-9.09003742760474e-06
-2.1554701911867e-05
-2.84592768656313e-05
-9.16220262479178e-06
-2.58826815286553e-05
-1.6972647085204e-05
-3.48013464131804e-05
-2.09815193113747e-05
-3.05054945548427e-05
-4.28091506054436e-05
-1.97442171126572e-05
-2.22285957250022e-05
-3.88006885486323e-05
-1.96217015407936e-05
-2.67356140885759e-05
-2.09750564346335e-05
-1.14696582700705e-05
-4.83505255002323e-05
-2.11072700763082e-05
2.39003959275533e-07
-2.71791591542732e-05
-2.01736749453531e-05
-2.36300052225708e-05
-8.31120971700452e-06
-3.06218014805086e-05
-1.84389922720666e-05
-3.15868978069673e-05
-2.76849883274377e-05
-2.40062471856366e-05
-3.26626069214435e-05
-2.75797878087624e-05
-1.48277430101426e-05
-1.77557479136299e-05
-2.55590940598413e-05
-2.56683615400325e-05
-3.57636880801173e-05
-1.7875360236344e-05
-3.10861744149019e-06
-3.03032936326226e-05
-8.28473305436694e-06
-1.48759395394353e-05
-4.3834604316575e-05
6.4901678423127e-06
-3.21454749871525e-05
-4.79991207037734e-05
-1.52808315122531e-05
-1.7949498618091e-05
-2.06586259391219e-05
-2.07164838879998e-05
-2.06265076067744e-05
-1.49053823075345e-05
-2.03267765944881e-05
-2.62377598786624e-05
-3.29087351867871e-06
-2.17101156319827e-05
-2.150702100532e-05
-3.59063618385288e-05
-2.5022627139654e-05
-2.4998178168843e-05
-2.21167327866011e-05
4.35526462213703e-06
-1.51286810330123e-05
-1.50273536699378e-05
-4.61897061264278e-05
-3.14693998236909e-05
-1.66496043026899e-05
-1.51437965321765e-05
-2.8258190725051e-05
-1.86172273408389e-05
-2.25803506330762e-05
-1.57369111342218e-05
-4.91867496686925e-06
-2.37085269807982e-05
-2.22041703769183e-05
-1.08281677057437e-05
-1.97623821915968e-05
-2.37987303419011e-05
-2.66817331354199e-06
-2.90688159973996e-05
-3.61384129647947e-05
-1.28533909218232e-05
-3.34376086724175e-05
-2.82725750270882e-05
-2.94281468030836e-05
-2.51325068241602e-06
5.29008373476371e-06
-5.81699689010131e-06
-2.35062402661227e-05
-1.58814126149862e-05
-3.48170946667055e-05
-3.06568649445503e-05
-2.27265887041849e-05
-1.57016241958918e-05
-3.27340525535193e-05
-1.55222411379226e-05
-1.47268396056008e-05
-1.25723200038032e-05
-4.54702454186404e-05
-2.76796961024368e-05
-1.99602182294167e-05
-3.43650760346946e-05
-1.04128969992558e-05
-1.14855673858557e-05
-1.47151724355615e-05
-1.06381599400697e-05
-1.21754802403772e-05
-3.28025135341995e-05
-2.52278264107473e-05
-2.74057934232139e-05
-3.05272001726895e-05
-3.08892263305933e-05
-3.61117020234332e-05
-1.27549004115273e-05
-3.62099690522636e-05
-3.11921839913279e-05
-5.26206085269506e-05
-3.14614825404262e-05
-7.30334643038064e-06
-1.72854950242674e-05
-1.40337194235657e-05
-7.62439551108365e-06
-1.58066912397978e-05
-2.26109046513826e-05
-2.99526513155542e-05
-2.51922368900708e-05
-2.57560467689264e-05
-2.70741425481266e-05
-3.91474639820137e-05
-1.23400251282069e-05
-1.2226826268614e-05
-3.53512200244089e-05
-7.61654654573899e-06
-3.49965908986232e-05
-4.06716442943009e-05
-1.08642896298123e-05
-2.04589088365675e-05
-1.42082360077333e-05
-2.75915887566414e-07
-2.75835413241487e-05
-1.00690252241977e-05
-9.88215300113133e-06
-3.2607534680997e-05
-2.51172603523661e-05
-7.45193363013359e-06
-2.78491913883652e-05
-8.95590028371234e-06
-1.68067301681007e-06
8.01927901058104e-06
-1.87336535700485e-05
-5.86636611133456e-05
-1.22740747245483e-05
-3.21986723496408e-06
-1.57732794913668e-05
-4.02559437755342e-05
-1.32901603377026e-05
-3.31447858952491e-05
-1.58754586456841e-05
-2.77658896966576e-05
-3.03523528680072e-05
-1.02292721044731e-05
-1.2898969955613e-05
-1.25942491240468e-05
-3.13835427270062e-05
-2.49167614935124e-05
-1.31435750714623e-05
-2.2356809214015e-05
-3.0029175404536e-06
3.70795959052704e-06
-1.82055704702661e-05
-2.79766527972786e-05
-2.21762601683995e-05
-1.8093063219541e-05
-5.01570899609992e-06
-1.37610341589301e-05
-1.91824163753988e-05
-1.97699011659849e-05
-5.55166150034937e-05
-1.41940212702665e-05
-2.58547277119164e-06
-2.08240910993124e-05
-3.47259073352831e-05
-4.59398286285488e-05
-2.39364047668536e-05
-2.58426429041797e-05
-9.57282687625456e-07
-2.79447604982448e-05
-3.30512216247054e-05
-5.21799321427078e-08
-2.61379656043192e-05
-1.35783927924281e-05
-1.82245826489034e-05
-1.92190802504157e-05
-1.31579630591436e-05
-2.27131319582008e-05
-2.92193421783608e-05
1.65310989873073e-06
-1.9735297655913e-05
-3.23542973366687e-05
-1.02000259804149e-05
-4.31277610477551e-07
-2.27177606669422e-05
-2.66074253660123e-05
-2.73730631876241e-05
-1.64517792302544e-05
-2.21160728954175e-05
-1.8864072292685e-05
-3.57453383484216e-05
-1.51414452129975e-05
-1.12558688488269e-05
-2.14085919120548e-05
-5.565708742987e-06
-2.44216651789339e-05
-1.95971369762694e-05
-1.37490225231251e-05
-1.85365686094942e-05
-1.37553786486202e-05
-3.90020040416993e-05
-6.94290826883738e-06
-2.44299139684562e-06
-2.0461988670124e-05
-3.86527470377233e-05
-1.3510716011934e-05
-2.15030229701517e-05
-2.475735577567e-05
-7.28404884079793e-06
-2.64577484558695e-05
-1.51163116307683e-05
-3.75065912286123e-05
-3.71272861315365e-05
7.54334498569543e-07
-2.61204061058543e-05
-7.03902407021975e-06
-4.08620422653663e-05
-4.56157996472626e-05
-1.87847561894609e-05
-3.3710479421975e-05
-2.58599222688288e-05
-1.1634571004549e-06
-2.85552170691118e-05
-2.44942833485222e-05
-2.41706922550634e-05
-9.56174964685154e-06
-2.22288586478981e-05
-1.74841195855371e-05
3.85718723781583e-06
-1.98776637320492e-05
-3.06349284375808e-05
-2.53383663998619e-05
-3.5174103048555e-05
-2.97578396664691e-05
-2.93478524883353e-05
-2.29162296777309e-05
-3.09711433663331e-05
-2.19887589093095e-05
-1.86223854140301e-05
-3.8622698976406e-05
-2.9651879585438e-05
-1.87356777075969e-05
-1.82846098632799e-05
-8.48948407104784e-06
-2.62126816776756e-05
-1.98424759027838e-05
-2.65319376255962e-05
-9.15212060920828e-06
-1.58641962299881e-05
-1.89309899256982e-05
-2.02117973174984e-05
-3.20523922212956e-05
-1.16938820056744e-05
-2.18540845331188e-05
-2.04560769572031e-05
-2.27310765626959e-05
-2.93429413354716e-05
-3.21797659886909e-05
-2.68765309476525e-05
-2.48056721202984e-05
-3.28811948144755e-05
-2.44723101240915e-05
-2.70831823730183e-06
-3.22757281854969e-05
-2.73945373904059e-05
-1.20428315336413e-05
-1.97755800109676e-05
-4.13471668766242e-05
-2.1568088274724e-05
-2.33081200228714e-05
-4.30227998454025e-05
-2.19467628482104e-05
-3.64548856840938e-05
-4.02996186803733e-06
4.65098765672184e-06
-2.05732906079989e-05
-2.18904134718112e-05
-3.30155990007432e-05
-3.14521985622097e-05
-2.58262671026257e-05
-2.93852007383013e-05
-2.33194840204591e-05
-2.2675751997145e-05
-2.46277495855223e-05
-1.4270461022381e-05
-1.36376463152974e-05
-2.84132840739078e-05
-2.58632934223802e-05
-2.93736426957364e-05
-1.65786636083742e-05
-2.31041035303936e-05
-3.45087023439957e-05
-3.15469624971731e-05
-1.95169553599887e-05
-3.06799409701392e-05
-1.68704455693165e-05
-2.05914996093053e-05
-7.36338220583713e-07
-2.01052930869435e-05
-2.97893255664671e-05
-1.82028884249927e-05
-5.39577921949176e-06
-2.86777961872608e-05
-8.83955727426982e-06
-3.94266928353184e-05
-1.39159918894182e-05
-2.23611728375138e-05
-1.6284757486965e-05
5.04632018715173e-06
-1.92875310095485e-05
-2.27598489224439e-05
-2.23592299480858e-05
-2.35222277699408e-05
-4.85288794958994e-06
-1.84786920922933e-05
-1.3040519095639e-05
-2.05790262780795e-05
-4.15762695113234e-05
-1.65196649450067e-05
-9.65853009711299e-06
-2.59846371775675e-05
-2.78382787655563e-05
-4.11374315479259e-05
-1.89043466539884e-05
-1.3626950831234e-05
3.76079389887351e-06
-1.75641686298772e-05
-3.63913474710677e-05
-2.2087665353167e-05
-2.75397515970102e-05
-1.62084854694768e-05
1.49588749248906e-07
-2.37626467525162e-05
-2.34213900509163e-05
-2.59187819484884e-05
-1.51936672165712e-05
-6.96115566661488e-06
-2.84377046055115e-05
-1.60148835608178e-05
4.95141843392276e-06
9.65685447992645e-06
-2.14116501279336e-05
-5.27115016292865e-05
-2.06582777515436e-05
-1.12986689307179e-05
-1.52462958277458e-05
-1.444307715843e-05
-9.21242875693737e-06
-6.07323928843186e-06
-1.23809682478161e-05
-4.4923361132991e-05
-3.51648465687422e-05
-3.04130980515141e-05
3.99658005948437e-06
-5.56251050194275e-06
1.39266744520061e-07
-1.44831198718034e-05
-2.32048537510814e-05
-2.11713890635802e-05
-4.30475168522735e-05
-2.64840986405078e-05
-3.24708492900065e-05
-1.0715428872543e-05
-2.04910938355644e-05
-5.61259180640987e-06
-3.79116532828897e-05
-1.60016566786586e-05
-9.21998217142753e-06
-3.85763041904826e-05
-2.71790185304817e-05
-3.36719534105622e-05
-3.72682194744574e-05
8.29668910000908e-06
-2.43431290142958e-05
-9.91645569182816e-06
-2.72562761683268e-05
-3.95377352621083e-05
5.70197086166126e-07
-2.32206326283142e-05
-1.9925012277513e-06
-1.80937757391149e-05
-3.70669781961842e-06
-1.13444102595033e-05
-2.48070255135396e-05
-2.91518859907409e-06
-3.32997103970769e-05
-1.28725255432153e-05
-2.63205155352118e-05
-3.34112113597548e-05
-1.13250001997198e-05
-1.93933641226949e-05
-2.79583721776816e-05
-1.39035509002001e-05
-5.11553976130522e-05
-5.57306458590867e-05
-1.35195972738158e-05
-1.5854442236529e-05
-2.5308973949001e-05
-2.04380749996009e-05
-1.32402944935533e-05
-3.54915826963863e-05
-2.53940805633189e-05
-2.74612275633007e-05
-1.61049702620901e-05
-2.49359155681811e-05
2.25277752538874e-06
-3.71392102543931e-05
-2.51643517815367e-05
-2.61405650595684e-05
-9.37611487848968e-07
-1.35754557695389e-05
-3.64158266211445e-05
-1.90422154313291e-05
-2.7547191186093e-05
-3.15240639677883e-05
-1.63415936206525e-05
-3.54588064543293e-05
-2.15134938264447e-05
-1.51090159153394e-05
-1.70432928608782e-05
-1.25347010753245e-05
-3.4116583383029e-05
-3.45290165129239e-05
-2.64936487771699e-05
-2.69926668607197e-05
-4.10907077912145e-05
-7.05592353350939e-06
-2.23139240854494e-05
-1.76213795079954e-05
-1.30606827632662e-05
-1.6686518530656e-05
-1.76989422175085e-05
-9.62246018911415e-06
-3.80534011070575e-05
-2.63690336591814e-05
-3.51630625367144e-05
-2.58268429224407e-05
-3.1454508583349e-05
-1.61630406000765e-05
-1.99983077896599e-05
-1.0993083696186e-07
-4.00739007147108e-05
-3.28957883221702e-05
-3.29519683603175e-05
-2.30165203656674e-05
-1.33462498390544e-05
-2.24662423704162e-05
-2.11706195611518e-05
-1.68142964341651e-05
-1.47185723861298e-05
-3.86460231276693e-05
-2.85382777280699e-05
-3.78444726480546e-05
-1.71012916713395e-05
-3.31403459373607e-05
-2.68772507963624e-05
-3.6577663971709e-05
-2.70258835035806e-05
-2.51991605701809e-05
-2.90987831391514e-05
-3.77804774464584e-05
-1.91510531373306e-05
-1.44558929375595e-05
-1.56616049554346e-05
-2.17737221588981e-05
-2.14860540515459e-05
-3.11146754025378e-05
-1.27787139530927e-05
-2.24688140799164e-05
-2.8246699462465e-05
-3.0865700604118e-05
-3.16431409171322e-05
-1.87443449871964e-05
-2.90441326875915e-05
-1.74957075357938e-05
-3.02303357673546e-05
-2.01664363422033e-05
-2.39772257780142e-05
-1.05828740121806e-05
-2.34562153965621e-05
-1.65251824485353e-05
-1.6683322776493e-05
-3.7880876609348e-05
-2.77974979153484e-05
-1.17586615505787e-05
-3.97019074071657e-06
-3.22227828185551e-05
-2.11805101166545e-05
-2.4209672313332e-05
-2.40313443711635e-05
-3.56747029341426e-05
-5.54746378634462e-05
-2.09454735815257e-05
-1.92923702535682e-05
-4.24694256803925e-05
-8.76966282222623e-06
-1.70705128545045e-05
-1.18804759621202e-05
-1.04939607771207e-05
-1.55275171934309e-05
-1.41803347671258e-05
-4.32764415354715e-05
-1.28018587333177e-05
-2.61470344935036e-05
-3.27414419931891e-05
-1.95857404042735e-05
-1.90499428053287e-05
-2.10868421348636e-05
-2.3032967706218e-05
-3.95275368750653e-05
-2.30025134125859e-05
-2.16279168122708e-05
-2.87015928548406e-06
-4.60046750167339e-05
-2.38092633942613e-05
-5.03080970927324e-06
-1.44351791010401e-05
-1.78614667434809e-06
-2.05961969837597e-05
5.68150667343541e-06
-1.96221550401821e-05
-9.5164420784139e-06
-2.95055712917432e-05
-1.69011426737345e-05
-1.75640299801398e-05
-1.88511980338736e-05
-3.29761181299209e-05
3.42635591147403e-06
-1.24679461018173e-05
-2.42993710295227e-05
-1.7675039525529e-05
-2.79292939660866e-05
-5.71695460294422e-06
-1.63829559992807e-06
-1.20556365281085e-05
-2.47507811792461e-05
-2.9665979519462e-05
-2.66443142188756e-05
-3.22223964001867e-05
-6.44827127271252e-05
-2.39694541105983e-05
-1.79948201279897e-05
-1.67108490530375e-05
-1.55313087913947e-05
-1.98368867639864e-05
-2.90509996800814e-05
-1.69404569298346e-05
-2.62563690403041e-05
-1.73870460905831e-05
2.88725178494731e-06
-2.0372245460397e-05
-1.72826994536987e-05
-2.30431742518015e-05
-1.59021274065719e-05
-2.64998226985769e-05
-4.30416362089437e-05
-9.80504993535997e-06
-1.61834266894742e-05
-3.00152743232606e-05
-1.98461942365778e-05
-3.44371010741757e-05
-3.10503740981459e-05
-4.49467239148555e-05
2.12490378266665e-06
-8.18666916816672e-06
-2.97246401070726e-05
-5.21501645598684e-06
-2.78905558677155e-05
-1.69327171549373e-05
-3.21255519766324e-05
-2.16686379675307e-05
-1.70393805883684e-05
-3.68276487548851e-06
-1.97704177813002e-05
-2.50327258356253e-05
-3.03952684415191e-05
-2.13675927293817e-05
-8.64146459791713e-07
-1.97225780762185e-05
-2.01786577252746e-05
-2.51753865987471e-05
-1.15091991842981e-05
-2.33182880182216e-05
-3.45894595229614e-05
-4.37435328459476e-05
-3.51139995056779e-05
-3.03327371159002e-05
-1.67887250609011e-05
-1.76559334743067e-05
-1.99829073469922e-05
-1.89743713553192e-05
-3.51215022321177e-05
-1.42142543354154e-05
-3.61389809417718e-05
-4.86538552115103e-05
-8.57036882632249e-06
-3.37407835782084e-06
-2.4380045441861e-05
-2.442838395268e-05
-3.82999274278969e-05
-4.75511931617892e-05
-3.10882771000456e-05
-5.69362969327725e-06
-2.6765113762497e-05
-1.47191160932734e-05
-2.18300528799226e-05
-3.72462823374889e-05
-9.53605311912054e-06
-3.15463605953134e-05
-3.85392487957741e-05
-3.45035256390767e-05
-1.39667883923222e-05
-1.20663874705274e-05
-2.71349908157698e-05
-2.95078258407917e-06
-1.20177849922027e-05
-2.40900648905111e-05
-4.24280079402006e-05
-3.37326966047999e-05
-3.4597578176622e-05
-1.70978719413441e-05
-1.67752078482027e-05
-1.34866780828281e-05
-1.08076898754658e-05
-1.58027561521667e-05
-2.21866943648845e-05
-1.9382513172991e-05
3.28102895548587e-06
-1.33519626322615e-05
-3.5937242310984e-05
-1.70858529886966e-05
-3.59320868664188e-05
-3.88303382009864e-05
-2.6111845239245e-05
-4.05932498591385e-05
-3.17502474692069e-05
-4.49966633443543e-05
-3.19079135117197e-05
-2.91561228162277e-05
-1.82939499655073e-05
-2.8955751747172e-05
-1.10068168341526e-05
-4.21883746289372e-05
-2.11862522195129e-05
-3.03929468589183e-05
-1.63721454203078e-05
4.82313990467686e-06
-1.2924497667751e-05
-2.09491032865944e-05
-1.46417389146839e-05
-3.48885471179415e-05
-1.52950399830638e-05
-1.41237996922158e-05
-2.41144081113882e-05
-9.0456961367443e-06
-1.48856594015855e-05
-2.27395418158721e-05
-2.48831150257729e-05
-2.66583881099984e-05
-2.22207688337801e-05
-5.92167520181099e-06
-2.46264907110226e-05
-7.49018811555401e-07
-4.8303963026404e-06
-3.20453047462819e-05
-5.16849620674979e-05
-5.7151751289824e-06
-2.02347674556556e-05
-1.8196017969503e-05
-2.60817309539333e-05
-1.34172517393719e-05
-2.67055106081843e-05
-2.14282248439225e-05
-1.47090622014369e-06
-2.0447813852909e-05
-2.87191705676368e-05
-5.46360646088506e-05
-5.54566548295625e-06
-2.36744313603586e-05
-1.79544960269047e-05
-1.43205588116794e-05
-1.90465078172413e-05
-2.47529782105648e-05
-2.3283853865074e-05
-1.6861013352126e-05
-1.22041040307455e-05
-3.91575360801313e-05
-2.02184352800131e-05
-1.16364036524953e-05
-1.42096829982142e-05
-3.71521474761396e-05
-4.29503142356471e-06
-1.87824252068593e-05
-4.65468614489455e-06
-3.37504656166425e-05
-1.38449883496348e-05
-4.17849414964893e-05
-2.17947142976762e-05
-1.74263388997216e-05
-4.2879033180166e-05
-2.72472981772233e-05
-2.51489398477696e-05
-1.6082252803367e-05
-1.73704241300391e-06
-1.85384542189877e-05
-2.29770567008133e-05
-1.25373482159836e-05
-3.54504482848364e-05
-3.32299422311095e-05
-2.59206871509918e-05
-6.64401808202984e-06
-9.16892120054862e-06
-1.89715776621323e-05
-1.73399795256925e-05
-1.39412402145751e-05
-8.54789163090094e-06
-2.42366196165991e-05
-1.66593793304878e-05
-3.36491370680932e-05
-2.51243948166376e-05
-2.57033244156728e-05
-1.95773192280052e-05
-2.79929827464158e-05
-2.12528309134598e-05
-2.66194505360579e-05
-1.6979989192766e-05
-1.25362254541129e-05
-1.99218409925239e-05
-2.57492012714414e-05
-6.72787918766016e-06
-2.62001756813136e-05
-6.36705416503061e-06
-2.13445507975842e-06
-2.85261507110237e-05
-1.85195392912954e-05
-2.42761542952058e-05
-4.03735428028021e-05
-2.29586265504904e-05
-1.83276088254999e-05
-1.25959386517775e-05
-1.94935437762324e-05
-3.14138850410521e-05
-1.72055055969878e-05
-3.21816937074125e-05
-2.35895815268268e-05
-1.43476923201813e-05
-1.94605673993011e-05
-1.45745276812278e-05
-3.35721683007938e-05
-2.16080439004632e-05
-3.10321720408818e-05
-2.64979295011358e-05
-3.59732347119756e-05
-9.49439618210498e-06
-2.65589622715332e-05
-2.86047169622958e-06
-7.82356639474897e-06
-1.21796821956146e-05
-3.19132630525448e-05
-3.05986709608887e-05
-2.28047700868778e-05
-2.0616046768152e-05
-2.40547173440782e-05
-3.35896545675478e-07
-1.46689903971755e-05
-2.44298791643583e-05
-4.1186109282696e-05
-1.01570358738941e-05
-2.00302618799897e-05
-9.91328389947893e-06
-3.61540776275989e-05
-3.59880947076234e-05
-1.09916175649993e-05
-2.69832473149833e-05
7.10879285758561e-06
-2.10055629024088e-05
-3.00631790392234e-05
-1.61231495289902e-05
-2.68337520087045e-05
-3.80626833209098e-05
-1.72096173762025e-05
-1.99397933709875e-05
-2.9271757473265e-05
-1.42408930946667e-05
-1.2968292997348e-05
-3.28184518812381e-05
-1.90673761892406e-05
-4.17353291551411e-05
-3.29320984600225e-05
-1.90911508502051e-05
-3.5488821660454e-05
-2.02739329590849e-05
-2.11864267770038e-05
-2.39581365856033e-05
-4.10632613454314e-05
-1.29856544002729e-05
-5.13191359417033e-06
-2.48194990621014e-05
-1.97409751403227e-05
6.91169603973802e-06
-6.09047065710012e-06
-1.33820323347684e-05
-2.00230071726074e-05
-1.74049376214409e-07
-2.2253728349383e-05
-3.08775669037345e-05
-2.14345666307749e-05
-1.67540324720539e-06
-3.42020724893321e-05
-4.31445372930333e-05
-2.96423554166819e-05
-3.10379324987252e-05
-3.77413899837325e-05
-1.76110857692131e-05
-1.57087391538658e-06
-4.23880752266393e-05
-3.41908776029586e-05
-1.52262324239047e-05
-1.86748687716303e-05
-3.33243227299131e-05
-2.61454568059263e-06
-2.48627306622565e-05
-4.57029063757799e-06
-2.92191358892129e-05
4.07788430326807e-06
-2.62806769713675e-05
-2.37278460575313e-05
-2.81753060602419e-05
-2.30013703947635e-05
-1.05045165219492e-05
-6.27636696013292e-06
-6.62679020470485e-06
6.14421784539937e-06
-7.79786642328359e-06
-3.13051195361011e-05
-4.11267487955749e-06
-4.26264352923321e-06
-1.77245043042765e-05
-1.83706936352934e-05
-5.20894700933083e-06
-1.92577076741289e-05
-1.88332812635122e-05
-1.2777632066252e-05
-3.61480928500434e-05
-1.42957267095025e-05
-3.58849624183011e-05
-1.95370689495499e-05
1.45278102842748e-05
-2.21989113721049e-05
-1.9258902253248e-05
-2.57914782458575e-05
-2.80924537614632e-05
-2.39127236860083e-05
-2.6768066363427e-05
-3.1829319170036e-05
-6.81678212620443e-06
-2.72085619778696e-05
-2.22676102932236e-05
-2.66257564872262e-05
7.50852849341151e-06
-2.07963250476217e-05
-1.06708110766614e-05
-2.72061322801172e-05
-4.72907913459836e-06
-2.19097138336466e-05
-3.44237023566711e-05
-6.34157867126553e-06
-2.27117891450454e-05
-1.87263603181106e-05
-2.13415926328582e-05
-2.65870291207808e-05
-1.51370752756899e-05
-1.79952781069792e-05
-5.38476441270636e-06
-1.39583173661338e-05
-1.98534579994533e-05
-1.53813952431898e-05
-2.2871697273138e-05
-1.51958593289167e-05
-1.70949510935515e-05
-3.11154538650509e-05
-2.19033029143115e-05
-7.37165222244027e-06
-1.75997106235527e-05
-3.03661532297318e-05
-7.77954304037986e-06
-3.1779101135819e-05
-2.75969707457601e-05
-1.66126678042686e-05
-3.49183355513298e-05
-1.66670943655009e-05
-1.4177584776264e-05
-1.05685147939122e-05
-3.8438028275747e-05
-1.81747659376045e-05
1.00977578768681e-05
-1.45718589998557e-05
-1.79534677462693e-05
-9.88886954554288e-07
-1.69237377365026e-05
-2.69152462664109e-05
-2.28285920535236e-05
-3.45510306475173e-06
-7.78535184572058e-06
-6.5273722509171e-06
-1.04239916055877e-05
-4.86347574394676e-05
-4.91924305522032e-06
-1.84703374400986e-05
-1.13282611210446e-05
-1.28218684363879e-05
-1.79822764704672e-05
-2.40680941262149e-05
-1.6083426535907e-05
-3.58729754534277e-05
-1.98362190718548e-05
-1.13680067747834e-05
-2.77998905366069e-05
-8.83132940883017e-06
-2.22194649722802e-05
-1.79899492498145e-05
-3.69747900174603e-05
-9.67386725807213e-06
-2.30961799498229e-05
2.61967445933978e-07
-2.73023869873147e-05
-1.15783792909289e-05
-2.62180972127655e-05
-1.23174213693894e-05
-1.91951780969865e-05
-3.41949460236261e-05
-2.06208144283131e-05
-1.79546773396259e-05
-2.22937158703898e-05
-1.04577573929255e-05
-4.07590575099829e-05
-2.56875126173183e-05
-2.56984941982848e-05
-1.20702072482943e-05
-3.38296108521712e-05
-2.2198497937741e-05
-1.85097812242303e-05
-1.74771294730767e-05
-4.09836212755578e-05
-1.86309306036715e-05
-2.1233699213982e-05
-1.52839305757603e-05
-2.45631241317249e-05
-3.17654837468478e-05
-2.09352683174246e-05
-1.03189157416649e-05
-2.12450876956476e-05
-2.6626166998525e-05
-2.60097038725481e-05
-4.00720574143479e-06
-1.58143433684858e-05
-2.20913623611205e-05
-1.37674745472617e-05
-2.54549259326279e-05
-3.83041508767018e-05
-2.79715620741446e-05
-2.61880075502883e-05
-2.729454109097e-05
-1.05424592049492e-05
-8.68078563437902e-06
-1.73239506438407e-05
-2.56181616822429e-05
-5.94668757101623e-05
-2.03706966963644e-05
-1.17383448407654e-05
-2.49402390434524e-05
-2.81129963129435e-05
-3.45361588454733e-05
-1.67294673487559e-05
-2.56405856240271e-06
-1.467604925904e-05
-7.72995437760147e-06
-9.9576843643053e-06
-3.98558207161472e-05
-4.6637368156514e-05
-2.40873040889487e-05
-1.0713161077782e-05
-4.03835067198914e-06
-1.55259457963027e-06
-4.52665639223698e-06
-1.52563273414847e-05
-6.97750874470635e-06
-2.71014398803998e-05
-3.0060714135037e-05
-6.754244076028e-06
-9.48612073254974e-06
-3.97241747456416e-05
-1.16972641962428e-05
-2.48649127127797e-05
-2.82553028488976e-05
-2.38119736372835e-05
-2.94993163400458e-05
-8.86517183015144e-06
-3.20997558394376e-05
-9.60864143624759e-06
-4.59860915430882e-06
-2.75463522934047e-05
-2.39631718448903e-05
-3.82380549686796e-05
-2.26500611284711e-05
-1.76893390501483e-05
-8.48684885996492e-06
-3.06123989052059e-05
-1.52132673291157e-05
-2.07221685188016e-05
-2.91938719621359e-05
-2.1900146367827e-05
-2.61729506060267e-05
-2.08601863558678e-05
-2.74198820761539e-06
-1.75087449146275e-05
-4.27154071049965e-06
-3.88568655657004e-05
-2.08489912215204e-05
-1.6389227786006e-05
-2.30641521290135e-05
-3.4309730443535e-05
-3.99406625247624e-06
-1.80232072805188e-05
-2.40818187579495e-05
-3.17789466082641e-06
-2.85762376251153e-05
-2.7179403803434e-05
-3.08752727183799e-05
-2.83994265581497e-05
-2.38834680066224e-05
-3.40377329797074e-05
-3.11776822497026e-05
-3.2542179242705e-06
-3.12504409947676e-05
-2.32268999794344e-05
-3.12193764723812e-05
-1.77068466350551e-05
-7.55747674978487e-06
-2.12077147524223e-05
-1.72590191959896e-05
-2.96175212710699e-05
-2.49277214706722e-05
-2.7655127701644e-05
-2.38409705132066e-05
-6.08196255655533e-06
-2.00784397777555e-05
-1.44901567002177e-05
-3.01941735033768e-05
-2.12606782080902e-05
-3.75420332341388e-05
-1.40729249050863e-05
-2.33640033933112e-05
-2.89815752787021e-05
-1.43064613461104e-05
-2.60438010443626e-05
-1.92440773826669e-05
-1.09042128793423e-05
-2.50910484499811e-05
-2.71807551363451e-05
-4.77896440183707e-05
-3.96729902644847e-06
-2.48750155681659e-05
-3.45003297700961e-05
-2.35052552260392e-05
-2.75003241732116e-05
-2.55159717701643e-05
-1.57119351641019e-05
-1.87558575265648e-05
-2.42592331901555e-05
-2.40648045612227e-05
-6.85135044180954e-06
-3.84302853500458e-05
-2.40184839607173e-05
-3.49022955287204e-06
-2.38246538442525e-05
-2.66461159240429e-05
-1.89572135539749e-05
-2.5384800773114e-05
7.35632320882189e-06
-2.36876757117047e-05
-3.39710108739546e-05
-1.84403504395969e-05
-1.83161976834994e-05
-8.94707410969543e-06
-2.18479630342942e-05
-3.8447880113109e-05
-3.15286524798947e-05
-3.98322170061564e-05
-6.45480541745581e-06
-1.06249318660883e-05
-2.16255459541784e-05
-3.40414755664906e-05
-2.67672623502071e-05
-1.3611255051138e-05
-1.64876637888194e-05
-1.75322162707604e-07
-1.64250906392079e-05
2.4720782324791e-06
-1.02235861516224e-05
-2.44188864731861e-05
-2.13924062158214e-05
7.68992120512355e-06
7.83282217151771e-06
-4.15294220726093e-05
-1.23718016242028e-05
-2.46678587599294e-05
-3.07132018992611e-05
6.80427292777834e-07
-1.59990601173571e-05
-1.40831247056372e-05
-3.17958369929424e-05
-4.97409231273032e-06
-5.29931966310477e-05
-2.74537743695935e-05
-2.98655775266344e-05
-2.65085797608839e-05
-3.58445896802759e-05
-4.87165068259647e-05
-4.01493980215459e-05
-1.27998570401377e-05
-2.88399949642954e-05
-7.42162791314764e-06
-1.72441428210119e-05
-3.23505127954967e-05
-2.02087199137912e-05
-2.03377327638294e-05
-2.75432755599606e-05
-2.93907129545451e-05
-1.24130945117856e-05
-1.78607740257559e-05
-4.24327582022693e-05
-2.32346543800269e-05
-2.50054176151559e-05
-1.97163323253431e-05
-2.21283483874484e-05
-4.30899536490421e-05
-2.35560909150607e-05
-2.02583767469568e-05
-1.83727872146586e-05
-1.22634051589446e-05
-2.38841507836681e-05
-1.95892265716476e-05
-3.60542820097248e-06
-2.53483666378439e-05
-1.25497165167102e-05
-9.18766830753236e-06
-1.6161350217565e-05
-3.17669217449143e-05
-1.44201318829537e-05
1.14153133871402e-06
-2.60985575810531e-05
-3.19213859174709e-05
-3.24752250233723e-05
-2.97742747849234e-05
-3.84881765837857e-05
-3.9738464468178e-05
-6.64461614096241e-06
-4.04085680239455e-05
-6.33420709872757e-06
-3.52347652280942e-05
-3.27441608419753e-05
-2.69901445229368e-05
-2.45568083409503e-05
4.92898853411686e-06
-4.4558691987219e-05
-2.0879900887551e-05
-7.06224936074087e-07
-1.50048457653891e-05
-9.23894031887089e-06
-3.28995734475328e-05
-1.52699746125989e-05
-3.17140728081104e-05
-2.26950295760386e-05
7.14022116605749e-06
-3.14533563022793e-05
-8.51155249458227e-06
7.28532822632315e-06
-1.15715560584632e-05
-1.9776744899592e-05
-1.72872868024672e-06
-2.05186550867466e-05
-1.02282004758655e-05
-1.14930823883524e-05
-1.6066244239393e-05
-4.17693545822394e-05
-4.1712071321578e-05
-1.73196490276246e-05
-1.80107267031256e-05
-1.75340733045765e-05
-1.92133102836187e-05
-2.25967891580633e-05
-1.07195378381586e-05
-2.49499345290472e-05
-2.89590521035691e-05
-2.13664062900146e-05
-1.211850429558e-05
-1.24574004182492e-05
-1.09313590293996e-05
-2.47507412325728e-05
-1.83309915689187e-05
-2.33651308190875e-05
-6.38247856314539e-06
-3.13994960746976e-05
-9.33413927086592e-06
4.41335440255376e-06
-1.39434278747019e-05
-1.91539814646987e-05
-1.43044573582346e-05
-1.60558091303069e-05
-2.00645161344451e-05
-3.79311591212688e-05
-2.04863512001063e-05
-4.46630565633367e-05
-1.67521535164789e-05
-3.27087110094595e-05
-2.02873335992945e-05
-1.56069113058568e-05
-2.91074771722119e-05
-1.09770125758063e-05
-3.4159317449398e-05
-1.89878686109933e-05
-3.19910904894542e-05
-1.77021090297675e-05
-2.73303636947686e-06
-3.38016363397901e-05
-1.12642255231835e-05
-2.65255252250323e-05
-2.05003602161844e-05
-1.69342745223837e-05
-3.82862819060145e-05
-1.19425979575504e-05
-2.3031117807856e-05
-3.38918395186868e-05
-2.15564676606451e-05
-2.08281436062639e-05
-4.45784923311438e-06
-6.20476024677406e-06
-1.12171013515297e-05
-1.71879709601982e-05
-2.58553793093897e-05
-1.36826066299019e-05
-3.01535928997926e-05
-1.89000120544313e-05
-1.43664395849523e-05
-2.40121126749722e-05
-2.25193212153722e-05
-1.61108037528998e-05
-1.90299621210655e-05
-2.67451539876172e-05
-6.68230744920322e-06
-9.55339300546532e-06
-7.79186859459549e-06
-7.53061261148263e-06
-3.77694302834315e-05
-2.11737136571638e-05
-1.3981846970616e-05
-1.68548829748784e-06
-3.9461152771979e-05
-3.02256343815484e-05
1.14416690779851e-06
-1.59851752693045e-05
-3.71289640879075e-05
-2.53995093792046e-05
-1.34861862264657e-05
3.10411565151772e-06
-1.42707761286037e-05
-2.47528390757154e-05
-3.70898149480448e-05
-3.18917240997005e-05
1.49486504398922e-06
-1.77933164615033e-05
-1.28842259230498e-05
-5.01525141245456e-06
-3.46149386656439e-05
-1.87728404862901e-05
-1.86005854649839e-05
-1.60266172025503e-05
-1.32290315792258e-09
3.85546757163701e-06
-9.37295239131687e-06
3.0350918949504e-06
-3.56078792870016e-05
-2.95852707920062e-05
-1.77596861308312e-05
-3.70512149279855e-05
-8.53481281405768e-06
-1.704741325193e-05
-3.51179879605271e-05
-1.79622346976252e-05
-3.33661198020117e-05
-1.46831777553426e-05
3.86027471607287e-06
6.75652633036929e-06
-8.30514042402849e-06
-7.83173482352188e-07
-2.12933608814642e-05
-2.32262770550509e-05
-4.68918661802346e-06
-2.42507003563951e-05
-2.00683682001016e-05
-1.08208407795408e-05
-1.94517891463441e-05
-9.26806273167844e-06
-1.49286102386198e-05
-1.32474299462636e-05
-4.76976958137932e-05
-2.03730974550124e-05
-2.53993616851324e-05
-2.50868738195591e-05
-1.41487788339215e-05
-2.7975576675834e-05
-3.6140377727762e-05
-2.36716155375763e-05
-5.37411910021186e-06
-3.04593025123566e-05
-4.39129165758038e-05
-2.48918498343823e-05
-2.42028715674975e-05
-1.72737022758327e-05
-2.11501117746595e-05
-6.03570177717363e-06
-2.81081127999014e-05
-1.37965100699897e-05
-3.79631131071849e-05
-1.90250271494806e-05
-2.53707210945627e-05
-2.50986155518397e-05
3.79997594800376e-06
1.60194304333577e-06
-1.66950937564033e-05
-1.52493827422859e-05
-2.47946619691584e-05
-1.89803802878401e-05
-2.44279217459866e-05
-1.49694847527824e-05
-2.60033671078951e-05
-4.90967391726107e-05
-3.95350094040799e-05
-2.69713455903584e-05
-2.09247804624732e-05
-2.997560045146e-05
-3.47032211911815e-05
-3.59512920752375e-05
-3.78798294002543e-05
-2.18176328688267e-05
-1.43527452444844e-05
-4.60376780814217e-05
-2.00650636157082e-05
-1.10811512516002e-05
-1.8136838284302e-05
-3.95099001718822e-06
-2.18776976195628e-05
-2.35789352882564e-05
-6.0323439483268e-06
1.31737842012543e-06
-2.25396440831062e-05
-1.18662099635984e-05
5.33315922885579e-07
-9.13037295945464e-06
-4.20249086139184e-05
-1.64319054978842e-05
-3.10018169257343e-05
-1.23958331657775e-05
-2.49505280703334e-05
2.47350482812235e-06
-2.94289235991872e-06
-1.50143638272157e-05
-3.41591721520971e-05
-1.81357664578403e-05
-2.19063942494149e-05
-3.39903359646468e-05
-3.12570233766769e-06
7.946895588162e-06
-2.66996442196287e-05
-3.7421862325196e-05
-2.99204960067872e-05
-9.94890094447974e-06
-3.49092001236414e-05
-2.11163764649921e-05
-1.91583611191656e-05
-3.10734379962369e-05
-2.07091872959829e-05
5.86018036753949e-06
5.51881839741318e-06
-4.63594793244336e-05
-4.49926011147174e-05
-2.07710246048014e-05
-3.78417541457517e-05
-2.97572551348894e-05
-9.41149424574466e-06
-4.47019565406835e-05
-3.3801288071461e-05
-1.9272229591466e-05
-4.2664637016266e-05
-1.77479329511863e-05
-4.52642881967573e-05
-4.59661109076323e-05
-3.24658533636342e-05
-1.28359098973966e-05
-2.83602989009023e-05
7.49644266722126e-06
-1.19618733364465e-05
-1.23131708719789e-05
-1.51172635387038e-05
-2.55169898760452e-05
-2.88387283540884e-05
-6.30562829947604e-06
-3.42728698940849e-05
-3.86220835299105e-05
-2.40609793956658e-05
-2.88024564473773e-05
-2.33451981384639e-05
-3.24153089399661e-05
-2.32748899129219e-05
-1.18421902163842e-05
-5.26369072920604e-06
-4.98210995090278e-05
-2.4307472192876e-05
1.75764437773601e-07
-1.46314053686359e-05
-2.50411703209515e-05
-2.52289491722824e-05
-3.11994184767045e-05
-1.16439223261333e-05
-1.54114801071282e-05
-1.18651702566233e-05
-1.4392117181342e-05
-1.74572472602014e-05
-2.59261513286405e-05
-4.05043923592906e-05
-3.81865820804941e-06
7.05367716277112e-06
-4.86087425850641e-06
-1.14149381367871e-05
-3.07363927961273e-05
-1.42031597621723e-05
5.42450256371907e-06
-3.09018507376801e-05
-2.73442419090072e-05
-1.58215433280348e-05
-1.98726691020659e-05
-2.48594433995432e-05
-3.1959012896697e-05
-2.56258616758889e-05
-3.31944680043597e-05
-1.90800240467061e-05
-8.50151963739521e-06
-3.67774607472743e-05
-8.56604280272725e-06
-1.76790469180902e-05
9.88605493569593e-06
-1.800386132574e-05
-2.59869993680769e-05
-4.5129881694537e-05
-3.02312992173858e-05
-1.43788438391495e-05
-2.09530230986244e-05
-1.69956101327074e-05
-2.46667498658914e-05
-2.34068570006896e-05
-2.14369866754405e-05
-1.87895940352404e-05
-1.73888436220113e-05
-2.11473383486505e-05
-2.61107660930111e-05
-2.87218221716709e-05
-8.92321412880815e-06
-1.68735577932586e-05
3.37587176904792e-07
-5.7628013662251e-07
-2.17148594610376e-05
-1.22865475396973e-05
-2.66340805442251e-05
-2.51236470485974e-05
-1.70853887716214e-05
-2.04015369765312e-05
-1.46846610149594e-05
5.40551554430302e-06
-1.0759192737663e-05
2.19279909526677e-06
-2.78685570185853e-05
-2.28569823402602e-05
-1.48691075973212e-06
2.59517419871175e-06
-2.19919019464359e-05
-8.8695436211751e-06
-2.57635672412714e-05
-2.82933461830917e-05
8.64978287408307e-06
-2.18210614962065e-05
7.25013611324633e-07
-1.58776747813318e-05
-1.79251172355058e-05
-2.52630105076865e-05
-6.06880886422085e-06
-2.84332601324426e-05
-3.30296567223796e-05
-4.19405052543745e-06
-2.47051913116704e-05
-1.74031747567751e-05
-9.22474156691354e-06
-2.84980749380054e-05
-1.13925432367544e-05
-2.88870744215925e-05
-1.34813423465577e-05
-2.10510577708498e-05
-1.47802859172499e-06
-1.05206157143489e-05
-3.0582429732717e-05
-1.36260171181411e-05
2.28720229595521e-06
-2.45322276163844e-05
6.01555085559311e-07
-1.15857409734284e-05
-1.69992810372045e-05
-2.99646546850975e-06
-4.47573895813566e-06
-1.83174863351668e-05
-2.78044476697958e-05
-1.49992482563404e-05
-2.71458384303767e-05
-7.99010411917843e-06
-2.47687203726903e-05
-2.7254942288766e-05
-3.38909857287847e-05
-1.26713061115699e-05
-3.54307325770022e-06
-1.63913544330035e-06
-2.2345894961018e-05
-1.49317881776177e-05
-2.67800536440067e-05
-3.42359004073968e-05
-2.02238152093567e-05
-1.38890884088117e-05
-2.8441050080932e-05
-1.71375486744791e-05
-6.70632005221212e-06
-3.25083010633824e-05
-6.80027349863882e-06
-2.13391150763292e-05
-3.71587260122745e-05
-1.12168443767787e-05
3.70170980004714e-06
-2.42970992545293e-05
-8.68916641288174e-06
-2.21456247981031e-05
-2.70934152178632e-05
-2.37123720902346e-06
3.54926171609568e-06
-7.36449005468499e-06
-2.91264602973016e-05
-2.1047458020769e-05
-1.2040605520493e-05
-1.66751313740962e-05
-3.81065342729318e-05
-2.31127985815918e-05
-2.40313866876564e-05
-2.15403538990881e-06
-4.14933167514981e-05
-1.73208335428047e-05
-4.01895979951952e-06
-1.96904369750757e-05
-2.78981448186847e-05
-3.56789572782373e-05
-7.13995251420362e-06
-2.12055064341616e-05
-2.60999635579911e-05
-2.65995242257723e-05
-1.12324442675751e-05
-1.64303495436756e-05
-4.3047775058043e-06
-3.11500999651557e-05
-1.49255382686806e-05
-9.04398280670533e-06
-3.05434941321105e-05
-2.49159339801267e-05
-3.54372414068586e-05
-2.0142283273024e-05
-2.09461315179534e-05
-2.11865476740851e-05
-8.69392686435007e-06
-1.90329114805841e-05
-1.7271267444249e-05
-2.85120080456463e-06
-1.92319811048848e-05
-1.52918524133439e-05
-1.15870307505176e-05
-4.77991923398903e-06
-1.77885294565566e-05
-1.52561238462078e-05
-2.38890263807413e-05
-3.00708054062109e-05
-7.70995186330884e-06
-3.95747265963755e-05
-3.91723774200774e-05
-3.77990968574967e-05
-2.55448250479279e-05
-1.20509486150453e-05
-2.77051913916276e-06
2.26259169438369e-05
-3.44969934591343e-05
-1.54439572592575e-05
-1.97768791768598e-05
-3.62378756127133e-05
-1.42347514907348e-05
-1.58457965778661e-05
-2.11967702420668e-05
-1.89285225086563e-05
-1.63825803788888e-05
-1.62871185767297e-05
-2.60093530799234e-05
3.4828826346626e-06
-2.79237041347989e-05
-1.38829349649732e-05
-1.92663423349787e-05
-2.76445092210674e-05
-1.11547909005132e-05
-1.87739045775516e-05
-3.91217544416858e-06
-2.97208826705687e-06
-2.00028174843535e-05
1.96875516479692e-05
-3.72802058338039e-06
-1.0385017909584e-05
-9.02968772243743e-06
-9.60881312609666e-06
-4.10003412086999e-05
-2.77982280948331e-05
-4.99084975627918e-06
-2.87103732894202e-05
-3.65260703491792e-05
-3.95576290888221e-06
-1.07204492203572e-05
-2.06556285556976e-05
2.1171568574333e-06
-3.2281155735541e-06
-1.81395841529621e-05
3.10602730763039e-07
-2.41116937720016e-05
-1.1103239167355e-05
-6.07530419606807e-06
-3.88472459560172e-05
-1.27881326935302e-05
2.4367956597001e-06
8.0411638199595e-06
-1.02774486494759e-05
-1.52432275538792e-05
-1.88966549589958e-05
-3.80495662706847e-05
-3.05389666946383e-05
-2.33403727101376e-05
-1.86731182557924e-05
-2.92756399352386e-05
-1.76124619255651e-06
-8.45127954285906e-06
-1.86454778490459e-05
-3.6063413476469e-06
2.0167894361598e-06
-3.06792519079119e-05
-3.81450133440629e-05
-1.62520033233121e-05
-9.732845319861e-06
-2.05035040566514e-05
-5.49712185769162e-06
-9.46561925624322e-06
-2.83041752951438e-05
-2.50668549598079e-05
-4.78072625270105e-05
-1.12780526303492e-05
-2.89273007922009e-05
-1.35305584580535e-05
-1.42603625724908e-05
3.89485087583552e-06
-2.17487286062525e-05
-2.42812210186676e-05
-3.38377153743912e-05
-8.27587242260436e-06
-1.9852910329771e-05
1.43535392810976e-05
-1.62575919946747e-05
-2.50740716297739e-05
-9.95602360283961e-06
-5.44223381976327e-06
-1.73904892725645e-05
-1.30161578766382e-05
-1.2244732259116e-05
-1.76272246412518e-05
-2.54308678485954e-05
-3.2691173158382e-05
-2.99788650513838e-05
-1.91973913156771e-05
-2.51354371921201e-05
-1.73599958364154e-05
-2.9283216750094e-05
-1.54636253004293e-05
9.84396287662646e-07
-1.25604049832075e-05
-3.44970616768724e-06
-1.62154877080083e-05
-3.88226071463621e-05
-1.82599352260259e-05
-2.53550732631225e-05
-1.770538186248e-05
-1.67284227762774e-05
-3.16563450839434e-05
-4.48784998462771e-05
-1.40458789596331e-05
9.27190610394869e-06
-1.80991661502897e-05
-1.022749739844e-05
-2.87622236186884e-05
-8.23796121667087e-06
-1.27189355574674e-07
-1.20529786037379e-05
-3.10052269439933e-05
-1.93878663518051e-05
-1.52718500604753e-05
-1.27785586149615e-05
-1.11060239530067e-05
-1.8382717630155e-05
-2.46397603047436e-05
-1.94682739665683e-05
-2.37864378467898e-05
-2.16386672151105e-05
-8.55427211777976e-06
7.79274527962986e-06
3.97497695184284e-06
-2.36059432260123e-06
-2.48478325759898e-05
-1.68515752990366e-05
2.86141475974713e-06
-3.06997595770743e-05
-1.22543603837157e-05
-1.43890656391338e-05
-7.12643063572646e-06
-1.64493056675164e-05
-2.44952603298788e-05
-1.32376704490596e-05
1.40858432801298e-05
-2.7498949546359e-06
-1.76730949853549e-05
-1.75380869529864e-05
-2.45767190223325e-05
-2.00146884009391e-05
-1.88049772075596e-05
-1.53438503290937e-05
-9.0352359225112e-06
-1.89355318855822e-05
1.58797815088365e-06
-1.40899770121163e-05
-6.32464269980916e-06
-4.15703618562601e-06
7.39409149210527e-06
-1.60238773233386e-05
-2.54622130167621e-06
-1.38143864990409e-05
-1.20731882812797e-05
-3.5581319399548e-05
-7.58581924890003e-06
-2.30530138936937e-05
-2.62650854348099e-05
-2.00672839263273e-06
-9.30508479856598e-06
7.79846188277191e-06
-3.16315042464079e-05
1.82870298531093e-06
-1.97592687580296e-05
-9.94013890479782e-06
-1.98644856637738e-05
-7.54923830165289e-06
-2.24703252118279e-05
-3.40676123977999e-05
-6.63439180551164e-06
-9.17675097071607e-06
-1.71549075549311e-05
-2.65433713429195e-05
6.08945848876516e-06
-1.66125713056471e-05
-1.72525388907028e-05
-1.33173907445622e-05
-8.1914552161924e-06
5.45896226490238e-06
-2.92516563867019e-06
-1.84581117884857e-05
2.46532016518598e-06
-1.15579934247265e-05
-3.71241434817975e-06
-2.29024047431402e-05
-2.05363865600291e-05
-1.46440189295959e-05
-2.63738277315879e-06
-2.15971836681906e-05
-1.41920012144799e-05
-2.38519797456094e-05
-1.71911401575923e-05
-2.37761783126299e-05
-1.55063514137728e-05
-2.7994742466484e-05
-1.81130832617406e-05
-1.21136109113566e-05
-2.53030895403847e-05
-2.10032520828822e-05
-5.22186521040557e-06
-1.38499774963297e-05
-6.69956896385386e-06
-4.26403736904133e-05
-1.61514408997367e-05
-2.88718278664202e-05
-1.42636234046988e-05
-2.15775908305312e-05
-5.62003139888296e-06
1.67810831363156e-06
-9.73218498152163e-06
-3.94404428275437e-05
-1.98045991520028e-05
-2.88999240828498e-05
-1.20084967893234e-05
-7.19318008492393e-06
-2.17303996350685e-05
-1.81187921044085e-05
-1.42143945676716e-05
-7.2364891280541e-07
-3.56486184089825e-05
-1.68908155193402e-05
-1.02005282204181e-05
-1.35970718893383e-05
-2.85095965488881e-05
-1.98592976173899e-05
3.54315534647322e-06
-2.32856290047833e-05
-2.74516011385553e-05
1.31023091187569e-06
2.21409432852144e-06
8.61578788753846e-06
-2.243213531508e-05
-5.86652221601543e-06
-3.46125803872963e-06
-2.9854554669999e-05
-1.2780034926914e-05
-2.11863011582737e-05
-1.34583282679705e-05
-1.91925013170036e-05
-3.17601955086195e-05
-5.34485129694769e-06
-9.5665725758485e-06
-1.01947294175484e-05
-1.73441242839364e-06
-1.71228291917559e-05
-2.26899478195375e-05
3.49834826381913e-06
-2.46280010219508e-05
-2.62015898613996e-05
-2.16883710747834e-05
-3.39608828022191e-05
-5.31196474340583e-06
-1.53952490755433e-05
-1.74406206055463e-05
-3.92431880264761e-06
-1.47071888236618e-05
-1.93383697553416e-05
-4.01838370007221e-05
-1.64557195593827e-05
-1.46621244477979e-05
-1.70807767368188e-05
-3.05261034556304e-05
-1.25979012857795e-05
-2.55393451503557e-05
-2.53887160918825e-06
-1.06454410721616e-05
-1.79971841351502e-05
-2.66060394546046e-05
-3.68735895467783e-05
-2.63349549075642e-05
-2.12661675926705e-05
-2.61853204153351e-05
-2.71483626052541e-05
-1.86260201443549e-05
-2.90745948342479e-06
-1.68387575183556e-05
-3.39231995695048e-05
-5.14087113733123e-06
-2.95822729030451e-05
-3.14387858879335e-05
2.57711378055163e-06
-3.41342810113178e-05
-3.78335480278976e-05
-1.19020876878563e-05
-1.28604373294204e-05
-3.40891942926339e-05
-2.0217090298974e-06
8.45854660317015e-08
-3.37376071755861e-05
-1.64699080201954e-05
-2.73116010127085e-05
-1.49063167841653e-06
-8.16424892224895e-06
-1.73073418629417e-05
-1.31703679207374e-05
-2.7635924187832e-06
-3.3925927434807e-05
4.16394989508176e-06
-4.63871142644128e-05
-2.31890586389921e-05
-1.03093812536854e-05
-2.36378191816002e-05
-3.54843836919818e-05
-1.77882919396963e-05
-2.62055163109861e-05
3.92950669366916e-06
3.9629771206129e-07
-4.84332593506327e-05
-1.66848939501876e-05
-1.82329967388786e-05
-2.99167146688052e-05
-1.25367260348505e-05
-2.55872499372811e-05
-2.67707610919613e-05
-3.03217618072526e-05
-3.74691006300068e-05
-1.89242948716865e-05
-1.94792381411705e-05
-3.08725469874654e-06
-1.42461792541504e-06
1.81689456261921e-06
-1.91702667393291e-05
-1.96839887663265e-05
-1.86525203171079e-05
2.80134023000683e-06
-1.2767605353061e-05
1.380503160667e-06
6.50834202937771e-07
-1.45477161852279e-05
-2.72199728485237e-05
-2.9051320676976e-05
-4.09047098761268e-05
-5.31341530105222e-05
-1.08307044699596e-05
-6.6509525306414e-06
-3.06452248345813e-05
-1.29465928089805e-05
-4.13313048071243e-05
-2.10650053494417e-05
-1.85105115699255e-05
-1.95427237427235e-05
-8.99165255672614e-06
-3.80866812062443e-05
-1.45043261779899e-05
-2.7732921072172e-05
-1.34815333113683e-05
-2.52919722606744e-05
-2.49701972324058e-05
-2.03787759323352e-05
-4.99816868874019e-06
-1.19000507653813e-05
-1.55206281828465e-05
-2.38103728894718e-05
-2.51612554173474e-05
-3.96964497726026e-05
-8.03782497850384e-06
-8.41297629582707e-06
1.47434666185338e-05
-2.83394273379603e-06
-2.9753569790114e-05
-6.41322721725479e-06
-1.54424422995779e-05
-4.97671263134443e-06
-1.01257794101262e-05
9.87396025527316e-06
-8.93965297549245e-06
-2.06412999375288e-05
-1.43436079263752e-05
-1.19042948871993e-05
-3.43695983755808e-05
-1.76151091205105e-05
-1.65629298076444e-05
-2.21912000839797e-05
-2.74199239008678e-05
-7.73472690836608e-06
-1.59516098178097e-06
-1.72270343530074e-05
-1.36444754940727e-05
-3.47741502630133e-05
-6.80605676618175e-06
-1.54968757450779e-05
-2.35992971785305e-05
-2.95874866587769e-05
-3.49604825819916e-05
-8.12585162269698e-07
-2.97169457044318e-05
-3.04353399576844e-05
-3.5098222617362e-05
-7.27730662778805e-06
-1.68029965150337e-05
-2.49623179234378e-05
-8.29266524974837e-06
-4.01992985122529e-05
-3.0135983787186e-05
-2.12258041626137e-05
-3.37915793146307e-05
-2.33053792672092e-05
-1.73976916823831e-05
-1.4446473911448e-05
-1.58249005467767e-05
-5.43247933193605e-06
-2.98995361560203e-05
1.62927989549485e-05
-4.73095338463649e-05
-3.76545010021089e-05
-9.18551443420273e-06
-2.51770328950021e-05
-2.63852212365286e-05
-3.06570944219098e-05
-1.25752317085232e-05
-3.87103449820734e-05
-5.33054549791226e-06
-2.02926029308119e-05
-4.04483134746521e-05
-2.1128103282516e-05
-4.82938563549583e-05
-2.30747782330342e-05
-1.30784497416377e-05
-9.25463425203403e-06
-1.83083204878906e-05
-2.10895120170121e-05
-4.88097258464663e-06
-4.23463130493317e-06
-9.61516135134847e-06
-2.01890841956876e-05
-9.5839955189772e-06
-3.8103922573296e-05
7.32589467614408e-06
-5.0712293691633e-06
-1.76091196490705e-05
-2.83453437722467e-05
-1.28648309790729e-05
-2.08508068819759e-05
-1.36099476836417e-05
-1.07266783868399e-05
-2.71686502072026e-05
-1.12484938266449e-05
-3.11682921766068e-07
-8.41270450340836e-06
-3.19183595478697e-05
-7.39596222631088e-06
-7.69847788752783e-06
1.04615997877246e-06
-2.40295388065675e-05
3.54816451461791e-06
-5.98048803548977e-06
-2.17215768607751e-05
-1.99564089651241e-05
-3.03117051194599e-05
-1.24409388060709e-05
-3.95287360895173e-05
-1.62302412119011e-05
-1.83238702709068e-05
-1.07845449795412e-05
-2.09611070501953e-05
-2.49898287340467e-05
-4.63354916691077e-05
-2.47813108339696e-05
-7.1880583313806e-06
1.20724592666317e-07
-1.77517927851016e-05
-2.89652255168808e-05
-5.75275989598616e-06
-2.76899078221852e-05
-1.63897073970084e-05
-2.29482594814617e-05
-2.44815363047453e-05
-3.20774268820704e-05
-1.16190296419909e-05
-1.80560431606702e-05
-1.04257528300828e-05
-2.22433848823951e-05
-2.21234490917661e-05
1.8714122646119e-06
-1.34009561426509e-05
-3.38942161483614e-05
-1.69757115049878e-05
-2.57383617236934e-05
-2.11230928298316e-05
-7.38223884099752e-06
-1.8374364938382e-05
6.07778105216047e-06
-1.04271072831602e-05
-1.08820691977556e-05
-8.43913832961764e-06
-2.26521980109751e-05
-1.05314931404227e-06
-2.1952184622353e-05
-1.90529016912772e-05
-2.01944170701199e-05
-3.10463363160452e-05
-1.89901915883044e-05
2.20216747349754e-06
-2.5699458087146e-05
-1.85658151193269e-05
-1.98474300716111e-05
-1.7084837884503e-05
-2.32945286539111e-05
-1.77507590250391e-05
1.94356887010907e-06
-7.5326712003805e-06
-3.63325391037531e-05
-2.57660001059803e-05
-1.09387122050866e-05
-3.00584243643125e-06
-3.66848222119555e-05
-5.58522621721735e-06
-1.28072423889223e-05
5.44190089284533e-06
-2.69760514130875e-05
-8.26275964544082e-07
-3.10714257578725e-05
-2.67775712036256e-05
-1.15359546768505e-05
-9.65764861834805e-06
-1.17033030662192e-07
9.48795755493128e-06
-4.02635910935899e-06
-3.01375331668863e-05
-8.94699978110378e-06
-1.2090668193629e-05
-1.04463294346382e-05
-3.22875834512889e-06
1.20149628560584e-06
-1.1128437614028e-05
-2.12092504975865e-05
-3.44210392551268e-05
-1.6646391754339e-05
-1.96544798748975e-05
-2.83594117017835e-05
-1.46115503209552e-05
-1.50419498227734e-05
-1.25220746279132e-05
-9.49200823408631e-06
-1.21934840415173e-05
-1.07885656757054e-05
-1.6275983444732e-05
-3.93404821849119e-05
-1.56807220395512e-05
-3.11289648258557e-06
6.27528218280863e-06
-2.07113350080847e-05
-1.73866134893587e-05
-2.42294209245289e-06
-1.77956128718415e-05
-2.23620644794383e-05
-1.313822195736e-05
-2.13747548950226e-05
-1.83764058627587e-05
-5.25360534470865e-06
-1.68320950548005e-05
-1.8591299815295e-05
-3.47137918632645e-05
-2.59708098033487e-05
-1.2011158741702e-05
-1.92867298663608e-05
-4.64262556224766e-06
-1.98472975728561e-05
-2.78829539828018e-05
-2.75039932911855e-05
-2.01287379680029e-05
1.03559796146594e-05
-2.4098061945033e-05
-2.02179889861461e-05
-1.63110279571741e-05
4.03236074117155e-07
-1.78110478231303e-05
-5.33746378167228e-06
-2.38264935334977e-05
-1.2080712060643e-05
-1.06702203531852e-05
-1.31830123729333e-06
