# Supplementary material for: Research on computational propagation and identification of mine microseismic signals based on deep learning
Source: PLoS One. 2025 Oct 22;20(10):e0334641. doi: 10.1371/journal.pone.0334641 (PMC12543183; doi:10.1371/journal.pone.0334641)
Supplement: S11 Data — (ZIP) [file pone.0334641.s011.zip › 000101100002605.xlsx_0.txt_24.txt.txt]

-5.59884832756705e-06
-2.81425296094079e-06
-6.22767050619198e-06
8.27553947617695e-06
-2.35155804903563e-05
-1.48367330099073e-05
-1.99482445930634e-05
-2.33286846453093e-05
-1.52825994105143e-05
-4.7415611659326e-06
-3.24177450685357e-05
-1.995215849243e-05
-9.76028927474571e-06
-1.12044540941868e-05
-2.68709359054376e-05
-1.63788461556975e-05
-2.25361531277572e-05
5.23014119175852e-06
-1.25229651891354e-05
-1.67099104401169e-05
-2.60167702608332e-05
-2.71320682361611e-05
-5.8261701085257e-06
-1.44368148697242e-05
-2.06992132630642e-05
-1.12035690093509e-05
-1.16736720621031e-05
-2.43946711945507e-06
-2.4247660856902e-05
-1.58050231906081e-05
-6.30627411370579e-06
-2.24380428025105e-05
-1.17871207347345e-05
-2.85171102779026e-05
-1.76793541184473e-05
-1.79090625927026e-05
-6.03103947274497e-06
-1.79707152873786e-05
-3.45700788181867e-05
-2.34248577289319e-05
-2.3541372621247e-05
-3.39283834771351e-05
2.07140613980184e-06
-1.7952911012498e-06
-1.04455362962793e-05
-8.67261538207333e-06
-1.32807090654402e-05
-1.59926390171675e-05
2.70570700574496e-06
-2.10512620160169e-05
-2.00644594983097e-05
-1.8002252114378e-05
-7.76451715800054e-06
-2.59913661185651e-05
-3.15965142844588e-05
-2.48322847056477e-05
-2.28194540538637e-05
-3.06057279704827e-05
-5.34336190770019e-06
-4.38486685691988e-05
-2.83797428164986e-05
-2.98834700975121e-05
-1.71523788714573e-05
3.57037025326455e-06
-1.75734421329525e-05
-2.74693360806244e-05
-1.9432168789656e-05
-8.37999299216104e-06
-1.18689686882484e-05
-1.72109172037143e-05
-3.00567623988224e-05
-4.06314654436146e-06
-1.24287497039034e-05
-2.71103304038708e-05
-1.5710973384139e-05
-7.49642370207146e-06
-1.52619730489025e-05
-8.99023004731732e-06
-1.87743906553443e-05
-1.85334801274656e-05
-4.4313834599847e-06
-1.54127773080226e-05
-8.75576452400746e-06
-2.41000682308558e-05
-3.5807329400228e-05
-4.39649275892561e-06
-1.62650469295938e-05
9.37647218454897e-06
-8.63378292470238e-06
-7.35481204086506e-06
-9.85572516074793e-06
-1.35851757050136e-05
-9.02824010927064e-06
-3.22474835608822e-05
-1.15579473785524e-05
-2.27956041827471e-05
-9.12657555603836e-07
-7.11119333424177e-06
-9.2319431557281e-06
-1.87488250942706e-05
-8.07074488855304e-08
-1.28791112359044e-05
-1.03413262902245e-05
-1.92601420109617e-05
-2.60166921517421e-05
-1.06557652074488e-05
-9.15813252772495e-06
-1.31348919780809e-05
-1.86816839661394e-05
-2.32032936046133e-05
5.02120142807831e-06
6.23567431766576e-07
-2.73497089059703e-05
-9.16148959133665e-06
-2.77562054576247e-05
-2.00287546484763e-05
-1.25626170637683e-05
-1.38690932886384e-05
-1.04810812786522e-06
-2.92144317256657e-05
-1.89544304359654e-05
-1.77752962434225e-05
-2.59591552242988e-06
-2.63037579798159e-05
-3.06109077917597e-06
-1.86174225864065e-05
-2.95495638970807e-05
-1.39335149231894e-05
3.73383297706245e-07
-3.27842442048506e-06
-2.42257100971116e-05
-1.32373873221228e-05
-2.03491637743672e-05
-2.54817438054139e-05
-1.41172664985337e-05
-8.83900060278602e-06
-2.36026095756893e-05
-2.54346111971007e-05
3.43179357459828e-06
-1.91104834356496e-05
-2.87951975449641e-05
-1.85160463841268e-05
-2.59564529745442e-05
-2.76019394304653e-05
-1.06194702352116e-05
-1.61309547034498e-05
-2.42353778817875e-05
-2.342540975103e-05
-4.624554233496e-06
-2.17786030294156e-05
-4.37087496115709e-06
-1.56562145346126e-05
-3.22770142357307e-05
-5.59240858813507e-06
-8.99447638579212e-08
-1.70425718492566e-06
-1.6587989288413e-05
-4.35743220758147e-06
-2.93586482531646e-05
-1.34506775446021e-05
-2.00964859355034e-05
2.98258023329797e-06
-2.64783985018592e-05
-3.15493084274839e-05
-4.62955162305153e-06
-2.88324806224351e-05
-1.70793795776043e-05
-1.27890740960007e-05
-3.32131717821272e-05
-2.65722700012457e-05
-1.13464565903207e-05
-2.02407750039289e-05
-2.14168353382758e-05
-5.8376262003525e-06
-1.61282669424648e-05
-5.82467554243618e-06
-1.88880633653002e-05
-2.24637908854963e-05
-1.76220748288629e-05
-6.15454715181911e-06
-1.6096325120869e-05
-2.83862046245038e-05
-1.20721074302895e-05
-2.22598953554329e-05
-2.69054698750049e-06
1.35266173979972e-07
-2.6701203587447e-05
-1.6074557187354e-05
-1.2646658637378e-05
1.05760429283825e-06
-3.44968724132742e-05
-1.14149448938439e-06
-1.47556838892539e-05
-1.154966970812e-05
-1.85246124032063e-05
-2.04837454076783e-05
-2.0372277241368e-05
-1.01400097434125e-05
-1.92181800596507e-05
-1.36178370825719e-05
-2.92702347497575e-06
-1.68540542692506e-05
-3.40783665881644e-05
-4.04239144247587e-05
-1.34165320727779e-05
-6.58216774891022e-06
-2.50219846016705e-05
-5.39236299754964e-06
-2.63259771253273e-05
-2.98134974127409e-05
-9.20916416787597e-06
-1.75790149048247e-05
-2.78954917629172e-05
-4.07250824757645e-05
-2.61037907133798e-05
-9.06694911780757e-06
-5.65965784620431e-06
-1.41337207706675e-05
-5.26976037071993e-06
-1.31137259202069e-05
-2.68708358649786e-05
-2.03748578328688e-05
-2.68287777262332e-05
-1.68164355348767e-05
-2.41608116713625e-08
-5.3133101001307e-06
-1.93276699399967e-05
-8.29556958494231e-06
-1.77797176404904e-06
-2.75316424594845e-05
-2.02456150518148e-05
-2.85070371169524e-05
-2.15567374895173e-05
-2.69710585653276e-05
5.75969054481158e-06
-1.16089139173867e-05
-2.9384236085638e-05
-2.76495782807306e-05
-3.52070877757909e-05
-2.1733776703268e-05
-7.70572090400594e-06
-1.29101483875131e-05
-1.271475995772e-05
-1.74477857724229e-05
-1.70651600844247e-05
-6.06066956345638e-06
-1.20457250045002e-06
-4.16133730019785e-06
-1.17589636690249e-05
-1.97675581958938e-05
-4.50346045394814e-06
-1.54328505046166e-05
-8.28954635476798e-06
-2.16411873224378e-05
-1.23094116253556e-05
-3.87895642231638e-05
5.03044913338296e-06
-1.4905127336113e-05
-1.78459077194003e-06
-1.33651270122069e-05
-3.86876064256483e-05
-7.62264824171901e-06
-2.46489763194689e-05
-7.14770368549385e-06
-1.98219879089253e-05
-4.23149325559597e-05
-2.29320227746977e-05
-3.61520507613913e-06
-2.80714767749407e-05
-1.92709247585847e-05
-2.31565228909539e-05
-3.95370900479852e-05
-1.07945270131364e-05
-2.07939714316907e-05
-4.59530192237644e-05
-3.12635957129022e-05
-1.3466106979205e-05
-6.83277962197212e-06
-1.06276801253635e-05
-2.03260934994982e-05
-1.67651842711398e-05
-7.05013525345282e-07
-3.46512301169471e-05
-9.17883689722623e-06
-2.86789429146483e-05
-2.57822614642288e-05
2.98407263392796e-06
3.0653904801166e-06
-3.51760718830102e-05
-2.61890784353378e-05
-1.31798144542838e-06
-1.04156443906695e-05
-2.22386500221633e-05
-7.05142869409336e-06
-1.24972937798774e-05
-2.58599599563045e-05
-2.57304553005235e-05
-1.58916860673473e-05
-2.55118685799398e-05
-2.96605046078114e-06
-9.53199552058509e-06
-2.98097571787089e-05
-2.06141685332082e-05
-2.44235872597451e-05
-2.68294969689533e-05
-1.65564592940003e-05
-1.21518968125153e-05
-4.87390964585552e-06
-2.37280458179915e-05
-8.0773652537065e-06
-2.00314207595916e-05
-1.08007539397455e-05
-1.87120448624407e-05
-2.04679640795864e-05
-6.22081243321844e-06
6.14497579401713e-06
-2.50910861028779e-05
4.1777078134915e-07
-1.8376049635521e-05
-2.35821955135068e-05
-1.54973361197045e-05
-6.50646047656938e-06
-2.98001982410856e-05
-2.47590406525099e-05
-1.4821055843675e-05
-3.06875182984949e-05
-1.52305799555622e-05
-1.4916107880381e-05
-2.9130613912904e-05
-1.10307746657258e-05
-1.29123545869846e-05
-7.79605280017352e-06
-2.36023851759336e-05
-1.89590389758493e-05
-8.51560403871799e-06
-2.58297343517924e-05
-2.03602726731646e-05
5.29594871215848e-06
-7.21836092368299e-06
-1.24958334356697e-05
-1.46370565227234e-05
-1.72888406800886e-05
3.19890233916681e-06
-2.92866644534629e-05
-2.67263327508349e-05
-2.36229302635263e-05
1.36506766210529e-06
4.91232270391818e-06
-1.8616455339712e-05
-3.04207241763438e-05
-1.48657585767588e-05
-3.28978240831218e-05
-1.29717294369819e-05
-1.86488550588712e-05
-1.65387360306582e-05
-2.38421719153486e-05
-3.09408324640205e-05
-9.79188971910625e-06
-2.26863944647536e-05
-2.19435013148793e-05
-2.63143114474242e-05
1.68401580928558e-06
-6.62843058635074e-06
-2.83907060477188e-05
-1.20054721238651e-05
-3.00261826657104e-05
-1.89883178340938e-05
-2.14456360403593e-05
-1.95040961299051e-05
-9.88787958260857e-06
-2.52595778532032e-05
-7.75326064547611e-06
-1.6158417086656e-05
-1.39397334825021e-05
-1.59824471023113e-05
-2.32203597270374e-05
-2.14196157753123e-05
-8.34380627243177e-06
-1.95726914536082e-05
-1.55239496162386e-05
-6.17477506560303e-06
2.02369980725795e-06
-2.02870969369478e-05
-1.4005114995705e-05
-1.95298141467832e-05
-5.05158777953255e-06
4.58339074280887e-06
4.49290332756794e-06
-2.20010637152441e-05
-2.44975354394256e-05
4.20339584367378e-06
1.20779211991543e-06
-2.41571760356334e-05
1.47010916468466e-06
-1.00173363729079e-05
-2.73767216867359e-05
-6.3339340197029e-07
-1.40953271267745e-05
-3.27836679191026e-05
-2.07277811597988e-05
-3.11860510877216e-05
-2.84765293701055e-05
-1.65258370604738e-05
-3.92011196672569e-05
-1.72785713017136e-05
-8.88761668469872e-06
-1.61253245213058e-05
-3.80772049737913e-05
-1.35846928884753e-05
-6.73719411368099e-06
-1.60582531501282e-05
-1.61076650027759e-05
-1.57115122739143e-05
-2.90337821466053e-06
-6.26044913426195e-06
-1.21413358631791e-05
-1.50458883430417e-05
-1.45977789694171e-05
-6.25060271116843e-06
-2.84833473915057e-05
-2.09682586911528e-05
-2.19627025609248e-05
-2.11792893455829e-05
-2.35724869710767e-05
-2.86964050873442e-06
-2.16388747705909e-05
-1.20830825777622e-05
-2.66587131453306e-05
-1.38790985661691e-05
2.87941213036916e-06
-1.08071580834697e-05
5.37995800611658e-06
-1.55387843171408e-05
-3.04769743649663e-05
-2.36941739476816e-05
-4.30450469125543e-06
-3.07020485465844e-05
-1.69943881673222e-05
-1.19367518421293e-05
-3.21669396840546e-05
-9.67174758122136e-06
-2.14587669275814e-05
-2.5976517157321e-05
5.95027123405368e-07
-1.36562600117398e-05
8.83185461545462e-06
-2.21928108537391e-05
-1.17426079104952e-05
-7.21684089756313e-06
-1.40819500344847e-05
-4.32315203685131e-06
-1.63337933351696e-05
-2.40614302612434e-05
-1.06992746857881e-05
-1.41105426039736e-05
-1.01408906028868e-05
-1.61996908475376e-06
-2.10397334349757e-05
-1.45758204697042e-05
-2.76165896511508e-05
-8.68054787858226e-06
-5.51479339091816e-06
-6.06021914801789e-06
-2.14176307438685e-05
-1.77173523595346e-05
-2.50554426621165e-05
-2.99858479480917e-05
-3.61663575900554e-05
-9.31912940191208e-06
-1.52648415060176e-05
-6.26857828353778e-06
-3.2907860158077e-06
-2.31847290998908e-05
-2.01918685809472e-05
-1.46604234202755e-05
-2.66829886830359e-05
-1.72045209370903e-05
-7.87026154204524e-06
-4.67208859134324e-06
-2.51795072556025e-05
-2.89288706737844e-05
-1.15238213913361e-05
-2.66395542547876e-05
-1.9713106524637e-05
-1.13492814309798e-05
-3.43463259048873e-05
-1.91588059910767e-05
-2.58143341192397e-05
-1.29364477682757e-05
-3.2093179570348e-05
-1.2341087607576e-05
-3.1033704884463e-05
-1.60706439059874e-05
-2.45626253600478e-05
-2.01484431699412e-05
-5.70182586506356e-07
-1.83524982848667e-05
-2.63423546830334e-05
-1.66010574584211e-05
-3.51733482072183e-06
-1.53904654735236e-05
-2.06456561129064e-05
-1.04645285460099e-05
-2.8096355634681e-05
-2.07877585199908e-05
-1.45820263407407e-05
-9.76322866015053e-06
-2.76470888044175e-05
-9.42950397841869e-06
1.31744893247132e-05
-2.07317337995703e-05
-2.65186674637631e-05
-1.68307172401212e-05
-3.06782706717658e-05
-3.08936836911839e-05
-1.85346407198292e-05
-2.74323452261345e-05
-2.67210877934526e-05
-2.07114359183026e-05
-1.09351845767412e-05
-2.02536442401888e-05
-1.49716101101061e-05
-3.44720908686286e-05
-2.45168663057899e-06
-1.0533829802081e-05
-2.5413763619482e-05
-2.2619566779059e-05
-2.8584613374483e-05
-2.2453821213913e-05
-7.21490074991414e-06
-1.86135193883101e-05
-2.05984978957696e-05
-2.02482512117367e-05
-2.22556380634315e-05
-1.97920285635906e-06
-2.21017754297956e-05
-1.84911575367706e-05
-2.88233359587739e-05
-2.78852045881774e-05
-9.51831238724696e-06
-8.41885749459723e-06
-2.37706458759924e-05
-2.25209165873937e-05
-1.78147541316892e-05
-1.91851579031608e-05
-1.48842582272623e-05
-1.18405999055316e-05
-3.48669740297584e-05
1.73519366268222e-06
-1.34392148770575e-05
-1.30539939694418e-05
-4.37133352998542e-06
-1.26960021549556e-05
2.64601819349898e-07
9.24478386189249e-06
-6.13313809291255e-06
-1.24882646197792e-05
-2.20278432091296e-05
-7.02306263793591e-06
-4.2588091760577e-06
-1.62270750669604e-05
-2.55390806347801e-05
-9.8753794382656e-07
-1.98599704027273e-05
-7.5172530924511e-06
-1.39359704298354e-05
-2.09651648461308e-05
-2.58886017069682e-05
-5.30114234145988e-06
-1.82575393733724e-05
-1.59824869895802e-05
1.52497843057882e-06
-2.7689927952173e-05
-2.43403938752246e-05
2.81229454507258e-06
2.34488690030213e-06
-1.53390421710481e-05
-3.67094445353705e-05
-1.46096435818477e-05
-6.77485701425052e-06
-1.62319903557945e-06
-5.43201654117649e-06
-1.45190631647389e-05
-7.60505268473855e-06
-2.69577101736975e-05
-7.67511051281576e-06
7.26845148597715e-06
-1.98770811506607e-05
-3.53694222944633e-05
-1.94359695031193e-05
-2.75561453146835e-05
-1.16251585054848e-06
5.02898171065357e-07
-1.94651785786595e-05
-3.93137964994708e-05
-1.15441226101092e-05
-1.38221345616328e-05
-1.53514546705621e-05
-7.94852513495019e-06
-1.01705259895538e-05
-1.91206495191246e-05
-2.041367432594e-05
-9.39917539030977e-06
1.16521009679978e-05
-1.7387063735866e-05
-1.34401875878116e-05
-1.25931397672816e-05
-7.88129972974342e-07
-1.83457059041847e-05
-1.91270903486128e-05
7.39830909935098e-07
-3.18504393110944e-05
-1.95946381392761e-05
-1.50230541691521e-05
-1.45260179769645e-05
-2.91327440365589e-05
-1.18594069966116e-05
-2.25169379639177e-05
-1.91456588883473e-05
-2.57938958687383e-05
-3.28665629285985e-05
-1.39194235373932e-05
-1.51322619994952e-05
-2.50660596724758e-05
-1.45859321752193e-05
-2.29537096008808e-05
-3.34969530907758e-05
-1.16314312717773e-05
-1.68752020298948e-05
-1.46700523811782e-05
-1.88976770410102e-05
-6.21231744942162e-06
-2.15251244506582e-05
-3.21521396540444e-05
-1.32188919547004e-05
-1.57879916247415e-06
-3.64573643686083e-06
-2.49813638093245e-05
-3.02925603323722e-05
-6.95706694093953e-06
-1.47833344604229e-05
7.61836417527161e-07
-2.1328073267059e-05
-7.41725936028933e-06
-1.55296531963165e-05
-2.30773433622586e-05
-3.57883966161962e-06
-1.28340595212474e-05
-3.96048047254403e-05
-3.00265290906737e-05
-2.53257859469611e-05
-1.51264398189205e-05
-2.53536429260235e-05
1.37930868073542e-06
-1.85024578959461e-05
-1.05316305670008e-05
-1.17712407574501e-05
-2.12383584627736e-05
-2.17044186629943e-05
-2.86002459696599e-05
-3.1028192149066e-05
-1.50893045698291e-05
-2.32090783971675e-05
-5.45514506885816e-06
-1.60496028052045e-05
-2.61110396179485e-05
-2.88912717124724e-05
-2.05811359597647e-05
-2.62890148544154e-05
-1.84594880088458e-05
-8.58714269997827e-06
-1.52505697915072e-05
-5.26357795569576e-06
-1.40390263536201e-06
-3.01845132865309e-05
-1.59704237692335e-05
-2.32935136669917e-05
-5.57828533850033e-06
-1.56361379356004e-05
-1.49953157482914e-05
-1.23091919300998e-05
-1.72521469853541e-05
1.60678713914243e-06
-2.61127766036239e-05
-3.12941632444383e-06
-1.6304709253895e-05
8.03534079106995e-07
-4.09938491193603e-05
-3.49669692517395e-05
-2.57716704417785e-05
-1.44066511438184e-05
-1.3202310081479e-05
-9.54240066857031e-06
-2.25319274063952e-05
-2.68723694278598e-05
-2.4088490485515e-05
-2.58252811782812e-05
-2.23866849038909e-05
-3.19764368286646e-05
-1.20298073212627e-05
1.98934087292308e-06
-2.1109789933021e-05
-1.07708623246741e-05
-1.9340894563993e-05
-6.74300182621989e-08
-5.87474829330565e-06
-6.71166182132192e-06
-3.39689335905847e-06
-2.43872402682816e-05
-2.95022287887814e-05
-1.81721218887136e-05
-1.55783576243756e-05
-1.24622088298376e-05
-1.11305848679788e-05
1.06321609786897e-05
-5.66657831245185e-06
-1.54867205286225e-05
-1.56429677485619e-05
-1.24656523313949e-05
-1.71064046350935e-05
-1.15254576989921e-05
-1.21297885752438e-05
6.46357529509156e-07
-8.28786515946414e-06
-3.30052826106787e-06
-1.69169530565843e-05
-2.8510481726597e-05
-3.0887973136396e-05
-1.315817252638e-05
-3.03945639378704e-05
-3.2606224028922e-05
-3.04827709249895e-05
-1.85649648372326e-05
-1.7446554651259e-05
-6.75970039892192e-06
-1.98526654649255e-05
-2.93432680798499e-05
9.10292877166585e-07
-8.11327934541906e-06
-1.0559697166938e-05
-3.72450904295484e-05
-2.29557470490112e-05
-2.45074092008991e-05
-2.8056831177619e-05
-2.15102072510661e-05
6.56069256798569e-07
-1.61976375393362e-05
-6.69711577916888e-06
-4.65466318527997e-06
3.81522158824286e-06
-1.0992394114439e-05
-2.55768092858126e-05
-2.52782243523529e-05
2.33655543374914e-06
-1.8359044259618e-05
-3.60908791152189e-05
-1.63682293663379e-06
-2.33414314804166e-05
-3.79133357169874e-06
-3.69558016332513e-06
-4.16831115343347e-05
-2.23594891837302e-05
-1.48805566422579e-05
-1.74255126302387e-05
-2.39752171659967e-05
-1.93539940358659e-05
-1.34692495315159e-05
1.20288096508047e-06
-3.61110637751517e-05
-3.89537740316441e-05
-2.28000468624421e-05
-2.81638231199585e-05
-6.07469522000725e-06
-1.65161786537003e-05
-2.12035905701903e-05
-1.48579509049899e-05
-1.87667214847226e-05
-3.28796947814117e-05
-2.11026744089118e-05
-6.09084313610615e-06
6.14784191834209e-06
-5.52109172378984e-06
-2.7111114788379e-05
-2.42099986586215e-05
-1.54881321654991e-05
-2.52291854999337e-05
-2.47982975133335e-05
-8.30514580151045e-06
-1.836977906154e-05
-3.28013737339155e-05
-3.8076084362784e-06
-6.18468126301357e-06
-2.12247109895926e-06
-1.35186681636699e-05
-2.48676475291157e-05
-2.13039107965547e-06
-2.8611712557086e-05
-1.93515342329237e-05
7.36018774533082e-06
-4.07857782419612e-05
-1.63125646356714e-05
-4.03072267412713e-05
-1.57128784270907e-05
-3.52198904974825e-05
-9.58470498466591e-06
-2.33359309852896e-05
-5.02921695141592e-07
-7.28881352360918e-06
-1.16284485947821e-05
-1.79884762746415e-05
-2.51588067145882e-05
-1.25800665247255e-05
-6.63166639190613e-07
-1.59178747041285e-05
-1.88822927658746e-05
-1.66160731140121e-05
-8.22533443842513e-06
-1.17173749156984e-05
-2.10235712632597e-05
-1.133027813435e-05
-3.75905891455898e-05
-2.5999177758676e-05
-9.85661043730359e-08
-2.30998876100074e-05
-2.85558575929184e-05
-2.06480241832986e-05
-7.7087030605192e-06
-1.55314217202294e-05
5.404149444588e-06
3.51105318942864e-06
-1.36064993754275e-05
-8.30099408598222e-06
-2.49465409584174e-05
-3.40563455024884e-06
-2.13060302054074e-05
-1.72590560574975e-05
-8.73696973828553e-06
-1.75435370205196e-05
-2.81752705683494e-05
-1.03572677156504e-06
-8.61741549416273e-06
-2.65695155498173e-05
-1.59026852133218e-05
-1.88393146223479e-05
-1.50367619161623e-05
-2.13883976870512e-05
-6.24949346913916e-06
-1.7349805584624e-05
-1.51396035611781e-05
-2.1159959970283e-05
-1.6570246514282e-05
-2.06515898497049e-05
-2.73916589072628e-05
-1.71236386588979e-05
4.84114047645896e-06
-2.86198286047316e-05
-1.3558219888428e-05
-1.39578713312191e-05
-1.35353582421322e-05
-1.86663685765725e-05
-8.44888419900229e-06
-2.19637051154758e-05
-2.37588519231402e-05
-2.10173023920447e-05
-4.92054910459442e-06
-1.4409735753951e-05
-1.35168283779688e-05
-7.76657730393558e-06
-1.76371255024546e-05
-2.04711507798579e-05
-1.6367439031368e-05
-2.96210228075098e-05
-2.60978542188999e-05
-2.07915297867465e-05
-1.87957044832178e-05
-7.83281613001804e-06
-1.69179915768336e-05
-1.90542228600474e-05
-8.90365333660897e-06
-8.42576788437695e-06
-2.06417634699748e-05
-9.10180266022226e-06
-1.98173573206921e-06
-2.1462192439663e-06
2.83025564968213e-06
-4.38339816746238e-06
-1.66295643024207e-05
-1.62224187829037e-05
-1.03595074362506e-05
-8.46492836168023e-06
8.03150170815847e-06
-2.63371358453895e-05
-8.02793941205453e-06
4.75945434958021e-06
-2.17145612477054e-05
-1.19163154556232e-05
-7.48065033249663e-06
1.27750750989736e-05
-1.73011733018849e-05
-2.29681620501163e-05
-2.2295412166777e-05
-9.57252205721798e-06
-7.21051832836599e-06
-1.32085605553057e-05
-5.9381125893888e-06
-1.41514297292005e-05
-1.25666409637156e-07
-1.29897088201485e-05
-1.16285260139103e-06
-1.34491841371731e-05
-1.46472945839879e-05
-1.63182400595203e-05
-2.49001951014938e-05
-3.18724078665e-05
-2.56507838949232e-05
-1.88220560973807e-05
-3.0285170528509e-05
-2.04345825301018e-05
-1.09738929904146e-05
-1.91390922601301e-05
-6.69866688841081e-06
-1.76440663110188e-05
-1.29561875867644e-05
-1.36993908321558e-05
-1.42544138862236e-05
-2.05386331641019e-05
-2.68816638378255e-05
-9.80596505984025e-06
-1.49339188537005e-05
-1.75922674494459e-05
-2.18778844123152e-05
-2.06532813291502e-05
-3.50534991732848e-06
-1.45682130568962e-05
-1.59507572962577e-05
-7.72541749593913e-06
-2.25346358022486e-05
-2.16842712337243e-05
7.96685048259029e-06
-6.45677839142228e-06
-1.67815969389961e-05
-1.9568300578235e-06
-1.66699330345892e-05
-1.97395852456501e-05
-2.98718804314413e-05
-1.78649517339756e-05
-2.04531359637114e-05
2.9214829286624e-06
-1.44790587521626e-05
-2.76524467429995e-05
-2.71751771729859e-05
-1.47954401318991e-05
-2.60152618399719e-05
-2.88225338025926e-05
8.34575772902773e-06
-1.00189949918779e-05
-8.07225211964442e-06
-5.15260955798542e-06
-2.81651426111777e-05
-2.43172245890298e-05
-2.02689890127032e-05
-1.88526333397111e-05
-2.24559108772393e-05
-5.14810161861876e-06
-2.15075783653562e-05
2.83548512468626e-06
-1.35639087375187e-05
-1.34577413588156e-05
-2.49176434531518e-05
-7.46490370721906e-06
-1.58437489310893e-05
-9.89759193591058e-06
-1.32629589584938e-05
-1.52068862757569e-05
-1.32660218694901e-05
-7.60826765288136e-06
-1.72747519388781e-05
-1.62249110665412e-05
-2.75223951543328e-05
-2.47714738494019e-05
-2.25513412304762e-05
-1.81195251183434e-05
-1.36238764648414e-05
-2.71453831090666e-05
-1.78624304946702e-05
1.29667707169627e-05
-2.18997712045391e-05
-7.50711048696969e-06
-1.04614405926848e-05
-2.2681318809283e-05
-9.17316919263359e-06
-3.98794002664392e-06
-2.964413698719e-05
-2.11608890078528e-05
7.77480589240302e-06
-2.10580258101227e-05
-3.09243388006704e-05
-2.31487712940324e-05
-2.83885863675275e-05
-1.68112081203673e-05
-3.2224251504844e-05
-3.19979575342557e-05
-1.54296006103476e-05
-7.5351263440313e-06
-1.74310012750509e-05
-2.37395407220975e-05
-1.27260118015839e-05
-2.10201888094204e-05
-1.28722397612815e-05
-8.89209886666811e-06
-6.60911586804561e-06
-1.30614075597985e-05
-2.89652198311404e-05
-2.83318372684604e-05
-1.37189559730478e-05
-1.11651456928423e-05
-2.0605160616766e-05
-2.96803379464183e-05
-1.16625082272357e-05
1.07550474000588e-06
-1.08127651386311e-05
-1.55113627768202e-05
-2.25889214134384e-05
-1.70544777698264e-05
-1.91200512378042e-05
-3.21590926482273e-06
-1.75873618017997e-05
-1.776226522301e-05
-1.62224471779146e-05
-6.96528614933729e-06
-2.5419359617351e-05
-1.53194285198844e-06
-1.47821587002213e-05
-9.9984379481328e-06
-6.76513429529713e-06
-2.7599535254422e-05
-9.05927137004031e-06
-2.17166944908264e-05
-2.13875851894731e-05
-1.9268809271575e-05
-1.02590323367162e-05
-1.39487936338979e-05
-2.52850753198928e-05
-4.1183189518411e-06
1.03592941671526e-05
-1.84835393399653e-05
-3.0935817410376e-05
-3.05253351796635e-05
-2.86280525988967e-07
-2.12820550102353e-05
-1.52790403970051e-05
-3.62326689589651e-06
-1.11344726799448e-05
-3.23329262492788e-05
1.3748445581014e-06
-1.03373197457076e-05
-1.55958246826437e-05
-2.29765542997189e-05
-3.6435997042606e-05
-3.40015346900181e-05
-2.43875954331023e-05
-2.749396599179e-05
-1.45466951242478e-05
-3.63293999183816e-05
-1.69881220972515e-05
-6.10582545966724e-06
-1.03776467966054e-05
-1.9376238138389e-05
-9.71554216344839e-06
-3.64584371837544e-05
-1.21312433213841e-05
-9.44737836259126e-06
-2.234244177226e-05
-1.41477011661716e-05
-4.94913566101452e-05
-7.03218491417788e-06
-1.94300158078025e-05
-7.46056237667202e-06
4.23971252822591e-06
-3.29051831495928e-05
-3.6592556797755e-05
-1.27535037754471e-05
-1.79004646792751e-05
-2.26987642023895e-05
-1.38415998612903e-05
-3.23280034722094e-05
-2.70812469137291e-05
-1.50098937242855e-05
-1.35021798574339e-05
3.10978117100871e-07
-2.04096716940176e-05
-1.67172959865288e-05
-1.00839500684333e-05
-2.560541834324e-05
-2.90737977437629e-05
-1.76544197959627e-05
-1.18280797015084e-05
-2.26804611942947e-05
-3.50770307489842e-05
1.89866775833985e-06
-2.52053912198781e-06
-8.7822204772718e-06
4.43688945672503e-06
-1.14089505325156e-05
-2.37306159510784e-05
-5.95418797008923e-06
-1.37262204294118e-05
-2.55410125358944e-05
-1.23859155953624e-05
-2.47669786464391e-05
-1.96374422219677e-05
-3.04374677732687e-05
-2.67452260906105e-05
-2.11706334811973e-05
8.34694556994425e-07
-2.32691442213181e-05
-2.21661958390094e-05
-1.81342364052124e-05
-1.74310491993239e-05
-5.18664613617807e-06
-3.78995341477759e-06
-1.71377978538366e-05
-2.47198380098669e-05
-1.52772403340487e-05
-1.29032881475608e-05
-1.08378063338584e-05
-1.43921838555659e-05
-7.44960581859528e-06
-4.57623888419369e-06
-1.21897674073788e-05
-3.17018702295086e-05
-1.35208250279175e-05
5.36228140491119e-06
-1.13000723276077e-05
-2.56986966752614e-08
-1.76330858036389e-05
1.37592950138604e-06
7.04750188485766e-06
-8.96788200871724e-06
-2.71852634266058e-05
-1.69201841883378e-05
1.14234198877096e-05
-7.63008715399243e-06
-1.94888015486197e-05
-6.34657165379587e-06
-5.8355125055772e-06
-5.00178822627809e-06
-2.94208675488036e-05
-2.24574440872926e-05
-9.86315827179755e-06
-1.1500256304142e-05
-2.73067558579531e-05
-8.29985589894504e-06
-1.4357399591168e-05
-9.00084446657522e-06
-1.52357020094273e-05
-1.47252194666053e-05
5.80730027473006e-06
-3.16704534522377e-06
2.05045010371742e-05
-6.97642878855385e-06
-1.83463153652733e-05
-1.22614044063168e-05
-3.06190459994017e-06
-1.08616510719158e-05
-1.8010595647225e-06
-1.03747339999116e-05
-2.19971480819558e-05
-2.1712313347525e-05
-2.2247315234515e-05
-1.41983179972024e-05
-2.47966071414933e-05
-2.52907682761273e-05
-2.49773473750461e-05
-1.92855848847395e-05
-1.02298739912961e-05
7.71485231533944e-07
-2.20530521310372e-05
-2.71534703982468e-05
-2.3734976329883e-05
1.97862105726652e-07
-6.04851388186735e-06
-8.2443070725464e-06
-2.35998858597611e-05
-2.67281185959209e-05
-2.21692637316031e-05
-1.33328278035065e-05
-7.4007855073927e-06
-1.91212009591372e-05
-2.76740737083327e-05
-1.38019145802422e-05
-2.43734685653002e-05
-8.79749752294967e-06
-1.52424513045437e-05
-2.36004909532079e-05
-3.19069908825808e-05
-2.54929608029605e-05
-1.48135924987203e-05
-1.33329199864323e-05
1.51516381713818e-05
-5.39651203023601e-06
-2.63477234995085e-06
-3.13753045577169e-05
-1.82234974228054e-05
-1.54662049107245e-05
-2.60760617058349e-05
-2.53106312530169e-05
-1.59855066810658e-05
-3.4264860609774e-05
-1.25534759586857e-05
-1.79866974026065e-05
-1.66261927247774e-05
-2.65577707107e-05
-1.57656841869801e-05
-9.65935762221136e-06
-5.32101186216264e-06
6.01250385764041e-06
-2.25677384387403e-05
-3.29121067299626e-05
-3.27354419807219e-05
2.39692349778854e-07
-7.47941489995703e-06
-1.06316018094325e-05
-1.16346130742606e-05
-2.03857232101189e-05
-9.54377344866003e-06
-2.15324988844198e-05
-1.44753625143901e-05
-2.07631488842233e-05
-6.83377533617808e-06
-6.26441185141007e-06
-4.46091495792383e-05
-3.79416155044187e-06
-1.11283611020741e-05
-1.70821195839096e-05
-2.58949793869992e-05
-9.64161594950049e-06
-5.01816653276732e-05
-2.57039013939721e-05
-2.29583133089575e-05
-6.07692710463304e-06
3.73695152101323e-07
-2.77648696069143e-05
-2.20055700390613e-05
-1.14133640173481e-05
-1.93239596007457e-05
-1.68924958901384e-05
-9.76605935263146e-06
3.52516671327438e-06
-1.34884100409197e-05
-1.72231411360204e-05
-3.21976592948388e-05
-2.17661535074818e-05
-1.9832024114824e-05
-4.27967269902863e-05
-1.41854871655672e-05
-2.16127012329676e-05
-1.74990521555699e-05
-2.41739562305178e-05
-3.40359099573971e-05
-1.10086030685845e-05
-2.53919734599784e-05
-1.71424528529168e-05
5.32805370912951e-06
-1.84464891395718e-05
-2.2952049913917e-05
-1.18789856274439e-05
-2.40699951202344e-05
-1.22183174978379e-05
-1.05717581064854e-05
-9.24182838589946e-06
-3.05123702468117e-05
-1.54653364810716e-05
-1.46984415376733e-05
-1.97317193954064e-05
-1.11059663018798e-05
-5.84345799388644e-06
-2.54027184965894e-05
-2.83597105367878e-05
-8.61641067518129e-06
-8.09619262867749e-06
-2.32512902885529e-05
3.3124493744019e-06
-2.00871734734772e-05
-2.33239965893839e-05
8.75602689930543e-06
-7.53431844470806e-06
-2.27678788312247e-05
-9.44909566615705e-06
-2.05206436444652e-06
-1.21147473652284e-05
-5.21651837432342e-07
-2.99734823655525e-05
-5.61967368047485e-06
-1.00065069386692e-05
-2.82951550575322e-05
4.7584060952047e-06
-5.89631641967233e-06
-2.14547622600707e-05
-2.88933328534051e-05
-4.91409683053947e-06
-2.45427256132307e-05
-1.86659019838139e-05
-1.51788877308212e-05
-8.46369417527916e-06
-1.95469687729755e-05
1.61496796798649e-05
-2.44359218996775e-05
9.53988940229192e-06
-8.53227211154154e-06
-2.96070233444862e-05
1.0420085142027e-05
-9.32670336716435e-06
-2.19044408849314e-05
-1.45787514716464e-05
-9.90418960269392e-07
-1.00883839746384e-05
-9.56076526415194e-06
-5.25999179576235e-06
-1.86471633019711e-05
-1.15351273844761e-05
-6.23807504391178e-07
-1.23562550006039e-05
-2.67366605382557e-05
-2.18726389945065e-05
-9.51210588513381e-06
-8.45686625051412e-06
-2.25999129568887e-05
-2.42241011646845e-05
-3.08547286081667e-05
-2.43381915623802e-05
-1.38611451140346e-05
-5.59993919689037e-06
-2.30859228461657e-05
-3.17426535904723e-05
-3.07745408769367e-05
-2.62711337009463e-05
-3.96177949440882e-05
-1.26122461437508e-05
-2.05816398921796e-05
-1.89501479508713e-05
-2.15661025411736e-05
-1.65599715577366e-05
-3.18672217014719e-05
-1.48877436927559e-05
-4.56986787924228e-05
-3.2904227016938e-05
-1.64980754075727e-05
-1.92886208073023e-06
-2.48617385882646e-05
-2.58331749826581e-05
-6.40602788651355e-06
-1.57968879402553e-06
-4.61353975197616e-06
-8.24923955899838e-06
-9.90343852720709e-06
-1.90937528437201e-05
-4.7810157421314e-06
-1.46748901321268e-05
-4.25358008922705e-06
2.31946278172448e-07
-2.26974639146282e-05
-4.72433338219235e-06
-7.12556668243344e-06
-1.06393702125331e-05
-1.63205195002621e-05
-1.98094037853561e-05
-2.25424770813358e-05
-1.24815994686989e-05
-2.59930958723265e-06
-2.51293256942927e-05
1.41431576874336e-06
-1.3430093047294e-05
-1.15876487802388e-05
-1.94531820599253e-05
-1.46672076313719e-05
-2.79228373893638e-05
-2.2056880405981e-05
-1.40915179414988e-05
-2.20247283354114e-05
-1.85969158432081e-05
-2.48179845354626e-05
-3.22058908444476e-05
-1.47754620784535e-05
-2.12439576515265e-05
-1.03508588192416e-05
-1.23109663795711e-05
-2.34865961656793e-05
-1.27054365340709e-05
-1.39742058313648e-05
6.24011271755121e-06
-7.32572330545027e-06
-1.88725024314341e-05
-9.46550918547376e-06
-1.43939504082872e-05
-2.60477921599914e-06
-2.60559010901422e-05
-4.41800607751928e-06
-3.69491408337978e-05
-1.19739653299921e-05
-1.80375541864311e-05
-2.69292369680273e-05
-2.54343978344669e-05
-4.85456583843505e-06
-1.38873583513113e-05
-2.38401208149375e-05
-3.10339692877003e-05
-2.88554066805574e-05
-2.35240113876564e-05
-1.59782946949293e-06
-2.46576790696244e-05
-3.98086213528034e-05
-2.10352854930999e-05
-2.81355065251502e-05
-1.58474428769774e-05
-1.28155361982793e-05
-3.13556984612897e-05
-4.88941658381132e-07
-1.80684792390706e-05
-2.17750894284127e-05
-2.23225636233689e-06
-1.25979233379362e-05
-1.13352885460443e-05
-5.61964032070633e-06
-2.1234985532686e-05
-2.52598250499007e-05
-2.2882244597594e-05
-1.80995797851707e-05
-1.69135120332499e-05
4.24191555230012e-06
-8.04501621481597e-06
-1.8082948372354e-05
-9.89691055855056e-06
-1.86536937793681e-05
-2.12242729147756e-05
-6.42054706924858e-06
2.83572430179196e-06
-2.08371563143269e-05
-1.49999722582938e-05
-1.2597191404892e-05
-2.33868528502377e-05
-4.66169555042711e-06
-1.32498505138546e-05
-8.45243473468047e-06
-1.32579306326869e-05
-1.13929908774648e-05
-1.29493256177362e-05
-1.48252812478512e-05
-3.33801460970404e-05
5.40132749427976e-06
-6.18299505689152e-06
-1.49522143340689e-05
-1.89220731420504e-05
-2.36957674621297e-05
-3.06451269952791e-05
-3.86948080871707e-08
-1.75129380790934e-05
-1.49178578314582e-05
-5.72483967832641e-06
-1.83425730518229e-05
-1.02115444580358e-05
-2.02906313333389e-05
-2.0061920445031e-05
-2.46818444026577e-05
-2.28665343129763e-05
-2.27934414259041e-05
-1.16040159344112e-05
-2.47386515074638e-05
-1.82003281103428e-05
-2.03309027144787e-05
-2.3606382255759e-05
-1.44497991358415e-05
-2.90373366620798e-05
-1.78920684615798e-06
-1.18152030534839e-05
-3.52421376677044e-06
-2.24888868806335e-05
-7.06100505974804e-06
-3.29914997262401e-05
-1.21408602024308e-05
-2.74963223321968e-05
-2.88633079032855e-05
-2.21199084726189e-05
-1.95347821035435e-05
-2.61158764214426e-05
-4.02251891282429e-06
-2.24419586573273e-05
-2.27096248375863e-05
-2.34895092118289e-05
-3.08019373187347e-05
-2.10374294973035e-05
-1.27877721741234e-05
-1.60768449614938e-05
-1.28271635517147e-05
-2.74408006771198e-05
-1.02764819287545e-05
-1.13847053458542e-05
-1.37318607233803e-05
-2.32847218594459e-06
-7.90789367876832e-06
-3.0036413064564e-05
-7.08344554257792e-06
-1.45456364332987e-05
3.05354925059679e-07
-1.33231000778748e-05
5.25907215487366e-06
-2.1810418788451e-05
-2.02312132428551e-05
-1.42673962541252e-05
-2.23960130379814e-05
-5.15716747058738e-06
-8.92260844396228e-06
-3.03825177399012e-05
-1.29025955484297e-05
-2.19585839664887e-05
-4.97075122406243e-06
-1.87918949534836e-05
-3.13282065822292e-05
-3.22925838671508e-05
-1.21602180176879e-05
-3.05944820301656e-05
-2.70471667878248e-05
-3.00999310092147e-05
-1.62598962143418e-05
-3.53389091222349e-05
-2.15578611445022e-05
-1.46137617964434e-05
2.81339829862896e-06
-5.38743768816165e-07
-3.1652729608466e-05
4.21557056164948e-06
-2.191644070829e-05
-2.55822598348607e-06
-1.38132958217892e-05
-3.13465142514136e-05
-1.32702756794698e-06
-1.34000771794329e-05
-8.867592405607e-06
-2.49090257753923e-05
-2.7794987499628e-05
-1.78540559439363e-05
-2.33068871623691e-05
-1.55480216890487e-05
-2.30041542938219e-05
-2.35827865857481e-05
-3.23076605876937e-05
-2.40762642145936e-05
-2.02906559139256e-05
-1.8395105042408e-05
1.92821757996242e-07
-1.79802726955106e-05
-1.31028446854553e-05
-2.08274685590408e-05
-2.4639380229451e-06
-1.13708896279462e-05
-1.90193529387424e-05
-2.23982756067035e-05
-1.39425921714717e-05
-3.65498552492407e-05
-1.09872443207596e-05
-1.30986596459206e-05
-1.04573198006901e-05
-1.50030690356596e-05
4.38115614730986e-06
-1.20641189590385e-05
-1.80213248222783e-05
-3.79504497685986e-06
-2.45299115368725e-05
-2.71207012394481e-05
1.51239624568598e-06
-1.09773963129659e-05
-3.23788656529954e-05
-2.71044255275807e-05
-1.73883051329244e-05
-1.46836740764134e-05
-1.73147432670765e-06
-4.24596765264203e-06
2.45089969327885e-06
-2.63357903480687e-05
-1.60774452896702e-05
-2.53520869621275e-05
-2.28643318458303e-06
4.60625890999533e-07
3.68124996597333e-06
-2.08311636389074e-06
-2.65638439902591e-05
-1.75219613015144e-05
-3.48311463492123e-05
-2.57219522905688e-06
-1.32323085904481e-05
-9.64722924889851e-06
-9.60658866019957e-06
-1.20416786536077e-05
9.34975541407782e-07
-1.89846414243203e-05
8.57327352821821e-07
-3.15323507159086e-07
-1.78076989751408e-05
-2.77462981362323e-05
6.06993705428032e-06
-2.48910516879093e-05
-2.44358030834483e-05
-2.59116659939108e-05
-3.0408867760422e-05
-1.09716230413982e-05
-1.27190504096596e-05
-1.8731482417538e-05
-7.57113849140693e-07
-1.47805642452174e-05
-3.33405354138324e-05
-3.37357415267848e-07
5.03255298878493e-06
-2.10387361458067e-05
-1.9137249453425e-05
-1.83665943185863e-05
1.02904458416538e-05
-2.81131975960533e-05
-9.58472781425925e-06
-2.16258781020847e-05
-1.49177438075535e-05
-5.59501432521812e-06
-7.08355917151999e-06
-2.41591266547117e-05
-1.56471304033766e-05
-3.2868267127251e-05
-2.77147482526601e-05
-1.93206108689727e-05
-3.64623653971285e-05
-2.00642942512634e-05
-1.56218178741908e-05
-2.42947879310685e-05
-1.69683971197483e-05
-7.74808961076738e-06
4.33121920324462e-06
-1.72188821346553e-05
-2.81596481796848e-05
-6.94385180275158e-06
-1.40934408417539e-05
-1.36321524078943e-05
-6.43908358203839e-06
-2.09092368139306e-05
-5.35271892136943e-06
-6.40021693554174e-06
-2.39039367336497e-05
-8.93736927108998e-06
-5.34188253905372e-06
1.20683627353718e-05
-1.38711264716319e-05
-2.51148911826838e-05
-7.6265214221049e-07
-1.70041714920181e-05
-1.55016065425248e-05
1.56312578050024e-06
-5.37862261661066e-06
-2.31139243575816e-05
-1.59979388765583e-05
-1.19323322797372e-05
-1.42960298539207e-05
-5.99568281313541e-06
-1.98975377503886e-05
-7.57784242044715e-06
-9.31944575018201e-06
-1.37510896725362e-05
-1.24640260713524e-05
-3.08294420638358e-05
-1.09038654702505e-05
6.75475347451658e-06
-1.41925224756801e-05
-2.00960492113464e-05
-2.87698231548092e-05
-2.40183124078903e-05
-2.83700470035327e-05
-2.72530368901884e-05
-1.79689593246521e-05
-1.21001920295016e-05
-1.04078541470538e-05
4.42308520253206e-06
-2.31140834959409e-05
-1.17965584265848e-05
1.30553603050217e-06
-3.0990420725471e-05
-3.3407000316474e-06
3.71102769796759e-07
-2.56820975752728e-06
-3.04902790932847e-05
3.56985119681958e-06
-3.50293777568425e-05
-2.03445079623552e-05
-1.75658527044517e-05
-2.4289577411089e-05
-7.53986844795404e-06
-1.56920902595581e-05
-3.80841589766612e-06
-1.46474289466662e-05
-1.48008016113459e-05
-7.88924822684473e-06
-2.70158382755815e-05
-2.17084342618224e-05
-4.23144825550913e-05
-2.61409173060697e-05
-2.22802422325157e-05
-5.82953754644443e-06
-3.32295928080651e-05
-3.70412811692425e-05
-1.83871555994739e-05
-1.75909923311081e-05
-3.65958048923149e-05
-2.14357982506998e-05
-1.14082851681022e-05
-5.68622243316742e-06
-4.37919845277292e-05
-1.00096741737931e-05
4.65097328446736e-07
-5.78725666938236e-06
-9.25399584258161e-06
-9.92941466826453e-06
-3.3567761897528e-05
-1.08309190667512e-05
-1.2031815870484e-05
-1.30477191969383e-05
-2.95659809815227e-05
-1.77261390952818e-05
-3.44497072496234e-06
-1.28934973146094e-05
-2.35505384851379e-05
-1.66379595168616e-05
-1.58411983227327e-05
-1.24740228360274e-05
-1.56691586832052e-05
-2.10652193953527e-05
-2.40264271245785e-05
-2.4011822831589e-05
-6.04769505914449e-06
-1.30458130556762e-05
-1.55260558423421e-05
-1.35379624902666e-05
-9.5807332796355e-06
-1.31236217926332e-05
-7.35595817662775e-06
-2.15683848435792e-05
-1.36333706080805e-05
-2.27138325077804e-05
-1.47550478908684e-05
-3.13792727106852e-06
-1.68804312830879e-05
-6.72227119569962e-06
-9.54947148739331e-06
-1.8778759690211e-05
-2.38740861851868e-05
-2.38694607536284e-05
7.48665328423808e-06
-2.14050221282018e-05
-2.44850871951825e-05
-2.93601042323625e-05
2.72676526944301e-06
-2.82268870733318e-05
-2.26595560643789e-05
-1.72619085237087e-05
-3.45140311014311e-05
-1.22415680143999e-05
-1.38842103216967e-05
-1.84094961333695e-05
7.57480755129244e-06
-1.06910874719579e-05
5.85219880914504e-06
-1.61237177040366e-05
-1.8061418135653e-05
-1.91354195151636e-05
-2.8126892318502e-05
-3.14238102739372e-05
-3.66928724736191e-06
-2.48762026853396e-05
-1.51183521402834e-05
-3.38441994526791e-05
-1.26595754503402e-05
5.93478839603593e-06
-1.69551265483283e-05
-2.94186530226355e-05
-1.03437068706988e-05
7.81433802379643e-06
-2.06377448057577e-05
-1.87222218121114e-05
3.08014650289511e-08
-1.49272343357784e-05
-1.54079042622247e-05
-4.47992609771126e-05
-4.06030043134077e-05
-3.97134595253199e-06
-1.28988196905598e-05
-2.69200015546465e-05
-2.07292485134503e-06
-2.6184633509164e-05
-7.57728971739942e-06
-1.66768735486257e-05
-1.39332121309607e-05
-1.20491702567312e-05
-1.6034663906672e-05
-1.67770701241101e-05
1.18708231036293e-06
-2.47910974331977e-05
-1.25546880154535e-05
-1.10249290293727e-05
-3.66477438511329e-05
-1.2315222823019e-05
-1.41703822429776e-05
-1.00619191641731e-05
-1.39788514574931e-05
-1.99141467868993e-05
-8.62844764491562e-06
-2.53866110186198e-05
-1.79499529475463e-05
-2.78707090686263e-05
-1.88046427709149e-05
-2.23653062809238e-05
-2.61196724065178e-05
-8.29378512702798e-06
-2.07668256634269e-05
-1.03782622743252e-05
-2.95393658660741e-05
-1.03650634601865e-06
-3.07391780941227e-05
-9.00400939634206e-06
-2.08833683077412e-07
-6.08438939070618e-06
-1.35165141306594e-05
-1.35736240296719e-05
-2.31522497237398e-05
-1.28313618653149e-05
-1.3543893399984e-05
-2.1574054252099e-05
1.12276030889883e-06
-1.00438254315996e-05
-2.57739052451294e-05
-1.35587925663945e-06
-5.08987752851991e-06
-8.66799694493952e-06
-7.12261512875469e-06
-2.30089092271636e-05
-1.5094085158869e-05
-1.77851823138326e-05
-2.89091761035109e-05
-1.72185616268761e-05
-1.78672638037617e-05
-2.60439519702409e-05
-8.18971040617132e-06
-1.67033118553733e-06
-2.71547974667718e-05
-5.89407738027565e-06
-1.65060085693811e-05
-1.35838251696142e-05
-1.76280575980763e-06
-2.92174022770968e-05
-2.83235767318698e-05
-2.7420238684411e-05
-1.87988952936781e-05
-2.61887213967104e-05
-2.67695500726058e-05
-1.24666101815819e-05
-2.78077877659718e-05
-2.15951603460647e-05
-1.29982440021815e-05
-1.98917849967766e-05
1.15421025749401e-06
-2.50100958380348e-05
-4.281127750254e-05
-3.23165713099378e-05
-7.56705083364632e-06
-8.59239140088234e-06
-1.70086950763278e-05
-1.5005407650249e-05
-2.05531130761398e-05
-1.5779886454612e-05
-2.99807643062818e-05
-1.05101205537104e-05
-3.19500756945483e-05
-2.89528039394523e-05
-3.8415242480684e-06
-2.17388374662892e-05
-1.53491051524658e-05
-1.62033967509575e-06
-1.43532313725191e-05
-1.38915295543462e-05
-1.57416699102294e-05
-1.4993700019609e-05
-9.63574789867443e-06
-2.11994290031761e-05
-1.45747825098458e-05
-6.18299885439659e-06
-9.48877989533382e-06
-1.30703374286463e-05
-2.30372727721023e-05
-1.58254733444183e-05
-5.01940080621937e-06
-3.98281800579882e-05
-1.06588524079409e-05
-2.14018212200288e-05
-1.84330493687206e-05
-1.50501002897308e-05
-6.14867040956867e-06
-2.59538427167923e-06
2.0751474639e-06
3.55956461894133e-06
-2.39945188041956e-06
-2.75367731612872e-05
-3.08728582177233e-06
-1.20660862297375e-05
-5.31574599731157e-07
-1.95970904269735e-05
-3.4261211764149e-05
-1.66654038466086e-05
-4.79645606847966e-06
-2.09034792671701e-05
-4.40585849676174e-05
-2.24979757125888e-05
-1.46473629468303e-05
3.42048820821924e-06
-1.66643993194429e-05
-1.35858696378474e-05
-2.46371301510517e-05
-1.19323395338079e-05
-2.72785545150408e-05
-1.38989506319512e-05
-1.85359162148957e-05
-1.76892240045793e-05
-1.68525895187572e-05
-5.55131559435348e-06
-1.58755732951059e-05
-1.7792681523254e-05
-1.79859270020623e-05
-1.7418064815144e-05
-1.01853610945285e-05
-3.62731345932278e-05
-1.41017850041634e-06
-1.5868587316095e-05
-1.71565026170023e-05
-1.1087380413041e-05
-2.30539341943458e-05
-2.40492749313319e-05
6.51818713032912e-06
-1.75093225294724e-05
-1.57786282989403e-05
-1.87072620952557e-05
-3.2426261539569e-05
-5.01971539583328e-06
-2.43344889481869e-05
-1.50575228259527e-05
-9.00216820059197e-06
-1.58935536300327e-05
1.85108281032074e-06
-1.9865483234639e-05
-2.75704368407863e-05
-2.11988530597712e-05
-1.13332223861752e-05
-1.66016140759548e-05
-2.88104177683837e-05
-3.0369811944543e-05
-1.38934282474133e-05
1.34889904409742e-06
-2.7971903701802e-05
-1.83759538093329e-05
-1.70798738955628e-05
-2.74086908316334e-05
9.02769678476401e-06
-1.25565979405463e-05
-5.12564266643633e-06
-1.49269750954714e-05
-4.35907819174494e-07
-2.4068811488673e-05
-3.14203442915057e-05
-1.46135113311757e-05
-3.18452240102025e-05
-3.21225988401278e-05
-1.14540924938776e-05
-2.05274426386958e-05
-3.22387483594017e-05
-7.22347665110904e-06
-1.68936210175082e-05
2.20074901598999e-06
-2.38242990215502e-05
-3.32059662352044e-05
-1.00521750610911e-05
-1.20042200028496e-05
6.15399704745024e-07
-2.63103988190662e-05
-1.37691120103367e-05
-4.41224553803318e-06
-2.96627765787647e-05
-3.41938575446167e-05
-3.26718302599573e-05
-2.39065302475617e-05
-1.562555265045e-05
-6.29098793480019e-06
-1.46156249494013e-05
-1.82223811837917e-05
-1.64444907647597e-05
-1.47548716111376e-05
-7.06547218019375e-06
-2.41380321670606e-05
-1.04905921120972e-05
-1.79721265558502e-05
-2.81484710739069e-05
-5.14704063400882e-06
-2.44914090653798e-05
-2.44463486859901e-05
-2.23434411324024e-05
-9.61443430732376e-06
-9.4652957986813e-06
-1.30095536623458e-05
-5.52989674245643e-06
-1.77060506918132e-05
-1.51518552789926e-05
-1.66053932954899e-05
-1.1434628189601e-05
-3.26247123048512e-05
-1.2923436852808e-05
1.03359266820961e-05
-1.33310487280259e-05
-1.94440126387161e-06
-3.29628980894351e-05
-4.45050983027306e-06
-2.34605487089694e-05
-2.61749936563728e-05
-1.48195226501613e-05
-6.39869280903636e-06
-1.69634731747259e-05
-1.73492154335003e-05
-1.45188968785447e-05
-1.22708987351439e-05
-1.01772077581053e-05
-1.08167527052152e-05
2.23454438647906e-06
-8.87843071228405e-06
-3.49042839398717e-05
1.10472403686929e-05
-2.1481762235789e-05
-3.04351972020453e-05
-4.42492319545292e-06
-2.08317917501766e-05
-5.69859447415919e-06
-8.56707551775531e-06
-9.73635132549738e-06
-1.5605284064599e-05
-1.31656982915586e-05
-1.47303316543028e-05
-1.54307041072718e-05
-5.8316063619514e-06
-7.60559807775964e-06
-3.03034521179152e-05
-3.67207618122043e-05
-1.34349810750325e-05
-4.81252781389703e-06
-1.85941566946738e-05
-1.21149622119088e-05
-1.80701739138288e-05
-5.61230854970831e-07
-1.20226538366247e-05
-3.00954840087807e-05
-2.40992238588101e-05
-3.57162193738816e-05
-6.61153431516474e-06
-2.05880112756715e-05
-2.68156904734259e-05
-2.16698567897619e-05
-1.79727621705011e-05
-1.53635947626619e-05
-2.17568835718488e-05
6.79163414400025e-07
-3.14280147250355e-06
-1.75182455864643e-05
-3.13417876673179e-05
-2.54248290968916e-05
-1.77471735019294e-05
-2.64274239808359e-05
-4.09322159827922e-07
-1.90663102394039e-05
-9.28984018118808e-06
-1.25032617585039e-05
2.52773725883252e-06
-1.05314322330145e-05
-2.82107106207764e-05
6.57897643222656e-06
-2.29510097433103e-05
-2.32584596474686e-05
-2.88564436924776e-05
-8.18720157524785e-06
-1.03295344080536e-05
-2.73199398801687e-05
-1.1781563281945e-05
-1.27604085135818e-05
-3.72564373231997e-06
-2.32439840679393e-05
-7.49511105536223e-06
-1.2670654270163e-05
-1.85235140871414e-05
-2.44201234966533e-05
-1.53388800947015e-05
-1.80661618651324e-05
-1.69440373798161e-05
-1.23853587402725e-05
-2.55377739260122e-05
-1.48478042353693e-05
-1.08161211094915e-05
-6.14497077620276e-06
-2.18643614136125e-05
-4.06413464810425e-06
-2.03062589944973e-05
2.36561704629397e-06
-2.1161748792688e-05
3.78600685532612e-06
-8.40217575891837e-06
-1.32784296444636e-05
-1.59812034210239e-05
-4.00306448282155e-06
-8.26696253260268e-06
-8.37167649519549e-06
-1.26792576378822e-05
-2.41972902250508e-05
-1.01487943536846e-05
-1.90128663686431e-05
-3.49682384828687e-06
-2.38214305062103e-05
-2.82423867570279e-05
-1.939508136184e-05
2.71900224196075e-07
-2.7347850091263e-05
-2.06837187547063e-05
-3.91220114296984e-06
-1.50564559864947e-05
-4.03990380066761e-05
-3.86591830751281e-06
-2.09716868585582e-05
-2.2488546573847e-05
-6.1761181247153e-06
-1.06687438952343e-05
-1.13953865672994e-05
-2.03352905792917e-05
-2.00178327953901e-05
-1.59077377638021e-05
-1.73660933429206e-05
-1.32037299120388e-06
-3.25906051936135e-06
-3.82306490655878e-05
-2.31038003486331e-05
-2.50846943600625e-05
-3.69171048968284e-05
-2.13321023620984e-05
-8.51452616288366e-06
-1.9330413921898e-05
-1.1275840217271e-06
-5.50746314741539e-06
-1.54862814584298e-06
-3.4447495171978e-05
-2.01419214387417e-05
-9.98732921469095e-06
-2.29196309075608e-05
-2.19319593242267e-05
-1.06431156354707e-05
-4.37032818333257e-05
-3.77073628356229e-05
-9.45393121879319e-06
-2.51542693822763e-05
-2.24915072354172e-05
-1.2942206570328e-05
-7.97392250068259e-06
-2.40106713350259e-05
-2.38390490701472e-05
-4.34050024832724e-05
-7.50415830306183e-06
-2.11677787536626e-05
-1.20022940437524e-05
-2.98693759431074e-05
-2.94692424682268e-05
-1.77860168410728e-05
-3.12674057901595e-05
-2.24255647421556e-05
-9.56960370787228e-06
-1.30779821134712e-05
-1.64205192686802e-05
-2.9703585918511e-05
3.85853815363189e-06
-1.9953737699064e-05
-1.61801111299778e-05
-2.18563266403091e-05
-1.72522500925027e-05
-2.54799012845284e-06
-1.15803107519193e-05
-9.84934819810492e-07
-4.99615820551715e-06
-1.37140921274519e-05
-1.10067875701914e-05
1.74229584940179e-06
-1.84274006075577e-05
-6.72992275470421e-06
-1.76710513127186e-05
-2.99898946536057e-05
-1.86490040037612e-05
-1.78395142844855e-05
-2.90938600401005e-05
-1.58742798552283e-05
-2.25492958161307e-05
-1.62999058675715e-05
-6.64595569846496e-06
-1.79888377115634e-05
-2.56882906386509e-05
-2.5906309205174e-05
-2.81931722851199e-05
-1.83228367434369e-05
-1.12235127521276e-05
-1.38132009223553e-05
-2.87914267311155e-05
-2.94121726044142e-05
-2.96473758338799e-05
-1.06025732981148e-05
-1.5502511139129e-05
-3.46280559334708e-05
-2.98598576258572e-05
-1.43879402564037e-06
-2.55825574176476e-05
-3.23113547486026e-05
-4.29847524077548e-05
-1.37310116515399e-05
-2.28577093990138e-05
-1.29817301343841e-05
-1.89699997170355e-05
7.04132294802564e-06
-9.48003570238469e-06
-2.88268794321748e-05
-1.25222644323569e-05
-2.01991986697992e-05
-2.88272944721345e-05
-1.90907791985471e-05
-2.45569515430895e-05
-1.10644695810527e-05
-1.99274710024593e-05
-2.74706292063495e-05
-3.46961864598073e-05
-1.0480469952278e-05
-1.39693952975662e-05
-1.78617460984833e-05
-8.06809323527303e-06
-1.47207102145394e-05
-1.40036924934751e-05
-2.98996982200221e-05
-2.13729721461642e-05
-1.39065832752062e-05
-2.37287856522638e-05
-1.71580329273171e-05
-3.33245898116349e-05
-2.35615116397533e-05
-2.01726041362826e-05
-1.02590938288793e-05
-4.78141833595387e-06
-4.29296319886457e-06
-2.01211558819182e-05
-5.32237018739406e-06
3.39386808688708e-06
-2.19270194421412e-05
-1.67101152835532e-05
-9.55783959710987e-06
-2.00551681634101e-05
-2.11816406378789e-05
-2.1010447095938e-05
-1.12653938494825e-05
-4.3875789303261e-06
-3.32434015637711e-05
-2.06521018977576e-05
-1.24860307500654e-05
-1.70382848554457e-05
-2.13009729429162e-05
-6.5229931182755e-06
-1.99713058695723e-06
-1.6280879177109e-05
-1.82500809827139e-05
-2.38137869626465e-05
-1.98806280338975e-05
-1.57618498945915e-05
-1.4288271599088e-05
-6.88027068103463e-06
-2.75191935411775e-05
-2.84217930562172e-05
-2.18667016474124e-05
-1.25022187780149e-05
-9.55072943293051e-06
-9.57403620174031e-06
-2.11605013745152e-05
-2.8368147142228e-05
-7.39980023662434e-06
-3.52272849326922e-05
-1.88960910455636e-05
-1.73033346884567e-06
-1.29661453779217e-05
-1.7179674913423e-05
-2.56050466608368e-05
-2.26683582905476e-05
-2.25933723443581e-05
-1.84348567336761e-06
-1.77527680872572e-06
-7.12288316784602e-06
-2.46326343461559e-05
-5.54490889401776e-05
-2.34054104642617e-05
-1.48510225607973e-05
-2.39789985940249e-05
-7.33355596529848e-06
-1.93351397530922e-05
-1.59008122703964e-05
-1.37671425859113e-05
-3.71604204603792e-05
-2.88076512670542e-05
-2.50173731204051e-05
-2.23641896975728e-05
-3.20389226109312e-05
-2.59577056430731e-05
-3.3189632571424e-05
-2.3015040658885e-05
-2.79976050278146e-05
-1.97885096187197e-05
-1.63966469633412e-05
-1.86777533366894e-05
-1.24016214685771e-05
1.5081011483521e-06
-1.39075946965088e-05
-1.81293337271627e-05
-2.69325367142646e-05
-2.24062651277147e-05
-2.87183724153364e-05
-1.58447206356141e-05
-1.54279170443872e-05
-2.25591552341018e-05
3.9358139324125e-07
-2.99814671217469e-05
-1.12123386976898e-05
-1.78577914978107e-05
-1.02420928806026e-05
-3.23511232357573e-05
-3.2661059042212e-05
-4.18108265533221e-06
-2.83042232822646e-05
-1.88685977681953e-05
-2.03611271630771e-05
-2.52049365330941e-05
-2.56767686469993e-05
-2.608559369852e-05
-1.31193687619471e-05
-9.77494097069688e-06
-2.2136053599837e-05
-2.51905643449358e-05
-2.45198913206342e-05
-2.0581821565685e-05
-1.3170788472497e-05
-3.1805476773652e-05
-1.51530624752212e-05
-2.86483631234054e-05
-1.50338558204403e-05
-2.00374887958892e-05
3.29964021072543e-06
-1.56993638267061e-05
-6.94286216609759e-06
-2.38890604629999e-05
-1.82943150049893e-05
-2.47682404293296e-05
-3.72028747863425e-05
-2.36121263442223e-05
-1.57419169455718e-05
-7.8496737051489e-06
-2.60665653311974e-05
-1.09411280504563e-05
-2.23281829127605e-05
-2.52898367771259e-05
-1.90919893638031e-05
-2.08478293302213e-05
-1.46573111569491e-05
-9.18070106359984e-06
-1.24767122602264e-05
-9.57915288739796e-06
-1.09932090202988e-05
-3.46054224756987e-05
-1.91995147306529e-05
-2.20058689412817e-05
-2.6549120144295e-05
-2.38390216637721e-05
-2.31368649743095e-05
-4.06172589324922e-05
-1.17885339455504e-05
-1.53506286229428e-05
-4.87442726154928e-05
-2.00164551518799e-05
-1.70786911178421e-05
-3.85513070784029e-05
-2.9848765926086e-05
-9.37647996896339e-06
-1.51493947194906e-05
-1.60834667177149e-05
-2.20395574416036e-05
-2.11122735289968e-05
-2.37287665716915e-05
-1.46323533725487e-05
-6.42594659344328e-06
5.26532409799021e-06
-3.68677424665147e-05
-3.38897303238616e-05
-2.81905474879844e-05
-1.57492604347849e-05
-6.73051140434186e-06
-4.03777821193596e-05
1.52191676567903e-06
-2.61418058348262e-05
-3.61490963726266e-05
-1.6112290452936e-05
-2.68107948537145e-05
-3.61404288798469e-06
-6.04225673530759e-06
-1.23989584566314e-05
-1.35026304305774e-05
-1.91844737516941e-05
-3.33188517302211e-05
-1.40821213834496e-05
-1.1059559383345e-05
-3.08623293719098e-05
-1.87468001868293e-05
-5.00037930286977e-06
-9.24930849896867e-06
-9.53458615861995e-06
-1.29837922304843e-05
-1.1057602696057e-05
-2.38749301893538e-05
-1.42802256591136e-05
-1.6765005883557e-05
-2.28407370090873e-05
-6.28024798673204e-06
-3.28311582684899e-05
-2.07469229057282e-05
-2.90740036097328e-05
-2.26170756338616e-05
-3.27958403534424e-07
-8.91395677071722e-06
-1.43368194059566e-05
-5.0092633020842e-06
-2.15155884263615e-05
-1.68566326745005e-05
-9.85706420925886e-06
-1.05222494330105e-05
-1.44352536170843e-05
-1.48772476010435e-05
-3.53395427989568e-05
-3.67779755224251e-05
5.67447485123517e-07
-2.76016917521668e-05
-1.3831773339168e-05
-1.65740782324147e-05
-6.13469092903439e-06
-2.13331092823574e-05
-3.82013413333121e-06
-1.8987999720043e-05
-2.34689427562625e-05
-3.72784578530228e-05
-1.72751001119148e-05
-3.59095757246424e-05
-1.4454170383023e-05
-7.11799781287323e-06
-2.3305250037064e-05
-2.80048044199434e-05
-8.52571089297462e-06
-1.5503380473382e-05
-3.04544121567276e-05
-3.0351858593556e-05
-2.32349952399935e-05
-3.69069288084039e-05
-4.52240783970917e-06
-9.50594237979482e-06
-2.17830998765138e-05
-4.1956683532032e-06
-1.24510994819279e-05
-2.45489321310658e-05
-6.18171579477248e-06
-1.9156854170448e-05
-2.23218832872135e-05
-2.69155405195002e-06
-1.37463419421325e-05
-2.65321566357786e-05
-8.79945184293216e-06
-2.50435580449385e-05
-1.63558125282846e-05
-6.04363215213465e-06
-1.17098900698431e-05
-3.44840650315777e-05
-2.58362529897843e-05
-1.32085980807297e-05
-2.80425392618106e-05
-1.84013399183931e-05
-2.36190954389652e-05
-4.055061422904e-06
-9.8980316019465e-06
-1.7252000325843e-05
-1.73445124156536e-06
3.33806432780874e-06
-2.30270395727591e-05
-1.80876216226564e-05
-1.42070710990994e-05
-3.66961956035971e-05
-2.63374425076612e-05
-2.07261927261457e-05
-1.47709431170562e-05
-7.63218594388641e-06
-2.18940162111344e-05
-4.36157383723798e-05
-2.48550013579178e-05
-1.29919542336964e-05
-2.97240215626629e-05
-2.86394118587155e-05
-2.57770436524986e-06
-1.78633701159092e-05
-2.08560271695403e-05
-8.04593565138918e-06
-2.45916475800014e-05
-9.20140567154964e-06
-1.80568551011198e-05
-1.65588857933802e-05
-4.32599628272496e-05
-3.71442082086719e-05
-2.93812553060626e-05
-1.57756301066502e-05
-1.1417950608366e-05
-4.8078684445246e-06
-1.58363431131247e-05
-4.03258546797244e-05
-1.75251057647222e-05
-3.02757021100268e-05
-2.56727612734635e-05
-1.07342817457136e-05
-8.82547609644981e-06
-1.51383104547922e-05
-9.40401330930914e-06
-1.87258615229368e-05
-1.16885914007749e-05
-1.8211136862133e-05
-6.16057738236548e-06
-3.48604222709466e-05
-1.09405930061933e-05
7.86922521749332e-06
-2.44234909313234e-05
-2.581690226123e-05
-2.30089923414685e-06
-1.35205372678092e-05
-1.82338352476679e-05
-3.93031836364323e-05
-1.24348481654621e-05
-2.35919843607236e-05
-1.33458704959622e-05
-1.13502371156398e-05
-2.75599676432767e-05
-1.12789862128415e-05
-2.30974472694318e-05
-1.24426094452883e-05
-2.47464140852508e-05
-1.41984853787525e-05
-3.81315144331687e-05
-3.45782073862607e-05
-3.40487682652148e-05
-8.71229005049318e-06
-2.74352003245213e-05
-2.49898904447232e-05
-6.87894165099505e-06
-1.22095769507773e-05
-1.83916577712148e-05
-3.49446627733248e-05
-2.31814492261167e-05
-1.82347477820957e-05
-4.65576621542732e-06
-3.77463450967553e-05
-1.57154695480791e-05
-1.31663228519046e-05
-1.48711680685527e-05
-1.6480299725871e-05
-2.48538996929246e-06
-2.16165089441432e-05
-1.10645584162419e-05
-1.30732106278013e-05
-1.57801724138758e-05
-3.18277414556483e-05
-2.97053409287927e-05
-2.67915951714614e-05
-6.14525714220534e-06
-3.00573689333541e-05
-2.75306358468407e-05
-2.56799358657103e-05
-3.45266977178591e-05
-2.11028849127968e-05
-1.58755853178216e-05
-2.56121257455127e-05
-2.84255911827307e-05
-1.64519992421254e-05
-1.62577935055357e-05
-1.94654093900255e-05
-4.06475230780222e-05
-1.12976993042486e-05
-1.45131590234155e-05
-2.47134748384367e-05
-1.67955137471277e-05
-9.00207831840021e-06
-2.4447521276995e-05
-2.68156801500547e-05
-2.82491440696246e-05
-2.66276689999953e-05
-3.23311103306592e-05
-1.04140539972841e-05
-3.17255252955383e-05
-3.54451459241599e-05
-3.72252087907453e-05
-2.20220510746198e-05
-1.80930534688013e-05
-2.30827417228488e-05
-2.71716619694379e-05
-4.32773825248154e-05
-1.86351396420149e-05
-1.47198262403151e-06
-3.00616027329147e-05
-2.03478473439024e-05
-2.41418156075609e-05
-1.7267447266704e-06
-8.68223899326062e-06
-2.45154378959516e-05
5.97580185463032e-06
7.68760909006512e-07
-8.43043963864337e-06
-1.07523689510745e-05
-1.4094573490299e-06
-1.01365636181357e-05
-2.44678235632842e-05
-1.3833608253574e-05
-3.83950187270492e-05
-3.59179673174079e-05
-1.71109208132173e-05
-2.9281487548693e-05
-2.52821472371171e-05
-1.60354923940307e-05
-3.11446526999186e-05
-2.47877470349008e-05
-2.36314585583484e-05
1.41789453985559e-05
-4.45669597588659e-06
-3.18926493576858e-05
-1.57500183978638e-05
-1.81724861216123e-05
-3.91718059427385e-05
-2.52849735015703e-05
-2.85606269514553e-05
-2.66636738446342e-05
-3.70421729789753e-05
-2.15472997642936e-05
-5.19443211606188e-06
-2.29431367806541e-05
-1.55165267727104e-05
-1.51138633401544e-05
-1.8482253962796e-05
2.54751324367614e-07
-5.71835856994128e-07
-1.74850060433156e-05
-1.94751725984367e-05
-2.73046008318206e-05
-8.81131317279691e-06
-2.7998073609276e-05
-2.51614508809613e-05
-3.28175386641305e-05
-2.44149933611246e-05
-3.28259056128281e-05
-1.83812910232461e-05
-1.85539245489261e-05
-1.94988920277744e-05
-1.5789522864921e-05
-2.65365850143823e-05
-1.86587918075276e-05
-2.42361972694203e-05
-2.45751092455246e-05
-5.19863434970471e-05
-2.45378556301894e-05
-7.78691295591591e-06
-1.69182213854286e-05
-1.64375813932985e-05
-1.24621969576291e-05
-1.21631028285197e-05
-1.94047316945494e-05
-1.42412010327575e-05
-1.36455979887923e-05
-2.14333520599844e-05
-2.63979541989417e-05
-2.06845506748994e-05
5.75393592310681e-08
-2.63739989948694e-05
-2.03332740467779e-05
-4.46713693288965e-05
-5.03966244003761e-06
-1.09449879147648e-05
-2.96852145608445e-05
-1.2962022753997e-05
-1.24184344138689e-05
-1.74184472789551e-05
-8.2349798728291e-06
-2.94224397188171e-05
-2.6504940738493e-05
-2.85868486937486e-05
-1.19159385250572e-05
-1.65092833420288e-05
-1.34002733872996e-05
-1.19493423700372e-05
-2.23292657195727e-06
7.32624902880765e-06
-1.6858768730349e-05
-3.0053320038925e-05
-8.14916086414479e-06
-2.49303744211214e-05
-5.09058507139796e-05
-3.43708318455405e-05
-2.58768089557837e-05
-3.48367095279633e-05
-1.50723280484002e-05
-2.99142071532113e-06
-3.14056183776139e-05
-2.77876487049497e-05
-2.45392542296767e-05
-1.4662737343773e-05
-1.99906431644116e-05
-1.40833808186006e-05
-2.41826596353222e-05
-2.48715519072659e-05
-3.00638642009212e-05
-4.25315028108471e-05
-3.04393851350295e-05
-9.09053700402957e-06
-2.97190165917881e-06
-2.07071400904357e-06
-1.24153395710762e-05
-3.37286244990219e-05
-1.38259137429862e-05
-4.34344632527223e-05
-1.94647557995717e-05
-2.78079039736201e-05
-1.7344874648517e-05
-2.1700436605068e-05
-1.64415319594194e-05
-2.64477882741597e-05
-2.95386452181052e-05
-1.19942659284138e-05
-2.19705953960032e-05
-1.56290974523776e-05
-2.7509245076107e-05
2.30794303860352e-06
-8.73371373580513e-06
-2.0827136393581e-05
-1.45041503355961e-05
-1.37702558427597e-05
-9.25827565234745e-06
-2.40455841081504e-05
-1.2417009822249e-05
-2.26037594510633e-05
-4.12499122092843e-05
-1.16808129947784e-05
-2.40979622461346e-05
-1.72669970828975e-05
-1.31198080373196e-05
-2.39063524720834e-05
-1.56962705326667e-05
-2.77679316090226e-05
-1.23507249273209e-05
-1.58907153566757e-05
-2.79696805475199e-05
-3.02988353501689e-05
-2.10289170606343e-05
-1.0764107082837e-05
-2.29414246152263e-05
-2.28059132871431e-05
-1.11905346294915e-05
-1.92933679705039e-05
-1.51038129240404e-05
-5.53875431294456e-06
-1.32315923723228e-05
-6.43558821982121e-06
-2.76418386544735e-05
-2.35066850566259e-05
-2.71218167047465e-05
-2.97381705052096e-05
-5.3955958829964e-06
-3.7167016249323e-05
-1.18891176059381e-05
-2.11202857851964e-05
-2.00256955010598e-05
-2.80976065900075e-05
-2.94694884220066e-05
-7.49218651549752e-06
-1.13811021272573e-05
-1.85037649313674e-05
-5.48705904559219e-06
-9.96309247853941e-06
-7.62255085659248e-06
-3.01090857947419e-05
-3.32672832705199e-05
-2.2499655505432e-05
-1.34485571651763e-05
-4.84350960413492e-05
-2.19994918755815e-05
-3.01267162360249e-05
-1.91507255695224e-05
-1.82506655354474e-05
-2.47957114882818e-05
-1.29154036039783e-05
-1.95439583230548e-05
-1.91512993816475e-05
-2.13184453759541e-05
-2.69387831313934e-06
-3.06690136684272e-05
-1.86676431280569e-05
-1.65076337731205e-05
-1.65129706916418e-05
-2.15808743393465e-05
-8.59117766785934e-06
-2.28032576408181e-05
-1.03618317824243e-05
-1.21222164589867e-05
-1.80015999439241e-05
-2.64412843993941e-05
-2.33837257085256e-05
-2.03876040731741e-05
-2.23159027148777e-05
-2.06529008256072e-05
-3.11245162425454e-06
-1.60021476801161e-05
-2.66005937668939e-05
3.61678097185887e-06
-1.80016444163646e-05
-3.27271115170948e-05
-6.25535595329462e-06
-2.04678220623673e-05
-1.21929437975328e-05
-1.94847432871317e-05
-3.39968820779679e-05
-2.94344923966251e-06
-2.13756236853206e-05
-1.97679606629078e-05
-3.10029344250329e-05
-4.15002379250206e-06
-2.65065897797463e-05
-1.11894088275241e-06
-2.21477502419816e-05
-8.56056432810886e-06
-1.51635988633892e-05
-3.45138505758259e-05
-4.56410630974932e-05
-3.86946831073003e-05
-1.99205344539987e-05
-1.37872243095017e-05
-1.91277133315191e-05
-6.61483535778736e-06
-1.93541243195727e-05
-1.15709746288897e-05
-1.41091743564799e-05
-4.45455103984434e-06
-3.11902876038629e-05
-1.92043677215645e-05
-2.01546065815027e-05
-1.67931192634246e-05
-1.88611184219718e-05
-1.39003010075695e-05
-1.46081208939368e-05
-1.23527287544469e-05
-1.35945166908367e-05
-9.0404490174769e-06
-1.69803743496578e-05
-2.0116358122343e-05
-2.65893530055968e-05
-3.04894633075706e-05
-3.29862758027431e-05
-2.80400341119461e-05
-2.56970200509832e-05
-2.56857128408341e-05
-3.49508002966682e-05
-2.40011860734893e-05
-1.45571968813554e-05
5.52043822335679e-06
-2.37429283112386e-05
-6.89669201166029e-06
-2.70820415364661e-07
-2.0821547511741e-05
-1.10389198888316e-05
-1.51569791073365e-05
-2.59701065457984e-05
-1.75457089232847e-05
-1.77876979275387e-05
-1.55292996087963e-06
-2.77244794347757e-05
-1.82986103439905e-05
-2.77651790351057e-05
-1.01075551811591e-05
-1.65170785835674e-05
-2.6515432439588e-05
-2.67300699864236e-05
6.48045363351382e-07
-2.4782482690366e-05
-4.77111091542133e-06
-2.44771054678381e-06
-1.66667552284919e-05
-2.18362528084992e-05
-2.42814782145565e-05
-2.07105918785429e-05
-3.1932075277817e-05
-1.00270215938382e-05
-3.81575060028042e-05
-5.96602958115071e-06
-3.35804978587919e-05
-1.869731417565e-05
-2.07702255389798e-05
-1.44088388161907e-05
-2.80196312381264e-05
-2.97995759271915e-05
-1.20502466406704e-05
-2.09759702474733e-05
-1.54317277282806e-05
-1.75623155284119e-05
-2.35096029271604e-05
-2.96165760747506e-05
-2.50605970734121e-05
-1.07899296051404e-05
-8.66537473781405e-06
-2.36117532210048e-05
-2.38518953147302e-05
-3.00047405830545e-05
-3.35261398296052e-05
-1.46244682400957e-05
-1.05081570825602e-05
-1.54772448555606e-05
-1.10862289888753e-05
-7.99142731951474e-06
-1.46431367052947e-05
-9.58715448017988e-06
-2.51484549672747e-05
-2.08489083776863e-05
-3.43906240620547e-05
-2.15011227888932e-05
-2.355730194757e-05
-4.5958562265056e-06
5.94387563329264e-06
-2.73091244734178e-05
5.66314362011034e-07
-1.49907506922737e-05
-1.63781624417934e-06
-2.18169055089814e-05
-2.54904214456804e-05
-2.98038466182947e-05
-1.81998509785591e-05
-2.45821836835107e-05
-1.85282494571925e-05
-1.10467173053337e-05
-1.43405867136478e-05
-1.41955990780183e-05
-4.64162168431337e-08
-3.1562756524181e-05
-1.15729175541613e-05
-1.74207020656301e-05
-9.36355805644319e-06
-1.01005816381405e-05
2.39404547113228e-06
-8.08822950226673e-06
-2.40369882681526e-05
-2.04725083006034e-05
-9.49873450262807e-06
-1.96478483172627e-05
-2.39336742712778e-05
-1.79272608915342e-05
-2.75158625429545e-05
-1.54807228319097e-05
-2.42233869115044e-05
-1.03016542611244e-05
-1.26030582570319e-05
-1.53043179867117e-05
-2.90073592126983e-05
-3.19269160966521e-05
-5.91618676203445e-06
-1.79318681928691e-05
-2.59682150025552e-05
-1.58133341259079e-05
-3.10137657873691e-05
-5.58408830460198e-05
-1.34608475093569e-05
-3.46821795679199e-05
-2.51968876440143e-05
-1.72186647804553e-05
-1.16354935648355e-05
-9.6292680759191e-06
-4.38237131785567e-06
-2.60299498922687e-05
-4.61946848122038e-05
-1.73914472690681e-05
-1.44315606585557e-05
-3.73582032340735e-05
-1.40748270051772e-05
-1.63393939855519e-05
-2.67604902704042e-05
-3.60023987796491e-05
-1.7267118134443e-05
-2.1932776107613e-05
-1.74360036524326e-05
-1.77793291384773e-05
-4.22205281768618e-06
-2.78088429344468e-05
-2.87722726413534e-05
-3.32255932592601e-05
-2.57491941966273e-06
-1.65587903433301e-06
-9.96322630738436e-06
-2.18405565785882e-05
-2.44111162920515e-05
-2.91702457541879e-05
-1.31181030430536e-05
-4.13243812131868e-05
-2.91965181268343e-05
-2.3285280311598e-05
-1.98394850237832e-06
-2.79355238085805e-05
-2.42258100865324e-05
-8.56194743499478e-06
-1.92382933870379e-05
-1.67319334013209e-06
-1.64128981358891e-05
-2.24350623556738e-05
-1.63129010526189e-05
-1.61932079522457e-05
-1.97485331827325e-05
-3.25138263602695e-05
-1.7609560435365e-05
-1.54612931671611e-05
-2.7371231785787e-05
6.07441347986075e-06
3.51786344322902e-06
2.13795869632071e-06
-8.15625787526817e-06
-3.1896674989694e-05
-1.01426200852534e-05
-1.95809320806106e-05
-2.391231482399e-05
-2.68363163436461e-05
-2.71284319719711e-05
-2.17948498793931e-05
-2.12180021857378e-05
-3.47146655601413e-05
-2.02105782436942e-05
-1.74455476759369e-05
-4.81484568828352e-06
-3.37014853945781e-05
-3.88938151414314e-05
-2.83761990755696e-05
-9.96349068431247e-06
-4.24391232499268e-06
-1.71530675255056e-05
-3.11640594951089e-05
-1.42551294121396e-05
-2.42080151821045e-05
-1.25644345764225e-05
-2.23851293320907e-05
-1.56304128696779e-05
-1.37198511605126e-05
-8.55004885895654e-06
-8.98290572574128e-06
-2.18197773503903e-05
-9.29757444907194e-06
6.73343920180582e-07
-2.20686457425412e-05
-2.99631271357606e-05
-3.15189350901524e-05
-3.28516809016537e-05
-2.31317508714719e-05
-3.62321149412781e-05
-2.25830725649945e-05
-1.83915203425826e-05
-8.75007975606968e-06
-2.15763453101267e-05
-4.78876885570083e-05
-1.43748755499517e-05
-3.17639532534455e-05
-3.14579314143802e-05
-3.74239731725722e-05
-1.33223394082086e-05
-8.44728273733062e-06
-2.95300262944047e-05
-8.50092864212865e-06
-2.13712300181325e-05
-1.59955411014419e-05
-4.53102044195469e-06
-1.92360708481014e-05
-1.38852906631069e-05
-3.92381890027774e-05
-9.13488043100266e-06
-1.15376365111264e-05
-1.94680586680133e-05
-2.63970025036166e-05
-1.86125934845712e-05
-1.58737625360013e-05
-3.91943803507368e-05
-4.38397131378962e-05
-6.38895105436184e-06
-2.71721181729808e-05
-3.73123523149482e-06
-7.23395041841152e-06
-2.84608625821262e-05
-2.38865171361097e-05
-2.32267448374308e-06
-2.57974990813925e-05
-1.18805818897826e-05
-1.80884668566222e-05
-2.51645402510771e-05
-2.00448461914285e-05
-1.39171823456382e-05
-8.78051261732475e-06
-2.84324135011773e-05
-2.39384311667907e-05
-1.31336065290901e-05
-1.38586230168967e-05
-1.30795320011843e-05
-1.1094826290742e-05
-7.50382876340397e-06
-1.66584745152514e-05
-1.85351232798494e-05
-2.30852554322964e-05
-1.64661064077671e-05
-2.12682062686834e-05
-1.28364418962721e-05
-1.96823870906713e-05
-2.1536113083868e-05
-2.69133657854792e-05
-1.36492247108823e-05
-3.16538097644381e-05
-1.34295033831128e-05
9.11363669888282e-06
-3.18205804988351e-05
-2.60451929891267e-05
4.51864539640109e-06
-1.97222453672803e-05
-2.30876772378464e-05
-2.63663627052043e-05
-2.98183097655185e-05
-2.9021471913378e-05
-1.65942490133219e-05
-2.98939542426726e-05
-2.53922263353493e-05
-1.0513997398659e-05
1.43498528898767e-05
-2.43594312867272e-05
-4.51115008170249e-05
-1.36185740855569e-05
-4.82538557392788e-05
-1.77093754370026e-05
-2.12145766178428e-05
-1.68670905270725e-05
-3.15573933600897e-05
-7.44467019303763e-06
-2.3866646172308e-05
-3.09349976616796e-05
-1.68114221097931e-05
-1.43526290241134e-05
-1.17753277749297e-05
-3.81862655614764e-05
-2.935932380719e-05
-1.14382085316109e-05
-3.47697501039565e-05
-4.30080678013434e-05
-2.26522631579627e-05
-1.11631045549147e-05
-1.53565539427824e-05
-1.31406028775928e-05
-2.8857944159459e-05
-2.79835058033156e-05
-1.87541927520088e-05
-2.68058351116239e-05
-1.73810422149222e-05
-1.21247293878097e-06
-6.91926956598312e-06
-1.95754563069854e-05
-7.03747695629712e-06
-4.35540460181932e-06
-3.14529100811173e-05
-1.86313423566429e-05
-3.4658186621265e-05
-4.04265047904935e-06
-1.87452165697844e-05
-2.99401321639642e-05
-2.01032313484304e-05
-1.58380888534412e-05
-1.00175612000087e-05
-2.57499910833891e-05
-1.00446042566056e-05
-2.46962263527448e-05
-9.69877426336968e-06
-1.60915632658602e-05
-3.50486495271922e-05
-2.04790802189392e-05
-4.97646365493496e-06
-2.35144666075536e-05
-3.00059729474598e-05
-5.1348894774137e-06
-2.43557258449628e-05
-3.77465992060764e-05
-1.16531412336993e-05
-3.08693610026447e-05
-1.49127640718525e-05
-9.356329867571e-06
-3.0490875865823e-05
-2.77163486267521e-05
-2.64462473429637e-05
-3.52580139261388e-05
-1.33579928795014e-05
-2.82906038315534e-05
-1.14345866688066e-05
-3.85066324058214e-05
-2.16779796511904e-05
-2.01879545945811e-05
-1.51642263664725e-05
-1.62993200587235e-05
-1.81138609323993e-05
-2.90457629201289e-05
-3.10606969449213e-05
-2.19462511654962e-05
-4.02181779518314e-06
-9.19460099217266e-06
-1.19580384810093e-05
-1.06467592540977e-05
-1.83634000961847e-05
-3.41518639265219e-05
1.90466602734573e-06
-1.84543180182289e-05
-1.19961246148382e-05
-3.98007169407746e-06
-3.22476914269261e-05
-2.26229723957291e-05
-2.96169893809043e-05
-2.90453200320453e-05
4.11702734706961e-06
-2.62676847524705e-05
-2.17863774946084e-05
-2.85568494614611e-05
-4.12406232484076e-05
-7.96520381220178e-06
-8.96422497112389e-06
-2.9401644432408e-05
-2.65460934645141e-05
-1.61210353279422e-05
-2.80644586530985e-05
-1.05188160799226e-05
-2.16079886627872e-05
-1.88092670183651e-05
-3.88491583540426e-05
-3.04913191600197e-05
-1.56782033227973e-05
-2.26514835384781e-05
-2.37796817556481e-05
-3.7076363063551e-05
-1.06165120578354e-05
-1.53047465705933e-05
-1.92211127335503e-05
-2.14349654539104e-05
-3.28630515520487e-05
-1.51723918173044e-05
-1.85218840463769e-05
-6.38285305121302e-06
-6.2019205911947e-06
-5.72780734769954e-06
-2.75977634062742e-05
-1.27898584394168e-05
-2.27830744832416e-05
-2.28863767802701e-05
-1.92059294244607e-05
-4.15789827438327e-06
-3.32370923585275e-05
-8.64567571654208e-06
-2.30605009518208e-05
-1.39356876013835e-05
-3.6476766925657e-05
-2.90684251606465e-05
-2.00749655894781e-05
-1.33104615751315e-05
-2.21407382952001e-05
-2.86346153575635e-05
-2.20016228830411e-05
-2.0930338258217e-05
-6.0197190091225e-06
-1.63787932841267e-05
2.53475348301922e-06
-2.44620276696369e-05
-1.39384020291918e-05
3.16109203279281e-06
-2.02456615424008e-05
-2.10800843579984e-05
-2.8233133770462e-05
-2.24602262902425e-05
-2.35903175892154e-05
1.03006060278233e-06
-1.23117261133571e-05
-7.51055858381755e-06
-2.59988568913436e-06
-1.91292295116324e-05
-2.30020838546698e-05
-2.61470305393249e-05
-2.88204931702057e-05
-2.395090259321e-05
-2.46600487132002e-05
-1.123869542923e-05
-1.09114064696896e-05
-5.79391213973226e-06
-7.36501625489228e-06
-1.9723499854687e-06
-2.37270290278874e-05
-2.21177919008027e-05
-1.32977953053917e-05
-3.28616731646883e-07
-2.23162821313572e-05
-1.71946053201366e-05
-5.93696630692435e-06
-3.21126490551192e-05
-5.1849550453683e-06
-1.8270929823143e-05
-2.08732669939591e-05
-4.22575660740663e-06
-1.80982229412228e-05
-7.7230112380781e-06
-2.34225184731489e-05
-2.81736963344298e-05
-2.91966221333536e-05
-2.25251488569201e-05
-2.79210169539065e-05
1.104206298283e-06
-1.6392493585103e-05
-8.35985738121785e-06
-3.9631356209827e-05
-2.16787872961675e-05
-2.16640746361036e-05
-2.87032473900114e-05
-1.52360150043589e-05
-1.06411509572927e-05
-1.38565747412675e-05
-1.75367992082968e-05
-2.36357137865013e-05
-2.28959206037015e-05
-9.55255551483371e-06
-3.06566484978324e-06
-3.02500471635874e-05
-3.25702117286056e-05
8.19142114846709e-06
-1.50117774921594e-05
-6.28973767154439e-06
-4.40332577774834e-05
-2.22703379931594e-05
-1.40462555694684e-05
-1.30950151116198e-05
-2.26269737788114e-05
-1.73906833625038e-06
-2.73379468368708e-05
-1.32720871853744e-05
-2.2694493867462e-05
-1.26577469758607e-05
1.3372948348048e-06
-1.33904109473802e-05
-2.79199073471571e-05
-6.67173323786962e-06
-3.23831644777499e-05
-8.97179056330427e-06
-2.28796801979301e-05
-1.43627053922477e-05
-3.22796171695348e-05
-2.27930076412177e-05
-3.03650552983174e-05
-1.3852483616364e-05
-1.43684365742055e-05
-2.60065017873287e-05
-2.63948447965953e-05
-1.33199857426392e-05
-4.27936944683767e-05
-3.57921024468534e-05
-2.19140578577567e-05
-2.61958345662082e-05
2.89440694669112e-06
-2.21476676560073e-05
-2.87503031806011e-05
-1.76329043210137e-05
-4.82599563811685e-06
-8.46060017469605e-06
-1.68313453107554e-05
-2.31212320030501e-05
-3.07074799318634e-05
-4.85247454975612e-06
-2.04559916650795e-05
-4.56273920373768e-05
-3.08746409395292e-05
-2.43505278837339e-05
-3.00640441225345e-05
-2.68240284915619e-05
-5.42666338028124e-06
-3.53914469322357e-05
-3.58587532106685e-05
-2.40035537985111e-05
-4.81588876842577e-07
-8.86606525437152e-06
-1.03463395223021e-05
-1.24065983649018e-05
-3.44961090783036e-05
1.17851064682908e-06
-3.00048921794952e-05
-1.66773540062844e-05
-3.07401288967553e-05
-3.31570730013257e-05
-1.7265506887026e-05
-2.12568475478025e-05
-2.93756646144736e-05
-2.74253893857533e-05
-2.38195990537195e-05
-2.67787663606209e-05
-2.32255409999992e-05
-1.41041304155639e-05
-2.32335932537374e-05
-1.7409277264006e-05
-1.93216125534915e-05
-1.39869268049768e-05
-2.03462912140521e-05
-4.31743810974157e-06
-1.58116434792376e-05
-9.97923599679327e-06
-1.62225480129916e-05
-1.53586959675066e-05
-1.91614038558746e-05
-1.82268152532049e-05
-1.78964997508598e-05
-3.04420205519635e-05
-1.95898739198185e-05
-3.92314665386856e-06
-1.36493250903421e-05
-1.96784718389535e-05
-1.94375968933783e-06
-1.599919767511e-05
2.17338326715088e-06
-1.39394244078581e-05
-2.78976987623885e-05
-1.2893910177229e-05
-4.25719481920904e-06
-3.38158526940938e-05
-1.45583438105225e-05
5.40894621773964e-06
-1.14443119979441e-05
-2.03761578605434e-05
-1.0964357177748e-05
-1.76404903965562e-05
-7.40853365389808e-07
-8.74067517997416e-06
-1.64230989970644e-05
-2.15031446584809e-05
-1.42636098123432e-05
1.41525366302679e-05
-1.78936583917733e-05
-2.95907957607908e-05
-2.86117589098766e-05
-2.32347563221632e-05
-1.60041337969091e-05
-1.28841338287033e-05
-2.93131135485271e-05
-1.15237893899769e-05
-3.01291161655547e-05
-2.87019641162585e-05
-3.44430831574102e-05
-1.50084711791562e-05
-3.89410757782715e-05
-4.04503318839029e-05
-2.1333930598266e-05
-2.93691562996724e-05
-1.01390769014136e-06
-1.65438228078098e-05
-1.83306943491867e-05
-2.86756524320749e-05
-3.05400400583169e-05
-2.30660831887571e-05
-2.45131092109802e-05
1.3534219382315e-05
-2.77318547507387e-05
-1.96344000572116e-06
-3.31156351372579e-05
-1.22705877239182e-05
-1.72822087902386e-05
-1.38727130716327e-05
-3.00506734280324e-05
-2.2894016506406e-05
-1.71198787337698e-07
-3.48875679222791e-05
-3.0015292763413e-05
-1.25142687070739e-05
-2.53015307990436e-05
-1.89104013026261e-05
-2.71851335426039e-05
-1.91715619032127e-05
-8.56102782867789e-06
-2.65903872359635e-05
-2.2916618488351e-05
-7.28457317294405e-06
-2.95462709451043e-05
-1.52557517002025e-05
-2.0711233926624e-05
-2.24362929690666e-05
-2.7776260024121e-06
-3.36245417814497e-05
-2.69119688356072e-05
-2.41101415938899e-05
-1.30829693297693e-05
-2.17499663671159e-05
-2.49293449072726e-05
-1.75114054056672e-05
-2.16265936318666e-05
-9.64277836785746e-06
-3.45999333901465e-05
-2.02808896895626e-05
-1.10155681887085e-05
-1.39429053173547e-05
-1.63655469242815e-05
-2.71293700265342e-05
8.77670631363555e-06
-1.54616369138456e-05
-2.80180735484518e-05
-2.18112860101968e-05
-1.79222337386744e-05
-1.27177571371602e-05
-2.06648271442729e-05
-1.19861411811993e-05
-2.27957376477552e-05
-2.82792169916649e-05
-1.74874878010537e-05
-5.37554136170704e-05
-7.06751927263158e-06
-3.25306671010051e-05
-1.70751593180736e-05
-3.52675936655297e-05
-1.87193510704427e-05
-1.86239655895923e-05
-2.2470637408089e-05
-1.96193459411374e-05
-1.65258145701355e-05
-2.36228213330589e-05
-7.61414869815183e-06
-3.04655339700451e-05
-9.14834367510455e-06
-7.61937776968247e-06
-4.10540178016195e-05
-3.33785401856034e-05
-3.35872102383237e-05
-2.07922950733477e-05
-1.149838383279e-05
-4.17432261557333e-05
-1.07318917961114e-05
-3.32005098644156e-05
-2.07543388918276e-05
-8.89794590938864e-06
-1.60879905200875e-06
-1.45023209339561e-05
-2.01461497423314e-05
-1.02045334448507e-05
-1.04430538049174e-05
-1.42845856868228e-05
-6.41087332638855e-06
-4.13844983022858e-05
-2.10519138278978e-05
-1.2633823166502e-05
-2.18341259311845e-05
-1.43393903411581e-06
-9.73390457457547e-06
-2.49267880875044e-05
-1.94117448773836e-05
-2.17522949690303e-05
-1.66596882037371e-05
-3.05214663537652e-05
-5.51495744970244e-06
-2.52283384365371e-05
-1.56325734232759e-05
-8.74621911128069e-06
-1.60661403317342e-05
-1.99406821283389e-05
-2.70716034163908e-05
-3.1182998576947e-05
-1.13333267722806e-05
-8.71219437528458e-06
-2.48193737656487e-05
-2.55721119026575e-05
-2.81868260486938e-05
-2.47304082475242e-05
-1.71003847647766e-05
-2.49336432545765e-05
-1.36469754022907e-05
-3.2930591642596e-05
-4.17180619012596e-05
-1.54141447929911e-05
-1.15234208890456e-05
-2.10822316745625e-05
-1.01681903071191e-05
-1.52324255900889e-05
-8.20167075589292e-06
-2.73207342620486e-05
-1.70630218990377e-05
-3.01432196153454e-05
-1.5879667941548e-05
-1.76034855555227e-05
-1.16424851126962e-05
-1.96240927826905e-05
-3.8963388655391e-05
-2.36235518231818e-08
-6.96179645335285e-06
-2.74104834668129e-05
-1.71579014773595e-05
-4.74170191086487e-05
-2.30742077740616e-05
-1.8665724841177e-05
-2.79792973561371e-05
-1.81888493873486e-05
-2.35209170999287e-05
-3.27149553141932e-05
-2.02326996453639e-05
-1.13312547540804e-05
-1.87167311831647e-05
-2.27945808392146e-05
-2.06083556234179e-05
-1.36182311411389e-05
3.03741172249815e-06
-1.92020728876726e-05
-1.49267577160764e-05
-2.19791832235462e-05
-1.47851782482139e-05
-1.61892307255092e-05
-2.51806758208748e-05
-6.43447391871476e-06
-2.12290057511494e-05
-1.55228533292229e-05
-1.69094316623025e-05
-2.16492205144518e-05
-4.74498413200926e-06
-4.97969351894468e-06
-1.63895552995756e-05
-2.73126695649098e-05
-3.28413022718196e-05
-1.13797828326228e-05
-1.26383617872469e-05
-2.58093102080335e-05
-9.05297031137294e-06
-1.81822265118257e-05
-1.09601935641418e-05
-2.85672238213634e-05
-2.86883942147462e-05
-5.45655951278647e-06
-2.22986630569823e-05
-4.26992854562405e-06
-1.10879556945529e-05
-2.71804939923052e-05
-2.87764057449143e-05
-1.78964018067666e-05
-2.60054632142142e-05
-6.43261409191869e-07
-2.52970050629921e-05
-1.94482276587798e-05
-2.5073988379321e-05
-1.99790299016518e-05
-2.90507673447448e-05
-2.31202058007406e-05
-3.09245888061181e-05
-1.47173971875431e-05
-3.72161160426316e-05
-2.76201593200558e-05
-3.24877285479256e-05
-3.15493762777815e-05
-2.40908681932378e-05
-3.5158801061728e-05
-3.15620403970095e-05
-2.38918028518889e-05
-1.17948907788985e-05
-1.58333448994068e-05
-2.30250487102502e-05
-1.29643184400866e-05
5.11624194196143e-06
-2.32099090846293e-05
-2.46127201898639e-05
-3.00824167566283e-06
-2.3131978610863e-05
-5.90119737506052e-06
-1.54043025596737e-05
-3.20518755933434e-05
-4.01640156259482e-06
-1.25140208166071e-05
-1.48998740795913e-05
-2.55438793680646e-05
-1.38778230039105e-05
-4.40805376512006e-05
8.37866952235125e-07
-1.98880341646164e-05
-1.50614812844516e-05
-9.40823539477979e-06
-1.38234942894861e-05
8.40699842900984e-07
-1.9652369712243e-05
-2.74919010639212e-05
-1.11098782258807e-05
-2.73330752257967e-05
-4.56069995701069e-05
-2.493419921152e-05
-3.03937784890184e-05
-8.367242921433e-06
-1.2546930669663e-05
-2.88419450175212e-05
-7.10388078251438e-06
-2.3709480984991e-05
-1.91667631578808e-05
-1.82985193287517e-05
-8.74788821375704e-06
-3.03774897468562e-06
-9.57965698893658e-06
-1.98921719478084e-05
-6.09862271444338e-06
-1.25224228564296e-05
-1.11902923242041e-05
-2.97641632685989e-05
-4.14456932053404e-06
-6.73603979941976e-06
-1.34062594455952e-05
-2.78723175717605e-05
-1.18032920034264e-05
-3.4683280911397e-05
-2.42483982353092e-05
8.18226481051411e-06
-1.25025175558595e-05
-1.68346403305274e-05
-1.6914339703584e-06
-2.30465142198162e-05
-3.65630859757009e-05
1.24322951220652e-06
-2.58451053703298e-05
-4.4774487110812e-06
2.36515212818272e-06
-2.72604076080127e-05
-1.1092274069643e-05
-3.70222966698495e-05
-1.11555655654958e-05
-9.24793311602341e-06
-6.39019967709783e-08
-1.19387624396506e-05
-2.17103772525306e-05
-7.18887038434903e-06
-2.55985824181302e-05
-2.23128016357148e-05
-2.90308767947816e-05
-1.037001638557e-05
-1.03833840781937e-05
-2.27368547064967e-05
-1.13398345577883e-05
-8.17581942556567e-06
-2.04313234631984e-05
-1.52803386535825e-05
-1.92147019039604e-05
1.23703111560291e-05
-3.14102427435009e-06
-2.25465179609093e-05
-1.88705873888647e-05
4.88011423579858e-07
-1.14399279700107e-05
-8.2448665741858e-06
-1.08725741058295e-05
-2.07505672746462e-05
-1.04034735060056e-05
-1.36525089535203e-05
-2.3683329127455e-05
-1.13186275583338e-05
-9.68802705362781e-06
-3.32632081341024e-05
-1.93692386022785e-05
-2.06743176527708e-05
-2.66873067474159e-05
-2.72336435331725e-05
-1.89377793560335e-05
-1.33097890029201e-05
-4.02385682472483e-05
-2.75997113943045e-05
-1.8623150034476e-05
-3.41395158542482e-06
-1.24487144820547e-05
-2.12260314218648e-05
-1.84577166248162e-05
-2.78943133981294e-05
-3.12931381373183e-05
-1.39586160895991e-05
-2.79459654975844e-05
-9.9540256140512e-06
-3.55060928035219e-05
-2.36884355090266e-05
-1.94799192882824e-05
-2.04357536938206e-05
-1.36776947481617e-05
-2.11119485231207e-05
-1.4106926394555e-05
-1.61195992705116e-05
-2.79628132465683e-05
-3.88194206208665e-05
-1.62972224985429e-05
-6.86457474881121e-06
-2.07473731568436e-05
-2.07664299717751e-05
-4.81381689915698e-06
-1.87888912331669e-05
-3.39148151391526e-05
-3.60482222990636e-05
-1.18284013572145e-05
-2.38398497077771e-05
2.1495694965183e-06
3.67449847226395e-06
-1.70320470674211e-05
9.05201669441568e-06
-1.34255451307174e-05
-2.29816536322898e-07
-2.49380141886481e-05
-7.45486307109517e-06
-1.25333279148977e-05
-3.54019915526667e-05
-1.90642191489625e-05
-3.53455476796942e-05
-2.46163841733315e-05
-4.28765673037208e-06
-2.86476063393666e-05
-2.31164986016733e-06
-2.16662021500996e-05
-1.66345116789613e-05
-1.76070450945933e-05
-1.17435965368822e-05
-2.60311890600578e-05
-3.93243348838301e-05
-6.66713101245713e-06
-2.62779101378062e-05
-2.24047491494116e-05
-1.10682394034126e-05
-3.39623103987361e-05
-1.31714059235301e-05
-2.02827337723383e-05
-1.48821151580452e-05
-1.90159688635308e-05
-1.31567633636493e-05
8.15781603362785e-06
-1.01299327662551e-05
-1.45859502891381e-05
-2.37345660029056e-05
-1.36593781502411e-05
-1.21122578139183e-05
-1.66725852202597e-05
-1.30443752255207e-05
-3.02560802528562e-05
-1.22843692516614e-05
-1.18035742530522e-05
-1.80241654742704e-05
-2.33992045073693e-05
-1.90394925468125e-05
-1.06382031507176e-05
-3.93869735942506e-05
-3.266339171112e-05
-2.25689815703077e-05
-2.61658757585998e-05
-1.75586971288197e-05
-2.85557238086451e-05
-3.56946655953677e-05
-2.53753945398802e-05
-2.17914193832925e-05
-2.76974835220813e-05
-1.3186541477143e-05
-2.52389789905345e-05
-1.90817466637056e-05
-3.1340773014123e-05
-1.56763934019325e-05
-3.18780631686996e-05
-2.8405217711199e-05
-3.31882750915969e-05
-1.38542415236782e-05
-1.72076868421839e-05
-1.0288598291144e-05
-1.38517012534908e-05
-2.27997358085762e-05
-3.31258191384277e-05
-7.44374046987067e-06
-1.78095126912859e-05
-1.77055060319661e-05
-1.2966319489172e-05
-2.42615016155846e-05
-1.50715143817532e-05
-3.66360433005801e-05
-1.91472367691139e-05
-2.44016354435535e-05
-4.48243043870925e-06
-2.09014690065159e-05
-3.91456662469055e-05
-3.15439165972184e-05
-2.26360582726892e-05
-2.18845159053155e-05
-1.18069969683403e-05
-7.2129041672515e-06
-2.90596375584878e-05
-2.88498907311308e-05
-2.38590117487478e-05
-1.58919861921222e-06
4.97105588416263e-06
-3.35595626138638e-05
-2.3653662362468e-05
-2.23600379109282e-05
-3.78380280645665e-05
-3.03877611915613e-05
-4.93894025655505e-06
-7.59557106521666e-06
-2.2419811097355e-05
-3.74044676291459e-05
-1.70200572431745e-05
-6.7641198758278e-06
-8.56414607199387e-06
-1.31592183224543e-05
-3.04547377525796e-05
-3.64493186755343e-06
-4.1336201167921e-06
-2.38627468854657e-05
-1.23300135888754e-05
-2.35259380611842e-05
-1.52847294491115e-05
-2.81059127075954e-05
-2.01712028066411e-05
-7.45195541310013e-06
-1.60083222808066e-05
-2.72146563182581e-05
-2.36794758923944e-05
-2.38498270819889e-05
-2.98568446380341e-05
1.1329622867515e-05
-1.21793761630863e-05
-4.44868193562115e-06
-2.19071719381944e-05
-8.33252119494682e-06
3.2495309464018e-06
-4.11199597603216e-05
-1.96791813601204e-05
-1.35152260598135e-05
-2.22536131716346e-05
-1.15194254770082e-05
-2.16786385036128e-05
-4.53132995312688e-05
-3.36976845326606e-05
-1.51355354310728e-05
-2.25892643652561e-05
-3.31448365495696e-05
-2.6193915945835e-05
-7.60577328240166e-06
-2.4553443597696e-05
-3.70896827942763e-05
-1.50026538457956e-05
-1.37924095594386e-05
-4.25398601047705e-06
-3.32013056648997e-06
-2.36195394108677e-05
-7.95935473956051e-06
-2.74315264490416e-05
-2.40070035964092e-05
-3.57292832647763e-05
-3.52407548725179e-05
-1.75104640134615e-05
-1.44875449888447e-05
-3.66083369746083e-06
-1.03243897109914e-05
-3.00434787531193e-05
-1.85343564610228e-05
6.77809816988388e-06
-3.50447889877656e-05
1.913441687229e-06
-1.27955792253977e-05
1.91018992194448e-07
-8.4497794906824e-06
-4.15200786327675e-05
-4.15086415169906e-05
-2.06860747420137e-05
-7.02828845463648e-06
-2.92157844546649e-05
-1.37668590961476e-05
-1.5987856114404e-05
9.5928302434867e-07
-2.24257865319629e-05
-2.73315090537605e-05
-1.94037679216582e-05
-3.2490287922715e-05
-2.89287903790691e-05
-3.85405329814734e-05
-2.88362482996583e-05
-1.54532604924087e-05
-2.56761575005647e-05
-1.79266139906268e-05
-2.16093671920158e-05
-2.58326325149102e-05
-2.00141512095483e-05
-9.96481844229357e-06
-1.88318654471375e-05
-1.53974178251409e-05
-1.66367444173226e-05
-2.08843685492424e-05
-1.03717616924009e-05
-2.96808287778487e-05
-5.34867098867253e-06
-4.38592287605637e-05
-2.20190697794314e-05
-4.74757252527928e-05
-1.85717752901697e-05
-3.9240409374214e-06
-9.98298630346904e-06
-3.07767341437576e-06
-1.43538596146657e-05
-5.29713706541648e-06
-2.29816164789525e-05
-2.8543584343921e-05
-2.14393526181905e-05
-1.50084955506986e-05
-1.26786804448719e-05
-2.95154734064141e-05
-1.74647499794202e-05
-1.48368384655658e-05
-1.87082734138164e-05
-2.81609413345581e-05
-2.55374118233092e-05
-1.98459206389631e-05
-1.75525597553748e-05
-3.01995047653262e-05
-3.33922238673915e-05
-3.03502403344516e-05
-2.25029431255749e-05
-1.82941792200376e-05
-2.12922745615934e-05
-1.9677894022083e-05
-1.567237382905e-05
-2.05266997755424e-05
-1.78080864923567e-05
-8.71484786578165e-06
-6.02760470796931e-06
-2.79342050726108e-05
-2.40806142933459e-05
1.97492089059831e-06
-1.93559380203644e-05
-2.96012400729499e-05
-2.58029657256057e-05
-3.64774312323755e-06
-1.50111582172257e-05
-2.75690889189746e-05
-2.31541273661552e-05
-3.27913817966736e-05
-3.35822795321004e-05
-2.999495355351e-05
-1.54908202976451e-06
-9.84288141631691e-06
-3.25703626332968e-05
-3.53624684588563e-05
-6.47143807505667e-06
-1.95187263725485e-05
-8.03302502761507e-06
-3.49990473525041e-05
-1.23814882713778e-05
-2.21758461061895e-05
-3.81352205167171e-05
-1.64129224904576e-05
-4.66034297326655e-05
-2.02337494421788e-05
-9.42789660122698e-06
-2.92214988277053e-05
-1.62022428150387e-05
-1.23588546458414e-05
-1.69502091864044e-05
-4.3427603128161e-06
-2.91719243440606e-05
-2.38558569946729e-05
-2.17537898928098e-05
-1.06914843026172e-05
-3.47412246152906e-05
6.37458933050704e-06
-3.19962537026531e-05
-2.5317314496186e-05
-2.65928987218268e-05
-1.30476069813474e-05
-1.94224595010023e-05
-1.58255502372202e-05
-2.27883375912084e-05
-1.36890059449128e-05
-1.93231221392641e-05
-4.82741776595222e-06
-1.35988162074871e-05
-1.68287857099147e-05
-1.64210308184853e-05
-2.31617616757797e-05
-2.20762776711715e-05
-1.66444968029498e-05
-1.50355208035213e-05
5.76500804271823e-06
-1.40676659459079e-05
-2.25903513480095e-05
-2.80523202510843e-05
-2.9178831778001e-05
-1.29428471779356e-05
-1.91168170624725e-05
-3.52737010274216e-05
-7.80290308506867e-06
-3.5557642308254e-05
-1.20873580556156e-05
-2.06173272690722e-05
-3.2802853744947e-05
-4.52475589033116e-05
-2.55991346371024e-05
-2.48441494483652e-05
-2.80833122684201e-05
-2.69224809156177e-05
-1.10521208480423e-05
-1.81346517329522e-05
-3.11886336017903e-06
-7.12914396868243e-06
-3.39997450726499e-05
-2.836125639382e-05
1.72115491264295e-06
-1.27222339188698e-05
-3.50634798465359e-05
-1.89407615968925e-05
-3.25045230213107e-05
-1.94443481083421e-05
-1.13752896782408e-05
-1.32481811834026e-05
-4.93776759742494e-06
-1.49576685427675e-05
-3.67041107808089e-05
8.34214339012351e-07
-1.84450151887472e-05
-1.38581992989778e-05
-1.27648726638279e-05
-1.65765112863958e-05
-1.87244226368817e-05
-2.25664257242801e-05
-1.37191274901442e-05
-2.09550311162954e-05
-4.44812079010537e-05
-2.93463743198493e-05
-1.1952220110861e-05
-1.89084499950198e-05
-2.59815600195713e-05
-7.76408438348757e-06
-2.77423216763652e-05
-3.00115425988807e-05
-1.5620248825283e-05
-3.60958888823368e-05
-1.82683397109653e-05
-4.66661069025775e-05
-1.0923243361006e-05
-2.4335231982683e-05
-3.15495445115393e-05
1.2574975815534e-06
-1.60671115245072e-05
-2.01314719044269e-05
-1.30873133287917e-05
-1.26060794520696e-05
-1.15204295167174e-05
-3.05683426814599e-05
-1.37123686409172e-05
-1.73119897912982e-05
-5.63759530341188e-05
-3.17405353333019e-05
-1.96029672991861e-05
-2.40837194105541e-05
-1.98308422303501e-05
-2.74667999969432e-05
-2.59583306179312e-05
-3.18615301734724e-05
-3.52985403241676e-05
-9.31979593942725e-06
-2.83837082243087e-05
-1.86052701173459e-05
-2.11295593722459e-05
-3.30555388405363e-05
-1.32614416297908e-05
-1.48091314925186e-05
-2.1439601510736e-05
-1.21033881730377e-05
-2.04921823470785e-05
-2.73878356241262e-05
-3.34696034628676e-05
-3.20466447663277e-05
-2.13270190520172e-06
-1.53152752407984e-05
-2.3669943808199e-06
3.91721280117418e-06
-1.02747108488281e-05
-3.30482664865807e-06
-7.26481671795852e-06
-1.98661594675865e-05
1.69544407258849e-06
-1.58614592108865e-05
-5.61431208563502e-06
-2.21702814206367e-05
-1.32727730586763e-05
-1.56170563912557e-05
-2.20788229667907e-05
-1.16020667326359e-05
-1.17162633127023e-05
-9.29405309562564e-06
4.85943375379578e-06
-3.49194065626251e-05
-2.86022619488858e-05
-1.58209866747106e-05
-3.76657798357586e-05
3.13991727694974e-06
-2.51825508479031e-05
-2.88291032895025e-05
-2.34845725000256e-05
-1.47000487581487e-05
7.81350178265342e-06
-1.22146430455653e-05
1.53745371737856e-07
-1.43141524960283e-05
-1.27821062940172e-05
-1.5833352778259e-05
-1.53193087612448e-05
-2.99471787322485e-05
-3.08674174094937e-05
-1.34800875037389e-05
-9.13802795540264e-06
-4.11337589134375e-05
-2.09376099790745e-05
-2.42764876386701e-05
-2.4563951097353e-05
-4.89882139966699e-06
-2.33011015177127e-05
-1.67524056485644e-05
-3.88897053425973e-05
-1.68264698165619e-05
-3.39201953331117e-05
-4.19372576500601e-05
-2.29196179637446e-05
-8.96444793453656e-06
-1.93708213928889e-05
-2.50568671152678e-05
-3.03658782021641e-05
-1.55891276467586e-05
-1.20373423154289e-05
-2.11264165359014e-05
-1.79999790086974e-05
-8.91846635640175e-06
-3.29125751924261e-05
-6.19544944020809e-06
-2.94958441797155e-05
-1.89745745783201e-05
-2.38945152844861e-05
-1.18526850797782e-05
-2.53974236129354e-05
-1.19619740609612e-05
-1.27995705146837e-05
-1.72186763265403e-05
-2.36763147752529e-05
-8.7495622670977e-06
-8.40141474613507e-06
-2.37242071646779e-05
-1.28867592689979e-05
8.58440835105538e-06
-2.33549635308138e-05
-2.41647880463017e-05
-1.28066964100572e-05
-4.74206762686795e-06
-2.97691870109053e-05
-2.38680964326708e-05
-2.90866990291885e-05
-2.16633387196528e-05
-2.91048484923019e-06
-2.0343838239068e-05
-3.85822143682755e-05
-2.15386167315052e-05
-1.06250773066635e-05
-1.15706430264344e-05
-6.90302444251e-06
-1.37088015245007e-05
-2.0845213587391e-05
-7.22064286200819e-06
1.03970897167981e-06
-2.90422358203905e-05
3.66008026501473e-06
-2.74296297268984e-05
-1.60816688920286e-05
-1.39256174391256e-05
-1.73192187919158e-05
-1.0515902098262e-06
-2.2672768138827e-05
-7.26514496761467e-06
-3.02870897657707e-05
-6.60914994695649e-06
-9.48251174840315e-06
-3.03644647600055e-05
-3.45071434555716e-05
-3.30536190599873e-05
-3.41377110246702e-05
-2.07970207826602e-05
-1.78765052075973e-05
-1.98274459305793e-05
-2.83843997877399e-05
-2.46343338649822e-05
-1.21964148911867e-05
-8.44770279127542e-06
-3.48026518186533e-05
-1.44534939817629e-05
-1.64222160417576e-05
-3.95328536840726e-05
-1.97980053398482e-05
-1.77225595574493e-05
-3.12753593264343e-05
-2.96936655672009e-05
-1.20500367809265e-05
-1.32001097767456e-05
-2.90310624136832e-05
-2.08126872890628e-05
-4.91037261039201e-06
-2.66766272542633e-05
-2.83527600428193e-05
-8.51731992067592e-06
-2.88179106394096e-05
-3.16662668899026e-05
-3.1384994250774e-05
-3.12840824966121e-05
-2.25319744554288e-05
-1.76823037177368e-05
-1.97135438033796e-05
-8.41353806482715e-06
-1.06549598340153e-05
-2.74703967897099e-05
-1.62943008979345e-05
-1.95114311241215e-05
-2.44763865572781e-05
-2.66828365428042e-05
-1.93155789241246e-05
-3.04480484207309e-05
-2.99508109228115e-05
-2.15372710195118e-05
-2.14357113230348e-05
-1.54999196209296e-05
-1.19795678214103e-05
-1.31718796315215e-05
-1.85579675642689e-05
-3.30108510138138e-05
-6.14722352083063e-06
-3.30789232462865e-05
-1.05614245569675e-05
-1.01709588778088e-05
4.3897509753281e-06
-4.10199425822302e-05
-2.02873890223186e-05
-1.98831835511916e-05
-2.50467275628946e-05
-1.02371167952457e-05
-2.71093650183434e-05
-6.8177115244209e-06
-2.24962879277472e-05
1.57879679929206e-06
-1.63390304930761e-05
-2.5536628094428e-05
-1.92513513312872e-05
-1.27288056908969e-05
-2.3240919624413e-05
-1.90476143155802e-05
-8.68933234379538e-06
-3.08201757173016e-05
-2.78038558221084e-06
-2.86350373667967e-05
-2.40554541236548e-05
-1.87079821127275e-05
4.0011569055349e-06
-4.4741711250259e-05
-3.47092915889949e-05
-3.10430230771315e-05
-1.3498985154327e-05
-2.13034750485055e-05
-1.30116002783521e-05
-2.63162014179397e-06
-1.00817504402463e-06
-2.97537630920052e-05
-5.38778452824584e-06
-2.88312764736096e-06
-1.74387536994798e-05
-2.29389841362949e-05
-2.80300421306331e-05
-8.21902857409354e-06
-2.17861906345314e-05
-1.82434221260924e-05
-1.68722873406836e-05
-2.77247076363379e-05
-3.87100855069235e-05
-1.63031536150881e-05
-2.78352793165249e-05
-1.00306611188979e-05
-2.34958401189572e-05
-1.81570913598022e-05
-5.01517174890759e-05
-4.46356307750396e-05
-2.2817942621613e-05
1.93323192822749e-06
-2.14815459430356e-05
-1.96198284299854e-05
-1.67005174165156e-05
-3.17786305629948e-05
-1.23442871647433e-05
-2.7442028139377e-05
-3.35902978308604e-05
-7.28900152619802e-06
-1.61056993174329e-05
-1.75146117308402e-05
-3.49619124659354e-05
-2.64241926597675e-05
-2.39577563503831e-05
-2.71903015901241e-05
-8.75180275555644e-06
-1.61686114998707e-05
-1.85087860982185e-05
-1.69126150436355e-05
-3.35623230777475e-05
-1.29426692129255e-05
-2.51376194970271e-05
-9.3861532231441e-06
-8.99276048164299e-06
-1.19776588533176e-05
-1.09202377645906e-05
-4.21413886854378e-05
-2.16608342323366e-06
-2.59294046988153e-05
-2.99082917772864e-05
1.10389504528063e-06
-1.89661718134309e-05
-2.6990911465337e-05
-6.08913106455829e-06
-3.41750894032274e-05
-2.18815711479923e-05
-2.0762458207261e-05
-2.21009881312267e-05
-3.20113768418293e-05
-9.25366541304024e-06
-1.96881112244664e-05
-2.68907686210715e-05
-8.5193613539439e-06
-1.89166194657956e-05
-1.80870767067333e-05
-1.51784044176459e-05
-2.78321319259457e-05
-1.18315464368686e-05
4.89915007249487e-06
-1.36657807185786e-05
-1.75731886974909e-05
-2.45363596894975e-05
-2.86788582442272e-05
-1.85059884087503e-05
-2.45627964352767e-05
-1.24568636010089e-05
-2.58734009503686e-05
-1.35502727110292e-06
-2.18664335126051e-05
-7.26973713965279e-07
-1.42150610426728e-05
-1.86794631591275e-05
-1.64095610117848e-05
-2.16234520651077e-05
-4.13518410276406e-05
-2.29626520484648e-05
-4.10166371869642e-05
-2.23037602557605e-05
-1.02996251755813e-05
-2.89643374702571e-05
-3.46996878230112e-06
-2.42390888448994e-05
-4.0874368067806e-05
-1.76258067305086e-05
-1.1639986990712e-05
-2.19922322071544e-05
-2.893251161634e-05
-1.89626661447084e-05
-2.72913714303899e-05
-1.84730979472691e-05
9.7106043630184e-06
-3.14949920237974e-05
-3.06422722913103e-05
-1.17286142968213e-05
-4.00355971960397e-05
-9.92128250767819e-06
1.51364060225792e-06
-2.56985505772701e-05
-1.96876155264619e-05
-3.36225575604172e-05
-6.97954579032895e-07
-1.81567031423773e-05
-2.42135633197377e-05
-3.33661875733146e-05
-1.72150556482507e-05
-1.04815241864603e-06
-3.44381301622887e-05
-2.76386314626268e-05
-2.42620756682004e-05
-8.00971814692555e-06
-1.86535674156441e-05
-1.40650381661095e-05
-2.24529262368109e-05
-1.81270701158194e-05
-2.8697807044287e-05
-2.82554931063658e-05
-2.23071342702273e-05
-1.97880955177201e-05
-2.22775966711411e-06
-1.73293965606682e-05
-1.59220162598079e-05
-5.33981196001085e-06
-1.77368938596748e-05
-2.11474380841193e-05
-2.61667732086546e-05
-2.93472002647231e-05
-1.90322104172731e-05
-3.05223799583745e-05
-2.33527948570865e-05
-1.33201639446278e-05
-1.99903294820585e-05
-2.40446419852987e-05
-1.87156803796612e-05
-2.50713954399905e-05
-2.33963653387852e-05
-3.2489357869334e-05
-3.59634395354317e-05
-2.30501611086177e-05
-2.68911728796679e-05
-3.72007881966744e-05
-1.84437237919264e-05
-1.24589502012241e-05
-1.86931020923661e-05
-1.43785745774162e-05
-1.60954514295513e-05
-4.00227711937503e-05
-7.85078035941102e-06
-1.92733298324173e-05
-1.22330491270111e-05
-5.03930713827472e-06
-3.2990044668052e-05
-2.03298549035456e-05
-2.63859736992731e-05
-8.96862866813339e-06
-3.39569882249385e-05
-3.29138847387954e-05
-1.02508794432649e-05
-6.00138912473684e-06
-2.61544216449312e-05
8.28895179766701e-06
-2.07289761028006e-05
-2.72616724333513e-06
-2.28323837381673e-05
-2.02145249986396e-05
-8.21525999815747e-06
-3.02808574455299e-05
-1.38994375936587e-05
-9.13389043071575e-06
-2.73440119533159e-05
-1.90726875546619e-05
-2.65816157079592e-05
-1.59662349386043e-05
-1.43176393969236e-05
-3.04951924943738e-06
-3.97046951991178e-06
-8.33520020419797e-06
-1.66700313273936e-05
-2.46251543742849e-05
-5.48333448643489e-06
-1.81439782194221e-05
-2.96498230734028e-06
6.39794068217124e-06
-1.23523327796644e-05
-1.24678358501817e-05
-1.5326662920436e-05
-3.36035642893859e-05
-2.10203326396795e-05
-1.49897931729747e-05
-1.94066400090274e-05
-1.23924759387726e-05
-1.76599786310415e-05
-3.63866452370282e-05
-4.26577896219114e-06
-1.31912815939049e-05
-1.80533687036246e-05
-4.16740477432755e-05
-1.72402291263903e-05
1.11571730743527e-06
-1.14144467726242e-05
-2.28905314930382e-05
-2.46150650217691e-05
-2.1828628919008e-05
-1.08799536243317e-05
-2.44782829920973e-05
-1.30590464021134e-05
-1.23364951997248e-05
-1.75490905826078e-05
-1.60056901819139e-05
-1.62382716635632e-05
-2.2644052147978e-05
-8.63716319066991e-06
-2.3588376119984e-05
-2.86573111962233e-05
-2.28251064307601e-05
-4.24252053434364e-05
-2.04478504096602e-05
-1.94264761453975e-05
-3.1785523206372e-05
-1.95796020903857e-05
-1.78520363409225e-05
-2.33501199983371e-06
-9.39564660055409e-06
-1.63032114446794e-05
-2.14889207881069e-05
-2.00861199696737e-05
-3.33898482473607e-05
-1.6648918361291e-05
-2.20578446972811e-05
-2.14640818532763e-05
-2.12927304182522e-05
-2.22971949194764e-05
-7.74537763719327e-06
-2.82070239858365e-05
-1.96884252259705e-05
-1.03186349951407e-05
-3.74503996197954e-05
-8.84897460438037e-06
-5.28353723992006e-06
-9.38969672654426e-06
-1.15224118477549e-05
-1.70874195036428e-05
-3.87115403078901e-05
-3.47541864945658e-05
-1.94798880062981e-05
-8.56556722036608e-06
-1.10348495550137e-05
-1.47258250308307e-05
-4.31644650923392e-06
-3.38227150197115e-06
-4.88175940725928e-06
-3.16687501224057e-05
-1.70854121541077e-05
-2.21376714657175e-05
-3.11126953911774e-05
-1.43065700554098e-05
5.72843901281682e-06
-3.74976995881335e-05
-2.42087213308767e-05
-3.25297832772402e-05
-2.67080368289352e-05
-1.6720114618074e-05
-4.29814887762655e-06
-7.59791836781118e-06
-6.83464522823818e-06
-2.57062506274316e-05
-2.58311803844817e-05
-1.00622951861235e-05
-3.01482042951663e-05
-2.15824089701455e-05
-2.52808643446301e-05
-8.47422840668479e-07
-3.52186915885435e-07
-3.49477770223081e-06
-2.60007028284572e-05
-4.04222217160487e-05
-1.14170038125429e-05
-2.02134027786937e-05
-1.21549427784549e-05
-1.03475775574774e-05
-2.71725214557376e-05
-1.27955531278811e-05
-3.18602705716506e-05
-2.17866097188939e-05
-2.4688224895076e-05
-1.8533690571934e-05
-7.47080155840959e-06
-2.499682613617e-05
-1.64488676696875e-05
-1.20191941310621e-06
-1.20739613302187e-05
-1.95676022889604e-05
-7.81399191169678e-06
-2.13241282602037e-05
-1.31536345303786e-05
-9.62254062266579e-06
-1.40328073284966e-05
-1.55668182502709e-05
-8.61903771125569e-06
-1.05562107382659e-05
-2.05465235250532e-05
-4.62372535287871e-06
-8.7972345239503e-06
-1.44880516329318e-05
-2.49097587433995e-05
2.12223994992434e-06
-1.65520062915674e-06
-6.67532872579252e-06
-1.80529321309066e-05
-1.65944415320944e-05
-8.15996106902101e-06
-1.48244484308898e-05
-2.66005873315044e-05
-1.46504203812578e-05
-1.91007941242197e-05
-2.29231475666437e-05
-2.44238201888821e-05
-5.70480800692351e-06
-2.87221791902846e-05
-4.03422466606285e-05
-1.7371898717417e-05
-4.03931257602267e-05
-1.08292680599668e-05
-1.07008194969775e-05
-3.00908697560924e-05
-7.91667481865303e-06
-6.23251532018275e-06
-2.6605422912538e-07
-5.35137190126846e-06
-3.43894107208692e-05
-2.10486008435322e-05
-1.50203992181319e-05
-2.22916961297646e-05
-2.43803458902547e-05
-1.06063271743481e-05
2.25237725285503e-06
-1.28349801585223e-05
-8.83978530292349e-06
-1.17615282295911e-05
-1.51318459943879e-05
-6.02908097717067e-06
-7.96083039446917e-06
-1.73604795864706e-05
-8.15078907082751e-06
-1.0099675413958e-05
-3.61356094439559e-05
-2.69092358363476e-05
-3.55840814270015e-06
-4.61817505196949e-06
-3.9902127698638e-06
-1.83169498469984e-05
-1.29203260101017e-05
-2.58411263814351e-05
-1.6049590753028e-05
-3.49255760445509e-05
-7.22325663389531e-06
-1.22907391569386e-05
-3.28861271583427e-05
-1.66305887884731e-05
-3.02242460448837e-05
-4.28670583215939e-06
-1.6323402304598e-05
-2.61741761875945e-05
-7.08496572922837e-06
-2.59878131003691e-05
-1.55023353992481e-05
-2.11518166331029e-05
-1.79610102925986e-05
-1.41478249468473e-05
-2.10949926603938e-05
-2.45337076753231e-05
-2.61773023673851e-05
-1.9334409817907e-05
-2.80390024915361e-05
-9.20255280341041e-06
-3.36767944881994e-05
-8.94686423941507e-06
-6.61153846960292e-07
-1.56576021599525e-05
-3.27916040042669e-05
-2.95439206515418e-06
-1.89761041046787e-05
-1.43004491140166e-05
-5.01911710935177e-06
-1.96088986508368e-05
-6.54404702005995e-06
-1.74189346500784e-05
-7.40168703111187e-06
-8.272901385468e-06
-2.0924469868505e-05
-1.85543874059202e-05
-1.41907215490664e-05
-4.40337844216415e-06
-2.35831867260366e-05
-1.22160368328969e-05
-6.31643456072207e-06
-2.09424822508821e-05
-2.74471024279583e-05
-2.88603998778615e-05
-4.042748794707e-06
-1.69602037399186e-05
4.38609414762602e-06
5.75929300686235e-06
-2.33134997676622e-05
-1.90430846214377e-05
-1.94383992448332e-05
-1.40291494360582e-06
-3.39651740330898e-05
-1.37406797176352e-05
-2.10171546831606e-05
-5.99547155006726e-06
-2.03372011848308e-05
-5.26661545858158e-06
-2.23615425126067e-05
-2.5976305897158e-05
-2.38553546082857e-05
-1.63774715522305e-05
-1.85263185651803e-05
-1.56409478550189e-05
-1.53419049215756e-05
-1.45570655871914e-05
-6.52878668990527e-06
-1.66641676790859e-05
-5.18487871576227e-06
-2.87565076665878e-05
-2.7964875899174e-05
-2.18676667578458e-07
1.33315751995129e-07
-1.54344976201938e-05
-2.71831031854689e-06
-1.82388554383631e-05
-1.13679134979817e-05
-2.74983143101097e-05
-2.54915310448091e-06
-1.53068438107763e-05
-2.87885092443132e-05
2.47038315910601e-06
-1.67538998565444e-05
-1.94117757292207e-07
-3.57814016758505e-05
-1.0718443990061e-05
-5.61940004138654e-06
-9.96979638005387e-06
-1.42988150905369e-05
-2.61354076860674e-05
-1.881025093669e-05
-9.65221489658761e-06
3.28225364679766e-06
-4.25189697396077e-06
-1.7498765696556e-05
-3.36111484006386e-06
-1.73647084783087e-05
-4.51893178273566e-06
-1.28592737875823e-05
-2.20743889844261e-05
-2.2844788341862e-05
-1.15029272555542e-05
-1.84236493897278e-05
-1.77224614410108e-05
-1.44289668564215e-05
-3.14921107712449e-05
-2.53086564375517e-05
-6.70163264461362e-06
-7.15982620915931e-06
-1.19789961552318e-05
8.86420052801681e-06
-4.52564820983534e-05
-3.16812166550566e-05
-2.0200690045942e-05
-1.96281991551386e-05
-1.3451648444207e-05
-1.89561415620202e-05
-3.9194940410631e-05
-1.62568546190594e-05
-1.35887304443308e-05
1.60058384396885e-06
-2.1146810270795e-05
7.25215173847584e-06
-2.22000787177455e-05
-1.79167255634861e-05
-1.6734441506051e-05
-1.8400988503351e-05
-2.80754733337568e-05
-2.2965978097462e-05
-2.51089927983489e-05
6.40405717293726e-07
-2.50382147032313e-05
-3.10214338256505e-05
-3.90690116896708e-05
-2.79746563935346e-05
-2.86810599778148e-05
-1.33374657701857e-05
-3.90475023875253e-06
-2.2866112638443e-05
-1.25263556747343e-05
6.73116138731816e-07
-1.86446781336428e-05
-2.53836947502135e-05
-2.35927267097653e-06
-2.67268197539849e-05
-1.18483126483322e-05
-1.11270706641273e-05
1.85454277836509e-06
-9.39051792544971e-06
1.18802612563404e-06
-1.38352647652174e-05
-2.27071478737274e-05
-2.2851316586276e-05
-2.28356948720671e-06
-2.42465671215415e-05
-2.83213096998004e-05
-2.86558127908099e-05
-7.81746763510847e-06
-4.55297281733592e-05
2.44578235523439e-06
-7.71893348163998e-06
-2.87739851208868e-05
-2.72529143393898e-05
-3.38488254481605e-05
-6.12072941442316e-06
-2.17769466435741e-05
-7.69919807419611e-06
-5.20940554823505e-06
-1.27203941210305e-05
-2.44055023433001e-05
-1.00444561318083e-05
9.75385038855077e-06
8.5999509527033e-06
-7.8462107398968e-06
-1.4002613843192e-05
-3.34531744351739e-05
-3.36291580920094e-05
-1.37795463012763e-05
-2.03455203710078e-05
-7.40612477145287e-06
-2.61968155741382e-05
-3.90936919629772e-05
-1.21424875162516e-05
-2.21240265143198e-05
-1.08031193223435e-05
-1.29598387354601e-05
-9.41394828712343e-06
-1.44793578479101e-05
-1.52795978569662e-05
-3.74256528195626e-05
-2.70858448765887e-05
-2.22431547078703e-05
-2.77808006757658e-05
-2.68312174920833e-05
-8.28669125400444e-06
-4.32215570702311e-05
-1.69319672468195e-05
-3.01293630582778e-05
-1.97054417071586e-05
-1.13709846668943e-05
-1.52774562808218e-05
-3.5780315304475e-05
-2.95775293779173e-05
-1.37189564904112e-05
-2.23402432163327e-05
-2.94178236556951e-05
-2.4397369705517e-05
-2.87195197037305e-05
-1.79799663890375e-05
-1.80481078875093e-05
-2.00107993619661e-05
-1.78926290000096e-05
-1.76941641113938e-05
-3.36523677906195e-05
-4.37380821697322e-05
-1.98343103793134e-05
-1.82338117390043e-05
-2.40524632405335e-05
-2.33685099646994e-05
-1.45774998273359e-05
-5.68553132461396e-06
-3.27751357670494e-05
-3.90324888302792e-05
-1.50728228740715e-05
-2.82874318976387e-05
-3.26446826795251e-05
6.26429680059874e-07
-3.26981516759582e-05
-1.66765656774834e-05
-1.30497195406112e-05
-3.9303328499144e-05
-1.01718378041777e-05
-2.28893570387589e-05
-1.52032110149671e-05
-7.53404276859339e-06
-9.53609579540511e-06
-1.75221325494923e-07
-2.84175170078426e-05
-1.17291074227015e-05
-7.12101754278788e-06
-2.46154398982733e-05
-2.76668587575955e-05
-2.4719172178784e-05
-1.42136511865828e-05
-3.10195385074525e-05
-1.41266064669262e-05
-1.87750900495336e-05
-2.5901508314649e-05
-2.59414014732243e-05
-2.24199506429574e-05
-1.08324852915772e-05
-2.04174126603218e-05
-1.68537764890272e-05
-2.11709347384366e-05
-1.95200316145584e-05
1.13476276157372e-05
-1.64820790633073e-05
-2.62180496551262e-05
-3.23005483370483e-05
-1.41261944062438e-05
-6.41392885155201e-06
-1.52004745074136e-05
-1.89212887141643e-05
-2.15405735188116e-05
