# Supplementary material for: Research on computational propagation and identification of mine microseismic signals based on deep learning
Source: PLoS One. 2025 Oct 22;20(10):e0334641. doi: 10.1371/journal.pone.0334641 (PMC12543183; doi:10.1371/journal.pone.0334641)
Supplement: S11 Data — (ZIP) [file pone.0334641.s011.zip › 000101100002606.xlsx_0.txt_24.txt.txt]

-3.2988694156468e-05
-9.89024358225271e-06
-1.22384993358595e-05
-2.07907649725912e-05
-1.92881921288198e-05
-3.2730211033535e-05
-2.32264869830083e-05
-2.435711629112e-05
-3.7932701703368e-05
-2.78002667817504e-05
-1.87251544826948e-05
-2.30670745718105e-05
-2.10760596237529e-05
-1.23781502750258e-05
-2.77682229139953e-05
-8.62749059079174e-06
-2.39175118715656e-05
-1.79415037658289e-05
-1.65259629558888e-05
-2.91542617756163e-05
-9.95414333468765e-06
-2.45002129130023e-05
1.04484020815864e-05
-1.76014090459661e-05
-3.21452360160405e-06
-3.23935879027886e-05
-1.75569288582742e-05
-8.53134343823397e-06
-9.60572866221363e-06
-3.4273352792798e-06
-2.95036038636915e-05
-1.9767940357874e-05
-1.80501740060026e-05
-1.01876012263381e-05
-1.51143628001101e-06
-1.99050457385539e-05
-2.50709808521017e-05
-6.56175404320269e-06
-2.57357187998677e-05
-1.36254121874966e-05
-1.9370308904986e-05
-2.55810046560729e-05
-1.29696091335723e-05
-4.10972893389941e-06
-5.93942723783035e-06
-1.35614793707461e-05
-2.49409026629536e-05
-4.48821434618974e-05
-2.10229213642408e-05
-2.99895701597071e-05
-2.11296881832531e-05
-1.81726548090365e-05
-2.75702085158469e-05
-2.28724628426966e-05
-7.63575781142311e-06
-2.30990902921285e-05
-1.25003129966734e-05
-2.89490630839054e-05
-1.06486658796051e-05
-1.95762504503815e-05
-1.56961368615613e-05
-1.96619288244408e-05
-1.52309500381252e-05
-1.85354859739277e-05
-5.57947325770186e-06
-1.80949123511727e-05
-1.42327761838765e-05
-2.96536217228706e-05
-1.96337467529885e-05
-1.71852715261907e-05
-7.39969047932141e-06
-2.04202321431044e-05
-2.73968746473353e-05
-1.99919493459071e-05
-2.18855035339402e-05
-1.91653824609093e-05
-1.52392302641591e-05
-1.07684136235528e-05
-2.75097027671568e-05
-2.25434303723129e-05
-1.8242389932788e-05
-1.80696669771446e-05
-2.60942353323182e-05
-1.73562065157612e-05
-2.20684467816241e-05
-1.73284368426689e-05
-1.01049948445942e-05
-1.39433315345946e-06
-1.63723326544083e-05
4.02318550596837e-06
-1.82086785023994e-05
-2.06725983864426e-05
-1.47440587647269e-05
-1.12509105842763e-05
-4.76864198989902e-06
-8.55297568053823e-07
-6.52375649564656e-06
-1.04975170775172e-05
-4.37987339617516e-06
-2.31371016603466e-05
-2.70529394523858e-05
-3.08735099371759e-05
-4.9549292247407e-06
-2.85483739666881e-05
2.32371513607312e-07
-5.5110023684098e-06
-2.1904414694923e-05
-2.20187118860688e-05
-1.92024122965377e-05
-2.44994331212901e-05
-4.80681524106155e-06
-3.13226221487264e-05
-1.7559567970037e-05
-2.22133444775747e-05
-3.07357642971298e-05
-1.2628035025914e-05
-1.85981899412075e-05
-4.09885567733745e-06
-8.76344815763459e-06
-8.70252172901396e-07
-1.26222262650956e-06
-2.6139705384581e-05
-9.53903289156797e-06
-1.07160356869459e-06
-6.67845732363901e-06
-1.74049583885191e-05
-1.59248051849261e-06
1.91843850264587e-05
-6.88407113908051e-06
-2.41314227571233e-05
-1.30867194135111e-05
-1.69708919133987e-05
-1.04822013747815e-05
-8.66009896475767e-06
-2.87119481038033e-05
-4.7233987345454e-06
-3.89155986838553e-06
-2.28132590684886e-05
-1.15778452104228e-05
-2.327987996824e-05
-3.31771579894825e-05
-2.10814597141068e-05
-4.05373804795213e-07
-2.40536145535154e-05
-2.03722757044751e-05
-6.1787450184689e-06
-1.83587334571858e-05
-2.24514752928221e-05
-1.82171641228775e-05
1.43279989659155e-06
-3.10280512460499e-05
-4.13497765091423e-06
-3.1823893370935e-05
-2.3971368492876e-05
-3.22260325219982e-06
-2.71396578783867e-05
-2.82294734201804e-05
-1.11238136865853e-05
1.48048958855527e-05
-9.49213854896785e-06
-1.50331039869177e-05
-2.45718865556519e-05
-1.11720662763914e-05
-9.93169082972053e-06
-1.02480734929321e-05
-7.07543521180416e-06
-2.56474926091583e-05
-1.62225602565373e-05
-1.64595625258293e-05
-7.01952296711759e-06
-1.68653260732431e-05
-1.48305657040019e-05
-3.22969647892321e-06
-1.8186187424153e-05
-2.98196082072437e-06
-2.13102149462777e-05
-2.13032987843888e-05
-2.2119005697053e-05
-2.27407607441114e-05
-1.75144875861423e-05
-1.92514206238352e-05
-8.34855484121105e-06
-2.68176088433143e-05
-3.1067634631423e-05
-1.68222024686738e-05
-1.82042205953445e-05
-1.83647487945893e-05
-1.95538747126423e-05
-1.00918651585918e-05
-3.4988259889306e-05
-4.08606450869267e-06
-8.78103778860621e-06
-1.70328016631357e-05
-3.22494662097749e-06
-2.37481377176318e-05
-1.35471948651158e-05
-2.28292565533664e-05
8.26251769851192e-07
-2.56738495646911e-05
-1.82657929397684e-05
-2.46198772568806e-05
-3.88309912914817e-06
2.28210857644965e-06
-3.64275818090697e-05
-1.74695026757624e-05
-8.62090794551635e-06
-4.32921687445281e-06
-1.72739235084195e-05
-6.44695473884741e-06
-2.38882320543328e-05
-1.60488267904325e-05
-1.94150217769044e-05
-1.94157407065177e-05
-1.01248607858721e-06
-2.42884336053685e-05
-1.84781517306265e-05
-2.07012700324236e-05
-3.36044634090195e-05
-1.79121898321559e-05
-3.52063956638489e-05
-1.6944361997132e-05
-4.88297495338528e-06
-1.23006147185457e-05
-1.62304000150484e-05
-1.34637079463131e-05
-2.86723698122467e-05
-1.51536653833392e-05
-6.68532566425396e-06
-9.4557651527219e-06
-1.08615090479323e-05
-2.74121715568732e-05
-1.1144775088495e-05
-3.04048766142922e-05
-3.18808039964019e-05
-1.54382111762594e-05
-1.37754659081688e-05
-9.36152524293208e-06
-2.39201886390097e-05
-1.51610572352297e-05
-3.28170738558494e-05
-1.78392795630335e-05
-9.24286687922327e-06
-2.16416012204741e-05
-3.40647980046834e-05
-1.49639545860106e-05
-1.67220034855922e-05
-3.88308098636513e-05
-2.77900204461506e-05
-3.18471429731482e-05
-1.01188600382869e-05
-1.30883515051122e-05
-2.50408986601318e-05
-2.75232827047414e-05
-1.38882144753851e-05
-7.95132196314384e-06
-2.21474028289281e-05
-1.39458654726164e-05
-1.14620765025205e-05
-1.53029185684814e-05
-7.11359519711425e-07
-3.17036145490392e-05
-8.53554666780553e-06
-2.67631330873434e-05
-2.50360507237159e-05
-1.37758699278572e-05
-1.69617684698749e-05
-2.93626984651656e-05
-1.93145824846492e-05
-1.12004979875123e-05
-1.56726041444705e-05
-9.37818027543926e-06
-2.01479966593421e-05
-8.68800615462106e-06
-2.58559817097829e-05
-2.64942551466614e-05
-1.1935439380471e-05
-2.84503252151884e-05
-6.96456599855271e-06
-1.44790050206064e-05
-2.13846884247833e-05
-2.14938341429081e-05
-2.76082568787923e-05
-6.81650863125476e-06
-1.32172086387649e-05
-2.8752933045966e-05
-1.80221825230084e-05
-1.66296605325632e-05
3.87442032550411e-06
-2.77207545780623e-05
-1.30053887610187e-05
-1.55945733953292e-05
-1.52635529370483e-05
-1.19308024003377e-05
-1.63080288374079e-05
-1.9853351463855e-05
-9.38290551686291e-06
-8.59110762399658e-06
-9.66824849943758e-06
-1.21873705600639e-05
-4.6300151767596e-06
-1.61376915648382e-05
-2.61023382143177e-05
-3.4162516680361e-05
-1.10296031098858e-05
-5.42089730317716e-06
-1.32144387043849e-05
-1.69387079103339e-05
-3.41386493638257e-05
-2.106677417413e-05
-1.23455102776159e-05
-5.80696240591377e-06
-1.13225374159301e-05
-4.68078901011639e-06
-1.37546116849984e-05
-6.66137500936917e-06
6.94584672061876e-06
-1.06313296881559e-05
-8.49494355202298e-06
1.02186624474484e-07
-2.61928945854197e-06
-1.6858676895968e-05
-2.98068146466453e-05
-1.37702188270842e-05
-1.83379434224401e-05
-1.24361490842652e-05
-1.15288553552996e-05
-2.14914925626876e-05
-4.27826753806906e-06
-7.67734600632007e-06
-1.51795555624159e-05
-1.89863785117986e-05
-2.57361752496769e-05
-1.12831072073715e-05
-2.18547453741555e-05
-2.10265307260666e-05
-1.91197321046213e-05
-2.67614184693537e-05
-1.69341821238443e-05
-1.73726223828268e-05
-9.34329220044904e-06
-1.34273872399034e-05
-6.72720450087691e-06
-1.86408570811489e-05
-6.48899877419969e-06
-2.30027280094975e-05
2.07131894290512e-05
-2.03481534465776e-05
-2.90571579697091e-05
-1.10748933685931e-05
-2.02013552415098e-05
-2.34878503939994e-05
-1.32132819025557e-05
-3.73045347117639e-05
-1.54121891040758e-05
-2.19979135132871e-05
-2.78037067376447e-05
-1.8825581898284e-05
-7.37931443317772e-06
-1.04059568902574e-05
-8.36796244507282e-06
-2.04452617663571e-05
-1.15728623339192e-05
-1.07014449401914e-05
-1.32920843653587e-05
-8.05144823051469e-06
-8.73253022502887e-06
-5.55883085916161e-06
-1.96739017778708e-05
-3.6941843299063e-05
-6.14524237880439e-06
-9.08405919137206e-06
-2.61401961172609e-05
-1.94700418438012e-05
-9.7911914303867e-06
-1.59719809323134e-05
-2.59750322083599e-05
-1.00049195630419e-05
-1.00512158497061e-06
-1.38814851292918e-05
-1.96274428665946e-05
-2.04699342671411e-07
-2.02629586578419e-05
-6.9371304766724e-06
-1.85921441989583e-05
-1.06985275226273e-05
-1.69408709711992e-05
-1.69238540582517e-05
-7.77982394386868e-06
-3.15299924138776e-05
-1.76597532603507e-05
-1.27376307851814e-05
-1.46698766715252e-05
-9.38191095999734e-06
-2.14617418372154e-05
-2.29155664886439e-05
-2.84817988107021e-05
-8.81814464724345e-06
-1.99373120030646e-05
-9.43270600498102e-06
-1.21252965346322e-05
-2.39568757207156e-05
-2.0321971519563e-05
-1.88928985291504e-05
-5.13696277192038e-05
-2.50631859430146e-05
-1.44055217897523e-05
-1.48825134499989e-05
-1.69359753698351e-05
-3.21345105434743e-05
-6.51374123892666e-06
-1.4965764632481e-05
-1.95714013222957e-05
-1.52079999721881e-05
-1.05021673046083e-05
-2.56044421519661e-05
-1.55952897335559e-05
-2.38360094009241e-05
-2.66306620343833e-05
-2.05162208921062e-05
-1.44602960795109e-05
1.16259729616202e-05
-5.28706432002758e-06
-1.19552391018017e-05
-8.59648885447063e-06
-2.42030759189438e-05
-2.33959942675168e-05
-1.73243256051345e-05
-3.33874945458381e-05
-2.97165764732412e-05
-1.72687154924446e-05
-7.04974693323712e-06
-2.0027823822137e-05
-1.74312675362314e-05
-1.72286695593808e-05
-7.66351710683385e-06
-1.71627011463454e-05
-1.49866386042319e-05
-1.99365573752581e-05
-1.02509609396638e-05
-1.51942958329687e-05
-2.34092446024311e-05
-2.76320034479224e-05
-3.23071304187721e-05
-3.81534510760292e-06
-2.78124647466948e-05
-2.89265270956317e-05
-3.01846199777918e-05
-1.50268425001586e-05
-9.53797341190211e-06
-1.19828112200273e-05
-8.37827014534468e-06
-9.42299604244065e-06
-1.64539984605664e-05
-4.29170357549832e-06
-1.4339346793379e-05
-2.19648482311343e-05
-9.38306813225621e-06
-5.35664120113132e-06
-1.62941917911255e-05
-1.06444857500886e-05
-1.29007958080939e-05
-1.33388121012161e-06
-1.60775738769676e-05
-1.72897785271103e-06
3.38693092827769e-06
-2.71692187939623e-05
-1.87151255904397e-05
-2.12438057337196e-05
-2.66501936830079e-06
-9.58812557375342e-06
-2.20566333434785e-05
-1.8363687809342e-05
-2.36297650821983e-05
-1.24570607319768e-05
-1.72010281627766e-05
-1.2362251994699e-05
-1.81784157214876e-05
-2.08268414961612e-05
-1.22228993451393e-05
3.34093628430105e-06
-1.70036068160626e-05
-2.59085582545715e-05
1.23892228364503e-06
-1.8336952989565e-05
-1.92202702680499e-05
4.55574678323183e-06
-1.98519436958884e-05
-1.89277627382954e-05
-2.99913457147787e-05
-1.67373437739521e-05
-7.51049606813366e-06
-1.12443133234908e-05
-2.34797216590932e-05
-1.63379972658216e-05
2.87231953869976e-06
-2.6412956593151e-05
-3.65559372367254e-05
-1.13897244921959e-05
-3.02980588211364e-06
-1.23908191514945e-05
-1.8628763205927e-05
-2.16410777846514e-05
-1.75978739014343e-05
-1.11756554331498e-05
-1.86654255332294e-05
-4.1372855419006e-05
-6.14548873500217e-06
-2.1662861617451e-05
-3.5530359950985e-05
-1.66492479085919e-05
-2.02771791378003e-05
-1.50518151092253e-05
-2.00249252753093e-05
-1.20291758144157e-05
-2.54222906604516e-05
-6.59757099248581e-07
-1.70920496228055e-05
-2.08703122689942e-05
-1.44994934439085e-05
-1.80685456978262e-06
-2.20836562769835e-05
-6.15641937454847e-06
-1.03292131757686e-05
-2.18202747916942e-05
-9.41714045432638e-06
-3.47503571496882e-05
-2.09557561949892e-05
-1.58808474431856e-05
-2.3746766785737e-05
-9.80092365963092e-06
-1.0597328425078e-05
-2.7085002718313e-05
-6.99524211264547e-06
-2.21347847866387e-05
-1.87075559627426e-05
-2.27152793795731e-05
-1.83405200285749e-06
-1.60600256831987e-06
-2.05900105679594e-05
-1.82045188038084e-05
-1.02044584854277e-05
-9.98406175428541e-06
-1.10796922621237e-05
-3.27558075955951e-05
-1.4884654918586e-05
-1.22661657736329e-05
9.32182069570018e-07
-2.58872490868902e-05
2.71504333269697e-06
-1.63329648652035e-05
7.40867899307895e-06
-2.39862012885548e-05
-1.78114314990968e-05
-7.54613033957601e-06
-5.19315834254414e-06
-1.52208915446089e-05
-2.34899642703681e-05
-2.85757567549159e-05
-2.08687072080702e-05
-1.71175891463485e-05
-7.71435125907324e-06
-3.05487045119274e-05
-1.38158809589948e-05
5.31277557682488e-06
-1.58353107011893e-05
-2.51989998730143e-05
1.86530630865075e-06
-5.20434333775993e-07
-2.12131953628944e-05
-1.14180653027591e-05
-1.73449088656035e-05
-1.10065903206588e-05
-2.34432867810173e-05
-3.61006194217723e-05
-1.03392512294331e-05
4.23274036480167e-06
-5.39994587254108e-06
-2.78299703576472e-05
-1.1922668446733e-05
-1.44456193722695e-05
-3.30280958419551e-05
-2.91417056848633e-05
-2.37914824930323e-05
-1.24019211081671e-05
-2.62444882010744e-05
-3.13901403951264e-05
-1.74754642821628e-05
-1.51407908136815e-05
-1.24956574575075e-05
-1.01203348433393e-05
-2.25684659370846e-05
6.30016047811435e-06
-1.93159200945806e-05
-9.68600917741459e-06
-1.91655882351092e-05
-1.22566584291965e-05
-2.91709223222669e-05
-8.63566786148897e-06
-1.21758408381142e-05
-1.16739043231474e-05
-2.58704851664838e-05
-3.01845980350315e-05
-2.45033820244192e-05
-1.93369346996835e-05
-6.39963388712905e-06
-8.32194836073971e-06
-1.92293304978604e-05
-9.6531335216027e-06
-1.88182528055334e-05
-1.68637920020045e-05
9.0203837414467e-06
-1.05316790037224e-05
-4.05380058383673e-05
-8.63965552134344e-06
-1.49982771004399e-05
-7.4946961985486e-06
-1.35417919969871e-05
-2.5271827227582e-05
-1.29196592412547e-05
-2.00255192326937e-05
-2.10320939718986e-06
-8.08353802584579e-06
-2.10663688417235e-05
-3.27361930929618e-05
-1.20825528675664e-05
-2.55389943333162e-05
-1.16453242709829e-05
-1.14053223112055e-05
-2.92050469756523e-05
-1.98137724188888e-05
4.51745513642244e-06
-1.75753522608966e-05
-8.31262383487608e-06
-1.33249850920707e-05
-2.34585795647193e-05
-2.57402879435016e-05
4.2540842364028e-06
-1.96062809191454e-05
-1.22266710088506e-05
-9.62791732568462e-06
-3.59882623480639e-05
-2.73508976022095e-06
-3.47010865466717e-05
-2.41671860021684e-05
-2.53245141499257e-05
-9.72212243016622e-06
-2.29192805416678e-05
-7.79480344221254e-06
-1.00438867089481e-05
-8.54904829580165e-06
-2.43304077177206e-05
-1.21125925181972e-05
-6.0317037098831e-06
-2.90401069555222e-05
-1.16002221032285e-05
-1.2305148633364e-05
-3.71297894954893e-06
-1.12093226064858e-05
2.3870254964241e-06
-2.78719162412064e-06
-2.1158102117183e-05
-1.28182284549404e-05
-2.83305829217763e-05
-1.65011741327139e-05
-3.26480768494527e-05
-3.24088670783817e-05
-1.79155004790892e-05
-1.21024630628451e-05
-1.49062052205894e-05
-1.94602132386479e-05
-9.09632365221291e-07
-1.3293911302894e-05
-1.62181787864103e-05
-2.20251262768594e-05
-2.51461159223878e-05
-2.77415093817141e-05
-4.14808759408e-05
-1.5360321504048e-05
-1.93691664954147e-05
-1.4772293661366e-06
-2.32432267424156e-05
-7.64778056308451e-06
-9.31497755945526e-06
-5.03573569907977e-06
-3.15453287027403e-05
-2.47401098690634e-05
-1.13781226968137e-05
-2.19740944357648e-05
-1.7485963519461e-05
-1.49812170303423e-05
-3.63354882764814e-06
-2.12812995157646e-05
-2.70044708322697e-05
-1.81656809552639e-05
-1.63744863396393e-05
-1.3993935014305e-06
-1.81853058639111e-06
-1.91374206828934e-05
-2.46469391842639e-07
-3.1577958147286e-06
-6.5710693921332e-06
-8.11982531436864e-06
-6.52581128414258e-06
-1.29247447981437e-06
-1.73035299033013e-06
-2.75368346574622e-06
-1.50413835448492e-05
-2.23138718980569e-05
-7.79059916564871e-06
-2.0831102767556e-05
-1.3542606102393e-05
-7.58659520710671e-06
-2.02332510703855e-05
-2.48684523613936e-05
-4.17747367668274e-08
4.98348894243313e-06
-8.19854962448058e-06
-1.28305290896523e-05
-1.822200119697e-05
-3.22203539059281e-05
-2.11132190867164e-05
-1.28790446752671e-05
4.79231846844291e-08
-1.27271269620839e-05
-1.44201410037854e-05
1.61359928161142e-07
1.78259147465409e-06
-2.24780739476931e-05
-4.60503012758074e-06
-1.49610453351748e-05
-1.34293282667895e-06
-5.49837627544368e-06
-2.80561577576949e-05
-1.54889767292118e-06
-1.49251885441266e-05
-1.15229623917771e-05
-1.72170417473279e-05
-1.19429312291731e-05
-2.27303936127147e-05
-2.80776406342491e-05
-3.40334530888245e-05
-1.25237535057391e-05
-2.36722625672754e-05
-1.24394764626126e-05
-1.59714721694973e-05
-9.33394296657422e-06
-1.98052100184735e-05
-2.47418524803992e-05
-1.78998435299701e-05
-1.92720241748072e-05
-3.33646052611656e-05
-1.87345623691927e-05
-2.4223654770726e-05
-1.27373615993803e-05
-2.03367042864769e-05
-6.08388962395672e-06
-2.3741339875757e-05
-1.68501902597791e-05
-1.71853519768329e-05
-8.84385833777334e-06
-3.31567029701338e-05
-1.70099351556861e-05
-3.09501051349966e-05
-1.49092459677889e-05
-1.38675718299308e-05
-1.30730447141152e-05
-1.40289451722345e-05
-1.17066214680238e-05
-4.61784951073506e-06
-7.03230477388561e-06
-1.16253533638015e-05
-1.49785649231512e-06
-1.1944056585683e-05
-1.79403976496742e-05
-3.1047903660338e-06
-1.29235273612791e-05
-9.37020864352743e-06
-2.37371579006303e-05
-9.8141646518039e-06
-1.75795592588665e-05
4.93638857846456e-06
-1.04818119116976e-05
-1.9267956577682e-05
-9.05772448303403e-06
-2.23975446356359e-05
-6.85955953522771e-06
-1.74601388388946e-05
-2.69501325033251e-05
-1.77430076602853e-05
-9.37454711975279e-06
-2.60193890934972e-05
-1.96165751007845e-05
4.68230677868175e-06
-2.09179311056139e-05
-1.58063477919185e-05
-4.3138181867491e-06
-1.53739571038586e-05
-1.5096856121193e-05
-1.45869049287353e-05
1.14132841993996e-06
-6.44691870868706e-06
-1.85890485114834e-05
-1.7062629537797e-05
-1.23752758138422e-05
-1.21703702237489e-05
-3.56400060703383e-05
-2.12447481132331e-05
-1.91859840597024e-05
-1.11201710505262e-05
-3.32648280360296e-05
-1.87709642154303e-05
-2.30034801744797e-05
-2.09379088805666e-05
-3.73203992743996e-05
-1.38145627611938e-05
-8.99382047354703e-06
-2.3349488959859e-05
-1.38279276182602e-06
-1.77651669659622e-05
-9.01143833446453e-06
-2.07948413559911e-05
-1.01908717089901e-05
-3.27684187832761e-06
-1.95259818296108e-05
-1.64781964122123e-05
-4.23626191367012e-06
-2.34171269203671e-05
-2.08913659494535e-05
-1.81636877930155e-05
-1.8692055898589e-05
-1.24177767707589e-05
-7.11067084664183e-07
-1.31258539002595e-05
-2.4083574539291e-05
-1.84717790399717e-05
-2.14298065392222e-05
-2.12773395538211e-05
-2.01130451997742e-05
-2.60096249056923e-05
-1.97201623816846e-05
-2.35067568721682e-05
-3.05452921294519e-06
-4.50377559410374e-06
-2.78822797789693e-05
-2.2655879511425e-05
-2.62643346491392e-05
-2.72793649355416e-05
-7.92207900340829e-06
3.44648088734651e-06
-9.70466694254389e-06
-5.42324370050364e-06
-6.4299662676534e-06
-4.95871933025007e-05
-2.79367189717068e-05
-1.66653859168269e-05
-1.65143266796736e-05
-1.75361337663943e-05
7.77615748641359e-06
-2.27665996444604e-05
-1.85850390335056e-05
-2.91966239961498e-06
9.5876780244521e-06
-9.99803067133342e-06
-1.9824087000687e-05
-3.28065638757026e-05
-1.3586491936911e-05
-1.26622356115259e-05
-1.67331852218125e-06
-1.45214234058139e-05
-2.84626535709818e-05
-1.61809605472881e-05
-1.08498671420573e-05
-1.50245453603261e-05
-1.76539663530389e-05
-4.08281944472394e-06
-1.92378109758534e-05
-3.49975251528294e-05
-1.07349473015225e-05
-1.27719891088394e-05
-2.88022408013061e-05
-1.00941941556766e-05
-2.65732837941853e-05
-1.60232275910877e-05
-1.20285078121867e-05
-1.92535716435387e-05
-1.42654999211377e-05
1.13675989067415e-06
-7.80757123844452e-06
-1.2360728170606e-05
-1.19349141823035e-05
-2.75211587688206e-05
-1.75761248146545e-05
-3.37065449390842e-05
-1.41215280785843e-05
-9.8382091105104e-06
-1.44573638217433e-05
-1.40807168980926e-05
-9.96036327424372e-06
-2.10868140322227e-05
-3.05768492163639e-06
-1.84140113764835e-05
-9.11175243583366e-06
-5.36305418963134e-06
-1.12618173580208e-05
-3.50436919731748e-05
-1.15914683266802e-05
9.31557857629059e-06
-2.6130800165664e-05
-2.02201523086781e-05
-6.8589833069186e-06
-6.03055456659776e-06
-2.29656300548645e-05
-2.18913865057501e-05
-1.29870648579909e-05
-1.06351088227215e-05
-1.4327480062953e-05
-1.44058149347868e-05
-1.76583238007941e-05
-2.86902484056574e-05
-2.44897029639741e-05
-3.31492323042824e-05
-1.70395206247102e-05
-1.25128672893983e-05
-2.53031868807311e-05
-1.74395469358708e-05
-3.88842682186394e-05
-6.31019186280215e-06
-1.92340422680796e-05
1.45236568020931e-06
-1.96479110074213e-06
-8.23212353009694e-06
-1.12963668519966e-05
-1.77825851247688e-05
-1.83038205257398e-05
-4.97067499903236e-06
-1.39565678342935e-05
-2.63059820749566e-05
-1.48554495719118e-05
-2.15683592970705e-05
-4.18421239293369e-05
-1.11807157455777e-05
-2.01728435347064e-05
-2.18840710665474e-05
-7.34744783971502e-06
-1.68482749272006e-05
-1.40029789058174e-05
-1.97928301111096e-05
4.42009662885448e-06
-2.4528712910539e-05
-1.29962980651746e-05
-2.13750383339766e-05
-1.06397589543568e-05
-2.49131739549554e-05
-1.18420047546399e-05
-1.20264973764675e-05
-1.29044989702523e-05
-2.65514847364561e-05
-1.57692486754254e-05
-2.91352429009925e-05
2.08594922149567e-08
-3.12738107315695e-05
-1.818074683097e-05
-3.91875801219496e-06
2.65550952901169e-06
-2.0556191974538e-05
-1.80130124673442e-05
-2.91720638614893e-05
-4.3787423482656e-06
-1.862595108198e-05
-1.87375381275859e-05
-4.25696061038193e-06
-2.65944731702198e-05
-2.2413393063693e-05
-7.09017822955217e-06
-1.17028440553087e-05
-2.83612678343601e-05
-1.90657616887518e-05
-3.7992472143724e-06
-1.24837594083881e-05
-2.00404399188607e-06
-1.06612951238511e-05
-1.76733194052498e-05
-2.06279741296066e-05
-1.82066753489051e-05
-5.59764693223204e-06
-1.50933627398739e-05
-3.49686383067345e-05
-3.43477442175396e-05
-1.27996464838049e-05
-2.72503126797269e-05
-4.64413803184666e-06
8.98903588821454e-06
-1.0414743336633e-05
-2.44157771173748e-05
-1.26208931442173e-05
-6.25129537865901e-06
-3.97275692833455e-06
-2.34784205257349e-05
-1.77517515213183e-05
-2.20708652609579e-06
-1.35799757545187e-05
-1.29671497108619e-05
-2.40287351263798e-05
-2.60901383216325e-05
-9.52355391023648e-07
-2.64735385052594e-05
-2.1309596918416e-05
-6.26071409706225e-06
-2.00945675596373e-06
-1.86266583959954e-05
-1.99729848755424e-05
3.92140940876593e-06
-1.47386285467978e-05
-3.72745184147351e-05
-6.9908069699302e-06
-2.7704819981526e-05
-1.14183758500375e-05
-3.21956940862733e-05
-1.32469698724261e-05
-1.56107043126221e-05
-2.07092113614694e-05
-1.24518537835349e-06
1.13993116611427e-05
-1.87278463552834e-05
-9.29731543173488e-07
-1.01769444805127e-05
-4.16111252043389e-06
-6.78110997686537e-06
-3.11594498963514e-05
-1.70816211170663e-05
-2.04514757256168e-05
-1.65479201157785e-05
-2.39695977419216e-05
-3.49765772407013e-05
8.17933545190511e-06
-2.59202037510717e-05
-1.17871596097861e-05
-1.90245346035317e-05
-1.06677632745147e-05
-1.30121047215285e-05
-2.1429742244884e-05
-1.44128089212618e-05
-5.94565611239695e-06
-2.13125705044748e-05
-3.02779085971016e-05
-8.78999763073345e-06
-2.22812369831542e-05
-2.07936927162459e-06
-8.08146101232324e-06
-3.02843956251097e-05
-1.41236017895879e-05
2.53851715850688e-06
1.02075163050522e-06
-1.88638355623457e-05
-8.62545845829119e-06
-1.79983340694333e-05
-2.46071511576613e-05
-1.46960817693556e-05
-2.01142340568432e-05
-1.54492270115926e-05
-1.74003133017907e-05
-1.0660562617047e-05
-5.76566331394215e-06
-2.13756839394475e-05
-1.7147404272688e-05
-2.66263467873676e-05
-1.58148443764405e-06
-2.67148022235544e-05
-1.68553455061018e-05
-1.55305904063052e-05
-2.29601980676304e-05
-3.94456799941706e-06
-8.79898241529366e-06
-2.44785139596086e-05
-1.67080020225421e-05
-4.47053312948115e-06
-2.23212201034983e-05
-8.18904160834682e-06
3.24996245832921e-06
-2.59531842441394e-05
-1.46839397907631e-05
-1.13951031731154e-05
-8.59721499289907e-06
-1.10202641987227e-05
-1.93284946706615e-05
-2.57920117124358e-05
-1.5246140041939e-05
-7.74551134949395e-06
-3.20694332189213e-05
-1.52322989052618e-05
5.43606552314666e-06
-1.08122928707536e-05
-2.2453333831953e-05
-1.87705268226836e-05
-2.53351012808404e-05
-1.88682625796736e-05
-1.69234056992869e-05
-2.06378027689827e-05
-1.87693863586422e-05
-2.74878554407469e-06
-1.84732391391014e-05
-1.48310333398991e-05
-7.67511403467941e-06
-3.55605149899477e-05
-2.78580052407837e-05
-1.35047205602816e-05
-1.2755110057626e-05
-2.46077577912298e-05
-2.16949262334331e-05
-3.96285900920192e-05
-1.64157089884239e-05
-8.01284028833061e-06
-2.83581774825283e-05
-8.84800276993017e-06
-7.41639924385867e-06
-9.66218326456957e-06
-2.23988617268946e-05
-3.06286663925046e-05
-7.42467860587204e-06
1.96113934531586e-07
-1.32846095707781e-05
-1.00876005711482e-05
-1.98371416728283e-05
-2.80353447974486e-05
-1.48396504116411e-05
-1.04243331677748e-05
-1.10820060751333e-05
-9.24209196652621e-06
-1.01543425597447e-05
-2.89065236762832e-05
-1.96326592911284e-05
-6.52832483143793e-06
-1.64603416921761e-05
-9.28269393997345e-06
-1.0616900884975e-06
-1.25115970558206e-05
-2.3009932036261e-05
-1.86728585126801e-05
-1.37118113251203e-05
-3.4284084391598e-05
-1.89181991612802e-05
-4.67033045350428e-06
-9.4812646749146e-06
-9.52959393953807e-06
-2.47603697008904e-05
-1.85851787538795e-05
-1.97986219421892e-05
-1.75280778158154e-05
-5.43061447553116e-06
-1.91571110093973e-05
-5.51583102376282e-06
-3.14632667235093e-05
-1.54034902546034e-05
-2.41665852917991e-05
-5.24816692034046e-06
1.16531322112923e-05
-3.70115488695917e-05
-2.20427020340278e-05
-2.83606027425271e-05
-1.40668405832603e-05
-8.08125182858278e-06
-1.39051102544501e-05
-8.83254804658664e-06
-2.39852038202936e-05
-2.81480225574387e-05
-2.35514800913049e-06
-1.77603269331927e-05
-1.56250919014368e-05
-4.05992893425456e-05
-9.63844871267045e-06
-1.65390988741446e-05
-1.03965900872674e-05
-8.67025912219036e-06
-1.72181424855948e-05
-2.4273311649954e-05
-2.65810699104871e-05
-1.92490123255679e-05
-2.44744485979626e-05
-9.92576656037045e-06
-9.49441437268092e-06
-1.41288533732254e-05
-3.4110885840425e-06
-1.77865154024932e-05
-2.83937935405467e-05
-3.63184154612909e-06
-2.3558757132149e-05
-2.17181891859883e-05
-4.63935975498401e-06
-2.58387805749697e-05
-1.61447946764882e-05
-2.11109268894343e-05
-2.41901809679303e-05
-1.02942715220216e-05
-1.74747012188834e-05
-2.10849312595593e-05
-1.418147015022e-05
-5.9839918873684e-06
-1.31963963821547e-05
-1.62645798746037e-05
5.4079711431844e-06
3.72354564985307e-06
-3.4235723004669e-05
-1.66374293052498e-05
-1.02764660210215e-05
-2.1199344717158e-05
-2.55976118800584e-05
-1.04457973138464e-05
-1.94922836190903e-05
-1.23130469267163e-05
-2.11153419849498e-05
-1.29499617589578e-05
-2.89751907393741e-05
-1.93103221750801e-05
-5.16547689983233e-06
-1.74846623239748e-05
-2.41578714897737e-05
-1.06633623179298e-05
-3.993678398275e-06
-1.43492860870223e-05
-1.54134553699216e-05
-1.55197885905026e-05
-9.34545772276808e-06
-6.74102144422142e-06
-2.54202738357752e-05
-1.24486047930794e-05
-1.24275334722382e-05
-3.92124776271717e-05
-1.79192632839997e-05
-2.48657082058554e-05
-2.62235805601781e-05
-2.29755480194344e-05
-2.26540139175259e-06
-1.953130915097e-05
-1.54466524131087e-05
-6.16362626325875e-06
-1.85588767963474e-05
-1.00375924999911e-05
-2.47666694463926e-05
-2.02580470017239e-05
-2.12999879145755e-05
-1.6068942670587e-05
-6.46562219600098e-06
-1.27570327288011e-05
-2.24349479968397e-05
-2.06585942464926e-05
-1.45607630593717e-05
-1.75785744341747e-05
-1.39910308115659e-05
-1.77272105280849e-05
-8.01620846621698e-06
-9.48518086460415e-06
-1.74639497876938e-05
-7.03347971166494e-06
-2.19011360489126e-05
-1.9987158912146e-05
-8.29815804166688e-06
-1.49165528976728e-05
-1.09466991673378e-05
-3.1496345597831e-05
-1.36581487844478e-05
-2.09392906916033e-05
-1.18413366376689e-05
-2.53363118207103e-05
-2.04092449420931e-05
1.61256868949198e-06
-1.36242423593488e-05
-2.19705807628808e-05
-1.47915814460976e-05
-2.40240838344715e-05
-1.22349546719669e-05
-6.7474108737394e-06
-1.47419577772599e-05
-5.11868891618253e-06
-3.64747543882506e-05
-2.38899243028984e-05
-1.05294501051036e-05
-5.47800476344701e-06
-2.65258223132206e-05
-1.11216270476514e-05
-2.64592096179135e-05
-1.4004959954608e-05
-2.17932055433851e-05
-1.71624285871726e-05
-4.4036586158656e-06
-1.21798704152785e-05
-1.43184534853291e-05
-2.50454350789452e-05
-2.77540007025254e-05
-1.35072009972928e-05
-2.74184107564695e-05
-1.72992513966034e-05
-1.49854364839524e-05
-4.58883642987643e-06
-3.72575780976412e-05
-7.7786832696659e-06
-1.46025501818324e-05
-1.44672126604079e-05
-9.23788596993037e-06
-1.24537862299138e-05
-1.03600023792457e-05
-3.04997825185408e-05
-1.01407526956895e-05
-1.67163835805747e-05
-5.87111894589825e-06
-4.6941189386624e-06
-1.28164278714964e-06
-1.89257388677635e-05
-1.68317183540262e-06
-1.96398079653529e-05
-1.20459981120744e-05
-1.86928772586447e-05
-1.5714801024657e-05
-9.84599607408329e-06
-1.30423285488813e-05
-6.4595522659321e-07
-7.67014226473407e-06
-1.33945549047063e-05
-1.78935862472878e-05
-2.3041897407047e-05
1.12173558539564e-05
-2.07709633511608e-05
-3.46776953708843e-06
-1.06170701577948e-05
-1.18134023921535e-05
-1.60865415137703e-05
-2.27282687297909e-05
-1.94906277115163e-05
-7.185226236121e-06
-2.64216193834306e-06
-7.87458111595986e-06
-1.22959138553445e-05
-1.59361983849136e-05
-2.54506647018004e-05
-1.38472447091047e-05
-1.74127713697393e-05
-1.51459866370495e-05
-1.60469638389681e-05
-2.63016724373402e-05
-3.28974761021124e-06
-1.49282043559772e-05
-6.68485774489901e-06
-3.14045141864584e-05
-3.17587527173778e-06
-8.18352739805323e-06
-6.08168556683531e-06
4.51647704284713e-06
-1.36030173127585e-05
-2.56766138182333e-05
-9.69699820519835e-06
-5.7907711668909e-06
-2.12417740049917e-05
-2.07855643313305e-05
-9.41486228843424e-06
-8.11639558247812e-06
-3.08354635826676e-05
-2.18708065357803e-05
-3.21928470584989e-05
-2.17246019611906e-05
-1.91618406678547e-05
-2.66588009369793e-05
-1.50734671439847e-05
-2.01595647786742e-05
-2.39036470621162e-05
-3.45920340775381e-05
-2.78529759403694e-05
-3.87526185280877e-05
-2.2443946113266e-05
-1.75345619320788e-05
-2.12157739962038e-05
-2.34404611548654e-05
-8.50644818686179e-06
-1.58855186687929e-05
-1.3152929720339e-05
-2.08639431231058e-05
-1.13382855635614e-05
1.75721042978333e-06
-2.07641385784737e-06
-5.98533507176523e-06
-1.59380462553782e-05
-1.44074503682147e-05
-2.47557472673431e-05
-1.15302590056269e-05
-1.21410900842236e-05
-1.6033022783701e-05
-2.52366858728276e-05
-1.96680533206408e-05
-2.28509803006153e-05
3.43957564605535e-07
-1.24604167300907e-05
-1.11864174069761e-05
-7.44545255443457e-06
-1.88824300684678e-05
-1.32165295699962e-05
-2.29758482071364e-05
-1.14309724366112e-05
-7.02556152182925e-06
-2.7264558403517e-05
-2.71053842193836e-06
-8.6734421689423e-06
3.04409245850549e-07
-1.81052818923705e-05
-2.36543999202747e-06
-1.80952807304984e-05
-1.66135980319193e-05
-3.37632616883706e-05
-1.30381755470515e-05
-1.70002316645384e-05
-2.69279222358554e-05
6.19389650978614e-06
-1.55239850647415e-05
-3.35013609525245e-05
2.00415887620483e-06
-8.20848922403337e-06
-1.12002612333852e-05
-1.27274155766945e-05
-1.57300623344857e-05
-2.41226307626246e-05
-2.23000700475873e-05
-2.17252937766739e-05
-1.33364066870078e-05
-3.92722054540467e-05
-6.01589802774491e-06
-1.37874343669109e-05
-1.21311852395561e-05
-2.06004736322625e-05
7.81974476138038e-06
-9.97549022221823e-06
-1.66398765961657e-05
-1.33205810786092e-05
-1.3187746465917e-05
-9.05882203561121e-06
-2.27368453292983e-05
9.77290057703712e-07
-1.80273620472997e-05
-1.99910996761171e-05
-3.07138996391333e-05
-2.48921508708251e-05
-1.32728693363965e-05
-1.57944156534767e-05
-2.02571366761852e-05
-2.44846244583507e-05
-6.66126099056082e-06
2.1669836387333e-07
-1.22021285073241e-05
-1.57371663557037e-05
-1.29263215079613e-05
-4.1404919667238e-06
-1.00337343273141e-05
-1.84074844650345e-05
-2.66641037841008e-05
-9.57790397439756e-06
-3.46453908129776e-05
-1.61302340753441e-05
-2.23406763942758e-05
1.51805225602649e-06
-2.32747652526226e-05
-2.96774071640001e-05
-2.17838261009026e-05
-2.98798202136589e-05
-2.38533141525604e-05
-1.00489143677799e-05
-8.043075734165e-06
-2.43775892414791e-05
-2.28354026889647e-05
-1.95665888305767e-05
-2.34031322355967e-05
-1.04375779916718e-05
-2.06407529712625e-05
-2.20003656610473e-05
-8.85992450280378e-06
-2.51851116247913e-05
-1.07697568225664e-05
-2.95416562853769e-05
2.02462149854422e-06
-1.22972081581875e-05
-2.46236995246073e-05
-1.10183867969906e-05
-7.24141876605793e-06
-1.73593743350701e-05
-2.21331974975705e-05
-1.5836028893508e-06
-2.05122381856035e-05
-1.79916133388422e-05
-1.3238726708134e-05
-2.57659032651727e-05
-1.60727597031412e-05
-3.01632175948821e-05
-9.17814075806134e-06
-2.46663018974259e-05
-1.78353141562235e-05
-8.70647790321074e-06
1.9186644697615e-06
-2.4528602893731e-05
-1.77707666849175e-05
-4.8352559109278e-06
-2.85630850715285e-05
-1.84869648277837e-05
-2.25214888122756e-05
-1.79007432417706e-06
-1.97908880586129e-05
-2.03333268229756e-05
-1.32922775632827e-05
-1.3809187941707e-05
-4.33753552758932e-05
-1.08069796011949e-05
-2.95966235476932e-06
-3.22100298843473e-06
-6.46629018858577e-06
-4.35085815190001e-06
-4.80488952261438e-07
-6.75297005632973e-06
-5.08448575126042e-06
7.78803723960691e-06
-3.1692566866149e-06
-1.26068960444211e-05
-1.21949571841479e-07
6.44823906444327e-06
-4.10247130831993e-05
-2.9416011915848e-05
-1.65996717530096e-05
-1.36481179974423e-05
-2.38804579176886e-05
-4.65841638074263e-06
-7.99971002111579e-06
-5.1276488117413e-06
-1.42617448891851e-05
-2.01952115503701e-05
-4.79412556356695e-06
-1.22375382330874e-05
-2.41461179789491e-05
-4.54209496903585e-06
-1.38412445575105e-05
-5.35628542649677e-06
-1.66579961295855e-05
-2.21201794256844e-05
-8.86951708129203e-06
-7.68836396742685e-06
-7.85076965237997e-07
-2.23682367951627e-05
-4.77257306934193e-06
-3.17643440530136e-05
-1.43853996961136e-05
-1.37951996046322e-05
-3.85561913395471e-06
-3.34543972257996e-06
-2.13026718429351e-05
-1.9887177645992e-05
-1.60566234751438e-05
-3.60792455714151e-05
-8.44152398990508e-06
-1.04171167414949e-05
-2.82412208246119e-05
-1.17923756239258e-05
-1.95283898764255e-05
-7.97656148326617e-06
-2.00168751217361e-05
-7.91342452215965e-06
-4.82516856704506e-06
2.5064483172346e-06
-6.5584766166381e-06
9.51202119991769e-08
2.3109221044756e-06
-1.32579018904513e-05
-1.28042413249756e-05
-1.62444392910283e-05
-1.49530349634378e-05
-1.00567326469169e-05
-1.80168648617165e-05
-1.83837848552987e-05
-1.06013710052504e-05
-1.13909764570947e-05
-2.0119374641658e-05
-1.66132894239031e-05
-1.61466995460765e-05
-1.77350649795453e-05
-2.17127814320909e-05
-1.52184122022868e-05
-1.9217928263068e-05
-1.03973006773958e-05
-1.04987638108695e-05
-1.28451269916241e-05
-1.26030083023258e-05
-1.24752197855228e-05
-2.33043609966187e-05
4.67885307772842e-06
-2.94178690275882e-05
-6.38930073641624e-06
-1.36134897036449e-05
-3.35243988206258e-05
-1.19381778037094e-05
-9.72728162281526e-06
-8.22983756240377e-06
-8.97091017199687e-06
-2.42012602503571e-05
-2.48465960163258e-05
-2.39045465525805e-05
-2.44581990086828e-05
-9.38292213601525e-07
-2.01741666175985e-05
-2.32890254554436e-07
-5.40517290132937e-06
-2.17005666167962e-05
-1.20714875390934e-05
-1.9190295581361e-06
-3.68888644063868e-05
-2.24351278212216e-05
-1.51013655851477e-05
-3.03859784052589e-05
-1.306581903856e-05
-8.27281282811426e-06
-9.81506821791133e-06
-3.44634689359852e-06
-2.37201835505301e-07
-1.7315696617932e-05
-1.54109669114891e-05
-2.62897525407598e-05
-3.3115509154046e-05
-1.32712569985869e-05
-8.84689298787798e-06
-9.09094737687637e-06
-1.67216842681525e-05
-1.19840758491745e-05
-2.20839338433139e-05
-1.18460104358205e-05
-9.10989110704386e-06
-1.74132089392987e-05
-1.39108271059334e-05
-1.38694302935898e-05
-1.08651856312351e-05
-4.54112100742741e-06
-1.11173388855528e-05
-2.1918271972369e-05
-1.00421122342038e-05
-6.0039258975701e-06
-3.61482133492134e-05
-2.82299571961227e-05
-1.05326498203152e-05
-4.70215536313515e-05
-1.67061113756362e-05
-3.85733297397e-06
-1.18561674652786e-05
-2.94584052509418e-05
-1.83813361410404e-05
-4.43550083259201e-06
-1.16952635134786e-05
-6.17958031486036e-06
9.73782693763855e-06
-2.91102497560656e-05
-1.81659460941762e-05
-3.03635489134036e-06
-7.85161980310321e-06
-4.60875746736331e-06
-9.84248459828785e-06
-1.99736419053505e-05
-2.10245131222616e-05
2.22340084062708e-06
-1.2973457082973e-05
-8.01589020337974e-06
-5.06476208959574e-06
-1.11861769315685e-05
-7.25384245221795e-06
-1.29930978962921e-06
-2.11451455768389e-05
-1.60901194110286e-05
-1.22888745524361e-05
-4.3537573599698e-06
-2.06799456671412e-05
-4.52010311440626e-06
-1.86734326108333e-05
-1.63112982269508e-05
-6.47587969754633e-06
-2.92871562547013e-05
-2.54283686375764e-05
-1.53271906605913e-05
-1.91970538695364e-05
-3.16305492578968e-05
-7.91067041114362e-06
-2.25041563705878e-05
1.02148849812851e-06
-1.48489741626248e-05
6.65098863169309e-06
-1.36485920938646e-05
-9.28988345257517e-06
-6.3998834087064e-06
-2.27789321720293e-05
-7.89621653827637e-06
-2.74867778941726e-05
-1.41475003771761e-05
-3.07233094355824e-05
-3.74523555393588e-06
-1.17841077317863e-05
-3.92972745292451e-06
-5.85442062450063e-06
-1.03589324293868e-05
8.05391151271126e-07
-3.43239445201954e-05
-5.26669964006819e-06
-2.45010267985773e-05
-6.97462753105482e-06
-1.3117687120643e-05
-1.58873742400099e-05
-1.04257156628694e-05
-2.77524975752147e-05
-3.92048647240902e-05
-1.56804889962255e-05
-1.39721928177953e-05
-1.99582074169157e-05
-2.43733370484019e-05
-2.50850158117513e-05
-1.47155825219451e-05
-3.01654597126232e-05
-2.99330191740445e-05
-1.92199346804742e-05
-2.56335468496569e-05
-1.48090814193563e-05
-9.55646577218853e-06
6.77442940067681e-06
-8.90228496805834e-06
-8.70418315757402e-06
-2.44723964623953e-05
-1.12724003271587e-05
-2.48179795442568e-05
-1.14910610231534e-05
-2.86917346423658e-06
-1.46350714257709e-05
-1.22439617099914e-05
-1.79676698893165e-05
-1.46325901580946e-05
-1.30212482434565e-05
-2.27464472003984e-05
-4.24934545436078e-06
1.62076666141999e-06
-4.64744392574418e-06
6.52377761661354e-06
-1.79471864040315e-05
-2.32677188290771e-05
-3.06280707708317e-06
-1.3940658001128e-05
-5.79843922308235e-06
-2.43881985596108e-05
-1.74778080137967e-05
-4.06853354713887e-06
-3.20730845052743e-06
-1.92267441323558e-05
-3.79378265679696e-06
-9.33868658817684e-06
-2.10718269895656e-05
-1.86179502893891e-05
-9.75224258607852e-06
-2.06393450525628e-05
-1.57306147080094e-05
-1.05390676218705e-05
-2.62814888337521e-05
-2.19314902565091e-05
-2.1887677531746e-05
-1.22563818291079e-05
-1.10219460454877e-05
-1.1885214836983e-05
-3.70803247193672e-06
-1.3019295736455e-05
-2.83112418495701e-05
-6.72578996923408e-06
-1.30855592517131e-05
-2.03601335459899e-06
-2.93060613431335e-05
-9.39595084173662e-06
-2.54290210583203e-05
-6.23738654898062e-06
-9.21243645727138e-06
-1.61949709561564e-05
-1.09104461620276e-05
-1.6902528615238e-05
-3.4153374803246e-06
-1.94956301061747e-05
-9.90983588547408e-06
-1.04227527159306e-05
-1.02970653550717e-05
-1.51382508263813e-05
-4.77910226174974e-06
-7.49307529564948e-06
-7.89569174339914e-06
-2.38823690026663e-05
-1.68811408817876e-05
-7.93066268087969e-06
-1.73714735853447e-05
-3.30142021322698e-05
-1.54041282027891e-05
2.70006770554552e-06
-1.66612252423774e-05
-2.13813691390419e-05
-2.85302162797392e-05
-2.20762133497649e-05
-1.28302097309119e-05
-1.49940742365331e-05
-2.1423811300949e-05
-7.72796675929225e-06
-1.28271862246042e-05
-1.1593172611426e-06
-4.33432053280585e-06
-1.59994101495455e-05
-1.49679677654929e-05
-3.03875733022032e-05
-3.52689566715299e-06
-1.68229112717986e-05
-1.76626271952632e-05
-2.88460659071273e-05
-1.2054214010584e-05
-1.27813702809153e-05
-1.85741544618173e-05
-2.4421235473989e-05
-1.74323601227977e-05
-1.21659064612346e-05
-1.38955843852229e-05
-7.61878504344782e-06
-1.24814588499981e-05
-2.28964411499286e-05
-8.87419863277728e-06
-1.20783656514799e-05
-1.31789349484572e-05
-1.38730247142696e-05
-8.35215122226766e-06
-2.08740705429575e-05
-1.67879435766058e-06
-9.62027405152694e-06
-1.58667288354187e-05
-3.70429831435031e-05
-2.45318783375026e-05
-1.9892476868056e-05
-1.74352282070127e-05
-1.5310053568601e-05
-1.82943013322892e-05
-2.69880619321767e-06
-1.34909847210092e-05
-2.15637301064883e-05
-2.28990254807711e-05
-1.89640525288012e-05
-1.27096059126082e-05
-1.1031109869449e-05
-1.51606493001433e-05
-1.37184848231827e-05
-4.00198703539539e-05
-2.57672058060471e-05
-1.99254225033391e-05
-1.67212481175149e-05
-2.87598164034054e-06
-1.06372935450628e-05
-1.92369523839858e-05
-2.92677246280061e-05
-2.24974266055916e-05
-6.55956823648948e-06
1.11442129650282e-05
-1.06300219619604e-05
-1.08009523014385e-05
-3.27603833967301e-05
-1.65736178349212e-05
-2.49099972035183e-05
-8.40768639951471e-06
-2.45272466578659e-05
1.25843523598502e-06
-2.26991123398759e-05
-1.26741538877528e-05
-2.11637112285031e-05
-2.02834730911219e-05
-8.8480801347524e-06
-2.09667089926247e-05
-2.87736302644924e-05
-9.96877549624699e-06
-2.84889703003179e-05
-3.25124632490388e-05
-1.12690915314238e-05
-4.44274525769264e-05
-3.35830161681237e-05
-1.34385034500978e-05
-1.3876894720852e-05
-2.23335504681105e-05
-2.47626807266819e-05
-1.68340714847758e-05
-1.12917616911257e-05
-2.47161924329984e-05
-1.01290692780074e-05
-1.49466167319888e-05
-6.57666837617486e-06
-1.92366747366988e-05
-2.38178738484509e-05
-2.80148894177429e-05
-5.23129819137228e-06
-1.45111125139757e-05
-1.99167307475228e-05
-1.91554487931261e-05
-1.21526806043563e-05
-2.26056528766324e-05
-1.94627811781764e-05
-4.92149569494263e-06
-1.27283339492777e-05
-1.92213386431507e-05
-3.27262589751815e-06
-3.32960744579121e-05
-1.62153135497295e-05
-2.0457993469467e-05
-1.61378238677052e-05
-9.56771717255358e-06
-1.85769869259894e-05
-3.03830189346121e-05
-7.0792920341121e-06
-6.50621047796972e-06
-1.76794810545079e-06
-7.94925078963887e-06
-2.92091680609913e-05
-6.26085725501398e-07
-1.52511372532491e-05
-2.21686834206078e-06
-5.89247090229472e-06
-3.77761064792559e-05
-1.76823726471209e-05
-1.67596093041504e-05
-6.17129438952754e-06
-1.45035628139639e-05
-1.3506920933907e-05
-2.03491728432096e-05
-2.53887608070369e-05
-1.33160973186601e-05
-1.24958023607155e-05
-2.24865957827786e-05
-3.17924762574997e-05
-3.06148481240515e-05
-1.70187551871244e-05
-1.84447559467838e-05
-3.0444511089419e-05
-2.37851422782765e-06
-1.51821998625402e-05
-1.26273092074914e-05
-1.70934105627487e-05
-1.43353767849964e-05
-2.46277492041298e-05
-1.8106001831306e-05
-1.79720983663902e-05
-2.56090982593066e-05
-2.12821990988026e-05
-2.47317681164415e-05
-1.31019633924042e-05
-2.50481424744698e-05
-2.26141260591922e-05
-1.15671610813342e-05
-1.82037574997655e-05
-2.20931225257614e-05
-3.56765205085039e-05
-1.81224107218415e-05
-1.39405432769111e-05
-1.14714724916586e-05
-1.5038363745482e-06
-2.27785723386089e-05
-3.65242142325548e-05
-4.99188479565364e-06
-1.18103501318261e-05
-1.41296372114019e-05
-5.04605738020606e-06
-1.19642574984423e-05
-2.27688795991278e-05
-2.41978408702209e-06
-5.81468466184129e-06
-1.03099485420152e-05
-1.07564040193584e-05
-2.91859157911961e-05
-3.18783450358807e-05
-7.96618198750974e-06
-1.1811234213961e-05
-2.77410300870024e-05
-1.98769731992594e-05
-2.57210437954071e-05
-1.86995313005054e-05
-2.15271999128368e-05
-1.21372238569219e-05
-9.1610462814073e-06
-1.00572544950664e-05
-9.59039085291684e-06
-4.07590893883068e-05
-1.81279616135221e-05
-1.76393145276027e-05
-1.68485653573875e-05
-1.99094273948238e-05
-1.90387171880986e-05
-8.11730137685948e-06
-1.2064856936855e-05
-5.72164479242904e-06
-2.10164384416656e-05
-1.05784210321308e-05
-1.33953330896214e-05
-1.7161360419302e-05
-1.52053740141986e-05
-6.49162379543473e-06
-1.09596816238578e-05
-1.6302293975351e-05
-1.17756994949595e-05
-3.4164595737458e-05
-1.45750047261421e-05
-1.23811764744757e-05
-2.60456842539559e-05
-8.20267822751659e-06
-2.50434135173898e-05
-6.80955441965599e-06
-1.83173745031715e-05
-2.14549902911621e-05
-2.15215886696987e-05
-1.90772215816009e-05
-1.29149211956969e-05
-2.18321685067266e-05
-3.31096967639246e-05
-7.79518226358977e-06
-1.49763409936498e-05
-2.96721633913776e-06
-2.57119411230712e-05
-2.19691844095227e-05
-1.43421902554408e-05
-7.63747249911135e-06
-9.08261170121638e-06
-4.11187551136829e-05
-6.49704966742804e-06
1.00097787262973e-05
-1.28877041629106e-05
-2.31808902429691e-05
-1.77603036228707e-05
-8.53712239909476e-07
-1.37426742451055e-05
-4.60623885764152e-06
-1.62530085087795e-05
-3.09509382370939e-05
-1.25596409823088e-05
-3.01047241377263e-05
-2.37794091524366e-05
-1.03060982848437e-05
-9.67012324943473e-06
-1.23416829984426e-05
5.85453809140108e-06
-1.29011471473621e-05
-6.01018856363592e-07
-2.23552522702292e-05
-1.47470462012881e-05
-1.12611145035869e-05
-3.44691771417339e-06
-1.50863511264968e-05
-2.19694151566461e-05
-2.4193050117608e-05
-3.58445110297678e-05
-4.72170828669563e-06
-1.2264812273145e-05
-2.95539220465863e-05
-2.03702215342471e-05
-1.15449805559378e-05
-2.90495529200988e-05
3.97932604214265e-06
-1.00243116488858e-05
-1.67914547958932e-05
2.32468433476199e-06
-4.34889084330955e-06
-7.26180346449869e-06
-5.5655175021353e-06
4.19048546946485e-06
-1.51384139978677e-05
-9.56523555228335e-06
-5.80567732850346e-06
-1.5273677107823e-05
-1.67905593289412e-05
-1.40064703018108e-05
-3.60784417343493e-05
-3.46486285315853e-06
4.53834404445029e-07
-2.2990326255721e-05
-1.85698271898765e-05
-5.56109520896984e-06
-2.12240858314778e-05
-2.64529809144821e-05
-1.61734909923555e-06
-7.25690923499669e-06
-2.36894149170892e-05
-2.37852748429822e-05
-1.93711240834337e-05
-1.84451032491089e-05
-2.15828190511597e-05
-2.63807158178319e-05
-5.54385786334514e-06
-2.72537058531756e-06
-1.48869913908999e-05
-2.2166908471022e-05
5.48564738129129e-06
-2.62177982001458e-05
-2.14457129826134e-05
-1.25254076940461e-05
-2.77264214416316e-05
-1.17626653478643e-05
-1.19351226767752e-05
-2.176937117106e-06
-9.6839829096765e-06
-1.81295241541555e-06
-2.64691303423225e-06
-1.31016858996541e-05
-1.86452762713216e-05
-1.59975327198374e-05
-1.36869173512257e-05
-1.5566742727091e-05
-1.99824075906242e-05
-1.70619355774248e-05
-1.88172094376057e-05
4.68835507265833e-08
-6.03323181840653e-06
-1.76893425028607e-05
-1.30657632863511e-05
-1.57501175613168e-05
-2.23929165546489e-05
-9.94139365612482e-06
-1.21201938647061e-05
-3.32936452709589e-05
5.56087545462011e-06
-8.02051034442537e-06
-1.37094832307384e-05
-3.07164280835582e-05
-1.38584508785266e-05
-5.51728595442393e-06
-1.8275400444851e-05
-1.71609831702524e-05
-1.38668692217024e-05
-1.94896228668939e-05
-1.65582208255297e-05
-1.77423913663518e-05
-1.53470633816895e-05
-4.04842731452479e-06
-1.90144748762023e-05
-2.62064701934808e-05
-2.08676184670836e-05
-1.83555872668965e-05
-2.3055852558446e-05
-7.88054911154837e-06
-1.83539287126795e-05
-1.12002929428344e-05
-2.52518514977778e-05
-2.95923127395187e-05
-1.22759518888205e-05
-2.08202856464715e-05
-2.64524130832091e-05
-8.84847397972143e-06
-3.02522870508384e-05
-1.53501986328358e-05
1.54241773218251e-07
-6.78006501467127e-06
-1.94881878816846e-05
-1.83417091089832e-05
-1.00883101025548e-05
-1.75894240879904e-05
-3.09417396529767e-06
-1.7228596626566e-05
-1.77593589382688e-05
-2.25215987759191e-05
-1.32494260500572e-05
-2.50683228496846e-05
-1.96023064426544e-05
-9.66243749555924e-06
-1.68548702124881e-05
-1.93425220226795e-05
-2.02034651085776e-05
-3.4377531921933e-07
4.25964917756768e-06
-2.07658601988179e-05
-1.35779179452168e-05
-1.78346488417382e-05
-5.99864929296163e-06
-2.83925344183824e-05
-1.17088380628064e-05
-5.91459109368256e-06
-1.52430830673568e-05
-6.66748018539292e-06
-4.3853781437518e-05
-3.156699039593e-05
-8.56348501667955e-06
-1.21119398129298e-05
-5.87906407756268e-06
-2.05619811950644e-05
-9.84450184417475e-06
-2.6854723307605e-05
-1.1367816534623e-05
-2.09440482468176e-05
-1.56049517349844e-05
-1.07709800351308e-05
-2.06210045426376e-05
-2.63366510420024e-05
-1.32320642744259e-05
-1.27536007758891e-05
-1.00778186602856e-05
-6.83558907695024e-06
-4.8387776964745e-06
-7.49825800308876e-06
4.65169040955837e-06
-3.73722916496481e-06
-9.00349378046831e-06
-1.65432524310012e-05
5.88693396422991e-06
-1.32285720191071e-05
-6.17856819797542e-06
6.03722517820999e-06
-1.02188805310502e-05
-2.20886940558249e-05
-2.18642523374933e-05
-2.16664835655042e-05
-1.26101126217029e-05
-2.47799222965185e-05
-2.0198394670119e-05
-1.1667266759202e-05
-2.08221410998123e-05
-4.78535963942269e-06
-8.97848644127147e-06
-9.61618838138354e-06
-3.7479468933749e-06
-1.9230596555179e-05
-1.18780986109294e-05
6.81565700980481e-06
-1.34801252563401e-05
-3.25763603403238e-05
-1.49626697432209e-05
-2.05558281936586e-05
-1.84697914801341e-05
-6.91195919196077e-06
-2.87442046975088e-06
-2.94777242923306e-05
-3.18662989993519e-05
-2.96277898218676e-05
-1.43011157423877e-05
-1.44350132114143e-05
-2.62822241169762e-05
-2.27133306599293e-05
-2.03036866834827e-05
-6.31184304338958e-06
-3.47602611296694e-06
-1.7650856656887e-05
3.14994375241417e-06
-4.0862522112771e-06
-2.35256150532128e-05
-2.252139961781e-05
-1.28397204101205e-05
-2.33478895549122e-05
-2.58503289091169e-05
-2.16140742265241e-05
-1.88797182466016e-05
-1.9685461361989e-05
-1.98159113744747e-05
-3.84668218737197e-05
-1.08401968308939e-05
-6.88519138844411e-06
-2.18717602870753e-05
-1.22161416766407e-05
-1.58388814910207e-05
-2.2271319160961e-05
-2.3965951582234e-05
-1.96709158010212e-05
-2.29407480451307e-05
-2.62111680296918e-05
-1.74402665475947e-05
-1.00894276942361e-05
-7.02366109705539e-06
-4.07087935323031e-05
-8.29588065152135e-06
-1.95928042824065e-05
-8.04624217219056e-06
-2.09347917424211e-05
-2.12765050906946e-05
9.91666408999015e-07
-1.57293533980785e-05
-2.11045947904878e-05
-1.81330978870754e-05
-1.41098792643863e-05
-2.62005517799196e-05
-3.8050994887669e-05
-2.36840037523447e-05
-2.02843458058228e-06
-2.18540582734686e-05
-2.02190475820911e-05
-2.25447690572993e-05
-2.23093780702305e-05
-1.11968270510344e-05
-1.59293942793905e-05
-4.09279985716477e-05
-1.22600212394551e-05
-3.17150048693583e-05
-8.89748768274792e-06
-2.49026783223833e-05
-2.33206667739072e-05
-2.39022594262207e-05
-1.26170793226078e-05
-1.19106924421844e-05
-1.43178826178719e-05
-3.10270740487174e-05
-1.15948703422839e-05
-1.20494609632689e-05
-2.20873307323568e-05
-7.83590790888296e-06
-6.04844654771812e-06
-7.13311095150308e-06
-3.20904178123471e-06
-1.94251712360486e-05
-3.44740231212261e-05
-1.55677858541657e-05
-9.98052017841116e-07
-8.26706099359646e-06
-2.32427153593147e-05
-3.30951265169626e-06
-4.54439926365514e-06
-1.38940655802625e-05
-2.11833238537896e-05
-1.63292789627462e-05
-1.65573100933726e-05
-1.03768741078317e-05
-2.62826852863803e-05
-1.91261731373538e-05
-2.5977148044731e-05
-1.84921923615019e-05
-2.37006141936564e-05
-1.22421159273433e-05
-1.60103671665194e-05
-4.25521171596137e-06
-2.06442695141438e-05
-2.52834428867487e-05
-1.4427268575118e-05
-1.46552547516116e-05
-2.51514629825268e-05
-3.75940614516167e-05
-2.33113256302145e-05
-1.23768242514828e-05
-6.6585695424293e-06
-2.27156639342202e-05
-1.57551765443784e-05
-1.23595271211906e-05
-1.50690605199471e-05
-1.2848845820985e-05
-2.24824523889063e-05
-3.48254372898794e-05
-1.79607295551841e-05
-2.01357591401765e-05
-1.0669750692561e-05
-1.1982637959701e-05
-9.67659410888954e-07
-1.4976303635042e-05
-2.65923278350805e-05
-1.43184955631048e-06
-1.4030097724622e-05
-5.34443466287922e-06
-3.39757853714198e-05
-2.23926846874725e-05
-1.95094211130495e-05
-1.64548458130598e-05
-1.82842711714022e-05
-1.61502301315493e-05
-1.47933913586262e-05
-1.22422747497724e-05
-2.5478271616407e-06
-3.19996271678674e-05
-9.31420318320981e-06
-3.25995886759796e-05
-4.25833542279467e-05
-1.96497308992011e-05
-5.07292939691413e-06
-1.04488788911467e-05
-9.68110754079225e-06
-2.22790200385552e-05
-1.69781159000422e-05
-2.17584048402466e-05
-2.71891617490663e-05
-6.29297439565989e-06
-2.0336649437134e-05
-3.16804488907629e-05
-2.18378334480873e-05
-2.23660906674482e-05
-1.69069252954328e-06
3.17075808702533e-06
7.55906958790186e-06
-1.47427891999638e-05
-6.80492445449319e-06
-1.21724969445137e-05
-1.72664284546888e-05
-8.20009849675447e-06
-1.85400153764876e-05
-1.20767191688572e-05
-8.44894723987183e-06
-7.45889909602613e-06
-1.07874762913701e-05
-1.89264958505374e-05
-1.60808863776219e-05
-3.24254094920848e-05
-2.41882153884568e-05
-1.17527918655159e-05
-3.55523580148061e-06
-2.09029380183081e-06
-9.9730858224117e-06
-1.84351584843708e-05
-1.23415568655844e-05
-4.1568858309528e-05
-5.65547909852636e-06
-1.4156553256407e-05
-1.2927222367752e-05
-1.45533621504063e-05
-2.50898763058578e-05
-2.69878123183142e-05
-2.64763993643275e-05
-6.19908952974398e-06
-4.28612901851631e-05
-1.31180456520002e-05
-1.32485142307958e-06
-2.00103735516787e-05
-8.60932603843622e-06
-7.53929723387129e-06
-9.45879995403364e-06
-3.08328735078943e-05
-1.22380212216698e-05
-1.5754505094662e-05
-3.17369788971941e-05
-2.31221325470183e-05
-1.99706203003039e-05
-1.1064901459124e-05
-1.61560160919371e-05
5.81853287021985e-06
-1.22934446035918e-05
-2.76302958207386e-05
-7.30948510428135e-06
-2.97302977032678e-05
-3.31432035510656e-07
-3.16858792995782e-06
-3.52964444427118e-05
-2.32507641158907e-05
-2.08800124751628e-05
-6.68814924241085e-06
-2.42536554195604e-05
-1.94282339117034e-05
-1.97439275816867e-05
-6.3067632948605e-07
-2.43551430419895e-05
-1.86773928615213e-05
-1.81951963190078e-05
-1.50818779997491e-05
-2.9535376322123e-05
-1.49345780166624e-05
1.57376776471894e-06
-2.44816044260061e-05
-2.60841158645238e-05
-2.84612447205123e-05
-2.44933242514806e-05
-4.48904267905047e-05
4.83319664194523e-06
-1.38704013068703e-05
-9.67761547990455e-06
-1.35774543610607e-05
-1.50856450595352e-05
-1.1147728695698e-05
-1.68547136956482e-05
1.98675416017777e-06
-2.48676760334013e-05
-2.15466143685486e-05
-2.59604346320192e-05
-1.91837908844911e-05
-2.61780428785634e-05
-2.69884033983811e-05
-1.15630299426278e-05
-1.55308838859791e-05
-3.12475141789452e-05
-5.40462071537149e-06
-8.84519191317844e-06
-1.56722327426944e-05
-1.42893222926704e-05
-1.83357947772552e-05
-1.15714190981979e-05
-1.42482391715711e-05
-2.5118645586214e-05
4.08997698296385e-08
-4.8305992956606e-06
-2.6571348138844e-05
2.72423981446465e-06
-2.6566567972942e-05
-2.56928483498618e-05
-1.64027584832764e-05
-2.43535112818016e-05
-2.67166963403933e-05
-2.43177666776805e-05
-2.68272385892257e-05
-6.58656384454672e-06
-2.78402487681136e-05
-2.03981485749525e-05
-1.69877034416281e-05
-1.62967105332949e-05
-1.08705297870187e-05
-3.70939161672039e-05
-5.87875419445493e-06
-2.28432941802524e-05
-1.98284447942779e-05
-1.40371529741728e-05
-2.20890030584671e-05
-2.1684040577119e-05
-9.59920144731954e-06
-2.74125307710443e-05
-1.6229465634289e-05
-2.51204172469725e-05
-1.25867822452176e-05
-1.24364666728583e-05
-2.11004442377399e-05
-2.45101834417578e-05
-4.51650038897734e-06
-1.5300729189489e-05
-1.60642656048101e-05
4.13925303822332e-07
-1.29586564225941e-05
-9.51679953839378e-06
-1.22257812974931e-05
-9.62072165838869e-06
-1.07715059003528e-05
-9.52421911015588e-06
-1.76307739736995e-05
-5.79915758698852e-06
-2.32382813013368e-05
-1.43905341893296e-05
-3.01316426390858e-05
-1.87171030370223e-05
-2.10411524098526e-05
-1.17255226345183e-05
-5.8922900738115e-06
-2.59074004694194e-05
-5.47832202786462e-06
-2.43373861560717e-05
-1.14315450452902e-05
-1.19844237104732e-06
-2.13214675224264e-06
-2.65549391002254e-05
-1.66057144966141e-05
-1.56523327392593e-05
-2.80075506064022e-05
-2.76283801720308e-05
-8.02868475323579e-06
-1.65550732562195e-05
-1.06121848785245e-05
-1.63256196001469e-05
-1.92473872611616e-05
-3.09247759200513e-05
-5.13177267482175e-06
-6.49172097827808e-06
-1.44328316169821e-05
-2.72061291740322e-05
-3.16591726694736e-07
-1.00229184583728e-05
-2.73670295174825e-05
-7.10759885566324e-06
-1.58191710799458e-05
-7.36887380688983e-06
-1.22905434744304e-05
-1.33804881036267e-05
-3.3800790682162e-05
2.88068243989289e-06
-2.41694729606067e-05
-2.9188341682973e-05
-1.42646046976231e-05
-5.0043747290342e-06
-1.49237006821088e-05
-2.92335723657156e-05
-1.88192401138002e-06
-1.32766514458067e-05
-1.3072074307159e-05
-1.57599723163324e-05
-1.76607627020434e-05
-3.13695241756666e-06
-2.55313131784547e-06
-2.67017867614093e-05
-1.59158183677516e-05
-1.04980770793904e-05
-2.65841999679336e-05
-7.03657238503241e-06
-2.13755111760382e-05
-1.16298810631415e-05
-1.67976278545691e-05
-2.33436165078241e-05
-1.3898161148223e-05
-2.81689461618539e-05
-1.44207675167171e-05
-3.35105515770055e-05
-1.93385448548383e-05
5.72180804266185e-06
-2.11623368451933e-05
-1.78984350235309e-05
-3.09532120523914e-05
-1.62756575662201e-05
-1.99792363863301e-05
-8.43428776990518e-06
-1.55195231861615e-05
-1.9660412692019e-05
-2.16111913315896e-05
-1.4276119489852e-05
-1.01702739634353e-05
-2.19157165428494e-05
-9.83595246883592e-06
8.23214345752954e-06
-7.16948644039852e-06
-2.69157811891135e-05
-3.5021477102542e-05
-2.38004665226736e-05
-2.0809965812169e-05
-7.87431294277352e-06
-1.29272329803413e-05
-2.9320064005902e-06
-1.90333773994602e-05
-1.75282994104708e-05
3.50433642650913e-06
-2.48176999247946e-05
-2.01436682560371e-05
-1.0335115079377e-05
-9.97660577138453e-06
4.73545379049222e-06
-1.77981225737209e-05
-7.04532255138827e-06
-1.0451898684236e-05
-1.17234969187296e-05
-1.84480077165852e-05
-1.08585233564216e-05
1.01887396848124e-05
9.47482427371385e-07
-1.79950726421872e-05
-1.75692785309173e-05
-2.30503198344229e-05
-2.03420988282367e-05
-3.25099843960438e-05
-3.38340905889304e-05
-2.58628377332526e-05
-5.65287347685402e-06
-9.09480659128442e-06
-3.05847246494397e-06
-6.53000574973625e-06
-1.81695462627733e-05
-3.50854203293303e-06
-9.0795968247363e-06
-1.74966053468271e-05
-1.40949942912313e-07
-1.90948280713268e-05
-8.05134675939077e-06
-2.44085384476946e-05
1.02249418416529e-05
-2.67847582502475e-05
-1.63081960789642e-05
-1.97590526701241e-05
-3.686325176274e-05
-2.25668735866446e-06
-3.80702652889681e-05
2.50743366516493e-06
-1.98069303741604e-05
-2.0050671283251e-05
-1.74054470229764e-05
-1.84096200206255e-05
-1.7405620377215e-05
-1.44901678231785e-05
-1.30369026214118e-05
-2.08699878364764e-05
-1.07116624181921e-05
-1.01195884616798e-05
-3.2728304206795e-05
-2.44795897375867e-05
-3.24637596252948e-05
-2.76451305288281e-06
-1.18011731026547e-05
-2.87471621113735e-05
-2.39119886734582e-05
6.70224150924916e-06
-8.82128727203076e-06
-1.65208233303039e-05
-1.99201972850918e-05
-2.14497852857502e-05
-2.32103115049741e-05
-9.87351923077169e-06
-3.06941671373574e-05
3.71754443973416e-06
-2.61404568162057e-05
-9.98880860270972e-06
-2.80394997286653e-05
-3.9873435036395e-05
-1.2806527909496e-05
-2.69311370038721e-05
-1.73631762319169e-05
-2.00121934887766e-05
-2.78507436406503e-05
-1.40022687487615e-05
-2.94201175414409e-05
-1.7692364539791e-05
-1.33667809320976e-05
-1.1729007415243e-05
-1.62036796427147e-05
-5.91143849504834e-06
-1.57501131345341e-05
-2.36960186297716e-05
-5.16775175580224e-07
-9.97789099827878e-06
-1.69299165579659e-05
-3.52573769721135e-07
-6.40598932999744e-06
-2.58052369824955e-05
-1.32285386646127e-05
-1.25519092628246e-05
-2.40883602825111e-05
-7.66236578171349e-06
-1.35992012664641e-05
-1.69757179784646e-05
-2.32956728397569e-05
-7.87568864514547e-06
-1.87652607988031e-05
-5.19631918680079e-06
-1.32753154504452e-05
-2.3929131158049e-05
-1.82077894518069e-05
-9.27005877267303e-06
-2.90789816008789e-05
-9.61772221793021e-07
-1.34603820390702e-05
-1.16908343450743e-05
-2.51179648169001e-05
-1.62650369417374e-06
-1.75787507771074e-05
-2.64119498750128e-05
-3.04307789353574e-06
-1.8490498455229e-05
-1.05916019554392e-05
-5.2979201041186e-06
-9.17316496062306e-06
-5.12885514340385e-05
-3.70183233513342e-05
-2.16205031702482e-05
-2.08116318351927e-05
-1.43153526622659e-05
-6.86699968746963e-06
-2.69547806954502e-06
1.39719944662522e-05
-2.24114603474017e-05
-1.74200800683368e-05
-1.27510955187916e-05
-1.03376215413166e-05
-1.07655432279544e-05
-1.69215867613951e-05
-2.03394347964917e-05
-1.10299859830493e-05
-2.36642240486366e-06
-2.18676446286088e-05
-1.27082296635125e-05
-1.84441353215343e-05
-3.62834202749517e-06
-1.79377910207133e-05
-2.03113542171083e-06
-1.83814520641955e-05
-1.07437715937817e-05
1.35589352469799e-05
-3.67380089807296e-05
-2.77944142551826e-05
-3.9449611848795e-06
-1.74778747238904e-05
-9.90055818752953e-07
-1.17756882867858e-05
-1.54354665874666e-05
-4.30314347336783e-06
-7.05334132561941e-06
-1.14711042148183e-05
-2.01513404969206e-05
-8.71822518709851e-06
-9.86037657778832e-06
-2.88643602188628e-05
-1.74730082287712e-05
-4.24466509261021e-05
-1.35793899851401e-05
-1.414336550788e-05
-1.23742351111657e-05
-3.46157250944207e-06
-2.05211629143481e-05
-3.633391427722e-06
-8.72868880886809e-06
-1.86066179963794e-05
-1.17183337269365e-05
-2.74346295279743e-05
-1.22353225948674e-05
-1.96026598954343e-05
-3.4554542105994e-05
-2.48225599269209e-05
-8.74821290758828e-06
-5.78393094046713e-06
-2.08826367589225e-05
-8.74512732357667e-06
-2.07358368655619e-05
-2.30933970189352e-05
-6.78144848152405e-06
-1.84237159108181e-05
-1.78843167186702e-05
3.65737830530328e-06
1.21293806658972e-06
-1.9099503317739e-05
-2.23963201473608e-05
-3.2528604900035e-05
-2.78380834440026e-05
-1.97380433701873e-05
-2.18388908802947e-05
-2.13101308061441e-05
-2.22460120410814e-05
-2.38203434694071e-05
-7.58414092243287e-06
6.05936692694428e-06
-2.5229219923343e-06
-8.91486221943113e-06
-2.14640807527282e-05
-5.46481020582728e-06
-1.48451668001219e-05
-3.05462630054766e-05
1.95862375282583e-06
-2.88910484578181e-06
-2.17312929022013e-05
-2.36571897452801e-05
-1.18718393863705e-05
-2.9849353091913e-05
-3.85066867333622e-06
-1.04675848883356e-05
-1.27785228794e-05
-2.74855413731327e-05
-1.17017103122801e-05
-1.68403881894782e-05
-2.99957621607869e-05
1.72088919867694e-06
-1.12124251357479e-05
-1.81137439340516e-05
-2.55856467784641e-05
-2.42763784519743e-05
-2.0861131671212e-05
7.49004339912473e-06
-3.11374560187083e-05
-2.54821609026921e-05
-2.69672262878271e-05
-6.7333706452562e-06
-1.64352065683192e-05
-3.78761416914683e-05
-2.25890277163216e-05
-1.45040557816343e-05
-3.92464838783215e-06
-1.17835595451341e-05
-6.71077240009207e-06
-4.2811083578271e-06
-3.51672993173214e-06
-1.68009075612704e-05
-1.29112744817005e-05
-3.11308115134066e-06
-1.53841188863595e-05
-1.93865341892283e-05
-1.1786059902834e-05
-4.5133077269229e-06
-1.57609581017054e-05
-1.32744454773709e-05
-1.26832531343633e-05
-1.37495699736229e-05
-1.61740360753079e-05
-1.99710153912822e-05
7.5382531794331e-06
-2.37775058665802e-05
-2.46466783588456e-05
-1.17534103995466e-05
-2.43885216830576e-05
-2.3442892847749e-05
-1.92012524752567e-05
-1.35851798005224e-05
-1.76184178000352e-08
-2.07022633167359e-05
-1.05135101160952e-05
-3.79903465762728e-05
-6.90255375183687e-06
-3.58464382176468e-06
-2.11961062670452e-05
-2.22925122901801e-05
-1.18049212871348e-05
-1.56107826478502e-05
-3.5876776452737e-05
-3.00485522060088e-05
-1.16269496972203e-05
-1.08715418881736e-05
-2.64234489713073e-05
-8.9372845925571e-06
-2.87539956895332e-05
-2.98039832794267e-05
-1.63514734659621e-05
-5.86758571578067e-06
-1.11903475525612e-05
-3.31416141995046e-05
-2.75775478767321e-06
-1.82829640326227e-05
-2.68826300529988e-05
-1.41193293325898e-05
-4.35914731403117e-05
-1.80628163985314e-05
-2.97383174819821e-05
-2.46162257968613e-05
-1.73724975259496e-05
-8.64752041098209e-06
-2.86489214920002e-05
-2.44790649894461e-05
-5.51118467902112e-06
-2.46844994500146e-05
-2.4818663581867e-05
-1.71733635423137e-05
-1.98389571650893e-05
-2.26100186513783e-05
-1.52367864495651e-05
-1.54360846719393e-05
-9.45166348817708e-06
-1.74376511245304e-05
-9.4100537795932e-06
-2.68822857694989e-05
-1.86034043827959e-05
-6.70315446719594e-06
-2.58047946099554e-05
-2.94676157593728e-05
-5.02331316589136e-06
-1.38069532818258e-05
-2.86244776382418e-05
-2.89810166242345e-05
-1.5279115823046e-06
-1.66328927320574e-05
-1.1266312108262e-05
-3.67635312585747e-06
-1.93047474569481e-05
-3.16033693933692e-05
-2.67262853659415e-05
-1.82920831899653e-05
-2.33874480004679e-05
-1.98846802031269e-05
-1.90339345639737e-05
-2.11155262939219e-05
-1.93855550452335e-05
-1.90028186022418e-05
-1.2420620424466e-05
-1.93176397724308e-05
-1.89555983674187e-05
-2.78760556908173e-05
-3.56306569593653e-05
-1.05645504296803e-05
-3.29540918399564e-05
-2.19176348438197e-05
-1.64958697790598e-05
-1.77272951537491e-06
-9.05460453477317e-06
-1.57993033977853e-05
-1.34706164148049e-06
-1.52962164362644e-06
-2.09809023333471e-05
-1.4450155257448e-05
-2.5989973772059e-05
-1.287392297263e-05
-2.65681016271386e-06
-2.81259150198144e-05
-2.57685414725079e-05
-1.0501914762561e-05
-2.57872267909889e-05
-1.0473774918729e-05
-1.5163310779214e-05
-1.22539278729057e-05
-4.74624146064503e-06
9.11123330020581e-07
-1.76967648567263e-05
-6.0769607854102e-06
-2.12075553726909e-05
-4.82852050071788e-06
-1.507471797414e-05
-2.24891123965486e-05
5.36843790367735e-06
-4.98473597530453e-06
-2.22801768544767e-05
-2.51297983352564e-05
-2.38610074342854e-05
-1.69924255900518e-05
-3.24409502679101e-06
-1.46465608069917e-05
-2.37881710083453e-05
1.0965090211173e-06
-2.79067661931741e-05
-1.50866334557823e-05
-2.70256946853251e-05
-1.78659730729771e-05
-1.66801329118196e-05
-1.2445147005204e-05
-7.34723618488369e-06
-1.8787084238052e-05
-1.82988830724893e-06
-1.2720963507878e-05
-7.03308862576582e-06
-1.31984722685408e-05
-1.23896407569507e-05
-1.79769433175576e-05
-1.38906360596146e-05
-2.20784757485195e-05
-3.4666159929638e-06
-9.11824403251162e-06
-2.64246811711569e-05
-1.37092560223505e-05
-3.36406204746644e-05
-2.05006089188287e-05
-1.567353250761e-05
-2.34470345282149e-05
-1.36028452668267e-05
-2.83193287530645e-05
-5.00463507143463e-06
9.97886727200883e-06
-2.02037881915728e-05
-2.35311568796343e-05
-2.91931477784091e-05
2.74560474163754e-06
-1.70956804940836e-05
3.36464852833179e-06
-1.24609502715983e-05
-2.90537188352532e-05
-2.08603223713859e-05
-2.33179429601908e-05
3.20465039829901e-07
-3.61449652809996e-06
-2.13979785222761e-05
-2.80063561561387e-05
-2.1808605476906e-05
-1.3662470189201e-05
-2.13062167745917e-05
-4.30527030456683e-05
-6.87793998654752e-06
-1.91261780025599e-05
-7.62005481090092e-06
-2.5369168324742e-05
-2.14136044629261e-05
-1.51131845066611e-06
-2.21805416340719e-05
-1.04497434658249e-05
-2.49481143356038e-06
-1.31206057144808e-05
-5.86177035264689e-06
-6.97363478570594e-06
-6.62776946877806e-06
-1.26849980090003e-05
-9.00630591495061e-06
-3.82866210574653e-05
-2.56038627027075e-05
-1.62467920144905e-05
-1.08597605081875e-05
-1.8472080082483e-05
-7.29567857956166e-06
-3.58138970081341e-06
-1.348470792315e-05
-1.9965444008681e-05
-1.2369662445737e-05
-2.08132920669748e-05
6.9629082339548e-06
-1.93328253388272e-05
-1.70943410840347e-05
-1.55329475546567e-05
-1.8756759406839e-05
-1.21904476555108e-05
-1.64088573838132e-05
-1.41951198978441e-05
-7.22061944111495e-06
-2.16889301486307e-05
-1.83452058644367e-05
-2.29281458513346e-05
-9.71720696140724e-06
-2.88971742205713e-05
-3.52902886312695e-05
-1.70353852941616e-05
-8.97819653582627e-06
-1.41206268810809e-05
-4.82306858437082e-06
-1.26705111305596e-05
-1.47575585646735e-05
-1.77007170929399e-05
-9.74577384392868e-06
-2.03841547387464e-05
-2.69852818845486e-05
-1.50461144867205e-05
-2.7252684756823e-05
-4.84402654777191e-06
-1.4791005344947e-05
-1.28909766164298e-05
-2.48851332416644e-05
-2.07993921235739e-05
-1.73011276316749e-05
-1.11082047045267e-05
-1.8409368034429e-05
-1.90142668634447e-05
-6.3777261081586e-06
-2.16775370040241e-05
-1.41389597307091e-05
-3.1535979101332e-05
2.71268937647533e-06
-8.18313003975053e-06
-1.80584243342942e-05
-2.58292208777699e-05
-1.05983885599486e-05
-2.25376111905106e-05
-7.46077504138346e-06
-1.08176869757106e-05
-7.81165350360746e-06
-9.29561252403776e-06
-2.1277990982047e-05
-1.76594349746535e-06
-1.91202142844435e-05
-3.53800068559167e-05
-1.27938448182911e-05
-2.18463741729347e-05
-1.30720841323246e-05
-2.37866749087309e-07
-7.13817161293527e-06
-4.88375912476101e-06
-1.85710052156235e-05
-1.6540704311698e-05
-1.23339279462322e-05
-3.12202137223006e-07
-1.3123913487436e-05
-3.6081772855766e-05
-3.46222496563558e-05
-3.71238920141895e-06
-3.11743937834132e-06
-1.42690464579195e-05
-2.15322200616721e-05
-2.06982164956701e-05
-7.32023288900814e-06
-2.21707585172282e-05
-2.49775256151076e-05
-1.20523231933315e-05
-2.55314903481757e-05
-3.21729464575211e-05
-4.68508711914404e-06
-6.02850800076275e-06
-1.51079342070207e-05
-1.47609970734455e-05
-1.50511795331068e-05
-1.1608086581211e-05
-2.00661254389813e-05
-2.83602856922561e-05
-4.45088784013563e-06
-1.96676926629094e-05
-3.70235588527867e-05
-2.11657944031232e-05
-7.57569409924674e-06
-4.00661514694014e-05
-2.53493836796203e-05
9.14769596932756e-07
-2.44973674421238e-05
-1.27909884377185e-05
-5.71250797802784e-06
-1.69886459003213e-05
-1.9004934273659e-05
-2.38984698195915e-05
-2.59813104623673e-05
-2.23980680683406e-05
-9.53643119031892e-06
-2.61815344688204e-05
-2.43512106025463e-05
-3.2098804586045e-05
-1.31437962247532e-05
-2.66047564090409e-05
-1.42997553095692e-05
-1.21464449060513e-05
-6.05096145096364e-06
3.33237360171632e-06
-1.53426664901796e-05
-6.80046840692397e-06
-3.5121000932043e-07
-3.1646197204964e-05
-1.45288227364478e-05
-1.8573888851605e-05
-3.00244958263238e-06
-1.49260339370843e-05
-1.19005719613899e-05
-3.23429080989134e-05
-1.84502972689074e-05
-2.73444716623064e-05
-7.48910110972556e-06
-2.75650432905615e-05
-1.44385257664076e-05
-1.94334509623684e-05
-3.67802989951276e-05
-1.96593359732785e-05
-1.8590670431341e-05
-3.36744510048563e-06
-1.05543590673768e-05
-2.17960927302689e-05
-9.75856444265209e-06
-6.97509424137604e-06
-2.47128464312242e-05
-6.31688309605799e-06
-1.05509705654524e-05
1.44127786612364e-06
-1.03980850845601e-05
-1.20988180210954e-06
-2.79319720261729e-06
-1.07163663643574e-05
-2.06350896740844e-05
-1.89075830607138e-05
-1.89673745599441e-05
-4.76712227389648e-06
-1.91249868212652e-05
-3.04982089290427e-05
-8.19893546405813e-06
-2.61780543819057e-05
-1.98751119075602e-05
-1.36229549108794e-05
-2.97441506716337e-05
-1.36020845881563e-05
-2.24804765217538e-05
-1.41765304704117e-05
-9.15375558668371e-06
-2.83853765230299e-05
-1.17557706171501e-05
-2.28986128326651e-05
-2.27220068331383e-05
-7.4480836645925e-06
-8.32330404379222e-06
-1.76127533930397e-05
-2.88612486050921e-05
1.60276013995808e-06
-4.52316952389862e-05
-2.35328733653514e-05
-2.13450453732169e-06
-2.04518625099571e-05
-2.31888234882028e-05
-2.48468047689841e-05
-2.4357074271784e-05
3.33765276140884e-07
-3.61385631148472e-05
-1.54831535128236e-05
-1.742001754361e-05
-2.03419573794028e-05
-4.58966420538028e-06
-1.3628549646821e-05
-3.28795009668879e-05
-1.14934305710739e-05
-1.14041370265533e-05
-3.09957650874726e-05
-2.16305452475397e-05
-2.58737414099572e-05
-2.16287483270783e-05
-2.68013087355224e-05
-3.2101305223718e-05
-3.09666860020004e-07
-3.36611072232517e-05
-2.00850978552979e-05
-2.75460178986106e-05
9.12188348552406e-06
-1.95293025828588e-05
-6.280474037433e-06
-8.43202836713428e-06
-3.2854417370344e-05
-7.38884363184875e-06
-1.91592075400335e-05
-1.82181570087121e-05
2.93879938897895e-06
-1.92121208250501e-05
-1.82559403467356e-05
-2.16790835133223e-06
-3.85669809896256e-05
-1.83431034058651e-05
-1.732846452311e-05
-1.18592818857204e-05
1.42771329650213e-06
-1.61401096179466e-05
-1.91251241327912e-05
-3.3107460099169e-05
-2.34950478265899e-05
-1.97240754639715e-05
-1.99893181955373e-05
4.29715533660743e-06
-2.70095818876426e-06
-1.73977139827497e-06
-2.00756125913316e-05
-3.28756837847706e-05
-2.34741245986857e-05
-3.16505261762378e-06
-1.00705030520506e-05
-2.88126423371533e-05
-1.18677017293182e-05
-1.97500405052586e-05
-1.43823854666436e-05
-1.07890747198696e-05
-2.32573756850967e-05
-1.22125786634309e-05
-2.71939837808408e-05
-7.5825361182286e-06
-2.85631072696071e-06
-3.38242482715148e-05
7.13468683374426e-06
-1.17891765856167e-05
-2.711733949321e-05
-1.18530511983797e-05
-2.13054736526858e-05
-1.1206611233528e-05
-2.42062467937248e-05
-6.65241009753331e-06
-7.14042553042986e-06
-2.87785747088853e-06
-1.67396791702383e-05
-1.66064633851498e-07
-6.94007584947312e-06
-1.31067874652945e-05
-1.13404404270163e-05
-1.75566458043748e-05
-1.9631608219129e-05
-1.94305629696301e-05
-6.28866619326538e-06
-3.59041897726674e-05
-1.82793966873149e-05
-1.47995328788283e-05
-2.13316772707863e-05
-1.33161377066876e-05
-8.26018699646703e-06
-1.88284154396418e-05
-5.64273864556022e-06
-1.55431915769724e-05
-8.59219040590213e-06
-1.03256649571324e-05
-1.01689261175193e-05
-4.0512473758301e-06
-2.29316480785682e-05
-2.37045395179791e-05
-2.53118495233979e-06
-1.66449544650711e-05
-2.11964849906603e-05
-2.19030639581872e-05
-1.89218360207168e-05
-1.46101972599161e-05
-1.48834469620937e-05
-4.828196643992e-06
-2.09417268238642e-05
-2.34672961313654e-05
-1.31187135082081e-05
-1.20570620835604e-05
-1.32047640895197e-05
-1.42700155428068e-05
-1.78816577123853e-05
-1.95089856054742e-05
-1.60122811044728e-05
-2.67875278617615e-05
-1.72356006376931e-05
-9.72267705137604e-06
-3.05569996318001e-05
-1.94342275985741e-05
-2.52957099123225e-05
-1.03537843575062e-05
-8.85356348538561e-06
-2.29927555980523e-05
-1.0203659600184e-05
-9.86897271353028e-06
-2.05345728975032e-05
-1.37327794730312e-05
-1.53761366831209e-05
-2.32901986755946e-05
-8.52260014784878e-06
-3.29396372215408e-06
-1.13718555242307e-05
-2.907185715608e-05
-1.9345274975979e-05
-1.22288403418572e-05
-2.57459365927561e-05
-2.00537927425683e-07
-1.9435910558692e-05
-1.60122630821898e-05
-2.26980905407384e-05
-3.25697472112243e-05
-1.75769612867143e-05
-2.4453067958736e-05
-2.09483805711887e-05
5.33568463013088e-07
-1.22656803923398e-05
-1.85735425433219e-05
-9.0729387472703e-06
-3.08770351072642e-05
-1.25764924693147e-05
-1.39930704217986e-05
-1.33987782237411e-05
-3.33205460993294e-06
-6.50355892520363e-06
-3.64892080187747e-05
-2.22031363355698e-05
-2.22364671597912e-05
-2.4169186232375e-05
-2.95682318838423e-05
-1.02927287933151e-05
-1.09172695301765e-05
-1.40987938397569e-05
-2.76005152861996e-05
-8.60783031936851e-06
-2.41334202500472e-05
-2.24390145460307e-05
3.3168347438529e-06
-3.10499440704588e-05
-2.37300300878726e-05
-1.90107412144026e-05
-1.65705534440041e-05
-2.05839277348413e-05
-1.44784998946688e-05
-3.39935055319934e-05
-1.58371101077488e-05
-1.32868554027003e-05
-1.01384972093138e-05
-1.60149561766961e-05
-8.85991814088753e-06
-1.14652990592511e-05
-1.32490737456701e-05
-1.55567920659595e-05
-2.47743825568804e-05
-1.80090049656509e-05
-1.31489863486134e-05
-2.41499989368284e-05
-8.27933900531042e-06
-1.31703878003734e-05
-1.43378114001596e-05
-2.73575148481191e-05
-3.01156383421891e-05
-2.31080647809257e-05
-1.48128749570809e-05
-2.36930196137436e-05
-2.93214423358289e-06
-3.98632944949082e-05
-2.26884580665343e-05
-1.46705295674799e-05
-7.79557079279316e-06
-3.50119329000608e-06
-1.00108827216414e-05
-3.80174402166735e-05
-2.47468292883617e-05
-1.91319211276251e-05
-1.43727127876058e-05
6.48109103582761e-08
1.12692467319306e-06
-9.79585401552011e-06
-2.53388762963503e-05
-3.60448170982328e-05
-6.14524805399388e-06
-3.27588482309046e-05
-2.60218917819528e-05
-1.49831773023511e-05
-3.71680770593593e-05
-1.56854789775732e-05
-2.09952918337806e-05
-3.0398339816554e-05
-4.49457260272308e-06
-2.4058956132588e-05
-2.18387431903877e-05
-3.78272727397998e-05
-2.6664917738928e-05
-1.35921693082883e-05
-2.28943786183666e-05
-2.91812916564263e-05
-1.6738260541776e-05
-1.76522982068181e-05
-1.14850409551819e-05
-3.42078795347138e-05
-9.89467089994124e-06
-1.76596196438331e-05
-2.4926339091408e-05
-1.81393259234115e-05
-1.24370170896467e-05
-2.57828832061059e-05
-2.42439931009481e-05
-5.37000369520687e-06
-3.70295208510672e-06
-1.99123934080305e-05
-9.93798984258072e-06
-2.53717045787651e-05
-1.16709847362039e-05
-2.75672608879231e-05
-1.71044382241182e-05
-2.00387680943827e-05
-2.4875759362295e-05
-1.66311359916554e-05
-1.5123346637547e-05
-1.74910402789654e-05
-2.58118901140677e-05
-1.67450850002924e-05
8.64551678171059e-07
-1.48488618831003e-05
-5.53823467352304e-06
-2.93061287307078e-05
-1.73661480896522e-05
-2.62976765244965e-05
-2.1704930853793e-05
-2.07761710434828e-05
-3.42453196510779e-05
-2.04336115807849e-05
-4.03687841308106e-05
-1.87731693482632e-05
-2.6694970014618e-05
-2.84877086133916e-05
-9.197232470466e-06
-1.46312076725891e-05
-1.15194864046984e-05
-2.5212861240803e-05
3.61992987120986e-06
-1.79517050210364e-05
-2.75789490368982e-05
-1.70595933898496e-05
-1.65875677562677e-05
-1.70784162477983e-06
-1.89677758256768e-05
-9.46884507511661e-07
-3.43422654901387e-06
-1.94455759703548e-05
-1.64292582479511e-05
-1.99965843885926e-05
-3.08218255816685e-05
-1.41195764258074e-05
-1.65001566172702e-05
-1.70733506910732e-05
-3.0752714175067e-05
-3.80526918116871e-06
-1.46620076509569e-05
-8.50416430881123e-06
5.7487101927037e-06
-2.85022498558717e-05
-2.79896761336697e-05
-1.04900082062242e-05
-9.99491038941767e-07
-2.26948036464544e-05
-3.80346316262393e-05
5.11218911089646e-06
-3.72398553830707e-05
-1.51929342463568e-05
-1.65879128748223e-05
-1.62080935211409e-05
-1.56092302000978e-05
-1.59431851690427e-05
-6.84650078289897e-07
-3.27374631518008e-05
-3.68762080328591e-05
-2.2600306734243e-05
-4.35514737489323e-06
-2.49925301694863e-05
-1.65097813038597e-05
-7.42280817889407e-06
3.234955889945e-06
-2.43205968786658e-05
-3.48654365212746e-05
5.71522328998067e-06
-1.79007458863903e-05
-1.26981250485381e-05
3.37564586757928e-06
-1.67032938972091e-05
-3.21366761043258e-05
-3.03841524511151e-05
4.84164631881543e-07
-1.13762245261985e-05
-5.95528304082519e-06
-6.22453911546164e-06
-2.29251201682388e-05
-1.2321257228182e-05
-4.26694762510532e-05
-1.14179796005526e-05
-8.04250567502379e-06
-2.42388527662102e-05
-2.82654444429447e-05
-3.44926430969881e-06
-1.21548745367631e-05
-2.40477554361825e-05
-2.46401378279188e-05
-2.28985913512222e-05
-2.51081937227337e-05
1.19858152668049e-06
-1.5220337301847e-05
-6.18900939335439e-06
-2.45579667202692e-05
-2.8122654046812e-05
-1.88253557614572e-05
-9.66830579194975e-06
-1.41918961548477e-05
-1.98285569301487e-06
-1.48726985166963e-05
-5.21263383528973e-06
-1.47500226109938e-05
-1.31806868547421e-05
-1.05477407279498e-05
4.05343290952677e-06
-2.47961770213991e-05
-9.5710455264348e-06
-2.49595045217743e-05
-1.30510004251512e-05
-1.86647842035601e-05
-9.66324963093201e-06
-2.0802850196376e-05
-3.03336164624582e-05
-2.69724363027281e-06
-3.47461146307313e-05
-1.20454834144875e-05
-1.58113691391767e-05
-2.90617528327704e-05
-1.55343315179803e-05
-5.19486813197007e-06
-1.59402094901769e-05
-3.25009707992918e-05
6.93741642103099e-06
-2.68798128680406e-05
-1.03849194740976e-05
-1.64535578959218e-05
-9.56357481405921e-06
-1.65880316904171e-05
-9.41732588435865e-06
-2.07199635199297e-05
-1.69482898722812e-05
-1.44305898861612e-05
-1.05359105105098e-05
-8.94088346036034e-06
-4.52756591525014e-06
-2.61631773783973e-05
-7.86919746375368e-06
-1.33237423843575e-05
-2.84266731171504e-05
-2.91272563062294e-05
-2.30329825985903e-05
-3.55870033690283e-05
-3.42562708205601e-06
4.97175540502655e-06
-2.13655546568128e-05
-2.85269988376659e-06
-2.61082200121175e-05
-8.43671403864963e-06
-8.55578791445353e-06
-2.14003910797069e-05
-4.93850864736772e-06
-1.39564970568632e-05
-1.23764618693401e-05
-1.91459192902829e-05
-2.13601062055876e-05
-3.48181107364167e-05
-1.89079285298855e-05
4.89389688843858e-06
-1.15510971971403e-05
-1.77144175725204e-05
-4.62050239417968e-06
-1.50068006646595e-05
-2.62298712811123e-05
-3.28478183903154e-05
-1.44000010021896e-05
-3.35946598336755e-06
-3.63809936758238e-05
-3.29536474295651e-05
-1.80506512811877e-05
-4.03767793012524e-07
-9.43074710871905e-06
-3.63711968303598e-05
-1.07845658408852e-05
-6.44275888881061e-06
-1.1728048132795e-05
-6.00535370615031e-06
-1.22767893367391e-05
-2.61748093911147e-05
-1.54140325455359e-05
-9.04133640640608e-06
-2.29976165552025e-05
-1.53132926445824e-05
-1.9831194876841e-05
-2.15816210153307e-05
-1.38437940764735e-05
-2.59998694007471e-05
-1.41281973214752e-05
-1.24171943754384e-05
3.96415382928968e-06
-1.585520737978e-06
-2.07590144693175e-05
-1.89552976222559e-05
-1.38017237026068e-06
-1.21388166625016e-05
-1.7581572371086e-05
-1.22788075343829e-05
-7.25510674509303e-06
-2.24858875495302e-05
-1.24235199733279e-05
-2.0614574807378e-05
-6.63500088990288e-06
-1.11273192800994e-05
-4.07650765599738e-05
-1.13635787907008e-05
-9.5552487183212e-06
5.20945481659e-06
-2.68767678503744e-05
-8.85108467630651e-06
-2.37336749772806e-05
-2.43453429875438e-05
-2.065548803177e-05
-1.8880170349128e-05
-3.11059352403165e-05
-1.86465573755035e-05
-1.30929495621401e-05
-9.34372666109654e-06
-1.73872297727836e-05
-9.92016728849588e-06
2.02843669665052e-06
-2.38561649944859e-05
-4.83327811303098e-05
-9.09168034996739e-06
-2.6538639075712e-05
-2.38681437545187e-05
-1.16687754238481e-05
-3.69619131780942e-05
-3.36139635714203e-05
-1.54844612868862e-05
-7.15115434797635e-06
-5.75490628058482e-06
-2.00013607873864e-05
-1.52573378304958e-05
-1.5891642301831e-05
-2.66147357106948e-05
-3.07161352398105e-05
-1.4636164302638e-05
-2.77240576692978e-05
-1.60161841874229e-05
-2.54505540011114e-05
-2.365958154887e-05
-2.30898715710516e-05
3.19789510251042e-06
-1.58758229306277e-05
-1.75911603207819e-05
-1.78662986127236e-05
-1.91049975733779e-05
-1.93197939539929e-05
-1.53739236175496e-05
-1.73902404139633e-05
-2.18304985019725e-05
-1.60181629229381e-05
-1.39511576654386e-05
-2.66608932503806e-05
-3.58449523821976e-05
-2.21423792622845e-05
-1.4463001515936e-05
-1.9884174252968e-05
2.14814739204544e-06
-5.82241720907878e-06
-1.30497050102857e-05
-1.11166984442865e-05
-2.35767087955251e-05
-1.94840795012192e-05
-9.20221836164169e-06
-1.77370693761829e-05
8.45419586217676e-06
-2.99398084947221e-05
-1.5642697679417e-05
7.63723087044332e-06
-3.10769728030513e-05
-1.73842592908994e-05
-3.10094962483998e-05
-8.98143311891658e-06
-3.20764455330503e-05
-1.95647546098529e-05
-9.0144785569872e-06
-1.56750475854598e-05
-1.09423021565697e-05
-1.64941732153559e-05
-4.92445929273326e-06
-1.37926457239748e-05
-1.04673953357994e-05
-2.43684843501453e-05
-1.89735416174529e-05
-1.3622143954637e-05
-2.01239661089046e-05
-1.61739721660187e-05
-2.47908797322075e-05
-1.47829338825592e-05
-2.47614539172496e-06
-2.06740202026894e-05
-1.44795044846023e-05
-1.87903321980612e-05
-3.99728511829823e-06
-1.41769839412234e-05
-1.36411593837196e-06
-5.24700312460877e-06
-2.01251701397245e-05
-2.68515133628539e-05
-1.20267210798193e-05
-1.06254159203461e-05
-1.25859941504514e-05
-1.8075183801402e-05
-1.06464417938239e-05
-9.40789430649964e-07
-1.88092958617946e-05
-3.46560573016834e-06
-1.51862216490025e-05
-1.25013213317098e-06
-1.50176724010061e-05
-1.95843016414106e-05
-2.53769969442372e-05
-5.59509755251538e-06
-1.64252938462436e-05
-2.38202054594277e-05
-1.52071462202712e-05
-3.82844164652552e-08
-1.68787279396628e-05
-8.00903361477982e-06
-1.11216448738257e-05
-2.14145403025711e-05
-8.56330720277731e-06
-1.40216791894843e-05
-1.61254319642193e-05
-1.54708532623651e-05
-2.73672911553751e-05
-1.67314603536737e-05
-7.42162588501883e-06
-9.39875110482277e-06
-1.81038425092078e-05
-2.50296057369334e-05
-3.43168248117233e-05
-2.73936022671619e-05
-2.9501543930443e-05
-3.20473644085821e-05
-1.82272672820558e-05
-1.23941790459774e-05
-2.71238938383968e-05
-2.33763940196915e-05
-1.39213131653359e-05
-1.51434035174508e-05
2.0101707671893e-06
-3.30686338343051e-05
-1.15145165889549e-05
-1.68927259920655e-06
-1.15159457319185e-05
-2.61786236893876e-06
-3.64520963991204e-05
-2.91539325633553e-05
-1.83017659706457e-05
-3.09613525469997e-05
1.48550911710796e-06
-1.8430209515344e-05
-2.67114339677629e-05
-1.69209237107179e-05
-2.99649448731716e-05
-3.06406141764721e-06
-1.40680888171963e-05
-1.26972144064328e-05
-4.03537079473514e-06
1.32398189149128e-06
-4.35694866963604e-06
1.97111242205295e-07
-1.17163986993254e-05
-6.66138277769026e-07
3.22456072895091e-06
-1.83728924619274e-05
-6.76728433695099e-06
-8.42640150760414e-06
-1.51104495775311e-05
-9.45790860639803e-06
-2.04350179710611e-05
-2.13222159145007e-05
-5.78854325018548e-06
1.3326606399207e-06
-1.19127036112974e-05
-2.47936886143727e-05
-1.00001292835729e-05
-1.16942315652904e-05
-3.38050715549291e-07
-2.96172285467407e-05
-9.09068491262984e-06
-2.17704151878548e-05
-1.66442279311801e-05
-5.91670976845249e-06
-3.39444031208666e-05
-6.50663445158439e-06
-2.07850065811254e-05
-1.92246380898139e-05
-1.24858718722376e-05
-8.82795867024165e-06
-1.10849832362672e-05
-4.37684523821029e-05
-3.28335859681483e-05
-1.77380899176548e-05
-1.16355722449243e-05
-1.81837817053e-05
-1.367762869438e-05
-3.71868046311836e-05
-8.84731484444465e-06
2.61154581510981e-06
-1.03744031925785e-05
-1.61033355893986e-05
-2.07303936045571e-05
-1.40090426268679e-05
-1.82982161104713e-05
-1.54006179877502e-05
-2.23760084099752e-05
-3.00549779310777e-05
-1.96224723042556e-06
-6.80864024618529e-06
-2.09953835108478e-05
-9.72608969351308e-06
-1.75825608486384e-05
-3.90443459537546e-06
-2.62512423513675e-05
-7.41149324330702e-06
-3.90961988799262e-06
-1.73608251101252e-05
-1.02738334390956e-05
-2.08435291845026e-05
-1.69158815727172e-05
-2.10516316103034e-05
-2.14911496778035e-05
-2.38224762000371e-06
-1.58867614224593e-05
-1.00464281541969e-05
-2.6930941591301e-05
-1.42900381741599e-05
-2.44268692523624e-05
-2.08297332001243e-05
-3.34342325054733e-06
-7.97184541227664e-06
-2.32347114814273e-05
-1.93076784841993e-05
-1.48440329961573e-05
-1.99321221195011e-05
-1.83413937090374e-05
-2.50637301180849e-05
-1.56153557563639e-05
-1.87545296878119e-05
-2.72057424690585e-05
-2.4338930864857e-05
-9.70931788359936e-06
-2.75030276623937e-05
-2.05272168740773e-05
-1.58450664758979e-05
-9.07444496199065e-06
-5.78779291176194e-06
-1.67187661919688e-05
-1.72570372843691e-05
-2.26953924350524e-05
-1.72619544689205e-05
-1.23325636536068e-05
-1.86767239482739e-05
-3.13364772301154e-05
-2.31265941057552e-05
-1.80983856415994e-05
1.12212498302859e-06
-1.86142827400532e-05
-2.5043346815217e-05
-4.10636318564955e-06
1.13054536871963e-06
-1.28285598454942e-05
-3.34504273549012e-05
-1.52531050105718e-05
-2.73117517257097e-05
-2.8279814396986e-05
5.93763632750134e-07
-2.03410776002675e-05
-7.72998141137949e-06
-2.70862796366098e-05
-2.53607614366215e-05
-1.50608828725168e-05
-2.22055336534427e-05
-1.37061610024539e-05
-1.83100881881646e-05
-2.20849760961294e-05
-1.05616300167026e-05
-1.17881571367993e-05
-2.82463546489555e-05
-3.05227659454214e-05
-7.9989377607329e-06
-3.80396193433484e-06
-1.66258341831938e-05
-1.34161291315173e-05
-1.16654905893047e-06
-1.1599611921353e-05
-1.93129536588272e-05
-7.20829041901035e-06
-1.48921588670386e-05
-1.3474378565968e-05
-1.29296507719537e-05
-2.57467874497866e-05
-1.41683084278721e-05
-3.22573876998911e-05
-8.56462987712255e-06
-2.13001550505852e-05
-9.18998239605198e-06
9.27920760738423e-06
1.09231938193576e-06
-1.64772665580406e-05
-1.32173106745876e-05
-1.76159004158557e-05
-3.17024067958982e-05
-2.93709118769167e-05
-1.49438164450734e-05
-1.18699721191215e-05
-2.7006234176918e-05
-2.99456896687326e-05
-2.69637381214864e-05
-1.4032671149767e-05
-1.65304779932203e-05
-1.80132591136505e-05
-6.97136654815016e-07
-1.34897510556731e-05
-1.58839789700398e-05
-7.87959648886786e-06
-2.8753508492622e-05
-1.61073292252927e-05
-4.40173453662083e-06
-1.20022471763747e-05
-9.29644786440808e-06
-1.88941073242379e-05
-2.33545620911609e-05
-7.79367264925708e-06
-1.35188589756496e-05
-1.95551360038841e-05
-1.73656667165508e-05
-1.69402131310355e-05
-3.04144157959272e-05
-8.66766868858576e-06
-1.34802893159268e-05
-3.32015623251453e-06
3.36037053789271e-06
-1.87130515828178e-05
-7.37361034515343e-06
-4.56850682269486e-07
-2.95263539675092e-05
-2.45687951207947e-05
-1.17387201979177e-05
-1.73827740088512e-05
-4.6002884321404e-06
-2.65571671329069e-05
-1.34946659822407e-05
-3.28677826867596e-07
-1.29013437506584e-05
-2.37139672293608e-05
-6.36224309955846e-06
-2.40978820702367e-05
-3.45715502254783e-06
-4.90186948078156e-06
-1.66161535724407e-05
-1.59156168008262e-05
-7.77281107237889e-06
-1.33680914315527e-05
-2.39466168188847e-05
-1.84667913518841e-05
-8.96570603428344e-06
-1.8526976004897e-05
-2.03413879648485e-05
-3.76897210434007e-06
-6.17121350839926e-06
-7.60213182587279e-06
-2.35279947590803e-05
-1.25268726137908e-05
8.09523308915514e-06
-3.5318032105762e-05
-2.14108379493311e-05
-1.82560075578589e-05
-6.32170747519438e-06
-2.70367203524814e-05
-4.04736677967289e-05
-3.63848532448523e-05
-3.14078894061265e-05
-1.76964342117307e-07
-2.12265635353003e-05
-1.24791439923923e-05
-1.59919481001942e-05
-2.7308039160737e-05
-1.44098977214127e-05
-6.21218088469194e-06
-1.780175556873e-05
-9.63377579415674e-06
-1.24158096785103e-05
-1.56838736288663e-05
-4.82555084476564e-06
-1.16756720975989e-05
-8.70533296380219e-06
-2.45945483321978e-05
-3.01049841289347e-05
-2.05853337118818e-05
-9.25257911573895e-06
-3.0966558061172e-05
-1.66287573835549e-05
-1.98049908910252e-05
-2.84243208612033e-05
-1.54746534699469e-05
-2.28066344010386e-05
-1.93557308083504e-05
-5.29375226102502e-06
1.03108603091502e-05
-2.7293599496461e-05
-1.31252919245926e-05
-1.6568293869152e-05
-2.19508324770987e-05
-2.49592724111405e-05
-2.42929995565452e-05
-1.80450964185289e-05
-1.28640144157028e-05
-1.97860724178579e-05
-8.60454785241476e-06
-1.42212751661822e-05
7.13424400646933e-06
-6.22933973151416e-06
2.08212005178868e-06
-1.25795898629982e-05
-1.68870942466731e-06
-1.73002015147377e-05
-2.5516249130995e-05
-1.16727210431443e-08
-7.1582238373367e-06
-2.83242722826907e-05
-2.40256472145294e-06
-9.05576062896219e-06
-1.94479296416604e-05
-1.42725491948922e-05
1.92809762469581e-06
-1.46706232060726e-06
-6.19556404645388e-06
-1.55211788909194e-05
-1.44197302942687e-05
-1.87502414863456e-05
-8.67843800621402e-06
-2.86640716447642e-05
-8.82517659258342e-06
-7.91341507200807e-06
-5.08581766645281e-06
-7.44360839232912e-06
-2.57036198858465e-05
-2.28039155671783e-05
-6.6985841654696e-06
-3.32773081237924e-06
-1.08607524462836e-05
-2.14715373590798e-05
-3.21127370598925e-05
-2.26353440524572e-05
-1.1020842795011e-05
-1.63881053056222e-05
-2.42037509324593e-05
-1.467510047598e-05
-9.14632067682961e-06
2.60852254186841e-06
-3.08232511702069e-05
-4.42036185156546e-06
-1.75337674257674e-05
-1.27221468125071e-05
-1.16760438377806e-05
-1.78764408560217e-05
4.34156537385684e-07
-2.30094081262514e-05
-1.91452919018845e-05
-1.31644513739486e-05
-3.68569554007926e-05
-2.69127994326812e-05
-4.17448313482474e-06
-5.64850569466568e-06
-1.93158725519044e-05
-6.20373277948836e-06
-4.73111521409397e-06
-1.17923221421913e-05
-2.76342041534752e-05
-1.49827830100265e-05
-1.05933730341383e-05
-2.03691681816628e-05
-2.3285338607287e-05
-1.12933830901551e-05
-9.51102074154088e-06
-2.27547781013912e-05
-1.33731075387026e-05
-1.04406918907545e-05
-5.65873829693446e-06
-1.56983781754827e-05
-1.45218404375734e-05
-2.01574896946226e-05
-2.6937778828072e-05
-2.0482801027088e-05
-1.05004721821418e-05
-2.87574167531571e-05
-1.90882014938973e-05
-1.01732293852481e-05
-2.7656014082046e-05
-1.40247466549593e-05
-3.34532004724354e-05
-3.14357951826226e-05
-1.2170315839598e-05
-1.80835954358733e-05
-2.66313143251996e-05
-2.04961518194345e-05
-1.33235580646882e-05
-7.12562096819747e-06
-1.88938829558207e-05
-1.03920578034042e-05
-2.02624634315632e-05
-2.49924653403687e-05
-9.2424699532349e-06
-2.83927136876143e-05
7.75615866247575e-07
-1.62657539579089e-05
-8.54577966348163e-06
-6.92268061549362e-06
-3.05018106795013e-05
-4.11437524232472e-06
8.40514092717623e-06
-2.16032575048355e-05
-1.6736707298576e-05
-1.2281521139105e-05
-2.08509322021228e-05
-4.25056218488229e-06
-1.20119031553677e-05
-2.57508808952675e-05
-9.31100375745256e-06
-2.223220189048e-05
-7.47182521004385e-06
-4.52916509664048e-06
-1.74488614972424e-05
-1.74965080698202e-05
-2.16243467129824e-05
-2.3826792758276e-05
-1.40360996812748e-05
-1.88347874029474e-05
-1.00357870599972e-05
-1.39428727308874e-05
-3.5047163179789e-05
-1.87296675582582e-05
-2.98265934878921e-05
-1.90556852910434e-05
-2.42537249006327e-05
-9.90202101602625e-06
-2.82374316683633e-05
-2.11116692454789e-05
-1.37597009630867e-05
1.89617124819354e-06
-3.15811244410745e-05
-2.05748135070966e-05
-1.20856186950455e-05
-3.55056444881227e-05
-1.26103009288019e-05
-4.33697278958121e-06
-2.7755785074873e-05
-2.771268334801e-06
-2.29799100403302e-05
2.67764899508265e-06
-1.35722069933733e-05
2.50053766717339e-06
-1.70368127449054e-05
-5.34145007456636e-06
-3.0312537752297e-05
-1.586026051208e-05
-1.61576443855756e-05
-9.51672553625522e-06
-2.13860043478155e-05
-3.00922570637067e-05
-1.16049234382962e-05
-2.80438907041342e-05
-2.63998222307379e-05
-2.84991869081421e-05
-3.07700592717423e-05
-2.35364520623989e-05
-1.35292287051681e-05
-1.61315149338104e-05
-9.32579721663604e-06
-5.99184362719876e-06
2.69414049450545e-07
-2.20169779317104e-05
-1.67375231963505e-05
-2.50118978331894e-05
-1.91935230494294e-05
-2.94677396903276e-05
-2.40310324150877e-05
-2.1044209740274e-05
-9.37811945609874e-06
-2.49340295612544e-07
-2.81013504902264e-05
-2.34415391342541e-05
-7.7989627923436e-06
-9.20852452673645e-06
-1.35175222454789e-05
-2.2500431048005e-05
-1.78508870346372e-05
-1.63525863369268e-05
-1.75285761974049e-05
-2.52918327293308e-05
-2.22922052384675e-05
-1.45182730744374e-05
-3.75837262861698e-05
-4.08122784956418e-06
-1.24431688529037e-05
-8.50863684412599e-06
-2.14725781748206e-05
-2.61996591510064e-05
-1.67443256558049e-05
-1.54859028671543e-05
-1.17616631609257e-05
-1.67061353438741e-05
-1.44483532857053e-05
-1.56039327917213e-05
-1.2559761691537e-05
-1.90514514755358e-05
-3.59051304509127e-05
-2.02196562575673e-05
-2.64352516145906e-05
-1.72128245228828e-05
-2.24433578797934e-05
-1.08501841445451e-05
-7.02325412873415e-06
-4.75123108050787e-06
-1.71077946844089e-05
-1.75156275245328e-05
-2.69138641276788e-05
-7.40238977677485e-06
-2.57349877394562e-05
-2.63316860013388e-05
-1.02473131311105e-05
-2.20701318328845e-05
-8.51732517268306e-06
-1.35359389105085e-05
-2.11228237051925e-05
-1.35488994054466e-05
-6.4794087749063e-07
-8.14334526807619e-06
-2.5325854510452e-05
-1.16494804234472e-05
-1.17873266803727e-06
-1.84624860898044e-05
-2.0772552706544e-05
-7.39628016968773e-06
-2.2519036752093e-05
-1.07449841752193e-05
-2.42876622959439e-05
-8.52805740806292e-06
-2.3350672214447e-05
-1.7182185174645e-05
-2.35591176980297e-05
-2.8144666089877e-05
-1.78040483206842e-05
-2.86133667635343e-05
-1.20969237623569e-05
-1.48295302642788e-05
-1.66583905051902e-05
-1.33325643512484e-05
-2.1017429196743e-05
-3.42674748061081e-05
-3.19980047411916e-05
-3.06164404847953e-05
-1.3184189187257e-05
-1.79771653496987e-05
-1.68053793587892e-05
6.75267143615597e-06
-3.52788996103327e-06
-2.04866333684972e-05
-1.7921821178862e-05
-2.26490758501948e-05
-1.8776829674312e-05
-2.01436110742516e-05
-2.11569704960755e-05
-1.4982572226354e-05
-3.37960688528758e-05
-1.61224969674831e-05
-3.12967005741406e-05
-3.61430032072245e-05
-1.44169811756486e-05
-1.39723800372967e-05
-1.4911451365202e-05
-1.96640453208842e-05
-3.22238065177256e-07
9.03602199812528e-07
-1.24926236644922e-05
-1.23531303057446e-05
-1.51756947121163e-05
-2.08907307576735e-05
-3.01267557755206e-05
-2.78110195148643e-05
-1.12459193750884e-05
-9.58630560099243e-06
-2.59102227023307e-05
-3.85834741309585e-05
-1.70163830232285e-05
-4.3072706202511e-06
-2.14744114353456e-05
-1.99687927535978e-05
-2.30304224557315e-05
-3.23418131758302e-05
-2.73864367465274e-05
-2.38196405026772e-05
-1.95110653741063e-05
-1.09670476007194e-05
-1.50065264942118e-05
-1.44549364241932e-05
-1.42712882390255e-05
-1.21440552555834e-05
-2.28795924552619e-05
-4.23183592829316e-06
-9.45835547007186e-06
-1.23919993929046e-05
-5.21902995532367e-06
-1.77010462900733e-05
-8.50197735109899e-06
-1.8311599062474e-05
-2.33190065332204e-05
-1.66005415087273e-05
-2.35976596536494e-06
-2.79979408473801e-05
-2.62723656270123e-05
-2.57985505316683e-05
-1.00836337391332e-05
-2.16522296290578e-05
-8.66023368450201e-06
-2.7426921900802e-05
-1.15757325552291e-05
-1.89527526110279e-05
-2.67784304627287e-05
-8.98241097412209e-06
-2.193260881417e-05
-2.67746949469301e-05
-6.80192340252516e-06
-2.04036934397508e-05
-1.7934180663093e-05
-1.32501077165994e-05
-9.9803208646657e-06
-6.34251454106984e-06
-1.28122838923571e-05
-2.91360678395517e-05
-1.94934920407287e-05
-3.11373294312646e-05
-1.01587752312313e-05
-1.84640558972704e-05
-6.26824208061425e-07
-8.56737088788488e-06
-2.65499563421413e-05
-2.96207892957732e-05
-3.12301364792159e-05
-2.63219059835541e-05
-1.07367249817833e-05
-2.51468674443416e-05
-3.36973999469152e-05
-6.85837015207585e-06
-2.46154741055462e-05
-7.03670394226279e-06
-2.03689861893828e-05
-2.4431493635036e-05
-2.30115564200199e-05
-2.16289226683297e-05
-2.09558492980359e-05
-1.4349556827022e-05
-2.75490037675358e-05
-1.30768474918867e-05
-1.29863508578365e-05
-2.73635641388241e-06
-1.81192035448614e-05
-1.45772427118339e-05
-1.9066861847865e-05
-1.97200680539654e-05
-4.61311735211564e-06
-2.57058991394136e-05
-1.57739740494743e-05
-1.15488531782648e-06
-1.95178948109756e-05
-2.0079474801824e-05
-1.68928111248774e-05
-2.40640275019582e-05
-2.47804648012995e-05
-8.53174644869022e-08
-1.68574155114475e-05
-1.75510114044123e-05
-2.93884752871075e-05
-1.75499536095796e-05
-1.04353509171511e-05
-2.42090361085529e-05
1.36628308621538e-05
-1.84951565804748e-05
-4.01877143608761e-06
-1.88159810042678e-05
-2.90142782015673e-05
-1.77464548055109e-05
-1.08195257842933e-05
-2.42749177581794e-05
-1.5461388305409e-05
-2.0127538562181e-05
-1.00807113816293e-05
-1.33605478801151e-05
-1.22931626022006e-05
-2.12143489445451e-05
-1.75699316921087e-05
-2.92986147630916e-05
-1.46265150010188e-05
-1.39289411186047e-05
-8.98005396420562e-06
-2.09772490338845e-05
-1.77453499711996e-05
-6.7827898709267e-06
-1.90527345861879e-05
-1.63282382009299e-05
-1.81667119101426e-05
-2.23255387624893e-05
-3.28098661993629e-05
-1.87867961069962e-05
1.01123199123471e-06
-2.23404423921272e-05
-3.59127792459616e-06
-2.11388786921176e-05
-1.54186745658513e-05
1.45613967185056e-06
-1.86212745613221e-05
-1.96968973167731e-05
-2.40474944355024e-05
-1.2895659492286e-05
-1.50753084039227e-05
-8.17926434679084e-06
-2.04411193398941e-05
-5.7471829283947e-06
-2.40310503391468e-05
-5.70514276663877e-06
-3.00502632474411e-06
-2.77701649512151e-05
-2.84574047494084e-05
-1.27536864473564e-05
-1.95317805135879e-05
-7.14224060911086e-06
-1.18939762928122e-05
-1.34512448979676e-05
-1.11604971255086e-05
-2.24448328922296e-05
-1.52722646550196e-06
5.61250350627758e-07
-1.45165372017607e-05
-1.96156365476721e-05
-1.24483053871055e-05
-5.94659211331102e-06
-1.65881300153712e-05
-2.85663989259031e-05
-1.99261149262804e-07
-1.65714053608988e-05
-2.86769099067236e-05
-1.84803603030171e-05
-8.43307212342918e-06
-8.85805362809578e-06
-2.44179152844941e-05
-2.58628986983398e-05
-1.37611286329266e-05
-2.8342032467398e-05
-2.44555705482395e-05
-2.6054466762296e-05
-2.28709584515562e-05
-2.1972172283876e-05
-7.56882342389816e-06
-2.1230365711615e-05
-1.32518989013194e-05
-2.16016157846807e-05
-3.33648339880654e-06
-1.8403753757597e-05
-2.30536455668681e-05
-1.81892245875e-05
-9.17129013926168e-06
-9.24608758461925e-06
-2.00395032911429e-05
-2.71579051852925e-05
-2.23575942455948e-05
-3.24281203867375e-05
7.42345544948279e-06
-1.89927413558687e-05
-2.73002074722863e-05
-1.49895734894453e-05
-1.46122852856959e-05
-1.55089222792235e-05
-2.45942261315908e-05
-1.71915355481136e-05
-2.87544638341034e-05
-1.6993386241901e-05
-5.03919138578786e-06
-2.38797219225485e-05
-3.53276169229519e-06
-1.25694667961846e-05
-2.29679996204615e-05
-3.01802471453717e-05
-8.54138025251305e-06
1.43571965628032e-06
-1.8343975368136e-05
-2.32305370101139e-05
-9.12884376603738e-06
-1.16795998490886e-05
-1.60042357194841e-05
-8.93565749480771e-06
-3.77727455419508e-06
-1.27526453680993e-05
-2.6350458891995e-05
-1.02324900149323e-05
-3.56375756131829e-05
-1.80408295023986e-05
-2.40294849347262e-05
-2.14731166818323e-05
-1.84171905426949e-05
-1.72843035214099e-05
-1.58929654005605e-05
-6.46508261535823e-06
-2.82645808988499e-05
-8.75800500657267e-06
-1.60102824196924e-05
-1.89221849900374e-05
3.02649585378679e-06
-2.30928884380151e-05
-2.00694652883115e-05
-3.99806473987549e-05
-6.55726907733935e-06
-5.03134695445818e-08
-9.6455451336515e-07
-2.73353551954245e-05
-1.92251656744324e-05
5.76889033984618e-06
-2.36954415348791e-05
-1.91898367732191e-05
-3.36384613416949e-05
-1.90255358117642e-05
-1.09049060443259e-05
-1.2750231089944e-05
-1.45969063618834e-05
-2.28820960835234e-05
2.48033027916608e-06
-2.19233117324704e-05
-2.68192364212158e-05
-2.33060630831748e-05
-1.24301729890938e-05
-2.09034897441508e-05
-3.37504036979705e-05
-5.11995035001061e-06
-3.6746562604222e-05
-1.40380558843802e-05
-2.86187524028762e-05
-3.49471894823524e-06
-1.55509434431709e-05
-2.86653769089197e-05
-4.54291446625167e-06
-2.65235529837137e-05
-1.07965206970728e-05
5.16245655995292e-06
-1.21054210786628e-05
1.361528139554e-06
-1.59918515505102e-05
-1.364267324067e-05
-1.91209498096286e-05
-1.45797039302826e-05
-2.44548929253968e-05
-1.49013658723452e-05
-2.57857548921815e-05
-2.51951432816551e-05
-1.47908305331494e-05
-9.64738211831165e-06
-5.3685328272161e-06
-8.61598622021991e-06
-1.7721543088403e-05
-2.42589221751504e-05
-9.52808140097832e-06
-1.60575247216978e-05
-2.74899059710868e-05
-8.77434994817139e-06
-1.71628544944251e-05
7.4109634016718e-06
-2.40699165330094e-05
-3.9265094943141e-05
-6.76988583574158e-06
-1.45375964595189e-05
-1.688823152029e-05
-1.45634641475117e-05
-2.68872446600621e-05
-2.70867775569603e-05
-2.82522770396888e-05
-2.38574414730931e-05
-2.49140816971392e-05
-1.47671871547481e-05
-5.35722141181877e-07
-7.99157057289273e-07
4.84514890720536e-06
-3.77630786784029e-05
-2.08327642951081e-05
-2.99266262701297e-05
-1.39755156015661e-05
-3.53864310159058e-05
-2.49335067895735e-05
-1.46958351262977e-05
-2.18104693173257e-05
-1.62818490148332e-05
-7.07413936517913e-06
-1.40128585566738e-05
-2.60937895371553e-05
-1.54069950774231e-05
-9.42540571058167e-06
8.09075688023655e-06
-3.08593261769958e-05
-9.49389472942596e-06
-2.69872277842673e-05
-3.72987918370864e-06
-9.25953238714677e-06
-1.36673776027543e-06
-2.16531046712303e-05
-1.177980587797e-05
-2.79900284261527e-05
-1.89014379214482e-05
-2.52660545007442e-06
-1.80972690646984e-05
-2.39002803248851e-05
-3.97123559522093e-05
-9.07137737905394e-06
-1.04955887077301e-05
-2.95923180412904e-05
-2.10204205589072e-06
-2.35158641829055e-06
-1.95281968380051e-05
-1.86042465474261e-05
-2.78784768177686e-05
-2.03608121562849e-05
-9.88228756251686e-06
-9.76583348401281e-06
-1.86607879537183e-05
-3.89435173432203e-05
-1.45481423930527e-05
-2.41372226177607e-06
-1.20414956784269e-05
-9.06652387941081e-06
-5.41993172625183e-06
-2.01813011716032e-06
-1.439012250765e-05
-2.08705097973581e-05
-2.28671325926565e-05
-2.98056439726727e-05
-2.69162426953889e-05
6.30877251819055e-07
-3.9092272940023e-06
-1.97098059818979e-05
-5.07358364523964e-06
-1.94737657521061e-05
-6.35752650124891e-06
-1.70091728889367e-05
2.45689366202525e-06
-8.28632691863963e-06
-5.52468974314652e-06
-1.49090119080232e-05
-1.358393224734e-05
-2.71001383277959e-05
-1.06324300417061e-05
-1.54444344658903e-05
-1.61045152835777e-05
-1.95821660778123e-05
-2.60160632199334e-05
-1.1361688524503e-05
-1.80675933130288e-05
-1.44715042597672e-05
-1.3458229370672e-05
-2.09417581027823e-05
1.03317244556736e-06
-3.20666932039134e-05
-2.01786731473998e-05
-5.1796596081676e-06
-3.34955065841781e-05
-6.13997309034281e-06
-1.49187971177858e-05
-1.4614611185976e-05
-3.72699649223688e-06
-2.27883378578803e-05
4.51990540686155e-06
-2.87760925129778e-05
-1.66227619095937e-05
-2.9616441557215e-05
-1.95095041102637e-05
-1.70664137625653e-05
-2.24766650648426e-05
-1.20551743351725e-05
-1.11149571178926e-05
-3.89227405502884e-05
-1.77775685750897e-05
-9.76872442233491e-06
-2.88508545687585e-05
-8.94005413124866e-06
-1.79916380164917e-05
1.21711301953039e-07
-2.76296957075934e-05
-1.38717352658627e-05
-1.8696007176356e-05
-7.40159530116668e-06
-1.88154325434394e-05
-3.05566755901455e-05
-2.92844494407433e-05
-1.19058394441325e-05
-7.68850554391402e-06
-1.31739554129985e-05
-2.59316569908253e-05
8.34991363191355e-06
7.29709076529687e-06
-2.37876793416284e-05
-9.06023190737696e-06
-1.53153176615785e-05
7.77706856183446e-06
-2.27885404745896e-05
-1.42261026354434e-05
-1.34420902839499e-05
-1.12700216203869e-05
-5.61264494799724e-06
-7.19208685742642e-06
-3.0677277780421e-05
-1.94265289752323e-05
-8.68080028602872e-06
-2.29791607216292e-05
-4.85571955544416e-06
-1.59148120077398e-05
-1.93965762760485e-05
-4.81730828677894e-06
-9.01188217747146e-06
2.06812517854614e-06
-3.05324873214557e-05
-3.17456737325712e-07
-1.67676857302102e-05
-1.60184348631749e-05
-2.74258852922301e-05
-1.26502574838432e-05
-1.69784602015773e-05
-8.97686582031217e-06
6.12914329223297e-06
-1.71383286668955e-05
-1.67364954697234e-05
-2.41907276883574e-05
-1.61991649988915e-05
-2.99702481477932e-05
-9.31834870191748e-06
-2.3782826336517e-05
-1.90698967308466e-05
-1.82546065209436e-05
-2.13323378930196e-05
-4.391333319561e-06
-3.27033951429134e-05
-1.95642876787121e-05
-2.02838472507815e-05
-2.00451714212748e-05
-2.55669832312659e-05
-1.51493569376003e-05
-1.80667266499963e-06
-7.45727738108016e-06
-2.24535966567989e-05
5.57822108152606e-06
-9.34261620618313e-06
-3.15690357174335e-05
-9.70030819462318e-06
-1.07564276845581e-05
-3.72258708760674e-05
-2.42585147295224e-05
2.88500199967444e-06
-1.91598922894697e-05
-7.95060108744078e-06
-5.12466668835571e-06
-2.63072868639292e-05
-1.78097266439874e-05
-1.50071276048469e-05
-4.43212418414699e-05
-3.22890917454576e-05
-1.82950039747629e-05
-9.93725696542544e-06
-1.95577129541201e-05
-2.25855874041822e-05
-1.66987593289326e-05
-9.20462748139275e-06
-1.22933360242463e-05
-2.26212375376907e-05
-1.21485745781707e-05
-1.72983587535397e-05
-2.88967674166299e-05
-1.17609653395491e-05
-1.40823947834117e-05
-1.2569227447613e-05
-1.31043203040402e-05
-1.24001360110324e-05
-1.90900139846667e-05
-2.69065348106351e-05
-1.77405786185476e-05
-2.6394351239989e-05
-2.36101603973862e-05
-1.82221870471232e-05
3.62141243902035e-06
-8.44405827186186e-06
-4.89156836269856e-06
-2.64798279781246e-05
5.57726299439506e-06
-2.84325412670996e-05
-1.67241596450205e-05
-2.49306581847893e-05
-3.38377894818175e-05
-2.46660168137345e-05
-1.77588158534019e-05
1.11233191145459e-05
-3.30705734578034e-05
-1.6744248569865e-05
-1.70318147227214e-05
-2.71715866360953e-05
-1.79351410048318e-05
-6.46105551457434e-06
-2.15256058162565e-05
-1.29764085590858e-05
-2.58941217825439e-05
-5.88904795568887e-07
-2.9008956838876e-07
-1.79578228346845e-05
-5.95017627592487e-06
-8.43457975817894e-06
-1.05617320285899e-05
-8.27991228611928e-06
-8.61875512096137e-06
-9.73041879478009e-06
-1.59549205359516e-05
-1.92870241507463e-05
-2.05988063888573e-05
4.38722276818325e-06
-6.38006623010448e-06
-1.53210490873533e-05
-1.54589653334134e-05
-3.8778481919979e-05
-1.34276620871445e-05
1.77191617334988e-06
-1.7601526892791e-05
-1.63105880466973e-05
-1.68893324729497e-05
-2.48181117404442e-05
-9.68427029686995e-06
-4.43927682341865e-05
-3.75361209610568e-07
-1.44301505453939e-05
-3.50075430971859e-05
-9.86965040710137e-06
-1.86498045288313e-05
-2.05410116708388e-05
-9.60647973540183e-06
-1.78599118356352e-05
-4.44926233274721e-07
-1.32281642582752e-05
-2.04860352122918e-05
-3.06392476937153e-05
-2.3714404894013e-05
-2.16217179542462e-05
-2.11803085579288e-05
-2.23383757539216e-05
-1.12996896594631e-05
-1.33816399631378e-05
-1.71236823542589e-05
-8.17118189396786e-06
-3.01014984649486e-05
3.08274547260275e-06
-6.6177646495648e-06
-1.14523009527645e-05
-2.43241392776146e-05
-2.43399274797669e-05
-6.35179457597121e-06
-2.4308524961982e-05
-3.06572550458496e-05
-1.94580064300517e-05
-6.29739223566781e-06
-1.46081194096327e-05
-1.7530900009781e-05
9.01896456600742e-06
-2.29362001177913e-05
-1.82794503299321e-05
-2.15850253397445e-05
-2.34206375770729e-05
-2.42945823799259e-05
-2.01535515315185e-05
-1.12843191377531e-05
-1.08914617034272e-05
-2.80056148137346e-05
-7.16415705835787e-06
-2.5809198306363e-05
-1.52903681868336e-05
-6.2959429372615e-06
-6.58185877611761e-06
-4.59994216831088e-05
-2.58208285728172e-05
-1.07114541384225e-05
-2.22720949466853e-05
-1.46427124234696e-05
-1.28164820460929e-05
-1.33276627284987e-05
-2.22238993154874e-05
-7.49158046757323e-06
-3.43395696377516e-06
-1.55391929101542e-05
-1.78560169707478e-06
-1.29227621275313e-05
-1.94243145950625e-05
-1.85724750349171e-05
-3.2061409899639e-05
-1.8515502670369e-05
-1.47239395810729e-05
-2.76334333134019e-05
-2.16553763143642e-05
-2.56196564435061e-05
-1.32723960215129e-05
-1.62336755750192e-05
-2.80933396678168e-05
-1.93964792062206e-05
-3.02512490664097e-05
-1.69514103969462e-05
-4.49225186538129e-06
-8.96915587454568e-06
8.22936869854966e-06
-2.35034619674831e-05
-1.78883916230362e-05
-2.13134700140025e-05
-2.04452465136274e-05
-9.16440050204791e-06
-1.55862964204879e-05
-1.56436578307003e-05
-1.17529152425067e-05
-3.5377383987916e-06
-2.3642224729828e-05
6.67338005789353e-06
-1.87677911468799e-05
-1.28299977282311e-05
-1.08679740265284e-05
-2.32779347864879e-05
-1.50195022006187e-05
-1.53144005463742e-05
-1.43268436532253e-05
-2.22078774635254e-05
-1.38241732592713e-05
-8.02056736693103e-06
-2.47805943498107e-05
-2.69833760903389e-05
-3.62086649817654e-05
-2.40473908052706e-05
-1.17709330312941e-05
8.15483598318397e-06
-8.36168382942594e-06
