# Supplementary material for: Research on computational propagation and identification of mine microseismic signals based on deep learning
Source: PLoS One. 2025 Oct 22;20(10):e0334641. doi: 10.1371/journal.pone.0334641 (PMC12543183; doi:10.1371/journal.pone.0334641)
Supplement: S11 Data — (ZIP) [file pone.0334641.s011.zip › 000101100002607.xlsx_0.txt_24.txt.txt]

5.83222423068607e-07
-6.63164169507269e-06
-2.74473913509185e-05
-2.64274688613398e-06
-1.96102031486063e-05
-1.97665328376489e-05
-1.5528714859209e-05
-3.26178503420393e-05
-2.33275670360493e-05
-1.22250756898942e-05
-5.78921396299782e-06
-1.51556578178303e-05
-2.33602697904884e-05
-1.18520688801112e-05
-1.14756351792772e-05
-2.50270559184383e-05
-3.42904603692813e-06
-2.4599493847539e-05
-3.18277437126662e-05
-1.83440490779993e-05
-1.71635604405443e-05
-1.80949824860306e-05
-3.66747648709977e-06
2.50025738567971e-06
1.99993884697148e-06
-2.47682722857979e-05
-2.72523072986666e-05
-1.00828057729395e-06
-1.10274273361866e-05
-7.44426106250939e-06
-9.97468696921497e-06
-2.40201564337819e-05
5.68271530584066e-06
-1.24549898681144e-05
-2.51158650035273e-05
-8.05104002930816e-06
-1.44102642956805e-05
-2.39541517169943e-05
-5.81808568426798e-06
-1.59753870012422e-05
-1.75659537025922e-05
-6.1116331605443e-06
-7.23169900192632e-06
-7.26258546519559e-06
-6.21280761849064e-06
-1.42356082284749e-05
-2.22827831436315e-05
9.6575262688241e-07
-8.30052845116171e-06
-2.0110102666492e-05
-1.69187744897011e-05
-8.7561039816098e-06
-4.13901482477785e-06
-4.44465764828158e-06
-1.62339068020085e-05
-2.80037659427083e-05
-1.76052982387732e-05
-6.37250802618275e-06
-1.38732191357058e-05
-1.40592701524225e-05
-1.43784601031484e-05
-2.26124929736218e-06
-2.58313677946653e-05
-2.74284240154777e-05
-1.88713909258758e-05
-1.9661913968419e-05
-1.987193566623e-05
-9.75188119471978e-06
-2.50412551659363e-05
-1.27449907649028e-05
-2.61277421024853e-05
-3.5814265244222e-05
-1.92688674360309e-05
-3.23973927390434e-05
-9.34473190675293e-06
-8.60019490956024e-06
-1.92911674259616e-05
-2.96738604404108e-05
-2.34508770098275e-05
-1.0699095242627e-05
-3.39973954370895e-05
-1.11308010137859e-05
-2.60721691136786e-05
-1.58015455190702e-05
-2.91794226583256e-05
-1.89456528245363e-05
-5.40660942274192e-06
-9.42466449771662e-06
-2.13711401203491e-05
-5.24190653261659e-06
-4.74674097498298e-06
-3.16464045759901e-05
-1.33318737715295e-05
-1.64593720494868e-05
-1.16964938259201e-05
-2.2151182855111e-05
-1.02328824197376e-05
-2.12984833235092e-05
-1.72407571330741e-05
-8.28603202437443e-06
-2.97558533225192e-05
-2.70904449987598e-05
-1.41725590209385e-06
-1.80876026594997e-05
-1.56901472424652e-05
-1.59001599140997e-05
-8.76316702408769e-06
-2.59314721264409e-05
-1.22816332798805e-05
-2.54083048014975e-05
-8.68021348855219e-06
-1.12372907932389e-05
-2.4773220583761e-05
-2.17494618532667e-05
-3.3980249649619e-05
-1.09052343069496e-05
-1.21027692908446e-05
-8.03928097059572e-06
-5.4749317691428e-06
-1.10009533591242e-05
-2.15389684134105e-05
-2.90232388352532e-05
-2.88893766057151e-05
-2.74605806309699e-06
-2.82003581919723e-05
-1.50360843202646e-05
-7.79358809611902e-06
-2.48678866455016e-05
-1.82929017624146e-05
-1.16639143339544e-05
-1.35840753606565e-05
-1.11025672839041e-05
1.82688164418716e-06
-2.9448799403141e-06
-3.26259603189806e-05
8.32484148174381e-06
-1.26646749799724e-05
-1.98034150136276e-05
4.49501727938812e-06
-1.32249132637769e-05
-2.9977604576936e-05
-2.03312490599582e-06
-1.6246405502923e-05
-6.48435092731121e-06
-3.94478797433116e-06
1.00804138594181e-05
-5.61198587184868e-06
-1.9365035954436e-05
-3.13220145419794e-05
-2.2108660405362e-06
-2.19580189469768e-07
-3.50052550024647e-05
-2.85190558317825e-05
-7.33905129203784e-06
-8.69435228493351e-06
-1.43161612298747e-05
-2.24734908194479e-05
-1.43061249944618e-05
-1.13915524297683e-05
-1.56630851794723e-05
-1.69949002982654e-05
-2.01105158620965e-05
-1.61432459991987e-05
-1.52573774302402e-05
-1.1516348222151e-05
-8.34362513710811e-06
-2.03760470780481e-05
2.20853486509827e-06
-2.34675262563045e-05
-8.07641757360955e-06
-1.65947857343672e-05
-2.08104609656804e-05
-4.31403512476696e-06
-1.19355671280507e-05
-1.02730730556863e-05
-2.11575820841933e-05
-3.4341386068278e-05
-1.10820031899882e-05
-7.16432408678998e-06
-2.20724492335591e-05
-2.79039167982411e-05
-7.93964671625108e-06
-5.6540895967367e-06
-2.00605949028379e-05
-1.30502243750999e-05
-3.69370597322409e-05
-5.31796102883475e-06
-1.49002622107851e-05
-8.50726510433899e-06
-1.17725817408846e-05
-2.03914981057018e-05
-1.87002658360206e-05
-2.0649245796678e-05
-6.98663090626158e-06
-1.77588320621386e-05
-1.0387489795247e-05
-2.61406945958469e-05
-1.55298520483823e-05
-1.76532929012957e-05
-2.34000093331469e-05
-7.44914130689041e-06
-7.55042908196424e-06
-1.76101782979245e-05
-1.79137352065862e-06
-2.74778910156156e-05
-1.58410917678748e-05
-8.83359193369184e-06
-1.06466303443059e-05
-1.32242157191776e-05
-2.33911908197228e-05
-2.12633637025237e-05
-2.40720050349807e-05
-4.40978778654059e-06
-3.1443629533232e-05
-3.03363278682787e-05
-6.48799066936681e-07
-2.29331878012989e-05
-2.17835746453886e-05
-2.79795538558668e-05
6.96036968723548e-06
-1.56259082826992e-05
-2.18934884969945e-05
-1.09467437885082e-05
-2.19538212219151e-05
-2.44461266707023e-05
-4.34555766275645e-05
-2.35789870353474e-05
-2.58434035640438e-05
-1.64455371197818e-05
-1.1661907306292e-06
-1.80584284882532e-05
3.01199132590791e-06
-1.7324904657998e-05
-1.36694856146015e-05
-7.32380489868547e-06
-3.42258397914197e-05
-1.21661990215879e-05
-2.59709965654806e-05
-8.03572089539959e-06
-1.79815732451068e-05
-2.33625628841163e-05
-1.46171684831305e-05
-2.60235032343139e-05
-5.23499932171024e-06
-5.85444112007862e-06
-4.39454783546044e-06
-2.53974433309795e-06
-3.25415538465833e-05
-7.92532485400643e-06
-2.05164330578994e-05
-1.82152490664632e-06
-1.94535116486691e-05
-3.66684344385426e-05
-3.01088477587752e-05
-4.64810426250908e-06
-2.80550100927576e-05
-1.62820313524722e-05
-1.03161839328304e-05
-1.39994556976034e-05
-2.24866878598616e-05
-1.84618451675075e-05
-8.53629344842361e-06
-1.92725341523484e-05
-1.59526696094587e-05
-1.5674779904281e-05
-1.04411632863838e-05
-1.29980066435827e-05
4.02335350851458e-06
-1.67288086289618e-05
-2.78613206239918e-05
-1.40059162073644e-05
-2.55145728793073e-05
-2.21452777501362e-05
-6.79276632432874e-06
-1.36655879331843e-05
-1.48153771201145e-05
-6.94405053222926e-06
-5.95070818167308e-06
-1.95228383612146e-05
-2.12003902899075e-05
-1.2500614584466e-05
-2.96668028397879e-05
-2.70298214267547e-05
-1.28901509195073e-05
-1.35168807371841e-05
-6.85914661055305e-06
-6.62337034033474e-06
-1.94487688484964e-05
-1.62476180450554e-05
-5.33457876776357e-06
-1.50743844943537e-05
-2.96116918641087e-05
-3.13680412482413e-05
8.18316143829521e-07
-4.20900078248698e-06
-1.0550177612034e-05
-6.46917077258983e-06
-2.41801956672884e-05
-2.26569129518498e-05
-1.84484040005012e-05
-2.50285274801773e-05
-3.80238938494985e-05
-1.06383834680445e-05
3.03022262091771e-06
-7.83043285713568e-06
-2.58272886741642e-05
-6.93059077707599e-06
-7.46860718259998e-06
-2.32152163347881e-05
-2.75098754195786e-06
-2.8005586247101e-05
-1.90887432583883e-05
-2.35651361563917e-05
-3.23420494393348e-05
-1.88254777880758e-05
-6.18468430353128e-06
-1.83182581853085e-05
-4.1635049913405e-06
1.06432939878726e-05
-4.82895110246635e-06
-1.32549850850396e-05
-1.9308817942519e-05
-6.69663909631249e-06
1.22265082385832e-06
-1.79183606542181e-05
-2.03989152682262e-05
4.28468048932014e-06
-6.34676236172789e-06
-1.03562942716287e-05
-1.11651743193544e-05
-3.01168991310721e-05
-1.36549726634936e-05
-1.81288191770766e-05
-2.24073202074659e-05
-2.07875571301323e-05
-1.41481657890295e-05
3.17274556800689e-06
-8.72180410253511e-06
-7.06477247445027e-06
-7.58920999857182e-06
-9.57784862497118e-06
-3.97787813531527e-06
-2.42242689589413e-05
-1.2798622730802e-05
-1.62685270469893e-05
-2.70382475784842e-05
-1.75204790355828e-06
-5.44039602345993e-06
-1.44725613290131e-05
8.02600522093931e-06
-2.71123522214689e-05
-1.3067181465612e-05
-3.55883223006826e-05
-6.05010188207767e-06
-6.59764366850296e-06
-2.37276147417781e-05
-6.04142543581743e-06
-6.5865004010606e-06
-2.81985150526903e-05
-3.81981219372231e-05
-3.8623683376656e-05
-3.10824595530741e-05
-2.65396976171707e-05
-3.05543493830806e-05
-1.2573431876266e-05
5.25335456295589e-06
-2.26940169595168e-05
-1.24511890023784e-05
-2.24638975012326e-05
-4.5882517370997e-06
-9.80536060746804e-06
-2.30365078800212e-05
-4.97703953593875e-06
-3.15815671137363e-05
-9.02588297267954e-06
-2.25571557296663e-05
-7.14353817111406e-06
-1.55920332125377e-05
-1.17712652657496e-05
-1.2995380105347e-05
-2.6883663849319e-05
-9.95606672468449e-06
-6.15652675683433e-06
-7.56846527891172e-06
-1.98833384691159e-05
-1.71836027965915e-05
-6.22875415862426e-06
-7.84027930215299e-06
-9.24897683364426e-06
-2.12319644182909e-05
-4.25449905561141e-06
-2.6828249305412e-05
-1.91873014359567e-05
-1.06237484027142e-05
-1.58035390492983e-05
-1.97866450672015e-05
-2.1725880785597e-05
-1.34177920463928e-05
-2.84182680900206e-05
-7.29493806932401e-06
-2.80096385320914e-05
-2.77900647268026e-05
-3.92623133150456e-05
-9.7922516335601e-06
-5.33401487020364e-06
-1.92900147774727e-06
-1.75419000558708e-05
2.32965588796645e-06
-3.24443467872782e-05
-2.03050025463435e-06
-3.6042678276243e-05
-1.66870275616294e-05
-5.86870064774451e-06
-2.42871230407205e-05
-5.67246247371831e-06
-2.3678508325963e-05
-2.5326035141389e-05
-8.42406658035161e-06
-2.77368400859405e-05
-2.20359691924637e-05
-3.68076764413379e-06
-5.42994986842262e-06
-2.27107630113557e-05
-4.76755888293655e-05
-1.70643148412824e-05
-6.57630917783392e-06
-1.64232525216298e-05
-8.02439150838245e-06
-9.01462509241794e-06
-1.1798745441834e-05
-1.61798511393176e-05
-2.49932107874895e-05
-6.80842057848972e-06
-1.08273934951797e-05
-1.96942774522223e-06
-2.48448648260773e-05
-1.68360940761169e-05
-1.2454634667995e-05
-3.02011864658208e-05
4.9781871122992e-07
-2.87178187719624e-05
-3.22630817003226e-05
6.02761694629521e-08
-1.20426325603163e-05
-1.6891212795996e-05
-1.85186140651839e-05
-5.28163246296839e-06
-1.52493184411551e-05
-2.25181900003726e-05
-2.90070420758389e-05
-1.99058555860548e-05
-2.34624350921941e-05
-2.6839902781417e-05
-1.39696071263069e-05
-1.53586244555283e-05
-1.41192242399819e-05
-1.88592910569409e-05
-1.87725139490871e-05
-8.75474062854871e-06
-3.34910892195766e-05
-9.78940564075557e-06
-2.87001663075332e-05
-1.77569346029366e-05
-1.53700719055671e-05
-7.08402908541111e-06
-1.42113982519184e-05
-1.38565172119327e-05
-1.76543914188472e-05
-2.56362843715943e-05
2.7143271601998e-06
-1.44106579806068e-05
-8.06969383042701e-06
2.68677153459586e-06
-1.51163091937688e-05
-1.08895608551333e-05
-1.01078228536888e-06
-7.67655878281098e-06
-1.33389476474833e-05
-1.44520671015142e-06
-1.89074976126695e-05
3.07177895139519e-06
-1.55436773204039e-05
-1.13002720876374e-05
-1.5392671353067e-05
-8.58614648878417e-06
-1.89345883072204e-05
-1.843395808938e-05
-1.54772177835211e-05
-1.13119972185928e-05
-1.01601887946844e-05
-3.09087363507345e-05
-1.95891809480681e-05
-5.53185884221837e-06
-2.20642340552918e-05
-3.62275377283473e-06
-1.32910855888418e-05
-9.01573509230529e-06
-3.46430190574923e-05
-2.314658520262e-05
-8.4814735064825e-06
-1.40610608014184e-05
-3.87097774236847e-06
7.71667134780091e-06
-3.50727733898686e-06
-1.66688464168975e-05
-1.75734094742553e-05
-1.90183450546544e-05
-8.09788862572644e-06
-2.02433430030406e-05
-3.08956878998313e-05
-2.05310982744907e-05
-1.48842904816315e-05
-1.15247702539004e-05
-2.2541820273927e-05
-1.41504396373529e-05
-8.7544485764463e-06
-2.28928103442241e-05
-2.54995063476746e-05
-3.49288622705008e-05
1.22797187742184e-05
-3.62551400854005e-06
-7.53568903502215e-06
-1.59804373340208e-05
-1.19277594187344e-05
-2.57340759564767e-05
-1.20437616314719e-05
-3.37743316303586e-05
-3.01494333264792e-05
-2.47602040494366e-05
-2.33280157201345e-05
-2.11837806397259e-05
-2.48563730244332e-05
-3.12849028529744e-05
-8.38900719296365e-06
-2.14291154917373e-05
-5.32456781627641e-06
-2.69375771224386e-05
-4.32743487384162e-06
-1.82577795194764e-05
-1.43038955924806e-05
-2.56347531356945e-05
-9.177648384106e-06
-1.27193230555142e-05
-2.29442812821759e-05
-8.73598452531478e-06
-2.31115065874884e-05
-1.29214868742419e-05
-3.18242390960145e-05
-2.82654856898264e-05
-3.03564615304136e-06
-8.16575197486694e-06
-1.0380030102344e-05
-9.00900413806822e-06
-1.32231861951473e-05
-1.41232814891373e-05
6.41990424067295e-07
-1.92805327658092e-05
-3.95506871281261e-06
-2.17178715717896e-05
-2.91629000111712e-05
-8.97900285580244e-06
-2.03385738853682e-05
-9.62553249255264e-06
-3.16068430732419e-05
-2.54282344106596e-05
-2.26791736022899e-05
-1.21800030457014e-05
3.50121727441334e-06
-9.61920392407438e-06
-1.1411174606253e-05
-1.24894558137358e-05
-1.74643880094423e-05
-2.46386921302439e-05
-1.11118276792114e-05
-1.55779402103632e-05
-1.26933650079891e-05
-1.8771457526074e-05
-4.63487571197566e-06
-4.04296748496166e-06
-1.66670004050001e-07
-1.14166826488811e-05
-2.37466236812219e-05
-2.54407516473466e-06
-1.71566390945948e-05
-1.99414610342596e-06
-2.99745383008225e-05
-1.35341536064162e-05
-3.4615556586414e-05
1.46814935492359e-06
-1.31972823788896e-05
3.0633117210584e-06
-1.03584669648752e-05
-1.63582197789365e-05
-3.41044853435348e-06
-2.17817399342126e-05
-2.13104538242385e-05
-1.88173428369428e-05
-1.57243862764235e-05
8.89962840363808e-06
-2.95390105465534e-06
1.75911893845102e-06
-1.5421030294725e-05
-4.74612859341787e-06
-1.73482561157853e-05
-1.6539040078839e-05
-2.80634047367318e-05
-1.16302229695592e-05
-2.71542246847491e-05
-1.67509611821051e-05
7.56512403903343e-06
-1.21695147590843e-05
-2.64624511408588e-05
-1.93961499950881e-05
-4.54443960553363e-05
-2.40553397026861e-05
-4.73415534190142e-06
-7.76229562547207e-06
-1.73454303639166e-05
-2.43182243503054e-05
-1.043345252134e-05
-8.88573906504223e-06
-1.27004407095184e-05
-1.77575695969651e-05
1.68069355807706e-06
-2.79249802220252e-05
-1.27051308193262e-05
-2.06529843946661e-05
-8.61570497900129e-06
-9.23106680236844e-06
-3.03597484699637e-05
-4.20777610244323e-05
-7.73466948791436e-06
-1.70567741462988e-05
-2.54147044730873e-05
-2.74958578249426e-06
-1.41277682529379e-05
-2.83655721525449e-05
-2.87451722528387e-05
-1.24576694949545e-05
-1.5222446943635e-05
-1.58458059074352e-05
-1.4162782443687e-05
-2.31929266999481e-05
-1.40551907870788e-05
-2.97970250627597e-05
-1.80331969137387e-05
-1.5686792689248e-05
-1.66052371612554e-05
-4.96312968416438e-06
-1.06878607595616e-05
-5.86181282827044e-06
-3.66124823282835e-05
-3.53902508357784e-06
-1.30737620582166e-05
-8.07703816118692e-06
-1.03679875742954e-05
-2.09924840584541e-05
-1.80387032594526e-05
-9.80958791793934e-06
-1.33749789160871e-05
-2.30607589663877e-05
-1.34748416708144e-05
-1.02631213330285e-05
-1.19894614318206e-05
-1.53156431512515e-05
-8.47027400326825e-07
-2.1809328523723e-05
-1.77349258665265e-05
-1.48866776565918e-05
-2.14341310619743e-05
-9.39677483579291e-06
-2.040817260637e-05
-1.68477598642154e-05
-1.03584381753206e-05
-3.26272347081464e-05
-2.1680687304831e-05
-1.77203519688759e-05
-2.41809064168513e-05
-1.36331595057789e-05
-1.5669973744584e-05
-2.24772349790651e-05
-5.1421810646036e-06
-4.99194267600259e-06
-2.39438110403964e-05
-1.790074198788e-05
-8.85111355868803e-06
-1.10867810116324e-05
-2.68261328341929e-05
4.42355957844931e-06
-1.12661309026584e-05
-2.55110126117328e-05
-1.29306597647029e-05
8.91947274957927e-07
-3.76627940964875e-06
-2.31789973954339e-05
-1.95926737859661e-05
-1.26178116585458e-05
-1.77512855736842e-05
-7.02996229710247e-06
-2.19203829208175e-05
-1.31370909037891e-05
-2.51368462959031e-05
-2.05128069575034e-05
-1.04829448528523e-05
-3.29585243255427e-05
-2.39817825095845e-05
-1.17670807470458e-05
-2.2543139725482e-05
-1.2750294813995e-05
-2.42350138904845e-05
-1.36372605602483e-05
-1.42198492231486e-05
-2.30258388112679e-05
-1.62115159461006e-05
-1.24819348084052e-05
-1.10451201180245e-06
-1.63689158589741e-05
2.19194949408701e-06
-9.08288227357625e-06
-6.66926090236326e-06
-8.01242857748014e-06
-9.89418015403929e-06
-7.30315036435198e-06
-1.82107978159414e-05
4.8679482143917e-06
-1.7377083972251e-05
-2.27826180985218e-05
-1.48435541557079e-05
-6.30823910180996e-06
-1.1070481604223e-05
-1.97970368128682e-05
-7.35504342811824e-06
-1.70446577027105e-05
-3.06270059850433e-05
-2.22769045063321e-05
-6.07756107434603e-06
-5.87212386201577e-06
-2.88651350599717e-05
-1.47106497509893e-06
-1.60594203881061e-05
-1.65080115761057e-05
-6.17555978969514e-06
-1.85738713782246e-05
-1.23521254416413e-05
-1.2962313381587e-05
-2.10517657529361e-05
-2.9295148608524e-05
-2.03801120846167e-05
-1.10876444752951e-05
-5.77992523415414e-06
-1.89658199132615e-05
-8.57217759162566e-06
-1.64694069588241e-05
-3.0330788169031e-05
-1.00974725544533e-05
-2.8725944276325e-05
-2.483936306632e-05
-2.06695092242546e-05
-1.59370499223335e-05
-1.64925683306673e-05
-7.8953019575705e-06
-2.07850938477479e-05
-2.14142703580276e-05
-3.64990837165698e-06
-1.15952728594416e-05
-1.12291501881547e-05
-1.62199539649216e-05
-1.3508259405089e-05
-2.72740052800779e-06
-1.88789186052729e-05
-6.66424930797655e-06
-8.97477716310541e-06
-1.12654117039781e-05
-2.61193060575069e-06
-7.72771799145091e-06
-2.19958122459118e-05
-1.01461546844779e-05
-1.09472031209127e-05
-1.59901437550689e-05
-2.44915442561379e-05
-1.56831533057457e-05
8.86188197750247e-06
-2.04523506129865e-05
3.83861107511448e-06
-2.41957575662205e-05
-1.84702562614143e-05
-6.3780129299548e-06
-2.73269189152555e-05
-2.27954546060365e-06
-9.20487188279814e-06
-1.52143907930278e-05
-7.65479276339749e-06
-1.86266923663511e-05
1.74299602963125e-06
-2.84638169092687e-05
-1.18788413006094e-05
-1.28051464114752e-05
-2.33821234624653e-05
-6.05407188803352e-06
-9.22866108074769e-06
-9.85139828382685e-06
-6.68061269534938e-06
-1.94588947943406e-05
-1.75242386510871e-05
-3.64097813482791e-06
-7.58292780370513e-06
-8.00024074942577e-06
-1.03162986285792e-05
-1.90571188960111e-07
-4.29456576105544e-06
-4.13663938986287e-05
-2.43362163899538e-05
-1.46847607047208e-05
-1.39934676513331e-05
-2.74757825308115e-05
-2.80428400007992e-05
-1.45390228874547e-05
-3.39777329774895e-05
-2.12566453237845e-06
-3.18324310084189e-05
-1.60328506392813e-05
-1.34569252421081e-05
-1.0916222773222e-05
-1.93601095499479e-05
-1.47441993769912e-05
-7.77933451742182e-06
-8.83390333962538e-06
-1.32772759532876e-05
-1.42950343868444e-05
1.37451807974014e-05
-2.01791826774492e-05
-1.35215374096116e-05
-2.13892160893332e-05
-2.39894752385864e-05
-1.93194120448006e-05
-2.71905388602465e-07
-2.23507293176109e-05
-3.4329708818334e-05
-1.19335544240366e-05
-1.13445068898753e-05
-4.58151902802192e-06
-9.53406575160263e-06
-1.60923767700439e-05
-1.4453874008029e-05
-2.49868516361813e-05
1.06592202500152e-05
-3.9232325605807e-06
-1.9817072282846e-05
-1.6909864214276e-06
-1.7013300131484e-05
-1.19395737219659e-05
-2.70628381195492e-05
-1.39650388163943e-05
-2.28025944560405e-05
-1.57757300929377e-06
-5.36410072726582e-06
-1.97973118266465e-05
-1.65061095871308e-05
-1.98028980705704e-05
-2.5303233270088e-05
-1.21392916606277e-05
-1.13125498574332e-07
-2.79582205163075e-05
-1.75541001900084e-05
-1.11622923650381e-05
-1.49443957586647e-05
-1.15184090135931e-05
-8.28665984316213e-06
-3.03488283852562e-05
-2.36877885731322e-05
-9.82046729740483e-06
-3.23399411107934e-05
-1.58444594722843e-05
-1.10992588179413e-05
-1.43413820333213e-05
-2.00385016659932e-05
-2.51807427902037e-05
-1.87638719386266e-05
3.3939282439201e-06
-2.04290054885668e-05
-2.21674968679832e-05
-1.97670129140967e-05
-1.60681410567228e-05
-3.35865581318071e-05
-8.31077421021987e-06
-4.2940697826399e-06
-1.26142538525532e-05
5.19850370294492e-06
-2.04909970501198e-05
-1.66087253358467e-05
-2.66566581780051e-05
-2.49143141954051e-05
-1.13147681074833e-05
-1.98609645012095e-05
-2.45057650763365e-05
-2.07256991189315e-05
-2.30752728880469e-05
-1.58468703446172e-05
-1.0711958610383e-05
-1.90081127826207e-05
4.16836671974804e-06
-2.96364762556579e-05
-1.7022591145204e-05
2.69627845192503e-06
2.96894027930634e-06
-1.20960307817717e-05
-6.46094104346709e-06
-1.52102230104578e-05
-1.08157941529049e-05
-8.10330205289112e-06
-2.38207180673446e-05
-8.21494449646955e-06
-2.48628984037671e-05
-2.14426199362725e-05
-3.28915780104272e-05
-2.00939612867113e-05
-9.72781681036633e-06
-1.67862999333711e-05
-1.04385377585149e-05
-7.71317277071308e-06
-8.77696266745086e-06
-2.64589782516172e-05
-5.18635291951269e-06
-2.57082248692087e-06
-1.14747945190998e-05
1.80711601702623e-06
-1.70282592256441e-05
-1.71496369044611e-05
-7.2155636837727e-06
-8.12542349545675e-06
-1.41051039948222e-05
-1.19738488601404e-05
-1.97780284639195e-05
-6.95742749430445e-06
-1.10048155285766e-05
-1.83527543891663e-05
-3.12748289960924e-06
-1.23600653743947e-05
-4.20556083027954e-05
-7.47819309568878e-06
-1.13900128565532e-05
-1.10280489160774e-05
-2.80614440038089e-06
-1.28012039859482e-05
-1.40670572863408e-05
-1.59145068910189e-05
-1.26977260514573e-05
-1.95578428103551e-05
3.10347244900141e-06
-2.02661028234382e-05
-1.40766898589485e-05
-1.54552259363147e-05
-2.31229403424488e-06
-6.77463664527274e-06
-4.26517707108924e-06
-9.93145970799604e-06
-2.20702894778674e-05
-1.7554013613702e-05
-8.42221635962812e-06
-2.47790931385253e-06
-2.79447284453248e-06
-4.1676371045043e-05
-1.602900357172e-05
-5.08371542390655e-06
-8.15336143022595e-06
-9.41907189787645e-06
-3.26755499325169e-05
-1.50380490162162e-05
-2.3344830233904e-05
-1.43996482205144e-05
-1.38240894517873e-05
-1.32950921002993e-05
-8.18021931323429e-06
-3.98318325890707e-06
-2.814775886335e-05
-2.35592258853114e-05
-2.37423957191147e-05
-1.22654200893482e-05
-1.43535689396901e-05
-1.78323323139078e-05
-4.74183607950647e-06
-1.70749350445703e-05
-2.83214775580931e-05
-7.8376254976206e-06
-1.26631229557682e-05
-1.55772114463133e-05
-5.69442185106622e-06
-2.1600074500053e-05
-5.30733012141857e-06
-5.48719775133324e-06
-1.02857131112171e-05
-5.3504318131505e-06
-1.05355221000717e-05
7.20457757760331e-06
-1.19989319786954e-05
-1.86921906018701e-05
-1.98596922126715e-05
-1.19100180670768e-05
-2.10886643818495e-05
-1.16005270590698e-05
2.66914289214786e-08
-9.74390024796667e-06
-3.0271732919076e-05
-1.94627577484665e-05
-3.34082710207741e-05
-1.19253864255058e-05
-1.03988850931416e-05
2.00379388200389e-06
-3.68038173472384e-06
-1.20767437794602e-05
-2.14882316628551e-05
-1.3623370845952e-05
-1.98212906428513e-05
-2.10925804871901e-05
-1.88869541547697e-05
-2.3551316973488e-05
-1.5111663882546e-05
-1.10307429268995e-05
-1.65664567486462e-05
-1.12684272646627e-05
-7.80214537052036e-06
-3.19154288275779e-05
-5.73920989873566e-06
-3.73735127041958e-06
-1.40423264608748e-05
-3.02417213793264e-05
-2.26830648253915e-05
3.43037843443029e-06
-7.0459648562888e-06
-6.28373723223528e-06
-1.91264360799534e-05
-7.9626647186576e-06
-1.73693141024029e-05
-2.06696508435031e-05
6.05399335622739e-06
-1.47304812267593e-06
-1.04165690242486e-05
-7.92024746550802e-06
-1.75723266331338e-05
-1.8425521698983e-05
-2.24952643275022e-05
-2.88077730234862e-05
-1.14610098429659e-05
-3.59224960615317e-06
5.73675299412612e-06
-1.45832935015128e-05
-5.62641081189668e-06
7.15129518360159e-06
-8.80729000074704e-07
-6.41363971120663e-06
-2.29513100567083e-05
-3.64438377801902e-05
-9.38471576853668e-06
-1.19675711837166e-05
-2.30390019060022e-05
-3.76489338213227e-05
-1.27291962591192e-05
-1.2145182409206e-05
-2.12155848900394e-05
-2.5227624168834e-05
-2.64548133219612e-05
-1.49134749030634e-05
-2.43386967349564e-05
-1.06623437610001e-05
-1.93221952304654e-05
-1.04403535861078e-05
1.07857030554283e-05
-2.02696081503105e-05
-1.68922760249387e-05
-3.10322508795524e-06
-9.83782686157644e-06
3.51091992159123e-06
-2.32046379052235e-05
-2.14613558111946e-05
-7.5598662933716e-06
-2.55978006308384e-05
-6.5472194377489e-06
-2.06353202502786e-05
-1.89216363015532e-05
-7.72129648099318e-06
-1.35659048284107e-05
-2.27972108221361e-05
-1.41623700322101e-05
-2.01676371811235e-05
-3.05994492877941e-06
-7.61625616627004e-06
-1.29093203578341e-05
-2.81915879714866e-05
-2.69516481086582e-05
-1.5585543346042e-05
-1.89354779909308e-05
-1.89080816888994e-05
1.57693152338606e-07
-3.13438528723462e-06
-1.34561720676925e-05
-2.3059197959967e-05
-2.11964773991423e-05
-1.83935459762023e-05
-1.47195779486495e-05
-1.45617994904561e-05
-1.6867050713541e-05
5.90648967527009e-06
-1.60410198052595e-07
-1.97180293052678e-05
-1.7315211110169e-05
-1.20905311165722e-05
-6.22808083213673e-06
-3.94779763410327e-06
-9.61500103556351e-06
-7.99569850935849e-06
-2.42344094817119e-05
-8.42730854838764e-06
-3.34736763968476e-05
-2.42317925417719e-05
-2.48707141136631e-05
-3.51400968364001e-05
-3.53287203301492e-05
-3.25408111666541e-05
-8.71023937014384e-06
-1.99904382404892e-05
-2.04408181707171e-05
-1.11001233299288e-05
-4.30340874539161e-06
-1.65027801508386e-05
-1.08586649546201e-05
-3.05292683581529e-05
-8.90062715089223e-06
-2.34033752411587e-05
-3.0709998166515e-05
-2.26926002089089e-05
-2.21182029643535e-05
2.14834468530206e-06
-2.01499337797416e-05
-1.34623797764786e-05
-2.71505654850526e-05
-7.19145692243451e-06
-2.36230051684311e-05
1.80780979454763e-07
-7.04695527989811e-06
-2.95719512412798e-05
-4.39464356253439e-06
-1.29691565520223e-06
-1.99182141593964e-05
-2.82352501294965e-05
-1.55821664423366e-05
-1.91980247735701e-05
1.6311505220242e-06
-1.89465872493168e-05
-8.63073119180359e-06
-1.11358882609673e-05
-9.68662440615957e-06
-2.11089766872328e-05
-7.63451501847389e-06
-1.93209140998556e-05
-1.45766256781508e-06
-2.18732667647133e-05
-2.50495870944866e-05
-2.17532403143349e-05
-1.68041605447277e-05
-2.44732067078881e-05
-2.37581852252679e-05
-2.84368289537942e-05
-1.32498124757545e-05
-2.07137782359032e-05
-2.02316531432028e-05
-3.66204388190696e-05
-1.46835704538007e-05
-2.5599660635519e-05
-3.3604336716784e-06
-9.73808265271315e-06
-2.38018017325995e-05
-1.75136737509893e-05
-2.14761946044313e-05
-8.66835868124917e-06
-2.92534617405842e-05
-3.86222424166288e-06
-1.13686670674366e-06
-1.49502870414103e-05
-2.49628263082703e-05
-2.35463522165797e-05
-1.96468980794388e-06
-2.43448487319109e-05
5.21331134415515e-07
-8.15021683641578e-06
-3.15302153290251e-05
-1.27005528114006e-05
-1.44274749310421e-05
-2.38856725337382e-05
-3.99014058726896e-06
-1.50368397480881e-05
-1.13071807874129e-06
-2.65264156797324e-05
4.07945802829176e-06
-1.39458621874856e-05
-2.15484543581602e-05
-3.6551897603964e-06
-9.65797362554368e-06
-1.14648635369328e-05
-1.50698715684886e-05
-1.71040560643444e-05
-2.14590665204597e-05
-2.78123750070906e-05
-1.79133577282736e-05
-1.52858026681234e-05
-3.49114662443466e-05
-3.26164143234553e-05
-9.63847141383801e-07
-2.53041824667026e-05
-1.7060787677842e-06
-2.0971008739611e-05
-8.53280563483393e-06
-7.50806936819425e-06
-1.51917326592881e-05
-2.63498933806954e-05
-2.15341504617627e-05
-4.00049515499377e-05
-1.43014358414311e-05
-1.99594926448786e-05
-1.34918897611172e-05
-1.69258081304428e-05
-9.41749546800166e-06
-2.19005848561886e-05
-2.64547986513213e-05
-1.02925217655965e-05
1.93501760672455e-06
-2.19293735997952e-05
-1.94203199280824e-05
-8.92502944400184e-06
-3.01380162070239e-05
-2.31697328138609e-05
-1.22762986935855e-05
-2.18167338214326e-05
-1.30056724414621e-05
-9.02770740994453e-06
-1.13028156908409e-05
-3.47248937041161e-06
-2.13420315662218e-05
-1.79310622223239e-05
-6.41785762869284e-06
-1.17759560925677e-05
-1.765515868976e-05
-5.49181069397671e-06
-2.22836416076067e-05
-1.86515194998071e-05
-6.89101062233826e-06
-2.67004236054938e-05
-1.05715850928737e-05
-1.63331445019332e-05
-6.81379974444925e-06
-8.48256631804493e-06
-1.70519481893474e-05
-1.40745129684346e-05
-1.22393854009076e-05
-2.91797927485254e-05
-7.48203586156763e-06
-2.49187265063486e-05
-2.3379106770653e-06
-9.34667224955438e-06
-2.56587430210806e-05
2.60898585174162e-06
-2.98687964461664e-06
-1.51491435674713e-05
-1.58033690757633e-06
-1.08800282588715e-06
-1.22844474843992e-05
-7.37000309396487e-06
-2.53538670349956e-05
3.89641828950699e-06
-3.35337239160394e-05
-2.96370479222075e-05
-1.8677441224363e-05
-9.23874983196442e-06
-1.45303694353081e-05
-8.40089041257158e-06
-2.32251375636888e-05
-6.38023577535967e-06
-1.00929461322118e-05
-2.39765771651448e-05
-2.16171288518387e-05
-2.41552634866403e-05
-1.89256287182277e-05
-2.70795039033625e-05
-3.85702900689408e-05
-3.40192068938507e-05
1.74541265829281e-05
-2.37699754337008e-05
-2.53603522832915e-05
-2.70044076431543e-05
-2.50356056030317e-05
-2.17276726575527e-05
-2.0996467458709e-05
-7.62704880116765e-06
-6.44597634337553e-06
-1.27260241890782e-05
-1.77307598003247e-05
-1.57421942524199e-05
-2.28094446661352e-05
-1.28311447887427e-05
-1.39882736970056e-05
-3.40013820905445e-05
-1.35071573726567e-05
-1.26425406025121e-05
-2.35255786446624e-05
-2.06493998960905e-05
-1.40755768678314e-05
-1.48475807705816e-05
-6.34447972080326e-06
-3.02163661978859e-05
-8.30064575670938e-06
1.13038591698513e-06
-1.80464696942346e-05
-2.60700524414116e-05
-2.26520426964451e-05
-3.02528759288785e-05
-2.367739900768e-05
-1.93984667214736e-06
-8.62193989547995e-07
-2.28331535534256e-05
-3.14519974948732e-05
-4.34957383419246e-05
-2.16710382835724e-05
-1.09938045295128e-05
-1.31361801804164e-05
-2.20585749084901e-05
-2.2062658392408e-05
-6.12999735438585e-06
-2.47967080780476e-05
-1.20663591909961e-05
-2.09194270963696e-05
-1.77723086676823e-05
-5.14281354386107e-06
-2.54070088682237e-05
-1.16280979609418e-05
-2.01469557507197e-05
-2.05094304423396e-05
-2.76107415573712e-05
-3.20421907044871e-06
-1.30605727460716e-06
-1.69469143836298e-05
-2.04329320732341e-05
-4.64565485351961e-06
-1.40031258948954e-05
-9.99092514073163e-06
-2.18643881690187e-05
-1.90450640360103e-05
-7.56424916275949e-06
-8.3100910451978e-06
-9.27347459358414e-06
-9.46140347063953e-06
-3.19950601599028e-05
-1.18365197550701e-05
-1.32383438565182e-05
-2.09554070309262e-06
-2.45262331047264e-05
-1.94760018782505e-05
-3.49474609961896e-05
-1.75381406066274e-05
-1.53034647218957e-05
-1.44505088030354e-05
-1.85425165945134e-05
-2.42128113506869e-05
-2.98336698107502e-05
-3.20227132923511e-05
-3.05641284945289e-05
-1.39326509160259e-05
-2.5717520471421e-05
-1.60253945748845e-05
-2.49856937703215e-05
-2.18107055491547e-05
-1.79927786290838e-05
-5.74940975003465e-06
-8.12137355323092e-06
-2.43912747421103e-06
-1.0037178101315e-05
-1.41475793202897e-05
-1.20838869593611e-05
4.54677411100068e-06
-9.19754972397333e-06
-2.22228656563466e-05
-2.18521101032878e-05
-1.03724239980593e-05
-1.50656544035088e-05
-1.70922179872721e-05
-1.61118283816024e-05
-3.30296215212739e-05
-1.21808066462523e-05
-2.12771035149988e-05
-3.69585502923725e-05
-2.20294593025174e-06
-9.67867494682571e-06
-1.4143677273934e-05
-1.63293072260849e-05
-1.83213490634706e-05
-1.05512001452484e-05
-1.52871513923905e-05
-3.33172928012573e-05
-1.49347473171095e-05
-1.2538174280143e-05
-1.19370480546574e-05
-1.17833534924873e-05
-2.632879449113e-05
-1.27053557419898e-05
-2.30188328813506e-05
-1.99556542186771e-05
-1.8502448477819e-05
-3.58973674396658e-06
-2.54660747535106e-05
-9.11603708428553e-06
-2.57821747080714e-05
-5.36093855996566e-06
-3.79374027014914e-06
-9.21162699625897e-06
-2.48733022111675e-05
-5.96193065248221e-06
-3.4104025755792e-05
-1.58812461821064e-05
-6.03655286204988e-06
-1.6112877243378e-05
2.13579955521426e-06
-2.16016503712253e-05
-2.01628361445107e-05
6.59289990894369e-06
-2.70873101383149e-05
-1.75385828101774e-05
-1.00668528712405e-05
2.22753747429406e-06
-6.06538639956868e-06
-6.06082806351352e-06
1.60594124181245e-05
-2.64718518300701e-05
-1.21725240036671e-05
-1.40424242671902e-05
-3.72251634724445e-06
-1.39672477352152e-05
-1.16175057153519e-05
-1.79882084448354e-05
-1.62435480370643e-05
-3.47518438418348e-05
-1.3446029142175e-05
-9.14002413433999e-06
-4.22539019194739e-05
-5.88662534465808e-06
-5.88885576379821e-06
-2.68879084105577e-05
-9.52488198761547e-06
-4.32993591878982e-05
-1.34397196454143e-05
-1.89577892589768e-05
-1.75494319890062e-05
-1.29659903821459e-05
-1.29930958665205e-05
-1.62370506618856e-05
-1.11533824427985e-05
-2.54009072804448e-05
-1.3415170813281e-05
-1.42907764178171e-06
-2.02195415823841e-05
-8.259224984946e-06
-1.51109646982428e-05
-1.89993722906182e-05
-2.2709013556408e-05
-1.71586890770184e-05
-2.20242967101898e-05
-1.14622534274102e-05
-2.35884661395187e-05
-2.64471526899576e-05
-1.08798058833069e-05
-1.32746831354548e-05
-1.21665819038771e-05
-3.0953383899313e-05
-1.43052649015464e-05
-1.50618756576395e-05
-1.86468079256678e-05
-2.30737517797204e-05
-8.83355883731913e-06
-3.07620766751754e-05
-2.98574178768236e-05
-1.02333132639309e-05
-1.74246253246688e-05
-2.00619507004978e-05
-1.21948476735073e-05
-1.61850164857115e-05
-2.56307598124097e-05
-5.203560942915e-06
-2.20010583032612e-05
-9.89427994127289e-06
-3.74016171557454e-06
-2.57463650149599e-05
-2.24389363898594e-05
-3.32664387284693e-05
-1.90198709681998e-05
-1.38045281681606e-05
-1.20546301786249e-05
-1.19009502721579e-06
-2.47010899878514e-05
-1.19244657112701e-05
-3.2711089342696e-05
-1.94473594051384e-05
-2.18669791490789e-05
-1.63005321687701e-05
-1.94681156618934e-05
-1.19991059725213e-05
-1.87183835558947e-05
-1.26032605577453e-05
-6.48652984674871e-06
-2.52700250332908e-05
-1.08962310172322e-05
-1.77118278764425e-05
-1.9554726875831e-05
-1.21140908573276e-05
-1.77977112970674e-05
-2.18592584014817e-05
-1.80961964214602e-05
-1.75409145805689e-05
-1.06891939228972e-05
-2.39896594440098e-05
-2.09665895654844e-05
-2.2985562841038e-05
-1.15808843367201e-05
-3.25091274011375e-05
-8.15286080604692e-06
-1.01606644538635e-05
-1.11472802425209e-05
-1.28847392474289e-05
-2.95836579304713e-05
-3.24814164354133e-05
-8.59808942788047e-06
-2.22150743301323e-05
-1.59939423929034e-05
-9.53871257176035e-06
-3.24095576054326e-06
-1.17323399177992e-05
-1.13194331690587e-05
-2.03096175176722e-05
-6.10604607238715e-06
-4.38418352950831e-06
-3.23391049388182e-05
-6.70128902338969e-06
-2.70227517802589e-05
-1.18235500946267e-05
-1.33116585897272e-05
-1.08193566598218e-05
-9.01798650806155e-06
-1.39310347180707e-06
-1.6517983685106e-05
-1.08638215402164e-05
-2.31243945027673e-05
5.64258486392679e-07
-2.37998667246813e-05
-2.04206132465956e-05
-9.60893913615121e-06
-3.71984394812693e-05
-2.65561771298207e-05
-1.44005658407085e-05
-1.44128633010957e-05
-5.12952812270222e-06
-1.33762703099733e-05
-8.82360620719715e-06
-2.51821447355503e-05
-1.22048310872483e-05
-3.91561507389244e-05
5.82521106047884e-07
-2.59425576718482e-06
-2.08186023568791e-05
-8.77930699223744e-06
-1.91291568893209e-05
-1.89254185204518e-05
-1.89755363135731e-05
-9.44703018262254e-06
-2.32422875280819e-05
-1.97600413455419e-05
-2.2805833630665e-05
-3.36201124602663e-05
-2.36409084336531e-05
-1.35869685455151e-05
-2.8651508167392e-05
-1.83874857552046e-05
-9.99164075792235e-06
-8.62711990388657e-06
-6.32181834428478e-06
-8.06059565644572e-06
-7.82032806851982e-06
-3.62558866238643e-05
-1.68923532475786e-05
-1.59071707209662e-05
-3.61646608346099e-05
-1.61667534620319e-05
-1.15807684071299e-05
-1.81456902313382e-05
-5.26761219391688e-06
-5.97669140047055e-06
-1.16041882232788e-05
-3.43926585262576e-06
-2.95368023017626e-05
-1.84688875622506e-05
-1.21764832453538e-05
-1.82902019740182e-06
-1.04680224884661e-05
-2.94851447997796e-05
-1.81779665687237e-05
-9.64787023703682e-06
8.66831670371933e-06
-1.1554813253552e-05
-4.82641759821976e-06
-1.42738628948633e-05
-8.47142907848301e-06
-3.26507820887077e-05
-3.02746441340564e-05
-1.50076104700912e-05
-1.82206758820929e-05
-2.36985556921493e-05
-2.79915222732887e-05
-1.95701833890908e-05
-2.45968122711085e-05
-1.8900223673124e-05
-2.93174716470894e-05
-1.66384894889675e-05
-1.57161537213844e-07
-1.83816373890269e-05
-1.57366104300241e-05
-1.45924506654631e-05
-2.5067758215402e-05
-6.18780967272469e-07
-1.19769568852148e-05
-6.28835064224811e-06
-1.24224392852184e-06
-1.00972408704797e-05
-2.41806909605523e-05
1.51752931466953e-07
-2.1397137183728e-06
-1.65399344760181e-05
-2.19586788384672e-05
-3.54342281121525e-05
-2.50707923361892e-05
-4.59001455386156e-07
1.22249903365156e-05
-8.2913300912283e-06
-8.17375320416577e-06
2.14889499173507e-06
-1.29459737582086e-05
-1.74040651775997e-05
-1.17074497302557e-05
-5.44864838852337e-06
1.45684541437251e-06
-2.67191332015785e-05
-3.03005452509549e-05
-2.16510547569402e-05
-9.07021841311111e-06
-1.30134917870974e-05
-1.01035217832837e-05
-4.96814221081495e-06
-3.248729274494e-05
-2.03707659579554e-05
-1.71012159447804e-05
-1.25598684531609e-05
-1.24769999914448e-05
-2.11509349746593e-07
-4.03087005072141e-05
-2.22234509455176e-05
2.09961283897944e-06
-9.83226248446225e-06
-1.80185745292541e-05
-7.21317108416276e-06
-2.10823374386657e-05
-3.42514180485775e-05
-2.09909116960149e-05
-1.53917684118568e-05
-2.87381245788239e-05
-1.82208719431002e-05
-2.26732403341338e-05
-6.31484813680209e-06
-1.7198216175394e-05
-2.85467754555417e-05
-7.51515866944961e-06
-2.45694933654707e-05
-8.17708393079478e-06
-6.60029652537275e-06
-8.46742299034715e-06
-2.84435062067069e-05
-2.32302774187249e-05
-3.49285964739127e-06
-2.2261620405714e-05
-2.53021725532317e-05
-1.58273819799014e-05
-8.23229626100792e-06
-3.0069246539637e-05
-5.11308448167384e-06
2.57733661691509e-07
-1.84238704756841e-05
-1.10514079715253e-05
-7.343994833416e-06
-8.9696460439592e-06
-1.81946604666445e-05
-2.78375778328742e-05
-2.49081400617126e-05
-1.06055511344942e-05
-1.86285531884913e-05
-6.61390486045065e-06
-7.50766907375478e-06
-1.21338354470578e-05
-2.24818779075792e-05
-1.25742143159664e-05
-1.36197988796434e-05
-6.12219522063425e-06
-2.53706651115463e-05
1.0238805982564e-06
-1.59890285275977e-05
-2.54147027060983e-05
-8.38757288338886e-06
-1.19940539832816e-05
-2.99813063591806e-06
-2.81616821480132e-05
-1.45407674575314e-05
-1.47125524759326e-05
-3.33455101790667e-05
-1.21794553955643e-06
-2.38272273703881e-05
3.05855529452148e-06
-5.99283365921374e-06
-1.5158297996008e-05
-1.52510075180446e-05
-2.26269164663535e-05
-2.9950169768339e-05
-2.53465051949868e-05
-3.02438850584787e-05
-1.70117891577271e-05
-8.43461938883632e-06
-4.95231531431212e-06
-1.66642766390173e-05
-6.26069177931014e-06
-6.13462560782286e-07
-2.146728376234e-05
-4.50787562235938e-06
9.57503100515351e-06
-8.25271156034836e-06
-1.09865430593058e-05
-1.30346087268149e-05
-2.91444838115433e-05
-1.75434961443025e-05
-5.75625530143499e-06
3.70291643560431e-06
-6.97775746009384e-06
-1.1115830722422e-05
-2.02143090638058e-05
-1.83342631218569e-05
-1.29940979904741e-05
-7.55682896423618e-06
-2.16178285205239e-06
-1.04422952344977e-05
-2.14393091533329e-05
-9.17082926638903e-06
-1.57482585194136e-05
-2.290689808367e-05
-1.15923523925438e-06
-1.14348168262991e-05
-1.98300034426252e-05
-1.6912075631658e-05
-3.05026263208553e-05
-8.53776114010845e-06
-2.89104603427329e-05
-1.17898082381663e-05
-1.06402079385868e-05
-2.70724907809508e-05
-1.93457596887774e-05
-1.07760598233197e-06
-2.46461968942078e-05
-9.41579619298409e-06
-2.68802578942674e-05
-1.78444972260632e-05
-2.00670634559466e-05
-1.4833553163894e-05
-8.56306237733772e-06
-2.78697024184934e-05
-2.04865992508546e-05
-2.48269076992145e-05
-5.22153824661809e-07
1.03503532706232e-05
-2.81005019293371e-05
-1.88837152484286e-05
-1.43506544488645e-05
-2.54347150070935e-05
-2.5646546546802e-05
-1.70515354826199e-05
-2.50321949241162e-06
-2.23821101988789e-05
-1.61718839506522e-05
-9.0864957352454e-06
-1.7146898394876e-05
-9.88090065803096e-06
-2.53783778108342e-05
-2.15723476729313e-05
-1.88646774921251e-05
-1.90205554600451e-05
-1.26921895088212e-05
-3.53344471808842e-06
-1.42524393829686e-05
-1.25234821703882e-05
-1.82731256076043e-05
-1.8917922698964e-05
-1.81587156388584e-05
-1.58691981581034e-05
-1.18944451772077e-05
-4.26037974360181e-06
-9.27733445840381e-06
-1.42085674577466e-05
-2.79435305749384e-05
-1.48624322553204e-05
-3.36545995448851e-05
-1.28097309333626e-05
-1.6801088726209e-05
-2.09850417372474e-05
-2.91815227606522e-05
-1.90329416756032e-05
-1.01474714039429e-05
-2.21061455718267e-05
-2.4766014800724e-05
-3.26176035868326e-05
-1.17817319892553e-05
9.6283438892346e-07
-1.45069325211799e-05
-1.7359201570766e-05
-2.33358498600973e-05
-1.61297900822715e-05
-5.41406225118576e-06
-1.82917909435056e-05
-1.59437477555271e-05
-1.30610892621778e-05
-1.646934631013e-05
-3.92877635283243e-06
-1.74367639284136e-05
-2.49960095433059e-05
-3.5166771435622e-06
4.25172232858066e-06
-1.28947898368226e-05
-1.13710240462109e-05
-2.1862686920793e-06
-9.28725577305338e-06
-2.00515454449663e-05
-2.05099886225799e-05
-1.2490962036786e-05
-1.80243445567212e-05
-3.43528748383268e-05
-2.37236870487765e-05
-9.15493834504455e-06
-2.12145282023979e-05
-2.33467472639718e-05
-4.95715793887356e-06
-3.27445212248328e-05
-1.47883481471754e-05
-1.39868652175759e-06
-1.43247370941694e-05
-2.01368352089335e-05
-2.624606049689e-05
-1.41021474099008e-05
-1.66850535129301e-05
-2.23718938065792e-05
-1.99367359497592e-05
-1.74473873962184e-05
-1.89476198070042e-05
-7.99946669759952e-06
-1.14047074862127e-05
-1.07474054207011e-05
-1.86629216255864e-05
-2.08465291456697e-05
-9.13527864891978e-06
-2.0054372004562e-06
-1.83709893066456e-05
-2.8003276460783e-05
-1.53187567023347e-05
-1.94575011505298e-05
-3.14308367154094e-06
-1.98529403549178e-05
-1.31099870463152e-05
-2.69033334222372e-06
2.24517380874313e-06
-1.31655251995998e-05
-1.92381877864338e-05
-1.97313620194091e-05
-1.81547551041097e-05
-2.30206148333514e-05
-2.42864411136043e-05
5.03308008998711e-07
-1.25821899950329e-06
-1.26315970189168e-05
-9.36035340627941e-06
-3.8240260255074e-07
-1.8925652868758e-05
-9.50744007879355e-06
-2.83480749806912e-05
-2.40813911513098e-05
-1.43412474743772e-05
-5.07546624969869e-06
-1.58124313125088e-05
-2.4994805075869e-05
-1.65842333365737e-05
-1.562905441636e-05
-1.73296426398992e-05
-2.52194299845433e-05
-1.14004088551735e-05
-1.52854401583417e-05
-1.12588399258553e-05
-6.1155336196962e-06
-1.11297240192712e-05
-2.8793675558628e-05
-4.46573053125466e-06
3.23437745780918e-06
-2.06581990474542e-05
-2.26473440543915e-05
-1.18913923166022e-05
-1.36817575217261e-06
-7.76124142335544e-06
-9.67176403517012e-06
-2.09712362891127e-05
-1.48148760033939e-05
-1.33627776427848e-05
-2.39542019642797e-05
5.34113637477207e-06
-2.8355532201149e-06
-2.18276993717669e-05
-1.16869147798776e-05
-1.87182236262389e-05
-5.71116529193855e-06
-1.73036500972913e-05
-2.14927288989254e-05
-1.69156864480741e-05
-7.85233173681302e-06
-2.557916744171e-05
-1.01728125881183e-05
-6.84593679595656e-06
8.46866643135446e-06
-1.53749258458568e-05
-3.51260483103123e-05
-1.34927150960591e-05
-1.41236434326688e-05
-1.44844404437007e-05
-1.32382946708596e-05
-1.78836463514168e-05
-1.77588979311883e-05
-1.65266356896435e-05
-7.91202164453566e-06
-1.72510751521957e-05
-1.16351100476348e-05
-2.13357712943584e-05
-1.41120802565297e-05
-5.94025950666807e-06
1.07393615594286e-05
-1.24384901976186e-05
-8.39221848343468e-06
-5.71414933581858e-06
1.19204361091141e-05
-2.06790907539075e-05
5.91925916385401e-06
-1.83504336899552e-05
-1.96033657559723e-05
-7.1410718677037e-06
-1.87926765715721e-05
-1.15946983294224e-05
-7.76226657456978e-06
-2.27189190873772e-05
-8.35989891822315e-06
-1.89831393610294e-05
-1.70761106242351e-05
-1.91697404705295e-05
-6.67840468606724e-06
-2.63826027754082e-05
-3.60157892316453e-05
-1.71750503364277e-05
-2.46411412465625e-05
-1.61328994266854e-05
-1.40917767791736e-05
-2.46264440159796e-05
-2.88121424204087e-05
-4.72646542378879e-06
-3.55389984534799e-06
-1.94379021262145e-05
-7.2236366636558e-06
-1.88329473661963e-05
-3.78707941699268e-06
-1.47118434047869e-06
-1.3570751108554e-05
-2.73277937897465e-05
-1.28852091624796e-05
-4.41507495292229e-06
-3.0147668559008e-05
-1.9401029906035e-05
-1.31917046071627e-05
-2.29059875296064e-05
-2.0249275191279e-05
-1.71957085942714e-05
-3.05767544073638e-05
-1.46661866674654e-05
-2.24881967393122e-05
-1.12082153978412e-05
-1.18932299272521e-05
-2.46791778221813e-05
-6.93979392818015e-06
7.42017784203402e-06
-2.39366724796257e-05
-2.00884608186262e-05
-1.43205285456931e-05
-1.70788380631508e-05
-3.8193910305637e-05
-9.24380182664541e-06
-1.16152365869073e-05
-3.08555179216713e-05
-1.10183617227488e-05
-2.83646155790197e-05
-2.02466963561858e-05
2.66998861639891e-06
-2.51469628371022e-05
-1.46831003640572e-05
6.33475930468627e-07
-1.44760486206973e-05
-9.1190247120188e-06
-1.27398378948343e-05
-8.06034732138503e-06
-3.58265156124506e-05
-2.202508001838e-05
-1.81057411501598e-05
3.25700698600954e-06
-1.32839529642074e-05
1.48472815553507e-07
1.03103761310848e-05
-2.16123124771484e-05
-9.21283886453874e-06
-1.27012724076766e-05
-9.60975009876851e-06
-1.48939019988073e-05
-2.08689121749369e-05
-1.00458492637785e-05
-6.78557849078235e-06
-2.66568035251901e-05
-2.22387768396068e-05
-4.71944741337174e-06
-1.72215056407881e-05
-1.7601289802526e-05
-1.05061388059045e-05
-1.9417690741932e-05
-6.17774391429397e-06
-2.54458668322615e-05
4.39694932412551e-07
-3.21888019888352e-05
-1.80312225049247e-05
-4.34534306340513e-06
-1.29283126051113e-05
8.01141933574156e-07
-1.95979848774257e-06
-2.08857750492648e-05
-1.78840344461301e-05
-2.33173869140819e-05
-2.07329390904709e-05
-2.69721586511983e-05
-5.25878184918668e-06
2.64322174992618e-06
-2.2599812922013e-05
-2.46837864512652e-06
-2.74038460963874e-05
-1.38552815134125e-05
-1.46680575617083e-05
-6.48831120843945e-06
-1.22135133154293e-05
-1.92520678498697e-05
-3.39137088825145e-06
-2.17549997556441e-05
-1.74559099653367e-05
-1.49560545927517e-05
-2.21400916417997e-05
-1.5752879496385e-05
-1.28974645671886e-05
-2.11372972160243e-05
-1.7928076942535e-05
-1.46760475675247e-05
-1.98012089394666e-05
-1.08897470385988e-05
-2.08716538669633e-05
-2.50730572509628e-05
-1.12804949375231e-05
-1.4127547944938e-05
-1.4155873758088e-05
-1.59172783551859e-05
-1.68663083350278e-05
-1.09323005675151e-05
-1.31050239472891e-05
-2.32633717929285e-05
-1.74733250884296e-05
-3.2173394843596e-05
-9.39573445689685e-06
-1.47142709124775e-05
-6.70151858018325e-06
-1.17505206272949e-05
-1.63356739134356e-06
-1.53405383136059e-05
-1.93877897417694e-05
-8.21190361534922e-06
-1.1227258521586e-05
-3.59504245233433e-05
-2.45125133862018e-05
-6.80984885212766e-06
-1.75820481025036e-05
-2.47521076725355e-05
-9.68626600891621e-06
-1.94520767214904e-05
-2.93429583522555e-05
-1.19400973463155e-05
-1.61636684053354e-05
-2.18152635398593e-06
-1.94154484828667e-05
-2.43918654013028e-05
-1.8350342016628e-05
-2.38044327624833e-05
-7.17366850811388e-06
-2.93733665932231e-06
6.14219011593691e-06
-5.6331274542828e-06
-1.8417280434201e-05
-1.9478574869997e-05
-1.99042268949285e-05
-2.80663729665637e-05
-3.07226212988745e-05
-2.77895904940474e-05
-1.47000245575873e-05
-2.29469305923208e-05
-2.68509276955951e-05
-1.52189973244112e-05
-1.72403379116342e-05
-1.75594949200213e-05
7.14712854051939e-06
-1.83386473985049e-05
-1.70147400652281e-05
-1.28204558544868e-05
-2.02634296275917e-05
1.6282167185889e-07
-1.29698905366757e-05
-1.56408653608157e-05
-4.15742381347711e-06
-8.90011115100541e-06
-1.97570636470606e-05
-1.67444193578352e-05
-2.7037111699967e-05
-3.38956662662328e-05
-2.18470504215937e-05
-2.1995840567283e-05
-4.02017574927852e-05
-5.76058858116416e-06
-2.77821352420803e-05
-1.74844781566136e-05
-1.15893277697702e-05
-1.93617506959473e-05
-1.92391934857822e-05
-1.41008027661003e-05
-1.7249023226688e-05
-2.78081167269162e-06
-2.40064238103805e-05
-2.01602110663522e-05
-1.60610870044355e-05
-8.16194625743432e-06
-1.6543075160276e-05
-1.28188572416028e-05
-8.07545557674981e-06
-1.34044333663507e-05
-9.24409372009064e-06
-1.77866231039349e-05
-1.07337243037162e-05
-1.219096960554e-05
-1.52302432597594e-05
-9.8135043814143e-06
-1.88391067734603e-05
1.07105779979589e-06
-2.10912752182417e-05
-2.17462072744599e-05
-1.77160227634146e-05
-7.54586052568086e-06
-6.4828938569481e-06
-8.95335141515692e-06
-7.66391055362108e-06
-1.24712591829483e-05
-2.59958398515418e-05
-3.25928284908396e-05
-2.60739667749994e-05
-5.21974508061215e-06
-2.03349672102654e-05
-7.81194801034853e-06
-2.37214429467296e-05
-2.73773712522434e-05
-2.20055526992234e-05
-2.77220044307982e-05
-1.89868629900697e-05
-2.47074895435976e-05
-9.21562059610356e-06
-5.55458585008785e-06
-1.34949560577653e-05
-7.37626642903697e-06
-1.4836130464795e-05
-6.56313483965978e-06
-3.01466112766889e-05
-2.11514858801999e-05
-7.63296784779762e-06
-2.53075479401244e-05
-1.37981612804199e-05
-5.00116634783598e-06
-2.32565983473891e-05
-1.98545279732156e-05
-9.06966068272072e-06
-7.01788057491286e-06
-8.72040798460795e-06
-1.40752938976682e-05
-2.48680858792981e-05
-1.74138094547226e-05
-1.86300977294427e-05
-3.01816211185807e-05
-2.16157477150738e-05
-2.24515765869336e-05
1.10540624027179e-06
-1.24773518266608e-05
-4.86492844797467e-06
-8.84497277846485e-06
-1.23628948973833e-05
-1.39823514512216e-05
-2.73764784902042e-05
9.18436979593241e-07
-2.33546217654768e-05
-2.20678027026331e-05
-1.76772108761013e-05
-1.62597106659563e-05
-1.31902605522257e-05
-8.71925187344475e-06
-5.48998245751787e-06
-1.99146466405849e-05
-3.53329340160242e-06
-7.01621558991976e-06
-7.12411748416297e-06
-5.04395204403352e-06
-6.0137023537209e-06
-2.44222732069733e-05
-2.86174186975955e-05
-2.75676919110453e-05
1.12201109604586e-05
-1.80134473171372e-05
-2.48013569894693e-05
-1.78220033816879e-05
-8.11091643417735e-06
-1.14118763173249e-05
-1.63446668704802e-05
-1.24431253277269e-05
-2.19173416487329e-05
-2.24718812086994e-05
-4.32419324327552e-05
-1.97942421930692e-05
1.58186734391138e-06
-1.21824738773119e-05
-9.34066202773823e-06
-2.37881165862429e-05
-1.9384992366516e-05
-3.27314457886387e-06
-3.36069526868707e-05
-2.9972464534444e-06
-1.69440751267498e-05
-1.44600012102289e-05
-1.16827012501779e-05
-1.27550419211757e-05
-7.73521134768481e-06
-2.12235080292422e-05
-1.4848337412049e-05
-2.63985150164935e-05
-3.36974932793507e-05
-1.6815323853592e-05
-1.59114865266929e-05
-7.39264603053082e-06
-2.30038998100024e-05
-1.42912083335195e-05
-2.52614797906408e-05
-2.00273502740056e-05
-6.54354310647991e-06
-1.62035129181481e-05
-1.24048676395561e-05
2.02385213337769e-05
-5.72533956761021e-06
-1.53228398440092e-05
-2.74711142421736e-05
-2.90083325959769e-05
-1.06592953914401e-05
-1.71603186858187e-05
-1.12904778849085e-06
-2.04926311456335e-05
-2.83362611165244e-05
-1.45110338080094e-05
-7.07474565924382e-06
-1.85349978029664e-05
-2.54195104495216e-05
-1.3282699066883e-05
-2.12083816304774e-05
-2.94348285897165e-05
-1.71450910241749e-06
-6.33894978788873e-06
-1.53788789754474e-05
-2.99463825074661e-05
-2.60059909250906e-05
-9.85917940283784e-06
-1.82882499227899e-05
-2.29850535725069e-05
-1.08256399150333e-05
-1.1021835523889e-05
-2.64253561389557e-05
-2.75569049039098e-05
-1.43693546562871e-05
-1.27958361193351e-05
-2.83637034136383e-05
-1.09915826857627e-05
-8.24584416088647e-06
-2.18902282599343e-05
-2.63183664589869e-05
-3.30795307314034e-05
-2.20824568270467e-05
3.84485939848375e-06
-2.38491655082043e-05
-1.86556227903689e-05
9.76488474748643e-06
-1.82174038774611e-05
-7.87078153690164e-06
-2.18610994636364e-05
-3.66362569837977e-05
-6.69046126769784e-06
-1.15864244072182e-05
-2.77334693814416e-07
-2.18516794238038e-05
-2.12171252932294e-05
-9.72336872525415e-06
4.02751481312367e-07
-1.19105586998501e-05
-3.1238362014467e-05
-7.00517952562498e-06
-1.69395240383858e-05
-2.68431990705088e-05
-2.22216781894713e-05
-3.20390048548024e-05
-8.836361442699e-06
2.70797350325447e-07
-2.29606079534473e-05
-2.49114190548165e-05
-2.52217983761607e-05
-7.7068063785799e-06
-1.41528275117004e-06
-1.75701579964371e-05
-2.21982233054744e-05
-1.28933600428193e-05
-2.58657211929389e-05
-1.45042879595137e-05
-9.85506281927339e-06
-1.97523377694619e-05
-1.68083727576355e-05
-7.86832075036957e-06
-7.36358645336202e-06
-1.21670063995676e-05
-1.27078140936796e-05
-2.17131701696474e-05
-8.75992325729741e-06
-7.50109367948872e-06
-2.19510842880968e-05
-2.50459388007961e-05
-1.69125148677231e-05
-2.93842726222803e-05
-1.39586347664823e-06
2.8722605771016e-06
-1.48892177841409e-05
-2.84162695115753e-05
-2.83701845690803e-05
-2.63550799989654e-05
-1.87099790120657e-05
-1.54177858820472e-05
-2.52338638356306e-05
-3.95477139088022e-05
-2.46262474438331e-05
-1.35716259221614e-05
-3.44833021802472e-05
-7.47600946614762e-06
-2.68379921796883e-05
-1.72225914233106e-05
-1.00941860294117e-05
-2.16924769627498e-06
-1.00987538660821e-05
-2.92211525002414e-05
-5.83886596444175e-06
-3.31168214665759e-05
-7.17972363196246e-06
-1.06413800054952e-05
-1.35352293167272e-05
-2.4190406744516e-05
-3.52637479809913e-05
-2.22787398991971e-05
-1.0753103221634e-05
-1.3818205582856e-06
-2.78150467497867e-05
-1.15125935196356e-05
-9.28759375544621e-06
-7.88783785729221e-06
-2.83600477905214e-06
-2.77934077639403e-06
-2.59814200842666e-05
-2.41615098234213e-05
-1.61526631625793e-05
-1.8465347613867e-05
-2.51602486088385e-05
-1.77568291365051e-05
-2.03437100997046e-05
-1.97288867601135e-05
-1.08635371419868e-05
-2.13808925743982e-05
-1.95537164168046e-05
-1.5741616951793e-06
-1.50408161468375e-05
-2.6141145447901e-06
4.01814875231224e-06
-2.14592789551055e-05
-1.25108374087695e-05
-3.78500094057531e-06
-3.42207436442988e-05
-1.25015343980827e-05
-1.33729649918036e-05
-1.37903150597487e-05
-8.90040820954966e-06
-7.10993144655596e-06
-1.9075803239315e-05
-1.75461883223044e-06
-2.7014621658455e-05
-2.05783748651603e-05
6.73044717856305e-06
6.35127479298502e-06
-2.539265105706e-05
-8.97172792208508e-06
-1.1119717542271e-05
-5.06883590730515e-06
-1.1813310418929e-05
-2.7192917646071e-05
-9.87773986687717e-06
-6.27591999159802e-06
-1.67780834631825e-05
-9.12709756031482e-09
-1.7654145672128e-05
-2.98874640000423e-05
-1.80525874644683e-05
-2.32330499491444e-05
-2.0370446779605e-05
-2.24000890468703e-05
-9.97484594176457e-06
-6.85376334550128e-06
-2.47575628526988e-05
-4.51424059031944e-06
-3.17446038090649e-06
-2.76352796638023e-05
-8.7753085724971e-06
-4.64354034285506e-06
-2.14272687604909e-05
-2.44294150048294e-05
-1.15645984564168e-05
1.48289378377378e-07
-1.36658922088884e-05
-2.73539966857447e-05
-2.23140760135851e-05
-1.5176789059542e-05
-8.32396368498913e-06
-1.10951065672919e-05
-1.75977205530083e-05
-1.72742744187371e-05
-7.21685892751196e-06
-2.05661295096707e-05
-2.42466371367208e-05
-1.14068841784189e-05
-2.13072607606755e-05
-2.57272137719961e-05
-1.77666777944131e-05
-1.19072666902829e-05
-2.34348364340131e-05
-8.74818714331002e-06
-2.14243261214915e-08
-6.06758740939768e-06
-1.37151571901939e-05
-2.29385140156076e-05
-2.31055337474157e-05
-3.33082282879562e-06
-6.44478660299578e-06
-1.56695310853934e-05
-3.45350582840461e-05
-1.98337632848243e-05
-7.60488913042568e-06
-1.47945571826706e-05
-2.59801916243861e-05
-1.09868867051439e-05
-5.62689741615565e-06
-1.59844040035604e-05
-2.55122773037167e-05
-1.37312598241888e-05
-2.31507220331278e-05
-1.94917323305689e-05
-2.29930727385981e-05
-3.45436296772513e-05
-8.11536286945297e-07
3.95344586884699e-06
-2.64215754179496e-06
-1.88512332385882e-05
-7.29805007307631e-06
-1.06762187000003e-05
-1.21968904479424e-05
5.26484305984051e-07
-1.78894445334955e-05
-2.90393220465274e-05
-1.22395894583354e-05
-1.93543926596127e-06
-2.92428586312438e-06
-9.86879038885644e-06
-2.29954437696817e-05
1.38532847022436e-06
-1.15099818013592e-05
-8.26199171406751e-06
-8.82903681430407e-06
-1.19411214225623e-05
2.88147687224784e-06
-4.81737551680353e-06
2.4683424364541e-06
-1.39830615928034e-05
-1.98310930520496e-05
-1.51429920329227e-05
-1.50075358567609e-05
-1.97243136611392e-05
-4.07050404715058e-07
-1.6772546318805e-05
-1.16010301281474e-05
-3.07986830775069e-05
-1.96638303498514e-05
-2.43305987361679e-05
-6.20376341985373e-06
-2.78761769678615e-05
-1.60206071651571e-05
-2.568415990093e-05
-1.56536406596573e-05
-1.30591210386666e-05
-1.71245110900975e-05
-1.38402457617112e-05
-6.5053642178351e-06
-1.76915686717997e-05
-2.43016377121284e-05
-7.73516245693859e-06
-5.49764477778229e-06
-2.1690970863034e-05
-2.43489663381066e-05
-1.03397561651086e-05
-5.54388003737506e-06
-3.27287952945514e-05
-1.74721232798701e-05
-2.90800774071541e-05
-1.24755380856581e-05
-4.93826434506147e-06
-3.64994132785055e-06
-1.25601693636135e-05
-3.00804985169421e-05
-1.42476665257199e-05
-2.26078132421489e-05
-9.68619655633018e-06
-4.34449717178155e-06
-1.0615413276673e-05
-3.44885806851323e-05
-3.17628849121014e-05
-6.96180335225537e-06
-2.32101976763764e-05
-1.15951543316161e-05
-2.10850055807632e-05
-3.5170848277122e-05
-2.01335410905916e-05
-2.59610621961472e-05
-1.60293573751892e-05
-3.08856593687007e-05
-1.93534324740608e-05
-1.75595010909341e-05
3.03201887955484e-07
-1.63297777641147e-05
-4.57003122492687e-06
7.08445266345499e-06
-4.20542852818599e-06
-1.94229489506253e-05
-2.05041211865509e-05
-2.04155989470389e-05
-8.61432350715592e-06
-1.81541077454328e-05
-2.32294803863292e-05
-9.12690997754808e-06
-1.26114286142367e-05
-2.01788564937848e-05
1.11335165554151e-07
-1.23336138191353e-05
-3.72614270183823e-05
-2.7585637324535e-05
-1.30205172468625e-05
-2.55656753179426e-05
-1.96430571724498e-05
-2.9253666191486e-05
-3.2727107224571e-05
-1.95432499617529e-05
3.36605876429326e-06
2.55489884791889e-06
-1.10278989819772e-05
-1.85625715290963e-05
-2.57388116098298e-05
-1.17682210377006e-05
-1.74329582593073e-05
-1.31142094694414e-05
-1.24903570360495e-05
-1.92333221060152e-05
-7.30289979667003e-06
-1.46710915951798e-05
-2.98402703323092e-05
-1.05570002227723e-05
-3.60002387689302e-05
-2.93878131104907e-05
-2.26162213876935e-05
-1.10085617888842e-05
-1.16792857093665e-05
-1.43618776958792e-05
-1.08665740756127e-05
-1.45963342350496e-05
-1.71325767279217e-05
-2.99800005563734e-05
-1.57041157287552e-05
-8.9089034092876e-07
-1.11554541762686e-05
-1.25085621212001e-05
-3.69086527401134e-05
-2.50783012121811e-05
-1.25075539639027e-05
-1.1828439577437e-05
-1.96570647193387e-05
-3.13605926969341e-05
-1.06901446961008e-05
-1.63700589116675e-05
-1.95989976412725e-05
-9.63943993093303e-06
-1.99859958334938e-05
-1.60639044898299e-05
-1.60505618641947e-05
-3.63459699335628e-05
-3.34977092695795e-05
-1.10103466638548e-05
-7.20728150756437e-06
-1.82491424873075e-05
-2.29249097561118e-05
-1.28644817935675e-05
-9.87201301336174e-06
-2.636445585815e-05
-1.82660715765974e-05
-1.55285307974576e-06
-1.11178941145185e-05
-1.06987742074613e-05
-2.46901206987856e-05
-9.03140972280689e-06
-1.86209859264224e-05
2.28232926662605e-06
-1.60658461374254e-05
-2.53915793208181e-05
-2.18736545268295e-05
-2.52368006466985e-05
-1.69381673254077e-05
-1.53656751444526e-05
-1.9650608368534e-05
-1.12124611153739e-05
-7.04102396040259e-06
-2.0341442564878e-05
-1.5789319825374e-05
-1.35983029811566e-05
-2.57622299962981e-05
-1.42682240894016e-05
-1.33715256556248e-05
3.92812692776293e-06
-3.80296071796201e-05
-1.08580175867267e-05
-2.30551008800448e-05
-1.29803880952776e-05
-2.78979291132872e-05
-2.16605414847126e-05
-9.8952586586454e-06
3.21014771545831e-06
-1.1415494095892e-05
-1.78642414632492e-05
4.89512083751562e-07
-3.18140440761949e-05
-9.69709186804525e-06
-1.07246633587385e-05
-1.7954719295155e-05
-1.09374297550645e-05
-3.1533287294132e-06
-7.76526343787849e-06
-1.3681800203683e-05
-1.66518258505911e-05
3.18712395107481e-06
-3.0653173677289e-05
-1.49676938899991e-05
-2.31433249641262e-05
-7.56851769208403e-06
-1.86500678336583e-05
-7.37273530583842e-06
-6.23448630446971e-06
-4.32355223448213e-06
-2.01103986260869e-05
-7.42737741148947e-06
-3.0299539064517e-06
-1.76700341742472e-05
-1.77856805062682e-05
-1.14579072329816e-05
-7.13513131545261e-06
-1.42926566125336e-05
-7.25592399897548e-06
-1.62277093539423e-05
-1.80265395159201e-05
-2.53369762032358e-05
-1.49689797640207e-05
-1.35002097169721e-05
-2.49248534153786e-05
-2.81995338556673e-05
-2.81894632263124e-05
-1.45705649690809e-05
-5.02844297403901e-05
-8.39949785904902e-06
-4.70539534710417e-06
-3.17584435024692e-05
-2.34456767149661e-05
-7.59122767337624e-07
-9.51764167392263e-06
-2.76712561726321e-05
-1.83158903807613e-05
-8.11335775689519e-06
-1.02604223440496e-05
-2.30401238358096e-05
6.9894156230599e-06
1.05008558815673e-05
-1.47693630823944e-05
-1.17712101874727e-05
-2.57287875550893e-06
-1.14492392217944e-05
-2.97175165148916e-05
-2.41128224487032e-05
-1.27873803421847e-05
3.98233411683809e-06
-1.61810075657075e-05
-1.17972411900775e-05
-1.27986956849867e-05
-1.72030653153775e-05
-2.26199577980046e-05
-2.29375627111281e-05
-1.60554700405817e-05
-1.4088424518423e-05
-1.72085228843922e-05
-1.33208858772464e-05
-2.39599229967046e-05
-6.5430237823346e-06
-9.57553102833417e-06
-1.90416937262673e-05
-1.83321176477128e-05
-2.21928719935411e-05
-1.35566704927731e-05
-1.80626254924676e-05
-2.53740337513383e-05
-2.96814360676772e-05
1.2553587486613e-06
-1.75123423355233e-06
-1.97481842277138e-05
-2.96156360987787e-05
3.26621240103925e-07
-3.52468407674706e-05
-1.30489007891522e-05
-5.57277611713366e-06
-1.44282168422941e-05
-6.90156219831001e-06
-1.09258988575162e-05
-1.1584717963438e-05
-1.07225488310755e-05
-2.80888652966053e-05
-1.41672523859864e-05
-1.07394697785896e-05
-2.23750642015175e-05
-4.97085645528961e-06
-8.54083117952177e-06
-3.11157388232349e-05
-9.92721547348846e-06
-1.68282339661551e-05
-1.50445080702392e-05
-1.75490614342818e-05
2.8474674679391e-06
-9.69695888989279e-06
-4.91895791710131e-06
-1.66958870594075e-05
-8.32266834764474e-06
-1.79211853623081e-05
-8.962101270396e-06
-2.4905677589807e-06
-9.96953263578089e-06
-1.72246377316124e-05
-1.57273389630138e-05
-2.35235371567625e-05
-8.50441547177471e-06
-1.56332627740541e-05
-1.45844347201013e-05
1.79174580448932e-06
-2.42151757372803e-05
-9.41187142526058e-06
-2.59577395622617e-05
-2.06944288515007e-05
-2.70066139600957e-05
-3.1172875161204e-05
-2.12626741456436e-05
-2.41073113120359e-05
-1.42708926160186e-05
-2.40088463025201e-05
-9.08837348191372e-06
-2.21033090288969e-05
-2.6820079256823e-05
-1.92137167990705e-05
-1.46420706203878e-05
-2.00806500634678e-05
-1.58092920691213e-05
-9.34348166384159e-06
-1.8343604958147e-05
-2.62835377329925e-05
-1.35306732667093e-05
-2.93053427008656e-05
-2.62577878173945e-05
-2.10134449715452e-05
-3.28897128979898e-05
-2.1514578410346e-05
-1.16972297640762e-05
-1.18846169582172e-05
-1.19518299717359e-05
-1.92086127463695e-05
-1.3389293257123e-06
-2.34538533596282e-05
-1.58228665947805e-05
-9.19479750716684e-06
-2.17700099671208e-05
-9.61157915397719e-07
7.09858053199828e-06
-1.92015007694044e-05
-3.0236540438818e-05
-8.39300933343303e-06
-1.07655402535711e-06
-3.07462110580598e-05
-7.35818819892527e-07
-2.2743695817515e-06
-1.80302178510554e-05
4.10841050901632e-07
-1.98865642599805e-05
-1.51284156662479e-05
-2.49292607749772e-05
6.60740306090408e-06
-1.50861976416747e-05
3.96913582292136e-07
-2.45945743350037e-05
-1.16909424413509e-05
-1.36439223542392e-05
-3.96986540637167e-05
-1.59368074192686e-05
-1.31036173659546e-05
-6.05522838561036e-06
-2.34600181789502e-05
-1.08328242811222e-06
1.44911355208382e-06
-3.20502665886044e-05
-2.22446380510905e-05
-6.28665472713981e-06
-1.76869439007053e-05
-1.98600399488207e-05
-1.69243395170884e-05
-7.76842372725987e-06
-1.00781447526394e-05
-1.77612023421112e-05
-3.16146064423731e-05
-1.68562204786537e-05
-4.07251722483716e-06
-1.633529982473e-05
-1.03831501639902e-05
-2.14361080220712e-05
-2.26232944032763e-05
-3.18959546141978e-05
-1.79492283619942e-05
-2.17919063346726e-05
-1.64785124851758e-05
-2.5897611008846e-06
-2.30131850854067e-05
-3.42579788897422e-05
-1.35274132183039e-05
-1.47090902032348e-05
-2.5765366061371e-05
1.05334287456957e-06
-2.52059329428617e-05
-2.00713844293234e-05
-6.2539381750698e-06
-2.48790950815124e-06
-1.03453846308356e-05
-1.06189933669753e-07
-7.89750874422173e-06
-2.95947099272646e-05
-1.32125200749636e-05
-4.64675285633092e-06
-2.61981699426704e-05
1.10759149435632e-06
-2.74892225504953e-05
-1.2550136512247e-05
-3.21575958765401e-05
-2.51343017839272e-05
-2.33900161242645e-05
-2.58627725125722e-05
-1.34762476180561e-05
-3.62235899075526e-05
-2.03883707913717e-05
-3.40285382556212e-05
-1.4382228193627e-05
-1.54564135812079e-05
-3.31396033150691e-05
-3.53346644493567e-05
-1.81024021341314e-05
-1.33218694374207e-05
-1.90514219680882e-05
-2.33698888123046e-05
-2.34066328593787e-05
-5.60167422338513e-07
-8.46475347132321e-06
-2.66334070541036e-05
-1.77391033861404e-05
-9.785055331075e-06
-1.62251772994002e-05
-2.6045122081993e-05
-1.99168625577766e-05
-9.18466490275728e-06
-1.16056350684149e-05
-1.6339511979019e-05
-1.07490368122999e-05
-1.92181573209916e-05
-1.36874353661095e-05
-3.65720209993056e-06
-1.84952096608854e-05
-1.24426049325975e-05
-6.79423576180174e-06
7.94735697873233e-06
-2.36763461284646e-05
-1.97313419524225e-05
4.93996681041041e-06
-9.89789548847074e-07
-1.87537630252857e-05
-8.5465954314183e-06
-1.85430061217011e-05
-1.10561447544299e-05
-1.9733659362261e-05
-2.77587835086825e-05
-3.38340693491911e-05
-1.87882589270008e-05
-2.69767732623551e-05
-3.25835542516728e-05
-2.46420831263812e-06
-1.03129861236351e-05
1.80003744335514e-06
-1.65783935413083e-05
-9.4470779969848e-07
-1.80496461533483e-05
-3.80105682751212e-05
-1.42043302299215e-05
-1.60898141835743e-05
-1.47224928760302e-05
-4.7847602760158e-06
-1.79413141354659e-05
-1.51214435595863e-05
-1.68088654483047e-05
-1.16474885187557e-05
-1.62076030029259e-05
-8.82074990843744e-06
-6.79144179699269e-06
-1.92102045346586e-05
-9.67742790112281e-06
-1.31263100566767e-05
-5.11640142678184e-06
-1.15027382625914e-05
-1.57507672825446e-05
-2.48366177524115e-05
-1.17249328312425e-05
-1.52987783859083e-05
-2.25437974683246e-05
-1.08405876377492e-05
-1.18040442261435e-05
-1.52197046621222e-05
-3.14155472261507e-05
-1.5532068744238e-05
-1.30230429574748e-05
-8.0697051113978e-06
4.12402882344037e-06
-2.44136391718499e-05
-1.6124949913247e-05
-1.03871560587788e-05
-6.47376388429203e-06
-1.11866280563598e-05
-2.66120551810912e-05
-2.62953597473728e-05
3.0244495762557e-06
-7.44057537253719e-06
-1.65027942852206e-05
-2.33933029355628e-05
-2.02011580184746e-05
-6.80483569487364e-06
-1.37612494823184e-05
-2.43963774355428e-05
-1.37475643456761e-05
-1.80365751226095e-05
-1.94592562956214e-05
-3.42375582956344e-05
-2.07201335637762e-05
-1.28828207226488e-05
-1.83239835304959e-05
-1.98579616811056e-05
-1.44164088236525e-05
-1.24081549889472e-05
-2.74676579427591e-06
-1.10341458372468e-05
-8.00926362587992e-06
-1.6738114731997e-05
-1.7638281804803e-05
-2.70458654887604e-05
-2.21204205904002e-05
-2.23048513501823e-05
-6.94659399372513e-06
-8.31380769766438e-07
-2.30927707909354e-05
-6.9735583325606e-06
-2.63458409637354e-05
-1.92383079904738e-05
-2.90597219472017e-05
-3.18876909525874e-06
-2.87669597111619e-05
-2.02609844239203e-05
-2.77825518095813e-05
-1.24084283536681e-06
-1.94268696589147e-05
-2.98184702462188e-05
-2.27219522232422e-05
-1.53049402022874e-05
-4.034893744247e-05
-2.03733871093842e-05
-2.59608159809487e-05
-1.66815053075791e-05
-1.67752610549238e-05
-1.69006254037297e-05
-1.12889683952681e-05
-4.53897572691921e-06
-1.35667928416402e-05
-4.49601377430647e-05
-1.58745470078659e-05
-1.47072168011863e-05
-7.57112540940151e-06
-2.14879880583412e-05
-3.00996250521215e-05
-2.429677260204e-05
-1.31326056773207e-05
-1.51853595109316e-05
-2.76967072604447e-05
-1.84637332825041e-05
-5.95600960221965e-06
-1.33211762857632e-05
-1.72715360481461e-06
-8.66633273222906e-06
-7.26320012931774e-06
-2.26430198888876e-05
-2.22171839397437e-05
-3.97944434465123e-05
-1.94666197130976e-05
-2.52972268597094e-05
-1.34217787016932e-06
-2.7078471397681e-05
-2.01507870347786e-05
2.03917219284283e-08
-2.38136186184379e-05
-1.6338844425343e-05
-1.76797956587294e-05
-2.77178004930864e-05
-1.76642966907532e-05
-1.42508392747221e-05
-1.62129412115708e-05
-2.73345179514642e-05
-2.82008774153529e-05
-3.06732601558781e-05
-2.43180141336314e-05
-1.21023618004249e-05
-3.13971154562148e-05
-1.84262614990399e-05
-1.16711923062429e-05
-1.12387366441827e-05
9.03801654817923e-06
-1.04333548666328e-05
-1.83778344567474e-05
-1.70119258737728e-05
-3.67338291483625e-05
-2.64191139463844e-05
-1.58110193362991e-05
9.70923272386637e-07
-1.53690194203846e-05
-1.90193391121826e-05
-1.71830049821518e-05
-1.380917954098e-05
-2.94703952348244e-07
-1.45312626832728e-05
-5.31918184943299e-06
-2.18520957042875e-05
-6.11950031824695e-07
-9.94610879587332e-06
-1.73575067842957e-05
-1.36469732705517e-05
-7.32469753811167e-06
-1.76577393303452e-05
-1.43438817280595e-05
-2.50404977407566e-05
-1.46500708004627e-05
-7.89911091190781e-06
-3.2176412029143e-05
-2.71118587570287e-06
-8.0249806388603e-06
-1.66256327991143e-05
-1.80508598283529e-05
-2.13335277548933e-05
-1.40278007077476e-05
-3.52501957679019e-05
-1.03255516051795e-05
-8.64984798037445e-06
-1.81149907934578e-05
-1.72363279577692e-05
-1.34198473625509e-06
-1.75686375984044e-05
-5.47281765148883e-06
-2.64353703008032e-05
-2.88520161101377e-05
-1.92658998540685e-05
-3.50503021279684e-05
-1.50106206891959e-05
-3.14289012440321e-05
-4.02286722102438e-06
-7.09598790051361e-06
-6.94794651299836e-06
-6.73830968697389e-06
-2.38559415637734e-05
-9.55495038645822e-06
-1.78071859414177e-05
-1.50131032983883e-05
2.48651395011674e-06
-1.26003105264961e-05
-9.80166209688679e-06
-1.45083915179802e-05
-1.55448313195959e-05
3.92992272606274e-06
-4.53749122292153e-06
-8.78200902266659e-06
-2.46408101492074e-05
-7.35058874688837e-06
-1.70322579277601e-05
-2.51349123060217e-05
-1.02637295722037e-06
-2.97402830146386e-06
-1.75834479977385e-05
-3.26845737647684e-05
-2.05379854947277e-05
-2.27008299776604e-05
-1.42072455232886e-05
-3.09919066101147e-05
-1.80769704518681e-05
-1.61023866813016e-05
-2.2889986825728e-05
-1.38017829710791e-05
-9.87296570166771e-06
-1.44874691518474e-05
-1.65462729252723e-05
-1.2105571704985e-05
-2.28885830325964e-05
-1.23613699532049e-05
-1.44741596604893e-05
-2.17590524725776e-05
-1.38276612212684e-05
-8.73664169057869e-06
-1.58776541913365e-05
-3.34929341276687e-05
-3.7536020305644e-05
-3.64511491419232e-05
-2.59976742562401e-05
3.6631528501154e-06
-1.0483106911111e-05
-1.88644706357594e-05
-1.70281052155684e-05
-1.43434071796894e-05
-7.86469229230833e-06
-1.8174710667735e-05
-1.59208405251626e-05
-9.81671083144858e-06
-2.07150877987839e-05
-9.07263421733334e-06
-1.55088488909305e-05
-1.56101033973395e-05
-3.66835108989021e-05
-1.94206899008022e-05
-1.48175196944656e-05
-2.46650182393082e-05
-2.4553682369649e-05
-7.06530358609561e-06
-2.78611462802595e-05
-1.28349011598367e-05
-1.0649724297901e-05
7.15419422087469e-06
-3.65222336367975e-06
-2.21620816825376e-05
-1.65987401216673e-05
-2.68183641209516e-06
-1.87195192345676e-05
-1.6379832304619e-05
-2.43307685012321e-05
-4.52706352569951e-06
-1.17694917795074e-05
-5.55849008455623e-06
-3.43516121350914e-05
-1.82675679099099e-05
-1.21648747977129e-05
-8.38574016020863e-06
-7.30278853911221e-06
4.00176482797787e-06
-3.85061691764985e-05
-4.60376000765171e-05
-4.03764857063204e-05
-3.71248050732258e-06
-1.84984501367543e-05
-1.48003643855958e-05
-1.49620878930781e-05
-1.88658204103616e-05
-1.51909694650782e-05
-2.67123547700738e-05
-1.68193873633282e-05
-1.04192079090672e-05
-1.30879123601597e-05
-1.79093877453669e-05
-2.11910471306932e-05
-1.41521363930439e-05
-1.06445940970237e-05
-6.53114648955332e-06
-1.14036210968019e-05
-2.44261562432501e-05
1.71749191450365e-06
-1.46000378984798e-05
-1.10536457000865e-05
-2.66513728179246e-05
-3.11662050350642e-06
-6.68976019011109e-06
-5.26365894410833e-06
-1.51721056654923e-05
-2.90992155394176e-05
7.34507644704917e-06
-1.30288630345138e-05
-1.84197521543047e-05
-1.86233770930086e-05
-3.2864281585354e-05
-3.02615980296801e-05
-3.72721004322201e-06
6.72656533693021e-07
1.31765391735726e-06
-1.78468688328709e-05
-1.51358248689775e-05
-1.77547933122919e-05
-2.56160096488684e-05
-3.48631575847331e-06
-6.0655039566453e-06
-2.20036478590519e-05
-3.99143815732756e-06
-1.5747488580029e-06
-1.15603265420613e-05
-8.15343790994825e-06
-2.16774505433374e-05
-2.89082578229054e-06
-1.00726576874757e-05
-1.77614869781222e-05
-3.99732971762911e-06
-1.49853470487178e-05
-2.53667425673337e-05
-1.1771792627784e-05
-1.1048348893596e-05
-2.13128858275549e-05
-1.32809918567956e-05
-9.57917177060025e-06
-1.37887558586235e-05
-1.37342274412342e-05
2.26089140817968e-06
2.76677635751648e-06
-7.33910812545738e-06
-8.96468382451344e-06
-2.65852574919438e-05
-5.48135041208854e-06
-2.78201592337236e-06
-2.35024829641829e-05
-1.55011083416055e-05
-1.7513837569579e-05
-1.31834256655191e-05
-2.43157932465379e-05
-1.46168381309261e-05
-1.09361254185572e-05
-7.82698150064346e-06
-2.59238494687139e-05
-7.48324578856915e-06
-2.74693506955798e-05
-2.74473283661824e-05
-6.8819799675017e-06
-1.15178094227189e-05
-1.07468442389306e-05
-2.12728753246525e-05
-2.50449914679951e-05
-8.88485633083956e-06
-1.1648336232864e-05
-9.72820584392034e-06
-1.37685270117795e-05
-2.89050610062194e-05
-2.76881129190427e-05
-2.22725773175425e-05
-1.05116288135664e-05
-7.19929651433536e-06
-1.08719128906942e-05
-2.57207159031927e-05
-2.32048587709657e-05
-1.75976130903522e-05
-6.88096621473668e-06
-1.39735715951086e-05
-8.06397173969265e-06
-1.63160878272434e-05
-2.10170815996956e-05
-9.39217217894834e-07
-2.04833489637933e-05
-9.49872636130454e-06
-1.68503651320318e-05
-5.58026308523882e-06
-1.69814920718016e-05
-2.33937824449564e-06
-5.63623449799002e-06
-1.89500832646303e-05
-3.00947161617796e-05
-8.95103696587e-06
-2.00568550493913e-05
-1.41566292729841e-05
-1.67609202938659e-05
-3.25805432526708e-06
-2.95874643491983e-07
-2.48885685563628e-05
-2.63243289715149e-05
-2.99412542389139e-05
-2.99955263190131e-05
-1.37556705734158e-05
-2.61440277860449e-05
-1.2280645609348e-05
-7.58590515740933e-06
-3.05845364536879e-05
-8.40611960710694e-06
-6.22654983842021e-06
-1.43485251871863e-05
-1.61072830018125e-05
-2.31965373642716e-05
-6.13278875986853e-06
-2.37260683982045e-05
-2.6502318445754e-05
5.05458867917641e-06
-2.40631685593406e-05
-1.84836570615719e-05
-1.93323900386668e-05
-1.50350552033263e-05
-2.44248728846888e-05
-2.31951201433896e-05
-2.20741740670209e-05
-1.36992455994798e-05
-1.90023781369193e-05
-1.87683258447355e-05
1.60434009203241e-06
-1.40632852005212e-05
-2.52008096326483e-05
-1.71709443609508e-05
-1.46323677688335e-05
1.25369943251208e-05
-2.62263694344708e-05
1.90964718778222e-06
4.95139700082525e-06
-1.66463339006009e-05
-6.99251473592773e-06
-3.4217614430135e-05
-6.45576369707634e-06
-2.63810658931051e-05
-6.00571413434158e-06
-1.01379342730313e-05
-5.17784115949822e-06
-7.47317258508205e-06
-1.93301729594443e-05
9.19008731383827e-07
-2.11244982216021e-05
-2.3146076523918e-05
-3.32521277306395e-05
-1.2578838618393e-05
-8.26848192808812e-06
-6.08115317446339e-07
-3.68930534684487e-05
-2.10476694244658e-05
-2.13529881382944e-05
-2.79178668634464e-05
-1.32399516492894e-05
-1.38406288688797e-05
2.080214102045e-06
-2.60261873533066e-05
-1.8098599460032e-05
-3.39245041416443e-05
-1.41280083893565e-05
-7.19026923664154e-06
-1.82409426892997e-05
-2.76643270422894e-05
8.448037594651e-07
-2.18601545856689e-05
-1.64962157761306e-05
-1.36787093517067e-05
-2.22820130746557e-05
-1.93627685284546e-05
-1.81093022925384e-05
-1.38112491985153e-05
-1.28208139209014e-05
-2.43132530622878e-05
-6.92610884593915e-06
-2.68000564949275e-05
-1.19475500898127e-05
-7.65657175674569e-06
-2.43929582273783e-05
-2.54348846263377e-05
-1.69359156369644e-07
-1.02815758955227e-05
-5.66106639477991e-06
-1.20849872642985e-05
-1.53700181690218e-05
-1.81831748599606e-05
-7.48293095782174e-06
-1.80116671425507e-05
-1.39506818632723e-05
-9.0058651344564e-06
-2.25485937037199e-05
1.5976986218367e-06
-1.08503298922439e-05
-9.36163084039896e-06
-1.15656954560546e-05
-2.3470965994226e-05
-1.55981157271382e-05
-1.73579260450319e-05
-1.92766334986503e-05
-3.00467261010042e-05
-7.72830227016239e-06
-1.23993692560056e-05
-4.11976100830177e-05
-1.6191237218151e-05
-2.59489535232075e-05
-1.87114132062735e-05
-2.59496726291869e-05
-1.3174864104487e-05
-2.82831054103238e-05
7.9883115805214e-06
-1.32248655783975e-05
-3.81708566619202e-05
-2.9975706480303e-06
-1.1570308199794e-05
-1.71076690333937e-05
-2.79271983636517e-05
-7.86825333359995e-06
-2.25757867424681e-05
-1.49355738872884e-05
-8.66107096587359e-06
-3.46197504640875e-05
-2.05896280142182e-05
-2.61786818984851e-05
-1.02367341834003e-05
-3.53198142906953e-06
-1.67024408783421e-05
-1.27138979515012e-05
-1.28736636184067e-05
-5.64238211490888e-06
-1.43323490150598e-05
-3.91503510114298e-06
-1.31603703328385e-05
-1.47386749286806e-05
-6.08493182002904e-06
-2.22964902626413e-05
-2.73475980201457e-05
-2.25535089859259e-05
-1.48244220571177e-05
-2.25480048090961e-05
-6.03868339130517e-06
-1.524093415945e-05
-1.35834516991172e-05
-9.15688643043555e-06
-1.67899936758002e-05
-2.26346544215617e-05
-1.28023024729167e-05
-6.4490752081923e-06
-8.13634110733872e-06
-1.07895334427035e-05
-1.86583191906467e-06
-1.30055362694121e-05
9.74470329794365e-08
-1.91962408803037e-05
-1.1896351995427e-05
-1.48224906956491e-05
-1.29893419881446e-05
-1.18441745717205e-05
-1.99261988156298e-05
-5.31169445427341e-06
-2.17082149648573e-05
-2.3191003055094e-05
-1.49155451760996e-06
-1.03659753305013e-05
-8.99117969590486e-06
-4.01853931265891e-06
-1.21610823367395e-05
-7.80056102367099e-06
-1.51496654681556e-05
-1.89443030709202e-05
-4.63442597034315e-06
-2.47730732617311e-05
-1.15552354546312e-05
-1.32000211019473e-05
-1.61307294030485e-05
-1.64704748517608e-05
-2.39123980887508e-05
6.46062996542485e-07
-2.09005914833243e-05
-1.0403018136644e-05
-1.79425274198563e-05
-1.70297484369195e-05
-1.05496170714373e-05
-1.3496708571255e-06
1.10659737717924e-06
-1.73646385870179e-05
-3.56862973070741e-05
-2.17711144062596e-05
-2.0181909702642e-05
3.03101495605701e-06
-1.61406688380239e-05
-1.85177468680709e-05
-1.38254543032785e-05
-1.96643865357037e-05
-9.49361341668041e-06
-1.96304202484977e-05
-1.53041554111141e-05
-7.07842328970862e-06
-1.43070137948525e-05
-1.09489607005063e-05
-2.68261289943729e-05
-7.0456742959113e-06
-3.62441645625352e-06
-7.26800595859235e-06
-5.11470078026829e-06
-2.9711226786151e-05
-2.84039355310226e-05
-2.42262642652441e-05
-2.82443955903717e-05
-6.91667792233599e-06
-1.46232368333163e-05
-1.78375388173711e-05
-1.69227185658611e-05
-1.29241835521494e-05
-1.31698313932144e-05
-5.80230068274606e-06
-2.41345866866355e-05
-2.12032394038207e-05
-5.68660705727148e-06
-3.04680948250926e-05
-1.63161959512877e-05
-1.45806153279352e-05
-1.28694292328522e-05
-1.79393513347402e-05
-7.51971377849566e-06
-2.2740285428051e-05
-2.47664388398026e-05
-1.17621929313213e-05
-1.79858007795546e-06
-1.54307821940703e-05
-1.23838521499038e-05
-2.08317434549258e-05
-1.98175059951831e-05
-4.30755822419937e-06
-1.00170249368479e-05
9.55784341374849e-07
-3.15708559732009e-05
-1.46155983611406e-05
-1.69802952670011e-05
-8.96415413892376e-06
-2.27292744559049e-05
-2.56846236830622e-05
3.9712466228179e-06
-2.23667987610339e-05
-6.80138327059361e-06
5.64080028012166e-06
-1.11849638250035e-05
-6.18775301287198e-06
-1.26314424257223e-05
-2.49620390069084e-05
-1.68910740610797e-05
3.07231601324885e-06
-1.37058050447452e-05
-1.56399991152002e-05
-1.49936115690059e-05
-2.79239286362821e-05
-1.10310073829207e-05
-9.57479991913111e-06
-2.13692067621205e-05
-1.30841458299037e-05
-4.80411717132965e-06
-6.28347031468595e-06
-1.33681589240525e-05
-1.64257735242896e-05
4.04255909034563e-06
-1.73092223839469e-05
-1.7384972147607e-05
-1.18409976414924e-05
-1.12385303293738e-05
-1.21462809370704e-05
-2.01961938346465e-05
-2.11011247799674e-05
-1.62496323546124e-05
-1.36250018516377e-05
-1.11425054572275e-05
-1.33910042509423e-05
-2.01719295839511e-05
-2.06072383152913e-05
-1.39794415982232e-05
-8.64827498568856e-06
-9.96591567332725e-06
-6.52516648946067e-06
-2.25278567404827e-05
-1.04591292053578e-05
-2.67341493686094e-05
-1.3661461850035e-05
-1.62169867417521e-05
-6.08846197026045e-06
-1.78859628883187e-05
-2.4034830030079e-05
-1.1428341106917e-05
-1.19587510489972e-05
-2.10499508274527e-05
-3.01494567294343e-05
-1.91243705583132e-05
-1.93350318748141e-05
-2.22903456617305e-05
-2.566437145614e-05
-3.06547936938833e-05
-8.16361700530047e-06
-1.07183606443886e-05
1.38797781689158e-07
1.76049307736904e-06
-2.71212506592312e-05
2.35939151058069e-06
3.73518307223194e-07
-3.14356839691287e-05
-1.12817609503436e-05
-2.81764555575523e-05
-1.48301998237262e-05
-1.45905319168001e-05
-1.68798410025325e-05
-1.71412283887149e-05
-1.11381054845123e-05
-1.1962698753361e-05
-2.39750713455289e-05
-3.0622769244809e-06
-1.27414411475346e-05
-1.49056680458361e-05
-8.62186272370537e-06
-1.14234284974297e-05
-1.7104239945874e-05
-1.9662297405094e-05
-1.61404681275821e-05
-1.46470783775949e-05
-2.25092867601489e-05
-2.29311206813159e-05
-6.07155356303541e-06
-1.22648652106615e-05
-1.99163383667011e-05
-4.35594612696085e-06
-7.83293766626977e-06
-2.46064757656962e-05
-1.219622340016e-05
-1.84085717989319e-06
-2.92416969720486e-05
-9.69779713225184e-06
-1.37539890177132e-05
-8.13235974840016e-06
-1.84935469769869e-05
-1.63139410442705e-05
8.29158965791904e-07
-1.14154305463788e-05
-1.67513284381329e-05
-1.6449131762336e-05
-1.21393686917569e-05
1.60062811408887e-06
2.27479551511662e-06
-1.0602552950687e-05
-1.98130160548569e-05
-8.04416533942653e-06
-2.17277760585516e-05
-1.69986081699505e-05
-9.96746311347306e-06
-2.69706146858467e-05
-3.24636748524056e-05
-6.37377871962095e-06
-1.19704752911197e-05
-8.52078215612384e-06
-2.17175407832245e-05
-2.19733621018024e-05
6.53573798010048e-07
-4.21145773700233e-06
-2.11918996230415e-05
-1.13145033312907e-05
-1.62794317218686e-05
-2.54804890467917e-05
-1.52925949141827e-05
-2.25218713280074e-05
-2.12100585959184e-05
-1.46619459406086e-05
-2.59022219968282e-05
-1.96238628878572e-05
-9.19993469859421e-06
-3.60746970520745e-06
-1.15394811082616e-06
-1.63737070007266e-05
-1.51354970349536e-05
-2.47615690221327e-06
-1.30669344711579e-05
-2.61802250838279e-05
-2.15406533893232e-05
-1.05451824633222e-05
-1.38525493673914e-05
-1.96193863319755e-05
-9.80778541509422e-06
-1.10917615794317e-05
-5.99224100304695e-06
-2.41985441482456e-05
-2.24972016750224e-05
-2.1978248366377e-05
-1.49635345353253e-05
-2.32715337406361e-05
-1.84616124844393e-05
-9.95476564414278e-06
-2.49029990826114e-05
-2.26160632129765e-05
-8.03480350408323e-06
-1.36074497499517e-05
-1.04445592352518e-05
-1.27808109165048e-05
-2.59070657150463e-05
-2.52470164261436e-05
-1.94413101004784e-05
2.3919907812408e-06
-1.90369552273323e-05
-2.28137299864119e-05
-2.2591711698917e-05
-2.11193484788953e-05
4.33222715692416e-06
-1.97460141023392e-05
2.26712006883474e-06
-1.76800245752824e-05
-7.8997054399201e-06
-1.53064313289733e-05
-1.80862089087805e-05
-1.54172446890678e-05
-1.53107643779887e-05
-1.93232446954157e-05
-2.46636200918172e-06
-8.53291273431206e-06
-2.48639311404208e-05
-2.38739714654723e-05
-9.14580797158631e-06
-2.11895002222243e-05
-2.22321227974525e-05
-7.77824985851125e-06
-1.98634358415014e-05
-2.94253980509608e-05
-2.8330931728755e-05
-1.52801745728032e-05
-4.01159077265234e-06
3.732153474091e-06
-1.74291495088212e-05
-2.00891393591305e-05
-2.17839177382972e-05
-1.43644849127156e-05
-2.48254426536496e-05
-3.33065256690121e-05
1.02335122919711e-05
-1.13626973569385e-05
-3.67268628280689e-05
-6.16702802886113e-06
-1.21337653289514e-05
-1.89865209421405e-05
-1.45065092253509e-05
-1.44004001159999e-05
-2.53375192071186e-05
-2.22536602381322e-05
-1.01044583263937e-05
-1.3391315168118e-05
-1.74519968478863e-05
-2.79967563242207e-05
-6.48699582859542e-06
-1.11184227932313e-05
-1.90049226847392e-05
-1.62635996455527e-05
-2.32686263711257e-06
5.13805302732953e-07
-6.50153112406665e-06
-5.21196824646197e-06
-1.87006112755296e-05
-3.34112799753846e-05
-5.02066228247455e-06
-2.2701941380658e-05
-2.24948716464385e-05
-1.1451159898075e-05
-1.43260918754417e-06
-2.41763543991184e-06
-1.71659401820809e-05
-9.45756991261836e-06
-1.47360306504514e-05
-2.60535341448551e-05
-3.66217888174995e-05
-1.59277846220292e-05
-1.76051326009974e-05
-6.90692118288577e-06
-2.79408134408317e-05
-8.12298739525734e-06
-1.27122398201866e-05
-2.08274283932904e-05
-5.6344580698921e-06
-4.95503389469591e-06
-2.55387540487383e-06
-5.5757228225069e-06
1.61578626539477e-06
-1.12857540967765e-05
-2.35742538678381e-05
-2.7529992784169e-05
-1.52112297092491e-05
-1.94164440486154e-05
-1.68700209933641e-05
-8.29680026035179e-07
-2.12495098563362e-05
-2.77532058068015e-05
-4.36984371907679e-06
-1.76387446533539e-05
-3.04917793551557e-05
-7.99571239896724e-06
-1.78122690923753e-05
-1.13210972101426e-05
-3.95941838820274e-06
-1.28002102337763e-06
-1.29985700612686e-05
-3.52153202091106e-05
-5.72659607850621e-06
-1.33686380362837e-05
-1.85559713350554e-05
-8.31669659325258e-06
-1.65764169875688e-05
-2.38544224191283e-05
-3.26008116525332e-06
-1.74144773074566e-05
-2.27167289006378e-05
-7.86778778060096e-06
-1.27922496974626e-05
-2.13014074893704e-05
-2.27588609182608e-05
-9.04127496288454e-06
-2.93182676716677e-06
-1.52385153818726e-05
8.72552834087707e-07
-1.89250009650836e-05
-7.49957695106904e-06
-1.19754321060968e-06
-1.43492049252873e-05
-1.91510233815036e-05
-1.24025970712888e-05
-1.10938464198822e-05
-4.29221936281148e-06
-1.60952314358683e-06
-1.41659497652555e-05
-1.63204290913035e-05
-2.25217627133047e-05
-2.25954370119641e-05
-1.39641009328663e-05
-2.00304841316024e-05
-1.32321818544199e-05
-2.06691555942111e-05
-1.07326639932977e-05
-2.19569910395029e-05
-1.60838327871192e-05
-2.89278634189454e-05
-6.04952199635606e-06
-6.21626318104689e-06
-1.42102993870896e-05
-1.36784131836387e-05
-2.01954265145263e-05
-2.15808635721923e-05
-3.09590547379051e-06
-1.97243654783431e-05
-2.66079894706223e-05
-1.38471904676471e-05
-4.99386734450851e-06
-8.71215597162857e-06
-3.49471385180914e-05
-2.43329772940876e-05
-1.76857728780765e-05
-1.19352111419376e-05
-4.44281753697691e-05
-3.58032081859564e-05
-2.50418945147941e-05
-2.44526674541059e-05
-1.84705693705838e-05
-1.06047356258963e-05
-7.41169823821922e-06
-1.44833580044295e-05
-1.34145492536736e-05
-1.31919542520865e-05
-2.12182062762674e-05
-1.58526974984374e-05
-4.86936005179534e-06
-3.46641858093039e-06
-3.3110147357997e-05
-5.07706812133287e-06
1.49798990718667e-05
-1.44248729770578e-05
-1.39156922437449e-05
-1.71542358317397e-05
-2.6221364710535e-05
-2.07480467624848e-05
-1.77282645899029e-05
-1.52075783422095e-05
-2.71450559964957e-05
-1.24971650481204e-05
-2.90005353428859e-05
-1.12876675789315e-06
-8.9635870351869e-06
-6.70141808246187e-06
-1.66990493199611e-05
1.06165976722618e-06
-6.28323779680763e-06
-3.36493428686959e-05
-4.93241179250181e-06
-1.6467756334562e-05
-3.28794637227524e-05
-1.39478663201809e-05
-9.31930711549577e-06
-9.66568444438123e-06
-1.55216005440667e-05
-6.67733267406821e-06
-1.28844531839638e-05
-1.3339642614137e-05
-8.07819892202475e-06
-7.63563554965656e-06
-1.72930128321007e-05
-1.60202383076639e-05
-1.39782012778124e-05
-2.64788486739508e-05
-3.18858757583607e-05
-2.4588637522419e-05
-1.70404623385256e-05
-4.04927448104136e-05
-2.99946974872416e-05
-3.500343077085e-05
-3.48372999288527e-05
-7.45367279616945e-06
-2.66636011388527e-05
-1.42574416741643e-06
-9.68320007328125e-06
-1.79837316239841e-05
-1.9574723676368e-05
-3.21834252701275e-05
-2.63196138435426e-05
-1.72841336479966e-05
-1.09988211764248e-05
-3.06765834849138e-05
-9.67818287158399e-06
-1.05308720382873e-05
-7.36189142444119e-06
-1.65851965070983e-05
-2.13248415716541e-05
-1.69771994109152e-05
-2.18458829318063e-05
-2.71168352226887e-05
-1.59203771121824e-05
-2.48642670572649e-05
-2.47830347226847e-05
-2.18799558658295e-05
-6.97804443221906e-06
-1.56528342910315e-05
-8.24473880242259e-06
-2.24890251147913e-05
-2.02415894073805e-05
-2.08704371946306e-05
-3.10606084992001e-05
-1.87186883836282e-05
-1.94101996614265e-05
-2.01211301516158e-06
-1.05268052922308e-05
-3.12861695263635e-05
-2.39305485325178e-06
-1.46221861523031e-05
-1.96484994083777e-05
4.8273533537216e-06
2.05050828376998e-06
-2.33799622751302e-05
-2.13606420223074e-05
-1.37463401212338e-05
-1.77644641839924e-05
-8.59184444941574e-06
-8.51511950748494e-06
-1.64251870022884e-05
-2.10123442666354e-05
-1.53561000684682e-05
-1.48150135489511e-05
-2.08411278758873e-05
-1.22626170935553e-05
-2.53459825654448e-05
-5.33538359972624e-06
-1.79197095843907e-05
-2.63853928558312e-05
-2.38312917871786e-05
-3.27531926496847e-05
-2.25609921665902e-05
-1.85166309401916e-05
-5.97421292886397e-06
-2.26724068944646e-05
7.87759615124789e-06
-1.68422348787928e-05
-8.24612630661469e-06
-2.45448255044426e-05
-1.59712629971406e-05
-2.99942731937424e-05
-9.2682102335961e-06
-1.6247007079667e-05
-2.5536264356306e-05
-1.84140747619563e-05
-6.96615007686412e-06
-3.11869013726698e-05
-3.6615561056687e-05
-1.32234648222848e-05
-1.96959716185512e-05
-6.49501572454829e-06
-4.10861010682859e-06
-1.83982915505438e-05
-2.18241734959207e-05
-6.94533973639659e-06
-8.7701125491138e-06
-1.32587951413966e-05
-1.70010002671505e-05
-2.49531257352766e-05
-9.53467677675786e-06
-1.41938874744006e-05
-2.44729977110326e-05
-2.81911294792154e-06
-1.2267279093387e-05
-1.53133578003537e-05
-1.9641732160757e-05
-7.34460053687781e-06
-3.11241925063214e-06
2.39918852386931e-05
-1.74063787435613e-05
-1.61080734232508e-05
-1.64962921810665e-05
-8.42525641260139e-06
-2.49074619227799e-05
-1.55363595144642e-05
-1.11177277344063e-05
-2.63235826280953e-05
-1.07819695820662e-05
-2.47296631032242e-05
-1.80466689203771e-05
-2.34143491118103e-05
-2.37676311841323e-05
-1.02740051719105e-05
-3.83066638351117e-05
-3.42897130144755e-05
-2.23219814160744e-05
-2.59689991945304e-06
-1.52308607462247e-05
-1.34447441956304e-05
-1.17887399744737e-05
-1.41527705225142e-05
-3.67998197462083e-06
-1.477928517617e-05
-1.54582896033444e-05
-1.72910725871797e-05
-1.51301916474033e-05
-7.35506186647655e-06
-3.16591641393661e-05
-1.68381253787116e-05
-2.38487316647859e-05
-4.04951334138236e-06
-1.74655875740393e-05
-1.94688163305701e-05
-1.54252564856249e-05
-1.42073337147787e-05
-1.16915592960714e-05
-1.66936138674064e-05
-9.55601555082665e-06
-1.4981057124733e-05
-1.47856285441068e-05
-2.21273543724758e-05
-2.69721597022913e-05
-1.75330519624788e-05
-4.03162077915146e-05
-2.33380246823494e-05
-1.58263346093878e-05
-8.94108583203506e-07
4.74825992341056e-07
-1.36185121476557e-05
-1.88462679557037e-05
-1.56127394244582e-05
-1.69508735692594e-06
-1.60365391629434e-05
-2.03947639687618e-05
-1.01747210483776e-05
-1.01686946270451e-05
-2.98191052110673e-05
-2.15675998149213e-05
-2.63483434932506e-05
-8.24211119866481e-06
-1.3852124227971e-05
6.78208272176652e-06
-1.68489582076707e-05
-1.44015784646049e-05
-6.7814617166984e-06
-1.1448620012228e-05
-2.38120320233748e-05
-2.20831600737222e-05
-2.02227213823739e-05
-8.26759031212564e-06
1.77281379124529e-06
-4.32905075786894e-07
-2.34017428939059e-05
-2.91121211070888e-05
-3.47640696216134e-05
-2.0753876119783e-05
-3.8548263990702e-06
-2.45345530354081e-05
-2.71681776615071e-05
-7.16420206040775e-06
-3.62498587742774e-05
-1.54608022558908e-05
1.41036830634715e-05
-8.14077160124626e-06
4.36713823958131e-07
-1.69328817551158e-05
-2.15691990174245e-05
-1.14691970808253e-05
-1.49690424588293e-05
-2.60319617878593e-05
-1.73213753846854e-05
-1.48991915066145e-05
-1.0594281437379e-05
-1.25523043870335e-05
4.29460990620448e-06
-1.54076623689864e-05
-1.56547341369354e-05
-3.18244401941712e-05
-2.19208658813044e-05
-2.18459746575843e-05
-2.07506423339856e-05
-2.15455726859314e-05
-1.96998178042758e-05
-2.6005854809422e-05
-2.73002681175775e-05
-1.13324602185794e-05
1.85913789045543e-06
-9.63187281069111e-06
-1.78177234709554e-05
-2.31034022057121e-05
-1.3065562720989e-05
-2.1976247897931e-05
-2.32909983204195e-05
-2.07383460537521e-05
-1.50488197730875e-05
-4.25479401267741e-06
-7.62401199613319e-06
-1.11697618836649e-05
-2.12833399370368e-05
-2.76206161484912e-06
-1.44184512239368e-05
-1.59729969028728e-05
-2.70345133030711e-05
-9.72153025565992e-07
-1.66667385568648e-05
-2.19848647129321e-05
-1.51345145707964e-05
-1.2534399292362e-05
-9.65202393827607e-07
-8.329587286017e-06
-2.24901910284418e-05
-3.49643320863677e-05
-6.28057308753085e-06
-7.39529219207144e-06
-9.6543016393958e-06
-2.2661078367529e-05
-2.50146966743229e-06
-2.0261069976644e-05
-1.99168301991834e-05
-2.05974846801372e-05
-2.49642283198536e-05
-1.64264440686825e-05
-2.48341327666947e-05
-1.62395698877071e-05
-2.07266778948187e-05
-3.4722399884675e-05
-4.52061877415405e-06
5.68442913502504e-07
-1.79816762332329e-05
-1.36224139007747e-05
-2.15635857573002e-05
-2.15922046477429e-05
-7.91924623928443e-06
-7.2321709260772e-06
-1.09579082522588e-05
-2.1059502446445e-05
-2.10581863277223e-06
-9.05638738231517e-06
-1.68512977683929e-05
-2.31696993957179e-05
-1.63358159603734e-05
-2.8994985314886e-05
-1.48231860713234e-05
-2.4737003369642e-05
-1.38476744994257e-05
-1.68336830274849e-05
-2.25474328091874e-05
-1.05762844190136e-05
-7.55608313186407e-06
-2.84932255631914e-05
-1.58107636353003e-05
-4.28042135619052e-06
-2.88946410919413e-05
-9.52823094683759e-06
-1.7647025388049e-05
-9.41146759048498e-06
-3.08820081568444e-05
-1.72479754702773e-05
-7.00826339432066e-06
-1.16317403257916e-05
-9.40840750834668e-06
-1.58376602438165e-05
-9.21508482692791e-06
-8.81338780329259e-06
-2.81106780939206e-05
-2.1698831842677e-05
-1.93360623070211e-05
-2.3610361891115e-05
-1.7395716550507e-05
-2.0547950505555e-05
-1.13861658309487e-05
-1.55065820499794e-05
-8.52263482132377e-06
-1.2547226608956e-05
-2.07012665819244e-05
-1.82307301519779e-05
-1.23040962580748e-05
-8.83315515408717e-06
-1.06014716316092e-06
-1.61093728136224e-05
-9.84105145741393e-06
-1.44756691751338e-05
-6.9389527059569e-06
-3.64439242509614e-05
-6.09180736715315e-06
-8.49916802685052e-06
-2.08670278265268e-05
-3.07483719142005e-06
-1.20338477103257e-05
-1.49818117521413e-05
-3.00041669850941e-05
-1.98952413429141e-05
2.18342183713439e-07
-2.7702039556794e-05
-2.65638690831572e-05
-2.28648187263274e-05
3.0677973567577e-06
-2.445120717606e-05
-4.52432397903175e-06
-9.76754274203143e-06
-2.25234164173919e-05
3.20351645435719e-06
-1.77573325153893e-05
-1.56543360001889e-05
-2.51889592906643e-05
-1.56827765118903e-05
-3.59788471467423e-05
-1.38254021418528e-05
-9.83990929207104e-06
-3.06196185572294e-05
-1.54092025559805e-05
-2.98187442904073e-06
-2.92289230422345e-05
-1.60811540124222e-05
-2.99799470257721e-05
-2.21896677470488e-05
-2.22869277016797e-05
-2.25196333471008e-05
-3.58488773996241e-05
-3.48772158029926e-05
1.55353958289148e-06
-2.83039304240455e-05
-2.53978688043364e-05
-2.68739417981868e-05
-2.14193002387487e-05
-1.07300313416611e-05
-3.33233781810647e-05
-2.33929398504321e-05
-1.92038961544838e-05
-1.01708161601508e-05
-3.51000090935728e-05
-3.05238409903623e-05
-2.25438974124319e-05
-2.08280380499349e-05
-2.05318744988883e-05
-2.5937798530185e-05
-1.45747775933171e-05
-1.8846783887691e-05
-2.35893306900227e-05
-2.36317204797276e-05
-2.10681925102116e-05
-1.10986035255151e-05
-2.36741802765585e-05
-3.30140150377993e-05
-2.0599681005354e-05
-2.70202454923677e-05
-2.39256017181987e-05
-8.05387874264885e-06
-6.3964288707222e-06
-3.9616674255823e-06
-8.48426265661814e-06
-1.60507276775795e-05
-4.05587970554498e-05
-1.65547221901087e-05
-1.13453426299214e-05
-1.5143062232257e-05
-2.82608636601774e-06
8.27951543501573e-06
-1.17794768036843e-05
-1.32082058566534e-05
-1.2175868937363e-05
-1.77326922890549e-05
-5.39422207036042e-06
-2.33941262081431e-05
-1.28476589819007e-05
-1.47431997627316e-05
-1.94926459924654e-05
-2.51817977508301e-05
-2.81069590872571e-05
-2.84348131236807e-06
-3.67201330517132e-06
-1.81646057189754e-05
-1.59314297078349e-05
-4.41179955325575e-06
-1.54422811388139e-05
-2.82929527598056e-05
-1.61318452042246e-05
-6.72793291729769e-06
-2.12330587378399e-05
-1.58719580009463e-05
-2.05469074374822e-05
-9.89747801142561e-06
-1.84933436712239e-05
-2.63161432936178e-05
6.99843837771839e-06
-1.2627749931394e-05
-1.38335448968465e-05
-1.46102419348092e-05
-1.69547446720378e-05
-2.56226564156049e-05
-6.51261572147766e-06
1.04859919276985e-05
-1.52457821388716e-05
-9.86680010674082e-06
-2.50651077964995e-05
-2.0723425588167e-05
-2.38315166748438e-05
-2.96436680544016e-05
4.71376593118751e-06
-2.29649162965806e-05
-3.03665502334309e-06
-8.57836374623921e-06
-1.70780272453615e-05
-2.85991798742415e-05
-1.42151640446447e-05
-1.324582382132e-05
-5.76247398432569e-06
-5.61185978025982e-06
-2.769785492864e-05
-1.61922278926219e-05
-3.49669041153373e-05
-1.04029038639923e-05
2.69481145789478e-06
-5.92111637315931e-06
-2.89277289873772e-05
-2.43531698399047e-05
-1.46466462666735e-05
-1.2694331464348e-05
-2.18065738361891e-05
-7.26229281346609e-06
-2.02663183993092e-05
-1.51499996892073e-05
-5.20505790029021e-06
-3.00751376154716e-05
-3.66643662512224e-06
-2.29966667341235e-05
-9.76653767578495e-06
-4.46532998741531e-06
-2.89986855696514e-05
-2.15126774978849e-05
-2.57796169337804e-05
-7.71271620088543e-06
-1.60807879690835e-05
-1.35895235990357e-05
-2.23873795139166e-05
-1.37176678476411e-05
-2.89244117962592e-05
-1.88882646998087e-05
-1.64574330494437e-05
-3.22095491171079e-05
-1.46970619840668e-05
-3.89178239957092e-05
-1.10973135533728e-05
-1.65083669386161e-05
-1.96857223605981e-05
-2.39518540163385e-05
-1.90242424557217e-05
-2.3983214576636e-05
-1.50334973230201e-05
-5.11343915939969e-06
-1.13066228980683e-05
-3.07656431204634e-06
-2.48068789319721e-05
-1.71809395197374e-05
-1.16911764372532e-05
1.33761969000272e-06
-6.86290425567034e-06
-2.71047964435086e-05
-3.3602193870411e-05
-1.26262792018656e-05
2.41802631377785e-06
-1.50315044598816e-05
-2.37256570790225e-05
-1.37791068364731e-05
-2.7695120979714e-05
-1.40984480112303e-05
-1.77811670285812e-05
-2.0297528571204e-05
-3.03650638275682e-05
-5.72127105893854e-06
-2.60132961690755e-05
-1.75027892125312e-05
-1.40518149677857e-05
-1.61897613574244e-05
-9.72325245151213e-06
-1.71529737996215e-05
-2.23915670429507e-05
-2.31707215771672e-06
-8.12497524835095e-06
-3.30494419543558e-06
-1.29004613021926e-05
-1.1768596525459e-05
-1.38680615545048e-05
-2.3545400274238e-05
-4.25090152333466e-05
-1.11376556823318e-05
-2.42709919227368e-05
-2.42122825455185e-05
9.90822410537437e-06
-2.64710688724304e-05
-2.23289249126529e-05
-3.27430776137023e-05
-1.8296397357633e-05
2.94623787783418e-06
-3.6539184360611e-06
1.28780006016594e-06
-2.02721013226608e-05
-7.56418337274155e-06
-1.12484829221775e-05
-2.63067055651935e-05
-1.53889697819737e-05
-1.22544058720871e-05
-2.3065582542911e-05
-2.05879543647911e-05
-1.05934407619937e-05
-3.94460013652735e-05
-2.07649514930245e-05
-8.01130375408581e-06
-2.54255677974558e-05
-6.07781797359325e-06
-6.76429000264199e-06
-1.17110340364274e-05
-2.5320793735513e-06
-4.44590388325195e-06
-9.84790899851662e-06
-1.14142596588629e-05
-3.57210075687372e-05
-6.55669172911468e-06
-2.53023462043785e-05
-2.41207410324756e-05
-2.24367541213452e-05
-1.65371087355097e-05
-1.79604432482971e-06
-1.43509913860476e-05
-1.41242919030361e-05
-4.48851912512642e-06
-1.28748433063299e-05
-2.48837476665475e-05
-2.40815223410022e-05
-1.57103999297543e-05
-2.42305499902505e-05
-1.31214718772264e-05
-1.22420363217997e-05
-1.5125397965078e-05
-1.83803779418596e-05
-1.50947961204381e-05
-4.2069001996029e-06
-9.0559755748636e-06
-1.3088977314451e-05
-2.21326940538727e-06
4.67377026935348e-07
-1.12798629278322e-05
-2.63063569048361e-05
-7.17409653149443e-06
-2.89842283015315e-06
-1.56573881337044e-05
-2.18264613983319e-05
-1.17733335407225e-05
-1.24920506877604e-05
-2.75499451008502e-05
-3.63217298649675e-05
-1.45359046129994e-05
-6.97547984402259e-06
-3.55981960994077e-05
-1.85209139399315e-05
-2.80869078946679e-05
-4.17779779054544e-05
-1.04263089335107e-05
-1.07693687204236e-05
-7.60287525457709e-06
-2.32379435607568e-05
-2.38457220556351e-06
-1.5142534096732e-05
-1.99442208059891e-05
-5.81200118832004e-06
-7.22487675372565e-06
-9.08920056518735e-06
-2.24967668801905e-05
-1.72675295489887e-05
-9.12053219092378e-06
-1.6328410219346e-05
-1.02266499443304e-05
2.22993323597047e-06
-1.83529008503865e-05
-8.94026414572377e-06
-1.13986372244252e-05
-1.6269046694791e-05
-1.08378129329054e-05
-8.22394059063376e-06
-6.24761578658437e-06
-1.95932722994562e-05
-1.75419113751414e-05
-6.83303831813786e-06
-1.7494304788682e-05
-1.79480811380964e-05
-2.90495717563312e-05
-1.46019660663871e-05
-7.66386824817903e-06
-5.52435789821544e-06
-1.78245021075647e-05
-6.35341096498923e-06
-3.86000398947673e-05
-1.65043988518372e-05
-2.14994090400496e-05
-3.42171181674748e-06
-1.04860718841658e-05
-6.09027215707316e-06
-9.6714665024612e-07
-2.25436194202518e-05
-3.81960194508548e-05
-1.94068137981474e-05
-2.24607532748836e-05
-4.46497392749759e-06
-1.26078059786854e-05
-2.6941374844695e-05
-2.69029944822498e-05
-1.44862844500122e-05
-2.14057423194072e-05
-1.33198997172043e-05
-1.55760537856866e-05
-1.99789368619331e-05
-1.64542327216248e-05
-1.99177761808264e-05
-1.2956257397348e-05
-3.11963008655066e-07
-2.49181951933214e-05
3.87045839213696e-07
-1.88133405069542e-05
-2.05532918180892e-05
-2.73638048053909e-05
-1.4488542871632e-05
-3.64203059793679e-05
-1.38039487637844e-05
-2.82759716208774e-05
8.35043888580323e-06
-2.0594563945543e-05
-8.09623958838959e-06
-1.60141372745592e-05
-2.20337053302325e-05
-1.40784688725267e-05
-1.74147769032438e-05
-1.99121639968527e-05
-2.13100900627129e-05
-1.35341254173274e-05
-1.06641667935599e-05
-1.96478851121462e-05
-1.26811060763507e-05
-1.09791035628114e-05
-2.56819584848788e-05
-1.08094898029012e-05
-5.29577192380803e-06
-1.6478615141097e-05
-1.19857726856181e-05
-1.98386510223637e-05
-1.44304847444833e-05
-9.77413055547109e-06
-1.72255962500117e-05
-1.87148248710917e-05
-1.70613490189673e-05
-2.88586445239274e-05
-2.13996586257238e-05
-2.26675923705029e-05
-1.90990688819394e-05
-6.12697191272862e-06
-2.0742059449967e-05
-1.44539081317765e-05
-1.35027922969763e-05
-6.02392993072991e-06
-2.61997838812975e-05
-1.90020119556118e-05
-2.44311418437519e-05
-2.14462063228771e-05
-3.73703400081957e-05
-8.86508786666164e-06
-1.52703652057237e-05
-2.13811934900154e-05
-2.02967606238852e-05
-5.50431216107639e-06
9.84181266421751e-06
-2.05642880067247e-05
-1.90895317695575e-05
-2.27156500707872e-05
-2.35628867090166e-05
6.30765590435013e-06
-2.43401035993955e-05
-2.06035803302427e-05
-4.02267498242626e-05
-2.60272666673982e-05
-1.80365340287069e-05
-1.65162011029559e-05
-1.83286754608869e-05
-1.95344461905743e-05
-4.29368860650759e-06
-1.19749140178181e-05
-1.72056243591841e-05
-1.7830635807356e-05
-2.07137636306989e-05
-1.80439107196764e-05
-9.62178965231745e-06
-7.32819582355194e-06
-1.54724034991233e-05
-2.95056492890865e-05
-2.607755603673e-05
-1.31710978349735e-05
-1.94472932890536e-05
-9.36729545881343e-06
-2.58939331823282e-05
5.43595976032797e-06
-1.64557071304189e-05
-1.7581552830072e-05
-1.6415081265588e-05
-2.88345115642924e-05
-1.14802972482984e-05
-2.83270215077809e-05
-2.42530144706435e-05
-2.46720003073537e-05
2.66656913436372e-06
-2.09079426242224e-05
-1.83355929300476e-05
-2.15309551929079e-05
-1.3024140920638e-05
-1.40095907595451e-05
-9.58047553338784e-06
-9.0066134552949e-06
-1.72944675524461e-05
-3.38850239309628e-06
-2.15506115747386e-05
-6.50361788925738e-06
-1.11794557675816e-05
-1.90729940442723e-05
-1.77232710122989e-05
-1.85828187940776e-05
-1.69176432970992e-05
-4.69891750337767e-06
-2.32023709588771e-05
-2.4303728427388e-05
-3.00101446410514e-05
-6.29802334323228e-06
2.86823202882175e-07
-5.84803275401498e-06
-1.01049767069518e-05
-3.10163934882377e-06
-2.71203961609299e-05
-1.16128188572208e-05
-1.33640974630028e-05
-3.01324370843426e-05
-2.71663411026342e-05
-1.58774115747332e-05
-1.02349772159491e-05
-2.57675522810273e-05
-1.18591290191197e-05
1.55652601660727e-05
-1.73215996152718e-06
-2.43160014583703e-05
-2.09684986472135e-05
-3.95996962565898e-06
-1.3577919563777e-05
-6.79525954048278e-06
-1.9963716890641e-05
-1.12760051316427e-05
-2.37983727341991e-05
-8.67362339700693e-06
-1.00813362082924e-05
-1.51612234679711e-05
-1.83008277196822e-05
-5.4709469842772e-06
7.0558564790905e-07
-2.59934033795469e-05
-9.86064948201779e-06
-4.45215026138002e-06
-1.34586574071682e-05
-8.32686237023431e-06
-2.66084981138221e-05
-1.31174703874232e-05
-1.93414843744599e-05
5.862771494658e-06
-2.10595110316481e-06
-1.40293690965915e-05
-7.61346573305459e-06
-2.00976049591624e-05
-1.80814088672058e-06
-1.87395607954734e-05
-9.87774760849134e-06
-2.25872432152607e-05
-1.8709275467464e-05
-3.9935918335777e-05
-1.73668858818363e-05
-2.00938796654828e-05
-2.81896135089067e-05
-3.5050722894631e-06
-2.16862571947002e-05
-1.3051534601115e-05
-1.51227465322625e-05
-1.1371540013591e-05
-2.19241784629774e-05
-2.00395780522633e-05
-3.62727178643338e-05
-1.2322245886698e-05
-1.96771392358024e-05
-4.50575290148579e-06
-1.31403123589341e-05
-7.46938976517449e-06
-6.45946570006561e-06
-3.03142006393864e-05
-2.4092758358311e-05
-4.55011626340492e-06
-1.22055702924802e-05
-1.20186925048239e-05
-1.21608426850472e-05
-1.00497451834563e-05
-2.16304130028556e-05
-2.48364712128782e-06
-1.4332937872844e-05
-1.8519137532939e-05
-1.4312990721894e-05
1.71349951651811e-07
-1.73099602663405e-05
-1.54765971919684e-05
-1.55072884698592e-05
-1.84259536594689e-05
-1.05120548301995e-05
-9.16461037973977e-06
-3.82579377344617e-05
-2.64865722574406e-05
-3.03863686381571e-05
-1.12367126972878e-05
-7.18273743204254e-06
-1.89644227958548e-05
-2.66628579929869e-05
-1.27336596566214e-05
-2.24302821521321e-05
-1.82593319934564e-05
-1.14324478696336e-05
-9.44279200375733e-06
-1.27751916011458e-06
-2.20760306963851e-05
-4.78306580440241e-05
-2.07887880965752e-05
-2.51625892404018e-05
-1.33569045748447e-05
-2.79894098252547e-05
-1.63481548558442e-05
-1.12109331738645e-05
-1.21648138941731e-05
-1.22196478439978e-05
-7.62358232879626e-06
-2.4972649974315e-05
-4.41015623757641e-05
-4.53109061243998e-05
-1.31085312683379e-06
-2.2239136022557e-05
-1.87416808840239e-05
-1.68113388150247e-05
-2.02847972565839e-05
-9.36131265254613e-06
6.33562267856669e-06
-1.67520432041669e-05
-2.65509767972709e-05
-1.03980580765408e-05
-1.01482576700443e-05
-1.86594803326918e-05
-1.55308532028916e-05
-1.39616911660191e-05
-2.54489419185223e-05
-6.20694571236331e-06
-1.19798555114917e-05
-3.19574969662753e-06
5.88114137008805e-06
-7.65236908681361e-06
-1.40314840476956e-05
1.18453431835438e-06
-3.2862799898266e-05
-5.70956290349865e-06
-1.35789011968948e-05
-2.93889192794101e-05
-1.82906178487566e-05
-6.26227457532222e-06
-1.28124672185551e-05
-2.040475318972e-05
-1.0764641692585e-05
-1.10855104269169e-05
-1.75851600138307e-05
-2.60503765995543e-06
-9.08590223860005e-06
-1.71518384730816e-05
-1.69585466161887e-05
-1.40839520363018e-05
-1.66289953135813e-05
-7.06951028552176e-06
-1.36931971541986e-06
-1.66019724782842e-05
-2.75257820227597e-05
-1.7964128723357e-05
-1.3085556813306e-05
-1.30936562674881e-05
-1.97764452336609e-05
-2.04232929241245e-05
-3.86772434653114e-06
-1.27068184766001e-05
-1.23947506630028e-05
-1.41927036160186e-05
-2.27308847812397e-05
-6.74676292177658e-06
-1.44685048619238e-05
-2.81907938975664e-05
-2.06698184296017e-05
-1.54226186899502e-05
-1.13536610271491e-05
-1.22428352184625e-05
-2.89985525486213e-05
-3.79366262948222e-05
-1.61473917306109e-05
-8.59209754047777e-06
-6.33775431332543e-06
-9.5835136535509e-06
-7.47647300094264e-06
-1.9367670224165e-05
-1.75410424801956e-05
-1.90239784519787e-07
-1.67788376970459e-05
-1.11131637614178e-05
-2.9301623981264e-06
-2.85633395805011e-05
-1.64042564731628e-05
-1.26171513740219e-05
-3.07555528946346e-05
-2.15951250709228e-05
-1.68736771304282e-05
-5.68021889346913e-06
-2.10700753572479e-05
-1.2470995504847e-05
-8.88562503627703e-06
-1.31474686687214e-05
-2.46602459649472e-05
-3.25698873530341e-05
-1.21520346853673e-05
-3.02560648836059e-05
-2.105622252985e-05
-3.07016769507454e-05
-1.48233377253855e-05
-2.67622008722815e-05
-1.24605306968354e-05
-5.11213199858016e-06
-2.07081189907549e-05
-2.4468077692025e-05
-5.58755411690113e-06
-2.30546938579991e-05
-5.55878985421179e-06
-3.74094814293851e-05
-9.18570715229281e-06
-1.00885454471428e-05
-3.49505195626714e-05
-8.51062392800097e-06
-8.23173910280147e-06
-2.18294848067576e-05
-4.07783992604057e-06
-1.12498297576299e-05
-2.0786342861759e-05
-1.72314247337133e-05
-1.64585355420455e-05
-1.29837674094874e-05
-1.46013099514225e-05
-4.01540032438638e-05
-8.04264173051494e-06
-2.06748337773557e-05
-1.86062910236915e-05
-1.17911605489969e-05
-6.32492650154656e-06
-2.46813056487668e-05
-1.59534757885551e-05
1.3019795480767e-05
-9.18678035209106e-07
-1.06876993251301e-05
-2.19715186422838e-05
4.68268165473208e-07
-1.64459364191166e-05
-1.21979437790894e-05
-1.76616795442352e-05
-1.756560032416e-05
-1.03082823417044e-05
-1.18146833613115e-05
-1.91475049426147e-05
-2.7839336516299e-05
-1.56586006834802e-05
1.41440531953505e-05
-2.13467252425252e-05
-7.20315322177339e-06
-2.6248274082953e-05
-1.94058517016724e-05
-2.27944049314135e-05
-1.48601730655797e-05
-1.68031937034075e-05
-2.06248144632627e-05
-2.91932504761737e-05
-8.02936846062169e-06
-2.5040282848582e-05
-3.67547314797107e-05
-4.4911475568254e-06
-1.33056641408781e-05
-1.44100102181431e-05
-3.06380403551999e-05
-9.56778110059631e-06
-2.60694680668239e-05
-2.80651946967276e-05
-1.6071684171952e-05
-2.48820950013485e-05
-1.53166876599025e-05
-1.59174871639052e-05
-1.32568615373427e-05
-1.80299649234566e-05
1.84039096003601e-07
-3.5812347280696e-05
-1.60519608582093e-05
-1.66375161170542e-05
-1.19956382369374e-05
-1.20948803426782e-05
-2.31387743932088e-05
-3.49023413903325e-06
-1.08122279396034e-05
-1.47825751791155e-05
-1.74155789730395e-05
-1.50116941876694e-05
-5.29506318734963e-06
-2.71665121006602e-05
-1.11686884417775e-05
-1.19767474531358e-05
-4.46141481901869e-06
-7.26962048102917e-06
-3.03781568984232e-05
-1.23491142990795e-05
-7.89389467720427e-06
-8.80729515082373e-06
-1.11286454979617e-05
