# Supplementary material for: Research on computational propagation and identification of mine microseismic signals based on deep learning
Source: PLoS One. 2025 Oct 22;20(10):e0334641. doi: 10.1371/journal.pone.0334641 (PMC12543183; doi:10.1371/journal.pone.0334641)
Supplement: S11 Data — (ZIP) [file pone.0334641.s011.zip › 000101100002608.xlsx_0.txt_24.txt.txt]

-2.33198355182018e-06
-8.69035522529842e-06
-2.45469963573948e-05
-3.00930909426516e-05
-1.68350550779011e-05
-1.53722603693571e-05
-1.5032517387238e-05
-3.31155506278313e-05
-9.77271633336628e-06
-7.33169256960735e-06
-1.07550304081836e-05
-1.27726425213664e-05
-3.0156814650985e-05
-4.0556452246211e-06
-2.78552866974151e-05
-3.08466625088972e-05
-2.39966694754715e-05
-2.86615686669211e-05
-4.82898839557647e-07
-5.84054395761459e-06
-2.02736153659389e-05
-3.25150271849409e-05
-3.09352396567332e-05
-2.34529783132397e-05
-2.13801599086939e-05
-2.52826327966946e-05
-1.38726394143975e-06
-5.73757395429553e-06
-2.75989239977439e-05
-1.07584788659506e-05
-1.32170870197775e-05
-1.50058714787324e-05
3.51598109578984e-06
-1.29600324278249e-05
-9.3870647191706e-06
-1.35903380456369e-05
-2.05891934749741e-05
-1.17244576476722e-05
-6.72769872335623e-06
-9.11155245162632e-06
-3.02257283992118e-05
-3.07218288020268e-05
-1.42995036981026e-05
-2.23061869605671e-05
-2.41779388913728e-05
-9.47302647909959e-06
-1.96272857615039e-05
-5.30707796558835e-06
-2.35215286696501e-05
-6.96977957931211e-06
-2.85843353791919e-05
-1.71429504678025e-05
-6.40744198686776e-06
-9.55815118027492e-06
-6.80674734347322e-06
-3.35961403905806e-05
-2.162332220369e-05
-1.60072406061854e-08
-1.37482141126995e-05
-1.59270371504217e-05
-1.13904489427101e-05
-1.01768327298293e-05
-2.23304083125857e-05
-2.53626156232202e-05
-3.80715630055597e-06
-1.86202280459233e-05
-1.4375130813706e-05
-1.84844661629049e-05
-1.54243997997423e-05
-1.01208003247312e-05
-1.95729298692332e-05
-1.62308345156531e-05
-1.24522908110769e-06
-1.47181295252499e-05
-2.13150832312431e-05
-5.01909370860843e-06
-4.30599090187574e-06
-1.57512314246059e-05
4.53858754797748e-06
-1.92105842921431e-05
-1.25918512892914e-05
-1.48892120645342e-05
-7.54343024332663e-06
-2.15053613570753e-05
-3.51028374788226e-05
-2.11031881171537e-05
-9.25683507607864e-06
-1.3060621134484e-05
-2.24451194911799e-05
-8.82705393225109e-06
-9.12071161039485e-06
-2.37922494492026e-05
-1.72538443264255e-05
-1.64757323669413e-05
-1.41662791664088e-05
-8.02511042198634e-06
-2.87636469958211e-05
-7.7089829729782e-06
-2.69016769589819e-05
-2.49869885748821e-05
-1.43315823229619e-05
-2.17577517110465e-05
-2.00337845483132e-05
1.85048682122641e-06
-1.94634109597858e-05
-3.09434411759415e-06
2.93886080835945e-07
-1.4240762951918e-05
-8.36972451380591e-06
-1.79782583486272e-05
2.69546990896149e-07
-3.17864992081802e-06
-1.69087274043526e-05
-1.31971241795565e-05
-4.04617129242294e-05
-2.69915680268518e-05
-2.13871144016635e-05
-3.03873724306301e-05
-3.0606219639048e-05
-1.52428201616615e-05
-2.47571341310443e-05
-1.25042654435239e-05
-5.90959875770623e-06
-1.48347803285714e-05
-1.15730226818264e-05
-3.75885505901817e-05
-2.36374010380889e-05
-3.03301635883498e-05
-2.32960488410278e-05
-3.91450993815367e-05
-1.77971837890456e-05
-2.09441323205969e-06
-2.31518235777751e-05
-1.9057972200355e-05
-1.0225416372352e-05
-2.2819457081965e-05
-1.57844657060007e-05
-3.47937479853205e-06
-1.55046880732293e-05
-1.88042169849167e-05
-9.08686695547532e-07
3.20318834900213e-06
-1.31615333510179e-05
-7.00287478220013e-06
-2.72233178352914e-05
-2.31856846123143e-05
-2.27576624452852e-05
-1.38817907249377e-05
-6.42052854609244e-06
-1.69111716969421e-05
5.52748352971874e-06
-1.9676889800344e-05
-2.5088622285964e-05
-3.82743434430217e-07
-7.02617088832984e-06
6.3637373849397e-06
-1.82842399924767e-05
-2.70328440487751e-05
-2.78924230222259e-05
-2.44448019168094e-05
-1.22356440831479e-05
-8.89402781452774e-06
-6.16951356391578e-06
-1.71014213912371e-05
-1.76403704291889e-05
-9.02828612733684e-06
-7.71166510705669e-06
-6.71390529000383e-06
-2.08069962692731e-05
-1.20741872964287e-05
-1.95771985378466e-05
-1.81584090024981e-05
-1.5282666792475e-05
-1.56916116468075e-05
-2.08235012291221e-05
-3.15328562901202e-05
-3.33203796941961e-05
-2.14467077724514e-05
-1.35007670713964e-05
3.23311877326476e-06
-3.48671870547559e-05
-6.16292983340488e-06
-3.19805309232058e-05
-1.77440887806409e-05
-2.00801488474662e-05
-1.50641021156138e-05
-7.27168120469795e-06
-2.23513132957334e-05
-2.54906072934347e-05
-6.6514436143282e-07
-2.49611818710907e-05
-1.50693580033741e-05
-2.12294232425103e-05
-2.40594670209529e-05
-5.46905612050958e-06
-1.66557263092779e-05
-2.60723629045065e-05
-2.24720212572518e-05
-5.12324996805206e-06
-1.98270612855929e-05
3.02683464335041e-06
-1.22240041042927e-05
-1.57580491230588e-05
-6.39705741885551e-06
-1.61635239406995e-05
-2.58258752860412e-05
-1.65339375151583e-05
-1.56144614243591e-05
-8.50419665464469e-06
-1.68830238899498e-06
-1.52252755805232e-05
-8.66012619734254e-06
-1.70443637912775e-05
-1.70513370699504e-05
-1.20683766198121e-05
-1.28205622513346e-05
-1.00501432117875e-06
-3.54039402516729e-05
-1.14853193077322e-05
-1.62445578894712e-05
-6.58201628072712e-06
-7.40445857956766e-06
-2.13524757947527e-05
-1.94028012678445e-06
-7.98529738120227e-06
-1.65447035635968e-05
-9.1652474291832e-06
-1.72974512345172e-05
-7.68489838831453e-06
-2.4880921522052e-05
-2.56819139645902e-05
-1.30611204623524e-05
-1.81215986057111e-05
-1.4692853510428e-05
-2.80749607554264e-06
-2.50919467297385e-05
-1.51696488694153e-05
-7.97629943809861e-07
-1.81091754635697e-06
-1.04708574824239e-05
-7.98472378171763e-06
-2.24618387626055e-05
-2.67425810831223e-05
-9.64887799356767e-06
-1.20314771318249e-05
4.17647817007006e-06
-2.67582673266109e-06
-1.80336911282475e-05
-2.99982731818119e-05
-4.27081090324926e-06
-2.28560224277723e-06
-1.18839439409103e-06
3.3528939148667e-06
-1.80199396316032e-05
-6.61085121921601e-06
-2.38649066509117e-05
-1.41605214655126e-05
-1.68616424980734e-05
-2.01822362248002e-05
-2.34684157358131e-05
-1.58275771247494e-05
-1.00166109376536e-06
-9.98064458647866e-06
-1.61809761615319e-05
-9.05245850400324e-06
-2.07265771876961e-05
-8.54757164048064e-06
-1.88878369363148e-05
-2.723573518374e-05
-1.25635515652297e-05
-3.10734131087965e-05
-1.69350019210681e-05
-1.45979931779068e-05
-1.95334395091861e-05
-2.44409611917069e-05
-2.172869371741e-05
-2.51075062290085e-06
-2.5517842411163e-06
-2.63930477642146e-05
-6.87969640993572e-06
-1.85717624501263e-05
-8.91421302955569e-06
-3.38584462171002e-05
-3.16502568464276e-06
-1.25346647717177e-05
-1.76113077328333e-05
-1.33931155946675e-05
-2.27342942823396e-05
-1.63737510862624e-05
-2.30241104532089e-05
-3.39396351198352e-05
-1.84884353094458e-05
-5.39642773635831e-06
-1.74124586619056e-05
-3.24977230552554e-05
-1.49343906597146e-05
-1.54736651372226e-05
-1.64437693757076e-05
-1.3424541416886e-05
-2.62952240453099e-05
5.76419473605076e-06
-1.53507071777939e-05
-2.86198234877689e-05
-1.58601408002973e-05
2.0741799543088e-06
-3.42217482197093e-06
1.81583348145063e-06
-6.9950129646382e-06
-8.60457379304727e-06
-2.67669260042316e-05
-2.31014813227762e-05
-1.92222593218324e-05
-5.89091376128287e-06
-1.42629351463944e-05
-3.24709729610619e-05
-2.29788423507592e-05
-1.14786649677112e-05
-3.68574413158851e-06
-9.72426199036254e-06
-1.922604706603e-05
-1.23225127140476e-05
-4.49273905242024e-06
-2.40938280964785e-05
2.254071267066e-07
-1.54030824323868e-05
-2.43429977605954e-05
-6.43594638714714e-06
-1.59986514754325e-05
-1.34333218529106e-06
-4.45925012067585e-06
-1.82500993210357e-05
-2.11206236915692e-05
-8.19842578543694e-06
2.21332505155554e-08
-1.95081125901164e-05
-1.42029668474343e-05
-2.06635192678414e-05
-1.42914320263279e-05
-1.58713693524705e-05
-2.57924486706534e-05
-3.15575847396335e-05
-1.90801993746637e-05
-2.66787976684778e-05
-8.34709707953667e-06
2.79159754472604e-06
-1.18929020124072e-05
-2.36991841321837e-06
-1.32323638906255e-05
-4.72419803506127e-06
-1.06714605248576e-05
-9.99046601608065e-06
-1.35062824691172e-05
-2.8326334032872e-05
-2.72032495561291e-05
-1.80370420516948e-05
-1.96862401377529e-05
-1.98258962571437e-05
-1.82375047484327e-05
-1.84864134841404e-05
-1.85648589289918e-05
-4.11438020090097e-05
-1.56065778846696e-05
8.99494531605494e-06
-8.41850268310751e-06
3.3009776873278e-06
-2.44313994631824e-05
3.91775400249699e-06
-7.34061898907103e-06
-1.0135683951035e-05
-1.33539323330284e-05
-3.85412438631813e-05
-6.70003066807127e-06
-1.62454513314712e-05
-1.13968823927265e-05
-6.24548351152392e-06
-1.23026609839144e-05
-2.72152692491772e-05
-1.68881988977034e-05
-6.9003206957946e-07
-2.6729856626944e-05
-2.16203052999593e-05
-2.87358167070148e-05
-2.37727950729602e-05
1.50841211486554e-06
-1.75663940015923e-05
-2.25513461786317e-05
-2.04914419696397e-05
-1.08069325364434e-05
-2.52502219870803e-05
-2.46973608410435e-05
-8.4194070146123e-06
-5.36048706639148e-06
-2.51225434274198e-05
-2.70248336111556e-05
-3.58324049444675e-05
-1.08167724969409e-05
-4.71922678165561e-06
-1.09990063071397e-05
-1.57325120212583e-05
-1.9283462991568e-05
-2.83732168081388e-05
-6.99435599149543e-06
-5.4207555559501e-06
-2.73509219239404e-05
-1.60499422291023e-05
-2.87724646547399e-06
-6.42252049329887e-06
-1.5144646510812e-05
-1.58686598943126e-05
-2.27635300779151e-05
-2.43583258645848e-05
-2.76683583267106e-05
-8.45781879055915e-06
-2.59402702490589e-05
-2.40284258955712e-05
-4.59882623888277e-06
-3.39903534231039e-06
-2.03636453105633e-05
-1.57305298675678e-05
-1.25459568315178e-05
-2.68743761550303e-05
-2.04026610503894e-05
-2.56912057507783e-05
-1.05432453946063e-05
-7.64088166002922e-06
-1.82566340678742e-05
-3.18367005155912e-05
-1.75217750548661e-05
-8.79873835886942e-06
-2.88724813857184e-05
-1.64893394238142e-05
-2.51056868362604e-05
2.73363389526491e-06
-2.49828178196579e-05
-1.87719420915986e-05
2.69959355496982e-07
-2.96980564279436e-05
-2.25070634107516e-05
-1.00862314054161e-05
-3.92407176519962e-06
-1.57658617428948e-05
-2.3747385198309e-05
-1.88606674539911e-05
-1.22839780429756e-05
-2.16233054434971e-05
-2.42277185457917e-05
-2.84743357577516e-05
-1.83997684168348e-05
-1.45006370963736e-05
-1.66536276415869e-05
-1.70751403531344e-05
-1.84303457625999e-05
-2.62376581456662e-05
-1.48978510266244e-05
-9.22689325585328e-06
-7.10097631628737e-06
-6.57475852342894e-06
-3.18656502774696e-06
-3.47411870959546e-05
-6.008153838105e-06
-5.17671003060163e-06
-4.92663301102945e-06
-1.34766244029254e-05
-2.53301562924653e-06
-2.48915370806289e-05
-4.2759437697737e-06
-4.8662930579251e-06
-9.47717587746809e-06
-1.08194241743425e-05
-2.13890103212599e-05
-3.21734098851371e-06
-1.92245743294264e-05
-1.04281083112127e-05
-2.02849716994665e-05
-4.91766711102623e-06
-7.81543349908708e-06
-2.39983995875444e-05
-3.43090087891056e-05
-5.05181843580366e-06
-3.03369233425506e-06
-1.31770252408507e-05
-4.06563366660291e-06
-1.30935385796903e-05
-1.92830850259907e-05
-5.46777701381988e-06
-1.53480659113351e-05
-2.94570442113799e-06
-1.11138534048748e-05
-5.96695781614507e-06
-1.81415196457171e-05
-1.02299200941356e-05
-2.54206818998146e-05
-8.74069223351644e-06
-7.26286391356252e-06
-1.16966477324767e-05
-3.51627680613204e-05
-3.13854735048549e-05
-1.00761522931837e-05
-1.20225556315339e-05
-2.44198119336107e-05
-1.65898594566431e-05
-3.01838146217506e-05
-1.52927009275232e-05
-9.38948062944985e-06
-1.63835178017581e-05
-2.49069228338264e-05
-1.87755555267486e-05
-1.2089641000345e-05
-5.12343851009199e-06
-1.5860027754575e-05
-6.82606052887026e-06
-1.87165196086362e-05
-1.78408422150819e-05
1.17323494901845e-05
-2.63244654366084e-05
-4.50417523449153e-06
-2.26666883785006e-05
-1.57451549402415e-05
-2.48237046062407e-05
-1.26855889050865e-05
-3.03137187214212e-05
-1.65567438441396e-05
-1.38155821118597e-05
-5.74519360270798e-06
-1.92670741114525e-05
-7.41546555867641e-06
-2.39689204644482e-05
-2.17999423505335e-05
-1.3336875559446e-05
-5.26165792250827e-06
-8.34390981936884e-06
-2.05552785016703e-05
-2.84880628746722e-05
-9.46370481621198e-06
-1.17774172042618e-05
-5.73148354679756e-06
-1.61513218244427e-05
-1.8413209662617e-05
-1.97018652190835e-05
-3.98661060263671e-05
-2.85916564523759e-05
-1.09594338364192e-05
-1.7466042044448e-05
-3.69347074929205e-05
-2.06780269321413e-05
-1.28845631953789e-05
-6.54229649893748e-07
-1.6625054133449e-05
-1.86620928309434e-05
-1.90987216350754e-05
-3.13004645743669e-05
-1.91256330384071e-05
-1.05674381101744e-05
-1.69609615419895e-05
-1.73703371173096e-05
-1.97129772064281e-05
-2.97221798962999e-05
-1.54302437026307e-05
-1.30566229743163e-05
-1.90362673035666e-05
-2.51275885867381e-05
-4.88627098780225e-06
-2.42425221070807e-06
9.00598119211785e-06
-1.51690653961313e-05
-9.16807892339597e-06
-5.0138236637735e-06
-2.03209122090188e-05
-3.10428073175128e-05
-1.64454453217165e-05
-7.29400474288651e-06
-1.76157992071843e-05
-8.39954150130832e-06
-1.72610367707467e-05
-1.93126608184825e-05
-2.14353157505866e-05
7.91247120688666e-06
2.380329039568e-06
-3.06339606183523e-05
-2.5796275990381e-05
-1.21712282684418e-05
-1.61677361977322e-05
-6.34737825933278e-06
-2.56747390219289e-05
-2.12074833397445e-05
-1.57507610466496e-05
-1.81831502876229e-05
-3.21324848628621e-05
-9.66686555326223e-06
-2.10171624988545e-05
-1.1329779507153e-05
-1.62408573456963e-05
-1.77931896342848e-05
-2.29463039014212e-05
-1.62512441152256e-05
-7.54459437539257e-06
-1.98034909790891e-05
-1.10647551320942e-05
-1.63834214023804e-05
-9.07339633194536e-06
-4.4108355215075e-06
-1.32763735052896e-05
-1.29671857477755e-05
-1.98777612907411e-05
-1.67774302823362e-05
-1.01503895585355e-05
-1.91562252991983e-05
-1.66285893286991e-05
-1.92188430907329e-05
-3.82585052264057e-06
-3.53722030090079e-05
-2.05294704046526e-05
-3.68215462935502e-06
-2.38228597133617e-05
-1.53679883821463e-05
-2.44506829081284e-05
-1.23317988363766e-05
-1.42063961810231e-06
-2.19342424610337e-05
-1.11111740248496e-05
-1.5257087038964e-05
-1.73573973823573e-05
2.83774603937005e-06
-1.32602522022346e-05
-1.90545557718315e-05
-2.27863809195148e-05
-1.16326607402561e-05
-1.6914263604314e-05
7.70801498974795e-06
-1.57239802325118e-05
-2.4168525313256e-05
-5.72548298162832e-06
-2.35124411787103e-05
-1.90169727117701e-05
-2.31238916815765e-05
-1.86156937628073e-05
-3.46583557525965e-06
-2.94002424319043e-05
-2.21974985467479e-05
5.72763786513057e-06
-1.39358017039249e-05
-3.37515134017532e-06
-7.9451802696995e-06
-2.50090733467662e-05
-1.68131712028018e-05
-8.316341318517e-06
-6.95790310673083e-06
-2.16867282224202e-05
-1.9834413532247e-05
-1.70133008677768e-05
-8.68953727176478e-06
-1.42961944087779e-05
1.4907058086452e-05
-1.42089375618944e-05
-1.36766894813369e-05
-1.66655201997126e-05
-3.63044398799129e-05
-7.87213449344947e-06
-2.56532853244863e-06
-1.60851224567408e-05
9.4574404346044e-06
-1.76436806299967e-05
-4.72272774246754e-06
-2.4777811737415e-05
-2.05935703135223e-05
-1.82590359521321e-05
-2.04672953777873e-05
-1.38654431562285e-05
-1.49850047568945e-05
-3.95675355736405e-06
-2.21603108233392e-05
-1.45495966389863e-05
-3.37763070801356e-05
-1.57315101223687e-05
-1.02236804810002e-05
-3.10761948163671e-05
-1.70583236800038e-05
2.21955784751966e-06
-1.12162494929563e-05
-2.35577362847728e-05
-1.62869447251828e-05
-7.12070938026374e-06
-1.23373479354531e-05
-3.6685236986771e-05
-1.25363848631093e-05
4.88927563542711e-06
-2.1731878763345e-05
-2.17442483330217e-05
-2.61836095968742e-05
2.30861837553225e-06
-7.88679424631465e-06
-1.41452660165526e-05
-2.34578164093326e-05
-1.46389711619793e-05
-7.65491878119675e-06
-1.34884357599854e-05
-3.22116136480905e-05
-2.23101648240081e-05
-2.15566278203196e-05
-7.61641128061362e-06
-8.32941920148908e-06
-2.36289382852419e-05
-2.13322070247681e-05
-1.18994918830644e-05
-1.74338744219952e-05
-2.22217436115408e-05
-1.07761970332986e-05
-7.05196877552354e-06
-1.27878279805996e-05
1.58025998294591e-06
-5.20145201147498e-06
-9.24136531279467e-06
-1.35906749943901e-05
8.73452097100265e-06
-1.38236606338411e-05
-2.6457590097483e-05
-9.97384663952501e-06
-2.56269761047311e-05
-2.87183302207253e-05
-1.64937706251908e-05
-2.01290087635275e-05
-1.52501698046696e-05
-2.07021993946263e-06
-1.98160706078084e-05
-1.97514722849825e-05
-2.2959102075858e-05
-1.68451092312245e-05
-1.22621901914696e-05
-1.63071516020618e-05
-1.2733015807507e-05
-1.76560450677522e-05
-1.79326653324009e-05
-1.78998096588737e-05
-2.48098880308618e-05
-1.13551303153761e-05
1.24272956626446e-05
-3.01762850136583e-05
-6.84959903489424e-06
-2.2450440218845e-05
-2.38011507025166e-05
-1.14823428312478e-05
-1.82480723164838e-05
-1.5706769046749e-05
-2.79268947057763e-05
-1.19207202837019e-05
-1.0169288338792e-05
-1.87308002516041e-05
-1.73745470282156e-05
-1.6915380889076e-05
-1.14193301240605e-05
-8.43068136290951e-06
-1.31124390224297e-05
-1.72352056342316e-05
-1.83922386388588e-05
-9.7513091128068e-06
-2.1428596528033e-05
2.39038351906837e-07
-1.59192629475604e-05
-2.15844359003869e-05
-1.2281354493161e-05
-7.45414162338138e-06
-3.72772452616153e-05
-2.24440191965806e-05
-2.55409851374217e-05
-2.33356117837236e-05
-1.48411889322731e-05
-1.67233659619591e-05
-1.10030135124599e-05
-6.62811699503488e-06
-1.34433584612056e-05
-2.36079027727665e-05
-2.14398616370443e-05
-2.44965642519919e-05
-1.75627607857269e-05
-3.97255009235309e-06
-2.49587865645047e-05
-2.66371088705466e-05
-2.85328715526754e-05
-1.28500337453012e-05
-1.03804409659375e-05
-1.08787118340244e-05
-2.68893001601852e-05
-9.62440245195128e-06
4.59302942873942e-07
-2.24757375295684e-05
2.53329479113958e-06
-2.33454443756667e-05
-1.47575302961043e-05
-2.20938032795783e-05
-1.45997118558794e-06
-1.42353948234424e-05
-2.14148440726379e-05
-1.86952730846231e-05
-2.19436590187854e-05
-8.72422056067031e-06
-2.43358934238039e-07
-8.93692760399075e-06
-4.2961033696678e-05
-6.53849631630442e-06
-1.41820143224781e-05
-1.17242478246914e-06
-2.2907961092086e-06
-2.73361563325193e-05
-2.34589798299368e-05
-6.29052871459948e-06
-4.69955685229613e-06
-1.55834600417256e-05
-2.3715299413601e-05
-2.61321510381213e-05
-9.36092238598162e-06
-1.93675283803356e-05
-1.45158490530016e-05
-1.95697566032925e-05
-1.45845883996861e-05
-9.45295420860345e-06
-1.23426152492409e-05
-2.38561589075653e-05
-2.28339881830415e-05
8.23067330322667e-06
-2.45882426084765e-05
-5.96077526079885e-07
-1.55073146775286e-05
-6.5650937813069e-06
-2.62209294451563e-05
-1.98909128327976e-05
-3.23890124234877e-05
-1.06589681107691e-05
-2.47099279875444e-05
-1.23921785297444e-05
-3.36079953690163e-05
-2.39782466064376e-05
-2.25050729864867e-05
-1.13532642876512e-05
-1.68503403267843e-05
-1.19183953635381e-05
-2.42145206929863e-05
-5.79864460779813e-06
-2.35477169641778e-05
-1.03723608266065e-05
-1.6380880891906e-05
-7.30583389813213e-06
-2.82692699681054e-05
-2.13319657889646e-05
-5.98242838761027e-06
-2.36211698778797e-05
-1.19695874982494e-05
-2.48962524227319e-05
-3.03343597293813e-05
-7.46605880860574e-06
-1.829996014115e-05
-1.62245203979245e-05
-1.10127417145125e-05
-1.71814093137871e-05
-2.63307689527487e-05
-1.45479218871245e-05
-2.11139173708101e-05
7.35490684048702e-06
-2.20499910535256e-05
-1.43312725609715e-05
-1.6905578658266e-05
-1.66793554498537e-05
-2.16074575763548e-05
-1.44093468832962e-05
1.33224752900702e-07
-2.92395827608328e-05
-2.46831886134792e-05
-3.52924337612137e-05
-6.84134069867237e-06
-1.43732945565769e-05
-1.41293829853812e-05
-9.95319555105061e-06
6.63602991973728e-06
-3.17587044751618e-05
-4.23064710811152e-06
-9.22582595994693e-06
-2.50372514000816e-05
-1.66298898498106e-05
-8.31905483410667e-06
-3.21838599768388e-05
-1.83062340273955e-05
-4.79382648067109e-06
-1.5152081552933e-05
-2.53382748354679e-05
-1.47132634895949e-05
-1.93705360217339e-06
-8.18654370923909e-06
-3.72594133481414e-07
-6.68838342965389e-06
-8.41413501056314e-06
-2.07889017993447e-05
-2.45053248165683e-05
-1.7435948513431e-05
-1.49703958859162e-05
-1.15916934076722e-05
-7.16900800821447e-06
-2.91095596907013e-05
-6.96147252230051e-06
-7.77449983907355e-06
-1.63010892820957e-05
-4.06262739903121e-06
-1.19940522726143e-05
-2.70897580116682e-05
-2.90395906521822e-05
2.10421341631855e-06
-1.05650592649297e-05
-2.05948631462139e-05
-1.96242495609779e-06
-3.63989767021833e-05
-1.81022271574448e-05
-2.87359007406958e-05
-2.76030848518613e-05
-7.1655323161072e-06
-2.37189562867524e-05
-7.32045225495144e-06
-1.37471824674013e-05
-2.65970887626397e-05
-1.5123249483884e-05
-1.48483395836852e-05
-1.92119437473353e-05
-6.4986176130304e-06
-1.60236048622345e-05
-2.69808713707242e-05
-1.40180239390082e-05
-3.40907365706094e-05
-1.38100536457081e-05
-1.59320561678696e-05
-2.49584971597914e-05
-2.70240087279267e-05
-4.12355942972497e-06
-2.70400075179357e-05
-3.08144311735678e-06
-5.98265607723514e-06
-7.7624075152989e-06
-1.75809603351484e-05
-1.653984201307e-05
-1.62462932873412e-05
-6.92187363122319e-06
-3.14751595106551e-05
-2.00679555060727e-05
-1.63997894093214e-05
-3.06852554385602e-05
-1.50941335373232e-05
-1.36194283310699e-05
-1.15305378785131e-05
-1.4861801507712e-05
-1.59994222560531e-05
-2.66461433645375e-05
-2.27310649690401e-05
-2.39097984334238e-05
-1.1785352771054e-05
-2.71482027128203e-05
-6.16494444680237e-06
-2.20150839915274e-05
-1.50385448043479e-05
-1.68699544657498e-05
-1.24973959228784e-05
-9.90385253553506e-06
-1.55869435799453e-05
-6.69683265033522e-06
-1.77804839131237e-05
-2.89267213706916e-05
-1.06263706284388e-05
-1.43969325223988e-05
-1.76326233849211e-05
-1.32470360915818e-05
-8.09367315253269e-06
-1.99855535781411e-05
-5.57137360258193e-07
-3.4311682642014e-05
-1.95209769571938e-05
-3.44118449021985e-05
-2.39643669515483e-05
-3.73367235969044e-05
-2.67191063160627e-05
-8.43868776389333e-06
9.01860943579161e-06
-1.61805376611419e-05
-1.50190990753419e-05
-7.39251226249828e-06
-1.27745623573718e-05
-1.35654617206231e-05
-2.7464845438606e-07
-1.58721363661012e-05
-8.57074389545432e-06
-2.61974987582232e-05
-3.46542088264868e-05
-1.41184185921941e-05
-7.77225230487881e-06
-1.76269334699255e-05
-1.6595927705083e-05
-1.89176008951839e-05
-2.3406004556852e-05
-1.05781390356197e-05
-1.95893928691007e-06
-1.53562963016762e-05
-8.70484868434937e-06
-3.24658038439911e-05
-6.97339901218818e-06
-1.87544842951038e-05
1.28202252160285e-05
-1.77959488053161e-05
-3.04073353761897e-05
-4.80210690335124e-06
-6.19783488234155e-06
-4.4863317704048e-05
-1.08256384048651e-05
4.72999093477458e-06
-1.37927661434232e-05
-1.20259329576263e-05
-3.27328753639981e-05
-2.26762724301485e-05
-5.16013230238074e-06
-6.28889198273321e-06
-3.12964518331747e-05
-2.03382352828278e-05
-1.25721035785867e-05
-4.70983926753054e-06
2.11068473295428e-06
2.90507524260919e-06
-2.76877135214051e-06
-2.68098628787247e-05
-1.71871967587728e-05
-2.0249206715802e-05
-3.36919195136171e-05
-2.75824839274422e-05
-1.23846620192917e-05
-1.13230193158112e-05
-3.39949134686807e-06
-1.05734298816128e-05
-7.58941126919626e-06
1.31605867091803e-07
-1.2324109430607e-05
-1.72868613209327e-05
-2.19434415706405e-05
-2.54070935061975e-05
-1.86119421454918e-05
-1.9750866874477e-05
-9.71820379127672e-06
-1.45982914579429e-06
-2.44314762429298e-05
-2.12650549747858e-05
-2.18478083423635e-05
-2.81256305109769e-05
-1.56982075401372e-05
-2.85633998594709e-05
-1.99853149360042e-05
-1.61921251176258e-05
-1.19157096027491e-05
-3.96477522593981e-07
-1.8541727744852e-05
-7.30174683933862e-06
-1.36673350983603e-05
-1.50778016455913e-05
-9.92561528269497e-06
-2.24712258161519e-05
-1.76924412725421e-05
-3.60384018002881e-05
-2.86567726765982e-05
-1.81826718365349e-05
-7.23997901677287e-06
-1.67753658700768e-05
-6.24379932847654e-06
-1.34355626375222e-05
-1.37915114570954e-05
-2.10353856743557e-05
-2.09049548122458e-05
-1.10945640053335e-05
-1.61711182635447e-05
-1.73895447809424e-05
-3.61214731771457e-06
-2.15787051883717e-05
-2.04978172174836e-05
-1.31272718370131e-05
-1.31739991622765e-05
-1.66907232781495e-05
-1.12377224960661e-05
2.46920760574072e-06
-2.47872969139437e-05
-2.47831744507848e-05
-1.50960109250202e-05
-2.29563309377572e-05
-1.56263792304555e-05
-2.3990813273735e-05
-1.14183553421273e-05
-2.26727197285291e-05
-6.06721825392523e-06
-1.06524829386352e-05
-1.56943833050899e-05
-1.91322960679934e-05
4.72100653691495e-06
-1.57402401763429e-05
-1.75968628445622e-05
-2.64429179600981e-05
-2.0478685558308e-05
-1.27332083441924e-05
-2.00309170418487e-05
-2.20834183072172e-05
-1.8520287209202e-05
-4.02180144298103e-05
-2.12139214363265e-05
-2.23759709841453e-05
-1.06259822134831e-05
-2.12351163454311e-05
-1.27657851866442e-05
-3.43394705691627e-05
-2.88967740987269e-05
-1.60240280697639e-05
-2.51061266889046e-05
-6.74097389536178e-07
-9.1458561915155e-06
-1.05584125049143e-05
-1.86126338007685e-05
-2.40645672744274e-05
-1.27225846442515e-05
-1.80029174563416e-05
-2.7791566924597e-05
-1.53931481834124e-05
-1.79000891759111e-05
-2.44778739593108e-05
-4.31172333047727e-05
-1.98967254318433e-05
-2.56126348803137e-05
-1.1752924508854e-06
-1.7425093615625e-05
-9.60883070154237e-06
-1.21493498596802e-05
-1.78519331510075e-05
-5.96794190468784e-06
-1.844236845247e-05
-2.90293515680556e-05
-4.60323544270623e-06
-1.87153983708718e-05
-8.30122906879609e-06
-1.94524444044828e-05
-1.90057311306456e-05
-1.28109197702994e-05
-2.14326327686981e-05
-1.98071167885143e-05
-9.89647388004572e-06
-1.99180378475645e-05
-4.45330138256677e-06
-1.52857583549026e-05
-1.461301607244e-05
-1.51602496237967e-05
-2.64869765531859e-05
-5.71408024186315e-06
-1.76114918924907e-06
6.52917432429376e-07
-2.39912509038785e-05
-3.47959900436518e-05
1.42315304081635e-06
-4.63549367634065e-06
-1.64195057794508e-05
-1.46081754976119e-05
-2.15107383077678e-05
-2.7963203679055e-05
-1.06615510527336e-05
-7.44691632949896e-06
-1.95276037758905e-05
-2.83774911849059e-05
-1.71367667145708e-05
-3.88877840883895e-05
-2.7359534325893e-05
-9.85900240120844e-06
-4.05702929476301e-06
-9.5425652066871e-06
-6.44914264217911e-06
-2.82602924345407e-05
-6.88579646527839e-06
-2.14921558910818e-05
-1.57649577646796e-05
-3.36201342252179e-05
-3.32534300143689e-05
-5.78906430760907e-06
-1.48654501081137e-05
-1.23229964479962e-05
-2.66327727922937e-05
-2.95413331386116e-05
-2.67817590439778e-05
-9.51859828760305e-06
-1.24080359320133e-05
-2.58501109661162e-05
-2.29260624305077e-05
-6.61795917961931e-06
-1.11118427370605e-05
-1.05105805208061e-05
-1.83905884071066e-05
-2.80026915071476e-05
-1.2915372479388e-05
-1.48108157519768e-05
-2.43265579468676e-05
-1.77199984211376e-05
-2.34442282384041e-05
-2.15632082861183e-05
-3.0782170141482e-05
-2.26189590221391e-05
-2.90646907401494e-06
-3.03939894132844e-05
-5.66806875103458e-06
-2.26977424075512e-05
-4.69558945470918e-06
-1.36644821343423e-05
-2.63254827691176e-05
-8.95522653874955e-06
-1.92560729841577e-05
-2.83160188219289e-05
-1.59966355249054e-05
-1.94182969516494e-05
2.38428076784032e-06
-1.01554816411313e-05
-1.40355751343676e-05
-2.91875408592825e-05
-2.26340993844443e-05
-7.33472044240219e-06
-1.84010800657574e-06
-1.55322295482672e-05
-3.01808557301017e-05
-4.89343679603109e-06
-1.95979649609423e-05
-2.31426111001497e-05
-7.60444259724383e-06
-1.23104926981527e-05
-6.75986828761433e-06
-1.65404105374191e-05
-1.10801178812469e-05
-1.38853751680913e-05
-2.08469095175981e-05
-1.52331978031643e-05
-1.48149716489378e-05
-3.18936484015595e-05
-1.27370158792536e-05
-1.43975529246935e-05
-2.26081017379831e-05
-1.92205972246835e-05
-1.04332046379882e-05
-2.78308832992549e-05
-3.05331334075071e-05
-7.35903677953e-06
-2.41658370320555e-05
-4.2336791719234e-06
3.42390588813377e-07
-2.39634742834202e-05
-1.7252979799898e-05
-1.67397970690048e-05
-1.85851112987085e-05
-2.98894784489703e-05
-3.29787780517575e-05
-1.44666655546968e-05
-1.89541073891473e-05
-1.29891393838713e-05
-2.04221755647471e-05
-1.84479685092509e-05
-1.27484647138336e-05
-3.03355968837995e-05
-2.29658727586063e-05
1.56544814895673e-06
-1.96437212336341e-05
-6.88576714031972e-06
-1.17260044652107e-05
-1.67083250325919e-05
-3.06772372583634e-05
-1.97337021821901e-05
-1.82122558983789e-05
-1.0740517822242e-05
1.26538031525131e-06
4.17695819885695e-08
5.75659022602807e-06
-6.64462628150543e-07
-2.19988457490616e-05
-3.41070204011085e-05
-2.59500566772176e-05
-1.09079795335987e-05
-2.42507836540996e-05
-2.06691715354034e-05
-1.81767049259825e-05
-1.36274499702833e-05
-1.80990924406467e-05
2.65981936704536e-06
-2.45809688485692e-05
-2.10545217817046e-05
-2.30489853892418e-05
-1.34768552417499e-05
-1.94521310967495e-05
-1.46123333746416e-05
-8.93687538853194e-06
-1.89241382267867e-05
-1.40531934552892e-05
4.72976759515185e-07
-2.56186465774294e-05
-1.39030655940493e-05
-6.68532342470787e-06
-1.44382411805311e-05
-1.57676559258908e-05
-1.56336873523076e-05
-7.2944435714074e-06
-2.49506952558763e-05
-2.39293159101774e-05
-1.33231769878497e-05
-1.80412647834531e-05
-5.50260747298222e-06
-3.67307743680251e-06
-3.39938619793177e-05
-3.67353134555375e-05
3.99247100189379e-07
-1.97661442002606e-05
-2.64986446397616e-05
1.07061092226291e-06
-1.32860681994735e-05
-1.32142235453341e-05
-1.9105518939071e-05
-8.27579034910599e-06
-3.22437401384366e-05
-3.28239107358072e-05
-4.15622404372349e-05
-2.3498489841151e-05
-2.20454458469499e-05
-1.24224367973928e-05
-2.20127823103019e-05
-1.47123114372976e-05
-8.72864468723722e-06
-2.23272780424305e-05
-2.59280824954323e-05
-2.88178607470945e-05
-1.99180730248936e-05
-2.13017282346488e-05
-1.29750635359718e-05
-1.09121861762105e-05
-4.05599754322615e-06
-1.51541606220874e-05
-1.80300516333356e-05
-2.63530618120667e-05
-1.82852385877016e-05
-2.12562108476288e-05
-1.14828756159394e-05
-1.25116788600197e-05
-1.04013127886007e-05
-1.45605541093844e-05
-3.80577583353573e-06
-2.52669794249456e-05
-1.49760011175476e-05
1.34999390661686e-05
-3.28377800152964e-05
-3.35727045259733e-05
-3.22218851065382e-06
-1.5121919672091e-05
-1.46570998517586e-05
2.07989531881445e-06
-2.49543919362406e-05
-2.59492134169961e-05
-1.25027663642693e-05
-1.85852831736599e-05
-1.68366450795029e-05
-8.93727457662253e-06
-1.35825450317094e-05
-1.78835042631345e-05
-1.6459116041595e-05
-1.66701956102889e-05
-2.24922239212134e-05
-1.58370435409628e-05
-4.72011984244294e-06
-1.83299555995511e-05
-2.73938048512114e-06
-3.89652882077794e-05
-1.73599752772483e-05
-6.69037799707882e-06
-1.17728633125909e-05
-1.7251184989852e-05
-2.24907268036825e-05
2.96594060422902e-06
-1.4903678737807e-05
-2.13464095044836e-05
9.96940444314578e-07
2.74351920438542e-06
-1.64227505304436e-05
-5.18851233730896e-06
-7.07215458221955e-06
-2.42291655735732e-05
-1.198181128258e-05
-2.24269856720989e-05
-6.8838734229007e-06
-7.84912701789198e-06
1.1782576635843e-06
-1.84051952010443e-05
-2.70968288006215e-05
-2.99643434012686e-05
-5.5488475741189e-06
-5.51410719626627e-06
-1.74966765382544e-05
-1.82316655841053e-05
-1.55838359987377e-05
-2.05536944098192e-05
-2.37243024002465e-05
-4.13924940965263e-05
-4.17416680074951e-06
-8.22801932485867e-06
-6.69088947038893e-06
-1.07449841499008e-05
-2.12724094715075e-07
-1.10681567704492e-05
-3.90500642564251e-06
-1.16966434641891e-05
-1.71480368375957e-05
-2.37444611875979e-05
-1.65923989101074e-05
-2.11864415510276e-05
-8.17127001739054e-06
3.84526461082738e-06
-6.57956963740458e-07
-1.6688327365667e-05
-2.40571719509186e-05
-9.27482030175154e-06
-3.77855299991351e-05
-1.73714766077783e-05
-2.22433868706066e-05
-2.47249941387132e-05
3.47527424240249e-06
-8.37093924095964e-06
-1.04993374221142e-06
-5.97188958190972e-06
-4.66620964509402e-07
-2.75718104498455e-05
5.74185798583211e-06
-1.49386215559255e-05
-1.98637259925688e-05
-2.13469893304585e-05
1.40837273554747e-06
-2.25940870798658e-05
-1.83963469955104e-05
-1.04641264890897e-05
-2.93555351119784e-05
-1.95337345993586e-05
-1.84139091824173e-05
-1.56613474366034e-05
-2.92218494460251e-05
-2.04709356812599e-05
-3.44093822678322e-05
-1.38690166678911e-05
-6.3471436497975e-06
-1.13485438770054e-05
-7.94544300729874e-06
-2.64977543160759e-05
-7.21197400681706e-06
-1.16879003062417e-05
-1.79526129678022e-05
-9.87640694581942e-06
-2.99918160427252e-05
-1.92908568283683e-05
-1.74120194989549e-05
-4.24265083268263e-05
-1.83573921307061e-05
-1.07700969029906e-05
3.66491672851652e-06
-1.84221668306064e-05
-2.02808079922149e-05
-2.92406162143458e-05
-5.53044593134203e-06
-1.51595091741101e-05
-3.0785573653959e-05
3.62050456793704e-06
-1.19163220997863e-05
-1.62692480703037e-05
-1.63575993669067e-05
-1.56666161701346e-05
-1.5947660283627e-05
-1.86266105930053e-05
-9.21104868539391e-06
-2.01373555757005e-05
-1.84812205917714e-06
-1.33544756019577e-05
-2.00378679218513e-05
-1.59767695456086e-05
-1.74954465777197e-05
-8.09387392420029e-06
-1.11577306841217e-05
-7.23835610054329e-06
-1.20039949933717e-05
-1.53055842638942e-05
1.24662275676748e-06
-1.26991963582029e-05
-1.83913652709386e-05
-1.5245500346227e-05
-9.83211792398759e-06
-2.40782348860927e-05
-5.9394623346071e-06
-9.48805970880623e-06
-1.87912072853533e-05
-1.80930322133303e-05
-1.00103917349245e-05
-6.37974824761896e-06
-4.9318299665995e-06
-1.53746021184262e-06
-5.30593192621132e-06
-7.44434727355231e-06
-1.05193728625461e-05
-1.5318296049749e-05
-1.21540446679025e-05
-2.62542940148567e-05
-1.29291999209124e-05
1.96713138437222e-07
-2.32046685523943e-05
-1.6429344516348e-05
-2.85657360011145e-05
-2.88334725520793e-05
-4.56162196000463e-05
2.41971040516223e-06
-8.32526825174243e-06
-4.85641267752881e-06
-2.67257897595817e-05
-8.91900607109908e-06
-1.13832211616472e-05
-1.8122468630516e-05
-4.57134557131267e-05
-5.58887118623928e-06
-2.41997278228105e-05
-1.46122997851194e-05
-1.80470827148541e-05
-1.19646774557468e-05
-8.76343780677315e-06
-1.99434187136635e-05
-2.46660055508596e-05
-2.00781929071388e-05
-1.03723171031106e-05
-4.92046822908434e-06
-2.28083896992975e-05
-1.28601640044087e-05
-1.10695711917415e-05
-2.77282360781871e-05
-1.85382955355825e-05
-2.55127567104195e-05
-2.2269874282311e-05
-4.91695824680052e-06
-8.00396723459992e-06
-7.72173893013664e-06
-3.4929695984911e-05
-2.22272222017022e-05
-2.77649233436054e-05
-1.49684202408835e-05
-2.27229694150425e-05
-2.49578133219651e-05
-7.62814242649596e-06
-1.18947496577278e-05
-3.14338722005104e-05
-1.2674295798898e-05
-8.51177972840726e-06
-2.96261563512111e-05
-2.01111296259074e-05
-1.97557133789871e-05
-1.96162439617271e-05
-1.19894747347383e-05
-1.49964632697192e-06
-1.29154519738394e-06
-9.1033943674977e-06
-2.27748882985346e-05
-1.29248937855775e-05
-2.49704697024891e-05
-5.0391555524733e-06
-1.48036224679965e-05
-1.35978289780309e-05
-2.83439929378601e-05
-2.43918912350256e-05
-2.71398893495735e-05
-1.24587772782334e-05
-2.56907996854905e-05
-3.50798962405435e-05
-1.84925520546311e-05
-4.8576850691675e-06
-1.42059881364587e-05
1.84149205928949e-06
-1.63355215974225e-05
-2.72792189624455e-05
-8.07290626093964e-06
-8.46044057886949e-06
-1.31005341494618e-05
-1.57690669956217e-05
-1.58663855415204e-05
-1.29350849028767e-05
-1.10477907417699e-05
-1.40220321135624e-05
-2.48335686191975e-05
-1.32104516264636e-05
-2.84872620775936e-05
-2.06948013246954e-05
-1.04321764460178e-05
-1.9196422342721e-05
-1.99471712492622e-05
-2.14810610812411e-05
-3.7145839731907e-05
-7.73754199252803e-06
-1.99331595613141e-05
-1.63733100138175e-05
-1.73139581300235e-05
5.28904005650136e-06
-9.12242757508401e-06
6.61692560515011e-06
-3.58138699521252e-06
-1.35168456477206e-05
-1.09911454697824e-05
-2.16561602657432e-05
-3.5490753057648e-06
-4.19987186249556e-06
-2.37542076943711e-05
-2.43679930826881e-05
-2.11578071392547e-05
-1.34510995927223e-05
-1.45291944199716e-05
-2.20232886728581e-05
-6.1939826707578e-06
-1.82853544971532e-05
-2.3606506113531e-05
-2.37836048790072e-05
-1.12183555767842e-05
-1.24767512048564e-05
-1.12676463547958e-05
-1.07900174697526e-05
-1.88886281499257e-05
-2.64904875321907e-05
-3.2705523794717e-05
-1.98988874631157e-05
-1.73799321543583e-05
-1.64820701891251e-05
-1.20050047145909e-05
-1.28487070293087e-05
-9.80213975687027e-06
-1.12818940783267e-05
-7.06678471285302e-06
-2.53900818163706e-06
-1.87772777769024e-05
-1.46777450803878e-05
-1.70455483846542e-05
-2.21031743690146e-05
-1.49627074891409e-05
8.37145864728587e-06
9.41893515526144e-07
-1.56817145708273e-05
5.68478861177776e-06
-2.1987322821996e-05
-1.8370984439314e-05
-1.43241954518622e-05
-1.13069156371074e-05
-3.16071344414304e-06
-2.47363864093171e-05
-2.59552538126519e-05
-1.35155338286866e-05
-2.39956547021328e-05
-1.16277070906706e-05
-1.10897652291245e-05
-1.22505178239035e-05
-7.94697509589538e-06
-6.16365382610428e-07
-1.944423408308e-05
-2.06963990003362e-05
-2.71357599696317e-05
-2.85535478652974e-06
-2.9942070734369e-05
-2.48360984222138e-05
-5.74347682458221e-07
-2.84896718632673e-05
-1.10687998569362e-05
-2.73619416787143e-05
-1.63029235615042e-05
-1.31786810177784e-05
-2.04378011077235e-05
-1.724524240953e-05
-1.22026582688229e-05
-3.55051980066018e-05
-1.5726817047445e-05
-2.14856929300083e-05
-8.29696157819685e-06
-3.03989323329277e-05
-3.80079258049854e-07
-1.4211655586091e-05
-1.46536703594232e-05
-3.25299165964849e-05
-9.37394420069586e-06
3.62230018465858e-06
-2.82452902130624e-06
-1.51636810593676e-05
-1.6145517897048e-05
-2.4174699681512e-05
-4.2782305732152e-06
-9.76618301532742e-06
-2.61269106871131e-05
-2.48941183580076e-05
-2.40575208581345e-06
-2.54003303506507e-05
-2.07792027169157e-05
-2.42881107458042e-05
-3.39504944885055e-07
-2.34669447071119e-05
-2.33897062134217e-05
-1.5223933295359e-05
-1.63932239428972e-05
-3.20995337538726e-05
-1.23036007548599e-05
-1.69563563149659e-05
-1.13508366132065e-05
-2.10449772912362e-05
-1.1106897245362e-05
-1.89744195681011e-05
-2.88192081381596e-05
-1.39004398539005e-05
-3.55103296623505e-05
-6.96009173363034e-06
-1.16605021792733e-05
-7.59217269826795e-06
-1.95642160772147e-06
-2.86988693529854e-05
-1.92002993429915e-05
-2.55294641472473e-06
-1.97975089296037e-05
-1.28918070791801e-05
-1.16561519719827e-05
-2.53496659777535e-05
-1.08920440971426e-05
-2.0163764323033e-05
-1.57717969389366e-05
-1.12892896477139e-05
-2.10874230915389e-05
-5.52947098929362e-07
-2.04874160406151e-05
-1.56372622564585e-05
-1.92467253912574e-05
-1.84310400706126e-05
-1.49071829274233e-05
-1.98567241604366e-05
-1.54336987098531e-05
-8.08514785880728e-08
-2.3638374519153e-05
5.2332884412385e-06
7.56340892729826e-06
-2.18576282000633e-05
-1.82807656193442e-05
-2.27776377029966e-05
-6.66483367167102e-06
-2.65277395882746e-05
-3.60889483609015e-05
-2.1411505773535e-05
-1.44368575822919e-05
-4.06427435524894e-06
-1.26598446793315e-05
-1.00821202800321e-05
-7.19038304505772e-06
-1.18167950511982e-05
-6.18602247286085e-06
-7.35856794760753e-06
-1.94998045942127e-05
-9.53088734575481e-06
-2.73524590830782e-05
-1.0888182284122e-05
-1.16607634926548e-05
-2.25388144091264e-05
-2.24096959448014e-05
-1.05597065794172e-05
7.36477720409631e-06
-1.23325580998212e-05
-1.0049287026745e-05
-1.04647912198376e-05
-1.67708240513883e-05
-1.13350479940126e-05
-1.92651991987524e-05
-2.70702020396264e-05
-7.51452445041237e-06
-2.84242435744786e-05
-3.95854012788173e-07
-1.19075585334614e-05
-9.54462857372266e-06
-2.23998985909426e-05
-1.93645530629072e-05
-1.27459882387155e-05
-1.3882961308344e-05
-2.87955540750452e-05
-3.04527187843942e-05
-1.59126540993923e-05
-9.92243031836335e-06
-1.623699752082e-05
-2.49865490418317e-05
-1.39151896398098e-05
-1.48127990775681e-05
-1.78212744028181e-05
-1.18495542679758e-05
-1.45551271542223e-05
-1.77506396180372e-05
-3.10810689451223e-05
-2.9560383913517e-05
-3.95252501576337e-05
-2.38353913418442e-05
-9.27791410838823e-06
-1.24831069340058e-05
-3.68618537894986e-05
-1.31949416882962e-05
-1.40727511356524e-05
-1.08071552755311e-05
-3.55621523551247e-06
-4.21780873692471e-05
-6.80384189958669e-06
-1.83066062484612e-05
-2.00625825902897e-05
-8.97134908639806e-06
-3.97238600846662e-06
-2.00095177524345e-05
-2.03919258787959e-05
-2.48808593419881e-05
-1.26648639678117e-05
-6.65251587533792e-06
-3.3274527298467e-06
-9.17942897962464e-06
-1.82172171690505e-05
-1.89129164796861e-05
-1.8931682294772e-05
-2.418697371866e-05
-1.67860851565721e-05
-2.8160940781431e-05
-1.37404137669026e-05
-3.11063912365392e-05
-2.59192624172497e-05
-2.63939771339241e-05
-2.11559685152004e-05
-2.18250120005451e-05
-1.41116597131414e-05
-1.70733495215004e-05
-1.33925675015232e-05
-8.4548762436904e-06
-9.40988055251856e-06
-1.31550907846313e-05
-1.87571147517567e-05
-3.14284651762741e-05
-1.64348381811704e-05
-1.2605565273525e-05
-2.08293352926356e-05
-2.52820834848954e-05
-1.02267275478162e-05
-1.82423611097731e-05
-2.70802705740565e-05
2.33003208788129e-06
1.41743712929531e-05
7.56197947199405e-06
-1.72579165641645e-05
-7.98910188323209e-06
-7.74664234195716e-06
-1.23928666367464e-05
-2.09518532085675e-05
-1.18843564079664e-05
-1.93727050947454e-05
-2.79641628259133e-05
-2.9005056585184e-05
8.60683290593967e-07
-1.67692716109831e-05
-2.20936824649145e-05
-2.71855334525684e-05
-2.57311587380394e-05
-1.11374811139349e-05
-3.03896862017674e-05
4.11785645397298e-06
-9.64229240034948e-06
5.41556292993652e-06
-1.66037250747679e-05
-3.76327586833429e-06
-7.13142777130254e-06
-1.78955938845007e-05
-2.1706089458828e-05
-2.32667830850653e-05
-7.20230440990699e-06
-9.45405208056185e-06
-1.25651514071192e-05
-2.32826172988233e-05
-1.03943754358184e-05
8.87916807389861e-06
-1.4905538951319e-05
-1.71610437827394e-05
-1.77691869796497e-05
-2.35751662971397e-05
-1.50614926008669e-05
-2.43592266952573e-05
-8.2264185297149e-06
-1.25091104076692e-05
-2.54648927001439e-05
-1.26279605923369e-05
9.59528375192493e-07
-4.67987657262584e-06
-7.73285532238415e-06
-3.42237868041175e-05
-3.03241685695434e-05
-2.43979218706136e-05
-1.20377123248134e-05
-8.14104688865312e-06
-8.77811769588029e-06
-8.92785220569933e-06
-7.28316216370647e-06
-6.32077204225566e-06
-1.83980303024748e-05
-1.81294294252114e-05
-2.09373548739261e-05
-1.80062282644893e-05
-2.44670302488289e-05
-1.39375230689066e-05
-1.76948739011567e-05
-1.69711409530396e-05
-2.93949935202801e-05
-1.1940968982266e-05
-2.06547048681548e-05
-2.86831955083184e-05
-2.25854038054125e-05
-3.09511089785494e-05
-1.98445560929796e-05
-1.45150674518421e-05
5.02621053799573e-06
-1.11055246416449e-05
-1.5240841348127e-05
-2.33767627813509e-05
-2.19700481005115e-05
5.64584840115681e-06
-1.88921891305519e-05
-1.69600756356852e-05
6.9561503124207e-07
-1.0203770658695e-05
-4.20712771658295e-06
-3.22876634418854e-05
-2.26799923554084e-05
1.2530173158468e-06
-2.30118842805269e-05
-3.0399397802646e-05
-1.76476578660504e-05
8.90937553576321e-07
-1.39829177613577e-05
-6.49080431711812e-06
-8.55045512597772e-06
-5.07657810725808e-06
-1.46418414090473e-05
-1.21720615771122e-05
-1.37852227843099e-05
-1.34122041826118e-05
-2.62079964679767e-05
-1.2620490725295e-05
-7.22379720940572e-06
-1.79676414592199e-05
-1.47382584978915e-05
-1.93904528079518e-05
-1.49735859031364e-05
-2.52934630172206e-05
-2.81266905717887e-05
-9.66215948511802e-06
-3.57777551579821e-05
1.74628479263247e-06
-3.37645363261345e-05
-3.72622935812626e-05
-2.11280245879102e-05
-1.88411451802642e-05
-1.95383833005571e-05
2.7551578537747e-06
-1.82925124392806e-05
-2.32146618760594e-05
-1.76245750846956e-05
-2.85362576453659e-05
-1.73834669198672e-05
-1.25962004109669e-05
-2.70105447097874e-05
-8.5631544213577e-06
8.5460933902432e-06
-1.68304425550908e-05
-7.67466339818102e-06
-2.04823695298536e-05
-2.26213176916829e-05
-3.75867592710814e-06
-3.20805708442127e-05
-7.48973415267454e-06
3.1914314537485e-06
-6.29685477857269e-06
-9.37692426355339e-07
-1.38701159727207e-05
-7.47728920167186e-06
-2.12484055649657e-05
-2.55468738290646e-05
-1.66494769415123e-05
-1.19093370604575e-05
-1.01833301050327e-05
-2.65414216420893e-05
-1.55902194255399e-05
-1.80837655397543e-05
-1.86991356633244e-05
-1.77284518466909e-05
-1.07408685836798e-05
-2.70417555766808e-05
-2.32806305371393e-05
-2.47684420476435e-05
-1.85849438567586e-05
-2.19862229846013e-05
-4.9571210005762e-06
-1.81218567723637e-05
-2.7209418725512e-05
-2.07111447735364e-05
-1.58258732577173e-05
-2.9989447791478e-05
-6.71009649999931e-06
-2.21051720204436e-05
-1.10460899657992e-05
-1.26997711962066e-05
-1.97587004384211e-05
-9.62611271566172e-06
-1.38244161480145e-05
-2.15213396574255e-05
-1.58732903879659e-05
-2.03119195340354e-05
-2.23172821941755e-05
-1.96581311287379e-05
-2.23670756409922e-05
-1.75079902773169e-05
-2.7250073457626e-05
-1.47527067887062e-05
-1.6740000681507e-05
-1.65789363189693e-05
-1.28425813924273e-05
-2.87854122895913e-05
-1.42355160134481e-05
-2.22259752717948e-05
-1.6722524565784e-05
-3.04937145291026e-05
-2.29623114899159e-05
-1.58824259053242e-05
-1.57542034288621e-05
-2.63204128641927e-05
-2.24410472192398e-05
-1.92549951432441e-05
-1.14629607733635e-05
-8.75837672273672e-06
-2.77184974695099e-05
-7.49921040344553e-06
-2.70736440666268e-05
-1.70653515934653e-05
-9.07960032830505e-06
-8.7986851347862e-06
-2.20711652696756e-05
-1.74048482962703e-05
-7.22715093016247e-07
1.95239071556618e-06
-1.99776805696863e-05
-8.38680870304206e-07
-2.9127716684657e-05
-1.2594201114347e-05
-9.32682409275964e-07
-3.15930451586907e-06
-2.21327988694742e-05
-1.75012165004057e-05
-9.76337578667481e-06
-1.66448305345599e-05
-1.16684334946551e-05
1.55207106135558e-06
-3.04487066650684e-05
-2.42086272870063e-05
-1.177438562871e-05
-1.50380559088102e-05
-1.02142919859694e-05
-1.35585129482699e-05
-8.74723034619305e-06
-1.86125419161912e-05
-2.46588348576415e-05
1.40035782850517e-05
-1.15795640967846e-05
-1.33325299143905e-05
-2.30623532253089e-05
-1.55109076043758e-05
-1.76602998669963e-05
-2.54445898021154e-05
-2.25533931816426e-05
-2.86650039868131e-05
-1.26418618682775e-05
-2.82546093678749e-05
-4.07508756883939e-05
-1.95296523858377e-05
-1.26431409929715e-05
-2.09976776827449e-05
-1.01077267786563e-05
-1.10504348153197e-05
-2.9943355728535e-05
-2.05697412258843e-05
-1.51423856774732e-05
-1.40327659314726e-05
-1.05258086208913e-05
-2.88798717683957e-05
-3.45427185436082e-05
-1.54346536097166e-05
-1.92106217848034e-05
-1.34986093593624e-05
-2.51352500105918e-05
-1.85026245189445e-05
-7.17797745733353e-06
-1.89953887651504e-05
-2.41567903591765e-05
-3.17721795247239e-05
-6.42390932188736e-06
3.59913808891859e-06
-3.81241610609636e-05
-1.36478716359412e-05
-2.07263243253668e-05
-2.7072615261603e-05
-2.36913421444522e-05
-1.03510594082896e-05
-2.58217487777643e-05
-1.79198447286826e-05
-3.67328549207054e-05
-4.65555184413505e-06
3.60928690089432e-06
-1.06809313995342e-05
-2.18566558748197e-05
-1.99285589116285e-05
-3.91693210392859e-06
-1.55952241286425e-05
-9.99412302409912e-06
-1.65306095175763e-05
-2.28014231478543e-05
-2.1552795815376e-05
-1.30696255679677e-05
-1.62002714785322e-05
-4.90588070460105e-06
-1.10704224521519e-05
-1.70037909226338e-05
-2.23768019620323e-05
-2.31374090314472e-05
7.84041494354195e-06
-1.35790024700359e-05
-3.12749530025959e-05
-4.29331176937529e-06
-3.36301322185398e-05
-2.34897932521868e-05
-2.51155327865145e-05
-1.37114976176708e-05
-1.66145794939796e-05
-2.69057782916681e-06
-2.15664224353564e-05
-7.681278130891e-06
-5.39567448307678e-06
-1.454440191646e-05
-4.33457714617677e-06
-1.07110673286931e-05
-6.76632769564761e-06
-2.38270553595213e-05
-1.51427188765309e-05
-3.52722261634026e-05
2.37139828953393e-06
-2.12652573744203e-05
-1.66252194004641e-05
-1.60971521740573e-05
-1.94611332060861e-05
-1.3964216706029e-05
-5.16258055654016e-06
-1.29199760621643e-05
-6.33007637730237e-08
-1.63711888563449e-05
-1.88668299684138e-05
-1.36483843695795e-05
-2.10174903833362e-05
-3.99320407758821e-05
-1.69665755265837e-05
-1.53237323407918e-05
-2.7187945140192e-05
-2.94160956033784e-05
-4.50413754637319e-07
-2.01417851986147e-05
-8.38962423829765e-06
-7.99076333271309e-06
-1.54621719442056e-05
-1.47205444105199e-05
-4.65978334607458e-06
-2.2102941842733e-05
-3.45102454502163e-05
-1.93315159868883e-05
-6.81434341690671e-06
-2.48056327702877e-05
-1.94089936743153e-05
-6.02197330153151e-06
-5.22711740298418e-06
-1.19810744682399e-05
-1.85868901003902e-05
-1.82292192945134e-05
-2.45411407258697e-05
-1.97813974544946e-05
-2.00641399099469e-05
-9.72133427599602e-06
-1.86986164953674e-05
-2.17993808043033e-05
-2.92712402061123e-05
-2.2360129126112e-05
-1.81789236143694e-05
-3.49249435376325e-05
-1.0183354174923e-05
-2.97136150328685e-05
-1.14711020863603e-05
-1.41893496858338e-05
-4.23744635816133e-06
-4.1275303500944e-05
-1.68890399039983e-05
-2.16400175160139e-05
-1.72499264876381e-05
-4.25652736860607e-06
-1.75784003127278e-05
-1.42041725697215e-05
-1.26029204117267e-05
-1.5355505807852e-05
-2.51586445699933e-05
-1.95511367126679e-05
-2.75062789187295e-06
-1.40096138732065e-05
-6.32827343233143e-06
-8.29623161088977e-06
1.19879079488818e-06
-1.30424852817076e-05
-1.80492125535798e-06
-2.13575790721913e-05
-2.1373405357534e-05
-2.40084063663207e-05
-1.16082240329806e-05
5.99546435285363e-06
-2.08252507154784e-05
-2.77324716173641e-05
-2.76894850227393e-05
6.35931177938939e-06
-2.299978536075e-05
-2.47755814983385e-06
-1.97955110506123e-05
-1.22691918001539e-05
-2.00035925867107e-05
-5.37832285637068e-06
-6.77468000172252e-06
-1.91881661549759e-05
-3.53780013472636e-05
-1.96516605897363e-06
-2.50215218865316e-05
-7.15863250781182e-06
-8.318644482361e-07
-5.15974843818423e-06
-1.17544908795516e-05
-1.41834831795841e-05
-3.51613282410948e-05
-4.42422884187568e-05
-3.25066317733158e-05
-2.00294220743735e-06
-9.1282183891574e-06
-2.7924590915633e-05
-3.86126609987589e-06
-3.81302985174528e-06
-9.03919248287003e-06
-1.53525535149713e-05
-1.62166427947332e-05
-2.32055364887483e-05
-2.41549074686386e-05
-1.02295428619112e-05
-2.72923626673223e-05
-8.36912143388166e-06
-2.03212271942211e-05
-1.91859513921986e-05
-1.15069478670212e-05
-7.36442583505637e-06
1.57338105821019e-05
-4.10253395121041e-06
-2.27035613033465e-05
-5.37422645444608e-06
-4.5663546904894e-05
-1.76830868187516e-05
-2.76608185973093e-05
-2.41786444117856e-05
-1.48773333925355e-05
-1.96909964470218e-05
-1.40316404286998e-05
-2.08962027787692e-05
-2.12709800896334e-05
-1.595315102451e-05
-3.58821592310856e-05
-2.24510935496395e-05
-2.23799142896994e-05
-1.15787670612108e-05
-8.02407364532449e-06
-1.99595520946902e-05
-1.44972468258088e-05
1.0761794309652e-05
-2.08264383954967e-05
-1.68657424496723e-05
-1.18973307018073e-05
6.087898005674e-06
-3.60289443126044e-06
-1.24862752284993e-05
-1.11070905554374e-05
-1.78810122593802e-05
-1.6430307101428e-05
-2.10062292991755e-05
-2.3785862994151e-05
-2.31919795268834e-06
-7.44571577709644e-06
-2.58336079324376e-05
-2.88500268748849e-05
-1.41346272818226e-05
-3.28872722746534e-05
-7.90499473957994e-06
-1.80120655108725e-05
-1.59414441333685e-05
-6.74678658785397e-06
-1.54098062520044e-05
-1.67533931682269e-05
1.00637193004939e-05
-2.65425433778254e-06
-1.13793416908609e-05
-3.16793679478708e-06
-1.43059440604518e-05
-2.07110254532515e-05
-1.34163098730747e-05
-2.40513002198409e-05
-1.9053206108471e-05
-1.95428261307747e-05
-5.45219663276576e-06
-1.69206135218917e-05
-2.90733445378588e-05
-1.3229966918955e-05
-1.25664168546618e-05
-1.0820994483386e-05
-3.09806511090713e-05
-3.19099566072766e-05
-1.65492528884359e-05
2.11987322521447e-06
-1.86681979637512e-05
-2.82740377089254e-05
-1.38138060679021e-05
-2.21636447204904e-05
-4.96322958969458e-05
-8.48227447044106e-06
5.4361319945617e-06
-2.23688913591282e-05
-1.32963672836253e-05
-1.00533376035152e-05
-2.12717469979542e-05
-1.23346992380519e-05
-1.68145196514167e-05
-2.1316330524425e-05
-1.84262357838937e-06
-4.24439342506293e-06
-1.76074027736259e-05
-1.61096700074825e-05
-1.72350303409739e-05
-1.8459148349725e-05
-2.22427899032119e-05
-5.92871723301429e-06
-2.56859358973939e-05
-2.33330739074195e-05
-1.73919778483375e-05
-2.60676655667725e-05
-2.19028327435635e-05
-4.32083942221394e-06
-2.16913788090526e-05
1.18577511602464e-06
-2.2621988453863e-05
-2.86142089525677e-05
-5.28763159189035e-06
-3.51402438652399e-05
-1.61742615799713e-05
-1.87477814284785e-05
-6.43924458501336e-06
-1.61908193964327e-05
-1.648940187014e-05
-8.77474756377005e-06
-2.67138067037333e-06
-9.50225423771399e-06
-4.78163985830898e-06
-1.49132059639036e-05
-3.71078004836597e-05
-8.99194104610292e-06
-1.85643719283894e-05
-2.24742314985143e-05
-3.06995770723845e-05
-1.25016122260043e-05
-2.55209775646259e-05
-1.62664354138199e-05
-3.5689552978865e-05
-2.66442101403558e-05
-2.98733610098056e-05
-1.81771069922028e-05
-3.88553959884361e-06
-2.94893990061245e-05
-1.62190783878105e-05
-1.9726118221452e-05
-6.42097102396041e-06
-3.82357479080974e-06
-3.57021025773639e-06
-1.28986160664181e-05
-2.15609746583777e-05
-1.35863069488209e-05
-1.3755225018535e-05
-6.41313742068891e-06
-1.69962735782439e-05
-2.89717568836396e-05
-2.25925484557847e-05
-1.51457863196346e-05
-2.44563883492487e-05
-2.23455411096052e-05
-2.08846564692778e-05
-1.21909624815768e-05
-2.09700748196705e-05
7.36811068764223e-06
-1.57793896695047e-05
-1.78379080050105e-05
-3.32505625946052e-05
-1.78574479881219e-05
-2.23169237978202e-05
-2.21934326566141e-05
-3.58905282873001e-05
-2.76533654278057e-06
-2.15375694698233e-05
-1.64347502403493e-05
-1.84106262683587e-05
-1.42226354887666e-05
-1.85016053283721e-05
-2.36876635310678e-05
-2.31044138336838e-05
-2.22910190108931e-05
-2.12509450571576e-05
-2.06374569599293e-05
-2.55742029023511e-05
-1.83433334634694e-05
-9.72323775816828e-06
-1.82433971213379e-05
-2.64344751976299e-05
-2.13149235698532e-05
-4.55626388269439e-05
-1.26983672266543e-05
-6.89745366248933e-06
-3.05432634050624e-05
-8.34747902463175e-06
-2.71759294537636e-05
-1.10910616664688e-05
-1.68812095719353e-05
-3.1326955278638e-05
-6.27945821020369e-06
-2.74682481596692e-05
-1.47404012892693e-05
-1.12578509744748e-05
-1.51425285475153e-05
-8.17190377265341e-06
-2.44963169980078e-05
-1.21091302530313e-05
-1.79347280799748e-05
7.90212339627002e-07
-2.01813667663305e-05
-1.91836488149742e-05
-2.30878315446357e-05
-2.03184847106106e-05
-3.35362022834697e-05
-1.39358966384127e-05
-2.37446082894479e-05
-3.06218027127896e-05
-8.60619294107199e-06
-1.79108307376106e-05
-3.59661517850807e-05
-2.1981298770167e-05
-1.33834442901695e-05
-1.19449579354549e-05
-1.44359120280925e-05
-1.88689930890823e-05
-1.861132812578e-05
-1.56002814699459e-05
-1.32005819415648e-05
-2.54597455730791e-05
-2.91535674187757e-05
-2.29657684447133e-05
-2.06563190892591e-05
-1.61592883395609e-05
-1.2611908537626e-05
-1.03412219947417e-05
-1.5220813158424e-05
-9.43741771198255e-06
-1.76731087517715e-05
4.38707037572934e-06
-2.00672964410288e-05
-1.07192746868779e-05
-1.73223501168686e-05
-3.22469793318979e-05
-1.81834069334869e-06
-1.95183073928787e-05
5.18872655781252e-06
-7.18018029082886e-06
-1.20400828000112e-05
-2.54606789947305e-05
-2.03136283708732e-05
-2.74009023979338e-05
-2.07811273837869e-05
-1.7709573378108e-05
-2.38135510723374e-05
-1.87698339054981e-05
-3.78971894604759e-07
-4.92451852865824e-06
-2.62118621360065e-05
-2.29797356573566e-06
-1.17422567696174e-05
-2.69931324213613e-05
-1.41837901424029e-05
-1.33902524807371e-05
-9.88282454204255e-06
-2.26733062904455e-05
-1.34091626614355e-05
-2.36699804761847e-05
5.70291455526067e-06
-2.36063022434854e-05
-1.44204947361315e-05
-2.12953732305029e-05
-1.39689967779504e-05
-6.8517879903257e-06
-2.17204769972469e-05
-9.62768841766288e-06
-2.65151878625775e-05
-2.37980387302697e-05
-3.74564810678366e-05
-1.64736752315641e-05
7.16165736300544e-06
-1.57209666032743e-05
-1.47756068865511e-05
-1.05615346047818e-06
-3.11286971706699e-05
-1.01626060623283e-05
-1.45982413349683e-05
-1.38887576330139e-05
2.28983785452132e-06
-1.48904787833489e-05
-2.50601837967776e-06
6.15299993902908e-06
-2.13717285813245e-05
-1.46703760727608e-05
-2.43733872216902e-05
-1.52792179906862e-05
-2.50974736932382e-05
-2.25733221441972e-05
-1.67555228296941e-05
-2.35146346788227e-05
-4.74151083566017e-05
-2.60141692385144e-05
-2.14531234966842e-05
-9.55257915084318e-06
-1.76948599911862e-05
-1.06323246199743e-05
-1.79399774655513e-05
-2.2133366571184e-05
-2.9350157445103e-05
-1.41572649099715e-05
-9.38775420195272e-06
-2.33515340834879e-05
-2.25916822584841e-05
-2.72492648356159e-05
-1.04704598344027e-05
-2.04210798918754e-06
-7.53739307077647e-07
-4.42422506920276e-05
-2.71850097649117e-05
-2.24937941176454e-05
-9.92189076120357e-06
-1.09458815829334e-05
2.24516514166842e-06
-3.17183573225231e-05
-1.85336814714049e-05
3.71446279353493e-06
-3.55904850380131e-06
1.60919628186606e-06
-1.7968471686058e-05
-2.3343021517881e-05
-3.24554389096466e-05
-2.13342657141466e-05
-3.08012504869832e-05
-8.07049708885628e-06
-2.32430712376231e-05
-3.43217933776246e-05
-5.82673254014647e-08
-2.27328888304908e-05
-4.67999274466503e-06
-2.14721653069602e-05
-2.33432256649358e-05
-2.29328331505309e-05
-1.62523221184015e-05
-9.39775156622683e-06
-2.80414359253201e-05
-1.2714192456402e-05
-1.9723798038799e-05
-2.53079692073242e-05
-1.77581671542676e-05
-2.25593624008852e-05
-1.7384318256157e-05
3.24672525853731e-06
-1.12580766294814e-05
-2.18292467020492e-06
-1.89273058879139e-05
-2.71951885657158e-06
-8.08597020342575e-06
-3.09425910248718e-05
-5.37673414720975e-06
-2.88012150110261e-05
-2.90855008013024e-05
-2.14118082104668e-06
4.57897355591004e-07
-2.67166771103977e-05
-1.2430965684375e-05
-1.08761665856154e-05
-2.15374456611981e-05
-1.8132373431621e-05
-1.09291097391618e-05
-1.94160249036824e-05
-1.67553628527487e-05
-1.2607191557581e-05
-1.28575079088072e-05
-1.13400256915096e-05
-7.21868835636182e-06
-1.93412625271438e-05
-1.33402810374661e-05
-1.80717846657753e-05
-1.61276443407384e-06
-1.83542635693062e-05
-2.29423349336846e-05
-3.60423115234339e-05
-3.93368761769791e-05
-1.09916053505146e-05
-6.04722920092855e-06
-1.72327677772476e-05
-3.3291156318416e-05
-1.80348149631981e-05
-3.66353553392556e-08
-9.33973584681173e-07
-3.74550684636341e-05
-1.23233745722722e-05
-2.13771824180399e-05
-1.87404705119151e-05
-1.51970256851311e-05
-2.35193826728145e-06
-1.56399364923007e-05
-1.75464625396772e-05
-1.17802748276343e-05
-2.54834748752837e-05
-2.64664495464868e-06
-1.97344772747428e-05
-1.27338810558876e-05
-5.01860406818367e-06
-3.51264046675286e-05
-2.2129264245105e-05
3.0851251545196e-06
-9.33057402437412e-06
-2.23400096838785e-05
-2.4525960182355e-05
-2.74341996713061e-05
-9.3700812600568e-06
-3.56854670366968e-06
-1.17960341614195e-05
-3.95854963426931e-05
-1.64131263624393e-05
-7.52044944908222e-06
-1.17821784376314e-05
-1.4320312871311e-05
-2.44344410049974e-05
-1.78140327809544e-05
-1.69087234066172e-05
-6.64903182850938e-06
-2.42241532961645e-05
-4.35197081228511e-05
-3.2329443123922e-05
-3.40593367842771e-05
-1.03959172367246e-05
-2.45913587201333e-05
-2.28450001654483e-05
-9.75649007303976e-06
-1.76979259058241e-05
-6.08152733697879e-06
-1.70587801890986e-05
-1.80167032638628e-05
-3.5246010623058e-05
-7.59314301684231e-06
-2.14660768299746e-05
-2.60767317026568e-05
-1.67071082097709e-05
-1.33127272620734e-05
-2.26453421215721e-05
-1.36331331078919e-05
-3.33878486025211e-05
-1.55905975875531e-05
-4.24757750465022e-05
-1.35731912979133e-05
-1.33347129215532e-05
-7.78832911655938e-06
-1.21228734003213e-05
-1.20357505899327e-05
-4.5827220125576e-06
-2.2476335070423e-05
-8.53091036649515e-06
-1.5778885956591e-05
-8.88259997962632e-06
-1.81238262570323e-05
-9.22405788646485e-06
4.79408358045761e-07
-2.33085594343405e-05
-9.181591836528e-06
-1.06782614916084e-05
-2.63813226517846e-05
-2.2785019012484e-05
-2.64402706979048e-05
-3.12599470790391e-05
-8.58890098488417e-06
-4.76751490890466e-06
-2.36250678581292e-05
-1.95850605194594e-05
-2.71505997728485e-06
-2.54912021202755e-05
-1.57918458712051e-05
-2.89955340544301e-05
-2.5076486366415e-05
-9.95112280274568e-06
-4.40543686624394e-06
-1.44326347600696e-05
-3.18762343720757e-05
-3.56296538748653e-06
-3.74844366233173e-05
-1.72631188121623e-05
-1.75174067772641e-05
-7.86719763395838e-06
-8.03657445665273e-06
-1.84119624617958e-05
-4.42570286558884e-05
-1.13289679545926e-05
-2.16321634769582e-05
-1.62547228436347e-05
-1.93207407573684e-05
-3.5590265534795e-07
-7.70061473996463e-06
-1.04582102119378e-05
-9.25968636893393e-06
-3.40316030846101e-05
-3.47324129358139e-05
-2.29108186367624e-05
-4.16430540165467e-06
-1.48488328952676e-05
-1.71875416998229e-05
-4.13921430717704e-05
-6.72729592505892e-06
-1.48367994525496e-06
-2.67674508550668e-05
-9.75693189242699e-06
-9.95710168427944e-06
-1.4038199187759e-05
-3.63426402580891e-06
-1.78734298712979e-05
-1.48837165054514e-05
-2.12027057500484e-05
-1.05889703986699e-05
-1.37528622515304e-06
-1.13880057589995e-05
-7.71188576026109e-06
1.83428191994943e-06
-2.90736264895051e-05
-1.32527414975203e-05
-1.36044769915918e-05
-1.48724601674183e-05
-8.42669167698891e-06
-1.98271609304292e-05
-1.19249662281738e-05
-2.02234288842679e-05
-2.12688737996535e-06
-1.8134852734072e-05
-2.41126317791275e-05
-1.21298086636199e-05
-2.72056523034856e-05
-1.90225551289052e-05
-1.98238452926824e-05
-1.76106632789437e-05
-2.31896140691004e-05
-9.6336260318818e-06
-7.87872524094777e-06
-8.02895170345433e-06
-1.11456545579822e-05
-2.09362295819421e-05
-1.28738390315168e-05
-7.56101230297807e-06
-1.97827608006612e-05
-5.48626760152162e-07
-1.39969115165137e-05
-1.39817928920714e-06
-1.59187791039609e-05
-1.58788011838881e-05
-1.29936067251052e-05
-2.97168014365456e-06
-9.36648948184757e-06
-2.5503021576927e-05
-1.34890192632155e-06
-9.56905178393351e-06
-1.45466745121123e-06
9.54361510930306e-06
-1.37587230845092e-05
-2.12441403397406e-05
-1.26799890011469e-05
-5.05880902063233e-06
-1.35871348649851e-05
-1.93713843638434e-05
-1.34789225951458e-05
-3.0655994995193e-05
-1.54478792934174e-05
-2.02369777178205e-05
-3.59986601673148e-05
-1.58400907250273e-05
-2.03127046236896e-05
-1.14082389179855e-05
-2.20863135720458e-05
-3.28140937020716e-05
-1.50909180980695e-05
-6.79904749588992e-06
-2.55379820335304e-05
-2.08965053231111e-05
-3.1221273423637e-05
-1.64548382636e-05
-9.54557993102736e-06
-1.36941679658606e-05
-1.87844429915488e-05
-2.68498172987025e-05
-1.92270562297973e-05
-1.77734343460642e-05
-2.31785427601351e-05
-4.27141764462517e-06
-1.00949548898067e-05
-2.03039110871807e-05
-1.02569539772008e-05
-5.50754091153589e-06
-8.317598224122e-06
-2.48431620398755e-05
-1.24651127074725e-05
-1.74511450721337e-05
-2.44371157202285e-05
-8.248284513903e-06
-1.58888595667494e-05
-1.15853301970374e-05
-1.45652341162975e-05
-6.78008047054442e-06
-1.64761551855834e-05
-1.36917106964243e-05
-1.07956649910483e-05
7.41098990767184e-06
-2.85651231535181e-06
-1.49888275210019e-05
-1.39542176654135e-05
-1.88388928305355e-05
-2.25026018836771e-05
-1.41354566915497e-05
-1.57926511700852e-05
-1.30294888867326e-05
2.50552373156553e-06
-2.4437596188188e-05
-2.0094573644423e-05
-2.94171029910317e-05
-1.87351115459341e-05
-2.53421233717762e-05
-9.04410874173319e-06
-2.1779901907956e-05
-1.33198455976607e-05
-1.04891676887609e-05
-2.51702696373396e-05
-3.23471484554653e-05
-2.41399789350076e-05
-1.29567777308998e-05
-2.03123891063425e-05
-6.75201716694076e-06
-2.3688673592255e-05
-1.66318483096637e-05
-1.94031991678917e-05
-2.02915961336858e-05
-2.16873229478127e-05
-1.33514750838197e-05
-2.33630651031106e-05
-2.07426018139637e-05
-1.6727490179603e-05
-1.69429065528092e-05
-2.48234824014851e-05
-2.73357745966748e-05
-3.22105231036004e-05
-4.83436042656862e-06
-2.18667946711722e-05
-1.21748553779113e-05
-1.82699367953974e-05
-1.2201463170321e-05
-5.95537080720866e-06
-2.02214493289597e-06
-2.02393378918719e-05
-1.46903444092283e-05
2.02036323018913e-06
-1.97717919134541e-06
-1.26675451555154e-05
-2.84093480960419e-05
-1.12969417255297e-07
-3.4087777045512e-05
-1.74122531142104e-05
2.50883564171207e-06
-6.61716337084435e-06
-2.47359479017742e-06
-7.03405611381906e-06
-1.62589381646506e-05
-1.83084839329678e-05
-1.97236344773163e-05
-1.81282535003541e-05
-6.03138966433035e-06
-2.45985399490842e-05
-1.09599348003733e-05
-1.31980584097217e-05
-7.86777219452164e-06
3.17256295759351e-06
-2.74985088161319e-06
-2.33594834504005e-05
-1.33924648305093e-05
-1.64708887070701e-05
-2.66904934652726e-05
-2.33298440004031e-05
-1.83501756944178e-05
-1.99534085801809e-06
-4.17694249544836e-06
-2.38516415685704e-05
-3.55482159800469e-05
-1.99252102534163e-05
-5.42873410854336e-06
-4.77986684103269e-06
-6.05371968973153e-06
1.16476892853855e-05
8.22270687943523e-06
-2.52592511144665e-05
-4.21813367161048e-06
-1.61122283941728e-05
-1.17875736846907e-05
-5.48820285893238e-06
-1.53150083370305e-05
-2.98809253591713e-05
-2.90490518371824e-05
-1.75412217493724e-05
-2.47691796155244e-05
-3.46238175844916e-05
-2.9443753825736e-05
7.62154274854709e-07
-1.45353295749853e-06
-1.46264031018688e-05
-1.24062791303698e-05
-3.38338831471287e-05
-1.92806170833883e-05
-1.72769993604416e-05
-1.80101866086622e-05
-3.53944693616407e-06
-2.46867166738776e-05
-2.86413740349859e-05
-6.87028912439694e-06
-2.83051526597434e-05
-2.60747454879989e-05
-2.59824647238176e-05
-1.73596855894883e-05
-3.63234244594148e-05
-5.88635995329418e-06
-7.16279004383063e-06
-1.5398582648053e-05
-2.33280074122451e-05
4.19573699047474e-06
-1.58871156556826e-05
-2.50808210623874e-05
1.42267597893174e-06
-1.0413265024013e-05
-2.66538745860892e-05
-1.72059151401357e-05
-2.8561081619283e-05
-1.26899374529491e-05
-1.48509976815346e-05
-8.97753608669072e-07
-1.50178627813866e-05
-3.13647753239007e-05
-3.10294897965222e-05
-1.75208741180832e-05
-3.67667738388847e-05
-1.88354797253441e-05
-1.49210237557061e-05
-3.55654369324088e-06
-1.84180483942155e-05
-6.29811405570589e-07
-1.3013789415305e-05
-1.77096780729763e-05
-1.7356786426042e-05
-2.3414053875877e-06
-9.01613134768481e-06
-1.29296817807426e-05
-5.83497831730398e-06
-2.83084142058924e-05
-1.63275065594596e-05
-2.98249917516781e-05
-1.22895878987504e-05
-1.55265683289529e-05
-2.00512224449847e-05
-1.04632889382385e-05
-1.7297874228677e-05
3.08178875280296e-06
-1.8901921548393e-05
1.25432864328472e-05
-4.32534201925772e-05
-1.47013602703146e-05
-3.48448141700539e-05
-3.41393130030391e-06
-7.06109250057106e-06
-1.42185269216818e-05
-1.90936443376572e-05
2.92016299838364e-07
-1.83731377573073e-05
-4.53434330133881e-06
-3.28710887660353e-05
-1.2139615782564e-05
-5.48839498623122e-06
-2.2181768879141e-05
-1.34219245691099e-05
-2.73568115736264e-06
-2.29065707299787e-05
-1.29636300343005e-05
-1.89626504128604e-05
-6.74566295297773e-06
-1.84816075491087e-05
-1.02398913258058e-05
-8.29626354506933e-06
-1.3960472457204e-05
-1.92973745094829e-05
-7.09486862881156e-06
-3.42781334457655e-05
-2.09452177023535e-06
-2.24575723740103e-05
2.94157118480922e-06
-8.74172002721762e-06
-2.44149177681137e-05
-9.18242160389295e-06
-3.69023079247085e-05
-3.65212818306808e-05
-7.84870727888729e-06
-1.92614351249733e-05
-2.09040507343342e-05
-1.55180846301552e-05
-1.80230549820621e-05
-1.41017791887154e-05
-1.23172113250491e-05
-8.41821811555252e-06
-1.48308058038878e-05
-1.08178045017687e-06
-2.5582740116073e-05
-2.28074728672665e-06
-2.42642018025148e-05
-1.50623438483137e-05
-3.5039155968024e-05
-2.83385652605477e-05
-1.46363239805741e-05
-1.9390254885784e-05
-9.48359307421105e-06
-1.46534461557158e-05
3.35090040894109e-08
-2.08443695907565e-05
-1.02547703051073e-05
-2.57877824262755e-05
-3.90344007555481e-05
-1.76937941320668e-05
-5.12507588271021e-07
-2.00220951104806e-05
-1.39997193408154e-05
-1.34016238238136e-05
-2.08608753707481e-05
-1.41554072713044e-05
-1.13783910673549e-05
-3.35339725313e-05
-2.08742216668336e-05
-1.00958322459309e-05
-3.65617846278884e-06
-1.43776227545726e-05
-1.94741887160028e-05
-1.1351564421134e-05
-8.40570554435723e-06
-1.7739421525542e-05
-1.50220097581282e-05
-2.01849583676376e-05
-1.55082851689169e-05
-1.53558579237815e-05
-2.53083143791336e-05
1.70073470718377e-06
-1.53391317356095e-05
-2.26597263937486e-05
-1.05311966753778e-05
-1.20872596846196e-05
-1.4596491177966e-05
-1.99387543787437e-06
-8.18907769799276e-06
-2.74072458665372e-05
-2.43654460162962e-05
-3.92164213326184e-05
-3.01876880615187e-05
9.44921544587928e-06
-1.05633732816318e-05
-6.24629817941774e-06
-1.24016221399255e-05
-1.27795717940529e-05
-7.38868232080877e-06
-3.22327639438357e-05
-6.04272730263061e-06
-2.31673745280125e-05
-2.38352060253348e-05
-1.25757049417975e-05
-1.80110809632166e-05
-2.47697979000093e-05
-3.75285693484562e-06
-2.16275525611675e-05
-3.11307883193992e-05
-1.49755554386475e-05
-1.99545564856919e-05
-2.08466280859785e-05
-2.61966944701491e-05
-1.95222197035942e-05
-1.41279217895467e-05
-3.89134547948956e-05
-1.23425453667441e-05
-1.29157749824356e-05
-2.21337063421282e-06
-1.19787353711624e-05
-1.27444933213693e-05
-1.78529060681359e-05
-2.30708741323588e-05
-1.18392490668346e-05
-1.57653673580115e-05
-2.17784309111623e-05
-3.61104154469541e-05
-1.00514166328475e-05
-1.47819643358569e-05
-1.05512167465715e-05
-1.67486217102219e-05
4.14105379689504e-06
-1.47778584824203e-05
-2.96376257306168e-05
-2.27678047061963e-05
-6.87488957359237e-06
-1.1548089010967e-05
-9.33858508151987e-06
-1.16008798389627e-05
-2.69568660536346e-07
-1.7831203487657e-05
-1.18100073366642e-05
-2.43122768750742e-05
-1.15014403179585e-05
-2.1344241502958e-05
-2.46600726811328e-05
-1.84133061563188e-05
-1.16343785920902e-05
-2.05359566099086e-05
-1.93900764707906e-05
-2.05973401717478e-05
-2.95183345058028e-05
-7.03156225284653e-06
-2.58400488468309e-05
-2.6140814892282e-05
-3.60261645839463e-05
-3.24078196718937e-05
-1.24250725666279e-06
-1.9128336883153e-05
-2.14983843574717e-05
-1.93165516262561e-05
-3.14012019565474e-05
-1.87081568654377e-05
-2.17223187413851e-05
-1.36376469413025e-05
-1.50721561964971e-05
-2.86808365487127e-05
-9.56960135719313e-06
-1.53972140536084e-05
-3.88511081243304e-07
-3.9030743016251e-05
-1.22791254187541e-05
-1.05412328412147e-05
-1.91312282962357e-05
-1.50499585969651e-05
-3.44139057663482e-05
-1.51681362501795e-05
-1.45462939641978e-05
-1.65067358745162e-05
-1.28295642964832e-05
-1.58758460305508e-05
-2.08496010181565e-05
-1.94265653393088e-05
-2.39538217801419e-05
-1.45495998561528e-05
-2.31000100399111e-05
-1.03506413128588e-05
-2.39566975047781e-05
-2.16090458432579e-05
-1.52029973405864e-05
-2.42887286160853e-05
-2.6239435016225e-05
-1.83064126545116e-05
-2.77765711119504e-06
-2.66084455480232e-05
-2.49245467107054e-05
-1.38959927076496e-05
-1.14960924571798e-05
-1.61184786363727e-05
-2.80946218096085e-05
-3.66159243335185e-05
-2.9431726164229e-07
-2.1720684513328e-05
-1.62765188913552e-05
-1.05976867584375e-05
-2.01079881303135e-05
-2.67073812789271e-05
-6.97916772160616e-06
-3.33715915262423e-05
-2.53295548869118e-05
-1.78714774400731e-05
-7.76003867873557e-06
-1.36949833282402e-05
-9.4426276609651e-06
-1.12719609820722e-05
-2.57719124304612e-05
-2.17084516779216e-05
-2.27621133767909e-05
-1.14990496550258e-05
-2.34726481665503e-05
-2.3146861339503e-05
-1.57723367970813e-06
-1.07442642739369e-05
-1.33048979607298e-05
-1.44839253985203e-05
-2.09197034679535e-05
-2.33552552343744e-05
-1.83418395866382e-05
-7.48878316992707e-06
-1.90490215232727e-05
-6.84526331668003e-06
1.69812368715996e-06
-1.36523489601156e-05
-2.37503268940835e-05
-1.69078608871799e-05
-2.04622149785659e-05
-1.05517516587313e-05
-1.60455128119846e-05
-3.56134224103204e-05
-1.43843889243403e-05
-2.33821712831904e-05
-3.07312678382318e-05
-1.64835093975101e-05
-2.0588989809313e-05
-1.18733585124227e-05
-2.20522988971863e-05
-5.04215327754981e-05
-3.35347966906234e-05
-2.65867680881227e-05
-2.1275899725992e-05
-1.85764686128339e-05
-8.52412988043864e-06
-1.74684327553048e-05
-2.01297519792846e-05
-2.53346635460362e-05
1.14573174142388e-06
-1.7802105694246e-06
-2.26945966266236e-05
-1.69717688293729e-05
-1.29391036547388e-05
-2.15701550100609e-05
-1.95753521846877e-05
-2.0533245066016e-05
-3.35097437493699e-05
-1.78212141101197e-06
-1.99172355269059e-05
-9.25965816972324e-06
-6.24375619446264e-06
-1.34388046425081e-05
9.67315561460665e-06
-1.29399869269316e-05
-3.61690996918237e-06
-1.83760858597514e-05
3.0437968783021e-06
-6.83211229021229e-06
-7.20894754224068e-06
-8.90336824361261e-06
-1.40699361472588e-06
-1.35527678515272e-05
-1.25190683256529e-07
-2.87642855717951e-06
-2.52583276520707e-05
-1.57301215897878e-05
3.27535552639861e-06
-1.40612803208499e-05
3.84293388875179e-06
-2.57243791919194e-05
-1.00828053387954e-05
-2.28186535914611e-05
-4.33107532852958e-05
-8.55851582681099e-06
-1.18338472884994e-05
-1.71132256602674e-05
-2.32817347426141e-05
-9.86419651035856e-06
-1.30264318905416e-05
-2.46193226798447e-05
-1.14943841941167e-05
-1.29147255934781e-05
-1.66507436127445e-05
-8.46279548231485e-07
-3.34479910134722e-05
-2.76851523753904e-05
-1.77036364378304e-05
-1.72357563666403e-05
-1.26189315217904e-05
-2.13067670630235e-05
-2.45648057173023e-05
-1.1747155011361e-05
-1.2700729865907e-05
-2.43688482033337e-05
-1.60845890920879e-05
-1.45718981674004e-05
-2.22835079724462e-05
-2.30589066944602e-05
-1.29698408987353e-05
-8.29531243338233e-06
-3.2127773523679e-05
-1.35168412624779e-05
-1.68104611052663e-05
-1.08553556603598e-05
-2.68422837544208e-05
-2.56651615836649e-06
-1.20121028942333e-05
-3.14278456003483e-06
-1.48325687631517e-05
-2.37411542352605e-05
-1.18205624933202e-06
1.71738215868978e-05
-1.68640029159845e-05
-2.64665571504026e-05
-2.30486371721242e-05
-3.00162445090289e-05
-2.41374468937874e-05
-2.52224328098373e-05
-1.2788005534597e-05
-1.33841489312656e-06
-2.32905910495421e-05
-2.06068040829612e-05
-9.53233866301601e-06
-3.5198079947559e-05
-1.39204938412462e-05
-2.32526152241795e-05
-2.48422254137975e-06
-2.42627224297862e-05
-2.84451031261281e-05
-2.4163075169416e-05
-1.90777120702479e-05
-1.45151186219753e-05
-7.96328610531209e-06
-7.01062453713547e-06
1.4623525415332e-06
-2.56843221831967e-05
-8.32501487119549e-06
-1.06049680429286e-06
-1.84772722404775e-05
-5.0439935098963e-06
-9.16868420527354e-06
-2.75267076280737e-05
-2.86488304864817e-05
-2.48199293240109e-05
-4.42836472516066e-06
-2.53415941937292e-05
-2.00980086690477e-05
-1.49650910774837e-05
-1.69694031672436e-05
-8.64991453104108e-06
-4.7057931033817e-06
-1.47666131335459e-05
-2.69901815407054e-05
1.53181962128282e-06
-1.60239264483002e-05
-1.93352390516659e-05
-8.50578166381753e-06
-1.91218772618668e-05
-3.43694543856929e-05
-1.72839799336557e-05
-8.73209114583763e-06
-3.48611807999013e-06
4.18632393752548e-06
-2.31772680958031e-05
-3.72545894579773e-06
-4.43548962351771e-06
9.91570036726618e-06
-3.78570756504909e-05
-2.33409740286519e-05
-1.76158109781974e-05
-8.49391361848244e-06
1.36840167009879e-06
-3.30535485219745e-05
-1.32347903345097e-05
-6.35058182631284e-06
-5.60366825637362e-06
-2.6817793290065e-05
-1.6986710656885e-05
-1.91095726020762e-05
-3.30911616647201e-05
-1.37008348310293e-05
-2.44947204767089e-05
-1.71808595688799e-05
-8.95493687809981e-06
-2.26891840829096e-05
-2.04068561779054e-05
-1.36287905926413e-05
-2.36313684669161e-05
-1.38793371602426e-05
-2.68382572200187e-05
-2.12031880805074e-05
-1.10732804514005e-05
-2.21140911204129e-05
3.7536320556437e-06
-9.49383737827125e-06
-1.72007117413602e-05
-1.81336366654014e-05
-1.70420824078756e-05
-9.83028454747746e-06
-1.4314380164724e-05
-1.243491593514e-05
-1.35282338787474e-05
-6.97610533713992e-07
8.20188164165935e-06
-2.35943895974489e-05
-1.78694878127999e-05
-1.48369721151283e-05
-1.14631492437651e-05
-2.59417449704698e-05
-1.18908375454137e-05
-7.71690573405358e-07
-1.43246705605482e-05
-1.84410092928874e-05
-1.54296388840804e-06
-2.21753077136853e-05
-2.52782761298535e-05
-4.3402282699459e-06
-7.30751144051887e-06
-1.90915003434304e-05
-1.39351696656335e-05
-1.90833330737585e-05
-1.79108920683889e-05
-3.36713384020995e-05
-2.08740606810302e-05
-2.76862285480656e-05
-4.15864534854602e-05
-1.25771959330509e-05
-3.18334011593237e-05
2.98514500398327e-06
-2.67265187359681e-05
-1.75384692733161e-05
-2.3168081213795e-05
-1.55717629840758e-05
-9.41954714177665e-06
-1.87432301054599e-05
-2.3178019901518e-05
-1.66106024518142e-05
-2.33150452829026e-05
-4.68646618547229e-06
-1.07805035906115e-05
-1.93659754470147e-05
-1.95107197852112e-05
-1.78336246067754e-05
-1.62195431351276e-05
-1.77113777606677e-05
-1.10957400645199e-05
-1.04982705238777e-05
-1.18296630216285e-05
-2.9699021099179e-05
-1.82428609216168e-05
-8.04894349856719e-06
-7.97443860553086e-06
-1.95283294241577e-05
-8.19223156482225e-07
-2.05003599994289e-05
-1.72677072794854e-05
-1.31651063667532e-05
-1.95689550526983e-05
-8.31984650638458e-06
-7.33026961720141e-06
-2.33721543235077e-05
-1.78428515541242e-05
-2.79924681604757e-05
-2.50724801947747e-05
-2.16234811083823e-05
-9.77644775251504e-06
-2.7106786227965e-05
-2.33834486960491e-05
-1.82766922704609e-05
-1.18024509601882e-05
-2.28824815979316e-05
-7.72321279331449e-06
-3.24376586340932e-07
-1.44279010364189e-05
-1.12338096177476e-05
4.4610962189169e-06
-8.60005031054246e-06
-2.15857487336967e-05
-4.781265856472e-06
-3.15777988101108e-05
-1.33999423065211e-05
-1.05086199961938e-05
-2.6118804240822e-05
-3.81589490319116e-05
-1.8010497107686e-05
-1.0924861441517e-05
-9.3796763190781e-06
-1.17446328441685e-05
-8.71424146661183e-06
-1.94560559776613e-05
-1.06347060289421e-05
-2.26168707239944e-05
-2.11154396999945e-05
-9.49731259863532e-06
-9.22608585180277e-06
-2.24352176843739e-05
-3.35302754272675e-05
-1.01944678156829e-05
-1.87681063719999e-05
-2.59852643488314e-05
-4.09815959076115e-05
-1.6984082816066e-05
-1.32564393444101e-05
-3.11662258993121e-05
-4.89497184101734e-05
-2.8881951803404e-05
2.82642927931476e-06
-1.45990042843422e-05
-3.5922927060977e-06
-1.64032511114325e-05
-7.76969859067228e-06
-2.49167719375918e-05
-7.4514754170595e-06
-3.19605514527016e-05
-3.19578180223639e-05
-1.28792083729752e-05
-1.72153759793443e-05
-1.22463990150928e-05
-8.41896681691378e-06
-2.19703836066562e-05
-1.54047196500891e-05
-8.47014820795684e-06
-1.66062693640653e-05
-2.63988617719254e-05
-2.10961423535745e-05
-2.36593808279418e-05
-4.51214468091006e-06
-4.05373400985121e-05
-1.52056150344242e-05
-2.07054099039796e-07
-2.77663797266948e-05
2.05719678493558e-06
-2.84870734644992e-05
-1.11949589103304e-05
-6.91330320139752e-06
-3.45264275759006e-05
-1.0131915109332e-05
-1.00299727923824e-05
-1.28921356646706e-05
-1.95466133960163e-05
-2.29110753991623e-06
-8.72036586275214e-06
-2.53578671932825e-05
-1.10810710925254e-05
-1.41212823325228e-05
-2.73831476004756e-05
-1.30854248992605e-05
-1.64084932760118e-05
-4.95889468505415e-06
-4.29715698199312e-06
-1.89050120101558e-05
-2.77089090463817e-05
-2.63827729611944e-05
-8.16515527022375e-06
-6.01771210151791e-06
-2.00524096163533e-05
-1.90206853566017e-05
-1.48720474846527e-05
-7.47084825691407e-06
-2.18385613473716e-05
-1.62056584371641e-05
-2.00283777170998e-05
-1.82486443399948e-05
-2.85813643307438e-05
-4.45910300466651e-05
1.35585242004711e-06
-1.29180816512519e-05
-2.94083626151557e-05
-1.37786727587613e-05
-9.22188589656657e-06
-3.02016882424459e-05
-8.72746859945747e-06
-2.84155980757287e-05
-2.30668498809739e-05
-1.73272216812447e-05
-1.11062781929936e-05
-2.45902645457983e-06
-1.93805970520869e-05
-1.51391645206884e-06
-5.3900589208806e-06
-2.05020938943528e-05
-1.64307311613021e-05
3.24093570944586e-06
-2.15054918060621e-05
-2.11875847778279e-05
-3.21640173307238e-05
-2.15738695348346e-05
-1.16221078667414e-05
-1.80516445120657e-05
-5.1299550965309e-06
-1.80880610127803e-05
-1.66338028476663e-05
-5.82514238581932e-06
-1.88739057943697e-05
-1.03168779318306e-05
-1.65633458271639e-05
-1.24482252346424e-05
-1.17496458393936e-05
-2.10400679972824e-05
-2.72146128320244e-06
-1.42175197026191e-05
-3.60407092216265e-06
-1.28497613979611e-06
-2.30244322390268e-05
2.19111459189484e-06
-1.149194001596e-05
-1.8834513318675e-05
-2.61352321861933e-05
-3.11951627803288e-05
-2.15513963632294e-05
-3.59370335596259e-06
-1.89943041486842e-05
-2.29894199337135e-05
-1.27693284561539e-05
-1.8760924965671e-05
-1.50898920907906e-05
-3.93926467120556e-05
-1.78963967659006e-05
-2.06753261919092e-05
-1.79471643076138e-05
-2.07019150063581e-05
-1.74342160502636e-05
-8.49093807550704e-06
-3.53305283079047e-05
-2.40444071421829e-06
-1.56561454097352e-05
-1.36567003818018e-05
-2.94301937063701e-05
-1.78505389404216e-05
-2.25379155082772e-05
-1.79834091887362e-05
-5.43289096765984e-06
-1.83209101670083e-05
-1.97622030214075e-05
-1.02486438212708e-05
-3.55414800350174e-05
-1.77505051508709e-05
-8.87933790709198e-06
-3.14240022178089e-05
-2.13981051961519e-05
-2.08370943329489e-05
-1.12709104823879e-05
6.61570157084939e-08
-1.40165348821218e-06
-7.86881075328088e-07
-2.40890275146825e-05
-2.94938468587616e-05
-5.88885707586073e-06
-2.02927470712082e-05
-2.35893715805121e-05
-1.78463799962888e-05
-2.85338383334435e-06
-9.33529911767499e-06
-1.20639149713538e-05
-1.80404883572484e-05
-2.63778105154264e-05
-2.81170170557902e-05
-1.78628512798735e-05
-1.892013410813e-05
-2.62817282212999e-05
-2.07955064773938e-05
-1.49182168447769e-05
-1.53567527877356e-06
-6.52312727082752e-06
-1.43165220509005e-05
-1.86728359346889e-05
-2.91561841655698e-05
-3.26048732965992e-05
-1.77861787233611e-05
-1.2311892775435e-05
-2.26801484786697e-05
-2.26927619561616e-05
-6.20749752048336e-07
-7.01948279772493e-06
-1.31032867883789e-05
-1.85435877718185e-05
-3.59834146306805e-06
-6.92793224240858e-06
-3.5253730020792e-06
-2.10067128916107e-05
-6.02276043564845e-06
-3.9825646959361e-06
-9.98462448577085e-06
-1.68028702291001e-05
-1.47198787869864e-05
-1.79705375671566e-05
-2.07700042774822e-05
-2.60458337210638e-05
8.73147631525273e-06
-6.48260401344004e-06
-2.86727611496841e-05
-3.81836879475587e-06
-4.0702969260591e-05
-1.75758984721737e-05
-3.39923314441333e-05
-1.46713683209165e-05
-5.45399028703046e-06
-3.06430568944439e-05
-1.17052580974825e-05
-2.91596840977635e-05
-3.77759893511355e-06
-4.28179400846583e-06
-1.43702657869925e-05
-1.0164286633442e-05
-1.361238557462e-05
-4.15255351449941e-05
1.52035448698456e-06
-1.36552658118811e-05
-2.71255399324299e-05
-1.09278858368963e-05
-1.75904696555148e-05
-1.22269296051648e-05
-2.43555639392858e-05
-2.04030338582365e-05
-2.80260405735639e-05
-2.1766317649927e-05
-2.53477084592142e-05
-1.00440487965638e-05
-2.14070352686786e-05
-3.5275479215247e-05
-2.37520493787019e-05
-4.96453061371339e-06
-9.74946906410022e-06
-1.79035272427657e-05
-9.71024245700754e-06
-2.093539758839e-05
4.1732769744788e-07
-2.48869394973192e-05
-2.01346091140892e-05
-1.64665329056815e-05
-9.32115551880002e-06
-2.20682892033491e-05
-2.19682804345401e-05
-1.87707790400282e-05
-2.16596375982249e-05
-2.21486154747492e-05
-1.66935680344838e-05
-3.36289097573498e-05
-1.33618437885092e-05
-3.74609111634544e-05
-2.57180384996647e-05
-1.47542670359295e-05
-1.88488724201792e-05
3.0203169276128e-06
-8.15016769694597e-06
-1.94710028661094e-05
-1.55381191362214e-05
-1.87634673816907e-05
-1.3312798439293e-05
-3.5791580664225e-05
-1.9617617089855e-05
-5.2393250565353e-06
-1.08068351732948e-05
-1.22524229253557e-05
-7.96997310609484e-06
-2.85699079393417e-05
-2.20193069103202e-05
-7.57321139841864e-06
-1.31722711979747e-05
-1.11411845709689e-05
-2.69236144221683e-05
-8.16718224499664e-06
-2.21672175044572e-05
-1.12254287504082e-05
-1.98736371556165e-05
-2.43831734567872e-05
-2.7599818308244e-05
-2.81428165490584e-05
-3.59889559815429e-06
-1.43925557743099e-05
-2.09666825228847e-05
-2.7596785318931e-05
-2.31371404293059e-05
-2.10975433055392e-05
-1.04298396808087e-05
-1.84187352346214e-05
-1.91100723026534e-06
-2.24129549553638e-05
-1.21141307627003e-05
-6.84913899438748e-06
-1.49202604921087e-05
-2.59658291198693e-05
4.15800809415683e-06
-7.51201052210126e-06
-1.26270138698841e-05
-2.35190664633341e-05
-8.68154596853185e-06
-2.19616341809521e-05
-2.23879107136063e-06
-2.46686968456706e-05
-3.03095688022289e-06
-2.68819791830996e-05
-2.95418065343804e-05
-1.15040665440068e-05
-3.54724510331472e-05
-2.37752502426791e-05
-1.21761199722291e-05
-1.35788692444419e-05
-2.31729292287764e-05
-2.55598830903895e-05
-1.36082579947406e-05
-1.44091449736486e-05
-8.38682388010306e-06
-1.21452229261541e-05
-2.65264743367335e-05
-1.76495443571627e-05
5.00015878309005e-07
-9.89680474719472e-06
-1.82007423698834e-05
-1.14735518428874e-05
-1.40707169636118e-05
-2.4706876202383e-05
-3.36405615892768e-05
5.19272389450293e-06
-6.31430438603407e-06
-1.64720101638537e-05
-7.73354539926086e-06
-6.62841982234665e-06
-2.24623429393032e-05
-7.54343488706108e-06
-2.31839375902395e-05
-2.26377846666673e-05
-1.18342614654808e-05
-2.04377255180112e-05
-2.04267329723198e-05
-3.5416624185927e-05
-6.97906848222998e-06
-1.48938380308974e-05
-2.37979249917985e-05
-1.74668581873123e-05
-2.40081934762695e-05
-2.86158391422284e-05
-2.29211397013596e-05
-1.56024871120915e-05
-2.86057485180403e-05
5.23734877678756e-06
-1.73170433010161e-05
-1.75149661884191e-06
-1.34867366946372e-05
-1.2536723211487e-05
-1.36523952877758e-05
-1.56798698629447e-05
-1.73921851407238e-05
-1.96412316895867e-05
-2.58333456268206e-05
-1.21564743842406e-05
-2.36288910789568e-05
-3.15217093861303e-06
-7.92586417647423e-06
-1.82176177146843e-05
-2.81580327451042e-05
-4.28181356514821e-06
-2.75269212301261e-05
-1.11578215197368e-05
-2.86770517752327e-05
-2.14791350747753e-05
-1.06100999308963e-05
-5.27018434585244e-06
-1.03607506319619e-05
-2.94670727898405e-05
-8.14069522504626e-06
-2.31334888784015e-05
-3.37126092320009e-05
-1.79613649086246e-05
-2.05801706610368e-05
-2.169857168176e-05
-1.56163179493851e-05
-2.03214261670603e-05
-1.33783788060992e-05
-2.36732258585915e-05
-2.86786014192509e-05
-1.2616268921572e-05
-4.63867009100017e-06
-1.16535787052313e-05
-2.96738735990915e-05
-1.20154247447578e-05
-7.5753444277701e-06
6.40050011335919e-06
-1.64917268348995e-05
-1.85209647214129e-05
-1.7339233772826e-05
-8.85124536254002e-06
-1.30152336216309e-05
-4.55424730813684e-05
-2.12636737428496e-05
-3.51620880024992e-05
-2.89328026721272e-06
-1.52571688292186e-05
-3.34310638489833e-05
-1.26796781052185e-05
4.87078536846804e-06
-9.98355843767976e-06
-3.09852097466409e-05
-2.24985182037075e-05
-2.97715227441762e-05
-1.67921492048572e-05
-2.58243898286286e-05
-1.76877118010317e-05
-6.49289505895424e-06
-1.53396656415773e-05
-2.05492723463225e-05
-1.07920940216168e-05
-1.96364626266744e-05
-1.3635559544531e-05
-1.98350346051813e-05
-2.6961415928469e-05
-2.45064247929873e-05
-8.32923950633001e-06
-2.2316170842538e-05
-2.7015975487105e-05
-2.4383816439936e-05
-6.24861920436458e-06
-4.0053151038769e-06
-1.57606232622559e-05
-1.06661106786644e-05
-1.03593451027946e-05
-2.96586850390618e-05
-2.17187810330878e-05
-3.6911526994828e-05
-2.71063227593833e-05
-2.88972735827294e-05
-8.73111901412381e-06
-7.91588877131175e-06
-1.64261391374806e-05
-9.52534483604469e-06
-1.71503062443198e-05
-2.08828448678684e-05
-1.90291464320907e-05
-3.68291680928555e-05
-9.02324861828013e-06
-1.48399810691944e-05
-6.04833429434409e-06
-1.96185001158865e-05
-2.4126909520373e-05
-8.84755955052187e-06
-4.30480755457009e-06
-1.89224261687163e-05
-4.49502622292747e-05
-8.84441456976527e-06
-1.53271741488218e-05
-1.05051158044148e-05
-2.14836272901391e-05
-1.22242296868852e-05
-6.36470207095978e-06
-5.85305621082457e-06
-1.9576562161476e-05
-4.42730540141046e-05
-3.060382348267e-05
-1.97572579978857e-05
-1.34694254529201e-05
-1.2879909537253e-05
-2.25810660375985e-05
-1.94561699397837e-05
-1.51554887085327e-05
-2.18221453473086e-05
-2.00014854142075e-05
-1.50966589541707e-05
-6.74201464679074e-07
-2.69233973226533e-05
-4.45687010851705e-06
-9.1941626353086e-06
-2.92368409452739e-05
-1.71205652324151e-05
-1.95306384917104e-05
-1.71636354982548e-05
-3.68643237628333e-06
-2.33576615163152e-05
-7.90626778791959e-06
-1.89896410246641e-05
-1.49194616057139e-05
-1.40693093028254e-05
-1.54091015455565e-06
-2.78987631991816e-05
5.60611700911368e-06
-2.66333807323736e-05
-2.72692595581654e-05
-4.11980019938645e-06
-1.41340789069385e-05
-3.51172281379208e-05
-1.73792419926557e-05
-1.074554827216e-05
-8.69718118945765e-06
-3.9414219846894e-05
-3.20704644692839e-06
-1.11812607461111e-05
-1.53123559379572e-05
-2.62297260763346e-05
-4.2264593725767e-05
-9.55753313914752e-06
-1.83915720793649e-05
-1.44745511860521e-05
-1.95880795361735e-05
-2.25976223117777e-05
-2.50989763195493e-06
-8.19271555582227e-06
-2.6508776962399e-06
-1.19210347805411e-05
-2.46907453560146e-05
-1.06222500271135e-05
1.73295873535685e-06
-8.63243970418679e-06
-2.61725525909367e-07
-1.45627216746264e-05
3.2953214445359e-06
-9.35669334710474e-06
-1.89126114552493e-05
-2.16849894868902e-05
-3.31706885691504e-05
-2.15975481301334e-05
-3.60997562924268e-05
-1.28561721468221e-05
-9.4454130408823e-06
1.88239410298993e-06
8.3040165924427e-07
-8.47425362713705e-06
-2.11707956963878e-05
-1.09331715820884e-05
-1.0185454665056e-05
-2.68696121079406e-05
-1.55207943740235e-05
-4.94546588694146e-06
-9.19789388675881e-06
-1.616217525618e-05
-2.59725039828591e-05
-2.06392594125073e-05
-1.73859783324455e-05
-1.71675685404599e-05
-2.0673235812781e-05
-2.33987513804134e-05
-1.51238808417609e-05
-2.77665453473472e-05
-2.34244271401968e-05
-1.65660253130598e-05
-2.14329776872546e-05
-1.3577225982486e-05
-2.45728681630998e-05
-2.39320210558128e-05
-2.45521382584973e-05
-2.28149472429925e-05
-2.86511137318051e-05
-3.10343497745121e-06
-1.90886403607862e-05
-8.93109460777445e-06
-8.72442402988315e-06
-3.26751509475737e-05
-8.74753426813895e-06
-2.2052080604293e-05
-1.50948922544689e-05
-1.60461951975106e-05
-5.1308633315635e-06
-2.78462134812122e-05
-4.15198719976533e-06
-2.50859268278121e-05
-1.56676456785158e-05
-1.36115114253476e-05
-2.25132578340585e-05
-1.77148279409643e-05
-6.70177656270201e-06
-2.35774216977407e-06
-2.37340545620656e-06
-1.0426580757191e-05
-9.94598955955276e-06
-2.068628382815e-05
-1.99334625054194e-05
-2.20894086683203e-05
-1.14511863602728e-05
-1.78899368172023e-05
-2.04871207758915e-05
6.62093334776645e-06
-1.86920185204033e-05
-6.29765128718659e-06
-1.88050216390661e-05
-2.70818035538112e-05
-1.64028114175337e-05
1.99772255472863e-06
-1.3087774359055e-05
-2.02386561961272e-05
-3.27060902975926e-06
-7.08890548686799e-06
-7.45035607183573e-06
-1.92278309947753e-05
4.23903147968879e-06
1.35921034811715e-06
-6.90531312739271e-07
-1.31044021938771e-05
-2.99514055511991e-05
-2.4524594391531e-05
-2.10011798639834e-05
-2.90691383100625e-05
-2.76473269074047e-05
1.29211071007269e-05
-2.05959933573086e-05
6.84487461400267e-06
-7.13116843220227e-06
-2.82380466418534e-05
-1.31487471433074e-05
-1.32114557674917e-05
-1.82983005923077e-05
-9.01970191521887e-06
-1.96015117041489e-05
-1.81536733250076e-05
-1.67386891547849e-05
5.39345743049154e-06
-1.22079756800015e-05
-2.43365455548952e-07
-2.03197151941066e-05
-2.39197782375857e-05
-1.02621878007289e-05
-1.55422565425428e-05
-1.8274065428535e-05
-1.56326493392709e-05
-1.96021836538757e-05
-1.67261373224892e-06
-7.82567559947822e-06
-2.23471322111866e-05
-1.12079313822411e-05
-1.09755570547798e-05
-1.74228229979498e-05
-1.93249013385417e-05
-2.99324003121488e-05
-1.86838383396863e-05
-1.96066207032767e-05
-1.62382176846437e-05
-2.33158126740308e-06
-1.91052741472132e-05
-1.83233643311626e-05
-1.09916372942786e-05
-3.83671214285017e-05
-1.93129887079274e-05
-1.85210271020698e-05
-1.08586530611061e-05
-2.81849887932581e-05
-6.64436684826527e-06
-1.13168778914297e-05
-2.27031582082019e-05
-2.12931570053396e-05
-8.78381460273281e-06
-2.33767201376224e-05
-2.05038577739743e-06
-6.92439313473668e-06
-1.30627621889783e-05
-2.05200863781135e-05
-7.12645503426601e-06
-1.88864387626465e-05
1.06915225572575e-07
-1.69596394500689e-05
-2.12811700387631e-05
-1.57141046400008e-05
-2.64258667137857e-05
-2.14248791606452e-05
-1.44223470313832e-05
-1.08368326532423e-05
-8.65576117221323e-06
-8.86909032980675e-06
-1.96265149879827e-05
-2.86213199103507e-05
-1.96081699788309e-06
-1.80111739247139e-05
-1.35843736662934e-05
-2.01879053221683e-05
-1.83517365733509e-06
-3.31555473450653e-05
-9.60554284703338e-06
-2.76442702421674e-05
-1.16653923047974e-05
-8.6094513629594e-07
-2.01780437137228e-05
-3.85195215676308e-06
-2.18149886181761e-05
-1.58964490262009e-05
-1.75698033687751e-05
-1.55325349891308e-05
-3.12462775128187e-05
-2.04580060109338e-05
-1.30925159819945e-05
-7.04518131854749e-06
-2.70052654332884e-05
-2.52960870539149e-05
-1.79048909652998e-05
-1.77804273862986e-05
-1.57578619622046e-05
-2.12258669607734e-05
-1.81531136155329e-05
6.09460034554436e-06
-1.719717732653e-05
-1.83334061767192e-05
-1.30380189545651e-05
-1.65060972352811e-05
-3.55190913852316e-05
-1.38568408534545e-05
6.41424352170956e-07
-2.23004504946202e-05
-1.66676185072805e-05
-9.70446426490136e-06
-1.84472369196606e-05
-2.64845831934922e-05
-4.60673786787625e-06
-7.95554100403439e-06
-1.15060550361498e-05
-8.02339045772538e-06
-1.46986389527665e-05
-3.30413146347231e-06
-7.04987687559998e-06
-8.67205520983623e-06
-6.31114223694982e-06
-1.14365490252211e-05
-1.45397658075138e-05
-3.11578258187995e-05
-7.81645614538244e-06
-4.96102880326851e-06
-1.24499860815146e-05
-1.63338380847209e-05
3.00120878090514e-06
-4.15457825130517e-05
-6.38498653119328e-06
7.9159319909503e-07
-2.03186714094152e-05
-2.69023165614656e-05
-9.16001987026781e-06
-1.24344657819023e-05
-3.54300388589786e-05
-2.68107599167447e-05
-2.54573215410873e-05
-6.06062965726954e-06
-3.00282608554314e-06
-1.15162308213485e-05
-2.49038228878931e-05
-2.30168895745684e-06
-1.87797476579792e-05
-2.5775598860825e-05
-2.03919975080964e-05
-1.19475930824325e-05
-2.6371883335696e-05
-1.01831151208489e-05
-2.07762461015774e-05
-2.28478191885611e-05
-2.8251100629016e-05
-2.83442645186541e-05
-2.42754767470757e-05
-9.35977225341634e-06
9.46913838793263e-07
-2.08482999371641e-05
-5.7755644181596e-06
-4.23070022300268e-06
3.62968420046351e-06
-1.85588176565824e-05
-1.11861876457814e-05
-2.17963090751082e-05
-1.90902980488214e-05
-2.02582816242222e-05
-5.50658414982516e-06
-2.22867211635935e-05
-7.27670518210138e-06
-1.57172290278635e-05
-1.34015587843883e-05
-9.89465830088287e-06
-6.31712656205565e-06
-2.24557703574322e-05
-2.12848512594621e-05
-2.13815811239026e-05
-7.40909351363919e-06
-1.92674004026283e-05
-9.8874811094862e-06
-3.14439803755777e-05
-1.61015188733428e-05
-4.68443557757698e-06
-8.86530887826565e-06
-1.75938330067335e-05
-4.32162925009135e-05
-9.36824669611069e-06
-7.65477745353916e-06
-9.06789960479313e-06
7.80809915553056e-06
-1.15951743151531e-05
-1.71569547994631e-05
-1.48480451117735e-05
-1.98384949824102e-05
-1.10578572832584e-05
-3.35880525431004e-05
-2.07681646077971e-05
-1.90333551348654e-05
-1.72721033010555e-05
-3.62524754914345e-05
-1.6611800073686e-05
-1.36183368573201e-05
-5.49986019422886e-06
-2.4701651902627e-05
-3.85192995560335e-06
-1.48800515904014e-05
-1.02933385566661e-05
-1.82167919149291e-05
-1.83354756433457e-05
-1.32394289077336e-05
-2.29295277007256e-05
-1.97025415003728e-05
-1.19355508891646e-05
6.85331102279742e-06
-1.65962748711374e-05
-9.71935359276047e-07
-3.58574236187066e-06
-2.57040677735736e-05
-1.40802942000941e-05
-2.20874235397004e-05
-2.36290852087925e-05
-9.8531884805882e-06
-1.82111463787673e-05
-2.69865285063809e-05
-1.9337332114158e-05
-1.05811235814902e-05
-3.03257348110947e-05
1.66587125908425e-06
-2.22378074356564e-05
-1.87499258619465e-05
-3.47809959311832e-06
-6.05340905839597e-06
-1.79992465949572e-05
-2.52824898832777e-05
-4.90656461437426e-05
1.0952946263122e-05
-1.53573171241505e-05
-3.44314128308965e-05
-3.86650122665065e-06
-3.25733415409456e-05
-6.03744571098859e-06
-1.38733842854762e-05
-3.67949850123599e-05
5.61143352821419e-06
-3.48464095941173e-05
-1.78517737149118e-05
-2.80874114893964e-05
-2.97552948192789e-05
-2.43049855932781e-05
-1.86792583789611e-05
-3.64053642569662e-07
-9.3111613832152e-06
-1.22651888487816e-05
-2.42389343515659e-05
-1.57605680138989e-05
-1.96407533056425e-05
-2.46365739414366e-05
-2.0027008497642e-05
-1.84234255091612e-05
-3.61298154392492e-05
-1.81985572532232e-05
-8.53411011602539e-06
-1.35867392132764e-05
-2.52008366477752e-05
-1.924409646422e-05
-1.45508662725091e-05
-2.1392750170777e-05
-4.5160824507897e-05
-1.38693346228144e-05
-1.60693833874267e-05
-6.04155783601764e-06
-1.78919312688698e-05
-1.69968729652056e-05
-1.59429979815461e-05
-1.27308108461609e-05
-1.29410133636605e-05
-1.94261287201639e-05
-1.02100055163166e-06
-1.79235172572123e-05
-6.16843900067268e-06
9.47319459954331e-07
-7.12647329236956e-07
-2.86413059032027e-05
-6.23483854142884e-06
-5.53525114625179e-06
1.95752765914104e-06
-1.13292850037603e-05
5.52684519617385e-06
-1.29392285878892e-05
-2.08400647244408e-05
-1.14777050512887e-06
-2.36045013656183e-05
-1.82892179077165e-05
-1.905438544165e-05
-1.33094282874386e-05
-1.50840743983172e-05
-2.72507472927026e-05
-1.27785455423993e-05
-3.85527140412578e-06
-2.37215130267254e-05
-2.37128288473734e-05
-1.20997853759685e-05
-5.81326016150535e-07
-2.09653657478277e-05
-2.86019246147186e-05
-1.37787890169371e-05
-5.24095021905463e-06
-3.25704236546097e-05
-9.94819160960428e-06
-2.63722735532005e-06
-1.15314437003187e-05
3.06627923661133e-07
-1.1078161936182e-05
-2.79416443922134e-05
2.99193362742891e-06
-2.03538698848578e-05
-1.50738951002875e-05
-1.34245099818226e-05
-1.60834047033182e-05
-1.86114266283197e-05
-1.50307928913755e-05
-1.88726264879404e-05
2.6548967805646e-06
-1.44909838796543e-05
-1.58124665063294e-05
5.660736253049e-06
-2.75450025031294e-05
4.43879806995003e-06
1.03578419345815e-05
-6.72247236162653e-06
-1.81759583526154e-05
-2.66527118716989e-05
-1.08057571709385e-05
-1.91531628907752e-05
-1.93955680441755e-05
-5.41007083791739e-06
-1.48342966402191e-05
-1.43938820252682e-05
-1.15118359975068e-05
-2.42077807344425e-05
-1.54308297961378e-05
-2.56507254259404e-05
-2.1613836219241e-05
-1.87394497147472e-05
-1.51999654650316e-05
-3.36815027031023e-05
-3.10186600337568e-05
-8.22357874974424e-06
-7.59691032803509e-06
-1.0760261805656e-05
-1.44248097411011e-05
-6.0187314243979e-06
-1.38265710648532e-05
-8.9647672784128e-06
-1.56272696876411e-05
-1.81533413522451e-05
-3.00212256502875e-05
-1.9533922809432e-05
-1.81105855958052e-05
-1.71558576190857e-05
-2.08046941399331e-05
-9.0692754428293e-06
-1.88671562004357e-05
-1.63640643992744e-05
-1.46496169685962e-05
-1.35709487260305e-05
-9.86534175987954e-06
-8.25736413454091e-07
-2.85244132878359e-05
-1.05088663278784e-05
-2.09235579995314e-05
-2.18618951439354e-05
2.53924786397007e-06
-2.07682429430583e-05
-6.83917118854065e-06
-1.66419255704017e-05
2.33208780950896e-06
-3.25812770465534e-05
-1.73352997887909e-05
-3.05619984976577e-05
-9.90045392284225e-06
-1.1937541108451e-05
-2.43204038078323e-05
-1.27825370476352e-05
-2.06924223221133e-05
-6.08513661430821e-06
-1.79002614561958e-05
8.79029673447325e-07
-8.67919169331148e-06
-3.17639566066966e-05
-7.05933796681435e-06
-3.02224464107438e-05
3.42998238343733e-06
-2.67155956228323e-05
-4.06874090246881e-05
-8.65524564140731e-06
-2.15142106673879e-05
-1.91479170978678e-05
-1.03309038406548e-05
-2.33465513560892e-05
-2.74842458900733e-06
-5.77467730643253e-06
-8.00394201138798e-06
-2.63115369778259e-05
-2.06231770354269e-05
-3.23364673696009e-05
-2.0281985387371e-05
-3.38117570695663e-06
-1.99105026404522e-05
-2.76799654611023e-05
-1.82332269884914e-05
-2.26148497902665e-05
-1.83471721781116e-05
-2.7126314945781e-05
-2.64608000772346e-05
-1.93095173354701e-05
-1.06359977114611e-05
-2.83199602781535e-06
-2.49969503732345e-05
-2.08040171833475e-05
-2.10508472799809e-05
-7.1624421508934e-07
-6.24370854584461e-06
-1.18618390752634e-05
-8.26321909067399e-06
-2.74116875247442e-05
-4.92704161457649e-06
-1.31047512034906e-05
-4.1595108137939e-06
-4.95715748729922e-06
-2.38494609280593e-05
-9.70972408194259e-06
-1.61324107041138e-06
-1.14807558919699e-05
-2.80518579796922e-05
-2.3496143582449e-05
-8.16751065723953e-06
-4.03778009086342e-05
-2.21899719090668e-05
-2.69586072269779e-05
-2.02415540776321e-05
-1.12814990086852e-05
-2.75783372795469e-05
-2.00164209281282e-05
-1.21177720196859e-05
-1.39760783443188e-05
-9.08695783663501e-06
-1.3764447407042e-05
-4.53201242083368e-06
-1.09305557499766e-05
-5.7244028766442e-06
-2.08002936078043e-05
8.09792251668381e-06
-2.93062465152604e-06
-3.59425461934516e-05
-3.23402648661904e-05
-2.86479641550861e-05
-4.80451261586649e-06
-2.58971551603898e-05
-2.26801076200872e-05
-7.78820126415908e-06
-1.60021611070771e-05
-1.55587803008489e-05
5.60121822227929e-07
-2.05825278181969e-05
-7.72418415139639e-06
-1.68357285424483e-05
-1.84911311217625e-05
-3.8616216023906e-05
-9.45981635367756e-06
-9.8473477426076e-06
-8.61705160752945e-06
-1.05143136188655e-05
2.73861924813563e-07
-2.73943273981895e-05
-1.71329251450069e-05
-1.45372823892685e-05
-1.16397205240313e-05
1.09283508788143e-05
-1.3260184466205e-05
-2.12608076258662e-05
-1.68653087537386e-05
-1.21040834155752e-05
-3.42895317282879e-05
-4.30138721957958e-05
-2.32384205105462e-05
-3.37444667838199e-06
-8.38159207977472e-06
-1.78805803856933e-05
-2.39395656437711e-05
-1.39436294316904e-05
-2.59998007023905e-05
-1.250280928177e-05
-1.91794329151731e-05
-1.66687730199085e-05
-2.38860701742962e-05
-2.84251154073297e-06
-3.33020449270988e-05
-2.43654392374219e-05
-1.31892852355892e-05
-1.92931996924178e-05
-1.3625792019516e-05
-1.13669143297521e-05
-2.10913146945748e-05
-2.33859945945403e-06
-5.9196154214702e-07
-2.9926208068245e-05
-2.28579417580305e-05
-1.36955100347868e-05
-8.44528809337221e-06
-2.85100841479023e-05
-2.28149747546092e-05
-2.1100432532357e-05
-2.03449254518167e-05
-2.53407360160421e-05
-2.35738287449282e-05
-1.96866438178764e-05
-1.33304037655724e-05
-9.56551663851458e-06
-9.5849584659536e-06
-2.12710740039903e-05
-2.18176290958192e-05
-1.60071180112614e-05
-1.2598615862088e-05
-2.07131008906899e-05
-2.06463283785375e-05
-1.52826069926991e-05
-1.54288330601184e-05
-1.83239314552557e-05
-3.38940599734545e-05
-2.63078019722283e-05
-1.60295687981695e-05
-1.82740670612285e-05
-5.19859056604952e-06
9.00331940926961e-07
-2.10594429686858e-05
-1.74989496949266e-05
-1.09565393016868e-05
-2.27671966402786e-05
-2.82658328918206e-05
-6.97888825718585e-06
-6.6246301688257e-06
-1.14177027550759e-05
-2.66117721948734e-05
-1.80357380338074e-05
-1.15056060272825e-05
-3.69219295720568e-05
-1.620704649571e-05
-1.06735205027962e-05
-1.17541747771993e-05
-2.33534701274552e-05
9.24082613404836e-07
-1.61845555950702e-05
-3.73413677125476e-05
-1.76695024559867e-05
-1.05056707268637e-05
-2.47851951030121e-05
-1.59152839106503e-05
-9.47018210119792e-06
-2.22837748599758e-05
-2.35352135812319e-05
-1.98390327038513e-05
8.24233485961887e-06
-1.70047151275949e-05
-1.88408565521299e-05
-2.5629355109511e-05
-1.61811240538341e-05
-1.61664564634517e-05
-2.16434661541664e-05
-7.31496893822037e-06
-2.31704830369436e-05
-2.60057338139895e-05
-3.01646716254086e-05
-1.20763274195039e-05
-8.68113536164584e-06
-2.53118961240431e-05
-3.41530674399039e-06
-8.63014494054067e-06
-1.40863564511158e-05
-1.46594310874566e-05
-1.185919114305e-05
-2.2000321759991e-05
1.41899856721434e-06
-1.01874855579219e-05
-1.14345830669463e-05
1.51603132750096e-06
-2.67929004183938e-05
-9.36686611331884e-06
-1.62710626264674e-05
-1.63761125282151e-05
-2.3139799591583e-05
-1.87415357443373e-05
-2.12941979784533e-05
-1.88836206504096e-05
-1.93053286074211e-05
-1.04028413929334e-05
-1.68092015785258e-05
-2.09384639020208e-05
-2.37451229200075e-05
-4.11246961123996e-06
-1.12522886761797e-05
-1.13430200041604e-05
-2.03795204291537e-05
1.07760098752834e-06
-1.72410842982604e-05
-2.57966196229792e-05
-9.67871856354151e-06
-1.98339221437548e-05
-3.04079969889603e-07
-2.41197446140103e-05
-2.02996133124487e-05
-6.54008542818975e-07
-1.06416518951713e-05
-7.40624864096225e-06
-3.13341312776409e-06
-1.97316496145279e-05
-1.13693355880624e-05
-8.74750970553699e-06
-9.34539587559018e-06
-2.41425167659842e-05
-3.69587613716062e-05
-8.21241184539743e-06
-1.11241545019522e-05
-1.40287322057513e-05
-2.57450038069233e-05
-1.83685105824468e-05
-2.465529026115e-05
-1.98711341450075e-05
-4.97732686916583e-06
-3.05835160327924e-05
-2.05974108201932e-05
-2.63104811287747e-05
-1.3834779784735e-05
-2.34076174754552e-05
2.72200609718443e-06
-1.21770878919272e-05
-3.05939468571416e-05
-3.10725519088949e-05
-1.42860871321151e-05
-4.61745812662091e-07
-1.73200202280169e-05
-1.40695198397482e-05
-1.98071927349075e-05
-2.24086019152122e-05
-2.97645269332294e-05
-7.75573292565168e-06
1.86273931092577e-06
-8.81940021896062e-06
-2.06180797657339e-05
-1.13771951806289e-05
-3.20232297020873e-05
-7.75842849715473e-06
-1.96981362077587e-05
-1.2150957494473e-05
-2.55629964641601e-05
-1.69778961193537e-05
-2.55296842038587e-05
-3.86402198871206e-05
-4.13241169315585e-05
-2.80250598247593e-05
-1.79973122087254e-07
-4.03663348539529e-06
2.42028539042723e-06
-1.96992588240828e-05
-7.64665182494648e-06
-1.05945212699252e-05
-3.48758730400323e-05
-1.29442926548373e-05
-1.49822057992569e-05
-4.37739601728487e-06
-2.07880364621534e-05
-8.66357620332371e-06
-1.29999249580426e-05
-7.52146907239466e-06
-3.93371989985881e-05
-1.96679848675733e-05
-1.23419101794738e-05
-9.57321852176165e-06
-1.66932147348029e-05
-5.90006197306856e-06
-1.81518399767127e-05
-3.20920791304467e-05
-8.48335653711e-06
-2.73106413475582e-05
-5.48040723056825e-06
-2.37594646922032e-05
3.69584216452184e-06
-1.39096248186204e-05
-1.00464688910268e-05
-1.72730909018593e-05
-2.75921833065262e-05
-3.09718042262027e-05
-2.42769742256805e-05
-3.57535789777177e-05
-8.30275442318978e-06
-3.26316132913529e-05
-1.23875911565431e-05
-1.02928716410355e-05
-2.09675328662109e-05
-1.61209576623994e-05
-1.21429039699639e-05
-4.10750725656957e-09
-1.51916995911123e-05
-1.04090670015642e-05
-3.18400244990618e-05
-1.27173398666045e-05
-1.0946030084987e-05
-3.3398198550879e-05
-2.99479720313775e-05
-1.46007650691105e-05
-2.26057465346421e-05
-2.83137383454827e-05
-8.07670396095705e-06
-1.83462804866324e-05
-1.4734994888292e-06
5.77052992891196e-06
-2.24076189392162e-05
1.71730648846266e-06
-1.06869036607799e-05
-2.0635953061774e-05
-6.1899419783923e-06
-7.36079469623676e-07
-1.8291125237189e-05
-3.67017133689331e-06
-2.18231505577668e-05
-1.25088409207072e-05
-1.87805138576002e-05
-4.14715138492455e-05
-5.36409539177569e-06
-3.226711153577e-05
3.85359429750815e-06
-1.23707408724876e-05
-2.16336270062654e-05
-2.48956556833222e-05
-2.72006491892534e-05
-3.32350485994886e-05
-1.5483163053197e-05
-1.06719724107019e-05
-1.61066067348032e-05
-8.62231820651182e-06
-2.27821880466772e-05
-2.22730431326011e-05
-2.83990924537559e-05
-5.16327170542497e-06
-7.94821971123862e-06
-1.63044655515132e-05
6.72198727570129e-06
-2.71515692075201e-05
-1.71928425424645e-05
-1.53947212769946e-05
-2.25336535399507e-05
-1.32055877328412e-05
-1.91878811043704e-05
-4.79817756190604e-06
-1.96628816119485e-05
-2.46705004469835e-05
-2.86446233586566e-05
-1.59236771386027e-05
-1.61743967449589e-05
-1.93747219249436e-05
-2.18561071822582e-05
-2.17459497420111e-05
-4.69198128812529e-06
-3.70285383695745e-05
-9.3342055664567e-07
-8.84257028347288e-06
-2.12684347974271e-05
-2.6755057470431e-05
-3.7088326703801e-05
-2.30817700678494e-05
2.75129476686178e-06
-9.2444292746515e-06
-7.88680887070251e-06
-2.98088165019123e-05
-9.89570303636367e-06
-1.65912805095557e-05
-5.30951134404168e-06
5.96900030184464e-06
-2.67500271837115e-05
-1.72006620770714e-05
-1.70016017041593e-05
-1.25377088316935e-05
-2.436314524603e-05
-1.66221947640062e-05
-2.4301777660985e-05
-1.45465003326156e-05
-1.30150340914845e-05
-1.95528875357356e-05
-1.8341203268057e-05
-2.35259373431881e-05
-1.07364159901242e-05
-2.45701527342912e-05
-1.85624324421894e-05
-3.74776097585801e-06
-1.63267920043507e-06
-2.25229593699768e-05
-2.40039287914434e-05
-2.1321424901408e-06
-2.06173990237895e-05
-3.26970629373248e-05
-1.50591723050222e-05
-2.16914382840829e-05
-1.2514113012892e-05
-3.22539055414341e-05
-2.18454217739089e-05
-2.63769002214458e-05
-2.79015123065756e-05
-1.99099493188143e-05
-7.84293392350296e-06
-1.43408969439495e-05
-3.03537722017532e-05
-1.44470277334906e-05
-9.06383208134741e-06
-3.7698017971567e-05
-3.68886958674427e-05
-1.17988418887661e-05
-1.00829605746445e-05
-1.62750954007361e-05
3.45626845580677e-06
-2.24948410687526e-05
-6.27474598232059e-06
2.02666288057928e-06
-9.07951389396014e-06
-2.29295247832689e-05
-1.24076557155118e-05
-2.39366931502247e-05
-2.12973087178779e-05
-1.06217220005377e-05
-3.33640064097443e-05
-2.40692293596179e-05
9.59641875301864e-07
-3.71725627758868e-05
-3.07870293384601e-05
-2.9867686478773e-05
-1.03265236394673e-05
-1.77300368334146e-05
-2.21479652945648e-05
-1.64664428308069e-05
-1.92050895846067e-05
-1.46631872377244e-05
-1.89686382738971e-05
-3.29227938834411e-05
-7.88716336482712e-06
-1.83960034354852e-05
-1.06658219800192e-05
-8.20594003797033e-06
-2.37816594561698e-05
-1.38892382050513e-05
-2.99116979831977e-05
9.92311749914666e-06
-7.0950734864737e-06
-2.78328709043072e-06
-2.16803767416185e-05
-2.56570873364342e-05
-8.16847059653016e-06
-4.65848976508752e-06
2.71606645297606e-06
-2.52122738918696e-05
-1.57421478920159e-05
-1.60772876088731e-05
-1.91589208174095e-05
-3.18418844430541e-05
-8.52655773947638e-06
-2.05732249102684e-05
-2.26525280638511e-05
-5.76345143009939e-07
-8.06298693472803e-06
-3.97920604738159e-06
-1.78677894249115e-06
-1.52640342784783e-05
-1.96753097113738e-05
-1.39725076982011e-05
-2.43715166486456e-05
-1.81663163178462e-05
-1.66852256851912e-05
-1.83007824793835e-05
-1.78029029891225e-05
-1.80408181981038e-05
-1.59293532067121e-05
-1.91437672616865e-05
-1.55655437354284e-05
-2.12938687483592e-05
-2.42313335970107e-05
-2.23630247464998e-05
-1.90377635332939e-05
-3.07155197845922e-05
-5.40099037164442e-06
-1.07067409875977e-05
-8.49829207373282e-06
-1.68155823072435e-05
-2.36433897048993e-05
-2.47847213004653e-05
-1.65693441261894e-05
-4.93889370969406e-06
-1.80116805199348e-05
-1.42475250294895e-05
-2.73092067635669e-05
-2.94620458236479e-05
-2.18232807496827e-05
-3.52546855668566e-05
7.59302964404349e-06
-2.12094215088846e-05
-1.23292145662863e-05
-5.11079066427078e-06
-1.20832122361119e-05
-2.05835521685654e-05
-2.48662370483596e-05
-9.99838817722363e-06
-2.222509805925e-05
-2.91285881299772e-05
2.45152896006552e-06
-2.23824416298729e-05
-1.0624422775593e-05
