# Supplementary material for: Research on computational propagation and identification of mine microseismic signals based on deep learning
Source: PLoS One. 2025 Oct 22;20(10):e0334641. doi: 10.1371/journal.pone.0334641 (PMC12543183; doi:10.1371/journal.pone.0334641)
Supplement: S11 Data — (ZIP) [file pone.0334641.s011.zip › 000101100002609.xlsx_0.txt_24.txt.txt]

-1.22731594267346e-05
-2.6898870589202e-05
-2.13942615074442e-05
-9.69706814598052e-06
-2.43819637205143e-05
-9.07378454472904e-06
-1.3474308029976e-06
-2.0480496286607e-05
-1.86272925962839e-05
-1.39476687440101e-05
-1.69069847387017e-05
-3.13902312180694e-05
-9.49907682527809e-06
-1.82235836005377e-05
-1.71522535091237e-05
-7.99962775235291e-06
-2.54775280757409e-05
-1.04827047703158e-05
-4.04395109035534e-06
7.91285675967788e-06
-2.30370664584866e-05
-1.64697332525531e-05
-8.5687852447073e-06
-2.27131131946276e-05
-2.30562659063391e-05
-1.75790547773693e-05
-9.69579507890102e-06
-1.14677319719989e-05
-3.98603713587978e-06
-7.73089483130406e-06
-2.60658509461069e-05
-4.94297084932632e-06
-1.25324158965974e-05
-3.16149106221251e-05
-1.21850403420235e-05
-1.68769219066513e-05
-2.66207478696897e-05
-2.30267647989346e-07
-2.0451499318358e-05
-1.67312632002605e-05
-1.33060677590966e-05
-1.65918622333403e-05
-8.33780349807495e-06
-1.25919530656559e-05
-1.64919698668259e-05
-1.8801360781769e-05
4.28702449140234e-06
-3.41131749119119e-05
-3.02912165048878e-05
-1.4296793640797e-05
-1.84360089659313e-05
-3.03282736432172e-05
-4.97851612683408e-07
-2.42659119485048e-05
-1.80522563483997e-05
-2.05761726791754e-05
-5.08674624468956e-05
-3.21908262276448e-05
-1.67017350015423e-05
-1.22648192920452e-05
-7.36002376331624e-06
3.50299430954849e-06
-1.31915091642111e-05
-2.84216157119774e-06
-2.21781602814824e-05
-8.90642474927962e-06
-3.98989593593126e-05
-1.82783701732876e-05
-3.99999530986623e-06
-2.74850704341304e-05
-6.76961295151129e-06
-2.09268258664959e-05
-1.7344771923327e-05
-2.49135435177197e-05
-2.48611430981729e-05
-1.37409814435909e-05
-4.36928783431341e-06
-1.06038852528236e-05
-1.00644288315159e-05
-1.07539048343426e-05
-1.52217673277679e-06
-6.89252201984743e-06
-8.03623243618093e-06
-2.13493136971123e-05
-6.81365722757139e-06
-1.53063004992273e-05
-1.6308609649859e-05
-2.10236103815742e-05
-7.50356174606304e-06
-2.03352216502594e-05
-1.65714223341415e-05
-7.11985866610953e-06
-1.70514741946604e-05
-3.63678713045296e-05
-4.14237883329762e-05
-7.36815643635769e-06
-8.15184383686617e-06
4.28694938944182e-06
-1.80831292278759e-05
-1.70752329388297e-05
-1.65639158082913e-05
-1.73090813982927e-05
-3.10595111117451e-05
-1.10559237487914e-05
-2.06185819373956e-05
-3.53912467685644e-05
-7.06470120720144e-06
-5.06785047043533e-06
-2.13093092166623e-05
-2.54562899728955e-05
-1.65727654905515e-05
-1.0809455249574e-05
-3.66054940982228e-06
-2.94931024536875e-05
-3.00354175252157e-05
-3.34172103820899e-05
-1.54841066452244e-05
-2.3242636233604e-05
-3.24035615848013e-05
-1.7285427661332e-05
3.13591699951866e-06
-1.87151756938202e-05
-1.61612848893468e-05
-1.29311037443578e-05
-1.43816947935651e-05
-9.59217306584272e-06
-6.42733928935452e-06
-2.22397842179359e-05
-1.17473971338479e-05
-3.32012633877579e-07
-2.6233353316511e-05
-3.48234523542049e-05
-2.33806118016413e-05
-2.64137140256489e-06
-1.74929687364959e-05
-2.37034147332529e-05
-1.82217284778767e-05
-8.80962617842239e-06
-3.31152791629389e-05
-2.51853476895159e-05
-1.14809129377201e-05
-2.08670913918893e-05
-5.59523493786871e-06
-1.75683478356874e-05
-1.83427385385998e-05
-5.87339281086061e-06
-3.90268301387552e-06
8.0556001034972e-07
-2.11785919104094e-05
-2.06102223329776e-05
2.7458245160063e-06
-2.25339880995627e-05
-1.89920133171623e-05
-2.3114131309504e-05
-2.84764322611014e-05
-1.20894113898809e-05
-2.70643570981265e-06
-1.31589380885476e-05
-9.65436458892927e-06
-1.85689509346729e-05
-1.04753591490068e-05
-1.71037320519425e-05
-2.45956397052318e-05
-1.76513430898224e-05
-7.71231733712244e-06
-2.16834085004912e-05
-2.2366000195435e-06
-1.47264147955004e-05
-2.33155663051308e-05
-1.85990799918426e-05
-1.77311698618426e-06
-1.7034741305651e-05
-1.3347900149852e-05
-1.20065952456433e-05
-2.17394987112265e-05
9.82477398008983e-07
-2.05025980038731e-05
-3.30020967179798e-05
-3.34681644560346e-05
-1.03410674673126e-05
-1.53678290428522e-05
-1.46540668632943e-05
-2.47205178111749e-05
-4.56874939004873e-06
-1.78352184117896e-05
-2.54563279762472e-05
3.19400434676022e-07
3.8870832998167e-06
-2.856487743156e-05
-7.26961465944524e-06
-1.55122779960991e-05
-2.18669549843171e-05
-1.99214941267417e-05
-1.098427821753e-05
-1.38395398335396e-05
-1.710992878231e-05
-1.50853636982421e-05
-2.48464809867285e-05
-1.46099112770118e-05
-2.28026847610735e-05
-4.79348540680688e-06
-1.99009409303413e-05
-2.05927994501036e-05
-1.29432669597158e-05
-7.94638883968335e-06
-2.91974034607692e-05
-3.55779060537237e-05
-1.74017275986799e-05
-1.55908001662105e-05
-2.5150104973072e-05
-2.64004405837819e-05
-2.30266304198706e-05
-1.99099108757416e-05
-2.11191699247413e-05
-6.28443139961814e-06
-2.77984823696623e-05
-1.15215669873185e-05
-4.46762944463349e-06
-2.76483869255618e-05
-8.74841258149539e-06
-1.71157890492046e-05
-2.86116157324712e-05
-3.95468382496028e-06
-2.72454440158091e-05
-1.03530631945159e-05
-2.34106268914755e-05
-1.46839592611747e-05
-1.3150548434902e-05
-6.91107754875085e-06
-1.69519237279727e-05
-1.35495946449949e-05
-1.82732058948971e-05
-1.10583517215532e-05
-2.38069180049063e-05
-1.39957139916703e-05
-2.31153267540502e-05
-1.39871856069799e-05
-1.00775334538797e-05
-2.20731755746942e-05
-7.51921448220393e-06
-2.40080511743912e-05
6.27463897984682e-07
-2.1133201431607e-05
-1.85303876537728e-05
-1.19678709186638e-05
-1.82051305276547e-05
-1.33569741640264e-05
-1.01524012085435e-05
-2.35813313520707e-06
-1.18821546654576e-05
-9.970976631226e-06
8.79507265615475e-07
-3.06841123160511e-06
-2.88787408109181e-05
-1.96215356514957e-06
-1.10974621972619e-05
-9.10541599009711e-06
-5.2646335313363e-06
-1.40446649202511e-05
-1.58754725509534e-05
-2.76847321789484e-05
-2.85168793408054e-05
-2.54164889653453e-05
-1.42691081558544e-05
-1.46551504196401e-05
6.41102334315575e-06
-3.86378948743229e-06
-4.35665591890168e-06
-1.21349825978702e-05
-3.18602946279081e-05
-2.43852448953488e-07
-1.9253070911052e-05
-1.8058425089443e-05
-2.15024810079793e-05
-2.10146322132572e-05
-5.10164963514105e-06
-9.95918787239583e-06
-1.44731072288288e-05
-2.3958606104283e-05
-1.38636423650506e-05
-1.88457388670511e-05
-2.3318142727948e-05
-2.7239057666132e-05
-7.07488723510629e-06
-2.83618576937131e-05
-3.04546335839169e-05
5.66909493773363e-06
-1.13129869370697e-05
-1.61467011524518e-05
-3.31363774574829e-05
1.47897208047695e-06
-1.99819985442037e-05
-1.85097080339936e-05
-2.30300191797953e-06
-8.88075094488254e-06
-1.97322389449324e-05
-1.9774593923292e-05
-9.15064062617438e-06
-1.08570009178227e-05
-4.63401789460871e-05
-2.88211978630716e-05
-2.3598055824014e-05
-2.08319424020307e-05
-1.87446046059257e-05
1.3798437573391e-06
-6.30187704555075e-06
-2.36605230984913e-05
-1.57335917324117e-05
-1.73729685898987e-05
-1.56455504249606e-05
-5.89881182672761e-06
-2.10483854840602e-05
-7.7709360627358e-06
-2.02667615387326e-05
-2.38992066346827e-05
-2.24105931457898e-05
-1.69627048306645e-05
-2.32104389592231e-05
3.91899984387986e-06
-7.78811538901323e-06
-9.72750138090538e-06
-1.30773961103103e-05
-2.3263120208502e-05
-1.09699470437168e-05
-2.80097073652843e-05
-1.74649217749327e-05
-1.54019446631205e-05
-3.64245545764485e-06
4.23553992073453e-06
-3.23950278974567e-06
3.31158558858432e-06
-1.98212242637378e-05
-2.62148986626729e-05
-2.10787717036114e-05
-8.11186826530087e-06
-2.20685259091889e-05
-3.29677655666934e-06
-1.29255298186359e-05
-6.22666559443173e-06
-3.29614497300548e-05
-5.36646321620078e-06
-3.12602191420151e-06
-2.70238408041228e-05
-2.68304376552365e-05
-3.07691344110622e-05
-2.79009168953598e-05
-1.1407370390569e-05
-7.43020083450419e-06
-4.71193996269677e-06
-2.67921676756288e-05
-4.37985159054945e-05
-1.03203145964471e-05
-1.47317869327536e-05
-1.08762590284781e-05
-2.50528734614145e-05
-2.39123729344089e-05
-1.77335365061108e-05
-1.81987717615136e-05
-6.76439320502642e-06
-3.42481049958936e-05
-6.49144285022578e-06
-8.4189050209343e-06
-3.34598338510033e-05
-1.30172192850662e-05
-1.87615482155526e-05
-1.61756111597781e-05
-1.66208497371862e-05
-6.27053636278025e-07
-2.46028725220904e-05
-1.53374830937323e-05
-3.37135203575259e-05
-1.67409741046049e-05
-8.70221196276638e-06
-2.37227843597006e-05
-2.10857968363224e-05
-1.69103333248549e-05
-3.05378918549659e-05
-1.47315440810767e-05
-1.56168923437711e-05
-3.51343792501155e-05
-2.5795833097934e-06
-2.75856462094396e-05
-1.63356171712128e-05
-2.25079680340333e-05
-1.70867355278242e-05
-2.22284773417552e-05
-1.04986053930595e-05
-2.59662666549703e-05
5.19853449500679e-07
-3.72546300553629e-05
-2.54502268290812e-05
-3.72977500493804e-05
-1.92260915639632e-05
-1.61925911896962e-05
-2.43308932336498e-05
-9.67583384478376e-06
-3.50122397090139e-05
-3.80112586229179e-05
2.54302071761142e-06
-3.12077601544888e-05
-1.47138875775071e-05
-1.00711755063165e-05
-3.1380528848802e-05
-1.08749132111268e-05
-1.53273336762857e-05
-7.94801706482978e-06
-1.02858683321968e-05
-1.64753094288925e-05
-2.99310937152629e-05
-3.11073492604957e-05
-2.1705429045335e-05
-1.05559097343118e-05
-1.81455727173883e-05
-2.33923840159657e-05
-1.44226527681902e-05
-1.61325445127312e-06
-1.785056839447e-05
-2.73036379793314e-05
-1.67104847601223e-05
-3.92873623142234e-05
-2.17517226860139e-05
-1.00964893431496e-05
-1.68237132329698e-05
9.77313338937119e-07
-1.04247602797875e-05
-1.74866534860005e-06
-3.12357337616943e-05
-3.5657532137475e-05
-1.18816208618864e-05
-1.71686427054908e-05
-1.40155333498562e-05
-1.45835991340077e-05
-1.0370988691698e-05
-9.84478868402622e-06
-7.98047641664236e-06
-2.19545292930889e-05
2.16858007176795e-08
-1.4100708811792e-05
-4.74095911879374e-06
-1.74418510264956e-05
-1.81871124769315e-05
-1.33470225503037e-05
-1.83530652013503e-05
-1.8971208715005e-05
-2.23588756869148e-05
-1.31229154924919e-05
-2.38099305413246e-05
-1.0630113207736e-05
-2.24119385925338e-05
1.01423331320365e-05
-1.67336128144387e-05
-2.37812474609709e-05
-2.88328284798844e-05
1.36059510442293e-06
-6.62250162574871e-06
-3.55979121411582e-06
-1.31004089649362e-05
-1.01794488459902e-05
-2.78244710431328e-05
-1.71174189625217e-05
1.3200099646047e-06
-9.55801074724255e-06
-1.88076672992895e-05
-7.8424079962794e-06
-1.32642059239991e-05
-5.81951665665637e-07
-2.79431751731257e-05
-1.4909737549723e-05
-2.02002678906107e-05
-1.63342290143622e-06
-1.96570827270925e-05
-3.14239478882461e-05
-2.08921300107729e-05
-1.57584965181009e-05
-2.05263400700807e-05
-1.57212668963273e-05
-8.04496667684848e-06
-2.36938708862212e-05
-4.48336753952418e-06
-2.70686089378209e-05
-3.5289473515609e-06
-2.41714564246991e-05
-1.45274561385269e-05
-2.41343546368789e-05
-3.01979839063635e-05
-3.62848998690228e-05
4.892852363223e-06
-9.00971568739983e-06
3.96040999142062e-07
-3.39025932669692e-07
-1.87897645461476e-05
-4.2662551022451e-05
-1.78101533021323e-05
-2.20580643103319e-05
-1.47296926024499e-05
-8.99716597303671e-07
-9.27836035073045e-06
-1.34545277455247e-05
-2.92948545927225e-05
-2.6251198975858e-05
-1.04484054680336e-06
-1.57833252535811e-05
-8.30861864022858e-06
-1.20945025643119e-05
-4.43704812510082e-05
-2.36478486854235e-05
-7.91024032130972e-06
-4.10070067494154e-06
-2.99273180107609e-05
-1.0304064063741e-05
-7.72173533150204e-07
-1.44323795954845e-05
-1.33047858131668e-05
-1.16702727664881e-05
-2.91423685338979e-05
-2.8654875722657e-05
4.80848861366001e-06
-2.58279560564495e-06
-1.35345608568125e-05
-3.37457905719348e-05
-1.03157905212751e-06
-1.00340974946379e-05
-1.55327534423074e-05
-7.37243194237478e-06
-1.39189572511504e-05
-2.9959611027657e-05
-1.71211582079946e-05
-5.11037991061505e-06
5.27043825947619e-06
-2.34675168516164e-05
-1.82423251370635e-05
-2.34761721926347e-05
-2.94649675636507e-05
-1.79062997158112e-05
-2.77223004476596e-05
-7.38623601070767e-06
-1.60505234343914e-05
-1.55310646615697e-05
-2.61520353745525e-05
-1.55610397391515e-05
-6.89430974048582e-06
-1.46107014409385e-05
-2.05300739869233e-05
-1.25460250592051e-05
3.40623107760612e-07
-4.15771781332276e-06
-1.30535430423255e-05
-2.3769554686415e-05
1.71811431739772e-06
-2.04694084143711e-05
-2.67139747962843e-05
-1.47519015958908e-05
-1.76327106672635e-05
-1.17443011235153e-05
5.36337762381162e-06
-1.48949581579289e-05
-2.74571242697083e-05
-2.3100381228806e-05
-1.45197053946923e-06
-3.0279963738814e-05
-2.4551366819544e-05
-9.99867347540238e-06
-1.49805409558318e-05
-2.72231412152513e-05
-1.85374847059794e-05
-1.22575492966684e-05
-1.10645217647282e-05
-1.56695974434311e-05
-9.23741182535367e-06
-1.64502690529304e-05
-1.76940392080696e-05
-8.32832454567184e-06
-7.513409618566e-06
-3.99475282719735e-06
-2.49200676217213e-05
-1.33983831886765e-05
-1.14625758298835e-05
-8.83870467788857e-06
-3.11017910754263e-05
-5.49961694606792e-06
1.99930539275512e-06
-3.17527302631761e-06
-2.9554007098285e-05
-2.21902748652053e-05
-2.11384017362111e-05
-1.98719388582106e-05
-2.36156414197133e-05
-2.40520456675504e-05
-2.77351347206999e-05
-1.63104008548324e-05
-2.22474847627352e-05
-3.27659029508671e-05
-2.66311487860511e-05
-2.43210398259997e-05
-8.46712566199538e-06
-2.02678645776548e-05
-1.45794289580325e-05
-1.18754771569204e-05
-1.24821806248623e-05
-2.55024324146989e-05
9.59335410961282e-06
-2.17644731342682e-05
-1.70152932869163e-05
-2.75149762178139e-05
-2.72478132402205e-05
-8.69325482591845e-06
-2.82970639022834e-05
-2.02723710306828e-05
-8.96508297209673e-06
-2.56407603566671e-05
-7.6903718086794e-06
-2.12522647137911e-05
-1.38657684105394e-05
-2.34832384924294e-05
-2.09420754302812e-05
-2.20585825464004e-05
-8.55253960561909e-06
-3.21270941311527e-05
-9.7919078941357e-06
-2.19317154874782e-05
-1.04333884349253e-05
-2.61356461147894e-05
-3.16438056459323e-05
-2.47717640759743e-05
-1.52541224204356e-05
-4.84147233904581e-05
-1.00089095493343e-05
-2.61282955233305e-05
3.39721374367979e-06
3.06573075779583e-06
-1.5567903587107e-05
-8.40105033021662e-06
-3.02335739493389e-05
-4.21737667708047e-07
-1.04946017375941e-05
-2.33745274570396e-05
-2.31260705985201e-05
-2.41508049446323e-05
-1.62810524228509e-05
-1.92847427485953e-05
-1.97348238076811e-05
-1.1332244221383e-05
-1.50541311070096e-05
-3.24563015132529e-05
-9.80165369481547e-06
1.47571719419286e-06
-1.33114584020258e-05
-1.20030704302879e-05
-2.91040009553749e-05
-1.41646480130942e-05
-1.38710395418518e-05
-1.06135715826458e-05
-1.60851227018538e-05
-5.57213744802861e-06
-1.79951654289887e-05
-1.71233744586638e-05
-7.68118653607804e-06
-2.19341961532604e-05
-1.06538541243308e-05
-1.8126124948114e-05
-1.00973776737772e-06
-1.85244546708327e-05
-1.85553566639984e-05
-3.07035839906349e-06
-4.54170982526661e-06
-1.46177457182999e-05
-1.45888381098266e-05
-8.06586369192191e-06
2.8348812760555e-08
-2.50090222669177e-05
-2.93268039783215e-05
-2.07920796560611e-05
-2.98978491073323e-05
-1.21578054176398e-05
-2.28216638391031e-05
-1.47810488208909e-06
-3.63976646040681e-05
-8.11706706842142e-06
-3.92596184445974e-06
-1.57356203814256e-05
-4.84559186321163e-06
-1.05379317770724e-05
-2.10973460833858e-05
-1.36375142001473e-05
-1.26481839713962e-05
-9.74349158845896e-06
5.79640447736779e-07
-2.4704869807784e-05
-2.17892113722039e-05
-4.38226117236165e-06
-1.7265883136467e-06
-2.20297798477702e-05
-8.65618875524111e-06
-1.25617480203931e-05
-1.47740807308389e-05
-1.28999618435482e-05
-3.51695042090938e-06
-7.13382251054104e-06
-1.61114343641874e-05
-3.23795794634078e-05
-6.3641498412998e-06
-1.67522927625841e-05
-3.46734146898241e-05
-6.99349651605325e-06
-1.79515085089535e-05
-2.51033692589609e-05
-1.74490721705351e-05
2.05309702574632e-06
-1.49705910588065e-05
-4.77044510389577e-06
-2.02693544381594e-05
-8.05407289082968e-06
-1.3365218691635e-05
-1.83551380436849e-05
-2.79612407533743e-05
-2.40170895340113e-05
-3.44015193365606e-05
-2.55740930123863e-06
-2.63816348261297e-05
-2.34913140058887e-05
-1.24631814880118e-05
-2.67848584687847e-05
-1.60939117476933e-05
-5.69700587463885e-06
-5.26958383400905e-06
-1.87173909896739e-05
-4.43784293749654e-06
-7.0638339211503e-06
-1.76867513677577e-05
3.10930615322965e-06
-7.69288382193516e-06
-3.80773239606197e-06
-1.77659650568649e-05
-7.20836778893665e-06
-1.20948847962317e-05
-1.60537691004697e-05
6.47063554437814e-07
-6.73210487634734e-06
-8.87340267416542e-06
5.81536588917296e-06
-2.16566819761487e-05
-8.74528507170958e-06
-2.52404468799892e-05
-2.31276044858873e-05
-1.33397121467881e-05
-1.40969223245204e-05
-1.46300275753751e-05
-2.23286623818181e-05
-1.10636053985298e-05
-1.91941611071792e-05
-6.07615734420657e-06
-1.38012842059009e-05
-1.9825440030336e-05
-1.20930254183619e-05
-2.44453572345078e-05
-2.4407871305428e-05
-1.97658878988446e-05
-1.50087211580107e-05
-1.83203839515749e-05
-4.46927980271199e-06
-3.0987715580866e-06
-6.14289469101111e-06
-1.06413270801573e-05
-1.96487400512491e-05
-2.66710270062018e-05
-2.37724843880058e-05
-1.58546814160628e-05
-2.4701508294509e-05
-3.85944657401805e-05
-1.18222022933724e-05
-4.11531722202324e-06
-3.11814257405354e-05
-1.71862272438102e-05
-2.028496180937e-05
-1.65320256778179e-05
-1.95642882113066e-05
-2.22988396180263e-06
-2.68874108656976e-05
-1.04198520549795e-05
-1.45576062427026e-05
-1.59104299652471e-05
-3.22193327784855e-06
-2.20921655559002e-05
-3.26489860310236e-05
-1.35807944117404e-05
-1.23429946022561e-05
-1.68040726391876e-05
-1.9416076667463e-05
-2.75425193709942e-05
-6.54870277709675e-06
-2.81525459863472e-05
-2.86481558001197e-05
-8.39164884061388e-06
-1.08645945736487e-05
-2.59632111743566e-05
9.06995595635004e-06
-2.105140754345e-05
-1.72077817569343e-05
-8.20648833460418e-06
-1.3085211001603e-06
-9.3017389967155e-06
5.52714664654014e-06
-2.49019705762191e-05
-2.67854985669933e-05
-1.79093147354753e-05
-1.27149827548848e-05
-3.47588362844247e-05
-4.3077477968338e-06
-8.95544701837144e-06
-1.31647088812405e-05
-2.59294897139756e-05
-8.27061191599819e-06
-2.72059486146942e-05
-3.96303292474548e-05
-1.87595881034927e-05
-5.0906064526042e-06
-1.43041740095057e-05
-3.10926884450591e-05
-1.09382351330331e-05
-1.13086543535791e-05
-2.5102730592777e-05
-2.26259695331416e-05
-2.66933254761472e-05
-1.80155776374749e-05
-2.27868243403143e-05
-2.5182581115353e-05
-2.59666772018932e-05
-2.37812541912408e-05
-1.84532984000683e-05
-1.31221835240084e-05
-1.39128763139878e-05
-2.48869400245066e-05
-2.40769100306274e-05
-5.59744386283774e-06
-5.45729517441368e-07
-8.97726034753369e-06
-2.52162174857905e-05
-2.62559751312414e-05
-9.98573248319646e-06
-1.95668706701262e-05
-1.19237701014508e-05
-2.428754566098e-05
-3.80783722204119e-05
-1.66637237245855e-05
-1.70564396714811e-05
5.20914282758313e-06
-2.02511351934028e-05
-2.56749449948325e-05
-1.48697933050571e-05
-1.45547732227017e-05
-2.34571726160124e-05
-2.4323420782536e-05
2.4117034850876e-07
-7.56972473995752e-06
-1.63674991667229e-05
-2.87058641341344e-05
-2.80929831100602e-05
2.65056132160008e-06
-1.32945221841787e-05
-2.45131559051916e-05
-4.85270629871115e-06
-1.28130758992233e-05
-1.30113113367496e-05
-2.60633245898314e-05
-1.15119172913882e-05
-3.34604314818167e-06
-1.35356138491406e-05
-1.042818812581e-05
-1.65438686356674e-05
-3.25541588733616e-05
-2.20073990906901e-05
-2.39935089683153e-05
-3.46608245239257e-06
-1.28104500034969e-05
-1.16607130386809e-05
-1.0288158268806e-05
-1.65393412030566e-05
-2.36643167082467e-05
-1.52614495111512e-06
-1.13135528052352e-05
-3.04336977003419e-05
-1.51455030553639e-05
-6.31685557574938e-06
-2.75384960411456e-05
-2.35138359668068e-05
-7.39310754862296e-06
-2.01167654421745e-05
-1.69156102990647e-05
-1.86028608129901e-05
-1.83168497677469e-05
-3.18478452064623e-06
-1.65273584995088e-05
-1.16541017546778e-05
-9.21074872211902e-07
-8.90111056855091e-06
-3.8427003562141e-05
-7.47996643904398e-06
-1.91981274149277e-06
-1.73349445462439e-05
-1.07083990041292e-05
-2.09807168961034e-05
-1.41424944916502e-05
-1.69685479957716e-05
-1.90674615517994e-05
-9.38664457989352e-06
-2.66472117695517e-06
-2.70707442701751e-05
-1.83395896775257e-05
-1.75204357442379e-05
-1.8140934444696e-05
-1.27739913957163e-05
-1.31259294855859e-05
-2.8508671548901e-05
-1.97052518177575e-05
-1.5203176215352e-05
-1.01710682211607e-05
-1.72777791101782e-05
-2.87857336390376e-05
-9.8733262951007e-06
-3.22851876788883e-06
-2.02281879576327e-05
-1.90633331292138e-05
-2.30395272805453e-05
2.67868107736964e-06
-1.41068730125165e-07
-1.16187223853075e-05
-5.95035992120686e-06
-1.06270733191726e-05
-1.36626724774954e-05
-3.74982013061368e-05
-2.13218637979049e-05
-2.30767837871614e-05
-1.37146787505463e-05
-2.2113175493315e-05
-2.95068736453974e-06
-1.54537805326124e-05
-1.59154829091797e-05
-1.1334237003763e-05
-6.93173423887713e-06
-1.73168768335644e-05
-2.27423131595807e-05
-2.24746555841626e-05
-3.23643866653454e-06
-1.76199872987301e-05
-1.37699801194178e-05
-1.75363257629321e-05
2.15783886930702e-06
-6.13894724914713e-06
-1.18795324890907e-05
-1.33410309228006e-05
-1.2789622066728e-05
-7.2832308520861e-06
-1.59456973711601e-05
-2.82489944467688e-05
-2.44970313894337e-05
-2.32078093359746e-05
-3.1072772241426e-05
-5.83288716719216e-06
-1.20051583363546e-05
-2.14105028524375e-05
-2.00646220608698e-05
-2.16357626498881e-05
-3.74435509097596e-08
3.86247287857539e-07
-3.31030638378836e-05
-2.0477646649784e-05
-2.27005966859147e-05
-2.77885045599708e-05
-2.85061237854066e-06
-1.28646452752354e-05
-6.76318740402138e-06
-2.87269010909919e-05
-1.33934888094326e-05
-1.54341307126023e-05
-1.10817180555539e-05
-1.68521661554721e-05
-4.76550699496135e-05
-5.26602490216615e-06
-1.77071423966967e-05
-1.96821699498251e-05
-5.92465512777922e-06
-1.6505749216318e-05
-1.8500759604115e-05
-2.26144578849126e-05
-2.35791337617196e-05
-1.89793362766362e-05
-3.17658735453394e-05
-2.7665298314875e-05
-1.32322684733549e-05
-1.75975254243036e-05
-2.26921947976374e-06
-2.42866784753558e-05
-1.98489762034493e-05
-2.57877794750582e-06
-1.20839916065139e-05
-2.66449855538016e-05
-8.26060621415157e-06
-2.26866547963304e-05
-2.06272889747518e-05
-1.52014326067702e-05
-2.64569957184844e-05
-1.05242129505057e-05
-5.35146527446965e-06
-1.10117095101777e-05
-2.1280096292132e-05
-1.55394678551328e-05
-1.28441638375661e-05
-1.66468037804635e-05
-2.72050441949264e-05
-4.23510894803326e-05
8.2920647349265e-06
7.37295994307079e-06
-9.16871800576764e-06
-2.41903917065101e-05
-1.77921288611444e-05
-5.84071349434517e-06
-2.00821330668362e-05
-1.65761245129492e-05
-1.31988566724114e-05
-1.69454901991814e-05
-1.80753431404422e-05
-1.40665486433087e-05
-3.35924331564906e-05
-1.02736217698882e-05
-2.53351396795339e-05
-1.12084920390406e-05
-1.18075916533332e-05
1.73267214794588e-05
-1.38057770117226e-05
-4.75644075746983e-06
-1.70467608505339e-05
-1.07443286295878e-05
-1.32300976147415e-05
-1.02694510550698e-05
-3.85969528553437e-05
-2.91367944502587e-05
-2.73229477906165e-05
-1.83293767814822e-07
-5.31112564249525e-06
-3.16195632629992e-05
-2.29092136389723e-05
-4.40603052597412e-06
-2.70139754135627e-05
4.67633205686178e-07
-1.29670429117868e-05
-2.80647901843169e-05
-7.6012102913446e-06
-1.91295269694309e-05
-3.7573211986255e-05
-1.87920126394811e-05
-1.45583068860244e-05
-5.51915059389256e-06
-2.4619065705945e-05
-3.0137857306104e-05
-1.93424644912371e-05
-2.53457372830126e-05
-1.84398352888916e-05
-1.25465738358576e-05
-4.4057492277406e-07
-9.71369302014135e-06
-1.40070166980763e-05
-1.88801017119069e-05
-7.29605914229956e-07
-1.67149749847936e-05
-1.12219080385908e-05
-1.45375689604765e-05
-6.19603340294302e-06
-1.06291211300557e-05
-2.13981959081566e-05
-2.66437715676067e-05
-9.73567160680379e-06
-3.8495907282751e-05
-2.98182222739358e-05
-2.73577695750549e-05
-1.60741194041956e-05
-1.39130119058231e-05
-8.08571479138643e-06
-1.23411878358315e-05
-1.44951164140181e-05
-1.74115348671351e-05
-2.40425955585914e-06
-3.11760839434719e-05
1.27171340769428e-06
-1.2803626010663e-05
-7.87670247456766e-06
-3.35572014907156e-06
-2.90336045118422e-05
-7.18405098343096e-06
-3.69726393323646e-05
-3.96734103786159e-06
-8.09736468413523e-06
-1.0195552556456e-05
-3.5222153454846e-05
-2.70889764542617e-05
-3.71161026842964e-05
-1.92136428477591e-05
-1.68362719155113e-05
-2.63510542897531e-05
-1.6692266618627e-05
-2.82725885127888e-05
-2.82917597561009e-05
-1.29913884927039e-05
-4.88904853321238e-06
-2.69005766967164e-07
2.21645137926604e-06
-1.74067805254743e-05
-1.38683877919204e-05
-4.46776178448519e-06
-1.16536593466601e-05
-1.97886838542371e-05
-1.55170931674156e-05
-5.58185443403602e-06
-1.84440681142673e-05
-2.48536865699127e-05
-2.56489334175444e-06
-2.2180529196895e-05
-3.79918265191693e-05
-1.11533039372234e-05
-3.55608379903569e-06
-1.84508842046089e-05
-1.22817471570783e-05
-2.71873981551608e-05
-2.5826496627842e-05
-2.80698444336359e-05
-3.26669428868915e-05
-2.36648765649836e-05
-1.69027621562542e-05
-2.5676848750476e-05
-1.77876436819296e-05
-2.25706939684569e-06
-2.04582323913242e-05
5.56766071803694e-07
-4.27431174392007e-06
-2.08017968821464e-05
-1.92832543729381e-05
-9.02874604446093e-06
-1.31726995905599e-05
-1.21213366118283e-05
1.07849697814475e-05
-8.4052530666227e-06
-1.47546022142384e-05
8.34029281236323e-07
-7.5106646581935e-06
-1.9821811454983e-05
-1.16229423290631e-05
-9.91541171428907e-06
-3.13242091710622e-05
-1.79954031793355e-05
-1.44706541608833e-05
-2.53460406534771e-05
-8.35917729190892e-06
-2.77162331681582e-06
-1.14933092339879e-05
-8.992072111397e-06
-1.16280148810855e-05
-1.16669376864104e-05
-1.3194445270653e-05
-1.20709852891224e-05
-1.15738101508223e-05
-2.18823390949805e-06
-8.57088585190549e-06
-1.61065915139897e-05
-1.54897184007377e-05
-1.61235815781119e-05
3.55174648081833e-06
-2.29528528565487e-05
-2.24238599011272e-05
-4.68756644648415e-06
-4.86406366279146e-06
-1.3834529287243e-05
-2.44550467643653e-05
-1.95749357625429e-05
-1.50460482477419e-05
-1.27914084723949e-05
-3.10036302802489e-05
-2.39635506464943e-05
-3.47496474566453e-05
-1.8130749532416e-05
-1.27937909772779e-05
-2.03683978684606e-05
5.06110771029544e-07
-2.87774349192153e-05
-2.86228451447231e-05
-4.82140236278559e-06
-1.85969537124011e-05
-3.75398979131993e-05
-6.8149247066882e-06
-1.56149387343508e-05
-1.13449318617524e-05
-3.13979242813308e-05
-9.99775127396021e-06
-2.65943156416006e-05
-2.70908684120125e-05
-1.7909381763823e-05
-7.97781563660893e-06
-2.27287986360176e-05
-2.04763598280974e-05
-2.00647903627408e-05
-2.77113739081195e-05
-1.94692276430245e-05
-1.96509926526715e-05
-1.78275864310417e-05
-3.43502076593641e-06
-9.30992316121577e-06
-2.32868444798812e-05
-1.62581769770227e-05
-2.39629087394993e-05
-3.71418349758236e-05
-9.14361640493638e-06
-1.98345373513683e-05
-2.0549123978071e-05
-1.76500026046813e-05
-1.95239232048564e-05
-1.08969091833249e-05
-3.66866338838826e-06
-2.15053333670397e-05
-3.12096502713744e-05
-7.58560049084566e-06
-1.6688385086856e-06
-2.11563422799728e-05
-1.83561754784192e-05
-1.98981720061023e-05
-2.71199796667896e-05
-2.01365198779719e-05
-1.7396410026729e-05
-1.69693275860939e-05
-2.6996923593611e-05
-1.33328664483193e-05
-6.49030462999341e-06
1.51372648040257e-05
-1.48982460383403e-05
2.49595632649006e-06
6.69228349338001e-06
-3.13423103668225e-05
-4.78431574574054e-06
-2.03163219005275e-05
-2.08149062353693e-05
-1.55146348335893e-05
-1.61571234716349e-05
-2.56036656492918e-05
-1.61965191110366e-05
-3.51040263918197e-05
-1.06342550820122e-05
-1.83289262227238e-05
-4.17662543394286e-06
-2.51027852691342e-05
-9.50629759632864e-06
-2.27543451923443e-05
-1.94292669813622e-05
-2.21797217455527e-05
-2.72894679727724e-05
-3.93562393161216e-06
-5.82713443186737e-06
-1.58417725557698e-05
-1.79837620987551e-05
-3.8530740875432e-05
-1.64147023027376e-05
1.07376578601653e-05
-1.06644057983646e-05
-2.16130148815964e-05
-1.90710140091839e-05
-3.41292513555959e-05
-2.47232815343034e-06
-2.03484413898258e-05
-1.29421498799285e-05
9.16391290149099e-07
-2.24457086818158e-05
-1.57185968867216e-05
-1.93801724047314e-05
-2.25613943967417e-05
-2.42074964970173e-05
-1.05114329382007e-05
-8.8851825163675e-06
-2.445303984181e-05
-1.43817089317387e-05
-1.82488733758546e-05
-2.99418210963878e-05
-1.47338479272234e-05
-1.3910112411717e-06
-1.43748620349706e-05
-1.53182676354987e-05
-1.11499424903367e-05
-2.32812618609304e-05
-3.12024475952136e-05
-2.29836629220185e-05
-2.92123309236378e-05
-1.65292406879903e-05
-1.74799276986489e-05
-8.39730870498077e-06
-5.13868551423399e-06
-9.36879933104673e-06
-2.18568980544649e-05
-4.06520076518602e-06
-3.02535400121347e-05
-7.75805814585082e-06
-1.54938592401269e-05
-1.40961113825585e-05
-1.73291479061067e-05
-2.40973547386458e-05
-2.37488169207097e-05
-1.55270394415984e-05
-1.36388905141168e-05
-3.614127220057e-05
-2.03459880179772e-05
-1.10636518833859e-05
-5.21536772374571e-06
-2.24020305218088e-05
-3.50695926629709e-05
-8.34100849928467e-06
-1.19447547315307e-05
-6.34353709094889e-06
-1.13499105570287e-05
1.18135100742536e-06
-8.15475911142462e-06
4.58931311743086e-06
-1.32797697885863e-05
-2.95155211750524e-05
-9.32883323785374e-08
-4.42685040937888e-06
-2.09741442890739e-05
-2.43427432542665e-05
-1.30783985641276e-05
3.43109310702146e-06
-1.95559972735092e-05
-1.00122198608342e-05
-1.04290691737108e-05
-1.17418284232211e-05
-1.23759619277657e-05
-1.13728163857422e-05
-1.40783178443915e-05
-3.3923953752842e-06
-4.03472613096891e-06
-6.90161001429456e-06
-2.05358555334111e-05
-3.00310217997682e-05
-6.2917672366751e-07
-6.20148953276311e-06
-1.53143637971457e-05
-2.64671204372699e-05
-1.40763053544381e-05
-1.5282805129674e-05
-1.72393177953444e-05
-8.68316922140401e-06
-8.50463228369338e-06
-2.01612945806637e-06
-9.01279785722774e-06
-1.14033310132576e-05
-1.55429004917558e-05
-1.17625662930866e-05
-2.30492554315284e-05
-1.67342835677266e-05
-7.09466859401807e-06
-1.19038986842606e-05
-3.23212812996386e-05
-1.43500620826152e-05
-1.45604118590768e-05
-2.9638873471879e-06
-2.00668835320372e-05
-2.19021947036078e-05
-1.52720067754752e-05
-1.33753975109992e-05
-8.48167055321767e-06
-2.78534638584155e-05
-4.3595997951455e-06
-2.74383861831396e-05
-1.26973299172531e-05
-1.01724904138781e-05
-2.286736052972e-05
-2.00175636852435e-05
-2.0015805053742e-05
-2.53153248848775e-05
-1.15726391418707e-05
-1.54090880566804e-05
-2.41281363968104e-05
-1.09053358382615e-05
-1.05848899555283e-05
-3.49249469393244e-05
1.86927240635529e-06
-1.76209381597659e-05
-3.42604621778695e-05
-7.27586660509107e-06
-1.74526181753787e-06
-1.67895898617526e-05
-2.74239917009707e-05
-2.06331003688705e-05
-2.23295624265817e-05
-1.5892508426574e-05
-3.22918916756773e-05
-1.93626849596551e-05
3.50836642392901e-06
-3.82778608508578e-06
-1.6186981141537e-05
-3.6013301586426e-06
-1.0711452725437e-05
-5.98864830285844e-06
-1.78760180527339e-05
8.43251729360904e-06
-2.01505425320096e-05
-3.32994382912061e-05
-1.95400836865366e-05
-1.80485994024579e-05
-4.44255327355647e-06
-1.65728843073846e-05
-3.03256213376106e-05
-3.09570802749188e-05
-5.25695401314073e-06
-3.42153202686151e-05
-3.55550083554369e-05
-2.61686449790309e-05
-2.30648637379475e-05
-1.8838696958951e-05
-2.58509715615088e-05
-6.9027846464191e-06
-1.92940910149384e-05
-1.05849387926554e-05
-1.77202499427172e-05
-1.9752405018417e-05
-2.32745349116044e-06
-4.86526721487282e-06
-2.57602347095297e-05
-2.80711566685769e-05
-3.74538264185458e-05
-1.95840276200369e-05
7.46008736754725e-06
-2.43929665660983e-05
-1.11616812298523e-05
-2.14752996761361e-05
6.56395726845854e-06
-1.08889347669671e-05
-3.05394209287389e-05
-2.67349237228807e-05
1.78520688672649e-06
-1.88800581872297e-05
-9.92480783920488e-07
-1.91831963821029e-05
-2.7628243116757e-05
-1.70278471122511e-05
-1.53155227788189e-05
-3.81959653832382e-05
-2.39971646851766e-05
-1.82045410626916e-05
-1.84715729106441e-05
-2.87450268500223e-05
-3.40564868956099e-05
-2.52883053289116e-05
-1.31795079567504e-05
-1.00375105341972e-05
6.53453199154346e-06
-2.65365398135885e-06
-1.66904652954804e-05
-2.71630536491482e-05
-2.48275144034067e-05
-2.20677115973242e-05
-8.44320482083765e-06
-1.07594810843632e-05
-2.07437359550607e-05
1.12154693155848e-06
-7.26838283286212e-06
-1.56683769114933e-05
-2.70901149383872e-05
-2.06275687947707e-05
-2.49087661103714e-06
-2.90291410578433e-05
-1.41344571954649e-05
-1.97276060591003e-05
8.15123631251583e-07
-7.02992618148258e-06
-1.7958220710129e-05
-2.97940166008447e-05
-6.27720477952817e-06
-1.2273614230622e-05
-2.19805629628318e-05
-6.14494401969004e-06
-1.13330984273169e-05
-1.44096464429127e-05
4.71327425554307e-07
-3.3097628044481e-05
-3.86316033957265e-05
-5.86778324607972e-06
-1.83890478180439e-05
-2.05816109677445e-05
-1.31428324116975e-06
-4.65451535789614e-06
-1.79345566134845e-05
-1.65254133028952e-05
-1.77766393224358e-05
-2.02318365998615e-05
-7.56637570749583e-06
-2.99237056130664e-05
-1.01942289565379e-05
-1.40019952112107e-05
-1.14479740318708e-05
-2.83275160484871e-05
-3.46770938860633e-05
-1.23795107264391e-05
-1.18547132219141e-05
-1.56798246468376e-05
-2.10093597314062e-05
-1.32505183376392e-05
-8.67259750780791e-06
-9.32934249523749e-06
-7.91972967033567e-06
-2.38288875695938e-05
-1.20089737586812e-05
-1.52849286700012e-05
-1.77931416878182e-05
5.20635771364979e-08
-2.39057929022243e-05
-1.9871652702755e-05
-7.21040114037426e-06
-6.21802417685166e-06
-1.10996841439038e-05
-1.30499893407736e-05
-2.30553653892596e-05
-1.63780227101651e-05
-1.0858034213208e-05
-2.92273075071005e-05
-1.9324159753983e-05
-1.83603137186905e-05
2.75154976563341e-06
-3.21015295436058e-05
-3.52545307406454e-05
-9.78460283812885e-06
-6.86259191226437e-06
-2.67699016884552e-05
-2.88225664517162e-05
-5.64679224911302e-06
-1.41370559447155e-05
-1.67727761583115e-05
2.80940340146426e-06
-1.5665531184183e-05
-1.45205005037913e-05
-2.27682392241404e-05
-1.1584150398917e-05
-1.382583395644e-05
-1.56415268917252e-05
-2.54211828846354e-05
-2.47465414477324e-05
-1.64029003209277e-05
2.41870693034613e-06
-1.49110830302841e-05
-1.82915392846548e-05
-1.49617142097429e-05
-3.20217998936572e-05
-1.21732671988526e-05
-2.37027609860448e-05
-1.6410387642575e-05
-3.01905062374129e-05
-5.20840597847639e-07
-2.88043920611835e-06
-3.45922173016255e-06
-8.55595631940321e-06
-2.93971952161894e-05
-1.6851819635347e-05
-6.12243841290714e-06
-6.15345027187469e-06
-8.79811511439656e-06
-1.60939292375747e-05
-2.11160160776688e-05
-1.62045945843296e-05
-2.16626656643365e-05
-1.24116330341094e-05
-2.04535981708598e-05
-1.83005906552573e-05
-2.85286386033887e-05
-1.34036465678238e-05
-7.63147828676846e-06
-1.62976145779515e-05
-1.49537152804204e-05
-1.13848001314699e-05
-7.39832352077759e-06
-6.9286166553932e-06
-2.28316828524694e-05
-1.36823560219212e-05
6.48283469565862e-07
-7.46486327161963e-06
-8.66258918622007e-06
-1.89295499786546e-05
-4.09108165095366e-05
-2.56351506306556e-05
-1.88695490288825e-05
-1.51354177190101e-05
-2.51776716588097e-05
-1.32675728285903e-05
-2.90830348090799e-05
-1.40714081429644e-06
-2.839460491223e-05
-2.80510484652277e-05
-1.25783310027355e-05
-1.27016955785444e-05
-1.1267857693775e-05
-2.19305494635417e-05
-2.19137989055369e-05
-1.96722942863744e-05
-1.53974743027634e-05
-1.96827591279896e-05
-1.2730097266286e-05
-5.68930316566393e-06
-2.01630065159595e-05
-2.15143669936585e-05
-9.56605398345981e-06
-1.78305175288633e-05
-2.45251400880245e-05
-2.80912358122476e-05
-3.55051046796511e-05
-3.75006084330129e-05
1.82036508795899e-06
-1.73696686279934e-05
-1.98725245929082e-05
-7.90615971267999e-06
-1.3989020969928e-05
-3.14459034565163e-05
-3.24534987310652e-05
-7.88307292461016e-06
-2.07859537356851e-05
1.60325347840718e-07
-6.75612642269792e-06
-1.27760309605442e-05
-2.30430097768502e-05
-8.01926628024926e-06
-1.43146758415883e-05
-9.71435565436797e-06
-1.24389860143232e-05
-8.76084624157034e-06
2.32374166120784e-06
-2.31684032884958e-05
-4.51684871571404e-06
-1.02540709874731e-05
-6.93676392266182e-06
-9.18805485777798e-06
-3.3828498551916e-05
-4.60003680477921e-06
-1.73638864101069e-05
-1.52175382433813e-05
3.16377453959255e-06
-2.31543085374905e-05
-2.12124801267542e-05
-1.13716956773414e-05
-1.83537957890292e-05
-3.33065745503945e-05
-6.29591615536268e-06
-1.09259160180946e-05
-1.77638015631792e-05
-8.26138250472938e-06
-2.84915884581503e-05
-3.61045052542211e-05
-3.40053491406926e-05
-2.22531777021387e-05
-2.10438700537619e-05
-5.35862020603782e-06
-2.35058952248252e-05
-1.27668869563839e-05
-2.66068898802551e-05
-3.09000335446011e-05
-2.93797942769955e-05
-2.53006099494541e-05
-1.91265529547497e-05
-1.50339345544049e-05
-1.24549910510545e-05
-1.08188639524321e-05
-3.05446360559156e-06
-2.38812589281777e-05
-3.71281195279562e-05
-7.60167358825918e-06
-3.40562786997928e-05
-4.62240108208757e-06
-1.80181657242216e-05
-2.3593890061158e-05
-1.13573411996321e-05
-3.96971322731802e-05
-1.71598430212147e-05
-1.25756779636808e-06
-1.78935112721601e-05
-1.95544148229217e-05
-4.09038447776819e-05
-8.48804774013744e-06
-2.53420821297424e-05
-2.51197766803345e-05
-1.09916637673775e-05
-1.97758193316008e-05
-1.77090346238733e-05
-2.32082695866383e-05
-6.24169970496287e-06
-1.85378763061602e-05
-1.44436840634124e-05
-6.18103407326878e-06
-2.67173286964187e-05
-1.09264520183156e-05
-1.85853699235946e-05
-1.95649284788273e-05
-6.81118063111701e-06
-1.59297533580899e-05
-1.79888144153957e-05
-1.9677339481613e-05
-1.19309559126542e-05
-7.40964497799437e-06
-1.43675541244535e-05
-6.75725359824969e-06
-1.13925400950448e-05
-7.82168774698503e-06
2.05890499828615e-06
-1.43786755792685e-05
-1.20120838669974e-05
4.18482203631295e-06
-2.20982188586388e-05
4.24168829374183e-06
-3.51348762135951e-05
-2.44916403701162e-05
-2.39688798830047e-05
-1.52771390875812e-05
-4.05077458610476e-06
-2.73145730238211e-05
-1.57998817771807e-05
-1.86689020579201e-05
-3.07937399619629e-05
-1.22097268639337e-05
-2.06606402281699e-05
-2.27327776283085e-05
-1.79704642017198e-05
-1.56266893502147e-05
-1.20263786486285e-05
-2.5274810840216e-06
-2.36721545488671e-05
-9.89568994931577e-06
-1.10543706789796e-05
-5.03470142360682e-06
-2.05290328982842e-05
-2.3859193518048e-05
-1.42691799261781e-05
-1.98545014666943e-05
-1.02420888166661e-05
-2.03183622982483e-05
-2.14864118157463e-05
4.36905221544267e-06
-1.24751368842304e-05
-1.15564933624964e-05
-1.60203617178645e-05
-2.37998899268293e-05
-6.10482051556417e-06
-5.39624581082488e-06
-2.4509337148517e-05
-2.16599818939212e-06
-1.74804210538048e-05
-2.46584784669436e-05
-1.07384521616996e-05
-1.86352103985356e-05
-1.59940321992853e-05
-2.44102521910178e-05
-2.11334214033597e-05
-5.93373658266401e-06
-8.76979677962267e-06
-1.74046993774546e-05
-1.58402558548742e-05
-1.53019686986557e-05
-2.15824040126003e-05
-3.58589600209375e-06
-9.95239935079492e-06
-1.57981177330835e-05
-2.66445134695546e-05
-1.54860509616282e-05
-2.098254439124e-05
-1.64978108758069e-05
-8.31426772332636e-06
-8.30036367054583e-06
-3.16374651685486e-05
5.78798279604793e-07
-1.96837714324073e-05
-1.65811891078349e-05
-1.62360202391287e-05
-7.29497353278635e-06
-8.12456072452023e-06
-1.70071104388202e-05
-1.74482012143832e-05
-1.17323745879683e-05
3.89997625439808e-06
-1.33730527552342e-05
-1.00916543606053e-05
-2.5916658134448e-06
-8.74584714865939e-06
-1.42750687250949e-05
-2.04310723908483e-05
-4.6905213027542e-05
-1.94858785988832e-05
-8.66384295291762e-06
-2.58605162809267e-05
-2.12176147574858e-05
-1.18281455640184e-05
-9.42013281607805e-06
-2.10494721379969e-05
-1.22806310060333e-05
-2.21354108172583e-05
-2.05989238788656e-05
-2.22067073531506e-05
-3.26754870471444e-05
-1.83427434291934e-05
6.77863934886731e-07
-2.4374645842305e-05
-4.50525252855898e-05
-1.69315635558371e-05
6.16732074177948e-06
-1.93496523182183e-05
-2.00692131251745e-06
-1.11662190396256e-05
-1.21863250764389e-05
-2.8689111127342e-05
-3.33671002088585e-05
-2.81587095512985e-05
-2.42987898522345e-05
-1.06128742269939e-05
-1.69610387216499e-05
-2.43489605285866e-05
-5.42267889406032e-06
-3.97693177435853e-06
-9.87323500224085e-06
-1.60717600921117e-05
-2.45423853507312e-05
-1.84206584782207e-05
-4.35306796407787e-06
-9.84558668181262e-06
-2.16489902813583e-05
-2.03829583740968e-05
-1.31369088056045e-05
-8.84674667635749e-06
-2.83867349699872e-05
-1.82548740650187e-05
-1.23374821041815e-05
-2.54227643260338e-05
-1.75067583686648e-05
-1.01926837372212e-05
-2.02581022134528e-05
-1.88944899623715e-05
-1.15249331331121e-05
-1.74624266974489e-05
-9.57891424647485e-06
-1.21882928808661e-05
-1.27568480807282e-05
-1.33531806450272e-05
-2.04331609631326e-05
-5.1764555333391e-06
-2.61491709054695e-05
-2.7228366384186e-05
-1.48219235828301e-05
-1.82723441608351e-05
-1.97137174087376e-05
-8.63171816869388e-06
-2.22634876461467e-05
-9.56935473516666e-06
-1.22377232944815e-05
-1.35866295148472e-05
-9.41504092239614e-06
-2.81961807584224e-06
-1.28597528265798e-05
-3.70265315610188e-06
-1.66146525925628e-05
-1.12891744744911e-05
-2.65893332889302e-05
-2.2261532958447e-05
-8.67210288432069e-06
-2.03202020168029e-05
-1.87124139959652e-05
-2.30217453059304e-05
-1.08210132115695e-05
-1.91631300014294e-05
-2.92692933077116e-05
-1.43558348778968e-05
-4.77836891770837e-06
-1.83801352152322e-05
-2.10294943644878e-05
-7.72913871556529e-06
-2.46072801398469e-05
-1.74115015158407e-05
-8.44727432421699e-06
-1.82025284120205e-05
-1.8918207129902e-05
-1.34073166014608e-05
-5.71641357044806e-06
-6.52364360216172e-06
-1.38424881247392e-05
-3.79552810432544e-05
-2.09607973973048e-05
-1.11149195160435e-05
-2.82255297879893e-05
-2.39674292074933e-05
-1.16097951896811e-05
-2.89082652019689e-05
-2.46126979141208e-05
1.5565737959888e-05
-1.98074135448237e-05
-2.69559837929088e-05
-2.8896938516968e-05
-1.17199255102794e-05
-2.00982868267164e-06
-4.13905885861901e-05
-1.01319503300056e-05
-2.11828927671469e-05
-1.76551265527502e-05
-2.2160680329766e-05
-1.68008026577035e-05
-1.43763228943853e-05
-1.96435982807343e-05
-1.61668750782817e-05
-2.53487652530184e-05
-1.0296532520856e-05
-1.70292800215035e-05
-1.15242865876288e-05
-5.25258291756829e-06
-2.48232811178025e-05
-1.9826318691767e-05
-8.12390544498421e-06
-1.83083449032271e-05
-1.38113047185236e-05
-5.48753482965648e-06
-1.11631333777313e-05
-1.96182626106704e-05
-2.32800273882345e-05
-1.44146365629901e-05
-2.61044600417226e-05
-1.68738455419432e-05
1.21854283394516e-07
-2.10964506378103e-05
-3.19644032260883e-05
-1.75525916171317e-05
5.18879901006575e-06
-1.81978104474329e-05
-3.26279098207655e-06
-1.28146378427532e-05
-1.40000775692484e-05
-1.54420651894805e-05
7.47483253889587e-07
-1.37948344104251e-05
-2.19439826968056e-05
-9.44741681073715e-06
-9.69843464711154e-06
-3.62105156704427e-05
-2.56481941713796e-06
-2.81358753997966e-05
-2.16221959537911e-05
7.96091142613876e-07
-2.33743126624298e-05
-1.60649830852374e-05
-2.77891390958101e-05
-2.07550433925051e-05
-2.55763782011852e-05
-1.68632427335577e-05
-3.1932221081287e-05
-8.19327211883456e-06
-2.55969052838204e-05
-3.89354468079523e-05
-1.49833333445499e-05
-1.71699970661165e-05
-1.90566351313515e-05
-7.09338786333731e-06
-1.67167418233262e-05
-1.07188826917969e-05
-2.88114613896446e-05
-2.77275997747828e-05
-1.40094802239687e-05
-3.35312464630376e-05
-1.30032686634863e-05
-1.09519042310982e-05
-2.46482422945099e-05
-4.07993966462807e-06
-7.75774201872856e-06
-1.02203581027011e-05
-7.28902712802246e-06
-1.05366385758703e-05
-1.8333160388369e-05
-1.21308933003589e-05
-4.28588370046517e-05
-1.62038484212431e-05
-1.24637391417995e-05
-2.9793471183587e-05
-2.45256664987037e-05
-4.03300293919995e-05
-2.41780118701745e-05
-1.64318509465168e-05
-8.11608299418429e-06
3.51519697955757e-07
-2.35627187457397e-05
-1.13507519594799e-05
-2.51599845485508e-05
-9.52635318684398e-06
-3.53976317120816e-06
-1.15442547515472e-05
-2.34280357216041e-05
-1.97428535455976e-05
-1.80653454395911e-05
4.4885646339605e-07
-9.13327008722455e-06
-1.49530294220261e-05
-8.31255768543637e-06
-2.26405112418986e-05
-1.68058980869235e-05
-8.22595748068573e-06
-1.75352689579433e-05
-1.88405349573591e-05
-1.79408161968826e-05
-2.27428417845416e-05
-3.56486407391615e-06
-2.30277238485864e-05
-1.7413406938419e-05
-1.59607636661343e-05
-1.461993365244e-05
-2.6730347408214e-05
-3.24805891401584e-08
-1.55822792982993e-05
-1.58222331006975e-05
-9.65351393650708e-06
-2.06727563829678e-05
-3.83734153640981e-05
-1.72010847190509e-05
-2.23625394513532e-05
-1.79723962915639e-05
-2.31655971645728e-05
-7.06489881336004e-06
-2.45946168853156e-05
-2.42960998822718e-05
-7.78890235482163e-06
-1.39757353147723e-05
-2.37154153103427e-05
-1.45669756870907e-06
-1.72316895570928e-05
-1.71949349817562e-05
-3.34786256177888e-05
-9.08828318561651e-06
-1.94029614810238e-05
-2.67469777321964e-05
-1.19071225935023e-05
-4.64709160355529e-06
-3.01663517321858e-05
-1.94040765120125e-05
-1.29842056233328e-05
-2.72159053321881e-07
-1.51950700922807e-05
-1.59105524616277e-05
-5.2348457381498e-06
-1.50353090496149e-05
-1.10968967810202e-05
-3.35184610114772e-06
-2.12962776805416e-05
-1.40307126512797e-05
-2.7549913630449e-05
-3.23241956562601e-05
-2.30241995492111e-05
-6.50217964086428e-06
-2.57818670653802e-05
-7.85035872745098e-06
-1.67905209737084e-05
7.88937390210709e-06
-5.64650916790197e-06
-3.9273480026643e-05
-2.17628102990549e-05
-3.29683590342704e-05
-1.39622102303201e-05
-1.96961068305513e-05
-7.08543377936771e-06
-1.65153821688468e-05
-5.34703170030858e-06
-1.29489121239469e-05
-2.10046202418074e-05
-1.89890317412538e-05
-9.46535857032603e-06
-1.9039504005374e-05
-3.69152127155534e-07
-1.99477374351074e-05
-2.24372139454675e-05
-2.55011544623365e-05
-1.99989457339873e-05
-2.61853635829547e-05
-9.73629209090907e-06
-1.15906017147049e-05
-9.16006010264902e-06
-2.91062339597727e-05
-2.4320621316015e-05
-8.25797387861541e-06
-1.20808306256729e-05
-6.19158135793254e-06
-1.22161825082417e-05
-2.31229293166811e-06
-8.71048207641891e-06
-1.96014475810179e-05
-1.74156508792088e-05
-5.49886422882443e-06
1.98604165792343e-06
-1.20579475686313e-05
-2.13871743853276e-05
1.58648725777972e-07
-1.94012134867299e-05
-2.21196474899557e-05
-1.31819899858797e-05
-4.70177118640142e-06
-1.38575350958166e-05
-3.61545188390998e-05
-1.4812092585732e-05
-1.55852531511943e-05
-2.77049060025913e-06
-1.81376438708051e-05
-9.00251551350596e-07
-1.77352753820111e-05
-2.40596588010434e-05
-2.81274266621008e-05
-2.16085290083479e-05
-1.78092068170237e-05
-1.57271970851134e-05
-2.0965260910052e-05
-4.11244110815571e-05
-2.89128496412742e-05
-3.70340176107116e-06
-2.52996264191461e-05
-2.43506523866921e-05
-3.34424076357101e-06
-1.77621616773136e-05
-1.08552478904031e-05
-1.12574104849074e-05
-3.41651892973935e-05
-3.4972168706788e-05
-1.07072906513156e-05
-2.44737129546796e-05
-1.52313318018156e-05
-1.57837440278933e-05
-2.60468137476563e-05
-1.41066385363584e-05
-1.24248092659287e-05
-2.60982800591038e-05
-5.27164024950925e-06
1.75260282836994e-06
-2.17308487707911e-05
-2.85466218159657e-05
-1.77851432902866e-05
-2.65044400226603e-05
-2.04173306987358e-06
-1.88037161882904e-05
-9.27121299994466e-06
-7.48449095648209e-07
-7.32178679355687e-06
-9.49913329712907e-06
-1.0027102531875e-05
-2.05520380093726e-05
-4.9946943145646e-06
-3.44397332899592e-06
-2.56158959370576e-05
-7.11916538196755e-06
3.62880463929352e-07
-2.05268710911343e-05
-4.41797422553587e-06
-2.27793831204396e-05
-2.17767665112146e-05
-1.4155585178592e-05
-1.21828629887769e-05
-1.34215116124433e-05
-8.89090737979969e-06
-1.34598340708299e-05
-2.24682930311487e-05
-4.9036051414257e-06
-1.92318552688268e-05
-6.51364661438133e-06
-5.79302885526021e-06
-3.1112943558092e-05
-1.53243447040301e-05
-1.90199366455347e-05
-2.19344691990007e-05
-8.40949650741589e-06
-1.51737513594703e-05
-3.25952603455449e-05
-3.05786107973329e-06
-2.07597478297435e-05
-1.25498780903395e-05
-1.05989869864553e-05
-9.96528408138619e-06
3.01092113124823e-06
-1.67306059460692e-06
-1.9781105092042e-05
-1.30979422083903e-05
-1.14150766456288e-05
-1.97993246205784e-06
-2.26305289984174e-05
-4.23042995439534e-06
-1.6503706338721e-05
-4.02018697158067e-06
-2.15167944836559e-05
-2.39209477577082e-05
-1.5210966290469e-05
-5.83074002261754e-06
-1.25884599951527e-05
-2.49992256586314e-05
-1.0039712020741e-05
-1.42061200840694e-05
-9.60550947782032e-06
-4.28655060238961e-06
-2.41372984671317e-06
-4.89920892116978e-06
-8.54747378407784e-06
-2.12225126348596e-05
-2.99633612119214e-05
-3.03903232183195e-05
-1.04209351907899e-05
-7.69692934164915e-06
-1.27621315084038e-05
-1.84221795925564e-05
-5.6461081894884e-07
-2.18255966569264e-05
-1.52884790312842e-05
-3.8066807016866e-05
-1.17482520424402e-05
-2.41342728881727e-05
-1.83257164267834e-05
-2.37611506222935e-05
-9.22777384545257e-06
-2.78820475410411e-05
9.78792187601558e-07
-9.35986313172484e-06
-1.79691391635122e-05
-2.4938964709978e-05
-1.35417262252585e-05
-1.54701780815262e-05
-2.37894477961981e-05
-2.11125028096751e-05
-1.64998506819608e-05
-2.37987355187224e-05
-1.59559222535586e-05
-3.12074147094508e-05
-2.11589618159596e-05
-2.49599648878611e-05
-5.72297539887981e-06
-1.19951983983706e-05
-1.8777756987431e-05
8.00926630125632e-06
-2.61601250426964e-05
-1.60472838126298e-06
-6.076272261371e-06
-1.33652893278634e-05
-2.43471377941534e-05
-1.57447592461074e-05
-5.49692846909027e-06
-2.14108896311586e-05
-1.16249620144843e-06
-2.88264462516705e-05
-1.85112259984988e-05
-3.23011785423239e-05
2.08648832464475e-06
-8.63193480947008e-06
-2.48358898922094e-05
-1.07277447954244e-05
-1.83680433784757e-05
-2.26946996109999e-05
-1.95524424830259e-05
-1.53626753992168e-05
-4.96693977484074e-06
-1.01220318506216e-05
1.65404761086408e-05
-1.31204294264722e-05
-1.54541990480955e-05
-8.14151222483243e-06
-2.06636091615038e-05
-3.73228240944046e-06
-2.82064225509638e-05
-6.57117511615326e-06
-3.13641462225499e-05
-5.71991745259345e-06
-4.19704640841543e-06
-1.3306583475655e-05
-1.8891666702624e-05
-1.76722770066107e-06
-1.20898943578786e-05
-2.42969531017481e-05
-2.21672781665087e-05
-4.2749523923164e-06
-6.89024918828116e-07
-3.70169748589901e-05
-5.98025131473142e-06
-1.06745441602972e-05
-1.80975761282461e-05
7.53273122708654e-06
-5.44709709418218e-06
-6.04395910738321e-06
-2.26938011256415e-05
-1.3821765130153e-05
-2.07352813362676e-05
-1.25507883879092e-05
-4.28577182961705e-06
-5.6342109823967e-06
-2.52112410953678e-05
-5.0795643531016e-06
-5.74051539217027e-06
-5.67958245028186e-06
-2.13073309498309e-05
-1.21821254121676e-05
-2.48552680981792e-05
-1.42584870041674e-05
-1.10920427856786e-05
6.00762542601381e-06
-1.50711558623513e-05
-2.64933694019945e-05
-1.82392021590372e-05
1.01899049688368e-05
-2.38213021932112e-05
1.08468558592594e-05
-1.56201568088443e-05
-2.50034348107128e-05
-1.94086808882343e-05
-1.66642170167057e-05
-1.79534074658521e-05
-1.94576185343021e-05
1.96427238644253e-06
3.71591616669266e-07
-1.31178273003367e-05
-4.05707785751131e-06
-1.77434289070067e-05
-2.0302409152903e-05
-4.10340714537637e-05
-1.26240736477785e-05
-1.74657105125828e-05
-2.08880769251072e-06
-1.17034887640123e-05
8.64472138397943e-06
-1.79421124538751e-06
-6.03617144324391e-06
-5.41193748841228e-06
-1.9789514041904e-05
-3.29169757648224e-05
-4.95025510325511e-06
-1.55119238368749e-05
-1.16716078194972e-05
-1.81890407957734e-05
-6.91352211397898e-06
-8.08734057197254e-06
-1.73855194696527e-06
-1.40789236779424e-05
-2.55155219395721e-05
-2.89178404990562e-05
-1.68253333032805e-05
-8.60392044834658e-07
-9.93969458798631e-06
-1.00348393433854e-05
-2.45242429126364e-05
-2.91009365702055e-05
-1.75791266975491e-05
-2.05777265180788e-05
-1.43965641294305e-05
-3.30976406465564e-05
-9.42432359822164e-06
-3.46923929060187e-05
-3.7797232834687e-05
-1.71945744103947e-05
-1.85098842031629e-05
-2.21368511823697e-05
-1.62328972432434e-05
-8.05534557428342e-06
-2.59163221099e-05
-2.54691440452527e-05
-1.99602997532449e-05
-2.65341916127784e-05
-9.1525162701235e-06
-1.10496100095494e-05
-1.93460191712069e-05
-4.98809300857052e-05
-2.27774202045945e-05
-2.5766841371535e-05
-2.87019643240104e-05
-1.29355138282487e-05
-1.96016603975399e-05
-3.44354581498113e-05
-1.32434262809245e-05
-8.31543809972613e-06
1.30802418538469e-06
3.19047578829369e-06
-3.13741932491931e-05
-1.50548132487887e-05
-1.95147509191547e-05
-2.74315056967917e-05
-1.85210200211188e-05
7.50232949261692e-07
-1.54224931826215e-06
-2.76620382962697e-05
-2.93159412717595e-05
-1.40651940687358e-05
-1.74434445311851e-05
-6.37270506520891e-06
-2.58619617259256e-06
-1.31617886472324e-05
-1.51052106630562e-05
-1.94996878642478e-05
-1.06247802061253e-06
-2.00508148756609e-05
-1.03330041095286e-05
-2.38433542880329e-07
-5.01185986350584e-06
-1.64515350687072e-05
-1.34545248434612e-05
-6.31416646449037e-06
-2.00080873380767e-05
-1.34229813037565e-05
-3.04738071965547e-05
-1.35033628969183e-05
-2.68931525223076e-05
-1.22786900569044e-05
-2.81919421898051e-05
-3.78847532343622e-05
-1.30783083994604e-05
-6.2680373497638e-06
-6.88188463820098e-06
-2.031756452275e-05
-1.74819619299175e-05
-1.60688187053958e-05
-6.43300363382913e-06
-3.32808785540842e-05
-3.21821135054573e-05
-1.08237440060742e-05
-2.7924250040795e-06
-2.86627592158208e-05
-9.00896647078732e-06
-2.76906983023109e-05
-2.49034839496026e-05
-1.03457422983809e-05
-1.95310641144861e-05
-3.42984586754159e-05
-2.6862524700381e-05
-1.78109188913221e-05
-2.27129535308492e-05
-1.53671325936689e-05
-1.4102223241575e-05
-2.36436124587606e-05
-9.90181641308869e-06
-2.60232486688978e-05
-2.19886814850708e-05
-1.32087162488198e-05
-5.46902436918099e-06
-2.49369825263978e-05
-2.18047012803852e-05
-2.42455357125375e-05
-2.24319291901714e-05
-2.31259784060283e-05
8.23466554304653e-07
-1.50504096350972e-05
-1.40177902418926e-05
-6.30428507588956e-06
-2.35222797238325e-05
-3.31740434114196e-06
-2.16235879097212e-05
-1.56777439342035e-05
-2.40805793351571e-05
-1.44721433478495e-06
-3.75795555517531e-05
-6.19319125520382e-06
-2.71274680594949e-05
-2.40003050544518e-05
-2.84594745808872e-05
-1.399377878105e-05
-8.19669344677084e-06
6.59145721829807e-06
-2.39163479206968e-05
-1.9465069910997e-05
-3.53282946772491e-06
-8.94738710043883e-06
-2.57362188166499e-05
-1.86166199683267e-05
-1.68265603267204e-05
-2.10139766386848e-05
-6.88682552429006e-06
-2.7356504556515e-05
-2.95532620493166e-05
-1.01404344424658e-05
-7.94315921079633e-06
-3.57656777764669e-05
-2.17050210930281e-05
-1.84743598994378e-05
-2.17496987665961e-05
-1.8449247631133e-05
-1.86809252370218e-05
-1.67180631327685e-05
-3.00845514296861e-05
-9.90697075077474e-06
-2.2225037820418e-05
-1.68563925893634e-05
-2.69266510083358e-05
-1.72973276543041e-05
-2.04742466403376e-05
-2.59230687121663e-05
-1.56583258795607e-05
-6.97200961352112e-06
-2.77369367455635e-05
-9.70313468972467e-06
-3.79477836387598e-05
-3.8090518529561e-05
-1.1685930131864e-06
-3.49219857698948e-06
-2.71588485219248e-06
-1.45030060468028e-05
-1.59904053498736e-05
-9.33618812990437e-06
-3.27355793739304e-05
-1.84561505111394e-05
-1.77840965661417e-05
-4.6398492580358e-06
-2.68768107710172e-05
-5.60763754931414e-06
-1.96246757401137e-05
-3.02839288958704e-05
-1.56414204231025e-05
-1.28156261719274e-05
-5.94377969180711e-06
-1.29937414003116e-05
-3.20519205603564e-05
-5.26880407846152e-06
1.20630508224217e-05
-2.51982672805681e-07
7.24761361627444e-07
-2.26761849041053e-06
-9.78264288515385e-06
-1.58326331632478e-05
-1.78190609853539e-05
-3.02184377009276e-05
-2.06551278483008e-05
-2.20187254091192e-05
-2.57163013778649e-05
-1.20515673877179e-05
-9.86645782240419e-06
-2.21678299670767e-05
-5.12099740785532e-06
-3.18014173736889e-05
-1.22465899151076e-05
-2.52270731283376e-05
-1.07425915058032e-06
-2.33433908265773e-05
-2.20292870230299e-05
-2.00381825044697e-05
-1.53306709069065e-05
-1.13937157055267e-06
-3.08036412809657e-05
-9.04754147661473e-06
-1.44103451670017e-05
-1.53186385150391e-05
-2.24568470989202e-05
-2.02201897147876e-05
-1.60595288675598e-05
8.90376177679818e-07
-1.43639138870005e-05
-2.5278553383678e-05
-8.47220309946062e-06
-1.13812936977208e-05
-1.86726566330351e-05
-1.96988874398047e-05
-2.60927484818212e-05
-2.6139002975155e-05
-6.7182218068554e-06
-1.7023951558099e-05
-2.81836498204316e-05
-2.65041868617964e-05
-1.91210638561519e-06
1.31245360881288e-05
-1.24796188396435e-05
-6.76336372788329e-06
-1.64889014821213e-05
-2.04586994288954e-05
-8.52130396592377e-06
-1.3485842639122e-05
-1.83946074758708e-05
-2.13385767285355e-05
-2.04364918410548e-05
-1.15989589598622e-07
-3.42352281901022e-06
-2.38550071723329e-05
-2.10794592200171e-05
-2.0770288931711e-05
-2.83516661509192e-05
-8.17437942509094e-06
-1.63189394309267e-06
-1.55635715158869e-05
-2.38034666005863e-05
-2.39619238155221e-05
-1.69824328646137e-05
-4.55971285321664e-06
-6.13507303904435e-06
-1.29948426863144e-05
-1.50012478459306e-05
-3.00195069065462e-05
-2.2958794671538e-05
-6.48408196072544e-06
-1.52140998245968e-05
-1.93703992160098e-05
-1.14045966894265e-05
-2.40189710674108e-06
-2.43105270601655e-05
-8.12583392808001e-06
-1.73871923881537e-05
-1.52740526713749e-05
-1.44012051550204e-05
-7.6822465185114e-06
-3.60700395020635e-05
-3.44166634246768e-05
-2.96130107992991e-06
6.05343135412439e-06
-3.51190620346556e-06
-1.09280338847897e-05
-4.19104907397914e-05
-1.42244676849916e-05
-1.34709704288126e-05
-2.33719447258259e-05
-2.01300337613391e-06
-2.95285094499787e-05
-6.36266786926848e-06
-1.24914460988316e-05
-2.11955130307905e-05
-9.66632160513573e-06
-1.17602091879487e-05
-1.03837854711094e-05
-1.81767547920712e-05
-3.85977388451438e-05
-6.64599702912352e-06
-2.72156421914761e-05
-6.08615152423435e-06
-2.93641654598293e-05
-3.30144404378731e-05
-4.86841376636988e-06
-1.07189980941912e-05
-2.98096818478631e-06
9.03774982195948e-07
-1.13152078296554e-05
-1.25675291472829e-05
-1.92107701914041e-06
-1.6044492034377e-05
-2.10484590123966e-05
-9.2280702373765e-06
-1.0280315417531e-05
-1.71532042031569e-05
-2.96533944747937e-05
-1.03549044023747e-05
-1.09842715199285e-05
4.45217990105198e-06
-9.25458075366941e-06
-3.5078413408351e-05
-2.8685883697908e-05
-1.72397185056292e-05
-4.44275444102516e-06
-3.0799150957644e-05
-2.74365471435083e-05
-1.91289545173821e-05
-2.73722022373853e-05
-1.29287983408555e-06
-2.72599302974887e-06
-1.93805234807795e-05
-6.37274181835623e-07
-2.36845554402834e-05
-1.99803361408769e-05
2.90768448333363e-06
-2.31340299122818e-06
-2.01036672103666e-05
-9.23180939961515e-06
-2.88438336952936e-05
-1.3242890732311e-05
-1.80936368257201e-05
-7.49976587846602e-06
-1.7125772938384e-05
-1.35182681693033e-05
-2.84746126417539e-05
-1.76821857627208e-05
-2.45710967309028e-05
-1.91172852291874e-05
-1.83243787678137e-05
-7.01842293082347e-06
-2.70981182639564e-05
-3.46498593935498e-05
-8.64746570860185e-06
-2.85059861048104e-05
-3.47552394375145e-05
-1.66686407383067e-05
-2.50577058913897e-05
-3.04821650632469e-05
-1.83778687138019e-05
-1.45417328330094e-05
-1.86203161358563e-05
1.67217627671358e-05
-2.29467355408838e-05
-2.52072805620698e-05
-1.4822260574502e-05
-1.67711475100606e-05
-1.3832989286816e-05
-1.30838418060368e-05
-1.04868930320083e-05
-2.12130337950777e-05
-6.65328572558396e-06
-2.54515113194128e-05
-1.46736749919456e-05
5.81747743680082e-06
-1.37237208728082e-05
-2.28307512479231e-06
-1.54211160977976e-05
-2.19126755704772e-05
-2.44095045952168e-05
2.50991296161596e-07
-2.82530862576675e-05
-1.67252592616258e-05
-1.06826468915557e-05
-8.80549316747311e-06
-2.08044589247082e-05
-1.05243633155671e-05
-2.62113568635783e-05
-1.22757082709413e-05
-3.62293041894005e-06
-2.01655292974256e-05
-8.6301268933781e-06
-1.68279548094603e-05
-2.55689847759334e-07
-7.79086346782235e-06
-1.0660602724837e-05
-1.72272388538548e-05
-1.43468086450926e-05
-1.76335706436138e-05
-1.6738885440979e-05
-1.00375606744567e-05
-2.16833625027826e-05
8.91112616027797e-06
-2.14546410357731e-05
-2.65862859042893e-05
-7.41878266653979e-06
-2.36752323713841e-05
-3.32158202308843e-05
-5.38189516842858e-06
-1.13520678013665e-05
-2.01948109162122e-05
-1.75687613964628e-05
-7.30272830239695e-06
-8.23612463241605e-06
-4.62276716371425e-06
-1.32999360918244e-05
-5.9935061399496e-06
-3.30726431313843e-05
-2.31937640191574e-05
-1.20687737329806e-05
-1.22607248758328e-05
-2.09630288932286e-05
-1.3773059718592e-05
-3.07895775844738e-05
-1.19013020351181e-05
-2.35972280082497e-05
-4.51316586204944e-06
-1.91925343961663e-05
-1.96879425243459e-05
-2.1663846016455e-05
-1.29111204330603e-05
-2.08904135099072e-05
-1.85900850121364e-05
-3.72498764514034e-06
-1.55079495604278e-05
-4.22748452253303e-06
-3.17599625470381e-06
-6.55288081629626e-06
-6.22742534634593e-06
-1.20307180387193e-05
-3.05757090109575e-05
-2.29741759713205e-05
6.70549708169135e-06
-1.27094191811447e-05
-2.69094122697453e-05
-3.8120889705223e-06
-1.87337124812901e-05
-1.59019008937136e-06
-1.63739170848647e-05
-3.62508873481215e-05
-1.93814253856524e-05
-1.25114966115252e-05
-3.609590126655e-05
-1.2326746949621e-05
-1.3431526900015e-05
-7.1415723847538e-06
-2.67609420569651e-05
-2.01435798158035e-05
-1.14274142620426e-05
-6.25074181342571e-06
-2.80218456912709e-06
-1.0332389252997e-05
-5.86278290968558e-06
-3.47421048703464e-06
-1.72097782080314e-05
-3.01657044701934e-05
-2.8367497791115e-05
-1.28483290755495e-05
-1.10251797925826e-05
-2.32826356939947e-05
-1.55046044057337e-05
-1.15334772006873e-05
-2.74256470492526e-05
-3.5968084457211e-05
-2.9877398118872e-05
4.011131897795e-07
-1.12934747902581e-05
-1.82811269564751e-05
-2.29726570251245e-05
-1.22672767832724e-05
-1.71248561347814e-05
-2.04545093542167e-05
-3.36251348651811e-05
-1.43596368457906e-05
5.65712366967536e-06
-1.62773796723369e-05
-1.76919882831547e-05
-3.46656941986922e-05
-7.42849342415092e-06
-1.79060881334128e-05
-2.14712875539864e-05
-1.38076104318387e-05
-2.19808956301731e-05
-9.78046990058058e-06
-2.28087923523107e-05
-1.16637301111318e-05
-2.41373294581137e-05
-8.65688759240986e-06
-3.83980690434822e-05
-3.10181100624926e-05
-1.22420879540464e-05
-1.62806069542342e-05
-2.27668251090574e-05
-2.05347608990199e-05
-2.38874997366638e-05
-8.38822581814037e-06
-2.53211576432855e-05
-2.08326858983613e-05
-1.10664032225593e-05
-2.25016685142879e-05
2.23480133020148e-06
-2.41677747529397e-05
-2.40430473610427e-05
-1.16105862870599e-05
-1.35854584636155e-05
-1.69272127721268e-05
-2.04951118598687e-05
-1.92081472871241e-05
-8.90200359463989e-06
-8.41633159591619e-06
-1.49791976662744e-05
-1.4452079233753e-05
-1.23097745482165e-05
5.52911008985144e-06
-2.39238870684527e-05
-2.10499392251125e-05
-2.5584807593199e-05
-9.32258651941482e-06
-2.7786855875058e-05
-2.55377444050274e-05
-1.92486095872135e-05
-8.16119938033964e-06
-1.35537491846372e-05
-1.74380762482237e-05
-1.71410708128616e-05
-1.61864242597859e-05
-2.0315110285396e-05
-2.43580869499355e-05
-9.89960975485354e-06
-1.0041303843079e-05
-1.2110327244102e-05
-3.18469198213421e-06
-3.99113134192738e-06
-1.29240708335413e-05
-1.45073516842853e-05
-1.77498411139275e-05
-2.95862309469676e-05
-2.53859101308239e-05
-1.60524282524906e-05
-1.4460428174478e-05
-1.34265582526301e-05
-3.65455052706718e-05
-1.30297286635687e-05
-1.85748974380235e-05
-2.84967917885289e-05
1.15734702325441e-05
-8.71960185643499e-06
-2.32327360887359e-05
-2.8849063320557e-05
-1.38013230187368e-05
-2.70818976211649e-05
-2.46599030945799e-05
-2.48036451976568e-05
-1.40845785379048e-05
-1.28794864605032e-05
-3.14300888180133e-06
-2.75665468936009e-05
-2.00209604403531e-05
-2.14921268102146e-05
-1.83339604244448e-05
-8.45039860465272e-06
-5.76199268927794e-06
-2.05321188529817e-05
-7.59077684327282e-06
-2.9603312129531e-05
-3.19479125379283e-06
-1.63331172854945e-05
-2.19009714118985e-05
-1.95385210291348e-05
-2.95556016254986e-05
-3.27880339484711e-05
-1.91141131605293e-05
-1.6886306143486e-05
-1.86153042636727e-05
-1.89358236629567e-05
-3.71609407526288e-05
-2.13753927516611e-05
-1.63173530739386e-05
-1.08306447812922e-05
-7.2628286338796e-06
-7.10534242768812e-06
-2.82180811845094e-05
-4.55493721600446e-06
-1.82143153003192e-05
-1.31646588844928e-05
-1.26575824003071e-05
-5.58402940541801e-06
-2.08149825030897e-05
-1.35535258398473e-05
-2.90698842086199e-05
-7.37672777777161e-06
-1.53135484855997e-05
-1.8547936652334e-05
-1.98151799934855e-05
-1.58747903899893e-05
-3.01604184785631e-05
-1.64692579249562e-05
-1.4341627005595e-05
-2.15037980240829e-05
-6.5932868391305e-06
-1.02818351858481e-05
-2.93942865548496e-06
-1.12764992115065e-05
-7.87734999541286e-06
-2.32210502907236e-05
-3.48693578885285e-05
-1.72009864010486e-05
-2.92764876230928e-05
-1.35679988213192e-05
-2.14927843659102e-05
-1.20640595288188e-05
-6.38623766747997e-06
-8.08451925646552e-06
-1.15299645154691e-05
-2.24313636965384e-05
-1.5594350706534e-06
-3.22395660564957e-05
-1.80853491085864e-05
-2.70761559581623e-05
-1.98494968044842e-05
2.98424927194391e-06
-2.04694115883896e-05
-8.51914290336452e-06
-2.0039403119116e-05
-1.68425161203516e-05
-8.49327140103702e-06
-1.38398036459333e-05
-6.43250813456182e-06
1.2152195470811e-06
-2.41468793375942e-05
-2.05077310180626e-05
-3.34797168330976e-05
-9.1759300709193e-06
-1.96355066140286e-05
-1.81603739893034e-05
-3.51682286657522e-05
-1.45623898488759e-05
-3.7346450162978e-05
-6.7356799927655e-06
-1.77086593468147e-05
-2.6344381649076e-05
-9.93306294171139e-06
-1.44356135003601e-05
3.04260901871984e-06
-2.80440673672796e-05
-1.64406185821052e-05
-2.95299265074353e-05
-9.86997465201041e-06
-2.2820980922951e-05
-2.21746378442804e-05
-1.82070517874805e-05
-2.22141926373722e-05
-3.15454278605549e-05
-2.02255663740883e-05
-1.51178193297183e-05
-1.80104434432257e-05
-1.41530378492981e-05
-1.40465958753081e-05
-1.5919793408843e-05
-1.76132891414801e-05
-4.55712002101599e-06
-2.09617741741313e-06
-1.79343759487628e-05
-9.3799937921305e-06
-4.72640051248303e-07
-1.69080730775431e-05
-1.50919373938995e-05
-1.71427260966434e-05
-2.23428212465219e-05
-1.41069457587671e-05
-2.23744688711714e-05
-7.93758008187346e-06
-1.93775971729266e-05
-2.04020119048652e-05
-2.26132001591134e-05
-1.27261450247088e-05
-2.15942436763721e-05
-1.02212724793335e-05
-1.37006795526915e-05
-1.54058670703271e-05
-5.32732490958603e-06
-2.38293288748378e-05
-3.44959846997146e-06
-3.73289778211476e-05
-2.164346994301e-05
-1.31524552912461e-06
-1.08771449325075e-05
-2.44492759759075e-05
-1.04454298477545e-05
-2.46356177842431e-05
-2.86125117040636e-05
-2.28957165440918e-05
-3.94195627975743e-05
-2.82964797759991e-05
-2.49483882155075e-05
-9.09733510722828e-06
-4.88477794210539e-06
-1.53547938678647e-05
-2.49675340812771e-05
-2.70635380343243e-05
-6.1707138269265e-06
-1.75312550584604e-05
-1.8960197084188e-05
-1.26017626648246e-05
-1.55914209988133e-05
-3.69894978818664e-05
-2.4514735168951e-05
-2.8084709604194e-05
-8.69058097576378e-06
-9.46385517402827e-06
-2.42089649504155e-05
-4.52678067015096e-06
-2.84706410512023e-05
-4.78851987448939e-06
-1.41119473533792e-05
-1.9454200966072e-05
-1.21295223733305e-05
-3.3670612691512e-05
-1.36816659352217e-05
-1.86978972048284e-05
-9.83565789836026e-06
-1.05507472525571e-05
-5.42979974447312e-06
-7.94080459464959e-06
-1.00716216934685e-05
-1.71107508509988e-05
-3.65961983882406e-06
-3.79019079440939e-06
-2.9813289903999e-05
-1.00162240023003e-05
-3.22501247914491e-05
-8.6220434731614e-06
-1.40891358235792e-05
-4.49406065952705e-05
-2.38256342459098e-05
-1.47902561980455e-05
-1.02302685115936e-05
-1.66352506439401e-05
-1.6895753373127e-05
5.069439032856e-06
-3.45115135138281e-05
-1.28992346455845e-05
-2.43448207889359e-05
1.0516989594869e-05
-2.71722845587155e-05
-2.15155965945773e-05
-1.03989406157781e-05
-9.94418319484843e-06
-2.05398574391847e-05
-1.77886561138155e-05
-2.77758882582069e-06
-1.22890202144203e-05
-1.28649912717485e-05
-2.60968291396525e-05
-1.31611328663083e-05
-1.22033047545838e-05
-3.30818660573805e-06
-1.24779742979545e-05
-7.11175816711941e-06
-1.0953485096421e-05
-3.16000587656165e-05
-2.76714751042316e-05
-2.88300963470555e-05
-1.60937607107726e-05
-1.83536981319413e-05
-3.22742323678621e-05
-7.57758704013152e-06
-2.06646124585354e-05
-1.4210124606867e-05
-1.15556498318117e-05
-2.62419971068586e-05
-1.58856718406541e-05
-2.11940091936462e-05
-3.4554300803406e-06
-8.65094577241064e-06
-2.59560701070808e-05
-1.34669952529666e-05
-8.45530521711069e-06
-1.13132314792325e-05
-1.77817099224631e-05
-8.62323990118969e-06
-1.70929660863987e-06
3.10314647856539e-06
-1.92925841364162e-05
-2.02865576020091e-05
-6.70373216532999e-06
5.79215578853416e-06
-1.65169180853508e-06
-1.86745302676729e-05
2.80496101737726e-06
-7.59393284012747e-06
-4.33016556824983e-08
-1.20774748879846e-05
-1.42973819402637e-05
-7.32623306767835e-06
-7.76099134247244e-06
-2.49498365099874e-05
-2.03065192768525e-05
-1.19379610149344e-05
-1.64981898423184e-05
-3.47957171134206e-05
-1.99371233789077e-05
-1.89274044138191e-05
-2.29667150660968e-05
-4.7010075306174e-06
-5.21446417215261e-06
-5.11944908559271e-06
5.22381319838484e-07
-1.72031375871667e-05
-1.94148134383143e-06
-1.83615169230263e-05
-1.21580667391662e-05
-5.84501433651315e-06
1.53825847492701e-06
-1.55234584809791e-05
-4.93933322866343e-05
-1.3782233312524e-05
-2.06996251790065e-05
-7.15506889917441e-06
-7.54911096404076e-06
-1.51434638451539e-05
-2.40599330634668e-05
-1.35980147693152e-05
-2.28235482220791e-05
-4.27477308484486e-06
-2.16547348951651e-05
-7.0289606975202e-06
-2.53043171340014e-05
-4.15199605900271e-05
-2.35038064066576e-05
-2.0377083689093e-05
-1.26722653333938e-05
-1.07361434818958e-05
-1.3096052716728e-05
1.14418860253938e-06
1.7150955529316e-06
-2.76567820441821e-05
8.37734502387539e-06
-1.59702531052e-05
-2.1396887467841e-05
-8.48872134516143e-06
-2.41483166474742e-06
-3.39268781606212e-05
-2.71908474392466e-05
-3.23851016484923e-05
-9.0290312992121e-06
-3.08208800348217e-06
-1.17023634548744e-05
-7.74274708707118e-06
-2.50063504686727e-05
-2.77776222930234e-05
-1.19492203517474e-05
-2.00018834920089e-05
-1.76206148135257e-05
-8.63019360881205e-06
-2.72021002201266e-05
9.82196272623857e-07
1.5612420349634e-06
-2.29957140912218e-05
-1.04564293069681e-05
-2.52824191569037e-05
-3.35769424336256e-05
-9.95525478206676e-06
6.81176294540204e-08
-8.80366432255743e-06
-1.99583013610372e-05
-1.59771024912017e-05
-1.56548087454147e-05
-2.62288319581664e-05
-1.17629229218569e-05
-8.88770663247367e-06
-1.26640659160781e-05
-1.50520794739081e-05
-2.55914158346868e-05
-1.52279390965205e-05
-2.03831403792771e-05
5.17443379539164e-06
-2.12631607135357e-05
2.10569104003348e-06
-5.59980301677689e-06
-2.06060118507014e-05
-9.59601066106855e-07
-1.51761773578413e-05
-2.35273607112402e-05
-2.24695653786066e-05
-1.13621814910865e-05
-1.74237490894473e-05
-2.20566006159054e-05
-5.95832502893404e-06
-2.5394451866394e-05
-2.80698674746737e-05
-2.52241806464348e-05
-8.52575350080412e-06
-2.0992859000467e-05
-1.82452007604304e-05
-3.03481124353562e-05
-1.41941667549044e-05
-1.90250491047952e-05
-1.13934643066121e-05
-1.96600914025982e-05
-2.1236784887683e-05
-8.74456160142811e-06
-1.23768317054111e-05
-8.21043649592788e-06
-4.02731794298136e-05
-1.28517581773021e-05
-1.10270445449023e-05
-2.07206054615972e-05
-2.55312574524535e-05
-2.49254735646606e-05
-1.25711795745913e-05
-8.06631287242252e-06
1.4223527381354e-06
-2.61129959466377e-05
1.02930048599967e-06
-2.57978681137271e-05
-1.19884974867984e-05
-1.83016244562491e-05
-6.1820927062982e-06
-7.7959169601277e-06
-3.4861076495228e-06
-1.75289408831041e-05
-1.75134640313459e-05
-9.57164781931567e-07
-2.31451995604859e-05
-2.65928139603424e-05
-1.46403016526304e-05
-1.81856097956481e-05
-7.82886901880956e-06
-1.30761298817068e-05
-8.03275306125825e-06
-1.05010770463775e-05
-7.83945452468376e-07
-2.82581639329595e-05
-1.22501148588492e-05
-2.04648834556751e-05
-2.21986132576756e-05
-7.26143523882328e-06
7.00037348294349e-06
-1.78241966931097e-05
-1.00021801007215e-05
-2.55311113450833e-05
-2.86575747536916e-05
-3.15665748450036e-05
-2.34395182411785e-05
-2.02300404123018e-05
-2.26566977735875e-05
-1.2380546212253e-05
-1.74873797329135e-05
-2.551801262542e-05
-2.06016669737956e-05
-2.47211653855044e-05
1.1764629682656e-05
-1.47946861519766e-05
-6.07069808167398e-06
-2.20712255081598e-05
-1.47248722911822e-05
-2.03370973938398e-05
-1.6881917078575e-05
7.11032102671887e-06
3.98813071055686e-07
-1.4405087875959e-05
-1.9295795823468e-06
-2.13465675974901e-05
-2.17385828385707e-05
-3.89752938043123e-05
-3.04676441761112e-05
-9.62913453605303e-06
-2.2227213467903e-05
-7.82711326519054e-06
-1.40376488370782e-06
-2.0492197400598e-05
-1.39342531107879e-05
-7.0378691532003e-06
-7.78531711024438e-06
-1.53896521723523e-06
-1.16792329625036e-05
-9.13025807089434e-06
4.66562626939816e-06
-2.09078915475844e-05
-2.87183442964525e-05
-4.21363273650888e-06
-9.78845925597263e-06
7.9482354197071e-06
-9.39842286571451e-06
-1.44836811203211e-05
-1.47678673537405e-05
-2.0904271888944e-05
-1.12731327648953e-05
-1.33980448295233e-05
-2.31539260640311e-05
-1.53891997876998e-05
-5.75008800463528e-06
-2.70760686830933e-05
-1.24391213627273e-05
-1.27478943857089e-06
-1.78650923055996e-05
-1.08902034889034e-05
-1.49874301625942e-05
-2.94684740548751e-06
-2.07519445774005e-05
-1.37323841988114e-05
-7.82037308888381e-06
-4.42504998827461e-06
-1.78416477027608e-05
-1.75542705221971e-05
-1.82281220301187e-05
-2.16340671660045e-05
-2.7876727958678e-05
-4.22413071646796e-06
-2.02816911150419e-05
-1.27438132896494e-05
-1.45839044730463e-05
-9.0125239500894e-06
-3.08501341566871e-06
-1.28231050159768e-05
-3.52356628271478e-05
-2.45137976709992e-05
-3.58517280932697e-05
-2.03733744474627e-05
-1.71221522832598e-05
-3.46717436995529e-05
-1.91991727648531e-05
-3.41989553893415e-05
-3.39639815280107e-05
-1.54939574984925e-05
-3.1952146175427e-05
-1.61862850816869e-05
-1.25939193974737e-05
-7.94551618292242e-06
-3.27557759853375e-05
-1.34724962549141e-05
-1.46787457913956e-05
-1.73380037164819e-05
-3.23107464111711e-05
-1.5832686582898e-05
-2.9508305273329e-05
-1.26656001513352e-05
-1.9920567873387e-05
-3.57342913262399e-05
-1.81017441888355e-05
-4.81736614132834e-06
-9.69711377012086e-06
-2.07822677812061e-05
-1.15459688367209e-05
-2.98529616085039e-05
-9.64917909194892e-06
-7.86219614814422e-06
-1.57649481730075e-05
2.760785949132e-06
-3.30467924209273e-05
-2.05722210810454e-05
-7.92041021435279e-06
-2.10729045908865e-05
-2.20364027897551e-05
-1.50371257060731e-05
-5.40661875036195e-06
2.84023051490388e-06
-2.00150995098351e-05
-1.2485829622074e-05
-2.42800092624547e-05
-3.88310681448873e-06
-1.1692356667376e-05
-1.62938391280494e-05
-1.09854654359037e-05
-1.99400549202257e-05
-1.78411580732863e-05
-1.72285695404084e-05
-1.36784457740361e-05
-1.40974403646922e-05
-1.0457195679279e-05
-2.8662593579484e-05
-1.38951443910943e-05
-6.22015386256332e-06
-5.63784169123438e-06
-9.61698572447823e-06
-1.69809493572132e-05
-3.11216597552312e-06
-9.12457503141952e-08
-2.83901678530249e-05
-1.80790306992776e-05
-2.1370208209201e-06
-6.96963127688422e-06
-2.01081172245531e-05
-1.56573846544858e-05
-1.6725252910065e-05
-1.86210952141464e-05
-1.54338124924881e-05
-2.45109257408439e-05
-1.89494130405804e-05
-3.63194432453967e-05
-1.64916072035035e-05
-1.67686021599098e-05
-9.15113876166106e-06
-1.73596507833722e-05
-1.12336072800992e-05
-6.90172662334999e-06
-1.74572645360259e-05
-1.33977249056101e-05
-1.63701206276787e-06
-1.49389204009486e-05
-2.06743956296475e-05
-1.9602448243305e-05
-2.24189178774425e-05
-2.73447462704268e-05
-7.36301223236352e-06
-6.89801992695008e-06
-1.25826893824077e-05
-1.81753241450904e-05
-2.69025380358324e-05
-7.36123128308499e-07
-8.05270276467703e-06
-8.85667233990897e-06
-2.04406643378868e-05
-1.27897807753175e-05
-3.05596317438031e-05
2.67268292736036e-06
-2.26291374843708e-05
-3.50254715523049e-05
-2.43076409657215e-05
-1.49386620008433e-05
-3.00747183950985e-05
-1.68491619649284e-05
-1.80035357499324e-05
-2.15750520329443e-05
-1.40724646018937e-05
-9.94804300794829e-06
-2.45090558763581e-05
-1.74098651981266e-05
-1.36517136409962e-05
-1.14202010788823e-05
-2.49714802099084e-05
-8.89848491600975e-06
-1.52128983370678e-05
-6.11344373444692e-06
-1.69518347737044e-05
-1.53884336593397e-05
-2.07352322174211e-05
-4.45198310386706e-05
-1.60263337948219e-05
-1.05940152179001e-05
-3.11694967834236e-06
-1.00158624304203e-05
-2.89624272981283e-05
-1.33629681048328e-05
-2.25534466683891e-05
-1.08121299725441e-05
-2.22863338155386e-05
-1.4757005551155e-05
-2.86677602568271e-05
-8.33019763765577e-06
-1.85937943743019e-05
-1.24942236485478e-05
-1.92518342699792e-05
-2.19781212995846e-05
-2.18763242883875e-05
-2.1107124761324e-05
-6.23413890408354e-06
-3.07965100504021e-05
-1.12455726779373e-05
-9.63026322927492e-06
-2.02713248343932e-05
-2.99134225207956e-05
-1.45106759530864e-05
-8.98912594972592e-06
1.10637827818879e-05
-1.78657905858772e-05
-1.75349909715318e-05
-1.93915911974533e-05
-2.23682099397969e-05
-1.82728255674805e-05
-2.7677162617972e-05
-3.28539294472356e-05
-1.63890212695246e-05
-2.48328583261341e-05
-2.08731326586162e-05
-2.81662287644683e-05
-2.03413033853424e-05
-2.48953911249528e-05
-2.86562478281101e-05
-8.33375623012431e-06
-2.6274973848705e-05
-1.9011045961356e-05
-2.01731868943142e-05
-2.61782288888424e-05
-7.30634076428268e-06
-1.97788485751822e-05
-3.23193210304845e-06
-1.91727531520426e-05
-1.37276209393631e-05
-2.29330796759108e-05
-2.4070337112826e-06
-4.06136940085344e-05
-3.16501960838244e-05
-2.41462788814407e-05
-1.12155772101616e-05
-1.69212775556985e-05
-1.96738242207463e-05
-2.77233615735632e-05
-1.50069402887342e-05
-9.61635752967556e-06
-1.83826460822464e-05
-8.26289172736288e-06
-2.20925300717563e-05
-2.18573947913558e-05
-1.75762734644052e-05
-1.17270242654789e-05
-1.25235583221754e-05
-1.80374213180431e-05
-7.77100275416323e-06
1.41958461779178e-06
-3.47993796853837e-05
-2.08046265219414e-05
-1.86145294659471e-05
-5.31362515327584e-06
-1.82481837876023e-05
-1.13279153046939e-05
-9.67838899013106e-06
-7.65150854114852e-06
-7.70078290056437e-06
-3.26933117320538e-06
-2.60863911645301e-05
-2.67017337971529e-05
-1.7030678759257e-05
-3.1579123713894e-05
-2.54951389585209e-05
-2.4253639931342e-05
-2.30558782900142e-05
-9.64684761974084e-06
-3.25800274624572e-06
-1.12508012107948e-05
-3.37083898073742e-05
-1.50226144185358e-05
-1.26932258332363e-05
-1.22147815451517e-05
-1.80906070687862e-05
-1.13984301983678e-05
1.07162101853206e-06
-1.66066828767494e-05
-3.63788071164305e-05
-1.9483911558985e-05
-6.69497747734483e-06
-8.27427950852703e-06
-7.57924981943937e-06
-1.34862962514623e-05
-1.31450353745094e-05
-8.04555238367213e-06
-2.45448242327258e-05
-1.58291666133229e-05
-1.54640582315333e-05
-8.28866052492904e-06
-1.89710581052023e-05
-8.37901293863116e-07
-3.37279397707219e-05
-2.12773399746539e-05
3.03642874853544e-07
-1.18871377765319e-05
-1.42891009770596e-05
-4.50172280970503e-06
-7.4847500930946e-06
-1.99590537912583e-05
-1.40166237327578e-05
-9.66790599801916e-06
-3.61546715744921e-05
-1.88147675598576e-05
-2.01980025490748e-05
-5.51567025166331e-09
-1.44260813602331e-05
-1.99361560913562e-05
-2.34588223007257e-05
-1.71842432427499e-05
-4.51338084842841e-06
-2.22421933395351e-05
-1.86406425101551e-05
-2.76642359675595e-05
-2.61014586305393e-05
-1.01168467977169e-05
-1.68478570569104e-05
-2.26529080860912e-05
-1.8913552792725e-05
-1.75009080275859e-05
-8.48685669129717e-06
-1.44113978308562e-05
-2.65020417803271e-05
-1.7915351569067e-05
-2.05413722084219e-05
-1.85617724531213e-05
-3.68937347327756e-05
-2.87526858991851e-05
-1.89074090970169e-05
-1.70514024344485e-05
-2.28345096121744e-05
-2.04235580657019e-05
-5.89507177827271e-06
6.93465174402593e-06
-2.54207611359544e-05
-1.25435823949222e-05
-2.29890194428101e-05
-2.21267086776458e-05
-2.05256295477133e-05
2.48530630340508e-06
-1.19993523626007e-05
-1.02394045784796e-05
-5.5299637891879e-06
-2.31706894753863e-05
-2.2220127680821e-05
-1.2374400237969e-05
-1.56818356205067e-05
-2.60782423037788e-05
-2.51222139598884e-06
-3.6301623332307e-05
-2.24886617482739e-05
-8.8405339697482e-06
-1.61017985297552e-05
-1.7294360810019e-05
-1.72899636684599e-05
8.19922552816962e-06
-2.08836032181632e-05
-1.47062422674996e-05
-1.0762093395729e-05
-9.31500248689636e-06
-2.91309040542986e-05
-1.58464363643864e-05
-1.68328976782373e-05
-1.57022116350025e-05
-2.93772049601747e-05
-1.53065066784033e-05
-4.75110193885562e-05
-4.62398850650458e-06
-1.79465688598734e-05
-1.41166772862412e-05
-1.4701802163386e-05
-1.14010839773855e-05
-1.9493685649222e-05
-2.41852653266809e-05
-1.09698273414929e-05
-2.00472086799214e-05
-2.1406926321755e-05
7.44953054760753e-07
7.82001787446374e-06
-5.40652042526822e-06
-2.73875604700768e-05
-1.8802136310606e-05
-2.37961851400543e-05
-2.5216837669508e-05
-6.94155815483401e-06
-2.3386054245762e-05
-9.83416303889378e-06
-1.40812942121106e-05
-1.06479232366658e-05
-1.36225340052517e-05
-1.73765493148701e-05
4.90294157907147e-06
-2.44313871601901e-05
-2.65879511578517e-05
-1.70855968346176e-05
-7.34151833237513e-06
-2.04578989167497e-06
-3.65548040477503e-06
-3.71199207798257e-05
-2.57724835374174e-05
-2.82322049045706e-05
-1.7179739680359e-05
-1.78465455073165e-05
1.60586078145245e-06
-9.16802416500239e-07
-1.19712160864344e-05
-1.55493688738867e-05
-1.43011330662571e-05
-1.22283885954899e-05
-2.18019940264548e-05
-1.49842926240705e-05
-1.8970951640941e-05
-2.85152773320723e-05
-2.40199478692465e-05
-8.11681053578761e-06
-1.73096359642545e-05
-2.01514443421369e-06
7.77249912941272e-06
-3.93088228610233e-05
-1.93077288876272e-05
-1.23693951694251e-05
-2.6873769458868e-05
-1.42136805925828e-05
-3.29558947019062e-06
-1.85743339110302e-05
-1.42103418258856e-05
-1.34366394462926e-05
-1.53760819014889e-05
1.80898486179465e-06
-2.04877892396582e-05
5.67163135266729e-06
-8.51691247069143e-06
-2.69352557109883e-05
-1.9493042067346e-05
-2.98773601944603e-05
-6.5047680873288e-06
-1.292934639361e-05
-2.60142306559447e-05
-2.6699092484582e-05
-2.62367693369727e-06
-2.35196389785586e-05
-2.3871120543841e-05
-1.63555036486419e-05
-2.11648131872672e-05
-1.26002126752221e-05
-1.12948020374418e-05
-1.67921649170162e-05
-1.2970286477268e-05
-2.40696399509988e-05
-6.48088459481173e-06
-8.44153907726121e-06
-2.17562183253996e-05
-3.41220156974642e-05
-3.31742089830909e-05
-2.02709685082787e-05
-1.06122700543946e-05
-1.36447633981855e-05
-1.90719850021917e-05
-3.20676648348813e-05
-2.18254602790112e-05
-1.98176881970678e-05
-1.72265925656266e-05
-2.26854058635375e-05
7.86872467412793e-06
-4.44109600526956e-06
-1.7156570192542e-05
-2.80440171464518e-05
-2.15797760548273e-05
-2.3605781537218e-05
-3.15509080951127e-05
-2.14382079109469e-05
-1.59321146965663e-05
-3.1123083631853e-05
-1.00250981924459e-05
-3.04061494856609e-05
-2.70581708688866e-05
-1.64969325845129e-05
-2.16846429380761e-05
-2.80909815395447e-05
-1.12132271017117e-05
-8.33062185658264e-06
-1.86442643994769e-05
-4.92787634737205e-06
-1.122458640671e-05
-1.16747989937619e-05
-2.0387361552598e-06
-2.25398175928508e-05
-3.00634206722303e-05
-1.97026164916036e-05
-3.64699158542481e-05
-1.54536233465387e-05
-6.55037272097822e-06
-1.5804455309198e-05
-1.814551846147e-05
-5.733025557906e-06
-6.56277928476141e-06
-1.55602190308258e-05
-2.54984165552147e-06
-4.04297150194961e-06
-9.16128813201965e-06
-1.56428526546345e-05
2.88356259634234e-06
-2.02213060357362e-05
-5.20501403697195e-06
-1.15660889603063e-06
-3.2355749752414e-05
-1.78211650641559e-05
-1.10124809102806e-05
-7.5828069387947e-06
-6.90981318709271e-06
-2.18293933122104e-05
-2.1378190366982e-05
-1.79948011983036e-05
-2.68861338449446e-05
-2.8676032186833e-05
-2.27835816229248e-05
-2.11251000843498e-05
-2.47295019167102e-05
-7.79902862628967e-06
-1.59260168278029e-05
-1.33966630402878e-05
-1.62880879397944e-05
-1.30331456692453e-05
-1.79970589915761e-05
-1.30290110120705e-05
-9.47973158846023e-06
-2.22657451023597e-05
-2.4464714194661e-05
-3.07137462957322e-05
-2.21072650790682e-05
-2.1873514121844e-05
-2.00598644536036e-05
-1.11496760832487e-05
-1.84235219701067e-05
-1.02113281079082e-05
-2.6063949501378e-05
-2.13004248392842e-05
-3.14832044995116e-05
-1.64092383400399e-05
-2.27008180888691e-05
-9.57675480200312e-06
-7.3696280498556e-06
-1.51518631605494e-05
-2.05509646443047e-05
-1.20932195838797e-05
-2.27261090886339e-06
-1.31403943724531e-05
-1.34503520405955e-05
-6.43369892109741e-06
-1.25346641739131e-05
-9.13673785104619e-06
-1.07685996133052e-05
-3.1027534913518e-05
-2.05280080982746e-06
-1.32149659552818e-05
-7.53199396017022e-06
-4.17652036282342e-05
-1.71494323334786e-05
1.21447931939501e-06
-1.69306441129303e-05
-3.51926188324043e-06
-2.41517539440623e-05
-8.44843171738384e-06
-1.35176751194203e-05
-2.60211112449745e-05
-2.02903292263797e-05
-1.45293896893817e-05
-1.76222860464516e-05
-2.83262224312706e-05
-1.9410873289258e-05
-1.34518247012173e-05
-1.53562776738122e-05
-4.35242929409168e-05
-3.26191342636334e-05
-2.30025750152461e-05
-1.58542520852693e-05
-2.49261269814413e-05
-2.38986724098851e-05
-1.88083058368348e-05
-9.11893365794129e-06
-6.13838796520327e-07
-5.91032923627933e-06
-1.8534962686503e-05
-1.68965440267501e-05
-1.21294405461933e-05
-1.69332559704414e-05
-1.15565515106461e-05
-1.16232368731729e-05
-2.41458302605227e-05
-2.0774266280232e-05
-7.66218716191243e-06
-3.14064443718707e-05
-2.05221072353965e-05
-1.61469644307622e-05
-8.10493990903486e-06
-3.64989585514067e-05
-1.41002058538445e-05
-2.41924538315819e-05
-1.61259189585846e-05
-6.99885960312582e-06
-1.99293854459894e-05
-3.62885392785448e-05
-1.3550208860538e-05
-1.09628530582111e-05
-1.73322233668432e-05
-2.20016258471257e-05
-5.30063302062271e-06
-2.83242936801869e-05
-1.09052510903258e-05
-7.6268634821409e-06
-6.80186965402275e-06
-3.49648431100768e-05
-1.74748212798913e-05
-2.90128047884142e-05
-1.89758616936628e-05
-8.40100600710193e-06
-6.03842771142898e-07
-8.61969188018452e-06
-2.26754466102605e-05
-1.07584145078642e-05
7.99493813898189e-06
-2.17784622574123e-05
-6.3665003202681e-06
-2.05687379856689e-05
-1.75110854979025e-05
-1.40407918122482e-05
-2.72874381232899e-05
-1.92318380701472e-05
-4.31890639764042e-06
3.34969145472862e-06
-1.57330134075392e-05
-1.70356443528457e-05
-2.19514739083413e-05
-4.1672384754851e-05
-9.89803568235687e-06
-1.25269043452963e-05
-1.85284373954105e-05
-9.95034628470415e-06
-1.5567438850034e-05
-1.78090992067252e-05
-2.13963139173424e-05
-1.58663826404842e-06
-1.19658813184771e-05
-1.6633335684911e-05
-1.31182075177085e-05
-1.63111676800591e-05
-5.65594408012508e-07
-2.45641684819044e-05
-8.08346464535212e-06
-1.645988176996e-06
-4.08790466076029e-06
-3.0303180180964e-05
-1.38171468750369e-05
-2.61730135221227e-07
-2.10650448231521e-05
-1.23238335949807e-05
-4.40906244953736e-06
-3.02129654686102e-05
-7.5591986468671e-06
-5.14170433267529e-06
-6.30224989069781e-07
-2.75723192855224e-05
-1.24242940220219e-05
-5.99866042274105e-06
-6.34966559720977e-06
-4.13090938980866e-05
4.1057740239741e-06
-1.43730900144057e-05
-4.1588856449753e-05
-2.64188363666311e-05
-1.23400838800555e-05
-2.06399703142565e-05
-1.04717792922586e-05
-1.41415414394593e-05
-3.35169566861221e-06
-9.67291472655766e-06
-2.16218016763573e-05
-1.54019157590265e-05
-3.6690366385256e-05
-2.54256533854121e-05
-1.31142716716134e-05
-2.47996629596976e-05
-1.24753093473503e-05
-8.43192199729589e-06
-1.08856296968788e-05
-3.28975025270415e-06
-2.77913351308983e-05
-3.12551721088727e-06
-1.26081845001202e-05
-1.97286552589072e-05
-6.66208136268224e-06
-1.38199192992392e-05
8.84323232129221e-06
-9.14112446652045e-06
-1.41196099679739e-05
-1.7772075839562e-05
7.58466078245349e-06
-9.74801778350549e-06
-1.78701690632417e-05
-1.30214467653777e-05
-1.41169721550974e-05
-1.94022000697452e-05
-9.44055414662581e-06
-2.38935323984305e-05
-2.04816087719218e-05
2.93339385822024e-06
-1.71632909486943e-05
-2.14577111130577e-05
-5.55985769741491e-06
-1.59409375711119e-05
-8.13921499928032e-06
-1.18480253169345e-05
-1.07777272283713e-05
-2.43922611165109e-05
-1.14318983570423e-05
-1.13804433302636e-07
-2.6684297231134e-05
-1.19651738742885e-05
-1.50234955424149e-05
1.03510835017383e-05
-1.90602955357821e-05
-2.25762504383512e-05
-1.62605807757775e-05
-1.44969965526828e-05
-1.57160101272951e-05
-2.20036904300847e-05
-1.15747140493798e-05
-2.66188109013491e-05
-1.57824402550254e-05
-9.53618302723494e-06
-1.0527266352373e-05
-1.71156629342453e-05
-1.03154523310441e-05
-2.03010444754566e-05
-4.07721425070397e-06
-2.97862683469669e-05
-9.01815110625171e-06
-2.47887977002732e-05
3.664965003475e-06
-4.63721996620961e-05
-2.72117228423699e-05
-2.27306055906719e-05
-3.15699937445048e-05
-4.50993816909991e-05
-3.38346627626589e-05
-3.47345988599856e-06
-2.75760632546683e-05
-1.08720336570976e-05
-7.83876866847479e-06
-1.96429335904661e-05
-1.06848175616303e-05
-2.22631620941311e-05
-1.08152327283237e-05
-1.83812001209132e-05
-1.67911991212373e-05
-1.51138496556968e-05
-2.91807699848088e-05
-9.85001171321532e-06
-3.35080137077295e-05
-1.82311183179592e-05
-1.12110201360528e-05
-1.92616652614413e-05
-1.86390242592173e-05
-1.8720943189478e-05
-3.44202977220639e-05
-2.00806997188998e-05
-1.57661763642049e-05
-3.07873467884246e-05
-1.73150021067303e-05
1.83879332108666e-06
-5.8112661755062e-06
-1.86096364725066e-05
-2.37550184498461e-05
2.99622402098034e-07
-8.20731128235731e-06
-3.14382516692352e-05
-2.8228105304059e-05
-2.00933411945895e-05
-5.21406460690081e-06
-2.12533873271135e-05
-1.63190631262081e-05
-1.21983057068722e-05
-1.81129009877446e-05
-3.4816898125509e-05
-2.94702110130619e-05
-2.40999694423299e-05
-1.74495040842324e-05
-1.15118335857414e-05
-2.39006869700546e-05
-1.7528744433335e-05
-1.37096667157159e-05
-1.93764714676693e-05
-3.85573628551353e-05
-1.55521421818112e-05
-7.24720376922935e-06
-7.51830933982193e-06
-1.05615709359701e-05
-2.99096972389103e-05
-3.87456482467837e-05
-1.02540432539404e-05
-1.11261315502713e-05
-2.50258320444106e-05
-9.81973188204927e-06
-3.18080415178337e-05
7.51714687946695e-06
-2.24761235649747e-05
-1.21102041037163e-05
-7.48151010850352e-06
-3.40112404055527e-05
-2.34126130303662e-05
-2.60612330257088e-05
2.99731896769256e-07
-6.76765422861542e-07
-2.90593223612473e-05
-3.44087071127649e-05
-2.32483604672015e-05
-6.07570498827945e-06
-1.87568923450389e-05
-2.40315071974416e-05
-2.39729660333609e-05
-3.70806866835957e-06
9.57846383683596e-06
-1.91802315716152e-05
-1.01189264215458e-05
-1.48240344106995e-06
-2.46751195187216e-05
-1.34167030254159e-05
-1.34179564158338e-06
-2.75507759193095e-05
-2.01138134524723e-05
-1.46473633097878e-05
-1.9003865489693e-05
-1.52248760843334e-05
-1.55890611591472e-05
-1.94434372746303e-05
-2.88575850621642e-06
-2.91922078749325e-05
-2.28307221133978e-05
-3.98295352319049e-05
-1.29661398456194e-05
-1.6903132022385e-05
-1.43010288955266e-05
-2.05410548449457e-05
-1.72428146273277e-05
-7.03659422623139e-06
9.02187701623797e-06
-1.61770841899014e-05
-1.36228500923163e-06
-3.13639199533302e-05
-1.59079110639294e-05
-3.19159386043961e-05
-3.18855444092798e-05
-2.22581345044391e-05
-2.25885128981115e-05
-1.98301853230282e-05
-1.86509413392825e-05
-4.25098317468014e-06
-1.59902857417147e-05
-2.83132204111339e-05
-2.9219084011858e-05
-1.53693876314648e-05
-4.84644979256056e-06
-1.26945363736865e-05
-1.06257256133871e-05
-9.81378028048192e-06
-2.61610729668137e-05
-2.70173603107537e-05
-2.05808209855312e-05
-1.59383581146521e-05
-2.80504172772727e-05
-3.23330547332014e-05
8.18715352601492e-06
-5.67623329759729e-06
-1.83232988809862e-05
-1.42833731347093e-05
-1.56711109060933e-05
-1.32398567719721e-05
-2.00160700509833e-05
-1.63058499659056e-05
-1.55144306511347e-05
-1.16993357652218e-05
-1.58648608830137e-05
-1.91153210514673e-05
-8.10994240340064e-07
-2.6186667546594e-05
-1.00524036653688e-05
-1.94407625966657e-05
-6.18538139277126e-06
-2.86057687305312e-05
-2.89556690046509e-06
-5.12112721673539e-06
-1.05173805870687e-05
-1.20077941620495e-05
-2.03482871763662e-05
-5.5610378510976e-06
-2.8207611656091e-05
-1.60741895726959e-05
-1.52378268290972e-05
-2.10758353187679e-05
2.46111198316435e-06
-2.11749222814602e-05
-3.38639797714593e-05
-4.61900074977584e-07
-1.83460539759806e-05
-1.83727244119428e-05
-1.51768289512667e-05
-4.64257764596082e-06
-2.32539801532066e-05
-3.45862812860049e-05
-3.76674404572272e-06
-2.68006893849943e-05
-1.77989130657823e-05
-3.57089840211233e-05
-2.52516072915051e-05
-9.68203242968701e-06
-2.21587963567857e-05
-1.17345648355331e-05
-1.73014639781931e-05
-2.14254935396363e-05
-3.41986331253792e-06
-3.7265386626576e-06
-1.82455145266507e-05
-2.35469541248155e-05
-7.96839908548706e-06
-1.80075947602852e-05
-3.09078884312011e-06
-7.59587616121897e-06
-2.46758561084082e-05
-1.54966800319181e-05
-2.2166491343615e-05
-1.38748674725995e-05
-2.2852721622379e-05
-3.68783826287882e-05
-3.04018162631096e-05
5.28873270899944e-06
-2.5732804707037e-05
-2.20598379036025e-05
-2.11465020507891e-05
-1.9186348731735e-05
-7.62625540307344e-06
-2.58390009866748e-05
-1.52896217606166e-05
-2.59377597855488e-05
-4.01228541496116e-06
-9.86552952704804e-06
-2.04933609958025e-05
-3.36492109716514e-06
-1.33327595297512e-05
-1.25958587945187e-05
-2.38518409832473e-05
-1.51332645480499e-05
-8.47286557421418e-06
-1.56556944904349e-05
-5.414594449161e-06
-1.28858847435031e-05
-5.18849514423317e-06
-3.51693802787877e-05
-2.84768270399267e-05
-1.22711082414739e-05
-3.14129817037942e-05
-1.98306999418502e-05
-7.18657690069334e-06
-2.21381546536306e-05
-2.05326664084257e-05
-2.56604591960507e-06
-2.1164226404201e-05
-1.14291467062219e-05
-2.239739959838e-05
-2.86231147671294e-05
-5.05097134362635e-06
-2.4906127719434e-05
-2.46221710503886e-05
-1.1431622037282e-05
-1.95907336305966e-05
-1.98689696999325e-05
-1.06309974941145e-05
-2.13569842013176e-05
-2.49135817903174e-05
-1.26583380666889e-05
-1.57724944190187e-05
-2.17771087843767e-05
-2.06197165378838e-05
-1.42368972794245e-05
-1.8389365578317e-05
-1.23101148371994e-05
-3.08822483904415e-05
-7.22930236682351e-06
-1.74383815187282e-05
-1.96116190400304e-05
-1.59470089047833e-05
-1.03059653163643e-05
-2.30271547607473e-05
-1.76116093430188e-05
-4.02624603037356e-06
-2.90252687241155e-05
-1.64055019936444e-05
-1.04930405801166e-05
-2.84190701085908e-05
-2.87455026146833e-05
-3.29426558011618e-05
-3.71531804250695e-06
-4.1748962631661e-06
-3.01530023334822e-05
-7.07141834250881e-06
-3.71964030657612e-05
7.77168199864275e-07
-2.59397629739283e-05
-2.03641969773483e-05
-1.25237801514042e-05
-1.43006189858223e-05
-1.62789701382646e-05
-2.43458578771629e-05
-2.26339580935422e-05
-9.01524555559386e-06
-2.70089644509203e-05
-2.44065865739561e-05
-2.14748240141059e-05
-5.66827618396544e-06
-3.05720333854728e-05
-1.47855363960655e-05
-1.19793772662736e-05
-1.39037062147491e-05
-1.84351475428644e-05
-2.44481437654398e-05
-1.68433268419468e-06
-1.00493923294752e-05
-1.38456996509033e-05
-3.67446640093298e-05
-5.80644550899308e-06
-1.29171413439903e-05
3.17319763960193e-06
-2.6528053904494e-05
-1.42244711985862e-05
-8.06890958637211e-06
-6.13888846022859e-06
-1.9867924196778e-05
-9.31400125231104e-06
-1.00607512937203e-05
-4.9203447956458e-06
-1.9127590175711e-06
-1.18559251773371e-06
-5.31637783291178e-06
-5.32244373908203e-06
-2.74317982083888e-05
-1.60583641588498e-06
-1.84255814447298e-05
-1.85631524618348e-05
-1.95438246408447e-05
-4.71835258393741e-06
-3.82582877824948e-06
-1.68304992819615e-05
1.62051443693735e-06
-1.23479075527217e-05
-1.36964639311737e-05
-1.89633646083523e-05
-6.61557286708121e-06
-2.50476182808236e-05
-9.62468655350835e-06
-6.68942158052589e-06
-2.32055337824227e-05
1.34921609251426e-06
-9.10057237578934e-06
-9.29084598340956e-06
-7.59306664681267e-06
-1.16116913479291e-05
-1.40408005674185e-05
-2.40351828941054e-05
-1.20826849325838e-05
-1.80196209506491e-05
-1.141033008266e-05
8.54980329894121e-06
-2.53452320448205e-05
-1.21695421706536e-05
-1.28119066372754e-05
-3.46555696208107e-05
-8.37769201959033e-06
-4.28018645226263e-05
-2.21356876670514e-05
-1.3195355040005e-05
-1.70953930080371e-05
-2.04145118394258e-05
-1.47374654590443e-05
-1.77413396970085e-05
-1.27500975640227e-05
-4.32399221148551e-05
-2.62636729381426e-05
-2.45383651484691e-05
-1.52735300715818e-05
-2.83048504794648e-05
-2.35104744176363e-05
-2.22642622813716e-05
-2.85764461585977e-05
-1.066350259618e-05
-2.96191401992463e-05
-2.0310326158292e-05
-2.09688853982173e-05
1.11813075910257e-06
-1.20865022507409e-05
-7.90021280395962e-06
-3.24429362093072e-05
6.82427272355924e-06
-1.94733825256133e-05
-2.07699904029547e-05
-8.39730821870893e-06
-1.78796402907172e-05
-1.70483717453493e-06
-1.44062355601049e-05
-1.04998107880074e-05
-7.24630571729502e-06
-1.66199265721595e-05
-2.56846580277285e-06
-2.08791723032467e-05
-2.82361092010223e-05
-9.73082577876363e-06
-1.98154926394274e-05
-2.50866449242844e-05
-3.52609518499141e-05
-2.65207298999584e-05
-1.88132916338544e-05
-4.41297290388781e-06
-9.66620052089156e-06
-2.76128000044561e-05
-1.96778978473588e-05
-1.78825263103104e-05
2.79782135213145e-06
-1.13043058812598e-05
-1.89255802563916e-05
-2.48880229546673e-05
-2.27901412274481e-05
-1.71014167497576e-05
-1.75891066768493e-05
-2.08645929918499e-05
-3.66636625650169e-05
-2.02736045478168e-05
-1.02537034596755e-05
-3.29973862534278e-05
-9.23764670169633e-06
-2.72436861090567e-05
-4.61106364638485e-06
-4.38885439017422e-06
-2.14375336906157e-05
-2.16407617381864e-05
-1.44315442330751e-05
-1.54643905578275e-05
-2.21517595106379e-05
-2.59741827537614e-05
-2.94141331386282e-05
-2.84195992698563e-05
-4.70848067774211e-06
-9.23932319234242e-06
-2.07104924968308e-05
-1.72084604921762e-05
-2.22366976107238e-05
-1.93971470247913e-05
-1.38908959797016e-05
-2.70767275300016e-05
-7.699413012002e-06
-1.9105256065025e-05
-1.02221814959117e-05
-2.41810055099806e-05
-1.42472573180458e-05
4.20868626215091e-06
-8.27244021824268e-06
-2.37073464299902e-05
-1.65627771427153e-05
-3.58664873233676e-06
-1.72308036844099e-05
-1.54112627213242e-05
-1.61567845233601e-05
-2.24115603001785e-05
-2.28517595048655e-05
-2.56345716530747e-05
-2.5556633621685e-05
-1.28764855934246e-05
-2.22251057686076e-05
-2.26696764011764e-05
-4.74888862370008e-06
-1.15691227187693e-05
-1.85088851037664e-05
-3.85370611755766e-05
-2.35173795479413e-05
-2.09235979372519e-05
-2.27018275109164e-05
-1.65855060154304e-05
-8.68748337634543e-06
-2.07407221917057e-05
-4.49107897533138e-06
-2.79121434064538e-05
-2.27038813846652e-05
-1.35764252555595e-05
-2.0365750070489e-05
-1.07958990155821e-05
-2.36431777075848e-05
-3.20948632313828e-05
-5.06226456716944e-06
-1.92701288653968e-05
-1.29940184170753e-05
-2.47092334376634e-05
1.08946022938959e-06
4.05868735070446e-06
-8.11106390621778e-06
-1.87927367814036e-05
-2.53759392675931e-05
-1.36581416571958e-05
-2.72702280939904e-05
-2.58098065575375e-05
-2.6962008504644e-05
-3.42072793231323e-05
-2.57441867436036e-05
-2.01524530556997e-05
-3.16245763578805e-05
3.51158282821217e-07
-9.07695990927071e-06
-1.27491151889364e-06
-1.64611245586061e-05
-8.7961636009051e-06
-1.58431918999718e-05
-4.15568086992387e-06
-1.42270760442279e-05
-2.3242551081384e-05
-2.14120605668854e-05
-1.72260279095271e-05
6.81159615626248e-06
1.19171956350659e-05
-1.94771245636751e-05
-2.23528518500708e-05
-8.21197490857438e-07
-3.14692254129814e-06
-1.40571734551386e-05
-1.08563687835571e-05
-2.49297036690074e-05
-1.83677631510675e-05
-8.13396863677659e-06
-3.96292197476529e-06
-2.45854012683159e-05
-1.76359619044873e-05
-2.39287754956902e-05
-9.34197488549572e-06
-2.5504931539489e-05
-2.30428625754911e-05
-6.8674858159216e-06
-4.3489742788743e-05
-3.17528285215309e-05
-9.67163361839618e-06
-1.7642781120564e-06
-2.68114380150581e-05
-5.5272524801962e-07
2.42926302733407e-06
-1.26163314673788e-05
-1.81547675902348e-05
-3.24856449121736e-05
-3.2591906993899e-05
-3.23612450787525e-05
-1.82225524291634e-05
-2.53035142978287e-05
-2.71756338001248e-06
-1.84283954624308e-05
-1.38768902932859e-05
-1.17955865381619e-05
-2.3105623277408e-05
-1.50603038313958e-05
7.08371340905034e-06
-7.77904620022941e-07
-2.36906290278842e-05
-3.26104298753129e-05
-2.21299195366472e-05
-2.0575720950431e-05
4.9644533793677e-06
-8.35923778862434e-06
-1.53653966753418e-05
-1.81569637771637e-05
-1.96886185873844e-05
-1.41105177298444e-05
-1.35881481054987e-05
-1.29444115847354e-05
-1.08492364467022e-05
-2.50453461900931e-05
-2.45026756566367e-05
-1.95213925993797e-05
-2.4104206041178e-05
-2.18303009982641e-06
-2.30973329258615e-05
-1.92636404587245e-05
-1.73378107497565e-05
-9.11337259652585e-06
-2.09885028808583e-05
-2.46743050310239e-05
-8.45409197414894e-06
-1.90823053662817e-05
-1.27702095131287e-05
-1.8953466003682e-05
-1.17172088942841e-05
-2.63656162885455e-05
-1.18079105602634e-05
-1.17686226568343e-05
-8.50839306482945e-06
-1.18221673962788e-05
-5.57398613636589e-06
-1.0596679076722e-05
-1.48118420144734e-05
-1.56957025264464e-05
-1.24892754041909e-05
-1.72917767459812e-05
-2.17926114808921e-05
-2.59533390102287e-05
4.50258881208011e-06
-2.33496805693836e-05
-2.63906567245611e-05
-2.47305367172361e-05
-2.87294444956075e-05
-1.15964147852421e-05
-8.36889700622936e-06
-3.74609870605866e-06
-3.18210668645724e-06
-2.38995370913447e-06
-3.82473484840843e-06
-1.10399639878351e-05
-2.80231191846608e-05
-1.40390151749071e-05
-9.03000307274159e-07
-7.02970551408863e-06
-8.4383488218912e-06
-3.11643986458999e-05
-1.30128994971081e-05
-1.5127748844579e-05
-1.5562380964455e-05
-2.74689877191117e-05
-2.64432173662775e-05
3.67560986564704e-06
-2.15578746134264e-05
-2.44761037190122e-05
-1.36871318228713e-05
-2.13912304396632e-05
-6.22291865911146e-06
-3.74126990081101e-05
-2.04262434902372e-05
-2.30858515321219e-05
-3.04667491090788e-05
9.55341132384195e-07
-1.72277507868892e-05
-2.2730201727736e-05
-3.08791509492653e-05
-2.19358550069389e-05
-5.47904728502361e-06
-7.30518935756873e-06
-2.42676324912966e-05
-3.84541916563583e-05
-3.16113660126607e-05
-1.76176785953324e-05
-8.00536882097753e-06
-2.34031658193614e-05
-7.89726696347835e-07
-9.82464181630966e-06
-1.44130491702193e-05
-2.44174320698706e-05
-3.10089304980308e-05
-1.86570507892024e-05
-1.57131436385949e-05
-1.03872142358104e-05
-1.1121148220318e-05
-9.00466556344069e-06
-1.40666729157083e-05
-3.52119504822551e-05
-2.75764115650556e-05
-1.92001864921502e-05
-9.54568598942499e-06
-1.08421680583086e-05
-2.15931377690077e-05
-1.40088560004253e-05
-1.39296879293784e-05
-2.51689328519557e-05
-1.966335439411e-05
-1.61951686169057e-05
-4.22169890422839e-06
-2.73555075297737e-05
-7.96462652485982e-06
-4.77526593440546e-07
-1.46456367444753e-05
-2.46265648952797e-05
-3.24928416049e-07
-6.96380180005269e-06
-8.1621662115263e-06
-1.90923201832715e-05
-4.35275280723948e-05
-4.81800592408221e-06
-1.02890772776686e-05
-1.56309396210089e-05
-2.84327089520405e-05
-2.51479266147788e-05
-2.80478560111988e-05
-9.39325242831663e-06
-1.5444556057287e-05
-1.37805567849239e-05
-9.30075729451018e-06
-2.44793604956754e-05
-2.42479264705751e-05
-1.60258739783037e-05
-3.08611906602322e-05
-2.77900297451864e-05
-2.02941560559711e-06
-1.35405821904974e-05
-1.57756886491743e-05
-2.2862644703007e-05
-1.37865278256309e-05
-1.22850389091767e-05
-9.43553822061937e-06
-1.47621991643567e-06
-2.28425889824325e-05
-1.90750767198787e-05
-1.45944407575009e-05
-8.22541115437538e-06
-1.66271899748882e-05
-3.20541754862121e-05
-7.56034233079895e-06
-5.53617708040354e-06
-2.0443527890699e-06
8.74546905825304e-06
-2.76888664532383e-05
-3.24303121447934e-05
-2.11568170595876e-05
-3.52275241062515e-06
-2.15326248581792e-05
-7.13476325250226e-06
-1.75039071453172e-05
-1.30850560762044e-05
-5.81065254530545e-06
-2.17231585720132e-05
-2.00687038054126e-05
-1.96196992775648e-05
-3.25964108878833e-05
-6.79661290745885e-06
-1.25011862332817e-05
-1.13097736495213e-05
-1.44159277629291e-05
-2.26231721775815e-05
-2.52413696898621e-05
-7.64447677377447e-06
-5.68762950654377e-06
-5.93596199209958e-06
-1.49646752318613e-05
-9.27032816699003e-06
-9.79434986070783e-06
-9.70326815480292e-06
-7.73201371213631e-06
-1.12574563179225e-05
-4.52899647311724e-06
-1.31100990712909e-05
-1.11685093133815e-05
-4.10959693495073e-06
-1.40801067810974e-05
-3.14896237908011e-05
-2.39390374936174e-05
-2.75846640357166e-05
-1.22200733771157e-05
-1.0005241030261e-05
-1.55815729220022e-05
5.97919368746037e-06
-1.66469395573683e-05
-1.45816035902265e-05
-2.34594259021976e-05
-3.03341586750133e-05
-3.28173073421291e-05
-1.59171433863903e-05
-3.64728489448771e-05
-3.08217068187772e-05
-3.16902353753501e-05
-9.86350148692807e-06
-2.13390525324028e-06
-1.28901995345154e-05
-9.03488089893827e-06
-1.2202694392073e-05
-1.82815579982135e-05
-2.62393740840553e-05
-1.14614568303815e-05
-2.22691943033003e-05
-6.9187369340911e-07
-9.14119073346586e-06
-2.11958113953896e-05
-3.53524905288085e-05
-3.02448299532651e-05
-1.28953735010759e-05
-1.78721275535513e-05
-3.67687329826912e-06
-2.07646393229741e-05
-2.6228931992707e-05
-7.66206917966623e-06
-1.32007171248169e-05
-3.83487236907367e-05
-1.73816809608885e-05
-1.87654697024507e-05
-3.1098631318035e-05
-1.11784548982349e-05
-2.11495490947017e-05
-2.39619856736757e-05
-3.49324129601604e-05
-1.30274426117931e-05
-1.79806724928118e-05
-2.70970689813562e-05
-1.33453414979883e-05
-1.39476523218493e-05
-9.66820918065072e-06
-7.48151832066435e-06
-1.25628788047202e-05
-6.9643119689501e-06
-1.45640279935999e-05
-2.85963528762192e-05
-2.07389407904714e-05
-7.16830170869937e-06
-1.86621853263558e-05
-1.34100056082537e-05
5.82059408640436e-06
-3.10366792959425e-05
-1.63036413318462e-05
-2.03235451388934e-05
-1.76426947855671e-05
-2.66348518402267e-05
-1.26258301855302e-05
-4.95448958345829e-06
-3.18974012880574e-05
-2.52213343847793e-05
-1.2772192695029e-05
-3.36684407780416e-05
-1.97978500805524e-05
-6.8611517660155e-06
-2.17965727053652e-05
-1.22551231735607e-05
-2.38707899785866e-05
-1.51009456634807e-05
-1.25076452301168e-05
-9.1904013612201e-07
1.08240850855257e-05
-2.27616190855415e-05
-1.11826564845578e-05
-3.57884126346257e-06
-6.49013473932945e-06
-1.99641362923299e-05
-3.10919479401111e-05
-2.76841610877925e-05
-2.14693351880701e-05
-1.74197436469103e-05
-1.57790268809487e-05
-2.14272265495196e-05
-2.44208406645755e-05
-1.71949198454512e-05
-1.821240552502e-05
-6.51433394904299e-06
-4.55953645528747e-06
-2.66722322194732e-06
-2.96282276551686e-05
-1.63234182592857e-05
2.05548423471141e-06
-2.03474156758838e-05
-1.21278982666712e-05
-2.92887845741005e-05
-5.84491592126132e-06
3.21785310944605e-06
-1.09137588250681e-05
-1.07573701631954e-05
-8.33564421088179e-07
-1.39808784151572e-05
-1.83019786476251e-05
-1.51912955938306e-05
-1.62772485341529e-05
-3.20751215278826e-05
3.31072261945499e-06
3.55953637836641e-06
-1.76465167826568e-05
-1.81051039462462e-05
-1.44037795772019e-05
-3.63326323130299e-06
-1.44639922979542e-05
-1.0572017923298e-05
3.81628766368152e-06
-1.1979288024646e-05
-2.65178537437407e-05
-2.40380027909255e-05
-2.30364497265819e-05
-4.13692934671649e-07
-2.16353978835457e-06
-5.2065301936449e-06
-1.11685160590912e-05
1.04354664983233e-05
-1.42142535201125e-05
-1.98940676139352e-05
-5.95800333160172e-06
-4.63514573676311e-06
-2.36358566334467e-05
-6.43818621171402e-06
-5.19978986786927e-06
-2.4162912237635e-05
-2.2714613070782e-05
-2.13569232940693e-05
-1.27245784681834e-05
-1.16054311596534e-05
-9.20472143734515e-06
-5.07192803316833e-06
-1.00417347318382e-05
-1.84861502772864e-05
-1.03466990010497e-05
-2.12889531190222e-05
-2.80913412914768e-05
-1.97798065511532e-05
-1.36149758649416e-05
-5.94958571166683e-06
-9.72516974070449e-06
-4.28199118746854e-06
-1.71269747206342e-05
-1.49016561825657e-05
-7.55209465541828e-06
-2.92941308330773e-05
-1.23480909081853e-05
-2.43562346504305e-05
-2.40722120901024e-05
-9.61130909726682e-06
-2.14645493591165e-05
-2.42230795870718e-05
-3.39279659731945e-05
-3.06026584870224e-05
-2.25737750143568e-05
-7.16186810925786e-06
-2.68782480179459e-05
-2.52948488103388e-05
-1.94807847756417e-05
-1.76567515699478e-05
-2.66259279205519e-05
-1.72235050828677e-05
-3.30994598886451e-05
-4.25778941635712e-06
-3.06147397936548e-05
-2.60706661687103e-05
-2.45744080704421e-05
-6.26249865654367e-06
-3.13757828597863e-05
-7.73049328463461e-06
-4.14512760466974e-06
-4.81292428705136e-07
-1.37383289321652e-05
-3.66171836142569e-05
-1.2047288039666e-05
-1.15678514379333e-05
-2.37592479017158e-05
-1.52053646265402e-05
-1.83496208910303e-05
-2.44514766327743e-05
-2.4104465671286e-05
-1.42830938487603e-05
-9.79722086142861e-06
-1.11806805775748e-05
-2.25530828049152e-05
-7.55083597246167e-06
-1.69051568420847e-05
-1.73973061306214e-05
-1.5356651056385e-05
-1.10773028462591e-05
-1.97118131697133e-05
-1.64307912948194e-05
-2.54645365195249e-05
-7.95412691499145e-06
-1.24812711703177e-05
-3.32798341805054e-05
-3.00333172412587e-05
-9.60409916896458e-06
-1.46391753730516e-05
-2.27520911133626e-05
-1.86362201581847e-05
-1.49833487417125e-05
-2.82820587470079e-05
-1.15002745790854e-05
6.56656381598036e-07
-2.02876252024187e-05
-2.60545222394115e-05
-2.14742545816971e-05
-2.2409884624988e-05
-2.0859197342822e-05
-4.07953126328534e-06
-2.09504686579072e-05
2.24795912875851e-06
-3.05177272754281e-05
-3.17039238608833e-05
-1.88437395132892e-05
-5.16246849548186e-06
-4.3719794853128e-06
-1.98119528584838e-05
-3.25192309600735e-05
-1.06413633028824e-05
-1.66757627508769e-05
-6.07326586483146e-06
-1.21340955097368e-05
-1.27174755602287e-05
-3.61291850255662e-05
-8.12166751468753e-06
-2.06770591838389e-05
-1.25036491351082e-05
-2.20423763924273e-05
-2.00242171249501e-05
-1.48238602298153e-05
-3.31716896342023e-05
-7.63692582759567e-06
-2.41336137415856e-05
-1.56067218842269e-05
-1.52547493241786e-05
-1.44634013269012e-05
-1.06073455464384e-05
-1.02216836284866e-05
-1.03413786020913e-05
-1.54471017655834e-05
-2.1048164990268e-05
-1.81223427013571e-05
-1.06843302944168e-05
-9.02120325379735e-06
-9.39579912160441e-06
-2.46312204528464e-05
-3.2376327322526e-05
-9.49057334219604e-06
-1.62615143705359e-05
2.74279959815755e-06
-3.4428806516614e-05
-3.48991875052451e-05
-2.35423573857403e-05
-4.67067941229143e-05
