# Supplementary material for: Research on computational propagation and identification of mine microseismic signals based on deep learning
Source: PLoS One. 2025 Oct 22;20(10):e0334641. doi: 10.1371/journal.pone.0334641 (PMC12543183; doi:10.1371/journal.pone.0334641)
Supplement: S11 Data — (ZIP) [file pone.0334641.s011.zip › 000101100002610.xlsx_0.txt_24.txt.txt]

-3.97685144234494e-06
-1.79278573939821e-05
-1.32302475375889e-05
-1.3120263345518e-05
-9.56119731954453e-06
-1.2405328634449e-05
-2.56312647411032e-05
-1.09638194150735e-05
-1.67242523587048e-05
-4.79909036153766e-06
4.66539861230768e-06
-1.17941642367377e-05
-7.28697502324358e-06
-1.38661439187376e-05
-1.74893464524986e-05
-1.26348408384506e-05
-1.07924204535037e-05
-9.72984640440828e-06
5.70356471567336e-06
-1.26419360881714e-05
-6.52750998211219e-06
-1.90518766106409e-05
-1.25177790651969e-05
-1.40198117071485e-05
-5.13363643618039e-06
-1.661659019384e-05
-1.24551528681554e-05
-1.38971794539597e-05
-1.72941182731679e-05
-6.80726240038273e-06
-1.66445534761521e-05
-9.97837247611185e-06
-1.59820495133171e-05
-1.42802622889788e-05
-1.51888124948032e-05
-2.24423635633453e-06
-7.31904835156494e-06
-2.70269085931949e-06
-1.40684791217583e-05
-1.54258253724575e-05
-8.67740007465375e-06
-1.72673726135013e-05
-5.728952863129e-06
-1.22181687512453e-05
-1.65104056008689e-05
-1.81479421617581e-05
-8.77033036972982e-06
-1.32285184066892e-05
-3.71148446925939e-06
-1.95698196528155e-05
-8.74868996134535e-06
-2.38390968325754e-05
-1.04558274841303e-05
-1.76659052440925e-05
-1.15299765245932e-05
-1.47190534613028e-05
-1.06303222596531e-05
-1.59528250957164e-05
3.67454987667451e-06
-2.11279331584526e-05
-5.45324595512068e-06
-1.30390708713348e-05
-8.19638916955726e-06
-4.83648024289962e-06
-1.16840778632774e-06
-8.80318703072606e-06
-3.4132481889e-06
-2.06158049438909e-05
-1.02931949067674e-05
-1.86573890115049e-05
-1.84250141554229e-05
-2.03236152423727e-05
-1.30015414732361e-05
-4.87811458808174e-06
-6.94683182169548e-06
-2.46540416974387e-07
-6.17721916077811e-06
1.16247566657928e-06
-7.13330984748917e-06
-1.82274465203905e-05
-2.68626724075461e-06
8.4655188204772e-07
-6.95044776101512e-06
2.77093195770489e-06
-6.35802774375907e-06
-3.36301621776555e-06
-1.91441136637549e-06
-1.55011516608658e-05
-1.67593058260252e-05
-5.44736929693676e-06
-3.80850330936324e-06
-1.76381502353106e-05
-3.62637200524078e-06
-7.12914873621295e-06
-2.40432407617676e-05
-8.18273427093395e-06
-1.59052178452025e-05
-1.46458957481308e-05
-1.02439916441662e-05
-1.03909554748844e-05
-1.65971669096083e-05
-7.11916410326696e-06
-1.9579822191722e-05
3.22304248755848e-07
-7.12362731375467e-06
-7.11703954420332e-06
-1.38046012063366e-05
-1.67543761908589e-05
-8.34284829142316e-06
-2.14984897020049e-05
-6.4984405228621e-06
6.83919356022081e-06
-1.79954235434112e-05
-3.66349366259475e-06
-1.74287752695652e-05
1.02625982255552e-06
-6.42856012575852e-06
-6.74518948175145e-07
-3.12146941079116e-06
-4.21626506363261e-06
-1.1338433768668e-05
-1.62264969432298e-05
-1.86566586593431e-05
-1.75545425537275e-05
-2.22704105100956e-05
-1.86753416395719e-05
-1.03509754377432e-05
-3.3193180630836e-06
-2.76272440064562e-05
-7.69716172593569e-06
-1.64719815450804e-06
-1.82630473563422e-05
-1.07744426553243e-05
-2.41185614533671e-06
-7.37863066404565e-06
-1.12563921799744e-05
-8.69944534263042e-06
-4.52349559193289e-06
-4.35866789281777e-06
-2.19491808051793e-05
-8.6095557663056e-06
-4.80760597162256e-06
-1.98969197718411e-05
-8.39715762942023e-06
-9.21122818998747e-06
-1.20202821602783e-05
-6.46619035895378e-06
-4.47555448193433e-06
-2.87727239545005e-05
-1.39171355829334e-05
-1.80046923632481e-05
-1.09619430076163e-05
-7.95464811568523e-06
-1.6258260623364e-05
-7.25763737322886e-07
-3.42977710174484e-05
-7.5152621262364e-06
-1.37502397985582e-05
-1.72007118739284e-05
-2.10667312179146e-05
-1.21476143086303e-05
-1.60121477370283e-06
-9.08828648909216e-06
-3.90514399337891e-06
-2.26767756835567e-05
-1.38327892320322e-05
-2.00103602374243e-05
-1.04848357409293e-05
-7.72718599518944e-06
-1.28239878177145e-05
-1.82195703296801e-05
-3.69770406960128e-06
-1.3214479126386e-05
-8.78207585388518e-06
-1.77820713566633e-05
-4.92835888314964e-06
-1.51048724003744e-05
-5.21934787871837e-06
-2.31953286463908e-05
-1.1198231263705e-05
-1.02700405310992e-05
-1.76006688548768e-05
-2.77634221180646e-06
-2.37180600064838e-06
-1.62267820840872e-05
-1.33391226933682e-05
-1.03694102389175e-05
-1.58129024778764e-06
1.07027846404642e-05
-1.83494091826764e-05
1.04234217341304e-05
-1.20148961031373e-05
-8.87527155199583e-06
-7.76833192272676e-06
8.62101451149842e-07
-1.84659743513437e-05
-6.44765491238761e-06
-4.79210202208826e-06
-7.68616547351957e-06
-2.37399817760208e-05
-1.11176042180535e-05
-9.43609154117701e-06
-1.44837064636064e-06
-7.11633720608461e-06
-1.58239133838375e-05
-1.19070446346239e-05
-1.02441251363527e-05
-9.51615501811995e-06
5.31354344617881e-06
-2.48007976587852e-05
3.78484380688762e-06
-1.24061222961672e-05
-7.06775905948192e-06
-1.20005299671003e-06
-2.56477140401149e-06
-1.83841176067623e-05
-2.12717192453058e-05
-1.74489975694241e-05
-1.1466398797774e-06
-3.77626394249748e-06
-1.09576702609711e-05
-1.02942806156145e-05
-2.68662996183013e-05
-5.22467636652862e-06
-8.57992567453569e-06
-8.6719034589201e-06
-1.14899191306772e-05
1.56087360738071e-06
-1.9897793812928e-05
-1.55273964196741e-05
-1.83660252511077e-05
-1.40434875371475e-05
-1.92518795379028e-05
-2.11801587307123e-05
-2.86022462596276e-05
-1.64117095969797e-05
-1.79883292730883e-05
6.89260011465796e-06
-8.31873087249335e-06
-3.00480849785083e-05
-3.73133929423219e-06
-9.10555315732547e-06
-6.52140991415281e-06
-1.31842122847594e-05
-2.39720716906449e-05
-2.11225759205057e-05
-1.79494689118739e-05
-3.43408923897817e-06
-2.59064563349145e-05
-1.3062418263238e-05
-1.30663461877533e-07
-2.00460609426773e-05
-8.95076062046773e-06
-1.10126052049039e-05
-2.01051068718879e-05
-1.36855443185959e-06
-9.79372028851088e-06
-1.65793429135055e-05
-2.51605163926148e-06
-1.59827135074921e-05
-1.7648665760106e-05
-9.80386944351819e-06
-6.82229781001468e-06
-9.63143078378753e-06
-9.64350304772592e-06
-1.20799331547641e-05
-2.41241538482166e-05
-8.84325758084614e-06
-1.98967615868928e-05
-1.92928953029091e-05
-2.69575699188726e-06
5.16004668275716e-06
-5.06403803703031e-06
-1.69579913506373e-05
-6.58970435409555e-06
-5.17602202952688e-06
-2.28468680380537e-05
-3.21413181308863e-05
-1.66548945428452e-05
-1.46725507924984e-05
-1.47587073581861e-05
-6.50515141557087e-06
-1.36882241706134e-05
-1.65901308267055e-05
-1.63971388927632e-05
-2.21048573669874e-05
-1.41595047916499e-05
-1.5675614990443e-05
-2.42671805945492e-05
-1.18881900487013e-05
-2.12078438197331e-05
-9.72581620714916e-06
-3.84182538166394e-06
-5.43045719311115e-06
-1.35117946255043e-05
-8.46679021895863e-06
-2.01600529702569e-05
-4.53108043778522e-06
-3.45743778496554e-06
-3.2261556667596e-06
-1.64934828577419e-05
-1.0414961407137e-05
-5.46346250494947e-06
-3.82092746839738e-06
-1.38628822059393e-05
-2.35066179322443e-06
-1.90001992729567e-05
-8.17420840508408e-06
-5.54573237957142e-06
-3.27049468368824e-06
-2.03343471707625e-05
-2.94055566212371e-05
-1.72344895879458e-05
-2.00104867617981e-05
-1.53939263890737e-05
-6.31593802651453e-06
-2.69191995435174e-05
-9.64992088814939e-06
-6.66052259377703e-06
-9.68935651507478e-06
-2.91989794234863e-06
-2.00843179143436e-06
-1.78875475371153e-05
-5.41970110525422e-06
-9.0824157225085e-06
-1.18738158912076e-05
5.36557941117578e-06
-2.03363266802605e-06
-1.21661030542085e-05
-2.91152713547527e-06
-1.36997854592814e-05
-1.89239018280803e-05
-1.13778595667311e-05
-1.0686607345551e-05
-1.12340523984803e-05
-1.10671225994842e-05
-1.67417697193094e-06
-1.06567492527212e-05
-4.55683266462505e-06
-2.05125200573823e-05
-1.01768866134585e-05
-9.96601325905989e-06
-3.80952649908433e-06
-1.6588889585012e-05
-1.70374328855386e-05
-2.46065278972087e-05
-7.53619813488596e-06
-1.17971857473513e-05
-7.30093674579039e-06
-1.11777991122469e-05
1.81370912823346e-06
-1.51522521964204e-05
-2.22917107485447e-05
-4.86264552946508e-06
-1.76716944455433e-05
-2.15932789455242e-05
-2.06612420316276e-05
-1.37717339681933e-05
-1.59115223198948e-05
-1.20716209962529e-05
-1.54464597010134e-05
-1.12599001932932e-05
-1.6947700556079e-05
-2.0623285731548e-05
-1.50942199751972e-05
-1.47659620895059e-05
-1.44145618228346e-05
-1.05198710854015e-05
-1.96117180235005e-06
-1.37626729318331e-05
-5.91652426513789e-06
-1.16394886956016e-05
-1.41802986363695e-05
-2.3791852918334e-05
-2.6685802082195e-06
-1.01046055829534e-05
-2.24517588387203e-05
-2.77770638248709e-05
-1.87950328394876e-05
-1.10549072201249e-05
-1.64466490014274e-05
-2.16496803744971e-05
-1.03718949156649e-05
-1.31442052378205e-05
-1.84002149341886e-05
-1.2631017415431e-05
-1.39753355733803e-05
-1.69952266120174e-06
-5.37723236132981e-06
-2.6016704068241e-06
-5.72827541422946e-06
-1.23050405309753e-05
-3.01064794420889e-07
-1.14897502896922e-05
-1.99505207007931e-05
-1.57462047252281e-05
-7.86799910796271e-06
-1.84700054126407e-05
-1.10335348278788e-05
-3.4155899900921e-07
-1.18457172600805e-05
-1.44789869195725e-05
-1.97728889564193e-05
-1.06676768639266e-05
-2.37822755132236e-05
-1.76357611743122e-05
-1.07904963615037e-05
-4.77428992248911e-06
-4.7235904367305e-06
-1.15763605471644e-06
-1.364405885958e-05
-3.47828888319447e-06
-1.29307005327815e-05
-1.75335933431221e-05
-1.0885855224458e-05
-5.28161411159307e-06
-6.1478370432303e-06
-1.43284537828094e-05
-1.58942091549541e-05
-5.10390525562876e-06
-9.94077207102542e-06
-1.09589327067484e-05
-2.35001390587719e-05
2.68274533594993e-06
-6.14900248955736e-06
-3.92189638225437e-06
-9.36259957315538e-06
-6.34242458434631e-06
-1.6228572138282e-05
-2.69021093054133e-05
-9.66274929089532e-06
-2.51098375357849e-05
-8.09834779125726e-07
-1.17918033768981e-05
-1.45721963535272e-05
-2.97799386955345e-06
-2.69890361794081e-06
-4.60414020231295e-06
-2.95238788108985e-06
-2.27967420922501e-05
-1.75007761207561e-05
-1.45053057019027e-05
-9.32759426840137e-06
-4.03649173669784e-07
-1.99885416896579e-05
-8.00804988914902e-06
1.54980040197959e-06
-1.44441004397535e-05
-4.52054301258092e-06
-9.343982992828e-06
-1.16495338178538e-05
-1.27807324497005e-05
-1.66617193154966e-05
-1.42448937235437e-06
-5.14693469479187e-06
-2.971316796667e-05
2.53852760715354e-06
-8.92828136113578e-06
-7.46745110813148e-06
-1.30406479442493e-05
-1.69614931925063e-05
-9.708803811385e-06
-9.698743418161e-06
-1.40896051233589e-05
-9.23795667383241e-06
-2.39644933043335e-05
-4.42045176510885e-06
-2.33560407458416e-05
-7.60938615737165e-06
-2.03380480927884e-05
-7.39057392158758e-06
-1.24580446989317e-05
4.13853344802583e-06
-6.31826339960858e-06
-2.7584448455398e-05
-1.20388813372648e-05
-1.87575868559772e-05
9.52174896488363e-06
-5.98789400841222e-06
-1.85548654961296e-05
-1.22743583333589e-05
-2.71638045654251e-05
-4.87295003578301e-06
-1.47973809883814e-05
-1.37248729283664e-05
-2.48738772430848e-05
-1.4811051302751e-05
-5.0374306292822e-08
-1.12610797543527e-05
-3.22193737944619e-06
-4.64220691888181e-06
-1.52341987045855e-05
-2.83161948372876e-05
-1.35038253484547e-05
-1.23527878172546e-05
-1.79402992005332e-05
-1.1405271865935e-05
-2.36461596182096e-06
-1.97451572609109e-05
-2.27193346598653e-05
-2.58096740085056e-05
-2.09764730456379e-05
-1.63632668952499e-05
2.89667156834538e-06
-6.65289569331059e-06
-1.21121987218328e-05
-1.64508852943541e-05
-1.27493205845648e-05
-1.02957211872836e-05
-6.72165945458195e-06
-6.2810740785237e-06
-2.35741946575079e-05
-1.80565432513281e-06
1.29167471283785e-06
-1.66773164382798e-05
-6.13079995004799e-06
-4.39446970346341e-06
-1.91796924073943e-05
-9.0292607490609e-06
-1.60163017205455e-05
7.63473133532362e-06
-6.04154416961811e-06
-2.29691345524018e-05
-2.01132507975408e-05
-1.73948638840505e-05
-1.18724939982366e-05
-5.03218609247535e-06
-2.40498575219029e-05
-1.99036205699083e-05
1.04173789903476e-05
-1.07477716103534e-05
-1.36723592624893e-05
-1.93294643613273e-05
-1.36328121659257e-05
-2.0426986765167e-05
-2.85490618585607e-05
-5.983153081691e-06
-1.31368400215671e-05
-6.18030052024148e-06
-4.53960624517504e-06
-8.10265848793714e-06
-5.17500135715754e-06
-1.0968232481653e-05
-1.51196345447636e-05
-5.67838469801244e-06
-8.21547296108046e-06
-2.73730816373914e-05
-8.85025199764146e-06
1.34846131740922e-06
-1.31776508259208e-05
8.63392732739067e-08
-1.67186026665859e-05
-1.53602477226639e-05
-1.35372026337238e-05
-1.43172536412316e-06
-2.24611339299467e-05
-1.35461446566658e-05
-9.72775844841102e-06
-1.97346249894331e-05
-1.78182506737785e-05
-1.24377503668648e-05
-1.10631203515954e-05
-1.41210813248713e-05
-9.4506553399303e-06
-5.32623232261564e-06
-1.59190328684485e-05
-7.57940042385517e-06
1.93882379857807e-06
-1.27696868580022e-05
-1.54732099420932e-05
-1.71631852627513e-05
-6.47585164804215e-06
-8.09877906803567e-06
-1.37135931059757e-05
1.58404243397135e-07
-2.06578646298278e-05
-1.66840758726782e-05
-1.33155851275946e-05
-1.98180178594289e-05
-3.97137639131491e-06
-2.73534317542526e-05
-1.8537211915851e-05
-7.2015376065587e-06
-7.56378766205122e-06
-7.22348121766472e-06
-1.96175205187318e-06
1.26596811021389e-06
-7.47106975174099e-06
-2.17234514575114e-05
-2.81867376872324e-05
-1.95660755292604e-05
-1.57954829154276e-05
-9.25614608493779e-06
-7.37180802400013e-06
2.33311819506555e-06
-1.61831358434882e-06
-8.73492877543802e-06
-7.42960834790254e-06
-9.53125206657131e-06
-1.73561823183592e-05
-5.50491766324983e-06
-1.16735828387419e-05
-1.48328783904811e-05
-8.85895315928903e-06
-9.90990285812315e-06
-2.07951758692346e-05
-4.7545359400982e-07
1.8508903061271e-07
-1.44621501033789e-05
-2.23328689669346e-05
-9.39438262881135e-06
-7.51651843932135e-06
-1.72811886693345e-05
-5.95440596159135e-06
-1.3779803815983e-05
-7.3507932298014e-06
4.6696404870177e-06
-4.03835918433488e-06
-1.12698380001175e-05
-1.50353524948331e-05
-1.83500022241406e-05
-7.92167220989289e-06
-2.34702413526471e-05
-1.64257056351795e-05
-3.00610095884342e-05
-9.0072730887446e-06
-1.26954016502533e-05
-9.91174800142829e-06
-4.1876697999418e-06
-2.11304578609682e-05
-2.27334638189718e-05
-1.18934774870846e-05
-1.30566795055976e-05
-1.47094731819194e-05
-1.03300897180538e-05
-1.50318350907003e-05
-1.14490300733275e-05
-2.01220794294144e-05
-1.28967294048089e-05
6.0851248338904e-06
-9.90436377586087e-06
-1.49390644121997e-05
-1.65511461104502e-05
-2.32281541241495e-06
-4.61021612561698e-06
-4.39723640814764e-06
-1.45241652494968e-05
-1.94551663477495e-05
-2.2448414906085e-05
-2.32193073624417e-05
-5.68360764765273e-06
2.58085528563143e-06
-2.34955805037033e-05
-7.87920395648134e-06
-1.85025827476384e-05
-1.77003464965912e-05
-8.76410254602692e-06
-9.25375958257703e-06
-1.5837547824185e-05
-5.33788410282365e-06
-5.47701037157818e-06
-7.58941929184529e-06
1.61040546809037e-06
-1.01976637631897e-05
-9.97732438794607e-06
-1.00601779803308e-05
-1.16834803770701e-05
-1.39041982615618e-05
-1.72877839741023e-05
-2.18479295516901e-05
-6.67518121083064e-06
-7.77352595853204e-06
-8.08173458627946e-06
-6.06949246402584e-06
-1.42744212999063e-05
-4.85302414916385e-06
-4.11183139698381e-06
-2.00475427285033e-05
-5.39865095511739e-06
8.63120178271953e-07
-1.24897194768578e-05
-8.41766903187468e-06
-5.71611650065652e-06
-2.61437990909846e-05
-2.00081716030454e-05
-1.13271757967344e-06
-1.13589483752444e-05
-2.94416558221411e-05
-2.3979947680528e-05
-1.29252237715088e-05
-1.158961830873e-05
-2.22752392504743e-05
-3.54127348598366e-06
-3.95266533252684e-06
-9.41804391635919e-06
-5.70028596072636e-06
2.22725584927647e-06
-1.09886655816538e-05
-1.47331536069898e-05
-8.52813835927e-06
-1.28833064150912e-05
-1.22771984963007e-05
-3.5649314680656e-06
-1.37255820115102e-05
-1.6159289349154e-05
-1.46952425422396e-05
-8.70411249943878e-06
-2.17567962456618e-05
-4.63463601748826e-06
-7.20012339432761e-06
-2.27754745016212e-05
-8.19236193263503e-06
-2.18089846021233e-05
-2.0144543435854e-05
-9.55772268976871e-06
-2.58356046988538e-05
-6.55393346993582e-06
-2.14775778433703e-05
-9.37526046371614e-06
-2.51168397774072e-06
-9.40293016428859e-06
-2.46326884275455e-05
-1.12839547784962e-05
-2.40016965525806e-06
-2.07355060728582e-05
-1.26088008286688e-05
-6.92355940217034e-06
-1.63420053886507e-05
1.23526166547743e-05
-1.28259232240643e-05
-8.08859973957439e-06
-5.21227922883646e-06
-1.63777195064359e-05
-1.39827416250537e-05
-5.18716167831067e-06
-1.64509521368562e-05
-1.03871496298481e-05
-2.33607631148855e-05
-9.28758389768587e-06
-1.55611539349105e-05
-1.26705552789325e-05
-1.63394050509949e-05
-1.70723627862267e-05
-1.34061001919555e-05
-7.1015602019943e-07
-2.48086541793336e-05
-1.20097268423714e-05
-1.69799523684895e-05
-1.73443723472643e-05
-7.26452320512903e-06
-4.97830308080975e-06
-2.54168089721502e-05
-8.77327508373054e-06
-8.02701345195477e-06
-1.99909294699742e-05
9.05916647929711e-07
-2.25874378592263e-05
-1.13815131121772e-05
-1.87865549382548e-05
-1.91068714278109e-06
-2.06390944956802e-05
6.02089079695661e-06
-9.92055471285726e-06
-1.37500429780641e-05
-1.29431016429417e-05
-9.52960835419439e-06
-1.44960776219529e-05
-3.1196820271123e-05
-2.24058306635056e-05
-1.4457202211272e-05
-2.06509239499557e-05
-1.41420979317365e-05
-2.31848254043022e-05
-5.76390013896862e-06
-1.10594581707313e-05
-6.57918947728957e-06
-2.17029814702155e-05
-1.84123121021077e-05
1.92176666140635e-06
-8.50339679212193e-06
-2.81567247507481e-06
-1.21970252820885e-05
-5.11134315421971e-06
-1.82200103618408e-05
-9.83141714799655e-06
-2.45695350865413e-05
-1.80785766018411e-05
-1.6138506720728e-05
-2.10927923841492e-05
-1.49082367561013e-05
-1.34379076459908e-05
-1.62765263425657e-05
7.23029687891535e-07
-1.18365368043986e-06
-1.40957303774276e-05
-4.45630072437734e-06
8.92018905954312e-06
-1.41998588075886e-05
-1.6611465540751e-05
-3.080410035911e-06
-8.72056523972495e-06
3.26102167165953e-06
-1.13359821537865e-05
-1.71765039519737e-05
-6.92270897760702e-06
-5.38070450849729e-06
-1.10054076777323e-05
-5.26595377733138e-06
1.4496858964055e-06
-7.44156122036349e-06
-6.37722849273636e-06
-1.89343110814649e-05
-5.15699332011882e-06
-1.99155064907967e-05
-1.78643505780888e-05
-1.21964017772887e-05
-1.37686881292727e-05
-1.85486747539242e-05
-1.95756253568162e-05
-1.63428353613182e-05
-9.63274673811216e-06
-1.58079021532113e-05
-2.24566991736833e-05
-1.4790875891247e-05
-1.93743016160107e-05
-1.46763673886826e-05
-1.3078775616625e-05
5.02154206427744e-06
-1.08269756867059e-05
-6.12080491222525e-06
-1.64661836151951e-05
-2.29169868591049e-05
3.53243605658324e-07
-2.25326800362151e-05
-1.51234305933736e-05
-1.87970577501736e-05
-1.30814764988076e-05
-3.99793389428206e-06
-1.45676625048865e-05
-1.17908221967481e-05
-1.08518815765744e-05
-1.0481514782741e-05
-6.8721602787683e-06
-1.47013379448526e-05
-1.81065720349843e-05
-1.21171321171126e-05
-9.16030549784257e-06
-2.16620719259483e-06
-1.08304188486403e-05
-9.08608134072937e-06
-1.51778875212706e-05
-1.28267140460637e-05
-1.98251533216585e-05
-1.45954436166393e-06
-2.03703666692066e-05
-1.79865278142209e-05
-8.98627157754447e-07
-1.095188801913e-05
9.69825359493158e-06
-1.08372503496624e-05
-1.22280192905185e-05
-1.33226825316571e-05
-1.43443061393389e-05
-1.11401716224608e-05
-1.15677110105371e-05
-1.55153540905421e-06
-7.41350952150536e-06
-1.3015683357222e-05
-8.26268024623022e-06
-1.85756051262346e-05
-1.95598531428245e-05
-1.25465849521266e-05
-2.68066970505493e-06
-1.73863244557915e-05
-1.75656414456571e-05
-1.0325441960854e-05
-3.26809215064714e-06
-8.91617527175002e-06
-2.5865041778559e-05
-1.10901480910667e-05
-1.2161522073381e-05
-1.20331233064678e-05
-2.17656768318116e-05
-2.43469669476961e-05
-8.32957476953668e-07
-1.10318393688337e-05
-5.72216918143408e-06
6.47172038296688e-07
-6.87636825757673e-06
-2.73694927573941e-05
-1.62183297391219e-05
-1.56155559871057e-05
-2.08011392991526e-05
1.73370795713886e-06
-2.19350333967821e-06
-1.09397190969655e-05
-3.78152624379722e-06
-1.62805343204709e-05
-1.49008216876885e-05
-5.65627958168707e-06
-3.88040576707623e-06
-7.14060766089493e-06
-1.06088852548784e-05
-1.79245493439102e-05
-1.49246087174552e-05
-1.44599084485279e-05
-8.89070498746602e-06
-2.46610225434322e-05
-1.55016173175062e-05
-1.43225551680021e-05
-8.53722378892447e-07
-4.75481090133914e-06
-1.78699712982019e-05
-4.6060521608791e-06
1.2486773954766e-06
-1.39287212484818e-05
-1.31126490006913e-05
-1.84185197802292e-05
-2.43739402587692e-05
-2.54602397242306e-06
-1.89100424834283e-05
-8.66878166721489e-06
-1.63596319552318e-05
-1.94338850864657e-05
-1.30633864366113e-06
-1.3417283693449e-05
-1.47427806017717e-05
-2.36758404330674e-05
-4.09709531970411e-06
-1.08235056466785e-05
-6.37288993183027e-06
2.92885848074951e-10
-1.05692931459144e-05
-1.42493300856203e-05
-1.4625661369548e-05
3.19880371497085e-06
-6.51831466109054e-06
-1.5265415476103e-05
2.06989363881125e-06
-1.91760537695994e-05
-1.60192030236687e-05
-1.34776194547308e-05
-5.43373221085426e-06
-8.2330901227077e-06
-2.22078016636191e-05
-2.22682165534639e-05
-1.24792068007729e-05
-1.34566964669242e-05
-5.9184682992391e-06
-1.61024027793023e-05
-1.11284818777807e-05
-1.2721332148599e-05
5.67812147116206e-06
-1.70264026538142e-05
-2.23016342289727e-05
-1.26054253842195e-05
-4.39809885542625e-06
-1.41389033368528e-05
-1.86571987904384e-05
-6.82423397766803e-06
-7.03633242701176e-06
-8.42382227352342e-06
-1.19519230627574e-05
-2.19720378897777e-05
-1.31315316187407e-05
-1.6371896094633e-05
-1.81906590391906e-05
-1.89335599169305e-05
-1.89697248209348e-05
-2.13018970928937e-05
-2.03856026940352e-05
-5.70974235971187e-06
-5.81881734736368e-06
-5.15843599225015e-06
-7.67071673290246e-06
-7.53614617105483e-06
-1.42675028046443e-05
-2.06443597170969e-05
-2.89604579770979e-06
-1.99071976299063e-05
-2.28534370578169e-05
-1.71473801590608e-05
-1.20571925970469e-05
-1.0758573244347e-05
-1.65231634585398e-06
-5.32407117611936e-06
-9.47497923200618e-06
-2.34851711231694e-05
-4.24671098558849e-06
-3.21173400822828e-06
-2.09451182351519e-05
-5.20260466380752e-06
-3.15250356714438e-07
-1.47663485887716e-05
-1.98532872344845e-05
-5.18037014614011e-06
-2.44262633010674e-06
-1.75671744001709e-05
-1.71217063482769e-05
-9.37285304609828e-06
-2.21935713549993e-05
-2.79936356701209e-06
-9.31901667581659e-06
-1.62965504614684e-05
-1.05715258968093e-05
-4.73326274215373e-06
1.50505040329214e-06
-1.81042387891448e-05
-1.62711500018305e-05
-3.05740042355628e-06
-5.1929655486132e-06
-1.86103577156776e-05
-6.39354720865576e-06
-5.07569593279253e-06
-5.0026353714231e-06
9.97991769135236e-07
-4.11148828965304e-06
-9.77287235651736e-06
-1.91533341874677e-05
-1.58422589778082e-06
-2.4795500044369e-05
-1.86538929832841e-05
-3.46086867910363e-06
-1.6425223716672e-05
-2.30761498784797e-05
-7.84111584874187e-06
6.882284699465e-06
-6.94895964592606e-06
-7.83418506900775e-06
-1.61868272280193e-05
-4.55477376824103e-06
-9.91780710920495e-06
-1.33092176057922e-05
-1.0101219417146e-05
-3.91408553902131e-06
-1.77732117057639e-05
-1.42793330057756e-05
-7.2435719764279e-06
-1.08207331334026e-05
-6.52389800234382e-06
-1.60187171267688e-05
-8.63086919660907e-06
-2.67883789442145e-05
-1.36942342422218e-05
-5.52237977005554e-06
-2.22523375611438e-06
-2.28410391059639e-05
-1.90582297571516e-05
-5.73666840833981e-06
-2.81004317577429e-06
-1.51869434471602e-05
-1.76584288242097e-05
-8.81136918602968e-06
-1.31532138633147e-06
-9.83566672152983e-06
-1.00568457872127e-05
-1.2726401181731e-05
-2.20758132069926e-05
-1.45394481070589e-05
5.43808885799005e-06
-1.1448696841933e-05
-1.41120340884456e-05
-2.52570542567741e-05
-1.54262706361487e-05
2.02260808435351e-06
-3.64927076602276e-06
-4.8961834506405e-06
-1.86173554464001e-06
-1.08761138084638e-05
-1.69891135825492e-05
-4.36486604739034e-06
-1.28110981438064e-06
-1.10144677952231e-05
-1.58450521612529e-05
-2.07176397815938e-05
-1.06015229075739e-05
-2.74570049400615e-06
-1.13818601713471e-05
-8.9415357138739e-06
-6.76971487304958e-06
-7.48524338780039e-06
-9.33664945907996e-06
-1.86004586444463e-05
-2.14049843376506e-05
-1.03549284714181e-05
-1.43060627207029e-05
-2.35319083783641e-05
-2.77738689565008e-06
-1.51490717697622e-05
-8.9998735648624e-06
-2.43607321257756e-05
-1.25165378844832e-05
-1.24740056415649e-05
-8.23372174305936e-06
-2.2259358660788e-06
-2.11405922030356e-05
-6.46174182945237e-06
-1.27719754275798e-05
-4.88025039777557e-06
-6.73680518618466e-06
-2.67592692284443e-06
-9.48921886323567e-06
-1.18740298513795e-05
-1.6626286863074e-05
-2.8485149368641e-06
-1.67642885447887e-05
-5.3295808187189e-07
-1.96890678108712e-05
-1.37124487521001e-05
-7.33891475390228e-06
-1.96758062949612e-05
-1.44698514891205e-05
-4.75938763430385e-06
-7.32648131711866e-06
-4.22769080581441e-06
-1.66173759012181e-05
-1.13428672985859e-05
-2.05099950906134e-05
-1.6863867219551e-05
-9.53599784816066e-06
-1.55469653969038e-05
-1.06108240744267e-05
-1.63903872119111e-05
-3.41140133026218e-06
-5.92544208636699e-06
-4.69619464941192e-06
-1.46238885670367e-06
4.25233790737346e-06
-8.88538167018794e-06
-1.28492163340015e-05
-1.44864532534046e-05
-6.25666518663031e-06
-1.30362901402156e-05
-1.04705392399968e-05
-1.92077716733422e-05
-1.4158593176238e-05
-1.33568273707388e-05
-1.98424915187114e-05
-2.86103645890921e-06
-1.33274458390787e-05
-6.36032849214111e-08
-1.83732922235851e-05
-1.12097495438477e-05
-1.12292206233139e-05
-9.81172461027502e-06
-1.91608508841911e-06
-1.86403791610464e-05
-1.38133998062372e-05
-3.34024238715677e-06
-1.07102997751263e-05
-2.22215590476066e-05
-1.79048583493697e-05
-1.36914373684847e-05
-1.74971818499496e-05
-2.81617936328565e-06
-2.21575322115808e-05
1.95081978248661e-06
-4.41932479541191e-06
-1.85424327560335e-05
-1.84119134038272e-05
-1.70405741649292e-05
-1.29098639350174e-06
-1.11193766360449e-05
-6.07412160295603e-06
-1.44357470008471e-05
-2.06254058467962e-05
-1.15828056712151e-05
-1.6848998149825e-05
-1.20523118976882e-05
-8.01721836704171e-06
-3.01304895207205e-06
-1.31628124762803e-05
-5.63982624660386e-06
-1.45390057309796e-05
-1.30879977395961e-05
-2.14363568611947e-06
-1.09655475980264e-05
-2.51931556381248e-06
-9.53616516668093e-06
3.05095462323452e-06
-1.91365577642485e-05
-3.23789860468056e-05
-1.71241695510325e-05
-2.53670749855234e-05
-1.57498548896753e-05
-7.69799555226535e-06
-2.11944287348638e-05
-1.70894254639485e-05
-2.25519540461114e-05
-5.63309452152005e-06
-1.84900923056318e-05
-2.35948402711168e-06
-1.26784521348854e-05
-1.18606561808074e-05
-1.28263650041256e-05
-1.10276223774728e-05
-3.97672691211708e-06
-6.92848068582829e-06
-1.83594380895939e-05
-5.15387133659795e-06
-1.49303453387332e-05
-1.79510591055588e-06
-2.06234130400902e-05
-1.37958398279488e-05
-1.36339046800694e-05
-8.12878604676976e-06
-7.55094765447273e-06
1.00940063850449e-06
-2.17325780300723e-05
-1.29697554418515e-05
-8.41780564504768e-06
-7.52118985938023e-06
-2.14366725950989e-05
-2.16759371381504e-05
-1.61129379001038e-05
-2.35687714558081e-05
-4.26545649384612e-06
-8.05406563301295e-06
2.01274575239919e-06
-1.17631869889031e-05
-1.26623217188745e-05
-1.81404812242186e-05
-8.63018169207268e-06
-1.44629498874414e-05
-1.35111476465944e-05
-1.34307667525933e-05
-6.17969548776716e-06
-1.63849160627316e-05
-3.5751982334672e-06
-3.9112254278766e-06
-3.95528304774399e-06
-1.92460855897454e-05
-2.50965934311209e-06
-4.94720007758637e-06
-1.43632958428539e-05
-1.51181992837603e-05
-1.27724379692216e-05
-4.8397783524386e-06
-6.5368826177939e-06
-1.30940033645245e-05
-1.62642001437505e-05
1.44724078168784e-06
-2.70855639710763e-06
-2.06605030739874e-05
-9.92199440937903e-06
-9.00705236431864e-06
-4.6750414457771e-07
-2.46066801540139e-06
-6.00348700319022e-06
-1.80629852818253e-05
-1.90328787862199e-05
2.55290290837912e-06
9.4870572032797e-06
-5.89881115265039e-06
7.42599345050973e-07
-1.57898186053708e-05
-2.4615601148628e-05
-1.72123546064716e-05
-1.78701453500547e-05
-3.29333250176431e-06
-1.34336629951318e-05
-1.79738436299003e-05
-2.53623006416567e-05
-8.28624097413306e-06
3.35318283536492e-06
-1.29235577396209e-05
-1.24423183021065e-05
-8.83676194276841e-06
-2.60215364507162e-05
-7.5138597617958e-06
-3.03405105330146e-06
-9.77001145315278e-06
-1.29035348723649e-05
-1.15131480841025e-06
-2.49285042200941e-05
-2.09912860613274e-05
1.45900583515807e-06
-1.67361895806897e-05
-2.0623700245564e-05
-1.68576390061379e-05
-1.04543661328839e-05
-1.7330565826429e-05
-9.48298252732755e-06
-1.03414966067047e-05
-8.89413609746333e-06
-1.15523968117453e-05
-2.16355297626992e-05
6.30886256961654e-06
1.18960513057411e-05
-3.02488408087885e-06
-1.71585796243631e-05
-8.97626036786437e-06
-7.61500057412791e-06
-1.02248666357023e-05
-7.28620019607822e-06
-6.68728320333592e-06
-1.30954447463039e-05
-1.44809396550465e-05
-7.68767565980225e-06
-6.85359968812863e-07
3.42898485436911e-06
-1.63529503710528e-05
-2.06865830549184e-05
-4.17436853447024e-06
-1.32827827697139e-05
-7.99192846684426e-06
-6.28520767623779e-06
-2.29121749844403e-05
-2.08713077374283e-05
-7.40780740747957e-06
-1.91331766115397e-06
-4.8934278571574e-06
-1.22089074628817e-05
-8.43782306870297e-06
-6.19071806990325e-06
-1.09695400478242e-05
-1.15632795276817e-05
-4.41988749424824e-06
-6.03940402724083e-06
-2.80459538736884e-06
-1.7977088478534e-05
-1.4980424127123e-05
-2.3174708824253e-05
-6.17923851066474e-06
-2.03832577913475e-05
-6.2601647333843e-06
-7.58245403080875e-06
-6.97823688888537e-06
-3.00356713683795e-06
-2.48354944931606e-05
-1.40403873539979e-05
-3.61320505443673e-06
-2.29308711419033e-05
-9.91402310238748e-06
-1.00366691684692e-05
-1.09321963316006e-05
-2.82660952162366e-06
-2.70044699912413e-05
-1.09918245977018e-05
2.68465395251818e-06
-1.18390634550893e-05
-1.74494417709194e-05
7.72835200701485e-07
-1.89966774821472e-05
-4.0667625701754e-06
-9.77988575922162e-06
-2.14701128489128e-05
3.38929907063727e-06
-2.12931328361293e-06
-1.78198389104804e-05
-8.51942150891307e-06
8.73440872661795e-06
-1.04912814257775e-05
-1.29100640567666e-05
-2.0884868968057e-05
-1.40450255798651e-05
-2.10139290138995e-05
-6.59441806782852e-06
-3.00851096252057e-05
-6.49863730992442e-06
-6.99346004600756e-06
-2.27954090235282e-06
-3.11886246610583e-06
-1.56534736886587e-05
-4.19356393098581e-06
-4.83029544323098e-06
-3.3393481460233e-06
-2.10065548423725e-05
-2.23693682339664e-05
-2.00448205629906e-05
-1.44766348450293e-05
-1.96870317908713e-05
-8.08987898402115e-06
-1.63119989177415e-05
-2.60504985362932e-06
-1.56718958464592e-05
-3.1008126967474e-06
-9.38272681033233e-06
-8.41798639637194e-06
-1.24619487356043e-05
-1.5077193272616e-05
-3.6517751526106e-06
-1.0217680910314e-05
-2.29080455162817e-06
-1.03014403446385e-06
-1.11523899521836e-05
-1.29913465173057e-05
-1.73085258565789e-05
-1.0046829685228e-05
-3.84346407308621e-06
-8.83907886589411e-06
-1.7450794770183e-05
-3.11656790523608e-06
-1.24272942815395e-05
-9.78197804060061e-06
-4.50879579444735e-06
-2.62101153753861e-05
-1.18284083456154e-05
3.63733061090583e-06
-1.61186019126706e-05
-6.38675030208027e-06
-1.46127121850947e-05
-5.17040913444947e-06
-7.2790474300373e-06
3.71097217836874e-06
-3.82907209304296e-06
-1.31690977150865e-05
-6.42800202411904e-07
-2.04970015846265e-05
-9.35623700912536e-06
-8.86441588199719e-06
-1.88870262476014e-05
-1.64118921577208e-05
-2.46098837635119e-06
2.9573906422314e-07
1.91451156494887e-06
-5.05368265545889e-06
-8.6110208857713e-06
-1.41799348303602e-05
-4.95171120274648e-06
-1.62389655663898e-05
7.93933362109138e-07
-6.159739662545e-06
-2.748769384112e-05
-5.85226347732686e-06
-3.40223317804935e-06
-1.22070463002644e-05
-2.21288456234723e-05
-8.2854044520246e-06
-6.26302311703929e-06
-1.30226737755181e-05
-1.07773412050834e-05
-1.01934842747101e-05
-1.9660468120294e-05
-1.89451222392087e-05
-1.16708072919952e-05
-8.18680136835303e-06
-8.21266894301361e-06
-2.4505830368967e-05
-1.89507638345539e-05
-5.27377934798549e-06
-6.12579236749986e-06
-1.16746599692377e-05
-7.46343168964379e-06
-2.10718772177689e-05
-1.91498235054506e-06
-8.93610475280304e-06
-4.56212773040253e-06
-5.08253875025581e-06
-1.20499099413701e-05
-2.21414343783721e-05
-2.90664049010682e-05
-6.41223120531685e-06
9.61412107719721e-06
-1.69264359472695e-05
-1.46084244698593e-05
-1.63274406089031e-05
-4.82574264230552e-06
-1.00741935997864e-05
-1.79969337808944e-05
-1.23340644478471e-05
-1.09013562139111e-05
9.76749181661702e-07
-8.28138661259374e-06
-1.08632923170801e-05
-7.37625468467215e-06
-1.40267476816475e-05
-6.86444343061163e-06
-1.31932462861308e-05
-6.13790935537148e-06
-4.26113427213134e-06
-7.61607961855374e-07
-1.89391904284618e-05
-1.07766953443745e-05
-1.59502486976609e-05
-2.1499132370213e-05
-9.11650870386479e-06
-1.62242901057732e-05
-6.78626314445282e-06
-1.29997425006944e-05
-1.59772602127108e-05
-2.27942395490424e-05
-3.10977254324099e-05
-1.91279551238319e-05
-2.52879996446584e-05
-1.75523869608645e-05
-9.46309908919283e-06
-1.23741896603212e-05
-1.58079284693046e-05
-7.22443019153332e-06
-1.12105280566626e-05
7.26358264235759e-08
-2.13466281503995e-05
-2.01367650914818e-05
-1.3052290810696e-05
-1.4437807102342e-05
-9.16170449669176e-06
-7.12439970855263e-06
-7.31380735557365e-06
-1.45820463353228e-05
-6.72009516892997e-06
-1.26536318723534e-05
-1.91194430792021e-05
-1.77006482431993e-05
-7.15325240395141e-06
-1.39519311795334e-05
-7.93756380015786e-06
-5.05467601593421e-06
-3.8416947065192e-06
-1.00404418484024e-05
3.38091317883764e-06
-1.6737116688873e-05
-1.08943483255171e-05
-9.79223849137021e-06
-1.00371978283277e-05
-5.45105746526263e-06
-2.1199988795331e-05
-1.56440382183731e-05
-1.94640616239821e-05
-2.00941968781988e-05
-3.50325755315508e-06
1.66481925333041e-06
-9.53855219703115e-06
-3.47452457177771e-06
-1.55621672362151e-05
-6.14651380380203e-06
-7.04638279212997e-06
-9.14706531715515e-06
-1.41375273275027e-05
-1.51079492267187e-05
-1.68070116373402e-05
-2.20210574693278e-05
-3.22378533022652e-06
-9.45250207906176e-06
-1.48726040262373e-05
-1.71266952997756e-05
-3.76397263204427e-07
1.48228133614265e-07
-6.65412909436995e-06
-1.31451495050963e-05
-1.77206262298218e-05
-1.4866470874368e-05
-5.81895979926965e-06
3.67699393569677e-06
-6.63816897722794e-06
-1.62164504173743e-05
-1.15127400323641e-05
-1.94355450005201e-05
-1.83052298745323e-05
-1.70312223405851e-05
-1.34095416569222e-05
-2.11387037296322e-06
-1.97396211332606e-05
-1.8121328103344e-05
-2.01120232036087e-05
-1.27975797037735e-05
-1.49825067656336e-05
-1.70045333995474e-05
-2.62017345451939e-05
-3.6396113833615e-06
-1.57577908802349e-05
-1.11694106747192e-05
-6.05831415632699e-06
-1.48762293576797e-05
-1.48570426183716e-05
-4.72668539263379e-06
-1.97902891343543e-05
-1.02921062200361e-05
-9.83056700838464e-06
1.18155938390835e-06
-7.54801417129214e-06
-2.30088692514265e-05
-5.46797106874281e-06
-1.01073920889271e-05
-1.23217938937529e-05
-4.96228256756286e-07
-7.44135509506653e-06
-3.76965718157621e-06
-7.43499701140317e-06
-1.29295590830563e-05
-1.64691623535398e-05
-1.00009344958843e-05
-2.18788134091663e-05
-1.67572483035548e-05
-1.59928871296067e-05
-3.49213612372747e-06
-5.8166534073621e-06
-3.33909036562091e-07
-2.29647205379464e-05
5.16765668903106e-06
-1.23129678645765e-05
-2.5896188078367e-07
-2.21450496759448e-05
-1.10236887849582e-05
-2.39409915988777e-06
-8.06910984732481e-06
-3.98366684784128e-06
-4.89508166660179e-06
-8.23028319340523e-06
-1.30910045845307e-05
-1.67607211050584e-05
5.29939749007064e-06
1.40861556045756e-06
-1.46655233677618e-05
1.45549353031018e-07
-1.23104971755754e-05
-1.29797754637975e-05
-1.23617583206532e-05
-7.38590946804896e-06
-1.88435980895519e-05
-1.29148120590034e-05
-1.34557922476284e-05
-1.28362940150314e-05
-1.89493683282782e-05
-1.35810947708632e-05
-1.25304116371217e-05
-1.34024101324171e-05
-2.45902011814617e-06
-1.11907925869669e-05
-3.81331572317529e-06
-2.02245958360346e-05
4.46959792399404e-07
-3.05034095300485e-06
-5.54196139067722e-07
5.69522210854708e-06
-8.65945114516781e-06
1.41401252261674e-06
2.42366620433522e-06
-9.73832811442472e-06
-1.55582450684802e-05
-1.62765544831981e-05
-1.30772582149612e-05
-1.61608736848396e-05
1.53796803275884e-06
-1.20004728678804e-05
-1.6613066299593e-05
-1.44490884639919e-05
-1.62487478505353e-05
-1.28352807253399e-05
-1.29197623092119e-05
-2.0086619039642e-05
-7.46745002283815e-06
-8.19254567190319e-06
-7.62322143643245e-06
-1.3206533213559e-05
6.3571164657557e-06
4.3116332370531e-06
-1.34644087771199e-05
-1.4084178552605e-05
-6.3729753373485e-06
-5.04181863852941e-07
-2.32164069384924e-05
-2.36466713991513e-05
-1.16837712156762e-05
-8.68085027893273e-06
-8.36951592173944e-06
-7.09607830008214e-06
-1.26158519931973e-05
-1.59824444369208e-05
-1.48562467590473e-05
-2.21696120824632e-05
-1.77359453676993e-05
-3.75398337854865e-06
-7.22460917808686e-06
-2.40700539034016e-05
-1.34395475742694e-05
-5.18747112857828e-06
-2.26871974758861e-05
-8.71505556333819e-06
-7.30897460019258e-06
3.49660942608955e-06
-1.61231422906691e-05
-1.77479144768015e-05
7.22983681821637e-07
-1.8795359872871e-05
-1.51632133261384e-05
-1.54691244966532e-05
-1.25612753238391e-05
-2.4553042426538e-06
-2.89580625588356e-05
-1.5168906635313e-05
-8.79596063160325e-06
-1.4765469652987e-05
-6.54954140610053e-06
-6.98128788415605e-06
-3.52483322962369e-06
-1.06603660892794e-05
-1.89252875136248e-05
-1.40636635249675e-05
-4.18832580436634e-06
7.30342704581425e-07
-1.07793869540761e-05
-7.71632733291204e-06
-2.27516127862066e-05
-2.42193069741259e-05
-6.09926518771234e-06
-1.10811709498203e-05
-1.78883148867839e-05
-7.58561394601028e-06
5.69676714202222e-07
-1.42983696011444e-05
-1.13135781250358e-05
-2.3309535146473e-05
-1.13535425664401e-05
-1.87195814389663e-05
-2.46714303003879e-06
-1.09321832092978e-05
3.46511402803035e-06
-2.36967748246541e-05
-6.9448054603618e-06
-3.57295989518339e-06
-1.51106004416471e-05
-2.06140306446548e-06
-1.86682048454656e-05
-6.79439764866129e-06
-7.96646019470199e-06
-8.94522236982114e-06
-6.06763530197247e-06
-1.54866292885905e-05
-1.05676774814318e-05
-5.80566463705807e-06
-3.79017227172265e-06
3.59501200205777e-06
-7.53431578267854e-06
-1.24294245937732e-05
6.55977417636116e-06
-1.40363958291282e-05
-1.63975326098487e-05
-2.18454404882417e-05
-3.70624824730855e-06
-7.29553292321729e-06
-1.16037912863779e-05
-8.59652065111198e-06
-8.20471641997705e-06
-9.00612422361704e-06
-1.17839320764548e-05
-6.94533210094351e-06
-3.23695339190242e-06
-1.98100912381092e-05
-1.27436250142967e-05
-1.58473602454343e-05
8.37301962066552e-06
-1.0551271678057e-05
-1.23231858901178e-05
-2.49081542744744e-05
-4.76681515693087e-06
-1.06424593382603e-05
-1.27294416314017e-05
-2.2538503728285e-05
-5.37833400353517e-06
1.94991919740951e-06
-3.57419144071094e-06
-4.10471276272662e-06
-3.92425604670638e-06
-1.27031925182593e-05
-1.22767133253376e-05
-1.19892156016089e-05
1.87665615309377e-06
-3.63032220365383e-06
-2.43634924257403e-05
-2.12043862008417e-05
-1.81544902026147e-05
-1.50289230029482e-05
-1.8006744182278e-05
-1.36739739549314e-05
-2.08376699640294e-05
-1.73102208590399e-05
-1.69336148274839e-05
-4.31287252959574e-06
-1.14847733976317e-05
-8.18745583615555e-06
-1.44083349515047e-05
-1.56545481462361e-05
-1.17225834946565e-05
-1.18046741406137e-05
2.64578559685437e-06
-1.94098024282193e-05
9.2441822650371e-07
-2.15467033271347e-05
-1.1589903248122e-05
-9.4784393941214e-06
-9.4255883755321e-06
-1.18718193452924e-05
-1.21328333572525e-05
-2.40385930679574e-05
-1.2996355826349e-05
1.64754545539598e-06
-1.50125666042375e-05
-2.03440153894916e-05
-6.51232771583473e-06
-1.85503292424602e-05
-1.81613382571332e-05
-1.70837838675062e-05
-2.6234715789648e-05
-1.52448806590164e-05
-1.46018754090561e-05
-8.2914939166589e-06
-8.51227107696395e-06
-1.23659458340841e-05
-1.2238360475726e-05
-1.50207659465114e-05
-1.3340701586299e-05
-1.66558910869183e-05
-2.2697683014485e-05
-9.40913670591588e-06
-6.73270537724159e-06
-8.64297839166263e-06
-1.11350843388754e-05
-1.81658615763954e-05
-7.56893992938355e-06
-1.5944912935232e-05
-1.21535642533131e-05
-1.7352460312078e-05
-1.78413093424151e-05
-1.75649348511956e-05
-1.18642398396391e-05
-1.41158887055508e-05
-1.03069560638625e-05
3.74341921105685e-06
-3.55205112052633e-06
-1.46975962778508e-05
-1.4799923393981e-05
-6.10547415350096e-06
-1.77257591501971e-05
-5.73907276038931e-06
-1.38551327880949e-06
-1.12761921075057e-05
-1.91638489030306e-05
-1.59042228634379e-05
-1.39753409481672e-05
-1.4225166718961e-05
-1.86502701022354e-05
-6.33534173855848e-06
-6.88227492073353e-06
-6.43937601696429e-06
-2.6123294313931e-05
-1.31880464176221e-05
-8.54465479490153e-06
-1.06925100291044e-05
-1.52093368649044e-05
1.10718243918372e-05
-2.51742778641707e-05
-5.66973199695055e-06
-1.75100373712249e-05
-1.51424116822975e-05
-4.39753748053898e-06
-1.16855568271909e-05
-6.70223991276904e-06
-8.38879060246447e-06
-1.24390317548876e-05
-1.16617904509316e-05
-2.09761433544851e-05
-6.23531893725581e-06
-1.72429266405231e-05
-5.04568856445296e-06
-1.33475417679937e-05
-1.90162395714417e-05
-6.90369934312297e-06
-2.19758559556316e-05
-1.9238794131692e-05
-1.64482405244162e-05
-3.63083189004581e-06
-1.60450171804882e-05
-9.92690549058005e-06
-1.30593472326463e-05
-1.75009738720625e-05
-1.29057362819742e-05
-1.67390555374752e-06
-1.48513834784475e-06
-2.53244665857259e-05
-3.41010159763369e-05
2.22333476316708e-06
-2.58627574001726e-05
-2.69459632636947e-05
-2.38139776439475e-05
-4.04625530310671e-06
3.53815782831283e-06
-2.79147723013905e-05
-4.18771531494916e-06
-2.19014874799226e-06
-1.91799205648142e-05
-1.17731850971435e-05
-1.28687605466178e-05
-1.69150424594023e-05
-1.50843501430328e-05
-1.77492744607674e-05
1.94348834451905e-06
-9.48407735779874e-06
-2.81730484262184e-06
-8.46967131374288e-06
-1.36790903169825e-05
-1.60051380839128e-05
-6.71939063816473e-06
-2.57165849875611e-05
-9.04257718900785e-06
-4.89113626789258e-06
-1.24050739522358e-05
-2.10820343450739e-05
-3.81105129505902e-06
-1.56555401210411e-05
-1.60882638328984e-05
-1.59642475883474e-05
-1.05575840400163e-05
-2.2541689585813e-05
-1.72354710144803e-05
-6.10071787407458e-06
4.35434492476651e-06
-1.96875000654741e-05
3.80206090461189e-06
-7.81480846729352e-06
-1.39517717604369e-05
-1.38764004267747e-05
-5.11155965425548e-06
-1.00825185415032e-05
-1.91369327504467e-05
-1.34870182668288e-05
-9.14757408101388e-06
-8.41919807342377e-06
-1.28540823094129e-05
-7.23692429732538e-06
-2.14237495079183e-06
-2.02980739522011e-05
-1.96121808733045e-05
-1.12669303556225e-06
-8.61776751141625e-06
-8.5447037804567e-06
-1.3792042081689e-05
-6.87445887235823e-06
-1.26032060379679e-05
-6.16830709178996e-06
-7.58824282747028e-06
-8.14061651360988e-06
-1.75558960779943e-05
-9.46521277791857e-06
-2.27583549828348e-05
-1.13235724186552e-05
-8.14521295777148e-06
-1.34546791661128e-05
-7.35285773532259e-06
-1.16228493160698e-05
-1.14942379191265e-05
-1.37330442040577e-05
-1.18208060091668e-05
-9.89025770596741e-06
-1.00867614712496e-05
-1.57572957306141e-05
-2.08570264275186e-05
-8.58577480991002e-06
-6.63831472974899e-06
-2.50280382844674e-05
-6.85813344209201e-06
1.01246930956075e-05
-7.55204313731312e-06
2.77883869112787e-06
-1.33525686326737e-05
-2.48307083432443e-05
-1.13854810415976e-05
-7.97934930982156e-06
-7.30760911246144e-06
-1.86282335928813e-05
-8.80553420187265e-06
-2.19791127911355e-05
-9.13974862716344e-06
-6.46656501566152e-06
-1.2551841518112e-05
-5.24839233279829e-06
-2.57857057026338e-05
-1.72648578121131e-05
-1.4040557483465e-05
1.00927360677391e-06
-3.67118994569832e-06
-1.08993611429797e-05
-6.70552190236908e-06
-9.42424244030376e-06
-7.20040332700864e-06
-1.48515057408228e-05
1.3323810434889e-06
5.88968524329417e-07
-1.80613105658801e-06
-1.22894277546465e-05
-8.44575943637334e-06
-1.24169228091057e-05
-2.50194723722489e-05
-2.13382085995483e-05
-1.18422281351839e-05
-8.3674819369875e-06
-1.10146382735437e-06
-9.86008461441736e-06
-1.3046736416734e-06
-1.7049187462787e-05
-3.30309814070255e-06
-1.55710899571597e-05
-9.76338174192583e-08
-6.60786963559343e-06
-1.92959030572504e-05
-2.02078531683809e-06
-7.12541837416699e-06
-1.89951555499334e-06
9.19124683008876e-06
-2.63766060566833e-06
-1.77844729140361e-05
-2.51510899080729e-05
-4.40388531550349e-06
-7.04997323798292e-06
-2.11940349717221e-05
-1.20002749628718e-05
-8.13279928108387e-06
-1.63290496681659e-05
-1.44810983059536e-05
-1.90067190895505e-05
-9.06754072791033e-06
-6.77842852877079e-06
-1.48499466510111e-05
-2.47493542070056e-05
-1.84151255930375e-06
-1.46187321108556e-05
-2.97795264133299e-05
-2.20400172955997e-05
-8.53527104136878e-06
-2.03647260695348e-05
-2.54933569560562e-05
-1.8762297411615e-06
-8.13763537231608e-06
-3.41293473445506e-06
-1.22261092846581e-05
-7.55135542753513e-06
-1.44593257157033e-05
-1.23459795740597e-05
-1.36701983739062e-05
-1.45505446543792e-05
-9.31098106098051e-06
-1.83314444925967e-05
-3.13430034939072e-05
-2.57639988224391e-05
-1.14452687963526e-05
-1.99089091938702e-05
-1.02318926770069e-05
-9.28855612843859e-06
-1.09417760748339e-05
-4.35826098530867e-06
-4.56811983412213e-06
-4.33472721580383e-06
-1.09940093463336e-05
-1.05074704808074e-05
-7.67864786898208e-06
-1.06544817194342e-05
-1.91926311235494e-05
-2.51737763824905e-05
-1.12132300802543e-05
-1.96898714153095e-05
-1.07877013464503e-05
-1.28850042090645e-05
-1.7214937612458e-05
-8.60100942151646e-06
-4.18262142874274e-06
-1.78625980245488e-05
1.5176407586226e-05
-1.27717752713875e-06
-1.3174607833171e-05
-1.23850052319524e-05
-1.75569515586392e-05
-1.92034183606205e-05
-2.04117584744558e-05
-2.01456825100643e-05
1.98817994951176e-06
-2.46885368502603e-06
-1.90909314605591e-05
-8.48880995142829e-06
-1.368002448459e-05
-1.21281739302493e-06
-1.27219816160497e-05
-1.29497989234246e-05
-8.1349039042103e-06
-2.77012418537664e-06
-1.37781018251043e-05
-7.85288651291006e-06
-1.7070656211419e-05
-1.46978965613213e-05
-1.11873209155719e-05
-6.37068428674554e-07
-8.4754717464451e-06
-1.57670034120378e-05
-1.59730626191928e-05
-1.02981479127893e-05
-1.97534772384983e-05
-7.38015320332109e-06
-1.62212266073171e-05
-1.60770499635343e-05
-2.44482253597003e-05
-1.24519316194032e-05
-1.12355019046712e-05
6.55639289447664e-08
-3.59939620855155e-06
-1.00044792521507e-05
-1.52565172597714e-05
-1.22209699248166e-05
-9.53220703932745e-06
1.2322855012621e-06
-6.1741956712948e-06
-1.93355507795161e-05
-1.77566315672405e-05
-7.4331209049542e-06
-8.63477370072291e-06
-1.39784107558843e-05
-1.52412377071051e-06
-7.23182002430247e-06
-2.60099276883463e-06
-1.01035157338498e-05
-4.24974170894265e-06
-8.40022847854322e-06
-1.06704874602963e-05
-9.88757308704459e-06
-3.37554101897376e-06
-1.01936920751113e-05
-2.41863585105367e-05
-7.99567444128901e-06
-1.73572942579115e-05
-1.54520560107705e-05
-1.90430248424027e-05
-2.88474486747526e-05
-7.14240402252954e-06
1.23390451882489e-06
-1.25839427438011e-05
-1.94521857480569e-05
3.75616793241776e-06
-9.08688742792425e-06
-3.24961128274254e-06
-8.14779438999063e-06
-2.23717981047106e-05
-4.14037672528641e-06
-1.59018204298672e-05
-1.45294375380793e-05
-1.96100872876439e-05
-1.28355160492488e-05
-6.73001483375067e-07
-1.17883272228268e-05
-1.67055150604207e-05
-8.35792596207075e-06
-2.33655860682362e-05
-1.02576195747399e-05
-6.23677787254607e-06
-2.06448441305093e-05
-1.17147832207213e-05
-1.38403265004003e-05
-6.4506172826739e-06
-8.49424759208649e-06
-1.87046834287941e-05
-1.54522407917203e-05
5.12049903217888e-06
-1.15379805139443e-05
-2.2792303455321e-05
-1.18847713249492e-05
-2.12929224771478e-06
-1.1175833426549e-05
-2.33286508584997e-05
-2.08652849249888e-06
3.7107479429055e-06
-1.67068770709509e-05
-3.6236984389282e-06
-8.52944869766059e-06
-1.02420421261065e-05
-1.19253165142083e-05
-1.44599571676768e-05
-2.92123779493497e-06
-1.49416361643502e-05
-2.03788129863358e-06
-4.79641572900705e-06
-1.87878674648035e-05
-1.04656718157847e-05
-1.59431573695228e-05
-1.98560790779958e-05
-1.40105608580171e-05
-2.25053135295404e-05
-1.98813098120889e-05
-1.32900231101376e-05
-4.75042706424014e-06
-6.17710797973883e-06
-4.61244301787246e-06
-1.53534666633047e-05
-6.71747863422678e-06
-5.13272452327701e-06
-8.00085502585318e-06
-1.09841630010432e-05
-1.55417511863162e-05
-2.74092994726906e-05
-1.11756587655827e-05
-5.20624937134856e-06
-1.29795316823655e-06
-1.05853074547493e-05
-1.35849131504017e-05
-1.48656206577775e-06
-2.98093784110925e-05
-1.72832076078643e-07
-1.87394634808496e-05
-1.88139004556248e-05
-1.05568646047789e-06
-8.79098758272907e-06
-5.32249398675483e-06
-7.42672352043435e-06
4.91073901230681e-06
6.72786285843693e-06
2.78514773835466e-06
-1.1141587849289e-05
-1.36024903369433e-05
-1.71302862557415e-05
-1.86749991443727e-05
-1.26474906219426e-05
-1.30508057076179e-05
-2.4708904250371e-06
-1.87324530370048e-05
-1.23327923461711e-05
-9.62421410434991e-06
-1.53431743704532e-05
-1.52683842289868e-05
-1.2014014592411e-05
-1.20971782790243e-05
-3.81263261324294e-06
-1.49025095777595e-05
-1.00796750764439e-05
-1.63363948650042e-05
-5.55878793894538e-06
-1.19903832930465e-05
-1.66479685950814e-05
-1.7628347012906e-05
-1.63931898264668e-05
-1.52148640101623e-05
-8.01248330529138e-06
-1.00241576874527e-05
-1.98071675877927e-05
-1.28026273905274e-05
-6.40496230223127e-06
-2.41823414411436e-05
-2.67986068433017e-05
-1.51395629822133e-05
-1.58963030781161e-05
-4.99293650929743e-06
1.32813955449321e-06
-2.22099074393946e-05
-1.34668816620494e-05
-1.29450542416412e-05
-2.66237403291621e-05
-5.90962562154957e-06
-7.74442746324311e-06
1.53013699275824e-06
-2.09705086506634e-06
-1.69208068758616e-05
-4.3012800175063e-06
-5.98576525668696e-06
-1.67548455015575e-05
-1.37525459918374e-05
-7.88677260900663e-06
-6.64760457109844e-06
-1.27861032730039e-05
-1.51234020583091e-05
-1.7552360735664e-05
-7.50462318893046e-06
-1.13108622835961e-05
-7.71081916648625e-06
-6.7054095431728e-06
-2.14162644016407e-05
-1.04880854448614e-05
-2.0759168562798e-05
-2.38998594589413e-06
-2.48385259973773e-05
-1.42541545763229e-05
-2.85418035558381e-05
-1.03287456954088e-05
-1.83416816999047e-05
-1.2038254128409e-05
-2.19805906585777e-05
-1.19281067799551e-05
-2.3443533248809e-05
-4.83227497618686e-06
-9.08674408668414e-06
-3.23964566501289e-06
-2.03176780026543e-06
-1.14874635657431e-05
-1.97128060055939e-05
4.07418146767212e-06
1.32930931369379e-06
-4.13649972170495e-06
-9.89901662612815e-06
-1.05910983502333e-05
-3.96384727985726e-06
-1.79347320458899e-05
8.74943560179473e-07
-3.00737327029141e-05
-2.43167667221727e-05
-1.85742806226014e-05
-3.95097412224285e-06
-5.98413255733456e-06
-9.91238419619372e-06
-2.01674574134008e-05
-1.24882104906776e-05
-2.72336682504648e-05
-1.01173855760346e-05
-3.4426438097794e-06
-1.50428870063298e-05
-8.30092433397856e-06
-3.59235995514323e-06
-1.15622438603931e-06
-2.03467771231247e-06
-1.72438881462071e-05
3.84655923207301e-06
-1.79315200792654e-05
-2.35549274778016e-05
-9.84822024549498e-06
-1.11345566760029e-05
-1.50917455819295e-05
-1.93611743181092e-05
-1.67173926288458e-05
1.21446103882639e-06
-1.27006822293555e-05
-2.35673533025174e-05
-1.2731482968397e-05
-1.7700865068014e-05
-6.45909101100155e-06
-3.98367311985476e-06
-7.16690534131421e-06
-1.07965905904774e-05
-1.87408016461906e-05
-7.46527933474322e-06
-1.87473384324509e-05
-1.84870060414739e-05
-3.03121194110249e-06
-4.7567111772172e-06
-1.68536053391836e-05
-5.12772849613549e-06
-3.71582517398433e-06
-6.39806524268161e-06
-9.26983555660319e-06
-1.57200631927002e-05
-1.13298807766223e-05
-1.68799915307139e-05
4.674921901757e-07
-1.31779639487566e-05
-1.11674886592757e-06
-2.23443784358479e-06
-1.59293669245944e-05
2.28151781823045e-06
-1.45745719059373e-05
-1.05618042346427e-05
-2.42521137505592e-06
-7.3574857042484e-07
-2.82278675981074e-05
-1.70550092772478e-05
-2.62149233505227e-06
-1.85059428964188e-05
-1.85674537738732e-05
3.1085191138806e-06
-1.87084155736379e-05
-8.13294012206861e-06
8.12929945198171e-06
-3.84623840595388e-06
-9.87175987343821e-06
-2.69981374236111e-05
-1.95095159618662e-05
-1.27632073816037e-05
-4.97238768601537e-06
-2.68117424318544e-05
-8.36338419357121e-06
-2.64795333951344e-06
-7.17617085303187e-06
-5.28194724390403e-07
-1.43107642495329e-05
-2.87866712331382e-05
2.7997402388178e-06
-2.4495905149011e-05
-1.20259320392559e-05
-1.27807149543685e-05
-1.75650573241498e-05
-5.99618554873517e-06
-7.71968220210825e-06
-1.10739220065398e-05
-1.5046782893272e-05
-2.16330639076613e-05
-9.31487539848934e-06
-7.80642650569621e-06
-1.16206999344502e-05
-2.18345292183278e-05
-7.22640087701132e-06
-7.5722591765522e-06
-9.70809701634402e-06
-3.93655760512695e-06
-8.45003595393014e-06
-3.15689358806173e-06
-1.52805909896964e-05
-1.84793658451811e-05
-8.53458568232517e-06
-5.83698485321494e-06
-1.28004488548521e-05
-1.36276431741815e-05
-1.27610281197996e-05
-1.64205512674694e-05
-7.29445532543658e-06
-1.29686624589322e-06
-1.46945303546119e-05
-1.40349053787001e-05
-1.82173256469581e-05
-1.25855034626884e-05
-7.15563113766347e-06
-1.54135917591801e-05
1.21502221302968e-05
5.78859425240538e-07
-1.88785743423933e-05
1.19570485193987e-06
-1.25711098403653e-05
-4.27167437370294e-06
-5.51074137167276e-06
7.64610971238938e-07
-3.72176413347385e-06
-1.09484247176303e-05
-1.4196319658137e-05
-1.164124011744e-05
-8.37430523840118e-06
-2.02624223892092e-05
1.0418780667353e-06
-1.475211968923e-05
-1.56257719789427e-05
-2.08219129795918e-05
-1.13095819953032e-05
-1.3876438409687e-05
-6.55215430513488e-06
1.13399116766975e-06
-6.28699749459071e-06
-7.97734782495281e-06
-4.08824770492403e-06
-1.42248565127794e-05
-3.51728748561672e-06
-1.45814072353031e-05
-2.37084159719411e-05
-8.25087454097942e-06
-1.31260846997681e-05
-2.65827593757252e-06
-8.29671331159905e-06
4.16808634441478e-06
-4.94326752338419e-06
-1.88184453047092e-05
-7.08222909248267e-06
-1.56915466123702e-05
-7.31627963313512e-06
2.09741877484404e-06
-1.58517264913758e-05
-1.12173142338271e-05
-1.1027702535422e-05
-1.71803608874869e-05
-1.60782894115296e-05
-1.0616067452839e-05
-5.11909178422239e-06
-1.2996775140319e-05
-6.18545250895893e-06
-4.9787452800535e-06
-1.15526265403623e-05
-1.65551878401442e-05
-5.86213050794022e-06
-2.62552995536626e-05
-6.75775563285966e-06
-1.15401922275699e-05
-7.75062752968403e-06
-7.23644088034639e-06
-1.42292939639285e-05
-2.69773750730684e-05
-9.45878162251143e-06
-7.37974354669085e-06
-1.03741301603268e-05
-6.55958785834077e-06
4.03058952629777e-06
-2.33226154076114e-05
-9.45900870196017e-06
1.18155376503003e-05
-8.12826831416256e-06
-2.82137724221786e-05
-3.06025954739946e-05
-8.83174800190308e-06
-1.64705635557403e-05
-6.6056940050855e-06
3.48903053422122e-06
-9.71710666184019e-06
-2.17876462811313e-05
-2.3627185436144e-05
-1.83686771832008e-05
-7.34775983471115e-06
-1.67502661408633e-05
-8.3563188898503e-06
-2.02081373779784e-05
-1.05605437623619e-05
3.54469192611439e-06
-1.74217316008834e-05
-2.31242904646583e-05
-1.330870761004e-05
-1.57823529035707e-05
-1.33814408444037e-05
-3.3485845346078e-06
-1.7376581233505e-05
-3.00355697102849e-06
-7.2580230323746e-06
-4.97243303298999e-06
-1.8998057172382e-05
-1.00948407940468e-05
-9.97512126014711e-06
-1.62660887629034e-05
-2.4732402558766e-05
5.24978904228167e-07
-1.50709358520401e-05
-2.27115680582656e-05
-9.38201840352411e-06
-4.79355436596793e-06
-1.59121951522264e-05
-1.53888707443315e-05
-1.55060505177973e-06
-5.54261541559984e-07
-1.42989384769209e-05
3.18518072705562e-06
4.17377799572722e-06
-5.73009899212436e-06
-2.34566943260134e-05
-1.54960835646702e-05
-1.15387795740269e-05
-6.4122804452494e-06
-1.30242404426119e-05
-1.12249129947472e-05
-8.35885314113598e-06
-8.63738582580337e-06
-1.22466746589559e-05
-1.18707900741764e-05
-2.57230251031291e-05
-1.15250636528645e-05
-2.53816631986832e-05
-1.8837888153252e-05
-6.40409438753773e-06
-8.86032229061876e-06
-1.38941915819031e-05
-9.83725942227997e-06
-2.39633568743171e-05
-6.68850965483263e-06
-3.41797022204308e-05
-2.79889748960404e-05
-1.08542842957219e-05
-1.48308839536206e-05
-3.75563608316508e-06
-9.67436033438506e-06
-1.28628983777789e-05
-1.31168105079087e-05
-2.21747120422692e-05
-5.39762995931727e-06
-1.69071615008623e-05
-5.6118713267555e-06
-1.95921824235022e-05
-1.34392498694455e-05
-2.16778956907591e-05
-1.61033292213411e-05
-1.06267301576021e-05
-9.38327611934325e-06
-2.83727627868931e-05
-1.4849781752399e-05
-9.61339192813414e-06
-1.21707490814818e-05
-1.01358347448994e-05
-9.43590481152991e-06
-5.07450666614631e-06
-1.7128874424045e-05
-1.41028053144116e-05
-1.75995157106384e-05
-1.97659448705768e-05
-2.51746200089283e-05
-1.31895256673443e-05
-1.22507449183115e-05
-2.04276992752966e-05
-1.77974754602312e-05
-1.56013047759492e-06
-1.29381255167585e-05
-1.34792884044425e-05
-1.24378421675502e-05
-1.78012114484273e-05
-5.88288008857072e-06
-9.93869168132854e-06
-1.09320001852174e-05
-1.06003847632935e-05
-1.93435719782488e-05
-1.90511486914983e-05
-2.19112500080056e-05
-5.96920588641875e-06
-9.86310315328687e-06
-9.82978613275394e-06
-1.81660252240453e-05
-1.93275121774288e-05
-1.93391244817898e-05
-1.70867158496022e-05
-1.63354423039449e-05
7.07366001686309e-06
-7.47449186056497e-06
-2.48711842970524e-06
-1.17742706379254e-05
-4.17051167992931e-06
-2.38219440224302e-05
-1.54158182318472e-05
-2.17868057189419e-05
2.20208387798312e-06
-1.22941705682403e-05
-2.28121539676931e-05
-6.07365533642704e-06
9.30910561972257e-06
-3.69156806807396e-06
-1.39236492003587e-05
-6.20153497288117e-06
-2.02887379023635e-05
-3.61508464027415e-06
-1.01517342182937e-05
-1.69326831832617e-05
-1.16559764407327e-05
-2.30465240612814e-05
-1.12650025535177e-05
-1.01522915569141e-05
-2.16951992132233e-05
-4.65912360057108e-06
-3.49067263967883e-06
-2.05728615104431e-05
-5.6841768369337e-06
-1.34833576719896e-05
-8.73990050112531e-06
-7.81100857139618e-06
-3.71503931120684e-06
-1.47379861908563e-05
-1.92027653229603e-05
-3.17051437959989e-06
-5.7459066383403e-06
-6.05520923145127e-06
-1.62361643837982e-05
-2.7186582313221e-05
-3.08296466215455e-05
-6.22534341201404e-06
2.56685619977461e-06
-1.00415098225551e-05
-3.84508808234943e-06
-4.67110675978571e-06
-1.44104361060518e-05
-9.58598321253144e-06
-1.15782275324308e-05
1.27167549432646e-05
-2.08800380420441e-05
-1.33055477884234e-05
-6.6313271420475e-06
-1.82770884391876e-05
2.64827886928626e-06
-5.64701935053355e-06
-1.48458488426187e-06
-1.87197351796133e-05
-1.38911944541056e-05
-1.77560671131373e-05
-1.08542787295653e-05
-1.18689153792458e-05
-9.737359521752e-06
-1.32446154261237e-05
-1.44665699222565e-05
-1.71520714797391e-05
-2.39780233959674e-05
-8.90669160888027e-06
-1.94260843272737e-05
-2.07808266162878e-05
4.8468559222978e-06
-1.02051380271348e-05
-1.56134656078834e-05
-1.5601071880049e-05
-1.97713963255871e-05
-2.62380104688768e-06
-1.96712528742404e-05
-8.12242622463818e-06
-2.20330126707258e-05
1.29687694859605e-07
-1.64392983393132e-05
-1.46989500050417e-05
-1.91515189100846e-05
-1.46738378949704e-05
-1.20100141793613e-05
-1.33676800972948e-05
-1.23565069096413e-05
-2.48669663031584e-05
-1.70785761315159e-05
-1.26430395684977e-05
-1.52866534115702e-05
-1.24025033551184e-05
-9.47124949593806e-06
-6.67876254762853e-06
-1.71895473475819e-05
-2.10631597834361e-05
-1.07531593535694e-05
-8.73362720662599e-06
-7.02320796133084e-06
-8.83445019516231e-06
-6.0505899406339e-06
-1.30206155727275e-05
-1.39093933096498e-05
5.86143706721772e-06
-1.53813314121821e-05
-5.28013904282493e-06
-5.41247658627889e-06
-1.88519606468438e-05
-1.00226609896504e-05
-4.07306686876015e-06
-3.29469725712574e-06
1.67459740040766e-06
-1.61516963841746e-05
-2.44659725635388e-05
-7.83735105070357e-06
-1.51323070241496e-05
-8.70994510393291e-06
-1.60476566865545e-05
-1.64137644937394e-05
-1.39058989918787e-05
-1.35469156576484e-05
-5.92995611123085e-06
-1.42487585525627e-05
-5.09925178340772e-06
-2.27521962585783e-05
-1.13253192912967e-05
-1.99094073625119e-05
-1.45944065187588e-05
-2.16016062720079e-05
-3.34430765278212e-06
-2.22786113678073e-06
-1.9178133554631e-05
-1.32217628865126e-05
-1.36405068174287e-05
-2.30319602659081e-05
-1.36020949970431e-05
1.06547395873769e-05
-3.43396278244722e-06
-1.9424916359971e-05
-2.36618553285138e-05
-5.4326935111544e-06
-1.95856192974936e-05
-6.93420891077044e-06
-1.45325228887779e-05
-1.89643580048963e-05
-1.83980167798691e-05
-2.22498222146903e-05
-2.75352973455269e-05
-1.57936359487772e-05
-1.47760554321654e-05
-1.59631502865434e-05
-1.53026061832508e-05
-6.49607870248317e-06
-1.50175271838822e-05
2.71112969370361e-06
3.14736271848783e-06
-9.55228941433232e-06
-9.08012579764113e-06
-1.39035991897951e-05
-1.65272997497033e-05
-1.16630651428583e-05
-1.47269987036549e-05
-8.33121455281506e-06
-6.30414026170651e-06
-1.56939832254701e-05
-9.89511264193902e-06
2.81626272244925e-06
-1.98828937963036e-05
-1.30464213718224e-05
-8.02108648119537e-06
-1.14774455507332e-05
-7.38910720404105e-06
-1.73606948603034e-05
-2.35228110915283e-05
-2.28159186662125e-05
-2.129067182632e-05
-2.92386112763271e-05
-8.38073973460938e-06
4.22415458021772e-07
-2.20550512886037e-05
-1.50333377749136e-05
-6.68885419956672e-06
-9.61936884922316e-06
-9.8507493921608e-06
-9.504330582204e-06
-4.96836357353561e-06
-1.35975419221336e-05
-1.31692794691249e-05
-1.97120504239009e-05
-1.0212888048315e-05
-2.63697563667237e-06
-7.74307914049806e-06
-1.02989567997241e-05
-1.21952510157172e-05
-2.56193957388904e-05
-5.41333868257183e-06
5.66151995311288e-06
-1.98796863994211e-05
-1.34892336358821e-05
-5.17959220761339e-06
-7.85550733141374e-06
-3.51952535510106e-06
-5.93982833416159e-06
-5.65108787252886e-06
-1.18380028529779e-05
-7.99629629694361e-06
-4.83764769251244e-06
-8.88222352167371e-07
-2.23763553699445e-05
-1.41338506017215e-05
-9.82213447978367e-06
-5.06846838790691e-06
-7.55811579128431e-06
-1.8359561112207e-05
-4.38776328687996e-06
-5.5376255506705e-06
3.71086788842294e-06
-1.3600411006907e-05
-3.80504931254204e-06
-1.74605777676516e-05
-2.14096022499529e-05
-3.1311929187782e-05
-2.11023760816368e-05
-5.7889146798204e-06
-6.06297406374875e-06
-1.40757114367939e-05
-1.18691234278571e-05
-5.29690756283084e-06
-2.79325057866481e-05
3.48872674689098e-06
-5.54108046089636e-06
-1.22171883243154e-05
-1.0409442338662e-05
-1.35674570405703e-05
5.61090821187336e-08
-8.75272858774196e-07
-1.11716232930069e-05
-5.29276998408134e-06
-1.34310723840553e-05
-1.07206894548596e-05
-2.00346831642412e-05
-2.69499490432355e-05
-1.11814892547688e-05
-7.4325433688551e-06
-6.12155794846541e-06
-1.7709960395799e-05
-1.77831800546717e-05
-1.54659353435525e-05
-1.23439604311337e-05
-3.15530970074183e-06
-1.98056862481246e-05
-1.84481300584242e-06
-1.38779155072762e-05
-1.33837614208254e-05
-1.04962768039447e-05
-1.7927170594744e-05
-1.49234714933548e-05
-1.35859576764238e-05
-1.28676259249394e-05
-1.67001595153775e-05
-1.34567896870088e-05
-1.67151152643856e-05
-1.12634002507219e-05
-9.31243856352696e-06
-1.63425266028972e-05
-1.25447104207912e-05
-2.52726588515674e-05
-1.65581657753824e-05
-1.68659932855401e-05
-9.02843278400191e-06
-8.68162921736488e-06
1.70548536992151e-06
-2.95347905090437e-05
-6.95199321282582e-06
-1.55918077630597e-05
-2.59177351391547e-05
-8.4984126285553e-06
-1.07360142296895e-05
-8.69338389575422e-06
-4.86780166935581e-06
-7.72679915080899e-06
-6.42106239396369e-06
-5.62971554614581e-06
1.43323521269885e-06
-1.08653661765835e-05
-2.22930347175752e-05
-1.04392196765115e-05
-4.1487290426111e-06
-1.90628094004764e-05
-1.11600618577347e-05
-1.86993305140274e-06
-1.57018826450672e-05
-2.46668157195073e-05
-1.21573738510234e-05
-2.12829670228659e-05
3.49237784002982e-06
1.36965611897898e-06
-7.92709818316501e-06
-3.03323241408384e-06
-1.79605725823639e-05
-9.39988656476732e-06
3.87439020809895e-06
-1.2270784663794e-05
-2.22298033851806e-05
-2.39731695233911e-05
-3.82230469756937e-06
-1.72422018171118e-06
-1.25306489251953e-05
-3.91988131430392e-07
-6.27442689332409e-06
-1.04635150013839e-05
-1.58985416981455e-05
-6.7150416435001e-06
-1.67154477387664e-05
-1.64601347084575e-05
3.02157200661351e-06
-3.87405903465108e-06
-6.41680503004238e-06
-2.87230255545983e-06
2.02872460204368e-06
-2.19636434855832e-05
-1.08120038099531e-05
-1.57480794643376e-05
-2.2071047660548e-07
1.11020847403737e-06
-8.73885659006829e-06
-1.90832087900159e-05
-1.43782145646546e-05
-4.7175890300613e-06
-1.35519772077026e-05
-1.31526542750832e-05
-2.11712789722095e-05
-1.46965625553831e-05
-2.23340160365777e-06
-1.46380121991293e-05
-1.34129039714333e-05
-7.6897705744035e-06
-2.11456143297635e-05
-1.5120513567488e-05
-1.31510220158276e-05
5.43600074283593e-07
-1.39548020100822e-05
-1.00302777640953e-05
-2.17392894221122e-05
-2.28200933230387e-05
-1.63084418140186e-05
-1.29631249874621e-06
-3.13917389411915e-06
-3.26239743958909e-06
-9.53069877756188e-06
-2.26355063227194e-05
-1.43115793211083e-05
-2.36257711544947e-05
-1.36489073641729e-05
-2.52022393883676e-05
-2.19391113871887e-05
-8.77302159146403e-06
-2.86523016538351e-05
-1.75018218968703e-05
-3.53615823836639e-06
-1.47199042364157e-05
-2.7462954287761e-06
-1.78190548903913e-05
-1.73857885496889e-05
-6.30777240975503e-06
-2.43244641959334e-05
-2.19943571799301e-05
-1.94950538387071e-05
-1.19560336450122e-05
-1.10944529339099e-05
-1.58414538099297e-05
-1.23130017272742e-05
-6.49291528714386e-06
-1.25097190417586e-05
-1.02160415029853e-05
-3.85587305746795e-06
-1.04001708796368e-05
-1.25128498449873e-05
-1.83296559604753e-05
1.83697495154749e-06
-4.26482007020513e-06
-1.71278632930166e-05
-9.37658702655298e-07
-1.45305560588414e-05
-9.01437183566799e-06
-7.98010730040926e-06
-1.0914441042852e-05
-1.13866542621728e-05
-4.55470988114254e-06
-4.69656249226991e-06
-1.26156409218387e-05
-7.61475749653569e-06
1.83522753283932e-06
-1.3869656363385e-05
-1.69034837924792e-05
-2.21033785672168e-05
-2.40457175787132e-05
-6.18881197075103e-06
-2.08200262089749e-05
-1.8731843304063e-05
-1.8048552951994e-05
-2.39504602620008e-05
-1.48963249921613e-06
-1.22562005541034e-06
-8.8497003918148e-06
-4.47032059789052e-06
-2.05245647672805e-06
-1.46785263941865e-05
-1.01413729427335e-05
-1.66043174492477e-05
-2.24064428151888e-06
-3.98636524155045e-06
-1.18750496666688e-05
-4.14495879723115e-06
-9.53400405546295e-06
1.32044280374331e-06
2.34503580209332e-06
-7.53548926020652e-06
-5.88699051567657e-06
-9.15757388647755e-06
-6.88030096441948e-06
1.5620008572268e-06
-9.82259128886134e-06
-2.60885403439631e-05
-8.30896304905414e-06
-3.56003542856347e-06
-1.25320838247196e-05
-1.20589410361144e-05
-1.86020923356639e-05
-2.23491929777262e-05
-2.62802506849325e-05
-1.93216496130399e-05
-2.33352046761364e-05
-1.11728532001951e-05
-1.15288763704874e-05
-1.69278185461493e-05
-1.83506694448491e-05
-3.74968847002243e-06
-7.98855018618635e-06
-4.55239055484758e-06
-1.32487021209137e-05
-6.99417999972855e-06
-1.29907200111738e-05
-1.63280422385476e-05
-1.2420971025615e-05
-1.79954623242948e-05
-8.48879836755229e-06
-1.23666602707473e-05
-2.10172331999445e-05
-6.43140383802878e-06
-2.24145790549256e-05
-2.12572885519509e-05
-8.63626181672786e-06
-2.10952079437327e-05
-7.81856726819479e-06
-1.50403209263055e-05
-4.81074545320002e-06
-1.46442123439647e-05
-6.6219672779889e-06
-2.41866053722684e-05
4.56849540499746e-06
-1.41917058102392e-05
-1.48092284451962e-05
-1.56465522372159e-05
-1.24176825810537e-05
-2.1297096763324e-05
-4.80863298126861e-06
-1.74859793220911e-05
-1.34811491419419e-05
-3.42931494751287e-06
2.80521355403423e-06
-1.78173578676245e-05
-2.15371708004975e-05
-1.2775736747808e-05
-3.20212083210632e-07
-8.55925283313507e-06
-1.86079466482653e-05
-1.53022969538392e-05
-1.08088945571589e-05
-2.06001742869972e-05
-1.01372370629593e-05
5.32997604873056e-06
-4.37260441878436e-06
-1.08657874642327e-05
-7.1189951932789e-06
-9.48960092618225e-06
-2.00083978982348e-05
1.26878082421671e-06
-2.53335767704291e-06
-9.53904323561174e-06
-1.896666535991e-05
-6.62646436426835e-06
-1.65596359091377e-05
2.20013290101798e-06
-1.86133760129183e-05
-1.62593273600704e-05
-2.0188502898207e-05
-1.27563479520025e-05
-7.00631062662578e-06
-1.00435081301692e-05
-6.49638781267279e-06
-9.18916763101883e-06
-5.6416815780178e-06
3.23890943601259e-06
-4.33769522543082e-06
-8.22001687970972e-06
-1.06090905814163e-05
1.72528355324415e-06
-1.15384969147737e-05
-1.35702036551196e-05
-1.52133853468915e-05
-1.9132694081596e-05
-9.41912661280061e-06
-1.7881849527538e-05
-9.03040800278372e-06
-1.49808988524262e-05
-1.79059642579569e-05
-4.05057564273998e-06
-1.7876472472446e-05
-1.89353747985604e-05
-1.75924193891769e-05
-1.46154588958116e-05
-2.36686346598404e-05
-1.91998013881951e-05
-1.34944614435769e-05
-5.59081318768107e-06
3.29246590875478e-06
-8.34169605997493e-06
-1.59158784292279e-05
-3.40487820482163e-06
-1.14832906847186e-05
-3.91378711257702e-06
-1.29172605681166e-05
-9.73515876132074e-06
-2.38928144703664e-05
-1.19102567432144e-05
-1.01389890736546e-05
-1.26627441339463e-05
-9.39888601303111e-06
-1.36618949723484e-05
-9.88593717138641e-06
-6.20604927903388e-06
-1.98588852128432e-05
-1.02478812258971e-05
-1.42420275370167e-05
-9.91283190244468e-06
-4.43950820757423e-06
-1.96882115422898e-05
-1.91560346478966e-05
-1.24486195313924e-05
-1.14347481758113e-05
-3.32578919176169e-06
-1.65034808869181e-05
8.64023349941913e-07
-2.15163814043456e-05
-7.04204156527841e-06
-8.53896951614378e-06
-1.31628193657266e-05
-5.83021195273081e-06
-1.59014318205183e-05
-8.2943680781253e-06
4.70683921795579e-06
-1.96081829886631e-05
-6.89126656468339e-06
-1.93779336833326e-05
-8.86362336797836e-06
-1.68117551573954e-05
-2.46448408684575e-05
9.43571483470256e-06
-1.32915799514216e-05
-1.36783634575936e-05
-9.96339950470868e-06
-1.23976613477018e-05
-1.00220878510485e-05
-9.42578958193529e-06
-2.92129775027831e-05
-5.64310519221948e-06
-9.73928961055414e-06
-7.84372623535369e-06
-3.63064026448981e-06
-1.47517461286028e-05
-1.62481504149394e-07
-1.16060965708071e-05
-1.55415103649649e-05
-3.75563293568785e-06
-5.11479164626928e-07
-1.09939321113887e-05
3.8272021827863e-06
-6.25884926834472e-06
-9.33971860582162e-06
-1.13205670103233e-05
-1.96750136899289e-05
-2.6101994578266e-05
-1.4395485242173e-05
-1.59450523667494e-05
-7.24758469465088e-06
-9.65285153653958e-06
-5.97541486841522e-06
-1.84379006386419e-05
-1.08596593072047e-05
-6.96559304341672e-06
1.76446535264145e-06
-5.27135770197969e-06
-2.17041420486485e-05
-8.45278566499713e-06
-1.0506503368972e-05
-1.80094649377691e-05
-2.47766167975643e-06
-8.91346121149062e-06
-1.95687928091714e-05
-9.47609076703749e-06
-1.33868623710701e-05
-8.9716036387957e-06
-5.39490974192189e-06
-2.93019339780377e-06
-6.59880474212471e-06
-1.45734682534407e-05
-4.45948637160221e-06
-5.49355532397145e-06
-1.71452660206674e-05
-1.03263077132768e-05
-2.134064642518e-05
-2.61335431681419e-05
-1.65213043987958e-05
-1.34854838623836e-05
-1.4007536569419e-05
-1.9903093562262e-05
-7.27022081823542e-06
-1.17514530663447e-05
4.7471460724611e-06
-6.74553300527529e-06
-2.0268542440537e-05
-1.59220958795342e-05
-8.15329300546446e-06
-2.79590393659e-05
-4.54691153720132e-08
-1.58469827772625e-05
-1.70829572268467e-05
-7.1032447932405e-06
-1.09322539046922e-05
-1.31553871056787e-05
-1.19314580342921e-05
-9.77649960481743e-06
-1.29927800529965e-05
-9.63966437033235e-06
-1.82287581289929e-05
-1.56075884390851e-05
-1.19552001373516e-05
-1.74005430597072e-05
-1.36914472426082e-05
-2.76839490541407e-06
-9.37534971518929e-06
-9.04987385605628e-06
-4.47951791021321e-06
-2.77410220644288e-06
-1.21642794971309e-05
6.58227824459317e-06
-1.93674441112807e-05
-1.39435892366628e-05
-6.10927807840077e-07
-2.30391921960172e-05
-7.03319842539503e-06
-1.01281172191708e-05
-2.32892695151341e-05
-1.54851425296234e-05
-2.23225629822306e-05
-1.63148668330903e-05
-2.07133391458719e-05
-9.71548371874378e-06
-4.57457197197417e-06
-1.59711413910247e-05
-6.22714796263427e-06
2.13523773117586e-06
-2.58584456598077e-05
-2.25881774968822e-05
-6.04398380288047e-06
-1.93822817905276e-05
-1.98196808896037e-06
-5.01513692293574e-06
2.68574558472721e-06
-2.04720544699765e-05
-1.84111960033819e-05
-1.30750555689522e-05
-1.53916683695065e-05
1.7909286821336e-06
-1.47676201621103e-05
-9.2974494235726e-07
2.6951897566022e-06
-1.96141054515727e-05
-1.79298080286234e-05
-9.37288978017087e-06
-1.40204985562439e-05
-1.32206352820032e-05
-8.5140526941799e-06
-5.27107435439684e-06
-1.04585950771044e-05
-2.67672447735799e-05
6.87957278829001e-06
-1.05523501180524e-05
-1.17915620371155e-05
-9.10169886233047e-06
-1.00169421770493e-05
-3.17803279949601e-06
-9.13561471979101e-06
-9.82281108350845e-06
-1.34792279351579e-05
-1.73261468379537e-05
-1.18899275719037e-05
-3.24673987148367e-06
-6.00921117285502e-06
-4.41123509982239e-06
-9.45816254793597e-06
-1.44937267649189e-05
-1.00776222990851e-05
-9.48129406835945e-06
-2.34432346286722e-05
-1.52918531914414e-05
-1.25996601985871e-05
-1.8719261413796e-05
-2.51864155007331e-05
-1.19946647685013e-05
-6.91838394472728e-06
-5.67021783598995e-06
-1.62032256766117e-05
2.10985640213034e-06
-1.22916186224981e-05
-1.25078118574205e-05
-1.14556004370724e-05
2.1381691149649e-06
-5.05200128393626e-06
-1.13072668567174e-05
-7.64866496747889e-06
-1.29613551046261e-05
-1.94276123014015e-05
-1.25377483400865e-05
-1.54929544778646e-05
7.6642675172508e-06
-4.24804350893713e-06
-1.42071962030433e-05
-5.85352021868815e-06
-8.39673879032249e-06
-2.45362203554012e-05
-2.34614051674769e-05
5.70779057762355e-06
-1.23714143804122e-05
-7.45250142838883e-06
-1.34845124925838e-06
-1.14919478678946e-05
-1.25064420350087e-05
-7.39610338367632e-06
-1.39647654696163e-05
-8.90585666511471e-07
-1.19156570045981e-05
1.02238011031997e-06
-1.07535855833356e-05
-2.5144384257136e-05
-1.351372559879e-05
-1.07096696451647e-05
-1.09334429149706e-05
6.97917750337903e-07
-1.40788880598422e-05
6.58712641168232e-07
-2.15089568696527e-05
-1.90793426250619e-05
-1.37793757931872e-05
-1.7295242337961e-06
-9.10644095806567e-06
-2.0022279412109e-05
-8.49317363818092e-06
1.3940834948326e-05
1.74671233507069e-06
-1.70532812665148e-05
-3.01682853133309e-06
-3.86752094492396e-06
-1.37829215956298e-05
-1.35865352568363e-05
-1.50058522786861e-05
-2.74895526177784e-06
-1.01743490369369e-05
-1.5801999217236e-05
-2.40406213935834e-05
-2.53052143790375e-05
-1.81078496251733e-05
-9.74937791225633e-07
-6.87190560368186e-06
-7.04628934017271e-06
-1.16650860626803e-05
-1.6322281591403e-05
-1.13949541138306e-05
-1.10298379585882e-05
-1.16699108822004e-05
-4.90462292094148e-06
-1.01527481447696e-05
-1.87291678083677e-05
-9.85246479394577e-06
-1.5336943123486e-05
-2.43201862785503e-05
-2.18864278289393e-06
2.07351329476378e-06
-2.51922428403018e-05
-7.48486992971973e-06
-9.1392129572379e-06
-1.6847616803332e-05
-7.73933375218296e-06
-3.51265810323709e-05
-1.43401185399555e-05
-1.51845845650348e-05
-1.69881499608892e-05
-3.78138904455099e-06
8.03605412107213e-07
-1.55230357333875e-05
-1.62092768672446e-05
-9.35789388698005e-06
-9.34544986182008e-06
-6.72124672418443e-06
-1.24110217521551e-05
-6.29454265200434e-06
-2.41770714286505e-05
-1.10593920025415e-05
-2.35332246665109e-05
2.59727797241029e-06
-5.58815325671697e-06
-1.59053868523632e-05
-6.06273845670234e-06
6.84858395529755e-06
-3.36403605572428e-06
-9.54224733279733e-06
-1.01911367623637e-06
-6.08256092624905e-07
-9.80920898792346e-06
-6.09493317590861e-06
-7.60984297275761e-06
-1.46570974427882e-05
3.5971433834224e-06
-3.54800324393247e-06
-1.79732796460034e-05
-1.87259270492743e-05
-9.29522255817112e-06
-6.25359240811555e-06
5.31892714697858e-06
-8.84919302446069e-06
-2.03055690278751e-05
-7.00963077468507e-06
-1.94041540630298e-05
-3.05501370383536e-05
-1.16953451892243e-06
1.38855580999458e-07
-1.52925274101261e-05
-1.50863007269412e-05
-7.05525659157312e-06
-1.32717451684812e-05
-2.16945475413764e-05
-1.87207316704759e-05
-7.1271712889795e-06
-1.24237478629293e-05
-8.82216903400698e-06
-1.28805515263124e-05
-1.3846017510861e-05
-1.1597635717459e-05
-7.7120496319774e-06
-1.71619997774249e-06
-9.76185537538659e-06
-8.63316127732842e-06
-1.56484114771519e-05
-1.36122999657909e-05
-2.58994704967337e-06
-1.1898845904873e-05
-2.05659167340558e-05
-3.09913780813958e-05
-2.83863476118077e-06
3.88709129649045e-06
-1.48794632341082e-05
-8.74143364894202e-06
-7.5201081435658e-06
-1.43502685149279e-05
-6.85188499279677e-06
-1.30916122368224e-05
-6.94576452821738e-06
-4.78132204001416e-06
-3.18892401598137e-06
-9.79181835189712e-06
-1.49308654599547e-05
-8.75623714042648e-06
-1.31218747864065e-05
-1.84086336496531e-05
-2.58148947463543e-05
-8.99474122417751e-06
-1.06824957178163e-05
-1.68089411576328e-05
-1.51378854041732e-05
-5.76297632343062e-06
-4.91878696274624e-06
-2.10223413824918e-06
-4.65014857160004e-06
-1.69464020334334e-05
-1.56592911660302e-05
-1.71661758163163e-05
-2.98957330361572e-05
-5.30252845837514e-06
-1.72103276338146e-05
-1.1540804904971e-05
-7.73216512477243e-06
-6.92154155832111e-06
-1.9972264423667e-05
-1.13995805693539e-05
-1.93390139109845e-05
-4.04406404209798e-06
-5.84173206506493e-06
-1.07702247499566e-05
-1.21115283805641e-05
-2.09178310023448e-05
-1.63589283769292e-06
-1.1825049130928e-05
-5.68814263813968e-06
-1.12323826493944e-05
-6.75405921655563e-06
-1.61069378754574e-05
-5.67841997777977e-06
-5.43862401902662e-06
-1.83618646220007e-05
-1.59731589304519e-05
-1.74150405578035e-05
-3.08487463502487e-06
-4.13713678860803e-06
-1.68707492157382e-05
-3.38316441637638e-06
-1.63738082526723e-05
-9.54799838942139e-06
-7.42094061538037e-06
-9.88164996286491e-06
-1.26330578888466e-05
-1.5388011343704e-05
-3.68401924979615e-06
-1.04875034056071e-05
-4.28797821221633e-06
1.31453106313026e-06
-9.81149719957396e-06
-1.34540265486867e-05
-7.04779395885832e-06
-1.11337883310454e-05
-1.90759064651688e-05
-6.402191555076e-06
-1.69986168362853e-05
-1.64512187054224e-05
-4.93591365812992e-06
-2.39038706228139e-05
-1.63656080712987e-05
-1.50805624261038e-05
-2.97909587734591e-05
-1.36851163715641e-05
-4.1300370059316e-06
-1.51109139934408e-05
-1.323295260853e-05
-5.23554595023718e-06
-1.53821187924909e-05
-1.32697763583475e-05
-1.17756123309793e-05
-1.74194565563601e-05
-2.1749305500281e-05
-5.22764092254176e-06
-1.44337686995123e-05
-1.51101559028509e-05
-1.09957780759315e-05
-1.50382161488065e-05
-2.16629855883867e-05
-1.62015947835762e-05
-7.37702600953118e-06
-1.1566149602084e-05
-1.87197004781234e-06
-1.63565289743237e-05
1.0432431558698e-05
-2.12569886352416e-05
-1.11546591808264e-05
-4.57343163033388e-06
-4.50679643461629e-06
-1.6041345825641e-05
-2.14017526826301e-05
-6.65822306905759e-07
-2.18617302637358e-06
-1.84589489791942e-05
-1.95448166425885e-05
7.45275011086756e-06
-1.17265432169815e-05
-2.33029029379564e-05
-9.59913313585285e-06
-1.42615804757308e-05
-2.10029242535971e-05
-3.32814953252078e-05
-1.55688999339572e-05
-6.17200531766162e-06
-1.12541452806849e-05
-1.77281500239665e-05
-2.21224361114065e-05
-2.12070504878567e-06
-1.123263498905e-05
-1.53994504857063e-05
-7.54137433277649e-06
-2.1451435924241e-05
-4.47792820659346e-06
-1.54594958692282e-05
-1.71143264320358e-05
-1.40287957754393e-07
-1.34932885256411e-05
-7.12512408983873e-06
-1.86698932730459e-05
-2.12997164352564e-05
-1.23662388884158e-05
-6.36597618615428e-06
-1.36404416122644e-05
-8.50403384712955e-07
-9.09659051498184e-06
-1.67608439522881e-05
-5.0269569437984e-06
-1.92285570703733e-05
-2.33292974252051e-05
-1.21978711177589e-05
-1.90129449387971e-05
-1.00394944237328e-05
-1.29573289734929e-05
-7.93817674511876e-06
-6.89719084445478e-06
-1.88876333987649e-05
-7.05131691132311e-06
-5.02635048552348e-06
-1.38591881347204e-05
1.33432986084836e-06
1.04298412465839e-05
6.48823827648689e-06
-4.64822979307301e-06
-1.28435015841988e-05
-1.33612908196923e-05
-4.88795928810741e-06
-2.52575876111843e-05
-1.03392458011309e-05
-1.22364433122489e-05
-9.69415157613193e-06
-2.18521991324568e-05
-5.37487409382951e-06
-4.4188872680307e-06
1.74206041236513e-06
-4.29351731933306e-06
-2.35993797622547e-05
-3.55386269001624e-06
-8.86388942973348e-07
-6.90251606962087e-06
-6.25550232377097e-06
-1.48695022804856e-05
-8.73582394153157e-07
-3.18553560701407e-06
-9.55900662170518e-06
-1.7245602217404e-05
-1.09380861299986e-05
4.50853665300817e-07
-6.8838943204469e-06
-3.1426165040506e-06
-8.14023835925227e-06
-5.4008592916608e-06
-8.52597618856203e-07
-1.21817442970851e-05
5.1834877745947e-06
-1.48022505608643e-05
-1.61352701498231e-05
-1.12907804861453e-05
-4.85456582848714e-06
-2.39862913359214e-05
-1.7744509328558e-05
-6.79459987002233e-06
-1.52715217365013e-05
-1.32823283003648e-05
-1.74652510466105e-05
-7.00374756921797e-06
-1.03619600478821e-05
6.0824531507463e-06
-1.20806190734101e-05
-2.47207513429531e-05
-1.4305162422694e-06
-1.54154653907802e-05
-5.42169661537584e-06
1.20933708324011e-06
-1.57485276582029e-05
-1.89201677892105e-05
-2.10736698295343e-05
-2.02743266930861e-05
-2.04026510414746e-05
-6.67802799550754e-06
-8.07235799099956e-06
-2.68674306421044e-06
-8.04861446169239e-06
-1.41704534667827e-05
-1.20454032818589e-05
-2.34099119634343e-05
-2.05427725297389e-05
-6.70777225278768e-06
-4.24224831627991e-06
-1.14880446332087e-05
-2.46830467476453e-05
-1.31527082436301e-05
-1.03368355113826e-05
-2.63968028382643e-05
-5.65182285498399e-06
-3.59018298282929e-05
-1.62900917530418e-05
-1.67476419440846e-05
-2.06732408167436e-05
-1.31299085566877e-05
-1.56586371844343e-05
-7.48610154336956e-06
-1.31398075080514e-05
-3.0908002106138e-05
-1.11195907888349e-05
1.44118227297775e-06
-2.864423373961e-05
-3.0662644856181e-05
1.25472775503478e-06
-4.27199227875127e-06
-1.34904741005709e-05
-9.69404935111213e-06
-1.25912802076319e-05
-1.51285103588824e-05
-7.34792911100598e-08
-2.25503726816532e-05
-1.19065971314919e-05
-6.47539645597769e-06
-3.20661330887125e-06
-2.05794145279354e-05
-1.41572565193356e-05
-2.62413445209773e-05
-7.05003492315284e-06
-7.33837790727376e-06
-1.96067048410698e-07
-6.93658522594746e-06
-1.43160782218535e-05
-1.24764296276494e-05
-6.53787726927678e-06
-2.49143981640581e-05
-1.24740765144049e-06
-1.46397566392488e-05
-1.78953274753825e-05
-4.41458737235608e-07
-1.69589737443034e-05
-6.54075357848074e-06
-2.00964899250087e-06
-1.45802715119205e-05
-5.45267363728553e-06
-3.18380409220931e-05
-1.74750791193428e-05
-1.02576637002096e-05
-2.33490299288079e-05
-8.4360682783732e-06
-2.8451369068946e-05
-1.88571288535798e-05
-6.15173290766098e-06
-2.17268119657475e-05
3.74796094469375e-06
-1.04355083109043e-05
-2.20348150354049e-05
1.1220010200364e-06
-3.20461310934997e-06
-8.48458766368236e-06
1.81047754763824e-06
-1.91283851628016e-05
-7.66666484502239e-06
1.17652514248171e-06
-1.1974314430249e-05
-1.00303946003615e-05
-9.55279960116889e-06
-1.29179918444095e-05
-1.55952061627401e-05
-9.72645382498518e-06
-2.68414518142865e-05
-1.32345051944343e-05
-2.00803215165421e-05
1.56093446088706e-06
3.99767659469074e-09
-1.99799198829606e-05
-4.69942858962072e-06
-1.81945968439272e-05
-1.36493025893342e-05
-1.79483398402078e-05
-5.53916660291729e-06
-1.64945989272795e-05
-1.12362850253167e-05
-1.32880400580001e-05
-1.05098681955492e-05
-2.30098871899433e-05
-1.02504492733639e-05
-1.22296676785608e-05
-1.09214009629909e-05
-2.02746141334066e-05
-7.93415128614822e-07
-1.66846798281313e-05
-1.27070552926709e-05
-1.12238837260411e-05
-1.89529921407256e-05
-1.57796235511361e-05
-9.01453927868981e-06
-2.59795700990771e-06
-2.07724590941323e-05
-9.25953038157787e-06
-1.21261758748394e-05
-8.07432507617425e-06
-1.78223291313631e-05
-1.9695357025997e-05
-9.57549115319987e-06
-1.36423530169519e-05
-2.12655747836216e-05
-8.48171809474993e-06
-1.17746078658175e-05
-9.44634732691804e-07
-2.09387512300655e-05
-1.53796934942897e-05
-1.30829988902464e-05
1.8550466175683e-06
-5.28663699495622e-06
-6.52039357336483e-06
-1.39920493970478e-06
-7.73869656853326e-06
-1.71356965263879e-05
-8.62393159322972e-06
-6.29597204912828e-06
-1.1046403459044e-05
-6.92846028540223e-07
-2.56655986334047e-05
-1.21332629317835e-05
-1.59832528903143e-05
-1.60999297487349e-05
-1.64538261741911e-05
-1.99661497822275e-05
-2.04673763940534e-05
-1.59585953350893e-05
2.24265005518301e-06
-8.86333848882211e-06
-9.55878856935217e-06
-1.21456718977799e-05
-1.39985561772695e-05
-5.57829875077491e-06
-1.29136070329589e-05
-1.07240510152449e-05
-1.47366180046095e-05
-1.84589770752608e-05
-2.37392995492409e-05
-1.38488024759514e-05
2.14972295929271e-06
-9.84176295599417e-06
-1.71386385771655e-05
-1.29227767101718e-05
-1.60603146165146e-05
-1.29171174720068e-05
5.77044707904819e-06
-1.01225130228241e-05
-9.78620840618189e-06
-4.60548581164524e-06
-2.41304045119996e-05
-7.75344443001441e-06
-1.3701931620954e-05
-2.3297836876607e-05
-4.68734151724692e-06
-1.39328317834324e-05
-2.27378297547266e-05
-6.67569381868356e-06
-9.74022722472088e-06
-1.32130674798643e-05
-1.83548877550135e-05
-9.94706297895072e-06
3.19091931331986e-06
-6.80173341866124e-06
-2.04917711129722e-05
-3.44760815894036e-06
-1.91904878925834e-05
-8.79232947668209e-06
-1.37487017797287e-05
-1.72515696312704e-05
-1.23136627127459e-05
-2.86775703653547e-05
-3.40213107530849e-06
-2.22136096680419e-05
-1.62106555789266e-05
-1.39668686588643e-05
-1.93266594278937e-05
-6.39377207279074e-07
-8.62216808108438e-06
-1.84970022818275e-05
-7.96357454468514e-06
-1.17689795087926e-05
-1.67373081519643e-05
-1.04977561147451e-05
-7.6557425914911e-06
-1.07481717821759e-05
-2.13034633443543e-05
-1.66342080651554e-05
-2.16220676283039e-05
-2.70152589586914e-05
-2.2904783489309e-05
-2.03213928140277e-05
-1.95984827425478e-05
-1.62342090544333e-05
3.38962343967851e-06
-4.08378987141429e-06
-1.21530457808055e-05
-2.08957113653475e-05
-1.02142703921596e-05
-2.99228570418741e-05
-9.54334299228136e-07
-5.0077430438347e-06
-1.97277920090833e-05
-3.01351680983754e-05
-1.43340720898686e-05
-6.66864543873437e-07
-5.98419986876404e-06
-1.91356223832413e-05
-1.7638655592573e-05
-1.38767274347303e-05
-1.51449927080671e-05
-5.65856692349945e-06
-1.73943898038423e-05
-1.14021474970045e-05
-1.00548209839858e-05
-1.2834951313956e-05
-1.91431506805965e-05
-8.31779950449105e-06
-2.11744657794302e-05
-1.48017766869056e-05
-2.02493966120681e-05
-1.35242916368427e-05
-2.73454780162413e-05
-2.10343775359321e-05
-1.01191329670275e-05
-4.9793376384458e-06
-9.40727053138134e-06
-8.36760431700621e-06
-1.8124386838966e-05
-6.21413497615129e-06
-4.48424962454347e-06
-2.3346855041056e-05
-1.56511248244148e-05
-1.31088248520133e-05
-7.09310852995916e-06
1.67453713286824e-06
-5.15753969303758e-07
-2.92984921327348e-06
5.95198802224613e-06
-3.17699114408621e-08
-1.26471581388379e-05
-1.72733729626989e-05
-1.01193126758686e-05
-2.14466969616012e-05
-7.51597051910493e-06
-5.05657278160633e-06
-2.06366069162591e-05
-1.15828688499581e-05
-2.22139222017383e-05
-4.88988925708498e-06
-8.08144396661926e-06
-1.17037638789558e-05
-1.73429443252856e-05
1.23633591185143e-05
-5.32903453990277e-06
-3.61951057261967e-07
7.01961717490331e-06
-1.18566402331517e-05
-1.07891857799586e-05
-1.02185725642267e-05
-1.46657402407019e-05
-1.2739216906351e-05
-2.00377775768645e-05
-6.17956233388125e-06
-1.47193352607805e-06
-1.48051568587554e-05
-1.89409337929351e-05
-1.15775113752133e-05
-2.79306554992875e-06
-1.69933487221539e-05
-1.35208548837927e-05
-2.55978266652431e-05
6.64304246468714e-06
-1.10056319185302e-05
-1.40320936773816e-06
-6.58720846036238e-06
-3.01477606002224e-05
-1.51613117912857e-05
-1.85233323942085e-05
-1.76078672406517e-05
-5.35664834883819e-06
-2.11196159028307e-05
-1.26131850519801e-05
6.88448798690495e-06
-2.10397457546381e-05
-1.14916033900855e-05
-4.32045852256413e-06
-3.58557026840029e-07
-5.74235929160574e-06
-8.70693090602934e-06
-4.57691741172507e-06
-7.36313016078257e-06
-1.43656318233912e-05
-2.02589030145418e-05
-2.59490991295602e-05
-7.09974632819055e-06
-1.40630388403284e-05
-1.39898917506624e-05
-1.25370324228588e-05
-1.0663757600397e-05
-1.44138141256554e-05
-1.68386821034164e-06
-1.86169699441078e-05
-3.19194464552496e-06
-1.92596092260477e-05
-2.21577809248594e-05
-1.09059053467996e-05
-7.24213083552267e-06
-6.29643244383136e-07
-1.79854001575525e-05
1.9469968947064e-06
-5.66734276566492e-06
-8.10273885039346e-06
6.48710829082412e-07
-1.38348021005857e-05
-1.17766766784941e-05
-1.53734337237307e-05
-2.09155323156406e-05
-1.03871546179181e-05
-2.55613823380334e-05
-1.40660459868324e-05
-2.47100973529066e-06
-1.14235869271239e-05
-9.88563427288096e-06
-1.03760214922726e-05
-8.24498003198925e-06
-7.96094539519117e-06
-1.98841259926054e-05
-8.19417828056071e-06
-1.79727445792134e-05
-1.36150819481327e-05
-7.61309905138499e-06
-3.5521490189373e-06
-2.5280816804377e-05
-2.09308609250606e-05
-6.17547818648176e-06
-1.26714281696668e-05
-1.29208868684466e-05
-1.05374852957629e-05
-7.60321861953011e-06
-1.45548548161128e-05
-6.01326881535727e-06
-2.18491978745619e-05
-2.44144597155716e-05
-1.76696647634934e-05
-2.0951231325261e-05
-1.01372131121467e-05
-2.15245776538358e-05
-7.42124130868977e-06
-7.03175061259509e-06
-2.7483625718739e-05
-6.79016456851331e-06
-1.07824831769612e-05
-1.97302157120316e-05
-1.76295673875191e-05
-1.26637033776158e-05
-1.86426754493303e-05
-1.57370662712492e-05
-2.78833501111425e-05
-2.34289732483896e-05
-6.10352268562537e-06
-1.93154257225061e-05
-7.09369964659896e-06
-2.58772080583771e-06
-4.71714641672445e-06
-3.99296178598662e-06
-1.55689345816899e-05
-1.85942167373371e-05
-1.8766529274152e-05
-1.02172142944733e-05
-1.73899545343307e-05
-1.40167398023397e-05
-1.74202982803424e-05
-2.68992340052591e-05
-1.02059998683287e-05
-7.75899459962894e-06
-2.12809506332101e-05
-6.16701179170627e-06
-1.44451775246589e-05
-2.10587345658459e-05
-9.58015098381041e-06
-1.40917944158199e-05
1.53219907241764e-06
-2.52933319730952e-05
-6.95308004212482e-06
-2.15689235818466e-05
-1.80830165961456e-05
-1.17374247615848e-05
-8.45256392145499e-06
-1.81601416272182e-05
-6.81455543564149e-06
-1.49366393413461e-05
-1.61266364877245e-05
-1.92192809674007e-05
-1.57312292211453e-05
-1.1453371019289e-05
-1.30155575611965e-05
-1.42589244276781e-05
-1.29953401215713e-05
-1.94742652473411e-05
-1.59101254027628e-05
-1.09633776681623e-05
-2.30181553011765e-05
-3.39219969728828e-05
-9.79090067660042e-06
-1.20946423757267e-05
-3.88938929845796e-06
-2.32460455079091e-05
-1.86359684773775e-05
-3.90416016484506e-06
-5.11279623862638e-06
-1.35740034236594e-05
-1.15716118297534e-05
-1.14992849946444e-05
-1.78118615045219e-05
6.11340046234317e-06
-1.60022107690742e-05
1.58194239725851e-06
-1.09077189645098e-05
-1.66036191289334e-05
-1.97485492306979e-05
-3.53389144193815e-06
-1.68355318009023e-05
-2.0732671699491e-05
4.43616197016018e-06
-1.49638716094756e-05
-6.08770056704203e-06
-4.31245888558487e-06
-9.72882223112509e-06
-5.56653421673168e-06
-2.5695216200924e-05
-1.12363126694813e-05
-1.7926550143038e-05
-1.19621017553714e-05
-1.5493240249526e-05
-1.7711494047416e-05
-1.055274377319e-05
-5.56380708570438e-06
6.03269029508548e-06
-8.76441614863121e-06
-1.76393632665406e-05
1.90471874489733e-06
-6.98167020822755e-06
-2.71358804787073e-05
-2.4531082544372e-06
-9.56511403286964e-06
-9.98868792013003e-06
-4.27289932589271e-06
-2.79335715816364e-06
-2.35826044276727e-05
-1.86696957536048e-05
-1.95507167494987e-05
-1.76509989179651e-05
-1.33701191584623e-05
-2.57717964963932e-05
-1.28551049131331e-06
-1.67895466455711e-05
1.20609962795229e-06
2.87281096626949e-06
-1.3508581382522e-05
-1.63907538247481e-05
-1.58512554456368e-08
-1.56415431615809e-05
-2.08325850107116e-05
-2.43327374700114e-05
-2.84325033424364e-05
-1.51948487071324e-05
-1.26399440774752e-05
-2.26753626223498e-05
-7.77023765217108e-06
-2.36747799040526e-05
-4.08904111431754e-06
-7.21344442023798e-06
-2.86082904454884e-05
-1.36522938005238e-05
-1.56041515819412e-05
-1.44423060791807e-05
-1.53220884119079e-05
-8.4310056136164e-06
-1.05419823158404e-05
-1.24177512523681e-05
-1.2651738738012e-05
-1.00984783496658e-05
-2.16808274981663e-05
-1.94405996897668e-05
-8.51228085209922e-06
-7.31945426381428e-06
-1.39501436164379e-05
-1.64096365302858e-05
-1.24838777051028e-05
-7.8647433007478e-06
-2.24534837026213e-05
-1.17276617630851e-05
-1.43975869454673e-05
-1.22949198044381e-05
-1.81308729672433e-05
-1.46812977677979e-05
-3.51360842824238e-06
-5.55359520766597e-06
-1.02944890919566e-05
-3.24536084925504e-06
-1.99237932468428e-05
-1.65897260530245e-05
-2.0951590387634e-06
-1.30674930701114e-05
-9.97927899467636e-06
-1.55727538349953e-05
-8.77294816989924e-06
3.46937008191423e-06
-1.37314124357479e-07
-1.11904885128359e-05
-2.09293791268374e-05
-1.85997670282647e-05
-1.25945055975767e-05
-1.99080889409558e-05
-1.72355200071689e-05
-1.88622341543701e-05
-1.20806942437685e-05
-3.17469481457704e-05
-1.49106553370696e-05
-6.57896108931708e-06
-1.24224850036277e-05
-1.21221437460875e-05
-7.18851027690003e-06
-1.7061613892186e-05
-1.49267530271481e-05
-2.76163581044457e-05
-1.6486342189463e-05
-3.20204851959104e-06
-4.59882392305967e-06
-7.46019629148794e-06
-1.30713447434842e-05
-1.45229679137263e-05
-5.70095882869119e-06
-1.18680156066809e-05
-1.88273763681298e-05
-1.27132106188406e-05
-1.67129921828406e-05
-1.60471378281612e-05
-2.94687712209243e-06
-2.38161679185748e-05
-5.23883412995577e-06
-5.71450485621306e-06
-2.38876528633699e-05
-3.15898031403271e-05
-4.03983642286913e-06
-1.2570179639634e-05
-1.36406611908514e-05
-1.14533421981071e-05
2.77981042357163e-06
-1.4006681737103e-06
-1.12725853725191e-05
-1.055449185405e-05
-1.1405950434782e-05
-2.53658079784419e-05
-1.79281602236018e-05
1.21894395884921e-06
-9.46801458585795e-06
-6.44062516725597e-06
-2.37631114721849e-05
-5.39564091779513e-06
-1.83803753165188e-05
3.40000847054935e-06
-9.67452430685026e-06
-1.93094135072991e-06
-1.19163306801109e-05
-1.7530892223162e-05
-1.58288025117867e-05
-1.06664731325791e-05
-1.66043473128858e-05
-1.17337232016118e-05
-2.10890316167426e-06
-1.35998671851714e-05
-2.30949061937889e-05
-1.40436165508983e-05
-2.15178576242257e-05
-9.07433912920456e-06
8.06983811725718e-08
-2.70244956096954e-05
-1.67377177344273e-05
-1.86142971534103e-05
-1.97410323309549e-05
-1.54415173186591e-05
-6.95667280222067e-06
-5.58292762753244e-06
-5.61389915719524e-06
-2.09716031164129e-05
-1.57716686606795e-05
-1.56219845582173e-05
-4.37399797551586e-06
-1.00735911530193e-05
-7.86378327942344e-06
-1.82906853714311e-05
-1.62449861943812e-05
-1.42969040743884e-05
-1.03122753979138e-05
-1.27697235318231e-05
-1.07073706006064e-05
-2.24605374199558e-05
-1.75228898274339e-05
-8.16216416048292e-06
-1.19194711949744e-05
-1.81713633349288e-05
-1.48675887842699e-05
8.35083874783907e-07
-1.77726691222585e-05
-9.24679438227482e-07
-4.61799716298159e-06
-3.4377909367211e-05
-9.95680795866414e-06
-1.02535631156692e-05
-1.50700536025847e-05
-1.20436955890244e-05
-1.58448375799281e-05
1.76711839244815e-06
-1.35316504541592e-05
-2.68318897575651e-06
-1.35188144015421e-05
-1.45325386038888e-05
-3.09296236517149e-05
-1.0144625405289e-05
-1.93066030371237e-05
-2.69282616529481e-05
-9.30537970604886e-06
-1.80239975883207e-05
-1.64170154803933e-05
3.3978275094838e-06
-1.20003006634002e-05
-2.42739521684002e-05
-1.71616131044205e-06
1.67927470253889e-06
-1.40260717659813e-05
-1.97856745657812e-05
-1.99697019542092e-05
-1.40685422694966e-05
-1.58404924087122e-05
-1.68299573591116e-05
-1.1224279331395e-05
-1.51497680339341e-05
-1.6364134101402e-05
-1.90153546744347e-05
7.45691153386791e-06
3.55008682366205e-06
-1.69817309785378e-05
-6.40181986740255e-06
-1.15636767670431e-05
-1.51700142277476e-05
-5.10467280332053e-06
-1.76766724772626e-05
-1.9930839265735e-05
7.03232610290944e-06
-9.42284712384209e-06
-2.54183278889334e-05
-1.53359384105011e-05
-1.43397092916516e-05
-7.73044177916062e-06
-3.12885797572865e-06
-1.50875201876724e-05
-1.40194697758281e-05
-1.23054237074199e-05
-5.70361422031368e-06
-2.32369493129438e-05
-8.69181564032889e-06
-8.56411055848106e-06
5.51234776101441e-07
1.17873785142833e-06
-1.37610992436159e-05
-1.15933803786724e-05
-1.90019498116203e-06
-1.42693703164948e-05
-1.15612373590878e-05
-1.70570881035289e-05
-1.05782257479373e-05
-2.6167762247871e-05
-1.16626231527524e-05
-2.61359802066823e-06
-8.90193659891385e-06
-6.48522165071111e-07
-7.59002773630865e-06
-1.65039760246371e-05
-1.22868874925896e-05
-1.4729712677823e-05
-3.20161609889974e-06
-9.2349283974286e-06
-1.94717743951882e-05
-9.39102477495754e-06
-1.8240305766528e-05
2.08713389800462e-06
-2.43469591599071e-05
-6.6882913836492e-06
-1.00566954175438e-05
-1.08597133090659e-05
-2.41674293339651e-05
-5.13448266994771e-06
-8.10826872083466e-06
-1.81380172851917e-05
-1.8488563921229e-05
-1.20883152788226e-05
-1.86538848549141e-05
-8.52096911401792e-06
-2.05086334025609e-05
-1.88854630616918e-05
-9.90181554632694e-06
-2.17415926480732e-05
-5.35516586992866e-06
-2.49267420753713e-05
-2.77958036283231e-05
-2.87519795721174e-06
-7.50246349081395e-06
-2.24587241699893e-06
-9.62917948740944e-06
-2.19345995653107e-05
-5.9636561479308e-06
-1.19864996871644e-05
-1.98781863779352e-05
-3.49621795962612e-06
1.06799051936445e-06
-1.40368069716064e-05
-2.18901008534019e-05
-2.01047907124955e-05
-1.52350269185633e-05
-1.12603806015733e-05
-2.42123223362065e-05
-1.47554961581915e-05
-1.85994158544423e-05
-1.76123654482092e-05
-2.00338562945297e-05
-1.51188882050823e-05
-1.42632410709518e-05
4.45492496968654e-06
-2.30472446851649e-06
-6.70007879754076e-06
-1.27330823896543e-05
-1.08664512215279e-05
-9.24313415333344e-06
-1.4286551343255e-05
-1.48400653455158e-05
-1.39610495148256e-05
-1.10938228061443e-05
-8.89881306264246e-06
-2.29330584141856e-05
8.77997727419262e-06
-2.4494914128498e-05
-2.26137941728237e-05
-2.08244774557249e-05
-1.47101864101835e-05
-2.67334173249375e-05
-1.16331229881965e-05
-1.93870311697916e-06
-6.63046553503271e-06
-2.59338386116886e-05
-9.79389214676241e-06
-1.56378012651012e-06
-1.00918052163901e-05
-1.77804770476154e-05
-1.86020081120982e-05
-1.24165883948367e-05
-7.29341651652022e-06
-7.42304330795351e-06
-1.41823236012489e-06
-1.26482395402024e-05
-4.99946680609155e-06
-1.67082579386151e-05
-2.259211768255e-05
-1.46547182170415e-05
-8.63787352020376e-06
-1.36131277421723e-05
-1.33310644544466e-05
-9.16405666195807e-06
-1.05846001434661e-05
-1.54248898169972e-05
-1.0679461528202e-05
-1.83380177013091e-05
-6.10556206597283e-06
-2.45006173991395e-05
-1.48381454355794e-05
8.19086645171151e-07
-2.03940560170861e-05
-1.95559209211643e-05
-9.24089349290929e-06
-9.05041403861623e-06
-1.06382932178385e-05
1.872722527943e-06
-1.4481117549989e-05
-5.16039458744366e-06
-2.24901806565843e-05
-1.73793961526592e-05
-1.30226332867763e-05
-6.32744638250347e-06
-9.75200773224571e-06
-1.57898075045384e-05
-2.87407508715871e-05
-1.32324769940268e-05
-7.19048902695113e-06
-8.1363612177781e-06
-8.48637505730632e-06
-1.36077186089524e-05
-1.5633345756546e-05
-5.05883838405927e-06
-6.72495090709316e-06
-6.31769076456094e-06
-2.03070474586674e-05
-1.54455290329113e-05
-1.53368064731412e-06
-5.8854913269113e-06
-1.43386643017806e-05
-2.13434540280062e-05
-4.99345533838893e-06
-2.08496642042804e-05
-2.81130655318252e-05
-1.59529742259582e-05
-1.71345124376544e-05
-1.1020396319339e-05
2.09930903904457e-06
-2.17246809144088e-05
-1.02094629737348e-05
-8.44642915472274e-06
-2.28463096691135e-07
-1.40625702624766e-05
-2.99498222838157e-05
-2.24119463044373e-05
-8.11106401597872e-06
-2.77145097985803e-05
-5.95088273693944e-06
-1.04396584563546e-05
-2.88304263319149e-06
-5.53073180730726e-06
-2.36333860847359e-05
-1.43267942205318e-05
-1.3247025162893e-05
-1.3524700009511e-05
-1.33100276199387e-05
-7.76274604754145e-06
-1.23566454563747e-05
-6.68965677456114e-06
-6.3393781764084e-06
-1.3334010363037e-05
-2.25042996754803e-05
-4.00357500264867e-06
-1.95894083440099e-05
-1.1840657004564e-05
-7.63192232478357e-06
-2.41849878421196e-05
-2.05597857761731e-05
-1.29561529080317e-05
-1.20410729026192e-05
-1.10028135215013e-05
-7.42897014293233e-06
-2.55675603036647e-05
-1.63768664483659e-05
-2.42477916124975e-05
-5.57511736140309e-06
-1.96913011631555e-05
-1.76749195506383e-05
-1.80103706142885e-05
-1.83915088252741e-05
-1.00510370774917e-05
-2.50551713233405e-05
-7.02586614712524e-06
-6.24966249322071e-06
-8.31758163324484e-06
-1.41451104390787e-05
-1.1218125426848e-05
-4.1156760701985e-06
-2.06155393998659e-06
-6.15180662992025e-06
-2.31488617760013e-05
-2.74581777639784e-05
-2.89611596034448e-06
-1.26014504973057e-05
-3.27320415242784e-05
-1.22172208055201e-05
-9.38776205440015e-06
-6.66141116799177e-06
-4.82621463040365e-06
-5.72901835759681e-06
-8.65551212471082e-06
-8.09005121254439e-06
-1.47367733801526e-05
-2.36393298490607e-06
-3.24319321148168e-06
-2.26662037581458e-05
-4.64881446289281e-06
-1.98518718942832e-06
4.80662151015304e-06
-1.34025087419171e-05
-6.50073846828251e-06
-4.40441656389154e-06
-1.54963631362145e-05
-1.13691823016617e-05
-3.69615921574874e-06
-2.05753613322498e-05
-1.3445234327353e-05
-3.88323846309626e-06
-1.62547648646306e-05
-1.75568756812637e-05
-2.83597862141886e-05
-6.42192725877402e-06
-4.83908964115965e-06
-2.16767854794235e-05
-1.10628066425502e-05
-2.67347544113815e-05
-1.28859975631599e-05
-1.84793574863508e-05
-2.17497480054918e-05
-1.25161087427263e-05
-1.06654450308022e-06
-2.48511521363915e-05
-2.40229871260687e-05
-1.77801297429152e-05
-1.34585585651162e-05
-4.95414451324359e-06
-1.73014221936419e-05
-1.18814503940093e-05
-1.87985909930153e-06
-8.00664343355551e-06
-1.40278551665355e-05
-1.64571885119687e-05
-1.73121439895696e-05
-7.37869792751066e-06
-1.53700224466972e-05
-1.18965297187604e-05
-1.00909809528777e-05
-5.98638733081474e-06
-5.02624305925913e-06
-8.15183615738454e-06
-7.05972902244783e-06
-9.8107795661786e-06
-1.76792976236564e-05
-1.31364877059329e-05
-1.51255509230889e-05
-1.41955154456889e-06
-9.56219375690427e-06
-3.2149896637766e-05
-2.48172039231323e-05
-1.11805883222452e-05
-2.14595138205439e-05
-5.69818942350554e-06
-2.68922570095685e-06
-4.70935241342834e-06
-2.20633693844115e-05
-4.42754353001441e-06
-4.47493876258663e-06
-1.42511121072965e-05
-1.29901494845779e-05
-1.17910520828911e-05
1.75828696085018e-07
-1.42019881442279e-05
-1.78973300060517e-05
-1.9543400738326e-05
-1.86952110854128e-05
-8.69318540011287e-06
-2.39650731062841e-05
-1.70328679370346e-05
-1.58422118484217e-06
-1.41465885266245e-05
-1.81778075352116e-05
2.15417123593548e-06
-7.74590303789078e-07
-2.29495890382573e-05
-1.85681725974621e-05
-1.48220639208187e-05
-1.47100391619845e-05
-1.00711509942029e-05
-8.60662960072817e-07
-1.39890028494372e-05
-1.28393359052438e-05
-2.32832005129285e-05
-7.56127263968309e-06
-1.60754161571757e-05
-7.01989778999313e-06
-1.18044750222563e-05
-1.03997565479638e-05
-5.09194646124767e-06
-9.4917425481733e-06
-1.39137838897111e-05
-1.44705584754501e-05
-1.93709549759529e-05
-1.79453454480211e-05
-1.56430374776984e-05
-1.95071235856116e-05
-1.48789185253666e-05
-4.0734452152074e-06
-2.30292832177163e-05
-1.33527638538873e-05
-1.1303751032274e-05
-1.61438420725013e-06
-1.74347812372406e-05
-1.37763222738636e-05
-1.46262357451703e-05
-1.28815650079522e-05
-2.54421041494589e-06
-5.46135214217001e-06
-1.61379626926507e-05
-2.68067211348357e-05
-1.81497910066981e-05
-1.37050959257492e-05
-1.31771206496345e-05
-2.55466953399005e-05
-1.8740871251197e-05
-1.73967558385962e-05
-8.14770951922177e-06
-4.31733968111173e-06
-1.80403600132452e-05
-9.64894328046955e-06
-7.9226214375461e-06
-8.4608186724367e-06
-3.54740703611427e-06
-1.35830435069928e-05
-9.08897178480801e-06
-1.29882348685678e-05
-1.14399958584048e-05
5.22748018165882e-06
-9.86085245238816e-06
3.73967645412782e-07
-6.87724876471197e-06
-5.86844381311139e-06
-1.27019803321834e-05
-1.47851104211176e-05
-1.92592418071774e-05
-1.38235476421607e-05
4.40677923321784e-06
-6.06999871417493e-06
-1.68346111452886e-05
-6.29935164076953e-06
3.48503840023708e-07
-3.56491079345421e-06
-4.12699565960696e-06
-2.27803992325897e-05
-1.29225339797464e-05
-1.06213552199345e-05
1.24613302732191e-06
-5.39086514018365e-06
-4.16253952515824e-06
-5.09511326433271e-06
-4.40343875754569e-06
-1.11499561500371e-05
-1.79882586969374e-05
-1.3547044158458e-05
-2.19743986655625e-05
-1.38558666649866e-05
-1.36066532892053e-05
-9.34392433329362e-06
-8.9899399976212e-06
-3.84031779100903e-06
2.13248136152725e-06
-1.39744819017511e-05
-1.77794274719966e-05
-1.94427355780699e-05
-2.08124546154414e-05
-6.05750968070688e-06
-7.69600327308067e-06
-2.57704832416453e-05
-1.45053399001849e-05
-5.64428520682387e-06
-6.46449901524131e-06
-1.88255251345284e-05
-5.34009312372033e-06
-1.14865159985891e-05
-1.50852179160383e-05
1.75493632122612e-08
-6.39907424321382e-06
-8.53633188129152e-06
-6.91958351084289e-06
4.29886712521568e-06
-1.41180985448182e-05
-6.05338154035889e-06
-1.69650905466788e-05
-1.11559699267439e-05
-1.94216835579767e-06
-2.94522317730387e-06
4.66630257842265e-06
-1.19671728580418e-05
-4.21066684730955e-06
-1.89615827079022e-05
-1.37362570547412e-05
-6.03368737550932e-06
-2.26843423278213e-05
-8.56714674427849e-06
3.41747285516422e-07
-6.49197145338658e-06
6.55883250584817e-06
-1.65535236625811e-05
-1.6354799842834e-05
-2.03807369890967e-05
-1.19136977817381e-05
-4.08240620202996e-06
-1.60320410582216e-05
-6.65280206124169e-06
-8.76782751182598e-06
-1.009350260365e-05
-1.36814533243297e-05
-1.1621811173478e-05
3.00710967445206e-06
-6.73581728878451e-06
-1.71649137293914e-05
-1.46123358022645e-05
-2.09265775018246e-05
-1.36734879523531e-05
-2.40027960548901e-05
-2.08376150368384e-05
-1.67083294064754e-05
-9.86304594868327e-06
-2.60355433880716e-05
-3.15701126287672e-05
1.02141400696796e-06
-3.22661551864468e-06
-1.46236452688147e-05
-2.37198794997153e-05
-2.11842839340476e-05
-1.00660368617963e-05
-1.24536415011002e-05
-1.15238607018266e-05
-8.82975203818122e-06
-1.41620296957149e-05
-2.43927681087762e-05
-3.91170703811681e-06
-1.22811558471558e-05
-2.28950078748888e-05
-1.51547814027994e-05
-1.0339217985549e-05
-4.82000119599298e-06
-3.8289432604201e-07
-1.72438499211721e-05
-2.45821009026728e-05
-8.42278876649788e-06
-5.45655878458178e-06
-8.33390044690566e-06
-1.07662485005795e-05
-2.75355502333233e-05
-2.69790741603383e-05
-1.28062590876958e-05
-9.55881168605966e-06
-1.79257539889568e-05
-9.13802144095385e-06
-6.42410168655183e-06
-1.58560193448641e-05
-1.31820465816374e-05
-1.0975853439276e-05
-2.75403433152706e-05
-3.75502510458227e-06
-1.05660518039908e-05
-2.53013172974232e-06
-2.04046935542357e-05
-1.13736960866195e-05
-1.65704061022864e-05
-2.9023862705207e-05
-7.94817106942791e-06
-2.29156701257573e-06
-2.20563027228444e-05
-1.71631505979934e-06
-1.56173081379047e-05
-4.73892438459104e-06
-1.09363059996993e-05
-1.68413672652649e-05
-9.44272651848314e-06
-8.54252583695295e-06
-1.83357786764948e-05
4.27534315888921e-06
-1.38459685790378e-05
-1.43004427093095e-05
-6.81296784713637e-06
3.42572212549671e-06
2.06553151541979e-06
-1.66228615859322e-05
-2.75568222614979e-05
-6.49827841166855e-06
-1.10152316077633e-05
-1.33232571088834e-05
-1.38257764643281e-05
-1.18413285659944e-05
-1.62512696125798e-05
-7.97560861956412e-06
-1.24105845138838e-05
-1.56961251245717e-05
-1.57254840819391e-05
-2.81194560269777e-06
-8.83990632731896e-06
-5.23390219548964e-06
-1.8961547520021e-05
-2.27783157248318e-05
-1.70021373850295e-05
-8.6468884991767e-06
-1.7333222967799e-05
-9.54479219346863e-06
-1.62082966993631e-05
-1.26939141874974e-05
-1.85001147202648e-05
-1.3757698488252e-05
-1.50937501451298e-05
-1.10440503109809e-05
-1.27328488869116e-05
-1.91865384890681e-05
-2.48284743339497e-05
-5.18668761578106e-06
-1.83479707916901e-06
-1.65810226597193e-05
4.57227203365073e-06
-8.76034903522464e-06
-1.17405263989913e-05
-2.17389321279763e-05
-1.84591003614934e-05
-1.57459409985084e-05
-8.73190438691569e-06
-1.46109732290322e-05
-1.15579581683139e-05
-7.9183968638677e-06
-1.59496842631397e-05
-6.89417259864773e-06
-1.55791424162749e-05
1.64926058390023e-06
-1.00797611679182e-05
-9.66775764724213e-06
-1.4207729431846e-05
-1.06573578548052e-05
-2.21640227691191e-05
-1.47783341965855e-05
-9.95575944060713e-06
-8.61254574988205e-06
-1.72709516228373e-05
1.26397901086708e-06
-1.63991776062962e-05
-1.23054389601829e-05
-3.64696437701126e-06
-1.63301566804044e-05
-1.88478836343528e-05
-1.57934583191463e-05
-1.58826200690891e-05
-7.99270279409157e-06
-8.07890638377516e-06
-2.29031746240802e-05
-1.34751415660291e-05
-1.33984140669557e-05
-1.84508561595958e-05
-1.48023508730735e-05
-1.16667995517842e-05
-5.44196188627726e-06
-1.75077703549511e-05
-7.2939288523564e-06
-7.90776647293487e-06
-1.05521569320466e-05
-7.69484182144731e-06
-1.36959909282533e-05
-1.99203306895388e-05
-5.14383286477701e-06
-2.80078624266872e-06
-8.01077154408104e-06
-1.05184902018022e-05
-5.93620121735528e-06
-1.06288264488398e-05
-1.78802291074416e-05
-2.37978174404479e-05
-1.84451862474524e-05
-5.32182407707149e-06
-1.17598334038457e-05
-1.76118925765904e-05
-2.81802878741421e-05
-1.39657063919331e-05
-3.03644319898361e-05
-1.01317689526519e-05
-8.10301082911194e-06
-1.14291614859229e-05
-5.83060328297705e-07
-1.52268400684521e-05
-7.01483314586848e-06
-4.15930024586731e-06
-3.31172225078062e-06
-9.24706518145496e-06
-2.63864903043947e-05
-1.26501318526368e-05
-2.79924403458938e-05
-1.636310040444e-05
-6.59844699698762e-06
-4.99790070664081e-06
-1.80178544000812e-05
-1.27196264252004e-05
-2.58613741930859e-05
-1.26438310311467e-05
-1.38251265835171e-05
-2.0489596381395e-05
-1.34756866761833e-05
-2.0802963243704e-05
-2.4411252377645e-05
-2.04355033488287e-05
-1.53591926028294e-05
-1.45176796264495e-05
-8.57664197930085e-06
-1.33583315797504e-05
-7.03140490459942e-06
-1.49053599957479e-05
-2.0417303684604e-05
-5.9646212308306e-06
-1.19717159893986e-05
-1.38229289074928e-05
-8.29155059676546e-06
-1.2228777199461e-05
-5.97553886910388e-06
-6.20898800327833e-06
-2.16876802263213e-07
-1.06300816748746e-05
-1.95351096561478e-05
-1.21046727019914e-05
-2.38030338274633e-05
-4.9074257350132e-06
-5.21537334053954e-06
-1.97674590871113e-05
5.8761024037313e-06
2.71331559333623e-07
-2.24882010507553e-05
