# Supplementary material for: Research on computational propagation and identification of mine microseismic signals based on deep learning
Source: PLoS One. 2025 Oct 22;20(10):e0334641. doi: 10.1371/journal.pone.0334641 (PMC12543183; doi:10.1371/journal.pone.0334641)
Supplement: S11 Data — (ZIP) [file pone.0334641.s011.zip › 000101100002611.xlsx_0.txt_24.txt.txt]

-1.29835975844425e-05
-1.49842065273716e-05
-7.76116727729993e-06
9.49901334937207e-06
-1.34117505565294e-05
-2.29604493472707e-05
-6.30246172720192e-06
-1.45878309783311e-05
-1.31141278554582e-05
-1.34849505007508e-05
-1.23975858836667e-05
-2.84056363718921e-06
-1.63663611459116e-05
-2.26778923533617e-05
-3.96118682621698e-06
-1.03386538105573e-05
-5.03975142336272e-06
-6.94885644303889e-06
-3.47029277176101e-06
-1.22401929031013e-06
-2.51520612724464e-05
-5.82294019634696e-06
-7.08954798177343e-06
-3.70813663777268e-06
-9.05158377950991e-06
-8.94179813870775e-06
-2.03425959109347e-05
-2.09442860507542e-05
-5.32299290129608e-06
-5.03571065663784e-06
-1.24157603257832e-05
-2.38725527835983e-05
-1.38185842560511e-05
-1.5487990296218e-05
-6.89112714727144e-06
-1.45578659831499e-05
-1.13634278566458e-05
-1.3915989304114e-05
-1.57198795593869e-05
3.31737090868834e-06
-1.48436772232591e-05
-4.45579918564816e-06
-1.70544435831209e-05
-5.43308373765579e-06
-1.0114295906886e-05
-8.83847170986801e-06
-1.07257314047328e-05
-1.34229914436312e-05
-2.18198827446954e-06
-3.66471377338023e-06
-2.25334582183867e-05
-4.68623833300842e-06
-5.21593312297744e-06
-2.21818760720491e-05
-9.57063810739074e-06
-1.66486817363614e-05
-1.61914998475293e-05
-1.08329463991965e-05
-1.2598111754172e-05
-7.07362565314095e-06
-3.97222992568742e-06
-9.74650825773112e-06
-2.79785250296579e-05
3.94189998096321e-06
3.5222951247693e-06
1.57229276679559e-06
-1.6293508553126e-05
-1.39677941245849e-05
-1.62722028844037e-05
-8.81914052340418e-06
-8.37033679959979e-06
-3.68015404576569e-06
-1.36872203970127e-05
-8.71686936318024e-06
-9.69870398183766e-06
-3.06163658471746e-06
-4.72427510074296e-06
-2.17410156850108e-05
-2.14034337128947e-05
-5.25367072774498e-06
-1.06711864607539e-05
-9.75905933203244e-06
-1.21903259277089e-05
-1.45637337030326e-05
-1.48689675880906e-05
-9.89693338190378e-06
-6.92572212993477e-06
-1.85810912408301e-05
-9.93008879505831e-06
-3.09096915308206e-06
-1.48618262352028e-05
-8.9122292212655e-06
-2.23255807275988e-05
-9.64897526605832e-06
-2.57808561777185e-06
-8.12035406487261e-06
-7.95218240717766e-06
-2.71550937047829e-05
1.08906999505835e-06
-8.68121056937062e-06
-2.45340662451611e-05
-1.57362793496359e-05
-1.1637839438801e-05
-1.43584672606307e-05
-8.86266046467979e-06
-1.43465198972098e-05
-8.87121118663328e-06
-9.01649466450025e-06
-3.07727372940014e-05
-1.72384792137144e-05
-1.07076539730557e-05
-1.37375861531518e-05
-1.26257047282251e-05
-1.2298713764e-05
-1.25158150487608e-05
-1.37714250369995e-05
-5.70477432729107e-06
-1.20695503186317e-05
-3.29340842220877e-05
-2.0510225760941e-05
-1.09568838383528e-05
-1.14452675759482e-05
-2.16324378871416e-05
-2.47091284521908e-06
-1.36662029327429e-05
-3.05282216593248e-07
-2.32249422453451e-05
-1.71561435154183e-05
-1.08076296232857e-05
-2.84228069011439e-06
4.13300646099113e-06
-1.57946620827257e-05
-1.22298613496183e-05
-8.75389680389377e-06
-6.30843517308996e-06
-1.22928061481818e-05
-2.97423005374525e-06
-4.99588772126829e-06
-1.08259242514158e-05
-1.34923368411841e-05
1.27705305511926e-05
-4.97152748757515e-06
-1.89526371120157e-05
-1.61060639704512e-05
-7.8427959836937e-06
-5.35987577308962e-06
-1.39109169409508e-06
-3.05984437541442e-06
-9.97892333563469e-06
-1.35892995152584e-05
-1.25463328806822e-05
-2.81261002507067e-06
-1.15913706828084e-05
-1.24432086268384e-06
-8.11605286317239e-06
-9.17127874441921e-06
-1.22563576434844e-05
-7.90856190262629e-06
-1.15103511007932e-05
-2.84261941194295e-05
-1.11550844148414e-05
-1.1282833978594e-06
-1.03658686526592e-05
-5.28611917231295e-06
7.30327336416046e-07
-1.05236066533783e-05
-7.36855114895306e-06
-1.59788938350305e-05
-1.62167224749226e-05
-7.85637638047593e-06
-4.32889895345753e-06
-2.07095246251834e-05
-1.00738826051149e-05
-7.42430667624601e-06
-1.25072800617253e-05
5.78698177658102e-06
-1.83136936456621e-05
-1.18543771970299e-05
1.91199019002435e-06
-6.31281766858785e-07
-1.15328108986492e-05
-1.0811094203568e-05
-1.03375128183465e-05
-1.08091613403469e-05
7.78000423251086e-07
-1.42749867442228e-05
-2.26204675872552e-05
-2.3506079094592e-05
-1.76572322309204e-06
-3.65735419809072e-07
-1.45857127389942e-05
-1.2284735512516e-05
-2.30476219688836e-05
-3.51399255525608e-05
-1.64731425625808e-05
-1.73238186761874e-05
-1.77383853376064e-05
-1.00971305094847e-05
-1.22579892494344e-05
-8.40267098499951e-06
-1.64172538802167e-05
-5.60089925967259e-06
-1.96909292832349e-05
-1.23019240902683e-05
-1.03783554559877e-05
-1.46876238802291e-05
-1.39368758773783e-05
-5.31654057192824e-06
4.31066464327784e-07
-1.14483557044902e-06
-1.45011570524599e-05
-1.34662372976536e-05
-1.24140223166095e-05
-1.30890022287854e-05
-1.03818272875431e-05
1.45578129744187e-06
-1.00114187922566e-05
-1.56693984415029e-06
-1.40809032885623e-05
-3.27601229107305e-06
-1.39517902690054e-05
-8.38705474481149e-06
-1.85517005908473e-05
-8.05676521849929e-06
-1.810132499078e-05
-7.20164087695253e-06
-1.53621473510445e-05
-1.42346097036496e-05
-9.55696012700859e-06
-5.94680287524124e-06
-8.21717368828002e-06
-1.89599977297585e-05
-1.45386844215237e-05
-8.40021814603029e-06
-9.99980745507959e-06
-9.23584884421114e-06
-2.16691037671052e-05
-7.17278914668589e-06
-1.30252571305034e-05
-1.75062586869645e-05
-2.51456174829161e-05
-1.84537278985829e-05
-8.80024117370325e-06
-4.61209190118426e-06
-1.75037661969352e-05
-1.81501908079698e-05
-2.30005107411059e-05
-6.98047041197219e-06
-1.90554347530842e-05
-9.97297144010483e-06
3.86003912762259e-06
-1.44311319247337e-05
-2.03078924079403e-05
-4.7320403710454e-06
-7.03253906086965e-06
-1.00613963827796e-05
-3.58560648531311e-06
-2.3486954769064e-05
-2.72444019635271e-05
6.9466924546212e-07
-2.03165268206375e-05
-1.78067583681448e-05
-2.14932984757649e-07
-2.62316981477101e-05
-1.59151267824795e-05
-3.85818287348069e-06
-3.32540387142515e-06
-9.33123091045077e-06
-1.17251573182155e-05
-2.15714119980053e-05
-1.9242231698504e-05
-2.3075652376709e-05
-1.78829228798984e-05
-1.39989625432323e-05
-1.79074479649023e-05
-2.43322877095132e-06
-7.39359868151935e-06
-7.6404072845594e-06
-4.85575537195589e-06
-2.40348903235131e-05
-1.42776361757295e-05
-7.87372641120164e-06
1.30831030291999e-06
-1.03981443068741e-05
-1.23226584156706e-05
-1.97793651947648e-05
-1.07775689910857e-05
-1.27640532207368e-05
-5.77880274739817e-06
-8.03069533637552e-06
-2.11870933144109e-05
-1.66596588332196e-05
-1.29843394858217e-05
-1.63152958966201e-05
2.63159063682877e-06
-1.28371364140154e-05
-1.77016644571516e-05
-1.82251629518087e-05
-2.12310828954146e-06
-3.43108055052073e-06
-7.98409059480814e-06
-8.49333535063669e-06
-8.49662590296395e-06
2.25054461824241e-07
-1.29120863432922e-05
-1.4564253291586e-05
1.18938329925657e-06
-3.30175763182893e-06
-1.10186035901062e-05
-8.71178581569167e-06
-2.17970221964942e-05
-1.52306345056164e-05
-1.63538308962039e-05
-4.70969872141284e-06
-9.8383323112304e-06
-2.07187268964479e-05
-2.32911758520189e-05
4.30068749957806e-06
-1.37317927245346e-05
-1.50360435423827e-05
-1.86578371296316e-05
7.40449900849146e-06
-1.43800208039669e-05
6.51757838367584e-06
-2.124043854671e-06
-3.26948354985006e-05
2.80736274228157e-06
-1.18145593031128e-05
-1.47254473057799e-05
-1.47551568931684e-05
-1.17275934784478e-05
-7.75693679528642e-06
-1.77321919681934e-05
-2.4378611164334e-05
-9.20280050266154e-06
-2.12321444687268e-05
-1.15831186519159e-05
-6.54753640119982e-06
-1.00434459985619e-05
-7.96834012570369e-06
5.99822142707272e-06
-9.45108532302822e-06
-1.86624376848638e-05
-1.58813024274882e-05
-6.01942044675461e-06
-1.44806222161759e-05
-1.62257759179662e-05
-9.09104907239156e-06
-6.59627553150162e-06
-2.08722878903119e-05
-1.17779835665279e-05
-6.91319513176155e-06
-9.45976906777031e-06
-1.4527212474683e-05
-6.71831234973401e-06
-1.89366367989635e-06
-7.46945953944158e-06
2.74879080554584e-06
-4.24431059860176e-06
4.8170348293071e-06
-1.60355418269594e-05
-2.13826822019504e-05
-1.40550227401991e-05
-2.61812906701505e-06
-1.73984767039649e-05
-1.64610094024469e-05
-1.23745949289965e-05
-3.13555056131563e-05
-8.71053355804113e-06
-1.08653978228757e-05
-1.34416229036508e-05
-1.20358334482967e-05
-2.05245651645747e-05
-1.43686953743354e-05
-1.56832191200458e-06
-1.66865956406705e-05
-1.6954771819066e-06
-1.34556863458177e-05
-1.11984511184799e-05
-1.36358696293847e-05
-1.70260909788103e-05
-2.07376454045537e-05
-2.09231792817684e-05
-1.14676565215107e-05
5.06265038988193e-07
-1.64478501808078e-05
-1.6678671986909e-05
-1.64431636010527e-05
-1.94910848058988e-05
-1.89186244481965e-05
-9.66077303163088e-06
-1.58928221848998e-05
-5.98253936173211e-06
-1.14859020285414e-05
-7.24408782989281e-06
-7.59975762825197e-06
-2.0297026027427e-06
-1.99278488920726e-05
-3.21901263670479e-06
-7.65756880813897e-06
-2.47465146136713e-05
-3.3571365929675e-06
-2.36408515811733e-05
-2.01006208679446e-05
-3.13242956056945e-07
-1.50564046527062e-05
-1.30652336365571e-05
4.21943172507582e-07
-6.42432368275004e-06
-9.24263436877136e-06
-9.51727450826676e-06
-2.30668317800896e-05
-2.71087991876223e-06
-2.20803550247181e-05
-2.5969540234106e-05
-1.63984638205608e-05
-2.59232534426051e-06
-1.25451029947947e-05
-1.87402455614846e-05
-1.04613261680378e-05
-2.34998090186164e-05
-1.06458258469347e-05
-6.07510414672182e-06
-7.30330244055342e-06
-9.76973773492161e-06
-2.1276606865681e-05
-1.69645555133513e-05
-8.65391806994137e-06
-2.52111689929777e-06
-7.04505411569483e-06
-1.68160905139676e-05
-1.13419826093522e-05
1.00486688392597e-05
-2.69420646923245e-05
-5.89983784933645e-06
-7.87247459893058e-06
-2.34113566432615e-05
-1.56511768802579e-06
-4.5020876883513e-06
-1.28289149836106e-05
-8.37312952192094e-07
-3.67233019067245e-06
-2.32529883894752e-05
-1.58556601139946e-05
-5.02639803127299e-06
-1.72607654056572e-05
-2.00347315553509e-05
-2.02814442220555e-05
-1.24662636437842e-05
-1.56398739173958e-05
-1.09611298818676e-05
-3.26804408022555e-06
-1.24797271878112e-06
-1.86581413507776e-05
-7.29367180387083e-06
-1.77955252651453e-05
-1.60845159564043e-05
-1.66582822008453e-05
-8.03532298691715e-06
-1.6402234588086e-05
4.13145965035745e-06
-2.13360956170135e-05
-1.19988448336777e-05
-2.68585440010256e-05
-8.25102616514642e-06
-8.48015317583414e-06
-1.36710194438552e-05
-3.70921704402349e-06
-1.10537197239728e-05
8.47968611241093e-07
-2.49631172419084e-05
-5.70339007091554e-06
-1.99893798060846e-06
-1.2512832560265e-05
-1.46197070387655e-05
-8.01698000409014e-06
-1.07750009546341e-05
5.08169622884335e-06
-5.45356228544946e-06
6.54516044446936e-06
-8.06929454550611e-06
-1.27426283148602e-05
-2.12903667240979e-05
-1.32532471140189e-05
-2.13459205932389e-05
-1.18423247606856e-05
-2.28553118491674e-05
-1.22433096306668e-05
-2.1588006390736e-05
-1.1719984145849e-05
-5.56120850623226e-06
-6.94764402143103e-06
-1.62814315196834e-05
-1.25983582563878e-05
-2.19195174674239e-05
-1.45185580648257e-05
-2.30945175336085e-05
-2.15546767285067e-05
-8.6527297540157e-06
-1.07589933495053e-05
-1.37471694856303e-05
-1.3813059191619e-05
-1.08964977593246e-05
-4.2001102458847e-06
-1.17595170780881e-05
1.3057861379956e-06
-2.21525646658962e-05
-2.50532912013622e-05
-2.13525564555177e-05
-1.92563440208849e-05
-2.52269009969457e-05
5.21707923949046e-08
-1.84174515813279e-06
4.30941474594186e-06
-3.40965715889645e-06
-1.7611227206942e-05
-9.73927090734449e-06
-3.28750206257675e-06
-6.7788999335235e-06
-1.04283896312797e-05
-1.89439045649565e-05
-1.96639144594559e-05
-2.17790501898782e-05
-3.48648750494215e-06
3.31186961943218e-06
-2.35433371507061e-06
-3.74003854848688e-06
-8.54873369874399e-06
3.27650782611696e-06
-2.2137264021848e-05
5.00511613871837e-06
-1.19324644829518e-05
-4.55417310172911e-06
-1.9694190574177e-05
-7.270811202311e-06
-1.59499295482663e-05
-1.32008368201314e-05
-1.08586438908235e-05
-1.35483253011872e-05
-1.18882644013034e-05
-2.40230167952814e-05
-6.71983772006293e-06
7.01867028633718e-06
-5.59857618472435e-06
-1.19112673079258e-05
-1.84811797133876e-05
-3.05652042009944e-06
-1.49323298113717e-05
-9.60876609323666e-06
-2.02312477723403e-05
-2.24147321452226e-05
-1.70434941800608e-05
-6.06686939260581e-06
-1.22367169976188e-05
4.33481211337251e-06
-1.95227165654133e-05
-6.77975304324963e-06
-1.00548864538471e-05
-1.91314567142464e-05
-6.88132836591767e-06
-1.5893335405874e-05
-1.68136873966539e-05
-2.16135860545046e-05
1.48109039356156e-06
-1.49896773974429e-05
-1.32174206488171e-05
-1.65398169407138e-05
-1.55059678621563e-05
-1.18221069342152e-05
-1.43189829103635e-05
-1.14807148963885e-05
-9.01798709506742e-06
-2.15468856332947e-06
-1.49091803125491e-05
-2.53595661171083e-05
-2.08856099329312e-05
-8.58366469054715e-06
-3.79007172101882e-06
-9.32282657246646e-06
-1.14051886822614e-05
-2.80742973841679e-05
-7.28332195262369e-06
-1.26360257664336e-05
-6.31319590296325e-07
-1.27375438417803e-05
-1.26539167206463e-05
-1.03440888669489e-05
-1.07316328659291e-05
-1.05680321083312e-05
3.97803173226948e-06
4.40400364124952e-06
2.73187787300546e-06
-1.78652131405398e-05
2.1355717897469e-06
-3.9984317293878e-07
2.67126488078474e-06
-4.51396983040309e-06
-2.01649080196633e-05
-1.26976747132895e-05
-1.22058167235125e-05
-2.06496431581961e-05
-7.67333761033103e-07
-3.54990606995999e-07
-6.98255760614669e-06
-2.41039583852045e-05
-2.82236936205994e-06
-1.80059413357803e-05
-1.06587936531013e-05
-3.56665203970588e-06
-1.11089239212438e-05
-1.08654293352117e-05
-5.04781512217113e-06
-2.2598211048906e-05
-8.65327460520671e-06
-1.06983798943959e-05
-1.54965945010286e-05
-4.65189350688454e-07
-4.11413168156546e-06
-1.40360451746575e-05
-1.02108158011148e-05
-2.23477472236768e-05
-1.99616165638366e-06
-1.20707623508284e-05
-4.42836058692641e-06
-1.771348945268e-05
-1.61164343981198e-05
-2.43575693350474e-05
-8.13667452674118e-06
-7.95377943146774e-06
-1.89444789893742e-05
-7.71265986719295e-06
-2.15554819481771e-05
-8.54153734385736e-06
-4.44025468392277e-06
-2.01435912198026e-05
-7.74495439456457e-06
-6.63533886814731e-06
-1.12134622447856e-05
-2.30570105761276e-06
-2.46249925831998e-05
-1.86085518277748e-05
-1.31717345152385e-05
-1.67694914657645e-05
-2.45954300889792e-05
-3.23296398906601e-05
-2.26347060051327e-05
2.88207814554869e-07
-1.85655433434571e-05
-3.22256611585392e-05
-1.10944948997659e-05
-1.2203691196897e-05
-1.70042614777544e-05
-1.41267771389932e-05
6.1906084321576e-06
-6.33373358369877e-06
-9.28809482891861e-06
-7.84066603269272e-06
-1.50617533825007e-05
-7.59398446564566e-06
-6.22419690047316e-06
-1.52776330337435e-06
-1.09582140998779e-05
-1.75756162642166e-05
-1.31579420580491e-05
-9.91050778055081e-06
-5.50543373028004e-06
-3.42955562544503e-06
-2.39834439815823e-06
-1.30691128227258e-05
-1.83414524735412e-05
-1.39116410322773e-05
-1.17293425018572e-05
3.13202019889579e-06
-1.74606820365799e-05
-6.30703521323649e-06
-6.83439646335066e-06
-2.17296747477337e-05
-1.16887523696621e-05
-6.637904981619e-06
-2.44440891144286e-05
-7.7855705034507e-07
-9.24941893934729e-06
-2.45026323149579e-05
-7.62935800331424e-06
-2.27219864394421e-06
-1.59097871214442e-05
-1.46419834739905e-05
-2.39882191584952e-05
-1.5303855169529e-05
-1.94766599216963e-05
-5.81509253232267e-06
-3.64319093547905e-06
-5.8179423091299e-06
-1.76259866663184e-05
-3.05887089345263e-06
-3.40887639149786e-06
-3.53187376822284e-06
-2.83990066463996e-05
-1.97458024305722e-05
-1.55426137425328e-05
-1.0061017204837e-05
-1.24638330153394e-05
-4.35535277354082e-06
1.21170455906718e-06
-8.22136388290186e-06
5.76321355022064e-06
-5.16515343030655e-06
-1.49534383760855e-05
-1.1196964800966e-05
-9.4372612404492e-06
-8.3835316871359e-06
-3.04839946073979e-06
8.47439000507625e-07
-1.61813628392555e-05
-7.98427727578751e-06
-1.74976772213798e-05
-2.23445248567304e-05
-1.50779398237137e-05
-6.41424376189239e-07
-7.91343464742296e-06
-9.02734675193115e-06
-1.39328190262823e-05
-4.76950448173638e-06
-1.58271878218384e-05
-4.31149365164321e-06
-1.620097587998e-05
-1.30841948222394e-05
-1.92707129459281e-05
-1.47411415808367e-05
-1.80121814243549e-05
-3.05706455794348e-05
-2.54143941241949e-05
1.55505029143846e-06
-1.51214144766433e-05
-9.64373960106573e-06
-1.87958294790405e-05
-3.98234201438541e-05
-1.43119462699723e-05
-7.18559729513812e-06
-2.48851952293117e-05
-1.00847023611487e-05
3.59409255857804e-06
-7.36728855025462e-06
-1.15243379716029e-05
-7.07041461895835e-07
-1.8286126053276e-05
-6.07082984542356e-06
-3.79770346495206e-06
-1.32776885638576e-05
-7.39749886186643e-06
-1.34618125160445e-05
-2.09115410707374e-05
-6.84667855238479e-06
-1.43696401870373e-05
-1.3040502068558e-05
-1.13033787810087e-05
-1.28030216738176e-05
-1.09022298743414e-05
-1.33474485349502e-05
-7.40527670322249e-06
-1.24780654689442e-05
-7.65618160460642e-06
-1.2492819479905e-05
-1.22067416903659e-05
-2.13016582600392e-05
-1.48153782027491e-05
-2.05752321428236e-06
-1.70974013169205e-05
-1.20441741069391e-05
-2.29958199004467e-05
-2.38240578721272e-05
-1.40382512429509e-05
-2.0021657920438e-05
-1.71011710408211e-05
-1.71104619162171e-05
-4.98736921063792e-06
-1.15883648089432e-05
-8.81176389582489e-06
6.43176293776246e-06
1.11420566959435e-05
-4.46394570946728e-06
-1.97540316662999e-05
-2.41794006066301e-06
-5.01493914987411e-06
-8.7655214223217e-06
-1.94005779806215e-05
-1.59355172905261e-05
-2.73086272774674e-07
-4.092002483835e-06
-9.38064003205862e-06
-9.61070084948128e-06
-1.22384488453106e-05
5.17608626304137e-07
-1.52964914966432e-05
-6.43488506794093e-06
-3.62270924686499e-06
-2.62279602469691e-05
-2.66968431474197e-06
-1.91776484847095e-05
-3.73449212608949e-06
-1.60433672062718e-05
-9.2375772994851e-06
-1.85174354743629e-05
-1.9738764766492e-05
-6.76499082840626e-07
-5.06126617969151e-06
-5.89954180140152e-06
-7.29017185050251e-06
-1.03221528643629e-05
-7.15311140556726e-06
-2.11065703720113e-05
-1.46514872228511e-05
-4.91908466759561e-06
-1.05090616326131e-05
-7.03514914863114e-06
-1.00730539591954e-05
-1.4057983693365e-05
-1.32251725787404e-05
-1.21470652429047e-05
-1.91777094754242e-05
-5.33787227580179e-06
6.41615947476291e-07
-1.38511182176582e-05
-1.47986068824097e-05
-1.8999229663561e-05
-1.24780338826933e-05
-1.8978359917999e-05
-3.34468231432597e-05
-1.13334250198964e-05
-8.87439479179142e-06
-1.51176864332435e-05
-1.27746512997566e-05
-1.56584066707709e-05
-6.6673145963376e-06
-1.06009070674197e-05
-1.19139271461967e-05
-6.59989951198547e-06
-9.97541098945404e-06
-4.47562991996394e-06
-2.09490781685369e-05
-3.92107804482177e-06
-1.31994408731724e-05
-7.29722349207881e-06
-6.47605712747761e-06
-9.82777488813832e-06
-1.53832640058936e-05
-1.05988779816364e-05
-6.8969323892178e-06
-1.08011995507435e-05
-6.66624508460002e-06
-9.57012784762388e-06
-1.20004114924853e-06
-2.34186052889649e-06
1.22474904680485e-05
8.5918213955289e-08
-1.38888351453433e-05
-7.23063165054528e-06
-1.702556113877e-05
-1.6410558555626e-05
-1.77819591322897e-05
-2.00053119625828e-05
-1.63402975696626e-05
7.41431598555816e-07
-1.08566242826258e-05
-1.26300248453595e-05
-2.91982205964889e-06
2.21124404220013e-07
-4.82770387773073e-06
-1.34876238412693e-06
1.05963681306624e-06
-5.22631575733754e-06
-6.16229105631641e-06
-8.35947787433763e-06
-1.68469907714091e-05
-7.09179354378818e-06
-1.23196425997357e-05
-7.05925903780419e-06
-1.56933931790614e-05
-7.2493369155294e-06
-9.83273408570387e-06
-1.8354840604921e-05
-2.56242987113089e-05
-3.56060620351619e-05
-1.04133258235787e-05
-8.89344181675531e-06
-2.9508049265559e-05
-1.91548006508387e-05
8.12382152986366e-07
-1.00036665218486e-05
-1.65829350832238e-05
-1.34821775649995e-05
-3.07419244088432e-06
-3.37846613744522e-06
-1.46498648421615e-05
-1.33236862856874e-05
-2.91099322475894e-05
-1.47373628918028e-05
-1.15101442267098e-05
-1.74331467256958e-05
-4.87362293923901e-06
-1.25762686762429e-05
-7.37596813529986e-06
-1.792610646212e-05
-1.5830140492755e-05
-1.12406698383222e-05
-8.9816177037695e-06
-1.44639902739586e-05
-2.0543704320581e-05
-6.42193572816137e-06
-5.63347038856297e-06
-3.17992203746627e-06
-1.57727007214124e-05
-1.54732883870005e-05
-6.72768116010172e-06
-4.38329013999418e-06
-1.20188197218407e-05
6.63979680296387e-06
-4.69780240696028e-06
-2.65841918215271e-05
-5.30681617898695e-06
-1.82511593427037e-05
-6.04443396108565e-06
-2.78247900050383e-05
-1.65052393336619e-05
-2.76407181725497e-06
-1.99507884053857e-05
-8.01817680014449e-06
2.79038601448357e-06
-3.26555134578549e-05
-1.58592384138361e-05
-1.42854897217971e-05
-1.12609382642427e-05
5.22107794330385e-06
-7.40452713563382e-06
-2.34290518104946e-06
-1.78193008612813e-05
-1.79242301967058e-05
-1.94292197097026e-05
-2.40009127412082e-06
-4.01535265512712e-06
-1.7390989077599e-05
-1.1654512796545e-05
-2.37660749854765e-06
-4.64197728917872e-06
-1.7950043424133e-06
-1.34981761896674e-05
-1.0119427765073e-05
-2.94443798006698e-05
3.22944585424825e-06
-1.78920275024613e-05
-1.4559830616165e-05
-5.36183316422102e-06
-8.47962406833755e-06
-2.36685847586457e-05
-5.60963531100483e-06
5.48036232740805e-06
-4.87174109937734e-06
-2.13384533874802e-05
-1.27127544705901e-05
-7.81163725726305e-06
-1.73420721421886e-05
-2.02943404509671e-05
-7.60734657666173e-06
-2.84190623871007e-06
-1.35988935277243e-05
-2.151347460418e-05
-1.24533235560479e-05
-9.34086534267304e-06
-1.38762473069291e-05
-9.94494186533276e-06
-5.42872948409802e-06
-1.29860546637994e-05
-1.22169309277018e-05
3.40800352736343e-07
-1.60765779638378e-05
-9.96846411169435e-06
-1.46545254714465e-05
-1.11018006759118e-05
-2.13954608791557e-05
-1.68986684943412e-05
-3.47813736752656e-06
-2.37196021121108e-05
-1.41049024737033e-05
-1.86200970140496e-05
-5.76353419096756e-06
-1.10961286079697e-05
-1.27090542254053e-05
-1.79158895693004e-05
-4.10978403084963e-06
4.97650517114595e-06
8.92826940059682e-06
-2.59965003360211e-05
-6.89654423974183e-06
-5.86221285032013e-07
-1.45981368153911e-05
-5.36738294595611e-06
-5.66445989317243e-06
2.7122231744151e-07
-1.10631568618399e-05
-1.30951114598766e-05
-2.85379027152816e-05
-2.73146409446253e-05
-2.17357612071388e-05
-2.73532351332933e-06
-1.39727224073766e-05
-7.55781622175279e-06
-1.11079938132534e-05
-2.57944025803826e-06
-1.46926034668375e-05
-1.80087616056986e-05
-2.15028851840449e-05
-1.21558110256183e-05
-1.04464516882897e-05
-9.44846670880474e-06
2.77299003444388e-06
-1.71784356413028e-05
-2.93820941906072e-06
-1.04453490614634e-05
-1.10546409791578e-05
-3.61526983906882e-06
-1.17995168539431e-05
-1.53740578343054e-05
-7.25786726417475e-06
-2.39851570184136e-05
1.09801124820284e-06
-7.8690385863078e-06
-1.65108653831795e-05
-9.56749679842163e-06
-9.07180229569123e-06
-9.17455672625261e-06
-1.9554815748816e-05
-1.42085267742215e-05
-7.75177951347214e-06
-8.05418887024477e-06
-2.36226421034493e-05
-2.33654319057548e-05
1.43043105131579e-06
2.904914855882e-06
-2.65811935188254e-06
-1.87042909216431e-05
-1.01930150637644e-05
-7.92555056313684e-06
-1.09139034837141e-05
-3.32526534565928e-06
-7.86802224051222e-06
-1.17746010568891e-05
-5.94703626881657e-06
-1.62317288636218e-06
-1.20544264173503e-05
-1.92323050144374e-05
-5.11536434903296e-06
-1.979529172556e-05
-3.08917175151676e-05
-7.4001832273145e-06
-8.37739074005862e-06
-2.18143988508257e-05
-1.85548382295046e-05
-4.87965034478048e-06
-6.51584683929186e-06
-1.47167158448928e-06
-3.5214305912036e-06
-4.660308479026e-06
-7.22447742885769e-06
1.18836203053054e-06
-1.77267510330509e-05
-2.0079676775165e-05
-3.89327220398682e-06
-1.09141239132501e-05
4.50351505501071e-06
1.6653828718186e-06
-1.71652751662816e-05
-1.38613979770291e-05
-2.02552784014592e-05
-1.22294134700807e-05
-4.39463349715264e-06
-1.09500756819192e-05
-1.59049628359871e-05
-1.24147022233679e-05
-1.38517574050275e-05
-1.87933954804433e-05
-9.70301888759053e-06
-6.92867129643458e-06
-2.59275905099196e-05
-1.05809200661266e-05
-6.44114818156578e-06
-2.16442164871728e-05
2.75803167794786e-06
-1.84354483087269e-05
-1.92804246817786e-05
-1.40678323604295e-05
-1.16781127071279e-05
-7.12869620693621e-06
-5.57539958466669e-06
-1.53626462949735e-05
-5.409516516077e-06
-3.0384420141675e-06
-1.52702355866413e-05
-1.66737361451822e-05
-7.28789713093493e-06
-2.10837430290501e-05
-1.39731414430624e-05
-1.32374306729099e-05
-1.14231140149855e-05
-1.44024808554738e-05
-2.22199946433118e-05
-1.8030450894299e-05
-1.38157190305495e-05
-5.56091274163229e-06
-4.33373856770921e-06
-1.66641989989849e-05
-7.08146425682508e-06
-7.19908373617261e-06
-1.63350340044875e-05
-8.56559990861517e-06
-4.70809600704492e-06
-7.83346956302552e-06
-3.88399759163384e-06
3.44309968365645e-07
-2.46614498320854e-06
-1.05323388343658e-05
-2.86248382080824e-05
-3.57429062727126e-06
-1.85075706945209e-05
-2.93802096526974e-06
-4.77274273454216e-06
-8.14008399548101e-06
-1.62473857473832e-05
-2.47724362885203e-05
-1.21969840901462e-05
-1.27152030247986e-05
-7.01579990053923e-06
-1.39767429477402e-05
-1.75399056762741e-05
-2.6012071526571e-05
-1.54711340467939e-05
-1.32820767903776e-05
-1.82028210861456e-05
1.47331887066157e-06
6.26124341928551e-06
-1.3686764169681e-05
-1.15589975861037e-05
-9.85140438509696e-06
-2.35692881516913e-05
-1.86515719893994e-05
-1.21059939609558e-05
-1.70395386522391e-05
-1.3203900236182e-06
-1.07757198429924e-05
-1.01738923299977e-05
-9.17343120495251e-06
-8.71070423135523e-06
-1.57246310899531e-05
-4.69092350550018e-06
2.44623854505004e-06
-1.84227959230675e-06
-2.9185248804736e-05
-7.68785807982659e-07
-1.98272274638065e-05
-1.10516433198919e-05
-2.53770886747245e-06
-2.26259625246233e-07
-1.38551246967767e-05
-1.27576266516485e-05
-3.48445049645245e-06
8.14625586540147e-07
-6.82386121394714e-06
-8.04020437015533e-06
-3.51915354048041e-06
-9.83915924627471e-06
-2.17574522818543e-05
-1.68609194277246e-05
-1.46651616558466e-05
-3.00330714448414e-05
-7.39382005153332e-06
-1.77906562000488e-05
3.19898616642207e-06
-1.64353098363743e-05
-8.52766613439843e-06
-1.29814643947314e-05
-6.77559278173667e-06
5.23490709376082e-06
-4.89764327099808e-06
-2.3767802835375e-05
-2.35642844981759e-06
-9.57504450799097e-06
-1.45993401965238e-05
-1.05680820430039e-06
-2.2264391152471e-06
-1.40422766635323e-05
-1.1880716273039e-05
-1.59348443669862e-05
1.556192337974e-07
2.04776815198566e-06
-6.87749569500882e-06
-7.69919208068451e-06
-2.91740790923147e-05
-1.41218735440722e-05
-2.3333389087933e-05
-1.6133307047484e-05
5.28027751921845e-07
-2.10829654951177e-05
-1.72375835935123e-05
-1.16924733201689e-05
-1.09611348306096e-05
-8.52177389774134e-06
-6.39665827190937e-06
-7.7047509287488e-06
-2.25201120916856e-05
-1.72427087508491e-05
-1.85751112820576e-05
-2.2439009806362e-05
-6.80748503580918e-06
-9.40988957208756e-07
-3.59767279959788e-06
-1.59783837743608e-05
-6.76652453935777e-06
-1.68579395058354e-06
-1.14608750855984e-05
-1.13621120277468e-05
-7.71081559685425e-06
-1.15789905876338e-05
-1.18812080614182e-05
-1.13675852892962e-05
-4.40867116116475e-06
-3.09197143662767e-06
-7.32585517474921e-06
-1.11766811290191e-05
-2.05160629851571e-05
-1.53647463510471e-05
-9.26571361637777e-06
-1.38631827905583e-05
-1.93693386993007e-05
-1.04623473835051e-05
-1.30432190595978e-05
1.37697103904241e-06
-2.23676283815053e-05
-1.70767354063091e-05
-1.31310795072752e-05
5.37746996676197e-06
-7.41468285063126e-07
-1.41186675173987e-05
-1.27866832869686e-05
-1.63001763276799e-05
-2.22569991167205e-05
-1.39927463510637e-05
-1.81760627432723e-05
-1.14168910869962e-05
-1.38051549640266e-05
-1.82037351395181e-05
-1.60027611828875e-05
8.64624690209907e-07
4.32553750785291e-06
-1.02114590694209e-05
9.02928185445629e-07
-1.33067034899726e-05
-2.88467515940802e-05
-1.75019990506109e-05
-1.30857448395017e-05
-2.30306243733427e-05
-3.00082949070288e-05
-5.49639286842505e-06
-1.4308191764356e-06
-1.92312280726662e-05
-8.16278679982321e-07
-1.39585918536371e-05
-1.30795975595947e-05
-2.20341171791727e-05
-2.951087784088e-05
-1.57336835062654e-05
-1.69359745016059e-05
-1.70832343556026e-05
-2.21289256840877e-05
-8.46705234790827e-06
-1.86425415080712e-05
-6.60745231956373e-06
-7.37344722485979e-06
-1.5219962199054e-05
2.11343294061771e-06
-6.2679279155274e-06
-3.64408903930155e-06
3.26414528756351e-06
-4.42164799196818e-06
-1.15497239687505e-05
-6.85934757749624e-06
-6.64596212562679e-06
-7.72162881146473e-06
-1.44504398397922e-05
-1.41870084582551e-05
-1.40105592227558e-05
-1.78554735967708e-05
-7.00613957164093e-06
-1.21332076635918e-05
-1.31943273319479e-05
-1.06106237844564e-05
-4.51367692924483e-07
1.1783133646432e-06
-1.3246182782205e-05
-1.14184485608173e-05
-2.28894545556727e-05
3.36630889084803e-06
-1.42766289862292e-05
-4.46635253656221e-06
4.09930638095294e-06
-1.22234038880028e-05
-1.7903526268532e-05
-2.86286185260015e-05
-1.70659955982288e-05
-4.526067124047e-06
-5.55462123634941e-06
-8.39700554148613e-06
-1.71365550742371e-06
-1.24248540838679e-05
-1.36270469726625e-05
-1.91733769076295e-06
-9.1513917650057e-06
-1.47658348926519e-05
-9.45897786673577e-06
-1.32372117059362e-05
-1.28755211090895e-05
-8.85232851935487e-06
-1.91674088214139e-05
-8.62125432400212e-06
-2.0145976425531e-05
-2.38286587823227e-05
-3.59789893253092e-06
-8.39196435404279e-06
-9.26261082156142e-06
-9.4830407083171e-06
-2.08948181057479e-05
-1.43717022851646e-05
-1.09365960259517e-05
-6.21140075205224e-07
-3.90702375119033e-06
-2.37363190774364e-06
-1.03511217641679e-05
-1.08125516174753e-05
-2.1032548319956e-05
-5.07728396358424e-06
-1.22358437585322e-05
-1.62953623172964e-05
-1.3721610371704e-05
-7.69967643169429e-06
1.32329933955768e-06
-1.12429850411803e-05
-1.54109760152623e-05
-6.82909383215925e-06
-1.83699747290783e-05
-1.21382149107128e-05
-2.42383710290884e-05
-1.4669947927067e-05
-1.06284259269133e-05
-2.79201536066842e-05
-1.92197817016201e-05
1.96113886909522e-06
-1.50342012007251e-05
-4.86483636114978e-06
-7.27193672268926e-06
-1.7976742304748e-05
-1.17214003710892e-05
-7.1879108989884e-06
-1.27063275742392e-05
3.77564103681638e-06
-1.19780856665375e-05
-1.63852304254312e-05
-6.32189517775511e-06
-8.48560261035889e-06
-6.27318387463161e-06
-6.14660092619999e-06
5.64502192068097e-06
-1.00371058159574e-06
-2.58558780149176e-05
-1.56514881976423e-05
-9.91505909441974e-06
-1.63334096053438e-05
-1.68092036418009e-05
-1.09281828423181e-05
-2.61853754662896e-05
-8.82250553696644e-06
-8.99429113815782e-06
-4.38329681993886e-06
-1.26095402288854e-05
-1.30873913603735e-05
-2.24778076674695e-05
-1.53686762269679e-05
1.25870041833917e-07
4.681126252234e-06
-1.55192635694691e-05
-3.94505701176702e-06
-1.04834743878854e-05
-1.60626293775426e-05
-2.42346313384457e-05
-1.63348433938968e-05
-1.50479467381768e-05
-2.17284515545308e-06
-8.29737587625138e-06
-1.56174315131068e-05
-1.48493732463262e-05
-1.27029579996287e-05
-1.3667034705209e-05
-2.06004470945993e-05
-4.44881019788275e-06
-1.451110473287e-05
-1.54082125921028e-05
-1.28223334638024e-05
-1.98984463891733e-05
-7.79441740742167e-06
-1.26121925234582e-05
-2.28599441797934e-05
-2.82070287835379e-05
-5.42423809623592e-06
-1.19297140455181e-05
-1.09485401566453e-05
-2.03981780301279e-05
-1.90512323161331e-05
-1.34937445282914e-05
-1.06237502484418e-05
-9.3572042567567e-06
-8.13882972325911e-06
-6.43795035530113e-06
-4.58347394516276e-06
-1.11045787617493e-07
-1.38901231806263e-05
2.92089662317032e-07
-1.020509726274e-05
2.86858497363887e-06
3.43668295879472e-07
-1.82750118515923e-05
-1.28385677804279e-05
-6.62608777499574e-06
-1.57263938640772e-05
-8.95605240151606e-06
-1.02930299361249e-05
-7.16237491626594e-06
-7.88462284950742e-06
-6.55825098579806e-06
-7.03561140665488e-06
1.05114487841017e-06
-1.3337565537203e-05
-1.93713107294962e-05
-5.6694472239711e-06
-8.13805402965576e-06
-4.49367310135602e-06
-1.54269423998434e-05
-4.41583332766914e-06
-4.23366998406822e-06
-2.60016530213045e-05
-1.09227563273557e-05
-1.03755750115365e-06
-1.52837329159726e-05
-8.6863202166322e-06
-1.64534500939502e-06
-8.25489067342848e-06
2.67512059526707e-06
-1.519100100908e-05
-1.71531794445631e-05
-1.07294538554697e-05
-1.13325700957499e-05
-1.16452117916196e-06
-7.99052462222093e-06
-1.95844333270813e-06
-1.08947052564636e-05
-2.91987075916853e-05
-1.57456714025136e-05
-1.71469370500063e-05
-9.10361789048754e-06
-7.02029853669543e-06
-1.68889596477073e-05
-8.33526443121488e-06
-1.23918404022296e-05
-1.46834711605997e-05
-2.46265410270602e-05
-7.27627815158906e-06
-2.17302027338371e-05
-2.11174370313498e-05
-3.07629386126798e-05
-1.78608205673161e-05
-9.21482102304236e-06
-1.21023766820761e-06
-2.26614589691596e-05
-1.06334334506381e-05
-1.69181048234177e-06
-1.54040725695571e-05
-5.51706586858097e-06
-1.00241298035349e-05
-1.06762598769049e-05
-1.06851268804761e-05
-2.24016346836194e-05
-3.90771706648738e-06
-1.93383284749668e-05
-1.97647511374927e-05
-1.32761507632483e-06
-1.09580719340287e-05
-2.05187578516459e-05
-5.78571951553432e-06
-2.6176054914053e-05
-4.84753783890991e-06
-1.10442547357539e-05
-2.70405752652398e-05
-4.77371810064004e-06
-1.39798798154437e-05
-1.38052629662465e-08
-2.29156319051174e-05
-2.19358984633365e-05
-3.50214643008108e-06
-1.97725538790985e-05
-7.2226227624978e-06
-1.80720776387026e-05
-1.15274378278992e-05
-3.58699129255822e-06
-1.2191764220555e-05
-1.49831329851687e-05
-1.46095368753886e-05
-1.37174966500118e-05
-1.06474651282393e-06
-2.07965933179628e-05
-7.97728646671795e-06
-1.44844413227541e-05
-9.76431021338575e-06
-2.7390001512925e-05
-2.22058495421449e-05
-2.16397290318546e-06
-9.93499647397e-06
-7.4687976041982e-06
-2.5025898503763e-05
-1.46294797452972e-05
-4.93316178424079e-06
-1.36381247536328e-05
-6.36014756103343e-06
-1.32793259494767e-05
-1.04055587804376e-05
-7.48304258333361e-06
-1.78034062395813e-06
-1.85006954160862e-05
-1.87811521788111e-05
-1.43548510156355e-05
-6.55869394762846e-06
2.07832707772977e-06
-1.94517075037303e-05
-2.06334928001598e-05
-2.14642187534835e-05
-2.05011788499971e-05
-2.54228930361854e-06
-6.5071081471737e-06
-1.90931954174859e-05
-2.74990389331861e-05
-2.55395371146932e-05
-1.44829533294922e-05
-1.10413953144929e-05
-1.21464527326509e-05
-1.86613886973761e-05
-1.41119304387847e-05
-8.70452069058954e-06
-1.22996466412076e-05
-7.72352259781143e-06
-5.1496906770405e-06
-1.74287853317727e-05
-1.52280498502934e-05
-1.07936082596676e-05
-1.66354203882413e-05
-6.79395149195836e-06
-1.15585642766375e-06
-2.00936300467491e-05
-1.45461390878039e-05
-2.00286245990888e-05
-1.2190453863091e-05
-2.42237092634623e-05
-1.15516923326062e-05
-1.68584449738264e-06
-7.37741044107778e-06
-1.41954313452222e-05
-8.65222905748286e-06
-1.09355963364737e-05
-1.34763898714938e-05
-9.23873560594882e-06
-3.29997820945168e-05
-2.33127922884507e-05
-1.04782316303364e-05
-6.29403346838255e-06
6.68893567483176e-07
-3.08392968929555e-05
-9.26014894622593e-07
-1.02782889823894e-05
-2.04914820978825e-05
-1.73272199163176e-05
-1.96585216130058e-05
-9.84546176685977e-06
-3.56651378656669e-06
-1.07912125050559e-05
-1.69786214892941e-05
-3.27536638367451e-06
-5.34374285694063e-06
-8.62299219038059e-06
-8.02975454181481e-06
-9.55056237605153e-06
-1.6351013141877e-05
1.91945160498488e-07
-2.08520011984077e-05
-2.41538329795664e-05
-6.75172311511075e-06
-3.22072170645175e-07
1.68081328216692e-06
-1.2074672027878e-05
-1.76488143826055e-05
-2.10880105334027e-05
-1.77777853039951e-05
-1.88816338343083e-05
-1.08312827816894e-05
-1.30473413851171e-05
-1.11259270792439e-05
-2.26166989835909e-05
-6.58521290382231e-06
-1.00096231790454e-05
-2.06086608875583e-05
-1.27825287904722e-05
-2.03050644953108e-05
-4.39413504803087e-06
-2.51543986839188e-06
-1.81504006635707e-05
3.64570218652116e-06
-5.99176963531154e-06
-4.61354994751966e-06
4.33860691639812e-06
-2.61185832780609e-06
-1.55595535494121e-05
-7.66884859075666e-06
-1.26330987502156e-05
-3.40718274139211e-06
-3.16420078058425e-06
-1.32257860409362e-05
-1.26701806627543e-05
-1.18872015491683e-05
-1.03462104854606e-05
-9.43271105014244e-06
-7.01595988509079e-06
-1.06636880890176e-05
-9.19024131423376e-06
-2.02862449300275e-05
-1.41118633703968e-05
-1.82244621025569e-05
-1.62844217990421e-05
-1.65836786163443e-07
-1.30193435264218e-05
-1.33253556578006e-05
-1.64620675979917e-06
-1.84079715054662e-05
-9.42011152157581e-06
-1.6230669006101e-05
-1.11426644962573e-05
-1.5040972019928e-05
-7.55111596265879e-06
-2.61234518066922e-06
-1.16866051228015e-05
-1.3780080777709e-05
-9.79831477254828e-06
-8.17854605651992e-06
-1.38672792001194e-05
-4.84777123921529e-06
-2.25031178866118e-05
-6.45177953804473e-06
-3.51913596167953e-06
-8.87936905349557e-06
3.73991576173376e-06
-3.24160587320249e-06
-4.86936091876419e-06
-1.05919464480909e-05
-1.04600524966089e-05
1.03358381490161e-05
-1.48503817470932e-05
-6.90350016956063e-06
-1.52854127720935e-05
-2.09712163192394e-05
-1.44380897054125e-05
-1.34039600682645e-05
-7.32351657147718e-06
-5.31910276980089e-06
-1.29246956574442e-05
-9.0756795392979e-06
-1.16059849546171e-05
-1.75614821465744e-05
-2.52092873185039e-06
-1.8578996793657e-06
2.15201897414634e-06
-1.47378114700445e-05
-5.60021628406818e-06
-1.17419798370159e-05
-2.81529053738654e-05
-1.47540201861801e-05
-1.8690253318309e-05
-1.41758185643706e-05
-1.68123066914133e-05
-1.6167586641015e-05
6.37853393955126e-06
-1.10875685095085e-05
-2.03405706743159e-05
-2.47224305157187e-06
3.10969610615146e-07
-1.34114590196163e-05
-7.02518892643826e-06
-1.4067483044576e-05
-2.88815568470687e-06
7.36391022775992e-08
-1.42936756901243e-05
-1.01360657256299e-05
-6.81853681248296e-06
-1.82894049988776e-05
-6.60086414841321e-06
-1.44288433465297e-05
-1.3452989199824e-05
-8.78423594898802e-06
-9.12161058596504e-06
-2.40731621325714e-05
-2.62251947264969e-05
-8.52342265017216e-06
-3.1426760875212e-06
-7.97148316966807e-06
-5.44343037849591e-06
-9.21981724169469e-06
-9.20156791676334e-06
-1.30992218603312e-06
-1.3293935009009e-05
-1.47660521666067e-05
-1.50516744519869e-05
-8.09524844285348e-06
-1.52163538892961e-05
-5.71947283493159e-06
-2.91165168208982e-06
-1.56016555495617e-05
-1.58641687971079e-05
-1.20401581119031e-05
-1.03927112106821e-05
-7.24874723924271e-06
-1.64002367237282e-05
-1.43899257292423e-05
-8.39604435745822e-06
-1.70287803549858e-05
-7.1095350446336e-06
-1.31725907712658e-05
-1.37407322892698e-05
-9.02898681087136e-06
2.94979934076729e-06
-1.77531685153051e-05
-4.99683105733945e-06
-6.83208852966612e-06
-1.43603931710773e-05
-3.30386193741529e-06
-1.30773212120577e-05
-6.57266255396271e-06
-7.55486366261623e-06
-2.28554355028518e-05
-6.79424304330868e-06
-1.67143363971138e-05
-8.0790394413913e-06
-6.44901053979089e-06
-3.65376073144533e-06
-1.08918047204429e-05
-3.23978891634018e-06
-1.63510388028301e-05
-4.79757187742708e-06
-8.65441333674617e-06
-2.71283712970632e-05
-1.3829156015165e-05
-1.56323704114891e-05
-1.35215525389263e-05
-2.06741964784538e-05
-1.36494597356262e-05
-1.29484336434585e-05
-2.20734636375296e-05
-7.95591455869703e-06
-7.13284778651127e-06
-1.58203343965132e-05
-1.16937901675045e-05
-2.82421875684272e-06
-3.12620102426159e-06
-3.56072159407665e-06
-9.37680771838153e-06
-1.99431692914197e-05
-6.46169867052051e-06
-1.3051102274186e-06
-1.56008548267169e-06
-8.94902284285474e-06
-2.4076386329305e-05
2.45473661803366e-06
-3.51547095210076e-06
-5.36682761588136e-06
-9.98743052282849e-06
-6.59950840404477e-06
-6.33651389899264e-06
-1.59299259308535e-05
-4.47760030016304e-06
-1.53719000895034e-05
7.13331206820491e-07
-4.26718069832394e-07
-1.4264555861773e-05
-1.5141676899289e-05
-2.76954043405786e-05
-1.40532169059254e-05
-1.19511340748817e-06
-7.56487062903008e-06
-1.14367474561079e-05
-1.78632089809568e-05
-5.40501747689379e-06
-6.06060550052096e-06
-2.36067580049984e-05
-4.34214155836735e-06
-1.17036564282647e-05
-3.36719744809273e-06
-3.45264837036585e-06
-2.01326241824333e-05
-1.82094272012756e-05
-1.41561345471646e-05
-7.88732503075914e-06
-2.5903704270591e-05
-1.25149789468298e-05
-1.08427153855865e-05
-1.69665285552711e-05
-6.44193646849572e-06
-1.10031799786899e-05
-9.25275023573694e-06
-1.22721547488929e-05
-7.7749451701665e-06
-7.39381987955637e-06
-3.45125858940536e-06
-1.25487147068397e-05
-2.51652053785571e-06
-1.80248364666564e-05
-1.58999148413037e-05
-9.46499942416636e-06
-2.1042230880296e-05
-2.87642790888222e-05
-1.66483473925275e-05
-4.68340646739153e-06
-5.37095106068176e-06
-6.41966368183507e-06
-4.91865497041708e-06
-1.41951821322325e-05
-2.21513090109693e-05
-8.70051105651478e-06
-4.26162083440262e-06
-1.55543419250402e-05
-1.71067515886226e-05
-1.1221577068108e-05
-6.6907970678177e-06
-1.16762265988364e-05
-1.36330259389944e-05
-1.76421245262224e-06
-2.43030887537621e-05
-1.8962256414234e-05
-9.22680600054282e-06
-3.50247628152907e-05
-6.9284057581554e-06
-3.78938276689196e-06
-3.38484980643973e-05
-1.13668054374158e-05
-1.32196110790137e-05
-2.64822035986145e-05
-2.09047035454567e-05
1.63684516362573e-06
-1.35302849639864e-05
-1.50467259244267e-07
4.07087298822857e-08
-1.95027192396838e-05
-1.37571167808296e-05
-1.56232427753765e-05
-1.33168033725337e-05
-1.94658108256753e-05
-1.77511461341941e-05
-1.7001491548257e-05
-2.31756345698105e-05
-2.86588235910413e-06
-1.40661237154558e-05
2.2981289595275e-06
-1.08660805888681e-05
-1.10771705226078e-05
-1.6195240107184e-05
-1.50723748718095e-05
-1.95803098746977e-05
-3.96318877045348e-06
1.45179432393573e-07
-2.76895679969676e-05
-2.62935997792437e-05
-1.00449197893405e-05
-6.20660535487025e-06
-1.02129970780971e-05
-2.07000435575478e-05
-1.82659372729101e-05
-2.16399448762095e-06
-7.70860496973749e-06
-2.66398526216365e-06
-1.41805728409135e-05
-1.57801706696772e-05
-1.33462374337802e-05
-1.33768289032042e-05
-1.95042520143926e-05
-3.03037928823815e-05
-1.41366775783963e-05
-1.03273966158504e-05
-1.58195645530472e-05
-2.32387592493576e-05
-2.04716000252675e-05
-7.72151112638872e-06
2.82322432074833e-07
-5.40904096674271e-06
-1.58752186683525e-05
-1.32093436093449e-05
1.2469334225621e-06
-1.54128643980514e-05
-1.7395042427714e-05
-1.20022707469941e-05
-2.35036044856879e-06
1.80727170187275e-06
-7.33551612216153e-06
-4.12508421021727e-06
-5.63552566067133e-07
-8.5722178377007e-06
-1.17409298887053e-05
-7.79851826709741e-06
-1.76387490308141e-05
-1.56155135606317e-05
-8.21413951993996e-06
-2.34689120536207e-05
-1.28431247995843e-05
-1.1945105879881e-06
-2.58956397619488e-05
-1.36064118014908e-05
-1.23982975264745e-05
-8.15329324537775e-06
-1.1219544282971e-05
-5.02904387693508e-06
-1.46320893313199e-05
-9.15015644657122e-06
-5.52298895921266e-06
-6.19014145575986e-06
-1.12456076157129e-05
-1.08667971554152e-05
-8.3205153153205e-06
-1.39797848081661e-05
-1.2345157853072e-05
-1.5282377527667e-05
-1.20701131735857e-05
-1.67319507623906e-05
-9.11948548607317e-06
-7.91552323048962e-06
-1.3039882590661e-05
-4.70324726741998e-06
-1.90839676940818e-07
-7.0740757310419e-06
-5.32330084574787e-06
-2.0620156648142e-05
-1.12019033983609e-05
-1.29697780339357e-05
-1.75362955052706e-06
-4.07884589376874e-07
-7.50109536398481e-06
-6.28199359003158e-06
-1.86011705402339e-05
-3.17798267056356e-06
-2.23426250842437e-05
-1.71363698465959e-05
-9.69052569546063e-06
-2.31124757411608e-05
-8.5794475180364e-06
-2.10127724778028e-06
-9.43817562904164e-06
-1.17967441242092e-05
-1.58507962365532e-05
-1.42163430722898e-05
-9.41606810473117e-06
-1.01440643035778e-05
-1.78894664925429e-05
-2.41109493332918e-05
-2.0414685698159e-05
2.82971393321398e-06
-9.90264013069843e-06
-2.17564030385333e-06
-6.36693273560318e-06
-6.07287096665346e-06
-8.39839269941751e-06
-1.11961150268059e-05
-1.21754439726682e-05
-1.00090780007692e-05
-1.67168466360511e-05
-1.12362736072091e-05
-1.9165196793227e-05
-1.44971259703747e-05
-8.24213294533681e-06
-1.49476606709137e-05
-1.8306093294175e-05
-5.27032255328177e-06
-1.78184310315993e-05
-9.8451767713607e-06
-5.14270546570967e-06
-1.177160823802e-05
-7.8177526501112e-06
-1.33428304382666e-05
-1.36483916417257e-05
-1.18773372765337e-05
-1.04882669963761e-05
-1.08345936323738e-05
-1.69063857747604e-05
-7.62560256028902e-06
-1.07285726334853e-05
-6.9919329979946e-06
-1.00602915289892e-05
-1.64876108982524e-05
-1.20613495967994e-05
-1.55709121782705e-05
-1.14650113618225e-05
-9.92188429010376e-06
-1.85275503993149e-05
-1.51114270001009e-05
-1.44668558189435e-05
-1.96234304961195e-05
-1.06163226896322e-05
9.63251847936653e-07
-1.16343004266486e-05
-2.45709021435301e-05
-1.66283300500734e-05
-1.63166257512301e-05
-8.85664834178567e-06
-1.86067940478369e-05
-1.92889594497332e-05
-4.45351346579301e-07
-1.46783569107026e-05
-1.85192247193821e-05
-2.34292035854146e-05
-2.35009304059677e-05
-1.07988090461065e-05
-1.67856775595995e-05
-3.00147723178488e-06
-2.22634315241487e-06
-2.09499522713802e-05
-1.21579216875809e-05
-8.33586496673175e-06
-2.45011923210897e-05
-1.40288055719984e-05
-1.07875613192564e-05
-9.94363718081069e-06
-7.76143735618872e-06
-1.94485706177814e-05
8.36680895436926e-06
7.66743230324814e-07
-7.79924405204399e-06
-8.48024563842179e-06
-1.0859948408865e-05
-1.12678163028675e-05
-1.49136408914752e-05
-1.64870777357461e-05
-2.96283801895389e-06
4.59796835075807e-07
-1.42061280902012e-06
-1.18245972719963e-05
-2.44050772055759e-05
-5.68376592337426e-06
-1.57342388246675e-05
-7.45669025643394e-06
-1.25593796427969e-05
-1.28837589979505e-05
7.43692681775334e-07
-5.90916373827157e-06
-1.56037794490235e-05
-2.49974986698843e-06
-6.08913542636053e-07
-1.66732646046308e-05
-1.88411326744457e-05
-1.20004513563418e-06
-2.27372225862064e-05
-9.38513267248253e-06
-2.1300143780901e-05
-1.36334001153253e-05
-1.09494044956064e-05
-1.46239785709444e-05
9.91641157782864e-06
-8.69498958484604e-06
-1.42063755734836e-05
-4.99381103590637e-06
1.21535154378851e-06
-6.61594787789258e-06
-2.22615712036408e-05
-1.88946896875355e-05
-1.97822116710975e-05
-8.74044167868872e-06
-1.27126447933636e-05
-2.86448255767939e-05
-1.42694961584159e-05
-2.41313497895535e-05
-2.29238332482333e-06
-1.74989261647212e-05
-1.23824608990154e-05
-1.17277144475079e-05
-1.70670793315115e-05
-2.97381476814928e-05
-1.47087927060993e-05
-9.91293030964667e-06
-7.36738816280748e-06
-7.32825359865941e-06
-1.28738522929544e-05
-3.08421672323427e-05
-1.27892778331114e-05
-1.16907802391037e-05
-1.85867578064019e-05
1.64386075906121e-06
-1.54825556859277e-05
-2.00531716731877e-05
-7.6605953551093e-07
-1.30011773988047e-05
-1.55170360664523e-05
-6.3383151340347e-06
-3.58441481748072e-06
-1.30679463842859e-05
-1.57453941930267e-05
-1.06212671329103e-05
-1.03309440893019e-05
-1.26817684335285e-05
-1.36491512667216e-06
-1.09540236648345e-05
-1.24559805551863e-05
-2.01092878847771e-05
-9.95734501214839e-06
-1.03111643648805e-05
-1.40731262747869e-05
-7.86362162214245e-06
-1.28308431380393e-05
-7.9299992798124e-06
-1.33753884245749e-05
-9.71791796646097e-06
-5.71242940414194e-06
-7.62165905514071e-06
-7.19740575927586e-06
-1.64531993962772e-05
8.03696630287065e-07
-1.22413829457562e-05
-1.35311718033238e-05
-1.54468616217352e-05
-2.03589636960598e-05
2.03311464342371e-07
-7.68465239493675e-06
-8.96917083982601e-06
-4.76102691241732e-06
-1.33732385417913e-05
-5.48171350561265e-06
-1.06917134877578e-05
-7.83820883652151e-06
-2.00519773320184e-05
-1.40029885040095e-05
2.73360533622449e-07
-1.65002355298645e-05
-2.2552886724289e-05
-7.98864097844774e-06
-4.63561842012445e-06
-1.6090720742559e-05
-1.47270670038324e-05
-1.1022624988492e-05
-9.52951145360438e-06
-8.12571089137458e-06
-1.17253968485421e-05
-3.10400277513803e-05
-1.63445297623922e-05
-2.92244860842941e-07
-2.55250807842164e-07
-1.34141161452095e-05
-2.2502710669764e-05
-1.33349198618126e-05
-6.39575681259533e-06
-1.43274791084097e-05
-2.02062024287881e-05
-1.67805691814829e-05
-7.32817627114204e-06
-8.31049124476841e-06
-1.20294572207923e-06
2.35904047730568e-06
-7.28882853252326e-06
-1.04107859565214e-05
-3.5978027983129e-06
-1.04330413084448e-05
-8.97679817356575e-06
-6.43660608625747e-06
-1.11822537595769e-05
-2.27729529349661e-05
-5.94295368256053e-06
-8.13950391412548e-06
-6.14969347653439e-06
-1.49115909399789e-05
-5.44601253573032e-06
-8.55840484587485e-06
-6.60481144690444e-06
-1.6832133549722e-05
-2.12885497688535e-05
-3.57939934772045e-06
-1.78603569866721e-05
-1.8494626557485e-05
-1.08737337294381e-06
-1.54334459816833e-05
-1.21328002275469e-05
-1.47553033808088e-05
-2.13604084315976e-05
-9.88696100360063e-06
-1.53485326249786e-05
-5.55697763570752e-06
-6.54824009293087e-06
-8.6118607348009e-06
-2.49067559344042e-05
-1.33177314269583e-05
-1.3071342825078e-05
-1.51693251161975e-05
-4.58475564894015e-06
-1.89107192990684e-05
-1.53101043302545e-05
-1.75707878886154e-05
-1.58492455261541e-05
-1.10267769509812e-05
-1.38845319844215e-05
-8.72321142261479e-06
-1.70322595694855e-05
-1.30429208821888e-05
-9.53457466600655e-06
-1.89939808178469e-05
-1.73787068848662e-05
-1.39583333244542e-05
1.2662767368373e-06
-1.22134211821186e-05
-2.93183514450724e-05
-1.25838722117211e-05
-1.41066990607544e-06
1.56410218039691e-06
-1.24466250915581e-05
-4.86518031998166e-06
-8.96893925099587e-06
-1.46958555751186e-05
-1.77331209830149e-05
-1.15366701834393e-05
-2.02590672008921e-05
-7.82997765946864e-06
-1.82689609363032e-05
-8.71009502738123e-06
-5.07958452759254e-06
-1.52055645117464e-05
-1.14613412592099e-05
-1.22336325930338e-05
-1.05341207001392e-05
-9.75461213798609e-06
-8.00030954414039e-06
-8.50759194247914e-06
-1.82092390676429e-05
-1.81143469058561e-05
-6.46350477522887e-06
-1.94856748590587e-05
-1.0251348633834e-06
-1.75416879765672e-05
4.11082907034874e-06
-1.12982484539834e-05
-1.37730319686372e-05
-2.1444349847354e-05
-2.88503421173379e-06
-5.98104575479674e-06
-1.71821270903336e-05
-2.74005576846291e-05
-1.28689048071814e-05
-2.63196118171892e-05
-1.09106703797751e-05
5.89289167243046e-06
-6.73385543648668e-06
-7.55461740455234e-06
-4.27782780742104e-07
-1.51244820192802e-05
-7.32508547769011e-06
-2.2061604374886e-05
-4.00586729984593e-06
-1.56388786815224e-06
8.69146935153493e-06
-1.44148689830093e-06
-9.0535844852767e-06
-1.10302786406404e-05
-1.37457198944775e-05
-6.78126811878532e-06
3.02821585686429e-06
-1.08663161453369e-05
-1.03732650180201e-05
-8.90220921585341e-06
-8.50708951133929e-06
-4.84354890891228e-06
-2.45110410353999e-05
-3.40170951268995e-05
-1.52122783219882e-05
-2.34349459763162e-05
-5.64712312723918e-06
-8.67316049299599e-06
-2.20137510357992e-05
-4.1589174403834e-06
-9.09930794200448e-07
-1.68459060742774e-05
-1.86286540002024e-05
-1.85588525688542e-06
-1.67009989220034e-05
1.29952644241811e-06
-3.2341443976714e-06
-1.7472092735166e-05
-2.12083308443491e-06
-1.33541296189352e-05
-1.10842576010062e-05
-1.24290066694733e-05
-1.30758176207797e-05
-1.15288281109269e-05
-1.18966908211479e-05
-1.93317233483329e-05
-1.15159031009591e-05
-1.34877774313332e-05
-4.12479307517027e-06
-1.35118390286159e-05
-2.61457669007966e-05
-1.38250670273557e-05
-1.14056613966801e-05
-9.32124799086059e-06
-8.71453272277759e-06
-1.85990404748579e-05
-1.52506354444683e-05
4.46707541054381e-06
-5.75303875874727e-06
-7.82017527604329e-06
-1.5741216938593e-05
-8.7164358127123e-06
-2.59635703435672e-05
-1.40563527559459e-05
-1.16103074782008e-05
-1.31845923956345e-05
-1.64402385217882e-05
-2.52306828742847e-06
-1.16927623578026e-05
2.30711765317566e-06
-1.71061070145899e-06
-6.97797431772809e-06
-1.33274311230084e-05
-3.08111794277698e-07
-9.13588135947872e-06
-2.62260033049292e-05
-6.33856733571499e-06
-1.11858008892338e-05
-1.35488278068186e-05
-1.96180887225354e-05
-7.85812682605317e-06
2.22033056337894e-06
-2.3758715381532e-05
-2.23209709684727e-05
-9.37799906378371e-06
-1.18651895954918e-05
-2.12239396953397e-05
-1.84314210216079e-05
-1.64714734025724e-05
-1.51516568191442e-05
-6.89784388651934e-06
-1.31785344634195e-05
-1.07305166797458e-05
-1.63209089914312e-05
-1.10449441044313e-05
5.63646534893593e-08
-1.09530933965582e-06
-2.48193368479633e-05
-2.88103957257123e-06
-1.26686353069878e-05
-2.68218870789201e-05
-9.06694514587338e-06
1.48122517245132e-05
2.2753633117466e-06
-2.36549726282962e-05
-1.82283581818154e-05
-7.47638558110055e-06
-2.43170250535516e-05
-2.97331569108867e-05
-1.771536077714e-05
-2.63789154631353e-06
-4.98948646750352e-06
-1.83763572502521e-05
-2.80362632309664e-05
-7.36162944435112e-06
-1.70852761761192e-05
8.1186130291204e-07
-1.07205803714537e-06
-8.36711493356236e-06
-5.57432986242395e-06
-1.58572398089819e-05
-1.0036875208567e-05
-2.09332873596207e-05
-1.38260088493766e-05
-1.19007380417783e-05
-4.8400706768622e-06
-6.68775686640782e-06
-8.29513585763658e-06
-1.22910420000692e-05
-2.65926789462551e-05
-1.56349456779554e-05
-2.24626371318618e-05
-1.14106488650799e-05
-1.4130378448172e-05
-1.58671485166179e-05
-4.05114918671481e-06
-6.24698753085828e-06
-1.8840828269978e-05
-1.48326276444785e-05
-7.07029079657479e-06
7.92397412012988e-07
-6.80963583271224e-06
-1.47126631292427e-05
-1.73152153503628e-05
-1.29409097013439e-05
-4.70813875338152e-06
-1.17168494356978e-05
-1.1110500048798e-05
-2.54032957796295e-07
1.84898523597521e-06
-1.63302962115645e-05
3.58502884713222e-06
-1.64908604750425e-05
-2.06137629710098e-05
-1.63290795085877e-05
-1.57869788599385e-05
-1.45418297824419e-05
-8.43119580620742e-06
-7.77058913869919e-06
-5.63008406426656e-06
-2.03451612302787e-06
-9.55739826117192e-06
-8.59705792036827e-06
-4.93936971424308e-06
-1.06702308634841e-05
1.5169586289433e-06
-9.19549437763408e-06
-1.70867889823108e-05
-1.69789801107196e-05
-5.99441334348512e-06
-1.6666177845499e-05
-3.52278197352905e-06
-1.06695302939963e-05
-1.68576559083652e-05
-2.11715449415233e-06
2.37585328364153e-06
-7.31424274521981e-06
-6.10923757498606e-07
-8.38842909182272e-07
-1.54821726632929e-05
-1.27138073806575e-05
3.3670858884451e-06
-1.01990171853555e-05
-1.67270494242721e-05
-1.05159046037629e-05
-6.80756813121889e-06
-6.42468792913895e-07
-2.94269191414521e-06
-9.84317935794831e-06
-1.33529070255611e-05
-1.4409384713269e-05
-6.85562127339411e-06
-6.1097862442401e-06
-1.19058320036827e-05
-1.69165996492469e-05
-1.69465450249622e-05
-9.1985952617406e-06
-3.786895301809e-06
-1.18727893072635e-05
-2.49183432270542e-05
-9.73152057907912e-06
-1.60976534672741e-05
2.34996840877977e-07
-1.25119026165375e-05
-1.17149279013594e-05
-1.18904549930294e-05
-7.67925169230345e-06
-1.96005191604532e-05
-2.20916445081085e-05
-1.20851806669218e-05
-9.81051969929695e-06
-9.55630552369212e-06
-7.93184675961179e-06
-1.62346091231165e-05
-8.08894178939817e-06
-1.43609511902439e-06
-2.65999797702528e-06
-7.61023951881215e-06
-7.37980921110954e-06
-2.41436899039915e-05
-9.99377763164303e-06
-6.31234524501723e-06
-1.89808364565709e-05
-7.80795759099996e-07
-2.2542046052419e-06
-3.94684640427255e-06
-8.47073159075133e-06
-4.24683069378322e-06
-2.08980595730871e-05
-1.42748186448494e-05
-2.23499305447567e-05
-1.14925486215622e-05
-5.17433930979554e-06
4.6612343105205e-06
-9.02624389942958e-06
-8.73301644417765e-06
-1.4928640213819e-05
-1.55681377867666e-05
-9.67061038951804e-06
-7.21707550380206e-06
-2.23099287653298e-05
-1.07790567881845e-05
-6.63110378979462e-06
-1.04232895313917e-05
-2.09865866659917e-05
-2.56792907792763e-05
-1.48560960947075e-05
-1.04876818381687e-05
-1.47691412398577e-05
-5.76945435163703e-06
-1.54093177807872e-05
-7.79345361195933e-06
-1.01607795568766e-05
-2.04980294835606e-05
-1.76988940562515e-05
-3.00705879640566e-05
-1.87407482247374e-05
-4.63373814751087e-06
-1.80117228207472e-05
-5.98277655371783e-06
-1.23852730977612e-05
-1.18312844396063e-05
2.33769985855784e-06
-5.38527375258306e-06
-6.07075327227903e-06
-1.67124941258906e-05
-1.99812866307668e-05
-8.44438542016558e-06
-1.67069462438935e-05
-9.19187657287825e-06
-1.18766263528825e-05
-3.15014098904628e-05
-1.35698695779429e-05
-1.57307618163301e-05
-6.95187193396205e-06
-2.31170187414286e-05
-8.77455801348123e-06
-7.93227127662753e-06
-6.22599991159367e-06
-1.050216346768e-05
-1.81001958069267e-07
-1.64014168203502e-05
-1.05497392853613e-05
2.49267582216986e-06
-2.17760176684e-05
-9.52168621434472e-06
-1.80888029434549e-05
-2.05321668337607e-05
-7.22457553280131e-06
-2.31837394509101e-05
-2.70834782810531e-06
-4.09307725420977e-06
-1.52060623156396e-05
-1.18509997722336e-05
-1.22722504332218e-05
-1.83660463276449e-05
-2.36244877192203e-05
-4.71995466842371e-07
-3.94592071733025e-06
-1.23334128323879e-05
-1.26991546241161e-05
-1.4656211984503e-06
-1.05968294084175e-06
-1.12460150661418e-05
-2.18521216444398e-06
-8.44306294726466e-06
-1.13596292095898e-05
-1.97186517552499e-06
-1.28914409344823e-05
-3.18702275554568e-06
-1.45516712573896e-05
-1.48876466990457e-05
3.43997307420918e-06
-2.70692550095798e-06
-6.4496115345381e-06
-1.11761052829771e-05
-7.16870661217332e-06
-1.1025604254955e-05
-1.13754132748948e-05
-1.49475565566704e-05
8.56408964510487e-06
-2.32294557077315e-05
-2.21341471456696e-05
-9.23149239770931e-06
-2.79754793190524e-06
-1.78085329030862e-05
3.4323093870024e-06
-1.95160432967786e-05
-1.1796217983377e-05
-1.99470073231649e-05
-2.88443085827581e-05
-1.04311073263554e-06
-7.44245526238405e-06
-8.06569872227467e-06
-1.45369148103777e-05
3.8889714898748e-06
-4.9990997712711e-06
-1.50982747871537e-05
-8.24994812728554e-06
-1.21344282362743e-05
-2.38446923052791e-06
-1.0059861513474e-06
-2.64885930772364e-05
-4.64202177513509e-06
-4.7549695192321e-06
-1.9758487854381e-05
-1.11638582412248e-05
-3.85075555475791e-06
-1.37011113847323e-05
-1.89053456058466e-05
-1.53699802219665e-05
-7.11444971748494e-06
-2.87213329186087e-06
-9.61877233221851e-06
-1.51324137493688e-05
-2.22955308662354e-05
-4.33569051880292e-06
-1.1880213886194e-05
-1.6795710524451e-05
-7.43551508360106e-06
-7.47417116670707e-06
-2.13923934110496e-06
-1.6312200835221e-05
-2.20626163207499e-05
-5.49324979432489e-06
-1.59004806068892e-05
-3.41790914240128e-06
-1.87373990273144e-05
-1.65257299305759e-05
-6.83045689139591e-06
-6.24519571958751e-06
-7.55059573660028e-06
-8.69121388951038e-06
-2.81247488331267e-06
-2.55316386179907e-05
-6.15474178541079e-06
-1.07830930239528e-05
-1.43664071694223e-05
-1.67239886801933e-05
-6.70836208802148e-06
-1.06852732615992e-05
-1.58531172920645e-05
-1.29118190263798e-05
-5.54390704008386e-06
1.10621913170564e-06
-5.84449585591725e-06
-1.97461325972429e-05
-2.0030141755847e-05
-7.33196242104174e-07
-1.15131269405371e-05
-1.12191829902053e-05
-5.23639676473329e-06
-3.2141466119571e-07
-1.96000801244233e-05
-1.21149352476139e-05
-5.23798690172684e-06
-1.66739420461984e-05
-1.08990975075592e-05
-4.32493829491911e-06
-1.04314791644382e-05
-2.68005699096562e-06
-2.92228518559472e-05
-6.92084649308468e-06
-2.25687949906728e-05
-2.84539286099482e-05
-9.54278852167356e-06
-4.45168489163282e-06
-8.59526912898659e-06
-1.12038416377261e-05
-1.14834245381121e-05
-6.22220291479889e-06
-1.42522243497172e-05
-2.91887135038248e-05
-2.72424860645921e-06
-8.10590952087804e-06
-7.13953883413965e-06
-1.13000173379229e-05
-4.33663430174947e-06
-8.33385049810831e-06
-1.74948595059443e-05
-1.41505701371789e-05
-1.28796018368092e-05
-6.71137063427767e-06
-1.54417024672206e-05
-2.87852957734736e-05
-1.34872376877689e-07
-6.47057038240963e-06
-1.92925930052643e-05
-9.52897234812157e-06
-1.14241637096053e-05
-1.4044994665065e-06
-5.44494337715472e-06
-1.10341726026329e-05
-1.43893032619464e-05
3.44844081820119e-06
-9.77285801876087e-06
-1.12824620293575e-05
-8.9466625149556e-06
-2.07406580527682e-05
-1.15975640797023e-06
-5.07388146444236e-06
-1.72349979839418e-05
-1.42798419628848e-05
-9.61167756865159e-06
-1.55340802346646e-05
-1.47069490688351e-05
-4.45074601715771e-06
-1.25355440522229e-05
-1.18393788549869e-06
-1.57445024983813e-05
-7.55887706644088e-06
5.98330989165317e-06
-1.2997018602625e-05
-8.0592294868927e-08
-6.34117047897442e-06
-2.06872566577873e-05
-6.97404196643913e-06
1.633809753655e-06
-2.36247054062331e-05
-1.41036023322478e-05
-6.86539323146297e-06
-3.33278833653442e-06
-1.2700938581078e-05
1.10175995858997e-06
-2.41891034572822e-05
-1.58223094097976e-05
-1.8702972335893e-05
-9.30556135410068e-06
-2.37231088312635e-05
-1.62552505296673e-05
-8.61777017862112e-07
-1.57421661003791e-05
-7.80929657474609e-06
-4.31934092452558e-06
-2.40616409026198e-05
-4.54606433805776e-06
-5.62558793905368e-06
-4.28026363445239e-06
-9.07020314731244e-06
-6.28508456098046e-06
-1.58158513181047e-05
-2.88339298889511e-06
-2.29440420839086e-05
-2.21563608231523e-05
-6.22063441985977e-06
-1.19911033714767e-05
-1.47539876862268e-05
1.06093377173348e-05
-1.08636862398334e-05
-1.10763259772921e-05
-1.01246904853407e-05
-1.22164732246296e-05
-1.411308185808e-05
-1.04286945601435e-05
-1.81748206541711e-05
-2.07048399976694e-05
-1.55925501587555e-06
-1.7418992831258e-05
5.68233889059523e-06
-1.26176789060605e-05
-1.08418353574907e-05
-2.15842529022582e-05
-2.22622993600203e-05
1.19398084122856e-06
-1.08414000262511e-05
-1.6216261791605e-05
-9.47666095196291e-06
-1.08414963385742e-05
-1.66504850695984e-05
-5.01938072523418e-06
-6.48528442372432e-06
-7.89764950656644e-06
-9.70899833481417e-06
-7.32858739572446e-06
-1.2624135909565e-05
-1.68883852274741e-05
-9.09270401210129e-06
-6.32868828738191e-06
3.04963332511057e-06
-1.36992234524974e-05
-1.37439127396053e-05
-4.12499999415994e-06
-4.60520639813568e-06
-1.47719032382292e-05
-5.89877896168095e-07
-1.22850170105817e-05
-1.2207576641143e-05
-8.50704877022296e-06
-1.43237352085364e-05
-1.60592115353289e-05
-9.26494947725194e-06
-1.32796218558606e-05
-1.36143409796749e-05
-1.47198010524473e-05
-1.26445284527579e-05
-1.02712768387834e-05
-3.37429853410151e-06
-1.20190135118751e-05
-1.56197662267445e-05
-6.46196894187188e-06
-5.8098816080037e-07
-3.37604969112408e-06
-4.66495132488369e-06
-2.4771001635567e-05
-1.18923234433967e-05
-1.06853137928575e-05
-1.35648905230344e-05
-7.32546901645337e-06
-1.28683079116954e-05
-4.8191428463954e-06
-1.89494347120995e-05
-2.59769734765593e-05
-1.42570116674411e-05
-2.00618970158933e-05
-1.65358588568458e-05
-8.40176215021267e-06
-1.80528579735042e-05
-1.32762450412916e-05
-2.28246211355156e-05
-9.06372887223319e-06
-3.40128250344101e-05
-2.18552326482799e-05
-9.47042586396393e-06
-1.16793986481365e-05
-2.65453267210233e-05
-1.309402760482e-05
-3.14273704190394e-05
-8.78749669228786e-06
-5.86802014564815e-06
-4.51687256599947e-06
-1.34860111045439e-05
-1.05449929746129e-05
-5.8009202562388e-06
-8.94349397124826e-06
-1.8889459736617e-05
-8.06133635163009e-06
1.36628426175926e-06
-1.19142631882318e-05
-6.19236446684183e-06
-9.78973569455644e-06
-3.18383431815978e-06
-6.12706196704319e-06
-1.97231657565229e-05
-1.70722590005235e-05
-5.07653026351423e-06
-2.14804874478852e-05
-7.85463730662641e-06
-1.81309372398628e-05
-5.52467757150608e-06
-9.74785298071519e-06
-9.64616033296833e-06
-2.69893513021561e-06
-8.63515676153193e-06
-3.85540139014655e-06
-1.6915455129394e-05
-1.4109603780063e-05
-1.24313228066094e-06
-1.4315772483527e-05
-1.1182353350039e-05
-1.57587833476094e-05
-1.68923510942831e-05
-1.13348835676173e-05
-8.21463923432233e-06
-1.63183178509602e-05
-3.52998609885352e-06
-1.56659976285998e-05
-1.43775841578247e-05
-1.96456247656291e-05
-3.20175051630555e-06
-2.05622961463713e-05
-1.59009840936419e-05
-2.80231605538686e-05
-9.03594970346772e-06
-1.73922141259927e-05
-2.84085034713031e-05
-1.69853692337652e-05
-4.15439719146731e-06
-1.82586916432214e-05
-1.595252188775e-05
-7.68927203924568e-06
-3.28513544062471e-06
-2.26034118985303e-05
-1.86938984821683e-05
-9.63152048829915e-06
-1.92379125896047e-05
-5.54844789875587e-06
-6.16609803337639e-06
-2.09532775622917e-05
-2.1061351224367e-05
-1.75093193617374e-05
-1.4012066045667e-05
-1.23603536629965e-05
-1.479498170904e-05
4.65149437657992e-06
-1.45161970476394e-05
-1.98354306694715e-05
-1.70633694217182e-05
-2.21345843266192e-05
-2.42013867761344e-05
-1.76727087928101e-05
-1.31352701952322e-05
-1.14756789791307e-05
-1.38132964969408e-05
-1.37216521228946e-05
-8.73580203548145e-06
-1.69072385640207e-05
-1.17514300874644e-05
-6.83901650791339e-06
-2.23708654096163e-05
-1.26744137057435e-05
-1.95262331881515e-06
5.08891661532312e-06
-7.54397842052906e-06
-1.55940732976585e-05
-9.77517516313121e-06
-1.69788494676212e-05
-2.79993273540681e-05
-1.11840600020231e-05
-6.02392895398295e-06
-1.62855221983295e-05
-1.7517047970134e-05
-8.25098207352631e-06
-1.36516457781429e-05
-2.22315818276351e-05
-9.79208933287534e-06
-6.74006131816574e-06
-1.11680159295063e-05
-9.820958486449e-06
-1.43575035254938e-05
-7.04973349186119e-06
-2.6038219701248e-05
-2.12760133741122e-05
-2.46842861045607e-05
-1.32207888150884e-05
-1.25526857153524e-05
-2.92654850545068e-05
-7.35346588107249e-06
2.48752803295465e-06
-8.71480959122566e-06
-9.76444691388082e-07
-1.2334039686951e-06
-1.68602531790858e-05
-2.33578420292411e-05
-8.04695190041312e-06
-1.41850548619002e-05
-1.64141764672468e-05
-1.18502787074616e-05
-1.81678901126742e-05
-2.29313184397862e-05
-2.22277675580897e-05
-1.26453858379498e-05
-6.55643640856253e-06
-1.18760411678964e-05
-2.02019177221479e-05
-3.16839738531442e-06
-1.39758678001145e-05
-1.59964355753888e-05
-9.90485090325804e-06
-1.247950842455e-05
-8.13152093579727e-06
-1.05468464986115e-05
-1.52743323121228e-05
-4.4178591440367e-06
-1.09818072133911e-05
-5.99870688960333e-06
-1.53247025339443e-05
-1.25146142141392e-05
-1.61719149269897e-05
-1.53615212660659e-05
-1.47955835939823e-05
-1.58275728543793e-05
1.66867660243014e-06
-5.20294458120805e-06
-1.8073411120119e-05
-2.92618357703174e-05
-7.25503770521792e-06
-9.16897096755539e-06
-2.41209073353541e-05
-2.32400650705043e-05
-1.17123369682761e-05
-1.10245633022714e-05
-1.16131185263301e-05
-1.1033773196527e-05
-6.39166786357328e-06
-1.20730475427224e-05
-7.64460235113548e-06
-3.02584291163856e-05
-1.38212180752397e-05
-8.07437251202914e-06
-1.86809539551407e-05
-6.05308662945651e-06
-1.48557254452538e-05
-2.04903920586351e-05
-1.47681274671114e-05
-6.41087210771241e-06
-1.53935567575338e-05
-1.17261049448011e-05
-8.67786264697814e-06
-1.11797776755519e-05
-1.49041830769415e-05
-1.83201952429301e-05
-2.08675696789571e-05
-2.47551226368759e-05
-1.57629860045018e-05
-1.96082930072002e-05
-1.14636041370476e-05
-1.71444867139511e-05
-1.01521583844846e-05
-2.09237083737345e-05
-1.24190834314208e-05
-9.14880240697179e-06
-6.58833422163921e-06
5.15245266921655e-07
-1.4921267662441e-05
-1.26093437183682e-05
-3.06448504408826e-05
-1.32671872811772e-05
-2.82135178850713e-06
-6.34475524483574e-06
-1.45239243770893e-05
-1.66967245140306e-05
-1.48112178193211e-05
-5.07922251396753e-06
-2.21180061157605e-05
-4.57801738006507e-06
-1.88107681982549e-05
-1.38003336019109e-05
-2.3146837501957e-05
-9.83714186109758e-06
-1.39862184592556e-05
-1.31790814598072e-05
-9.72192028843361e-06
-2.00185338168438e-05
-1.16120142882023e-05
-9.34002872326413e-06
-1.49660838807126e-05
-1.1436976347281e-05
-1.90473502954692e-05
-1.93632843156403e-06
-1.54061623222631e-05
-1.99167760484387e-05
-1.04601605395227e-05
-5.37005584713238e-06
2.11034288721007e-06
-8.24921845600885e-06
-1.20939102136833e-05
-1.65762119502252e-05
-8.70958638389838e-06
-2.30960900406219e-05
-1.87420444486845e-05
-1.42420030131188e-05
-1.08047861472105e-05
-4.7487412588314e-06
-2.46620329375746e-05
-8.27573666051932e-08
-3.07412336998077e-06
-8.8301731365884e-06
-1.13727544660724e-05
-1.12016021340063e-05
-2.21860354157931e-05
-1.52745705516475e-05
1.35845683441332e-06
4.30956881257886e-06
-1.95702037288636e-06
-1.78760402858061e-05
-1.54871672090214e-05
-2.01680418437579e-05
-1.0601531521005e-05
-1.39377119519275e-05
-2.27036112622078e-05
-2.50649366270126e-05
-1.33951055292439e-05
-1.91576330889545e-05
-6.09266387135199e-06
-1.60199393093428e-05
-1.21327196967793e-05
-1.26639562883299e-05
-1.90061979169993e-05
-1.48803925132784e-05
-2.04235781979131e-05
-1.59061830058287e-05
5.76128771486306e-06
-1.42856463735245e-05
-1.18753137578472e-05
-1.47217699065697e-06
-1.04549285518761e-05
-2.14062565764703e-05
-9.17180687029481e-06
-1.71826272102657e-05
-8.33608012348114e-06
-1.09687176480348e-05
7.60205557217877e-06
-9.06512744080091e-06
-1.67665319051268e-05
-2.72532638433371e-06
-1.30221922644458e-05
-1.97958760533216e-05
-1.57442441276879e-06
-1.46532443931213e-05
-1.59858276299658e-05
-1.07251308356494e-05
-8.90888280517915e-06
-2.45527735968009e-06
-7.70198182040488e-06
3.15438503065209e-06
-1.49216054859362e-05
-1.62601816241018e-05
-7.39084763636893e-06
1.10713919405455e-06
-1.79601060770086e-05
-1.60843598065896e-05
-1.197032401874e-05
-2.87680648459111e-05
-1.17923078145805e-05
-5.84343909777065e-06
-1.13807763757594e-05
-2.1384977035187e-05
-7.25436664598172e-06
-7.03083435925515e-06
3.43620519376055e-06
-1.67563196833277e-05
-1.66980238480671e-05
-1.54316725697172e-05
-6.91261352166151e-06
-1.17078355968794e-05
-9.85826358305964e-06
-2.30078433554321e-06
-2.73048808427635e-06
-1.33192882169171e-05
-1.24369683471037e-05
-5.27999921557303e-06
-1.12213756736879e-05
-1.58359917285383e-05
-1.40607003934706e-05
-4.63628886942722e-06
-3.8213251144661e-06
-1.62538589174894e-05
-8.85719239335674e-06
-1.00208689793125e-05
-1.29632236432587e-05
-9.77057250555273e-06
2.66653417875095e-06
-1.33662946714968e-05
-1.15492978849756e-05
-9.71840369428451e-06
-8.74224529430315e-06
-2.1215732850583e-05
-4.51380642940846e-06
-8.22010372112537e-06
-2.07613629060905e-05
4.30278273215754e-06
-7.25801556392946e-06
-1.89628660063606e-05
-1.28577475439211e-05
-6.64801729453692e-06
-5.96063263536557e-06
-4.2529827759282e-06
-7.27664141190328e-06
-2.07803971488867e-06
-1.18543486670191e-05
-2.18672251924804e-05
-1.70114504045359e-05
-2.12283343553362e-05
-1.03555542548963e-05
3.08469338277796e-08
1.51965571114606e-06
-2.17466885054401e-05
-9.40062111707759e-06
-1.77858214056563e-05
-1.64453469044972e-05
-2.56431070082875e-05
-8.5254245519362e-06
-9.69657254717549e-06
-7.15297035482683e-06
-2.52979286514254e-05
-1.02013180249348e-05
-2.03072303657626e-05
2.17871234266746e-06
-1.66422291924671e-05
-2.25057829720407e-05
-6.99423257650383e-06
-3.72277771168846e-06
4.54683042534134e-06
-5.961010606683e-06
-2.72524424654571e-05
-8.78735582907438e-06
-5.13563223106991e-06
-1.37179533374168e-05
-1.51893432196551e-05
-1.30570320180186e-05
-1.04797015597845e-05
-1.72362282951782e-05
1.73388224073491e-06
-9.80341807672967e-06
-7.1327528380983e-06
-1.16450985095413e-05
-1.46965722285922e-05
-1.60876876025028e-05
-6.00128273871924e-06
-3.15374409889512e-06
-9.42020842562617e-06
-1.44125374208787e-05
-2.06011310217584e-05
-5.45883646962757e-06
-1.64454013097054e-05
1.74417509423148e-06
-1.25985296279313e-05
-7.72752571220604e-06
-2.10257985379871e-05
-6.73359437973825e-06
-5.57716819846176e-06
-2.60406785182282e-05
-6.18980781415784e-06
-1.22902899715392e-05
-2.27060270952059e-05
-1.17676531509806e-05
2.35444510122271e-06
-2.63193149654561e-05
-9.45162578069431e-06
-2.04013705979202e-05
-8.2251118701784e-06
-8.75743418590264e-06
-5.92962047037559e-06
-7.63236713699537e-06
-1.49599485179737e-05
-1.45896868567329e-05
-1.8154127211429e-05
-1.88748830834011e-05
-2.2652089071819e-05
-2.01265263047254e-07
-1.45171332150593e-05
-8.38335192480061e-06
-7.06837055202051e-06
-1.66689880467616e-05
-1.76102804556502e-05
-1.88797831010563e-05
-1.41338335028757e-05
-2.39077918041086e-07
-2.35987931916542e-05
-1.83512846197744e-05
-8.48135307064025e-06
-2.133312585165e-05
-2.22332653682362e-06
-8.89899555381928e-06
-6.37787204777088e-06
-1.24166523841694e-05
-4.51665806499004e-06
-2.85336001702217e-06
-1.86448906863443e-05
-9.88042019387893e-06
-1.2338616402088e-05
-1.55403752608445e-05
5.42316378997828e-06
-6.50920024792783e-06
-1.57331606192271e-05
-5.1188709339237e-06
-2.12726810609326e-05
-6.14063366201694e-06
-1.05098576605836e-05
-6.35344747251868e-06
-1.30352585349533e-06
-6.44752698793818e-06
-1.12912055553611e-05
-1.42084926162345e-05
-1.43926228609414e-05
-3.0112953018561e-06
-1.693032863754e-05
-5.64334396615777e-06
-1.5321972530014e-05
-1.00035116956833e-05
-2.95110237785643e-05
-9.43999315675734e-06
-9.59946650703796e-06
-2.24360257904777e-05
-2.0052421657609e-05
-2.90466164331349e-05
-1.57644487062473e-05
-1.2658992249044e-05
-9.65300618914584e-06
-1.21729925593774e-05
-2.13564845608589e-05
-1.65110593414295e-05
-1.04519299847941e-05
-1.89504326657835e-05
-8.86820491654198e-06
-5.48561614345996e-07
-6.99345148476488e-06
-1.30701777096288e-05
-1.69612547493375e-05
-1.16598226202037e-05
-7.74318153672837e-06
7.07987515873501e-06
-8.32339966453214e-06
-1.33313168775257e-07
-1.25354388485781e-05
-1.73316379509927e-05
-1.2218404855455e-05
-2.51363717597293e-05
-1.01198227384078e-05
-1.29523189785429e-05
-1.5479585251507e-05
-5.48116123695366e-06
-1.24582004229058e-05
-1.64747491621112e-05
-6.36670539039574e-06
-2.40782524210664e-05
-1.97674215112485e-05
-1.02326793844326e-05
-8.90715292904879e-06
-1.072647761904e-05
-8.42287370305622e-06
-9.28492115847825e-06
-1.41655290703573e-05
-2.80136879484915e-05
-2.06718789582661e-05
-4.21611816432703e-06
-8.95486106228596e-06
-1.75359698603981e-05
-9.44326203724172e-06
-1.53779897161515e-05
-4.42469780351551e-06
-9.81994365711821e-06
-1.46382577740084e-05
-1.53772718692067e-05
-2.24193965515173e-05
-1.09144304677367e-05
-1.18817616652202e-05
-2.33163136815382e-05
-1.77717972094556e-05
-1.72568029845566e-05
-1.14376073530122e-05
-3.09742547809071e-05
3.13644896495791e-06
-1.65251835590875e-05
-1.8357101118888e-05
-8.63978105118012e-06
-1.6506790104496e-05
-1.24983873638347e-05
-1.49384596809111e-05
-2.50061055927017e-05
-7.14656242425944e-06
-1.73755397270826e-05
2.42297036410623e-06
-9.6519733638816e-06
-1.35001730159676e-05
-6.78078820318926e-06
-4.47427317698197e-06
-1.46047347831391e-05
-1.68577329322381e-05
-1.50238358632495e-05
-1.3274795380531e-05
-7.99959399178903e-06
-2.02811317764079e-05
-1.04584458340158e-05
-1.45611059916783e-05
-1.85664870422391e-05
-1.68731144765872e-05
-1.25309561897591e-05
-3.08874541284865e-06
-1.46435229839736e-05
-1.89523876270925e-05
-2.77955176745079e-06
-1.98879699671294e-05
-1.72199176536344e-05
1.02670609333609e-06
-1.22756062601419e-05
-6.80002071762692e-06
-8.09131068073134e-06
-8.97656758903541e-06
-1.34268614500219e-05
-1.48720897075682e-05
-1.18191567910509e-05
-1.30856227774824e-05
-9.69913986325702e-06
-1.19069704385309e-05
-1.28231756648832e-05
-5.14140279479882e-06
-4.40766142833675e-06
-4.72278265216404e-06
2.18937307628571e-06
-1.77174129590111e-05
-4.61570124649535e-06
-1.19249619469397e-05
-1.05164215666799e-05
-7.90555820197672e-06
-1.37011797220785e-05
-1.72064088895467e-05
-1.29661450707221e-05
-1.26804667220832e-05
-2.60671916357842e-05
-1.44075465126131e-05
-1.41817372709067e-06
-9.75986941850327e-06
-1.57655641795336e-05
-1.60466874602725e-06
-8.30317518373916e-06
-1.17811756682383e-05
-4.39066634062154e-07
-1.50825670265021e-06
-8.27270983414685e-06
-9.0389702636011e-06
-1.35343431608109e-05
-5.25285671202559e-06
-2.05126825876046e-05
-5.86021981815661e-06
-6.47009369734416e-06
-1.97675356161056e-05
-5.31367791786893e-06
2.27543915876675e-06
-1.45402440617156e-05
-3.47734939282212e-06
-5.99895311352519e-06
-6.98151085958855e-06
-1.03138239526418e-05
-6.45122353467744e-06
-2.18380118995898e-05
-2.54887730984272e-05
-9.00746462833228e-06
5.86341142534708e-06
-7.73028929436114e-06
-9.2033812128636e-06
-3.77347773234479e-06
-2.05976275666947e-05
3.24012393551765e-06
-2.6612844290989e-06
-7.4951139598342e-06
-2.86490163029354e-05
-9.39616859625428e-06
-2.4365160955921e-07
-1.3508116932471e-05
-5.43502411919294e-06
-8.68378477420851e-06
-1.35037993340063e-05
-9.9340709352872e-06
4.18865176671469e-07
-5.32260735015829e-06
-1.41055877507623e-06
-1.99750649595001e-05
-1.50507907255832e-05
-5.31340362384791e-06
-2.3286107476819e-05
-1.27155528622437e-05
-5.49315263941601e-06
-1.08920696839232e-05
-7.04936051424188e-06
-1.52145007313217e-05
-1.40192868095236e-05
-2.97749104946128e-05
-1.13840961238116e-05
-2.54470614584479e-05
-8.08979238093858e-06
-1.24192501461346e-05
-1.27404098434205e-05
-1.27548989529033e-05
-1.84297599723739e-05
-1.27549771885509e-05
-1.66631527378046e-05
-1.03635436225898e-05
-1.45007537134658e-05
-1.31454753067953e-05
-1.55338223018124e-05
-7.24098742230191e-06
-2.25402705925557e-06
-1.01479805152452e-05
-9.47547612530372e-06
-3.21160883306601e-06
-2.49548408874145e-05
-9.96524920240896e-07
-1.22163405431832e-05
-2.24527110825834e-05
8.93356179970546e-06
-5.33402520716765e-06
-2.44312797292071e-06
-2.89895958132096e-06
-1.62878648900825e-05
-2.67543165941238e-06
-1.03630417941021e-05
-1.92179536280602e-05
-2.16138682833195e-05
-9.50129224970219e-06
-2.83999844746741e-06
-1.28649139698835e-05
-1.86785627015246e-05
-9.05113719898005e-06
-8.36291230429196e-06
-6.47642802465389e-06
-1.8319903781025e-05
-1.17234752660789e-05
-1.00503391444996e-05
-5.11357037710613e-06
-7.28036385117567e-06
-1.72004452014544e-05
-1.31368426768055e-05
-1.52878640685606e-05
-3.09964696881412e-06
-2.13632271285863e-05
-8.01362495753874e-06
-2.22560618176681e-05
-9.28019625408288e-06
-1.72971916233655e-05
-1.35304950061451e-05
-1.49542038730593e-05
-2.92829824328576e-06
-1.02475752832404e-05
-1.48500113545889e-05
-1.1958863628142e-05
-1.89454043924812e-05
-2.22184807541153e-06
-9.77811817196884e-06
-1.55640746354533e-05
-1.25350595847572e-05
-2.12486772220838e-05
-2.13231003870582e-05
-1.40630253064888e-05
-3.66513829414442e-06
-1.12798477807703e-05
-6.74680411078726e-06
-2.28756895065942e-05
-2.02400118158975e-05
-1.06362643039722e-05
-1.30031122177439e-05
-1.97078113354197e-05
-2.73181783769683e-05
6.69231929924202e-07
-2.22030505561131e-05
3.10307825560191e-07
-5.35804368435962e-06
-2.35975173379435e-05
-1.87535189170453e-05
-2.08517941297286e-05
-1.9436268227272e-05
1.1079370869081e-06
-1.50439473097878e-06
-1.49817467894954e-05
-1.9930333799291e-05
-1.35167717379491e-05
-9.56880760110851e-06
-2.8118767989589e-05
-2.37277030156121e-05
-4.74240203599027e-06
6.1514215194768e-06
-1.07298808974858e-05
-5.19902523533221e-06
-1.1581409110429e-05
-2.26884827077411e-05
-6.14844891782363e-06
-1.82532836533957e-05
-9.42410162548768e-06
-1.99886203275735e-05
-7.02129263574401e-06
-5.18217065698193e-06
-1.70806714948803e-05
-9.3442137756631e-06
-2.08289895191844e-05
-1.25845728565833e-05
-1.36016728971449e-05
-2.39152142829703e-05
-1.02687782519832e-05
-1.54393688066505e-05
-1.55749586074266e-05
-1.3942736180106e-05
-4.552204994332e-06
-5.66133698679841e-06
-1.06706923537671e-05
-1.51769199988027e-06
-1.98283224768753e-05
-7.52399302405392e-06
-9.8994287615758e-06
-1.77427939325188e-05
1.74892304107572e-06
-5.55413334531679e-06
-2.00097186746536e-05
-1.59544428451333e-05
-1.85514222861679e-05
-6.54187058065036e-06
-8.53542300124707e-06
-5.33595830624583e-06
-2.27118981938793e-05
-5.33006274792832e-06
-6.36384053831299e-07
-1.30018295458664e-05
-1.48660544879957e-05
-1.09478866518747e-05
-2.12514094314201e-05
-1.75287602040476e-05
-7.96082853144027e-06
-1.41796066404708e-05
-1.8981138124682e-05
-1.61428998281877e-05
-8.16876117717367e-06
-7.72760544137048e-06
-1.23488175537531e-05
-1.26347740186287e-05
-8.58412620263392e-06
-1.88525075133063e-05
-2.86365314484212e-06
-2.29531301467865e-05
-7.79902092542017e-06
-5.31387665087957e-06
-1.68594861397773e-05
-1.05551589755114e-05
-1.42046363704164e-05
-1.22691647463225e-05
-1.64523748538423e-05
-2.92526591239321e-06
-1.27759014048135e-05
-1.91548375180871e-05
-1.84454889121101e-05
-7.28125286089798e-06
-1.86693971205722e-05
-2.17543725067779e-05
-1.38150964585184e-05
2.48254543556179e-06
-1.66839249124085e-05
-1.59636708432888e-05
-1.31543794022309e-05
-7.81468244654041e-06
-1.77754544825245e-05
-1.2122737134528e-05
-1.29608855986881e-05
-4.82026065090894e-06
-4.89822632555758e-06
-1.13439429687831e-05
-1.57728400783565e-05
-1.11496654518418e-05
-1.93445525039723e-05
-1.15162182155013e-05
-9.00992745243987e-06
-1.83077280982527e-05
-6.9285790865714e-06
-1.36354565851923e-06
-5.55470598905369e-06
-9.15849734094083e-06
-1.91809458621539e-05
-1.53036108191719e-05
-2.1841811499952e-05
1.68356021205435e-06
-8.06918961835034e-07
-6.81173141053979e-06
-1.46528726126191e-05
-2.81706971537664e-05
-3.03455079609951e-06
-2.02440832207814e-06
-1.65252341005978e-06
-7.21286611860554e-06
-1.22258109828354e-05
-5.63196542014939e-06
-2.45458591005245e-05
-4.77274420828164e-06
-3.49477241581512e-06
-9.27765421537641e-06
-8.66900023171885e-06
-6.5304116320754e-06
-2.1698541162251e-05
-1.14173230096125e-05
-4.71870655343908e-06
-8.86053482114729e-06
-1.16987419873172e-05
-1.12305548493345e-05
-1.25959516146581e-05
-5.86515503471724e-06
-1.55725870395613e-05
-2.63361680547449e-05
-5.16526925693217e-06
-1.26668426678573e-05
-1.39330093708544e-05
5.62349646572511e-07
-1.56945560555596e-05
-1.24523564374554e-05
-1.19232714281401e-05
-1.83691778837503e-05
-1.26647379178005e-05
-8.55333292631115e-06
-5.11488020976532e-06
-4.57848677840442e-06
-1.72274374126366e-06
-4.81639641074357e-06
-9.49437557566603e-06
-2.0305400266386e-05
-1.67142072381318e-05
-2.20889311848316e-05
-1.30744446396063e-05
-1.98964373357023e-05
-2.12929862832619e-05
-2.01041208317997e-05
-9.90814978317097e-06
-1.86974675544808e-05
3.74986072752141e-06
-2.15224449806797e-05
-8.92638073454265e-06
-1.26981204696015e-05
-1.112240443931e-05
-1.64214879256013e-05
-1.63797003264555e-05
-7.84969586655993e-06
-2.22636631246136e-06
-1.5551050979039e-06
-5.16082665313638e-06
-1.06323360563635e-05
-1.00449057391511e-05
-8.63787592736084e-06
3.8978112643639e-06
-8.45745568347097e-06
-2.08082690263799e-05
-7.72785298418498e-06
-1.98224795109218e-05
-6.94904962480914e-06
-1.97540669130988e-05
-2.16387383720085e-05
-1.46779171579877e-05
-2.86313555507257e-05
-4.63990685889863e-06
-4.97652714220007e-06
1.34451976177102e-07
-1.42207769051864e-05
-1.84273173671469e-05
-2.12901197581135e-05
-7.44936882691196e-06
-2.81059547058143e-06
-2.04845993254818e-05
-2.41367503907856e-06
-1.57617308859264e-05
-5.31128016347713e-06
-7.02350574055053e-06
-1.11532289965936e-05
-1.39658103804291e-05
-1.41638785486136e-05
-2.01374714169205e-05
-2.22241452031482e-05
-7.45173179368211e-06
-2.03472630994486e-05
-1.82315702324934e-06
-9.9287537393262e-06
-1.39612226430788e-05
-4.69245979510398e-07
-1.43363448537223e-05
-3.13691472006786e-06
-1.7752153170243e-05
-5.64055342028224e-06
-1.10960468905879e-05
-6.0793130695992e-06
-2.04930980038317e-05
-6.56518249645049e-06
-5.31297371340296e-06
-1.29721653398841e-05
-1.06250142455193e-05
-1.13499720058448e-05
-1.03679543944426e-05
-2.070437434596e-05
-1.65706316556152e-05
-1.03418691846332e-05
-9.83332402054921e-06
-1.82989919413218e-05
-2.54839773381334e-05
-2.38111290273782e-06
3.85431687248189e-06
-2.27327149248027e-05
-7.37931007637e-06
-1.98454968931635e-05
-1.54519559925364e-05
-1.94986577536915e-05
-1.01255033629894e-05
-1.63140369547994e-05
-1.16930238705724e-05
-3.85515324436181e-06
-5.62417907004042e-06
-1.58554773988974e-05
-2.10606649538938e-05
-9.73317428404678e-06
-1.74569589180568e-05
-1.49308550672048e-05
-8.75579257301455e-07
1.20977893789121e-06
-1.05132880292274e-05
-5.79132465489921e-06
-2.04376408594742e-06
-1.86263983566179e-05
-7.56147517797407e-06
-2.55095484662466e-05
-6.49431008308764e-06
-2.93951655494804e-05
-1.53220323078319e-05
-2.00007522812396e-05
-1.13488785290864e-05
-5.28996381640601e-07
-2.06928234577883e-05
-8.26023254190358e-06
-2.10583350249668e-05
-7.8462126678629e-06
-5.43050239446248e-06
-9.45935763378995e-06
6.76035048882746e-06
-2.62797374611641e-05
-1.43080120299408e-05
1.52853949129428e-06
-2.12929752191729e-05
-1.82934754270167e-05
-1.81364206964547e-05
-2.21335277754435e-05
-6.23091683604648e-06
-1.01072840325219e-05
-1.72948521411601e-05
-9.8768308255554e-07
-5.17788220197068e-06
-9.36795968166254e-06
-1.12798742365758e-05
-1.55898580961624e-05
-1.43759184964235e-05
-1.05699626700634e-05
-4.72608364190411e-06
-2.17836543224793e-05
-1.44205948944488e-05
-3.37168816701967e-06
-2.90887534662306e-05
-6.70915844692509e-06
-8.57009217406998e-06
-9.92575970973757e-06
-5.56761947968142e-06
-4.09860084048247e-06
-1.0436998517527e-05
-2.69780750082616e-06
-4.56413544130134e-06
-1.22387531741962e-05
-5.3611720352079e-06
-1.37212239738889e-05
-2.24880633595841e-05
-2.14385489311472e-07
-2.27752920063038e-06
-1.32303938886617e-05
-1.59935903036653e-05
-1.93002168872122e-05
-2.11215957848732e-05
1.73389594288974e-06
-1.5663136143487e-05
-9.25518510170748e-06
-1.12757330250943e-05
-7.07976767923744e-06
-1.01283993768144e-05
-1.00420103900162e-05
-1.51591126677415e-05
-1.26763935920088e-05
-2.17190939823504e-05
-1.8677368431171e-05
-1.4565032286674e-05
-9.99466359121094e-06
-1.11523056861573e-05
-1.65709938629777e-05
-5.23049559174435e-06
-3.0424588965987e-06
-6.93831640901574e-06
-1.83173468043078e-05
-1.77502771243185e-05
-1.75084428538547e-05
-6.6088184072491e-06
-1.39674037129769e-05
-1.64622346067035e-05
-2.11003821178068e-06
-1.72775671327856e-05
-7.55635633719378e-06
-9.01479580707746e-06
-1.07639840708123e-05
-2.39590741253908e-05
-5.15729257048102e-06
-1.81288238329435e-05
-1.30418716291936e-05
-2.22538569026017e-05
-8.9741054787089e-06
-2.6110370101132e-06
-1.76004900758442e-05
-1.31300688791725e-05
-2.65178284359937e-06
3.29993694608038e-06
2.38704016011777e-06
-8.92408294891914e-06
-4.8970352162093e-06
-8.32956967720192e-06
-8.39891323970552e-06
-1.77500537169754e-05
-1.33834344430577e-05
3.6466700646078e-06
-6.56060927060926e-06
-1.38834585334268e-05
-1.28770542284467e-05
-1.620456216246e-05
-5.31446479869407e-06
-1.38647584126415e-05
-5.72456044947535e-06
-9.29578941792034e-06
-2.43444738504213e-05
-2.28164008412193e-05
-2.24003647844335e-05
-2.27588868802373e-05
-1.47072392205641e-05
-1.49768135048059e-05
-2.59729730065369e-05
-1.87056834856102e-05
-6.35970593740344e-06
-1.5543831457233e-05
-8.5113528105094e-06
-1.87397228676454e-05
-1.26847570253734e-05
-1.440234356838e-05
-1.30898529338278e-05
-6.30335183124071e-06
-1.66616823789776e-05
-1.02127133825216e-05
-1.54757997383464e-05
-7.63039213031375e-06
-3.70658232739015e-06
-3.65560669255618e-06
-9.69012722111784e-06
-3.65543176075691e-07
-6.10765331479106e-06
-5.92827881813198e-06
-3.6177084800482e-06
-1.7381610692801e-05
-5.0991851525507e-06
-1.21463167840769e-05
-2.53191787608138e-05
-1.75963335489665e-05
-1.63269978147786e-05
-2.1814620547914e-05
-2.64219873686194e-05
-1.50975471748944e-05
-9.05911039018134e-06
-6.59804499910078e-06
-1.150637452021e-05
-1.3363703580225e-05
-2.6849231282945e-05
-1.6102035487752e-05
-2.50206620562859e-06
-1.03333672634955e-05
-8.06705442145891e-06
-8.76138350573982e-06
-1.71584426567391e-05
-1.77107781951979e-05
-1.0756569910433e-05
-5.20861079361993e-06
-8.18111540485399e-06
-4.99348323349447e-06
-1.77633638714292e-05
-1.63404323813517e-05
-1.46701149741339e-05
-1.29434710183055e-05
-4.31764988301396e-06
-4.1564191250662e-06
-1.29761385913907e-05
-3.59080195997574e-06
-1.151428052629e-05
-1.31781164110965e-05
-1.80762140757746e-05
-1.27828726437795e-05
-1.61689621576171e-05
-1.12913191113774e-05
-2.41531753400021e-05
-1.56164435848619e-05
-1.05166954365165e-05
-1.46375478352052e-05
-4.89184747668869e-06
-4.54519992241917e-06
3.04108894409233e-06
-1.61196899790331e-05
-1.87379848765824e-05
-9.80776144013375e-06
-1.44074003269808e-05
-9.5898507398498e-06
-1.89368149163962e-05
-9.2049020703367e-06
-2.93625632387389e-05
-1.78499763307474e-05
-1.38212820997341e-05
-4.87815574495603e-06
-3.38300275321844e-06
-4.88859022787111e-06
-6.0360949739527e-06
-9.39269578753363e-06
-1.43609704155368e-05
-7.45931814809199e-06
1.46712129386358e-05
-3.26832483187363e-05
-1.6737955945775e-05
-8.89918852106884e-06
-8.49274184687244e-06
4.07534339402677e-06
-3.8097860111459e-06
3.64081651800527e-06
-5.90617741712444e-06
1.35218742318055e-06
-8.80246508577409e-06
-1.47035308148543e-06
-1.49198618811748e-06
-2.49058741581208e-05
-8.3039074233156e-06
-4.96703042444923e-06
-5.73423459589032e-06
-1.09051429602483e-05
-2.18721028509574e-06
-7.82698639317669e-06
-1.61597400444982e-05
-4.65334511064014e-06
-1.2550758150061e-05
-5.65483225796359e-06
-1.850875788214e-05
-2.01160799919705e-05
-2.97553357687596e-06
-1.47711694312236e-05
-7.47777255767838e-06
-1.11468663394481e-05
-1.22192291099881e-05
-1.42231482346676e-05
-1.14525569103039e-05
-2.40496853482667e-05
-1.03054603006185e-05
-1.23091740840816e-05
-1.77805569247859e-05
-6.77091318522473e-06
-1.47619487796856e-05
-7.06864469451243e-06
-2.17610091943192e-05
-1.44376348072803e-05
-1.77052931968083e-05
-1.82312499489749e-05
-1.05774399898319e-05
-9.61474918040718e-06
1.37562675497022e-06
-5.3192222160511e-06
-1.18572388613643e-05
-7.25501069985749e-06
-4.43066826810398e-06
-2.07592252760639e-05
-1.47379268983242e-05
-1.83972618363568e-05
-1.5248470952128e-05
-5.50185828345279e-06
-6.3797562119452e-06
1.68128895885548e-06
-2.0739121842415e-05
-2.86242258144546e-05
-1.79560979431714e-05
-8.93658822171147e-06
4.46871008051159e-06
-1.59308382224335e-05
-5.37555035380273e-06
-1.77754799150653e-05
-3.56073020489712e-06
-1.42747190190355e-05
-2.45713626531057e-05
-2.36066185740736e-05
-1.76506251208242e-05
-1.10202429333293e-05
-1.35204243765578e-05
-4.68614365232645e-06
2.28078706408812e-07
-9.66981643014164e-06
-2.04786580621414e-05
-2.14508543220003e-05
-2.0579529729061e-06
-1.1030410606209e-05
-9.60697138660193e-07
-1.17572691915364e-05
-2.25539128319276e-05
-7.57931206081875e-06
-1.55060328794089e-05
-1.61818768988414e-05
-2.98439694518198e-06
-4.07790295228178e-06
-9.60021034704254e-06
-1.18934050541216e-05
-1.58792469996451e-05
-1.51793653589486e-05
-2.17166688509122e-05
7.83966387416512e-07
-1.38100246761179e-05
-9.47660162853847e-06
-2.10006812936011e-05
-1.45816582777683e-05
-1.79328673153666e-05
-1.13710994413478e-05
-1.08846228481558e-05
-2.00386297524101e-05
4.49291327607659e-07
-1.7519927310551e-05
-5.29731331278894e-06
-3.11836018778969e-06
-1.48960796357087e-05
1.93168869826224e-06
-1.99098592950322e-05
-1.62613126347944e-05
-1.69319256409112e-05
-1.7719396530056e-05
-1.34036474675628e-05
-1.6932998788796e-05
-1.33788161873555e-05
-1.30605560893967e-05
-1.49877387721157e-05
-1.95624164409133e-05
-9.67043932974229e-06
-2.28405348596092e-05
-1.46838578602429e-05
-4.49567521420497e-06
-1.81155696805138e-05
-1.48917558038479e-05
-6.35601759349953e-06
-1.60161669508166e-05
-7.08472323435979e-07
-7.64518729617237e-06
-1.61417930324926e-05
-6.82886650037437e-06
-7.30716735759903e-06
-7.25038394921294e-06
-1.00345676566761e-05
-9.59662012391456e-06
-6.47778200661451e-06
-1.78652811776927e-05
-1.29367568687705e-05
-1.77412253126809e-05
-1.48355618447034e-05
-2.27987514140734e-05
-3.16416331275176e-05
-8.37757301925183e-06
-1.54190960283895e-05
-2.40456582798476e-05
-1.28479494059268e-05
-1.76715687747608e-05
-7.90948342999197e-06
-2.71737744411037e-05
-1.34615141791881e-05
-1.63775806725311e-05
-1.29931957246618e-05
-1.03759981482353e-05
-8.16365439020255e-06
9.44770084294479e-07
-1.15854642981255e-05
-9.45629419355966e-06
-1.699297753798e-05
-2.4135806671453e-05
-6.26527723172671e-06
-1.11650266786723e-05
-6.68011780130827e-06
-5.04283569527078e-06
-4.30074176741924e-06
-8.88213829615446e-06
-1.4582363070059e-05
-1.40371759235089e-05
-3.65363391656387e-06
-8.25047573758385e-06
-8.49888371528578e-06
-1.46175755681922e-05
-1.30078935497918e-05
-1.29444204852166e-05
-1.69130194287736e-05
2.02185376140292e-06
-7.92184909773987e-06
-1.12305587139112e-05
-1.38098331514311e-05
-1.80181365494023e-05
-1.46261095033087e-05
-1.70647646483456e-05
-7.36007913504759e-06
-5.5827292075886e-06
-1.21956761782033e-05
-6.3825924255994e-06
-7.98320487774162e-06
-1.7508988180838e-05
-9.60912091765007e-06
-1.24482403211237e-05
-3.62021289588442e-06
-1.62453963616407e-05
-1.30688839356547e-05
-1.39574015112641e-05
2.8602164957445e-06
-5.44252565359349e-06
-5.01598833889863e-06
-1.46698683503912e-06
-2.53675819691197e-05
-3.50578172226059e-06
-1.27577897261179e-05
-2.22622132008847e-05
-2.53181057619747e-05
-5.51190335875235e-06
-7.66319740886712e-06
-1.13801998236018e-05
-1.43762348943602e-05
-1.69207973803327e-05
-1.22851283686765e-05
-1.46245021087928e-05
-1.00594505126179e-05
8.40557861212216e-06
-1.28242962885924e-05
-1.49934196574433e-05
1.31246166957206e-06
-1.52073567741502e-05
-1.70875440112571e-05
-2.07288526267544e-05
-1.52285580546297e-05
-1.51944945847063e-05
-1.20790867595634e-05
-1.21622448964351e-05
-3.13772188414199e-06
-1.3268484360059e-05
-8.53294443566263e-06
-2.35654090362054e-05
-2.19398860278964e-05
-2.85684574779268e-08
-1.34736120648307e-05
-1.15003858833291e-05
-8.11356750449529e-06
-5.98960665346871e-06
-1.6682691141747e-05
-2.46154764060005e-05
-1.91652877829862e-05
-1.28869030359395e-05
-3.18056694391615e-05
-1.08938463998023e-05
-1.11698443944034e-05
-1.90718704935134e-05
-1.83045413727197e-05
-1.03412024598725e-05
-1.35881956109878e-05
-4.50022094471054e-06
-1.09135716869486e-05
-2.22404317308511e-05
-1.28539140583268e-05
7.62726782584109e-06
1.92206159824383e-06
-6.30010963014879e-06
-1.73920861851322e-06
-1.85541925269436e-05
-2.0613846166986e-05
-1.25218909812328e-05
-6.99745189797258e-06
-1.23582754939523e-05
-1.53640918726904e-05
-2.50183856541432e-05
-1.70375686378474e-05
-1.30428313765158e-05
-8.95846129717023e-06
-5.21164357457791e-06
-2.53419381174821e-05
-2.35832175716735e-05
-7.52103532578469e-06
-1.05059357789326e-05
-6.72217990526705e-06
-2.17729267144265e-05
-1.42530002658469e-05
-9.51566298400764e-06
-1.55859225600274e-05
-1.10465765792166e-05
-2.51725564707647e-05
-9.88448221129108e-06
-1.76260827162555e-05
-6.01427407823699e-06
-2.10734689401386e-05
-1.59849604601036e-05
-1.49831563778409e-05
-2.0040292458865e-05
-1.10217123069156e-05
-1.39327418552882e-05
-1.74049132253981e-05
-2.1064379310783e-05
3.8118395963516e-06
-3.84661913593107e-06
-6.51721202138438e-06
-5.77917448185777e-06
-1.23810007379621e-05
-1.71798019589815e-05
-1.79572984031087e-05
-8.75227688564984e-06
-2.11693470347584e-05
-8.298333272776e-06
-1.65608733230091e-05
-1.60592094269955e-05
-2.2973378166644e-05
-1.91756828618552e-06
-1.24294024395615e-05
-7.24904933535135e-06
-1.14573342137117e-05
-1.87387759171054e-05
-2.55371223946336e-06
-4.9511259667456e-06
-1.52692128587142e-05
-2.2589878024748e-05
3.98821188317346e-08
-7.76830105376026e-06
7.57811212149918e-06
-5.86343050183723e-06
-5.64989243683649e-06
-1.05580292799626e-05
-1.42225378655196e-05
-1.95913361029216e-05
-1.38930697524907e-05
-9.28546058012804e-06
-1.56292175941885e-05
-3.19403410956543e-05
-1.23835012725218e-05
-2.80290863158168e-06
-1.81604445200068e-05
-8.79369228491085e-06
-2.06040292346797e-05
-1.69167409575954e-05
-2.07560031029601e-05
4.54064292165709e-06
-1.28818637670818e-05
3.50007952862686e-07
-8.69723819307423e-06
-1.55180408683262e-05
-1.08695811020878e-05
-2.9279298235737e-05
3.60750860547058e-06
-1.83137530373312e-05
-1.84913971773433e-05
-5.97657958454748e-06
-1.17076922870268e-05
-2.03799877582624e-05
-6.03067815417731e-06
-2.31294310729425e-05
-9.21620479507216e-06
-3.76426300303407e-06
-1.94916482585432e-05
-8.96462840606152e-06
-1.44603744076185e-05
-2.33120698755928e-06
-3.5840473029603e-06
-5.33810525691529e-06
-9.78906509056661e-06
5.17736469811676e-07
-1.69562245643331e-05
-1.47211380408105e-05
-2.70259539587083e-05
-1.09932901961332e-05
-3.229878609198e-06
-1.36374203932888e-05
5.94791788921045e-06
-9.46606863136406e-06
-1.12076807365762e-05
-2.14757018507352e-05
1.9847741102178e-06
-1.40203835575485e-05
-1.76564851046371e-05
-7.76511456103955e-06
-1.98149841551375e-06
-1.47998547960904e-05
-9.80457276969723e-06
-6.19598306895883e-06
-2.11638811197456e-06
-1.10671835869724e-05
-1.83123457302172e-05
-2.30145220703464e-05
3.31596819950021e-06
-1.49971994014864e-05
-4.82054838609461e-06
-1.50920368758943e-05
-2.27942321369221e-06
-1.01583440558823e-05
-1.78198641029768e-05
-7.18160150875271e-06
-2.19120219699914e-05
-5.65752890277627e-06
-7.75369087178065e-06
-9.65339692145598e-06
-1.33898000257434e-05
-9.44725519544492e-06
-1.52162601921835e-05
8.83792339485138e-07
-1.25332802800139e-05
-2.37221712179558e-05
-8.57901580421886e-06
-1.27434748435568e-05
-6.30304580193262e-06
-1.38209391582111e-05
-1.41403076478855e-05
-7.05141791994498e-06
-1.07200715733215e-06
-1.37017201214531e-05
-1.43619399466734e-05
-8.04308288269118e-06
1.92832733827894e-06
-1.3522162027008e-05
-1.09175992108818e-05
-9.63541582436094e-06
-1.57459371210432e-05
-5.54771734845098e-06
1.34906984491226e-05
-2.53538980999174e-05
-3.71177766634278e-06
-2.21817594454037e-05
-7.16129250139132e-06
-8.06920766333848e-06
-9.91462714977603e-06
-1.85547124514767e-05
-2.07835247072204e-05
-9.83245393551956e-06
-1.83321993437994e-05
-2.33240798333921e-06
-3.81142109702485e-06
-1.71002187387356e-05
-1.19552778605957e-05
-1.04249267400716e-05
-1.63044042422423e-05
-2.30756686334659e-05
-1.32593164724402e-05
-2.04248650226182e-05
-1.04965635139089e-05
-1.72405007211403e-05
-1.1264107574677e-05
-2.32635254313073e-06
-1.66639248469355e-05
-1.22852924031357e-05
-2.17931264690976e-05
-1.41703777969081e-05
-6.25171672484542e-06
2.34982111165467e-06
-6.16083570643897e-06
-8.60526624154702e-06
-1.42591196269341e-05
-1.96328086913063e-05
-1.48665381908902e-05
-7.821716793475e-06
-2.8656445717476e-06
-3.82698234159953e-06
-7.05429010153746e-06
-1.28683989409168e-05
-2.23474300456888e-05
-4.13393430487298e-06
-1.83954830116384e-05
-1.68665916955865e-05
-9.57571160289959e-06
-1.36634356053308e-05
-9.89890752024814e-06
-5.63082213267596e-07
-7.18634349546171e-06
-6.44144670892322e-06
-1.82497004895367e-05
-1.34882026938864e-05
-1.64442087573363e-05
1.03887422387087e-05
-8.79440917618895e-06
-1.20148779115451e-05
-1.35551253683256e-05
-1.66509989977267e-05
-1.217964304058e-05
-1.05113911038653e-05
-1.38907225525997e-05
-2.6803576650691e-05
-7.63616587409311e-06
-7.08522722431696e-06
-1.37999842851736e-05
-1.6637269021781e-05
-1.23665935665208e-05
-1.26979030160564e-05
-1.6689932462453e-05
-4.25666107351126e-07
-1.4507163491636e-05
-1.80648836797695e-05
-1.26092284596713e-05
1.42960384267709e-06
-3.24833762954597e-06
-1.48189114844358e-05
-5.03490164728262e-06
-1.14996997153027e-05
-7.56574081095908e-06
-1.46439151629894e-05
-4.9174225169372e-06
-2.72385297731814e-05
-1.81827994202711e-06
-5.90926751411704e-06
-1.50889756463454e-05
-1.34355003849058e-05
2.66275661218372e-06
-2.40201759510559e-05
-9.15156077493858e-06
-2.20993804112854e-05
-9.83295446935772e-06
-1.65584729057703e-05
-2.23502680375483e-05
-2.1361716704117e-05
-1.21815267514897e-05
-1.09211965140662e-05
-1.2965728384365e-05
-1.90808269561345e-05
1.02681664407746e-06
-5.66123201332139e-06
-1.21168457925219e-05
-8.5424174388458e-06
-1.70940241028509e-05
-7.02132388845974e-06
-1.01314834752739e-05
-2.14779788745415e-05
-4.44670320835016e-06
-2.32608884600384e-05
-1.23721465820168e-05
-1.02097735235103e-05
-1.75672851784256e-05
-6.74576901207321e-06
-2.17981351350692e-06
-1.77354555969469e-05
-1.73913117313196e-05
-1.62656901820949e-05
-1.77648084609238e-07
-4.63918535694825e-06
-1.82877612380035e-06
-1.40145093623953e-05
-1.26135865829611e-05
-1.31983338366428e-05
-3.40232271170462e-06
-1.18590780590265e-05
-2.95623303433945e-06
6.80307360220474e-06
-1.01479840318735e-05
-5.62116423286152e-06
-7.69441029244518e-06
-1.95043753861081e-05
-6.21899968403942e-06
-5.59012637283159e-06
-7.96485877831616e-06
-1.79624532221389e-05
-1.98669417581076e-05
-5.73841034294547e-06
-2.34689772575047e-05
-2.09497202327501e-05
-1.41088797070361e-05
-8.86847770195805e-06
-2.18348888435126e-05
-1.50580120649556e-05
-6.15893727559254e-06
-1.83126838454241e-06
-1.35031894545897e-05
-1.07704906956718e-05
2.56883409853645e-07
-6.61203925493604e-06
-2.62209013890662e-05
-1.2392864267731e-05
1.88307933504782e-06
-1.06493903600929e-05
-8.33191644496072e-06
-2.45524841155813e-05
2.16230376066651e-06
-8.91016997217097e-06
-2.78643429183638e-05
-7.85728721285522e-06
-5.26572856837241e-06
-9.88716104279252e-06
8.88299642464843e-06
-5.09938830632671e-06
-1.05791692693536e-05
-1.45943197783764e-05
-3.12599055606881e-06
-1.99095663007856e-05
-1.63888311288566e-05
-7.98183258075544e-06
9.37576387168139e-06
-2.56036410451144e-05
-5.90181752430564e-06
-8.39319655217862e-06
-5.33494413914929e-06
-1.11152594034578e-05
-2.6763626736315e-08
4.31434952108167e-08
-8.02268831043589e-06
-1.15976483702219e-05
-1.07398086960887e-05
-2.09149144450741e-05
-1.04680838016233e-05
-3.64224454138346e-06
-1.75685610078244e-05
-2.78755693374154e-05
-3.74593496409556e-06
-8.18892284568108e-06
-1.04994045549597e-05
-6.94532289431321e-06
-1.70297539585395e-05
7.98419309419363e-07
-1.53255114313667e-05
-7.46467070744749e-06
-6.48831985037259e-06
-5.39117225434229e-06
-3.21875927912535e-05
-9.65565434687175e-06
-7.47474918424058e-06
-8.44615709633611e-06
-4.14006323252455e-06
-1.15543208120999e-05
-1.23563613835662e-05
-1.10470941301938e-05
7.03780547893181e-06
-6.54394113138035e-06
-1.37575371425197e-05
-2.09427406727719e-05
-2.60443800174088e-05
-2.02678551335134e-05
-1.55683487830219e-05
-2.07937598284309e-05
-4.88190552886011e-06
-1.25131906446162e-05
-1.00842977888763e-05
-1.73588141205786e-05
-2.6201975636848e-05
-5.36804779187999e-06
-6.11991414593402e-06
-1.07113554194993e-05
-1.01541905532821e-05
-1.64709616804647e-05
-1.69556390140046e-05
-6.77578011584486e-06
-9.04590316920381e-06
3.80906796141478e-07
-1.51906421848936e-05
-1.39290834835163e-05
-1.79786747160378e-05
-1.33968352130339e-05
-1.57019592933305e-05
-1.25146399753504e-05
-1.09343929210527e-05
-5.32067146987358e-06
-1.24369753020333e-05
-1.39111825462128e-05
-2.5106482827368e-05
-1.10665921474132e-05
-1.33542510135388e-05
-5.38880750411451e-06
-1.40041213405434e-05
-1.72970966344685e-06
-3.39820355032214e-06
-1.79731364857724e-05
-1.7081471209958e-05
-4.78591049454517e-06
-2.73957794405666e-05
-2.41989362604794e-05
-1.8146360829217e-05
-1.2215412875693e-05
-2.35085988247692e-06
-1.40189487823793e-05
-2.55101401885685e-05
-2.57727916430276e-05
-1.82082969213304e-05
-3.6482084772271e-06
-1.81127044412309e-05
-5.50935382861571e-06
-1.50703695854314e-05
-1.59196014199228e-05
-1.34785654557897e-05
-9.23806963046829e-06
-1.06767075772531e-05
-2.05456096138173e-05
-7.91846274914999e-06
-1.11694417412225e-05
-6.97415255428122e-06
-3.44837606028677e-06
-1.98272738758019e-06
-2.50513776167646e-06
-5.14549713064658e-06
-7.6215535632978e-06
-1.67912814225072e-05
-2.12341553309154e-05
2.90987158771824e-06
-7.18778873093845e-06
-7.9101938746541e-07
-8.5148911244229e-07
-1.33109962321203e-05
6.75392183988744e-06
1.50624564744459e-06
-1.11494216386113e-05
-1.7038400657726e-05
-1.9127596972596e-05
-1.75877572050818e-05
-1.77530024134043e-05
-9.12394928094917e-06
-1.44523844385048e-05
-7.78802402765961e-06
-1.68127362492576e-05
-2.55063140030627e-05
-1.01465240666809e-05
3.3055684244986e-07
-7.30715444900952e-06
-2.18025540036348e-05
-2.17778215574297e-05
-9.2399277910441e-06
-6.19224294661513e-06
-1.22647863420095e-05
-1.18859144026563e-05
-2.72597789997082e-06
-3.87387634356718e-06
-7.50716290292698e-06
-1.16857579302822e-05
-1.59942822175007e-05
-9.8523161544186e-06
-4.95319272164693e-06
-1.89877228410273e-05
-2.23366937559895e-05
-1.49179992951614e-05
-1.09087954716915e-05
-2.05558095859861e-05
-1.58725179787384e-05
-7.87448830624756e-06
-8.4873012344251e-06
-8.55144551727546e-06
-3.66688199638307e-06
-1.31946401823742e-05
-7.76057444714206e-06
8.20323961994375e-07
-1.12140463401237e-05
-1.3508735723594e-05
-7.2858338769427e-06
8.26525212006209e-06
-1.22065002027435e-05
-1.30795001890541e-05
-1.44362052157706e-05
-8.84151897524224e-06
-6.36076460320305e-06
-8.53036320011696e-06
-2.06712936478888e-05
-7.85597199888693e-06
-3.92965350456808e-06
-8.89467914548301e-06
-1.38227976134089e-05
-1.01570845049625e-05
-1.51899098229328e-05
-1.89188322579198e-05
-5.11735526431382e-06
-1.28024043786866e-05
-1.00899383162473e-05
-1.07177326853286e-05
-5.55664932875534e-06
-1.22373433771613e-05
-4.43784207434852e-06
-1.32591134152211e-05
-9.77837221867888e-06
-8.39541824017923e-06
-1.22199241512653e-05
-3.15849810574223e-06
-5.06615106793352e-06
-1.47925942838187e-05
-2.1172589289456e-05
-2.87370740507999e-06
-1.05549829748148e-05
-3.24797464590137e-06
-1.31111668308432e-05
-3.60934960509544e-06
-1.963107328395e-05
-7.54532630321816e-06
-7.72110821726351e-06
-1.56834985180388e-07
-1.8424927825406e-06
-6.27470823608399e-06
-1.35037179529437e-05
-9.11587645350973e-06
-2.4839227736904e-05
-1.69711868105121e-05
-8.49521263084134e-06
-2.94657062150127e-06
-1.1834169457779e-05
-2.03984452008208e-05
4.05418987959214e-06
-4.29656894806443e-06
-1.13645220654451e-05
-1.42176964021273e-05
-1.19678999301239e-05
-3.49808717843797e-06
-2.72718593674501e-05
-2.12376538059243e-05
-1.04754691320631e-05
-6.45522698340976e-06
3.44372459448655e-06
-1.27074896575733e-05
-8.24345871671447e-06
-3.30862016595696e-06
-1.0163689450818e-05
-1.10972655217679e-05
-1.31604773994171e-05
-1.43085023989641e-05
-7.20082545707541e-07
5.92101920074302e-06
-1.536008798767e-05
-2.14171816229084e-05
-1.43956231472674e-05
-6.43697594704295e-06
-8.18832900747509e-06
-1.99717620198619e-05
-5.70155399957784e-07
-1.76330058753244e-05
-1.46678414233107e-05
-1.9974738007147e-05
-2.73706419251924e-06
-1.17090625703058e-05
-1.37023441274611e-05
-1.13611300995376e-05
-7.0214569122126e-06
-1.27757608460069e-05
-1.41583824125884e-06
-2.15378418590621e-05
-2.80553389518954e-05
1.34529718889519e-06
-1.31070349740728e-05
-9.20861751573819e-06
-2.83315396977141e-05
-2.88402803989687e-06
-1.38367155907718e-05
-1.48271545632387e-05
-4.80185406379419e-06
-1.09524431150316e-05
-9.06431588063037e-06
-1.6456117619131e-05
2.58059809679637e-06
2.10772492842528e-06
-1.17528505084578e-05
-1.99106068140493e-05
-6.6969025466825e-06
-1.19608087635607e-05
-6.58251626000455e-07
-7.52526122598205e-06
-1.18000203680321e-06
-1.11999725351703e-05
-3.70713811279665e-06
-8.16575621459873e-07
-1.28090376724187e-05
-1.38069002690366e-05
-1.36223953411728e-05
-8.15082070419983e-06
-1.21965495909828e-05
-4.9731118846217e-06
5.10248571770721e-06
-2.26106547265915e-05
-1.18478671505139e-05
-1.03203526541303e-05
-1.55661928178441e-05
-7.53962151663671e-06
-9.173695143376e-06
-2.19831564616935e-05
-4.97837437738901e-06
-1.4365286630776e-06
-1.02698272651744e-05
-1.38176232976402e-05
-8.71320207008698e-06
-1.8701573686285e-05
-1.04566556253847e-05
-4.42272948677879e-06
-4.86967125963679e-07
-1.7638264147931e-05
-5.32736445838687e-06
-4.7808783151968e-06
-8.21224603424903e-06
-1.42401923171467e-05
-8.95360924311739e-06
-2.54912900981051e-05
-9.91647747469111e-06
-1.70587364349284e-05
-2.56052974327025e-05
-1.29182101978953e-05
-5.19760228949317e-06
-1.13499247380186e-05
-9.56851656727631e-06
-3.9873504122482e-06
-1.58364293139504e-06
-4.26184873791243e-06
-1.35921852890033e-05
-1.79801890070098e-05
-1.60349072538635e-05
-7.84036754029041e-06
-1.21771700505165e-05
-5.66121543732703e-06
-6.88710039470588e-06
-1.08849390951315e-05
-2.46515648231282e-05
-7.6890207224111e-06
-2.49152868192881e-06
-7.47199173503872e-07
-4.55412916998009e-06
-1.22837026475183e-05
-1.22740945486633e-05
-1.28467700823527e-05
-1.11071076889194e-05
-1.0860022497429e-05
2.77372367977791e-06
-2.00736963109188e-05
-1.69499863293174e-07
7.44098754598237e-06
-2.06592193951533e-05
-1.21526332005124e-05
-1.29312131712547e-05
-1.56814765563798e-05
-3.35140922696956e-06
-1.83947010954942e-05
-2.29688881110993e-05
-3.98983999909028e-06
-2.2000453818677e-05
-2.23514555239278e-05
-2.64481251765827e-05
-1.53788115192762e-06
-1.72374784817037e-05
-1.59513200702642e-05
-1.26666456298604e-05
-5.07147437532684e-06
-1.92890454244155e-05
-7.3152421804974e-06
-1.66274460583505e-05
-1.75451172235752e-05
-1.75595970284051e-05
-1.22866187367232e-05
-1.54434528089828e-05
-2.83332884054875e-05
-1.03613982918991e-06
-1.1648412173355e-05
-9.46043891302892e-06
-1.20234625871694e-05
-1.1392446740426e-05
-2.07312551529081e-05
-1.90275355191638e-05
-1.48158027104836e-05
-6.65723011466144e-06
-2.55793353736628e-06
-1.28210997789915e-05
4.50486679045201e-07
-1.61282221080808e-05
2.77218766243374e-07
-1.8362602352106e-05
-9.3447034063299e-06
-1.24287323593451e-05
-1.16252544568141e-05
-1.73754030885615e-05
-8.58020962576615e-06
-3.93205323163144e-06
-2.81452333750711e-05
-1.43085268194711e-05
5.32032722239236e-07
-9.25978218300805e-06
-1.30639078243719e-05
-4.38796291487529e-06
-9.07982979680389e-06
-2.02736856024618e-05
-1.21517405586054e-05
-7.14800162080926e-06
-9.11978228295887e-06
-1.24082106429636e-05
-1.00492194400489e-05
-2.29190579659319e-05
-2.51754241071173e-05
-1.6937842715387e-05
-5.98209516224076e-06
-2.70357019573241e-05
-1.95195799838353e-05
-8.82587214627089e-06
-1.0638423059172e-05
-9.68076640668468e-06
-1.16566998503533e-05
-8.9051445070733e-06
-1.16259020903651e-05
-1.28191424423547e-05
-1.95821546785798e-05
-2.66505892110327e-06
-5.40298865891784e-06
-2.10639635845502e-05
-4.44146046833908e-06
-1.05521505911989e-05
-1.15672351459365e-05
7.64013208839049e-06
-8.79629051470427e-06
-1.80693497951395e-05
1.83227659852878e-06
-1.20418758141164e-05
-1.38110251990105e-05
-1.48842956259452e-05
-7.91236167409548e-06
-2.01555531709167e-05
4.77301012838444e-09
1.28623635471045e-06
-1.69860741367032e-05
-1.91980761897917e-05
-2.46325987233736e-05
-1.32273707751697e-05
-2.57659475087221e-05
-8.7862914555595e-06
-1.45600545424185e-05
-8.11997361653761e-06
2.73170395143603e-06
-7.58911477533926e-06
-1.07097521630617e-05
-1.54073385930543e-05
-1.62601780683335e-05
-1.7810231318356e-05
-1.52109616112956e-06
-1.48390081169897e-05
-1.09203360590961e-05
-3.97577906494894e-06
-8.8333067464831e-06
-1.85233849263698e-05
-2.68898252428655e-05
-1.35002870698961e-05
-1.80255558367914e-05
-1.70094431441958e-05
-3.76751550710667e-06
-9.14352968306663e-06
-2.43193569080225e-05
-1.78299055555248e-05
-1.44954089310777e-05
-2.79826920967825e-05
-1.38641346732496e-05
-1.47582995470714e-05
-9.46448971093648e-06
-7.9944302740499e-06
-7.84705531514663e-06
-1.21130700154415e-05
-6.23077422591206e-06
