# Supplementary material for: Research on computational propagation and identification of mine microseismic signals based on deep learning
Source: PLoS One. 2025 Oct 22;20(10):e0334641. doi: 10.1371/journal.pone.0334641 (PMC12543183; doi:10.1371/journal.pone.0334641)
Supplement: S11 Data — (ZIP) [file pone.0334641.s011.zip › 000101100002612.xlsx_0.txt_24.txt.txt]

-1.62361204675826e-05
-3.15961286058331e-05
-1.79456153733843e-05
-1.06281224839701e-05
-1.06051995517606e-05
-2.02384193382359e-05
-2.36891296443118e-07
-1.6818967224179e-05
8.16443599908792e-06
-1.92308611016837e-05
-1.81200616376622e-05
3.59416571031085e-06
-1.29602032745108e-05
-3.38218138114912e-06
-2.60440377725366e-06
-2.58002929972095e-05
-1.14789797735899e-05
-9.75252265374019e-06
-9.27885759909427e-06
2.58915126822965e-06
-1.58241069948162e-05
-1.78645178154459e-05
-8.95575355028124e-06
-2.01258874606871e-06
-9.61041118727166e-06
-2.43849943411575e-05
-1.21378263857008e-05
-1.00245138783714e-05
-6.32535223220736e-06
-1.98279669921446e-05
-2.61916750747831e-07
-2.00675076432371e-05
-2.29734053348269e-05
-2.05349040587495e-05
-1.63825873155621e-05
-1.49281546887659e-05
-2.38540861089695e-05
-1.0152412363273e-06
-1.19382845723414e-05
-2.01370941979722e-06
-1.78310774872374e-05
-1.20653495964089e-05
-2.27233992838715e-05
6.91484052135144e-07
-7.15186249996963e-06
-6.76330303906992e-06
-6.96991533446804e-06
-8.35433065102062e-06
5.76201029755829e-06
-6.77098651677381e-06
-1.36098449907581e-07
-1.34948277060693e-05
-1.2375782679175e-05
-2.67658088776405e-05
5.03132209760219e-07
-1.65922176391638e-05
-1.01705305551416e-05
-4.24734672524779e-06
-1.87909967640926e-05
-7.61085500083528e-06
-5.93477872551056e-06
-2.03481969713256e-05
-1.10477106197795e-05
-3.03267394288702e-05
-3.96205208128725e-06
-2.00983886613538e-05
-7.64654292710355e-06
-9.66971735678981e-06
-5.45098517020981e-06
-9.50405887023558e-06
4.70383706738796e-06
-6.16199541291002e-06
-1.24065382995673e-05
-1.34304528795315e-05
-3.05942640235401e-05
-2.03629739316909e-05
-2.44437666294242e-05
3.1451574526255e-06
-8.56546793591998e-06
-2.75691984656394e-05
-1.94656400217026e-05
-1.80932071912916e-06
-1.10719939349512e-05
-2.45171672577981e-05
-1.69050874499222e-05
-1.14933510806609e-05
-5.10907835770809e-06
-1.85001037894861e-05
-1.10136396426686e-05
-3.95815763495508e-06
-6.08944704033087e-06
-1.57646718191624e-05
-1.14241143904582e-05
-1.73858334074349e-05
-2.72824068352116e-05
-1.23081816964428e-05
-2.20623854984333e-05
4.48925170951945e-06
-2.20374504099424e-05
-3.71733105455003e-06
-1.73183619098253e-05
3.21190407411742e-06
-1.62310661676141e-05
-8.90882193738766e-06
-2.44848518791855e-05
-1.84552839304717e-05
2.79675602585662e-06
-9.79325018720071e-06
-1.21727438547897e-05
-3.75897987096559e-05
-1.90252354122876e-05
-1.06660084867646e-05
-3.78896122928347e-06
-1.65064814772337e-05
-2.72350961822599e-05
-9.82350014706574e-06
-6.83233856893599e-06
-4.43863809080726e-06
3.76429282968897e-06
-8.18887450857694e-06
-2.57492866796337e-07
-2.8688712747078e-05
8.50764614362081e-06
-1.84198916055993e-05
-8.57999461849851e-06
-1.9000368690752e-05
-9.0513723817586e-06
-8.02660297792419e-06
8.05637119411316e-07
-1.71148353251833e-05
-9.66967708120589e-06
1.80352042415571e-06
-2.31007353284009e-05
-1.35265066273269e-05
2.07208747297391e-06
-2.77692840782602e-05
-4.88009875456359e-06
-1.27665311028648e-05
5.2854645102133e-06
-1.06207078367538e-05
-5.51214896973078e-06
-3.32531415003491e-05
-2.45831428294023e-05
-4.55713149734318e-06
-1.19718828167799e-05
-3.15256276624403e-06
-5.21069384085841e-06
-1.35518598350635e-05
-1.83828002546642e-05
-8.11869381542465e-06
-1.41468508992007e-05
-2.11904755136695e-05
-7.9780076071043e-06
3.52189695575207e-07
-1.46569751799823e-05
-2.54752029830336e-05
-3.20877775542159e-06
-4.00528448643108e-06
-1.74884259752565e-05
-1.34708184103478e-05
-1.62878898298118e-05
1.57652763144453e-06
-2.23958162098297e-05
-4.95677356096504e-06
-5.25360603692865e-06
9.80582134374802e-07
-7.44265746651796e-06
-3.18489090188197e-05
-1.36031873769308e-06
-9.72347011971758e-06
-1.6382676538949e-06
-9.57757925941068e-06
-4.30413183559989e-06
-2.80137561139968e-05
-9.41938941663485e-06
-6.42400585218731e-06
-2.24551995218202e-05
-2.04089195554305e-05
-7.18707925701446e-06
-6.2503517568443e-06
-9.97322388844145e-06
-9.26816073143845e-06
-2.22893624147325e-05
-1.03684504352736e-05
-4.54509026864312e-06
-5.27671204232252e-06
-6.50643377575311e-06
-2.36291520373885e-05
-3.32151365788456e-05
-7.31824043842843e-06
-5.95857892389773e-06
-6.71248261107032e-06
-1.07383578765871e-05
8.90890061930014e-07
5.89578709669071e-07
-1.08877727837618e-05
-1.57555647667501e-05
-2.10772109051841e-05
-1.0153688059844e-05
-2.12647715540647e-05
-1.48156720888038e-05
-1.44751484743551e-05
-1.81013457069584e-05
-2.11789145076864e-05
-2.48920319422505e-05
-3.4565812108213e-05
-1.7750620609948e-06
-2.29903386819129e-05
-6.76023350130229e-06
-1.31450208444202e-05
-1.42902955317244e-05
-2.7746897248953e-05
-2.2024207855838e-05
-9.3636252656932e-06
-3.55526420274145e-05
1.16519804804739e-05
-1.50718705748813e-05
-1.74488475852168e-05
-2.70243925829555e-05
3.31949758272394e-06
-1.87426786550796e-05
-2.17644719249394e-05
-2.23251693349177e-05
3.74652844516284e-07
-1.45532594916777e-05
-9.85658692328786e-06
-1.86709812659825e-05
-2.3264261681384e-05
-3.66640562683999e-06
-1.97535777697927e-05
-2.82640013864223e-05
-2.58791031276593e-05
-1.9270758925385e-05
-7.34692934409175e-06
-1.18138917498562e-05
-1.90554743556164e-05
-1.06639418328363e-05
-1.16112685327491e-05
-5.63515450548178e-06
-1.46392457987963e-05
-2.28993394068431e-05
-1.23369883926852e-05
-1.22224004251467e-05
-7.31533699296238e-06
-1.58721498708192e-05
-1.55764801780259e-05
-8.1613717214559e-06
-3.10912885732333e-05
-3.2954027291764e-06
-1.14557558830029e-05
-3.68010529616248e-06
-2.54062753025428e-05
-1.04011838335076e-05
-1.28795893480024e-05
-1.19675641098311e-05
-7.98860769169469e-06
-1.43631383370116e-05
-1.91873209141228e-05
6.32131594664649e-06
-1.56502885094368e-06
-3.61014430557074e-05
-9.31759751936367e-06
-1.9546270662607e-05
-2.15122720337686e-05
-1.29849272978742e-05
-1.03593949268556e-05
-7.22308801476961e-06
-4.20249123448363e-06
-3.11299454623054e-06
-2.65364117116935e-05
-5.33684591849867e-06
-8.82195504404337e-06
-1.18201104449545e-05
-7.32129009033425e-06
-6.98809907918787e-06
-8.50635629259476e-06
-1.79940359547917e-05
-1.54294540774964e-05
-2.13227523099632e-05
-2.7935362410174e-05
-2.6119127706963e-05
-1.80773975787896e-05
-3.83360883824813e-05
-1.47455033320004e-05
-1.90469520186344e-05
-3.82351477613451e-05
-4.29759525152107e-06
-1.29964269029167e-05
-1.47783000703103e-05
-2.60370031164497e-05
-4.1956043794935e-05
-1.07038914965199e-05
-8.72231416735578e-06
-1.75765028046675e-05
-1.85991109068739e-05
-9.9463411405766e-06
-6.70541370785854e-06
-1.28401064068128e-05
4.28354778964833e-06
-1.02248311339909e-05
-2.24210313735881e-05
-1.82211664193622e-05
-2.7420041779574e-05
-2.58661018474449e-05
-3.01426291717524e-05
-1.68372568733671e-05
-2.25073499918089e-05
-1.20014902468046e-05
-2.24140149968785e-06
-3.20189409553594e-05
-1.38293417005171e-05
-7.74137909641729e-06
-7.2005558105533e-06
-1.2931715587275e-05
-4.10482103634149e-05
-3.00306450878795e-05
-2.72649322419256e-05
-1.55248816109606e-05
-1.52880589638934e-05
-2.17728578463641e-05
-2.24310732289776e-05
-1.54187035902421e-05
-8.89723297767482e-06
-1.22014105228809e-05
-7.29345384691882e-06
-1.52176623820481e-05
-4.14683724772004e-06
-3.30238099785605e-05
-1.81965141280397e-05
-3.15348575637947e-05
-1.30194488856428e-05
-1.00909886839751e-05
1.04765981831468e-05
-1.64521708343201e-05
-2.07653002376791e-05
-1.51725865395564e-05
-1.14341561089638e-05
-7.81600572418336e-06
-1.89263300030121e-05
-1.52484370720933e-06
-8.62125556602152e-06
-2.00998581768188e-05
-9.14489616254214e-06
-6.6199114941633e-06
-2.92788333377428e-05
-1.54813519434629e-05
-9.63452912506892e-06
-2.18555785730248e-05
-1.0043910093375e-06
-2.20759739088631e-06
9.60668315325092e-06
-1.45424205659005e-06
-9.82534079162435e-06
-5.38273151060072e-06
9.46303180005531e-07
-2.99603299561024e-05
-1.80977732146132e-05
-4.48733826770325e-06
-1.04929587057947e-05
-7.12439764592018e-06
-1.59385201073528e-05
-2.16992728148761e-05
-8.51498062545868e-06
-2.15332268251071e-05
-2.6062702445025e-06
-1.02714924245197e-05
-2.15321881869017e-05
-2.1263893467025e-05
-9.54100985310692e-06
-3.8849191158608e-06
-2.06265840112522e-05
-4.20527147129965e-06
-1.5113547774658e-05
-2.8446546953333e-06
-1.14182824636395e-05
-2.14727903725529e-05
4.78922954054889e-07
-8.13147267712512e-06
-1.46886334681492e-05
-3.13206131634984e-05
-1.89970531316489e-05
-5.04800647823247e-06
-2.16063786960871e-05
-2.44768226803251e-05
-1.83243210766812e-05
-2.71079782536789e-05
-1.14813315311478e-05
-2.50466435838758e-05
-5.35905384830172e-06
-1.22456209664805e-05
-3.47877684719072e-05
-4.05697067307204e-06
-7.78094237777254e-06
1.03504875296964e-06
-1.4443676002384e-05
1.5094415790415e-06
-2.475912553451e-05
-2.1144465340211e-05
-1.26627541874431e-05
-2.88104924166025e-05
-1.11474170883898e-05
-1.49620283315192e-05
-5.98078940609641e-06
-1.36272402354732e-05
-1.89481460411547e-05
-2.8166899852145e-05
-2.32196741277697e-05
-2.1730926265015e-06
-1.62512234176159e-05
-1.30486360006129e-05
-4.76474722141531e-06
-1.49008915017087e-05
-3.93876881820937e-05
-2.29283248108124e-05
-1.07274562588624e-05
-2.01192858493268e-05
-1.69613695512163e-05
-1.05908705660662e-05
-1.9665221183763e-05
-1.2721457340845e-06
-2.7922632221848e-05
-1.91970092120532e-05
-1.71892387658738e-05
-1.25960961508978e-05
-2.83416979468794e-06
-3.36074026309337e-05
-1.67096629768617e-05
-2.65396200217588e-05
-1.99068794330652e-05
1.24504481227684e-05
-4.18612177565002e-06
-3.19929637571779e-05
-1.42323810324748e-05
-2.04534066392089e-05
-7.92970713824575e-06
-1.15827090693137e-05
-2.44093181511011e-05
-2.67412690209675e-05
-2.12195813082942e-05
-4.15459709720147e-06
-1.2713503723295e-05
-6.49931164698769e-06
6.00315236450882e-06
-1.0865356122794e-05
-2.21248593640117e-05
-2.80587583084624e-05
-9.68248324972101e-06
-1.9932945272347e-05
-7.47035951922216e-06
3.04614835728886e-06
-3.45131143075565e-06
-1.60679987607035e-05
-1.97031793223661e-05
-5.13826173402833e-06
-1.51723745465584e-05
-1.96896924698542e-05
-1.7993027329963e-05
-1.0522454247742e-05
-3.36821027179504e-06
-1.15211780550829e-05
-1.18115723769885e-05
-8.13273843719119e-06
-3.71327237895637e-06
-1.89046681155822e-05
-2.6984034453312e-05
-3.68718951465406e-06
-3.49467480539447e-05
-1.55717746205447e-05
-1.037346685432e-05
-8.15472746518566e-06
-2.00122483973017e-05
-3.5717513550578e-05
-2.71556584869916e-05
-7.84209081537941e-07
-1.52898634034744e-05
-1.52349945488559e-05
-9.10236209906106e-06
-2.83074810935993e-05
-2.37244519871663e-05
-1.82697611295927e-05
-2.11012719509466e-05
-1.73411419103749e-05
-1.53207164030328e-05
-1.96702587696745e-05
7.87884041567704e-08
-2.95379038847896e-05
-5.46396360857577e-06
-2.73471740907474e-05
-1.11831662945114e-05
-2.09260142155367e-05
-7.63642977706997e-06
-3.6683776753545e-05
-1.80979427135903e-05
-2.50478105586809e-06
-1.70954947871584e-05
-1.46811378525379e-05
7.06905313495068e-06
-9.48953786951242e-06
-2.64848468421654e-05
8.69678340168335e-06
-2.7215034078604e-05
-1.22317169530851e-05
-2.82090279015609e-05
-1.73907724416195e-05
-3.23443708348051e-05
7.04941676942822e-06
-1.12847189436609e-05
-1.99611289959346e-05
-1.60574207905604e-06
-1.09619045234457e-05
-5.97831375436326e-06
-1.87016780472062e-05
-1.7005950272765e-05
-1.6968581658152e-05
4.9169266308527e-06
-2.43027202241418e-05
-1.29528940746537e-05
-2.48159731594854e-05
-1.75546754517601e-05
-3.8133257891059e-05
-1.28153687403482e-05
-9.96184219411894e-06
-1.48545339425679e-05
-1.87634784648488e-05
-4.77319258976893e-06
-1.31357845772025e-05
-2.20447960682491e-05
-2.12869640685372e-05
-5.95578641857861e-06
-6.17125175680628e-06
-7.47684508128672e-06
-2.04104310513344e-05
-3.61915938155376e-05
-2.42183418941123e-05
-2.5933444558738e-05
-2.6549423616407e-05
-2.79257992984955e-05
-1.79255041779027e-05
-3.9127983783623e-06
-7.3603988452696e-06
1.19624262599418e-06
-2.36733823185619e-05
-2.71524847261448e-05
-1.26827138852788e-05
-1.55791736339402e-05
-6.98001237640182e-06
5.67686819369747e-07
-3.19175136961205e-05
-3.40485337791136e-05
1.60879996266321e-06
-1.99012619838032e-05
-1.47405116838512e-05
-2.50451545851258e-05
-1.94224277066492e-05
-5.42173934125982e-06
-1.97919838050787e-05
-1.0702539187745e-05
-1.62711321561664e-05
-1.37077160062785e-05
-2.42735668267913e-05
-1.36368827001292e-05
-1.66202488470373e-05
-2.64828235393283e-05
-6.24651412154526e-06
-1.86211219475136e-05
-1.91841166685089e-05
-1.43353042594249e-05
-3.46451182371295e-05
-7.57641113036123e-06
-1.87097486955457e-05
-2.36905352182625e-05
-2.20801737053296e-05
-1.97614314903705e-05
-1.13770499923705e-05
-1.41474465575962e-05
-2.0912767413588e-05
-7.75177215352321e-06
-1.84430281333314e-05
-1.15159277833961e-05
-1.7166489088216e-05
-2.48491696715934e-05
-1.65387853653689e-05
-1.11876856398816e-05
-1.84390549072782e-05
-3.07393775610854e-05
-7.01612388769932e-06
-1.91027216831327e-05
-3.66439984393822e-05
-9.03813854035444e-06
-4.00382120451389e-05
-1.41281975548819e-05
-1.86012576745636e-05
-2.02671806384444e-05
-2.51224967504782e-05
-4.27902060933818e-06
-1.87758164012619e-05
-2.07470524384169e-05
-2.67598217576993e-05
-2.60405490453446e-05
-2.32999359348303e-05
-2.27766074062598e-05
-1.48319585227651e-05
-7.73725319486179e-06
-7.12444676289778e-06
-2.43185840121086e-05
-8.79938086370098e-06
-3.23684215300502e-05
-2.39006888359169e-05
-3.39404547406518e-05
-1.47291798168179e-05
-1.0610570728678e-05
-4.3711281794229e-06
-1.98776697812841e-05
-1.81709417355558e-05
-1.50597417986273e-05
-1.48945633953238e-05
-2.74858450990608e-05
-1.58423134350463e-05
-5.40980840161602e-06
-8.65780229902092e-06
-1.53877676794614e-05
-1.2547242172323e-05
-2.11634831912734e-05
-1.37351927280469e-05
-2.34067352088957e-06
-8.74810149792602e-06
-2.35803239981061e-05
-8.64923298291568e-06
-4.9035506928755e-06
-2.49435784135887e-05
-6.71041689194792e-06
-2.02126602014505e-05
-1.43656567752982e-05
-3.73755497777276e-05
-2.88420350624378e-05
-2.78972594090546e-05
-1.89029043726332e-05
-1.31234769165364e-05
-1.06366546062752e-05
-3.11064167017313e-05
-2.51704735421996e-05
1.31638592745798e-06
-5.54589225620987e-06
-1.64539012150487e-05
-3.73741693909369e-05
-2.48231793064836e-05
1.09832599286711e-05
-1.432302353832e-05
-2.83192949982476e-05
1.77173688466377e-06
-2.94108879949337e-05
-2.41144264629851e-05
2.08248652143032e-06
-1.01936393985343e-05
-1.5406083521067e-05
-1.47671224674782e-05
-1.17923091564938e-05
4.65416195921126e-07
-2.24889986374933e-05
-6.38606386416091e-06
-1.61588990257329e-06
-8.99796073697937e-06
-1.31241164843763e-05
-3.3571746171878e-05
-6.02877354136962e-06
-1.13130701557234e-05
-1.95207441513887e-05
-2.33162152965005e-05
-5.60923855913173e-06
-1.61585805860306e-05
-1.7411064751815e-05
-1.0285778737369e-05
-2.45242267170576e-05
-1.40413838594864e-05
-2.2677606851263e-05
-1.61099398688817e-05
-3.40305093500167e-05
4.50205628529284e-07
-2.1447720976496e-05
-1.90727356168216e-06
-3.43758488206531e-05
-2.63764109180157e-05
-6.37817792835208e-06
-1.05800890743604e-05
-1.59379757492321e-05
-1.56673415652091e-05
-1.46664823451951e-05
-1.00086235259728e-05
-1.90976130712285e-05
-1.8510203091382e-05
-1.03510067651506e-05
-1.12922948803809e-05
-7.46955359983762e-06
-1.81396511590402e-05
7.67587997472304e-06
-2.86742437759237e-05
-2.0317367535639e-05
-9.88024587852938e-06
-2.285601442452e-05
-2.87402811024036e-05
-2.22234458765147e-05
-2.31667125773021e-05
-1.83615990492936e-05
-2.59978567735106e-05
-2.4835558861773e-05
-1.7304754000739e-05
-1.71794837121112e-05
-2.05259015074843e-05
-9.886144068192e-06
-1.96456219096229e-05
-2.1004191705881e-05
-3.88778284090467e-05
-6.57193817771507e-06
-3.23461621999915e-05
-6.41521767692917e-06
-1.52743647013755e-05
-2.60048724195911e-05
-1.29667141432161e-05
-1.06933583601645e-05
-1.30900289964379e-05
-1.40603843178356e-06
-2.20743165044133e-05
-2.67656412683858e-05
-4.36185212377447e-06
-1.77957459661897e-05
-4.551121786296e-06
-2.78145991031777e-05
-1.06024656174932e-05
-2.46098571723109e-05
-1.43293064863193e-05
-1.19813705901784e-05
-4.63934195475232e-07
-2.23939494117237e-05
-1.20239589598225e-05
-1.0547099989543e-05
-1.91684736200577e-05
-1.99778167272343e-05
-1.97060424685161e-05
-2.77121801857916e-05
-1.3028891922448e-05
-1.14693476845852e-05
-8.58256098391057e-06
-1.98487652006179e-05
-2.73586577383092e-05
-1.72371699048603e-05
-7.06922792877187e-06
6.39438582238107e-07
-1.47419019043052e-06
-2.8577540323217e-05
-1.80235019586931e-05
-2.78598259443949e-05
-2.19272949202504e-05
-1.53328614860803e-05
-3.03895997186715e-05
-9.30001736289116e-06
-2.26821503405174e-05
-2.00856335907963e-05
-3.39030565584749e-06
-1.7154469193086e-05
-2.02927960437876e-05
-1.72600791564175e-05
-1.18517699324786e-05
-2.12750371733126e-05
-2.42254677338564e-05
-1.54522454371388e-05
-1.36956042165347e-05
-1.87901259312042e-05
-1.14130397047386e-05
-1.93457041062386e-05
-1.18897226042155e-05
-3.26401270783003e-05
-2.89113932200676e-06
-2.35431446255222e-05
-2.95947208775507e-05
-1.85510258532729e-05
-1.66297181431e-05
-1.18328234055841e-05
-1.47877700832462e-05
-1.9002976219676e-05
-1.56493521963742e-05
-1.438670040268e-05
-1.83065001421352e-05
-1.74686873028355e-05
-2.23882098268081e-06
-1.07766438460281e-05
-2.8707761915787e-05
-1.59887355335929e-05
-2.54611692467117e-05
-1.46842554109124e-05
-8.97491039574538e-06
-4.1460295862644e-06
-2.32499850676183e-05
-2.77579994020674e-05
-6.90183089501938e-06
-1.445579289057e-05
-1.39366613387576e-05
-1.3191405341135e-05
-2.88143066993588e-05
-1.48543491194398e-05
-3.23194702577226e-06
-1.90067126208895e-05
-2.38338079406696e-05
1.27112552283967e-06
-1.4179414157298e-05
-1.45412713647885e-05
-3.25667382882937e-05
-2.38612256960501e-05
-1.92745588487223e-05
-5.39282053784781e-06
-7.90336691645061e-06
-1.46048191507284e-05
-2.51640499110492e-05
-1.60209844396136e-05
-1.5966880895231e-05
-1.57887604508251e-05
-2.09551966331011e-05
-2.48395803726366e-05
-7.88781430308737e-06
-6.33198777267687e-06
-2.84076462217492e-05
-8.67721273901806e-06
-1.19288231760967e-05
-3.84353585859058e-05
-8.6001999727836e-06
-1.48224529867287e-05
-2.57892713848368e-05
-2.30409576864654e-05
-2.73869524156501e-05
-2.23640028006333e-05
-2.14823913875193e-05
-1.66421646149419e-05
-1.28794856203538e-05
-2.95620634514552e-05
-1.02290274920179e-05
-3.39497473240529e-05
-9.78990122931582e-06
-4.97763943062021e-06
-2.15313901991295e-05
-5.48019007567172e-06
-1.85556352189484e-05
-4.95903324359443e-06
-2.34028575745665e-06
-7.76067103890445e-06
8.72874563532765e-06
-8.40942733728923e-06
-1.63304793895942e-05
-2.16444735526588e-05
-1.99018264459743e-05
-1.15457803804213e-05
-2.70689061261906e-05
-1.42956426846409e-05
-1.38340039314928e-05
-1.70298846952183e-05
2.13389343205794e-06
-2.18159224484203e-05
-1.96544824788042e-05
-1.01393191841573e-05
-1.83728596791398e-05
-1.85290163489507e-05
-2.25236953387905e-05
-2.44771912050173e-05
-4.59931179493158e-06
-1.36643686055861e-05
-9.15133745984043e-06
-2.64635939892456e-05
-1.38177684593226e-05
-5.08223256855485e-06
-1.72973059359306e-05
-1.72590544910981e-05
-6.22932606570264e-06
-9.82389210297069e-06
-2.07729532028183e-05
-1.81932861833421e-05
-2.75602969691985e-05
-5.20222907640902e-06
-3.04993998580294e-05
-1.35428663457625e-05
-9.04817821612096e-06
-4.73341839977357e-06
-3.3836658386793e-06
-2.62753944838046e-06
-3.08651455508211e-05
-4.84906278231132e-06
4.67440235274996e-06
-7.33679941632055e-06
-9.12595983422535e-06
-1.30188273922402e-05
-3.9923880689405e-06
-8.44212669999212e-06
-3.81854741861775e-06
-2.52578481098711e-05
-2.50831354251328e-05
-1.02659418126385e-05
-2.35405088101735e-05
-2.01362125045162e-06
-1.18787504403463e-05
-7.43482712209548e-06
-5.34276239233547e-06
-1.46538115150779e-05
4.3903591455376e-06
-6.03900234714695e-06
-2.97233888601014e-05
-1.03000774147603e-05
-6.29813760069359e-06
-2.09381459106507e-05
-2.87136667177793e-05
-8.22665131567987e-06
-2.19830543765612e-05
-2.61842590752642e-05
-1.19215846256033e-05
-1.35600697723679e-05
-2.08439127540008e-05
-2.19900089039597e-05
-8.98782115049057e-06
-1.49200944936221e-05
-2.13188243419984e-05
-1.75822974591791e-06
-2.24754079144895e-05
-1.71816711064103e-05
5.55578346482862e-06
-1.3148170111857e-05
-2.55531807802441e-05
2.64203302472929e-06
-1.72780563205989e-05
-8.07894403282054e-06
-1.44182210252648e-05
-3.51822033936703e-05
-1.29071912776762e-05
-1.85880360063099e-05
-3.69255753836989e-05
-2.54777024877082e-05
-2.61678503997097e-05
-2.25107382636127e-05
-1.96006783219542e-05
-2.02224308829335e-05
-1.28112930629616e-05
-1.72028480064134e-05
-1.79291936171686e-06
-2.35870453072461e-05
-1.04077502002561e-06
-1.24985922369545e-05
-3.02779451337057e-05
-1.63779537256047e-05
-1.76923148401577e-05
-3.22270910548037e-05
-1.19093063017342e-06
-1.01744251407716e-06
-3.25151920555591e-06
-1.98285509160772e-05
5.06179462981006e-06
-1.13847778820747e-05
-1.84329215850198e-05
-2.05551729986213e-05
-4.75931929820241e-06
1.94286229488046e-06
-1.1786083365269e-05
-1.81610491300058e-05
-1.17690611272231e-05
-6.90554515619659e-06
-2.90043789024964e-05
-1.26874137576874e-05
-1.01429179933354e-05
-2.82589204918382e-05
4.1012091589634e-06
-1.69999157974445e-05
-6.31138888045941e-06
-1.70760855347594e-05
-9.80917915711733e-06
-1.26202677438982e-05
-6.41098545550931e-06
-1.44069711689431e-05
-2.29831380391043e-05
-2.18290632006652e-05
-2.78092923889616e-05
-2.43656306828299e-05
-1.72909673713349e-05
1.78418735304055e-06
1.05788809445336e-06
-3.03675111954958e-05
-1.2944765017562e-05
1.28603132513902e-06
-1.39507714703258e-05
-2.02790353760725e-05
-6.86858659310768e-06
2.93567817416096e-06
-2.22991179239693e-05
-3.01415264456611e-05
2.72642808261767e-07
3.95048150017372e-07
-2.4362055485094e-05
-4.25029899444249e-06
-2.00324744511674e-05
-7.13604794151452e-06
-5.73293639896116e-06
-2.15508038962439e-05
-4.1525203286921e-05
-1.90636203185628e-05
-2.43179636624131e-05
-6.45335089417125e-06
-1.70744555427927e-05
-4.85032321157978e-06
-3.29778854415045e-06
-2.44891440832842e-05
-2.59622674099283e-05
-9.02837105363747e-06
-1.32596545834295e-05
1.66244951984243e-05
-2.17164910856348e-05
-1.2316832996606e-05
-4.84959718067671e-06
-4.32679592987302e-05
-9.07289946881468e-06
-7.58543662455437e-06
-1.09134524489407e-05
-5.58063428599623e-06
-1.23447423534564e-05
-1.58926401725854e-05
-1.33317477171353e-05
-1.64498543988625e-05
-2.57879836032404e-05
-9.83579341681289e-06
-3.5380888344449e-06
-1.88829063925375e-05
-2.05951527619423e-05
-2.14195640500551e-05
-3.32726505526508e-05
-9.40032841437787e-06
5.28320799555037e-08
-2.99396077480627e-05
-2.32405101459519e-05
6.07494656177575e-06
-1.23652761520894e-05
-2.14966689551423e-05
-2.21337585048902e-05
-1.66014737712656e-05
-2.10779124201082e-05
-1.20556927546495e-05
-2.20809163129993e-05
-3.63525663194278e-06
-2.24941845077436e-05
-1.99557546683225e-05
-7.68655260084128e-06
-2.07790678111167e-05
-1.35951041738868e-05
-1.96538855699242e-05
-2.81705825595514e-07
-6.71174509782236e-06
2.49945193368788e-06
-3.95138815993136e-06
-6.8648995751793e-06
-2.29147370990722e-05
-3.05315244331804e-05
-2.63828785532341e-05
-1.00193712474787e-05
-1.38691233279124e-05
-1.31911718311933e-05
-2.24220410888892e-05
-1.92051285280503e-05
-2.15808469950743e-05
-1.86960767921072e-05
-9.82845504777924e-07
-1.57378177431761e-05
-8.35839175519887e-06
-2.27038843973795e-05
-2.75181898378422e-05
-9.72963532798581e-06
-9.31927529906784e-06
-1.1660717227038e-05
-5.25651132596796e-06
-2.35264440514952e-05
-3.71190680813102e-05
-2.31247113888887e-05
-6.25281156648295e-06
-1.6028481572404e-05
-1.76456758046211e-05
-2.68680257078804e-06
-1.88169468575824e-05
-6.32601824222849e-06
-1.81059225931794e-05
-1.06411847188234e-05
-2.10798303289764e-05
-1.94928537924618e-05
-2.04781381063786e-05
-1.87878501791956e-05
-1.5828023211092e-05
-2.36061260660228e-05
-2.02235050962793e-06
-2.84037576161039e-05
-1.36495338879354e-05
-1.89955585131101e-05
-1.48438311078774e-05
-6.77253712544717e-06
-1.25406586985173e-05
-8.06769461390263e-06
2.69936895355033e-06
-2.57111294806414e-05
-1.12872903496353e-05
-2.54047558625271e-05
-2.04014524368847e-05
-1.61782691386705e-05
-1.77028076650318e-05
2.24060205107599e-06
-7.91227700286611e-06
-1.40963876789248e-05
-1.82683768985667e-05
-4.07961913055047e-05
-2.70923561758549e-05
-7.25557020429003e-06
-1.76302597479691e-05
-2.39893265889857e-05
-1.20587892238948e-05
-2.60753510970553e-06
-1.79327532427812e-05
-2.28674887206423e-05
-1.45746471761613e-05
-1.42725536541144e-05
-2.27735642487858e-05
-1.09988390468611e-05
-9.91240515506427e-06
-7.52676653078514e-06
2.10892499025691e-06
-2.02155983484718e-05
-2.47908132671497e-05
-1.47207612426503e-05
-2.37831190986155e-05
-2.48250869350939e-05
-4.30201188762437e-06
-5.29278304256086e-06
-2.3891853444328e-05
-1.95816235821171e-05
-1.92600183316467e-05
-4.74729121504602e-06
-5.06826106364732e-07
-2.33311280895158e-05
-1.29441244626095e-05
-1.32860648558858e-05
-4.25586996359026e-06
-1.00125398440967e-05
-1.48655600980312e-05
-2.7546065169303e-05
-3.13270271833385e-05
-1.88342798158163e-05
-4.56303743067067e-06
-1.22738704618679e-05
-1.0646630079985e-05
2.42665349238263e-06
-2.10758036017534e-05
-3.48907148142363e-06
-5.77447842406595e-06
-1.52993772645725e-05
-2.60740515915573e-05
-1.75510711389962e-05
-9.99436193918339e-06
-5.80116827780935e-06
-1.56045316875329e-05
1.85742825474615e-06
6.25164510166989e-07
-1.71603200427147e-05
-2.39659487078916e-05
-7.59061640872854e-06
2.45813743076463e-06
-1.63021152794193e-05
-1.80135201276619e-05
3.49379384226087e-06
-3.05879860194807e-05
-2.75604443845444e-05
-8.42997661904557e-06
-7.06028061019179e-06
-2.08825789627721e-06
-6.4442594423875e-06
-4.2426369153296e-06
-6.84955736951584e-06
-1.33393792935065e-05
-1.67609898395464e-05
-3.33434809181868e-05
-7.18733944488312e-06
-6.91016581563926e-06
-1.70570664865464e-05
-3.05514905888705e-05
-2.02459308943604e-06
-9.47320334122594e-06
-9.40394880473528e-06
-1.03656254593841e-05
-1.25372730172572e-05
-1.37144325546094e-05
-2.92879034278845e-06
-1.82344629905498e-05
-3.21164403036937e-06
9.68412045446301e-06
-1.13754116798709e-05
-5.66846203295489e-07
-1.97989890041663e-05
-6.21610838895736e-06
-3.7341440299958e-05
-7.62416662341864e-06
-2.74870842974514e-05
-1.15750480292326e-06
4.77801488180143e-06
-7.85732812185303e-06
-1.02213202232601e-05
-2.68069189391507e-05
-5.63046824237049e-06
-7.51424357466438e-06
-3.04813910943228e-05
-1.96327872273234e-05
-1.06838423377019e-05
-1.83076277988611e-05
-1.66223094200501e-05
-2.11155238468082e-05
-5.37601590965013e-06
-2.19472932272201e-05
-2.99568623651595e-05
-2.80499846919276e-06
-2.17115699861976e-05
-8.45772773520984e-06
-3.25086448029226e-05
-2.55345874991323e-05
-1.66152236965187e-05
-1.39963920170488e-05
-1.46684355433162e-05
-3.31978846141118e-05
-2.09068449837623e-05
-5.00295488440221e-06
-2.1112060534223e-05
-9.54222589068634e-06
-7.07073061430902e-06
-2.16653619893528e-05
-1.18173029642862e-05
-2.14823214486973e-05
-2.61911887738371e-05
-1.34053676817676e-05
-3.35552344175596e-05
-1.07588835273284e-05
-4.42075126859397e-06
-2.6122660000542e-05
-1.70770459628594e-05
-1.97604883283448e-05
-1.82189826479685e-05
-2.15357443230311e-05
-2.33219934383081e-05
-1.74747401572855e-05
-1.08918682969237e-05
-8.55763004161828e-06
-2.57976785427601e-05
-1.28163830049909e-05
-1.02367082722862e-05
-1.36917609401996e-05
-1.64898505602803e-05
2.84453736011605e-06
-1.96622326521272e-05
-1.55168164120389e-05
-1.46993089958884e-05
-1.75371689017911e-05
6.41420218528775e-06
-1.28368348151433e-05
-1.60666804494971e-05
6.14762320202383e-07
-6.90760149344185e-06
-2.13865335060209e-05
6.51157620328662e-06
-3.77167028000603e-05
-9.99645071861834e-06
-1.60257498346828e-05
-3.51076068083556e-05
-1.5648399746519e-05
-3.12203859206595e-05
-2.03091129513348e-05
-3.21458104133497e-05
-3.59015692346194e-05
-2.50023327896387e-05
-2.88149597007366e-05
-2.05978846608935e-05
-2.00512949249261e-05
-7.6045230480751e-06
-3.04099483923008e-05
-2.96509876742011e-05
-2.00590109702674e-05
-1.82060004410821e-05
-4.82244370720146e-06
-2.38602946179771e-05
-2.59252838052068e-05
-4.80451374610366e-06
-1.38595711428034e-05
-2.17961970477756e-05
-2.15356150245868e-05
-1.78880777038945e-05
-3.0965885941059e-05
-1.70395435500235e-05
-1.43929267722641e-05
-9.3920936823285e-06
-1.70756393348204e-05
-1.76557229895537e-05
-2.22045574794045e-05
-7.38239871884883e-06
-1.8305290687969e-05
-1.96665634689968e-05
-1.95170600963498e-05
-1.14710504535878e-05
-3.74870706431366e-06
-3.55955228589138e-06
-3.65105891699279e-05
-9.79075767980697e-06
-1.26327692956637e-05
1.08397321859616e-05
-1.95226569338412e-05
-1.33262048336545e-05
-1.37302890196113e-05
-3.69414504436733e-05
-1.50468200491004e-05
-7.20575734953362e-06
-2.34898410228952e-05
7.46445109045304e-07
-1.26589243887606e-05
-2.18458094412471e-05
-2.02499361671827e-05
-1.52332602608215e-05
-3.6239289758723e-05
-1.35963717233626e-05
-1.16295255364791e-05
-2.0503854412279e-05
-1.8842457751333e-05
-1.2300276022412e-05
-2.55740313512332e-05
-3.04183782985744e-05
-2.00519953716481e-05
-2.14278010138012e-05
-6.38295431131829e-06
-1.99844282015862e-05
-8.64297508820966e-06
-2.32327747217222e-05
-1.2499360418526e-05
-9.48087592426696e-06
-6.76114540947475e-06
-2.09620740023088e-05
-1.15317300341968e-05
-1.72438298579566e-05
-1.16836762914495e-05
-8.2617334926458e-06
-1.76718471709211e-05
-2.13044184883614e-05
-4.13590895109789e-05
-4.6408831577915e-06
3.09036829089561e-06
-2.68339090204111e-05
-2.78086689811137e-06
-1.07702793160793e-05
-2.85656819705746e-05
-1.52630056452493e-05
-2.84918718840898e-05
-3.27280820267944e-05
-9.22581215162491e-06
-1.917967572004e-05
-2.77903391769625e-05
-8.32852666489437e-06
-2.72546418971331e-05
-1.31778528061609e-05
-2.20016632850826e-05
-1.03827661365926e-05
-8.80050913733146e-06
-6.94311084228655e-06
-6.81572347624686e-06
-2.53807285577621e-05
-1.52580584741309e-06
-2.36461078489491e-05
-1.40496935134149e-05
-2.29977204519056e-05
-3.25180008119746e-05
-2.3879638308898e-05
-1.1944530660102e-05
-2.93998097351664e-06
-1.72969508501126e-05
-2.61891727103794e-06
-1.63024037132986e-05
-1.66582638445588e-05
-1.06589557408723e-05
-2.01463108208977e-05
-8.98508644240912e-06
5.48886949749715e-06
-2.62626936768063e-05
-2.71662094775365e-05
-3.01162236195774e-05
1.04548228718205e-05
-1.14522456133763e-06
-2.49867553109095e-05
-8.51066483912909e-06
-4.05211423895356e-05
-1.31048191186457e-05
-2.03597459980545e-06
-2.16712868937305e-05
-3.25007973043082e-05
-2.58187441077428e-05
-1.17822349043466e-05
-7.5478034727207e-06
-2.63167512787777e-05
-1.31296147439776e-05
-9.29062545894154e-06
-2.36710711829667e-05
-1.76506702780709e-05
-5.12933852874203e-06
-1.11332375280478e-06
-9.02886486716993e-06
-2.59154089756794e-05
-6.78772884012754e-06
-8.27073708671058e-06
-2.11978959005235e-05
-3.5795185912218e-05
5.13536484948937e-06
-1.61970464072832e-05
-1.67414339124221e-05
-3.04689012245432e-05
-1.26476038329608e-05
-2.2720931836462e-05
-1.09186705561343e-05
-6.22805595171798e-06
-2.62961251103621e-05
-2.84908476135147e-05
-1.27636693572154e-05
-2.21673720317502e-05
-4.82328885774991e-06
-1.17382211099861e-05
-1.4586530730314e-05
-2.72237596868692e-05
-1.16149929630403e-05
-2.27924331151249e-05
-1.23459071125463e-05
-5.9828656181991e-06
-4.22700074317525e-05
-1.36263309340653e-05
-3.91188772050822e-05
-1.32114034489186e-05
-1.93935343176369e-05
-2.54020034152673e-05
-1.55287903027561e-05
-1.1834305856797e-05
-2.45992627020124e-05
-2.62600655413857e-05
-6.68091164443771e-06
-2.84306655806398e-06
-1.50771656123937e-05
-7.41392395764206e-06
-1.32437254392104e-05
-3.0030582281185e-05
-3.19858362593801e-05
-4.88282114866201e-07
-8.83865800267334e-06
-3.34639331382151e-05
-1.78700643980065e-05
-1.77930123647976e-05
-2.46209439536065e-05
-9.88972664257421e-06
-1.87670903071008e-05
-1.13359876379862e-05
6.21562590140609e-06
-2.66448681663365e-06
-1.95004010708967e-05
-6.55885451741582e-06
-3.31267015372432e-05
-1.53819289563548e-05
-1.88728784158558e-05
-4.73011509102924e-07
-2.76319069741649e-05
-3.05974308838072e-05
-2.70829707135427e-05
-1.67969927330551e-05
-7.735229369122e-06
-5.79117620253563e-06
-2.55091022473524e-05
-2.18829786893021e-05
-8.6569783777243e-06
-1.51668614120708e-05
-2.29440345733037e-05
-3.92470847280761e-06
-2.36234577135014e-05
5.64072680639876e-06
-2.805164309179e-05
-1.94284029265323e-05
-3.68569658936547e-05
-2.76855394273601e-05
-3.45399332728433e-05
-2.32933691512969e-05
-2.05772506811467e-05
-2.31131198858414e-05
-2.2362517609648e-05
1.02956610787415e-05
-1.13376851632117e-05
-1.4236661312143e-05
-1.85248239931297e-05
-2.32292424162896e-05
-7.32782547151665e-06
-2.29326271015529e-05
-5.9691331504173e-06
-2.39832331248404e-05
-1.14195396452388e-05
-1.92534862487031e-05
-2.64890985096984e-05
-5.38879906098835e-06
-4.0845674877642e-06
-1.67794865367573e-05
-4.137025967844e-06
-1.22398916203212e-05
-2.37981932666038e-05
-1.28118682344932e-05
-8.16029852160881e-06
-1.35746947564488e-05
-7.23780901996687e-06
-1.90303720536378e-05
-1.36387000129394e-05
-2.57027633383838e-05
-1.49218497632159e-05
-1.44973182523981e-05
-2.66318448829257e-05
-1.34602604849608e-05
-5.84881909056579e-06
-2.29450666553851e-05
-2.20373957774691e-05
-1.20213616004225e-05
-2.02714743881075e-06
-2.14344303401808e-05
-1.9574052770145e-05
1.0063433006579e-05
-1.01224708447502e-05
-1.59122055610854e-05
-1.58633233467209e-05
-9.68761232499633e-06
-2.7463887008584e-06
-2.13116702431338e-05
-1.97707904330142e-05
-1.01867944449985e-05
-2.07939568165714e-05
-2.56637867702859e-05
-5.84280794804452e-06
-7.34570862828864e-06
-1.73167798209224e-05
-1.58186328789145e-05
-1.7188340676287e-05
-2.8044646817322e-05
-2.12159523297624e-05
-9.83996025156094e-06
-1.73551829400894e-05
-2.83939644248771e-07
-2.32567229017954e-05
-2.29026069261607e-05
-1.11125054584723e-05
-4.46494312045125e-06
-4.46118243965751e-05
-3.03495036385724e-05
-2.48007874095167e-05
-1.92052254689766e-05
-1.4725298402516e-05
-2.78611582864058e-05
-2.51922582013288e-05
-1.29414152505986e-05
-1.39048501513182e-05
-1.32289426418082e-05
-2.04761313480224e-05
-2.46227704959588e-05
-2.58145820512964e-05
-3.64291937767964e-05
-2.30320554010412e-05
-7.99819358621925e-06
-1.33651656393437e-05
-5.93729303764706e-06
-2.52416652788886e-05
-9.5788197565082e-06
-3.37095037672417e-05
-1.52390854072204e-05
-7.60679849189469e-06
-6.96368087564097e-07
-3.60689247428203e-05
-2.23919263997548e-05
-1.17674318680737e-05
-1.81633215992903e-05
-1.40544814566528e-05
4.88831643435453e-06
-1.69334079388122e-05
-2.13293003897989e-05
-2.66306265180388e-05
-1.65983377493152e-05
-1.18147166426838e-05
-1.21346403164826e-06
1.95362790964552e-06
-1.84905058222663e-05
-8.53277183381058e-06
-2.38224217548085e-05
-2.17530377012307e-05
-9.67337875032768e-06
-7.90471182310839e-06
-1.25786438768888e-05
-1.21299312967656e-05
-1.35746522204107e-05
-1.38104577389763e-05
-2.07359526497679e-05
-1.90937066461306e-05
-3.61443951395547e-05
-2.93238516769667e-05
-1.10403917078734e-05
-4.03577911721466e-06
1.66960773514609e-06
-2.20358741189448e-05
-8.19020527544963e-06
-1.04317400258933e-05
-2.47750784532131e-05
-1.3755942996807e-05
-4.45592993095168e-06
-1.42509312681301e-05
-8.15944247678926e-06
-1.2174381683205e-05
-1.18659807610373e-05
-1.22247066174041e-05
5.62275094026794e-07
-2.62830307015619e-05
-2.27659746075987e-05
2.67873814982226e-06
-1.32286311694106e-05
-2.09074502093682e-05
-2.76770492466365e-05
-8.3413276860264e-06
-2.67777610939224e-05
-9.0343952464102e-06
-3.00400652765099e-06
-2.0762066447855e-05
-1.51991684853122e-05
-2.25394815625332e-05
-1.04142969017373e-05
-4.71438001820422e-06
-1.1881611070701e-05
-2.80743510048309e-05
-3.37406096344594e-06
-5.22208244727417e-06
-1.51796045008712e-05
-1.98220293588135e-05
-2.02460597427605e-05
-1.95185728580339e-05
-2.45894098821812e-05
-1.26812990635952e-05
-1.87200319451755e-05
-1.73914855999946e-05
-3.00782357003923e-05
-1.49802560931263e-05
-2.60038101081056e-05
-1.73951345834771e-05
-4.50956513320914e-06
1.2419439635781e-05
-3.23600696168125e-05
-2.60439400906876e-05
-3.08585812240125e-05
-1.9316090600143e-05
-1.89878337590961e-05
-2.82059111415307e-06
-2.86507620047018e-05
-1.86091465230826e-05
-3.95154835084934e-06
-3.32796786122363e-05
-7.94157445272609e-06
-2.52922150095222e-05
5.75355422318167e-06
-1.75863579330504e-05
-1.42078480795952e-05
-2.18906639157684e-05
-2.30627656799751e-05
-2.37845901652068e-05
-2.08223148306402e-05
-2.21972459769448e-05
-2.03405657563815e-05
-1.0408845350157e-05
-1.70262053193131e-05
-2.31636298338265e-05
-1.87510911883629e-05
-5.2814614942322e-06
-8.60680147896152e-06
-2.01878013893205e-05
-1.68715217747388e-05
-1.80513989454713e-05
-7.05940212170978e-06
-2.70399108401794e-05
-3.68729074985413e-05
-2.58235184295402e-05
-2.22327895453125e-05
-9.06770018696647e-06
-1.10451615508294e-05
-1.65848138273622e-05
-1.16295259152447e-05
-2.13299068672811e-06
-1.12237763322017e-05
-3.4307399367377e-05
-3.27207044722766e-05
-1.17808320409798e-05
-1.95111966081635e-05
-3.85418863854718e-06
-8.6292318765697e-06
-9.04865300462255e-06
-7.31321423949569e-06
-1.80867148346967e-05
-9.71488403948666e-06
-3.54875234776837e-06
-1.92286922032785e-05
-1.43981794989847e-05
-5.7643169180842e-06
-2.18977671366695e-05
-1.7894409699814e-05
-1.83979691447849e-05
-3.27038566375933e-05
-2.25459954795949e-05
-1.71598389987225e-05
-1.02600004392336e-05
-1.60008401597773e-05
-2.9238631907022e-05
-1.32269836517183e-05
-1.41999974252962e-05
-9.11024537112219e-06
-2.68623799068721e-05
-2.51333201469886e-05
-9.96361278927554e-06
-2.63083139443968e-05
-1.76214913237005e-05
-2.3993312336047e-05
-2.983003580648e-05
-9.67617686532749e-06
-6.43489125780899e-06
-9.09034231213343e-06
-1.7134426290568e-05
-2.4989560375704e-05
-1.15265505911874e-05
-1.96084030291907e-05
-2.12689643847103e-05
-2.81872587490598e-05
-1.72495275572044e-05
-1.10598029148464e-06
-1.42891994399517e-05
-5.98048612059352e-06
-1.64841243249079e-05
-2.17049760518758e-05
-5.42028513724203e-06
-5.64576864482677e-06
-1.73944919782107e-05
-1.81715474622868e-05
-2.43015734950416e-05
-2.11616984171504e-05
-1.6679417520464e-05
-2.32300123902313e-05
-2.00125380916355e-05
-1.16208807409355e-05
-1.39935439222278e-05
-2.89474354562944e-05
-2.20539762310953e-05
-1.15403405833872e-05
-2.91255956742178e-05
-2.49777045112863e-05
-1.13010715001538e-05
-2.74757870561709e-05
-1.2228598920226e-05
-5.90932808378998e-06
-1.38093928486187e-05
-2.31710819620436e-05
-6.09173488150791e-06
-2.03969912305867e-05
-2.14204653710089e-05
-5.85104310160612e-07
-4.17675294300535e-06
-1.25033525217097e-05
-2.77170433006117e-05
-2.45808043462941e-05
-2.0069073383487e-05
-3.11779596528169e-05
-1.56600153219195e-05
-1.86251323961594e-05
-2.21438841457337e-05
1.46893030199515e-06
-1.93232904128383e-05
-8.39572797159047e-06
-1.04773383001131e-05
-1.43857533732797e-07
-3.14254445023923e-05
-2.34973201793859e-05
8.35089190091785e-06
-7.32313022444521e-06
-1.08265212807806e-05
-2.69139721637386e-05
-6.86584376193501e-06
-1.58305811705152e-05
-1.22270630591383e-05
-6.59082966854953e-06
-6.36553059777176e-06
-1.49536297509216e-05
-5.295004230603e-06
-6.08894496787822e-06
-1.15992256060836e-06
-2.12568814752152e-05
-9.47799936077719e-06
-2.00932348744185e-05
1.40701070872001e-06
-1.89773241470325e-05
-2.85673087200506e-05
-2.21259279500625e-05
-2.21608065068138e-05
1.70903268055686e-06
-7.1523576917419e-06
-1.91285915987321e-05
-1.69760212943572e-05
-8.58829584393918e-06
-2.15179941656912e-05
-5.04755125808302e-06
-7.77800000334643e-06
-2.14585482457352e-05
-9.98177719785799e-06
-1.26892052260007e-05
-3.10115057180052e-05
-1.22265938318382e-05
-3.28643509749417e-05
-1.86644846583045e-05
-3.72859977407048e-05
-1.1092331022961e-05
-2.82378761772806e-05
-2.86926036553652e-05
-3.12739051227646e-07
-2.46786824851793e-05
-2.00225281515168e-05
-5.29424033697615e-06
-2.44532849859594e-05
-1.12411210330686e-05
-2.07473230219303e-05
-1.6682645288613e-05
-2.02681653300015e-05
-1.20975588139526e-05
-2.78488881197697e-05
-3.0774394077489e-05
-2.62798294954897e-05
-1.39838396514517e-05
-1.20662696450187e-05
-1.93762485281661e-05
-1.59273416043161e-05
-2.18663998228351e-05
-6.98292567636679e-06
-1.62168801819922e-05
-1.85141246744491e-05
-2.28534967652992e-05
-1.85085450510664e-05
-1.62877580665618e-05
-7.56594713984542e-06
-6.65826210235242e-06
-7.6509806648926e-06
-1.95544003404337e-05
7.04227594965975e-06
-6.74896291911025e-06
-1.98086293018402e-05
-8.94353495910297e-06
-1.45873448780171e-05
-4.50382394450428e-06
-3.37820928619843e-06
-1.09788523040782e-05
2.54739575197584e-06
-1.44973691184669e-05
-1.02517897129597e-05
-5.17787350363105e-06
-2.24192110036019e-07
-1.05602323091893e-05
-2.40747203144138e-05
-3.45188207496156e-05
-2.59025658925268e-06
-1.13323090631969e-05
-8.52574071899549e-06
-1.91550221671532e-05
-6.05750723500044e-06
-2.61889057484018e-05
-3.03965738222008e-05
-1.58945070780798e-05
3.00777874098068e-06
-2.52147634522699e-05
-1.1388541440943e-05
-1.65832130089401e-05
-2.28561742264385e-05
-2.8374917107067e-05
-2.16293890835598e-05
-1.23333522038926e-05
-1.69392730018184e-05
-1.01381293301826e-05
-7.79064322303392e-06
-3.2973301209284e-07
-1.30837020498138e-05
-1.52637763332318e-05
-2.16558293057156e-05
-2.28310847148667e-05
-1.87919772236525e-05
-1.35475842036124e-05
-1.54369999303197e-05
-5.32419099484594e-06
-5.01726017902703e-06
-9.08675285437892e-06
-2.39029850829379e-05
-1.53328436968786e-05
-9.44274200846828e-06
-8.41659997107262e-06
-2.13518634613655e-05
-2.40552123892747e-05
-1.60592331625569e-05
5.82683077978049e-06
-1.49411657279288e-05
-1.72989715104671e-05
-1.8006466811056e-05
-1.50178242696409e-05
-1.77014616429636e-05
-2.27012631599955e-05
-2.13447871745573e-05
-1.32005297220985e-05
-1.70891556483678e-05
-3.91312440694759e-06
-2.33916684792869e-05
-3.02937173600297e-05
-1.91387095370098e-05
-2.14616048364322e-05
-2.15338795068084e-05
-2.25301535621453e-05
-1.26501471470425e-05
-7.76162280663452e-06
-1.77203956387994e-05
-1.70210016459943e-05
-1.03349949406416e-05
-3.40720292430222e-05
-1.2158718188058e-05
-2.93026370989832e-05
-7.63103983022272e-06
-1.24274278579556e-05
-2.75808112742159e-05
-1.56450664313265e-05
-1.7926096768954e-05
2.45285936039003e-06
-4.58389572428677e-06
-1.98064832745734e-05
-2.60506024328346e-05
6.89941083731674e-06
-1.99639406363626e-05
-1.4066919902155e-05
-3.37267898899659e-05
-2.66528383120017e-05
-2.97253227060772e-05
-2.28559641672465e-05
-2.4610769944251e-05
-3.33087786795952e-05
-7.45040365894148e-06
-2.81047010416711e-06
-3.81315313228722e-06
-2.45677618699346e-05
-1.94175977262209e-05
-1.97132307477335e-05
-9.83426575895361e-06
-1.44167008496483e-05
-1.59206629699466e-05
3.21582022056583e-06
-4.40287411014516e-06
-1.05032998017484e-05
-4.75489265683623e-06
-2.13849251643471e-05
-1.64672191528285e-05
-1.73964326075966e-05
7.22444340844979e-06
1.65209716168193e-06
-1.06126247393627e-05
-3.45881837556595e-06
-1.28587203622571e-05
-1.29944649841946e-05
-1.61495384596376e-05
-3.44920997380226e-06
-2.21848194904577e-05
-4.51933987039724e-06
-4.35628493112206e-06
-6.27539754960436e-06
-1.50463415420822e-05
-1.85682066986575e-06
-9.45103077730234e-06
-3.87754180911887e-06
-4.64690436520319e-06
-1.36070340037447e-05
-4.74979295169677e-06
-1.48896254617253e-05
-1.74943500270904e-05
-3.12201396200918e-05
-8.8723896612053e-06
-1.50094834820615e-05
-9.50848553087946e-06
-6.88761847484795e-06
-9.57981454430436e-06
5.25489189120269e-06
-1.47073359000064e-05
-1.44898832391328e-05
-1.69439960742486e-05
-2.08530197336643e-05
-2.31626827689425e-05
-1.53942729071038e-05
-1.13234512893345e-05
-1.35678096928378e-05
-2.02374076946206e-05
-1.29587552708091e-05
-1.94585979429965e-05
1.69341696508538e-05
-1.24397554546667e-05
-1.14051491444195e-05
-2.51330972370964e-05
-1.5474522682785e-05
-1.15780204650541e-05
7.70695274629067e-06
-1.81378281842981e-06
-5.89105933761387e-06
-1.53650874317051e-05
-1.51405311252606e-05
-4.32960317602517e-06
-1.29959202371579e-05
-2.42632975871444e-05
-1.66154972907034e-05
-3.21026523409559e-05
-2.24176282021298e-05
-1.61161223881659e-05
2.46704804700797e-06
-1.50876760888333e-05
-2.09804887940476e-05
-1.98117468543118e-05
-6.86732438644439e-06
-1.90046727926989e-05
-1.88506000328788e-05
-1.42947657090065e-05
-2.10105050184979e-05
-3.18368744782579e-05
-2.0667453569903e-05
-2.523469041752e-05
-1.44365654227208e-05
-2.83505256936393e-05
-9.69546120047635e-06
-1.76728407979196e-05
-5.44323553127703e-06
-1.34083063639668e-05
-1.88874275844263e-05
-1.15903679136568e-05
-6.52768310297098e-06
-1.13908736864697e-05
-7.35698997048459e-06
-1.27223683982649e-05
3.81221946982218e-07
-3.31826554094015e-06
-1.67872048002455e-05
-6.70261387311527e-06
-4.5302900426092e-06
-1.37056506687783e-05
-6.53270329294163e-06
-1.44884258811705e-05
-6.17654056689484e-06
-8.58214233093322e-06
-9.22207075400239e-06
-2.30496990912842e-05
-1.31015894157775e-05
-6.55739842678096e-06
-1.65689077367452e-05
-2.39792604881163e-05
-8.02630464724115e-06
-1.23752623911383e-07
-1.94141024216049e-05
-5.55582233471809e-06
-1.58222619362889e-05
-1.63510218615559e-05
-1.9051174418894e-05
-1.24587816394779e-05
-1.80364626637652e-05
-2.01458307156598e-05
-1.39609072125108e-05
-2.96417644962778e-05
-2.40701355761099e-05
-2.29494278219874e-05
-2.73452338058968e-06
-1.36518016659883e-05
-2.11723195737929e-05
-2.35614810549976e-05
-1.97868768337704e-05
-1.55275718458395e-05
-1.84452651399371e-05
-1.26097190125484e-05
-8.94894143566986e-06
-1.90052873555656e-05
-5.8631401231116e-06
-2.544023781581e-05
-1.66257477949696e-05
-3.04731916858023e-05
-2.30317281670964e-05
1.18632172214446e-06
-1.60219757700216e-05
-1.30011372021308e-05
-2.49327448737897e-05
-2.07909208828086e-05
-1.0395385640466e-05
-1.66643590361153e-05
-1.74211734577375e-05
-2.11157589801195e-05
-1.79787864761453e-05
-1.76101485271863e-05
-2.42910584738898e-05
-1.89984010076863e-05
5.90542429108172e-06
-1.59203910298678e-05
-1.21247716472376e-05
-8.44801679697822e-06
-1.95006956463969e-05
-1.46688164760714e-05
-2.26207729019964e-05
-6.20813833405892e-06
-2.09887390031082e-05
-2.31805577625644e-05
-1.38554241752385e-05
-2.64164570270618e-05
-2.47291007558123e-05
-2.41954990993897e-05
-2.21548295184461e-05
-3.60258141260079e-06
-8.17895942997877e-06
-1.46077654216947e-05
-2.16474413291775e-05
-1.25956031561742e-05
-2.77122459470401e-05
-1.07109138627256e-05
-1.738295722033e-05
-2.73685883931675e-05
-2.31019621287576e-05
-5.32670777753857e-06
-3.41353975264771e-05
7.97590827800634e-07
-2.92635230899648e-05
-1.39816485426707e-05
-2.85187719897629e-05
-6.85517670992482e-06
-2.57890342827436e-05
-2.78156373805682e-05
-2.44140832726941e-06
-1.35126160665681e-05
-2.34721963900967e-05
-4.52254772839737e-06
-1.15713552395495e-05
-3.31337648954448e-05
-2.10139641603915e-05
-1.55060991352187e-05
-1.70608315386766e-05
-1.66070929177552e-06
-1.24917776086141e-05
-2.37054796381706e-05
-1.82656140295291e-05
-1.4425005871587e-05
-4.55275737623556e-05
-1.24134826342147e-05
-1.71816395935838e-05
-2.38204442978889e-05
-4.2421221018212e-06
-4.33304657804133e-05
-8.04272582415321e-06
-2.08286013051793e-05
-1.50287087126283e-05
-2.35281652673543e-05
-1.96536478806414e-05
-2.9610673494869e-05
-1.0524758696373e-05
-1.51971754533258e-05
-2.89438544831016e-05
-6.29874709031778e-06
-1.89034159529233e-05
-1.67727589298573e-05
-1.32858154824553e-05
-2.52511270958463e-05
-1.70684754553754e-05
-1.34167716314439e-05
-8.6698945808646e-06
-2.20038135851827e-05
-8.11262320322481e-06
-2.06639390346464e-05
-1.61748136507243e-05
1.17694115792298e-05
1.49007733459643e-06
-2.41825141849864e-05
-2.82033926071882e-05
-1.09799972719914e-06
-1.65183230196017e-05
-1.38814843205524e-05
-1.47962938087499e-05
-1.3985224848968e-05
-1.02610990596365e-05
-8.80526623210229e-06
-2.65830164620253e-05
-2.98531871630867e-05
-2.61389215285247e-05
-2.20086667101963e-05
-1.72979733857079e-05
-5.65146343457795e-06
-1.84046508740926e-05
1.36903398303228e-06
-9.05968569271237e-06
-1.28433865677329e-05
-1.56761072794731e-05
-4.97104158723861e-06
3.02250706684526e-06
-3.29387814066489e-05
-1.91210706376314e-05
-1.93226344082627e-05
-1.3671497672953e-05
4.95815499675479e-06
-1.47893974635942e-05
-1.98609960665532e-05
-1.45123568262251e-05
-2.50563468695911e-05
-2.1577477715811e-05
4.10320594336158e-06
1.51159487903431e-06
-1.36601042659749e-05
-1.642662041851e-05
-7.79298989428271e-06
-2.09510672408874e-05
-3.2068832441157e-05
-2.20002321910006e-05
-6.50366045607602e-06
2.32102633323824e-06
-1.18264300730037e-05
-2.60688888970828e-05
-1.1384129960187e-05
-1.61183122831249e-05
-6.20269157141586e-06
-2.67367399279583e-05
-1.67126742251602e-05
-7.30840588678096e-06
-1.91901894928012e-05
-1.70149797003395e-05
9.03979281138356e-06
-1.35120054626959e-05
-2.32928289608377e-05
-1.99173549187878e-05
-1.11439529292114e-05
-5.29831149950613e-06
-1.46443770488592e-05
-2.52552599705292e-05
-8.12815992707819e-06
-1.19505841202042e-05
-1.28968804559253e-05
-1.294687829037e-05
-1.7636001778603e-05
-1.22043480591061e-05
-2.28014699938187e-05
5.08491115387663e-06
-1.7957301525754e-05
-1.97520014327455e-05
-1.91976858539272e-05
-3.22032520442741e-05
-5.32591161194711e-06
-1.00537705689953e-05
-1.29021875862219e-06
-8.24598124228451e-06
-1.93204139569285e-05
-1.28424454878637e-05
-2.04151188677118e-05
-2.14899683050015e-05
-3.01791204592197e-05
-1.13584029828538e-05
-1.61682896513726e-05
5.31935926755747e-06
-1.3232042326408e-05
-1.08735237027048e-05
-4.24932772385049e-06
-2.95933111957427e-05
-1.57950719754458e-05
-1.47415640678541e-05
-3.66541524366612e-05
-1.98123042097737e-05
-9.38005846445188e-06
-2.49573481480282e-05
-1.22321187649367e-05
-2.89212991616853e-06
5.45477845218957e-06
-3.29683658410556e-05
-1.6994439774469e-05
-1.53006718509094e-05
-6.72615749169791e-06
-2.0561992835663e-05
-8.04709607750591e-06
-1.41916056183113e-05
-1.09512192086974e-05
-3.47536149198619e-05
-1.81513592705297e-05
-1.88185513417797e-05
-3.17803536945208e-05
-2.09318307230539e-05
-1.03699475796682e-05
-8.89535871031975e-06
-1.73393399676881e-05
-1.61486749365314e-05
-1.15451297117039e-05
-8.43266230122829e-06
-2.11053768716574e-05
-7.18206125141208e-06
-2.45793789475452e-06
-2.1997826338872e-05
-8.62292462874001e-06
-3.20580895345897e-05
-1.11915799486272e-05
-1.28586534664217e-05
-4.80024465097496e-06
-2.06367866114337e-05
-2.16993928752593e-05
-3.07929695756287e-05
-1.32517098637685e-05
-2.34031215093869e-05
-5.42062379607498e-06
-1.16241056592223e-05
-3.84335011698901e-05
-2.33134973127732e-05
-1.4934257099138e-05
-3.60595261124408e-05
-2.67907761634627e-05
-2.59116741869273e-05
-1.95545495720712e-05
-2.7528388295288e-05
-2.96082753004925e-05
-1.1202991795157e-05
-3.27515710540484e-05
-3.73753723489473e-06
-2.17403925659647e-05
-1.08796279524798e-05
-7.11324385912715e-06
-2.06428353693721e-05
-2.97647313534447e-06
-3.29212372651256e-05
-6.60691509365795e-06
-1.5088563741924e-05
-2.01507238676008e-05
-3.28546670523701e-05
-6.46695628303297e-06
-2.52778688539761e-05
-1.27839432201146e-05
-1.64437061248968e-05
2.46200077851233e-06
-1.47711656389998e-05
-2.17172265877599e-05
2.665195191229e-06
-1.79379992082976e-06
-1.47703576673348e-05
-7.47879987371934e-06
-1.22782353107478e-05
-3.65982042210926e-05
-3.00440716524838e-05
-1.11115192573481e-05
-1.63837698491743e-05
-9.75929578702413e-06
1.19796299135274e-05
-1.71907426225328e-05
-1.80713430777267e-05
-2.50722423279765e-05
-1.3870487686236e-05
-6.95786382915984e-06
-2.49982042613191e-05
-1.00285886588344e-05
-2.96253084986696e-06
-2.33832568476855e-05
-6.99342751603986e-06
-1.73536803350888e-05
-3.42027267543548e-06
-2.62718276409816e-05
-1.86058444396408e-05
-2.09132936156641e-05
-1.05409244109479e-05
-2.13097848393695e-05
-2.18937161408823e-05
-2.2755481345533e-05
-1.74278237387598e-06
-1.3901632513135e-05
-2.26462443818392e-05
-1.90459588259152e-05
-2.94597516121046e-05
-2.26758462402715e-06
-3.50249297789318e-05
-1.63432083905157e-05
-1.45447134590075e-05
-1.43901406106418e-05
-2.57222463258323e-05
-2.66176813752096e-05
-1.8614492932831e-05
-1.83386520408225e-05
-2.63881174195363e-05
7.98421827215564e-06
-2.99715036293303e-05
-1.63655113707372e-05
-2.36115327120773e-05
-1.50329678749394e-05
2.09681944296057e-07
-6.58669377749084e-06
-1.57581686240618e-05
-8.503467850261e-06
-2.59293424798345e-05
-1.8908893255852e-05
-8.16222751839915e-06
5.16024297791204e-07
-2.42885852898589e-05
-3.10575684960745e-05
-6.11641150250223e-06
-1.40321266811132e-05
-6.96353980810709e-06
-1.89582543391123e-05
-3.63266759338335e-06
-5.75493333971964e-06
-9.46608266085762e-06
-9.36676850175575e-06
-2.44474995400659e-05
-1.65327258589228e-05
-6.98034085314187e-06
-1.67136695067918e-05
-2.01589763495812e-05
-4.41911818214245e-06
-7.77217827481543e-06
-9.75449468137198e-07
-1.89820848230515e-05
-3.01082247813305e-05
-1.23539816570523e-06
-1.30087506528247e-05
-1.02229810584036e-05
-1.29924752041298e-05
-9.04843783667863e-06
-4.29214639444176e-05
-3.34462512239773e-05
-1.56518391045035e-05
-1.14314395018765e-05
6.52502751782939e-06
-3.78801236588379e-05
-3.32762469938679e-05
-4.49085904305715e-05
-1.71277965454305e-05
-1.81206951088677e-05
-1.06315430891435e-05
-4.26919234391728e-05
-1.65369895316734e-05
-2.73943838449347e-05
-2.49597007399227e-05
-1.44607360268791e-05
-1.82054608674295e-05
-7.4363294893234e-06
-2.19754962945759e-05
-1.24708338449189e-05
-5.42943147113234e-06
-6.29156159175844e-06
-1.62175161763259e-05
-1.83451619855672e-05
-3.45035092306113e-05
4.2684133066932e-06
-1.47946738011156e-05
-9.85248389639227e-06
-2.30740567347167e-06
-2.37950788436753e-05
-2.72992518289177e-06
-9.69971025217023e-06
-2.23192959093959e-05
-1.2396989226507e-05
-1.21016796623433e-05
-1.04351300832861e-05
-9.76197621713369e-06
-3.27266007183419e-05
-2.08934521585798e-05
-1.8021788398086e-05
-2.76205449394719e-05
-2.43356752511814e-05
-2.4927938370006e-05
-7.17541361249954e-06
-2.51417892951461e-05
-3.34298431950208e-05
-2.54169268050286e-05
-2.24273769372277e-05
-1.28813932557759e-05
-1.07405707947704e-05
2.34159889405808e-06
-2.27894392673213e-05
-1.6361665329454e-05
-1.09843109428467e-05
-9.16909493253326e-06
-9.4855770160346e-06
-2.63593608255013e-05
-2.34324171459477e-05
-1.65782065816519e-05
-2.26564665395985e-05
-2.47247847754406e-05
-2.53122663922658e-05
-2.49672097616069e-05
-1.27307732097261e-05
-2.75632563130396e-05
-2.5642790216762e-05
-9.63629795307817e-06
-8.59273213685444e-06
-2.34721161784823e-05
-1.37809019604531e-05
2.11656504623542e-06
-2.18924662608302e-05
-1.73309968950879e-05
-1.95763318584218e-05
-1.16725880641372e-05
-1.96337993787953e-05
-1.15802418193093e-05
-1.83677912051898e-05
-3.31101034764434e-05
-2.92240089568987e-07
-1.79297154113389e-05
-1.70562574607258e-05
-4.29168448458429e-06
3.51604019037981e-06
-1.47982881982112e-05
-1.73531415755731e-05
-1.6780973764138e-06
-2.05246986938313e-06
-2.68984074922655e-05
-1.56217934383843e-05
-2.6546652195311e-05
-2.87761643706206e-06
-1.36151451750215e-05
-3.23920022668967e-05
-1.39219720002831e-05
-2.13182497099171e-05
-9.36664915097979e-06
-1.3461786704833e-05
-9.66102964653575e-06
-1.06265239978712e-05
-2.37785664010302e-05
-1.49337638924984e-05
-1.00758652935089e-05
-1.63614297224383e-05
-1.29829250826734e-05
-7.47262277177338e-06
1.83399524794431e-05
-1.58161629162037e-05
-1.95976363377606e-05
-5.11001682072095e-06
-1.98282859142236e-05
-1.94533287840322e-05
-9.41186713191014e-06
-9.45506205813565e-06
-1.81220821494559e-05
-1.87618447593472e-05
-2.40733300100708e-05
-1.58168671143261e-05
-2.18497397640606e-05
-2.01960463824347e-05
-2.32011242813957e-06
-1.66692855024933e-05
-1.80400349086108e-05
4.80849343453562e-06
-1.99021355162148e-05
-3.58378824258448e-05
-3.68218307028305e-07
-5.50158453191996e-06
-2.5057616360202e-05
-1.63946328447274e-05
-7.23798889797607e-07
-8.40061070676056e-06
-1.19806594540785e-05
-9.33693030822524e-06
1.64074601433842e-06
-1.95780482612667e-05
-6.4192983983498e-06
-1.16291557286046e-05
-1.34921124855474e-05
-1.6349178455762e-05
-8.31891614141204e-06
-2.4721528421153e-05
-2.28478848485492e-05
-1.38662637770299e-05
-6.01457079540021e-06
-1.11868149871613e-05
-2.29050406375514e-05
-9.88530876025915e-06
-1.13832713929732e-05
-1.66439431832514e-05
-1.10524581324511e-05
-1.98731639999239e-05
-2.62674552900723e-05
-1.78352010010232e-05
-1.35011928048408e-05
-1.16058081418853e-05
-2.6079740617852e-05
-1.59312130630445e-05
4.17042907036427e-06
-9.39305792494205e-06
-1.46015601158536e-05
-2.05022054020988e-05
-1.39573216335915e-05
-3.83212174791488e-06
-1.76725178428305e-05
-1.50328232810595e-05
-1.55147036457579e-05
-1.91254202392275e-05
-1.5742200891176e-05
-1.37042796922865e-06
-3.3598485962849e-05
-3.0723276552903e-05
-1.54655333802332e-05
-4.68996284116621e-06
-1.55231675273737e-05
-2.84006812441823e-06
-1.1193788419235e-05
-1.42387697971188e-05
-1.87748068791545e-05
-2.58614494139211e-05
3.93126069590969e-06
6.96606251256509e-06
-1.37736876972649e-05
-6.92882821477395e-06
-1.39305448643647e-05
-3.00350402853545e-05
-6.33418545685259e-06
-3.36219631467817e-05
-2.56549989063234e-05
-1.16959900102029e-05
-8.29112222118538e-06
-1.11052994407615e-05
-2.1608496905409e-05
-1.29058251739874e-05
-9.83406485239106e-06
-2.20304207556949e-05
-1.67028041484834e-05
-1.73256325759026e-05
-2.15900157614125e-05
-2.84664387217071e-05
-2.53405709243518e-05
-1.26750868477518e-05
-2.5790061953467e-05
-2.39719479547135e-05
-2.31004212880118e-05
-3.00030665398397e-05
-2.34601065564432e-05
-1.39399674142763e-05
-8.54635548927532e-06
-1.87721261133852e-05
-1.25109217869759e-05
-6.14224927827285e-06
-3.61782420951474e-05
-6.84355518378517e-06
-1.0581080894796e-05
-1.82223428736824e-05
-1.77262254849305e-05
-2.0340545787266e-05
-1.92840819660885e-05
-8.37061509159802e-06
-2.34815847612505e-05
-1.09111413709642e-05
-1.82587311244614e-05
3.22528655570133e-06
-1.87478457429479e-05
-2.12911466368311e-05
-1.40380879479804e-05
-1.80630619761435e-05
-3.17753047477211e-06
-1.69534495306268e-05
-1.59401142864137e-05
-1.33447737183451e-05
-1.0735458060327e-05
-8.57165429337282e-06
-6.20491843618072e-06
-1.23159398510802e-06
-2.11343688804482e-05
-1.2644824274962e-05
-1.86121904714199e-05
-1.49926748039946e-05
-1.26007575111049e-05
-2.92866063486874e-05
-2.11808631243095e-05
-2.05591285879693e-05
-7.21987022507494e-07
-2.34244877135901e-05
-2.32100128595362e-05
-1.17144293748119e-05
-1.354088534565e-05
-1.38628607808467e-06
-6.40155321793966e-06
-1.79220737613284e-05
-1.46852174485138e-05
-2.89099453492648e-06
-1.71855805415789e-06
-2.80908162180079e-05
-5.71712436659506e-06
-2.24411207996582e-05
-1.37057955628399e-05
-6.82101737772277e-06
-1.97067940725005e-05
-2.51452583975182e-05
-1.99894883315044e-06
-9.42300476480413e-06
-2.7180668161157e-05
-1.61967832403456e-05
-4.77520110571516e-06
-8.06578330457029e-06
-1.71251610776527e-05
-8.33973598987175e-06
-9.81677239493724e-06
-1.40720355034443e-05
-2.63245533957835e-05
1.12542999073838e-05
-6.32594772397634e-06
-2.12719418401925e-05
-2.08271370360861e-05
1.0314789045993e-05
-2.33101218177166e-05
-9.10172043494712e-06
-2.1022154408418e-05
-1.7632660754833e-05
-8.03235237085817e-06
-1.41085199039737e-05
-2.88693135188939e-05
-1.49047051601027e-05
-1.52865328325727e-05
-1.02054455821389e-05
-2.34363258767608e-05
-1.87860976771926e-05
-8.4287158227944e-06
-9.62527198991227e-06
-2.17772628006606e-05
-2.04199505680207e-05
-8.4548881017182e-06
-8.32748949346446e-06
-2.72572841825319e-05
-2.17292858601713e-05
-1.86487740986712e-05
-2.99423258835357e-05
-1.19842926215062e-05
-2.57632564609448e-05
-2.67618177508422e-05
-3.45510811292058e-05
-2.47320450839358e-05
-2.03126039319783e-05
-2.95774542437308e-05
-9.88997242592306e-06
-1.97084314152226e-05
-1.92986491354194e-05
-1.95106749230793e-05
1.26564307177105e-05
-1.06512849510063e-05
-1.13359856398299e-05
-5.015802898343e-06
-4.5481879201708e-06
-1.86639180955221e-05
-1.74269478160242e-05
-4.17068325430943e-06
-1.82155720039674e-05
-1.5941843405707e-05
-1.48047157076783e-05
-1.62333846189636e-05
-3.53199146547683e-06
-1.3290897415867e-05
-2.58704904039553e-05
-2.05045332862925e-05
-2.2266886592818e-05
-2.22344887282791e-05
-2.62383376511081e-05
-1.36292138749875e-05
-1.58788367765221e-05
-1.21521838880471e-05
-5.97330001370621e-06
-1.49117061297094e-05
-3.80889450578104e-05
-2.07319148170595e-05
-7.51725294883885e-06
-7.1320448523541e-06
-2.7632754460885e-05
-1.94796201528439e-05
-7.10388183483664e-06
-2.03195388989068e-05
-1.99690266621311e-05
-2.5238133101338e-05
-2.48962036162182e-05
-2.48475380737309e-05
-8.63336067029632e-06
-7.74741153071147e-06
-2.74338519815642e-05
9.72986199863327e-08
-1.68726669314184e-05
-2.80840671810431e-05
-1.55393996119005e-05
-3.40874864936893e-05
-1.97153659220376e-05
-1.19753143993277e-05
-1.3448309498014e-05
-2.23393755869399e-05
-5.72413208070779e-06
-1.74587530328176e-05
-2.28420017888136e-05
-4.4754184363167e-06
-1.24241632362272e-05
-1.560988223033e-05
-2.10927894606851e-05
-2.78073527341483e-05
-3.82261746922813e-05
5.14239454954783e-06
-2.52573509948026e-05
-2.57973972651339e-05
-1.67503430606673e-05
-1.93672256300079e-05
-1.741640890564e-05
-2.49930693587548e-05
8.27452166394307e-07
-1.65144965504565e-05
-1.52130943523578e-05
-2.52537669061158e-05
-1.85003659825056e-05
-2.5703972014037e-05
-2.38618955026432e-05
-8.10182406414209e-06
-1.36276984344418e-05
-1.49772859653037e-05
-2.14318984835908e-05
1.36512947665642e-05
-2.76982852884996e-05
-1.35431809294358e-05
-2.29675323494299e-05
-1.56720730178609e-05
-2.17765400611177e-05
-1.62767180742572e-05
-3.74787743967597e-05
-1.2987595256251e-05
-8.90446508577075e-06
-2.06472625235536e-05
-1.21230466608146e-05
-2.57015267416039e-05
-2.83453413097203e-05
-3.27753948873657e-05
-2.20842475447807e-05
-1.85420472874047e-05
-3.65457924338905e-05
1.00572844754841e-05
-1.38249750061471e-05
-1.88702789432788e-05
-3.35746047816427e-05
-1.63070484887556e-05
-2.82948462235224e-05
2.00830788439508e-06
-3.72661866310039e-05
-1.87644824771133e-05
-1.56182522118565e-05
-2.65429871900298e-05
-2.80684857008335e-05
-9.68069963493275e-06
-1.23325164172578e-05
-1.78281387725922e-06
-2.87926016674051e-05
-2.32285032005009e-05
-2.39748838816929e-05
-2.97172968109342e-05
-2.42293926029467e-06
-6.33060511751739e-06
-2.97997961604834e-06
-9.64227775214384e-06
-1.77022447933367e-05
-1.74900663348009e-05
-1.55730455438188e-05
-1.94806653138924e-05
-1.47455293504016e-05
-1.06663158980898e-05
-6.06276191948442e-06
-2.09699125206036e-05
-2.33450764533102e-05
-1.88546674074171e-05
-1.8554318615076e-05
-6.21961039419068e-06
-6.03452293111581e-06
-2.5062084582075e-05
-2.32359432869579e-05
-2.31213773571131e-05
-1.80100802991909e-05
-8.02890146908159e-06
-2.78950135590864e-05
-8.30151670549352e-06
-2.33952911711677e-05
-2.10123623293173e-05
-9.51123978098911e-06
-7.14575649727936e-06
-5.87581496944061e-06
-2.38190162048332e-05
-6.15380393981563e-06
-1.77704068926859e-05
-1.92364955377019e-05
-2.25192880580925e-05
-3.596491669964e-06
-1.75111729395573e-05
2.92518206274305e-06
-1.34352468443003e-05
-1.05611926742449e-05
-1.96716573687929e-05
-4.27886209001318e-05
-7.62371266528248e-06
-2.36030081318803e-05
-1.90240169746937e-05
-1.11655306390623e-05
-1.9182372908966e-05
-2.14667485823018e-05
-2.10249380344734e-05
-7.16608625785429e-06
-1.08447051416592e-05
-3.70338596532636e-05
9.74771052872756e-07
-1.29618875685861e-05
-1.9158009586444e-05
-2.65675155126397e-05
-1.49308728445015e-05
-1.05145452613423e-05
-9.7932672855404e-06
-2.0098349508855e-05
-1.81611638725799e-06
-2.46249559127041e-05
-1.72004719552515e-05
-6.08676636443666e-06
-1.60390297082064e-05
-2.04889048312597e-05
-1.88806389024418e-05
-1.26185347589697e-05
-1.25092045353215e-05
-1.95090706742477e-05
-1.57228468680118e-05
-4.53288848100901e-06
-2.6225304840737e-05
-8.55091524939105e-06
-1.44790586010475e-05
-1.243910344032e-05
-2.42482545455032e-05
-2.15618705301575e-05
-1.94731964715386e-05
-2.08582540076752e-05
-2.04076155671554e-05
-1.62316310308633e-05
-2.00419001838369e-05
-2.14713024015414e-05
-2.80789773403775e-05
-5.87414174600322e-06
-1.10136626398205e-05
-2.64363359441103e-05
-1.63564402924511e-05
-3.49744038676245e-05
-1.88959156009129e-05
-1.94599820861502e-05
-3.8012697099515e-06
-2.47878323709594e-05
-9.13770789800481e-06
-2.17937152258557e-05
-2.06112706142991e-05
-3.34624084911365e-06
2.28660725185574e-06
-1.33851162710042e-05
-9.89652281574158e-06
-1.99802669484398e-05
7.06527397156268e-07
-1.84158138676788e-05
-1.67447815757672e-05
-2.14918088259881e-05
-1.79666557693633e-05
-1.41810032059925e-05
4.43932656191388e-07
-3.0188638043935e-05
-1.41097928488661e-05
-4.25349006153856e-06
-1.33285755491704e-05
-1.68109820017806e-05
-3.55328133071006e-05
-1.39556362821372e-05
-2.38672241539011e-06
-3.04763156517155e-05
-2.48954011238442e-05
-1.47308507905924e-05
-1.43262029120793e-05
-1.61750715536194e-05
-1.58377507490861e-05
-1.46241506824955e-05
-1.22566583390155e-05
-1.0125589351133e-05
-1.10014222927222e-05
-2.11292682389158e-05
-2.37501489047596e-05
-3.05551682702516e-05
-6.25514399775888e-06
-1.28232663491454e-05
-1.0383944954485e-05
-8.48681913552067e-06
1.41164231816804e-06
-2.33610512575566e-05
-2.2412889448285e-05
-6.66617272094024e-06
-2.2112245523207e-05
-7.11096355081199e-06
-2.23462275089012e-05
-2.98905713607768e-05
-3.06169489503203e-05
-3.4115959242816e-06
-1.94423802214394e-05
-2.1553740035289e-05
-2.34018600723812e-05
-4.26104127650406e-06
-3.06124736446175e-06
-1.30548273010925e-05
-2.0287551792157e-05
-8.33530014162091e-06
-2.64952748182901e-05
-8.03392805400302e-06
-1.62017066609726e-05
-1.79132321274108e-05
-1.63887365048732e-05
-1.34559421047561e-05
-1.39594645765118e-05
-4.63062055514151e-06
-1.41022223489824e-05
-1.1030727447677e-05
-2.41507274509947e-06
-2.89978967121301e-05
-1.41179195723961e-05
-1.34087919609064e-05
-5.4205264966131e-06
3.95031399543554e-06
-1.14072037239114e-05
-3.53658863574987e-05
-1.34567566249375e-05
7.22918581220151e-07
-6.53226710192296e-06
-1.48802119836685e-05
-7.88632981640765e-06
-2.44126961848123e-05
-1.6842942498797e-05
6.28580958944343e-07
-1.59021595262508e-05
-1.37151612013495e-05
-7.56849684455462e-06
-1.76645432132205e-05
-2.16158583277548e-05
-9.27454065236219e-06
-1.52823039357776e-05
-7.48521892743937e-06
-2.67530759894631e-05
-1.58870628402738e-05
8.49601218765414e-07
-1.64294817814404e-05
-1.33918645665641e-05
-5.92693655564946e-06
-6.60624649828884e-06
-8.62399100548009e-06
-3.0904226710626e-05
-2.67568275514569e-05
-2.24230533839454e-05
-1.41430269562913e-05
-1.69711893650465e-05
-2.2256846014555e-05
-1.63480444486724e-05
-1.8650935362804e-05
-1.92360727908846e-05
-7.59035453458783e-06
-2.95169262361657e-05
-8.84722247304543e-06
-1.56459162414816e-05
-3.05825679005526e-05
-1.94355451845096e-05
-1.7678323799962e-05
-8.17151400789881e-06
-2.1969068834467e-05
-3.31324306249063e-05
-1.33979752473787e-05
-7.3706618237165e-06
-2.44783617477605e-05
-3.02979517436282e-05
-7.50626362857404e-06
-1.46983091329834e-05
-2.28777913159787e-05
-1.58834298244597e-05
5.91873385109956e-06
-9.09595660334066e-06
-1.74297481318485e-05
-1.62397791404142e-05
-2.68382623510178e-05
-2.36204842213933e-05
-2.15107259041019e-05
-4.37688164398671e-05
-2.86677730187048e-05
-1.82992203486471e-05
-1.4625828256173e-05
-1.49427513582373e-05
-1.59267223547941e-05
-3.44967248539167e-05
-1.91260217586829e-05
-8.68519059956603e-06
-1.00301785421627e-05
-2.61175225889987e-05
-2.1902970709943e-05
-2.87350869874117e-05
-1.69091416838998e-05
-7.96550466157858e-06
-1.81531371317353e-05
-9.70331723703137e-06
-1.04620236382577e-05
-1.20069564862331e-05
-3.13890696125897e-05
-2.47532644615842e-05
-4.22965575073028e-06
-1.78883460830852e-05
-1.39897322273603e-05
-2.89021428407764e-05
-2.78024352667823e-05
-3.23910596962209e-05
-2.10175540078671e-05
-2.79069342002583e-05
-4.59997603662488e-06
1.06898911236215e-05
-1.73047484641169e-05
-2.39616178707324e-05
-9.61629798838432e-06
-1.33058463923068e-05
-9.8440641127944e-06
-3.10551961355278e-05
-2.49178016272079e-05
-1.52740452159419e-05
-1.99102068237691e-05
-2.91682478344229e-05
-2.43235620996719e-05
-1.01764833578014e-05
-1.98840028872651e-05
-6.1417433949691e-06
-9.54606342343288e-06
-2.09875245754167e-05
-1.23756607605512e-05
-1.0926584092209e-05
-7.85622288298286e-06
-2.78137530287554e-05
1.08711874931384e-05
-3.12802176541689e-05
-2.70052535112026e-05
-1.13233756096373e-05
-2.33782109422644e-05
-1.17122442547143e-05
-1.58091728508565e-05
-1.50569133333994e-05
-9.14641480647783e-06
-1.43153866561925e-05
-2.92157707362982e-05
-1.3428365086143e-05
-9.78089203538767e-06
-1.64914537572154e-05
-2.91522416290911e-05
-3.44529793532998e-05
-3.27818292890684e-05
-8.42887612160875e-06
-2.35952441067526e-05
-4.96420249873012e-06
-2.38258609436856e-05
-2.20436889156636e-05
-8.22590853046144e-06
-3.43125942959072e-05
-9.06704549240112e-06
-1.30550312497828e-05
-2.76106285688511e-05
-1.47425056819494e-05
-2.03566325309958e-05
-1.68422805235567e-05
-3.03338472548034e-05
-2.58503082749949e-05
-1.81208775692453e-05
8.01002897119313e-06
-1.61134249702567e-05
-1.66039764839759e-05
-1.41791865311123e-05
-1.1056188185121e-05
-1.74161593782978e-05
-7.00470793263929e-06
-2.63932273174136e-05
-1.31279540116054e-05
-2.33860984734117e-05
-2.79447432355707e-05
-2.86994852380882e-05
-2.26329929859356e-05
-1.58306987578357e-05
-2.69612275996863e-06
-1.89094831410574e-05
-1.624460408256e-05
-1.80069376592752e-05
-1.8552814918069e-05
-1.56892370816857e-05
-7.35557105050771e-06
-1.31985642370101e-05
-1.60558393904622e-05
-2.34106778193059e-05
-1.8432435209778e-05
-2.62042768890754e-05
-2.47041617389754e-05
-2.34302317138099e-05
-1.6659685468347e-05
-1.60966202503992e-06
-1.297874002673e-05
-1.71949842741522e-05
-4.16001377456755e-06
-1.27568482677558e-05
-1.60635783627067e-05
-1.00496732777156e-05
-1.46139609505707e-05
-1.40951776597751e-05
-1.50614483736666e-05
-2.74209257132665e-06
-1.61470113314925e-05
-9.30437862797419e-06
-2.97677091858104e-05
-2.08044414256119e-05
-3.79777942128152e-06
-1.75083771424286e-05
-2.11042079471415e-05
-1.15260434978199e-05
-2.40588655355737e-05
-3.20820855057484e-05
-1.7850104160265e-05
-2.48416119890766e-05
1.42269589189563e-07
3.60521907487572e-06
-1.87352915818704e-05
-1.58637140945909e-05
-3.54766457114327e-05
-1.62088638274116e-05
-1.31190383399286e-05
-2.05471106767728e-05
1.42585158238536e-06
-1.16280703232434e-05
-5.36766025201105e-06
-2.08509348069628e-05
-8.48350696373647e-06
-1.9533945695973e-05
-1.23239010747034e-05
-1.5831362601661e-05
-5.53179553577798e-06
-1.53494968274843e-05
-5.01599660243033e-06
-2.0988784503246e-06
-6.70108451110913e-06
-1.74078787810831e-05
2.00106776044094e-06
-2.31423388123584e-05
-2.25497760760017e-05
-7.05014619200037e-06
-1.95108762785256e-05
-1.79826144494861e-05
-8.60444675135075e-06
-1.03145558932961e-05
-2.1554686038368e-05
-1.32482408385563e-05
-1.0706868827024e-05
-3.53463822844178e-05
-6.07204017753532e-06
-1.53110674142447e-05
-2.31393883211494e-05
8.38165104532306e-07
-1.76119025602012e-05
-1.72362101424639e-05
-1.10865905019057e-05
-2.4001669348481e-05
-1.9782158755438e-05
-2.37839576304543e-05
-1.94873094539837e-06
-1.96563728614002e-05
-1.05303150314866e-05
-6.88335716042088e-06
2.40229033660027e-06
-1.83648491792936e-05
-2.25193145645171e-05
-2.42516447208006e-05
-5.17706085274947e-06
-1.4345512754104e-05
-9.89684654007167e-07
4.61152501480365e-06
-1.62757079238742e-05
-2.59305372211514e-06
-5.40098983612133e-06
-1.44258236306562e-05
-5.18516266157313e-06
-2.33339526353058e-06
-9.2124252283574e-06
-2.43668835926038e-05
-5.77248285985838e-06
-1.6112698774818e-05
-8.95390131785323e-06
-2.34654958274146e-05
-2.30046895256015e-05
-4.21608585598421e-06
8.81130947164372e-06
-2.23069562809588e-05
-1.90235602110414e-05
-2.17724241008866e-05
-1.32374401781933e-05
-1.23822747349278e-05
-2.18702462485104e-05
-2.04472065018077e-05
-1.61602383156899e-05
-1.30368348023233e-05
-1.99512866219463e-05
-1.70827478135986e-05
-2.36376189722555e-06
-2.25461521469156e-05
-1.59142768458101e-05
-8.84965885649486e-06
-2.62677276855805e-05
-1.80142054376213e-05
-1.21297204407144e-05
-2.49497866546136e-05
-1.1334331665439e-05
-2.44597635249678e-05
-2.5341289540825e-05
-1.73952297405722e-05
-1.6500635325277e-05
-1.10630570175948e-05
-9.85190823802858e-06
-1.18201841925854e-05
-1.46500728996904e-05
-7.04753577798075e-07
-9.10816877216403e-06
-1.99483671422113e-05
-3.04322247649083e-05
5.12407271069684e-06
-6.60240712599685e-06
-5.41691616380762e-06
1.97967477489813e-06
-7.85110598664413e-06
-1.1702347438071e-05
-1.9847742342617e-05
-2.30127268486802e-05
-1.47337984570601e-05
-3.75876543248365e-05
-1.53037277548748e-05
-2.18844527132001e-05
-1.14297026385677e-05
-1.43003864890958e-05
-2.29704966698947e-05
-1.25361377628587e-05
-3.32762338234734e-06
-1.52854638463218e-05
-1.03665044230319e-05
-2.37804863881119e-05
-5.4087866617078e-06
-1.00115106222147e-05
-1.41973621090715e-05
-1.45612896728387e-05
-2.89961650355176e-05
-2.76503445524916e-05
-2.24144261763269e-05
-2.43773932756373e-05
-6.63519464944899e-06
-1.41144867866566e-05
-6.92032194625146e-06
-9.21649470247497e-06
-1.37217917443196e-05
-1.60687990392725e-05
-3.68530069914983e-06
-9.10769909026511e-06
-1.65907822360928e-05
-1.23558450833263e-05
-2.53078470787997e-05
-3.34310917944655e-05
-2.20285387298491e-05
-2.81279546793813e-06
-5.2814666534787e-06
-4.59135579792897e-05
-4.22026839836782e-06
-2.82278964591079e-05
-2.29947714864007e-05
-8.15332735150791e-06
-1.72315637801175e-05
-7.45788505440869e-06
-1.62044094607036e-05
-1.57369181335964e-05
-2.80028836463497e-05
-1.87867832658131e-05
-1.05492702133461e-05
-2.70479427969319e-05
-2.16445367864728e-05
-1.35694747369351e-05
-2.69984041926861e-05
-8.72012650534712e-06
-5.996520952463e-06
-7.9658193885472e-06
-1.74596402115641e-05
-6.30331521436352e-06
-7.79824186354705e-06
-5.84723100096056e-06
-1.7838837466559e-05
-4.91803174359694e-06
-1.23555699012417e-05
-1.59080216952785e-05
-6.65553190371446e-06
-1.87028486617887e-05
-1.7241760926048e-05
-2.77134232549945e-05
-9.01738161710857e-06
-2.9114815120343e-05
-1.48923066046004e-05
-2.81559138428241e-05
-3.19400900948403e-05
-1.4282440969654e-05
-1.94315128274034e-05
-3.01147349522623e-06
7.74055859681199e-06
-1.88438352937949e-05
-1.79148194715404e-05
-3.31853403319518e-06
-2.21012430072772e-05
-1.66128534254998e-05
6.68413789807856e-07
-1.6638865301768e-05
-3.5399262184233e-05
-1.67381897392694e-05
-1.63376209044065e-05
-3.0567573445459e-05
-1.72738625721788e-05
-1.15139225578341e-05
-1.12664086649409e-05
-3.78246904045738e-06
-2.12089945294158e-05
-4.41850957170263e-05
-3.18280522302078e-05
-6.84422134008577e-06
-1.4297686358813e-05
-2.18129418712935e-05
-6.8404970631842e-06
-6.91065450801814e-06
-1.70815826017769e-05
-2.55896230651343e-06
-2.35854181355919e-05
-2.97372769324723e-05
-1.3343251250925e-06
-2.19051557771103e-05
-1.81421697151079e-05
-7.10301872093267e-06
-2.03612984607036e-05
-9.70106168588698e-06
-9.71443837435873e-06
-1.63260830929266e-05
-3.11489868149599e-05
-2.27718005698978e-05
-2.43044970985429e-05
-2.17683067378277e-05
-1.24019814546493e-05
-8.80945680635025e-06
-2.56186436602501e-05
-1.79795550160918e-05
-1.66164712730908e-05
-2.69005906513897e-05
-1.70220147744481e-05
-2.15243402144482e-05
-2.432604956674e-05
-3.02572757134128e-05
-1.74323628882941e-05
-1.0886886854451e-05
-1.99738714538103e-05
-1.20242816119242e-05
-1.4903732022272e-05
-2.62839201117764e-05
-2.53034361899368e-05
-1.19933874325659e-05
2.60499677749196e-06
-1.47796176594746e-05
-1.5166572239352e-05
-2.63149163116874e-05
-6.54908124314029e-06
-6.94504217357303e-06
-1.58782237943224e-05
-8.49473589543187e-06
-1.54822624747931e-05
-9.29187395287076e-06
-3.91627893387675e-05
-1.82686974881683e-05
-1.70230259352357e-05
-2.53532775338345e-05
-1.89924176018742e-05
-1.22193361336823e-05
-1.35498763816567e-05
-2.06947217286695e-05
-1.16723647415234e-05
-7.68001190547732e-06
-1.2837737827554e-05
-6.77059582714205e-07
-2.12505161184349e-05
-2.54716866280329e-05
-1.76203653723021e-05
-2.3178854871773e-05
-3.13278023583825e-05
-1.10705508429131e-05
-3.07063918005275e-05
-7.58942142770714e-06
-2.305838876227e-05
-2.37860596789629e-05
-4.21731995799581e-06
-2.57006930753923e-05
-1.16924823475797e-05
-3.20747162936433e-06
-2.64870150053957e-05
-2.86125058208442e-06
-5.20873977719868e-06
-1.27986111225525e-05
-1.06508388079966e-05
-7.78970219806426e-06
2.05557723266795e-06
-1.24858317080467e-05
-8.41170898193535e-07
-1.01314501289964e-05
-2.30003419444452e-05
-2.58454882400955e-05
-1.25777036338316e-05
-1.23224376625263e-05
-1.49967382191606e-05
-2.18048364876377e-05
-1.52910363014908e-05
3.89467647817728e-06
-3.09183618328463e-06
-2.0352418911121e-05
8.07242495535439e-07
-2.05344451254544e-05
-2.26321957840271e-05
-1.33922193476917e-05
-1.83174050534809e-05
-7.55800014450786e-06
-1.81866717192802e-05
-1.13096688182695e-05
-3.47574596771284e-06
-1.49856784341277e-05
-1.22756384877268e-05
-1.4304666936266e-05
-1.32859837244796e-05
-2.25331257542051e-05
-2.04198822576356e-05
-1.89876923086278e-05
-2.77123287309727e-05
-2.25295316466174e-05
-1.34167402084341e-05
-1.04987708353502e-05
-1.54804666620212e-05
-1.18935859866387e-05
-1.38929381700609e-05
-5.15137081975505e-06
-5.40675088793702e-06
-2.56446819056012e-05
-1.38598385043205e-05
-1.13233484203241e-05
-4.58714502977806e-05
-2.71832749258339e-05
-2.71356581912854e-05
-6.7566743065509e-06
-3.58331801250094e-06
2.97772673405772e-06
-2.01129064704533e-05
-1.76542633394937e-05
-1.49282076699593e-05
-5.09744119951123e-06
-1.32119924032271e-05
-1.44772958445341e-05
-1.18892486807276e-05
-7.70163537369356e-06
-2.85105668659277e-06
-3.02221239587817e-05
-2.01287646723244e-05
-2.59942610035087e-05
-1.11408808791294e-05
-1.3658040981166e-05
-3.25724496119952e-05
-9.62299411810102e-06
-2.20069916684607e-05
-2.47720046346838e-05
5.23996184801828e-06
-6.91387356327438e-06
-2.91993929464101e-05
-1.48911235817748e-05
-1.63314777198432e-05
-2.15803718229972e-05
-1.54529256536726e-05
-7.18888261870276e-06
-1.2973884959643e-05
-1.49121887309788e-05
-3.37536225286138e-05
-1.44565204742829e-05
-1.83978902963721e-05
-2.44704251829545e-05
-1.16584446791502e-05
-1.54251467866444e-05
-1.47880202385525e-06
-1.07083982911868e-05
-1.63683338293719e-05
-2.64119410405049e-05
-2.21687212500515e-05
-2.190317269838e-05
-1.5126078595744e-05
-1.17642037954513e-05
-2.67045363111809e-05
-2.12021274798469e-05
-1.82570243151807e-05
-1.091651394805e-05
1.14857514992355e-06
-1.85070896307638e-05
-3.24881970246837e-05
-3.16475057785245e-05
-6.44396150564322e-06
2.04168373194882e-06
-2.81045335369584e-05
-2.12695507280304e-05
-1.47788473976659e-05
-9.59909461045771e-06
1.2947934798401e-05
-1.99901372645773e-05
-1.36842338381489e-05
-9.15937757192864e-06
-2.88020462071404e-05
-1.30976619171444e-05
-2.3685728950671e-05
-1.14354471543194e-05
-1.64115576473098e-05
-1.55921588995396e-05
-2.00452481958578e-05
-3.20925648999805e-06
-3.744924422917e-05
-9.34652944027808e-06
-2.51397616055581e-05
-1.56415567156138e-05
-3.29206641190573e-05
-9.54069629510235e-06
-1.00796654405678e-05
-1.04452633718346e-05
-1.84398056925992e-05
-1.3143918190033e-05
-2.87655695388406e-05
-4.0927776753531e-06
-9.69077083206639e-06
-2.96861995611549e-05
-6.65410064982395e-06
-2.17564290254478e-05
-1.35227842421448e-05
-1.69531433382777e-05
-1.57680917922544e-05
-1.51968564453731e-05
-1.2346646471289e-05
-1.95604508050266e-05
-2.01679066673322e-05
-2.28983790276342e-05
-7.64983015011457e-06
-3.43634736160826e-06
-3.15563625701604e-05
-2.6077287919061e-05
-8.11934089249496e-06
-1.26448472843653e-05
-1.8783908322767e-05
-2.12658252742628e-05
-3.69701608416523e-05
-2.2494518056977e-05
-7.93025322175378e-06
-2.89806812706738e-05
-4.92234298927089e-06
-2.09841475445306e-06
-2.03572524164947e-05
-2.80456784969074e-05
-1.64156595313366e-05
-1.53234542500076e-05
-1.57480177535562e-05
-1.01210636174035e-05
-1.42649824152393e-05
-2.68371176906158e-05
-1.15898438097779e-05
-2.66691129556562e-05
-1.20193275256741e-05
-1.81448773018899e-05
-4.50065574657372e-06
-6.52633079877379e-06
-4.49192704733059e-06
-1.3668728632099e-05
-2.01701022713286e-05
-3.30206159153566e-05
4.25073890434895e-06
-1.62259412732217e-05
-2.46305109796624e-05
-6.98048678165667e-07
-2.01511292338939e-05
-3.43958376938235e-05
-1.27760918969109e-05
-1.64244784192628e-05
-7.40705435740129e-06
-3.81441356484646e-05
-2.06385202876856e-05
-1.96799565623356e-05
-2.61035944982955e-05
-2.41138061390139e-05
-1.71028061273605e-05
-2.66319386163209e-05
-1.52309013398931e-05
-2.22637974359229e-05
-6.10596892738088e-06
-1.67737483128796e-05
-1.81163538125029e-05
6.4880764951935e-07
-1.55537902931025e-05
-8.12885053161987e-06
-2.34592005258549e-05
-2.7828508709753e-05
-2.40254604764412e-05
-1.5442613089152e-05
-2.355743090269e-05
-2.07341891107515e-05
-1.42420267436999e-05
-1.46211441062133e-05
-1.90313531346256e-05
6.72892442373749e-06
1.4407445648692e-06
-9.14508697377319e-06
-1.16640295736026e-05
-2.13096810712293e-05
-1.68180524611274e-05
2.27253816922434e-06
-8.0626627525849e-06
-1.35900003074321e-05
-8.49564895002897e-06
-1.49842471091783e-05
-3.78978841349823e-05
-1.20157395993557e-05
-1.34707539350458e-05
-3.00574702429851e-05
-7.97479293468409e-06
-5.31152846897255e-06
-3.83216711499763e-05
-3.97303710972365e-06
-5.49723017652576e-06
-2.85664760837699e-06
-7.48868868556427e-06
-5.01186517229206e-06
-7.55160733326197e-06
-8.93751925948894e-06
-3.0478115426268e-05
-5.88128940300549e-06
-3.06075229158645e-05
-2.53154345705823e-05
-1.88332726609285e-05
-1.31334982733238e-05
-6.13381202899028e-06
-2.14338832921373e-05
-3.33820028102148e-06
-1.55744210838694e-05
-1.77800012991303e-05
-1.35489286146009e-05
-1.94008865394383e-05
-2.82353339013365e-05
4.4562119509999e-06
-3.22133175353058e-05
-2.35922922951776e-05
-1.35959625240227e-05
-1.46965686029145e-05
-2.34775740837044e-05
-3.07900753885357e-05
-1.44897511449177e-05
-3.22566041183067e-05
-2.82636607415029e-06
-1.03702984583714e-05
-2.23659751260995e-05
-3.20023923973387e-05
-1.4266027177327e-05
-2.28955132653692e-05
-2.30028194815929e-05
-1.31076650741431e-05
-1.77202521622865e-05
4.8444079818424e-06
-1.66462211649537e-06
-1.94843148979371e-05
5.82038143258693e-06
-2.02320347787498e-05
-3.15755075760835e-05
-8.45362702864387e-06
-1.43918349506191e-05
-1.15133003262856e-05
-1.09229931082364e-05
-5.48753773177419e-06
-8.24263451320247e-06
-1.51767924495999e-06
-1.56814496993099e-06
-1.79825942054751e-05
-1.37812825855787e-05
-9.92429822907484e-06
-1.58063501598215e-05
-2.43658813888666e-05
-2.48532593328997e-05
-3.18451382138572e-05
-8.04999346487804e-06
-1.44105752965952e-05
-1.98867135570005e-05
-1.3954417617565e-05
-1.40888859604596e-05
-5.38617322118406e-06
-1.25374110066804e-06
-3.43369071282356e-05
-1.94520471628523e-06
-1.63567618270548e-05
-1.71024155434763e-05
-4.8733809245903e-06
-1.14001549288397e-05
-1.68487465465123e-05
-1.50273352000441e-05
-2.65331711848443e-05
-1.98734689848538e-05
-2.58544977183572e-05
-2.56182294038699e-05
-2.36136166052407e-05
-5.43741064513138e-06
-1.85812628863981e-05
-2.61882733039469e-05
-9.60137247165775e-06
-5.4187244559566e-06
-2.28979266729564e-05
-4.58834352339798e-06
-2.57161410766214e-05
-1.61031681002738e-05
-1.66138299382186e-05
-9.86274484733118e-07
-2.10877709555411e-05
-8.21833860185529e-06
-1.32145405050557e-05
-9.33521247826313e-06
-2.0016341802084e-05
-1.21408811775e-05
-2.3355201058825e-05
-1.55711946822062e-05
-8.81742162547083e-06
-5.66118837322825e-06
-1.25869080238857e-05
-3.03781111305305e-05
-1.43356766589843e-05
-1.9738057288177e-05
-7.51589778672482e-06
-2.37387251556876e-05
-2.12809763515436e-05
-3.13014724947304e-05
-2.03056642965571e-05
-7.96675150118031e-06
-8.93581236212144e-06
-6.60250687293686e-06
9.20372928888968e-07
-1.32811738856506e-05
-2.09524105258248e-05
-2.30877430311811e-05
-2.71052673488245e-05
-1.04653120508048e-05
-6.24419061128242e-07
-9.70506087927508e-06
-1.25283666012261e-05
-1.88176139259888e-05
-2.02586620823747e-05
-1.44447228456153e-05
-3.3821146710019e-06
-1.30783658628186e-05
-8.20623810860153e-06
-1.60619229465312e-05
-3.13673074540714e-05
-1.87215342591587e-05
6.81061872128914e-06
-1.42198489046264e-05
-8.60928304675381e-06
-3.28194310870819e-05
-4.41562852649057e-06
-2.17375954651759e-05
1.91858677329938e-06
-2.02769701135352e-05
-2.3809334678765e-05
-1.5598509034607e-05
-3.26139044653611e-05
-1.20090722351317e-05
4.09447199861789e-06
-2.30275764856629e-05
-1.52793266796412e-05
-8.88462172640472e-06
-1.47699372590267e-05
-2.0241630100088e-05
-5.95448892896758e-06
-2.16434420383146e-05
-4.07037975735529e-07
-2.227342858708e-06
-2.33012030332929e-05
-1.39989022632216e-05
-2.50878001034598e-05
-1.02638593931065e-05
1.65221484816478e-06
-1.79851259610527e-05
-3.35881751795274e-05
-9.9210962648106e-07
-2.39552036259198e-05
-8.32102649285464e-06
-1.22241473717996e-06
-1.91307564665082e-05
7.58474739453246e-07
-2.50340209804711e-05
-6.89294416205264e-06
-5.15538949788232e-06
-1.85908386612421e-05
-6.47997450737648e-06
1.39355839249716e-06
-2.66072122553525e-06
-7.47046663204184e-06
-2.20676001347156e-05
-3.13268242353766e-05
-2.02147397050128e-05
-2.71807316487609e-05
-6.31404058185722e-06
-1.10484046814934e-05
-1.37374901453174e-05
-2.42879610672619e-05
-2.0984921854318e-05
-1.98355757766053e-05
-2.0347547270404e-05
-2.52407213686251e-05
-2.39054877982354e-06
-3.16796183595143e-05
-2.14345469342866e-05
7.39233724853389e-07
-1.81954432199533e-05
-1.82274892066588e-06
-7.17234143234569e-06
5.37275469254423e-06
-3.84930684020242e-06
-5.71045998883036e-06
-3.89733994806449e-06
-1.77705915289972e-05
-1.96250671351099e-05
-1.61242663676309e-05
-1.62240687753279e-05
-1.38185262919005e-05
-2.99455238430079e-05
-1.2319312271279e-05
-1.70360259637362e-05
-1.49520725164772e-05
-1.20986278904139e-05
-2.18649587571592e-05
-5.68308587242077e-06
-6.28386610491018e-07
-8.70895688365772e-06
-7.20730972072705e-06
-2.30412110558524e-06
-1.95414180574305e-05
-3.73617809789486e-05
-5.67196013414707e-06
-6.98379075727601e-06
-1.81694694094481e-05
-2.47640054427116e-05
-1.37243030393361e-05
-2.5064857215948e-05
-1.31348406361577e-05
-2.0509994436841e-05
-3.01122214417331e-05
-2.70747120253503e-05
-1.04236061396076e-05
-1.57788631591917e-05
-3.82954088235959e-05
-1.99674993556846e-05
-2.40508621353225e-05
-1.92647848785765e-05
-2.39746300223142e-05
1.6186189763153e-06
-1.53955460677401e-05
-2.73338079971941e-05
-2.48546635555027e-05
-3.4795826661324e-05
-3.00591335771554e-05
-2.46993532873196e-05
-5.3994990446559e-06
-1.08905939530074e-05
-2.14779575994817e-05
1.29007423099328e-05
-7.10476508822176e-06
-1.67003100986431e-06
-2.66823817166711e-05
-3.6612165727932e-05
-1.80478871206858e-05
1.28013455899389e-06
-1.3584352653517e-05
-1.10150645341092e-05
-1.06225238978397e-05
-1.13611859285892e-05
-2.27459384842928e-05
-3.87019069697718e-05
-1.01841508698165e-05
-6.7900920447394e-06
-6.2320653899356e-06
-3.41794623026233e-05
-1.42920672282746e-05
-1.96671316082372e-05
-3.41229256736585e-05
-1.08578769412482e-05
-1.37015545809311e-05
-1.28932301727979e-05
-1.74034940923946e-05
-4.97833717456595e-06
-1.33550991395641e-05
-1.95407024009367e-05
-1.66372712528662e-05
-1.36826777374887e-05
-5.37104936140201e-06
-1.20303932525673e-05
-2.26195928767298e-05
-2.95333758738922e-05
-1.32598376167454e-05
-2.46323511533108e-05
-1.00074382664623e-05
-1.27747744129136e-05
-1.69359747440294e-05
-2.27595412375712e-05
-7.35317071837169e-06
-6.70756717931778e-06
-2.58724636255703e-05
-1.53185949320854e-05
-1.99500034697987e-05
-1.62726639603087e-05
-6.6715551400412e-06
-3.7190269184782e-05
-9.06775962727991e-06
-2.37438248294893e-05
-1.80576442921811e-05
-1.22896223515487e-05
1.01417476991409e-06
-4.73210342949998e-06
-1.62571982010186e-05
-6.36615706345287e-06
-1.80321619551669e-05
6.17384753218222e-07
-9.39620001510733e-06
-2.81162407164113e-05
8.29741692460633e-06
-5.18444631532811e-06
-1.42843037846356e-05
-2.61651130684675e-06
-6.01459557674674e-06
-2.14968457318101e-05
-2.68366075699708e-05
-8.01850797014661e-06
-2.43632495555899e-05
-1.49105260349335e-05
-2.78030202874347e-05
-1.00364216459277e-05
-7.97927300002996e-06
-9.1271588495716e-06
-2.6645297689228e-05
-1.89318487322535e-06
-1.14985460227728e-05
-1.98965074353043e-05
-2.65182744837677e-05
-3.11331494465612e-05
-1.89427282722681e-06
-3.34426858336622e-05
-9.42613226604401e-06
-2.77611410291231e-05
-1.89257250924684e-05
-2.12627027479903e-05
-2.0651485283993e-05
-8.9353748032539e-06
-6.27866427896769e-06
-5.13616265187993e-06
-2.17782010137186e-05
-1.82009236320698e-05
-9.97474680299133e-06
-1.55853891847756e-05
-2.96152859600669e-05
-2.13394611077318e-05
-6.56113005265491e-06
-1.44196493145202e-05
-2.44465764433275e-05
-2.64736479905328e-05
-2.26541282433805e-05
-1.320766994051e-05
-1.67692867566309e-05
-1.12060547609084e-05
-1.56359522415314e-05
-7.83008163260066e-06
-2.56632217277254e-05
-2.7910869200904e-05
-1.75447099304928e-05
-3.68318436347721e-06
-1.03386461865313e-05
-1.39575647131284e-05
-1.22258649142394e-05
-1.45017297464236e-05
-3.22384911632893e-05
-1.39597354563439e-05
-1.99795612468323e-05
-3.65200378385225e-05
-2.50706304712358e-05
-2.53707614415101e-05
-1.26779819338214e-05
-1.93170931026722e-05
-5.44538146765098e-06
-4.40349374047267e-06
-1.50848204404546e-05
-1.4214833551641e-05
-1.81515744501879e-05
-9.93774550684304e-06
-2.55341995483371e-05
-1.14968240795054e-05
-1.67594797214083e-05
-2.07623367700183e-05
-2.43467415597126e-05
-7.67093164305448e-07
-1.62362942197487e-07
-1.04375019857388e-05
-1.34919784478459e-05
-1.11987879398418e-05
-2.31498471408235e-05
-1.79817617745441e-05
-1.70497266893435e-05
3.62650313201382e-06
-1.34768005278116e-05
-3.23050000305051e-05
-2.18771149144641e-05
-1.96690357047504e-05
-2.20315121482543e-05
-2.15513171797447e-05
-2.03960452786736e-05
-3.11451300368535e-05
8.22896575923287e-06
-1.39721745157783e-05
-4.49634296611577e-06
-2.20998520266577e-05
-1.94046660840923e-05
-2.40222062309952e-05
-4.31073629098414e-06
-1.28183111737939e-05
-1.14419644691135e-05
-2.46187356869938e-05
-1.71376583577354e-05
-1.94277234454039e-05
-1.97809292836861e-05
-1.77968055503727e-05
-1.03475114263932e-05
-1.73489336221818e-05
-1.64941604406621e-05
-4.33286387508917e-06
-5.10488920110293e-06
-1.51106785708006e-05
1.09009668385631e-05
-6.75717207930553e-06
-9.4127394561794e-07
-1.97762354934939e-05
-2.12789969554901e-05
-2.32829192011792e-05
-1.61963175722794e-05
-1.88762049720825e-05
-2.22460045372131e-05
-1.2927888607916e-05
-2.40548232007093e-05
-1.30469336427947e-05
-2.13630695907634e-05
-1.91881142931708e-05
-1.019372291551e-05
-6.40971379506241e-06
-1.91278102340333e-05
-1.66242435349165e-05
-2.10840235032046e-05
-2.42155847591257e-06
-1.04793058428804e-05
-1.69412595898419e-05
5.81802696155482e-06
-1.62184988539774e-05
-9.46631216364975e-06
-1.45295765729938e-05
-2.20086415986575e-05
-1.69087997008765e-05
-1.81621339569227e-05
-2.92215705007717e-05
-2.33968846701589e-05
-2.63234691067297e-05
-1.85263648215815e-05
-1.48407579904324e-05
-1.37497418614278e-05
-1.28477348599218e-05
-1.29263901171267e-05
-1.06886180180264e-05
-2.32225594985303e-05
-3.29902760956646e-06
-6.57986151683544e-07
-2.19999890601479e-05
-3.41189178097424e-05
1.72834518599083e-06
-1.1370720035983e-05
-1.90627882991788e-05
2.69016540098424e-06
-9.15072734834913e-06
-1.29226961886513e-05
-7.33519995650574e-07
-2.16358564354686e-05
-1.8857297947431e-05
-2.16011631288019e-05
-2.26728970103923e-05
-1.33600836480023e-05
-1.84417651458705e-05
-1.51005402212786e-05
-7.59833289350035e-06
-2.89627543336197e-05
-2.43412194738791e-05
-2.65934952507824e-05
-2.24812381655121e-05
-1.23099052838322e-05
-1.77349966429742e-05
-1.71974640033905e-05
-2.52666557506188e-05
2.16770577930791e-06
2.24922020567521e-06
-1.24938085162652e-05
-4.95040720049423e-05
3.190411863654e-06
-2.44955234820248e-05
-9.98152683757291e-06
-8.73132913525171e-06
-2.57221690692534e-05
-3.07675332839375e-05
-2.18069734505592e-05
-1.9986927121898e-05
-1.59642909533083e-05
-2.90247604642579e-05
-1.44659049041693e-05
-1.59901552869814e-05
-2.19587168946855e-05
-8.88653081120001e-06
-2.40939151517476e-05
-2.28240719862462e-05
-7.03527447518299e-06
1.10570553810614e-06
-1.39605890850952e-05
-1.61199555864608e-05
-1.24841039760145e-05
-9.41217684352769e-06
-2.67825325641739e-05
-2.87780307974837e-05
-1.60959968561501e-05
-2.18681257934566e-05
-1.36096674343754e-05
-2.15131611651733e-05
-2.6307890197255e-05
-4.0798102953837e-05
-2.89183333661407e-05
-2.55173485050958e-05
-1.65592680210042e-05
4.09329583563503e-06
-6.54222283055411e-06
-3.23394923839985e-05
-2.55977631784443e-05
-2.15105686748225e-05
-2.1576254973405e-05
-1.43645182658996e-05
-1.69477756295921e-05
-2.64879533277776e-05
-1.61288506173708e-05
-1.17989657718892e-05
-3.09964357819174e-05
-2.53084542738055e-05
-1.24674399731347e-05
-1.42278857076843e-05
-2.41884048698017e-05
-2.69027814436547e-05
-1.75669654254824e-05
-1.25141584270956e-05
-1.92445186054976e-05
-3.69424461933189e-05
-1.28565435080344e-05
-7.24955357304576e-06
-7.84448333751985e-06
-1.94928417294489e-06
-1.9871084524049e-05
-1.56314661695896e-05
-2.93751017658165e-05
-1.08202392392535e-05
-1.7159002386357e-05
-2.50160037134948e-05
-2.62311281923741e-05
-1.49120542320488e-05
-2.91245497040537e-07
-3.13885857781339e-06
3.92705051084664e-06
-1.20550314566551e-05
-1.62253190094572e-05
-2.45043689963932e-05
-2.12197457983372e-05
-1.47906975767679e-05
-2.35555353938365e-05
-1.38414164515442e-05
-5.77216496736102e-06
-1.39362690952668e-05
-1.6983700804832e-05
-1.84871726831567e-05
-2.51344269954672e-05
-1.61961206693486e-05
-1.41611013135754e-05
6.5532871350939e-06
3.53826357207424e-06
-4.44619875160996e-06
-2.10016222870871e-05
-7.30835009718611e-06
-1.86021658406764e-05
-1.02755523759872e-05
-1.55501628524125e-05
-2.47820039473878e-05
-1.13950792506679e-05
-3.66188110052606e-05
-2.60360642478574e-05
-1.17322947750491e-05
-1.5211938208569e-05
-2.16147259101948e-05
-8.04511786914188e-06
-3.60463285011791e-05
-2.14901300014077e-05
-1.963344286427e-05
-1.66114777517356e-05
-2.52098199679303e-05
-1.93514163717143e-05
-4.94704713041624e-06
-7.40481801617443e-06
-3.59883020058801e-05
-1.93630268564322e-05
-1.07566114439199e-05
-3.19755935305893e-05
-2.4722465780422e-05
-2.23107571635009e-05
-1.25935298232562e-05
-1.68398503357369e-05
-1.64111927716877e-05
-1.16959288677508e-05
-2.65268396133335e-07
-1.50025622764449e-05
-3.19431754249831e-05
-1.78132296328038e-05
-2.06178618784539e-05
-2.05656200742008e-05
4.18378264913436e-07
-2.58023567874863e-05
-1.62017928434267e-05
-1.08348417860626e-05
-2.01105859641115e-05
-1.64388153352952e-05
-1.80607816114611e-05
-3.48561526942948e-05
-1.99374207407555e-05
-3.23298611649658e-05
-1.63963628206595e-05
-7.2765524569112e-06
-1.07944402616615e-05
-2.08376365934204e-05
-1.70589168718171e-05
-1.1941100786589e-05
-1.12763537412494e-05
-1.7941688690373e-06
-3.37161362884092e-06
-7.35366467621748e-06
-1.1936056273416e-05
-1.47367634282891e-05
-2.49269770046386e-06
-1.8044635149643e-05
-8.27594321961536e-06
-5.65878930300799e-06
-1.86699846350773e-05
-2.27375733305663e-05
-5.77935592226836e-06
-2.36240169399478e-05
5.54784125028403e-06
-1.25658333902024e-05
-1.11415236808086e-05
-1.4363078173586e-05
-9.9025512445538e-06
-2.26648763918267e-05
-3.01311711923435e-05
-1.41072134806995e-05
-1.18324731147601e-05
-1.3810570922707e-07
-2.11532640378158e-05
-1.11719580038789e-06
-4.83151720510595e-06
-1.69720521957202e-05
-1.42995433980608e-05
-2.74834546502913e-05
-3.7639227221947e-05
-2.83209181448377e-06
-2.11114321789054e-05
-2.116700499699e-05
-1.89540364668947e-05
7.23443449972645e-08
-2.04689845366802e-05
-9.38406827587253e-06
-6.74402208065627e-07
-1.01547651026871e-05
-2.61663510440503e-06
-1.05383230418174e-05
-2.94157093426294e-05
-1.0638766760109e-05
-1.89650778677961e-05
-1.1177367512453e-05
-2.36464952546694e-05
-1.77815555802253e-05
-9.26527458509992e-06
-6.59883878044896e-06
-6.61125283037687e-06
-1.33545030202756e-05
-2.31842392610218e-05
-3.11498987152082e-06
-7.88524149189601e-06
-7.75987113182077e-06
-1.91708864531807e-05
-2.45998954906557e-05
-1.084422547789e-05
-3.62562288911564e-06
-2.20529904477581e-05
-9.85040596370979e-06
-1.62676966763731e-05
-1.20595249400254e-05
-1.08967780927277e-05
-7.8463822345754e-06
-2.8225204668109e-06
-1.40173375587968e-05
-1.06653105677487e-05
-5.63059727418393e-06
-9.33974198250886e-06
-3.25775807562196e-05
-2.82547174017844e-05
-8.51473438996454e-06
-5.21590280622323e-06
-2.39596913986547e-05
-1.09666914571647e-05
-2.45999048297578e-05
-1.01834773454179e-05
-3.18189857479568e-05
-2.17467118105997e-05
-5.61252601972368e-06
-1.51812822339673e-05
-1.46330988662577e-05
-5.6732112361975e-06
-2.55382473548745e-05
2.2080449988736e-06
-1.75141296336695e-05
-7.79001268171759e-06
-1.10069554916203e-05
-1.12623884122383e-05
-1.31771906686469e-05
-1.29363777910023e-05
-2.99624831599785e-05
-2.17750402167562e-05
-5.9188699207043e-06
-2.20796131592731e-05
-6.17654996390503e-06
-1.06864372991834e-05
-1.06734415242632e-05
-1.54896523573034e-05
-2.66044784131722e-05
-1.30489700796359e-05
-2.14555468455903e-05
-2.47669131174831e-05
-1.10875799966153e-05
-5.12487845303377e-07
-2.39242198713352e-05
-1.21490266308573e-05
-1.57626124463312e-05
-2.23784998310977e-05
-9.61812307318614e-06
-1.53370846199957e-05
-9.55892942598278e-06
-3.61921901451583e-05
-2.45960213634285e-05
-2.80043601488441e-05
-1.44215988955014e-05
-2.22025823677717e-05
-2.2079709438789e-05
-2.35413296182446e-05
-1.4580000302037e-05
-1.94387540778719e-05
-2.12160457153899e-05
-2.56334586316531e-06
-1.40127885250273e-05
-5.66012118975132e-06
-3.02729669870721e-05
-3.65032129431205e-06
-1.56163446279175e-05
-2.0529031151201e-05
-1.5561355492331e-05
-2.9563145950171e-06
-1.90293750579264e-05
-2.64214941109863e-05
-1.1635424586463e-05
-3.0968564854698e-05
-2.92009566215927e-05
-4.19298060680946e-06
-1.30793107831228e-05
-2.99341227401741e-05
-4.25080633614302e-05
-1.68287346428741e-05
-2.05450488754783e-05
-1.29696811289388e-05
-3.28931758409833e-05
-1.91072438377921e-05
-2.85301605600033e-05
-6.69669890279465e-06
-1.68639324241673e-05
-1.17066978813133e-05
-2.77041064529084e-05
-1.28064950453195e-05
-1.55683428804571e-05
-1.10111189175663e-05
-2.23396220371479e-05
-7.8663216948014e-07
-7.92875988048837e-06
-3.8068850709243e-05
-6.25179102093425e-06
-5.89366914994926e-06
-1.22023593832955e-05
-9.38183090775981e-07
-2.62413804830165e-05
2.72947171904624e-06
-9.24674526322654e-06
-1.236222779313e-05
-2.04366794699632e-05
1.03031210637347e-07
-2.04538555053722e-05
-1.67989811941072e-05
-1.36016241983342e-05
-9.29759051579697e-06
-2.35960432243307e-05
-2.56307713889088e-05
-6.32587849995049e-06
-2.28966652729993e-05
-1.84863201236558e-05
-8.29513795442723e-06
-7.36462754061331e-06
-1.59099594431417e-05
-1.07865656585334e-05
-1.79483694747427e-05
-2.25101023576417e-05
-2.65819333328826e-05
-2.87589944415175e-05
-1.28374962188864e-05
-1.21262296522511e-05
-2.85422385912589e-05
-2.55197686276273e-05
-2.23151568180389e-05
-8.55164049704428e-06
-1.22962416559087e-05
-9.95216809744642e-06
-2.2170914817005e-05
-1.70591194920926e-05
-1.62979364837732e-05
-1.43213525953275e-05
-1.67163198810791e-05
-7.2829822850967e-06
-1.75425938735695e-05
-1.55919806938291e-05
-2.16591788008943e-05
-1.63679578665075e-05
-2.60785472164357e-05
-1.23736373335354e-05
-2.1070130671538e-05
-3.18193568326195e-05
-1.01692684930028e-05
-1.00954761289934e-05
-3.81610690447409e-06
-1.26713674973475e-05
-2.45177721601997e-05
-1.2972095670697e-06
-5.65892880600369e-06
-8.95614758934393e-06
-2.01538214704046e-05
-1.61351198097701e-06
-1.09602941540807e-05
-1.73018439759727e-05
-1.4916070276851e-05
-2.27285213705886e-05
-1.5249558096255e-05
-1.327999514917e-05
-2.54817902256831e-05
-8.35805889894573e-06
-2.17362235371337e-05
-4.83458517904024e-06
-2.52915337773886e-05
-2.12785892208924e-05
-8.10182186707899e-06
-1.64827135317318e-05
-1.93351965839757e-05
-1.6005308430391e-05
-2.90285562946366e-05
-2.14343978241562e-05
-9.61250636421261e-07
-1.41930848008464e-05
-1.728541244514e-05
-2.30217622589776e-05
1.84779418048297e-06
-1.53767037186404e-05
-1.90230516082425e-05
-1.59350840206465e-05
-4.65937585335248e-07
-1.17784703520358e-05
-2.14225361715456e-05
-8.16329473745239e-06
-1.59984329755957e-06
-3.3440269109408e-06
-1.4657419497586e-05
-1.93657712968395e-05
-6.17915204706671e-06
-1.90740251518644e-05
-1.15010266921716e-05
-1.29974547492274e-05
-3.40961726151983e-05
-2.99247963837591e-05
-1.29753606112847e-05
-1.78681270753802e-05
-2.65306412219075e-05
-2.79850586342635e-05
-2.27637652763961e-05
-1.26314523015727e-05
-2.36940888256266e-05
2.17963149443825e-06
-3.43851907681028e-05
-1.50682083396562e-05
-8.84029587339472e-06
-2.60395471732111e-05
-1.51791590127349e-05
-1.75494293090779e-05
-2.14446744013487e-05
-2.83482559562769e-05
-1.92502509883744e-05
-1.76573806859998e-05
-2.00456682512643e-05
-1.23805721224793e-05
-1.12105308729618e-05
-2.00041073154027e-05
-1.50016166095514e-06
-6.00496043246287e-06
-1.91031501066936e-05
-2.83061106473731e-05
-1.6438421150214e-05
-8.23799666353676e-06
-2.01074724307253e-05
-1.31297407331974e-05
-4.45243598793718e-06
-1.23300436746447e-05
-1.46097144996569e-05
-1.89860696398357e-05
-1.62800744239018e-05
-8.30363734241607e-06
-1.65316027745442e-05
-2.35006709400683e-05
-2.58536467486949e-05
-3.29962288547055e-05
-1.20596877092768e-05
-1.88858817253165e-05
-6.95838998081318e-06
-2.62074345756631e-05
-2.20328847567366e-05
-3.01311278751227e-05
-1.69272621775552e-05
-1.25953578766642e-05
-1.96029086190106e-05
-1.39750406401113e-05
-5.61632428753395e-06
-1.31749839698067e-05
-1.35530554539455e-05
-2.50121936938121e-05
6.74763093732755e-07
-1.48205577219505e-05
-2.1754424938844e-05
-1.27934025634918e-05
5.14631424987325e-06
5.44434996291595e-07
-2.75599988550365e-05
-1.42080856565599e-05
-3.53590474617513e-05
-1.92811119483947e-05
-4.63254178769055e-06
-8.03284925170391e-06
-2.10109030559689e-06
-2.13895490624392e-05
2.69018874797605e-06
-2.23754455367421e-05
-2.27380118425408e-05
-1.50234022042399e-06
-9.66489611823914e-06
-1.91041858776292e-05
-7.04907474364495e-06
-4.82627600230834e-06
2.89246013020812e-06
-2.17590953106056e-05
-1.18254298622616e-05
-1.82476431056471e-05
-1.56688465110613e-05
-8.26892008238029e-06
-1.23960847158088e-05
-1.95397276018614e-05
-1.56076479174642e-05
-1.38626328365477e-05
-1.91105739224698e-05
-8.73020838754222e-06
-9.74828909600726e-06
-1.3102473585015e-05
-1.84043175122804e-05
-1.33356972768117e-05
-2.32925671798441e-06
-2.79274104146883e-06
-7.17523809057475e-06
-2.9225811936181e-05
-9.47529645859209e-06
-2.33320515798542e-05
-2.06710203164346e-05
-4.77325042161812e-06
-1.6002046273808e-05
-2.70290151705672e-06
-3.65836299350983e-05
-2.7069291704205e-05
-1.72378866640025e-05
-2.68490024392185e-05
-1.92487558648993e-05
9.06014117230694e-07
-1.68154590870338e-05
-2.38564355575325e-05
-1.92511645982894e-05
-1.66661869321823e-05
4.60777934892933e-07
-1.12817601417582e-05
-1.62459307856118e-05
-3.64443509160791e-05
-2.51990795691678e-05
-8.2857246996558e-06
-8.64178128806769e-06
-2.31866865175756e-05
-2.5513807111991e-05
-1.38190450949953e-06
-1.53933298061821e-05
-1.24992293165254e-05
-1.27880896603689e-05
-1.42612018319256e-05
-2.56385901374548e-05
-2.19903509727691e-05
-4.12412743461457e-06
-2.25834048138623e-05
3.73458034855152e-06
-2.40232883091102e-05
-8.74695981764338e-06
-2.25027121091083e-05
-1.59962801107901e-05
-2.53168774825159e-05
-9.85910873060588e-06
-1.62865506579388e-05
-1.91109587576993e-05
-3.08661635144668e-05
-1.95418704443845e-05
-3.02950058936683e-05
-9.09422946093263e-07
-1.00671830672089e-05
-1.82908738208849e-05
2.26633011248116e-07
-1.98155043617301e-05
-2.13668727728081e-05
-2.36713543686305e-05
-2.01505369840021e-05
-2.1779867621871e-05
-1.88288382225559e-05
-1.44618241112379e-05
-7.10459808157158e-08
-1.92934743753131e-05
-8.0912679610875e-06
-6.38220941066677e-06
-3.00406427159273e-05
-1.93409505208524e-05
-2.39642211992785e-05
-3.77900205112164e-06
-1.35249285267847e-05
-1.19119357033358e-05
-1.8937299257908e-05
-1.94457280790607e-05
-1.78610955668252e-05
-1.3849694181413e-05
-2.0015998445792e-05
-1.66727207331913e-05
-1.46299805141429e-05
-3.61935185947174e-05
-2.40341420111167e-05
-3.40057858538384e-05
-2.90679267708503e-05
-1.65121507486836e-05
-6.89495126405097e-06
-1.37184159524366e-05
-3.6064482332124e-05
-2.6568442363494e-05
-8.72367514373078e-06
-2.52323960947255e-05
-6.69737572298714e-06
-4.45747663980877e-06
-8.44036330405901e-06
-6.73404985899922e-06
-1.55423201540323e-05
-9.14602410162741e-06
-3.42265364100996e-05
-2.11132900471482e-05
-1.62868503820624e-05
-1.88363290763488e-05
-1.29387802032794e-05
-5.56250166464161e-06
-3.31594943844036e-05
2.07952547320005e-06
3.77210722867469e-06
-9.87200924572744e-06
-6.02557962429314e-06
-2.81461152324591e-05
-7.15289547460826e-06
-2.39864186926771e-05
-1.87314736487342e-05
-2.16330897286654e-05
-2.05567190800998e-05
-2.28265756031014e-05
-1.74856160023099e-05
-2.51386960789468e-06
-2.70138457898976e-05
-1.70616958193752e-05
-1.8422837169084e-05
-1.44285681152468e-05
-5.28565193845318e-06
-9.47185519467554e-06
-4.08090561263703e-05
-2.84049119186572e-05
-3.43381298523816e-05
-2.05295553433287e-05
-1.30901080253634e-05
-1.70574682491439e-05
-1.05277333050453e-05
-3.43721512028196e-06
-1.2406257002269e-05
-2.16138365229343e-05
-7.25326343717115e-06
-2.10473010041544e-05
-1.54930851373387e-05
-2.55013771985625e-05
-3.20804883236909e-05
-9.34936941769905e-06
8.59107744081913e-06
-3.38614324777213e-05
-2.35986634966915e-05
-9.96883365485305e-06
-2.44694703993044e-05
-1.99569721712852e-05
2.53577766748321e-06
-2.48362352945846e-05
-1.62075625911867e-05
2.39768542015595e-06
-2.4551500200505e-05
-1.12393643061045e-05
-3.08884909211313e-05
-1.58891591993985e-05
-1.67965800085939e-05
-1.17989735122723e-05
-2.3511479575475e-05
-2.73771736981886e-05
-2.13714467174453e-05
-2.09189959586226e-05
-2.26827948723132e-05
-2.48071918720297e-05
-1.31386956954792e-05
-1.8778947267659e-05
-3.2387124954753e-05
-2.4303380906358e-05
-1.226244531751e-05
-2.37828781026579e-06
-1.40485407603067e-05
-6.93269039478527e-06
-2.27710605371393e-05
-1.0274158953545e-05
-1.80335113908522e-05
-2.4814807310121e-05
-2.30036100790056e-05
-8.11755404547121e-06
-1.96221569133942e-05
-1.99149737078855e-05
-7.35764174558091e-06
-4.90653929636278e-08
-3.18201824183382e-05
-2.22869142543782e-05
-5.30955005676877e-06
-2.59339703609953e-05
-1.03854661879879e-05
-1.12798702913665e-05
-1.56752301271491e-05
7.38826655209128e-07
-8.55110825421451e-06
-2.25175097098728e-05
-3.45727525350365e-06
-2.39096728878338e-05
-6.87668562632641e-06
-2.98972563988391e-06
-1.87015201996912e-05
-1.34905850716541e-05
-2.72331722922332e-06
-1.46688233889463e-05
-1.73190412133138e-05
-2.84678664639523e-05
-2.07190956960042e-05
-2.94024080290468e-05
-5.19452925405193e-06
-1.80863057132114e-05
-2.27502657403895e-06
-1.21798470849531e-05
-9.49728959985133e-06
-2.47582109430183e-05
-2.67464191947374e-05
-1.57180428218844e-05
5.36709981318514e-06
-2.30158239408155e-05
-2.42090336174916e-05
-3.64351961364213e-05
-2.02897276790218e-05
-1.74067790961291e-05
-1.72047784078022e-05
-3.12216043784539e-05
-1.59154558260502e-05
-1.20927430087582e-05
-1.16659199000692e-05
-3.68439009346305e-06
-1.86862511691712e-05
-2.50750763211712e-05
7.46136588227606e-06
-6.03761803254142e-07
-2.13141391691734e-05
-1.55067903918629e-05
-1.6860617634392e-05
-3.59023827729697e-05
-7.79787434877248e-06
-1.75353708082575e-05
-1.04724979945933e-05
-1.26406527687309e-05
-1.68145702088102e-05
-2.98077470387642e-05
-2.77231939307445e-05
-1.21443526148995e-05
-3.3210519336425e-05
-2.66577360082764e-05
-1.20544115629011e-05
-1.19570878589719e-06
-1.1415789436574e-05
-5.18986560350113e-06
-1.7418116857936e-05
-2.40066001513427e-05
-2.0878474043546e-05
-2.20586737552615e-05
-1.34045275886629e-05
-1.86134456536031e-05
-8.10183193815542e-06
-7.57473731189045e-06
-1.73710541893563e-05
-2.28846963917193e-05
-1.95765458536296e-05
-2.66309190695244e-06
-1.85775403833714e-05
-1.7802946410625e-05
-2.63627942259565e-05
-2.12488894295199e-05
-2.59476790871213e-05
4.23417727042855e-06
-1.20151895429576e-05
-2.83708073179342e-05
-2.3553552789921e-05
-1.19168348387752e-05
-1.04029679191943e-05
-2.25771593994871e-05
-1.35762095065337e-05
-5.72110964995905e-06
-1.600267865032e-05
4.17472550386963e-06
-2.31505951425835e-05
-1.79137438882588e-05
-2.22063710481105e-05
-1.57234164267632e-05
-9.41827961216562e-06
-3.43745564337777e-05
-1.75407012099142e-05
-2.35022043066415e-05
-2.56708471716689e-05
-7.81041194990603e-07
-1.43045425955751e-05
-2.08248183058991e-05
-2.24980584264277e-05
-1.30038010096916e-05
-7.64646184318876e-06
-3.04315812018832e-05
-2.14642770138504e-05
-1.6297138928343e-05
-1.74299927924262e-05
-2.62904515028928e-05
-1.30806444933704e-05
8.68034351652461e-06
-4.49500438136235e-06
-9.11808676619936e-07
-2.89272977876715e-05
-1.48119607008621e-05
-1.16329430733723e-05
-9.34488948900055e-06
-3.61351533872084e-06
-1.70812570266294e-05
-2.64707338106336e-05
-2.94238287317506e-05
-9.39895182784452e-06
-1.46584605203123e-05
-1.52323880340494e-05
-7.91119029794761e-06
-1.74546656648896e-06
9.98916901048425e-06
7.73073279464822e-06
-6.44890049054862e-06
-1.88725746406129e-05
-2.48248640238538e-05
-3.39920246766494e-05
-1.18214505435723e-05
-9.96410129869731e-06
-1.79910158237129e-05
-1.03839771632256e-05
-2.65104682831469e-05
-8.13917445160028e-06
-3.63528657355542e-07
-1.38347572348603e-06
-1.55905541603856e-05
-1.7571748636168e-05
