# Supplementary material for: Research on computational propagation and identification of mine microseismic signals based on deep learning
Source: PLoS One. 2025 Oct 22;20(10):e0334641. doi: 10.1371/journal.pone.0334641 (PMC12543183; doi:10.1371/journal.pone.0334641)
Supplement: S11 Data — (ZIP) [file pone.0334641.s011.zip › 000101100002613.xlsx_0.txt_24.txt.txt]

-1.70404021637337e-05
-2.3481836021746e-05
-1.77602991277238e-05
1.77194272450281e-08
-1.53160284386933e-05
-8.22417396125904e-06
-7.8520373390672e-06
-2.72449401590965e-05
-1.83410828572552e-05
-3.30765408905298e-05
-5.42173835271357e-06
-1.49403188461311e-06
-1.01550986298831e-05
-6.65677978672536e-06
-2.05841970870454e-05
-1.91497677508051e-05
-3.6296135516449e-06
-3.25759960736386e-05
-2.32325210909217e-05
-4.13794019954127e-05
-5.13449594477128e-07
-9.81027997153372e-06
-1.10240677231197e-05
-2.65568434546744e-05
-2.95075462295606e-05
-2.22482433821443e-05
-2.46199632569637e-05
-2.58937139219306e-05
-1.48720660710933e-05
-2.61345987766696e-05
-3.9196020876933e-05
-1.68661629935121e-05
-1.40583181818516e-05
-1.14064536346946e-05
-1.64692968457451e-05
-2.34343648366829e-05
-1.99411312695586e-05
-2.19286880668676e-05
-7.38564241778243e-06
-2.05662885976362e-05
-1.50356202305052e-05
-2.6478779187582e-05
-2.21647141239932e-05
-1.82889423598279e-05
-2.35860816662846e-05
6.8208958429408e-06
-4.81477950192458e-06
-1.26358174514738e-05
-1.44953340552425e-05
-2.18494620785241e-05
-1.37224606211834e-05
-2.55906688699033e-05
8.83109297227372e-06
-9.8461254336328e-06
-6.51791489949159e-06
3.46097784147167e-06
-2.92673742588977e-05
-1.83413684879551e-05
-2.02163494128275e-05
-3.11505351114528e-05
-9.36414845644732e-06
-1.34273019238052e-05
-1.75308982334987e-05
-1.94401407586961e-05
-5.03799751226987e-06
-1.18310698550478e-05
-1.91348259953466e-05
-2.49842071285445e-05
-1.2007650433578e-05
-1.60192050848927e-05
1.81244697146517e-06
-2.20117140193548e-05
-2.6406748434037e-05
5.13688862553738e-06
-1.62210030455882e-05
-2.99125060235051e-05
-1.3625053743775e-05
6.57770116243065e-08
-9.46408442769229e-06
-3.88949111460826e-06
-1.6689274645701e-05
-1.38842857664932e-05
-6.3954103085027e-06
-2.39726415311592e-05
-4.85155282260996e-05
-1.0745743550841e-05
-2.19536900369292e-05
-8.51483304880081e-06
-2.46884602843132e-05
-8.64618906847038e-06
-2.64911218481885e-06
-2.4338014924888e-05
-6.37912911455938e-06
-2.73042127123241e-05
-1.0415512912512e-05
-2.11438341074182e-05
-6.93350231058826e-06
-2.41081317907292e-05
-1.70873750392866e-05
-1.52393114742091e-05
-2.62319077759384e-06
-1.6746744655898e-05
-1.23037220060176e-05
-1.45310209026655e-06
-1.37642754198644e-05
-4.49341728253735e-05
-1.08271034317597e-05
-3.11887057953942e-05
-2.57044959568452e-05
-1.24831151001789e-05
-2.47193338245842e-05
-2.59476146101182e-05
-3.26428411499763e-05
-3.26899827755944e-05
-2.62480631748917e-05
-1.43491195077237e-05
-1.9441289563972e-05
-3.52377890842107e-05
-2.32110979625343e-05
-2.12560142339501e-05
-1.63844798388409e-05
-1.04855302531774e-05
-2.36240940928573e-05
-2.87816100822837e-05
-2.31911564491142e-05
-1.21001971454421e-05
-1.1777306276782e-05
-3.06442325769933e-05
2.610992512594e-06
-1.32979618993963e-05
-2.52158995409541e-05
-1.00452595615823e-05
-1.32061553664353e-05
7.12972156080357e-07
-5.44220797159561e-06
-2.84093536089629e-05
-3.35985815021978e-05
-1.49345360062496e-05
-2.5465844481196e-05
-4.26387511692174e-06
-1.52501001235493e-05
-2.78088911088999e-05
-1.5394648025543e-05
-2.3999457529652e-05
-3.12937297463642e-05
-1.13846626273185e-05
-1.50036227250637e-05
-1.57297670320275e-05
-1.42063873375266e-05
-2.0813247816511e-05
-8.13266108270514e-06
-2.49070246237095e-05
-1.41183189942724e-05
-8.04333661192221e-06
-1.20298362203238e-05
-2.50180545274795e-05
-2.22974259035493e-06
-1.98673704485644e-05
-2.09514839209505e-05
-6.55789646118957e-06
-1.07675775525517e-05
-2.75208941284687e-05
-2.72819904465372e-05
-8.93801871740302e-06
-9.19828403471354e-06
-1.31206574705484e-05
-1.72494018452142e-05
-3.63023688245074e-05
-3.04550271771359e-05
-6.4452950870381e-06
-6.57843663479322e-07
1.03873670052727e-06
-2.70041417087152e-05
-2.55683932679935e-05
-2.79970178183448e-05
-1.54853983934536e-05
-1.91449758592052e-05
-5.58597907472655e-07
-1.03728075159777e-05
-2.87512506636335e-05
-2.90556806954092e-05
-2.88523814873053e-05
-9.46357702876181e-06
-2.89940743436818e-05
-9.93757696814978e-06
-3.99938774780537e-06
-1.70138591336042e-05
-1.7414440558771e-05
-1.41442069764141e-06
-2.82243986496356e-05
-1.41526944193293e-05
-9.85460932495295e-06
-1.24330911482638e-05
-2.5952701867686e-05
-4.3909464240305e-06
-1.31839053984826e-05
-1.10943025552534e-05
4.75282358341089e-07
-2.12646119973328e-05
-2.04817327177779e-05
-2.28519899269863e-05
-1.71967544079926e-05
-9.5490320018152e-06
-1.42698194161773e-05
-2.15083321856528e-05
-2.66427009320471e-05
-9.09149129805296e-06
-8.99527158215553e-06
-2.81257819981265e-05
-2.00120858464602e-05
-2.22503418512225e-05
-1.88053240910825e-05
1.90711943073757e-06
-1.56786968374057e-05
-2.34390564377836e-05
-1.17621005157813e-05
-2.48128194115367e-05
-1.18805238418981e-05
-2.64634628588381e-05
8.8708649695265e-06
-2.40160705719722e-05
-1.54479901991104e-05
-3.2230999415892e-05
-1.73987333915006e-05
-3.63384690029004e-05
-2.27107213872054e-05
-1.10488451415735e-05
-3.49385660050023e-05
-1.0724496948201e-05
-1.82342214697575e-05
-1.43794474301945e-05
-1.83521404542029e-05
-1.7827643497506e-05
-1.77647634679567e-05
-1.97711545154431e-05
-1.05196410068489e-06
-3.50280158694953e-06
-1.60131357978074e-05
-1.9455929861754e-05
-3.00441212163972e-05
-9.45151299306164e-06
-1.52403457987018e-06
-2.28820964004467e-05
-1.93647122858291e-05
-3.23784997229919e-06
-1.39977566513727e-05
-1.30912071470099e-05
-2.30397728757634e-05
-1.35501544301867e-05
-2.73870142113531e-05
-4.72390900005436e-06
-6.12297700209281e-06
-1.85157809004226e-05
-3.39533604048685e-05
-1.37905169438657e-05
5.63979128135577e-06
-1.55510858385415e-05
1.1892895496937e-05
-1.43162456733647e-05
-2.82979275745104e-05
3.94434013427474e-06
-2.2096662157246e-05
-3.4203882444884e-05
-3.26211581430234e-05
-1.28700043960163e-05
-6.24352303605364e-06
-1.27763513870254e-06
-8.74140386082582e-06
-2.05122871672403e-05
-2.85261095936715e-05
-2.03899154064756e-05
-4.93234394997375e-06
-1.88238174060237e-05
-1.02094176711595e-05
-3.16561937932052e-05
-8.19578348355865e-06
-2.07719056988795e-05
-2.69825837831549e-05
-2.3652596115084e-05
-1.60498196877537e-05
-2.3192791102058e-05
-1.36982727723132e-05
-8.41624607966883e-06
-2.60933746961625e-05
-1.95273059904635e-05
-3.2873482406486e-06
-2.5462779036661e-05
-4.57655568485557e-06
-1.65790973031648e-05
-6.79345557206612e-06
-1.32024385090193e-05
-4.02458844967223e-06
-2.18969600021038e-05
-1.75683296563521e-05
-1.68875916991283e-05
-1.49865957987656e-05
-1.19360220998453e-05
-2.00043007319895e-05
4.28594818538349e-06
-9.94527988854671e-06
-3.33982810944715e-05
-1.80456592515848e-05
-2.8762810649325e-06
-3.12329272640095e-05
-4.31684936593598e-05
-2.9916447222311e-05
-2.25403715572416e-05
-9.19271619527046e-06
-3.32385384007805e-05
-2.89602597675189e-05
-2.37443916799536e-05
-8.93521276788083e-06
-2.37569979826988e-05
4.67369023915249e-06
-1.79940203848337e-05
-5.84939572938599e-06
3.02891735117014e-06
-2.36122853825298e-05
-1.74373499648951e-05
-2.96567382165558e-06
-1.49800923391762e-05
-2.01028094425835e-05
8.28919811107783e-07
-2.32739202169168e-05
-2.17468698285905e-06
-1.26922679462306e-05
-1.34630219883433e-05
-1.46187484959255e-05
-2.91902634527894e-05
-1.79155500829969e-05
-6.80309584915996e-06
-1.75747217483159e-06
-1.98828267421581e-05
-1.32003136764048e-05
-2.14948963402654e-05
-2.52251119149545e-05
-2.07568273289527e-05
-1.73995465696355e-05
-1.76741242695284e-05
-1.91799023770964e-05
2.09710795248488e-06
-4.68954176278682e-06
-1.47462801902891e-05
-2.38307952309139e-05
-3.36742150369974e-05
6.24722703839322e-06
-5.38060281016994e-06
1.26179864478478e-05
-1.47978125630209e-05
-1.92196277033924e-05
-1.55939971792113e-05
-4.72593753517315e-06
-3.87057635524612e-06
-2.57143415269706e-05
-1.67918657245955e-05
-1.22887961547522e-05
-2.73779162082028e-05
8.52931802108599e-06
-1.20362558113844e-05
-1.39857942785231e-05
-2.81495952366626e-05
-7.15804385415162e-06
-3.13051257318603e-05
3.24061268630408e-06
7.06401116299113e-06
-4.48281083178812e-05
-3.39901090721514e-05
-3.19680421644385e-05
-2.25583280522762e-05
-1.1445401536178e-06
-1.78068906897255e-05
-1.02090678422498e-05
-9.45773000219274e-06
-1.89324498702466e-05
-1.59705953354626e-05
7.41312900762186e-06
-2.10630967822107e-05
-9.9843856536849e-06
-1.07992506030652e-05
-1.02702843515504e-05
-7.141979508484e-06
-1.12230509774888e-05
-3.6097311594993e-05
-1.17678969115328e-05
-3.5809822330867e-05
-3.17831657812597e-05
-1.74039338142753e-05
5.93393278129176e-06
-1.9843901323768e-05
-2.68475339239599e-06
-6.34966549946573e-06
-1.58942432585565e-05
-3.21460769435028e-05
5.64141968605243e-06
-2.22044451308459e-05
-2.00338506259429e-05
-1.18844444640466e-05
-5.47496672017635e-06
-2.418168977438e-05
-5.85583722609789e-06
-3.40561238162058e-07
-1.57706153090233e-05
-2.79747717807252e-05
-3.38500279343857e-05
-7.13762352662933e-06
-1.83220029297805e-05
-1.04070972336172e-06
-1.39902867691877e-05
-2.24003729146294e-05
-1.62627783428292e-05
-1.77137304579013e-05
2.36777576772136e-06
-5.87120927233154e-06
-4.06059328658289e-06
3.41822408710931e-06
-2.75411346638812e-05
-1.39025021120533e-05
-7.09341717842285e-06
-2.4622814899126e-08
-1.5892002768982e-05
-7.95255804295778e-06
-2.25390399382483e-05
-1.20967324356887e-05
-1.88666023639198e-05
-1.83326698949626e-05
-1.59499789703599e-05
-1.66037008827458e-05
-2.19861892216469e-05
-1.72449343550223e-05
-1.87932327067279e-05
-1.22150831793496e-06
-7.5184687999402e-06
-2.92713100387509e-05
-2.04865945948857e-05
-1.631818236603e-05
-1.24826697049245e-06
3.24071062845626e-06
-1.14571393852402e-05
-1.86324113855066e-05
-1.06042662121419e-05
-2.65581811522881e-05
-2.04681498360539e-05
-2.95860765210305e-05
-1.47621573847276e-05
-2.66346845320577e-05
-1.37052735556551e-05
-1.55038657357995e-05
-1.76003148179486e-05
4.99878128258318e-06
-1.86155319221248e-06
-6.99559326706732e-06
-5.35203874399915e-06
2.071938214694e-06
-1.84758806519948e-05
-1.42158890516974e-05
-3.53037880869534e-06
-1.52966508510503e-05
-8.73931092780484e-06
-1.99497643295088e-05
-1.91800784893237e-05
-2.856341907817e-05
-2.27423016199148e-05
-2.22187259836591e-05
-3.13971936709712e-05
-3.64774774500953e-06
-2.54521003048869e-05
-3.54116653360505e-05
-3.52535997154078e-05
-1.41079404314714e-05
-1.5933961758287e-05
-1.51288623018671e-05
-2.80904425500455e-05
-1.5339382296185e-05
-6.2984275687602e-06
-1.55494640812454e-05
-4.81934329626606e-07
-3.07502793661907e-05
-1.56295760106e-05
-1.5375388038679e-05
-8.63195895066479e-06
-2.48487056335445e-05
-6.42930103815139e-06
-2.7047485072095e-05
2.25405399292292e-06
-2.42243830256814e-05
-2.12116511806891e-05
6.08981299683997e-06
-2.64138638145254e-05
-6.11245872722424e-06
-2.29079654929409e-05
-1.0306012236865e-05
-1.31674327380285e-05
-1.29027064045256e-05
-8.1051412081007e-06
-1.73888830879862e-05
-1.32543278481175e-05
-2.72386037495961e-05
-2.57392208197771e-06
1.12588716829209e-05
-1.77419198416978e-05
-2.39290323588539e-05
-3.00348954904721e-05
-2.56430736126412e-05
-2.53167241883768e-05
-2.94295478387781e-06
1.35962115548276e-06
-4.3235100547449e-05
-2.58649200186996e-05
-2.14369286245416e-07
-1.04366445218169e-05
-2.21266173196721e-05
-9.38919563177602e-06
-6.61249506432408e-06
-2.1201210642462e-05
-2.08535688439046e-05
-1.40546263050345e-05
-3.75113436618926e-05
-2.10048455336636e-05
-6.95505938403881e-06
-1.23303864939108e-05
-2.26495276429153e-05
-1.84555873423761e-06
-2.38081657868885e-05
-1.97490192854478e-05
-3.11152678764571e-05
-2.38189718391756e-05
-1.71713406666889e-05
-1.70260547196455e-05
-1.70954250384693e-05
-2.73013632438686e-06
-1.72849756943923e-05
-2.63026432959165e-05
-1.48733720848412e-05
1.78422260333804e-06
-2.28500053001755e-05
-9.1670397971929e-06
-8.70890008344163e-06
-2.17955329711717e-05
-2.43786806848991e-05
-1.97561622454757e-05
-1.09159085310979e-05
-9.90637789020566e-06
-1.19442873630191e-05
-1.5892656916267e-05
-1.93185673896277e-05
-2.03276518128726e-06
-5.10731141658025e-06
-9.0423603576524e-06
-3.33185990893383e-06
4.06648627301781e-08
-1.38543324727397e-05
-2.15607109968414e-05
-1.6675134291806e-05
-1.82191240701024e-05
-1.45793289295476e-05
-8.08031343473332e-06
-7.28042792973597e-06
-1.03662472440058e-05
-1.62256631928903e-05
-1.78508948029252e-05
-1.93029020356705e-05
-1.94073072022495e-05
-1.30524480411696e-05
-1.75099925113515e-05
-1.08447937267332e-05
2.11704988951963e-06
-7.87161851419449e-06
-2.92921902784303e-05
-1.73505588566132e-05
8.46099797401363e-06
-1.91540386314406e-05
-1.98601239415261e-05
-8.60654587877186e-06
-1.2014562315042e-05
-1.62236319237241e-05
-2.07159346849937e-05
-1.73491067982463e-05
-6.94499031031889e-06
-2.25769714710615e-06
-1.60736585822414e-06
-3.50389186872682e-05
-1.63077349153025e-05
-4.68800100841743e-06
-1.34892421336568e-05
-2.2374127309369e-05
-9.44829879589683e-06
-4.35607117087676e-06
-9.40843699609467e-06
-2.52502658490811e-05
-2.33924551841944e-05
-7.00836235193837e-06
-1.87666827571252e-05
-9.32892425170398e-06
-1.83505071051878e-05
8.34122030733371e-06
-4.34574132781063e-06
-1.89885808690495e-05
-7.84457393379674e-06
-8.80214383535718e-06
-6.19535388681831e-06
-1.60433625270463e-05
7.16483497175106e-06
-1.23762153431768e-05
-2.4667268833644e-05
-1.0371171825673e-05
-2.22677202408317e-06
-5.45786162251166e-08
-1.80198277296184e-05
-1.63827171235368e-05
-8.1401817218968e-06
-2.73223348759871e-05
-3.47219860992044e-05
-2.18561906149474e-05
-6.30292382328151e-06
-2.29542267270027e-05
-7.95390737698758e-06
-1.58420904646674e-05
-6.48392809692052e-06
-1.19025236518466e-05
-2.89554216150118e-05
-2.74997571674744e-05
-9.78302039982309e-06
-3.05186799099154e-05
-2.52166248226613e-05
-1.48694539202163e-05
-1.92170719628801e-05
-7.63525760340349e-06
-2.16311952704128e-05
-2.1195928497898e-05
-2.3061666871162e-05
-2.04058652206462e-05
-1.34101309644806e-05
7.3266393106978e-06
-2.53354097087518e-05
-2.53153131116967e-06
-6.38828524424854e-06
-3.1748843199359e-06
-1.72159950465593e-06
-1.44337304218248e-05
-1.6344435860657e-05
-1.22893919432162e-05
-2.5976768077863e-05
-1.63459119521237e-05
-6.24007260036472e-06
-2.43717696023237e-05
-2.19914665161062e-05
-1.9387175986757e-05
-1.07365335656523e-05
-1.56176834835442e-05
-2.99657028559235e-05
-2.22924823375511e-05
-6.93287473896869e-06
-2.44744486210789e-05
-3.0750945349063e-05
-2.27140865239145e-05
-3.3907954963213e-05
-1.46657198730986e-05
-3.81136530980239e-06
-2.49326769212369e-05
-1.27317532580638e-05
-3.50796155510391e-06
-1.84505214441143e-05
-2.24453524526476e-05
-1.06482400609642e-05
-1.8959529300063e-05
-3.53716699311783e-06
-1.82381493320289e-05
-2.93096617768232e-05
-2.84372875174066e-05
-1.52627343605999e-05
-1.17528490061544e-05
-1.79850641218008e-05
-2.41211293173614e-06
-1.21885124635947e-05
-1.82868849977962e-05
-3.3357800463508e-05
-1.54988253065286e-05
-2.47442820838214e-05
-3.1052516918877e-06
-2.90939410752357e-05
-2.02856696776986e-05
-1.52402415656722e-05
-2.13832260391166e-06
-5.45300181523741e-06
-1.655192379488e-05
-1.18906957997391e-05
-3.10265123080297e-05
-2.43560331557667e-05
-7.70301792922881e-06
-2.4956824154853e-05
-7.1249256039088e-06
-1.0820346941848e-05
-5.55101726391141e-06
-2.11535068564163e-05
-2.2613844033029e-05
-1.17859054177687e-05
-3.03072354194616e-05
-9.22377257866365e-06
-6.33894095182979e-06
-1.22908058867017e-05
-2.99073428924098e-05
-1.44035552740916e-06
-1.11286043804857e-05
-2.73034708318793e-05
1.20323367029128e-05
-1.07669608192143e-05
-2.82204215268915e-05
5.89498974017776e-06
-2.65108500625559e-06
-2.50950125379053e-07
-3.13350311751891e-05
-1.68526165001072e-05
8.03906759406464e-06
-5.89669991425991e-06
-1.08933667934562e-05
-1.51667045693653e-05
-2.6154287891387e-05
-2.1076923331962e-05
-3.40552236833558e-05
-2.14287697746056e-05
-1.65812515587654e-05
-1.85766044200742e-05
-1.49595726557762e-05
-3.9528886649176e-06
-2.92040922995215e-05
5.19098344189722e-06
3.3111029808548e-07
-3.23207926426051e-05
-3.49923209252218e-05
3.60930021545605e-06
1.46947741907818e-06
-2.63591403081289e-05
3.41564870601727e-06
-1.08274306181458e-05
-2.1482688949113e-05
-2.02562276115801e-05
-2.94638637208148e-05
-1.01874275657322e-05
-1.79216321061853e-05
-1.77592228893281e-05
-3.07915927454742e-05
-3.27457486146916e-05
-2.05428173402524e-05
-1.66140788032424e-05
-1.86760822474363e-05
-1.5289159545561e-05
-1.4893483892152e-05
-6.46908910985742e-06
-1.4694917965715e-05
-1.13062408029939e-05
7.95979539628853e-06
-2.30542220276554e-05
-4.1805627661319e-05
-1.90973347519688e-05
-7.63409579167989e-06
-2.02916723103428e-05
-2.95713172961063e-05
-2.53906089272116e-05
-3.75979965206986e-06
1.54154700544514e-06
-2.3503797548619e-05
-6.24436432669534e-07
-1.21986321501376e-05
-1.76737322753621e-05
-1.7024565479375e-05
-1.8988763461833e-05
-2.75392092608761e-05
-1.38806034055613e-05
-4.14685032174676e-05
-1.05764948957409e-05
-2.46225202730056e-06
-2.57886876034209e-05
2.76511140980591e-06
-8.59302579977302e-06
-2.11694898647753e-05
-2.30251654863887e-05
-2.52576408815511e-05
-5.77613573211933e-06
-1.65120210547953e-05
-1.51200522500093e-05
-1.82791511807653e-05
-1.83035298967101e-05
-1.34740699066211e-05
-2.02012308412461e-05
-1.2112630791653e-05
-1.62471109061022e-05
-4.36361666757026e-05
6.88444475907288e-06
-1.22547845976022e-05
-7.21393796124981e-06
-1.85234128994639e-05
-2.48573092515007e-05
-2.82654748261321e-05
-1.47698929425991e-05
-9.28667563169061e-06
-1.04574530680481e-05
-2.34851690252875e-05
-2.34473150393044e-05
-1.64410513888022e-05
-2.1522959830405e-05
-2.63123140501973e-06
-1.5746062074518e-05
-1.92190867034063e-05
-2.08486703890818e-05
-2.10385995257523e-05
-2.5541804157911e-05
5.23845508102571e-06
-2.95790163484385e-06
-2.30499065504111e-05
-1.5701027162011e-05
-1.61669716820566e-05
1.31560431806731e-05
-8.84193583019396e-06
-1.04053986378887e-05
-1.88386564998791e-05
-3.03269390120107e-05
-2.75629756115743e-05
-1.61845460497219e-05
-2.67338964282625e-05
-1.76964488033076e-05
-1.02362686375019e-05
-1.34721495077328e-05
-1.21820471791798e-05
-2.62955381991001e-05
-2.05831483081788e-05
-1.53479972318082e-05
-3.82177919089709e-06
-2.65934178148806e-05
-1.46948611139795e-05
-1.33556011174751e-05
-1.00553626741017e-05
-2.04045067132425e-05
-2.71742857458411e-05
-2.17630314815222e-05
-3.02327542813964e-05
-2.36504772020413e-05
-2.41378114859181e-05
-2.44282457124782e-05
-2.81374557648206e-05
-2.97831170061764e-05
-2.81816159022328e-05
-2.43478280497297e-05
-2.65489036911484e-05
-1.72150763967801e-05
-2.54104436503889e-05
-1.09256075112037e-05
-2.09536370627204e-05
-7.51942387189648e-06
3.96626985263749e-06
-1.12432854603787e-05
-1.46875214782192e-05
-1.87204221193599e-05
-1.45291185324944e-05
-1.00770165876358e-05
-9.28882048015427e-06
-3.65111165534559e-05
-1.55379502702402e-05
-9.76218302987386e-06
3.32134155343409e-06
-1.22583346573461e-05
-2.53805000308271e-05
-3.31902683374058e-06
-1.62973145152046e-05
-1.14565669848982e-05
-1.41824338679976e-05
-1.04369052967521e-05
8.97378251687959e-06
-3.77706908998432e-05
-2.93748231091685e-05
-2.70460964425859e-05
-1.30572505531583e-05
-1.4679415560603e-05
-2.12903485591915e-05
-1.72516636962235e-05
-1.46961323704955e-05
-1.24288469272696e-05
-1.46881672779276e-05
-6.03070096354417e-06
-1.27190416077026e-05
-3.11893360950076e-05
-1.29325021096461e-05
-1.6266809944971e-05
-4.9898560193071e-06
-1.98533402679387e-05
-2.31150920175851e-05
-9.84138244009482e-07
-1.84152221191919e-05
-3.21034565775125e-05
-1.91740734203716e-05
-2.09986549505705e-05
-2.5763708495437e-05
-5.30382361979042e-06
-4.36575305281808e-06
-1.86994403801376e-05
-1.6642803972652e-05
-1.33926317888701e-05
-2.21159282541512e-05
-3.72249971389664e-05
-8.90108956617984e-06
-2.06896428155954e-05
-1.79434117147596e-05
-4.71345319520709e-07
-1.26489014686937e-05
-2.53881816796665e-06
-3.36381294561257e-05
-1.14966475452945e-05
-2.16367596955976e-05
-2.60925038064769e-05
-1.05731746075431e-05
-1.64904787710875e-05
-1.32016579623485e-05
-3.35113633946588e-05
-1.34268138031915e-05
-2.71680856550588e-05
-1.59934856631185e-05
1.1208903506279e-05
-9.78985041865269e-06
-2.26503574665552e-05
-1.78907885801951e-05
8.45024029000716e-07
-1.98705946028094e-05
-3.67175303339623e-05
-2.72403176787753e-05
-1.35425687313181e-05
-1.63877146647072e-05
-1.36571568947324e-05
-2.11340716117396e-05
-2.1685985322912e-06
-1.28828176866012e-05
-2.0915160869139e-05
-1.44426897281684e-05
-4.3323981536586e-05
-2.70089781447651e-05
-2.03139124109541e-05
-3.08436896631718e-05
4.36840312378511e-06
-1.61673360816061e-05
-1.59785207587826e-05
-1.95781243477639e-05
-2.00032006423909e-05
-1.60876401151095e-05
-8.17924148747639e-06
-2.44937679467457e-05
-3.21634637603115e-05
-1.96880404233741e-05
-2.1621310004468e-05
-1.33908326529622e-05
-2.02373173931343e-05
-3.05443338034196e-05
-1.97586805599521e-05
-1.64540813132331e-05
-3.25686200710954e-06
-3.51010040239524e-05
-1.8097814945709e-05
-1.86858344065912e-05
-8.137090077412e-06
-1.5246362440427e-05
-9.3579041155351e-06
-2.00455980987359e-05
-2.74342537351797e-05
-1.71853671380116e-05
-1.88465219653638e-05
-2.08272792114325e-05
-3.21605247862576e-05
-2.5562336301607e-05
-1.25380057131113e-05
-1.86555234310828e-05
1.82559481881435e-06
-2.45311968066611e-05
-1.7114497691857e-05
-1.20425716376792e-05
-1.63752677721101e-05
-2.7796896511009e-05
-3.33935327226806e-05
-1.23816938993968e-05
-4.80943276544428e-06
-2.68147071768564e-05
-1.26331874380806e-05
-1.23931596159808e-05
-1.75909831824865e-05
-1.77715898327096e-05
-3.38858695047746e-06
-2.38599802963616e-05
-1.05504542441966e-05
1.08551417729162e-05
-1.07687585070741e-05
-1.57226825536609e-05
1.4097271862913e-06
-1.19470939847417e-05
-9.40165321084626e-06
-2.25685526968334e-05
-1.57005146534912e-05
-1.18133621747083e-05
-2.58264031471956e-05
-1.99353560635852e-05
5.77447824635834e-06
-1.65819798803534e-05
-1.19185796026058e-05
-2.55039846162028e-05
-3.26568088447494e-05
-1.18913788379944e-06
-2.48800366487823e-05
-1.26100359995794e-05
-2.51641710809722e-05
-1.28079039449926e-05
-1.88748586211987e-05
-1.35191686107223e-05
-4.56224170432034e-06
-2.60896228655572e-05
-3.45942584216195e-05
-5.44970748593974e-06
-5.93523633259649e-06
-2.28497540478104e-06
-1.64744437647687e-05
-2.29377999975539e-05
-3.74012297725181e-05
-9.38464092620752e-06
2.35483487928924e-06
-3.81155115318569e-05
-1.52758418253928e-05
-1.25591632651527e-05
-1.69146825111215e-05
-5.70661296206873e-06
-2.15395649424861e-05
-9.16058227173679e-06
-2.27832063008942e-05
-1.34939811788331e-05
-7.44507011572233e-06
-2.39447136993797e-05
-1.16177501094686e-05
-1.76715371258236e-05
7.80595676126518e-06
1.67862760868285e-06
-1.56679636788631e-05
-1.72252561952843e-05
-9.04562331666805e-06
-1.39574902994145e-05
-2.04593126326296e-05
-2.41661482492012e-05
-2.30283210030086e-05
-1.83708485929357e-05
-2.60344450225619e-06
-2.87555650349213e-05
-3.29131121551879e-05
-2.56017677949684e-05
-3.66084445692035e-05
-1.06259372976122e-05
-1.68660654054277e-05
-1.44487916912086e-05
-2.61952218909856e-05
-1.03956953419522e-05
-6.04185337146852e-06
-1.13157108551953e-05
-2.7512571653701e-06
-1.09656128472734e-05
-2.68085247520757e-05
-2.55604233413459e-05
-1.79847305239899e-05
-2.28843274927993e-06
-1.798599304205e-05
-1.2611487231578e-05
-1.37985772546665e-05
-1.55648933441206e-05
-1.62142479668276e-05
-2.34616266456052e-05
-1.81876944717375e-05
-2.39760260320973e-05
-1.94420315460208e-05
-7.75450241481356e-06
-8.68240013304949e-06
-1.6893075352563e-05
-1.52434834865045e-05
-2.06748304279845e-05
-1.75913227196627e-05
-6.90989467843971e-06
-3.71352146378268e-05
-1.41664084288681e-05
-2.12181202890609e-05
-1.49755834103429e-05
-4.51104871938787e-06
-8.46420093201862e-06
-1.5817340709445e-05
-5.14879035514339e-06
-8.19699540811265e-06
-2.69432718958649e-05
-3.3567584141973e-06
-2.1447926953605e-05
-2.25402594972543e-05
-1.72193422339536e-05
-2.5117502496762e-06
-2.04145021111387e-05
-1.31129792504645e-05
-3.46160005474663e-05
-2.12140068647127e-05
-2.70779482497765e-05
-1.68521061937546e-05
-7.50047901130325e-06
-1.15173667083521e-05
-6.10785188733852e-06
8.36712512697713e-06
-1.40566372975108e-05
-3.59471349457368e-06
-3.05700442631276e-05
-2.47243200308621e-06
-1.08903940841675e-05
-7.44787419532498e-06
-5.96923816279384e-06
-1.3237218333266e-05
-1.16701811611635e-05
-2.25564981271986e-05
-3.52078995553744e-06
-1.98194087696855e-05
-7.78805303179854e-06
-5.77875819205451e-06
-9.56356024669611e-06
-2.35205686253357e-05
-1.8492118801467e-05
-8.64351339136804e-06
-1.32974402715722e-05
-4.77565649163138e-06
-1.82727626018524e-05
-2.68943575342856e-05
-1.96821349325948e-05
-3.06241272213838e-05
-1.59787927271516e-05
-1.38321508450393e-05
-2.638580403916e-05
-2.38671075109123e-05
-2.09943401016886e-05
-2.56415034553668e-05
-2.2645200393162e-05
-1.36807826096209e-05
-1.26727106942458e-05
-2.66437079210396e-05
-1.42583340833713e-05
-1.81036957510952e-05
-4.30383176080575e-06
-1.45675377598704e-05
-1.20926016211207e-05
-1.04146948113954e-05
-2.26941752000115e-05
-2.43776985382334e-05
-1.80438726965815e-05
-2.11116575930416e-05
-1.38677562644701e-05
-2.16844818311087e-05
2.67821440001168e-06
-1.84116033757389e-05
-1.74724623288298e-05
-2.87816694792277e-05
-1.80379849927846e-05
-1.66005861949026e-05
-2.64165420879521e-05
-2.34362059343466e-05
-2.37951985753466e-05
-1.39629047558466e-05
-1.15600549093906e-05
-9.42621771395984e-06
-1.40983403521521e-05
-5.30447960877625e-06
-5.46383131766632e-06
-2.16559897900436e-05
-1.10622540526077e-05
-1.69319761814401e-05
-3.04971126122035e-06
-1.13569176037439e-05
-9.75232866137113e-06
-2.40273882944109e-05
-1.24716847760449e-05
-2.03153995357055e-05
-2.44164610029544e-05
-1.32862752551032e-05
-2.19678841363068e-05
-1.1449347401277e-05
-2.15351028533876e-05
2.74074287460724e-06
-9.52771370292152e-06
-7.04224363640937e-06
-5.18648727385574e-06
-2.32780644743905e-05
-1.7413204214883e-05
8.9397469539917e-08
-2.13512930232337e-05
-1.38900939912103e-05
-1.59109690511928e-05
-2.94695733166561e-05
-7.05569981774289e-06
-6.20709166970124e-06
-1.37133981247796e-05
2.2577623297991e-05
-1.48582964779397e-05
-2.00189776013798e-05
-1.59043438614401e-05
-2.66152342149928e-05
-1.58654576179695e-05
-3.37626720417135e-05
-1.10374957502082e-05
-2.36718750229696e-06
-1.12185334268703e-05
-8.66325856060192e-06
-5.66038620526728e-06
-8.81344267847465e-06
-3.67703294494409e-06
-1.78149655091603e-05
-2.85027690733208e-05
-5.04092735177754e-06
-2.68747992711786e-05
-1.93858151233221e-05
-2.38004911282987e-05
-6.87027675017013e-06
-1.88038514417131e-05
-3.74590545494626e-06
-2.33760439680631e-05
-3.72489180289527e-05
-9.80195700271383e-06
-2.35845964987172e-05
-1.3195240655471e-05
-2.65720565463695e-05
-1.28275356512192e-05
-3.61436765179237e-05
-1.53234718245101e-05
-1.53265616335664e-05
-2.23898234487159e-05
-1.35006061975616e-05
-2.09332866846436e-05
-3.07688391075321e-05
-3.28439170886133e-06
-1.33304151915122e-05
-1.78461820134131e-05
-1.3339693541432e-05
-2.7368617063911e-05
-2.34782238056762e-05
-1.6724031095373e-05
-3.23446358460531e-05
-8.30509469887948e-06
-1.58593827985881e-05
-9.95066959119495e-06
-2.02692352743455e-05
-1.51156366488242e-05
-2.54991268980455e-05
-1.7473183017652e-05
-1.58843018725827e-05
-1.32739209988909e-05
-2.03427156060244e-05
-2.48142601276536e-05
-1.61005232345966e-05
-8.5094198612651e-06
-2.23283173425791e-05
-2.49998736305866e-05
-1.03955276299838e-05
-1.76614084395028e-05
-2.59798163802063e-05
-3.26040945385082e-06
-2.07813483631206e-05
-1.47989982823407e-05
-1.72246410651516e-05
-6.84636062142022e-06
-2.32082405108315e-05
-3.68785854968046e-06
-2.08510289674573e-05
1.36027649830997e-05
-6.91173956489968e-06
-1.95380144537243e-05
1.26941682598937e-06
-3.24822207652534e-05
-1.97169122613451e-05
-1.88834020543726e-05
-2.31640505685928e-05
-6.87381226210455e-06
-6.8185438981773e-06
-2.99812668133764e-05
-2.6839746323797e-05
-3.29638935381713e-05
-1.90758120451377e-05
-1.98173096196929e-05
-2.29980241430435e-05
-2.80451986651508e-05
-1.22569307607162e-05
-1.52415370589538e-05
-2.2112901572549e-05
-1.38235434906827e-05
-1.18461499788463e-05
-2.25485878963153e-05
-2.20960454891429e-05
-2.5355550240724e-05
-1.79551167964216e-05
-2.56289925815914e-05
-9.24943109215106e-06
-2.68494185956451e-05
-3.23148050972777e-05
-9.32606179761536e-06
-1.56655784235596e-05
-4.66191605025355e-06
-2.45359406349488e-06
-1.42456539444914e-05
-2.48047530934881e-06
-2.15433616946797e-05
-4.46249587623125e-06
-1.02597782561153e-05
-1.71099426239568e-05
-5.12090317218713e-06
-1.15178239242723e-05
-1.12863464343169e-05
-1.84189877547095e-05
-1.04661254378404e-05
-2.4737029749673e-05
-1.52354280943035e-05
-7.48558349637794e-06
-8.96353833195344e-06
2.198548368056e-06
-3.97641168968209e-06
-4.4049963221929e-06
-6.55472047931969e-06
-3.97936881023355e-05
-1.70323074755847e-05
-1.1414691187064e-05
-7.98781888986264e-06
-7.59639598051094e-06
-1.16861103144896e-05
-1.54812460013689e-05
-2.28520850843864e-05
-1.4135985857588e-05
-1.5049385250924e-05
-2.69903694866824e-05
-1.95262784410882e-05
-7.89709749539985e-06
-3.0604820738531e-05
-1.75726173433888e-05
-2.84913662463336e-06
-1.21717712068189e-05
-1.40760044176272e-05
-1.92102237856363e-05
-2.78000625613448e-05
-1.95109754720194e-05
-3.66081928354789e-05
-1.25628865461911e-05
-1.87962522409682e-05
-7.71134011568805e-06
-1.22728585226447e-05
-1.36512203293814e-05
-1.53192455546638e-06
-8.25818025720492e-06
-9.81487031359977e-06
-2.4988748165074e-05
-4.55934289197448e-06
-1.86851853328667e-05
3.23618952818869e-07
-1.13019690769881e-05
-1.67287725431398e-05
-2.11000928305803e-05
-2.1334317737708e-05
-1.3698165551958e-05
-8.863212428952e-07
-2.48791198348788e-05
-5.01216818068202e-06
-1.83091690835258e-05
-2.26837039509022e-05
-1.32617189186448e-05
-3.05268204699354e-05
-1.19532484503668e-05
-1.11870648137834e-05
-1.55926821442687e-05
-1.50891886211223e-05
-2.34143491493002e-05
-1.00067355433275e-05
-1.63746499099831e-05
-2.00563449533071e-05
-6.27179278164584e-06
-8.67170662282876e-06
-1.70387682380115e-05
-2.8463008132054e-05
-2.54799178185911e-05
-7.73436633365941e-06
-9.77848571927863e-06
-2.86217591299991e-05
-8.00342316904158e-06
-3.4838562976696e-05
4.68168856450581e-07
-2.26865187369158e-05
-2.13580237009371e-05
-1.28909896740702e-05
-1.38875022930941e-05
-2.50610965531532e-05
-1.88261044109295e-05
-2.53163913483746e-06
-1.61925830667292e-05
-1.53926037776835e-05
-1.9894005757322e-05
-3.13447134462981e-05
-2.70638009707462e-05
-8.7490805017447e-06
-1.62571679971948e-05
-1.74409109107184e-05
-1.34862796181812e-05
-6.97354351556138e-07
-2.90787836830312e-06
-1.96874150131888e-05
-9.64525235755288e-06
3.3350637732881e-06
-1.77181435814289e-05
-1.45597671271416e-05
-2.42718185115268e-05
-1.46952243550192e-05
-2.94696592049992e-05
1.53926858981194e-06
-1.10848625983047e-05
-1.32137562126287e-05
-1.42202722976762e-05
-1.4330706708677e-05
-1.04218747248058e-05
-1.10615046898136e-06
-2.29349257654891e-05
-1.39464933339212e-05
-3.71093691495551e-05
-4.47219130705662e-06
-1.42476201509023e-05
-1.8010717874458e-05
-2.46619557858371e-05
-2.67615746471642e-05
-1.79511722219468e-05
1.7742925390878e-06
-9.84061179214253e-06
-1.31845548581068e-05
6.46650496449314e-06
-5.19212655125827e-06
-2.67858706967896e-05
-1.82238812825597e-05
-1.89200989092609e-05
-6.33551981071594e-06
-5.80704648716889e-06
-3.18537035676816e-05
-1.18605648534233e-05
-2.32926670392347e-05
-9.01568073492106e-06
-1.97842933717839e-05
-1.29357360549566e-05
-3.68049174875364e-05
-2.4024936298952e-05
-1.63429434096793e-05
-2.68458434212275e-05
-4.95953668852347e-06
-1.11660720484352e-05
-2.62146194510376e-05
-1.46284244308551e-05
-3.74027571010849e-05
-3.9278523190087e-05
-1.6534760405509e-05
-2.58530063530476e-05
-1.24740777862217e-05
-2.32554290648225e-05
-2.2771907137019e-05
-1.98738942958162e-05
-2.85952757667459e-05
5.90412737949008e-07
-4.15382214795205e-06
-4.44776657444007e-06
-2.88330753218077e-05
-1.60872358534602e-05
-2.51233234844943e-05
-3.10340840818143e-05
-3.029989111642e-05
-7.02222198909254e-06
3.42559546990486e-06
-2.93297613933815e-05
-3.08906063083855e-05
-8.75276571190523e-06
-3.28896752917273e-06
-2.69886282889744e-05
-2.82660636471581e-05
3.31668526366039e-06
-2.66295450031284e-05
-6.00362870415567e-06
-2.20733199160953e-06
-1.46119879997081e-05
-2.09115097880627e-05
-1.1256888791579e-05
-9.26627139109346e-06
1.02345956029279e-05
2.77740267555626e-07
-1.82466788704747e-05
-2.22535152659095e-05
-1.73013829848782e-07
-7.66888061487429e-06
6.41928882940842e-06
-2.23509627709784e-05
-1.39434206852758e-05
-1.19829489113623e-05
-9.89741025568424e-06
-2.21118581121619e-05
-1.0667732844635e-05
-1.41724084984437e-05
-1.49510669715038e-05
-2.64000383269739e-05
-2.12144610552568e-08
2.6593985718308e-06
-1.20113991647837e-05
-1.64094467212554e-05
-2.20687476374201e-05
-1.1147764033874e-05
-1.33648313044785e-05
-1.95741836736221e-05
-4.15627154515107e-06
-3.62497952221901e-05
-1.519132650075e-05
9.59477665808975e-07
-1.41989107773538e-05
-8.22342182318902e-06
-1.52825979294476e-05
-1.8502283943021e-05
-1.97728619554099e-05
-1.52592226794297e-05
-1.09004069609934e-05
1.03457485484577e-06
-1.0881955120026e-05
-9.24579095125694e-06
-1.93710377722586e-05
-9.07060304393688e-06
-3.4241995117047e-05
-1.25903765321762e-05
-9.70681249348994e-07
-5.3273868758459e-06
-3.45925372893016e-06
-1.52836037780788e-05
-1.774449206646e-05
-1.22210140717631e-05
-1.33789851818111e-05
-2.96577820211872e-05
-3.20804464036765e-05
-1.6553857224273e-05
-2.25145264042009e-06
-1.84228010286662e-05
-1.96358997254806e-05
-5.36106537843656e-06
-3.56167775920204e-05
-1.12085153998673e-05
-2.15789004862358e-05
-2.17775412312049e-05
-3.04668665187767e-05
-1.90685055313002e-05
-2.03820013660128e-05
-2.50941048314944e-05
-1.49565270692956e-05
-1.04380855372765e-05
-3.41191357665517e-06
-1.60407837681696e-05
-1.08199873312856e-05
-1.37688490730722e-05
-1.11405132928531e-05
-1.06277552918732e-05
4.43176301126936e-06
-1.06179741392941e-05
-1.69145636908224e-05
-8.07468856343277e-06
-2.26476044685166e-05
-3.12909432351757e-05
-1.06019465749182e-05
-2.29689524794467e-05
-2.22705744261167e-05
-1.42271705575757e-05
-1.04981825856186e-05
-2.00193823670443e-05
-2.27186347464627e-05
-1.19497886410271e-05
-1.67708686760748e-05
-1.54136289081631e-05
-4.55034619815245e-06
-1.90638384533792e-05
-5.41127774109e-06
4.03546085410149e-06
-1.15799329012234e-05
-1.3765738616366e-05
-2.14904950313482e-05
2.61836515189741e-06
4.52186688480278e-06
-3.69429386966722e-06
-1.59388917205821e-06
-1.78177307760064e-05
-8.34435482423756e-06
-1.30362368560301e-05
-2.27659592259588e-05
-1.17042129781833e-05
-2.03669215394351e-05
-3.256326550085e-05
-8.77541470986643e-06
-2.8639068157375e-05
-2.63334061407094e-05
-6.58444642045683e-06
-1.68068593563512e-05
-1.7966117131214e-05
-8.11202450221549e-06
-2.05429946973961e-05
-1.19310360337056e-05
-3.16560174855516e-05
-3.90985719402029e-06
-2.23487116111928e-05
-9.26713742307778e-06
-1.03419868321866e-06
-1.96859309943486e-05
-3.33605131138321e-05
-1.1897202886022e-05
-4.25041378497588e-06
-1.75932652423767e-05
-2.75985706903868e-05
-2.62673281685889e-05
-2.94016848660229e-06
-2.60887639050448e-05
-1.83604308573472e-05
-1.99246055085854e-05
-1.62822837916639e-05
-1.363401441743e-05
-4.81365282806233e-06
-1.91277584831345e-05
-2.00981807254883e-05
-1.08421294826017e-05
-2.63618076323343e-05
-2.05160142767783e-05
-2.86887594790389e-06
-1.90199506907844e-05
-9.5841859164267e-06
-1.47751034736555e-05
-1.26530767266585e-05
-3.09918559870685e-05
-1.44315577716481e-05
-2.06747486904351e-06
-2.65289444520637e-05
-2.55911326095549e-05
-1.2573729419423e-05
-1.03629872972997e-05
-1.95577884806439e-05
-2.92729536570368e-05
-2.24067105880299e-05
-1.77951365117782e-05
-2.90251093428123e-07
-1.71415092216901e-05
-1.55385043410185e-05
-2.36244520828182e-05
-2.38509452596249e-06
-1.30494785287179e-05
-1.99181418951412e-05
-1.49816133066719e-05
-1.49714741437814e-05
-1.84708944084423e-05
-1.12637423783835e-05
-2.02021767435706e-05
-1.0035064400387e-05
-4.15132628598119e-06
-2.39153874600881e-05
-2.64278208355792e-05
-2.25263664950587e-05
-1.14008795318239e-05
-3.29665529578278e-05
-7.48651534651727e-06
-3.95284365718055e-06
-4.47986607416414e-06
-2.48508925145063e-05
-2.41263031566933e-05
-1.21941667598575e-05
-1.83567086011493e-05
-2.56904392976169e-05
-1.67410986377589e-05
-2.77535524407509e-05
-1.18524075041597e-06
-2.86026281018994e-05
-1.09448130117968e-05
-5.23478285790149e-06
-1.49888306804931e-05
-1.29145882901354e-05
-3.42522121178497e-06
-1.70150403091851e-05
9.49467583879173e-07
-2.67553801276411e-05
-3.34144459049833e-05
-3.42632424623237e-06
-6.57303405166569e-06
-3.01735567118085e-06
-2.98951606956226e-05
-1.02164418338804e-05
-1.12857501896515e-05
-2.90940536658449e-05
-1.8775553752235e-05
-1.04904080417589e-05
-3.06870265789347e-06
-1.27066310651704e-05
-2.75563036470727e-05
-2.09625846179501e-05
-2.2273523826741e-05
-4.71509757217928e-06
3.18449226088504e-06
-2.84026505109315e-05
-1.95451328504331e-05
-1.71242894328242e-05
-2.75380585411159e-05
-2.98127134584147e-05
-1.7994297003202e-05
-4.93246228021659e-06
3.3351821931093e-06
-1.98239522541078e-05
-2.35444817525257e-05
-1.53552637965341e-05
-1.0098878623195e-05
-2.24880121186551e-05
-2.46731853718431e-05
-3.03556367007279e-05
-1.35845694571766e-05
-1.20386971253914e-05
-1.94849822765416e-05
-1.84503876919534e-05
-2.547692260373e-05
-3.36184699961443e-05
-5.0828231669889e-06
-3.16096255801459e-05
-1.97622436992958e-05
-2.49602968410295e-05
-2.19631007741465e-05
-1.88199094387334e-05
-1.92253801836944e-05
-2.04020094425362e-05
-3.50281005816608e-05
-1.19974585253501e-05
-2.30277485585097e-05
-3.26341408739499e-05
-1.88980370478973e-05
-1.30512745617803e-05
9.39683752815694e-07
-4.0986464747765e-05
-1.82081113956848e-05
-1.28058297759907e-07
-5.56870898754474e-07
-1.47034147577813e-05
-1.21071505678543e-05
-1.70108238574267e-05
-1.94960839713712e-05
-3.1499558803245e-05
-2.66711800117944e-05
-3.88877321111306e-05
-1.35807605180018e-05
-1.11348803964181e-05
-1.42754639844394e-05
-1.94912001991393e-05
-4.06104267268675e-05
-1.32892789228345e-05
-1.68681988453144e-05
-2.250653956789e-05
-1.31887645465961e-05
-7.51759947042548e-06
1.42204008881152e-07
-2.11080272455855e-05
-1.64192376161299e-05
-3.14880606180259e-06
-3.02853655520087e-05
-3.25998584213961e-05
-2.01130645184684e-05
-9.83163345487847e-06
-1.07034156889352e-05
-2.55518876102413e-05
-1.71876586447537e-05
-4.27011927987566e-06
-9.70443623675611e-06
-1.76310127563239e-05
-8.10756055173856e-06
-2.58200509476308e-05
-1.16439108295593e-05
-1.00915387742433e-05
-4.18931824761173e-05
-1.74043098309e-06
-1.61317736108047e-05
-2.10753425703036e-05
8.03989567614228e-07
-1.12664377152131e-07
-1.68273755229612e-05
-5.01967701933857e-06
-1.1510803115974e-05
-3.50910525711535e-05
-1.35388512923082e-05
-2.59423285590464e-05
-1.92640594445882e-05
-1.88835774397413e-05
-3.66973158957356e-05
-1.47522852425768e-05
-3.54541739096845e-06
-1.74638700887863e-05
-3.78135719754218e-06
-3.40638760646643e-05
-1.41739214760085e-05
-3.67694663331333e-05
-2.47512002628433e-05
5.68364482230114e-06
-2.94512013718653e-05
-5.03517364342127e-06
-5.40886768254805e-06
-3.2486981162808e-05
-6.19447140496649e-06
-2.17514778668592e-05
-2.69772321113078e-05
1.80153411043252e-05
-2.40159519359924e-05
-4.21624828774983e-06
-1.14477559818868e-05
-1.6051417233306e-05
-2.68975413228317e-05
-1.18278696270107e-05
-2.91429041261901e-05
-5.64312440070554e-06
-6.51578003160227e-06
-1.85340262428124e-05
-2.68633511915266e-05
-1.05002732192644e-05
-3.10033425952759e-05
-2.69889776691293e-05
8.73331158820696e-07
-1.24600141470648e-05
-2.5689053509234e-05
-3.92765919804994e-06
-2.29964033366093e-05
-2.34035832486809e-05
-3.09185010485267e-06
-1.38035022080931e-05
-2.36188073338825e-05
-1.26376147884435e-05
-3.38047511313363e-05
-1.19877843981194e-05
-1.41000566552869e-06
-1.00171008919339e-05
-2.42849507891132e-05
-1.43327910336662e-06
-2.17865551620587e-05
1.27483052082056e-06
-3.11844453179337e-05
-3.08880722891694e-05
-4.50608514690224e-06
-2.67945854532832e-05
-3.61022579236424e-05
-2.17160593138377e-05
5.51170666548123e-06
-3.31837032031301e-06
-1.90950633420926e-05
-1.5954240393814e-05
-1.6870148644918e-05
-1.45786311865954e-05
-8.89809735114857e-06
-2.71381592725838e-05
-2.17538535893248e-06
-1.64055528985795e-05
-1.70631394539087e-05
-1.80710279361457e-05
-1.8839491251181e-05
-1.3563484374727e-05
-1.97340386413282e-05
-2.3868869443799e-05
-1.37895776215664e-05
-1.90396702663257e-05
-2.28012441497713e-05
-1.92495517767871e-05
1.50606636555249e-06
-3.74534623115968e-06
-1.93880155139109e-05
-2.77247783826558e-05
-1.98250541093315e-05
-1.42962589539134e-05
-1.764462519169e-05
-1.51902013266069e-05
-3.27380789567128e-05
-3.53763311385642e-06
-7.13997229850061e-06
-2.12664498218402e-05
-8.37008298573198e-06
-4.9365296519645e-06
1.14258643692171e-06
-6.84646457733347e-06
-2.10461304747295e-05
-1.91959788259674e-05
-2.11828479906714e-05
-4.2459809235772e-05
-1.77821193359772e-05
-2.41070078538701e-05
-2.33983423381741e-05
-2.87874551378595e-05
-2.18019882656529e-05
-2.3050882008025e-05
-3.83915005316909e-05
-9.3347858495358e-06
-2.63522942822728e-05
-1.67310759442669e-05
-1.44647399986794e-05
-1.89828163088895e-05
-1.91104313672635e-05
-1.48026869416796e-05
-1.41655867244932e-05
-1.28104194015997e-05
-2.49156441413215e-05
-4.10339688571269e-06
-2.6992911559426e-05
-2.5872035140398e-05
-1.22633984497587e-06
-1.08605753826062e-05
-1.87880326791161e-05
-2.44893907872154e-05
-2.53921825262678e-05
-1.60193356606212e-05
-1.00623729885208e-05
-2.07221429063946e-05
-4.05850438606825e-06
-1.34719367108176e-05
-2.91083792686251e-05
1.12188174135513e-06
-1.41993203865445e-05
-5.72795681023452e-06
-2.19023805106097e-05
-1.29442252778243e-05
-1.79791185536403e-05
-5.5663067248216e-06
-3.07109682480124e-06
-1.66243728979955e-05
-1.97541144013686e-05
-2.85940532652997e-05
-8.75285436889289e-06
-3.75582034603995e-05
-1.8459053894586e-05
-8.84158009547992e-06
-5.88225360530524e-06
-2.01648936177111e-05
-2.32276679738319e-05
-2.33251186786133e-05
-1.26837183490049e-05
-1.86050240797894e-05
-2.69866142707896e-05
1.07464935571431e-05
-7.1624442150707e-06
-7.67347288306371e-06
-1.31315252550452e-05
-2.03940140026831e-05
-1.22095131980816e-05
-2.23896854791501e-05
-2.8254795534161e-05
-1.61899903129649e-05
-3.57408459252542e-05
-1.92468214738404e-05
-1.99112844417245e-05
-2.85697126225038e-06
-1.78899004376019e-05
-2.49155244759019e-05
-7.30283032234877e-06
-2.73577066082837e-06
-1.22996243343933e-05
4.15911291501361e-07
-6.54458048744188e-06
-2.20184008239189e-05
-2.09588446383127e-05
-1.62593363072357e-05
-1.81808101874768e-05
-3.71908816924135e-05
-1.99718142972057e-06
-1.36828965049686e-05
-4.38418230438288e-06
-8.86268878554083e-06
-2.93891448155675e-05
-6.91124746522647e-06
-2.0883160728622e-05
-2.4717202582729e-05
-6.43550823900324e-06
-2.14001687086287e-05
-1.41961656333245e-05
-1.9163450225229e-05
-2.26521692179316e-05
-2.35631586735761e-05
-9.67182466683044e-06
-7.56389030885318e-06
-1.58029683377915e-05
-4.99522866196417e-06
-1.12355707948005e-05
3.64602195854817e-06
-7.51684798003729e-06
-6.29869465340386e-06
-1.76164241867561e-05
5.03468976511564e-07
-9.28890769740927e-06
-9.00290009684199e-06
-1.47751960497323e-05
1.50832399096958e-06
-1.07040166379681e-05
-1.53699121689765e-05
-1.05860940499163e-05
-2.02565392371209e-05
-1.26750644913889e-05
-3.47826543777566e-05
-2.40584778652849e-05
-1.83555334212698e-05
-7.32527080104536e-06
-1.27131616090593e-05
-6.06033941526917e-06
-1.10688334690221e-05
-1.85663518470488e-05
-2.18472436796945e-05
7.22594867338643e-06
-6.45616609585599e-06
-1.27485041973758e-05
-1.05525468982738e-05
-1.54490555159652e-05
-9.75510074212221e-06
-1.99945524486023e-05
-1.20742846008162e-05
-1.50698979448892e-05
-1.8264739665532e-05
-8.78713369246259e-06
-2.00215949712831e-05
-2.03151472332486e-05
-2.27554002362885e-05
-1.84935207829164e-05
-4.99479230677887e-07
-5.22978083972645e-06
-5.36141591002898e-06
-1.3901348034748e-05
-4.23143348336912e-05
-1.83191479681844e-05
-1.17949788618956e-05
-1.06218809439192e-05
-6.88844097120563e-06
-1.21634470516961e-05
-1.63103472929605e-05
-1.66583105468388e-05
-1.50387383310388e-05
-1.0722971473927e-05
3.50067335570463e-06
-6.7761176430691e-06
-3.14303392898907e-07
-2.258152342128e-05
-3.3370455489832e-06
-4.36881911585371e-06
-2.55348441921388e-05
-6.11574008279097e-06
-5.2471390251384e-06
-3.7152052906557e-05
-8.9858635697433e-06
-8.31367309399551e-06
-1.4701215141486e-05
1.14272436911993e-06
-1.2270558755568e-05
1.17014632247424e-05
-1.11666007007044e-05
-3.23743743080801e-05
-1.26530053778148e-05
-2.77653280459332e-05
-1.52509141219886e-05
-3.5042906988936e-05
-2.24201373188619e-05
-1.14352897573326e-05
-2.94331419524537e-05
-2.42632653316365e-05
-3.12395719914175e-05
-7.88621089509035e-06
-2.02139868743804e-06
-1.17245454717424e-05
-2.5508476783124e-05
-1.66537553864051e-05
-1.47790049785967e-05
-1.00066831978285e-05
-1.38028903959682e-05
-1.28475720797735e-05
-6.44911814491763e-06
-2.01681719060621e-05
-9.44805325023075e-06
-2.00157081004165e-06
-2.23918882019599e-05
-3.90510591467784e-05
-2.08402262372927e-05
-2.01697750276704e-05
-3.46971537199424e-05
-8.01494087159896e-06
7.15025564688963e-06
-6.05854366784212e-06
-2.41469555441296e-05
-4.42113214882124e-06
-1.43702333287831e-05
-2.13158579851588e-05
-9.23457658464194e-06
-8.09205115645072e-06
-1.20563016088429e-05
-2.35107454434995e-05
-3.56404185448675e-06
-2.09709293682873e-05
-1.49377217533127e-05
-1.97011392693853e-05
-1.79057480463303e-05
-2.32241579607214e-05
-8.04643037131323e-06
-1.12016209306477e-05
-1.83677262650057e-05
-2.14184062644848e-05
-1.23982446628153e-05
-3.30281652547252e-05
-3.72192973485582e-05
-2.33456281953414e-05
-2.93297981546256e-05
-1.09830821892733e-05
-2.13296015926558e-05
-1.04629533184116e-05
-1.28960902937158e-05
-1.70220439539702e-05
-2.60088922385318e-05
-1.81637992878024e-05
-7.76488402288095e-06
-1.69396170941232e-05
-1.30527616075834e-05
-3.53001027388713e-05
-3.19826429378012e-05
-3.09610651388219e-06
-2.40867979141035e-05
-2.35280536229592e-05
-4.03429762370781e-06
-1.56594591297275e-05
-1.94405596843926e-05
-2.21961484829465e-05
-2.32518029568414e-05
-1.59194394000478e-05
-1.16308454883859e-05
-1.57771082796327e-05
-1.88626858778942e-05
-2.39251240147478e-05
-3.38672116891071e-05
-1.31730427817172e-05
-7.80950348689859e-06
-1.93827742154934e-05
-1.90308600138091e-05
-1.66973436582175e-05
-2.61603766365879e-05
-1.97534488668539e-05
-1.34149706493361e-05
-8.43331330899816e-06
-2.29976878357233e-05
-1.23307046718144e-05
-1.94279286623321e-05
-7.59733017014837e-06
1.8075582585089e-06
-2.5831205486065e-05
-6.00205146271774e-06
8.5934603049448e-06
-1.27949902179078e-05
4.28776897217689e-06
-6.19321239884185e-06
-8.2727322453249e-06
-2.05460170177802e-05
-1.55402093429026e-05
-7.85185222537557e-06
-1.98792352802906e-05
-1.85505981355073e-05
-1.05995393714865e-05
-1.39254158872068e-05
-2.1824827283556e-05
-2.64423726409093e-05
-1.41390239841489e-05
-1.36134618031862e-05
-3.58805051005154e-05
-1.05249682846205e-05
-2.55328968744244e-06
-1.04712463530815e-05
-6.88254681900287e-07
-4.66102661544876e-06
-2.94165438445539e-06
-2.21595393419285e-05
-2.10387510812299e-05
-4.31955274708393e-06
-2.527652896126e-05
-1.4166583084023e-05
-3.38335394023521e-05
-3.15593627654802e-05
-2.03143817890618e-05
-1.64040712144645e-05
-1.97641547278301e-05
-2.32456811235859e-05
-1.93428637332188e-05
-3.51070216705306e-05
-2.79920986601201e-05
-2.88148934805465e-05
-1.09196334624736e-05
-1.33041459385896e-05
-2.46365505776435e-05
-1.63896299926335e-05
-2.77382124390789e-05
-1.88291982681443e-05
-1.84501799121883e-05
-3.05690080152034e-05
-2.7350715656633e-05
-3.62418338528012e-06
-9.53101374600427e-06
-1.23058520671994e-05
-1.92420563969926e-05
-2.04036103680753e-05
-2.26304405662911e-05
-2.38901510349014e-05
-1.22253147780232e-05
-2.24490527368088e-05
-2.28804895597011e-05
-1.22507598302378e-05
-1.47354406287862e-05
-1.99606969601168e-06
1.35673400068813e-06
-3.06599195289301e-05
-2.26672439261382e-05
-2.8707827649036e-05
-1.95382899767831e-05
-2.25106209874614e-05
-3.23794130689247e-06
-1.77998262939777e-05
-1.61722585740114e-05
-7.25573353160409e-06
-1.56899177487893e-05
-2.25888850556968e-05
-1.13571792013504e-05
-2.00187322160326e-05
-7.47177159876596e-06
-2.21923384378676e-05
-2.92954715478228e-05
-1.56828095915422e-05
-1.33582387879466e-05
-8.66151732572681e-06
-1.35463750874886e-05
-1.39810508877217e-05
-2.0902377311731e-05
-2.36448538712525e-05
-1.63943110955056e-05
-1.64013200665356e-05
-1.90558922753587e-05
-6.86562376322722e-06
-5.09378497206999e-06
-1.20865171176782e-05
-4.2826902641416e-06
-4.02446436413943e-06
-1.07591643355897e-05
-2.39586128164543e-05
-1.25494925155763e-05
-2.66493808219148e-05
-1.60259270871888e-05
-1.77640601998959e-05
-2.85399559679962e-06
-1.42325954527298e-05
-2.88425103793577e-05
-2.60097702421292e-05
-1.73902450257092e-05
-5.141299029261e-06
-2.53902927377289e-05
-7.65435145253564e-06
-9.26061266876633e-06
-1.92295334954072e-05
-1.4907063221274e-05
-7.17193383106418e-06
-1.59342288091432e-05
-3.42244710356553e-06
-2.413334777441e-05
-2.0142105459344e-05
-8.25815453090336e-06
-6.32298817911403e-06
4.34601188906955e-06
-9.49739532860808e-06
-2.30386390496308e-05
-5.65134326867553e-06
-8.21582386555658e-06
-3.25913661358637e-05
-1.35534961744194e-05
-5.19757801463647e-06
-1.83798962830283e-05
-2.88427568541506e-05
-8.47765296418594e-06
-1.55254076220417e-05
-2.77913721808931e-05
-2.18171547743052e-05
-1.09665603050585e-05
-2.87677660957172e-05
-2.51881775588444e-05
-3.18362930179647e-06
3.73453121410369e-07
-3.41306440220307e-05
-1.13668392535119e-05
-1.68719365583317e-05
-2.68048654863367e-05
-2.22134273165453e-05
-9.01634959608855e-06
-1.84411936187261e-05
-2.32939167157982e-05
-1.3565255513329e-05
-1.28739680454844e-05
-2.17522037966926e-05
-1.52423335202662e-05
-2.22425043073484e-05
-2.99797641119911e-05
5.46091146498843e-06
-1.79659798157429e-05
-2.73360994487062e-05
-3.8477549721353e-06
-2.06965430610251e-05
-2.10477403576811e-06
-2.65767472166591e-05
-1.93764617211275e-05
-1.45439368880472e-05
-2.28771719152121e-05
-3.75321366367012e-05
-1.58506656548402e-05
-3.7733678883166e-05
-1.00680376021363e-05
-1.76155533393129e-05
-1.03855510997138e-05
-6.76924248772758e-06
-1.55536476394554e-05
-6.51199271239143e-06
-2.51413727624176e-05
-3.14708416039447e-05
-1.14314183530277e-05
-1.9261303086194e-05
9.01837627970905e-07
2.63048306699316e-06
-1.68309012285893e-05
-1.53886834664158e-05
-2.10020994053102e-05
-1.8688458840548e-05
-1.14635971971521e-05
-2.90750839365386e-06
-1.18397607364506e-05
-1.97158880910925e-05
-1.51515230255576e-05
-2.53472779063614e-05
-7.89880233807739e-06
-2.4264219608465e-05
-2.87807873971176e-05
-8.55107703618222e-06
-1.94704711332693e-06
-3.07850847108094e-05
-7.43438078318314e-07
-1.46798061669463e-05
-1.33453831891859e-05
-1.77743169091388e-05
-3.4169906461165e-05
5.6401660466021e-06
6.62294521028367e-07
-6.55602270692268e-08
-1.61959755981536e-05
1.50886597836078e-07
-2.84293855753375e-05
-3.94807156411631e-05
-1.90559161238705e-05
-1.82167275183106e-05
-1.37735766279007e-05
-2.58858452587295e-05
-4.28636957692112e-06
-1.23583683580298e-05
-1.79204913353106e-05
-1.52302662418394e-05
-2.69815370896859e-05
-1.89821039738679e-05
-1.71652580196607e-05
-2.10969125605972e-06
-2.52073563861005e-05
-4.55777543168581e-06
-2.27456331807889e-05
1.08433695911881e-06
-2.65438532540567e-05
4.46195306400947e-07
-1.66413071206765e-05
-2.26678402649783e-05
-6.16693164724488e-06
-2.77346211866407e-06
-1.80727038117284e-05
-1.15593158085789e-05
-2.1256117448159e-05
-1.15615323353249e-05
-2.37098937034394e-05
-1.40834450929134e-05
-2.96574136949128e-06
-2.43977364986168e-05
-2.28843695645278e-05
-2.50599140466446e-05
-3.19363756966378e-05
-3.08357150969691e-05
-1.51176273045129e-05
-2.13822693962372e-05
-7.34117398712979e-06
-1.33209045226325e-05
-1.66506210252408e-05
-2.60844123595757e-05
-2.0821968093808e-05
-2.38876568358368e-05
-1.88972599883025e-05
-1.29406171870643e-05
-1.95759210344628e-05
-3.25264345502821e-05
-1.63586417861362e-05
-1.83343579993866e-05
-1.08756044354139e-05
-1.75354843314395e-05
-2.92704909162635e-05
-1.40661431548388e-05
-1.40852259326965e-05
1.00266617070496e-05
-1.25300580672869e-05
-2.03894165526371e-06
-1.90985778331536e-05
-2.0370170537969e-05
-1.74983546948889e-05
-2.45139347452615e-05
-3.61031206133178e-06
-1.56005197896224e-05
-8.31324949815188e-06
4.74418270890194e-06
-3.27521602176436e-05
-3.39704010622423e-05
-1.41207133297522e-05
-2.40234305233401e-05
-1.26482133983645e-05
-1.43830777308468e-05
-1.22650740201282e-05
-9.50380976589837e-06
-8.75132933473807e-06
-4.10082605462467e-06
-1.5493705077992e-05
-3.95903355492768e-06
-4.69326758615191e-06
-2.53616136830792e-05
-4.87639867124843e-06
-1.71591953209424e-05
-2.27824761770454e-05
1.18256470572091e-06
-1.9216403639763e-05
-1.97480848716081e-05
-1.90250903678546e-05
-1.6186700114892e-05
-8.0064578193141e-06
-2.0947230465872e-05
-1.15383487373898e-05
-9.15113906713641e-06
-1.98886453403836e-05
-7.14099031726992e-06
-3.61045134126712e-05
-2.37082553396453e-05
-1.21859457354896e-05
-1.32800636950768e-05
-3.3388933456948e-06
-7.63245879983325e-08
-1.80926740467662e-05
-9.79679979997576e-06
-1.40785627623927e-05
-1.65853276500855e-05
-1.67145858517816e-05
-2.54021103828852e-05
-3.45952401160518e-06
-9.98567735910933e-06
-9.02677342450248e-06
-1.54839734914517e-05
-2.26716064860534e-05
2.87488939417912e-06
2.95104409485584e-07
-8.3577929358453e-06
-1.57807245124413e-05
-2.00614818952815e-05
1.37866624243547e-06
-1.50388498023291e-05
-3.74152176161877e-06
-1.42858239921735e-05
-2.0219702225315e-05
3.05290471461132e-07
-1.64459821587003e-05
-1.14369485760071e-06
-1.57844210198396e-05
-1.68761554502185e-05
-7.27835796582681e-06
-1.80100515809677e-05
-2.0627705457978e-05
3.5562070686904e-06
-4.98306681323166e-06
-1.12938042977231e-05
-5.55941603585478e-06
-1.63257395033202e-05
-1.42529256158646e-05
-1.48632908588804e-05
-2.56989220731933e-05
-1.51875751641652e-05
-9.69402546193163e-06
-3.08251537387187e-05
-7.70854168632597e-06
1.0407739751905e-05
-1.48660354688037e-05
-1.03387408000742e-05
-2.07383206645485e-05
-1.25713760545055e-05
-1.88633515943756e-05
-4.80658522998721e-05
-4.00070660535967e-05
-1.93345049796678e-05
-1.44069422016068e-05
-1.44768060319718e-05
-3.87321659381275e-05
-2.46716505244146e-05
-5.42896470230102e-07
-2.36155340835932e-05
-3.17736197726432e-05
-2.06544490384736e-05
-3.26272381518314e-05
-7.97397267171234e-07
-1.70402278834883e-05
-1.1670685033388e-05
-1.15238660928988e-05
-9.32230114772391e-06
-3.00456824923518e-05
-1.13748100090474e-05
-3.87187768272177e-06
-1.27787664275191e-05
-2.18782188908246e-05
-1.86301746229383e-05
-2.38638888465136e-05
-2.38250519959025e-06
-1.56676468154295e-05
-1.75178049204623e-05
-3.26275961194649e-06
-1.37817602233244e-05
-1.62522054717481e-06
-1.52047239630306e-05
-1.40013818215904e-05
2.1103492711545e-06
-2.54844399614308e-05
-1.47390561739579e-05
-3.39918444308949e-06
-1.98886111704941e-05
-2.61166114215068e-05
-1.74652737684462e-05
-1.48881563723799e-05
-1.5661711939723e-05
-2.10213638599087e-05
-3.1005894224341e-05
-4.22909597532503e-06
-5.14677988622593e-06
-1.05756898174251e-05
5.37556685027687e-07
-1.19154755155782e-05
-2.78929115597809e-05
-1.86463584247091e-05
-2.95882839301954e-05
-1.07218755203956e-05
-5.78668527976017e-06
-2.74741068447273e-05
-2.91476744552234e-05
-2.23859008684748e-05
-1.03041955049817e-05
-6.35724435237837e-06
-2.23401987889308e-05
-4.41523984399264e-07
-7.7482477231566e-06
-9.82542269948735e-06
-2.27728749438188e-05
-2.17389747814194e-05
8.95408642001246e-06
-2.61433941787204e-05
-2.7753189233246e-05
-1.36660568465147e-05
-7.36701033967025e-06
-8.8901567358954e-06
-1.84804318378182e-05
-9.26703680614237e-06
-8.53708081966608e-06
-1.30039168124204e-05
-2.21836930011772e-06
-5.74543860911333e-06
-1.22606840988525e-05
-3.2038043752454e-05
-2.88711031977731e-05
-5.09202454786424e-06
-2.95063762259639e-05
-1.36962739946177e-05
-1.46186882746004e-05
-2.02817338999446e-05
-1.33434953531911e-05
-2.3793214001887e-05
-4.62041433916033e-06
-9.28401788653327e-06
-2.54290648213243e-05
-9.50347912149345e-06
-2.53893696316134e-05
-6.0934030587691e-06
-2.51210057132829e-05
-4.80393298668872e-06
-1.40588340501337e-05
-7.56325927811365e-06
-2.1175516212905e-05
-2.12111890849799e-05
-1.19900910019733e-05
-1.22694564879489e-05
-2.46869062207476e-05
-2.19041526473528e-05
-4.5444773569067e-06
-2.05280556495335e-05
-1.96631330960441e-05
-1.65851816523815e-06
-1.21239200179622e-05
-1.72008202294123e-05
-3.50656342167938e-06
-9.13728727645788e-06
-1.59243393966812e-05
-1.31700016063987e-05
-2.78395930198467e-05
-2.89669836731373e-05
-1.20060746127253e-05
-3.58301832123789e-06
-1.1058822748455e-05
-1.84950025695377e-05
-2.51478527239238e-05
-1.9828283795842e-05
-1.0779180398639e-05
-2.10360590359705e-06
-7.98170797106846e-06
-1.33440528476702e-05
-2.12208283928718e-05
-2.41927961183808e-06
-2.15508762373567e-05
-1.69196271099468e-05
-2.00757543489353e-05
-8.80342195893343e-06
-1.72291262494441e-05
-1.15246602698124e-05
-1.77095116374796e-05
-7.41811019553291e-06
-3.4227898317591e-05
-2.05930637195485e-05
-1.3853813569091e-05
-2.89521874053681e-05
-1.29839459991242e-05
-1.55886575053473e-05
-2.54668627412809e-06
-1.39715437773894e-05
-1.65630064560196e-05
-1.51961998668512e-05
5.17629911849386e-06
2.64774155358483e-06
-5.18976431043716e-06
-1.69773893422073e-05
-1.45418623925845e-05
-8.6225842650203e-06
-1.72207858255551e-05
-2.15961994972498e-05
-2.508611712516e-05
3.17671347439163e-06
-9.64259165475023e-06
-2.08657329798409e-05
-1.24485038560702e-05
-3.96207757632774e-07
-7.16292246656874e-06
-1.94004824722622e-05
-3.51609384014431e-05
-4.32498092190134e-05
-2.74317883463041e-05
-2.83383111937726e-05
-1.53660961441859e-05
-2.56518787993577e-05
-2.15024585245554e-05
-3.52958748229084e-06
-2.41935549939654e-05
-3.64185993764837e-05
-1.53398776549982e-05
7.75302056526205e-06
-1.49536126427316e-05
3.19157547475315e-07
-1.42871203148034e-05
-2.73048207047798e-06
-1.54989207430748e-05
-2.86737427115643e-05
-1.39674075450544e-05
-3.26595077521474e-05
-7.05422338736519e-07
-2.24377656931141e-05
-2.62968680693498e-05
-6.22656312966373e-06
-3.32303230309903e-05
-1.39960149187226e-05
-2.86936195214257e-05
-2.05412398868684e-05
-6.98011933417657e-06
-5.36161674544863e-06
-1.20529630115205e-05
-2.1001414980079e-05
-4.03390156265439e-06
-1.17234104886081e-05
-3.08468511493592e-05
-2.2963769182181e-05
-1.30596574076863e-05
-1.87158299685595e-05
-1.58512906312013e-05
8.36666448410645e-07
-2.94763773614233e-05
-1.35986199762797e-05
-1.26009953491142e-05
-1.90967241736969e-05
-7.22053626111879e-06
-1.30006905721962e-05
-2.63179753197916e-05
-1.97526780242745e-05
-8.18799287271633e-06
-1.69146136873809e-05
-2.20723218890269e-05
-2.04979046737815e-05
-7.05025374752525e-06
-1.14994060326414e-05
-3.71101894503469e-07
-1.99516493298223e-05
-5.27100630759482e-06
-2.06172321242794e-06
-1.72873935538119e-05
-9.09133402425457e-06
-1.75270348666639e-05
-1.72635875159387e-05
-8.5490149223092e-06
-3.85418597145162e-05
-2.86538821519812e-05
-2.58916853231804e-05
-5.63034407535204e-06
-3.54527245394739e-05
-1.10526259527252e-05
-2.67238751664701e-05
-1.07320798652243e-05
-1.73589494696235e-06
-1.86441908345724e-05
-2.36215748867508e-06
-2.00406766490289e-05
-1.93611579648856e-05
-1.84864533677497e-05
3.43262702760846e-06
1.54940067195594e-06
-1.43842709729772e-05
-2.31476678980206e-05
-2.16039289007107e-05
-1.62653303114997e-05
-3.05214220428743e-05
-1.71815078569708e-05
-1.36669490094181e-05
-3.86566480188136e-05
-2.62161138853667e-05
-3.77017834172699e-06
-8.67490124637997e-06
-9.26689575390505e-06
-9.58248515806916e-06
-8.07032792151403e-06
-1.56282310140253e-05
-1.43565625062292e-05
-1.66329297816855e-05
1.02097357543176e-05
-3.05641959509132e-05
-3.9679133504342e-06
-1.31725025132399e-05
-1.46468216906198e-05
-1.93540241913198e-05
-3.57394402121265e-05
-1.49377561308361e-05
-3.21690761464272e-06
-2.00357028819803e-05
-1.63652472346071e-05
-1.1996899367058e-05
-1.55661187306645e-05
-4.8541796371915e-06
-2.06264994877913e-05
-3.01297379941944e-05
-9.60893255974127e-06
-1.42654381683112e-05
-1.095954786482e-05
-4.80495774894435e-06
-1.25264391263889e-05
-1.75902871035663e-05
-3.31240244328013e-05
-1.64197729582702e-05
-7.93088067814988e-06
-1.26364344570757e-05
-1.41533720508224e-05
-2.10461512539998e-05
-1.58906023118351e-05
-1.96916146752704e-05
-6.98383907019111e-06
-2.5979994921209e-05
-1.62491065463506e-05
-1.09517632190852e-05
-2.77108346178615e-05
-1.54695503154408e-05
-4.54560142389449e-06
-1.98506774186245e-06
-3.01943988115582e-05
-3.78806874770291e-05
-1.50914025735302e-06
-1.31706255022249e-05
-1.36935773858167e-05
-1.99185051369322e-05
-1.82286998467833e-05
-1.08462632659959e-05
-9.419534449482e-06
-1.85357926401962e-05
-1.75127480277006e-05
-7.61749779599602e-06
-1.67419065451761e-06
-1.15306382480239e-05
-2.2128384592757e-05
-5.88280916167845e-07
-9.59146914005407e-06
-4.02332570414796e-06
-4.22716968478201e-07
-2.66850955187967e-05
-1.00587618614047e-05
-2.49102310498736e-05
-1.99015448453935e-05
-1.06901145931927e-05
-2.130230335272e-05
-2.2917132459939e-05
-1.45935013389708e-05
-2.08426101892862e-05
2.62324952843887e-06
-8.1736791025553e-06
-1.92467128615587e-05
-1.97066647912797e-05
-1.09860839793886e-05
-1.63795142797757e-05
-1.25074133093715e-05
-2.15608858663949e-05
-7.48364069465559e-06
-1.63228970835542e-05
-4.08741923389986e-06
-1.02855022427571e-05
-3.12275539657586e-06
-1.59388202433402e-05
-1.9851772637422e-05
-1.56306143305268e-05
-2.22958674122506e-05
-1.57404402414509e-05
5.5487061901841e-06
-2.03490667117185e-05
3.91847122929691e-07
-2.66771083581829e-05
-1.63560258152955e-05
-2.10927471342156e-05
-1.75923707916019e-05
-9.18275781241501e-06
-1.98635661015102e-05
-1.18050375521486e-05
-1.06055173044875e-05
-1.17837504127012e-05
-5.88805794078834e-06
-3.69031516867324e-05
-2.12828094252371e-05
-1.04529426594966e-05
5.51852811382719e-07
-5.97261136774873e-06
-5.88039543166149e-06
2.78562211130953e-06
-2.04623578383748e-05
-2.28283024745141e-05
-1.53243426343957e-05
-2.40015474821119e-05
-1.3783742406135e-05
-2.11625117441207e-05
-3.85872215839795e-05
-2.84748901444248e-06
-7.12837312161958e-06
-1.34196607435429e-05
-1.16398148364446e-05
-5.70536308793086e-06
-2.65196487439808e-05
6.92715782114469e-06
-3.19695760657805e-05
-2.51748097534677e-05
-2.51393274128526e-06
-7.18886559551451e-06
-2.0725020279056e-05
-1.84739397366017e-05
-2.36811511855502e-05
-2.56181400278765e-05
-2.82490440614913e-05
-1.47552043240158e-05
-2.15879932826336e-05
-1.05984790482031e-05
-1.14117945096351e-05
1.54765681883614e-06
-1.0087999535205e-05
-2.92940663797611e-05
-2.6497615837638e-05
-1.0275368995713e-06
-2.02148668400812e-05
-6.29301514202911e-06
-3.53782926511444e-05
-6.1098721492081e-06
-1.33116072596526e-05
-3.558776537503e-05
-2.001916293958e-05
-1.46335327016641e-05
-6.87462547543934e-06
-1.18145315460038e-05
-7.71362875250813e-06
-1.32124118755921e-05
-1.85320439603886e-05
-1.77403718838984e-05
-1.89264808873981e-05
-7.18428868982557e-06
-2.91731525878815e-05
-1.69060603088507e-05
-1.71544434950847e-05
-2.04826653797473e-05
-2.34808781706088e-06
-3.06778496854013e-05
7.12931326707875e-07
-2.16678643422311e-05
-4.00240328432678e-05
-1.43764499878892e-05
-2.68616216555078e-05
-1.13067188592281e-05
-1.65335874282383e-05
-2.23254129947602e-05
-1.11550874003681e-05
-2.05280273992384e-05
-4.74718227384534e-06
-1.97206622234464e-05
-1.66213373680024e-05
-1.4764710781783e-06
-2.24744398415696e-05
-1.15738481137938e-05
-1.14490543274554e-05
-2.10706400791843e-05
-1.587745120249e-05
-1.24641379048795e-05
-2.47150963536475e-05
-1.95859603044251e-05
-7.78113661585883e-06
-9.15504817999695e-06
-1.96925023123986e-06
-2.09034637220114e-05
-1.11985203289015e-05
-1.84495379527772e-05
-1.15456526572557e-05
-2.10083181654715e-05
-1.52151971535601e-05
-2.75500693395345e-06
-3.11979606067271e-05
-3.49284698887152e-06
-1.67900966588495e-05
-8.70728262498882e-06
-1.82245514434218e-05
-1.60396774176977e-05
-5.57213502619992e-06
-1.80919399080561e-05
-1.62963013597653e-05
-4.76656363946616e-06
-7.69075861111384e-06
-1.10444844438226e-05
-2.26280719379393e-05
-3.22470651691553e-06
-1.54663174120772e-05
-1.85928390143188e-05
-1.01736533936499e-05
-9.24391777072026e-06
-2.00531552175826e-05
1.24460732923484e-06
-3.05107064465062e-05
-1.45598851805587e-05
-6.08269634682731e-06
-1.00887798611959e-05
-1.88478450484025e-05
-1.67195229966178e-05
-2.51960380594612e-06
-1.64104294043268e-05
-5.40109092814362e-06
-1.90630411893526e-05
-2.35129608942178e-05
-1.43207142285691e-05
-1.82436611757182e-05
-1.58789934771551e-05
-2.94641710110067e-06
-3.18797423046081e-05
-2.14326997925195e-05
-2.56320178581857e-05
-2.37558868202852e-05
1.27430419876022e-06
-1.39720713997949e-05
-2.53008861000349e-05
-2.38432489448958e-05
-2.09918216760849e-05
-4.33044255306275e-06
-8.61326418169195e-06
-1.81648637390503e-05
-4.02140519688872e-06
-2.04109995071623e-05
-1.69200201873897e-05
-1.98174968435495e-05
-1.12300686301779e-05
-6.53579306066927e-06
-1.06048799221881e-05
-1.98608799763444e-05
-1.82637633349522e-05
-8.22217458285914e-06
-2.37464573286721e-05
-3.53074837315249e-05
-5.49934913160431e-06
-8.52054374952612e-06
-2.38570833849753e-05
-2.53445874441473e-05
-1.83829758185373e-05
-2.83452494616086e-05
-1.33770671830491e-05
-2.9088658177426e-05
-1.54891398578579e-05
-2.19004830435437e-05
-5.07624066878135e-06
3.18853751570776e-06
-3.34451423290324e-05
-2.90905559784729e-05
-2.58858409054402e-05
-8.11077130696596e-06
-1.81700195740542e-05
-1.63998509171372e-05
-2.62829008208435e-05
-8.47171663653048e-06
-1.61118296920754e-05
-2.68741552017335e-05
-1.27792313391711e-05
-1.0459945342179e-05
-1.92112186596322e-05
-1.08054385211303e-05
-6.42299370533534e-06
-1.27114637037223e-05
-1.17646826850196e-05
-1.70244546785761e-05
-3.61519518761765e-05
-3.27533988157583e-06
-2.78084209651129e-05
-2.035287040792e-05
-1.110909041103e-05
-2.76856557020704e-05
-2.00335334839596e-05
-4.16778260431562e-06
-8.32287896137766e-06
-2.70419685202195e-05
-1.67292506333792e-05
-1.26090775501303e-05
-2.06017975441255e-05
-2.1111047133265e-05
-1.23082594940525e-05
-2.6899307714008e-05
-6.77486051393483e-06
-1.28733454934688e-05
4.53412698959454e-07
-4.9139908732683e-06
-4.53715042585995e-06
-1.6188752757759e-05
-2.40252991578478e-05
-2.04815139980614e-05
-2.32973553666806e-05
-9.69407006418103e-06
-3.32132105392618e-05
-1.06182699835608e-05
-5.569957025903e-06
-6.07285068951896e-06
-2.12277813726556e-05
-5.01659158776124e-06
-5.42432245021447e-06
-6.22939890921177e-06
-1.63181536090791e-05
1.12809445597726e-05
-1.94286635488518e-05
-1.91765805889727e-05
-1.65966217825979e-05
-1.26710578256177e-05
-2.1338281877504e-05
-1.64340104626821e-05
-2.36119996247891e-05
-6.63123097489144e-06
-1.02839733080103e-05
6.18596241645168e-06
-1.19442218629785e-05
-7.79250385319756e-06
-2.19888914291175e-05
-2.24462760371679e-05
-4.19678743572426e-06
-1.37048561692372e-05
-1.93003641379261e-05
-8.63002556853139e-06
-3.09900752975149e-06
-1.83478035356536e-05
-1.90872295302454e-05
-9.33433686774985e-06
-2.57690988152009e-05
-3.58517425789752e-06
8.34817351157444e-06
-1.67419241783187e-05
-1.272867803047e-05
-3.13158657327607e-05
-1.49058318999046e-06
-2.21865255555333e-05
-4.17941440953629e-06
-9.12663522523417e-06
-9.91691673914163e-06
-3.19282341233143e-06
-1.31022446457663e-05
-5.74705488745874e-06
-1.81392245274973e-05
-3.02547603664059e-05
-3.75265951073725e-06
-9.03619431436851e-06
-9.37358463338788e-06
-1.4424611076185e-05
-1.08825278295171e-05
-1.89209739567426e-05
-6.09497978522906e-06
-1.72843552983047e-05
-1.21833116867752e-05
-1.05870948893331e-05
-9.74427313050386e-06
-8.41852159684828e-06
-1.34047958202902e-05
-1.25292878333152e-05
7.21946690877771e-06
-1.33763500765492e-05
-1.10118468303947e-05
-1.6638288681129e-06
-9.73535164141266e-06
-4.68795956415056e-08
-2.45928625464321e-05
-4.95667684904463e-06
-2.3371994241402e-05
-8.2769912262403e-06
-2.22479823147809e-06
-1.0447867515389e-05
-2.52696935657603e-05
-2.50350293275611e-05
-9.42124226343366e-07
-1.62418958972308e-05
-1.95392886362516e-05
-2.47298347938201e-05
-1.88696311823832e-05
-1.11987668722088e-05
-1.3177356533684e-05
-4.24852171984447e-05
3.53677733997917e-06
-1.85853169035489e-05
-1.15553385606604e-05
-1.51441804807653e-05
-2.2102193608624e-05
-9.32671975768683e-06
-2.05193272431407e-05
-3.89098758761874e-05
-5.58501886840628e-06
2.36726306276985e-07
-1.34350118752739e-05
-3.72070039357002e-05
-1.58801802323524e-06
-2.19278745846865e-05
-1.34809997960883e-05
-2.62042921560624e-05
-1.88091049985428e-05
-1.68180927788682e-05
-5.88130220239122e-06
-1.68918221416027e-05
-1.14955320249859e-05
-1.10586378126607e-05
-2.3722402461894e-05
-1.38994039031794e-05
-1.91479122040249e-05
-2.80149589231805e-05
-1.05270027997738e-05
-2.05607235549299e-05
-2.68391713756384e-06
-2.70170412951399e-05
-2.80959186073143e-05
-1.62162091411181e-05
-1.3915287071019e-05
-1.97746953806012e-05
-1.43741378013677e-05
-5.81653299975358e-06
-7.8594331456488e-07
-2.28221234808148e-06
-1.89553169453532e-05
-2.13492380729952e-05
-1.15068662841453e-05
-4.90879996918657e-06
-4.6582625332572e-06
-1.74433583481871e-07
-1.03986359725367e-05
-1.53018246691064e-06
-6.2010507439384e-06
-1.84428208732516e-06
-1.93542539881644e-05
-1.48869229258017e-05
-1.68821967524209e-05
-1.53333012226341e-05
-1.39783663149961e-05
-3.35061065635375e-05
-2.49693853137203e-05
-8.49068592256003e-06
-1.51821171522479e-05
-1.45944167497019e-05
-8.05366348490797e-06
-1.27970088274104e-05
-1.22601622859644e-05
-2.28665928220077e-05
-1.84760383801854e-05
-3.23339202955765e-05
-4.80653605595551e-06
-1.75107316300387e-05
-2.10944718732996e-05
-2.29152822773314e-05
-3.01641954555076e-05
-1.03587915548501e-05
-8.30734644700557e-06
-7.35716370294238e-06
-5.55938790280906e-06
-1.52796351068158e-05
-1.48721908488231e-05
-2.6541300278993e-05
-2.13108889773187e-05
-1.40891055840161e-05
-1.54426783405769e-05
-9.11414764750443e-06
-1.65358471739278e-05
-1.29562974904055e-05
-7.52377969613258e-06
-7.21506201030098e-06
-7.18981598575151e-06
8.86673306067765e-07
-1.81764913279081e-05
-7.35849695212728e-06
-1.58865403951405e-05
-1.20999891261893e-05
-9.84639928298129e-06
-1.69362186433661e-05
-1.27334198196275e-05
-1.23698743888748e-05
-1.83928817957245e-05
3.06249410604658e-06
-4.92699270761112e-06
-1.20036036769135e-05
-1.33438689333009e-05
-3.07426751248219e-05
-1.15547859308691e-05
-3.10066219276629e-05
-1.35941700849355e-05
-5.98506053060266e-06
-1.47338751303663e-05
-1.85368959914725e-06
-5.04493154117967e-06
-2.02268200306555e-05
-3.25087067795887e-05
-1.05150507838915e-05
-9.72436372283681e-06
-2.00416717564802e-05
-7.50964454465141e-06
-3.50441361447467e-06
-1.84165142285836e-05
-1.1121880994469e-05
-2.3224111952951e-05
-2.56674401894557e-05
-1.57756650810069e-05
-1.10768275698521e-05
-1.41995051463342e-05
-5.44225548656799e-06
-1.51102061604114e-05
-2.96935369464852e-05
-3.23413045416856e-05
-1.82988663140439e-05
-1.83759111072559e-05
-1.02308776819036e-05
-2.12494430366559e-05
-1.49890041515015e-05
-2.11835933650445e-05
-2.98476312246807e-05
-1.26052423320044e-05
-1.84718217251375e-05
-1.28788534417245e-05
-1.54047648820116e-05
-1.35139073144744e-05
-2.45631718042375e-05
-5.26564155136586e-06
-1.3332261344379e-05
-2.05504226368297e-05
-2.82349820386371e-05
-1.01044466171745e-05
-7.38240453014252e-06
-1.72224145095726e-05
-1.64383622735221e-05
-2.25515877115931e-05
-8.42003387551751e-06
-2.98769753449714e-06
-1.00246073180656e-05
-2.53660992632145e-05
-8.32493760190765e-06
-2.57486152723545e-05
-1.98542832381635e-05
-1.18202949273067e-05
-3.07959381328608e-06
-2.49861340606037e-05
-1.75742195946839e-05
-1.73970008658615e-05
-2.1376813560767e-05
-1.43598328858828e-05
-2.26674451735651e-05
-1.80826701433553e-05
-2.19754884684892e-06
-1.62574608767961e-05
-2.45565247777564e-05
-2.78947136493574e-05
-1.15372667389579e-05
-3.48062276617084e-06
-1.63326734538349e-05
-1.55030149538676e-05
-2.33159683416106e-05
-4.9215768087411e-06
-1.88282887195758e-05
-1.689753547272e-05
-1.71870117271654e-05
-4.48297045068915e-06
-6.53506799044379e-06
-7.23111342844503e-06
-1.66139868479752e-05
-1.48305962892781e-05
-7.1287600669349e-06
1.22583640985175e-06
-3.58389127830545e-05
-3.48574112995539e-05
-1.32505386268397e-06
-1.5070226885686e-05
-2.70412928772418e-05
-7.56541960957082e-06
-1.51519057143811e-05
-2.7295182912648e-05
-2.22401352853086e-05
-2.07637941237452e-05
-2.40944894872596e-05
-2.96139640955519e-05
-5.46634531437197e-06
-1.64322529743634e-05
-8.79330550710691e-07
-1.75398424567481e-05
-5.92823067064608e-06
-2.09196285109007e-05
-1.67207454511898e-05
-1.95866375607229e-05
8.32607342607998e-06
-2.6195952679998e-05
-2.42645924525832e-05
-8.10059584232462e-06
-1.17434705528958e-05
-1.20607984415367e-05
-1.32213149430742e-05
-1.09523728788365e-07
-1.28233067756128e-05
-1.61825802438526e-05
-7.6708570603725e-06
-7.86232565515203e-06
-2.19346328650479e-05
-7.25171045344642e-06
-1.03054484752874e-05
4.6257254016334e-06
-1.09123467266983e-05
-1.83879438369877e-05
-1.50446962566042e-05
-1.86136386984259e-05
-1.58748356827948e-05
-2.11197817289865e-05
-1.49440624406824e-05
-8.78513390454276e-06
-2.0750711342307e-05
-1.45598027497747e-05
-2.75469785967777e-05
-1.16357923914349e-05
-1.09428939870849e-05
-3.06581825279158e-06
-4.62513386467069e-06
-1.38908155898481e-05
-1.1859137613138e-05
-2.30363446126843e-05
-3.57257385284847e-05
-2.45205631599953e-05
-1.21117727649243e-05
-2.79164026227583e-05
-8.5347682417762e-06
-1.11254790981861e-05
-1.37253269298731e-05
-1.86151754147237e-05
-2.3645301247608e-05
-1.51295731555877e-05
-2.53029731711154e-05
-9.86098716668483e-06
-1.20988652201025e-05
-1.58522824024979e-05
-1.71467735577188e-05
-4.53096876951575e-05
-2.17878493816039e-05
-1.90337443443959e-05
-3.97530654226286e-05
-1.35528939664549e-05
-2.99377903778418e-05
-2.37863055435696e-05
-2.81476197951556e-05
-1.24513327569005e-05
-1.95585719713996e-05
-1.86760758421212e-05
-2.40797382774196e-05
-3.40380178330114e-06
-7.14475123040793e-06
-2.38514027658518e-05
-2.40893880010958e-05
-2.91989707511667e-05
-1.35085412072432e-05
-6.74316928225035e-06
-1.15722890154127e-05
-1.9840086960597e-05
-8.40160756319232e-06
-3.32096105259391e-06
-7.30942530909241e-06
-4.11493881561591e-06
-1.79861810520518e-06
-6.55331839387128e-07
-1.42906381954239e-05
-2.7048714872309e-05
-2.14330963497753e-05
-1.51946004599103e-05
-5.71384036299213e-06
-1.01920311095415e-05
7.40242456785944e-06
-1.21095965595209e-05
-2.46215200863276e-05
-1.46685479274125e-05
-1.90427160566852e-05
-3.67727195780353e-06
-1.78624425611002e-05
-9.13666586447233e-06
-1.26589199512114e-06
-1.76947387348352e-05
-2.16934828863739e-05
-1.51264263977729e-05
-2.399862380272e-05
-1.15069816378178e-05
-1.78221270197152e-05
-2.91342055014823e-05
-2.12107390697107e-05
-2.19075881778678e-05
-2.57124419051721e-05
-2.90301383027807e-05
-1.26317823046362e-05
-2.16110223710404e-05
-2.65610172434221e-05
-1.11290436370128e-05
-2.1679963803535e-05
-5.65568919197468e-06
-8.74416094207159e-06
-1.08290661247365e-05
-1.24762774021201e-05
-1.4343607069585e-05
-1.16954826199866e-05
-1.21668308664355e-05
-8.58028471403813e-06
-2.83220487695747e-05
2.37250741928684e-06
-1.72638230554904e-05
-7.1528492855206e-06
-2.79561153344122e-05
-7.96434196363248e-06
-1.83041867087526e-05
-2.20182640011265e-05
-3.93203959409152e-05
-1.76547329431123e-05
-7.19646933625482e-06
-3.35454487322522e-05
-2.91912459971131e-05
-2.51520231295927e-05
-2.09870376543912e-05
5.53890786073841e-06
-1.52570088550658e-05
-1.65384208963553e-05
-2.75660122843496e-05
-8.54394271264336e-06
-1.18118870903002e-05
-1.00763273350567e-05
-1.35004846860405e-05
-7.79283500372556e-06
-1.72637557484351e-05
-2.4024589914199e-05
-1.00193001821192e-05
-2.750891919747e-05
-1.21807926607905e-05
-1.55201766887261e-05
-9.60766825932724e-06
-1.61602536687052e-05
-3.3339461819351e-05
-3.24773965127976e-05
-7.12173021687433e-06
-1.42527170016707e-05
-1.99117469378099e-05
-1.50653770384209e-05
-2.4411502372882e-05
-1.943732653687e-05
-2.89537985222261e-05
1.89508091657988e-06
-1.35812454518475e-05
1.93156150391801e-06
-4.94927808382321e-06
-1.50589749586258e-05
-1.20653944525879e-05
-1.3490689217966e-05
-2.12361661816042e-05
-1.54461207780416e-05
-2.02550201002047e-05
-1.03599157366734e-05
-1.39736658898431e-05
-3.10945613115743e-05
-6.02423525406186e-06
-2.40541706061187e-05
-1.10490227236439e-05
-2.2476304182424e-05
2.32410476985461e-06
-2.34737096827276e-05
-1.7951551144916e-05
-2.37201034569278e-05
-2.02981001695822e-05
-1.75600323359023e-05
-2.10161923939295e-05
-2.52465647861727e-06
-3.51333788944947e-05
-1.13927911644459e-05
-8.92918605730828e-06
-3.63117642541086e-05
-2.35000992562083e-05
-2.48777340203838e-05
-2.21625937580716e-05
-1.5906177575013e-05
-3.11999204058776e-05
-2.16371311720513e-05
-1.83084887842036e-05
-1.34706618532898e-05
5.09514745578256e-06
-1.91562516099764e-05
-2.22286596031304e-06
-1.08147476319595e-05
-1.73333963118193e-05
-1.48431910706477e-05
-1.81973847222678e-05
-1.41107653838286e-05
-7.43191188119554e-06
-2.37289145703515e-05
-1.37983538070647e-05
-1.62735027953392e-05
-1.31487419891631e-05
-1.2945819332425e-05
-1.62353794719917e-05
-3.45646546343908e-05
-1.79500004412383e-05
-1.49007341862736e-05
-1.59318393349437e-05
-2.00536910473761e-05
-3.46179877816672e-06
-1.73825971672914e-05
-1.82380706695128e-05
-1.453245846742e-05
-2.01334989191872e-05
-1.38756386162144e-05
-2.05573969434257e-06
-1.7069643526836e-05
-6.25916101467762e-06
-2.46846919371568e-05
-2.97095333011926e-05
-4.55452319754419e-06
-1.19443617520145e-05
4.77243629742923e-06
3.40669403165032e-06
-2.29763227758219e-05
-2.31576187874994e-05
-8.21927388394264e-06
-1.8110694057468e-05
-5.43549533563938e-05
-1.73382556075474e-05
-1.6095157051588e-05
-1.72017307086964e-05
2.81460800623527e-06
-7.10431341210334e-06
-1.51049215778875e-05
-2.18545555016856e-05
-1.82161553741088e-05
-1.44509226484218e-05
-1.55883465173486e-05
-1.25528612217282e-05
-2.42149417070836e-05
-2.34824800225812e-05
-1.12100677968322e-05
-2.33234755021645e-05
-2.50113421587999e-05
-2.63675480698326e-05
-1.25733526899447e-05
-2.31354065994962e-06
-1.92764784794924e-05
-1.2822239577559e-05
-5.78119520850072e-06
-2.13832225387775e-06
-1.08532004748428e-05
-1.63268007987731e-05
-6.08757883960787e-06
-1.83650465942236e-05
-7.31128695542994e-06
-2.9273672957447e-05
-1.81104391352256e-05
-2.65917191503008e-05
3.59661743412877e-06
-1.75654965933702e-05
-9.43030347417716e-06
-1.86348695414293e-05
-1.74419844194749e-05
-2.06549882771086e-05
-4.7136831625133e-06
6.18914216894089e-06
-1.71773562718582e-05
-1.07630718896239e-05
-1.50632256332679e-05
-1.34303732562495e-05
-1.73079091282432e-05
-1.86728482929418e-06
-1.42129878489085e-05
-2.85951216137012e-05
-1.87572248917867e-05
-1.99364278036371e-05
-1.70590188180304e-05
-1.75301567057377e-05
-2.98523377790032e-05
-1.85231014041563e-05
-3.36505457823531e-05
-2.53714682066648e-05
-1.76828320807493e-05
-1.85328123992931e-05
-1.13638624642168e-05
-6.71017091888595e-06
-5.703701703969e-06
-2.52208842907865e-05
-2.09469928656209e-05
-3.57145373814596e-06
-2.76994879189813e-05
-1.44512809570262e-05
3.22914197684917e-06
-2.35314643466326e-05
-2.11390185481905e-05
-3.61695537856175e-06
-3.3423971084981e-05
-1.96835033471733e-06
-1.01676449159464e-05
-8.65368509385853e-06
-3.64004107587968e-05
-2.69550204237536e-05
-2.47111200541815e-05
-1.15562580214556e-05
-1.97679816001565e-05
-2.60638186158583e-05
-1.10605946966475e-05
1.42375728384161e-06
-2.26361354060768e-05
-3.75139935308617e-06
-1.80361228393789e-05
-2.52377893651393e-05
-1.57720896219173e-05
-1.3902755889746e-05
-2.61812903689355e-05
-3.49132270010846e-05
-2.94949167060231e-05
-1.24248065763696e-05
-1.8684735656001e-05
-2.31469155149584e-05
-3.57206781140544e-05
-1.15641173739889e-06
-1.31517142416218e-05
-1.87414947192768e-05
-2.60012080361293e-05
-6.83819753930862e-06
-2.4905583799167e-05
1.35226512380132e-06
-1.50187628975296e-05
-1.98821415225943e-05
-8.88983733863424e-06
-7.03391614340066e-06
-1.0347619048649e-05
-1.21329267246703e-05
-2.00607918368101e-05
-2.03584281825726e-05
-1.69666441170133e-05
-7.05904328079492e-06
-2.81104128383574e-05
-3.07952387463852e-05
-8.12473199631194e-06
-3.42640232424004e-06
-1.03228521374032e-05
-3.37090583976014e-05
-4.87421416731359e-06
-2.6961888047321e-05
-3.08010425499352e-05
5.20332543437416e-06
-1.62862650624568e-05
-1.60773588475422e-05
-2.45936326767414e-05
-1.96856612031546e-05
-2.71256139063814e-05
-2.20948795911705e-05
-1.58615023627364e-05
-1.03257843798969e-05
-2.0168246630767e-05
-2.41096538794396e-05
-2.00620451187212e-05
-9.02671199415379e-06
-2.27901125392568e-05
5.52964198150411e-06
-1.9427546771665e-05
-2.91881080663118e-05
-3.47599954252938e-06
-4.60649216561438e-05
-1.45897491620442e-05
-2.26686737996152e-05
-2.15692726987309e-05
-1.90568808638674e-05
-1.27626473127585e-05
-1.78474352496802e-05
-1.55804042298717e-05
-1.5206113977215e-05
-4.9958538299531e-06
-1.05580870640919e-05
-2.17308260820744e-05
-3.59707345486096e-06
-3.25261144722403e-05
-3.11156596925802e-05
-2.01341927667885e-05
-2.39233169873302e-05
-1.06136988934604e-05
-1.18287303235071e-05
-3.43835510095975e-05
-3.05028392668825e-05
-1.47684781486347e-05
-1.32709150307046e-05
-1.66505646009982e-05
-6.58673560240823e-06
-1.79852310123399e-05
-1.91395084842353e-05
-1.61386185908564e-05
-5.48479013432217e-06
-8.13820888296206e-06
-1.07151017558822e-05
-1.14692281597062e-05
-7.7337813715867e-06
-1.60480908095171e-05
-1.05461585059918e-05
-2.66162327840781e-05
-1.33369294991589e-05
-1.88147345750304e-05
-2.0141731638203e-05
-1.6069130569772e-05
-1.35410160813274e-05
-1.04659712967919e-05
-3.32925245035738e-05
-1.747470879138e-05
-1.58644467433547e-05
-1.78847320074044e-05
-2.57325838062969e-05
-1.43737259613032e-05
-2.84017090399576e-05
-5.19945322289246e-06
-2.33590361820124e-05
-1.9746210109941e-05
-5.91594053968782e-06
-2.1701675689786e-05
-2.53139857587342e-05
-1.69637051424865e-05
-1.76274281570306e-05
-2.36315602177725e-05
-1.51288553840557e-05
-1.13158978688794e-05
-1.03286116665441e-05
-1.81262222074795e-05
-1.27574448750759e-05
-2.84369248942717e-06
-1.16129948410769e-06
-3.02814450208745e-05
-3.11615478007531e-05
-2.11917950838061e-05
-2.52533502940704e-05
-2.80077047242501e-05
1.06367235345984e-05
-8.06892734982509e-06
-9.5048846418817e-06
-1.05820198687018e-05
-2.09567209032273e-05
-1.54728922272782e-05
-1.67902429537921e-05
-1.93218996061797e-05
-2.24712454589547e-05
-1.74496081223134e-05
-2.78344172522246e-05
-1.78723299045267e-05
-9.91332892179696e-06
-8.35615366802125e-06
-1.30155190018869e-05
-1.80402831627794e-05
-2.84175158864384e-05
-2.82712165716998e-05
-2.06808086708281e-05
-2.45570897709652e-05
-2.63302043378056e-05
-1.55945322989384e-05
-1.5743709627204e-05
-6.99953520621828e-06
-1.32242887379033e-05
-1.25999459480326e-05
-2.03916847460674e-05
-3.84412602399702e-06
-3.54678948206599e-05
-3.07666962018865e-05
-1.28831161723229e-05
-9.60194353573151e-06
-1.58174991751476e-05
-1.54215841747469e-05
-4.14198952269365e-05
-2.79811638429695e-05
-1.67009802999426e-05
-3.39389657851241e-05
-1.07518597735084e-05
-1.82910641887586e-05
-1.60794079848626e-05
-1.84224159990822e-05
-1.51361871122791e-05
-8.72035138012264e-06
-1.94666119235824e-05
-1.74391272593051e-05
-2.34718691658229e-05
-1.62047963361097e-05
-9.95945106836195e-06
-7.29568399091444e-06
-1.00054671576742e-05
-6.81715691290298e-06
-3.918020186789e-05
-1.34908354370743e-05
-2.49897551783418e-06
-1.51174078592201e-05
-2.4047462791854e-05
-1.80859853581858e-05
-2.93032959111337e-06
-1.02419094683065e-05
-3.38025338552141e-05
2.89122199878344e-06
-9.93506092395953e-06
-1.68648104484033e-06
-1.91208811709465e-05
-1.66476645618953e-05
-1.39280479810749e-06
-2.35098003801895e-05
-1.26816484905158e-05
-1.67491082555754e-05
-3.04201645065853e-05
-2.03078032376078e-05
-1.54280759954466e-05
-1.88518845990932e-05
3.88544321685972e-06
-2.19826430365106e-05
-9.05974534859406e-06
-6.50586955895194e-06
-2.08048337671969e-05
-1.50817134415103e-05
-1.65980731550537e-05
-4.13865945663457e-05
-1.43371234143183e-05
-3.8429353259708e-06
-1.33226966301177e-05
-1.89203957750391e-05
-2.14894899996665e-05
-1.97853591902808e-05
-2.81935718282315e-05
-1.27221718076689e-05
-4.03599506393431e-06
-9.19341022300925e-06
1.63262610863214e-06
-1.81725695073149e-05
-1.4080324904272e-05
-3.20417834848118e-05
-2.0276061413848e-05
-7.78309546226557e-06
-1.84121482492624e-05
-1.76904610206263e-06
-1.02534133216208e-05
-1.31875973312545e-05
-2.23354609078478e-05
-2.5963433932923e-05
-1.45728810639082e-05
-2.29699441596252e-05
-2.66690245685737e-05
-2.6887347023618e-05
-2.43207298619047e-05
-2.49610542150984e-05
-2.39295955277484e-05
-2.98301555545408e-05
-8.77065730702384e-06
-1.29797613856471e-05
-5.53767893804058e-06
-1.0649173057195e-05
-2.70373393325059e-05
-9.40110357834545e-06
-5.1379869148096e-06
-1.56554289333063e-05
-3.52115688425718e-05
-2.89866933605539e-05
-1.53661303296363e-05
-1.19188612381922e-05
-1.62706787587294e-05
-2.2351683362361e-05
-1.73282710028708e-05
-2.57784364214349e-05
-2.54591770738944e-05
-4.22275022816371e-05
-1.76266507892121e-05
1.40857686497888e-06
-3.96024260285049e-08
-1.05702379136133e-05
-9.75380837705782e-06
-3.63113800578066e-05
-9.50575441197767e-06
-1.48718481778489e-05
-2.31528812079281e-05
-9.12516531200385e-06
-2.26606321732129e-05
-2.52045553860619e-05
-1.84709281295727e-05
-1.31184482320995e-05
-4.421204143213e-06
-3.38453154726542e-06
7.94154846158335e-06
-1.62316844952246e-05
-2.77346975053486e-05
-1.52459940850191e-05
-1.83398540074714e-05
-1.81202623424694e-05
-2.10685177537748e-05
-1.75308100215657e-05
-1.45994563212119e-05
-3.11805981113349e-05
-1.48493580538418e-05
-1.86986941008133e-05
-3.86525407086579e-06
-9.20806485039902e-06
-8.99142931388879e-06
7.48421698172366e-06
-4.89420735286686e-05
-2.77487103168353e-06
-9.30983959737644e-07
-1.90456280642735e-05
-1.5720986936507e-05
-2.25274529841281e-05
-2.90674491944277e-05
-5.16977830269537e-06
-1.93574399287093e-05
-4.15226285604974e-05
-1.05205950869028e-05
-1.56387346271044e-05
-7.18919039557303e-06
-2.50188541869859e-05
-1.36941854159595e-05
3.32698526566973e-06
-5.23677464338654e-06
-1.26235568120424e-05
-1.30898718093514e-05
-1.09719350067713e-05
-2.10747431590619e-05
-1.33461091438937e-05
-2.91177981621677e-06
-1.04722733521186e-05
-4.45125222067526e-06
-4.95045237360254e-06
-2.03710804030886e-05
-1.09190250588292e-05
-1.68902869168304e-06
-6.91656017873734e-06
-2.91250246236304e-05
-2.08651423187023e-05
3.81925612039735e-07
-4.65398529959907e-06
-2.70489436562645e-05
-7.87420105360426e-06
-1.47338989910029e-05
-2.14421651441203e-05
1.39875275571774e-06
-9.13055428999773e-06
-1.17389429247055e-05
-1.55708922521004e-05
-2.01440474374659e-05
-2.29713309780784e-05
-1.78072373298112e-05
-3.5585737580626e-05
6.4381705034474e-09
-2.05734659430681e-05
-1.30390851105728e-05
-9.32112068010594e-06
-2.78144376802172e-06
-1.39502164580953e-05
8.46704993352191e-06
-1.5498887257485e-05
-2.82353848773545e-05
-1.42366066290293e-05
-1.66708789398808e-06
-2.74517944850979e-05
-1.50483531981985e-05
-2.82459294006847e-05
-1.21468430227756e-05
-1.13588316042164e-05
-6.86649446401733e-06
-2.16453979511896e-05
5.01965810474196e-08
-2.43973065129678e-05
-4.20940688259794e-06
-2.0115594172859e-05
-2.47063395765045e-05
-1.75812488734471e-05
-7.70087065867111e-06
-2.11216911960175e-05
-2.51662764729325e-05
-2.42434794422551e-05
-1.03018489021408e-05
-3.07836410019348e-05
-4.27568260942441e-06
-6.83615585774719e-06
-7.13715643592306e-06
1.59956943722714e-06
-1.76320701244693e-05
-1.63413751153472e-05
-2.93855307505303e-05
-1.72178884244322e-05
-1.20957192011988e-05
-1.37977252854668e-05
-1.49673888418252e-05
-1.39821442073903e-05
-2.09461505685451e-05
-2.06510772030496e-05
-2.35132524464162e-05
8.00502492108548e-06
-1.74874180487455e-05
-2.58747813543058e-05
-1.88986232843311e-06
-1.44603288678296e-05
-2.41042289950463e-05
-2.18484635749649e-05
-1.48884087473392e-05
-2.34168288979738e-05
-2.18547825829451e-05
1.32529992024759e-05
-1.66289946064605e-05
-6.65987173549738e-06
-1.99591762981385e-05
-2.89777942621786e-06
-2.70207633408948e-05
-1.10289495286495e-05
-2.05300484163209e-06
-1.10862577326226e-05
-1.41309215351263e-05
-2.13601088389676e-05
-1.90640966792877e-05
-1.60787481336167e-05
-2.98963083704517e-05
-1.03955051699573e-05
-7.16457525499741e-06
-7.69658917525769e-06
-2.22078017584839e-05
-1.00042433665173e-06
-2.04068344905723e-05
-1.24765402343464e-05
-1.89336687710345e-05
-3.490266837405e-05
-3.39489441542157e-05
-1.339189752205e-05
2.36837721663425e-06
-2.30692861329813e-05
-2.09307534095032e-05
-1.91214471986395e-05
4.8839846538376e-06
-2.54645941677843e-05
-2.00865825133097e-05
-1.56042330632019e-05
-6.86658475908705e-06
-1.8761878186942e-05
-1.61347315000849e-05
-1.45152541229382e-05
-2.35070822991294e-05
-1.22751174100928e-05
-2.31200602041471e-05
-2.47895520507524e-05
-1.06360330686217e-05
-1.13928327250836e-05
8.89681063131633e-06
-1.08917776490873e-05
-1.93029452891427e-05
-1.38634748427668e-05
-1.73080263801423e-05
-9.93446286704179e-06
-1.03379652232204e-05
-5.2868491206976e-06
-1.70721556276898e-05
-7.59138466894098e-06
-2.21284667543576e-05
-1.1290239025576e-05
-3.04523326243635e-05
-1.94125690676221e-05
-2.2111629816689e-05
-3.63455947571789e-06
-1.36458407644472e-05
-3.99552950914115e-05
-1.24752723993954e-05
-2.87001454748106e-05
-1.90958116315656e-05
-2.46867273398168e-05
-2.96750504773025e-05
-2.08132073767259e-05
-6.16805063691061e-06
-2.89928517847868e-06
-2.30373261451101e-05
-1.6596946440921e-05
-3.23796781529903e-05
-2.39850374399241e-05
-3.39889903183177e-06
-6.51926905638911e-06
-2.0953974562767e-05
-8.67919805046228e-06
-2.46757186983995e-05
-1.29776333138009e-05
-6.44825703996029e-06
-2.9417255761558e-05
-1.28024132146592e-05
-2.47143565778169e-05
-3.81674969748247e-05
-1.87162493952979e-05
-2.17708618139667e-05
-8.18976681680326e-06
-2.68841053636977e-05
-1.20953281742916e-05
-2.24901553584515e-05
-1.02681867646062e-05
-1.56372408369227e-05
-2.00458543346584e-05
-8.68761776059195e-07
-2.33719454960927e-05
-2.57362792259282e-05
-1.31214340487569e-05
-2.13425811499e-05
-1.80222285993489e-05
-1.56757587872857e-05
-1.25912249826235e-05
-2.07294992442784e-05
-2.12427714966337e-05
-1.47234182252262e-05
-1.79119416216967e-05
-2.68335471679616e-05
-1.75022243856615e-06
-7.97527031391206e-06
-1.99730836093687e-05
-3.15298547302787e-05
-1.67851026759578e-05
-4.57836570141719e-06
-3.99165097886749e-06
-1.06457733204817e-05
-1.95393066761874e-05
-1.35091396728775e-05
-8.70878051133201e-06
-1.20716240721066e-05
-6.71201638682482e-06
-1.09250771449349e-05
3.56290312185544e-06
-1.45542599895529e-05
-2.27677344044631e-05
-2.64990452060863e-05
-1.41354564239567e-05
-1.37467169063748e-05
-1.30469798375404e-05
-5.96261399651395e-06
-8.05648753449826e-06
-1.7876129882565e-05
-3.65196786623699e-06
-1.34488476201799e-05
-2.26336778914094e-05
-1.26621303444739e-05
-2.19374634501109e-05
-1.80910263704854e-05
-2.48843937423814e-05
-9.29026249070105e-06
-2.33172716988473e-07
-7.1071575608147e-06
-2.80341188265344e-05
-8.15156146265753e-06
-2.35757791226486e-05
-6.66894234033045e-06
-1.71602561635145e-05
-7.92747739161173e-06
-3.21651822679903e-05
-2.17331014948686e-05
-4.87274261053047e-06
-1.66571646088897e-05
-2.06464958597096e-05
4.84446658447776e-06
-8.574299214254e-06
-1.2107809180996e-05
-1.0477469222753e-05
-2.8410769820015e-05
-8.37324610581484e-06
-1.34929150557261e-05
-1.3238400611453e-05
-7.32341178489636e-06
-3.71329237762057e-05
-2.54731335138603e-05
-1.39742184186542e-05
-1.7762113268549e-05
-8.06662871674348e-06
-1.23535945373091e-05
-1.12139540644169e-05
-3.08348041533639e-05
-2.19222248894454e-05
-2.35850357496456e-05
-9.90004777885804e-06
-1.69294440830433e-05
-1.78277108962871e-05
-1.67834904652114e-05
-2.91560544909903e-05
-1.89038423808608e-05
-1.66504350080364e-05
-2.2272631865954e-05
-9.41208914335971e-06
-2.22695309059596e-05
-1.22995911437713e-05
-1.12044304881399e-05
-1.89914532679799e-05
-5.97162753910413e-06
-1.08977665108337e-05
-3.11416534295479e-05
-1.09043308488107e-05
-9.6651132930514e-06
-1.17645396698874e-05
-1.62823931613304e-05
-2.56253705163119e-05
-1.24966663735553e-05
-2.7167251590867e-05
-8.62703217327793e-06
-3.31943862661398e-05
-2.90623828566649e-05
4.27670185290231e-07
-1.30989112372482e-05
-1.82452587107879e-05
-7.4972325240714e-06
-1.65893573086834e-05
-2.4254661277163e-05
-3.50899473611743e-05
-1.37571252783819e-05
-3.3557801531766e-06
-1.75639875180599e-05
-1.22047798372933e-05
-2.77931012611317e-05
6.01240859501362e-06
-2.34427912715474e-05
-1.58249748944075e-05
-2.09360637405432e-05
-9.55758704648842e-07
-9.65271279273009e-06
-1.87496044661303e-05
5.42629981082978e-06
-3.67697595466498e-07
-2.84873179732041e-05
-2.4589743535018e-05
-1.04615075362154e-05
-3.12742236412912e-05
-1.34074534329227e-05
-5.52126886992282e-06
-2.64595243271675e-05
-2.6833749136876e-05
-1.2821641553062e-05
-1.62085674765258e-05
-1.96413906481989e-05
-9.59701031922975e-06
-1.58584653081252e-05
-1.37125245341607e-05
-1.29544251266624e-05
-8.43079723489938e-06
-2.60774229994203e-05
-2.12852112836906e-05
-2.34599553911022e-05
-6.72324134407346e-06
-1.51477491263754e-05
-2.13846106036507e-05
-4.20888605158099e-06
-8.93750784514729e-06
-2.23914057187918e-05
-2.74128446528624e-05
-1.88950597402354e-05
-2.20839086465161e-05
-1.24474196955826e-05
-7.8507599193917e-06
-1.65966898121458e-05
-2.40059403934117e-05
-1.51515409731762e-05
-1.28326521556479e-05
-1.01374772715612e-05
-5.07805175396351e-06
-2.71611410511535e-05
-2.04976910255868e-05
-1.06058274167309e-05
-3.10531899250124e-05
-2.67779046458642e-05
-1.55884620341616e-05
-1.06788919540716e-05
-1.01257339417989e-05
-1.23261350409584e-05
-2.12822722641516e-05
-1.88807213409782e-05
-3.17510270348036e-06
-2.2815733495363e-06
-3.75790631375024e-05
-4.58251893521692e-06
8.02227704210068e-06
-2.32461155987043e-05
-2.22184114862821e-05
-7.24651523542339e-06
-1.61811424477383e-05
-7.52086428156498e-06
-2.25000259984881e-05
-2.96126918964193e-06
4.01658401432337e-06
-1.66024620689626e-05
-1.86264695430472e-05
-1.342680509483e-05
-1.44882811006726e-06
-1.09076800180261e-05
-7.09200683429842e-06
-6.84786115187747e-06
-3.39011929362596e-05
-2.2169939779446e-05
-3.02416252224138e-05
-1.90077526085131e-05
-1.55622552636219e-05
-2.13136916873112e-05
-1.4746275668425e-05
4.09215476669489e-08
-1.13588178460161e-05
-2.18501870429201e-05
-1.69083193362688e-05
7.30547348695866e-06
-6.61064997837794e-06
-8.02870401083549e-06
3.47378693096197e-07
-8.86572719594083e-06
-1.31717533324737e-05
-2.13080167011554e-05
-1.1608741979156e-05
-1.30360864729867e-05
1.32147471493639e-05
-9.28776351080607e-06
3.5562827026566e-06
-2.28354767266804e-05
-1.75420679116608e-05
-9.49485440889341e-06
-1.31164528360287e-05
-7.97471881898228e-06
-6.34830432180644e-06
-3.20433967683976e-05
-1.10069675329508e-05
-1.95552788125997e-06
-2.03495053011684e-05
-1.25154251555845e-05
-1.13017988848192e-05
-9.6076514956821e-06
-1.20137708773126e-05
-2.96103831907083e-05
-3.38184178588047e-05
-8.97603547598508e-06
-2.33319573900677e-05
-3.08725314119131e-05
-1.61051173262613e-05
-1.73357144482774e-05
-1.53834101645003e-05
-8.89090071336226e-06
-8.98485683699017e-06
1.37087629786739e-05
-2.20029820039929e-05
-2.46962085757391e-05
-2.75588497728162e-05
-1.89783682327808e-05
-2.20467053520018e-05
-1.02104602291598e-05
-6.65692768091469e-06
-7.07672895224323e-06
-3.16861898533594e-05
-2.23499575692299e-05
-2.74467609482169e-05
-1.37248548340835e-05
-1.71424476370383e-05
-2.3469813295594e-05
-1.34104922791986e-05
-1.3575752496692e-05
-8.09830803943605e-06
-1.44059759148573e-05
-1.42026179012741e-05
-1.59455962359157e-05
-2.95242244282266e-05
-2.13371901615389e-05
-4.10429066167138e-06
-1.07825121185222e-05
-2.57051392692603e-05
-2.65722246688759e-05
-8.93942599983351e-06
-2.3450563237283e-05
-7.92245692688362e-07
-2.14176499667545e-05
-2.52603492945989e-05
-1.09247821325341e-05
-4.76332335612814e-06
-1.26730147630347e-05
-8.84657970637213e-06
-9.81808417045917e-06
-3.86130521062423e-05
-2.37067104453789e-05
-1.94380302492991e-05
-2.51907653571095e-05
-1.09450354859768e-05
1.25346299861621e-06
-2.46819955693676e-05
-1.55586936252817e-05
-2.28650650357489e-05
-1.8501040160148e-05
-1.49501857566572e-05
-2.32094154252805e-05
-2.58993576957652e-05
-8.66240620991175e-06
1.07525349657694e-06
-1.38769021685269e-05
-2.7864939222776e-05
-2.23605216867561e-05
-2.27779057020423e-05
-1.82344344897131e-05
-1.53326473458985e-05
-1.24636560261555e-05
1.31035689010345e-05
-1.04515727058368e-05
-1.03839273173513e-05
-5.4548324484683e-06
-1.1603291303659e-05
-2.82538668597438e-05
-2.47893674579172e-05
-1.77503749351402e-05
-2.56460334858211e-05
-8.91593047356067e-06
-1.432994618905e-05
-5.98575407915737e-06
-1.22840276626373e-05
3.92982794067459e-06
-2.52522637343917e-05
-1.42622624044159e-05
-1.75234648554042e-05
-2.42638312973619e-05
-6.17446265648691e-06
-2.20794321350985e-05
-2.39864469412187e-05
-1.96583161430007e-05
-2.69349987761517e-05
-1.1120169782502e-05
-1.93937902342821e-05
-1.71513992147062e-05
-2.39500152336195e-05
-5.42452050113215e-06
-8.88960529877985e-06
-1.06733613540582e-05
-9.72528803159541e-06
-1.30947806971678e-05
-1.51120640108861e-05
-1.94126674167941e-05
-2.6807817631408e-05
-2.28442449842442e-05
-3.18009852868033e-05
-1.79946028136715e-05
-2.12025181598024e-06
-1.57704469415868e-05
-4.28272818351299e-05
-1.20401076801959e-05
-2.54106440371641e-05
-1.24944280214106e-05
-4.00747207088106e-06
-9.7849222112062e-06
-1.90099785434875e-05
-2.19258202928307e-05
-1.61606935406598e-05
-7.96827288227611e-06
-1.7976221033327e-05
-2.45110256081025e-05
-2.17138465421994e-05
-1.49068175077898e-05
-1.58058040445949e-05
-1.62135450829687e-05
8.07869031122948e-06
-3.39103550991113e-05
-2.9385135109613e-05
-3.87407958414724e-05
-5.5487899150445e-06
-1.73277107174809e-05
-2.45824803419807e-05
-3.19771654676799e-05
-2.57228509030969e-05
-2.18595929978656e-05
-9.43003478972962e-06
-8.17447287167051e-06
-2.82624508547679e-05
-7.17525091243944e-06
-1.51692535056628e-05
-2.4292625220263e-05
-7.41841995704037e-06
-1.48594704487129e-05
-1.92753220087594e-05
-8.20936726497818e-06
-8.31795122393017e-06
-8.7368414174249e-06
-1.37828621234114e-05
-1.13305142258825e-05
-2.69475561455102e-05
-1.56079198569026e-05
-1.86796662404039e-05
-4.20637435934795e-06
-1.04632146227968e-05
-3.51727084976038e-05
-4.00110271188224e-05
-1.38353721450098e-05
-2.48520855074867e-05
-2.15967483826314e-05
-1.05228394418669e-05
1.8295455355174e-06
-1.24282317212197e-05
-3.97976344779813e-06
-1.20216007719615e-05
-2.34532581688957e-05
-3.51604129291225e-05
-3.07626833424777e-05
-8.39318616957564e-06
-2.72606946363212e-05
-1.39539041321879e-05
-1.86027119782347e-05
-2.1215881419611e-05
-2.83268838918303e-05
-1.35546560745359e-05
-2.84940010065311e-05
-1.48622472447286e-05
-1.49673316375233e-05
-6.39767288896565e-06
-1.75310998014764e-05
-1.85595429763073e-05
-1.54286954908553e-05
-5.55091078740754e-06
-3.31760623363412e-05
-1.78018409334112e-05
-1.92909668855624e-05
-1.74917212956799e-05
-1.44366453595576e-05
-2.7564343224728e-05
-2.70008890723814e-05
-9.4936565657821e-06
-7.1160767091156e-06
-1.30296617921856e-05
-2.18960437842059e-05
-1.27447648505703e-05
-1.37696645705e-05
-1.45992879416461e-05
-5.85562397099435e-06
-1.00186570860181e-05
-2.10384746399458e-05
-1.7217491587769e-05
-2.84814907376771e-06
-1.81323509588286e-05
-1.68019233821505e-05
-1.49660305502067e-05
-2.3447869208186e-05
-3.25726821009715e-05
-7.7497528172276e-06
-3.6642948025274e-05
-3.23539851019705e-05
-2.94710853454047e-05
-1.59232341609094e-06
-2.02652687445249e-06
1.61495531636954e-06
-1.0875886908538e-05
-2.28702596829955e-05
-2.56607155945603e-05
-2.02044023606566e-05
-4.33469230130838e-05
-1.66753892094684e-05
-1.89210501791076e-05
-2.24933229429429e-05
-3.20756301357146e-05
-1.80434023120419e-05
-1.46266829555141e-05
-1.97829334699983e-05
-1.92840205917828e-05
-4.9226796572199e-06
-3.26237927319572e-05
-2.0222228540669e-05
-1.02493689115795e-05
-2.51263798133973e-05
-2.57201366505587e-05
-2.6714814094474e-05
-5.81463128612981e-06
-1.98622230574163e-05
-2.17441037110015e-05
-1.628065858944e-05
-2.92773384625904e-05
-1.6395955122391e-05
2.95553858380835e-07
-1.84933582052055e-05
-2.51485348363242e-05
-1.75964173211916e-05
-1.18639049540397e-05
-2.04929217978832e-05
-4.9078055440134e-06
-1.98171194692461e-05
-2.71902931093741e-05
-2.73997777936266e-05
-1.15861100962768e-05
-2.32641001405847e-05
-2.16149488915488e-05
-2.26160829800729e-05
-5.86949497839152e-06
-1.78487118794518e-05
-2.73627054831489e-05
-1.06753682111158e-05
-2.56416113096725e-05
-1.18622976732677e-05
3.93597925975074e-06
-5.07931672577827e-06
-1.16264200423852e-05
-1.84299206897164e-05
-8.71975057545825e-07
-5.18628432831779e-06
-1.02369396897813e-05
-1.25807519224037e-05
-2.52267904465533e-05
-9.17858830161428e-06
-5.87211226266589e-06
-8.87929154297624e-06
-3.20612385481934e-05
-3.40059491387302e-05
-3.55216026814105e-05
-1.486228375064e-05
-3.28073166071273e-05
-1.74988252869669e-05
-1.07916889509506e-05
-1.54535072895348e-05
-1.46419684019362e-05
-1.37358850736907e-05
-2.25777207718798e-05
-2.74192281086116e-05
-2.10332670646399e-05
-2.13753913375645e-05
-1.28826165022826e-06
-1.07870703384565e-05
-2.91331075819331e-05
-2.47344115953843e-05
-2.62912514567894e-05
-2.42903665670806e-05
-1.47113573372372e-05
-1.43612759097567e-05
-1.39630115172867e-05
-2.0357291772225e-05
-1.90726936068161e-05
-2.24222575309577e-06
-2.86226978594058e-05
-2.8025919897494e-05
-2.67232255416828e-05
-1.99145729591227e-05
-3.40257345069717e-05
-2.18377598650064e-05
-3.34210270003805e-05
-2.19895586655929e-05
-3.29369565972339e-05
-1.88045456538749e-05
-2.22824188927356e-05
-7.09317492529584e-06
-2.25549160190762e-05
-3.76643327001178e-05
-3.06403963525057e-06
-5.49731184015055e-06
-2.71292745811093e-05
-1.27633751848072e-05
3.0429098935881e-06
-1.42274983462191e-05
-2.45420276549722e-05
-6.12607942844736e-06
-1.04492959853119e-06
-7.10291270290399e-06
-1.10138912771412e-05
-1.9934836500344e-05
3.35807130259949e-06
-2.20108729806774e-05
-2.52145002073591e-05
-2.57339727594083e-05
-1.78628936242998e-05
-5.42996587150438e-06
-1.22695401126858e-05
-7.32578304326471e-06
-1.14476336685221e-05
-1.33197512374381e-05
-7.54700940669809e-06
-1.07160758689674e-05
-3.20789362993654e-05
-2.06743009865319e-05
-2.47557855314994e-05
-8.06534238586167e-06
-2.05520731087372e-05
-2.45778123299668e-05
-2.10826098970216e-05
-4.48276873355609e-05
-1.75149723482719e-05
-1.45190802439815e-05
-1.83233627099324e-05
-2.17440090747464e-05
-6.64051606325258e-06
-1.89584156695398e-05
-2.03994153502233e-05
-1.74974586244747e-05
-1.09501865452713e-06
-1.06159302398751e-05
-1.96757134824832e-05
1.10017004260684e-06
-3.84570863495547e-05
-7.23944652218417e-07
-3.2834792174103e-06
-1.53343216496813e-05
-1.52779561712693e-05
-9.13249943129797e-06
-8.61935686007619e-06
-2.36739042493491e-05
-1.4292832863161e-05
-1.75205079122836e-05
5.69698052879893e-06
-2.12130160873993e-05
-1.0359632006534e-05
-3.35564844162259e-05
-1.39255909502739e-05
-6.3173791085804e-06
-1.27626392642413e-05
-1.38684561096486e-05
-6.9303839389025e-06
-7.55156930070967e-06
-2.28956876958367e-05
-1.01970859024247e-05
-1.67335175042168e-05
-2.37906898355187e-05
-1.21073946834624e-05
-2.14882307502559e-05
-1.08016195162529e-05
-1.41387309301817e-05
-6.83618176328524e-06
-1.55785536250019e-05
2.45558483874444e-06
-8.46318221495221e-06
-1.19499362972102e-05
-6.21936098475587e-06
7.01032386031197e-06
-1.76124201939375e-05
-1.53756499484722e-05
-4.96173295731007e-06
-3.28315034590179e-05
-2.87568201250556e-05
-2.23706238881838e-05
-2.10132809776003e-05
-5.87416523143223e-06
-1.23857833923007e-05
-9.96888566660282e-06
-2.15621706132456e-05
-1.92987816576236e-05
-1.78168620899716e-05
-2.76737369441747e-05
-2.81810357331113e-05
-6.84776554591131e-06
-8.32001454716184e-07
-7.52013434619648e-06
-3.73044215554108e-05
-3.55320772594876e-05
-2.6967891532028e-05
-1.99740053266401e-05
-1.1584462350581e-05
-1.97518340791088e-05
-3.38649501482222e-05
-8.45642196302463e-06
4.28066462432556e-06
-6.80602151970102e-06
-2.13511623155464e-05
-8.70474446554059e-06
-5.0333711646611e-06
-1.18116645606285e-05
-1.30723446470154e-05
-2.29145125148479e-05
1.33998449361763e-06
-7.8737673415836e-06
-1.18768489002118e-05
-3.34328705287702e-05
-2.22675215824037e-05
-8.68203123908555e-06
-2.3016440986107e-05
-1.53198120134463e-05
-1.8015035815049e-05
-2.21073226266427e-05
-1.14472856324984e-05
4.30030970326529e-06
-2.18198295001498e-05
-2.57734128883398e-05
-1.01783022412762e-05
-3.16482733074214e-05
-2.15254855573207e-05
-3.37794915260076e-05
-1.16586874364595e-05
-5.87232844436471e-06
-1.46052388541337e-06
-4.82497766334253e-06
-1.14860287088511e-05
-5.94735666705802e-06
-1.35375422286309e-05
-3.45710288976321e-05
-2.10564486352874e-05
-9.63831846026138e-06
-1.13052005650706e-05
7.46697195679886e-06
-1.60528660430421e-05
-2.19185651594378e-05
-4.95085968733441e-06
-1.78895511268363e-05
-1.23884070263054e-05
-3.51664086151628e-05
-1.69290929600207e-05
-2.05130339552464e-05
-4.39006705440859e-06
-1.42071621919888e-05
-2.07288867585683e-05
-3.24729945080532e-05
-2.19862489893875e-05
-2.25944603345921e-05
-1.76698611925748e-05
-7.74691537182359e-06
-2.90754501331312e-05
-2.96868976543812e-05
-1.2292826426572e-05
-3.10041326581332e-05
-1.11359437030975e-05
-1.67593348742454e-05
-2.17115119249255e-05
-2.29910393470093e-05
-9.26493641945097e-06
-7.36166137623426e-06
-1.54160122202548e-05
-1.60016760338613e-05
-1.2091342887656e-05
-1.13046219196164e-05
-7.88645027035025e-06
-9.79087293698522e-06
-1.40258942992684e-05
-2.13633503803705e-05
-1.41826541179968e-05
-2.38915672980148e-05
-7.49047213337422e-06
-2.7256790971231e-05
-2.11652124876075e-05
-1.84452164636887e-05
-1.478401280399e-05
-2.32908540731989e-05
-1.9474034024602e-05
-2.06882561373289e-05
-4.58619858470292e-05
-8.21312683318307e-07
-5.85690438490451e-06
-5.91148390029734e-06
9.39621602023231e-06
-2.29401884272159e-05
-4.11863837642841e-06
-9.58081436359911e-06
-7.75731064036568e-06
-3.20124138684441e-05
2.40993010362426e-06
-8.39068105457765e-06
-1.40681547798755e-06
-6.75668249763788e-06
-3.0264077617241e-05
-2.35354974461041e-05
-1.1808718776982e-05
-1.95501757652427e-05
-1.5643686413016e-05
-1.69862295311526e-05
-1.57122675039962e-05
-1.53270714742376e-05
-1.64092322215309e-05
-1.87937529559261e-05
-1.60371476528633e-05
-2.15492926255808e-05
-1.8980153636147e-05
-2.75969376261184e-05
-1.63037426739181e-05
-2.12071323498297e-05
-3.82436012476466e-06
-3.56668147462697e-06
-1.86063190899836e-05
-5.77937202858953e-06
-2.1349496696216e-05
-2.56358644620657e-05
-1.97991456747413e-05
-2.53264069690981e-05
-2.18641851062632e-05
-2.81863478427364e-05
-1.70368270641736e-05
-9.42825355302506e-06
-2.28747440068476e-05
-4.02472669311358e-05
-1.87899909881662e-05
-1.68436534658651e-05
-1.33752276163124e-05
3.67651908186496e-06
-1.45853730007578e-05
-2.00581244268822e-05
-1.16085830784408e-05
-1.27128827917152e-05
-4.469327740257e-05
-7.42401561722847e-06
-1.07697020629874e-05
-1.28566731097309e-05
-1.23572385173095e-05
-1.36686460121002e-05
-1.87344299548806e-05
-1.18121652274174e-05
-1.16160619878536e-05
-2.26126461603777e-05
-1.05934174802197e-05
-3.47240030592076e-05
-1.7843355416203e-05
-1.16879631551762e-05
-9.85522230322603e-08
-1.36320345942449e-05
-1.57204442044103e-05
-2.22126080380911e-05
-2.98451863262029e-05
-6.0013113813191e-06
-1.20392998701781e-05
-1.11700408680126e-05
-1.54563268004695e-05
-1.12939405942703e-05
-2.83746076512553e-05
-1.92658914419332e-05
-6.85272698757924e-06
-7.31099064331978e-06
-1.7128718037541e-05
-1.16101087948987e-05
-2.56035499086454e-06
-2.97307732385762e-05
-6.48855072960323e-06
8.75050566161116e-06
-4.21957436442146e-05
-2.4546955744137e-05
-1.09394739664659e-05
-1.37891601941682e-05
-1.71695420014568e-05
-1.18705440452805e-05
-2.23723945386373e-05
-2.97732305829653e-05
-2.11565625805451e-05
-1.60203390056558e-05
-1.94700879467654e-05
-2.32932214275507e-05
-2.1517225063356e-05
-9.79179577029693e-06
-1.43443954924395e-05
-2.0221249749905e-05
-1.05885888967261e-05
-2.00122185451413e-05
-1.21857540966192e-05
-1.11133353959788e-05
-1.6122513735258e-05
-1.87115242486126e-05
-2.09113758726509e-05
-2.23603732951817e-05
-2.15209272863056e-05
-2.59708922762753e-05
-1.37271973173556e-05
-2.10694804767914e-05
-5.02190354965646e-06
-4.64074689378454e-06
-2.6545222194078e-05
-2.28550771463956e-05
-5.0287073127697e-06
1.32869643625108e-06
-1.89969410327794e-05
-1.38020894652244e-05
-5.15851326795784e-06
-1.52655419268494e-05
-5.91651568808276e-07
-8.87412343938385e-06
-3.617251344794e-05
-2.9136349211691e-05
-1.19993257365537e-05
-1.03296390881045e-05
-1.79934083516329e-05
-2.11334225836581e-05
-8.22793351572126e-06
-1.37509479515264e-05
-1.789739146064e-05
-3.02554811540886e-05
-2.44977669161774e-05
-1.774215864423e-05
-3.21435596475798e-06
-1.83787170018429e-05
-2.60109367950189e-05
-2.88923699982105e-05
-2.59983492125033e-05
-1.39638497256105e-05
-2.05627185936958e-05
-2.63340998099589e-05
-1.6216604751469e-05
