# Supplementary material for: Research on computational propagation and identification of mine microseismic signals based on deep learning
Source: PLoS One. 2025 Oct 22;20(10):e0334641. doi: 10.1371/journal.pone.0334641 (PMC12543183; doi:10.1371/journal.pone.0334641)
Supplement: S11 Data — (ZIP) [file pone.0334641.s011.zip › 000101100002614.xlsx_0.txt_24.txt.txt]

-1.87926540099761e-05
-2.26558464939725e-05
-3.20271667492489e-05
-1.23900187897041e-05
-9.09447692810906e-06
-2.72863923239193e-05
-2.88319862227384e-05
-2.72580747604259e-05
-6.90707586602917e-06
1.07456580320453e-05
-1.95118299270232e-05
-3.09441855500464e-05
-2.67778698563528e-05
-1.6782814237146e-05
-3.4026855384151e-05
-1.1638152585009e-05
-1.46621374099238e-05
-1.26907300106517e-05
-1.64655677142133e-05
-1.11345245223922e-06
-5.98105178800841e-06
-1.88785555388353e-05
-1.65865054409175e-05
-2.71304897852019e-05
-2.32892403341686e-05
-1.02781676439602e-05
-2.9273514665775e-05
-7.22214328075603e-06
-1.88887927877369e-05
-5.95533833889076e-06
-2.58848897061476e-05
-2.05229784663717e-05
-2.47015384035226e-05
-2.68940626246903e-05
-3.7541445018721e-05
-1.02987516547637e-05
-3.2136943798234e-05
-4.02547654888449e-06
-2.68382764629108e-05
-1.10022695775404e-05
-2.30220262074319e-05
-2.59149146889834e-05
-1.14106763919178e-05
-3.00599543060924e-05
-3.3673551243895e-05
-1.4908667096055e-05
-2.09614174494601e-05
-9.51107768383157e-06
-2.83252950029195e-05
-1.12947900240827e-05
-2.74033290993934e-05
-2.34080847557491e-05
-2.07018692604965e-05
-1.8380603342502e-05
-1.04347180271666e-05
-2.1628957035788e-05
-1.31359005636559e-05
-1.77776518777627e-05
-2.9704969458317e-05
-2.41838995668773e-05
2.94540879772718e-06
-1.16525754097773e-05
-1.55973217143205e-05
-1.93010119893824e-05
-1.19970397395473e-05
-1.20321600721267e-05
-1.65998261627602e-06
3.59590250514644e-06
-1.53659880802955e-05
-6.01993285844009e-06
-1.37168492960164e-05
3.70111740812041e-06
-1.61747569026746e-05
-1.63463455111843e-05
-1.30636570484611e-05
-1.64116987874761e-05
-6.85700225310236e-06
2.66982160103829e-06
-4.04138650389407e-06
-1.68311986605632e-06
-1.74050587264833e-05
-2.49998463446998e-05
-6.61150734004073e-06
-2.21817771526537e-05
-8.45915124198441e-06
-1.08771234593412e-05
-6.17454402742846e-06
-8.18873840457829e-06
-1.31032983820996e-05
-1.68434220342057e-05
3.8790678304163e-06
-5.52418829924457e-06
-1.14483692123189e-05
-2.78724230590391e-05
-1.76753640152972e-05
-1.2293935237325e-05
-1.06097288489899e-05
-8.066466401339e-06
-1.33140228613454e-05
-1.10209545262208e-05
-1.5449659305857e-05
1.57737100329262e-06
4.68513922635011e-06
-9.02593512216588e-06
-1.61976137332358e-05
-1.28911035567424e-05
-3.29954402416725e-06
-1.07007979254757e-05
3.26080180973227e-06
-5.03925452400694e-06
-3.43471026507489e-06
-1.78166106840501e-05
-1.60945728126222e-05
-2.52848567140306e-05
-5.32010598405608e-07
-1.97760645563132e-05
-4.60161249049636e-06
-7.08010016496899e-06
-2.13913219752838e-05
-8.87219429592736e-06
-7.59206412711101e-06
-1.72763997705686e-05
-1.22817987038798e-05
-1.4985600494085e-05
-2.39627197952185e-06
-2.41965703264602e-05
-2.07628126034589e-05
-2.96301838796501e-05
1.48513316365718e-06
-1.30002838653159e-05
-1.56651123499659e-05
-1.92959505913496e-05
-1.98952238105034e-05
-1.72750168719102e-05
-1.54286237408104e-05
3.30594051898329e-06
-1.33611328755388e-05
-7.81254946723552e-06
-2.80191418742231e-05
-2.58600178803664e-05
-1.4682320751694e-05
-1.76687513072217e-05
-2.40229625692779e-05
-5.4193475292469e-06
-2.48588118875326e-06
1.10738578790325e-05
-5.70405102537437e-06
-1.13420945845998e-05
-1.08029890115873e-05
-2.34350280568369e-05
-1.86563107471756e-05
-1.24886282182269e-05
-1.27781341792924e-05
-2.51910617682061e-05
-3.4431599870491e-06
-1.6484451898914e-05
-1.23927336165234e-05
-1.11733749086131e-05
-1.96430374962528e-05
3.37660324014539e-06
-3.26183784190878e-05
-1.75255445323974e-05
-1.44405837427896e-05
-2.60554083615434e-05
-1.00414704952816e-05
-1.04718827781063e-05
-1.07880595708859e-05
-1.5749553648274e-05
-1.868708524981e-05
-3.25061951388935e-05
-1.42203399068234e-05
-6.35247828910161e-06
-1.42418779405082e-05
-1.40121957071965e-05
-2.31614216322451e-05
-4.0149771581604e-05
-4.85890100370428e-06
-7.77739321918732e-06
5.50727735796325e-07
-1.97080685697544e-05
-1.9613508388195e-05
-7.76319873344342e-06
-2.560624562977e-05
-2.45402860779637e-05
-2.94594102782191e-05
-9.34672085344511e-06
-9.79577349667464e-06
-3.79411312559313e-05
-9.49369724137165e-06
-1.05851062671721e-05
-2.06218010813037e-05
-1.02958434442883e-05
-1.5179602432434e-05
-1.95423990038059e-05
-3.07167721656067e-06
-4.1356265732372e-06
-1.45481601249635e-05
-4.53948280244234e-06
-8.91399324753173e-06
1.15300211805848e-06
-1.36204157301085e-05
-1.21687653625061e-05
-1.92261175500824e-05
-1.66751176521199e-05
-2.56616228854716e-05
-1.80973927795302e-05
-6.43921310292999e-06
-8.00709727696865e-06
-3.17513855296207e-05
-1.99423091902136e-05
-2.18886675683255e-05
-2.54364419728343e-05
-1.21840531671561e-05
-9.06560564205388e-06
-1.49924315423334e-05
-1.86013607129739e-05
-1.19101856203978e-05
-1.42746170649245e-05
-1.08068825228349e-05
-1.06377255178284e-05
-1.86451990884588e-05
5.68606942981362e-06
-1.17363393599234e-05
-2.83713569524848e-05
-3.5711866165744e-05
-9.48682613627212e-06
-1.46603067044554e-05
4.06723523664308e-06
-1.78992801067496e-05
-8.87539685529181e-06
-1.86096874387407e-05
-1.79365926463966e-05
-4.3313615930819e-06
-1.89337423814996e-05
-3.34211023466751e-05
-2.17445433800326e-05
-2.04784586627614e-05
-2.03981483947559e-05
-2.60529457917362e-05
-1.13595691233065e-05
-2.78780542156468e-05
-2.21263529554635e-05
-1.9121784791352e-06
-1.58154745953099e-05
-2.03775894574388e-05
1.10324123760994e-05
-5.94505884179852e-06
-7.49800959155881e-06
-8.2300969532147e-06
-1.12382428384595e-05
-3.69169465939359e-05
-1.7090574357533e-05
-1.26301603802491e-05
-2.07464354095791e-05
-1.20105695160937e-05
-3.62063481133616e-05
-1.83970605602286e-05
-3.44808333643873e-05
5.21845799618062e-06
-1.82518659871271e-05
-1.92059774195495e-05
-1.39862343158045e-05
-9.17325780270771e-06
-2.06486330244459e-05
-3.89898049843849e-05
-2.19232192514859e-05
-1.75545168888924e-05
-2.44470052335365e-05
6.05533273029402e-06
-2.75188337232396e-05
-2.72182906663756e-05
-1.38322707917358e-05
-1.05113086739012e-05
-1.1887417214074e-06
-2.91747800783348e-05
-1.67583491011007e-05
-1.52895589804751e-05
-8.95415812603715e-06
-1.11871036494564e-05
-1.92814570066072e-05
-1.36809023204451e-05
-3.04536578153171e-05
-1.43761227058249e-05
-1.62100132268648e-05
-1.31621611111067e-05
-7.67778871050565e-06
-2.44479241181384e-05
-2.10881089414374e-05
-7.29234264366043e-06
-1.72319376472617e-05
-2.37796810407673e-05
-2.46990603990468e-05
-6.74993200316438e-07
-2.31622417648791e-05
-1.80127286784904e-05
-1.29211913805414e-05
-1.37792308587558e-05
-2.90020396097191e-05
-6.76038570061019e-06
-5.71633676895774e-06
-1.43402348370913e-05
-1.33298142298758e-05
-1.71646495952089e-05
-7.13477769477057e-06
3.53267308329882e-06
-6.12926782119241e-06
-1.75742455609624e-05
-1.74015120761126e-05
-2.48894778847973e-05
-2.41119154290878e-05
-1.94927438228056e-05
1.67405719332082e-05
-1.59912948089274e-05
-1.90950724137971e-05
-4.38394290719725e-07
-1.53332434077608e-05
-1.40589624342092e-05
-2.2521212852736e-05
-2.55519272585505e-05
-1.65047570120107e-05
-1.92682564496228e-05
-2.36313088389915e-05
-1.87353315000533e-05
-1.73530712425619e-05
-8.30690719847773e-06
-3.91535234478151e-06
-2.07306894898064e-05
-1.60418214082275e-05
-9.27750614762208e-06
-1.89493112244743e-05
-1.70855555113091e-05
-1.55251669560078e-05
-2.04224477035794e-05
-1.6343865467507e-05
-2.20714666819928e-05
-1.8579152759351e-05
2.0760848263843e-06
-2.27400031038766e-05
-2.87779837448141e-05
-1.28981192609369e-05
-5.6671397690503e-06
-2.96657430987865e-06
3.73497171030241e-06
-2.30246235337162e-05
-1.67469331717204e-05
-1.78746305583901e-05
-2.49901353907712e-05
-6.31018961852672e-06
-1.06138290312361e-05
5.52217596934114e-06
-1.90639802490194e-05
-1.60558629458743e-05
-1.98059045623981e-05
-1.66018546376723e-05
-2.14775296068238e-05
-3.37708941771945e-05
-1.56198914470108e-05
-3.46946861344572e-06
-1.13167644275924e-05
-2.35347370323751e-05
-1.60665166610119e-06
-2.07556969194087e-05
-2.91822518189041e-05
-6.36156859398347e-06
-1.61097361796268e-05
-3.49830402470388e-05
-1.88615368209202e-05
-2.32081355948408e-05
-2.2497298060341e-05
-3.32339802402356e-05
-2.40078746890609e-05
-5.71183986748265e-06
-9.23356422174252e-06
-3.76642496853204e-06
-9.2341512225711e-06
-1.4106247706282e-05
-1.30381124304103e-05
-1.93436920905352e-05
-2.79339103355859e-05
-9.0992051231188e-06
-5.69006929514036e-06
4.91628622544931e-07
-2.86422558870596e-05
-2.65342720655839e-05
-1.67056541739286e-05
-7.83467341818014e-06
-2.2029597998799e-05
-2.00718333671623e-05
-2.29536695171144e-05
-2.440224057697e-05
-1.63450158304293e-05
-1.46146116687332e-05
-5.9666721772522e-06
-1.21073843386258e-05
-2.9635494281704e-05
-2.72383811603091e-05
-1.56440761590316e-05
-8.60810091859756e-06
-1.86720781445034e-05
-3.09560407544953e-05
-1.77843539667989e-05
-2.49262815535217e-05
-8.58360816958191e-06
-1.94050001185979e-05
1.82850230540915e-06
-1.23656843721529e-05
-3.14860548215908e-05
-1.6611340497688e-05
-1.44875472309843e-05
-2.0094988214069e-05
-1.18399777239943e-05
-1.05968718199015e-05
-5.85328678100234e-06
-1.42994149759143e-05
-1.59099024729158e-05
-1.62095395848993e-05
-8.9377234185187e-06
2.01070254869987e-06
2.81251247271485e-06
-8.1811527885732e-06
-1.43474996786153e-05
-1.89481141072934e-05
-2.0640186071405e-05
-1.60906513269686e-05
-8.68574349637306e-06
5.21899628027688e-06
-5.50102728096441e-06
-1.40916380250415e-05
-1.83165548131677e-05
-1.28539738191021e-05
-2.16314779940725e-05
1.12326563554504e-06
-1.73855877749725e-05
-1.97658412509066e-05
-5.09311193719809e-06
-9.45026265612185e-06
-3.79451138686017e-05
-8.64019096347225e-07
-2.63211181283462e-05
-1.21460403492257e-05
-8.42992391051458e-07
-3.40683498735725e-06
-1.62892281265892e-05
-1.8045088453176e-05
-1.17463478920701e-05
-1.58914503957142e-06
7.7653276861622e-06
-3.02647083355573e-05
-2.26728748840619e-05
-1.84652079524128e-05
-3.11815441385458e-05
-1.86481650560314e-05
-2.21607686253157e-05
-2.39755993898606e-05
-1.42461420897767e-05
-2.19121157418498e-05
-2.15900661130171e-05
-1.12351707049128e-05
-5.09929146941427e-06
-1.38535788328917e-05
-9.22378852718644e-07
-3.7537840644282e-06
-2.67199620084366e-05
-1.1650993300481e-05
-1.59527801185429e-05
-1.32262041799692e-05
-1.08225544811365e-05
-1.28983911457736e-05
-3.25394187188981e-05
-1.30900580386232e-05
-1.81977919148267e-05
-4.90185721437292e-06
-1.92882333682699e-06
-5.92391385702309e-06
-5.06058439564037e-06
-1.44144191108174e-05
-1.0952627128894e-05
-3.29067146375859e-05
-2.8895538051211e-05
-1.13524508545378e-05
-1.48612101955329e-05
-3.00991332572974e-05
-3.87503054054442e-05
-1.26640392708334e-05
-1.70245775671242e-05
-1.3037217698611e-05
-2.73968062172407e-05
-1.56756530509991e-05
-1.18448734864969e-05
2.10369774116129e-06
-1.25742405036357e-05
-2.57395151771565e-05
-1.54008375799303e-05
-2.31941286692522e-05
-6.5136431068384e-06
-2.44528461010084e-05
-6.68599982142524e-06
4.20875309765856e-06
-2.37076956276179e-05
1.33438781722083e-06
-3.39223709548306e-05
-1.89325842634568e-05
-3.63046443977966e-05
-2.86025602028422e-05
-2.5817631696678e-05
-2.68030493418639e-06
5.25705847359449e-06
-7.5087221527053e-06
-9.69535239526509e-06
-4.54385290806351e-06
-3.61902081844738e-05
-2.34759212815923e-05
-2.4306025069454e-05
-1.92767002683843e-05
-1.89643520191503e-05
-1.54194916743753e-05
-1.18107551877998e-05
-1.08532043830228e-05
-1.86103258193988e-05
-1.68690194078171e-05
-3.36729267171422e-05
-2.47589088437912e-05
-8.03228583051222e-06
-2.43471228994907e-05
-5.45133120978908e-06
-1.95056961740535e-05
-1.29796892918888e-05
-9.49867685801565e-06
-2.72687908696165e-05
-2.05087226985967e-05
-1.79817483788986e-06
-2.37442862076537e-05
-2.2057643667626e-05
-1.85235798887982e-05
-3.32863029513859e-05
-1.56330460812687e-05
-1.87202776201883e-05
-3.21172642010531e-05
-3.46722755669051e-05
-1.63570441474755e-05
-1.94748305284365e-05
-2.31060756947433e-06
-2.63795966459213e-05
-1.58047912133425e-05
-3.25541763101221e-05
-2.50035659147012e-06
-2.30315655834349e-05
-7.51103661925833e-06
-3.63715581341711e-05
-8.22055328040362e-06
-1.56036918494818e-05
-1.01184659956896e-05
-1.38105114949414e-05
-1.2311318006899e-06
-1.17186150712877e-06
-1.33960868991401e-05
-1.91213781621576e-05
-1.19548973696908e-05
-1.81618094738627e-05
-1.54363557302714e-05
-7.25516422980638e-06
-2.32280139886126e-05
-4.96316045947887e-06
-2.98413589067471e-05
-4.82844273484253e-06
-1.15529697857138e-05
-1.57538334617471e-06
-3.82294459818504e-05
-3.26171517242768e-07
-1.02466081938767e-05
-1.23402774010654e-05
-2.93009564679915e-05
-3.59676006883244e-05
-1.72732077305316e-05
-8.52419121936576e-06
-1.56157769650066e-05
-2.83798507651093e-05
-2.76984310660888e-05
-2.99279896350863e-05
-2.48904737275003e-05
-2.55585544081067e-05
-2.71496075635637e-05
-2.3566812695348e-05
-2.99128900943185e-05
-1.28665926522654e-05
-2.40966991416395e-05
-6.40191538123792e-06
-9.56787964088267e-06
-3.23364393790119e-05
-2.39627332304719e-05
-1.34379332099277e-05
-2.79939102764247e-05
-2.01853546100328e-06
-1.83897464508144e-05
-4.64702784597243e-06
-1.07361105824672e-05
-1.47012452342346e-05
-8.18295012721276e-06
-1.58716979426866e-05
-1.8628581302702e-05
-4.64371727269944e-06
-9.26527818800562e-06
-4.34086380215104e-06
-1.23865251186293e-05
-1.41249579873856e-05
-3.66914019282466e-05
-2.312378007976e-05
-3.5561351871898e-05
-1.74083612581644e-05
-1.58090929612021e-05
-1.82134558919002e-05
-1.18222216721058e-05
-1.77930851183979e-05
-1.60166622148231e-05
-1.90111922984361e-05
-2.4279425059028e-05
3.27321695959139e-06
-1.73854308108229e-05
-9.62754899023109e-06
-2.74106674754738e-05
-1.95569222504633e-05
-4.81486604432041e-06
-1.92345879506447e-05
-2.18507659279818e-05
-2.90763796339914e-05
-7.10971421577046e-06
6.8590378540844e-06
2.50665620039953e-06
-1.71994129392719e-05
-2.0950016689527e-06
-2.06808839935567e-05
-1.14485716249843e-05
-2.7092625360454e-05
-1.76596197373564e-05
-3.97960236080982e-07
-1.63546886605105e-05
-1.25634323584692e-05
-2.40536674250398e-05
-2.09601807250356e-05
-1.68934623366215e-05
-1.00653200629064e-05
-2.45471734661776e-05
-2.53319777853279e-06
-1.27775129118915e-05
-2.95002277513153e-05
-1.57075497199786e-05
7.54403852143543e-06
-2.97914335756764e-05
-1.09182159065539e-05
-1.50599491281979e-05
-1.87384759579079e-06
-1.69538420529419e-05
-1.22960477272872e-05
-2.66306127234075e-06
-4.58695348702705e-06
-2.25591500595273e-05
-1.61444307590662e-05
-1.58029342201218e-05
-1.67014457045805e-05
-2.25169754879041e-05
-1.98450913260238e-05
-2.08829488155082e-05
-7.99672101393623e-06
-1.49305052756419e-05
-2.91894169557536e-06
-2.55931770718966e-05
-1.44381949716535e-05
-4.67004977573681e-06
-1.07702689689232e-05
-9.0898882264357e-06
-1.28894462718805e-05
-1.43867692999699e-05
5.73841800212648e-06
2.34101143761018e-06
-7.91997724132149e-06
-1.41885220830455e-05
-1.25727842173156e-06
1.29077325079393e-06
-2.17036339733266e-05
-2.2865771212007e-05
-2.33355239475966e-05
-1.70130620572355e-05
-1.54571215233266e-05
8.87561471449067e-07
-1.48787253958439e-05
-2.09628691394418e-05
-1.70346463433274e-05
-5.51936997026825e-07
-1.52851485648489e-05
-1.3696685000527e-05
-3.3281842028917e-06
-1.7348309640449e-05
-1.85108344433195e-05
-2.63862938743136e-05
8.25719612968708e-08
-1.32938907567871e-05
-1.86711421726445e-05
-2.39204003875699e-05
-6.70768974445489e-06
-1.10071419929039e-05
-2.61628445185805e-05
-1.09576180043703e-05
-9.9984824000343e-06
-1.49828496996841e-05
6.65363856431472e-06
-2.76751437931425e-05
-1.82707206358585e-05
-1.11873228441546e-05
3.50102801460204e-07
-2.55508934327567e-05
-2.80222207234144e-05
-6.40730599845912e-06
-6.23941523473831e-06
-1.49614077759358e-05
4.43728405723448e-06
-1.88369544711724e-05
-1.48821690550149e-05
-2.43047481934915e-05
-1.12527465500173e-05
-2.25159756136465e-05
-1.2629274235214e-05
-1.14629015029514e-05
-1.4217747420255e-05
-2.65201743658298e-05
-2.29574203576332e-05
-1.44888768977294e-05
-3.10746467190872e-05
-6.44104140295069e-06
-1.61676200731316e-05
-2.45629264235286e-05
-5.48675646306769e-06
-3.24196252388527e-05
-1.02653338113767e-05
-7.5646936556136e-06
-8.76401305314354e-06
-1.35412692038711e-05
-6.89876141024221e-06
-1.89265578338023e-05
-1.81864943722145e-05
-5.64233744528794e-06
-2.77494006687287e-05
-2.28359005846843e-05
-6.99507009421666e-06
-9.77573919520185e-06
-1.86917675299485e-05
-2.10829764867009e-05
-1.48106998135035e-05
-1.03560598337058e-05
-1.69431273170488e-05
-1.86469648721206e-05
-5.60066711591036e-06
-2.14574970776895e-05
-1.26833188750598e-05
-2.19322229536479e-05
-1.62626178636004e-05
-1.84743545595154e-05
-2.0977773369229e-05
-4.78990355284911e-06
-7.69065474202942e-06
-1.84041453076142e-05
-1.67946409676033e-05
-1.51491866280021e-05
-1.04805814967863e-05
-1.2471754636245e-05
-1.72049050439715e-05
-5.39260095875133e-06
-8.38180439322674e-06
-4.26591749859644e-06
-2.12126826746876e-06
-2.96952112806533e-05
-1.08356469724553e-05
-4.47346526802608e-07
-2.07860862986279e-05
-1.03162782621087e-05
-2.31313558752591e-05
-1.90320154515512e-05
-1.18481293438846e-05
-1.09166743479099e-05
-6.47026782861478e-06
-1.3122744181668e-05
-1.49552938559058e-05
5.87833878569025e-06
-3.93285688610056e-05
-1.49135949772793e-05
-2.6700214137747e-05
-1.53288205517295e-05
-9.73918282769747e-06
-2.75323369052148e-05
-4.40764369075772e-05
-1.80247628724752e-05
-1.23771322704642e-05
-1.42849189166905e-05
-2.69814645241159e-05
-6.34219237412082e-06
-2.02107269799141e-05
-2.43489815063166e-05
-1.41442464063635e-05
-2.4052074164576e-05
-5.51524023474405e-06
-1.97343595545173e-06
5.22191951713049e-06
1.8329135148583e-06
-1.85565530580353e-05
-2.30818327423502e-05
-1.4203781754853e-05
-2.49657925249636e-05
-2.38136062097886e-05
-2.03322787480934e-05
-1.98237480203681e-05
-1.2065482225549e-05
-1.10435215911543e-05
-8.00442407082151e-06
2.14546835328259e-06
-1.76684187140713e-05
-3.71707955547074e-07
-1.86129221169469e-05
-2.07263701057481e-05
-6.20424147513651e-06
-2.24176120159026e-05
-2.31813407643479e-05
-7.707664223215e-06
-6.0904755235541e-06
-3.03619596282853e-05
-2.16321065849934e-05
-2.61496311657378e-05
-2.00685407465452e-05
-9.36729605753228e-06
-1.36735160089505e-05
-2.05253339157335e-05
-1.9154389151911e-05
-2.28509368628884e-05
-3.38350997793361e-05
-1.0365613656089e-05
-1.50015479094197e-05
1.07129616745307e-06
-1.85886479290076e-05
-1.32079912530067e-05
-1.25591619920046e-05
-3.71925417611114e-05
-1.37574389084883e-05
-7.38398868486622e-07
-2.33052694873537e-05
-1.21241525981397e-05
-2.6209793371295e-05
-1.30128862897955e-05
-2.32806503509178e-05
-1.51253048747439e-05
-1.85839886954611e-05
-1.41502622310365e-05
-4.61046329383012e-06
-1.29985188926687e-05
-2.37676721782726e-05
-1.65349448783091e-05
-2.17889357465436e-05
-1.8960786686526e-05
-7.19771969172501e-06
-4.87401067651008e-06
-1.97562439662089e-05
-5.38685412996864e-06
-9.88915995951202e-06
6.84889592826129e-06
-3.64668038109573e-05
-2.51169385768483e-05
-7.19631032360262e-06
-1.20656527909392e-05
-1.8783197624622e-05
-6.55457723555613e-06
-6.40149925159298e-06
-1.8130786864272e-05
-2.62337828373997e-05
-8.34619495265346e-06
-3.06401552421051e-06
4.00437741332067e-06
-1.56121754336502e-05
-7.43936661520642e-06
-2.99788039189087e-05
-2.41419080561084e-05
-1.48893760378922e-06
-6.71671849597265e-07
-1.49062297087115e-05
-1.75711259585946e-05
-2.26539673982797e-05
-3.17795696091274e-05
-2.26879771939439e-05
-1.67898866785934e-05
-1.91168226564608e-05
-2.62831466545235e-05
-2.11469016403655e-05
-6.55152378379893e-06
-2.37071693915642e-05
-1.73955764410413e-05
-1.24739536951686e-05
-1.46215330700662e-05
-2.81286367183812e-05
-1.66561766169933e-05
-1.37115310310547e-05
-3.82386275423656e-05
-7.32699638127368e-06
-1.93979031011827e-05
-1.8157304973225e-05
-7.99515501663987e-06
-4.45575213425948e-06
-1.49328223408696e-05
-1.97327331227925e-05
-1.83633565511075e-05
-1.57148875628645e-05
-2.27492390689529e-05
-1.22863685395621e-05
-1.38297763459088e-05
-1.15759339162725e-06
-1.38952353443648e-05
-7.33216217749189e-06
-1.41805459732996e-05
-1.53533179619565e-05
-1.56040643922273e-05
-2.09056916470898e-05
-1.63514921295953e-05
-2.12429739529296e-05
-1.26470902133394e-05
-2.64733034138294e-05
2.15569118056609e-06
-2.70433648906969e-05
-6.28026988245752e-06
-2.16816445716119e-05
-1.37813513252582e-05
-1.74280905766337e-05
-1.94705594381772e-05
-1.55789200287314e-05
-2.0448614306014e-05
-1.12923885442781e-05
-9.58057363817248e-06
-2.58844702251671e-05
-3.55260784442777e-05
-1.70362318173671e-05
-1.94626698510566e-05
-1.9381909061438e-05
-3.09175373098452e-05
-3.38649982422452e-05
-1.33717629876131e-05
-3.18765790982043e-05
-1.72155771748761e-05
1.00501392031338e-05
8.97275608419284e-07
-6.6523853114824e-06
-1.57438224275012e-05
-1.62594770707113e-05
-2.29407023549644e-05
-2.51479012154095e-05
-1.94281558474692e-05
-1.47164561730284e-05
-5.49996849633877e-06
-8.33975775981395e-06
-3.41574900741973e-05
-1.54769526007236e-05
-3.59907511890793e-05
-5.32037449924301e-06
-1.10147774046992e-05
-2.39574521056791e-06
-3.65929857017583e-06
-1.20044666951117e-05
-1.22567045165082e-05
-3.47988205946398e-05
-1.60148313579325e-05
-1.23179492634954e-05
-2.08805612438531e-05
-2.7552504391714e-05
-2.81665091752576e-05
5.82986029693785e-06
-1.46796148078744e-05
-1.57371235800478e-05
-1.03993504125463e-05
-1.90419877594595e-05
-5.19523722315733e-06
-1.28522844758161e-05
-1.62682049273411e-05
-1.66680548529797e-05
-1.08349644892633e-05
-1.98765187639987e-05
-7.67517766398207e-06
-1.46683935320642e-05
-1.35882784475767e-05
-1.62699990180499e-05
-8.62449770898709e-06
-1.14875351586404e-05
-6.97172926487395e-06
-1.34623676345927e-05
-1.97457756950419e-05
-2.62787515542206e-05
-4.41803707950263e-05
-8.12964444692264e-06
-2.62362753529478e-05
3.1608365718423e-06
-1.18761139387958e-05
-1.47305099192056e-05
-6.15277897628018e-06
-1.58936254220064e-05
-1.75309981940236e-05
-4.01066114925212e-06
-1.25246899725251e-05
-2.64786678293616e-05
-4.17229202785728e-07
-9.4945296122594e-06
-4.98605330790713e-06
-1.6096161591269e-05
-6.99186490801919e-06
-2.39675848583903e-05
-1.12112508522756e-05
4.06444519124562e-06
-6.618071494135e-06
-1.83988842269818e-05
-2.07802005110855e-05
-2.68750090998356e-05
-1.28859927505165e-05
-1.39446659530851e-05
-2.64464583079726e-05
-2.29350997922782e-05
-7.55716942731839e-06
-2.16787996963172e-05
-2.32951355495443e-05
-1.78183309917306e-05
-1.50364383419525e-05
-5.29680326959298e-06
-1.11263698273809e-05
-1.35448051182097e-05
5.55714289175121e-06
-1.45222014305692e-05
-7.89094352902512e-06
-2.47279930802019e-06
-1.36645599082129e-05
1.07219499559997e-05
-2.60552797213442e-06
-1.97074855832391e-05
-6.98051897439752e-06
-1.22552386878552e-05
-1.59154554791138e-05
-2.04770701522564e-05
-2.38918307870927e-05
-2.90225623804723e-05
-2.92694385984471e-05
-2.50170015776954e-05
-1.39130493687715e-05
-1.41425095381629e-05
-5.59662203731997e-06
-9.76789966681694e-06
-1.16219481395259e-05
-1.70019757692473e-05
-5.61003786292504e-06
-4.35239874999293e-05
-1.71870454537885e-05
-6.1082409903351e-06
-1.01153972127364e-05
-1.38201065232215e-05
-2.86467977131649e-05
-1.75549585632738e-05
-9.1843421318628e-06
-1.55207156146397e-05
-2.40058034129486e-05
-3.28870735255302e-05
-9.99052403252872e-06
-1.33652918885505e-05
-1.30453225097678e-05
-2.52059513513838e-05
-2.64387271771467e-05
-1.55162917073272e-05
-2.10062676535099e-05
-2.71957275945909e-05
-2.71670438825929e-05
-2.34219973610742e-05
-2.43374405716778e-05
-2.35569974467979e-05
-4.63098213681037e-05
-1.60197337788365e-05
-1.2031566560823e-05
-1.47381713446004e-06
-2.32764721649057e-05
-6.19679671755385e-06
5.73142862240329e-06
-9.66992634977595e-06
-2.5046186792753e-05
-2.15223329089992e-05
-5.18089733820548e-06
-8.98851179022277e-06
-5.46479556480634e-06
-1.21352002899916e-05
-2.02293430345337e-05
-1.73082548111762e-05
-1.50808022343984e-05
-3.17169844631385e-05
-2.29691940969799e-05
3.67417661786285e-06
-2.43522350733319e-05
-1.09799073025689e-05
-1.1265739162796e-05
1.6760887838753e-06
-2.29572425606278e-05
-1.18962547326945e-05
-3.09462727218984e-05
-1.70807764964916e-05
-1.78884833697544e-05
-2.61092331469442e-05
-2.13400443166689e-05
-4.37088805105766e-06
-2.727247722734e-05
-2.43094691390731e-05
-1.50579746145734e-05
-1.44558401585761e-05
-1.62174485719572e-05
-6.25126422340711e-06
-1.01729611498251e-05
-2.3227622724923e-06
1.3563886044717e-06
-2.50518098096284e-05
-2.05235446753148e-05
-8.13162953617568e-06
-1.17668341695478e-05
-1.36500992206973e-05
-2.43636491981264e-05
1.52090974937714e-06
-2.4544808151362e-05
-7.45350615930688e-06
-1.80248798423755e-05
-4.67300807133166e-06
-1.6001808381824e-05
-2.1742970572663e-06
-1.79022732260806e-05
-6.1051452554413e-06
-3.19671888088344e-06
-3.78325992403776e-05
-2.12506086467139e-05
-2.84301319392327e-05
-2.59389062684871e-05
-1.67868491776712e-05
-2.76677122255273e-05
-2.22655433220846e-05
-6.65850238825142e-07
-8.74561306895089e-06
-4.85579007873212e-06
-2.72243377114094e-05
-1.54452588015972e-05
-3.93629617476669e-06
-2.41431300391201e-05
-2.09539159324292e-05
-2.70728751894412e-05
-2.91802811755955e-05
-1.92490119713592e-05
-1.86751900596418e-05
-2.1742179093791e-05
2.1439877239669e-07
-1.22899448888085e-05
-9.28129562784563e-06
-9.61392691432197e-06
-1.78014557078856e-05
-1.09387734931065e-05
-1.98865068958303e-05
-4.72686849974591e-06
-2.80661125091499e-05
-5.98695543100153e-08
-4.74183630463679e-06
-1.80629207895888e-05
-7.7954438925895e-06
-2.48536738141533e-05
-2.04977399233339e-05
-3.97725513449795e-05
-3.95822063821479e-05
-1.19489280716147e-05
-1.92381983643109e-05
6.83265692381881e-06
-1.62289624600705e-05
-1.10770263897571e-05
-2.55137864186399e-05
-1.18899462937002e-05
-1.82642945544793e-05
-1.78849877297457e-05
-5.7377137006634e-06
-2.03934188212342e-05
-2.22027371842852e-05
-2.4385206541531e-05
-8.84646321144243e-06
-2.33665990774969e-05
-1.07552013086792e-05
-5.81807639917517e-06
-1.94350181679232e-05
-1.57799487791553e-05
-2.98796855774635e-05
-1.79835536231353e-05
-1.01659761325407e-05
-8.42379355527411e-06
-1.10444122687868e-05
-1.87071840137726e-05
-1.71646346711846e-05
-1.9367005557168e-05
-5.50320814697922e-07
-1.89037475190552e-05
-1.22292369706377e-05
-9.69409746023073e-06
-1.46414455449476e-05
-1.31051906418297e-05
-2.2115387073856e-05
-7.87219466277404e-06
-1.91608390949435e-05
-9.78007100037753e-06
-3.53852919081796e-06
-2.24034650634533e-05
-1.60281586483256e-05
-8.6463360890565e-06
-2.18845345976444e-05
6.51713407339222e-06
-7.90807808560497e-06
-1.52328328118284e-05
-1.76694046846874e-05
-2.11889534160079e-05
-4.53784852277238e-05
-2.70918025296773e-05
-1.58983299513163e-05
-2.97725895412905e-05
-5.39851686306968e-06
-2.81840292543745e-05
-1.34669890589522e-05
-2.51625479631317e-05
-2.64932268138786e-05
-3.12056680909149e-07
-1.78337764716827e-05
-3.97293736091871e-06
-6.75368135841281e-06
-1.87653364600167e-05
-8.95809782695466e-06
3.01405017488573e-06
-2.38943788272101e-05
-2.19687122744051e-05
-1.53524011449598e-05
-6.82175408648444e-06
-2.12382433647461e-05
-2.18795632490317e-05
-1.06629448366252e-05
-2.7481549428091e-05
-8.58907371474847e-06
-3.10852002663498e-05
-1.18447375034372e-05
-1.4575751248662e-05
-2.75433957735976e-05
-2.20627960829357e-05
-9.65934635652098e-06
-2.3155646796631e-05
-1.58643704384284e-05
-2.80274540493522e-05
-1.60739708974923e-05
-2.41207306634401e-05
-2.27592210986702e-05
-1.47506439747586e-05
-5.67064093915693e-06
-1.62927549407901e-05
1.67967987344585e-06
-1.68935169020806e-05
-2.37135092560902e-05
-3.29456077828475e-06
-4.82260699700726e-06
-1.88123353671338e-05
-5.19434085108647e-06
-3.26446047448801e-05
-1.3065393123527e-05
-1.58312586882239e-05
-1.44929370441223e-05
-1.7453334342291e-05
-2.56248363943609e-05
-3.863225232283e-07
-1.35251477235041e-05
-1.99494899020897e-05
-3.0257573438627e-05
-1.78543023355821e-05
-1.11393568894534e-05
-3.11075814790154e-05
-5.10168649202207e-06
-1.70511020690146e-05
9.34761534463406e-06
-9.95208274418812e-06
-1.39302178240491e-05
-1.65315283143264e-05
-1.64401250725407e-05
-1.51464437723429e-05
-1.1485103021394e-05
-1.29571761877117e-05
-1.802170672556e-05
-9.44919394608288e-06
-1.1110597107402e-05
-7.91400113197275e-06
-2.40339118229968e-05
-1.77818174991057e-05
-1.21905623452183e-05
-2.29430120096164e-05
-3.93174284002709e-05
-2.37789484915419e-05
-1.3718751648372e-05
3.37729436410086e-06
-9.87581574211027e-06
-2.34205103631184e-05
-3.26774578150146e-05
-8.63441743641015e-07
-2.6270344987688e-05
-1.03418637131102e-05
-2.12471801900424e-05
-1.45907782814954e-05
5.74515345902065e-06
-7.90028196839612e-06
-2.33084927433387e-05
-6.39165419814805e-06
-2.49584616490658e-05
-1.42176537540198e-07
-1.40616517074068e-05
-7.16960533286404e-06
-1.17120945413936e-05
-1.71107279126349e-05
-5.72985299246827e-06
-1.58765315239935e-05
-6.90362795979008e-06
-1.43032647881899e-05
-1.6753855237097e-05
-1.90555443698505e-05
-1.00977611306071e-05
-2.57945741993861e-05
-1.49085573182361e-05
-7.25478196589895e-06
-9.79886849060573e-06
-1.48565462547908e-05
-1.75407201645257e-05
-1.29375240839662e-05
-1.66179002240455e-05
-1.36721101056224e-05
-2.42198750457092e-05
-1.08927568112096e-05
-5.23132543599433e-06
-1.02945147309673e-05
-1.87178210764426e-05
-2.39687045582816e-05
-1.9722846877221e-05
-5.52672358096623e-06
-2.15655959821962e-05
-2.77723955802505e-05
-5.78214807309254e-06
-3.17315378619815e-05
4.68507484891417e-06
-1.28889662832023e-05
-1.47981638440236e-05
-3.19955622069662e-05
-4.51486152295453e-06
-2.24329264918098e-05
-1.5143550158299e-05
-1.81425120945717e-05
-9.05268500590421e-06
-3.38893604662038e-05
-1.4094714475354e-05
-2.70439203319722e-05
-2.03403018066889e-05
-3.17409279703989e-05
-6.13507501707558e-06
-2.83887181704468e-05
-1.6796813345833e-05
-2.62205000371294e-05
-1.87249219525607e-05
-1.94682525128869e-05
-1.36409086247989e-05
-2.10491294049128e-05
-1.51795639107162e-05
-9.77454087319821e-07
-1.08218380773146e-05
-2.33293213028053e-05
-1.245822811131e-05
1.13733487799735e-06
-1.84332820539096e-05
-4.69039088090829e-06
-9.04648754963815e-06
-1.095661784537e-05
-1.53544885713826e-05
-3.78753756829951e-06
-1.03864698870255e-06
-1.92034526916592e-05
-2.85580289678638e-05
-9.09569843639626e-06
-1.57449187262103e-05
-1.03039524455327e-05
-7.72116052140287e-06
-1.03424992335384e-05
-5.35350539369996e-07
-2.75558296882172e-05
-1.35344910298498e-05
-2.27145217542849e-05
-8.13319895577722e-06
2.26376742808536e-07
-1.29932213895632e-05
9.4295664651689e-06
-2.50190376829436e-05
-3.37266810741364e-05
-8.56074902637825e-06
-1.87122860461415e-05
-1.03145459829271e-06
-1.21148147676458e-05
-1.94029722717988e-05
-2.35216661059795e-06
-1.3600694956058e-05
-9.00482023375424e-06
-1.56602826187265e-05
-9.13307325141539e-06
-2.68995873757561e-05
6.77762994114467e-06
-1.25351106287255e-05
-1.52575350671019e-05
2.39991687857041e-06
-2.01006505292974e-05
-2.04793101871787e-05
-1.77906802755767e-05
-1.66870255721792e-05
-3.3044805379635e-05
-1.55648130224282e-05
-2.16505876885582e-06
-1.1680214960262e-05
-2.80536384470343e-05
-2.91950751551916e-05
-1.13212420618255e-05
-9.90889518764044e-06
-8.3045200012678e-06
-8.3879325080729e-06
-8.51199142044482e-06
-1.37550415409313e-05
-1.15792386621108e-05
-9.24805490368216e-06
-4.17290555317054e-06
-1.95518254150497e-05
-1.98818716057177e-05
4.96362820052278e-06
-2.60083167155233e-05
-1.20852886573923e-05
-2.09803875708995e-05
-1.23521914897585e-05
-3.00877943704859e-05
-2.13335607381783e-05
-1.64836915136878e-05
-1.37528960052769e-05
-9.61438352724014e-06
-7.75896405870492e-06
-1.62047333940017e-05
-1.27633292273376e-05
-2.85168911572165e-05
-1.35157669236196e-05
-2.00769126919962e-05
3.23575456987498e-06
-2.15930711540128e-05
-1.21475611525501e-05
-5.3114335800333e-06
-1.94288262647711e-05
-9.01245724188365e-06
-1.83473684369642e-05
-3.20726564903689e-05
-2.54720940570421e-05
-1.11234526815809e-05
-1.20869296987878e-05
-2.08415153887333e-05
-1.18215843273261e-05
6.44333417591006e-06
-2.35489575306721e-05
-2.06803981155962e-05
-4.70973950230749e-06
-1.0607740499477e-05
-7.68288303233621e-07
-1.85636451019e-05
-1.73291641508014e-05
-1.75361202342095e-05
-2.2612025857843e-05
-2.09332891156802e-05
-1.99019279465117e-05
-5.0130440966134e-06
-1.29732567747005e-05
-1.68973962146607e-05
-3.55366912361374e-05
4.09401726203107e-07
-2.02549493883851e-05
-2.80049396266504e-05
-6.95276786923328e-06
-5.8145616105435e-06
-2.72093742100765e-05
-1.60117764078792e-05
-6.48757033942447e-06
-1.03735853815519e-05
3.53821311895932e-06
-8.4651531566148e-06
-7.96606780599259e-06
-3.02324305447459e-05
-3.42236841511481e-05
-1.7419785776667e-06
-1.56631889812318e-05
-3.72377007629596e-05
-7.71292118782892e-07
-1.58475824022507e-05
-2.46329015107821e-05
-1.83766411291535e-05
-1.54237177467432e-05
-1.52776086623211e-05
-2.07318343483111e-05
-2.81258038941441e-05
-8.87908240381165e-06
-9.6280224291168e-06
-2.19806197548376e-05
-1.20467869767355e-05
-1.69928433458852e-05
-2.03700596637859e-05
-1.72358717466994e-05
-1.33359532517808e-05
-2.34269196781524e-05
-1.64799579232495e-05
-2.21882900613255e-05
-2.01719307806671e-05
-1.77192985861238e-05
-1.76689537270438e-05
-2.98806226301682e-05
-2.67911140099756e-05
-1.72137751636378e-05
1.21169486906049e-06
-1.51371952243316e-05
-1.97458757260821e-05
-1.93251264937694e-05
-2.92869485384712e-05
-1.04396960490374e-07
-1.6919795681098e-05
-2.02562486365187e-05
-8.81021213864182e-06
-1.21470003346675e-05
-1.13181683702589e-05
-1.02224440887206e-05
-4.08877618492498e-07
-2.53440222076546e-05
-2.29949630782348e-05
-2.93617061243748e-05
-1.74513619755241e-05
-1.09318030531691e-05
-1.11955481684332e-05
-9.84140083701313e-07
-1.46880097604126e-05
-6.82318727861997e-06
-9.89027641470442e-06
-1.4641387534142e-05
-9.81527542430221e-06
-2.25395680695844e-05
-2.26698760115671e-05
-3.58644509447823e-05
-1.26695130874627e-05
-5.85750637991973e-06
-1.48269468806048e-06
-1.90073173882676e-05
-3.66428251719687e-05
-1.74315347010652e-05
-5.35477224513394e-06
-1.33514407608775e-05
-2.18044888802344e-05
-7.47942707422808e-06
-2.53621466603884e-05
-3.88850132852479e-05
-9.98449137978789e-06
-1.65924994761161e-06
-2.48560479963015e-05
-3.52838467985291e-05
1.11542503812704e-05
-1.98955466613538e-05
-1.05046333346252e-05
-1.23235545983226e-05
-2.69219457994711e-05
-1.29089516437666e-05
8.20198578955096e-07
-1.61964054827814e-05
-1.19550585062062e-05
-3.32854603416909e-05
-1.05001039738382e-05
-2.05182147810269e-05
-2.00224815339772e-05
-1.29313220634375e-05
-2.37281040455532e-05
-2.00695227659883e-05
-5.7768163223381e-06
-1.20536700646454e-05
-1.72233459312406e-06
-1.66521843536042e-05
-1.23268122107528e-05
-1.39442891162742e-05
-1.66093736989001e-05
-1.08711999539863e-05
-1.12953949684451e-05
-1.57673506599353e-05
-1.20877814144215e-05
-2.49858198030462e-05
-5.33653704281135e-06
-1.2049149396862e-05
-1.37708086329254e-05
-8.44366710310472e-06
-1.31246270256803e-05
-8.44476600303793e-06
-2.06601713794983e-05
-1.36028428731988e-05
-8.67503470744319e-06
-4.25196702471549e-06
-1.41546617109033e-05
-1.18755085789871e-05
-7.64048448458043e-06
-8.52075700805048e-06
-6.99004224750591e-06
-6.85851516498827e-06
-1.98650886092352e-05
-4.50099874469366e-06
-3.48019537592326e-05
-1.99789468535707e-05
-1.60830273390785e-05
-5.28377300548225e-06
-1.07414579670251e-05
-6.95160140410524e-06
-3.51506682234332e-05
-1.34498599030436e-05
-8.25301231502919e-06
-1.4311192365157e-05
-1.52628408540781e-06
-2.76503276456226e-05
-1.26737149808437e-05
-2.11000222750317e-05
-2.32313280253483e-05
1.01176795024192e-06
-1.86604283859826e-06
-1.03655189061815e-05
-1.12122718760485e-05
-1.29549751020561e-05
-1.06049305641023e-05
-3.74247224848559e-06
-1.92863023398261e-05
-2.27766333090728e-05
-1.47826962053843e-05
-9.63474373623733e-06
-9.43309643652925e-06
1.07378177127251e-05
-8.52657672169739e-06
-2.22903545084637e-05
-2.17401369379916e-05
-1.70605969704766e-05
-1.65470174843707e-05
-5.93298117563713e-06
-2.9549934008757e-05
-2.96662241842197e-05
-9.25689762785882e-06
-1.31970873957477e-05
-1.1785528258902e-05
-3.10536486292301e-05
-1.3753503310944e-05
-3.4343598293225e-06
-2.03810508945841e-05
-7.70236259138328e-06
-1.38543076873477e-05
-2.16036343858377e-05
-8.35438862391254e-06
-1.86497137334535e-05
3.64299672582495e-07
8.23279339860135e-06
-7.41338074520618e-06
-2.05348596814282e-05
-1.22264720342116e-05
-2.8356937651084e-05
-1.51794498962492e-05
-4.01071921778402e-05
-4.64660331980689e-06
-3.26976784145661e-06
-1.99420197654521e-05
-6.68115742025028e-06
8.2575185363526e-07
-1.46643609832287e-05
-2.1182269946508e-05
-2.22715374311914e-05
-2.15953106933125e-05
-1.12213882342347e-05
-1.65477487531095e-05
1.51488465768772e-06
-1.9854919099039e-05
-1.87348261837453e-05
5.23530026302915e-06
-1.69212207798601e-05
-1.77275109802569e-05
-1.43116327595538e-05
-9.72437659790414e-06
-1.3538379588616e-05
-2.41718048961414e-05
-2.1484515988049e-05
-4.73469778062121e-06
-1.77362829782648e-05
-1.57292721609749e-05
-9.40875273266616e-06
-2.77248782080968e-05
-1.67856726240081e-05
-1.52243945273648e-05
-2.80247857731815e-05
-1.92509285980108e-05
-1.52265660514817e-05
-1.17383992636468e-05
-1.40846620669566e-05
-2.82516352350242e-05
-1.89248128678263e-05
-1.46951970140178e-05
-3.96730563567392e-06
-5.83085894758832e-06
-8.70557083883367e-06
-3.63668042866632e-05
-1.52060632207673e-05
-1.35914022760955e-05
-2.27316431387042e-06
-1.9276689186137e-05
-2.12827513681479e-05
-1.74957619529531e-05
-1.73844449178415e-05
-1.52603346835417e-05
-2.59732210204149e-05
-1.30658827966545e-05
-9.61290792684179e-06
-9.79620520879303e-06
-2.50323826303974e-05
-1.61745793027733e-05
-3.2189479431471e-05
5.2152527852482e-07
2.31869764143968e-06
-1.58428007026389e-05
-2.16608876242149e-05
-5.98939983111088e-06
-2.77209556190647e-05
-2.06894726810945e-05
-1.22599250776262e-05
-2.5482359823641e-05
-2.88194959395069e-05
-2.3700166931674e-05
-2.36742889133989e-05
-2.3205160302493e-05
-1.66965408632581e-05
-2.59077657121889e-05
-1.23822608263062e-05
-9.29723242568348e-06
-1.54582889659062e-05
-8.7024704790492e-06
-1.93815689948466e-06
-8.66220666473662e-06
-1.94226502862223e-05
-1.95518921505363e-05
-8.17072270981889e-06
-1.87889944844954e-05
-2.83119606476339e-05
-2.40136373040945e-05
-4.68001965260118e-06
-7.87615640374093e-06
-2.73801296597099e-05
-1.61468167895602e-05
-2.3165106956845e-05
-3.03221644783862e-05
-2.44008651892605e-05
-3.7327910839921e-06
-3.32930130867748e-06
-2.00761863095463e-05
-1.34257556780505e-05
-6.79218463365931e-07
-3.19162864195116e-05
-3.4391354358897e-05
3.36975452558001e-07
-3.24697631793239e-05
-6.83920830267157e-06
-1.17431889326958e-05
-2.11786769813782e-05
-4.36728551597793e-05
-2.42927021717778e-05
-9.72359049658728e-06
1.54193853194828e-06
-3.57766100464311e-06
-1.78056265349577e-05
-1.25216020456259e-05
1.14762609653028e-07
-2.37236313011921e-05
-5.95872204432541e-06
-2.11819063462407e-05
-1.11455606311453e-05
-1.8320985675851e-05
-5.14412498967333e-06
-1.58516044764692e-05
-1.16374274879878e-05
-2.48153064659372e-05
-2.56340404779896e-05
-9.70967861422487e-06
-2.10692505915238e-05
-3.04590964703118e-05
-5.61332152532153e-06
-3.89822784326908e-05
-3.75243353496726e-05
-7.52431430110684e-06
-1.66186828896978e-05
-3.65566550330983e-05
-8.05968610472076e-06
-1.97304899321094e-05
-8.36381985584388e-06
-1.12493647830675e-05
-2.1961706286621e-06
-2.10310106099222e-05
-2.37649282470357e-05
-8.24828971988362e-06
-3.04868380503905e-05
-3.23856565628353e-05
-1.27757371792077e-05
-1.16184191630562e-05
-3.03185653518912e-05
-6.74803122558416e-06
-1.6416698677516e-05
-2.60700217334223e-05
-1.00412513064152e-05
-1.29346903740801e-06
-2.05944977803062e-05
-2.79090528127736e-05
-3.04864947069019e-05
-1.2186766991137e-05
-2.13877049821642e-05
-2.49587764720234e-05
-1.76484549091099e-05
-1.33818641791563e-05
-2.87806851395226e-05
-2.96386189627185e-05
-5.86178063543506e-06
-4.69105447363416e-06
-8.61389060409365e-06
-1.85733254971755e-05
-1.34753570175369e-05
-3.13680451836485e-05
-1.99542730127086e-05
-3.16077348454793e-05
-1.28691884215532e-05
-1.71175658482178e-05
-1.1245205202012e-05
-2.01125756484052e-05
-1.45184196927122e-05
-1.01367410773309e-05
-5.94329979827703e-06
-3.25960590048243e-05
-1.99536932824972e-05
-2.0554679143822e-05
-3.11964330195252e-07
-8.01430595892002e-06
-3.19504316858196e-05
-4.19344354878042e-06
-1.78580786923917e-05
-3.91609175181459e-06
-2.0753986746831e-05
-2.33651968867142e-05
-1.15235836186283e-05
-1.30567646675827e-05
-1.36763584394609e-05
-2.16863876734967e-05
5.06979517149755e-06
-2.52062102404307e-05
-1.06382233470567e-05
-1.0998892327793e-05
-1.66128500454925e-05
-1.1927405423907e-05
-1.53725180064532e-05
-2.78918918613439e-05
-2.34024695751235e-05
-1.94066273587467e-05
-1.70962622888379e-05
-2.71087770782431e-05
-7.22769479869404e-06
-7.65266164294904e-06
-3.1109444551051e-05
-2.36100145104602e-05
-4.8724891122189e-05
-1.01728218085487e-05
-2.83332372062685e-05
-2.14315187100937e-05
-1.79008577541688e-05
-3.05257776647357e-05
-1.25113368412784e-05
-2.04955310447085e-05
-2.41266440694484e-05
-2.17794227380164e-05
-2.7101206657236e-05
-1.1956224969139e-05
-1.46843342676332e-05
-2.06449664136538e-05
-1.00296232653884e-05
-2.53462617215033e-05
-2.09299530792172e-05
-1.88892502784488e-05
-3.55685038631288e-06
-1.10611264425142e-05
-2.13990900217955e-05
-2.23085367688502e-05
-2.08193375819121e-05
-1.12413724800823e-05
9.84637026952302e-06
-8.58308424248759e-06
-2.11651977668275e-05
-2.08018430494328e-05
-1.29602136177993e-05
-2.47214861406643e-05
-1.13060861338898e-05
-8.30381719339545e-06
-1.65395568975624e-05
-2.63896140727017e-05
-2.41696334429416e-05
-1.7275487885203e-05
-4.08820224061872e-06
-1.95448408847957e-05
6.92060963107448e-06
-5.7026615349873e-07
-1.64439537052776e-05
-2.52143381884455e-06
-1.48795253390845e-05
-2.42948968216073e-05
-3.6668820503762e-05
-3.91060398275042e-05
-1.27578026217314e-05
-2.6183403529133e-05
-3.23419532506707e-05
-2.7328741332599e-05
-1.70290595966813e-05
-2.58408508012924e-06
-8.64719274348354e-06
-2.91341185224691e-05
-1.67337398061092e-05
-1.50173183398548e-05
-3.00087898170438e-05
-6.97722112382028e-06
-3.53301906241536e-05
-2.156589083412e-05
-2.41666521236877e-05
-1.25697077309698e-05
-3.26161469576614e-05
-1.40511581245758e-05
-1.32054679538797e-05
-1.69291486251216e-05
-1.31410330626573e-05
-1.64032336762196e-05
-1.67154207124808e-05
-6.97118778550338e-06
-8.39994802373577e-06
-1.92370118659213e-05
-1.96108574208173e-05
-7.25084098490371e-06
-1.92157126540653e-05
-1.6016255849757e-05
-1.97435901081158e-05
-8.60508625391226e-06
-1.65014471604582e-05
-1.59964902940161e-05
-1.59160355198396e-05
-3.07128801184956e-05
-2.46707716696107e-06
-4.13440585333683e-06
-2.39435967173637e-05
-2.62917201693932e-05
-3.25947245117279e-05
-2.20449756320738e-05
-1.27506025349306e-05
9.44684092053496e-06
-8.86315847282887e-06
-1.52362630424761e-05
-2.22237175244838e-05
-1.15528377191396e-05
-1.37434691203799e-05
-1.10254160047557e-05
-3.09611851714404e-05
-2.01695492577587e-05
-1.84401148513031e-05
-1.61107419227455e-05
-2.40543328278958e-05
-9.56351054326223e-06
-2.45923476274252e-05
-1.19785643277369e-05
6.80630668120048e-06
-2.00913332683445e-05
-3.22532512454339e-05
1.07358332145598e-06
-2.91605046886653e-05
-2.21369955706373e-05
-2.28143688357221e-05
-1.24152910311785e-05
-3.36721409698986e-05
-8.64958323715524e-06
-2.41720937796067e-06
-2.57586794481961e-05
-2.2979320035668e-05
-1.31642297717854e-05
-3.19910634465322e-05
-5.49155513662316e-06
-1.4865670868491e-05
-2.87114661287951e-05
-2.8031455355731e-05
-1.44121821184285e-05
-3.34719193426112e-05
-2.58052482837549e-05
-1.1795672476191e-05
-1.95568233742621e-05
-2.43556133186244e-05
-4.14976516509844e-06
-1.58041874787694e-05
-1.4636191033622e-05
-1.27465225362217e-06
-1.5148029686431e-05
-5.36003249845699e-06
-2.45675208461002e-05
-2.1870166475082e-05
-1.11643630709658e-05
-1.60097342585377e-05
-2.25733676211966e-05
-7.74388435614494e-07
-4.1007855078822e-06
-1.16965182639512e-05
-1.66035874729009e-05
-1.98273628311255e-05
-1.00515752557938e-05
-1.58183488792497e-05
-1.34348682128247e-05
-1.47945813741407e-05
-1.8998721506881e-05
2.51962554258833e-06
1.98449771242079e-07
-5.77119905620704e-06
-2.48601290994118e-05
-4.58228191890829e-06
-4.13417299220721e-05
-1.44105722382289e-05
-2.36149035578174e-05
-2.64118531701928e-05
-3.20408094159135e-05
-1.80989386453717e-05
-2.31993755104339e-05
-5.65013551294198e-06
-1.95805798818771e-05
-9.70217941539428e-06
-7.74246974119085e-06
-1.70051978940694e-05
-8.36153628182984e-06
-9.59069231421137e-06
-1.9212304189937e-05
-9.65396481593485e-06
-1.07502912463054e-05
-1.36678106797855e-05
-1.67096816320919e-05
-6.39833027194518e-06
-1.05914853280635e-05
-2.83717120657707e-05
-2.74594818092743e-06
2.09624249560338e-06
-1.49070355256041e-05
7.77384613365609e-06
-2.20022148345395e-06
-2.23107799631523e-05
2.99427537779438e-06
-1.36582678984765e-05
-2.52143839958134e-05
-1.02711913976196e-05
-1.98543209690047e-05
-2.18735709714236e-05
-2.14907489361489e-05
-1.64437729000555e-05
-1.68011479554098e-06
-2.12255402581292e-05
-7.01800050139528e-06
-9.37951977412255e-06
-1.98708752680366e-05
-2.65596030895116e-05
-3.38445212955513e-05
-1.69121177180503e-05
-3.1936491928369e-05
-2.65315081284807e-06
3.51688522623702e-06
-1.67492769145013e-05
-3.16426620723068e-05
-1.06321162099753e-05
-2.1598607003425e-05
-1.12888499097449e-05
-1.89505868331898e-05
-3.88147185182228e-05
-2.63835163129684e-05
-2.2937592264021e-05
-1.50759457971997e-05
-1.07402890849296e-05
-2.21022824585369e-05
-1.76752230991047e-05
-1.64644694188576e-05
-1.58664992454196e-05
-2.35468421829647e-05
-3.06903274373806e-05
-1.08638093157541e-05
-4.83480085846786e-06
-1.07092107104954e-05
-1.07189458023068e-05
-2.40383068302706e-05
-6.87222461117601e-06
-2.54137923950556e-05
3.96936065925022e-06
-2.68534011578331e-05
-9.73911282302062e-06
-1.27818753087396e-05
-5.56802018886874e-06
-2.35421641890242e-05
-1.71866613259729e-05
-1.61571756098409e-05
-8.35761395173414e-06
-2.76182771042848e-05
-2.62783916577639e-05
-8.65742674776575e-06
-2.74335061203524e-05
-2.3645206969884e-05
1.04672047284199e-07
-2.22730645617305e-05
-1.75745079725923e-05
-1.7214187976231e-05
-9.79786273343781e-06
-1.43389461188953e-05
7.49985938069767e-07
-3.60923112415829e-05
-1.71608563773217e-05
-8.96376416779471e-06
-9.46019354856881e-06
-1.54468372669178e-05
-1.53924300222486e-05
-1.32512135104584e-05
-7.43057884038095e-06
-7.52395886911094e-06
-2.69117026552994e-05
-1.53754941186173e-05
-2.38263927663772e-05
4.15405948327922e-06
-9.83966458966282e-06
-5.58617558531247e-06
-3.72341557778708e-05
-2.56734052718243e-05
-1.70362785481406e-05
-1.26103374928715e-05
-7.34102645116309e-06
-2.52790530435913e-05
-1.05204787885894e-05
-1.43321859630033e-05
-3.15124277297782e-05
-6.03443773819662e-06
-2.41149832820875e-05
-1.87189407551962e-05
-1.28514063448742e-05
-1.50772175069012e-05
-2.1362563239952e-05
-2.54325817669326e-05
-2.11573453621179e-05
-1.6916142178922e-05
-3.40321314946325e-05
-2.04761305601515e-05
5.7369045962145e-07
-2.436809528521e-05
-9.96621308728395e-06
-2.06427059357633e-05
-3.30347197477396e-05
-1.03751887528625e-05
-1.12659790118272e-05
-1.85326328693274e-05
-2.60953049497272e-05
-3.33065245220011e-05
-1.0296961724352e-05
-3.3235212753588e-05
-1.58858367790436e-05
-9.53747840546127e-06
-2.44816214604725e-05
-2.53710151153753e-05
-1.8183635073413e-05
6.95464084380859e-06
-2.05303332681722e-05
-1.71672877933395e-05
-1.7007872232405e-05
-3.51548925978403e-06
-1.40580645978266e-05
1.88664868690022e-05
-3.01340188359482e-05
-1.63570470022385e-05
-2.47098590625437e-05
-2.8891254135215e-06
-2.70189334943767e-05
-1.01305208455662e-05
-1.20242902816918e-05
-3.08810053967525e-06
-4.68149639465986e-06
-9.49903705691626e-07
-1.87144645682764e-05
-3.10814132645344e-05
-9.76803238564323e-06
-1.13214837108259e-06
-9.91662693410521e-06
-4.77898420881749e-06
-1.57192638070123e-05
-2.12304662045115e-05
-1.85334016136745e-05
-5.38348058443623e-06
-3.41659194486973e-05
-1.6099882687765e-05
-3.47342117222993e-06
7.54505602094392e-07
-7.20503244964868e-06
9.26553418186621e-08
-1.7522970855324e-05
-2.1693994074179e-05
-2.20706157752796e-05
-1.58171870378286e-05
-1.72959336555669e-05
-3.23217423873192e-05
-1.56615383571292e-05
-1.84102328262366e-05
-4.83366605414431e-06
-8.76544615101379e-06
-8.62756503234318e-06
-2.10966384253373e-05
-1.0074862426547e-05
-6.39069197792347e-06
-1.13886424716898e-05
-1.75463926155886e-05
-3.58456898506888e-05
-1.47102288022672e-05
-7.24607032126977e-06
-1.00049495916253e-05
-3.06074958859192e-05
-1.7354942570536e-05
-2.50308017685007e-05
-3.02923741857508e-05
2.47085244655874e-06
-2.09711808587979e-05
-3.50479874744164e-05
-1.4012785813965e-05
-1.5660572048593e-05
-2.08133835524861e-05
-2.50194252564332e-05
-2.47515353786223e-05
-1.63206720930849e-05
-3.15586915633151e-05
-2.13824058946773e-05
1.02190515267672e-05
-2.43026286822154e-05
-1.16966109221354e-05
7.49869291112286e-06
-1.13712801041495e-05
-1.44423481869962e-05
-1.92094465126483e-05
-1.24999702291153e-05
-1.54821668725493e-05
-1.42308693382213e-05
-8.13374729150602e-06
-3.09239598280635e-05
-2.74019910993859e-05
-1.82796796690021e-05
-1.87176831892512e-05
-1.74121510270107e-05
-2.16992454789728e-05
-2.07311301537897e-05
-2.34218671339776e-05
-1.54691357600849e-05
-1.21314675641552e-05
-3.3065358774952e-05
-1.84635505243227e-05
-1.67101585108983e-05
-1.91893536809408e-05
-2.30591698529809e-05
-2.51127119092166e-05
-6.18510357295661e-06
-1.18102619289259e-05
-1.72301393743089e-05
-1.56894980700591e-05
-1.0369124559518e-05
-1.70017824214819e-05
-2.02775189693118e-05
-7.74038242974305e-06
-5.05628043727975e-06
-2.2333672672704e-05
-1.95264690955402e-05
-2.33522848399666e-05
-2.10621997953811e-05
-2.51904747536468e-05
-2.82892422939057e-05
-1.19920887330522e-05
-2.1717976014042e-05
-2.10666874845061e-05
-2.05407752784937e-05
-3.42520154086282e-05
-2.52598285856789e-05
-7.81366321879212e-06
-9.14602306994627e-06
-3.29565283765687e-05
-2.71094914645946e-05
-3.17412114761966e-05
-2.34816867229123e-05
-2.86396238239545e-05
3.20025522323669e-06
-3.21290277880495e-05
-6.77650329704688e-06
1.11493357226537e-06
-1.21617519691975e-05
-2.53667213589845e-05
-2.29786191585786e-05
-8.99937456660527e-06
-2.75953282160224e-05
-1.77167250219917e-05
1.58144449920629e-06
-8.33737171773653e-07
-1.24176764268115e-05
-2.78785738995905e-05
-1.40584828126261e-05
-1.30532774792007e-05
-5.39180210864336e-06
-1.80198726368763e-05
-1.45353326775413e-05
-2.63232793978207e-05
-3.8985578227057e-06
-9.38991728338501e-06
-9.69803499589729e-06
-2.1094165096167e-05
-2.28419116594361e-05
-2.34273283585092e-05
-9.92537287560803e-06
-1.81321717948575e-05
-7.59935428708045e-06
-1.73996589347912e-05
-2.29106701575794e-05
-1.50410784735419e-05
-3.37201045502442e-05
-1.40310347114783e-05
-1.11701577094076e-05
-1.7948643251539e-05
-1.87580361061011e-05
-8.16620801166534e-06
-1.63933894582492e-05
-2.62507239730835e-05
-1.44980818463084e-05
-2.34940638644596e-06
-1.28602415752469e-05
-8.66728228673165e-06
-2.21010367583304e-05
-3.27902262508282e-05
-2.95636799249158e-05
-1.44255138586351e-06
-1.98156598532136e-05
-2.6360356957658e-05
-1.77781665811952e-05
-3.2544124491974e-05
-5.33578107773534e-06
-1.79947677468817e-05
-1.78929045538531e-05
-2.39004976898054e-05
-7.57103131374843e-06
6.54064084995473e-07
-1.69818162306234e-05
-5.98190803014499e-06
-2.77044109431656e-05
4.2043355065594e-06
-2.15929104058572e-05
-2.77848715349737e-05
-1.84588608897042e-05
-1.54993808270314e-06
-1.56891685186966e-05
-6.56003615281805e-06
-4.485959174735e-06
-6.66285981101998e-06
-2.49617117232896e-05
-9.40653763811078e-06
-2.1796288551197e-05
-1.86383060896893e-05
-7.67206174727101e-06
-2.42082831868929e-05
-1.08697655972305e-05
-1.72119776120064e-05
-1.88545977864245e-05
-2.70718113554767e-05
-9.06363244608204e-06
-1.60839846734315e-05
-1.65545816236639e-05
-1.01180365097218e-05
-1.04101789792199e-05
-5.26422513820868e-07
-1.10925019906363e-05
-1.10993454562075e-05
-1.88407079656592e-05
-1.27949229376174e-05
-2.32944704006317e-05
-1.25613325783085e-05
-1.11375930647132e-05
-2.29763137606391e-05
-1.63763095490797e-05
-2.11213727382356e-05
-3.16209183577024e-05
-1.46678671205463e-05
-2.39844172464629e-05
-2.4471929631685e-05
-2.76160290335106e-05
-1.32941124341572e-05
-2.14196918413093e-05
-1.04919224885219e-05
-1.18061322012887e-05
-8.04808931378013e-06
-2.25033380036933e-05
-3.08180589028897e-05
-1.54332847522732e-05
-1.24212245197478e-05
-1.62041514944966e-05
-6.60292185238065e-06
-1.52021175545288e-05
-1.19656704948519e-05
-1.50079671905189e-05
-1.82709907868311e-05
3.73176642519974e-06
-5.91601715798194e-06
-1.79526353459499e-05
-7.91514652449977e-06
-3.15988099632514e-05
-1.58142297208068e-05
-2.72772896051081e-05
-8.84430597469128e-07
-2.87510738554552e-05
-2.02795266670849e-05
-9.91049895172481e-06
-2.0729582501793e-05
-3.01289090969987e-05
-1.43306849099887e-05
-7.573017481037e-06
-3.01192456924222e-05
-2.36231980509675e-05
-8.60746277171079e-06
-1.57690338726363e-05
-7.90702028288512e-06
-2.20552741751178e-05
-1.59241836754033e-05
-1.3779629432986e-05
-2.56256760968431e-05
-1.37323339511161e-05
-2.13617983343053e-05
-1.93800639119938e-05
-1.7793104150134e-05
-2.63691574071657e-05
-5.17552950611136e-06
-2.79531093636526e-05
-1.51261729712854e-05
-7.17239273151648e-06
-3.36563758032479e-05
-1.6997891591201e-05
-1.6268651015976e-05
-2.9309301357253e-05
-3.02058302291012e-05
-8.05084580426172e-06
-2.40416695974553e-05
-7.08565650917364e-06
1.43216129975917e-05
-2.36807048755677e-05
-2.32205860915922e-05
-2.84170822488862e-05
-1.63575126643934e-05
-2.69187011211957e-05
-1.49262133852375e-05
2.67745047321727e-06
-3.70744722239882e-05
-6.11794123581646e-06
-9.15780848125394e-06
-1.02354796253564e-05
-5.24782748083537e-07
-8.48905167123407e-06
-2.14173809873594e-05
-4.66918503729269e-06
-2.22466401934177e-05
8.24017889695211e-07
-1.08896762661074e-05
-2.56314220423799e-05
-2.65880885291279e-05
6.07200547173808e-06
-3.99748083374721e-06
-2.93953109303231e-05
8.99810800980107e-07
-2.04018660842847e-05
-7.14194253805679e-06
-2.89620323887916e-05
-1.36404864438841e-05
-2.20684384792531e-05
-2.9652212313237e-05
-2.25789594397609e-05
-2.6735889729122e-06
-1.2919304398264e-05
-2.97881065881403e-05
-1.99928770419872e-05
-1.01909687998522e-05
-1.65347614921621e-05
-2.4728450729283e-05
-3.46312551064212e-05
-9.61932840662309e-06
-2.00939151941922e-05
-8.07080284651089e-06
-9.19698368474344e-06
-1.70660468667545e-05
-1.18447758220232e-05
-1.75832147489997e-05
5.64163375586464e-06
-3.51372190867832e-05
-1.62484646484883e-05
-4.19520489346181e-06
3.50989236484628e-06
-7.47480271398125e-06
-1.68443344980424e-05
-4.57605853085313e-06
-1.79348633434612e-05
-1.17255141986229e-05
-7.07138273215166e-06
-4.01079140762579e-05
-1.44916800095684e-05
-1.19042104477379e-05
-1.27033714775532e-05
-4.73603477563071e-06
-8.92387896695925e-06
-2.0607742817266e-05
-2.63369429489488e-05
-3.43038905482631e-05
-3.23053852865959e-06
-1.38536865299554e-05
-2.14001006948583e-05
-2.04638392408548e-05
-9.70854294921537e-06
-1.15283302504358e-05
-2.17691587313086e-05
-5.9722238720521e-06
4.82516214385965e-06
-1.13619403202428e-05
5.68275963891895e-06
-1.32226786354976e-06
-2.18955840822008e-05
-1.314719936183e-05
-3.36190650286544e-06
-3.7351122532332e-06
-2.83709729335629e-05
-1.66701202950469e-05
-1.22229485660492e-05
1.78832953004381e-06
-8.18944476250099e-06
-2.81460367945844e-05
9.91361724065871e-06
-1.60233177254564e-05
2.19418902406628e-06
-1.32136688502616e-05
-2.75435661590523e-05
-7.06141240131283e-06
-6.7667823096404e-06
-4.09964705021934e-06
-3.31510592779418e-05
-1.96063054365109e-05
-1.98001071569803e-05
-4.76187707094365e-06
-1.91748003645942e-05
-1.98541322363057e-05
-1.2974268443236e-05
2.52813973206401e-06
-1.7176925301202e-05
-2.16189704657267e-05
-2.1969660454376e-05
-6.16581830251481e-06
-1.33242390472179e-05
9.69458700647082e-07
-1.13615135847805e-05
-5.88974061287768e-06
-1.30527787260031e-05
-3.1430312599694e-05
-8.56188607037318e-06
-8.78374326401281e-06
-7.81847913972472e-06
-3.43576065725101e-05
-8.12054199891857e-06
-1.15708583693541e-05
-1.64525022318661e-05
-7.41842702350457e-06
-1.98852567291805e-05
-2.35899717765262e-05
-2.24248346396679e-05
-1.9166285515104e-05
-1.95321287353484e-05
-9.6837266440691e-06
-1.55247805902584e-05
-2.53328987521299e-06
-2.61510535872437e-05
-2.1209699974089e-05
-1.89895857554372e-05
-1.93177241097174e-05
-1.91399752483698e-05
-2.00120451801612e-05
-2.68574992962091e-05
-3.25714821617156e-05
-2.55608916450514e-05
-2.37119026291109e-05
-6.65864457828511e-06
-2.79607161711538e-05
2.31367582174879e-06
-1.58409394813874e-05
-1.90115843831413e-05
-1.69346094732741e-05
-1.52057366933714e-05
-1.41329333713718e-06
-1.61243651534338e-05
-1.29664238822727e-05
-7.4450397403825e-06
1.59104568066205e-06
-1.46978189587814e-05
-2.46500509373061e-05
-1.92752673547653e-05
-2.37299581531205e-05
-2.14445486025822e-05
-8.63457776957138e-06
-1.72072986965085e-05
-6.88665271638445e-06
-1.55904595331823e-05
-2.10310998586651e-05
-1.75420876462594e-05
-1.11095146804926e-05
-2.16358056844216e-05
-2.31261899058785e-05
-2.60629941271909e-05
-1.37950017002922e-05
-1.43997452679457e-05
-2.31653466932722e-05
-2.76138052831308e-06
-6.4865794670849e-06
-9.9125585817326e-06
-2.89654121749481e-05
-1.0947294665932e-05
-3.54974787320273e-05
-1.80626593558968e-05
-1.13700395846782e-05
-6.29251376898153e-06
-2.11406543976192e-05
-1.73841898231714e-05
-1.44158442718255e-05
-2.64495225392037e-05
-1.90518086597544e-05
-1.37386102057456e-05
-1.44868407584432e-05
-8.32965391355972e-06
-9.35180379713179e-06
-1.12688602528575e-05
-2.01171566624588e-05
-9.47793777953677e-06
-4.27152836203139e-06
-1.90350671724035e-05
-1.71310656746711e-05
-1.37042251445932e-05
-1.46315463967262e-05
-2.0235301059896e-05
-1.26814013145486e-05
-1.35608668533981e-05
-6.9144185502064e-06
-2.30350991528768e-05
-1.82634309806902e-05
-1.37942796231719e-05
-3.13528048980763e-06
-2.55173421260367e-05
-9.14602068462249e-06
-2.30241351919597e-05
-1.4183752829253e-05
-3.13388497817947e-05
-1.19871935166422e-05
-1.94471355748031e-05
1.98286923351069e-06
-5.75448569427684e-06
-3.48307920436898e-05
6.42043209178602e-06
-5.30079071778345e-06
-1.45487990036278e-05
-1.78092402550861e-05
-8.35153505858294e-06
-1.879911717671e-06
-3.4130851049637e-05
-2.70330077579636e-05
-1.41374986323043e-05
-2.14452659872942e-05
-1.69021869009766e-05
-7.51640501449986e-06
-6.3515632907386e-07
1.31401408838549e-06
-4.01258553943136e-06
-1.15877369876386e-05
-1.65430591828474e-05
3.00982726613384e-06
-1.09156793313218e-05
-1.5800501938554e-05
-1.14386871930329e-05
-2.846557487706e-05
-1.44404202353296e-05
-2.23912924170694e-05
-1.32329798640509e-05
-1.2976624731325e-05
-1.32441696078655e-05
-2.01573718828388e-05
-1.31591173172118e-05
-5.46991140097596e-06
-2.86923268165436e-05
-1.34219590846939e-05
-1.35753192137451e-05
-1.40934628392555e-05
-7.27542844734404e-06
-1.50100641178843e-05
-4.20713296204786e-06
-1.43292187239876e-05
-5.2121536253609e-06
-1.34899659181166e-05
-1.7962458372125e-05
-2.64650825490424e-06
-1.61356638150414e-05
-2.25606610098847e-05
-2.62461673489309e-05
-3.40241213234754e-05
-3.45473009188029e-05
-1.31508807016365e-05
-8.58257343843062e-06
-8.60627628951125e-06
-1.8395655890117e-05
-1.16775738318002e-05
-2.2599162239473e-05
-2.98372462200466e-05
-4.08251942884238e-05
-2.05085841537382e-05
-2.11015289663193e-05
-2.21030473485842e-05
-5.54210668705957e-06
-9.02802573284084e-06
-1.73177884142087e-05
-2.32082931408755e-05
-2.23197473771056e-05
-1.2859447846493e-05
-3.12506515057627e-06
-1.399915240684e-05
-1.6874711328946e-05
-3.25309156188744e-05
-1.77323608427058e-05
-1.47540129373284e-05
-2.67003075036112e-05
-1.08586780591875e-05
-5.61008175970567e-06
-2.82486405887484e-05
-3.10915984578278e-05
-7.15655365786122e-06
-9.25577059659715e-06
-2.01724025954103e-05
-9.37029441140398e-06
-2.11096578230854e-05
-1.3367951110778e-05
-7.01114693678361e-06
-2.37975759615695e-05
-1.68948799755738e-05
-1.51313522774155e-05
-1.78296828810902e-05
-1.29486606759684e-05
-1.70492217292168e-05
-1.85109602960624e-05
-1.56212489892673e-05
-1.39888721853093e-05
-1.171338957497e-05
-4.40588974760994e-06
-1.34397597388737e-05
-3.42422343152126e-05
-8.65362563218426e-06
-3.49792576708845e-05
-4.24888557437049e-06
-7.55522420799464e-06
-2.10757986570446e-06
-5.3075531914132e-06
-1.01051656439036e-05
-1.58802484063381e-05
-2.00826976973963e-05
-2.36720755574074e-05
-1.06013148206015e-05
-1.31254971594338e-05
-2.86560604563532e-06
-2.36572782115434e-05
-2.42903264410197e-05
-1.83734921813831e-05
4.93987752926598e-06
-1.34976455173222e-05
-2.35324659200715e-05
-3.20754658832254e-05
-2.17650339922792e-05
-2.64693537131245e-05
-5.55220830584461e-06
-1.45584930785112e-05
-1.94980034078749e-05
-7.63101246307208e-06
-2.56360609164846e-05
-1.35994615629282e-05
-1.47059722000097e-05
-1.94233832933569e-05
-1.72994194193082e-05
-1.21567831532728e-05
-5.34439247516354e-07
-4.32993150232051e-06
-1.85427185597394e-05
-6.36375596514538e-06
-1.8927262350768e-05
-2.85128072984859e-05
-4.9317222366506e-06
-3.1023590466032e-05
-2.54407905986547e-05
-1.95450461223882e-05
-2.2384247474301e-06
-9.44511009165027e-06
-2.52741856496772e-05
-1.37363810683144e-05
-7.80786804016593e-06
-3.07910413298633e-05
-4.6991769025934e-06
-3.12959905780077e-05
-1.90616238554622e-05
-1.47736892340763e-05
-1.13176411379166e-05
-1.06241022576799e-05
-1.65278667068668e-05
-7.19565936413535e-06
-9.68603064652764e-06
-2.6211305002293e-05
-1.02377213777159e-05
-1.97995963709633e-05
-8.85061861167104e-08
-1.63470705187183e-05
-1.25769626944525e-05
-2.13814287892265e-05
-3.65977806672959e-06
-1.95280983907566e-05
-9.93610444937453e-06
-4.87577540501596e-06
-2.11933713149858e-05
-9.86458547334153e-06
-2.15527122208404e-05
-2.45616916154999e-05
-1.77374376632845e-06
-2.31298512576728e-05
-1.5823269636198e-05
-1.04205733511035e-05
-3.03460256802955e-05
-1.23669391284635e-06
-2.51985625744321e-05
-1.49320449190075e-06
-6.99448581862437e-06
-1.98840003341129e-05
-2.92136056874249e-05
-1.04193417929657e-05
-1.59659569207321e-05
-1.71711637698457e-05
1.76853503636726e-06
-1.47379620739249e-05
-2.69166444702769e-05
-1.83035789594771e-05
-1.71799394401704e-05
-1.47451692970852e-05
-1.62973023885536e-05
-3.83946315683111e-05
-9.60699170657314e-06
-1.42362930252433e-05
-1.72209378252281e-05
8.70924124127409e-06
-2.03083439734788e-05
-1.37836569697754e-05
-1.31764214891313e-05
-1.75834165521933e-05
-1.03097997185023e-05
-1.94974376646377e-05
-2.02026180299326e-05
1.39581442264778e-06
-1.55263572710709e-05
-6.88495866283532e-06
-1.19825218781108e-05
-2.22211961512773e-05
-2.2196222059688e-05
-1.98467694018129e-05
-1.47539389345634e-05
-2.48135777181728e-06
-1.63379792768961e-05
-2.72776386031086e-05
-2.33817552341499e-05
-1.58135055931005e-05
-1.45358611199145e-05
-2.46557218471469e-05
-5.23033262028758e-06
-7.23167060926251e-06
-5.95983590505112e-06
-1.12414661404162e-05
-1.14213187063101e-05
-1.51881449815903e-05
-1.409541724653e-05
-2.61724449314397e-05
-2.28790263531758e-05
-1.44567148751978e-05
-8.86506561591733e-06
-1.75166161021975e-05
-7.99451413170635e-06
-1.20049305674615e-05
-8.58279651078831e-06
-1.3037442596024e-05
-1.23596337961263e-05
-5.96090989507761e-06
-1.55494694125283e-05
-2.80742497721977e-05
-1.36179447577677e-05
-1.67600129369243e-05
-1.55302234641987e-05
-1.78596945282878e-05
-1.32097888491483e-05
-1.76739741772582e-05
-1.12273268818123e-05
-7.90771102073312e-06
-4.65567247886503e-06
-4.51096738138969e-06
-1.73969241526709e-05
1.11318775856885e-06
-1.17834935325921e-06
-1.29033206688148e-05
-3.84514872891516e-05
-3.07448106449625e-05
-1.86177075571003e-05
-4.20593625978276e-05
-9.25941267615472e-06
-1.55188185340014e-05
-2.50034374881994e-05
-1.86375572582069e-06
-5.71066730770411e-06
-2.07668230074451e-05
-5.91523846168988e-06
-1.7036365256085e-05
-1.89260787492538e-05
-3.1550069964067e-05
-1.41233390848564e-05
-2.6384634340012e-05
-1.0647008025505e-05
-1.24833706689296e-05
-3.25404596632928e-05
-1.42145350920473e-05
-1.88557366439054e-05
-9.64060828799757e-06
-2.92383069150379e-05
-2.13041656540588e-05
-1.32991197922435e-05
-1.56681025648554e-05
-1.59894342491189e-05
-1.79803872754212e-05
-3.28415349916786e-05
-5.66968431382141e-06
-1.3765771620719e-05
1.78204689902861e-06
3.84867985529868e-06
-1.39634594008993e-05
-2.29868978500449e-05
-1.81824897240195e-05
-3.23519570709234e-06
-2.27230495897853e-05
-1.81555222889974e-05
3.794182272649e-06
-1.27547837264605e-05
-1.20949768598914e-05
-2.05293736810215e-05
-2.64689351679291e-05
-1.93308538733264e-05
-7.04971759871959e-06
-1.95583420451247e-05
-2.61537365033471e-05
-1.61346654503513e-05
-1.40343100720626e-05
-2.13862356621281e-06
-1.06469947758153e-05
1.4164439068942e-05
-1.59154158084424e-06
-2.59983424235687e-05
-3.02999186278251e-05
-1.88108288192542e-05
-2.88189745910576e-05
-1.80937169851887e-05
-1.79600756349611e-05
-2.12654783661754e-05
-2.4495875039328e-05
-2.025194311063e-05
-1.71956180775281e-05
-1.03852406260296e-05
-1.64220967982676e-05
-1.05436212987426e-05
-1.88592165315721e-05
-1.87438510067079e-05
-2.16299563992365e-05
-1.4965501776489e-05
-1.44484046668124e-05
-2.73383300045024e-05
1.08627757477362e-05
-1.19309506813881e-05
-2.91545510351458e-05
7.03290681175133e-06
-1.03708201607841e-05
-1.32931970872809e-05
-3.14790253193488e-05
-2.80400316179544e-05
-2.19068446527983e-05
-1.49373983514505e-05
-1.25705354067751e-05
-1.16094082883885e-05
-2.08019259032665e-05
-2.18250790832868e-05
-1.50729912709584e-05
-1.91515208495241e-05
-5.21499515918223e-06
-9.0979568700185e-06
-1.29638921994663e-05
5.12874379008163e-06
-1.57131449865212e-05
-2.24290268020597e-05
-2.11049152492745e-05
-1.71675653250886e-05
-1.9586011015924e-05
-1.57991778542729e-05
-2.15304944425376e-05
-1.24113133997147e-05
-1.29563479292519e-05
-1.27262690270524e-05
-1.2720511547358e-05
-2.08499594325638e-05
-2.63383090313758e-06
-3.06922510419955e-05
-1.70423113007455e-05
-1.79734854909394e-05
-2.88035600378965e-05
-5.65313267651315e-06
-1.99440631696457e-05
-2.02332043363965e-05
-1.45978235175087e-05
-1.1019702791994e-05
-2.71188529740739e-05
-1.5784519726742e-05
-9.98512397425927e-06
-1.26046985758237e-05
-2.90980547010593e-05
-9.97220489605601e-06
-1.52942460044794e-05
-2.43366074063342e-05
-3.25413237085033e-05
-8.3493390852029e-06
-1.80109101935187e-05
-1.48504598702603e-05
-1.75547137049887e-05
-6.44503672335737e-06
-9.581449633119e-06
-1.58145307914956e-05
3.2161452853762e-06
-3.21817023575078e-06
-5.77466191040072e-06
-1.80695589434252e-05
-1.30300678842577e-05
-1.36993788402261e-05
-1.53648930235887e-05
3.43753920424118e-07
-1.0828481226244e-05
-3.58135646624238e-06
-1.86815855816361e-05
-1.71068755922714e-05
-2.44025085752608e-05
-5.4523922836543e-06
-1.6705898172116e-06
-1.62016339211587e-06
-1.04012194465899e-05
-1.17351447615069e-05
-7.75728306115324e-06
-1.5686876708812e-05
-1.57667058241442e-05
-2.74348696922254e-05
-1.89557827519515e-05
-1.99284248102189e-07
-1.52823701917972e-05
-1.94411608603125e-05
-2.20293614442962e-05
-3.53032514831002e-05
-3.05919351541042e-05
-3.16276188036311e-05
-2.56713674671759e-05
-3.37237148861977e-07
-1.69214177598092e-05
-2.46215441776123e-05
-1.07166958642335e-05
-1.62235444791589e-05
-2.4691863271046e-05
-1.1634979161132e-05
-9.05979975761623e-06
-2.15269881983097e-05
-2.07949033003406e-05
-6.25403737798532e-06
-1.59112619188466e-05
-1.59939270257169e-05
-2.07395054523425e-05
-2.55181200041231e-05
-9.96057779176293e-06
-1.37183887865209e-05
-2.59331287475044e-05
-2.62479575328893e-05
-1.63273426856862e-05
-6.79670444619868e-06
-1.50193367795344e-05
3.83219030136202e-06
-2.27213035672549e-05
-1.66311544115486e-05
-1.60341812762625e-05
-2.08766782052965e-05
-4.32784063129488e-06
8.51891364247184e-06
-2.1110316122654e-05
-7.2465608244772e-06
-1.51722252908661e-05
-1.67424452405864e-05
-1.40154554755721e-05
-1.41065996975523e-05
-2.41233324122746e-05
-1.17904427255307e-05
-8.1578829608031e-06
-8.26819960383307e-06
-1.51562825893535e-05
-1.83840095067902e-05
-1.26307222967461e-05
-1.81183449984163e-05
-3.02296069264165e-05
-1.83389522484754e-05
-2.19984375977615e-05
-1.06288867994019e-05
-1.56407667713687e-05
-1.81154933631089e-05
-1.11493923790736e-05
-2.53835996633551e-05
-2.29215114416917e-05
-1.35238946878547e-05
-1.68281615476739e-05
-1.99187105918835e-06
-1.16919377934845e-05
-1.2163253478347e-05
-1.52152623718377e-05
-1.26937631734359e-05
-1.72696947528935e-05
-3.13929576299108e-05
-2.49200392866882e-05
-1.75350457971531e-05
-4.8547525689483e-06
-6.31562822243997e-06
-9.49829963250514e-06
-1.24047170889479e-05
-1.30555453185553e-05
-1.04423319171201e-05
-3.06744575868137e-05
1.04191667813226e-06
-2.16839797690946e-05
-8.3790333673551e-06
-2.60052460753883e-05
-1.33947770629199e-05
-1.49384225336325e-05
-2.01394992762538e-05
-1.57620179516633e-05
-2.82920379793234e-05
4.20701110383321e-07
-1.00090553146541e-05
-8.60627100526662e-06
-9.7631417083511e-06
-9.14129526306184e-06
-9.29836238629065e-06
-1.85340707979094e-05
-2.62299236733394e-05
-2.85805928165503e-05
-1.99696641942674e-06
-1.79005517955561e-05
-1.32785363773729e-05
3.81018258363204e-06
-6.34709139998466e-06
-2.07925458393533e-05
-1.3907517707275e-05
-1.683020634593e-05
-1.47229312400747e-05
-1.71240114143546e-05
-1.88044212338089e-05
-9.52683957454883e-06
-2.61864424147023e-05
-2.14827965623999e-05
5.68264082208162e-06
-1.04920259024817e-05
-2.94153167457994e-05
-2.42340851968037e-05
-1.3169504494054e-05
-3.14307561693043e-05
-1.31998356355643e-05
-2.69848273605864e-05
-2.26673467800392e-05
-8.62344784043167e-06
1.23543723299712e-06
-5.68048013576972e-06
-2.00635471669092e-05
-2.11805655506198e-05
-2.693176467215e-05
-1.69498200962282e-05
1.18086355883171e-06
-1.42014179078762e-05
-1.54057212566972e-05
-5.80416010748773e-06
-3.35648500326724e-05
-1.57529975390599e-05
-2.01155102029901e-05
-1.47796429723382e-05
-2.36949163326654e-05
-1.80492443605745e-05
-3.11224939616177e-05
-7.46611942590111e-06
-3.46783609383984e-05
-1.97179452262482e-05
-1.74285134993082e-05
-2.26010186915097e-05
-1.43158191166277e-05
-1.35435611118954e-05
-2.52919690376105e-05
-2.59792106749524e-05
3.84055362317236e-06
-3.57680423159728e-05
-1.80408766873773e-05
-3.42732534309163e-05
-1.75865080834307e-05
-2.42449028859911e-05
-1.76662811254104e-05
-2.0335438824841e-05
-5.25926806290415e-06
-2.16564858620531e-05
-1.4582941468176e-05
-2.21784265200519e-05
-1.34461292796833e-05
-9.85675259549762e-06
-2.54892474645583e-05
-1.85461918660565e-05
-2.91819204388302e-05
-7.84495883467233e-06
-2.50222551310568e-05
-1.84053255510393e-05
-1.59276169482258e-05
-1.29301152131914e-05
-1.85853864971913e-05
-6.39962332372448e-06
-1.34450074661025e-05
-1.71438710539513e-05
-2.39197205321919e-05
-2.33231947191162e-05
-1.52595003808886e-05
-2.55390888323199e-05
-1.72954570986451e-05
-2.18271631636488e-05
-1.86620479871065e-05
-3.59563955273011e-05
-2.65812739599462e-05
-1.35245652667397e-05
-7.38071380381071e-06
-3.45477798529429e-05
-7.053896129704e-06
-1.80296682091719e-05
-3.56969261951646e-05
-9.3848845570488e-06
-1.49901940551569e-05
-1.94910882824575e-05
-2.61549463890389e-05
-5.00435619808344e-06
-1.42027026109149e-05
-1.04392667570782e-05
-1.99162814346813e-05
-8.21318405218441e-06
-3.01516721938739e-05
-1.67312279546313e-05
-5.78497348244699e-06
-3.83708771090251e-05
-1.02752490985909e-05
-2.31166496798022e-05
-2.8328740289458e-05
-2.49589061632184e-05
-1.64945740259655e-05
-2.84175230332643e-05
-1.44273245531163e-05
-1.84529139001936e-05
-7.14884779043856e-06
-8.11779006345393e-06
-2.57734393688698e-05
-2.26376448066322e-05
-2.08074468980501e-05
-4.10939498996614e-06
-2.91351493002884e-05
-8.91361265229548e-06
-1.70047765310615e-05
-1.22734633379602e-05
-1.28937916584941e-05
-3.30649924554773e-06
-2.96727274971963e-05
-1.92006593154265e-05
-6.58083758424413e-06
-1.36610198151864e-05
-2.69938711899524e-05
-2.75231661063814e-05
-1.55402969032342e-05
-1.61711982744568e-05
-2.48725665663669e-05
-2.22773509309174e-05
-8.53505240897364e-06
-2.09827911059961e-05
-2.95209255140217e-05
-1.42258947446882e-05
-2.5144437451958e-05
-1.47046771982566e-05
-2.67579282290011e-05
-1.27934914286238e-05
-2.68229956319483e-05
-1.32624252548197e-05
-8.65053256266413e-06
-2.39789327753676e-05
-2.46427472336779e-05
-1.60819178205262e-05
-2.42185196928966e-05
-1.27014301704273e-05
-1.15671650791451e-05
-8.36308562667472e-07
-1.84659572946776e-05
-3.15985920072834e-05
-2.68484209204816e-05
-9.18422831910919e-06
-1.63825764182734e-05
-5.95924686270557e-06
-8.10751409349355e-06
-1.73418998560654e-05
5.77198646372484e-06
-1.46059705313389e-05
-2.79964234798668e-05
-2.46489520011226e-05
-1.89390472242148e-05
-2.77142174364954e-05
-2.77767524018656e-05
-1.57316854521041e-05
-9.97029105531527e-06
-1.22364502039641e-05
-2.55007105742035e-05
-1.54579335590316e-05
-2.45054322416047e-06
-3.52039673710409e-06
-1.43037733119385e-05
-1.51415141821906e-05
-2.82626479813264e-05
-1.206047341205e-05
-4.66841625731702e-05
-1.45621915291246e-05
-1.81964886856642e-05
-3.23505537850524e-05
-2.41931472990342e-05
-1.24567515124482e-05
-2.92831692370697e-05
-1.67003893060401e-05
-1.36693759265937e-05
-1.2062879924924e-05
-1.2620982278484e-06
-2.89104598416933e-05
-1.89532486434843e-05
-1.8266791572819e-05
-2.90194907059196e-05
-3.67347070822396e-05
2.25063283119728e-06
-2.38010891324836e-05
-2.37325921315719e-05
-4.22195894506108e-05
-2.12173397335681e-05
-1.6947819341554e-05
-1.03938204980876e-05
-2.38360442823155e-05
-2.25956592941119e-05
-3.13492455475869e-05
-1.55996526029694e-06
-2.5400510466817e-05
-1.82208469951557e-05
-8.19594836671436e-06
-2.2517493063276e-05
-2.99918346745027e-05
-1.07570379889741e-05
-1.42427612257193e-05
-7.17063262114589e-06
-3.03151131079942e-05
-5.18743117666823e-06
-1.34818043849523e-05
-1.25818120415186e-05
-1.65689757473949e-05
-5.83343714382e-06
-1.20057108638054e-05
-1.09970727500279e-05
-1.63460540565745e-05
-6.5698658425397e-06
-1.37528954003686e-05
-2.11766492344506e-05
-2.25392421261902e-05
5.92708251921104e-06
-2.67159194624143e-05
-2.93691758366729e-05
-2.12867996318599e-05
-1.43527807595277e-05
5.17552769119841e-06
-1.89776299875168e-05
4.14987726787696e-06
-3.03294513710459e-05
-2.23953559430682e-05
-9.90936030216109e-07
-2.67878789382191e-05
4.17185585584419e-06
-4.42228815884185e-06
-7.4476727421895e-06
-2.0658254656918e-05
-1.17219933268875e-05
-4.00073165029634e-06
-4.85768602139077e-06
-1.1703346169652e-06
6.50621105867229e-07
-3.3717276123742e-06
-2.78392581390669e-05
-2.80544211096102e-05
-1.48588139704024e-05
-8.21234352704575e-06
-1.54401157512822e-05
4.10192420598276e-06
-1.03931307849312e-05
-1.04854200167015e-05
-2.09115112328466e-05
-1.39122893031123e-05
-2.9192994191345e-05
-2.95612684933114e-05
2.70474351661651e-06
-1.11676969985387e-05
-2.34854234038674e-05
3.18568764189003e-06
-1.57492338780995e-05
-1.47568601470607e-05
-5.87082342179547e-06
-1.0135823052885e-06
-1.97565927053555e-05
-1.83083612084498e-05
-2.19460628180008e-05
-1.44582234503165e-05
-2.26372903203624e-05
-2.71305547271132e-05
-1.63450309974552e-05
-2.04955410346548e-05
-4.57867283958298e-06
1.2969637834927e-06
-2.45819622171997e-05
-3.09104616742799e-05
-3.73095733013111e-05
-1.33238848201528e-05
-1.87513121140442e-05
-2.47100638362572e-05
-7.37129249794336e-06
-1.90004869721894e-05
-1.44621087960813e-05
-1.82321563444538e-05
-1.34444986948149e-05
-1.12034307590017e-05
-1.8155804067739e-05
-1.4797178946216e-05
-6.32301891163428e-06
-1.82568317233608e-05
-1.55944838581575e-05
-1.89877479173799e-05
-1.58705125134458e-05
-1.98202057882621e-05
-1.41694515997175e-05
-1.02167567202514e-05
-1.64121027172939e-05
-1.72685423102928e-05
-1.68641065446758e-05
-1.55995886869044e-05
-7.60485043471034e-06
-1.71861264800528e-05
-1.46148665440465e-05
-2.18555859333809e-05
-2.81522605378324e-05
-1.33118582413061e-05
-1.78880473593285e-05
-2.86848461077286e-05
-2.02663170140999e-05
-1.81701556333869e-05
1.0733357148224e-06
-1.36900430361601e-05
-2.03209048545555e-05
-2.39329551107095e-05
-3.89396956502293e-05
-6.21270172175379e-06
-1.72045791244858e-05
-1.34057081929433e-05
-1.35808313326548e-05
-1.55466217299236e-05
-2.22482168313741e-06
-1.85167046582142e-05
-1.92908430572668e-05
-1.76861941043785e-05
-1.32715504417721e-05
1.23309411554401e-06
-1.18820613611029e-05
-1.83587224088435e-05
-2.54484826596392e-05
-2.54451805979032e-05
-1.75063943905429e-05
-2.04370252699445e-05
-1.83214607491699e-05
-1.33364536042917e-05
-2.01962230167978e-05
-1.58562646977597e-05
-2.98596016248982e-05
-1.87489118784711e-05
-7.99411830990714e-06
-2.08468316690201e-05
-1.33021550136959e-05
-2.10054456912426e-05
-1.52809641916524e-05
-1.75996568120904e-05
-1.43410510816057e-05
6.00118667098411e-06
-1.5991322491884e-05
2.24071395700616e-06
-1.34583145234197e-05
-1.27200207963214e-06
-1.50693053607378e-05
-1.90429019615464e-05
-2.29021292696805e-05
-1.23221300051721e-05
-1.60101136001095e-05
-1.1069041773464e-06
-9.59570591480886e-07
-1.34455106108495e-05
-1.40856341178301e-05
-1.41829935766054e-05
-1.32890212153092e-05
-9.03019034883821e-06
-2.64708909979422e-05
-9.51272362627673e-06
-2.28609933788177e-05
-1.63664220772585e-05
-1.06902131710713e-05
-1.25605947260831e-05
4.13899084669007e-06
-1.1483052600957e-05
-1.67977063213098e-05
-2.03120168477427e-05
-1.39108989643404e-05
-4.21641241817597e-06
-1.65972685839046e-06
-2.48788813868588e-05
-6.65389826091784e-06
-2.83381216749496e-05
-2.0626747519055e-05
-2.71924637600847e-05
-1.11695998277961e-05
-6.24349755303515e-06
-1.20978060951503e-06
-2.24355557663745e-06
-1.01183846036113e-05
-2.5101505125065e-05
-1.46197772746509e-05
-1.16165083552735e-05
-2.35527795321019e-05
-7.79199298757933e-06
-1.0728576841625e-05
-1.10540151192788e-05
-1.31104632231948e-05
-1.61271606716184e-05
-1.32220699388159e-05
-9.25508088235454e-07
-3.96372375337014e-06
-2.15137255153545e-05
-1.82147370280651e-05
-1.37750899519207e-05
-2.02109846863303e-05
-2.26184567275444e-05
-5.97911203727415e-06
-1.98191678534835e-05
-4.06669258237117e-06
-1.48309059756025e-05
-2.27970015437202e-05
-1.89036832382205e-05
-3.83710993635158e-05
-1.92341988628111e-05
-1.68462377758744e-05
-1.79221595350239e-05
-5.17777847087373e-06
-1.56532761920642e-05
-1.08630171510461e-05
-1.78935347354779e-05
-3.0486187797384e-05
-2.30611709470123e-05
-1.81292785835244e-05
-4.00545752610909e-06
-1.25680482727271e-05
-3.11531941530653e-06
-2.52055510044893e-05
-2.60351937314087e-05
-2.01636234716556e-05
2.15973423005645e-06
-7.72062289050744e-06
-7.44860001825779e-06
-9.49313503088077e-06
-2.61394060975612e-05
-1.48116727812371e-05
-1.86547928112511e-05
-9.45395921855039e-06
-2.5295983813586e-05
-1.23924673662147e-05
-1.37581554078829e-05
-1.23854956510241e-05
-1.74946230572777e-05
-2.96813385754311e-05
-3.96075506632569e-05
-1.81159610563971e-05
-8.07774835821074e-06
-1.87589769476035e-05
-2.09328494830927e-05
-1.75838876460517e-05
-5.95142991320767e-06
-5.04750848273924e-06
-2.58324099029689e-05
-1.39177082245828e-05
-2.76990812095844e-05
-2.29725434059311e-05
-1.50185854128961e-05
2.45635555270418e-06
-2.25990115819322e-05
-1.23017532133125e-05
-6.26599100875769e-06
-9.87074389828735e-07
-1.74087377507622e-05
-3.24757863698361e-05
-2.0139944633311e-05
-1.03506508003284e-05
-1.65437777113432e-05
-2.70046724569945e-05
-1.79328766324464e-05
-7.68289864663028e-06
-1.75527656264718e-05
-9.78392275857214e-06
1.46084268434143e-05
-2.26497065847923e-05
-1.92444268056006e-05
-6.58475104150648e-06
-1.5794527333239e-05
5.69362779168001e-07
-1.94559624424595e-07
-1.24480311265484e-05
-1.8830488956271e-05
-1.40858210735286e-05
-7.70259698356606e-06
-2.29281830449667e-06
-4.1432050564479e-06
-1.00995956309243e-05
-1.06004749720051e-05
-2.00277687066914e-05
-3.88956718654822e-06
-1.42817168092711e-05
-3.30783506830128e-05
-1.84276188371343e-05
-1.17472958074376e-06
-1.18586299319421e-05
-5.2543367550199e-06
-1.85809808716693e-05
-1.9406700648931e-05
-1.96398915541495e-05
-2.53758224841739e-05
-1.31933878921668e-05
-3.38578844294399e-05
-8.71717238124296e-06
-2.2484964145215e-05
-1.64069554357834e-05
-2.53178771921723e-05
-1.54470642576754e-05
-1.0106650886829e-05
-1.59367753686455e-05
-1.00710164882061e-05
-2.81151345470816e-05
3.92428624081143e-07
-2.26397200357537e-05
-2.4822210092924e-05
-1.11536407659557e-05
-1.66111380475068e-05
-7.30173308516048e-06
-5.8293731697465e-06
-1.36052103075038e-05
-1.21331759942296e-06
-1.72219822905348e-05
-1.87332711914727e-05
-9.9392893896407e-07
-1.59763118607922e-05
-2.12426985463275e-05
-1.79683147301674e-05
-1.25057182873263e-05
-1.69939789283458e-05
-9.29247039216224e-06
-7.76189421209626e-06
-1.60062205586466e-05
-2.47556828400655e-06
3.41037243788367e-06
-2.41706542147397e-05
-1.31662025570866e-05
-5.78413311365761e-06
-1.85236223018997e-05
-1.46671583045688e-05
-1.03069428636322e-05
-1.56518053605576e-05
-7.49061151622988e-06
-4.75287981541967e-06
-1.5327743351816e-05
-1.63131202890999e-05
-2.12481410220845e-05
-2.83429376639069e-05
-3.36345994296135e-05
-2.98634177054048e-05
-1.93615588491671e-05
-1.36105231921405e-05
-2.24902841560216e-05
-7.01448474025462e-06
-1.72261596261681e-05
-1.77323046848933e-05
-1.62304267281112e-05
-3.99329587105277e-06
-2.25615486116126e-05
-3.14143405258476e-05
-2.10760044355833e-05
-7.15468019021601e-06
-7.55634003099673e-06
-1.17696706467431e-05
-2.31764774471287e-05
-6.30574107640014e-06
-7.64804310213454e-06
-1.95492712952966e-05
-2.87194202512359e-06
-6.98060937423144e-06
-2.18629170237151e-05
-1.68647338640981e-05
-1.70198629395558e-05
-5.2098542936089e-06
-1.75559458548746e-05
-2.0863698198609e-05
6.72024420896388e-06
-8.41727982977263e-06
-2.22773140575173e-05
-4.10365943426683e-06
-8.75576049410174e-06
-1.83227248376807e-05
-9.477825607915e-06
-1.52613402496245e-05
-9.46602340936698e-06
2.42097500903171e-06
-3.44237239487131e-06
-5.21161560430983e-06
-4.20242325228165e-06
4.71436773040022e-07
-1.58887835383785e-05
-2.92998363809014e-05
-1.69941459769936e-05
-9.16382519647292e-06
-1.69800402990426e-05
-7.28329006856019e-06
-1.55318610187332e-05
-4.96981834735621e-06
-1.55918311817926e-05
-1.0635915099193e-05
-1.25879481747779e-05
-2.35128402136472e-06
-1.83787403754265e-05
-1.90739863730781e-06
-2.81731171940721e-05
-2.19635139463321e-05
-1.66126775158036e-05
-3.09647728000331e-05
-1.37739145368085e-05
-1.07858288672879e-05
-1.36471681477612e-05
-2.10292447189469e-05
-1.03763299057145e-05
-2.85423658594132e-05
-9.5468379614128e-06
-1.4183550479714e-05
-1.06584693151166e-05
-2.00817136741659e-05
-1.07112862523154e-05
-8.81566860202612e-06
-2.12344908933966e-05
-6.03545547533736e-06
-2.05124527507627e-06
-4.44612736305388e-06
-2.48354330774636e-05
-2.46073901186473e-05
-6.76681887746456e-06
-9.18933526693041e-06
-8.60456051900558e-06
-8.30523823334918e-06
-6.6628584473736e-06
-2.69409566040036e-05
2.51898038778287e-06
-1.5287655013566e-05
7.92896352427758e-06
-1.82484684350405e-05
-2.68543938594571e-05
-1.29776877553639e-05
-5.00526369378788e-06
-1.706246291802e-05
-1.57095736556564e-05
-1.69517419744924e-05
1.98359019859397e-06
-2.09355841735331e-05
-3.08551965076967e-05
-8.74442792750089e-06
2.13528933329415e-05
-1.04890318677916e-05
-1.46632042678269e-05
-6.42272385617201e-06
-1.0834067408802e-05
-2.56931765851224e-05
-3.53256212028153e-05
-1.1873578593298e-05
-1.54035980958766e-05
-1.49736725039072e-05
-1.20653909912864e-05
-2.12404959628104e-05
-2.1895326898458e-05
-1.71443277157397e-05
-1.38164441224723e-05
-6.54578475728289e-06
-1.78528952387584e-05
8.76409430074534e-06
-1.32110494251196e-05
-3.72155415300586e-05
-9.69745434118315e-06
-6.18743940764382e-06
-1.75451534780818e-05
-9.01696663943173e-06
4.26272959585596e-06
-2.23736964874417e-05
-1.26809840059535e-05
-7.21460459679618e-06
-1.46502031704846e-05
-3.50595877988256e-06
-2.30823409620761e-05
-2.51552485307914e-05
-7.50417200319595e-06
-6.94155388331645e-06
-3.87678730357481e-05
-1.67537348160308e-05
-2.59518232057161e-05
-1.18197376349503e-05
1.58391963840591e-05
-2.19858585109176e-05
1.61066347310679e-06
-1.42007020409914e-06
4.26711682952386e-06
-1.06087556179274e-05
-1.87262874973514e-05
-1.24067375109592e-05
-1.22641164712969e-05
4.50300045062746e-06
-7.99289632870678e-06
-1.71268233370364e-05
-2.91605440961968e-05
-1.2478828585234e-05
-1.1397406634286e-05
-8.84416696020513e-06
-2.16667418834419e-05
-4.26386115501894e-05
-3.2343518255521e-05
-4.04461452155989e-05
-1.53270404078239e-05
-8.06521907209976e-06
-9.97857693539459e-06
-2.8060328762149e-05
-1.43639953423656e-05
-1.44750942327536e-05
-2.13664219241752e-05
-1.60249752252578e-05
-2.79263789195197e-05
-7.09578360311384e-06
-3.52049323440106e-05
-1.09811504417094e-05
-5.14225584926764e-06
-2.9301756461501e-05
-2.03369706231467e-05
-2.00691982871344e-05
-5.78810677002163e-06
-9.22638468381538e-06
-2.51326415686891e-05
-2.41721606410537e-05
-5.94461169097224e-06
-1.23496072264725e-05
-2.06202288371668e-05
-5.05021207544406e-06
-1.64826709245819e-05
-1.32096236794894e-05
-1.07090616892421e-05
-1.73384053405622e-05
-5.77590839749757e-06
-1.65282879476108e-05
-1.78097483728952e-05
-1.3679954249271e-05
-2.21192502730275e-05
-1.40503765058862e-05
-1.47253613994346e-05
-3.26503735911877e-06
3.26673941287263e-06
-9.76669182613764e-06
-1.98671910387476e-05
-1.19570490352401e-05
-9.4734324151642e-06
-1.47536578046116e-05
-6.81248080870014e-06
-1.61734165867356e-05
-6.40481875653248e-06
-1.58663763758336e-05
2.60067453785727e-06
-1.40329327774469e-05
-1.00528993690298e-05
-2.35564676001033e-05
-2.57629154035246e-05
-1.05220991733405e-05
-2.66640180332402e-05
-1.96779646275149e-05
-1.44806080567896e-05
-1.76681135547514e-05
-6.13845950204009e-06
-2.11424275555116e-05
-1.71078191544138e-05
-9.01137269338274e-06
5.35685409545726e-06
-1.99508012180185e-05
-2.34845150749734e-05
-3.15600328001931e-05
6.01154007969902e-06
-9.37470126767638e-06
-9.46391809494015e-06
-1.8281523953445e-05
-1.48473607680798e-05
-1.94025175806513e-05
-2.10637211198553e-05
-1.21774817546695e-05
-1.25765476419023e-05
-2.50432399169968e-05
-1.8097558282866e-05
-1.41439883548033e-05
-1.09416746910473e-05
-1.73202928777542e-05
-2.72884029385157e-05
-2.90740942081946e-06
-4.98659227089636e-06
-2.35000969582151e-05
5.55028118884289e-06
-9.49385155277126e-06
-1.62200069085932e-05
-2.31012739240238e-05
-2.36090027062894e-05
-2.64145564232374e-05
-1.68294581468458e-05
-1.53983033037625e-05
-1.68147515219934e-05
-2.25727840729435e-05
-2.79682720792289e-05
2.08712493395821e-06
-2.29137354290039e-05
-2.21440163441723e-05
-1.40861777020838e-05
-1.50725716784347e-05
-2.03754152627409e-05
-2.1624537195947e-05
-1.34721164951998e-05
-2.32119411702321e-05
-1.84415785154229e-06
-1.89084525041395e-05
3.37064300988095e-06
-2.0557518416874e-05
-2.30238032209833e-06
-2.39281161908017e-05
5.92019554569316e-06
2.16556469548274e-06
-2.37974682095347e-05
-2.0188650097896e-05
-2.42418581307823e-05
-1.13835711555073e-05
-1.58800789187435e-05
-1.18491823297557e-05
-3.2376737803535e-05
-2.46930531298055e-05
-1.29109175194966e-05
-1.29962344322597e-05
-7.08621858237267e-06
-1.42061648091375e-05
-2.4722135489784e-05
-1.54050298173003e-05
-1.41257589430726e-05
-1.0661531507186e-05
-2.68981730860499e-05
-3.17824409715502e-06
-1.79828046461646e-05
-1.75645934724001e-05
-1.95657463557945e-05
-2.44524284167092e-05
-2.4531123238804e-05
-2.05222642027873e-05
-2.79975492716431e-05
-1.01072360091107e-05
-1.25430186826887e-05
-1.11409363540966e-05
-2.03772669602766e-05
-9.82403703556152e-06
-7.09800436545062e-06
-1.50931692908851e-05
-1.10459580293307e-05
-1.94005389801181e-05
-7.86679861200845e-06
-2.64165774972795e-05
-1.98954603619375e-06
-3.08402625488729e-05
-2.99223627792302e-05
1.19858304823523e-06
-1.82766181968943e-07
-3.6447184548668e-05
-8.66081639068937e-06
-2.11996707662168e-06
-3.36624268786735e-05
-2.11237941032634e-05
-6.24368520716103e-06
-1.47186382478414e-05
-9.34128145171723e-06
-2.17521015569382e-05
-2.59479727034528e-05
-2.54651919563235e-05
-2.24150468970338e-06
-1.05171810426947e-05
-1.27444053404583e-05
-2.78316153147113e-05
-1.37494093905889e-05
-7.61556173051692e-06
-2.94463277646068e-05
-6.69047430266485e-06
-6.55697868513317e-06
-1.83817414817986e-05
-1.14051781507419e-05
-2.14182992824064e-05
-9.35331740780768e-06
-1.30243686629465e-05
-2.63609371348865e-05
-9.53554223995167e-06
-2.64406349207871e-05
-2.71423355501053e-05
-9.32343121667676e-07
-5.88470813675272e-06
-2.53540687721577e-05
2.5394671523652e-06
-1.21830496684568e-05
-2.02940227904946e-05
-5.94967478500508e-06
-8.2403864926114e-06
-1.16255864685877e-05
-5.5147119001483e-06
-2.08193578543074e-05
-1.73987349940609e-05
-4.08033371986734e-06
-1.51980890743824e-05
2.85704078687604e-06
-1.09558698716695e-05
-1.7765037443512e-05
-2.43715283094018e-05
-1.44335613009163e-05
-4.68933026960273e-06
-6.29446436697069e-06
-1.0758070641486e-05
-9.14260967193848e-06
-2.32877423570576e-05
-5.42467359592771e-06
-1.28307964302052e-05
-2.49747286430537e-05
-1.96198106206747e-05
-1.51090192169905e-05
-1.0325451499812e-05
-8.54887444114198e-06
-1.60359679255633e-05
-1.17497015880275e-05
-9.08474824960897e-07
-1.77176900811491e-05
-1.11708412319735e-05
-4.79233115135571e-06
-1.32417393637942e-05
-1.17512062308617e-05
-1.98232588939987e-05
-3.85741186922864e-05
-2.65364903281898e-05
-1.89520608100748e-05
-1.2437548846339e-05
-2.21778000875258e-05
-2.67891381558719e-05
-1.89534321715802e-05
-4.14117323913277e-05
-2.18340413424741e-05
-2.85553983060352e-06
-1.95310373908762e-05
-2.22276054207171e-05
-1.94530288106122e-05
-3.86053864419858e-06
-1.39385979417883e-05
-1.20463294009268e-05
-2.40831557293486e-05
-2.28502374954483e-05
-1.80131707139683e-05
-1.43169324847655e-05
-8.17436341063976e-07
-2.17428724572131e-05
-1.54354969094458e-05
-9.41459183546132e-06
-1.33045708387005e-05
3.12439338786545e-07
-5.34025060393652e-06
2.10650113252809e-07
-7.71786114525426e-06
-1.84634296022936e-05
-2.69579555370509e-05
-9.31888962983657e-06
-7.94441200393165e-06
-1.14157359331852e-05
-2.95503627712337e-05
-2.07139879394956e-05
-1.22406201982308e-05
-6.90091734122787e-06
-1.26283404812152e-05
-3.62966729868105e-05
-5.83267363456178e-06
-8.97194180839248e-06
-3.9033201864612e-06
-1.32751035730929e-05
-2.75927804839464e-05
-9.37142292720048e-06
-1.85361361474895e-05
-1.76835236462601e-05
-5.57819757505772e-06
-2.78955724461066e-05
-1.55546110304902e-05
-2.15235071676639e-05
-2.01674606168209e-05
-9.22794617513104e-06
-2.13435541748653e-05
-2.19296648997951e-05
-1.56624144964579e-05
-2.51755861291486e-05
-2.52729312524398e-05
-2.20781678409154e-05
-1.95756362218351e-05
-1.21707666041351e-05
-1.50553508230793e-06
-1.28762396420897e-05
-1.85330535691077e-05
-2.03023460549983e-05
-1.26188185698514e-05
4.77787524031294e-06
-1.49500664555624e-05
-1.33949666329326e-05
-9.35753313224378e-06
-2.46870873925621e-05
-1.32732801871897e-05
-7.65736525195223e-06
-1.8500171391915e-05
-1.85697604464162e-05
-2.37573275244811e-05
-2.52951880986777e-05
-2.73159190633324e-05
-8.50115278796721e-06
-2.74877822000286e-05
-1.41512233049861e-05
-2.16944807013997e-05
-1.61670813502444e-05
-1.59677963066007e-05
-1.65450737524927e-05
-2.55825203467039e-05
-1.43554304782049e-05
-1.1007487861816e-05
-1.22565013223036e-05
-7.04922034261263e-06
-3.13093670339301e-07
-9.9658878852193e-06
-1.40062671797709e-05
-7.3692525664213e-06
-1.11738764627076e-05
-4.26998611581201e-06
-3.38421148480028e-05
-2.01061051197089e-05
-1.10747385884823e-05
-1.3024452830367e-05
-1.93449408308413e-05
-6.53314736859632e-06
-9.0161187774001e-06
-1.29217152526089e-05
-4.48157435782312e-06
3.63321533905075e-06
-6.45923483321122e-06
-2.34079421802099e-05
-3.26059768866743e-06
-3.89653229843008e-05
-2.81637059291319e-05
-1.59118662993807e-05
-1.67159402200619e-05
-2.51990080034449e-05
-2.4588524060103e-05
-2.06512501956062e-05
-2.14517418977242e-05
-2.29178873301292e-05
-2.63079237226943e-05
-2.48412272988741e-05
-1.88894014867569e-05
-1.16238259665994e-05
-2.08954960759336e-05
-2.21046809124684e-05
-1.48082843293238e-05
-2.99805023059637e-05
-2.24789872671409e-05
-2.14851941535059e-05
-4.03744702900392e-05
-1.94173055732499e-05
-3.76549200192583e-06
-1.56799016969808e-05
-2.6053033140111e-05
-1.74835142926279e-05
-1.37733898458278e-05
-1.15890567400405e-05
-1.91309033919293e-05
-2.66762816104544e-05
-1.32150741792141e-05
-1.70291061639888e-05
-2.00017195900764e-05
-1.43217405876643e-05
-3.02370844738373e-05
-2.25495758566931e-05
-1.97089910906322e-05
-1.85824929940822e-05
-4.19825062781084e-06
-1.79842984526348e-05
-2.08853211139325e-05
-1.96219760105459e-05
-2.9200930891814e-05
-2.33764322093172e-05
2.6129654193264e-07
-1.58237832564905e-05
-2.04938636102729e-05
-1.18570767021792e-05
-7.25255189437337e-06
-2.21400171123264e-05
-1.85660288796705e-05
-2.59073105042789e-05
-2.27567440727168e-05
-7.48432773395862e-06
-1.91288337432824e-05
-2.34896338342366e-05
-9.26956660113468e-06
-2.21823512441789e-05
4.42822505971299e-06
-1.87998066259741e-06
8.21678793671767e-06
-1.07596844661022e-05
-1.19689442360316e-06
-4.2952117191182e-06
-1.81520909808739e-05
-8.67320834657635e-06
-1.29007914153103e-05
-1.37910285602903e-05
-1.36767021025799e-05
-1.37220443362329e-05
-7.74225625562098e-06
-4.59809489967566e-06
-1.85382610077684e-05
-4.76298983433943e-06
-1.27074594224986e-05
9.52440424087237e-07
-2.75743334505576e-05
-3.45655446580116e-05
-7.61149070943123e-06
-2.13420447204318e-05
-2.18022674745307e-05
-2.33971051417229e-05
-1.97168950088777e-05
-3.47029148516847e-05
-1.88239972502758e-05
-2.17661430278995e-05
-2.21367179566296e-05
-2.13737923018723e-06
-6.25494138534471e-06
-4.70092563636132e-06
-1.52123335387887e-05
-1.25803259914344e-05
-5.7291925698609e-06
-2.92821764234577e-05
-1.11277774427035e-05
-6.43989525819e-06
-9.97180548061739e-06
2.21052955785936e-06
2.05367390141658e-06
-1.14448494459965e-05
-8.45388717623851e-06
-2.43241334975263e-06
-2.02694876744876e-05
-1.88002396440026e-05
-3.16597988721686e-05
1.06738659902327e-06
-3.5339495744293e-05
-3.34049446962825e-05
-4.16568048470227e-06
-5.65005049957158e-06
-3.54864217306382e-05
-2.02386307916262e-05
-1.15482209207218e-05
-2.88204342702314e-05
-1.09750392359352e-05
-1.0006895339218e-05
-4.44882384911778e-05
-1.28760334849189e-05
-1.87215581673496e-05
-1.76843757874112e-05
-1.6754850819015e-05
-2.74725018042366e-05
-9.34349789775017e-06
-3.30160828067164e-05
-8.70609286050647e-06
4.54254296248676e-06
-1.12910087471174e-05
-2.79965619358394e-05
-9.17614909008648e-06
-4.33858596441067e-06
-2.2528697135447e-05
-7.16745433146233e-06
-1.6503537360347e-06
-2.16607505535914e-05
-6.11614282541609e-06
-2.19188198449137e-05
4.70739155284592e-06
-8.15436066700608e-06
-1.32077769322408e-05
-2.49839895841316e-05
-1.06989757941937e-05
-2.60183701173443e-06
-1.42016033807245e-05
-1.19225075178832e-05
-8.00108259051958e-06
-1.17244247389461e-05
-1.47374565686672e-05
-7.94031974967849e-06
-1.8401636591783e-05
-3.20229439054065e-05
-5.68155839593973e-06
-1.92425953909672e-05
-1.8183930902901e-05
-2.74418430231922e-05
-1.67687345499077e-05
-1.02342787822783e-05
-1.32471271305802e-05
-8.78527171294049e-06
-2.74102868201807e-05
-2.07865005394128e-05
-5.57667858835787e-06
-6.0686878607322e-06
-1.36477017040398e-05
-1.29667878748119e-05
-3.23616485790694e-06
-1.21089944345213e-05
-3.20441563184257e-06
-1.8982435487863e-05
-1.93782248488679e-05
-2.1143266006136e-05
-1.63081285587373e-05
-1.12217142023011e-05
-2.00806902456747e-05
-2.40447355453883e-06
-2.08737898155676e-05
-1.52142307734627e-05
-1.55378525093575e-05
-1.43790791053074e-05
-2.34569530024031e-05
-3.27712243460483e-05
-1.76968081314689e-05
-1.73934940003043e-05
-8.46108265313739e-07
-1.04133091821289e-05
-4.00317047541489e-07
-9.47411081571794e-06
-2.71878682353258e-05
-2.39543760757657e-05
-2.74714443961233e-05
-4.75565541741189e-06
-1.49635636929417e-05
2.88710450891118e-08
1.43153293225935e-06
-1.30107220742352e-05
-2.05514194131788e-05
-1.44801282256391e-05
-2.22117473863938e-05
-2.52953767975069e-05
-2.1289249282574e-05
-7.68261286145394e-06
-1.05947342096887e-05
-2.34928467927202e-05
-1.61932865982756e-05
-3.92346409562924e-06
-8.44733373907176e-06
-4.99235084888367e-07
1.51162717066071e-06
-3.5212617773097e-05
-2.3710860684171e-05
-3.39011742726892e-05
-2.89224757305814e-05
-2.15091678825977e-05
-1.77397342554551e-05
4.1002420599351e-06
-2.49428301893573e-06
-3.71580807280867e-06
-8.34793185910443e-06
-1.97504878986189e-05
-7.50397060763986e-06
-1.50045255432874e-05
-3.09320762947321e-05
-1.22674345340933e-05
-7.26964596688204e-06
-2.62662485828258e-06
-1.27556895209347e-05
-1.42456964260969e-06
-2.70250882658827e-05
-1.82178769955235e-05
-1.81993667891005e-05
-1.08522576656036e-05
-5.08072941066251e-06
-1.93697611046048e-05
-2.69260829412325e-05
-2.13166140662476e-05
-1.6479825338478e-05
-2.21954687240377e-05
-1.20966495781303e-05
-1.0482880899051e-06
-2.10614249451942e-05
-1.49311666974015e-05
-1.51795866079563e-05
-1.29415359897524e-05
-1.37842966586598e-05
-2.99015141617205e-05
-2.0962289786373e-06
-1.05558764784386e-05
-9.56024784877502e-06
-1.62510374438175e-05
-8.58556546826426e-06
-2.2375381831841e-05
-1.2572750519608e-05
-1.80573903168125e-05
-1.07607910677639e-05
-1.57869464987035e-05
-1.66365326941761e-05
-1.59036678004785e-05
-2.12841074047891e-05
-7.44274786074808e-06
-1.16811744139883e-05
-8.10279105760661e-06
-1.87299525929269e-05
-1.45431858813704e-05
-1.56235233556983e-05
-1.33734352441864e-06
-2.08084800180249e-05
-1.27484126928715e-05
-3.10945538984596e-05
-1.88138135854558e-05
-2.04731396604876e-05
-2.72096838846452e-05
-3.10826919515778e-05
-1.50826565048074e-05
-2.2120787509225e-05
-3.18861984928954e-05
-1.06673754033199e-05
-9.09710666106561e-06
3.35117841924811e-06
-8.31232613780324e-06
-1.42062922543582e-05
-1.89045206991065e-05
-1.20768856485253e-05
-3.14686350061457e-05
-2.1395151293377e-05
-1.97679951859095e-05
1.63614176306641e-06
-1.28343952788493e-05
-1.60797584617812e-06
-1.77440919183623e-05
-1.16546867324978e-05
-1.17831293296849e-05
-1.20472485440981e-05
-2.02510418395359e-05
-1.83336841903937e-05
-1.03538193604006e-05
-9.65295424204846e-06
-7.62219441988102e-06
-1.52995133740634e-05
4.87302661759289e-07
-2.86646305950625e-05
-2.52535883720077e-05
-1.87545885824344e-06
-9.42933632253696e-07
-3.35453806649644e-05
-2.02590546849505e-05
-1.51264370764673e-05
6.48942804487801e-06
-4.95723240121097e-06
-5.40517644638331e-06
5.19264869048733e-06
9.4467620096513e-07
-2.04046744362419e-05
-2.02497090431568e-05
-3.00281370883926e-05
-1.34732892047572e-05
-2.39496815288156e-05
-3.27487811832472e-05
-2.30221891964813e-05
-7.58311411471896e-06
-5.71040106527368e-06
-3.16578883704083e-07
-2.37573357785517e-05
-2.04904111373567e-05
-2.06838890780189e-05
-2.96038148494153e-06
-1.41365504193574e-05
-2.64395424764329e-05
-1.4444151981432e-05
-9.18012181413398e-06
-1.0530154498485e-05
-1.06011680029144e-05
-1.93796510030246e-05
-1.15627931947954e-05
-6.34716844710751e-06
-2.95817790397287e-05
-3.04947449749832e-05
-2.27246584074574e-05
-3.6700930006255e-05
-7.2614083476865e-06
-2.02022327572747e-05
-1.35911539532705e-05
-1.29829301288475e-05
-1.50893650276793e-05
-2.6403193391215e-05
-1.00159668446711e-05
-1.96179652312106e-05
-1.98457780309013e-05
-2.40166807850881e-05
-1.64239247689567e-05
-2.11475871134336e-05
4.07911068322996e-07
-1.39077483281947e-05
-6.32284709871947e-06
-2.36293620889016e-05
-6.6437606908465e-06
-3.59334759129234e-05
-7.22848864351724e-06
-3.39206431960187e-07
-1.79904657952486e-05
-3.30321583800253e-05
-2.03991051527282e-05
-1.03778378225765e-05
-1.39841328367904e-05
-2.99224835167008e-05
-5.89360107263246e-06
-2.96596575789323e-05
-1.82361831430072e-05
-1.55512744898781e-05
-8.93498464119788e-06
-2.40367018648907e-05
-2.47422968089597e-05
-1.10778895138697e-05
-2.08728946751612e-05
-8.78275800962839e-06
-1.45279783424867e-05
-1.47757321857306e-05
-1.2493915808705e-05
-2.27788744272609e-05
-2.01042131291216e-05
-2.75483544756097e-05
-8.02269182827716e-06
-2.61662630327142e-05
-9.45863702157212e-07
9.8044205459007e-06
-1.09436519189814e-05
-3.22764391500704e-05
-2.17732058066596e-05
-2.16181704976485e-05
-3.72975429929093e-05
-2.17585732898244e-05
-1.08346365967137e-05
-2.89354622290341e-05
-2.88929940451936e-05
-1.68170533881402e-05
-2.1500467177294e-05
-2.32843883241878e-05
-3.28425194689257e-05
-6.64081005373227e-06
-2.3224187678905e-05
-2.64485089769964e-05
-7.27870957130364e-06
-1.86040773181124e-05
-2.47596590219606e-05
-1.95069052665901e-05
-8.61674212489478e-06
-1.56102283001041e-05
-2.2291868732126e-05
-1.84986747455449e-05
-1.26741485830907e-05
-2.17853484781211e-05
-3.35152084905169e-05
-3.63787217309435e-05
-1.29613337395221e-05
-5.53516241209931e-06
-1.31027210036209e-05
-1.37969274456229e-05
-1.67426752647456e-05
-2.85595570620325e-05
-9.03954037764724e-06
-7.66295772053223e-06
-8.76210313770646e-06
-1.29202306994196e-05
2.15803499617721e-06
-1.46629688587977e-05
-1.29090484041728e-05
-2.29053814685153e-05
-1.21540480445449e-05
-1.67738495864792e-05
-1.58782647717038e-05
-1.27853154657892e-05
-3.15845741990905e-05
-4.54208489770977e-06
-8.77625404197064e-06
-5.95047159879085e-06
6.81816468127421e-06
-5.96846503968974e-06
-4.31927161755785e-05
-1.51281519031535e-05
-2.45938998668081e-05
-1.27473672723908e-05
-2.5449371469833e-05
-1.7004604425173e-05
-1.79621286730104e-05
-2.46241217570483e-05
-9.19105282990822e-06
-2.7396745069296e-05
-3.91459382114949e-06
-1.62713268705795e-05
-2.33111792631103e-05
2.50208954710685e-06
-2.83748071339322e-07
6.42276145229947e-06
-2.9692284508662e-05
-2.55790027265914e-05
-1.61217945246913e-05
-1.55650076350833e-05
-1.36606836388949e-05
-3.61800693521059e-06
-2.38795258344125e-05
-1.61441247407932e-05
-2.09981362811628e-05
-2.61597761822897e-05
-1.76046747569047e-05
8.38643604404843e-06
-2.09966508063742e-05
-6.55233160493091e-07
-8.67233649019839e-06
-1.02635148058087e-05
-2.71074477655971e-05
-1.7274364296353e-05
-1.14182274281307e-05
-1.95917640750156e-05
-3.69064658493563e-05
-1.46411169852454e-05
-2.49406415445501e-05
-1.29085418921402e-05
4.7837541677367e-06
-1.48818592680131e-05
-9.32087772413624e-06
-1.74239310018359e-05
-1.7085393130355e-05
9.51326615808256e-06
-1.08302961752872e-05
-1.95527190417409e-05
-2.05162502898661e-05
-1.36460574325102e-05
-2.4501429201134e-05
-2.34204617683974e-05
-1.39900921240067e-05
-1.96685973957228e-05
-7.8385626265538e-06
-1.49960389482288e-05
-1.04415283498439e-05
-1.0732303531225e-05
-7.69399854747351e-07
-9.78688757537277e-06
-1.67781132326547e-05
-2.56054469625035e-05
-2.01859487985685e-05
-1.59420000111717e-06
-5.13153393046469e-06
-1.39126975243282e-05
-2.27135191827844e-05
-2.36945826839608e-05
-5.58520926800317e-06
-1.14958534563597e-05
-1.840482187548e-05
-8.574602153358e-06
-3.13929881282995e-05
-7.00436417974625e-06
-9.14169863625375e-06
-1.511688218837e-05
-2.00305031305346e-05
-2.06940963428945e-05
-1.16586401858185e-05
-7.05741943824726e-06
2.8464276700892e-06
-1.08910343264195e-05
-1.61196872664723e-05
-2.99913760130448e-05
-1.230911995141e-05
-1.81090973121741e-05
-1.11562221658218e-05
-1.47638334046901e-05
-1.40735009493852e-05
-8.96738107707283e-06
-2.46004500672309e-05
-2.06219806251443e-05
-1.58531673824294e-05
-7.71643254684438e-06
-1.43022761188248e-05
-1.66914123105246e-05
-1.9300990536021e-05
-2.62573089030065e-05
-2.11841523791707e-05
-1.14351796960167e-05
-1.2301784815404e-05
-1.76085229782629e-05
-1.85964700364566e-05
-7.28648297052413e-06
1.19507419082365e-06
-1.13716079907111e-05
-3.34142135263344e-05
-9.89646417617513e-06
-3.21578397183142e-05
-4.14830334523425e-05
-1.77613056494393e-05
1.12873087547654e-05
-2.07013378103425e-05
-2.78174353121523e-05
-2.24283472747729e-05
-1.19694101021628e-05
-1.48788587389476e-05
-3.44397388323357e-05
-2.80151133647179e-05
2.54637584847399e-06
-1.32585120226049e-05
-2.464119235346e-05
1.68883276471532e-06
-1.84261836564469e-05
-2.86063494351524e-05
-1.39067197106986e-05
-1.12620187670956e-05
-6.96689829495521e-06
-2.13665127758851e-05
-1.74048609809628e-05
7.43273191494869e-07
-1.61940083199294e-05
-8.28521849689559e-07
-9.59842202208049e-06
-2.39732344328943e-05
-1.26881818439392e-05
-1.39113952184639e-05
-1.67962392084904e-05
-2.11047188159237e-05
-7.98082678335351e-06
-2.72739446404678e-05
-6.29866121979469e-06
-6.7558713327454e-06
-1.25993122102881e-05
-2.9206436904499e-05
-1.91441335466425e-05
-1.66199979223786e-05
5.61849141886845e-06
-2.16000203739691e-05
4.64217869297305e-06
-7.9937172768302e-06
-2.50027409608405e-05
-1.34831465334664e-05
-1.97915643651209e-05
-1.90354664100825e-05
-3.67663220759485e-05
-2.41604392768459e-05
-2.81148175203648e-05
-1.90986211580295e-05
-2.40448192790201e-05
-8.71085316268453e-06
-3.53610948636743e-05
-3.38866115377269e-06
-1.67101047289121e-05
-3.5557727781343e-05
-1.33339315972627e-05
1.03473838013108e-06
-1.33289353859448e-05
-2.29914149311157e-05
-1.95650225829955e-05
-1.46240042142385e-05
-2.06447885004037e-05
-1.86084242634066e-05
-2.28916403781331e-05
-1.26885629186273e-05
-2.64368734209408e-05
-1.91106808580734e-05
-1.7841537192239e-05
-2.35322923548951e-05
-1.65024110021398e-05
-1.00017742834236e-05
-1.5355752835422e-05
2.64806328756265e-06
-1.60134615497561e-05
-2.50990678767827e-05
-2.90269472842049e-05
2.39913252043581e-07
-2.41131699408724e-05
-1.0039355787022e-05
-4.67795972222896e-05
-1.34025673548665e-05
-3.16197745049151e-05
-6.08063477186113e-06
-1.53269843807007e-05
-1.28985456987985e-05
-3.35148142232887e-06
8.10964240377841e-08
-4.33009527220722e-06
-1.20595644760065e-05
-6.83609622300823e-06
-3.20327421273839e-05
4.00888283420007e-06
-1.25501678897835e-05
-3.31497382585987e-05
-3.85692899421223e-06
-2.83928400900123e-05
-9.03171309781374e-06
-1.84779880461694e-05
-1.58205063276374e-05
-2.50425618868938e-05
-1.10806785605324e-05
-3.51684932246007e-05
-6.47536881782707e-06
-7.19381327799218e-07
-1.23151074597066e-05
-2.4314078445036e-05
-2.18253474850159e-05
-5.50713690626811e-06
-1.99375398570601e-05
-1.74116528746213e-05
-1.28552310905452e-05
2.61158472860468e-06
-1.64154191765821e-06
-1.24381502313929e-05
-4.30297494101766e-05
-2.01287905849409e-05
-2.78783199346342e-05
-6.05028622565387e-06
-1.29562668043374e-05
-2.26907793562929e-05
-1.50749034273063e-05
-3.47989544583836e-06
-2.98654670667634e-05
1.33442863207101e-06
-2.19560519793269e-05
-3.37433295888951e-05
-2.6379919624902e-05
2.64394684581474e-06
-1.24517376191493e-05
-2.47326730211217e-05
-3.43490907108514e-05
-1.17678005204074e-05
-3.05699365542195e-06
-2.2302584782973e-05
-1.16113788955738e-05
-2.9882240696634e-05
-1.5372932950889e-05
-1.93501978160883e-05
8.23325038317402e-07
-2.2768577729685e-05
-2.40764816758687e-05
2.85075208235885e-06
-1.41700472924811e-06
-9.82945175937865e-06
-9.96957157607435e-06
-1.38175037721307e-05
-7.65644248258094e-06
-1.49865254214782e-05
-2.96022287470158e-05
-2.35058602823638e-05
-1.12970716543263e-05
-1.52220328287048e-05
-2.01134770067619e-05
-7.4320807575319e-06
-3.26809492419767e-05
3.96066589618165e-06
-2.37452547594008e-05
-7.55019643737754e-06
-2.36423534890097e-05
-1.41636566780019e-05
-8.80487510242801e-06
-8.85324912262731e-06
-1.62652411229822e-06
-2.28543074456004e-05
-3.32241586861261e-05
-3.23744044664647e-07
-5.59960941214832e-06
-1.69329821123096e-05
-1.30119693221133e-05
-2.20906691273844e-05
-2.54700987596168e-06
-2.29663559137577e-05
-2.90219377851315e-06
-1.73176932855741e-05
-2.890662374246e-05
-2.25686267180753e-05
-2.15070955315981e-05
-3.62148983672981e-05
-1.43519416383923e-05
3.06359341143407e-06
-2.72513993174372e-05
-3.00000430956933e-05
-1.60996906820238e-05
-5.99016477605701e-06
-2.06458549787397e-05
-1.44814814331444e-05
-2.32680583304968e-05
-1.28345650071743e-05
-1.19492858175107e-05
-1.37863576939622e-05
-3.55653763750967e-05
-1.78864508411522e-05
-4.46943378009529e-06
-1.97654769416521e-05
6.73610081093473e-06
-8.69554676729946e-06
-1.80438771117019e-05
-1.66417453917984e-05
-2.37746884477446e-05
-1.86159840855624e-05
-1.34876041422263e-05
-4.30674373709119e-05
1.63640559845172e-06
-2.72665531295885e-05
-6.37054250130073e-06
-1.180585096932e-05
-1.59242733516585e-05
-2.66004159025661e-05
-1.35691344576088e-05
-1.38025914332961e-05
-2.11487046552664e-05
-5.12564991699808e-06
2.17560568845955e-07
-1.83261693096013e-05
-1.14224351187988e-05
-2.19250230306511e-05
-3.10303416470173e-05
-8.40133818331635e-06
-6.3023322738865e-06
-1.29339194989499e-05
-3.05614388031883e-05
-2.24406222946202e-05
-2.4999743659924e-05
-2.03140533040983e-05
-1.82620483400328e-05
-1.56634426685165e-05
-1.01850062165189e-05
-8.94801149866851e-06
-1.80835533447471e-05
-1.76327746196088e-05
-1.89501218441016e-05
-1.7694858383617e-05
-2.15098025250098e-05
-1.86199074496399e-05
-2.18187960616456e-05
-1.84460764783263e-05
-3.18391556416849e-05
-4.23145097229085e-05
-1.55143400765376e-05
-6.91935528295417e-06
-2.21072844496465e-06
-9.85112516189985e-06
-1.79253403197496e-05
-1.50023353663068e-05
-5.57446441612051e-06
-6.93165719173138e-06
-2.27273949454882e-05
-2.50689139391177e-05
-1.34602439622802e-05
-2.59166209217336e-05
-1.65543539326392e-05
-7.80470230554359e-06
-2.48547670670868e-05
-1.13891977486543e-06
-1.57934110945142e-05
-1.85817162989834e-05
-3.08704915117935e-07
-5.10019401552862e-06
-6.3632258763231e-06
-5.48934924896213e-06
-1.86732967860803e-05
-2.8632598729352e-05
-3.86410538984384e-06
-1.28578305836554e-05
-1.41965455028105e-05
-6.75227301061899e-06
-2.33511879078095e-05
-8.55999537758107e-07
-1.75580020586391e-05
-1.71476283810494e-05
