# Supplementary material for: Research on computational propagation and identification of mine microseismic signals based on deep learning
Source: PLoS One. 2025 Oct 22;20(10):e0334641. doi: 10.1371/journal.pone.0334641 (PMC12543183; doi:10.1371/journal.pone.0334641)
Supplement: S11 Data — (ZIP) [file pone.0334641.s011.zip › 000101100002615.xlsx_0.txt_24.txt.txt]

-5.21114173156878e-06
-2.29119121210996e-05
-2.21455076539103e-05
-2.09726931536801e-05
-2.12029826494249e-05
-1.52753697327152e-05
-5.57099082120886e-06
-1.58641703564771e-05
-1.08767923940381e-05
-1.6048778449448e-05
-8.59276726432554e-06
-1.81083126435613e-05
-2.39373921062497e-05
-1.12122497223863e-05
-3.02769573423103e-05
-5.69951216890919e-06
-6.55872997166443e-06
-2.17707163412306e-05
-2.18850835565094e-05
-3.0334157136145e-05
-5.34042351308139e-06
9.39525322013331e-06
-7.34592462882722e-06
-1.83480414861582e-05
-2.35317598346694e-05
-2.17110037612077e-05
-1.28371989318303e-05
-9.80651996238712e-06
-2.02834264249556e-05
-1.73382792405914e-07
-4.13535328450956e-06
-2.78402819657698e-05
-1.7612105397818e-05
-1.56688769920792e-05
-1.6068741883406e-05
-1.57954929327987e-05
-1.02211722832649e-05
-1.13285793018236e-05
-1.63839144337345e-05
-1.03707693234474e-05
-1.49550014491514e-05
-2.46426529664407e-05
-1.46261462462185e-05
-1.73332221123819e-05
-2.25485297704205e-06
-1.03237468353107e-05
-2.28726508410604e-05
-2.32390782958199e-05
-1.29370796846267e-05
-3.13116960479941e-05
-2.89026573845589e-05
-8.44269697254571e-06
-8.65761805367162e-06
-3.7544654420486e-06
-1.81777004414481e-05
-2.48499995646051e-06
-1.8059372750094e-05
-1.48409777197328e-05
-6.6031249993987e-06
-1.43732147489999e-05
-8.53575912073474e-06
-1.53564139883357e-05
-2.1282924613084e-05
-3.69774060768e-05
-2.43196382061539e-05
-1.73033846092566e-05
-3.67903128466249e-06
-1.15552612389546e-05
-2.81463878261356e-05
-1.57980325275604e-05
-1.33643054419363e-05
-2.4154794567487e-05
-1.50500686939877e-05
-3.38026885767939e-05
-1.49421583374944e-05
-2.65747110617648e-05
-2.51050917134929e-05
-1.72141083543826e-05
2.64592543733335e-06
-2.60103594012904e-05
-3.43036728947988e-05
-4.28878478228563e-06
-1.47720913538685e-05
-1.22196144199592e-05
-1.99103314312502e-05
-8.4614738797994e-06
-3.0327643501052e-05
-1.61775116616694e-05
4.31378269260614e-07
7.04056579232074e-06
-1.85425602064985e-05
-2.73911449595751e-06
-2.56361397414007e-05
-2.42610189927605e-05
-1.58225725937207e-05
-1.18534565080152e-05
-3.12244990698937e-05
-2.33890370504841e-05
-2.59682209450517e-05
-1.89221300763838e-05
-8.97592134863687e-06
-2.52580240681883e-05
-2.08212538016506e-05
-2.50807900217797e-05
-2.16586938251733e-05
1.93999700034144e-06
-5.1071788890561e-06
-3.35394930391876e-05
-4.10448938894211e-06
-2.21788976368939e-05
-2.04723082120266e-05
-7.22108955458619e-06
-8.84451907314089e-06
-5.87374915196398e-07
-1.29832913713429e-05
-1.33974046906561e-05
-4.99123342553317e-06
-1.21732913532946e-05
-2.20314685769564e-05
-1.43781656648479e-05
-2.10105377893074e-05
-7.11243825882252e-06
-2.51893985150728e-05
-1.60612202098843e-05
8.90561872192368e-08
-3.21705984876522e-05
-1.96648068095089e-05
-1.10359582075128e-05
-2.63928470797144e-05
-1.88164462940219e-05
-1.85625456692302e-05
-1.8047753991652e-05
-1.13412370677458e-05
-2.88549270690285e-05
-2.42727456216973e-05
-5.4098579300425e-06
-1.30948990234765e-05
-1.48445667426464e-05
-3.17670751336857e-05
-1.41024142445023e-05
-8.68855005131097e-06
-4.25602228991897e-05
-8.87446122753767e-06
-1.07782724101106e-05
-2.1230281087939e-05
-1.69054629833292e-05
-1.97912568763259e-05
-2.65342213057954e-05
-1.93404673470443e-05
-4.54525786507035e-06
-2.99704428923366e-05
-2.1628049885145e-05
6.91673932144739e-06
-6.00138674429825e-06
-4.35965966603567e-06
-1.47793158073638e-05
-3.52245023470762e-06
-8.0408561833645e-06
-1.31168878441321e-05
-7.85979302816445e-06
-1.72549772389002e-05
-9.74116208037219e-06
-7.21413426405268e-06
-1.22710519748185e-05
-1.47687720575035e-05
-1.75035818331028e-05
-2.04789115181533e-05
-1.33041171729348e-05
-1.74555090280434e-05
-8.32282484921059e-06
-9.17700384480506e-06
-1.73974714659248e-05
-1.75709088250917e-05
3.87461652985743e-06
-1.45312015127863e-05
-1.63050044137616e-05
-4.07356892960269e-06
-2.51477159840704e-05
-1.12130438906011e-06
-1.5630909807478e-05
-9.79418060515194e-06
1.9413991258065e-06
-3.42005253474808e-05
-2.34959137364004e-05
-3.50243075755369e-05
-4.94131091626003e-06
-9.74009685375036e-06
-2.51492966522538e-06
-1.23511075714751e-05
-2.33566394769627e-05
-2.20554704403144e-05
-8.86496822942366e-06
-6.0794074069457e-06
-1.22509187220554e-05
-1.56124010381251e-05
-3.84389605827944e-05
-1.74302449073097e-05
-1.25647787050473e-05
-9.24243132980039e-06
-1.62612013022089e-06
-7.67971345252411e-06
9.98327989257671e-06
-2.57541792763458e-05
-1.21992034606274e-05
-8.91360878712285e-06
-1.55304737310018e-05
-1.48103004138429e-05
-1.9856313126581e-05
-1.33227862756654e-05
-1.68193736912663e-05
-1.5454939986148e-05
-8.57474000980088e-06
-1.04006350709345e-05
-2.36808606828109e-05
-2.48172106638079e-05
-1.01872590095504e-05
-1.53320435104933e-05
-1.39566504382253e-05
-1.81343469291149e-05
-8.73426221767598e-06
-9.263834383178e-08
-1.13654050764979e-05
-4.83337041567698e-06
8.1974956951521e-07
-5.52255236684119e-06
-1.78398221729046e-05
-1.33103050050673e-05
-4.31172973030408e-06
-1.9157345122823e-06
-1.84219509070335e-05
-1.54904300703299e-05
-1.28390679679372e-05
-7.68074141819163e-06
-2.26064506845327e-05
-2.44516048274204e-05
-3.43403293524434e-06
-1.85801263415201e-05
-1.52354662350202e-05
-1.62232428432427e-05
-2.93027270861681e-05
-6.68883703968843e-06
-2.3463370363318e-05
-3.19026442518054e-06
-1.78849931885152e-05
-2.35452997201319e-05
-1.59728699092621e-05
-1.24121367466141e-05
-5.96454287735699e-06
-1.33046176843888e-05
-1.81698971832756e-05
-6.64217544712008e-06
2.36607541191988e-06
-4.69478459635434e-06
-1.09202764098434e-05
-1.43254890313601e-05
-1.68555762991829e-05
-2.23258132000251e-05
-3.33451056332456e-05
-3.64931311548274e-06
-2.06699343315949e-05
-2.61398918807613e-05
-8.11766931931556e-06
-1.18023027177324e-05
-3.2759562171074e-06
1.87802990788824e-06
-1.48234772779496e-05
-2.51137186392459e-05
-1.90787359134846e-05
-1.16155460964081e-05
-2.75815462159977e-05
-2.05617895843441e-05
-1.60958127840155e-05
-7.63559578355077e-06
-3.57079701614016e-06
-1.64417654405319e-05
-1.29382499516291e-05
-1.56477061464562e-05
-2.30334703675774e-05
-3.18174046254982e-05
2.07806345897795e-06
-1.94416340770178e-05
-1.1827069394518e-05
-1.18602854182399e-05
-2.64908047435921e-05
-2.02067506276261e-05
-2.50541580726456e-05
-1.94180300811843e-05
-4.67214422726356e-06
-7.70808524952971e-06
-1.95417989999005e-05
-7.46760799171706e-06
-1.97438955672775e-05
-2.41442169466232e-05
-1.13924007757626e-05
-2.69259539400197e-05
-1.92304739217842e-05
-1.47900334925737e-05
-1.97670146921257e-05
-1.94169074568354e-05
-2.97172375848947e-06
-1.07575714145762e-05
-1.34638027411572e-05
-2.27127366555549e-05
-1.17791733275742e-05
-4.51465851162384e-06
-2.27208265119431e-05
-5.597340319421e-06
-2.42165624127198e-05
-5.22635212003257e-06
-2.32737669339904e-05
-2.08484473053261e-05
-1.34701775844575e-05
-1.31719890315864e-05
-2.24461786687396e-06
-9.37726615131815e-06
-2.48035318619297e-05
-2.56709848659019e-05
-2.76132698085667e-05
-2.68732267206859e-05
-2.81466613759627e-05
-2.98057298657758e-05
-3.4499509983225e-05
-3.21133518665191e-05
-1.4192294570204e-05
-2.19879800521168e-05
-3.94981023505548e-05
-1.87845944176272e-05
-2.72362408715407e-06
-1.87609255947755e-05
-1.44610601805405e-05
-5.96937199148678e-06
-8.40089135734514e-06
-1.54258467849909e-05
7.42835901796319e-06
-7.59531151778902e-06
-8.9291954484082e-06
-2.11783794896421e-05
-2.036098392998e-05
-1.5913886864713e-05
-9.01840744133821e-06
-1.58180072448492e-05
-8.76944682499945e-06
-1.57219818782481e-05
-4.16319891674498e-06
-1.26747789567302e-05
-3.13171662952085e-05
-2.7252915658809e-05
-2.4161534074859e-07
-1.36663460863493e-05
-1.99214777853564e-05
-2.3741002583212e-05
-8.13331306412357e-06
-3.30202918234621e-06
-7.98046872690544e-06
-1.59010454629267e-06
-2.90688959650305e-05
-3.50383658359212e-05
-3.88363005369056e-05
-3.04636583947308e-05
-2.28618899268973e-05
-1.89963793565275e-05
7.27164215358536e-06
5.07066254320785e-06
-1.20889227088009e-05
-8.09820550981499e-06
-1.49965166942068e-05
-2.25057072645784e-05
-2.0964620737041e-05
-1.30408191964904e-05
-3.17006550740782e-05
-9.68985788220041e-06
-1.55659160397898e-05
-1.54106380459243e-05
-2.55435476822474e-06
2.05211996319185e-06
9.37274753706153e-08
-1.32858529023179e-05
-1.34471848509872e-05
-2.46867677698897e-05
-2.4003341181287e-05
-3.13705136994772e-05
-8.5601576361791e-06
-1.34934565563272e-05
-1.23614663219684e-05
-3.2463424548003e-05
-1.88524180202633e-05
-9.23270783344199e-06
1.41383954128297e-05
-1.14252955052124e-05
-1.03234900237366e-05
-2.37242679027011e-05
-7.5663876687715e-06
-1.7766855542103e-05
-3.03287702491716e-05
-3.29171402926676e-05
-9.8120232425887e-06
-9.28715389111624e-06
-2.66146044448569e-06
-1.81774726323016e-05
-1.28584803501541e-05
-1.33052237404117e-05
-2.33976183996088e-06
-2.2190605271272e-05
-2.64907923697638e-05
-1.93278139292471e-05
-1.37181451968199e-05
8.29705683072595e-06
-1.32986196678027e-05
-2.50754302494106e-05
-2.53815896159722e-05
-1.09861767461903e-05
-7.14367646641366e-06
-8.39039504984548e-06
-1.69806551400183e-05
-2.56946967152722e-05
-1.91637009459078e-05
-1.17373856809291e-05
-1.50233447667458e-05
-9.01358599790082e-06
-1.72859044697753e-05
-2.72391281577242e-05
-1.76694918237582e-05
-1.79383553190367e-05
-2.02479987929557e-05
-4.85883347792448e-07
-2.31380289313911e-05
-2.12119614320709e-05
-2.22062705462192e-05
-1.42048529239309e-05
-9.64215244196919e-06
-1.33131060270099e-05
-1.49965735234756e-05
1.16503941173237e-05
-1.11873039356133e-05
3.58427114533683e-06
-1.56575142955252e-05
-3.14253782689397e-05
-2.46415230170905e-05
-1.40262194982726e-05
-1.04468007799721e-05
-1.0943505912845e-05
-9.79757494362647e-06
-2.5921870822522e-05
5.14720599082756e-07
-2.89460621067187e-05
-2.18892558086084e-05
-2.1844596462946e-05
-2.20814949034015e-05
-1.49650105201823e-05
-8.67085218864599e-06
-1.95811933543405e-05
-6.6337939706966e-06
-1.61557647014058e-05
-1.70522615581149e-05
-1.34242396983898e-05
-1.98488695873476e-05
-2.4824081796713e-05
-2.94013647615154e-05
-2.36724385651517e-05
-1.83070052710222e-05
-6.66219909540451e-07
-2.21217797282709e-05
-1.65125379168008e-05
-1.56097639307195e-05
9.58243306404158e-07
-1.4866540450022e-05
-1.834005368585e-05
-1.88221670382247e-05
-2.23065178852496e-05
-2.6774664844093e-05
-2.61429022012152e-05
-1.27171571564134e-05
-1.23153554693839e-05
-1.93500585749596e-05
-2.20076716383285e-06
-2.40122117511921e-05
-9.94225656458891e-06
-1.33479423361113e-05
-3.48896339567585e-05
-3.80010474245477e-05
-2.90152165602691e-05
-1.14140119345482e-05
-8.15983231001432e-06
-7.65794370562694e-06
-1.81944877266768e-06
-1.79357306645374e-05
-9.03982364003829e-06
-9.78857038466345e-06
-1.85721982810291e-05
-2.26540905906079e-05
-2.16700782024466e-05
-1.70580175360448e-05
-2.42354630372563e-05
-2.710928781465e-05
-1.80380186189246e-05
-5.73068183583074e-06
-1.77556929680774e-05
-2.01533111653861e-05
1.43865299874891e-06
-2.60201665896771e-05
-5.12546550242068e-06
-2.72503103852804e-05
1.28971193399815e-05
-2.29211869275723e-05
-4.78549732257532e-06
2.72502277769002e-06
-9.33520336412971e-06
-1.48538308087009e-05
-2.38783195303998e-05
-4.53246486463022e-06
-1.84171664885738e-05
-1.27811217719261e-05
-6.97857792507005e-06
-2.26247698937968e-05
-1.66424745234494e-05
-1.37240137545028e-05
-1.55709745568238e-05
-1.02006206644947e-05
-1.96373373715673e-05
-2.33657640080267e-05
-8.25223269433303e-06
-2.27385243957588e-05
-2.12568120610156e-05
-1.13456330365891e-05
-1.03807224761964e-05
-1.94241878070043e-05
-2.87721214750781e-05
-2.29259033465245e-05
-2.49310520964754e-05
-2.5308348289015e-05
-2.9948967560247e-05
-1.791311409306e-05
-9.93337206090403e-06
-2.13527175336861e-05
-8.68698212892194e-06
-1.58574451529801e-05
-2.21150368561707e-05
-1.24502335980148e-05
-5.85837495231835e-06
-2.9105729690046e-05
-4.18466528984418e-06
-3.04662987032483e-05
-2.26152940190122e-05
-3.5225723064019e-05
-9.83059749101162e-06
-1.66160268114488e-05
-1.8342404550541e-05
-8.79432405997639e-06
-9.10080152986363e-06
-1.53547472412109e-05
1.11577875630139e-05
-1.35159940885378e-05
-1.85623511796352e-05
-2.46879124162247e-05
-1.39079682196904e-05
-2.03190902162972e-05
-1.50639537310503e-05
-1.82195721767787e-05
-1.41861255061662e-05
-9.09574799634108e-06
-5.89362090514495e-06
-6.52760772377893e-06
-1.70931547725146e-05
3.04459390839793e-06
-1.00491570100694e-05
-5.28555564247651e-06
-1.26968138531953e-05
-2.09399593243615e-05
-1.21824086073807e-05
-1.23284826234346e-05
-1.26845592411219e-05
-1.2901296393627e-05
-1.95482619719423e-05
-2.58792265416329e-05
-2.63903147936749e-05
-9.37214715201728e-06
-2.76894481834081e-05
-2.2369002195657e-06
-1.07824102105717e-05
-2.69188074843899e-05
-2.62738467717568e-05
-2.66105407966464e-05
-4.32075359596594e-05
-1.18858651051254e-05
-1.04915517857964e-05
-2.33952878110421e-05
-4.23934846598991e-07
-9.81158663162758e-06
-1.43606638424002e-05
-2.30021432538167e-06
-3.07552517103233e-05
-2.27252691610642e-05
-1.06815685637276e-05
-3.67540916604646e-06
-1.72130867742354e-05
-9.92414163476625e-06
-2.72759473546814e-05
1.38895061138042e-05
-1.19499084210333e-05
-2.49021114705476e-05
-8.93382584330609e-06
-1.78183813612976e-05
-1.65543971945508e-05
-1.3010629078204e-06
-3.81926856821973e-05
-3.97728919508641e-05
-1.87809038550941e-05
-1.25128041105796e-05
1.3335010512346e-06
-1.43836463756495e-05
-1.79144837745461e-05
-1.42896803570096e-05
4.63513633577159e-06
-2.15015340910643e-05
-2.28332872340663e-05
-1.20217691631035e-05
-2.19287890607945e-05
-2.48936668098018e-05
-2.04110074792088e-05
-1.67146914977138e-05
-1.23344164256983e-05
-2.12451622619241e-05
-1.39592243788562e-05
-1.43225024204095e-05
-1.13334333712467e-05
-8.87992487115408e-06
-1.68987667268722e-05
-1.8931693341337e-05
-1.75717448547861e-05
-5.02472777276239e-06
-2.5696372119878e-05
-1.10262211496851e-05
-5.74678617711404e-06
-1.09235972552641e-05
-1.44056091598525e-05
-1.23793606665319e-05
-2.57014435205869e-05
-9.88947415005217e-06
-3.40281645171684e-05
-3.40691374351444e-05
-9.68056623106152e-06
-9.74196539940005e-06
-2.2657598205706e-06
-5.08491319395808e-07
-2.74585166002375e-05
-1.25028756706518e-05
-2.23849997983449e-05
-2.11676116931026e-05
-5.95285480995989e-06
-1.82587767406481e-05
-3.4887766140742e-07
-1.15631990409098e-05
-1.23705668399804e-06
-1.76084265281771e-05
-1.12256963647669e-05
-2.09522352565655e-05
-1.56545744693402e-05
-8.73033376899413e-06
-1.34382368366361e-05
-1.87302646155325e-05
-2.77940046990527e-05
-2.05885051295513e-05
-3.10117492636223e-05
-2.13894154372489e-05
-2.1137159541678e-05
-3.70878483689424e-06
-1.67682080881196e-05
-2.24656899624312e-05
-2.64358184121617e-05
-1.37590393838781e-05
-9.43786989969638e-06
-3.85736400809353e-06
-2.25605149987418e-05
-2.55517965417315e-05
-3.37387434932007e-05
-2.70433007187006e-05
-2.25332441341235e-06
-1.81423989019487e-05
-7.5383629547965e-06
1.69790102741728e-06
-2.01562751333667e-05
-1.8710440379952e-05
-1.43306843189592e-05
-1.34333252786191e-05
-3.09307198903084e-05
-1.43856761589756e-05
1.56183242103934e-06
1.65965744266387e-06
-3.24496720259346e-05
5.19657713678394e-06
-1.44944796483319e-05
-5.3782389683079e-06
-2.7745453449217e-05
-2.87097117639163e-05
-1.90039243230272e-05
-5.55118564797841e-06
-2.27336941142542e-05
-1.89002378657721e-05
-1.64931681379393e-05
-1.89587892195889e-05
-9.56656888789338e-06
-2.7035361536566e-05
-1.29273605474754e-05
-9.99514071811192e-06
-1.45583623748197e-05
-3.38812531766488e-05
-2.76808479420718e-05
-1.76312683711687e-05
-3.37754893786425e-05
5.86871363330343e-06
7.3128031174815e-06
-1.20014851102047e-05
-2.03533909494954e-05
-1.97062871196776e-05
-2.70622589951187e-05
-1.25381233880447e-05
-1.01357745369432e-05
-1.64144924576789e-05
5.79374716521526e-06
-8.78016961930307e-06
-8.94647022657674e-06
-2.01822314268873e-05
-1.55561678920337e-05
-2.70889352893433e-05
-1.29755278797405e-05
-2.92612676150683e-06
-1.94352751219278e-05
-5.23031323287317e-06
-3.28774560916064e-05
-1.2571568812683e-05
-1.24969299128654e-05
-2.58440952875655e-06
-4.50402809105033e-06
-1.2536805296142e-05
-2.78402413686651e-05
6.14384664730867e-06
-3.57825741925552e-05
-1.10684893545836e-05
1.96123833443274e-06
-1.08941791985284e-05
-1.89221635362777e-05
-3.30157158995597e-06
-1.27101180660091e-05
-1.12085607884539e-05
-1.89571515251034e-05
-3.24679733893956e-05
-3.80629943499638e-06
-1.68174374087491e-05
-2.24338864630373e-05
-1.9473589301513e-05
-2.57186178431071e-05
3.48414476173387e-06
-1.27389784956699e-05
-1.52735002646235e-05
7.17380769182882e-06
-1.90735038600408e-05
-1.36428190164699e-05
-1.67511018651684e-05
-1.92895294390198e-05
-5.96365262067606e-06
-1.35724521850372e-05
-1.57980575179114e-05
-6.899755518726e-06
-1.14584304278883e-05
-1.51679721992577e-05
-3.96769024121411e-06
-5.10993683363456e-06
-5.4055483400306e-06
-1.30638285438445e-05
-1.21876824522849e-05
-2.10312358737456e-05
-2.10322835368402e-05
-3.16830020026713e-05
-1.3023361988289e-05
-1.60105813304379e-05
-1.65941854843529e-05
-3.00904123253166e-05
-1.46376831354179e-05
-8.02383413135141e-06
-2.02773824601421e-05
-2.22795864840601e-05
-1.86687471619035e-05
-1.51273094241637e-05
1.98179907997783e-06
-1.71892016985732e-05
-3.26595932964331e-06
-1.97385223348508e-05
-5.09749340546066e-06
-1.05453283779617e-05
-2.52018588745361e-05
-1.39230710215026e-05
-1.65970790638612e-05
-2.52992155347668e-05
-1.58179644484129e-05
-5.29620689772622e-06
-1.91692929863078e-05
-1.38352181849735e-05
-2.91839137262505e-05
-9.07229335865385e-06
-1.42250630867641e-05
-9.29990363743458e-06
-6.44119075320543e-06
-3.49253901548758e-06
-1.81346631639401e-05
-2.00867923499476e-05
-2.16857330360555e-05
-2.48201190855309e-05
-1.89764325150044e-05
-1.66592846839485e-05
-2.14461976917107e-05
-9.1271843004503e-06
-2.80272494295077e-05
-5.88704958349819e-06
-1.14131397568576e-05
-3.01974457976242e-05
-2.00237907360801e-05
-1.30517425847799e-05
-3.33851197383211e-05
-6.66453662705685e-06
-1.04172466878449e-05
-2.4344322445808e-05
-1.37016411752389e-05
-1.68109614617151e-05
-9.54975791674761e-06
-1.35936861939019e-05
-2.61429230086402e-05
-1.64899304928892e-05
-2.68237005568158e-05
-1.01947845764968e-05
-2.30422997603669e-05
-1.06220605303606e-05
-1.12694315714923e-05
-2.11623058091967e-05
-1.95157987261157e-05
-1.86451842351476e-06
-5.91392097023255e-06
-1.9272654014035e-05
-1.37165136799125e-05
-1.25131286807909e-05
-2.05827682314479e-05
-1.85129269047039e-05
-1.30357646560376e-05
-2.56182505282278e-05
-5.02264558722589e-06
-2.26024734104242e-05
-2.02956253188036e-05
-3.83050365198499e-06
-9.52905472058603e-06
-1.17277307966002e-05
7.08853289097053e-07
-2.78435933589876e-05
-2.84893927535422e-05
-1.17770515657504e-05
8.74389580443182e-06
-1.03940840197542e-05
-1.23340709728205e-05
-2.01066632244945e-05
2.66565563546256e-07
-2.23638927191726e-05
-2.40826479718986e-05
-1.66571348066337e-05
-2.33753904943471e-05
-1.92041913836073e-05
-1.29069323589153e-05
-3.15552265963032e-06
-7.96845749343456e-06
-2.36137154006052e-05
-1.98532769771384e-05
-1.28512361198451e-05
1.45673488297929e-06
-2.03559118619746e-05
-2.48086632905502e-05
-1.31775100194191e-05
-1.95060835686436e-05
-1.39818977836917e-05
-1.94794866260752e-05
-1.1029025676981e-05
-5.86825209405195e-06
-1.88890424823502e-05
-2.76285020060588e-05
-3.14801729373448e-05
-2.71866311090945e-05
-5.6848715963366e-06
-3.14108533571953e-05
-1.65732733417548e-05
-1.20906910614553e-05
-1.98968196252868e-05
-1.01740575962009e-06
-1.0632505497213e-05
-5.4291976105757e-06
-1.14359392357337e-05
-3.06909133508206e-05
-1.62406987429531e-05
1.88727552147568e-06
-1.64586260202879e-05
-1.18591054982384e-05
-1.77917446779288e-05
-1.96670936008068e-05
-1.34448497450581e-05
-1.76996397073544e-05
-1.43771056691781e-05
-5.30120013684366e-06
-2.69483854940303e-05
-1.15243184454116e-05
-2.94059756900184e-05
-4.1494035921807e-05
-2.30213440373124e-05
-1.55915474414791e-05
-2.79316041532245e-05
-1.46537886901721e-05
-1.58624659784012e-05
-1.58020158804332e-05
-1.19927059492604e-05
2.83060230728481e-06
-1.24693988639421e-05
-2.95486448427751e-05
-1.48148567710449e-05
-1.22475888871222e-05
-1.7770321566522e-05
-1.80105557975717e-05
-7.3880492744518e-06
-1.36242286021462e-05
-2.7475800091855e-05
-1.99119376583885e-05
-8.24232837423964e-06
-5.31167961292508e-06
-5.02202226451594e-06
-2.41673312360941e-05
-1.62282394729511e-05
-1.84165651491402e-05
-2.15297861554731e-05
-3.28601461525488e-05
-9.54799520648244e-06
-1.84541543914023e-05
-1.07391102036609e-05
-1.51043903543276e-05
-2.76526646445588e-06
-1.31258413056049e-05
-1.85922848351648e-05
-1.34022255119034e-05
-2.32771583918366e-05
-2.11901139189335e-05
-1.61052797680184e-05
-9.57023871307068e-06
-5.41685462999679e-06
-4.80669728770785e-06
-2.28589546624049e-05
-1.55662436847828e-05
-1.78734345169687e-05
-1.44699598342435e-05
-1.5342036696506e-05
-1.73354205485282e-05
-8.29219910984943e-06
-1.80467105740258e-05
-2.68208698120446e-05
-2.90662390745599e-05
-2.57573409204794e-06
-2.3335578260932e-05
-9.57704480578718e-06
-2.47425452323439e-06
-3.63411184379526e-05
4.42182490295506e-06
-1.82718299783401e-05
-1.85768180379337e-05
-6.31945170268036e-06
-3.26133436962703e-05
-1.68279570565353e-05
-7.97328694236036e-06
-8.91245270867968e-06
-3.0697977176553e-05
-1.79419017401018e-05
-1.52674868149945e-05
-3.26750973828184e-05
-5.88294551460211e-06
-1.28923230727498e-05
-1.68136473473007e-06
-6.34703579674822e-06
-1.74573216597778e-05
-1.36945145392669e-05
-2.61198228405611e-05
-2.21909114197501e-05
-1.09059780669772e-05
-2.43288520962988e-05
-1.28245396162512e-05
-1.99789601848772e-05
-2.92169955409849e-05
-2.27542095459507e-05
8.87137707194295e-06
-3.28902248161248e-05
-1.8658311425976e-05
-4.92232422782249e-06
-7.51450048521518e-06
-3.07251703749574e-05
-1.60587966548679e-05
-1.47619200695137e-05
-2.20262979648235e-05
8.81987810293614e-06
-2.07731908893426e-05
-1.19168121109721e-05
-1.90790198138306e-05
-2.35182511067791e-05
-1.33267795910804e-05
-3.85874719658742e-06
-2.69957318284611e-05
-1.39943734051155e-05
-1.29192912345744e-05
-1.6147937786479e-05
-1.5679139810204e-05
-2.50659588411608e-05
-2.13494671970839e-06
-2.34034784236073e-05
-1.50325296727469e-05
-6.43124511474203e-06
-2.363368233233e-05
-3.03406124222488e-05
-5.81541987110837e-06
-2.2767814326069e-05
-2.83369301760041e-05
-1.56037371261218e-05
-2.1707548454888e-05
4.92758253331835e-06
-2.27092469929599e-05
-1.75368046430583e-05
-1.02373807926893e-05
-2.95880488082854e-05
-2.86100807724e-05
-2.05642113567894e-05
-2.28612662290408e-05
8.38865865936718e-07
-2.93911300932467e-05
-7.66432922902802e-06
-1.06213773699664e-05
-1.96530644309697e-05
-3.00211167198855e-05
-8.9069446353543e-06
-1.02544799955375e-05
-1.56521270908171e-05
-1.48649545729181e-05
-1.50433873394053e-05
-2.57768034186125e-05
-1.72452971552525e-05
-2.07391441956494e-05
-2.4975968425199e-05
-2.50141453852171e-05
-7.67983192051842e-06
-2.04924383086347e-05
-2.08746007604256e-05
-2.40018508178693e-05
-7.31078795057801e-06
-1.54824944191445e-05
-1.75983519240374e-05
-5.33772181466848e-06
-4.79718944371679e-05
-2.76464826469179e-05
-3.61981474054149e-06
-1.94385810835624e-05
-9.39768664024503e-06
-1.6231117550939e-05
-3.05987131404722e-05
-8.04991810684654e-06
-3.12447467626012e-05
-6.92139248015904e-06
4.40239041323627e-08
-1.28082248445159e-05
-1.15811924594484e-05
-8.9080843639825e-06
-1.68706674456646e-05
-1.39731462543064e-05
-1.10141021497666e-05
-8.3092778974828e-06
-7.80963688295046e-06
-1.83370213610365e-05
-3.96748048062159e-06
-1.62818014357538e-05
-2.51406373657955e-05
-1.41521037582617e-05
-3.63128930827695e-05
-2.06294135091266e-05
9.03560440407574e-06
-6.48385222592238e-06
-1.09225374798565e-05
-3.12909892247332e-05
-4.21839320382756e-06
-1.38111528886556e-05
-2.4103284036553e-05
-1.34261521183801e-05
-1.92433401040728e-05
-1.88149364304714e-05
-1.90978101712562e-05
-2.76036207183901e-05
-2.27798179244898e-05
-1.81749426588998e-05
-2.30412667599478e-05
-1.55441701772387e-05
-3.48392869352351e-05
-1.13811732892361e-05
-2.05939684304328e-05
-1.64030989058021e-05
-1.49796107735055e-05
-1.54805116225442e-06
-1.50642256513369e-05
-7.05888439360615e-06
-1.02345364086232e-05
-1.79449163726521e-05
-1.97136633421232e-05
-1.81431984241643e-05
-7.89034177595546e-06
4.80442140785121e-06
-2.34235076301961e-05
9.9750297038526e-06
-6.53044200192334e-06
-1.92655020985916e-05
-1.41345503751072e-05
-3.21345267732585e-05
-1.541744722112e-05
-1.87618538258453e-05
-1.6233289013344e-05
-2.01611229783899e-05
-1.59114450400685e-05
-1.5817247205256e-05
-2.61610088497477e-05
-9.82700452098895e-06
-4.53603419318719e-06
-2.27449425315603e-05
-1.46059097733623e-05
-1.98342946600691e-05
-2.24203690993001e-05
-2.78268593326447e-05
-2.47644473156201e-05
-9.55991427286605e-06
-1.64034878518742e-05
-8.80085629601786e-06
-2.8847419756329e-05
-7.19814906447014e-06
-1.78464747785852e-05
-2.18117858577291e-05
-1.42826907902884e-05
-2.16671857052949e-05
-1.86863533292336e-05
-1.99879627202525e-05
-5.30741803620251e-06
-3.01676684400891e-05
-2.59179781199134e-05
1.83044077029642e-07
-2.0987757572209e-05
4.03061169905091e-06
3.46685541615163e-06
-6.9342383269669e-06
-1.6128052754724e-06
-1.96199880148903e-05
-2.45877998246962e-05
-2.01792464736653e-05
-2.43702951305506e-05
-8.53610250884154e-06
-7.38767783853026e-06
-1.20990709960757e-05
-9.62486642383761e-06
-1.21882184850611e-05
-2.0875899716383e-05
-1.56897875918107e-05
-2.91383796781484e-06
-9.64551829659335e-06
-2.30292809525996e-05
-1.63572593991504e-05
-3.10095109325857e-05
-2.63293037132999e-05
-2.13005471493804e-05
-1.71986566164512e-05
-1.79905944542701e-05
-6.21419836196577e-06
-1.56877694658905e-05
-1.23791602755553e-05
-2.18333692429263e-05
-3.18088074573906e-05
-1.92213193931258e-05
-1.55383972431732e-05
-1.34301787614916e-05
-3.14798610996426e-05
-1.19382666817018e-05
-2.84745904922299e-05
-3.2696000234674e-05
-1.1894984029711e-05
-1.68257086592315e-05
-7.56571242959697e-06
-1.27693966618656e-05
-1.34065893459626e-05
-2.41376085696825e-05
-1.03751294041041e-05
-1.64510991499679e-06
-1.777171033676e-05
-4.12724487476239e-07
-2.67331167112381e-05
-3.33562043420972e-06
-3.568795681684e-06
-2.03652544074621e-05
-1.81236251838544e-05
-3.24464981439723e-05
-1.05828712962545e-05
-2.03355242302774e-06
-2.90250451068467e-05
-9.18155564079549e-06
-1.81946841263401e-05
-2.66750085212512e-06
-3.10895532343765e-05
-1.62325676630067e-06
-1.20971511681722e-05
-3.69394935088305e-05
-1.94199683963264e-05
-1.84378034971869e-05
1.42256346828103e-07
-2.90944114402037e-05
-1.44263189208518e-05
-2.88471284711911e-05
-2.12783740925094e-05
-1.65934724909538e-05
-7.31773034092936e-06
-2.37873125241285e-05
-2.90136626085052e-05
-1.51112235468082e-05
-5.00017976153418e-06
-2.15981528266771e-05
-2.502140836176e-05
3.16594463046739e-07
-1.69066720170263e-05
-1.75169310090288e-05
-2.81511067021089e-05
-7.83644229535305e-06
-2.25495282665244e-05
-6.52509209106393e-06
-8.42488625759905e-06
-2.17140887423319e-05
-8.1831650381447e-06
-1.82201112884056e-05
-2.52383419602178e-05
-1.73063949366749e-05
-4.30071569139845e-06
-1.51270088477284e-05
-3.07178976967449e-05
-2.73569324372331e-05
-2.1284977557895e-05
-1.40087964789891e-05
-1.42113880251869e-05
-2.67276315404835e-05
-1.9692891794485e-05
-2.33390603308689e-05
-3.69299827828489e-05
-3.54804389114362e-05
-1.11028247179234e-05
-2.04538003607468e-05
3.15021641706767e-06
-1.76393029659172e-05
-8.27018227567151e-06
-3.59998110502232e-05
-2.91772801989357e-05
-2.29088383067169e-05
-1.73966977849854e-05
-5.11528046069098e-06
-1.14209926187829e-05
-9.45528420019079e-06
-1.34715396405813e-05
-3.2951100487941e-06
-1.27858034285146e-05
-2.2262142360152e-05
-1.48258756587239e-05
-4.45607549840403e-06
-4.2408007284708e-06
-2.63837509121922e-06
-2.74062933879395e-05
9.20759972042404e-08
-1.15720081694306e-05
-5.43429956398113e-07
-1.9301009014133e-05
-1.33419366061289e-05
-5.17281923264795e-06
-1.74799430723455e-05
-1.57028425387236e-05
-3.9613561844747e-06
-2.23963115210774e-05
-7.97077232830585e-06
-2.67394923108152e-05
-2.40506577179075e-05
-5.65020116841945e-06
-2.6137242784122e-05
-3.31085014152951e-05
-1.18233815693325e-05
-1.49051791891215e-05
-2.19178859542783e-06
-1.70979529691363e-05
-2.88431342629712e-05
-2.71101326780408e-05
-1.43460577390539e-05
-3.31640346029096e-05
-2.93197134557312e-05
-7.4014722129666e-06
-2.24833831617644e-05
-2.68904351234308e-05
-2.06504838764589e-05
-3.07985219478754e-05
-2.11598537669541e-05
-2.42127060778344e-05
-1.70816659668869e-05
-1.9864469085402e-05
-2.00870805010789e-05
-1.43508868619712e-05
-1.79329362795192e-05
-2.15203821661826e-05
-3.03786748999662e-05
1.20372201691545e-05
-8.63128633976441e-06
-1.42312776550382e-05
-2.45917330180632e-05
-2.62246083301519e-06
-3.27610700928268e-06
-2.13164370056526e-05
-1.57284327073259e-05
-1.45110305687836e-05
-1.35557332468447e-05
-1.69369736574072e-05
-6.59264027102183e-06
-2.27928014380961e-05
-2.86486520524362e-05
-3.34783182967986e-06
7.28721444420464e-07
-2.75801965713812e-05
-3.37625258494071e-05
-1.62904969562001e-05
-1.23051374245282e-05
-2.32718261022059e-05
-6.8592221367368e-06
-3.24497487797653e-05
-1.99533334583432e-05
-3.80111590555746e-06
-2.59749751752884e-05
-3.04037884147391e-05
-1.42237027033265e-05
-1.63131254024587e-05
1.37441386988514e-06
-2.22585047088241e-05
-3.57530912962257e-05
-8.46507730791809e-06
-2.49461999481292e-05
-7.85049674682768e-06
6.41129223359671e-06
-8.04175743245714e-06
-7.18133377182323e-06
-2.42195814949978e-05
4.34731445191074e-06
-4.71921261277267e-06
1.23356585418994e-06
-2.09082323241654e-06
-7.86454840714471e-06
-6.50906318615611e-06
-3.23798070902332e-05
-7.3898829430189e-06
-8.55589905114798e-06
-3.07326948591772e-05
-3.26520681810545e-05
-2.62195785186127e-05
-1.05938878146572e-05
-1.07886208753056e-05
-2.46356825063894e-05
-1.32954363720205e-06
-2.28302366548115e-05
-1.48241466289448e-05
-8.50233086510744e-06
-1.46112071398242e-05
-1.35520275338278e-05
-1.02963429602942e-05
-9.12958582994473e-06
-1.25885372101805e-05
-1.95715365216138e-05
2.80701763405866e-06
7.54974046451863e-06
-2.48442761180309e-05
-5.10925727806042e-06
-1.53521716239769e-05
-3.32043138851253e-05
-9.67947614057934e-06
-2.11185168851539e-05
-9.61109508070937e-06
-2.20670355437598e-05
-1.33789911820455e-05
-2.22269880093717e-05
-2.95890064903262e-05
-3.33553118288451e-05
-1.97222077755814e-05
-5.59767508997661e-06
-1.71260633854544e-05
-1.78485046179505e-07
-1.68625244069116e-05
-2.24270198472908e-05
-3.31249060044703e-05
-1.64960874340521e-05
-1.45565909587616e-05
-2.0704718804822e-05
-2.33261262395015e-05
-3.54838834224554e-05
-1.28398980408588e-05
-2.23410595449048e-05
-1.39275060152124e-05
-7.9900684526007e-06
-1.7803197702995e-05
-3.12363980265877e-05
-1.29536126251306e-05
-1.2529319164156e-06
-1.7660651577539e-05
-2.08932270544917e-05
-2.55328616133036e-05
-3.14055191939034e-05
-2.23850975080776e-05
-9.86000684764661e-06
-9.14963184041113e-06
-1.12457521967226e-05
-2.7765234899571e-05
-2.29722369642731e-05
-2.16203622835969e-05
-1.00543219094351e-05
-1.81697495097465e-05
-2.13583927356037e-05
1.53601423139234e-05
-1.28304524517176e-05
-1.12522966447844e-05
-1.65510720012342e-05
-1.11049529303029e-05
-1.39637532061405e-05
-2.54118401352448e-05
-2.13682939556983e-05
-1.6922625750701e-05
-2.54214333307949e-05
-9.18594196676347e-06
-9.84638263710264e-06
-2.33834314021226e-05
-2.09865653455571e-05
-1.62765675947324e-05
-2.56227393151483e-05
-8.73451330175319e-06
-2.73282343484258e-05
-3.47262653701725e-05
-1.61735155632788e-05
-1.71341295608027e-05
-1.32787961883912e-06
-1.16943221188835e-05
-2.63930211397678e-05
-2.06230072845661e-05
-1.85153644674309e-05
-1.96953733487787e-05
-1.457129264639e-05
-6.88798899092342e-06
-8.49485124626835e-06
-2.27894749495452e-05
-1.40902752246059e-05
-6.83155395489238e-06
-3.52265052990729e-06
-8.37093856544046e-06
-9.52836076584285e-06
-1.99126353004284e-05
-3.56275633252388e-05
-2.15181799328356e-05
-1.26059311929261e-05
-2.04028820277454e-05
-3.21040514378575e-05
-1.43828659936791e-05
-1.09752675105588e-05
-2.70579470673813e-05
-1.74859107219023e-05
-3.34432986272282e-05
-1.70728013223606e-05
-1.50232361218536e-05
-1.50948193672605e-05
-3.83716135831819e-06
-2.19302410912431e-05
-2.03890652069602e-05
-1.44456335769214e-05
2.36490743857296e-06
-9.26999448735579e-06
-1.23328977519218e-05
-7.5660746672575e-06
-1.92208631550939e-05
-1.26833082790509e-05
-2.68536257182462e-05
-4.62649167370114e-05
-5.64917177583303e-06
-1.83412783147017e-05
-1.01451540999345e-06
-9.61976599234052e-06
-3.42810053185415e-05
-1.55092865807073e-05
-1.42129136523748e-05
-3.10748582126445e-05
-2.46060973394508e-05
-3.01409266684197e-05
-1.90034262408167e-05
-1.33161412986327e-05
-2.51339274790889e-05
-3.2729903143178e-05
-2.23938202908782e-05
-2.02501107865438e-05
-1.67041798276239e-06
-6.65269033647009e-06
-1.79355576337155e-05
-1.29875268569348e-05
-2.84343168306431e-05
-2.51421292218181e-05
-2.70469127094231e-05
-6.89012622837627e-06
-3.67970045981411e-05
-2.16062588717562e-05
-1.41933045542717e-05
-1.77749566067621e-05
-1.18400086866855e-05
-2.10936692296518e-05
-6.21093042241607e-06
-1.68275018142795e-05
-6.11304880126719e-06
-1.59731003987286e-05
-1.37918213640766e-05
-5.2238192268172e-06
-4.61161446100117e-06
-1.5863841092569e-05
-2.31522795811012e-05
-3.06425060208953e-05
-3.07739180417025e-05
-3.06726496972111e-05
-2.58642732617545e-05
-8.62910566384085e-06
-1.74091619404697e-05
-1.11010962967335e-05
-1.09130744362728e-05
-1.6204567644155e-05
-2.95306723088171e-05
-1.81448451580046e-05
-3.15277796410314e-05
-7.6012267182021e-06
-2.0359225373226e-05
-2.35018504899807e-05
-1.17478663900092e-05
-9.77782687252205e-06
-7.09139749412777e-06
-1.49271927989483e-05
-3.45455895218013e-06
-2.30569327981961e-05
-1.25369758714799e-05
-1.77019205193948e-05
-1.93046478007618e-05
-1.0990318138136e-05
-1.00833335564442e-05
-5.67532624600259e-06
-1.19819157384716e-05
-1.21301540306938e-05
-7.86279748154607e-06
-1.3517428132026e-05
-1.96838732636828e-05
-1.52027124487841e-05
-1.64971315701167e-05
-1.49217673260548e-05
-3.23838028974449e-05
-1.39986681333002e-05
-7.01082734283063e-06
-1.77875713878643e-05
-1.07907735244395e-05
-2.29963199206502e-05
-2.24564541526025e-05
-1.83390253277265e-05
-2.81094173253258e-05
-7.79996738391819e-06
-1.73216316406118e-05
-2.31396549417665e-05
-3.80450771453721e-05
-1.65828391440932e-05
1.99656902994273e-06
-1.05623035844877e-05
-2.06695641042546e-05
-1.75518942979562e-05
-2.11810140320136e-05
-2.98758001502584e-06
-1.13098281015689e-05
-2.11634735123364e-05
-1.13262779581111e-05
1.1749081572136e-05
-6.30827425548003e-06
-1.37955957628807e-05
-1.50413371101712e-05
-2.24973758745211e-05
3.12560667131725e-06
-3.10693508763072e-05
-1.38708967417e-05
-1.60199082049142e-05
-2.31679428802134e-05
-1.61322334683753e-05
-8.04756065132353e-06
-3.34967910555786e-05
-8.19937162528232e-06
-2.76284875949878e-05
-1.60987890205353e-06
-2.54342528973007e-05
-1.15680186153193e-05
-6.64041920901984e-06
-2.95281434292854e-05
-9.30762592024973e-06
-3.25004147775477e-06
-1.91888655469501e-05
-9.08414278828206e-06
-6.48324352553245e-06
-2.74229578833737e-05
-1.63178144435196e-05
-1.28714927079825e-05
2.37320298338806e-06
-8.58475980147219e-06
-2.26081688413554e-05
-1.68575164280362e-05
-3.62114714593396e-05
-2.27514577511781e-05
-1.47482140345761e-05
-1.04650444446126e-05
-1.36509267287223e-05
-1.50576503211102e-05
-9.05615756889159e-06
-1.23745713115398e-05
-1.93517718876286e-05
3.22638122710957e-07
-1.93657796028056e-05
-1.68303686498403e-05
-8.66051099173947e-06
-1.73051581304887e-05
-1.52567593084575e-05
-3.1056805496874e-05
-1.53726475652174e-05
-1.95326181116406e-05
-6.84741081825714e-06
-2.5764018136746e-05
-2.007235372308e-05
-9.94872453103971e-06
-1.11554466187239e-05
-2.03848337350203e-05
-1.63606440424183e-05
-1.70216347330991e-05
-2.96607211331931e-05
-2.87568813428963e-05
1.79505466904363e-06
-2.03090800619179e-05
-1.39011797969947e-06
6.25105717186358e-06
-8.22318156456494e-07
-2.12358952036017e-05
-9.36869702693808e-06
-2.20680953752949e-05
-1.51340759252969e-05
-2.04535772182343e-05
-1.38721833801271e-05
-1.66191705337686e-05
-2.67794814378366e-06
-3.63764661295602e-06
-2.44929651882531e-05
-3.51351199502275e-05
-1.04596207513882e-05
1.08163343763629e-06
-8.51477697633757e-06
-1.48488235188979e-05
-2.7228957894403e-05
-1.68361643075079e-05
-2.45228860519106e-05
-1.64317407040185e-05
-2.75892920063012e-05
-2.06628838071068e-05
-5.78045963495088e-06
-2.69930194433097e-06
-1.32941204383257e-05
-1.07682764476841e-05
-2.10533117662024e-05
-2.53291790579682e-05
-2.68953065960561e-05
-1.61341911700562e-05
-1.79460591496624e-05
-3.03783323489109e-05
-3.01602502047411e-05
-8.88469971652019e-06
-1.14446881011798e-05
-1.90194292267429e-05
-1.88420256917624e-05
-1.77448811271028e-05
-2.14818724409432e-05
-3.07485307076104e-05
-2.05518197701556e-05
-1.08122251087448e-05
-8.26154389777251e-06
-1.34566867682113e-05
-3.38160038566015e-06
-1.17952384721066e-05
-2.11408545477913e-05
-2.4190534410618e-06
-1.8355709594609e-05
-1.75731452470957e-05
-2.77735180863667e-06
-2.10458965728425e-05
-2.57581634252037e-05
-2.54523044731861e-06
-1.40531957660109e-05
-2.65793837609482e-06
3.81282000817424e-06
-1.02334878366118e-05
-6.47570747868677e-07
-1.37162539381724e-05
2.3794687703058e-06
-1.57014208744145e-05
-2.41771480133527e-05
-8.63766720623078e-06
-2.14477752811526e-05
-1.411596393656e-05
-9.70828258172494e-06
-2.45704426708548e-05
-7.98140486132922e-06
-4.39764609685068e-06
-1.1974613661542e-05
-2.00677803966922e-05
-1.10992827471089e-05
-2.13572634359203e-05
-1.11023415405774e-05
-2.02465889913258e-05
-9.54784443014373e-06
-2.54254935657861e-05
-3.12551764708143e-05
-1.44229456938493e-05
-2.39558456419328e-05
-1.06927754238409e-05
-1.87214221022464e-05
-1.63700448070992e-05
-9.35234362742627e-06
-1.0271904125669e-05
-1.02100055432523e-05
-8.42561202094371e-06
-2.27753309445714e-05
-1.42897148954875e-05
-9.87632561405637e-06
-1.84095328114573e-05
-2.08940076292916e-05
-1.11091043877181e-05
-2.27806139133449e-05
-1.24261397509788e-05
-2.62876789703565e-05
-9.45045098256297e-06
-1.49688696769151e-05
-4.57526411835781e-06
-1.67321756429362e-05
-2.56357475903793e-05
-7.62987133226892e-06
-2.94934927215412e-05
-1.12341972670974e-05
-5.07882103566278e-08
-3.6660137108196e-05
-1.64096477427986e-05
-7.27484571176982e-06
-1.04054836814542e-05
-1.96788235264517e-05
-1.02866839668229e-05
-1.33049202824606e-05
-1.11539971602974e-05
4.01936597527874e-06
-1.80304471908947e-05
-6.13424094865689e-06
-2.17951594046308e-05
-1.93893775896792e-05
-5.41920376137906e-06
4.70301138352346e-08
-8.03535683531266e-06
-2.3104402433471e-05
-2.67554382183846e-05
-1.89852085435342e-05
-1.78168234082013e-05
-2.72340832036846e-05
-1.5860788008252e-05
-1.74790955813071e-05
1.29109123105185e-06
-1.38851388529457e-05
-1.80723626337446e-05
-1.6633926315321e-05
-2.06914358444649e-05
-4.05554217483571e-06
-1.95735360240745e-05
-1.01635189786712e-05
1.37961893391272e-07
-1.25796884532797e-05
-8.35096092751188e-06
-1.48319768588004e-05
-9.44307323340912e-06
-2.2167648233233e-05
-2.66136883115101e-05
-1.05799711242343e-05
2.48458232172891e-06
-9.31721068816863e-06
-1.6002094858779e-05
-3.02514486823174e-05
-3.72962695932176e-05
-1.29648137583301e-05
-3.63157129461467e-05
-3.18548948060832e-05
-1.72614796876878e-05
-7.3613540258819e-06
1.05189268539578e-05
-6.04152906985772e-06
-2.33542091231847e-05
-9.84549667730862e-06
-1.08953763329299e-05
-7.96837242714994e-07
-2.00752908673626e-05
-8.81983136375788e-06
-3.28732779231734e-06
-5.83764009969232e-06
-2.73293180418527e-05
-2.03684044409494e-05
-1.1019018138561e-05
-1.38128519758474e-05
-2.1686407227769e-05
-2.9216230633713e-05
-2.08871928069537e-05
-1.06172191731998e-05
-2.76537512979177e-05
-1.16853355400627e-05
-1.60302314724097e-06
-9.3251524983972e-06
-1.85483942850067e-05
-1.11864877916198e-05
-2.07094271911908e-05
-2.63704398189337e-05
-1.10076917851977e-05
-2.61998957331694e-05
-2.24719297703873e-05
-2.7040997517058e-05
-1.42125430944194e-05
-7.89794755033917e-06
-3.90119974125101e-06
-8.97300937976421e-06
-3.62014339063824e-05
-1.59596282348013e-05
-1.34777202047039e-05
-1.18560436317005e-05
-1.17618219224195e-05
-1.73185801111245e-05
-1.59897684138716e-05
-1.09987493608446e-05
-1.93756879309094e-05
-1.25729563077203e-05
-2.51292448727464e-05
-2.45750636525276e-06
-2.66852637710012e-05
-2.4112624310829e-05
-7.72849428725852e-06
-1.5064869172167e-05
-5.55174029251755e-06
-6.1086671031873e-06
-1.18073979441813e-05
-1.10756795248363e-05
-1.84158827023228e-05
-1.59709720871127e-05
-1.69553697411922e-05
-1.33428133627221e-05
-1.92953470126744e-05
-7.4420596587618e-06
-2.11421185218377e-05
-1.21835571831374e-05
-2.6535196179833e-05
-2.26434420858148e-05
-4.31235567803226e-05
-1.35436470038443e-05
-1.25244055009496e-05
-2.21801964670884e-05
-2.66889324147955e-05
-3.50500627833203e-05
-8.56317198502117e-06
-2.28005922064997e-05
-9.08913570442429e-06
-2.25198816208331e-05
-1.40814923931523e-05
-9.58118192177971e-06
-1.68640794385985e-05
-5.81859990024669e-06
-8.59138751429781e-06
-1.89835022567747e-05
-1.79173845420088e-05
-1.79680855808163e-05
-1.84662354367419e-05
-2.43526244740567e-05
-2.51132114210778e-05
-5.94969573717621e-06
-1.93075904150944e-05
-3.12008076527118e-05
-2.21289258659874e-05
-2.41358052535768e-05
-2.40575767627098e-05
-1.14080146090806e-05
-1.37824101024339e-05
-2.17008532860822e-06
-1.59417759197696e-05
-7.23755967269857e-06
-1.83835292504683e-05
-1.35489210929593e-05
-1.36091402756898e-05
-7.47870925737256e-06
1.12826616330613e-06
-1.72685401402039e-05
-1.34459001307889e-05
-2.89090997747527e-05
-2.15493491307503e-05
-7.39168069353711e-06
-1.8803027653938e-05
-1.22545204647829e-05
-1.14419731917567e-05
-2.64133125045258e-05
-1.11824527515708e-05
-2.86115999233937e-05
-1.70247462110125e-05
-8.1054996456388e-06
5.00976071645628e-06
3.91977391784756e-06
-8.17364980089775e-06
-2.14210723422339e-05
-5.3497207944874e-06
-8.4304074387979e-06
-4.85852088461193e-06
-2.21837174317067e-05
-1.39692104149572e-05
3.80807237715793e-06
-8.49595699067925e-06
-7.73036730721596e-06
-2.05715266535287e-05
-2.12011755031382e-05
-1.34590868755975e-05
-9.83844029422793e-06
-2.49417860507329e-05
-2.75362487441137e-05
-2.22417574720953e-05
-1.66310069393233e-05
-2.13724836808696e-05
-2.20916528810801e-05
-4.87438558755046e-06
-1.77961683338588e-05
-2.59038597464375e-05
-3.12836738140676e-05
-1.55355049329281e-05
-1.76692356833337e-05
-8.13480570496451e-07
-2.78259533788795e-05
3.40175389365487e-06
-1.70466853470486e-05
-1.42146631644377e-05
-2.68321416294212e-05
-1.88893507400751e-05
-1.40561130077429e-05
-3.61025014900839e-05
-1.63348163165145e-05
9.12215331323702e-07
-2.15336147898305e-05
-2.01261911274698e-05
-1.83514803803039e-05
-7.02204942577705e-06
-2.15312006427689e-05
-1.44855947597704e-05
-6.12453072645038e-06
-5.26649199773013e-06
-1.28641728998337e-05
2.16826990956386e-06
-2.74821447177343e-05
-9.12313833959505e-06
7.01863250846484e-06
-1.32875316650919e-05
-2.01017790077833e-05
-5.91559197575811e-06
2.45157568038542e-06
-1.96999504947439e-05
-7.79558030738901e-06
-1.11298423563839e-05
-2.08978615828684e-05
-9.72985196131058e-06
-1.77739801693961e-05
-1.75715479077173e-05
-2.76363299600296e-05
-1.39726600846846e-05
-1.802480647958e-05
-1.79345598443303e-05
-1.2551576730404e-05
-4.21681460852991e-05
-2.02027588804767e-05
5.44641526109037e-06
-2.33322582360871e-05
-2.29151033864031e-05
-1.56830422934026e-05
-6.29894662564658e-06
-1.39473263587928e-05
-2.92693679584058e-05
-2.44256492985836e-05
-2.23147454710333e-05
-2.72340579872289e-05
-2.66718313343183e-05
-3.54095235035201e-05
-8.03292470425472e-06
-1.8842206165667e-05
-2.16288286213026e-05
-1.40998234172319e-05
-9.38994020888836e-06
-2.29726394577547e-05
-1.12824270402615e-05
-1.93933398497341e-05
-1.0689338355537e-05
-1.3671790151902e-05
-2.03888418657797e-05
-2.44070929904017e-05
-2.60828641839329e-05
-1.3447165840707e-05
-1.08368424650837e-06
-1.87561748785385e-05
-4.29960665166604e-06
-1.2718125584858e-05
-8.26120387529731e-06
-2.28366546880402e-05
-4.96426823978624e-06
-7.47534007891791e-06
-1.58469850982033e-05
-5.67031287442258e-06
-1.95280157415532e-05
-1.26057439720667e-05
-3.47119272209388e-05
-1.47838186763917e-05
-2.64770810758309e-05
-2.37647923484388e-05
-2.02391776543448e-05
-1.79711776774653e-05
-2.03755219957063e-05
-1.36495543685754e-05
-2.2553849597825e-05
-3.3470238189711e-05
7.64565857758938e-06
-2.31653919592273e-05
-1.02716757526684e-06
-3.52802242368287e-05
-2.2284398959466e-05
-1.37019926263173e-05
-1.45720205947189e-05
6.46214965325222e-06
-1.96079365633783e-05
-1.7421911618792e-05
-3.15748333461779e-05
-1.47057249835362e-05
-4.69855547106689e-06
-1.93700563221249e-05
-1.19096443751628e-05
-2.02293835629863e-05
-2.11234738723556e-05
-1.57635623934583e-05
6.23409892761359e-07
-1.96640537227404e-06
-2.83203301834121e-05
-2.17500664298307e-07
7.60252323950145e-07
-4.50968723671217e-06
-6.23684072551772e-06
-2.5954769668921e-05
-1.05060397334828e-05
-6.99255241800752e-06
-1.34705672206964e-05
-2.01302642390361e-05
-6.29308581716125e-06
-2.1887276107602e-05
-1.10386703059533e-05
-9.18679056873621e-06
-2.28229656170245e-05
-1.23390678453545e-05
-1.10477145060199e-05
-1.34839251325877e-05
-1.59900765013718e-05
1.77160247956195e-06
-2.51243240324069e-05
-6.82634353555311e-06
-1.63134009334479e-05
-7.41625099944061e-06
-1.95519349045573e-05
-2.24310107836184e-05
-1.73336516515784e-05
-7.67205299615313e-06
-1.58352962405661e-05
-1.48794432609974e-05
-2.14986057318909e-05
-2.81060202438127e-05
-1.65534821129952e-05
6.69107936791468e-07
-1.91586144484005e-05
-2.72884568882602e-05
-1.65793174890663e-05
-1.9600247907864e-05
-2.45376139203022e-05
-6.97992390179099e-06
-6.0858944403508e-06
-2.34943500014279e-05
-3.00595534895639e-05
-1.09311347504474e-05
-2.71910794242923e-05
-2.4474776145735e-05
-7.38328174547497e-06
-1.2552217582575e-05
-1.31869448458245e-05
-1.40886440811368e-05
-3.59435141832946e-06
-1.23802218240794e-05
-2.04012156369271e-05
-1.02390573119974e-05
-3.10368497664767e-05
-2.56877167314492e-05
-2.25117331387143e-05
-3.16862708219306e-05
-2.03826948852883e-05
-1.22318611035065e-05
-2.16545598925039e-05
-1.44327405406464e-05
-3.45537388267752e-05
-1.5772510111561e-05
-5.94751733857193e-06
-2.99578772767791e-05
-2.15732453914141e-05
-2.18333838415342e-05
-8.65615326050998e-06
-9.22680346773605e-06
-1.23781319356473e-05
-1.65269337298162e-05
-2.14829987208569e-05
-8.94198304478643e-06
-2.77775487952653e-06
-1.72163864488219e-05
9.3849597388138e-07
-1.83770050109645e-05
-2.66715951133355e-05
-1.82498956112476e-05
-8.19205499284725e-06
2.74375801787145e-06
-3.12546321113439e-05
-8.55887900103353e-06
-3.37366166600622e-06
-1.87765937822729e-05
-2.36136258460053e-05
-1.28026438011237e-05
-1.65982394134786e-05
-3.41268256798978e-05
-7.32376350769926e-06
-2.31788189965478e-05
-7.93864716760569e-06
-1.73977058163134e-05
1.47632096363573e-06
-2.38699832115255e-05
-3.29755171317348e-05
-1.11991964416565e-05
-8.53285041998038e-06
-1.81210482116952e-05
-5.0177027127965e-06
-5.9209625608765e-06
-1.53471968916265e-05
-9.26186146559847e-06
-2.03807395700988e-05
-1.09718739767716e-05
-4.09125228962848e-05
-1.89660838455463e-05
-2.35404918017434e-06
-2.13161424396919e-05
-3.29633823622739e-05
-1.82903058591714e-05
-1.22413245014164e-05
5.4967503550447e-06
-3.30382735213981e-06
-1.18707746756971e-05
-3.06898481588415e-05
-2.64143888594938e-05
-1.45972020812186e-05
-2.33857290314894e-05
-1.64954378737808e-05
-8.34244296214179e-06
-3.59472843910305e-05
-1.41582083921839e-05
-8.7340687339647e-06
-1.33431711906243e-05
-1.27363727588484e-05
-3.00145794763286e-05
-8.00344051675342e-06
-1.66180718870437e-05
-1.74625700215136e-05
5.8256140696116e-06
-9.45301493386211e-06
-1.40751349139618e-05
-3.07297074309297e-05
-1.02946053691653e-05
-4.14879660965564e-05
6.64937713737078e-06
-1.13325418822716e-05
-3.16409645303646e-05
-5.37479028958239e-06
-1.23766117646441e-05
-1.81771167211117e-05
-1.38807368720108e-05
-1.92686436262796e-05
-8.69036334740169e-06
-4.06205053576439e-05
-2.32700175786833e-05
-1.02499899549864e-06
-3.74977976092434e-06
4.35433792768047e-06
-2.01247805755172e-05
-7.01275524218485e-06
-2.00311287770738e-05
-4.95905011674235e-06
-2.7051957607891e-06
-1.25690991659255e-05
-9.88225943631216e-06
-1.40635550510882e-05
-1.91243051455162e-05
-1.83800687039962e-05
-2.4186399235353e-05
-2.1762035739982e-05
-3.6883569457417e-05
-2.17620837060649e-05
5.9838304203217e-06
6.9800144308209e-06
-2.14463758930708e-06
2.42164404613292e-06
-2.93434385059145e-05
-2.45192417022599e-05
-2.04357204287114e-05
-9.8118788911122e-06
-1.46073425285348e-05
4.58040742211681e-06
-9.38080705794624e-06
-2.7535288881625e-05
-2.08557352460479e-05
-1.19553427788009e-05
-5.57791896191947e-06
-1.14677386572795e-05
-2.40848298724465e-05
-2.2966188012666e-05
-2.60582272524321e-05
-3.30557118398016e-05
-2.42617483753764e-05
-1.02568019692992e-05
-1.22240078048031e-05
-2.04745363120774e-05
-1.1697758418533e-05
-5.77728743625258e-06
-7.23601653799501e-07
-3.64575218555086e-06
-1.94529272400204e-05
-1.07785926242492e-05
-5.27521239908732e-06
-1.78679214301271e-05
6.9599010169462e-06
-3.88271485725538e-05
-2.32642155307261e-05
-2.24426009637903e-05
-2.30384002705834e-05
-1.10833019751034e-05
-1.32670214984164e-05
-2.91229661252504e-05
-1.24581907436781e-05
-1.99767332708725e-05
-1.74612549040053e-05
-3.26354067425234e-07
-2.65381703668794e-05
-2.00386210653155e-05
-1.49104283429253e-05
-1.57031475194505e-05
-5.24622201846762e-06
-3.09693943090724e-05
-3.30819650279461e-07
-1.23779966715767e-05
-2.11984457708247e-05
-1.81021458559128e-05
-5.96237995695185e-06
-2.55694612589747e-05
-2.10527070052564e-05
-3.19538271178511e-06
-1.26692018682627e-05
-1.57967094214165e-05
-1.8707305155982e-05
-3.20544873681862e-05
-3.36376995565752e-05
-1.48712596666904e-05
-1.39549568234744e-05
-1.52669596040151e-05
-9.42621434602904e-06
-3.50344201104829e-06
-1.97513769474872e-05
3.34140911098391e-06
-2.73310077114039e-06
-2.360860819252e-05
-1.55280354626873e-05
-1.59382118421015e-05
-1.44964238724514e-05
-5.53775217308643e-07
-8.27954519168273e-06
-7.65170816167706e-06
-8.64777926564439e-06
-3.10384381201568e-05
9.53347932497424e-06
-1.5722156689969e-05
-1.77842232846486e-05
-7.61576341089405e-06
-2.57381430395492e-05
-1.10221699056251e-05
-9.55810547936504e-06
5.34302924230605e-06
-1.52727395306129e-06
-3.05477160429713e-05
-1.80173212067413e-05
-3.17663733463513e-05
-2.48279385508298e-05
-1.56504224241767e-06
-1.80541990707889e-06
-1.05217099770832e-05
-2.21884628900796e-05
-2.12655138187447e-05
-1.72670732170978e-05
-9.92999332603623e-06
7.96909333098587e-07
-2.08465155702403e-05
-1.24677817352119e-05
-2.16479458664884e-05
-9.07707861463427e-06
-1.45126008404744e-05
-2.74610684532211e-05
-2.49320725577819e-05
-1.33418412491716e-05
-2.66096725027658e-05
-1.59050730960658e-05
-1.56031979679784e-05
-6.36567366795998e-06
-2.40902518138065e-05
-2.20837281219508e-05
-7.57388212763436e-06
-2.58814006129894e-05
-2.01642428868256e-05
4.69672175245704e-06
-2.11780333439409e-05
-1.41454121310228e-05
-9.95595927497823e-06
-8.33954837966951e-06
-1.040231295744e-05
1.08936284458123e-07
-2.45501953620835e-05
-1.19989123942934e-05
-1.39951452622959e-05
-1.11643405774037e-07
-2.78305034635647e-05
-1.82628673986773e-05
-5.95127293813537e-06
-1.62324409401367e-05
-1.34618713306891e-05
-9.58688491756784e-06
-1.94690715922795e-05
-1.06105519923248e-05
5.02266601534389e-07
-1.63829994336887e-05
-1.85387029974601e-05
1.01395428796325e-05
9.50461701750761e-06
-1.04535968142524e-05
-1.72606376375141e-05
-3.1003908887779e-05
-1.32017799402563e-05
-1.73081681322828e-05
-2.23981352499921e-06
-1.12225285660701e-05
-2.02543003861144e-05
-9.24805691319815e-06
-9.1118236030733e-06
-1.50160679650521e-05
-7.22516304616271e-06
-7.83819483355766e-06
-3.06078877761504e-05
-7.09727511930154e-06
-1.31531761205724e-05
-1.7478675489041e-06
-1.38578172107093e-05
-1.28501872928622e-05
-9.33549515057298e-06
-4.41676840285805e-06
-1.64989631531811e-05
-1.19356508267371e-05
-2.71060180725084e-05
-7.26365858858335e-06
-8.80672292519614e-06
-1.68315356995148e-05
-4.90344082765738e-06
-1.49625898559707e-05
-1.13791383847564e-05
-3.2060769038768e-06
-1.55165887698371e-05
-7.11464330648461e-06
-1.71161515465562e-05
-1.8443500233776e-05
-1.35530103788695e-05
-2.09718272453815e-05
-1.81633447461444e-05
-1.74708359022817e-05
-2.0951254478426e-05
-1.76246008582559e-05
-1.02900214270038e-05
-2.00354020395468e-05
-1.45353145001676e-05
-2.39856323324169e-05
-1.30540541415924e-05
-4.73354930782602e-08
-1.3373713227145e-05
-5.08004831464536e-06
-1.86272477580555e-05
-3.95395577814094e-05
-1.69320368269533e-05
-2.6170444565028e-05
-1.02353987796463e-05
-1.01557896141772e-05
-2.5905828063666e-05
-1.49692618253972e-05
-9.89064816326636e-06
-2.95657070103876e-06
-2.23871592973914e-05
-2.34171398018402e-05
-2.81837480931304e-05
-7.08259623027783e-06
-2.92191405042206e-06
-2.91380125265089e-05
-8.51519023089234e-06
-1.6211748453406e-05
-1.96671098911203e-05
-1.13911562320021e-05
-3.13333780458309e-06
-2.92050499287682e-05
-3.69269338866171e-06
5.76916963150115e-06
-2.11859085160681e-05
-1.54581926031598e-05
-1.32814291708724e-05
-1.71558319929485e-05
7.19885552145414e-06
-1.7060805653006e-05
-1.69669708105875e-05
-5.21800416253875e-06
2.90608196752293e-06
-1.34494109575141e-05
-8.77456086153686e-06
-1.25892706721671e-05
-2.36106488225359e-05
6.92641913493774e-06
-1.81031659667804e-05
-3.28464257272503e-06
-1.54280725711202e-05
-2.19984021967005e-05
-2.34152242994262e-05
-1.28575978658899e-05
-8.91535337082385e-06
-2.22272674543447e-05
-1.81527749004171e-05
-1.79784318131582e-05
-2.91679383664998e-05
-1.90252435013616e-05
-2.13727105697046e-05
-7.64520042510429e-06
-2.46874405724122e-06
-1.44166237883334e-05
-7.40493972445757e-06
-2.68299094524128e-05
-3.36828866326516e-05
-1.66955006997052e-05
-3.53417127306975e-05
-3.23761567741347e-05
-2.68995673526438e-05
-2.25409267852751e-06
-9.45417344386738e-07
5.65631149443213e-06
-1.78009817326416e-05
-2.07067451064882e-05
-9.80109261885244e-06
-1.20919471465838e-05
-1.7743295021914e-05
-2.14775919310052e-05
-1.13393689147944e-05
-3.33412298458856e-05
-1.1582291435031e-05
-1.50858859689295e-05
-6.23205303145e-06
-2.34664421378212e-05
-2.48973012879002e-05
-6.94651605645202e-06
-2.47757009478897e-05
-1.1849036010122e-05
-1.91834830203587e-05
-2.20755435286497e-05
-3.83680115855484e-06
-2.25152073353284e-05
-1.00435097857463e-05
-1.03089055981267e-05
-2.10748187849497e-05
-1.90414274183717e-05
-3.56114086873697e-05
-2.35505478801569e-05
-1.07461629592482e-05
-7.92801491162622e-06
-2.0444579482365e-05
-3.33189907685619e-05
3.50590095480657e-06
-1.91822128745472e-05
-1.80936888010606e-05
-2.01756203338725e-05
-1.83323580114019e-07
-6.45861290973067e-06
-5.57482006517822e-06
-9.34102002324291e-06
7.12280588386953e-06
-1.06134291932784e-05
-1.15631225560262e-05
-3.74754214432019e-05
-1.79580631251286e-06
-1.3259703143071e-05
-1.02879209532097e-05
-3.14771630617444e-06
-8.47265866080229e-06
-2.73831476741724e-05
-2.98347956902335e-05
-2.76840769293463e-05
-7.26646683135749e-06
-1.29121078488674e-05
-1.37291388274714e-05
-9.6037682035551e-06
-1.31859769231094e-05
-2.11110679969405e-05
-1.5611700268562e-05
-1.68830242650786e-05
-3.47188467937294e-06
-7.82477325233364e-06
-1.3226671948119e-05
-1.8665362998411e-05
-1.26711116019622e-05
-1.78195199261889e-05
-1.8952465842077e-05
-2.05275841949719e-05
-4.73497985346363e-07
-2.15328688723772e-06
-9.66433347188437e-07
-1.72797023003215e-05
-7.01170777286256e-06
-1.65018071099311e-05
-1.75741234067926e-05
-9.53611376704543e-06
-2.21550526078846e-05
-2.88236324886989e-05
-1.8362541921542e-05
-1.32673204765086e-05
-2.36529458848861e-05
-1.94871024113929e-05
-4.1103285879898e-06
-9.271228070485e-06
-1.07334258098837e-06
-4.87582775159343e-06
-1.30188910406099e-05
-3.49751079288142e-06
-1.5214016358267e-05
-8.63634870594192e-06
-2.55559916991035e-06
-6.37183231986715e-06
-2.01176778896835e-05
-1.61109667307562e-05
-1.46006294145465e-05
-1.57621397965062e-05
-1.50271097402652e-05
-3.31248519102936e-05
-1.28804536924544e-05
-3.14297872420923e-06
-1.20947190476112e-05
-7.53232099336704e-06
-2.80010241414784e-05
-1.83358832679066e-05
-1.37598999766785e-05
-2.12577913019382e-05
-6.94468647734363e-06
-7.58956978385257e-06
-5.73985933296609e-06
-1.31743273790008e-05
-1.1238194875247e-05
-6.40023983564421e-06
-1.51718982565367e-05
-4.56193535632004e-06
-2.62172660403291e-05
-2.84505704762674e-05
-2.29436695018363e-05
-1.57186799686328e-05
-2.19688365959975e-05
5.77386742874569e-06
-1.699207957984e-05
-9.26125971137564e-06
5.23178181278508e-06
-7.95258943714007e-06
-6.44928119637943e-06
2.22481828638649e-07
-1.67700625047954e-05
-1.67393803093988e-05
-1.20978463170502e-05
-1.90081914713186e-05
-3.96456282338902e-05
-1.33731931139782e-05
-2.17563696849053e-06
-2.07550835268852e-05
-1.88175318100187e-05
-6.10333579775781e-06
-1.12343714536796e-05
-1.52086246320813e-05
-1.32831031860928e-05
-2.35724192155409e-05
-6.2391217097542e-06
-3.52833173141904e-05
-1.93042682197288e-05
-6.65016808722189e-06
-1.51612170306203e-05
-5.79730351643739e-06
-8.06703842499018e-06
-1.75221648489592e-05
-1.30882035363604e-05
-1.45860581363235e-05
-7.27018117487653e-06
-1.58525895638838e-05
-1.90374511415403e-05
-2.17508039618961e-05
-1.59308019439747e-05
-3.77786864613417e-05
-1.48171202616902e-05
-3.60992654239902e-05
-2.33101818870227e-05
-3.04614781715021e-05
-2.22829688182294e-05
-1.26333977945692e-06
-8.80102555283999e-06
-2.30880272805688e-05
-2.1048632684765e-05
-6.73036017775842e-06
-1.59762982171043e-05
-1.22685001414125e-05
-3.47962856929749e-06
-1.344599396025e-05
-1.35265363578346e-05
-3.12504966006616e-05
-5.97553660766939e-06
-3.58578419488528e-05
-1.074957014137e-05
-2.38687657230738e-05
-7.61632763323899e-06
-2.29254966393744e-05
-2.59377952518285e-05
-2.35609300943503e-06
-1.22879890606831e-05
-1.24962984121504e-06
-2.22561514572677e-05
-1.5290314726436e-05
-7.32109630702712e-06
-2.96807832701761e-05
-8.98511484191299e-06
-2.02490127606437e-05
-2.13448255917294e-05
-2.32036422818122e-05
-1.10745318312414e-05
-6.36260511310933e-06
-4.74032719472953e-06
-7.59300374332903e-06
-1.15255806044264e-06
-1.56049869443731e-05
-1.6506758996907e-05
-1.47562671116635e-05
-2.07499255753523e-05
-6.49891975893785e-06
-4.40526901286956e-06
-4.94699321925922e-06
-2.78763466964682e-05
-2.30308100185033e-05
-6.88874409910866e-06
-5.58309892288328e-06
-9.2213082981312e-06
-2.13685852674634e-05
-1.21630549920343e-05
-2.06368806249991e-05
-1.39645719264484e-05
1.1466604095984e-05
-4.51806066041212e-06
-2.28354834641205e-05
-3.55097132205701e-05
-2.64773626154083e-05
-1.56985064440419e-05
-1.64441452007655e-05
-1.78829368578792e-05
-2.64135424095296e-05
-1.07961650377004e-05
-6.40825450394496e-06
-3.1426096488158e-05
-3.28928820562617e-05
-1.72410014785747e-05
7.55988516034161e-06
-4.64655716274809e-06
-1.00041959812404e-05
-2.15194927349909e-05
-7.21889328520743e-06
-1.72464954580887e-05
-8.30601734400566e-06
-1.80108007806443e-05
-1.63815126342923e-05
-1.62792807065639e-05
-2.33231472715395e-05
-2.53702043393749e-05
1.00711616364174e-05
-8.12587588971161e-06
-2.68067894334011e-05
-2.90997380932188e-05
-1.65974054891377e-05
-1.75504081888717e-05
-2.09299390040536e-05
-1.89042685861549e-05
-5.30477407618617e-06
-6.87836874313613e-06
-5.88797963549129e-06
-3.32410828602587e-05
-2.39179894766785e-05
-1.22201881787643e-05
-2.59786772639293e-05
-9.37660808711063e-06
-1.34655268516049e-05
-4.4835116529528e-05
-1.33198271513763e-05
-1.44445096295875e-05
-2.3430545971087e-05
-2.68222169292623e-05
-7.4296113897688e-06
-3.20988655617131e-05
-1.91224248105623e-05
-5.68761650548455e-06
-6.49240492579802e-06
-2.5413895637443e-05
-3.57455416542863e-05
-2.36848640348619e-05
-2.64906229418793e-06
-2.04095145361357e-05
-2.61622978418119e-05
-2.41744306397482e-05
-1.16067060026902e-05
-8.79718305163251e-06
-7.13408658123232e-06
-1.19174202315814e-05
-3.00323910589622e-05
-1.98073535763106e-05
-2.64717404335236e-05
-1.42953765007236e-05
-1.88043054465999e-05
-8.37041968456088e-06
-6.83091869970302e-06
-2.14901794483102e-05
-1.63104741505489e-05
-1.51012355807289e-05
-1.40622408833632e-05
-5.81095496104673e-06
-1.93218606067148e-05
-1.09262493138864e-05
-2.40323131386675e-05
-2.27949787495229e-05
-2.17879963641649e-05
-5.12581007414157e-06
-2.48786294089946e-05
-1.94024805781873e-05
-1.88421285924455e-05
-1.95960269768851e-05
-1.8717102380712e-05
-2.37798076737283e-05
-1.18772151657421e-05
-1.07907534406298e-05
-1.41533148562816e-05
-9.76107328512572e-06
-1.17111336975878e-05
-1.49960371421459e-05
-7.15916533571052e-06
-1.28936788240152e-05
-2.0803389969503e-05
-9.07998787257857e-06
-6.51245016521133e-06
-1.18353511467355e-05
-1.09000544169967e-05
-1.77825805355079e-05
-1.9401344556037e-05
3.04194333006387e-06
-2.18403877276239e-05
-1.73343425562099e-05
-1.7021888987562e-05
-1.39179781996047e-05
-4.58674693937374e-06
-1.14923485769896e-05
-6.20083565567225e-06
-2.36679677236232e-06
-1.37735204254842e-05
-2.85125064637461e-05
-5.05326093094488e-06
-1.68983183705029e-05
-1.53664147763514e-05
-1.20659729046507e-05
-7.96027796192679e-07
-1.57320417365152e-05
-1.48646869716536e-05
-3.08657150373001e-05
-7.86033401896861e-06
-1.07726828421852e-05
-1.86894530752667e-05
-2.30559051610634e-05
-2.7960277142802e-06
-9.45714080351226e-06
-1.72353171356825e-05
-1.52849889073227e-05
-1.75757579689705e-05
-1.8499149171385e-05
-3.11117943615275e-05
-8.0566915794006e-06
-2.69883211391321e-05
-2.2774398843428e-05
-3.12185129504968e-05
-2.29551599151857e-05
-2.30429582654326e-05
-2.15487529388161e-05
-1.32064683289243e-05
-1.48203635044463e-05
-2.1148960341094e-05
-5.61979293372188e-06
-2.02738793897165e-05
-2.17369097270412e-05
-5.27266619606199e-06
-3.84907885599785e-06
-2.84210079176743e-05
-4.0275923286003e-06
6.01186925439982e-06
4.35692627078197e-06
-2.70030139246298e-05
-2.22489799715829e-05
-1.62581649604673e-05
-1.46072301847483e-05
-2.07506254985099e-05
-2.08638911936663e-05
-2.62360507988281e-05
-1.69231896240986e-05
-1.58808627066582e-05
-3.03845699799003e-06
-8.10798194798036e-06
-7.05776169185413e-06
-1.16998823527876e-05
-3.4835193113448e-06
-2.52439802409763e-06
-2.88479907078257e-05
-8.56239379504489e-06
-3.51885997510997e-05
-8.31321154581899e-06
-3.77836380390632e-06
-1.50130400930835e-05
-2.28438975441187e-05
-3.14506747904238e-05
-2.80803622413285e-05
-2.09598627842286e-05
-1.39706137067771e-05
-1.01528662527272e-05
-1.21058906012695e-05
-1.12247583775916e-05
-2.40353261256094e-05
-1.04045512317672e-05
-2.3393223987124e-05
-2.03197300616307e-05
-2.04816425433072e-05
-2.12389437478685e-05
-2.53485826301734e-05
-1.92660323121061e-05
-1.63436752538001e-05
-1.30911395776091e-05
-6.00787009117598e-06
-2.45344942332088e-05
-2.72895340310078e-05
-2.02816270193916e-06
-5.1737260127317e-06
-2.13211186615663e-06
-2.28139033878506e-05
1.52835508562341e-06
-2.28617988950657e-05
-4.85612720265698e-06
-1.60828421993436e-05
-1.11940645091138e-05
-8.35601517133721e-06
-2.77457632421481e-06
-2.52250195005552e-06
-4.17504120325066e-05
-1.53995954374944e-05
-1.73867170697811e-05
-5.39895420185613e-06
-1.79552496440013e-06
-2.75918503970778e-05
-6.31343499454215e-06
-9.4331755013215e-06
-4.18543942149976e-06
-5.1558751838748e-06
-1.07966790543766e-05
-1.26978356822314e-05
-1.235609047822e-05
-9.66182043216621e-06
-1.25404863918791e-05
-1.98445845232732e-05
-1.96189552334263e-05
-1.36544761393391e-05
7.72458462723628e-06
-1.84164103012332e-05
-9.82630133163842e-06
-1.23459049071088e-05
-2.21760086198208e-05
4.92304266119099e-06
-2.98782645191823e-05
-1.3693834955785e-05
-1.52200188600975e-05
-2.57954780267224e-05
-1.68395467431547e-05
-1.68319964231592e-05
1.44260663245809e-06
-1.51958575451372e-05
-2.14225488393873e-05
-1.56976821698999e-05
-1.43949519916936e-05
-2.6553543345401e-05
-1.23918850328616e-05
-6.91817202798382e-06
-3.28382502010037e-05
-1.90075160962497e-05
-1.01319507191084e-05
-1.68229493992512e-05
-1.64603363783083e-05
-2.60477209767554e-05
-1.0161859692421e-05
-3.86986124378107e-06
-7.39032323278486e-07
2.23183777787246e-06
-3.1430724490848e-06
-2.13597193233903e-05
-1.0983637214872e-05
-2.70928906693715e-05
-1.29632774088171e-05
-2.6895149102442e-05
-2.19984012834177e-05
-1.46838544214884e-05
-2.25710049523612e-05
-1.74223710357107e-05
-4.43498176082912e-06
-2.67212487366969e-05
-1.30457464252246e-05
-1.59297526053593e-05
-2.25129858044013e-05
-9.4233564662682e-06
-1.68800522200644e-05
-1.23818856054796e-05
-1.64820911436011e-05
-7.59703652818982e-06
-3.77389727531969e-06
8.03114518349438e-07
-2.60529571981465e-05
-2.02665864138345e-05
-1.0022153759536e-05
-1.83045019903671e-05
-7.75833979251149e-06
-3.12027504863296e-05
-1.6585563364211e-05
-7.62031527378749e-06
-1.32797437589143e-05
-9.02873144654927e-06
-3.26089682588673e-05
-2.08562189002314e-05
-5.19981774113073e-06
-9.74584368007646e-06
-3.22121444324523e-05
-3.16806027488583e-05
-1.13585707396291e-05
6.29621903619161e-06
-2.17494325184239e-05
-4.63200915524783e-06
-1.25617460298719e-05
-1.96955018778856e-05
-2.63026012536918e-05
-2.31756198851889e-05
-1.26291384482513e-05
-2.00752054443844e-05
-2.62661671576157e-05
-1.50759969124886e-05
-5.14935242194194e-06
-9.395312083645e-06
-1.53163183449329e-05
-1.33664366935033e-05
-1.3581926910556e-05
-1.87556939806523e-05
-2.55758636669295e-05
-1.03204337046631e-05
3.55725568338374e-06
-7.29700172736817e-07
-1.76606495435759e-06
-2.27242477352065e-06
-1.47627771220949e-05
-1.27631267432846e-05
-8.47885139158686e-06
-1.1016163779556e-06
-7.56767793204472e-06
-2.83669359485016e-05
-2.2404350345126e-05
-1.40241288818523e-05
-5.5161845083882e-06
-1.74384469289366e-05
-2.08716443495406e-05
-5.77248699130487e-06
-2.42244484646811e-05
-1.5651504047056e-05
-2.64672202767147e-05
-2.329288264516e-05
-3.46178226183138e-05
-2.02735988842681e-05
1.15008472573324e-07
-1.40265183461443e-05
-1.90851252745211e-05
-6.54329956140608e-06
-1.93774730444525e-05
-1.17555846899925e-05
-1.35794576465678e-05
-5.37919467783086e-06
-2.64805565075537e-05
-1.85415573476818e-06
-1.86482441641428e-06
-1.16151122189068e-05
1.85770845379251e-07
-2.45222611110533e-05
-1.23526014717895e-05
-9.29175688485176e-06
-3.60322393936938e-05
-7.45906418723182e-06
-2.53550986035537e-05
-1.75041971247081e-05
-3.61838294002563e-05
-2.18607012937819e-05
-1.87167157558519e-05
5.98227126412349e-06
-2.50239497676995e-05
-5.85366711212694e-06
-1.87799424438716e-05
-1.27985153426938e-05
-2.17339900960566e-05
-3.92973547950014e-06
-2.43036786812795e-05
-2.27238493703271e-05
-1.73488669738873e-05
-1.32483883640425e-05
-2.62483688000056e-05
-2.91520289312838e-05
-1.83655101216851e-05
-1.85642663591258e-05
-1.01492242317391e-05
-4.96021851500728e-05
-1.22774157731662e-05
-2.69219332653674e-05
-2.73738357884561e-05
-6.02486382768123e-06
8.31272720412029e-06
-3.50453556521299e-05
-1.43315507847304e-05
-7.36940575029371e-06
-5.92633615541018e-06
-1.86721633186169e-05
-4.30933902641215e-06
-2.74798880683748e-05
-4.26900074320942e-06
-4.71569895273029e-06
-1.63986392911423e-05
-1.0318411652577e-05
-2.9640641026023e-05
-3.01520107024566e-05
-8.73782163242107e-06
-3.95196306471638e-05
-9.32792937162363e-06
-1.99406494811465e-05
-4.02094713020676e-05
-1.5966522592277e-05
-1.63451223766488e-05
-2.65561489867976e-05
-1.59295942869163e-05
-1.10150326139909e-05
-4.6939065546476e-06
-1.08055273734139e-05
-2.45306180648585e-05
-1.40609223390584e-05
-1.18104256688777e-05
-1.54681360334281e-05
-2.80878252291858e-05
-3.70645612354412e-06
-1.93171731221955e-05
-2.7893321422441e-05
-1.12684903535993e-05
-2.15997999219246e-05
-1.36358985054132e-05
-2.32270011624473e-05
-8.67960011965788e-06
-1.45989516348366e-05
-2.45237585784141e-05
-4.30616824027359e-05
-3.3528309793555e-05
-1.50476228845797e-05
-5.24135225869981e-06
-1.42499735234093e-06
-2.80448346350059e-05
-1.64358225049929e-05
-1.12028361360712e-05
-1.23873942904226e-05
-1.46331151185713e-05
-1.21431247452039e-05
-2.13828704775362e-05
-1.31602902904924e-05
-2.20066589847706e-05
-1.76163990523462e-05
-2.68721386892695e-05
-1.02673664535469e-05
-1.25201598376482e-05
-4.03026857135778e-06
-1.28312761412938e-05
-6.3583672482932e-06
-1.62048807580923e-05
-2.83255237957914e-05
-6.14554534981842e-06
-1.19126031350594e-06
-3.09607743959936e-05
-7.83697304497815e-06
-1.79910433855279e-05
-2.05524660133245e-05
-1.06237992690925e-05
-2.75101984574127e-06
-1.49400502098982e-05
-2.21439930755426e-05
-1.69456456472833e-05
-2.0247128850365e-05
-2.36536949587735e-05
-3.98049632252299e-05
-1.81424456386488e-05
-1.46494723964736e-05
-2.61641848501997e-05
-1.31385818065446e-05
-2.99934273532718e-05
-1.53076417367687e-05
-2.23977858297798e-06
-6.30592922259834e-06
-1.73027286112086e-05
3.01416536027527e-06
-2.18850218382886e-05
-2.40533238739154e-05
-1.24870637106008e-05
-2.52583507736682e-05
-2.37310431891379e-06
8.97256668249218e-06
8.04265713633985e-07
-4.90744750565212e-06
-1.76691272791127e-05
-3.26858932051694e-05
-9.60801318359117e-06
5.84108261990103e-06
-2.50160226863449e-05
-1.89857481952897e-05
-1.30794385592153e-05
-2.2165114956145e-05
-1.28300780434999e-05
-2.38878513344779e-05
-1.40668491724521e-05
-1.53657178807425e-05
-9.80610020918078e-06
-2.64512468088926e-05
-1.75568191797892e-05
3.44750835540111e-06
-4.21768060410903e-06
-4.61480439023329e-06
-1.00509533710297e-05
-3.13557698517792e-05
-1.11224504638903e-05
-2.5967009297068e-05
-2.2708359224451e-05
1.73753271626017e-06
-4.14152373108463e-06
-1.29442769746299e-05
-7.00092278433589e-06
-1.24283542639604e-05
-1.9795012125717e-05
-1.64741569820942e-05
-7.72428646973331e-06
-2.05048026671083e-05
-2.25972049511183e-05
-1.36421673933816e-05
-1.64388526408955e-05
-8.21687087190928e-07
-1.93510819670717e-05
-1.95050312876309e-05
-1.28868761315446e-05
-2.44793456869948e-05
-5.48687033086744e-06
-2.52808427372281e-05
-2.34899317847172e-05
-1.56172337296542e-05
4.52836350183704e-06
-5.52906118432415e-06
-9.47662528353208e-06
-5.36027595173258e-06
-7.67893841243826e-06
-7.17624969308339e-06
-1.82950925377792e-05
-8.63135859539958e-06
-3.38327343483073e-05
-2.57004478027042e-05
-2.40995716189192e-05
-9.83553380621972e-06
-1.40637419058162e-05
-1.02552504522501e-05
-1.90934306714668e-05
-8.79587940745063e-06
-1.64677121482429e-05
-2.29790169366912e-05
5.52573377577092e-06
-1.72319841654946e-05
-1.59962040626862e-05
-9.55632691217721e-06
-1.14211874420427e-05
-1.71748882316965e-05
-8.65574258645747e-06
-1.28112781374446e-05
-1.74156862151588e-05
-5.64635192991483e-06
-1.56810872315393e-05
-2.23373535452637e-05
-6.99945209342304e-06
-2.30020437367671e-05
-2.44045359945355e-05
-3.4375038913964e-06
-4.16781109039338e-05
-2.80119915328107e-05
-2.42620755380849e-05
-1.16638392953641e-05
-2.36200894968886e-05
-1.84659307176694e-05
-2.02742284952719e-05
-8.04949746838214e-06
-2.63046215066622e-05
-2.15153518453673e-05
-1.27845220590018e-05
2.80284627659856e-06
-1.92093986737728e-05
-2.02936056192101e-05
-1.43795711639372e-05
-1.94091146792474e-05
-1.51568954387057e-05
-2.13950958976299e-05
-1.70381950240656e-05
-1.75970697179295e-06
-1.45270827022823e-05
-1.07343823441272e-05
6.99545890666534e-06
5.40054642347841e-08
-1.40033352267466e-05
-3.75998244125241e-06
-2.95407827373578e-05
-7.43613686994529e-06
-2.01613667491615e-05
4.48375920760117e-06
-1.60782927812598e-05
-9.75801407107533e-06
-2.10338219734479e-05
-2.59239979086451e-05
-2.09921688046537e-05
-2.8630625154712e-05
-2.03082538303372e-05
-2.28227578375384e-05
-1.10887100205732e-05
-7.86811750547068e-06
-7.35860741997902e-06
3.56295663996637e-06
-2.93207343624072e-05
-2.16349521477572e-05
-4.23056618730481e-06
-5.01937432556793e-06
-2.830884644603e-05
-1.52167654234185e-05
-2.03933530890129e-05
-2.22346556794395e-05
-1.15799606127893e-05
-9.59839619494481e-06
-2.68915873573508e-05
3.76215830365197e-06
-2.63650993239122e-05
-6.09804319395532e-06
-2.13952810719523e-05
-2.81086584349435e-05
-2.96369118585968e-05
-2.30568305248631e-05
-2.71118306524384e-05
-1.69572853727147e-05
-1.53464113634114e-05
-1.71497508533643e-05
-2.07365055464754e-05
-1.4317423674567e-05
-3.01285235030693e-05
-1.13584909226193e-05
-2.47247284829386e-05
-1.87035467211746e-05
3.41378372981225e-06
-1.66851720932207e-05
-1.56395248036322e-05
-1.29613286435228e-05
-1.06384304017529e-05
-2.10843502431958e-05
-1.92675813290685e-05
-8.70366068403536e-06
-2.07181785492694e-05
-3.15777451529244e-05
-2.28277405486198e-05
-1.47610797314088e-05
-1.76218796907406e-05
-9.5782221332855e-06
-9.87081068343939e-06
-5.67685801769899e-06
-1.82379959516427e-05
-3.67879529335799e-06
-6.12242413655928e-06
-1.61398610510629e-05
-1.34328426625303e-05
-2.96642992300535e-05
-1.32948388847226e-05
-2.56296535558793e-05
-1.52655633272151e-05
-2.04635323259148e-05
-1.25179674664631e-05
-2.15144127090968e-05
-9.14469522101468e-06
-1.77008418508766e-05
-2.98477540278763e-05
-8.76987728061102e-06
-8.8566861996058e-06
-2.89098651343376e-05
-1.95508887781232e-05
-1.42818049855994e-05
-3.47949711467005e-05
-2.66007578893083e-06
-1.21419754996743e-05
-2.06057966506423e-05
-5.56382880384389e-06
-2.28130861106303e-05
-2.00811447628079e-05
-3.39914157679652e-05
-1.84948269518406e-05
-1.49757718722209e-05
3.0102847311719e-06
-1.61598198204667e-05
-2.96873808842205e-05
-1.65786327407121e-05
-1.11396056319861e-05
-1.06603095060773e-05
-2.35299429243008e-05
-1.48984731928688e-05
-2.58383671344924e-05
-5.85821836145712e-06
-2.13702776880786e-05
-2.23651405112679e-05
-1.63686112324315e-05
-2.38041398742861e-05
-1.22429003390656e-05
-2.37927447846618e-05
4.59414484027653e-07
-5.52249426810596e-06
-2.82670607394915e-06
-1.75196348071249e-05
-4.5710522297433e-06
-1.8312679020271e-05
-9.80902106365117e-06
-6.8992729456762e-06
-2.0010034846574e-05
-2.88177129847911e-05
-8.12576856276321e-06
-1.76812834754331e-05
-1.33934744847623e-05
-1.30738850733306e-05
-2.67194768466663e-05
-1.90305548589064e-05
-1.84759536205306e-05
-9.41848670269063e-06
-1.68135982602308e-05
-2.3623559143556e-05
-2.58054233574865e-05
-8.5726143695713e-06
2.99864920510877e-06
-2.13185154050783e-05
-2.41288578015262e-05
-2.3070160768476e-05
-9.8257644748669e-06
-2.37884300535864e-05
-3.72785742299678e-05
-2.149966179573e-05
-1.66762850433705e-05
-9.57125691618789e-06
-3.55341995163344e-06
-1.39004475293423e-05
-1.35452872906387e-05
-8.24810207449029e-06
-1.71102116713143e-05
-1.93958698431284e-05
-3.14950819373653e-05
-2.63914877688669e-05
-2.20070165732943e-05
-2.02349181023447e-05
-2.59414432261886e-05
-2.35598023821182e-05
-2.31461579716149e-05
-2.97104531982764e-05
-1.77979191832888e-05
-2.8545170143327e-06
-2.63547212572546e-05
-1.96198759270316e-05
-9.26032858474355e-06
-1.1761740255558e-05
-7.94088613827201e-06
-7.65379173049119e-06
-2.25999841736318e-05
-4.98500129555731e-08
-2.08688156850147e-05
-2.36318729513548e-05
-1.06825353438536e-05
-3.26820956526515e-06
-3.01675044426008e-05
-1.72132744889997e-05
-1.0458435146777e-05
-1.03358265385108e-05
-2.20635990586355e-05
-1.30807457216808e-05
-7.98513358872365e-06
-4.80175415720463e-06
-2.04665971996831e-05
-6.32980603614871e-06
-1.36086652913859e-05
-2.18976542268588e-05
-1.07512684036968e-05
-1.54657835759243e-05
-1.79215655633639e-05
-1.93085381941726e-05
-2.19991603847708e-05
-1.76002105037236e-05
-1.84500304105774e-05
-9.47194257876027e-06
-1.9673515674025e-05
1.00595733635985e-05
-2.80155615743073e-05
-1.94438043340055e-05
-2.14523892534747e-05
-2.53762690270316e-05
-1.06111287923833e-05
-2.59323655666352e-05
-8.91501667923221e-06
-6.03299782874618e-07
-6.38569665874409e-06
-2.14604107286862e-05
-1.77228151847676e-05
-2.57319123837882e-05
-2.82275358535697e-05
-2.64573668905231e-05
-9.85839345687949e-06
-2.88888623340188e-05
-1.66092853036641e-05
-7.77102047482137e-06
-2.26888346487483e-05
-1.18771362073172e-05
-7.39364812493543e-06
-2.85947376814139e-05
-1.15444606020928e-06
-1.61403670607862e-05
-1.65778321280651e-05
-1.75063768814113e-05
-1.6842377013619e-05
-3.44934953874604e-05
-2.24065101131387e-05
-1.12760562333743e-05
-6.18713796939239e-08
-2.13345324402164e-05
-1.54372522707168e-05
-1.24631841078876e-05
-9.54107065364182e-06
-4.78515377359586e-06
-1.23765842079039e-05
-8.73597626092124e-06
2.73067973316498e-06
-2.01924910820276e-05
-2.70586382353436e-05
-1.77981673402407e-05
-2.48127946711949e-05
-1.05101470045641e-05
1.67889340392521e-06
-2.7868996345272e-05
-1.37756987050082e-05
-1.08421376363445e-05
-9.20613280080275e-06
-1.22229176014862e-05
-1.8792048103207e-05
-1.78573579331259e-05
-2.20116374966282e-05
-4.01340806973599e-06
-1.96691083897012e-05
-1.74366201718095e-06
-2.19178984975734e-05
-2.8835217744587e-05
-2.54769435365685e-05
-2.89431282036015e-05
-1.58227971706584e-05
-2.41441323349208e-05
-5.41326547002461e-06
-2.54738737832334e-05
-2.56078950849463e-05
-1.89744108839155e-05
-2.33589627045606e-05
-2.03581739811895e-05
-6.15765695948986e-06
-1.19475845769454e-05
-2.52459098675164e-05
-1.56759579943283e-05
-1.4497601456372e-05
-5.57911685168719e-06
-9.37894466183645e-06
-1.01662886719532e-05
-5.82012747979904e-06
5.53536308514659e-06
-4.53503401465191e-06
-2.29050647206937e-05
-1.35736444731084e-05
-2.3469790927202e-05
-1.54016954657907e-05
-1.96750989273486e-05
-2.04114278481432e-05
-2.61411214362233e-05
-1.16397504837073e-05
-1.02264958081753e-05
-2.50241605339674e-05
-1.76741355198572e-05
3.28724334870831e-07
-2.78395930715699e-05
-2.39720414302778e-05
-1.69425502028826e-05
-1.23701967499002e-05
-1.96577320223621e-05
-1.52013268370899e-05
-1.50796595294086e-05
-8.24467830532266e-06
-9.70757839532824e-06
-2.14836571080319e-05
-9.78063480812568e-07
-1.42691455804065e-05
-1.13918755760998e-05
7.04794587942678e-06
-3.06491809639121e-05
-2.04846886001692e-05
-2.43196933553638e-05
-1.45424381486751e-05
-8.87397354971563e-06
-2.14160967634989e-05
-2.98629835981835e-05
-1.85557907945981e-05
-1.87389804392759e-05
-3.38299656006395e-05
-1.65338137810435e-05
-1.42211492218031e-05
-2.59101391739297e-05
-7.75370745005739e-06
-1.60610465333901e-05
-6.3424659170823e-06
-9.07588204626215e-06
-1.02500493584512e-05
-1.30810178903766e-05
-1.08749747095428e-05
-1.56687343417201e-05
-3.39198320295263e-05
-1.56242418935319e-05
-3.49725819336591e-05
-1.45912273999552e-05
-1.9417416080763e-05
-1.49364075772261e-05
-1.27325881766292e-05
-1.55128887421571e-05
2.48754559316019e-06
-1.78004632001826e-05
-2.0471071510549e-05
-9.39915102301973e-06
-1.66606874405862e-05
-1.47238411865051e-05
2.46694116222531e-06
-9.40864263169156e-06
-2.829783538139e-05
-2.02109633159882e-05
-2.68011361230039e-05
-6.42741913708361e-06
-6.89592054686083e-06
-2.20723484195878e-05
-2.22623895110099e-05
-1.35306737718732e-05
-2.20074691568698e-05
-3.34587349700875e-05
-1.30192378755548e-05
-1.4453195691852e-05
-6.16489998350065e-06
-8.75367588405317e-06
-2.23041405350763e-05
-1.22487336749343e-05
-1.53966448838003e-05
-2.08741560591603e-05
-1.31070684141568e-05
1.13900905433099e-05
-2.419881291777e-05
-1.98114563069756e-05
-1.33957403745373e-05
-1.83121078732578e-05
-1.93275105235632e-05
-3.09220497849538e-05
-1.3054278578801e-05
-1.20473639143386e-05
-2.01608844438635e-05
-1.15963508409052e-05
-6.7360432246929e-06
-1.89930426075684e-05
-1.42712039033326e-05
-6.90478842166475e-06
-4.55975209592772e-07
-1.39257515028532e-05
-1.14756348077283e-05
-1.1785979991721e-05
-2.73166893040526e-06
-3.8882083953441e-06
-1.63422585035678e-05
8.33434455981545e-06
-1.54011090777537e-05
-2.18959692792494e-05
-1.82637164368713e-05
-1.75163091583188e-05
-2.97151017393412e-05
-9.63768332367441e-06
-2.44770918409104e-05
-2.8080470981792e-05
3.1495040381662e-06
-1.6914789389525e-05
-1.266689507872e-05
-2.12027592289803e-05
-1.32078791318507e-05
-7.00589386414229e-06
-3.02655917116566e-06
-1.22664660626217e-05
-1.25505868206544e-05
-7.02646112722656e-06
-2.10024476968047e-05
-4.12382602866047e-06
-2.34825206571956e-05
-1.54638833180386e-05
-1.72190858285566e-05
-2.67702755460688e-06
-1.32038131951236e-05
-3.52912053119679e-05
-4.70775285510634e-06
-1.58879124774437e-05
-2.06784099386779e-05
-1.16659266100703e-05
-1.1009219287276e-05
-1.70911958882005e-05
-2.30835226537994e-05
-2.24447649030761e-05
-2.55652314041206e-05
-2.01586160866129e-05
-1.44312659769668e-05
-1.54446435740181e-05
3.55287948416362e-06
-9.17101478024416e-06
-3.09036706153343e-05
-1.03706563036533e-05
-1.61498230189599e-05
-2.16117596212846e-05
-5.33848097295195e-06
1.86593842125249e-06
-2.78384143345119e-05
-2.14625515439776e-05
-1.29777049475986e-05
-2.60408187346283e-05
-8.2554192546223e-06
-3.10906185494105e-06
-2.1223462543632e-05
-1.12492692292892e-05
-5.20907295347792e-06
-1.98159809743632e-05
-1.7827548495412e-05
-1.61736032120876e-05
-1.78501131732304e-05
-1.22635268279158e-05
-1.7091089828131e-05
-1.57506506079089e-05
-1.86754668755732e-05
-3.11718443819578e-05
-1.47561339464916e-05
1.57945289484922e-06
-2.42103697439816e-05
-1.25619350294428e-05
-5.76107851981285e-06
-1.58394976939554e-05
-1.29806369715567e-05
-1.18426118742489e-06
-1.47264159584655e-05
-1.62769507233667e-05
-1.45920990031148e-05
-2.92502564890385e-05
-1.78037098170475e-05
-4.4880942425624e-06
-2.14485086382169e-05
-8.73487607536355e-06
-2.46064533358086e-05
-7.11972039753152e-06
-1.9887099071095e-05
-8.53419434619697e-06
-1.25349433542609e-05
-2.15282116147063e-05
-2.47091780344255e-05
-1.84075269486594e-05
-5.52179268177062e-06
-7.26419033413174e-06
-1.70670519204522e-05
-1.59460624828297e-05
5.39435220816464e-07
-1.11550121714844e-05
-2.60466718396291e-05
-1.65355747722366e-05
-1.31500087697558e-05
2.5431245803837e-06
-5.64045909806708e-06
1.09478019104466e-06
-9.41264648197838e-06
-2.5498099399402e-05
-4.02257483559508e-06
-1.07458854444008e-05
-2.41355917945331e-05
-8.00265612296976e-06
-1.45046185452635e-05
-8.40942477569183e-06
-1.90335641922125e-05
-3.80036615249284e-05
-2.32912543827435e-05
-1.291030567704e-05
-2.00070461190867e-05
-1.51942013997035e-05
-3.78497835503461e-06
-2.10002310498988e-05
-1.95080202320575e-05
-1.35214128465903e-05
-1.77816108546017e-05
-2.48612410094337e-05
-1.68032330983439e-05
-3.05443152887018e-05
-1.69694916056623e-05
-1.96107171922736e-05
-2.86220881930444e-05
-8.91629818256421e-06
-9.37299878265208e-06
-2.01939455305617e-05
-8.52755003934682e-06
-7.24708262297232e-06
-1.52351516400076e-05
-1.24423437348363e-06
-1.79431493101277e-05
-8.77472176356036e-06
-2.78844888894046e-05
-3.12029390859301e-05
-2.75550169756286e-05
-1.94027026073662e-05
-8.67527983677129e-06
-1.27865811172702e-05
5.07238133427888e-06
-2.02358907580712e-05
-1.68955440249344e-05
-1.34389838424616e-05
-2.5603136411783e-05
-1.14943399726383e-05
-3.39934580798622e-05
-1.82995159936632e-05
-1.2524896110477e-05
-7.16656116935723e-06
-1.19891481770006e-05
-3.04166243793095e-05
-1.78350577017965e-05
-9.60701663484548e-06
-7.60288174417656e-07
-1.54575283804045e-05
2.10515342258497e-07
-1.32368282601658e-05
-2.42456587624671e-05
-2.427763432015e-05
-2.51874588880553e-05
-6.95381913444075e-06
-1.56288899070338e-05
-3.53525074987114e-05
-1.40059921020062e-05
-1.64288028031291e-05
-1.5480682972342e-05
-2.0456118160361e-05
-1.81354126756877e-05
9.03539305940866e-07
-1.7200864939318e-05
-1.73499442226439e-05
-1.00093332546466e-05
-9.83154021675149e-06
-6.58778550672828e-06
2.56827079254831e-07
-5.22289522388357e-06
-1.7050547367237e-06
1.53245337982899e-06
-2.7091628885404e-05
-3.67441763234783e-05
6.53048476810905e-06
-1.82886210793943e-05
-1.14216216578707e-05
-1.33340218582572e-05
-1.51316780694549e-05
-1.60586712737127e-05
-1.0744423403842e-05
-1.24048340707305e-05
-8.65439382036359e-06
-4.71837340695942e-07
-2.94598172871611e-05
-1.88255010591655e-05
-1.54955486825455e-05
-1.52199469395295e-05
-2.85173084176916e-05
-6.77842086047046e-06
-1.30393598785695e-05
-2.85157349240451e-05
-1.28766727522232e-05
-1.51669579360055e-05
-1.94303394752417e-05
-2.89947105651218e-05
-1.75328694474495e-05
-1.25027750299367e-05
-1.74358180841601e-05
-2.28822029008158e-06
-2.22659771805748e-05
-1.4990757131137e-05
-8.05228369609844e-06
-1.88029531536733e-05
-2.45089117878684e-05
-4.22132724541306e-06
-2.33438233729799e-05
-1.05820279140213e-05
-1.63291125446366e-05
-2.16005503964938e-06
-1.50996431373931e-05
-2.12095838148096e-05
-2.34551835201287e-05
-2.66428934430075e-05
-1.10835122847303e-05
-1.4823171113915e-05
-1.52384774661241e-05
-2.73539925206017e-05
-1.92676520263698e-05
-2.02294540970872e-05
-1.69499726442595e-05
-2.82808774215688e-05
-9.66650084360211e-06
-1.106395491883e-05
-2.26282750300679e-05
-1.08047853303298e-05
-1.23206108337746e-05
1.68072767989126e-06
1.17750371923247e-05
-2.03277713283909e-05
-1.99886228399942e-05
-6.13435376986953e-06
-1.51757857730518e-05
-6.66792447112893e-06
-3.04681656278897e-06
-1.44130789730973e-05
-2.44700081194304e-06
-1.3461938367288e-05
-2.25712617751387e-05
-9.20784781252888e-06
-1.59073317264815e-05
-8.64773948665189e-06
-2.91924625025939e-05
-2.19870384248526e-05
-3.08989208552156e-05
-1.82253645077959e-05
-9.73350873443802e-06
-1.5763209646461e-05
-5.51696494431436e-06
-2.21820433484107e-06
-6.36973004594644e-06
-1.9710161301602e-05
-2.76703390916585e-05
-1.40494609094406e-05
-1.5505430883718e-05
-1.13270209083108e-05
-3.2033924368241e-05
-9.84140410570299e-06
-2.82070849473435e-05
-3.35140485519791e-05
-1.94816809878381e-05
-8.12543251830865e-06
-8.65244176592159e-06
-8.98858366760107e-06
-4.45885733004374e-06
-3.33955517117132e-05
-1.11263404605402e-05
-2.70810862331468e-05
-1.80913201319555e-05
-1.84261900669757e-05
-2.22008092420117e-05
-1.44524516291243e-05
-1.35317266160088e-05
-2.08787318186261e-05
-1.81167855306466e-05
-1.42821250369425e-05
-1.9927497366205e-05
-2.9403534606217e-05
3.50068108604631e-07
-3.20961330102285e-05
-1.34901099246482e-05
-1.43235296159178e-05
-1.5423428689698e-05
-2.10082869313733e-05
-1.05298825960471e-05
-2.5412931305607e-05
-1.17529283798562e-05
-1.87495709648375e-05
-1.75038214629477e-05
-1.51240868080483e-05
-2.79680398693027e-05
-1.21623925190523e-05
-2.13884686969648e-05
-1.12003982866937e-05
-3.04394257716806e-06
-2.71226193377468e-05
-2.11884629791796e-05
-7.50571244227039e-06
-2.81874360318084e-05
-2.57900277382302e-05
-2.32029189886733e-05
-3.53808827219363e-06
-6.28855669792703e-06
-2.63358594430451e-05
-1.65325535712506e-05
-2.49306260751528e-05
-3.96516146680632e-07
-1.61547523919135e-05
-1.82289756473543e-05
3.86501741395104e-07
-2.44789915416789e-06
-1.4314937693509e-05
-1.35051453928326e-05
-2.08637347346702e-05
-2.89193202712122e-05
-9.02193417970298e-06
3.52649414533992e-06
-3.04289125344662e-05
-2.21605558839719e-05
-2.32327365103279e-05
-1.32403415162637e-05
-2.65309273064975e-05
-5.49529353836356e-06
-7.6276570751384e-06
-1.32121202876281e-05
-3.12056832200939e-05
-1.80938679939236e-05
-1.61440166924116e-05
-3.56565953486129e-06
-7.6793969975257e-06
-1.7950891039026e-05
-1.75284771959296e-05
-7.87407412036595e-06
-3.26037154860061e-05
-8.21288613314178e-06
-1.41114396793442e-05
-8.6363114132382e-06
-2.03111048908645e-05
-1.13444291159223e-05
-1.27133794062254e-05
-9.76298817841285e-06
-2.29114707597305e-05
-3.1705084641702e-05
-1.75220979306357e-05
-1.3670170373282e-05
-2.74029281396378e-05
4.07124167250255e-06
-1.48772230199206e-05
-2.78337396965192e-06
-3.16569617020853e-05
-3.35870925025467e-05
-9.00170026553887e-06
-1.99221628690331e-05
-3.69225800365233e-05
-1.7501785275744e-05
-1.59304493075674e-05
-1.12444698776175e-05
-6.67692181617975e-06
-2.40543237946508e-05
-2.93271139725509e-05
-2.11709032465825e-05
-2.1927744692881e-05
-4.56126063926662e-05
-5.45444640055588e-06
-1.39065988293014e-05
-3.16509939542191e-05
-3.63858188755995e-05
-1.63079205023173e-05
-8.49225761611691e-06
-4.05902935920951e-06
-3.53545788783108e-06
-1.90110960924456e-05
-8.05753699457069e-06
-9.57189719228775e-06
-1.44869663301869e-05
-2.05483404850813e-05
-1.36178168559068e-05
-8.34510588088433e-06
-5.49089784369154e-06
-1.71680839073106e-05
-1.33749297079447e-05
-1.88049538780417e-05
-1.60376381664035e-05
-2.10861804528386e-05
-2.49900468960874e-05
-1.42355392028163e-05
-1.46710556148055e-05
-1.14213089603344e-05
-4.37570826436507e-06
-1.56411883218116e-05
-3.49655105131047e-05
-1.22840308770605e-05
-7.47855957341064e-06
4.4939388837094e-06
-1.59168614513316e-05
-3.99066805375267e-06
-1.50299633192824e-05
-2.77357110513798e-05
-2.96570738719372e-05
-1.86765063649877e-05
-3.09844094732584e-05
-2.10823905108182e-05
-3.76693382716657e-05
4.3138802074663e-06
-1.11800316874581e-05
-8.80751918001113e-06
-3.50407884695991e-05
-1.34309807626566e-05
-1.43227733025041e-05
-1.21729760554867e-05
-1.95824151114725e-05
-2.36081539120437e-05
-1.42825751278712e-05
-2.19073288685272e-05
-1.8623052348932e-06
-3.87084941105474e-06
-1.62245764548205e-05
5.14548899172475e-06
-3.57213763387822e-06
-1.6460906292083e-05
5.89549731754572e-06
-2.5711308837343e-05
-1.44627738114847e-05
-2.12547794197392e-05
-2.28912964628608e-05
-2.38040463736657e-05
-3.94197829261187e-06
-2.60451672985103e-05
-7.41030031601819e-06
-9.90951982009509e-06
-4.32698375644584e-06
-2.19405847416485e-05
-5.55972588227102e-06
-1.23407660582263e-05
-1.9612167100052e-05
-3.14744171186987e-05
-2.98103973220135e-05
-2.27705849918664e-05
-7.20982117588643e-06
-1.68012554888566e-05
2.67248488231658e-06
7.21977574497793e-06
-2.20048638869266e-06
-1.84460471482654e-05
-1.63716829806487e-05
-9.03744442039115e-06
-3.19969961370042e-05
-2.57662720831302e-06
-1.53407633007727e-05
-1.57790825503336e-05
-3.62137705694621e-06
-1.66690911621134e-05
-2.31602829351771e-05
-2.1272804545135e-06
-1.29657668743601e-05
-1.55840029979021e-05
-1.2501302836497e-05
-2.83826572115771e-05
-1.82813155126305e-05
-2.17591558018687e-05
-7.93281374038601e-06
-1.50120574954449e-05
-3.26065546150928e-05
-6.29641802503495e-06
-5.5782090896453e-06
-1.05100890589418e-05
-1.63604899857242e-05
-1.00605527320672e-05
-1.44789317860448e-05
-1.88075856142916e-05
7.42030162469592e-07
-4.70923284097015e-06
-1.48997719705788e-05
-1.3295174384113e-05
-1.00809672530746e-05
8.9408363664717e-08
-2.15864859716883e-05
-4.61393437505712e-06
4.73139229697298e-06
-2.4026308306417e-05
-2.55652785831853e-06
-1.31052112566298e-05
-2.34731433930929e-05
7.94098999918568e-07
-7.86416441480442e-06
1.39510534656113e-06
-1.74244210817729e-05
-2.22550945898876e-06
-1.39280868816196e-05
-1.74909766768886e-05
-1.83640236766192e-05
-1.96042521260592e-05
-1.64815813052659e-05
-2.52400859899804e-05
-1.95658792165466e-05
-8.13357900350007e-06
-1.31026951045176e-05
-2.44799846444936e-05
-8.32214532642361e-06
-6.10945512043659e-06
-5.39078746994676e-06
-1.1182704100393e-05
-1.31409585171382e-05
-1.68400704638225e-06
-3.21764961946966e-05
-2.52162156005284e-05
-2.29338696377197e-05
-1.23262552130199e-05
-1.97625090517272e-05
-1.49453101325367e-05
-2.01270258093175e-05
-1.75815908973021e-05
-2.59208264775053e-05
-2.22695103932072e-05
-5.23335829570046e-06
-1.85732732949118e-05
-1.76474342148198e-05
-1.06247570423144e-05
-2.39988734889719e-05
-1.93922366395329e-05
-7.53318776873409e-06
-1.76903065853378e-05
-1.3362244639096e-05
-3.47496219180554e-05
-3.16290444814546e-06
-3.4820537501337e-05
-1.28185124421149e-05
-1.24287972606882e-05
-2.09632647037164e-05
-1.87435893511867e-05
-6.19431253466593e-06
8.41095223838274e-06
-1.40067556184955e-05
1.04288840379138e-06
-1.27114881944097e-05
-2.32991069428773e-05
-1.32556650276405e-05
-1.29806597560802e-05
-1.41974050267627e-05
-1.52108045227755e-05
-2.3103902489758e-05
-2.43058309594466e-05
-1.89926361533857e-05
-1.78524053240388e-05
-3.00077358426482e-05
-5.59923544861801e-06
-1.01066126664935e-05
3.59828793351956e-07
-1.91811330642367e-05
-2.40179811620187e-05
-1.67551913363497e-05
-2.50043140026598e-05
-1.87631405653625e-05
-1.64550847867587e-05
-1.1563026433169e-05
-1.31802819680549e-05
-2.51850247688597e-05
-2.12173383084756e-05
-1.26662399823959e-05
-4.26027112385304e-05
-5.51316499758946e-06
4.33386644660665e-06
-7.27281567189854e-06
-2.11327781504727e-05
-1.98845121144915e-05
-2.4053750363689e-05
-2.74049085111722e-05
-1.60096894552176e-05
-3.0138464471894e-05
-2.16326199738475e-05
-1.72531438229487e-05
-2.25824707165828e-05
-2.41790827801268e-05
-1.06461554677265e-05
-2.64339892164431e-05
-4.34210461141532e-06
-8.82370168906642e-06
-2.20862559808664e-05
-9.80139604180243e-06
-1.09784600595224e-05
-3.05283359750403e-05
-1.4756954053027e-05
-1.61254878966643e-05
-1.90936149427394e-05
-3.72506760452399e-06
-2.18054979320093e-05
-2.90177640419325e-06
3.91886201770325e-06
-1.43036078870165e-05
-3.04077571619976e-05
-1.39258186436775e-05
-8.26069100226455e-06
-1.86013532313386e-05
-1.59354925317998e-05
-8.59627836403166e-06
-2.54948258684238e-05
-3.43817023950153e-05
-1.79094267713259e-05
-1.59029047177655e-05
-1.0551797621297e-05
-1.80119251742321e-05
-2.09975185737412e-05
-1.05817447916132e-05
-8.70267902687809e-06
-1.7440963533664e-05
-3.37997270168402e-05
-6.14582054748457e-06
-1.28994284467407e-05
-1.93299014497514e-05
-7.98816180138443e-06
-1.96992534823852e-05
-8.63699959087494e-06
-1.33813134811987e-05
-1.8254178937847e-05
-1.08080662195511e-06
-1.64153152369702e-05
-8.51192677230705e-06
4.01276827287943e-06
6.47870786594473e-06
-1.48962776053643e-05
-1.10565852971577e-05
-6.61528578685453e-06
-2.4716522397064e-05
6.92022600129817e-07
-1.93021228425072e-05
-1.71768698438509e-05
-1.28689950942959e-06
-1.06497924214246e-05
-3.45372539136912e-06
-1.19721158560167e-05
-8.52855243324744e-06
-1.3197484065052e-05
-2.68085687074853e-05
-9.83933719448009e-06
-2.6082704762132e-05
9.70152002010786e-06
-1.16832924079161e-05
-1.52256142552587e-05
-2.62802988088986e-05
-8.03715776796022e-06
-1.6059165318131e-06
-1.27276294643652e-05
-1.56416469164003e-05
-1.70204314224395e-05
2.29027766086309e-06
-2.7548837501162e-05
-1.95127875788164e-05
-1.47054247513332e-05
-2.99206241859837e-05
-1.33159379709126e-05
-9.59603574235526e-06
-5.99831063912367e-06
-2.22677074779294e-05
-1.86050239191975e-05
-1.74707279170599e-05
-2.1347880497734e-05
-1.57733405542349e-05
-1.09983305484349e-05
-2.25683999004087e-05
9.77488723811708e-07
-7.55807570717137e-06
-1.83815082484956e-05
-5.41967787714205e-06
-1.91238993620854e-05
-3.05445652323182e-05
-1.50955435449584e-05
-2.04948633510917e-05
-2.02493162020996e-05
-2.37727402120372e-05
-2.55119712923155e-05
-1.09822207179904e-05
-1.70596814548886e-05
-2.58160304998785e-05
-1.75737229139651e-05
-1.5914267873136e-05
-1.45704535211585e-05
1.5428961707377e-06
-2.17362897251979e-05
-1.82918573324133e-05
-2.32222028392118e-05
-2.22767553542029e-05
-7.04086118837406e-06
-2.04902218056203e-05
-2.40300152570285e-05
-9.89327676996133e-06
-5.9871820354856e-06
-2.14205773359033e-05
-3.26156834203346e-05
-1.58826888442937e-05
-1.53319678208668e-05
-1.89624338248283e-05
-4.23070923601517e-06
-1.71446355664046e-05
-3.04454970618418e-05
2.31828157575741e-05
-1.71557645770396e-05
-2.63441380047364e-05
3.59706633237307e-07
-7.13506969638298e-06
-2.35870341000837e-06
-1.76156400662551e-06
-1.1196664276702e-05
-2.34961062253823e-05
-1.62554712134535e-05
-7.92830733391202e-06
-3.71794104903376e-05
-1.29992300106768e-05
2.32421128360737e-06
-4.49418662700932e-06
-3.12270323144353e-06
9.10967115001527e-06
-7.58281377858107e-06
-1.94684856675259e-05
-2.49548224960998e-05
-2.2012974613796e-05
-1.62238724652604e-05
5.00240838879098e-07
-1.62449972756928e-05
-1.56585462351696e-05
-8.21306709766707e-06
-2.16352587635686e-05
-2.41815466765441e-05
-2.76646202771731e-05
-2.55226914417127e-06
-2.26419451167337e-05
-1.56013641013724e-05
-9.13906184501937e-06
-1.47037679208511e-05
-2.15216510255397e-05
-3.66909981373215e-05
-2.26378408438262e-05
-2.55177896533379e-05
-2.8862463810278e-05
-1.06495979673992e-05
3.9819490874128e-06
-2.15302432942244e-05
-1.77115346267793e-05
-3.0923392081999e-05
-3.12937689726706e-05
-2.11669213362785e-05
-3.71921743393426e-06
-1.38896652272463e-05
-2.70128416664284e-05
-1.54827751740315e-05
-2.30870009288117e-05
-1.70635279090855e-05
-3.75737575377305e-05
-4.72591366942885e-06
-1.3799547958547e-05
-1.12154319856457e-05
-1.39574634967487e-05
-2.48461011897889e-05
-1.47395243543717e-05
-1.69644176712814e-05
-2.2180328195657e-05
-1.33080233212509e-05
-1.72682688994256e-05
-1.38924242817365e-05
-8.81717859226368e-06
-2.977396661763e-05
-7.2219623132541e-06
-1.5778248389223e-05
-1.416303428822e-05
-1.81564978742963e-05
-1.57989245508924e-05
-2.89781604005637e-05
-1.16395069940886e-05
-2.44908866181378e-05
-9.79388452648812e-06
-2.24392661855514e-05
-5.28198737924052e-06
-6.63481889092965e-06
-1.40896096875057e-05
-3.81253705279978e-05
-1.36549735814189e-05
-5.75602657165193e-07
-1.80795655485886e-05
-2.03269561933788e-05
-7.46636628707472e-06
-1.78640942722363e-05
-2.30236480051884e-05
-1.23702980350497e-05
-2.54242402704894e-05
-1.29588740445213e-05
-2.08125964282483e-05
-2.55584959434102e-05
-2.97496528328226e-05
-5.36416880941508e-06
-1.47937908542855e-05
-1.3940773245091e-05
-2.22867272700168e-05
-1.41746488705465e-05
-2.51467645089992e-05
-4.75163725541713e-06
-1.2395904026607e-05
-2.38746392949769e-05
-1.36774699325841e-05
-3.00792908642918e-05
-2.4777040133215e-05
-1.79089191826113e-05
-1.96335235749046e-05
3.41120035219771e-07
2.86424003634789e-06
-5.43750151780553e-06
-2.31885241320785e-05
-1.62600339910651e-05
-2.34702594310769e-05
-3.0888672449312e-05
-1.38445761498099e-05
-2.66022391015381e-05
-1.90622836435964e-05
-5.54507931517659e-06
-2.05881948399766e-05
-3.16254200691486e-05
-3.035938528444e-06
-2.10983805974904e-05
7.48584312245749e-06
-2.28817686611739e-05
-2.74569394728016e-05
-8.83279225822742e-06
-7.7830306065299e-06
-1.55354306071074e-05
-9.6419777695014e-06
-1.58026507107281e-05
-1.44187998028382e-05
-9.36111956138768e-06
-1.07649157870462e-05
-1.21065914255146e-05
-1.31926948394043e-05
-2.19955309980944e-05
-1.70132160224026e-05
-2.21399358332265e-05
-7.57903084438898e-06
-1.51283852219109e-05
-1.69805413940929e-05
-2.21865285743588e-07
-2.10557164165403e-05
-1.32573114408864e-05
-1.6371371932121e-05
-1.80040027130657e-05
-1.01090852427093e-05
9.47011095438627e-07
-9.25689608148349e-06
-2.40673651482695e-05
-6.55189953471802e-06
-2.53646163139945e-05
-2.23776182077804e-05
-1.37909280238723e-05
-2.89257517938697e-05
-1.66565950446976e-05
-4.65998955804407e-06
-5.94527047461971e-06
-1.53967479757641e-05
-1.68320988759877e-05
-1.4558734071557e-05
-2.63704132392135e-05
-1.38605531967048e-05
-1.16320734947737e-05
-1.38724274808174e-05
-2.46152149571596e-05
-4.41805960011881e-06
-6.56223291956839e-08
2.59650701342535e-07
-1.0528211320119e-05
-3.22869076388953e-05
-1.07750236487947e-05
-2.64148865750986e-05
-1.81530774067057e-05
-3.53459064001829e-05
-1.25934659268726e-05
-2.24800090773695e-05
-3.22941042281451e-05
-2.78586633359774e-05
-2.15589464596195e-05
-2.77279482460993e-05
-1.3969205443794e-05
-1.98684910643897e-05
-1.34401895215629e-05
-1.88453281466048e-05
-2.64176567730338e-05
-2.5756195730811e-06
-1.90819301249943e-05
-1.4467459925894e-05
-2.08205213501673e-05
-4.60074169249953e-06
-1.17901423600355e-05
-1.86920316106154e-05
-3.03536762512584e-05
-2.22382802714253e-05
-3.81474846002309e-05
-1.84683241546515e-05
-1.35526255602424e-05
-2.66694088903595e-06
-1.47209516673597e-05
-1.2363170083225e-05
-8.282815689741e-06
-2.01376190127803e-05
-4.55616070317793e-06
-7.03686222221902e-06
-1.2179171879437e-05
-2.28525728399675e-05
-2.22401484569045e-05
-1.27832960114275e-05
-2.05986589861989e-05
-1.45867243714291e-05
-2.67979465736655e-05
-2.38447256359026e-05
-1.56143213712609e-05
-7.61600553584522e-06
-1.22087194650091e-05
-1.93165267953737e-05
-1.94758092858894e-06
-5.05761677701182e-06
-2.92859938462749e-05
-1.3709628990667e-05
-1.77154627145569e-05
-3.684932383239e-05
-1.00152625765339e-05
-1.5671175208302e-05
-1.44038386559927e-05
-2.32768984485321e-05
-1.39182082689824e-05
-3.16407953355605e-05
-1.08494214140488e-05
-1.00126887187033e-05
-2.1656765707603e-06
-1.62340491125229e-05
-2.62308326797478e-05
-1.39117765667898e-05
-1.35180311385978e-05
-2.80773784276708e-05
-6.93680486712404e-06
3.75833612294685e-06
-4.71554065325492e-06
-9.97025128588741e-06
-1.78491041497542e-05
-3.12739831061865e-05
-1.43846191480828e-05
-1.41631378766507e-05
-4.12659806251804e-06
-1.86411019504355e-05
-2.59632566697415e-05
3.41691684554839e-07
4.13148586333322e-06
9.89464479588589e-06
-1.03912812896651e-05
-2.12875996166075e-05
-9.30460780163857e-06
1.8731322887465e-06
-1.62340994019812e-05
-1.5854080580682e-05
-1.54861871843055e-05
-1.56737323141399e-05
-1.5470984218754e-05
-2.28025644048053e-05
-2.04214225158928e-05
-1.40553624401269e-05
-3.13313750374066e-05
-1.76671987247234e-06
-2.10949677564665e-05
-2.99156502338494e-05
-1.60555789862812e-05
4.64762644511473e-06
-4.09427637103713e-05
-1.91619212598608e-05
-3.03134344962142e-05
-5.83039256238158e-06
-2.58470143156481e-05
-2.13936149814729e-05
-6.95913160660891e-06
-6.5973961339766e-07
-3.27108473708028e-05
-3.28216500530101e-06
-2.58090271262328e-05
-1.22780042947288e-05
-1.39648881442135e-05
-2.8765392392859e-05
-1.23355443658874e-05
-2.39379564705534e-05
-2.32433129274823e-05
-2.32839569573256e-05
-2.44033048214219e-05
-1.51245355103619e-05
4.0506623478368e-06
-2.87355397857198e-05
-2.33758213939738e-05
-1.0113992026711e-05
-2.05897684163212e-05
-1.50296555714054e-05
-3.0418762332549e-05
7.28000818818276e-06
-3.22115993138224e-05
-2.62944968661278e-05
-8.6767051631641e-06
-1.20605194120827e-05
-1.54737830070126e-05
-9.77932990978621e-06
-1.61051747021456e-05
-8.11592934526305e-06
-1.50121304163676e-05
-7.40463269944117e-06
-2.38052439331058e-05
-2.73633476197372e-05
-1.02378428001161e-05
-1.16944016744748e-05
-2.04309217025489e-05
-1.36920804828238e-05
-8.52675873027547e-06
-1.22874408769095e-05
-2.19351537299119e-05
-6.34218830013417e-06
-2.28044278311523e-05
-7.1259194587347e-06
-2.71375959821615e-05
-2.08655299865633e-06
-1.92219160483807e-05
8.07053705570055e-07
-3.72686067679555e-06
8.00195556061207e-06
-3.32436623211036e-06
-9.13541817218653e-06
-1.59415566488665e-05
-1.29689658411223e-05
-2.17377497867289e-06
-2.65666032890597e-05
-2.00237869321366e-05
-2.59054005215181e-05
-1.0447181593187e-05
-1.8390806176486e-05
-1.48518132093689e-05
-2.99266458853901e-05
-5.25249244601404e-06
-2.77260225737271e-05
-1.40312384992997e-05
-8.8939069784915e-06
8.87379301515496e-07
-1.94741033048472e-05
-1.64956218156379e-05
-5.69162519781308e-06
-1.03790553762809e-05
-1.1571081877252e-05
-2.52566207282042e-05
-1.18182471793044e-05
-1.88338559850541e-05
-1.66662851242654e-05
-9.69885786085261e-06
-1.60697247539689e-05
-3.18475781388334e-05
-1.93596638477677e-05
-2.33903930990474e-05
-1.64097757755321e-05
-2.3861759596394e-05
-2.10953032712926e-05
-1.68209195190485e-05
-2.51682606124861e-05
-3.62016023263376e-06
-2.66252957954323e-06
-1.48162396027786e-05
-8.54540171094627e-06
-7.24611886636267e-07
-2.43430955810778e-05
-1.76012659501505e-05
-2.50494312400192e-05
-2.48607338147874e-05
-8.81385008336313e-06
-2.22560673652049e-05
-2.49946593451716e-05
-1.64275873615498e-05
-2.75052520468253e-06
-2.22757515878373e-05
-3.61999731702521e-05
-1.75414694730756e-05
-3.64227941636573e-05
-2.89145130210297e-05
-2.34785368046191e-05
-3.9434417024584e-06
-1.5277449883757e-05
-7.78041541665076e-06
-2.1440359802827e-05
-1.31500969534233e-05
-1.36262263113179e-05
-1.40198242359153e-05
-2.43705039729737e-05
-2.20096085437712e-05
2.03580868196919e-06
-9.41760642836523e-06
-2.4702781966432e-05
-2.43577547895548e-05
-1.80008581857335e-05
-2.00431463816218e-05
-1.88462199854676e-05
-3.33474316846194e-05
-2.07071541804728e-05
-8.87537711474624e-06
-6.09441915541048e-06
-2.01715306960585e-05
9.78452254195083e-07
-4.04311088726635e-05
-2.5921874237618e-05
-1.09198626020974e-06
-1.74942838087656e-05
-2.97037779426915e-06
-1.05920745236088e-05
-1.91381893314495e-05
-1.99047955555153e-05
-2.8295089650221e-05
-2.62982051262729e-05
-1.52418488108094e-05
-1.45939922715271e-05
-2.4958472330671e-05
-1.8670655722927e-05
-3.51421036960288e-06
-2.71210341636118e-06
-8.8059731328479e-06
-1.97252968999372e-05
-6.89646544863128e-06
-1.55249747728416e-05
-2.15008495821787e-05
-9.48790446449032e-06
-2.881938785808e-05
-2.86428303261309e-05
-2.31327233498935e-05
-1.39823016359819e-05
-1.22128609741381e-05
-1.52838606096923e-05
-9.21446213294252e-06
-1.71644571620755e-05
-9.48819861854993e-06
-9.81109886217626e-06
-1.27017428044652e-05
-3.13944558872932e-05
-1.86771612846786e-05
-1.73901257230405e-05
-3.58429108438942e-05
-1.40421183809416e-05
-2.09188988366792e-05
-2.02119130530734e-05
-1.70085675826669e-05
-9.97304434091153e-06
-5.46374485778641e-06
-1.53018983138487e-05
-1.50207334328846e-05
-3.75945113275594e-05
-1.61925727937352e-05
-1.67749984887166e-05
-1.07657533170799e-05
-1.30903416422814e-05
-1.25451457317785e-05
-6.99148417506193e-06
-1.99974027463624e-05
-2.02152642787239e-05
-9.540644631837e-06
-1.37532275765563e-05
-9.39800485144027e-06
-2.92837937553244e-05
-1.18124558529869e-05
-5.72939127166743e-06
-2.60695367433053e-05
-1.79793691465093e-05
-1.71203317120679e-05
-2.36759587238364e-05
-1.5402950673278e-05
-6.27614899829819e-06
-2.22929609435851e-05
-3.41509897693477e-05
-1.58876643459544e-06
-1.29533155417861e-05
-1.32927636773256e-05
-3.33467239407613e-06
1.41617489568921e-06
-1.00206791328344e-05
-1.88064527841704e-05
-2.22317254328353e-05
-1.43893250630265e-05
-1.22314476490509e-05
-2.44830458310387e-05
-2.36694795926527e-05
-6.74344436938943e-06
-1.21169928104847e-05
-9.05109684957046e-06
-2.24229025725001e-05
-2.11463428663953e-05
-2.1160792878575e-05
-1.75855515697281e-05
-5.10681517828717e-06
-9.48238635206163e-06
-2.7650853448284e-05
-2.50442472417319e-05
-2.52647338266773e-05
-1.49874807859295e-05
-2.42916581075011e-08
-4.46657162960476e-06
-9.57240297471993e-06
-1.26310923581537e-05
-1.28711957756649e-05
-2.37933768500929e-05
-8.51271934220957e-06
-2.5261679074599e-05
-1.11659442165042e-05
-1.16611289835293e-05
-9.05768722449077e-06
-2.73001945666226e-05
-4.5670701269437e-06
-1.24582770055557e-05
-2.10717511986695e-05
-3.97199721440877e-06
-1.56756004780777e-05
-1.21465491304546e-05
-2.25965913915311e-05
-2.37014606581879e-05
-1.26109324917985e-05
-1.28318274958266e-05
-1.46664770072236e-05
-8.88880922275534e-07
4.04480609670706e-06
-2.19822858014146e-05
-1.55431166314867e-05
-1.33071669499424e-05
-1.94426032416933e-05
-8.6869064906974e-06
-3.20657173629507e-05
-1.79138409960178e-05
-2.18307597951842e-05
-9.25667507355991e-06
-1.4119891533629e-05
-1.92342175427187e-05
-2.62907025006983e-05
-2.3256463232398e-05
-3.82207978716422e-06
-3.40226244699062e-06
-1.27611978606095e-05
-1.35781058133299e-05
-8.64625269176993e-06
-1.94925014826695e-05
-1.37357926723334e-05
-8.59383267804554e-06
-2.47657661116874e-05
-7.22082259462749e-06
-1.13873583442623e-05
-1.38515720438956e-05
-1.45735936052805e-05
7.21322544769773e-06
-1.37914615393455e-05
-1.86387156599231e-05
-1.49049182825177e-05
-3.0318453877721e-05
-1.75981287476727e-05
-2.26695626361259e-05
-3.5763032530939e-05
-2.26978241469455e-05
-4.79934261432601e-06
-1.51022354972388e-05
-2.37962697912996e-05
-3.66745729889287e-05
-1.41379906534623e-05
1.06897101651194e-06
-1.5242544078089e-05
-2.61925051025268e-05
-1.65657322088893e-05
-7.30808974621593e-06
-1.69994743048608e-05
-2.63670954397874e-05
-1.81335321221835e-05
-1.74040642589482e-05
-3.06316047142334e-05
-1.23769985080353e-05
-8.81943979704444e-06
-3.11861215142707e-05
-1.51266471948124e-05
-1.44779709603914e-05
-8.37781078016499e-06
-1.50972767225741e-05
-2.44750498835663e-05
-2.48188544908471e-05
-2.69322531776326e-05
-1.2564934385174e-05
-1.44548134152028e-05
-1.55354130867497e-05
-1.38381070876752e-05
-2.2965195744958e-05
-1.36216346553989e-05
-1.81986355545193e-05
-2.51409253227544e-05
-2.30891065278729e-05
7.15291450790801e-08
-2.66774208620269e-05
-3.01543996041507e-05
-2.31753052875119e-05
-2.04421256381667e-05
-3.62615834377554e-05
-1.40750592418444e-05
-3.57199992367995e-05
-3.66970288611041e-06
-1.8258702915386e-05
9.96233566920367e-07
-2.28180510200996e-05
-1.85118273026185e-05
-2.97181867392351e-05
-6.32026346963313e-06
-1.79540381433487e-05
-1.10155626329321e-05
-4.64929214185505e-06
-1.83115679782921e-05
3.76517040673048e-06
-2.23991961782528e-05
-2.31725695106809e-05
-1.49200985796045e-05
-2.31762323442788e-05
-1.41432235268951e-05
-1.73183748813285e-06
-1.15828379563931e-05
-2.34588574857226e-05
-9.41873146423867e-06
-1.46890137523183e-06
-3.51924629929468e-06
-1.43400267028469e-05
-1.33075280310181e-05
-2.50948473082937e-05
-1.18055214703872e-05
-1.89174788345814e-05
-1.07747983935584e-05
-1.32898886836557e-05
-5.71495661031169e-06
-2.30646397502046e-05
-2.56171316075618e-05
-1.1557341095793e-05
-6.09935806749949e-06
6.05706308922748e-06
-1.44380008701916e-05
4.11934702118421e-06
-2.33512322553256e-05
-1.73951763013433e-05
-1.15771378831639e-05
4.32041356329189e-07
-3.19230802928911e-05
-1.22065850233741e-05
-2.45588923534369e-05
-1.6990318129566e-05
-1.39531406697267e-05
-3.04859413206573e-06
-1.35762915227601e-05
-3.28987911379965e-05
-2.82672483532234e-05
4.9560660442857e-06
-1.10103509871373e-05
-5.22188145585856e-06
-1.46708971634547e-05
-6.94520826438477e-06
-2.76988066407268e-05
-1.57506827379495e-05
-2.31863668169011e-05
-8.39501158789319e-06
-1.6985851025068e-05
-1.84649215906364e-05
-2.44962043023078e-05
1.22015010202881e-05
-1.46867530673298e-05
-2.6546682823257e-05
-1.4549002618425e-05
-1.87781136376409e-05
-2.59313254970648e-05
-2.73422245226885e-06
-1.22871079811458e-05
-1.58246365678443e-05
-2.92697934853881e-06
