# Supplementary material for: Research on computational propagation and identification of mine microseismic signals based on deep learning
Source: PLoS One. 2025 Oct 22;20(10):e0334641. doi: 10.1371/journal.pone.0334641 (PMC12543183; doi:10.1371/journal.pone.0334641)
Supplement: S11 Data — (ZIP) [file pone.0334641.s011.zip › 000101100002616.xlsx_0.txt_24.txt.txt]

-1.11468770647845e-05
-3.17574062221903e-05
-7.35456205129379e-06
-9.98367953713948e-06
-1.39911255455532e-05
-2.4236018056819e-05
-1.62434071884289e-05
-8.99094884379735e-06
-1.47039470391509e-05
-3.36196186673816e-05
-1.9149547758962e-05
-1.548500075711e-05
-6.68317046825493e-06
-2.86399109454185e-05
-2.15417865514734e-05
-2.20251999901056e-05
-9.23920150691681e-06
-1.63081827711375e-05
-2.51710683084003e-05
1.03300987898455e-06
-1.96354521997802e-05
-1.71715922309814e-05
-1.27904801321549e-05
-2.54079857596448e-05
-1.65838110078746e-05
-9.11987721751081e-07
-1.39985687079349e-05
-2.34334003526619e-05
-1.69966047034165e-05
-1.03738560319892e-05
-2.29521072919726e-05
-1.86026218814281e-05
-1.1764377796405e-05
-1.6359612024001e-05
-1.77979016679732e-05
-1.12564421238042e-05
-2.68694880743503e-05
-1.04294775983243e-05
-2.7328541751796e-05
-2.48100474686776e-05
-7.34162133093853e-06
-4.65474000826111e-06
-2.51503669324088e-05
-1.92534533055355e-05
-9.32060766744102e-06
-1.56426705069214e-05
1.41560321807123e-06
-2.55212254814759e-05
-2.73919866057788e-05
-1.88556385782822e-05
-1.73911864496963e-05
-1.26343124347397e-05
-1.07076086059106e-05
-1.92599428090331e-05
-1.67104744270854e-05
-1.69055048512786e-05
-1.12677412599285e-05
-1.12834739927909e-05
-9.8528974390507e-06
-1.75069099094584e-05
-2.3930462885921e-05
-1.27025239963201e-05
-1.41785043806984e-05
-2.60941640603826e-05
-1.35023338771243e-05
-1.74880341848635e-05
-2.28556706964204e-05
-2.51474000741239e-05
-1.83285947181978e-05
-7.62832373248808e-06
-1.78452830819435e-05
-1.10125145679388e-05
-1.16860958106397e-05
-2.04051222859686e-05
-7.31443785221899e-06
-3.79517594931323e-05
-3.17340682002214e-05
-1.60579708595556e-05
-4.22424172640822e-05
-2.43130042430646e-05
-1.53827171519316e-05
-8.18625137377217e-06
-1.66857862279693e-05
-4.25865168820178e-06
-2.29495077750461e-05
4.64744395424006e-06
-2.27930287956835e-05
-2.23419846184929e-05
-1.55214356804367e-05
-8.64652904481219e-06
7.36188214938086e-06
-2.81510101393629e-05
-2.57988371980916e-05
-2.0416953221462e-05
-2.8661460444009e-05
-2.68293181336627e-05
-3.37573761160738e-06
-1.24207291346456e-05
-3.10445720402427e-05
-2.0781311673903e-05
-1.14782819054325e-05
-2.16440381814046e-07
-1.63648492333553e-05
-5.59819628931303e-06
-8.69973786395489e-06
-1.24965080387839e-05
-2.16780352493937e-05
-1.41715152611128e-05
-1.24419457653383e-05
-9.48800306602983e-06
-3.30859233951981e-05
-6.04782238715306e-07
-2.1796450845269e-05
-1.31484160892761e-05
-1.36944359878287e-05
-2.23276184350574e-05
-8.77707779838697e-07
-1.79230711752265e-05
-6.68118508047338e-06
-2.09859178799062e-05
-9.45177079753093e-06
-2.63263176122612e-05
-9.82572370581116e-06
-1.83327873325792e-05
-1.21519646932306e-05
-1.68656519781456e-05
-1.14089048884821e-05
-1.60053630087669e-05
-1.38322800817471e-05
-1.96931441162452e-05
-4.92843598886041e-06
-2.1494461925014e-05
-2.36926691183322e-06
-2.76909102183917e-05
-2.49497433045619e-05
-1.67906082214813e-05
-1.21791100277858e-05
-1.75540419074711e-05
-1.3449422595372e-05
-1.30693150683706e-05
-1.42887958702059e-05
-2.1211553974143e-05
-2.54217229842394e-05
-1.87937470202553e-05
-1.5531266402839e-05
5.96098982397687e-06
-2.62660622126912e-05
-2.28935068719039e-05
-1.36619787156788e-05
-1.70462920837071e-05
2.15918154097427e-06
-1.20785911895712e-05
2.14334800420701e-06
1.750578906493e-06
-1.58319473121385e-05
-1.06135534735981e-05
-7.3438947431235e-06
-9.93308470283023e-06
-2.76825926061377e-05
-8.91365313313711e-06
-5.31214465684865e-07
-1.52913255199837e-05
-1.87043253115071e-05
-1.6694702158068e-05
-3.34903539708053e-05
-1.39647699020589e-05
-1.29822939844319e-05
4.39800758775653e-07
-2.69018303331913e-05
-1.03310235290551e-05
-2.55600055891436e-05
-7.88123023646498e-06
-1.84373818664753e-05
-1.27500025257623e-05
-2.37221625035029e-05
-3.29357637788015e-05
3.7723304364152e-06
-1.48113662895536e-05
-1.4077855514922e-05
-6.7065386143819e-06
-3.18343635393309e-06
-1.34700390778162e-05
-9.04433612023797e-06
-1.91436735391378e-05
-2.38400664894561e-05
-1.24053712534048e-05
-1.66823162346318e-05
-1.35407217005559e-05
-1.25367237888277e-05
-1.7389993444687e-05
-2.41085545683582e-05
-1.57531006506761e-05
-2.46327393303391e-05
-1.09103469485975e-05
-2.55515117189277e-05
-3.11860662256713e-06
-1.65410136755524e-06
-1.35530810153453e-05
-3.37996801852508e-05
-2.9160895950627e-05
-2.04453899186267e-05
-1.37375716858099e-05
-2.32217874408303e-05
-2.23513623924372e-05
-1.49986621236018e-05
-1.75732038319617e-05
-1.60757563340496e-05
-4.68658107886196e-06
-2.7299363864965e-05
-3.28519684806395e-05
-1.78525036187788e-05
-1.10939817741436e-05
-2.97540158232867e-05
-2.07511101870462e-05
2.37077675643259e-06
-1.70909714987848e-05
-5.62649845924604e-06
-3.33427034787647e-05
-1.19292910377611e-05
-1.13984991451581e-05
-6.55745679580434e-06
-8.56957835421776e-06
-1.66057222036398e-05
-3.20760510072915e-05
-2.15134474131759e-05
-8.96188333077042e-06
1.88321723446463e-07
-4.17361526244017e-06
-8.73166341133775e-06
-3.57793983533932e-05
-5.65201384369595e-06
-5.64288695075081e-06
-2.11633874681182e-05
-2.09366298038538e-05
-3.05510486617702e-05
-2.36655830611488e-05
-2.27016793274695e-05
-7.144925126069e-06
-1.09154145760139e-05
-2.49391380535688e-05
-1.44078269829334e-05
-2.19836544822669e-05
-2.77154989862898e-05
-2.46162842328866e-06
-1.10187043711471e-05
-2.81444669218354e-05
-1.41407865223169e-05
-1.38781133782275e-05
-1.83298731460224e-05
-8.52662097600187e-06
-8.40364338821368e-06
-1.15622132093471e-05
-7.10235799354522e-06
-2.98693623347718e-05
-6.02887750782345e-06
-2.7827589827708e-05
-9.45165002048565e-06
-1.14152921422128e-05
-3.48459516601784e-05
-1.56577065623186e-05
-2.33592260857964e-05
-3.15098802746002e-05
-1.30250331727008e-05
-3.85510251229603e-06
-2.23585904399245e-05
-1.55053992766666e-05
-2.42597511295313e-05
-8.83717170177637e-06
-1.03251541379905e-05
-1.876531088441e-05
-2.00196209504108e-05
-1.04161257467579e-05
-2.04218970021957e-06
-2.42792446891548e-05
-1.94305695523081e-05
-4.73190827928249e-06
-9.39900866291263e-06
-2.09616071683241e-06
-2.20917369845268e-05
-2.24516854488276e-05
-2.4702006918813e-05
-1.37502913191453e-05
-5.92247771630832e-06
1.23905927784503e-05
-2.00493125666174e-05
-2.60073265688901e-05
-1.49732817650648e-05
-8.52117853446042e-06
-6.80532890959153e-06
-2.45329060226216e-05
-2.4946383947827e-05
-1.31260878247759e-05
-2.07211946906158e-05
-3.21950952879095e-05
-8.56101281701979e-06
-2.64661198573826e-05
-2.78129754922469e-05
-3.31161513916601e-05
-9.24980352767047e-06
-2.8200386831956e-05
-1.55788994544041e-05
-2.7919717107876e-05
-1.48843972459665e-05
-1.86462171595817e-05
-2.78653248959966e-05
-1.69278854264636e-05
1.23975323758038e-06
-2.54988769731137e-05
-3.13672362155806e-05
-1.02785165077179e-06
-3.08562461596862e-05
-2.83183892959071e-05
-2.31866522781308e-05
-1.39870196937389e-05
-1.6019822033894e-05
-1.92576796340106e-05
-3.99465972677172e-05
-1.58605460664154e-05
-4.74737052741081e-06
5.78481775678489e-06
-1.81429208921478e-05
-2.0391690354387e-05
-1.80912610576559e-05
-1.15204527538571e-05
-1.33790608199156e-05
-8.68006807688355e-06
-2.04006764651981e-05
-2.71197847028354e-05
-2.75137740439907e-05
-1.5932610071483e-05
-2.60536054844238e-05
-8.77956473016858e-06
-3.45104549886102e-05
-1.11204012715329e-05
-2.14561699976291e-05
-2.88920189821721e-05
-1.93800811382003e-05
-1.47192561945537e-05
-1.97337368928657e-05
-2.87659470896969e-06
-7.44936890209698e-06
-2.86743557320963e-05
-1.31737226083288e-05
-2.98640881063383e-06
-3.11318627765604e-05
-2.58435221150569e-05
-1.56317246677016e-05
-2.94206201756136e-05
-2.35790262380693e-05
-2.88636699177091e-05
-2.52616947691465e-05
-7.88131499209544e-06
-1.62542709306729e-05
-5.2776249145294e-06
-2.59370754210629e-05
-6.7818462984283e-06
-1.78966698416263e-05
-3.28179936772849e-05
-3.36276572891213e-05
4.40795005370742e-07
-1.04836316778932e-05
-2.02824310066181e-05
-1.2406507908188e-05
-6.59276796373343e-06
2.42817089867163e-06
-7.34198693596426e-06
-2.93063128679149e-05
-3.40666225967285e-05
-2.17485075211911e-05
-3.26977791800911e-05
-2.155529610604e-05
-2.08781734929866e-06
-6.90932169368658e-06
-1.61557943503995e-05
-1.14705792101007e-05
-1.65736014217566e-05
-7.15622919728648e-06
-1.30279161111693e-05
-1.87042421748113e-05
-2.2536170800764e-05
-1.10403927948536e-06
-1.60423661483679e-05
-7.10612253459091e-06
-2.76904052366374e-05
-2.28311448079514e-05
-6.78654649501297e-06
-1.22811861118361e-05
-2.00328746327973e-05
-1.53345333405514e-05
-1.29487800027486e-05
-1.90771899329707e-05
-1.16567210633982e-05
-2.51241696936972e-05
-1.38617533046934e-06
-2.28937252101718e-05
-1.13940399440365e-05
7.80460929677707e-07
-1.42302397768945e-06
-1.58106364742611e-06
-2.27171492062357e-05
-2.28216211502147e-05
-1.56223968181261e-05
7.90386531969092e-06
-1.640989740347e-05
-2.27532358851415e-06
-1.36808958229949e-05
-1.4909323996708e-05
-1.5364786152175e-05
-1.05998579469794e-05
3.7625957342098e-06
-2.26602539404662e-05
-1.97080150551388e-05
-1.12970901673812e-05
-2.37261065209268e-06
-1.50323317144756e-06
-1.21665518692905e-05
-2.6886981819134e-05
-2.82859366714957e-05
-3.34304094432461e-05
-3.07716743376725e-05
-1.8787870582614e-05
-3.06932068301927e-06
-4.46881098157427e-06
-4.08303703518733e-06
-2.73138575620587e-05
-1.68418705926358e-05
-9.99104398622881e-06
-2.19264768481053e-05
-1.04003648498354e-05
-2.11798511757044e-05
-1.71364789718034e-05
-1.54477885782138e-05
-1.5190071320941e-05
-2.34293574796089e-05
-2.06811872047353e-05
-7.84436041870084e-06
-8.61288017570825e-06
-1.3429629812676e-05
-3.00263822797344e-05
-1.29191465785119e-05
-2.30357733979461e-05
-2.34682568010539e-05
-2.8095682425688e-05
-1.88675169769586e-05
-1.9630528225677e-05
-2.26710423491274e-05
-5.54487880597022e-06
-1.18217889891421e-05
-1.4628457358251e-05
4.44093636575367e-06
4.01399192621265e-08
-8.91355415726533e-06
-1.64169303036308e-05
-2.07021384617124e-05
-2.36577658950234e-05
-2.31442972638931e-05
-2.26928585097809e-05
-1.55038314532596e-05
8.70301131175349e-07
-1.06120333324209e-05
-3.09124191811659e-05
-9.12984355229552e-06
-3.12047034694426e-05
-2.11598891896663e-05
-1.64747924017142e-05
2.38598595719956e-05
-5.94726259512645e-06
-7.41226910318792e-06
-3.38122372266843e-05
-9.37045406369269e-06
-2.04130829650391e-05
-2.37326273242861e-06
-2.31691874276158e-05
-2.63711912452999e-05
-8.15359701774893e-06
-2.47551230579614e-05
-3.13973973856802e-05
-1.4393981806484e-05
1.02477352452916e-05
-2.55177817894502e-05
-3.53722049465803e-06
-4.13995225175068e-06
-3.19328327311955e-05
-1.75658991722487e-05
-2.05653882450942e-05
-1.50379729386464e-05
-6.08278632047077e-06
-1.82412358971435e-06
-7.4059232951846e-06
-2.52818047113299e-05
-2.7871295999117e-05
2.94334584781438e-06
-1.120732948676e-05
-1.27224242055781e-05
-1.52733729221639e-05
-1.70194982754682e-05
2.55298729703605e-06
-8.69468277944849e-06
-1.06848079364024e-05
-1.70082384254781e-05
-2.12999088494511e-05
-1.6729592873863e-05
-2.24238618939451e-05
-2.0960321758133e-05
-1.69399188161234e-05
-2.44365841786818e-05
-2.06699505755571e-05
-1.74005392687663e-05
-2.20211292129978e-05
-2.22049851277124e-05
-2.61451155088561e-05
-7.35889668265199e-06
-2.98585125226129e-05
-2.87384212996217e-05
-1.68331143556388e-05
-2.23918861841423e-05
-7.12252826041647e-06
-2.5663341040161e-05
-2.30343999598586e-05
-2.6008045111835e-05
-6.78068729765453e-06
-1.631470128535e-05
-1.13629569898561e-05
-1.79987547291127e-05
1.32842508139456e-06
-5.38651900095352e-06
-2.57805263877969e-05
-2.95624894212385e-05
-1.8800240088336e-05
-2.69235950059382e-05
-1.55886069288269e-05
-2.20813151163791e-05
-1.1855333448389e-05
-2.46379006703143e-05
-2.62091447898894e-05
-1.2491016520557e-05
-3.21205587697373e-05
-1.9746440861306e-05
-8.420204336553e-06
-1.00915524958991e-05
5.30796309669746e-06
-4.11114207899647e-05
-1.83193186870546e-05
5.84061364743875e-06
-2.17534515888672e-05
-1.83117897283557e-05
-1.174364489402e-05
-2.77083915202787e-05
-1.56653403653895e-05
3.11070582082425e-06
-2.24386159230216e-05
-2.1705426875547e-05
-2.69605876686429e-05
-2.08247935635493e-05
-1.9285259468021e-05
-1.61909233346054e-05
-3.0729303845656e-05
-3.01399373282647e-05
-1.94692982814284e-05
-1.06986162833134e-05
-1.7090838555678e-05
-3.30985996829836e-05
-2.46051225060714e-05
-2.06033418818436e-05
-1.5205457632004e-05
-3.3094216232086e-05
-1.94070760542801e-05
-3.65298118998344e-05
-4.35101864352326e-05
-1.92148761453286e-05
-1.79439686202299e-05
-1.54457929958189e-05
-1.16275885253043e-05
-1.68243390591558e-05
-5.04543384342141e-06
-1.74142018793465e-05
1.40880394376402e-05
-2.05906725429552e-06
-7.5044255869633e-06
-1.06149167684472e-05
-2.63068721205183e-05
-3.5375185777345e-05
-2.90835192104178e-05
-2.91179592539297e-05
-1.95756953034673e-05
-1.47894263574232e-06
-1.37813392551836e-05
-1.69416629721658e-05
-1.53642006434564e-05
-3.24970362219133e-05
-7.32840996255012e-06
-2.01122697997931e-05
-2.24394260865795e-05
-1.73412112985895e-05
-8.22073465013912e-06
-2.40395538263201e-05
-1.74575877225938e-05
-2.18781293900055e-05
-2.01975595774454e-05
-2.90491547957111e-05
-2.12595508908739e-05
-1.45053971798772e-05
-2.4390127689229e-05
-1.53303567247538e-05
-6.64164695227863e-06
-1.55140500635955e-05
-2.73703492190141e-05
-2.22717900047569e-05
-2.30454727934525e-05
-1.27072641387679e-05
-2.77567545391366e-05
-2.19122724272873e-05
-4.38205293768002e-06
-3.89822220792749e-06
1.30390146478636e-06
-1.32901718296618e-05
-1.29444482024115e-05
-1.10764920185894e-05
-3.84167217150545e-06
-1.94485096295431e-05
-1.31149498336237e-05
-1.80737789309227e-05
-2.53387877975929e-05
-2.07559515599193e-05
-9.60190304185491e-06
-2.20682730270611e-05
-2.1929382789345e-05
-4.42095671603115e-06
-7.1325437582386e-06
-1.46047290417283e-05
-2.46574629865034e-05
-3.81152934532384e-05
-3.07531789038829e-05
-6.39049387248578e-06
-6.43526248264237e-06
-2.18300232155445e-05
-1.69773370710883e-05
-2.24438239747655e-05
-1.14348462889024e-05
1.31686906914226e-06
3.77897253568586e-06
-1.55359590208693e-05
-2.69494473586484e-05
-1.42913086239508e-05
-2.12706411144335e-05
-1.32188906097073e-05
-1.72532386527086e-05
-3.27612083099658e-05
-1.0456216530247e-05
-4.92797946058873e-06
3.07656960434207e-06
-8.59607003114224e-06
-1.37413023987656e-06
-1.92263970740591e-05
-1.77812915350136e-05
-9.57810722027909e-06
5.85014045906372e-07
-5.25697907928155e-06
-1.89553375956789e-05
-6.95551140416468e-06
-1.32468278498586e-05
-1.54159076208909e-05
-1.55443158639368e-05
-2.22227945268643e-05
-1.70198513394872e-05
-1.64140518988046e-05
-1.1055139838904e-05
-2.25967049935591e-05
-1.7752354154693e-05
-1.67328466230223e-05
-1.36520801276064e-05
-1.997406341972e-05
-1.80343993892129e-05
-1.75549339379082e-05
-1.03379676454257e-05
-2.53473495415516e-05
-1.37066782025619e-05
-8.48025628770645e-06
-2.00038639381287e-05
-2.57862159865908e-05
-4.64543958631996e-06
-1.43882939902148e-05
-1.11440470905992e-05
-2.04337778965579e-05
-5.80271453479375e-06
1.64870740585358e-06
-1.16953775865088e-05
-8.56682030635336e-06
-1.05169419430851e-05
-3.36351388536438e-05
-1.91739783330689e-05
-8.18252103727941e-06
-1.00908299275958e-05
-1.87394780502597e-05
-1.11619649638279e-05
-2.05615858135781e-05
-1.58042855151128e-05
-1.95702115224347e-05
-3.58330065654176e-05
-1.95017118526599e-05
-1.09055760005476e-05
-2.13300942390281e-05
-1.70652638184327e-05
2.46756311215215e-06
-5.84493624793943e-06
-1.93061494084409e-05
-1.41815692903109e-05
-8.8681635675708e-06
1.09870873355363e-05
-1.25170381687241e-05
-1.75434082122005e-05
-1.19313380479939e-05
-1.12167954301172e-05
4.26931054713939e-06
-3.22426894469358e-05
-4.25119505903334e-06
-2.45080657583906e-05
-1.64432629165361e-05
-1.884848140786e-05
-6.08539296420545e-06
-2.8195771080283e-05
-2.16396817817815e-05
-1.10519621618049e-05
-1.45995664136702e-05
-3.90292492250088e-05
-2.46653843465024e-05
-1.18798735827565e-05
-2.1724373379629e-05
-7.2138357359225e-06
-2.0569385729025e-05
-5.58704488348372e-06
-1.37978201456102e-05
-1.11696913242692e-05
-1.17818491607641e-05
-9.22814635599406e-06
-1.46971327285142e-05
-3.01635046933406e-05
-1.91190174401878e-05
-1.27678323641219e-05
-1.8243112795126e-05
-1.72481625669312e-05
-3.40176801429567e-05
-1.7649008217472e-05
-1.2575795397924e-05
-2.1601698302684e-05
-2.07862084004477e-05
-1.50518726484642e-05
-6.96327804889756e-06
-1.1903502057066e-05
-1.52221836702897e-05
-1.0758426271878e-05
-8.73079330401871e-06
-2.85501294506388e-05
-2.51036303831194e-05
-1.37837789735261e-05
-7.18436253474267e-06
-5.0999443616709e-06
-2.13778481375404e-05
-1.00957921033219e-05
-1.58641224790152e-05
-8.37763128245656e-06
-7.36845641225257e-06
-1.25977397630789e-05
-1.19173691789385e-05
-3.37029644795448e-05
-8.58386422013019e-06
-6.08326721777779e-06
-3.02633255563802e-05
-1.79021512087607e-06
-1.95472692350911e-05
-2.17626847037158e-05
-1.52541680362131e-05
-1.41830967167748e-05
-2.6142618510226e-06
-3.88877290931539e-06
-4.95621908473529e-06
-2.59010493531091e-05
-7.987021071243e-06
-1.67333725812226e-05
-6.04390381891094e-06
-9.60456972219077e-06
-1.79933350004397e-05
-6.89624361786101e-06
-1.18108136676734e-05
-2.8334561285146e-05
-2.45985714487359e-06
-1.97102792835244e-05
-1.79862246642758e-05
-7.18292099991906e-06
-2.84057559626766e-05
-8.49909227329577e-07
-2.85997691544654e-05
-2.62701631117414e-06
-2.92867624722825e-06
-2.02806336659312e-05
-1.36804815904096e-05
-2.31503287238126e-05
-2.24160640812979e-05
-2.50251178795585e-05
-1.66829913802682e-05
-8.53638927981779e-06
-2.50767206769954e-05
-1.34025921417803e-05
-2.07034583325702e-05
-4.60144903087219e-06
-3.03647874178251e-05
-1.57987464670027e-05
-1.54615356628562e-05
-2.38533835111066e-05
-1.38534417967938e-05
-7.67866540681903e-06
-1.65625189050902e-05
-1.90857129463253e-05
-2.92333905653523e-05
6.77877272108072e-07
-4.90980606286088e-06
-1.70939996968037e-05
-2.14563602793431e-05
-2.04344851158136e-05
-5.09451209053204e-06
-1.76512285092515e-05
-8.62623601101475e-06
-2.56426377038575e-05
-3.15031761137533e-05
-2.52846373683543e-05
-3.58150998642755e-05
-1.285100276419e-05
-2.37132280916248e-05
-1.10981878301517e-05
-1.72169783483902e-05
-1.95331997947357e-05
-1.79114476407125e-05
6.3978822468927e-06
-1.71655853910325e-05
-9.6707842931766e-06
-5.88295082778825e-06
-4.55068959413541e-06
-1.57324858147584e-05
-2.22729725058121e-05
-1.97253110114349e-05
-4.56123858536931e-06
-1.70634855953906e-05
-5.56120701204836e-06
-1.11000148850171e-05
-1.65690217946471e-05
6.83710418084745e-06
-2.91226853422557e-05
-2.02135193777524e-05
-1.94320085896497e-05
-2.97970232877282e-05
-7.47548639064662e-06
-7.5262069360282e-06
-3.86980914415984e-06
-9.77433816032939e-07
-1.22682012889519e-05
-2.77030984170722e-05
-1.051762344911e-05
-2.2503180227534e-05
-1.48474157884917e-05
-1.45115225397035e-05
-2.04883997704177e-05
3.18117564850363e-06
-1.40216456179236e-05
-9.61147885855048e-06
-3.18626035161835e-06
-1.31387527609571e-06
-1.46828894453377e-05
-2.72180454601346e-05
-1.24476307402366e-05
-3.50382330670684e-05
-5.45650598807412e-06
-6.87577872832898e-06
-1.05507036324165e-05
4.88748077440898e-06
-1.6991299198038e-05
-1.30836305601151e-05
-1.46369134581395e-05
-8.54340698547984e-06
-5.64323502270172e-06
-1.76653704024308e-05
-1.63752076156666e-05
-5.09272526527543e-06
-9.46882783020522e-06
-5.4388218992296e-06
-7.61342686967307e-06
-2.16352591929738e-05
-5.55349451540585e-06
-9.04966399952105e-06
-2.47023710981205e-05
-4.85360373108685e-06
-1.79989596410695e-05
-2.42911948200684e-05
-2.16217645776502e-05
-3.11663191588057e-06
-8.82106809729476e-06
-9.77216284422308e-06
-1.90058013688245e-05
-7.13186007098636e-06
-1.2243979781771e-05
-1.38868432353651e-05
-6.66033118370622e-06
-8.99937432627267e-06
-2.1429147881192e-05
-3.81496495194085e-05
-8.55154397179252e-06
-2.41410288423723e-06
-7.22287700477203e-06
-1.33063690901619e-05
-2.40284731425944e-05
-1.91979827841038e-05
-2.26558034739059e-05
-1.0302050676708e-05
1.08981288797591e-05
-1.28207697029589e-05
-1.4255218486707e-05
-2.02234827723821e-05
-1.45009456386719e-05
-1.38005498685047e-05
-6.99772697913121e-06
-1.97621152474176e-05
-1.09911120478054e-07
-2.16359684817207e-06
-1.16604998422387e-05
-2.85713210718784e-05
-3.83854439830177e-05
-3.09186323677506e-05
-3.3566929349075e-05
-1.18783639751661e-05
-1.72865618799312e-05
-2.21282149069797e-05
-2.13474057322619e-05
-2.20867508263812e-05
-9.21990361416224e-06
-2.63885173907203e-05
-1.13701550520731e-05
-1.71136704312481e-05
-3.34715381936851e-05
6.49080479910733e-06
-3.14684097559714e-05
-1.04847635741351e-06
-1.72495254109579e-06
-2.34751773489514e-05
-2.24575171908688e-05
-1.80285180809905e-05
-1.20310767432561e-06
-6.7959882768568e-06
-2.34182741018344e-05
-3.02205083735748e-05
-1.00931638518003e-05
-1.32849844958722e-05
-2.24336574435677e-05
-8.06111825946359e-06
-2.58183537091386e-05
-3.15785034183451e-05
4.69604026576381e-07
-1.7637574164679e-05
-1.61711619266341e-05
-7.4907340189796e-06
-3.06936884780956e-05
-1.34706815556682e-05
-2.62439360023973e-05
-2.66547565996458e-05
-1.62416899148609e-05
-1.1056521662897e-05
-8.17042357644865e-06
-8.03096937080144e-06
-3.58766096097921e-05
-8.50435654180159e-06
-2.10509369945703e-05
-1.342466878799e-05
-1.22729485576191e-05
-2.38222115477461e-05
-6.92986039806303e-07
-1.30579704818145e-05
-1.86978105924205e-05
-2.46044248137315e-05
-3.81263760778114e-05
-9.21818106118827e-06
-2.75858673124251e-05
-2.00498163579657e-05
-5.77964630805673e-06
-2.43374531126129e-05
-3.02981188252493e-05
-2.90487901273963e-05
-1.23620688021329e-05
-1.99083816026225e-05
-7.75332186594248e-06
-2.69578171482722e-05
-1.78014996908263e-05
-1.8092959727398e-05
-2.10848516062253e-05
-1.13181620897202e-05
-2.46599389430633e-05
-1.08367022649499e-06
-2.86365995587364e-06
-6.31431726471964e-06
-1.58413691447816e-05
3.04803716887304e-06
-1.76091905184869e-05
-3.57242315765016e-05
-1.33053186784948e-07
-8.13028600993776e-07
-3.92957668165715e-06
-6.56783834246778e-06
-1.85284016700526e-05
-7.77803705885813e-06
-1.47052646990427e-05
-1.45631484662672e-05
-8.77514631273351e-06
-1.37044729974257e-05
-1.01059522879036e-05
-1.33161399713567e-05
-8.96930385000949e-06
-1.92754640852832e-05
-2.76867708601336e-05
-6.15298498536663e-06
-1.18783085514696e-05
-1.50591382317979e-05
-1.82718272888618e-05
-1.17322078507404e-05
7.08747962385461e-06
-2.33048023732892e-05
-3.11912645239548e-05
-4.22816785326352e-05
-2.13222722589417e-05
-7.93517628796766e-06
-2.50023092574145e-05
-2.88726856100585e-05
-2.823597392505e-05
-3.13637781699448e-05
-2.93623245406323e-05
-2.25013225003045e-05
-3.57395468608711e-06
-2.91552981572001e-05
-2.15043168715247e-05
-2.00735284346288e-05
-1.44358210737462e-05
-1.45675278544317e-05
-1.54575910141485e-05
-2.82988118969922e-05
-2.23487905670165e-05
-9.72014848363003e-06
-1.24663267761112e-05
-1.60716268667564e-05
-1.75933459719878e-05
-2.28047080752297e-05
-1.86415946694384e-05
6.81435490526062e-06
-1.27441394974475e-05
-1.13378377155359e-05
-1.62015260770933e-05
-1.564178379395e-05
-1.57685771441516e-05
-1.8030218725706e-05
-1.99730983950324e-05
4.85391281202203e-06
-1.99634994295943e-05
-3.26350781265835e-06
-7.57084944950418e-06
3.92866142986576e-08
-2.36955616000458e-05
-1.29753167930027e-05
-2.04942153632744e-05
-4.89109494254022e-06
-1.68926961914113e-05
-6.96497383233456e-06
7.27378683151797e-06
-4.13838704531894e-05
-2.36149345050123e-05
-2.1236371501823e-05
-1.02014189713323e-05
-2.07948508201889e-05
-5.2067405937312e-06
-2.56660635433185e-05
-1.30748370874761e-05
-2.07258553889692e-05
-1.84872358797237e-05
-9.95348316058718e-06
-1.54156867405936e-05
-3.38389588048056e-06
-1.84151879551709e-05
-4.86932943788057e-06
-1.48917228947205e-05
-1.75939537282839e-05
-2.07492692935901e-05
-1.94368926521375e-05
-2.09407918637492e-05
-2.29952957287129e-05
-1.09303835149449e-05
-3.82181294704358e-05
-2.71814414427825e-06
-1.71126128085248e-06
-9.13238954745253e-06
-1.91783524013206e-05
-1.79954870549408e-05
-2.25544781361768e-05
3.60252347584275e-07
-2.42340996876652e-05
-2.51997287771654e-05
-2.29872882658882e-05
-9.24476524952048e-07
-3.44907511808342e-05
-2.50889800887866e-05
-1.2975689779021e-05
-1.57417854137136e-05
-1.2121519959562e-05
-1.53848161841415e-05
-2.87639437834757e-05
-1.88977356585216e-07
-2.32244690791524e-05
-2.12597500386396e-05
-3.9404419179253e-05
-2.43219680986917e-05
-4.01832169187069e-05
-5.46538302741679e-06
-3.79463161993496e-06
-2.93485530510302e-05
-1.82898685051394e-05
-2.02706775161072e-05
-2.74651062132486e-05
-1.5617354617893e-05
-2.57401265681374e-05
-1.65678162714084e-05
-2.32735763384893e-05
-2.42504280565723e-05
-2.13719625056775e-05
-2.36611820250293e-05
-2.83608683025152e-05
-1.63248754138541e-05
-1.88442363046909e-05
-8.23051786076253e-06
-1.6868665386825e-05
-4.76482808482916e-06
-4.93901446595741e-06
-2.47004078881913e-05
-2.00398199848018e-05
-2.09590376287345e-05
-2.84919694245738e-05
-6.17986240097505e-06
-2.30588881465134e-05
-3.98640579673179e-06
-1.62322886196523e-05
-1.43013949460784e-05
-2.17769702676679e-05
-1.13331278395366e-05
-6.79640783162884e-06
-1.30567610727427e-05
4.04568962983269e-07
-2.21837041312155e-05
-1.19790193705941e-05
-1.14737654714583e-05
-1.5495574594575e-05
-3.03930674637393e-05
-1.40617242034225e-05
-1.22808516375253e-05
-1.45933730390661e-05
-1.47872788367354e-05
-9.28585515581539e-06
-8.77317198964136e-06
-3.26638083476066e-05
-2.41973953166458e-06
-2.36746384694708e-05
-1.53878893078349e-05
-1.06830327340204e-05
-2.06587998690402e-05
8.96722854467481e-06
3.60527975318572e-07
-3.37578667825339e-05
-1.67950291543339e-05
-1.51021798197509e-06
-8.94041102095644e-06
-1.85850706677599e-05
-1.67372617862204e-05
3.03674497854809e-06
1.33603769130942e-06
-1.76701022039226e-05
-2.46374946919538e-05
-1.99943207011173e-05
-4.9602227704285e-06
-2.55649549444631e-05
-2.07058813739867e-05
1.84337761092348e-06
-1.02183971605294e-05
-2.15042049609184e-06
-1.91395936067154e-05
-2.06780624572327e-05
-9.74982578899721e-06
-1.10822149753373e-05
-3.00885516346229e-05
-1.91983432727122e-05
-4.01510196099491e-06
-1.44836053464967e-05
-1.23115366321615e-05
-1.44893904341038e-05
-7.73090251456791e-07
-1.8718670797886e-05
4.64821406216178e-07
1.05677367553087e-05
-1.08096688126556e-05
-3.09430986369778e-07
-2.07365599598352e-05
-2.89384761651624e-05
-2.0399463401902e-05
-3.17850590231355e-05
-1.29836575469575e-05
-2.50473082650745e-05
-1.96908670937642e-05
-2.0390116167459e-05
-1.39716382921613e-05
1.50199439003738e-06
-2.94922426234145e-05
-2.19911613009986e-05
-1.30404123014954e-05
-5.34323865276518e-06
-1.47192062421299e-05
-3.17435254328487e-05
4.05598972882385e-07
4.11526325070933e-06
-1.7301962322925e-05
-1.3340175933161e-05
-2.32178521468822e-05
-1.28393191861099e-05
-1.22341231362901e-05
-2.56144260115488e-05
-2.07347129443089e-05
-1.44356496423989e-05
-8.24796468799701e-06
-1.07404551973713e-05
-2.82404993760535e-05
-5.04112358096726e-06
-4.42242917370806e-06
-1.0558355088479e-05
-8.47190437585921e-06
-2.56767737930779e-05
-9.02614398463185e-06
-1.75053441891905e-05
-1.31986426905762e-06
-3.04798788345192e-05
-3.11681806931712e-05
-1.39059720134393e-05
-4.02982915712331e-06
-3.07529541561873e-05
-1.45841172082963e-07
-1.10477052784847e-05
-1.19015967532897e-05
-2.22752287129696e-05
-1.05158350526268e-05
-1.51856744657597e-05
-1.85709123712547e-05
-2.76212859833013e-06
-1.93725108799034e-05
-3.24351248394591e-05
-4.95051939611864e-06
-1.21502936044238e-05
-3.06398780938779e-05
-1.85681070809501e-06
-2.001295292129e-05
-1.35041164152527e-05
-2.59006065960746e-05
-1.49535922711218e-05
-2.67169768308557e-05
-2.96015577224404e-05
-1.80135338761239e-05
-6.7185938042222e-06
-9.9959616947837e-06
-4.66718366313195e-05
-1.52821167196903e-05
-1.48289921285113e-05
-1.19179312148948e-05
-1.90319932286646e-06
-2.06865056734436e-05
-2.25254450967343e-05
-1.20416718000142e-05
-2.38966516430019e-05
-1.03636716931994e-05
-1.93975198108284e-05
-1.33229737945405e-05
-5.86454798092155e-06
-1.36792545872085e-05
-1.49428281833902e-05
-2.70265278183172e-05
-8.05149689201124e-06
-1.60479332314005e-05
-7.99315132188331e-06
-2.52657072848888e-05
4.79691719889059e-06
-9.49492070863757e-06
-1.52921845674095e-05
-5.70999577115595e-06
-1.95683515565205e-05
-3.03875829311374e-05
-1.21914272812555e-05
-1.55324366305792e-05
-6.0413431904553e-06
-9.56116850366103e-06
-1.62390667353057e-06
-2.41144773867298e-05
-1.04719966904562e-05
-6.59523201234053e-06
-3.64491620643888e-05
-1.83102866104052e-05
-1.0911840914968e-06
-4.73813006107675e-06
-2.01493879007725e-05
-3.63274384084978e-05
-1.36286341346373e-05
-6.48094567914841e-07
-1.56572250036381e-05
-2.38473609027338e-06
-2.12232131755345e-05
-1.35752212193971e-05
-1.98804880169286e-05
-2.34684735949921e-05
-1.58319757626047e-05
-3.63102778246852e-05
-9.7443290890292e-06
1.0380625885859e-06
-2.22248522884625e-05
-1.89548948634339e-05
-1.76440534931083e-05
-2.70417084596689e-05
-2.12182650356115e-05
-2.02448907611624e-05
-1.54292047949891e-05
-2.10325526040227e-05
-2.69320789037195e-05
-5.06235818458048e-06
-6.89049944026131e-06
-1.58533579272237e-06
-4.20676911136003e-06
-8.92586244359904e-06
7.9948766183375e-07
-1.48196388302923e-05
-2.51713640630999e-05
1.51473963686624e-06
-6.20857748083742e-06
-2.73347547721068e-05
-1.56786546359806e-05
-4.4936668473771e-06
-3.18519625725459e-05
-1.37563082936864e-05
-1.98129064459155e-05
-1.78641471803903e-05
-7.18695235663014e-06
-1.62511269192197e-05
-1.53350717822644e-07
-1.03345164997017e-05
-3.20259054882941e-05
-6.23793586784373e-06
-1.26085873327773e-05
-5.66880807901951e-06
-4.57080375533371e-05
-2.91918347200546e-05
-1.56827315787886e-05
-1.11264810094429e-06
-2.01167086662765e-05
-2.5548569370539e-05
-2.62011310704707e-05
-2.15452935299801e-05
-1.34268564574563e-05
-1.7238539963048e-05
-2.03434952594802e-05
-9.78074243283376e-06
-1.9658460547917e-05
-3.83831910908343e-05
-2.07934939635353e-05
-1.90142869271156e-05
-2.23294144809546e-05
-1.23612766498798e-05
-1.70498327784949e-06
-6.60002093783813e-06
-1.86906563911993e-05
-1.137953004741e-05
-1.30130257493025e-05
-2.48723051685152e-06
-2.03502405493902e-05
-1.38560994709441e-05
-2.75373603899322e-05
-2.13693325096253e-05
-9.39565445512696e-06
-1.45510734182541e-05
-3.24823398963594e-05
4.41617122402562e-07
-2.53876889877792e-05
-4.60146385573197e-08
-4.17296615642288e-05
-2.5070309982439e-05
-4.37342463778432e-06
2.1586172957448e-06
-3.03797997725143e-06
-1.63732391808523e-05
-2.90942771818872e-05
-7.81098717820347e-06
-3.38518561740482e-05
-2.87349509584298e-06
-1.9364573576161e-05
-2.32145504660918e-05
-2.0681701037599e-05
-5.57751126009679e-06
-3.46393310830515e-06
-5.58499460981004e-06
-1.43733745277214e-05
-1.39121399995767e-05
-3.82306184526656e-06
-1.83990489509202e-05
-2.00096406420488e-05
-1.18769171521521e-05
-3.28307555513138e-05
-3.1652389501041e-05
-1.9915996659696e-05
-2.44886360206668e-05
-2.90956905729771e-05
-2.96117904441551e-06
-2.5382948414332e-05
-9.52651941725555e-06
-3.96410130093001e-05
-2.35197677430556e-05
-2.20898877818634e-05
-2.11089913738937e-05
-5.88652748718221e-06
-1.6846116636783e-06
-1.03656584548547e-05
-3.40496263209984e-05
-1.76811521365049e-05
-7.82013946316325e-06
-6.01122406709467e-07
-5.62758085374611e-06
-1.52028884543684e-05
-1.84250993337912e-05
-2.00201079868275e-05
-9.63230973680716e-06
-1.32795953326426e-05
-9.84193750472324e-06
-1.89525458434405e-05
-1.44511029719822e-05
-1.67147022481805e-05
-1.26322405983777e-05
-5.51164416675445e-06
-1.16495142717216e-05
-9.24888284656258e-06
-1.00255047999794e-05
-2.29077669951179e-05
-1.78569241352045e-05
5.56062538181596e-06
-1.27976777221291e-06
-2.69956461763655e-06
-2.40902675132643e-05
-8.66866449158565e-06
-1.54367231268284e-05
-2.47363255117511e-05
-3.21819385821444e-05
-8.11200336838994e-06
-4.20772980077638e-06
-1.66772202916123e-05
-2.17174700926777e-05
-1.02520296076258e-05
-2.25884675184778e-05
-2.53835998962739e-05
-1.86295747560985e-05
1.38164522019108e-06
-1.9344132841529e-05
-2.5671798903096e-05
-1.06775421818772e-05
-8.22144935883232e-06
4.19259777785922e-06
-2.43467742899497e-05
-1.46119830254885e-05
-7.03398483680017e-06
2.69647716911096e-08
-1.1865537805399e-05
-1.21853500214059e-05
-1.80827556689409e-05
-2.16582123144001e-05
-1.73434452841739e-05
-4.86942435326884e-06
3.85925746988621e-06
-2.08664212078208e-05
-8.42801624188428e-06
-8.5456249445895e-06
-2.55137451330826e-05
-1.6134751365539e-05
-3.19510212216788e-05
-1.23695916045537e-05
-1.32589562866766e-05
-6.9099937764643e-06
-1.92291475793097e-06
-3.66428673561361e-05
-2.20657391426539e-06
-1.12475324631016e-06
-2.10314368675065e-05
-1.60119159150541e-05
-2.11473854525885e-05
-1.05743458811833e-05
-2.87109032707224e-05
-9.25065558480612e-06
-8.08036387366761e-06
-1.91822868080859e-05
-6.6218585978021e-06
-1.08124225409169e-05
-1.78439003583127e-05
-2.08572429627364e-05
-3.60727779745948e-06
-6.87699928275961e-06
-1.2508006511075e-05
-1.43392933776964e-05
-1.00667416228349e-05
-2.10374258762267e-05
-2.68414416746358e-05
-3.08307751559942e-06
-9.8303782643873e-06
-2.37942297979509e-05
-1.69544288022214e-05
-1.24449056316559e-05
-1.28408207735948e-05
-3.07655139970223e-05
-6.60041645320681e-06
-2.21115630009109e-05
-2.04190179620586e-05
-7.01121595469821e-06
-1.90620464877412e-05
-5.19386293363036e-07
-4.18277038752885e-06
-9.86575371842215e-06
-1.85212528753069e-05
-2.92289199595996e-05
-2.13438052459192e-05
-3.39982468383176e-10
-2.91290833060225e-05
-1.94887995984126e-05
-2.00729115880928e-05
-1.78982676440576e-05
-5.56685378599531e-06
-2.70658334115603e-05
-3.06912507164635e-05
-2.51947597268629e-05
-2.18583045205722e-05
-3.14381965216174e-05
-7.99803379648253e-06
-9.44138706741241e-06
-2.37496200519271e-05
-2.9888347439578e-05
-1.03647801349496e-05
-2.91413623860774e-05
-2.50424658335177e-05
-8.0203949814589e-06
-1.44538188250259e-05
-1.47931958886805e-06
-1.64427545190904e-05
-9.80063053460528e-06
-8.74073987422718e-06
2.03416024417692e-06
-2.59544921682691e-05
-1.64052745505678e-05
-8.55972426286675e-06
-2.71482059834757e-05
-9.8804239740885e-06
-2.14084542071391e-05
-1.3605054402875e-05
3.17164069081979e-06
-1.01902535045678e-05
-2.5702727132475e-05
-1.47790275950125e-05
-3.71863994459858e-06
-1.92665501196495e-05
-3.13034998808284e-05
-1.08224064988099e-05
-1.94791988448285e-05
-1.17316811223218e-05
-7.76903917341943e-06
-1.34875225874511e-05
-9.87297898684726e-06
-2.03392647496371e-05
-1.73775734276838e-05
-7.5299925410275e-06
-2.08597125581959e-05
-1.72385421256033e-05
-2.71021812619755e-05
8.64520913299981e-06
-3.75143034203764e-06
-3.47757816621845e-05
-2.99590816218565e-05
-8.50081089876794e-06
-2.02280644875089e-05
-1.39477413979899e-05
-1.9289593097897e-05
-2.06399898183079e-05
-5.55017703439714e-06
-3.22168442355816e-05
-1.22879666735612e-05
-6.52535417949145e-06
-1.46529619098953e-05
-1.08325157957411e-05
-2.443411849736e-05
-2.26920610374712e-05
-1.71483501092574e-06
-1.86564138892318e-05
-1.23677320677077e-05
-4.6578785591602e-06
-1.56646942882307e-05
-2.47749415103029e-05
-2.44418472339024e-05
-2.06370335353323e-05
-1.53113383081308e-05
-2.31615878943747e-05
-2.15623718181778e-05
-1.18667381567025e-05
-2.32316213830897e-05
-1.05612249198284e-05
-3.2719447353392e-06
-1.21785270740621e-05
-1.28232029786094e-05
-1.95917383679434e-05
-7.62586078268622e-06
-1.58228054094477e-05
3.49412507671242e-06
-2.12745000235509e-05
-1.44180994594199e-05
-2.02254206067785e-05
-2.64981844419094e-05
-2.1773352745976e-05
-2.6911218235244e-05
-1.96044047993435e-05
-2.61948211981574e-05
-9.18311202390401e-06
-2.26516507678358e-05
-1.96442280445918e-05
-1.37559936847819e-05
-1.51933295818483e-05
-2.97259459719689e-05
-1.92319938090033e-05
-2.03071661929659e-05
-3.45691655074777e-05
-2.19299653966681e-05
-1.7299600482189e-05
-2.33174265871592e-05
1.52508376344727e-06
-4.17519312298455e-06
1.87662547406649e-05
-1.20101491740792e-05
-1.81908813624856e-05
-1.63576749360501e-05
-1.80435033333412e-05
-3.1319923543905e-06
-6.98205050996136e-06
-2.7609267591046e-05
-1.34036975250407e-05
-2.95356001410597e-05
-1.36593382268734e-05
3.69469438691666e-07
-3.9965902870936e-06
-1.30873627452605e-05
-3.97753468421794e-06
-8.12710031767316e-06
-1.62677033643924e-05
-2.30006029163545e-05
-1.62662522819624e-05
1.61273490383998e-06
-1.44396567550751e-05
-9.32807634279968e-06
-1.36196600738438e-05
-8.98779537464483e-06
-9.37400425531261e-06
-1.11567569859125e-05
-1.47425971684794e-05
-2.28342875074558e-05
-6.24689536081785e-06
-2.15061591411603e-05
-1.67724414527675e-05
-3.0796749439597e-06
-9.51691773109508e-06
-3.85270892207389e-06
-1.61873842039447e-05
-4.56802515078717e-06
-6.12337978289643e-06
-6.69082707778832e-06
-1.29592518437747e-05
-2.99108566205534e-05
-2.80797717452774e-05
-1.7049657910205e-05
-3.10224199666363e-05
-9.94633614909361e-06
-1.8462994199306e-05
-1.59747381914349e-05
-3.27991134559639e-05
-1.450232873805e-05
-1.36378740933747e-05
-1.35814815277563e-05
-1.8277790070098e-05
-7.52051958119524e-06
-5.92168442877945e-06
-5.98779580889097e-06
-1.78792647302052e-05
-1.1764602480185e-05
-1.52675769446486e-05
1.11855234399667e-06
-1.24214770852014e-05
-1.56167639971875e-05
-1.86463265644079e-05
-2.36579442271571e-05
6.47381667647362e-07
-1.59982207326059e-05
-2.57746229639093e-05
-2.88647113793298e-05
-2.03929785980172e-05
-2.31067379194564e-05
-3.46322526100453e-05
-1.47335516746163e-05
-7.84611709386027e-06
-1.49337682197441e-05
-8.11760722994929e-06
-2.25796776716034e-05
-1.36704648018422e-05
-6.04278790198235e-06
-1.31851771762316e-05
-9.67939113616593e-06
-7.41457479559855e-06
-1.22519022303305e-05
-1.67704215170282e-05
-7.0476879778877e-06
-5.88180393977649e-07
-1.98042142941402e-05
-1.77466544652981e-05
-2.15817909584395e-05
-1.19081581546473e-05
-2.6059150307703e-05
-1.65855075928983e-05
-1.99425144091408e-05
-1.15336213697897e-06
-1.87223015527232e-05
-1.98682417048959e-05
-1.40953283535764e-05
-2.04766581103496e-05
-1.44463146050589e-05
-2.13551601768244e-05
-8.08834606372018e-06
-2.61562741814005e-05
-3.00891692027143e-05
-3.57338995080087e-05
-2.57002426200909e-05
-1.09815084452153e-05
-6.22112820398749e-06
-4.50295042972676e-06
-1.6135549140344e-05
-1.24782459810196e-05
-3.30387656096271e-05
-2.48610092931761e-05
-2.00594092197903e-05
-1.31106527340051e-05
-2.53595459137309e-05
-1.61448270203934e-05
7.63601920272407e-07
-3.36183651200028e-05
-3.23896951750377e-05
-2.74626661048317e-05
-1.66715144612419e-05
5.22406435007903e-06
-1.1213660883597e-05
-1.42767856085604e-05
-1.44353647663857e-05
-5.37827512197553e-06
-2.13299889748927e-05
-2.31371493612349e-05
-2.06336098896394e-05
-8.75612722380339e-06
-9.80311790755294e-06
-2.94255559860423e-05
-1.57481117275479e-05
-1.5871635322255e-05
-4.60343716551866e-06
-1.29953131931174e-05
-5.83585683833675e-06
-1.71118185713359e-05
-1.35996107144003e-05
-1.40252763390763e-05
-2.26293611909525e-05
-6.33847024219569e-06
-1.28779873460769e-05
-1.64764601195063e-05
-1.020377379721e-05
-1.96748531240142e-05
-2.44729961586205e-05
-5.61506174288769e-06
-1.2938808969995e-05
-1.63411035492326e-05
-1.25299944925381e-05
-1.27251090769704e-05
-8.82968670563565e-06
-2.90222858874726e-05
-5.35004839752457e-06
-2.80370516736682e-05
-2.45150937767239e-05
1.52716576695478e-06
-2.52062284090036e-05
-3.56952036865537e-05
-7.46434899227778e-08
-2.44228712391481e-05
-9.1511267030087e-06
-1.69597519431534e-05
-1.45985502498156e-05
-1.90814492117206e-05
-1.31290904572962e-05
-3.0241630254777e-06
-7.34837817744922e-06
-2.60133157988518e-05
-2.39871374327911e-05
-1.28389965288842e-05
-2.20510829067147e-06
-5.75774406802514e-06
-1.00058814150941e-05
-1.13690462915013e-05
-1.66324406717228e-05
2.24592080752837e-06
-1.95192272456941e-05
-1.7491799876073e-05
-1.82217806023249e-05
-1.45713451698862e-05
-4.1602608039875e-07
-2.51050593421332e-05
-3.61587870045768e-06
-2.147470550818e-05
-9.3184412559622e-06
-2.55881428281343e-05
-2.89181578663016e-05
-2.5595894887734e-05
-6.15585647789164e-06
-1.53811497824639e-05
6.20701777657199e-06
-2.69748928559446e-05
-2.05808706957292e-05
-1.61222219229467e-05
-4.01519501636079e-06
-3.54223990806111e-05
-2.31791921771033e-05
-6.39121862667376e-06
2.61408027211588e-06
-1.9851739508939e-05
-2.96752295862824e-05
-1.88854739305961e-05
-3.21877582990413e-05
-2.11359376317114e-05
-2.24365788231512e-05
-1.15473806641199e-05
-1.38260131872926e-05
-1.09277219504508e-05
-1.53096875544815e-05
-6.73908570629534e-06
-2.79565710969216e-05
-9.07206797453219e-06
-1.16776907107102e-05
-1.08447389492954e-05
-1.06708321739796e-05
-1.74882555202607e-05
-9.04357970247137e-06
-4.39213914193167e-06
-2.40388291449148e-05
-6.52358989658834e-06
-1.11000542979502e-05
-2.46659165356146e-05
-3.0002886827436e-05
-1.86208360303784e-05
-1.05632558017711e-05
-1.01311505346682e-05
-1.10833746809149e-05
-2.73543849341329e-05
-5.66951509667912e-06
-1.18012313444e-05
-3.44595970432472e-06
-1.76311532831068e-05
1.22218436405941e-06
-1.02377014622528e-07
-5.66758872514469e-06
-1.46817891622504e-05
-3.14413631446294e-05
-1.310185432099e-05
-2.10961706562762e-05
-1.39671209854699e-05
-1.0644920928221e-05
-3.59179323935996e-07
-1.4645943062246e-05
-5.60081527381655e-06
-1.84270847464531e-05
-2.98698408201618e-05
-2.35851600765942e-05
-1.91455649083648e-05
-1.37486454623574e-05
-1.22527143298429e-05
-7.99732951907313e-06
-1.41452691448238e-05
-1.45490460070789e-05
-2.14848016264269e-05
-2.34022043079272e-05
-8.10918855003703e-06
-2.08753550394031e-05
-2.67624599184661e-05
-2.71297397609757e-05
-1.66380646051343e-05
-9.54662227649655e-09
-1.88527953327281e-05
-7.05155750441891e-06
-1.06507264319274e-05
-1.51308384534724e-05
-3.05048682179551e-05
-2.33457727465502e-05
-2.38688675867225e-05
-1.67081577025699e-05
1.2101694374787e-05
-2.44825738109176e-06
-7.8550037921469e-06
-1.79680760211318e-05
-3.28768625570817e-05
-1.42245754987935e-05
-2.58399289079681e-05
-3.46800605461068e-05
-2.32507221256046e-05
-3.303808679291e-05
-2.94521660352792e-05
-3.25467180654202e-05
-4.65103541847216e-06
-2.18949569373146e-05
2.16550403714591e-06
-1.51084025397453e-05
3.86236244882735e-06
-1.27072107618821e-05
-1.64407064772083e-05
3.13151957901532e-07
-2.21442415036516e-06
-5.70852259984495e-06
-1.41378014898216e-05
-2.98888500700551e-05
-1.59937276568225e-05
-5.93075598792973e-06
-1.04736302839895e-05
-2.55656325530341e-05
-2.39508245616087e-05
-1.71850424993147e-05
-1.03101544001302e-05
-1.14483238878591e-05
-1.74065115347477e-05
-1.66944057687795e-05
-4.77590314934925e-07
-1.28950537876059e-05
-2.65611998088479e-05
1.69364272535601e-06
-1.63997671332995e-07
-1.72355647088063e-05
-2.03588816013064e-05
-1.11627535123029e-05
-1.61950675066968e-05
9.52085198122127e-07
-6.76167099335914e-06
-7.35372293703511e-06
-2.65696729796819e-05
-6.49957256206582e-06
-2.71731897109483e-05
-3.36905193224201e-05
-1.37154161722387e-05
-3.00824835580324e-05
-9.72426499024947e-06
-1.56629104636876e-05
-1.70880097906252e-05
-8.80355243728196e-06
-2.52771370644116e-05
-7.96284217423665e-06
-1.47625154663434e-05
-1.65704976417972e-05
-1.63362788119306e-05
-1.24186672933257e-05
-8.58472483667834e-06
-2.04286951160274e-05
-2.8890890870088e-05
-8.075456175747e-07
-8.43734518728079e-06
-1.57422630924973e-05
1.65127467138169e-06
-9.74358944077322e-06
-2.63169414237033e-05
-2.35391627854647e-05
-9.33997144199929e-06
2.59678922218993e-06
-2.66846321075256e-05
-1.92845783074048e-05
-1.7702560646361e-05
-1.0289831340552e-05
-6.22005148199079e-06
-8.01455784232882e-06
-4.55077896776157e-06
-2.28838997057425e-05
-9.77124597142383e-06
-7.47442495083083e-06
-2.16431026254024e-05
-1.62844455956804e-05
-2.05022462252718e-05
-1.00290062417958e-05
-2.20978588806739e-05
-2.51553086595689e-05
-1.71698627872523e-05
-2.07584451511313e-05
-1.93886252340629e-05
-3.08440740750491e-05
-1.94005902451546e-05
-3.34148854487737e-06
-2.66350239598721e-05
-8.47153123346495e-06
-2.05813011863653e-06
-8.91331618292126e-06
-2.89201148560162e-05
-1.32116615385973e-05
-2.09137685880367e-05
9.17766923108909e-06
-1.74953419153527e-05
-2.59053833529231e-05
-1.28097323524552e-05
-2.50353371193948e-05
-2.44101085478221e-05
-1.60410581049314e-05
-2.07449112734671e-05
-2.3851751563921e-05
-6.5027564724375e-06
-1.48690558877191e-05
5.32623301722648e-06
-3.50629565865404e-05
-3.90331256804948e-06
-2.04703041449463e-05
-1.58948777750257e-05
-6.61944222811197e-06
-3.27571877020662e-06
-1.06784910079133e-05
-8.26366239123813e-06
-1.40455294804828e-05
5.29168678085855e-06
-1.22255631916394e-06
-1.57908987107986e-05
-2.97847293781727e-05
-1.49647396017196e-05
-3.98085248338565e-05
-2.58909339877654e-05
-2.37661572579876e-05
-8.61749419155605e-06
-1.27336373843459e-05
-2.91106639271801e-05
-1.55709031613172e-05
5.26339965069997e-06
6.97512837567494e-07
-2.04821762073074e-05
-1.63826502873936e-05
-1.27966503562274e-05
-3.92049459488229e-06
-1.19605235454035e-05
-3.70734835373686e-05
-8.34478721337515e-06
-3.02084982910139e-05
-3.01824823144721e-05
-2.62027588583057e-05
-1.4368914255883e-05
-2.63908575608821e-05
-3.67960174138937e-05
-1.50347692720888e-05
-1.61440419121433e-05
-3.91607316869109e-05
-4.48883953905245e-06
-3.44495171866785e-05
-2.9256667294259e-05
-2.08278518608281e-06
-4.60066207276358e-06
-9.18170164975762e-07
-3.41954257837228e-07
-2.10463117913869e-05
-1.67627449420377e-05
6.94383221668242e-06
-1.90873648548085e-05
-2.98399283140456e-05
-1.72537904547927e-05
-1.300321799251e-05
-2.02693824527452e-05
-1.01091170011113e-05
-1.83029175675695e-05
-7.68966816264107e-06
-1.01829829748258e-05
-2.55356689743084e-05
-1.50263383825872e-05
-1.79547108058783e-05
-1.98909505365089e-05
-1.3325476644909e-05
7.23245147550508e-07
-1.95457066176703e-06
-2.02817588257885e-05
-9.56009636141331e-06
-2.55926229806653e-05
1.68593746115929e-06
-2.22267203726926e-05
-3.00343793676379e-05
-2.23096159406646e-05
-6.46932870383676e-06
-1.08184629988185e-05
-7.63536532901413e-06
-1.14957643874745e-07
-3.20587345400207e-05
-1.91562959372187e-05
-9.69428072293279e-06
-1.60845847430883e-05
-2.44232123165187e-05
-7.75789693620785e-06
-3.65123953046017e-06
-1.76528336135199e-05
-2.18630482191556e-05
-1.61237133245704e-05
-1.72346053480814e-05
-8.49039057693197e-06
-1.5510585845795e-05
-8.06933706592644e-06
-3.88608485532518e-05
-1.15587172115413e-05
-1.36420786932424e-05
-2.43700150099787e-05
-7.684578563867e-06
-2.22329178094247e-05
-1.3114074700707e-05
-1.4324644220169e-05
-1.19857259429844e-05
-1.20384672162696e-05
-1.11678763141284e-05
-1.84702318240812e-05
-1.73014007986072e-05
-1.32896546138797e-05
-4.64623870582004e-06
-1.32156523561325e-05
-7.90804981515661e-06
-3.03877579464453e-05
-2.80908389999024e-05
-1.63523324705967e-05
-2.12135432114303e-06
-1.88766091408229e-05
-1.50862336666153e-05
-2.1617026351112e-05
-2.30932271758365e-05
-1.86706603665288e-05
-1.27384559170834e-05
-3.01300947898083e-05
-7.2482576991815e-06
-1.55082866852486e-05
-2.08912732574407e-06
-1.67584437890508e-05
4.60729422835507e-06
2.60541589856393e-06
-1.39214545999259e-05
-2.51510728442755e-05
-2.15229938959559e-05
-7.06273150233838e-06
-2.86710455992159e-05
-1.73875466132046e-05
-1.1991092267793e-05
6.27225385681234e-06
-1.38028385434085e-05
-2.23972165066077e-05
-1.27068257461735e-05
-1.74403621618143e-05
-1.83246080410025e-05
-2.22634787879516e-05
-4.29692818424856e-06
-8.98119081440032e-06
-2.25792971731734e-05
-8.75246576512691e-06
-1.28579226075082e-05
-1.36762983554281e-05
-9.80055641428222e-06
-2.0285577716637e-05
-1.64238725299174e-05
9.77659316015584e-06
-2.28239941504138e-06
-2.91751808008701e-05
-3.24415170484984e-05
-1.89102647836427e-05
5.08920945405062e-06
-1.0327151455758e-05
-1.95817169149003e-06
-1.36170941074787e-05
-3.02181006030667e-05
-1.44218189362009e-05
-2.05264389285761e-05
-2.64288419114358e-05
-1.6281765485475e-05
-1.90174298879784e-05
-3.7592374013222e-05
-1.13564664608379e-05
-8.61474790566188e-06
-2.64011907252279e-06
-2.47423256066297e-05
-1.05048393685373e-05
-2.50821475551206e-05
-9.56953010129704e-06
-9.78655820350348e-06
-1.28399239364742e-05
-8.05395784283018e-06
1.05796488386943e-05
-1.64066807263043e-05
-1.14695191538523e-05
-2.49174711529367e-05
-5.46832033418862e-06
-2.68927541113807e-05
-5.68705451805389e-06
-1.2615212149395e-05
-5.90202248671313e-06
-1.66473064718619e-05
7.93788414178645e-07
-1.90862246951456e-05
-1.6747725729705e-05
-2.14216009739714e-05
-2.25316817746397e-05
-1.21337744492755e-05
-2.58160757383428e-05
-2.22832609183634e-05
-2.954647714115e-05
-1.59603015096741e-06
-1.96822141613653e-05
-2.76095098248075e-05
-3.12142607581767e-05
1.5992330253753e-06
3.36656081521754e-06
-2.45890097440262e-05
-1.43635252181249e-05
-1.18511308539776e-05
-1.15297427871943e-06
-2.4726300030744e-06
5.95696112829063e-06
-5.77194229862432e-06
-1.98546331819291e-05
-1.94941974505435e-05
-3.02674870014996e-05
-1.90986892697053e-05
-1.90203341601182e-05
-1.90793728875956e-05
-1.46332307545707e-05
-1.55805028316641e-05
-3.56781384226703e-06
-2.46190579204061e-05
-1.02851429414328e-05
-2.04524450680966e-05
-3.19031304597107e-05
-1.10968002005709e-05
-9.81854400393576e-06
-2.16799304193637e-05
-2.34477112606976e-05
-1.27618462563413e-05
-1.97567977755596e-05
-2.89839067071394e-05
-3.18181753957386e-05
-1.27264355111001e-05
-1.24126463302929e-05
-6.63241236288907e-06
-1.37091650362781e-05
-1.09806328799513e-05
-1.68290346142202e-05
3.06523140575167e-06
-2.56082129579708e-05
-1.93508327809465e-05
-1.2830877046323e-05
-1.0135744085039e-05
7.82232524972215e-06
-2.71002183536849e-05
-1.33536397046724e-05
-1.13307108618933e-05
-2.47776795248285e-05
-2.11303144825595e-05
-1.29184617287207e-05
-1.53084254753517e-05
-2.67163535901282e-05
-1.51750111458216e-05
-1.08714357992639e-05
-1.69269977805037e-05
-1.19838195227813e-05
-2.19930487333081e-05
-2.06972415535217e-05
-2.34592361697981e-05
-1.54795960140355e-06
-2.41646831345283e-05
-6.17263440546027e-06
-2.34082651601671e-05
-3.03832624076988e-05
-1.93738806890804e-05
-7.97107098716558e-06
-8.47576572330426e-06
-4.16670022145419e-06
-1.90974719112519e-05
-2.88542682323185e-05
-6.39888910495204e-06
-2.49867201980921e-05
-2.5276605506341e-05
-2.15927572050859e-05
-1.17393447205989e-05
7.25504688277004e-06
-2.09372914274182e-05
-2.28909061804532e-05
-7.06078525380594e-06
-2.49171504396756e-06
-1.51612598862942e-05
-2.31569879218432e-05
-2.09742455840462e-05
-1.23949853119225e-05
-2.14363455396067e-05
-1.65136043575494e-05
-2.94877581373488e-05
-1.74610025229407e-05
-1.59566112162001e-05
-1.14294690842448e-05
-2.59302248487078e-05
-2.40869600522833e-05
-1.58330926899084e-05
-1.45414119082527e-05
1.74822553279022e-06
-1.35997449875847e-05
-2.12052377086985e-05
-2.03131371582272e-05
-2.43897341643919e-05
-1.68442869808677e-06
-1.15543001889382e-05
-9.99751778329305e-06
-1.54708902486362e-05
-2.24552331618015e-05
-1.62995228572355e-05
-1.79234043215163e-05
-1.63601159774419e-05
-1.38287248775714e-05
-2.4245587359697e-05
-4.4057663171736e-05
-6.96443219179031e-06
-6.83846843212809e-06
-3.04492087966803e-05
-1.80973300763456e-05
-8.61337547903322e-06
-1.81264656951734e-06
1.94517620039288e-06
-1.77141770152745e-05
-1.71102868555412e-05
-2.2764597761983e-05
-5.74293984679768e-06
-1.02456165191327e-05
-1.71320619074815e-05
-3.55748461119906e-06
-2.13353995667698e-06
-2.17548713865484e-05
-2.25966212180379e-05
-1.92072347732679e-05
-1.68522170085813e-05
-1.69390740027166e-05
-9.87893977177409e-06
-1.27960671572492e-05
-2.90620900506453e-05
-2.86762972888933e-05
-1.85730281845081e-05
-3.31016018814039e-06
-2.77930075386832e-05
-1.94771272617539e-05
-3.79815789456144e-06
-7.85429181176104e-06
-1.15529498246446e-05
-3.09918187897054e-05
-2.36222409615475e-05
-2.88775707802426e-05
-3.29134963721052e-05
-4.38775655341903e-06
-1.61822993638548e-05
-2.11388425090721e-05
-2.47166002673293e-05
-1.91346232771498e-06
-1.827828129973e-05
-3.15046005541917e-05
-2.63237900024612e-05
-1.14529191388344e-05
-2.29952648734983e-05
-1.18684333921952e-05
7.80918272434095e-06
-1.84504793810212e-05
-2.91037670489787e-05
1.92177230186313e-06
-2.26744025045577e-05
-1.3147772321152e-05
-8.82893025455459e-06
-6.13734511808705e-06
-1.61827785897332e-05
-2.54395329172255e-05
-2.61379336882838e-05
-1.46512843268e-05
-1.44516171365982e-05
-4.28280692195738e-06
-1.85803587468164e-05
-3.65981191105629e-05
-2.12128521599485e-05
-2.48367933377641e-05
-9.98294856865831e-06
-6.31505483630984e-06
-6.59266426295061e-06
-1.5641674181857e-05
-2.51257028370057e-05
-1.70540136966834e-05
-9.18637925872705e-06
-1.27212460830911e-05
-1.19645055050638e-05
-1.54972299592637e-05
-1.80499426667172e-05
-1.78938834254448e-05
-2.39241238885529e-06
-1.91352912677473e-05
-5.36119301876609e-06
-1.38901792540059e-05
-1.57268449824876e-05
-2.46890550178837e-05
-1.64211511225817e-05
-1.58886956998341e-05
-1.22640812633666e-05
-2.4983828080813e-05
-2.3965296456001e-06
-1.99341188161638e-05
-2.74692626925696e-05
-9.74763394101065e-06
-9.29506318691991e-06
-1.4103479251748e-05
-2.89401496942374e-05
-9.06443719631602e-06
-1.14506987855726e-05
-2.82914513382606e-06
-1.45243383283235e-05
-1.45419052801053e-05
-3.0279741297778e-05
-1.82261033227333e-05
-1.6668666483965e-05
-3.38239335120641e-06
-1.88390570913611e-05
-2.51080098991412e-05
-7.80303959113476e-06
-1.87273832208031e-05
-5.08721285720916e-06
-3.99417265174484e-06
-2.13027253602375e-05
-2.89805827412503e-05
-1.49128842585443e-05
-1.90442125962791e-05
-2.74289033955439e-05
-1.85820907249939e-05
-1.55957499474453e-06
-1.53145573606668e-05
-5.25739786363742e-06
-1.56088724153157e-05
-1.03154036801569e-05
-2.02648577915809e-05
-2.36665763735825e-05
2.3360368163203e-06
-1.2945246119824e-05
-2.42572051003462e-05
-2.3342284331814e-05
-2.4681695558072e-05
-3.33515063365483e-05
-2.46874990288929e-05
-1.05950920412533e-05
-1.0981308822397e-05
-6.28070556995331e-06
-2.82011300635422e-05
-1.65936006288086e-05
-1.86479014399693e-05
-3.01467888105393e-05
-1.27324014732108e-05
-2.9295806215292e-05
-2.35185991996456e-05
-1.9227883153216e-05
2.93036732917613e-06
-1.82721611170751e-05
-5.79875303569141e-06
-1.4669277498501e-05
-2.05661447349001e-06
-1.6577217194916e-05
-2.81123950968942e-05
6.58942978839624e-07
-1.81344518231692e-05
-5.3311037906079e-06
-2.42036102967964e-05
-1.97569019518005e-05
-2.99202548236002e-05
-5.80054893465724e-06
-2.84059723251315e-05
5.67126078803735e-06
-1.8585370112638e-05
-2.18567725663988e-05
-2.79873252386069e-06
-1.6109468981506e-05
-1.96245264246141e-05
-3.65552031201914e-06
-3.60541766697979e-06
5.53266399167269e-06
-1.17636637972253e-05
-9.6578850891638e-06
-2.86313568263204e-05
-2.74964203854225e-05
3.3600530509799e-07
-7.40405563103694e-06
-1.69725090620322e-05
-1.99688070624687e-06
-1.31024478347764e-05
-1.58402156410562e-05
-3.40534587809094e-05
-4.28940444462473e-05
-3.5879722454084e-05
-1.73212968928262e-05
5.98336166492174e-07
-4.0499910858516e-06
-4.14082740943492e-06
-3.03223396461657e-06
-6.65267109475662e-06
-1.19041615826858e-05
-5.61322133830748e-06
-8.34892360716469e-06
-4.75500845749095e-06
-9.8886507150517e-06
-1.15189292260632e-05
-2.74711363029036e-05
-1.8876284942425e-05
-7.59523426878514e-06
-2.57590013136877e-05
-1.80310076574064e-05
-1.49684919764516e-05
-2.02594454320984e-05
-1.1794818854206e-05
-6.80179559073759e-06
-9.74260019352257e-06
-1.99343855383879e-05
5.35054362851094e-06
-4.43945735432194e-06
-1.88777309263549e-05
-1.26911059992485e-05
-2.8816927700211e-05
-1.56930121367678e-05
-1.57461404280178e-05
-4.40386525066342e-06
-6.6315851475814e-06
3.29279059477306e-07
-4.27049731912287e-06
-1.44896331132076e-05
-1.77624275762796e-05
-1.69934543248633e-05
-1.64512687827898e-05
-2.15846085256425e-05
-2.58519839855308e-05
-1.94290821433084e-05
-6.5211268313596e-06
-1.72086686036013e-05
-1.46339680585333e-05
-1.54926183013038e-05
-1.00576776026049e-05
-9.98327527724215e-06
-8.96944824815339e-06
-7.93225077991634e-07
-1.76481924009449e-05
-7.49325167826559e-06
-2.23102566159212e-05
-2.82106183113172e-06
-1.804259917165e-05
-2.1557642500997e-05
4.82296674047867e-07
-2.20166147625182e-05
-1.45712195797195e-05
-2.16530130970033e-05
-7.25370197397206e-06
-1.13363654938192e-05
-5.5326541004123e-06
-2.24370221959656e-05
-7.20547001996152e-06
-2.07481910314448e-05
-2.36582689977592e-05
-1.80425746028244e-05
-2.550692401209e-05
1.36526655077004e-06
-1.23053056249663e-05
-9.04419136658417e-06
-2.25060682236416e-05
-1.32612106518239e-05
-2.76676422682131e-05
-1.59030340820161e-05
-2.08074605698491e-05
-6.21723732842269e-06
-1.45321652862459e-06
-2.49504223488705e-05
-1.92552896140021e-05
-1.19031071717536e-05
-1.88588786983929e-05
-1.53554199272611e-05
-1.403137449027e-05
-1.24097860015578e-05
-2.5041039776412e-05
-5.93224004787976e-06
-2.21600481506474e-05
-3.01103540418361e-05
-3.75992412682012e-05
3.30849008545674e-06
-2.60825921008724e-05
-2.6523525244517e-05
-1.8911370036769e-05
-3.30605007491746e-05
-2.64483201300285e-05
-4.15831235445337e-06
-2.2129181305927e-05
-1.7027187669598e-05
-1.4116819586833e-05
-2.16613186248628e-05
-8.21075734203823e-06
5.84589616860051e-06
1.37881727044942e-06
-6.32242244798297e-06
-1.14625947746495e-05
-1.74384146939302e-05
-3.33494414996368e-05
-1.89551137617997e-05
-1.67693551888635e-05
-1.08444104063303e-05
-1.08659560329565e-05
-2.38372962267713e-05
-1.33472057488426e-05
-7.38219372798167e-06
-2.76985298135011e-05
-2.21804905265999e-05
-2.29625765496762e-05
-4.20031312932557e-06
-1.24485513673212e-05
-2.05660786593445e-05
-3.71319572836221e-06
-1.79086257497446e-05
-1.74884682722096e-05
-1.63886656695207e-05
-1.99769071142764e-05
-1.13664901777774e-05
-2.50047484324017e-05
-2.46272484409213e-05
3.91177780188788e-07
-9.20412772634021e-06
-8.42562977277603e-06
-1.95934075425979e-05
-2.96234746546229e-05
-1.57996450661661e-05
-2.08978418535607e-05
-2.68777796006882e-06
-3.50158561497776e-05
-6.31017683351812e-06
-2.94620113534583e-05
-2.49409794287993e-05
-2.60123536027467e-05
-1.7944714587226e-05
-1.79311924236637e-05
-1.03339095885663e-05
-1.83656901829024e-05
-2.95190318116194e-05
-2.48734705373355e-05
-2.07587533665673e-05
-3.64231228650966e-05
-9.12149208130452e-06
-1.56248759778425e-05
-1.95647835057645e-05
-2.02111577820064e-05
-1.36931394720899e-05
-1.18551248366335e-05
-6.12883217227234e-06
-1.58637934799766e-05
-1.44807480475195e-05
-1.09426644096487e-05
-2.72483596117203e-05
-1.82848976098308e-05
2.12944507873214e-06
-2.26420302560949e-05
-1.29905427711642e-05
-2.21992960366261e-05
-1.89365278566264e-05
-2.04774136055434e-05
3.62108578940753e-06
-7.7207742164549e-06
-3.03121795978093e-05
-3.1724877124808e-05
-2.11283297720998e-05
-1.39604390960488e-05
-2.79446433548914e-05
-1.89039640186629e-05
-9.67831337883605e-06
-1.27366421366807e-05
-1.68344011164541e-05
-9.25210730611803e-06
-2.42583632924998e-05
-3.93059692454545e-05
-1.86185941923609e-05
-1.30618176596743e-05
-1.27108229846122e-06
-3.44772863378828e-05
-1.46161455874747e-05
-2.53607567314601e-05
-1.2609176190859e-05
-9.74437915366678e-06
-1.18993263221523e-05
-3.4226952084972e-05
-2.3574714626068e-05
-1.9490339528375e-05
-1.1097390638457e-06
-2.90615062627086e-05
-2.21305401121452e-05
-2.41056245130977e-05
-2.22981458331112e-05
-2.98392925322662e-05
-1.76733998647881e-05
-1.82155286412412e-05
-2.02865143564951e-05
-1.55902013041743e-05
-2.47759283345627e-05
-2.8925826259577e-05
-6.30360058226465e-06
-2.24162197130139e-05
-1.50895078030798e-05
-1.9678047656651e-05
-9.71050562363028e-06
-1.98991129236294e-05
-2.37893168466398e-05
-3.45133762790818e-05
-2.50420338061525e-05
-2.21244070584515e-05
-6.10729811068132e-06
-2.23355876473134e-05
-1.09621959054992e-06
-1.65788236103111e-05
-1.49590180109839e-05
-2.05913439042789e-05
-1.21894476099035e-05
-1.15823894411119e-05
-3.48482515336362e-06
-2.13629282750287e-05
-1.05074147969015e-05
-1.05318217230051e-05
-9.82339560339551e-06
-2.12004527098556e-05
-2.12156995901473e-05
-4.53641067809792e-08
-1.68153675866895e-05
-2.12390812673558e-05
-1.72986906898495e-05
-1.22582402698683e-05
-2.13788832858335e-05
-3.26856502444174e-05
-3.81385812918887e-05
-3.32947976709326e-05
-2.14411477825752e-05
-2.46958690206197e-05
-8.93522557422917e-06
-2.76324851923294e-05
-3.58753746722864e-05
-2.28036808128218e-05
-2.29022213309703e-05
-1.88019190393091e-05
-1.46037208350039e-06
-1.2855407524114e-05
-3.27222917263076e-06
-1.82913815959797e-05
-3.26869310080401e-05
-2.27628923156083e-05
-1.68798952201453e-05
-2.61144248894053e-05
-1.10134857701327e-05
-2.42397553779219e-05
-1.18081444962916e-05
-3.21725581932841e-05
-2.16198971661677e-05
-4.04927254812664e-06
-1.73884846042061e-06
-1.28342065829557e-05
-2.68637359902625e-05
-3.37232723114768e-05
-2.04195583588855e-06
-1.96124326871063e-05
-1.2002032271642e-05
-2.09647710475222e-05
2.76473720527914e-06
-2.76517200896947e-05
2.7915567068229e-06
-1.6242852977687e-05
-9.6765909627046e-06
-1.83666877143202e-05
-2.01443497999259e-05
-3.75894290364095e-05
-1.05269543200856e-05
-1.93111366221931e-05
-1.09849231208616e-05
-8.00354672868531e-06
-1.83974913617701e-05
-3.18605654137901e-05
-2.94715521565149e-05
-2.18022750696041e-05
-6.72224463617062e-06
-1.55322146220798e-05
-1.29073470686565e-05
-1.34350029981987e-05
-3.08420626916724e-05
-1.38785664008326e-05
-1.00422478717207e-05
-2.32485298497178e-05
-8.48752277764296e-06
-6.64725251089029e-06
-2.91870514078496e-05
-2.58713720216667e-05
1.02220407553661e-06
-9.49032104457855e-06
-3.01710103284384e-06
-1.99404220387406e-05
-3.58501131471089e-06
-2.91235661904804e-05
3.835010856132e-06
-1.23290062523606e-05
-1.02130342260571e-05
-2.09870870393621e-05
-3.63323216217672e-05
4.80398794594997e-06
-7.70527430812474e-06
-8.81072754511922e-07
-7.54846540968909e-06
3.83043040749373e-07
-1.34920767280409e-05
-2.48126033255697e-05
-7.07288368937659e-06
-1.97133182820783e-05
-5.89748331730299e-06
-1.06660240425564e-05
-1.09910900247531e-05
-2.16924070955982e-05
-2.18746071580342e-05
2.8556431393154e-06
-1.60211187646582e-05
-2.49627390726495e-05
-1.30881976492439e-05
-7.6137830957237e-06
-1.3468755584555e-05
-2.25998168885388e-05
-1.48722976041637e-05
-1.77187968836406e-05
-1.23830296838595e-05
-1.46943916932453e-05
-1.836582382829e-05
-6.64587678511762e-06
-1.48151323138683e-05
-2.3000363584132e-05
-1.78373120874558e-05
-1.43647146014497e-05
-2.1182588437271e-05
-2.26653054311207e-05
-2.77911304561782e-05
-1.5683536718322e-05
-2.98771734604016e-05
-1.47831527884049e-05
-3.11397506623611e-05
-1.56011749291345e-05
-9.22675493162356e-06
-2.91005135482972e-05
-2.19425865089867e-05
-1.9597197022601e-05
-3.83866006788799e-06
-3.0446676904514e-05
-1.90539662162565e-05
-1.21036323050626e-05
-1.3536093856802e-05
-1.44210468468514e-05
-1.17994379347692e-05
-2.62559851350473e-05
-1.63729083627035e-05
-1.10722892495815e-05
-1.70775159752772e-05
2.14797248516442e-06
-2.38303833192479e-05
-1.8992530246132e-05
-4.95865384905752e-06
-6.83420603142737e-06
-1.06069300904004e-05
-2.41890070202986e-05
-1.94967829462761e-05
-5.51967117831261e-06
-2.64910635992168e-05
-2.73530354540068e-05
-2.09602987655575e-05
-2.15283457672741e-05
-2.8393819014045e-05
-2.38298334714013e-05
1.0306986150452e-06
-1.79495804656058e-05
-8.9173776743674e-06
-3.5397044155629e-05
-1.14756323113682e-05
-1.22033676658763e-05
-3.8327548612808e-06
-1.29040645629711e-05
-1.59798840644176e-05
-7.85508692691912e-06
-1.08456901691359e-05
-1.92130619628756e-05
-1.11577742443414e-05
-1.2817309911724e-05
-2.11691472457693e-05
-1.99374835198832e-05
-3.33552315008859e-05
-3.5590973258383e-06
-2.20198961507732e-05
-2.84521329176835e-05
-3.94571838416756e-06
-2.62758450545106e-05
-1.68993306681369e-05
6.61735227058796e-07
-2.02174201651652e-05
-2.30675012463965e-05
-3.43523609420667e-05
-1.43783115279434e-05
-1.24587703644496e-05
-1.58206565183804e-05
-2.80968371342009e-05
-2.20621456883106e-05
-2.96129929589995e-05
-4.04109385579028e-06
-1.98891606413628e-05
-2.56263539673836e-05
-1.76079122620113e-05
-2.13791633742693e-05
-2.91313226494486e-06
-1.68576861862254e-05
-8.95880064431311e-06
-4.71411446029806e-06
-1.04262049663578e-05
-2.20529273746341e-05
-1.51987981558721e-05
-2.62054142508909e-05
-1.637722198437e-05
-1.94202138042797e-05
-2.6004639118761e-05
-8.57382307625857e-06
-2.10279346386694e-05
-1.67362167789886e-05
-1.38368124973722e-05
-6.88695252146139e-06
-2.80415124028751e-05
-1.80281269941346e-05
-1.06355310603074e-05
-1.5946831229188e-05
-7.38638749094208e-06
-7.43376522492137e-06
-1.89615556043754e-05
-1.53150824933685e-05
-2.28511239803461e-05
-4.88482533728849e-06
-1.27539072029679e-05
-3.49655285895397e-05
-2.63419767980956e-05
-9.47350051476945e-06
-4.77414825694609e-06
-7.18932697684205e-06
3.59060670897518e-06
-5.00029065042505e-06
-1.74461895148242e-05
5.00364978029302e-06
-3.06289583263648e-05
-1.54132667370715e-05
-8.11602172114185e-06
-1.59888732106782e-05
-1.52964690331509e-05
-2.09050987458809e-05
-2.6157182531294e-05
-9.72699260582391e-07
-1.37028651732299e-05
-1.28598124606642e-05
-2.11839489090004e-05
-1.70800748853863e-05
-3.80626360408226e-05
-9.96538429729363e-06
-8.06529677833326e-06
-3.1343001047525e-06
-2.4550246854175e-05
-8.4859357025737e-06
-1.51092527300823e-05
-6.23106379436162e-06
-1.33672677888564e-05
-2.37801271862395e-05
-1.27561197836826e-05
-1.85280897123583e-05
-3.49464367111308e-05
-1.16900812222769e-05
-1.75265427626667e-05
-1.31393775120511e-05
-1.63085588962212e-05
-1.66450897407364e-05
-1.41319048747166e-05
-1.99758230639852e-05
-2.48270217972731e-05
-1.93710504227113e-05
-1.18099777055421e-05
-7.47712197045293e-06
-1.02253477096617e-05
-7.56581117938122e-06
-1.57806087731704e-05
-3.30665152011002e-05
-1.62257654702252e-05
-1.96706076085862e-05
-2.35197277087188e-05
-9.14182241623709e-06
-8.31066694905835e-06
-2.09064505261151e-05
-1.13575737754458e-05
-4.45641449605224e-06
-1.84450289804402e-05
-1.42664985619115e-05
-1.02459472991787e-05
-2.44788603742946e-05
-1.63895979381435e-05
-2.15233584278701e-05
-1.88676950751152e-05
-3.27364685908306e-05
-8.84127626317194e-06
-1.3779615001558e-05
1.04136424916671e-05
-2.65127130669283e-05
-2.40162906423124e-05
-2.24507731721504e-05
-6.81915929524971e-06
-1.63118376303863e-05
-3.34186061921639e-05
-5.59941688860327e-06
-9.58637929436756e-06
-9.25113455517519e-06
4.07474945450986e-06
-2.89065382842382e-05
-1.39843594476949e-05
3.13727977372238e-06
-1.94135479425095e-05
-1.70028156262003e-05
-1.36591227880335e-05
-4.43617296517955e-06
-2.12176615633311e-05
-3.0598366080418e-06
-1.74453109465142e-05
-1.53529546527832e-05
-1.18881303656556e-05
-1.3205003775495e-05
-8.64538120506857e-06
-2.86883946658024e-05
-3.267748499414e-05
9.2592447996856e-07
-2.54069929031561e-05
-1.41846935394333e-05
-1.50389793199473e-05
-2.63041197830134e-05
-2.22451296341607e-05
2.88993878843944e-06
-9.2020516008411e-06
1.01938494587634e-05
1.49489106308389e-06
-6.43611445740052e-06
-5.40804401361715e-06
2.19935283522641e-06
-1.46937540056459e-05
-3.92249133583984e-05
-1.909261273991e-05
-1.69923363399256e-05
-1.52119633005269e-05
-3.08939852357424e-05
-4.37747756481325e-06
-3.67299100977827e-05
-3.30512537609246e-05
-1.96956781905586e-05
-1.0574628344229e-05
-1.5350124707447e-05
-2.55134518585651e-05
-8.77691407815807e-06
-1.8228596387861e-05
-1.40511400822857e-05
-1.38201781824326e-05
-1.76121537053532e-05
-2.55746492777702e-05
-1.83869264908392e-05
-2.43235967384929e-05
-3.11901960118264e-05
-1.89206252750728e-05
-1.02769373928468e-05
-2.61102555374522e-05
-6.58052011445217e-06
-5.82954865758865e-06
-6.28072722184614e-06
-1.43646937662035e-05
4.97107000134495e-07
-1.46746650682872e-05
-2.17334024799815e-05
-2.18522494294571e-05
-2.17530616938925e-05
-1.38353066787136e-05
-2.19798361178465e-05
-9.41987899173548e-06
-2.903321766296e-05
-1.28807927413513e-05
-1.70286045223349e-05
-2.43146393033436e-05
-7.53457995302227e-06
-1.74100735991776e-05
-1.4618191506731e-05
-1.36122460907582e-05
-2.35509851228763e-05
-2.99394289132121e-06
-2.60736781335449e-05
-1.47377842434632e-05
-1.75839098122948e-05
-6.87442976847518e-06
-2.67536192540693e-05
-2.42371544951719e-05
-4.90440250564678e-07
-1.79603472644496e-05
-1.92135813778491e-06
-2.89152150988244e-05
-3.70371684980834e-05
-6.14019694164213e-06
-7.62275871279782e-06
-1.44650878254404e-05
-9.01465108826725e-06
-1.65006500039685e-05
-2.66578113983198e-06
-3.0806981444064e-05
-1.78499645003999e-05
-8.6977000141809e-06
-2.34458023674556e-05
-7.27842028955772e-06
-1.74372160484324e-05
-2.37175134905523e-05
-2.69004249502188e-05
-1.24701161291659e-05
-1.16814000093309e-05
-6.17911441049371e-06
-2.08766786249253e-05
-3.59716007959692e-05
-1.1607410135531e-05
-1.87782607924834e-05
-1.43998201001353e-05
-1.42012996150638e-05
-1.55127772091459e-05
-1.90073823930393e-06
2.29985072946825e-06
-2.62626608337892e-05
-6.91530831253455e-06
-3.42904581844826e-05
-1.92121632784898e-05
-9.38820013162944e-06
-1.61883409580266e-05
-8.99900555405789e-06
-9.36816216550316e-06
-1.8275240621666e-05
-2.23941746534905e-05
-2.46054294271289e-05
-6.76584326374927e-06
-5.70750279396518e-06
-6.92439748770256e-06
-2.42568728539192e-05
-1.11221644061293e-05
-9.02115591669764e-06
-1.79465543187278e-06
-7.44056466690035e-06
3.16162780317701e-06
-3.08135213328446e-06
-2.15861507684654e-05
-2.69973531035584e-05
-2.40895584857711e-05
-1.804833577316e-05
-1.78217450875479e-05
-1.41403707756716e-05
-2.30601077362442e-05
-1.14283041205184e-05
-2.50029566743997e-05
-1.73915883651617e-05
-1.04008200780562e-05
-9.07954945178489e-06
-9.34185703157527e-06
-1.34826413609378e-05
-1.53493771236782e-05
-1.59450808084747e-05
-3.73816048566576e-06
-2.79662828107813e-05
-8.19493279642775e-06
-3.10055577916354e-05
-9.32397598431807e-06
-1.88303913425011e-05
-9.17174422328249e-06
-2.39143420641936e-05
-1.37891418210993e-05
-1.62974255681487e-05
1.4792816526918e-06
-9.22683604863502e-06
-3.6746209236705e-05
-8.58254247717392e-06
-2.03324166149431e-05
-4.8826576372589e-06
-1.49821011288924e-05
-1.30244034648202e-05
-1.0489159446488e-05
-1.33662856212318e-05
-5.58913495564473e-06
-7.70982700366566e-06
-1.49089602255029e-05
-2.33901087276233e-05
-2.03098810410717e-05
-4.23689370020526e-06
-1.86882365645082e-05
-2.15359326237622e-05
-5.81793006849601e-06
-7.52541704610948e-06
-1.90847830922171e-05
-1.56934650145117e-05
-1.37713405505443e-05
-1.87402524076931e-05
-2.35816298359867e-05
-1.83663309019486e-05
-1.00560730504894e-05
-2.80702650997858e-05
-3.31730939555537e-05
-4.88580447819464e-08
-1.49048715135121e-07
-1.45706698371109e-05
-2.13199098770204e-05
1.84072111976375e-06
-5.48551109497353e-06
-1.23871383537698e-05
-3.17433206289345e-05
-6.38465783556031e-06
-3.23033799431183e-05
-1.76296536746985e-05
-2.28429439630239e-05
-1.77631452331809e-05
-1.82320360194233e-05
4.40592428102641e-06
-1.69237515834128e-05
-1.180843863287e-05
-5.55584007009427e-06
-2.03941626821434e-05
-1.29320588158558e-05
-1.59603639696097e-05
-3.66121997364498e-05
-1.16472894045513e-05
-1.98891950748102e-05
1.77439408690464e-06
-1.72900341884788e-06
-1.86711603973332e-05
-8.35987936701989e-06
-5.75243152640122e-06
-2.93253588922191e-05
-2.34858494158587e-06
-1.16049366460106e-05
-1.35793910860725e-05
-4.21208798616968e-08
-1.11633470909002e-05
-2.5816478431206e-05
-1.2188742012289e-05
-1.72543629314884e-05
-2.84015339131248e-05
-2.62066365333526e-05
-1.64373658608191e-05
-3.09594080229572e-05
-1.05765956695807e-05
3.09230146651158e-06
-2.36662059603482e-05
-1.29936286146952e-05
-1.78347123335948e-05
-2.23497082396676e-05
-3.49742715117303e-05
-1.1066318782917e-05
5.94153801014294e-06
2.67299640937007e-06
-2.21216025598873e-05
-2.15803477752148e-05
-3.98790316399035e-05
-1.8861043743685e-05
-6.31549187544744e-07
-1.19212976407832e-05
-1.90641506132084e-05
-1.63554706145656e-05
-5.9474746487157e-06
-1.66937908815959e-05
-5.64135959773192e-06
-1.72423854629825e-05
-2.91479282099756e-05
-9.10068642162905e-06
-1.26620129861671e-05
-1.99674641946949e-05
-1.81733300469082e-05
-2.11906422214279e-05
-1.63330469961853e-05
-2.85939348835745e-05
-2.90405422906115e-07
-8.0166944553148e-06
-9.47113387203883e-06
-8.80321822436066e-06
-2.61214691028425e-05
-6.09167502873759e-06
-1.62412670990126e-05
-1.7279442798981e-05
-1.64409796726748e-05
-2.0499329700312e-05
-8.48894893948541e-06
-1.94592047927595e-05
8.09535554187373e-07
-5.76161699368341e-06
-1.7466338191248e-05
-2.06128310136642e-05
-1.89591895829753e-05
-3.21960780631363e-06
-1.68380879886567e-05
9.55249948782152e-06
-4.97565098996993e-06
-2.28518992239017e-05
-1.34781586500969e-05
-2.01008978180392e-05
-1.84398659295091e-05
-2.19369933241834e-05
-7.13233725390139e-06
-1.27618942577467e-05
-4.03745565820102e-05
-6.49876132151982e-06
-1.72579225980471e-05
1.04115762002216e-06
-1.06804633052249e-06
5.0442287759915e-06
-1.18174392600293e-05
-1.57750579861489e-05
-1.04323179094687e-05
-1.53202759642481e-06
-2.82156704190257e-05
-2.91804649837427e-05
-2.49660161358732e-05
-1.25487941873246e-05
-1.85491155532949e-05
-1.82480353172842e-05
-2.87954622885787e-05
-2.62370564439003e-05
4.60910402693122e-07
-1.04567307419684e-05
-1.84762988519169e-05
-2.63706932941183e-05
-2.3756674731981e-05
-2.53239779272742e-05
-1.80217767548131e-05
-1.2933750457665e-05
-1.69706699303047e-05
-2.12790633320928e-05
-1.80681426131547e-05
-2.41261958536602e-05
-2.0579015555324e-05
-1.68600609646477e-05
-2.22277680784341e-05
-9.90729934843251e-06
-7.75398451117223e-06
-8.96981595732721e-06
-1.76229022141309e-05
-2.19913180296827e-05
-6.88831177025113e-07
-7.03649023503377e-06
-1.0303549492986e-05
1.26592407637843e-05
-1.58154119168455e-05
-2.44904274025002e-05
-2.21576152970114e-05
-1.44559147594232e-05
-2.86018644840372e-05
-8.48579487397858e-06
1.22353543721412e-06
-1.453506671571e-05
-1.11731917204502e-05
-3.44611386786094e-06
-1.59499746001121e-05
-3.1674245844256e-05
-1.97696771876015e-05
-1.29622352529646e-05
-1.29067442441032e-05
-1.1588782972976e-05
-1.46603289863847e-05
-2.75217932961945e-05
-1.0983466232875e-05
-2.2657841961597e-05
-9.97249543375427e-06
-2.32394847192836e-05
-1.41481850868443e-05
-9.1330719562428e-06
-7.8217942588865e-07
-1.93632815763556e-06
-2.05707633049015e-05
-1.61856275222778e-05
-1.55395020976734e-05
-1.01384571140744e-06
-2.9752523066813e-05
-3.08075588564594e-05
-8.87891653196929e-06
-9.45188702817403e-06
-2.14646419334383e-05
-2.141019373752e-05
-1.53721521317968e-05
-3.32298779971871e-05
-2.06197221607264e-05
-2.03943537083889e-05
-2.18448148191066e-05
-6.83748288471272e-06
-3.79501149651659e-05
-2.92139375344781e-05
-1.66506677924796e-05
-1.67730616131526e-05
-3.12607000990547e-05
-8.86013624307466e-06
-2.36017531543612e-05
-3.03680737998649e-05
-1.48192187866043e-05
-1.2801870811462e-05
-2.66574926911371e-05
-7.26528217657945e-06
-1.12841722799247e-05
-3.59031087397498e-05
-1.53205704423409e-05
-3.42594945470724e-05
-3.13124836449301e-05
-1.07749187075846e-05
-2.17555159372438e-05
-9.36898614587326e-06
-8.70795172536157e-06
-1.93013284904502e-05
-2.05456516318305e-05
-1.08475074115356e-05
-2.89934000198899e-05
-3.41918180584775e-06
-1.4604892287088e-05
-1.24809770596127e-05
3.80582848943004e-06
-3.25778252345397e-05
-9.08174063849619e-06
-2.05494294426321e-05
-1.52052027118405e-06
-2.60236359994988e-05
-1.34019245429014e-05
-7.22759032197126e-06
-9.01862905673923e-06
-1.61073957956423e-05
-7.79439937698843e-06
-2.61943438113996e-05
-2.66256908223826e-05
-3.96226795606837e-06
-7.21784070999911e-06
2.47132844700862e-06
-2.57056206904377e-05
-1.72146284296802e-05
-1.84558408869644e-05
-3.68167424384397e-05
2.26405354814137e-06
-1.02600603076419e-05
-3.36262743158175e-05
-1.68887033618717e-05
-2.50005752674853e-05
-9.50986322653139e-06
-1.36422594683947e-05
-2.21297562516306e-05
-1.89078155660348e-05
-1.87013925882881e-05
-2.48434348877877e-05
-1.31866352087124e-05
-8.76475007792174e-06
-8.64518813116737e-06
-2.86630661685781e-05
-2.76641546651204e-05
-1.97853572921765e-05
-2.12805860773535e-05
-1.65859492015275e-05
-1.81001237416643e-05
-2.73659061278021e-05
-1.97426504944483e-05
-3.53454865484335e-05
-3.70669755699657e-05
-9.17608020010776e-06
-1.99607834139173e-05
-1.80243484050013e-05
8.03156023402423e-07
-5.47774359282151e-06
-1.00906405433223e-05
-1.30132621634689e-05
-2.84532924203407e-05
-2.22826182387673e-05
-1.26888227467514e-05
-3.18289578602665e-05
-1.68711829648397e-05
-1.43706616098549e-05
-2.8142275778503e-06
-1.07406392318164e-05
-1.38789508407705e-05
2.59531730483875e-06
-1.37954530655127e-05
-1.19630426675935e-05
-2.16669329270994e-05
-1.77750914508872e-05
1.67315243197085e-07
-2.98100176767263e-05
-8.73842293489305e-06
-2.38490426329574e-05
-2.18722297005621e-05
2.77364483074307e-06
-1.07411928657913e-05
-1.55553477514776e-06
-1.68004319391504e-05
-1.95753991298162e-05
-4.31765321923101e-06
-1.19337097113085e-05
1.30880233378154e-05
-1.3258288039735e-05
-6.60385338677187e-06
-1.51159473874648e-05
-9.13266437848593e-06
-1.16995288246115e-05
-2.11834976739368e-05
-1.2098672574795e-06
8.82615228699452e-06
-1.47997595894545e-05
-2.16852070656374e-05
-2.43112775369776e-05
-2.12076735745762e-05
-2.06082283906148e-05
-5.12688987537319e-06
-2.44765418176783e-05
-3.27352104803038e-05
-1.74624582869314e-05
-2.13545848040483e-05
-2.74535940571313e-06
-1.53000116998143e-05
-2.33276645527718e-05
-8.11609660420168e-06
-1.17008548385032e-05
-8.42786381154174e-06
-1.13545615731771e-05
-2.54076975323251e-05
-2.26543834088026e-05
-1.24962298177607e-05
-2.46314803806902e-05
-5.22498302617114e-06
-2.42481356073054e-05
-2.86206589060958e-05
-1.40313400017118e-06
-1.24802765751635e-05
-2.02491999149442e-05
-6.14431772122055e-06
-1.04719316808197e-05
-1.12081653471984e-05
-2.10870952907563e-05
-9.00173609976289e-06
-5.79236942564287e-06
-1.6372265389675e-05
-1.89901506058975e-05
-2.97584777383732e-05
-8.50252973653231e-06
-2.72143692362143e-05
-3.1619085041942e-05
-1.31682761966754e-05
-1.54816128836948e-05
-2.52404941245903e-06
-1.99542870762714e-05
-2.60931943602853e-05
-1.73495364246965e-05
-1.29817294237521e-05
-6.31810807144837e-06
-2.62759998345418e-05
-7.75421265054426e-06
-1.09670674166053e-05
-2.17181692577038e-05
-7.05416092298041e-06
-1.64854412565892e-05
-3.29278313138716e-05
-2.55930889441491e-05
-2.16117040026316e-05
-2.83422327005332e-05
-2.38159220143487e-05
-1.90534611961979e-05
-3.09780142919307e-05
-1.11604377282417e-05
-2.81918287930482e-05
-4.59328125859868e-06
-1.93885947480671e-05
-2.16928659859707e-05
-1.80787623228122e-05
-8.37506705037045e-06
-1.27623884334533e-06
-1.76751379509358e-05
-3.62446273856512e-05
6.00741550416278e-06
-1.96769146048884e-05
-1.01243559008766e-06
-1.76807105424671e-05
-1.28371242034487e-05
1.40042732936435e-05
-2.4816425780322e-05
-2.38359390601505e-05
-7.49178275074497e-06
-2.33134166045407e-05
-1.51078252674223e-05
-1.21391958955225e-05
-1.52460062602779e-06
-2.35781073866833e-05
-1.23312888614905e-06
-1.04661853833584e-05
-2.13696353102802e-05
1.27896551995226e-06
-1.70192506060394e-05
-1.58265995395777e-05
-1.84310053185617e-05
-2.36557457729953e-05
-3.69017361289739e-05
3.27804791911102e-06
-1.63844251469238e-05
-1.25273803958508e-05
-8.76731696794658e-06
-1.94426967266706e-06
-1.1257774778291e-05
-1.4756954453639e-05
-2.16352430216359e-05
-2.37592236717287e-05
-1.23179998444729e-05
-2.93205989659377e-05
-5.51465735460321e-06
-1.75996922478146e-05
-2.73623395343324e-05
-1.87631816850944e-05
-1.69452058291538e-05
-1.45469269777051e-05
-2.03142058114413e-05
-1.60056635254202e-06
-1.31964802567289e-06
-1.13419385459047e-05
-1.59473853708139e-05
-1.30396887255481e-05
-1.89601791447373e-05
-1.51935220823089e-05
-2.2072323943401e-05
-6.98458874713293e-06
-1.98195196347341e-05
-2.00516317193317e-05
-1.8437176658981e-05
-1.17396945908e-05
-2.38198325973885e-05
1.42295692134258e-06
3.90127006889422e-07
-1.38571638536016e-05
-2.06168934574854e-05
-1.41987201679306e-05
-2.7390305447492e-05
-2.40842210378027e-05
-1.36484923766504e-05
-3.59159481982282e-06
-5.72818082085942e-06
-1.56413843996715e-05
-2.75758084451741e-05
7.50745557891259e-06
-2.10171200120683e-05
-1.86459158202583e-06
-1.13267519543611e-05
-2.59517466289806e-05
-2.53584140128344e-05
-1.59943007903531e-05
-1.15123976238988e-05
-2.49358622989961e-05
-8.1735899714366e-06
-1.72156804776948e-05
-1.31305935470611e-05
-1.60768746443828e-05
-2.11671690438753e-05
5.42591188459647e-06
-2.19743590077276e-06
-2.14351037703647e-05
-1.33469760161736e-05
-6.93019186164062e-06
-1.71393166661915e-05
-1.91320817291154e-05
-1.34729410530538e-05
-1.03456264740559e-05
-1.83384177232941e-05
-1.90120431504269e-05
-2.5966455671018e-06
1.58800856298327e-05
-1.90683868886661e-05
-2.65419992158716e-05
-7.18594272199339e-06
-3.02664419144139e-05
-1.96664131101439e-05
-2.88191339147419e-05
-2.97856597036107e-05
-1.84686196913075e-05
-1.88868340571165e-05
-1.21467290539205e-05
-1.66551076611088e-05
-6.13919590290752e-06
-1.25072643922326e-05
-1.23667966096762e-05
-1.29832119569935e-05
-1.88098592461411e-05
-1.6864842229842e-05
-2.2913605035458e-06
-3.94305404628556e-05
6.82557603801e-06
-7.24023075575532e-06
-7.71779473696355e-06
-6.87250734394656e-06
-2.05723032234345e-05
-6.44818121269284e-06
-2.38562658686742e-05
-1.8398323350839e-05
-1.49580040595589e-05
-2.0049104966034e-05
-3.18722131537529e-05
-1.66532241391531e-05
-1.53789959388502e-05
-2.86000419706337e-05
-1.07236456400383e-05
-2.01060155700653e-05
-2.31682456017787e-05
-1.00190720503285e-05
-1.77527007184344e-05
-1.91945915062984e-05
-3.59980689554773e-05
-2.73804505834874e-05
-1.84961534750653e-05
-1.9578389291583e-05
-1.48624375679638e-05
-1.1779729183398e-05
-1.7277178286622e-05
2.43477555629752e-06
-3.98276877445436e-05
-1.70235353971535e-05
-1.45426346866904e-05
-6.85707211666886e-06
-1.35439214048649e-05
-2.32226402213619e-05
-9.22585590077975e-06
6.89747409997154e-06
-4.40751681241015e-05
-1.78458504582089e-05
-2.62563010645653e-05
-9.20660967682107e-06
-2.07493981664292e-05
-1.80797790068473e-05
-1.2551679723577e-05
-2.18215497682115e-05
1.5311640499678e-05
-8.84717702024329e-06
-1.85450287349348e-05
1.09349221888968e-05
-1.12373131117671e-05
-2.90860825676992e-05
-2.15801399702438e-05
-1.70835894857782e-05
-1.68935111608925e-05
-2.26905720856609e-05
-2.03168355385358e-05
-2.10624832118426e-05
-2.14008249511821e-05
-6.70535785497632e-06
6.50989075726854e-07
-3.49903499818899e-05
-3.71023706270908e-05
-9.30983210457776e-06
-3.14401850039559e-05
-1.0036042869862e-05
-1.60856818951906e-05
-1.08130101695629e-05
-1.55950528043134e-05
-1.22086856011931e-05
-3.42453283551849e-05
-1.68649165295203e-05
-1.27421808966413e-05
-2.32860351421258e-05
-1.94983006407761e-05
3.80520577355517e-06
-5.39047679133191e-06
-1.34534797884586e-05
-1.55577627788388e-05
-2.13941460482397e-06
-2.15876613995423e-05
-1.07168147481365e-05
-8.64812143528461e-06
-2.34584886658849e-05
-2.99940854503539e-05
-1.5970548259095e-05
-2.3161687348516e-05
-3.89733354878491e-05
-1.09576118485861e-05
-2.75423661858847e-05
-6.13558489997489e-06
-2.4211775729924e-05
-2.91878827354579e-05
-2.29716898171564e-05
-1.10757994650326e-05
-1.26006282103407e-05
-2.8653305890052e-05
-8.93910086908171e-08
-2.81248532920231e-05
-3.4322238252192e-05
-2.01550602832365e-05
-6.5893985625853e-06
-2.33595181673099e-05
-2.25317273159252e-05
-5.06573098821425e-06
-3.08211674537653e-05
-2.50386540753471e-05
4.00970501710219e-06
-2.22770698751034e-05
-1.82977976043897e-05
-2.51759144517634e-05
-2.50284944859031e-05
-8.01893800731337e-06
-1.65012144355829e-05
-1.71382652268351e-05
-2.66652735477026e-05
-1.11591650643293e-05
-1.18719708718481e-05
-2.97169268171306e-05
-3.23421714825362e-05
-1.23760614322796e-05
-1.5757376874021e-05
-2.15293112629712e-05
-8.03407209042737e-06
-2.04907471237487e-05
-1.70221409879143e-05
-2.0267622227065e-05
-2.81024482073302e-05
-1.96389385109789e-05
-4.12869709087974e-05
-6.91653374534022e-06
-3.0009055758326e-05
-2.35197439075802e-05
-2.80597868336208e-05
-1.43132123572825e-05
-1.04009044291921e-05
1.93648475561861e-07
-9.16036921504366e-06
-8.04077261539857e-06
-3.62867996241599e-05
-1.1166368548972e-05
-3.98560430616757e-05
-1.16466660534619e-05
-7.48519059745021e-06
-1.93756263644286e-05
-2.92458837683577e-05
-7.01929612728391e-06
-1.71809797076731e-05
-3.5906966530873e-06
-2.49187485601092e-05
-1.3214814258394e-05
-1.39967027432934e-05
-1.51414644340424e-05
-9.62283759050544e-06
-6.79167706966175e-06
-1.3202719058602e-05
-2.32098562461051e-05
-1.43782203624258e-05
-6.12052209375754e-06
-2.76862645993323e-05
-6.4642282139929e-08
-1.18576005380707e-05
-1.84263891220217e-05
-1.05806911607985e-05
-1.95484686500959e-05
-2.36948484436585e-06
-4.20652961048085e-06
-5.17835720506019e-06
-1.08522603074265e-05
-9.68882540538027e-06
-2.35234053914245e-05
-7.49804567092636e-06
-1.32716484059231e-05
-4.94836911522176e-06
-4.26631410775652e-05
-1.60813752959574e-05
-1.37276111776633e-05
-2.43937268970338e-06
-1.74284415712197e-06
-9.05633528524718e-06
-1.65313233168677e-05
-1.79549256874396e-05
-1.6979756162395e-05
-1.68962201830434e-05
-1.49467569486135e-05
-7.54335907456482e-06
-1.79450787096663e-05
-2.44408897744308e-05
-1.80142942845108e-05
-1.14985288794928e-05
-1.96315709536498e-05
-1.52896570713421e-05
-1.06244673384383e-05
-2.37420724129817e-05
-2.36494475558715e-05
-2.09966579804609e-06
-8.94257578788268e-06
-1.60614265814415e-05
-3.46215537106255e-05
-3.53807977448618e-05
-1.43992051669222e-05
-2.01970257076821e-06
7.81014505532143e-06
-3.73140311258187e-05
-5.7626149296199e-06
-1.88594592668684e-05
-2.99792731267109e-05
-1.91615211832616e-05
-1.91114731174156e-05
-2.3704304629829e-06
-2.54882441615777e-05
-1.82192959522732e-05
-1.31899818300657e-05
-9.54340726443455e-06
-3.33352346434403e-05
-2.33017430697028e-05
-1.14642435104397e-05
-1.26928600544981e-05
-7.44643857092553e-06
-1.27173796842641e-05
-1.91722257460905e-05
-4.07666138141147e-05
-1.56751633951769e-05
-2.05895179921368e-05
6.05174635931603e-06
-1.25412990921006e-06
-5.70002046706899e-06
-9.68859878233303e-06
-2.50089249066289e-05
-9.8011234346345e-06
-1.06202743860832e-05
2.00919015593171e-06
-1.06966892333697e-05
-1.70953469604584e-05
-1.75997402060922e-05
-5.38195501461569e-06
-3.2259581822218e-05
-3.38609441403326e-06
-1.17557924906403e-05
-2.20835423909274e-05
-2.3744350292807e-05
-2.30244370992682e-05
-1.27005707931865e-05
-1.43873844479786e-05
-6.96110119879708e-06
-6.69323723064057e-06
-1.56935942062317e-05
-2.21078863398992e-05
-1.94327889786848e-05
-2.85967720330619e-05
-2.26864550373029e-05
-1.21093200667644e-05
-2.83790858429506e-05
-1.07895245109658e-05
-6.2693384064229e-07
-1.13805700021031e-05
-2.2117694824714e-05
-2.05551778256e-05
-1.49103653584389e-05
-1.62361156882492e-06
-9.6416590838069e-06
-1.43500965032064e-05
-3.78578752474621e-06
-1.45196801102098e-05
-1.57847772508624e-05
-6.60261874079738e-06
-2.2315748932341e-05
-7.53903621734842e-06
-1.14459641910187e-05
-1.47497604112166e-05
-8.31792756694399e-06
-2.05151971955871e-05
-3.5368675996107e-05
-2.74368032004456e-05
-1.32493835409418e-05
6.80443056058774e-07
-7.82078270106136e-06
-8.44654681230129e-07
-1.30807554126705e-06
-2.8072401638865e-06
-1.2863567791625e-05
-8.15108809998669e-06
-1.46872182117074e-05
-1.94574468226788e-05
-1.48535820056196e-05
-2.43597558867376e-05
-1.67386104531497e-06
-2.02664240507527e-06
-9.87097068684007e-06
-2.43210428662808e-05
-1.32601263869583e-05
-1.60730620661582e-05
-2.52977671902362e-05
2.52753989052399e-07
-2.01320035814865e-05
-2.63037389458869e-05
-9.9893537635233e-06
-1.2040881713181e-05
-2.21940043930636e-05
-8.98708696118962e-06
-1.93537226594265e-05
-1.17039059200997e-05
-2.13075828198695e-05
2.93939307195774e-06
-2.9151110375858e-05
-1.66583927489003e-05
-1.61394698194989e-05
-5.04680824890205e-06
-1.84695747363529e-05
-2.11882822836192e-05
-1.50444529900746e-05
-1.71694783857321e-05
-1.43499386471965e-05
-7.56059140694031e-06
-2.27883439515821e-05
-1.82708517513009e-05
-2.05036853328449e-05
-2.25269892434685e-05
-2.32481342808991e-05
-1.86580718044586e-05
-2.94105769982443e-05
-2.77768453820508e-05
-4.99768717610342e-06
-1.98313694210031e-05
-1.00505720901336e-05
-2.27350863007844e-05
5.29255535275771e-07
-1.25942037542651e-05
-2.3883163347622e-05
-4.71385571508885e-07
-1.19741162992296e-05
-2.35929106899932e-05
-3.68269746260948e-05
1.20190925016798e-06
-1.94790874995363e-05
-2.10775492226894e-05
-1.24358323020459e-05
-5.72263536001704e-06
-3.09264485005717e-05
-1.8634906422247e-05
-2.98211505333033e-05
-1.80521451582906e-05
-9.95026512807062e-06
2.39638024843824e-06
-1.5145587427776e-05
-1.47239805261384e-05
-2.15271025318587e-05
-3.0264653164249e-05
-2.19094060474605e-05
-1.72249745550442e-05
-7.46554583900166e-06
-2.29756178194484e-06
-2.08659051690027e-05
-2.7406930136113e-05
-4.778379201167e-06
-1.52213975266348e-05
-7.42490341517035e-06
-1.62795949042045e-06
-1.03875348973179e-05
-2.39744916908092e-05
-1.67385089361491e-05
-1.37687534076096e-05
-8.05807913901948e-06
-4.2053308887317e-06
-9.65358663409448e-06
-2.1750545279289e-05
-1.2861460935032e-05
-9.44871580897169e-06
-1.00523346364467e-05
-1.8704536300493e-05
-4.67102901287178e-06
-2.90532777010494e-06
-2.39626977982305e-05
-4.39269669623452e-06
-7.81431911449774e-06
3.04967095619878e-06
-2.05089459106403e-05
-5.56935024843552e-06
-2.25148420478583e-05
-1.22619042030987e-05
-1.45132834865708e-05
-1.43054249360937e-05
-6.46117273910297e-06
2.70773234922574e-06
-2.26001991041377e-05
-1.34551246706497e-05
-1.28528040793662e-05
-3.39129057595666e-06
-2.29318856371898e-05
-3.22740837060762e-05
-1.284106224675e-05
-2.96487258362698e-05
-1.31543030997225e-05
-3.20359915917487e-05
-2.66696114815526e-05
-7.14128948607739e-06
-1.46737093673762e-05
8.0768494467513e-06
-1.98922098502456e-05
-1.58372899068743e-05
-1.47401063571687e-05
-1.06556984519699e-05
-1.87283948619919e-05
-1.42873488914235e-05
2.21613662460442e-06
-6.64054121958667e-06
-2.59353398124084e-05
-1.15868388279607e-06
-2.17806386700132e-05
-2.2037362445397e-06
-2.2674252865986e-05
-1.30637866743418e-05
-7.11173037653383e-07
-1.6148128797381e-05
-2.61588348490681e-05
-2.22724662189218e-05
-4.6669787284203e-06
-2.92603675683465e-05
-1.51905045468013e-05
-2.29048283557271e-05
-1.81049150575223e-05
-1.12599084808456e-05
-5.73391375230925e-06
-1.06438014013376e-05
-1.70433588342383e-06
-1.16290224171603e-05
-2.45655888308763e-05
-2.10337937347737e-05
-2.50903027961376e-05
-3.24518734653529e-05
-1.46040067952169e-05
-3.23748628978484e-05
-3.67376504440544e-05
1.73653642300827e-06
-1.35901251138229e-05
-1.37242184541893e-05
-2.24092601336632e-05
-1.47505975793867e-05
-1.50300114365529e-05
-2.52548170925641e-05
-4.26089150725255e-06
-1.33208133676746e-05
-6.11532457793611e-06
-1.68132101774655e-05
-2.47069230191215e-05
-2.91215408058171e-05
-1.95850245915322e-05
-9.80150374205115e-06
-3.38946259280876e-05
-1.1676082677221e-05
-7.25591014741576e-06
-5.60605313385483e-06
-4.32490978321526e-06
-3.04941569179034e-05
-3.14499296191441e-05
-1.46075936580216e-05
-1.5421625207694e-05
-1.91126492945845e-05
-1.07040419647346e-05
-3.63414363806219e-06
1.88518596823643e-06
-1.17101799021234e-05
-8.51636491110033e-06
-7.38614702145948e-06
-1.11405928524746e-05
-2.58740677230148e-05
-1.98314101451125e-05
-2.86310179659933e-05
-6.81855414172827e-06
-2.21878111333466e-05
-1.2271097378601e-05
-1.24597548025063e-05
-1.64540456520812e-05
-1.26998585827811e-05
-7.83256825427055e-06
4.49771910286587e-07
-4.09960609024964e-06
-1.3365708961901e-06
-1.34323718315959e-05
-2.50648355618989e-05
-3.05236590151283e-05
-2.28128729613386e-05
-2.51954312762831e-05
-1.89068770297933e-05
-7.55345018851422e-06
-2.7558072265397e-05
-4.14675561404416e-07
-2.03343386818713e-05
-2.58214116616902e-05
-1.8115250373324e-05
-1.90868704262189e-05
-2.37194856783704e-05
-1.63385173277785e-05
1.23974887095159e-06
-8.2354110598588e-06
-1.68560633555669e-05
-1.0178004058494e-05
-1.4044582781062e-05
-2.160614507026e-05
-7.43723248215267e-06
-1.87306879446233e-05
-1.395471596739e-05
-9.99558936475821e-06
4.96621057841201e-06
-5.58751396631056e-06
-2.01568499992579e-07
-5.3262075095343e-06
-1.29068800116088e-05
-2.25768166985368e-05
-1.22560567604793e-05
-1.10261149157137e-05
-1.78965053428986e-05
-7.43427072008471e-06
-2.28427279693935e-05
-2.17239840216458e-05
-1.70979187915985e-05
-7.49683278980218e-06
-1.14444872995182e-05
-2.58294007349073e-05
-1.14117871663518e-05
-1.18776974321559e-05
-2.71555259728129e-05
-1.52922263917637e-05
-1.67889173230096e-05
-7.54594751655017e-06
-9.91165949044365e-06
-1.56724996188157e-05
-9.01010978114965e-06
-1.28811239998379e-05
-1.7753053384506e-05
-7.54477182746392e-06
-1.60376562364942e-05
-2.67094250484241e-05
-1.4647260819243e-05
-1.7539585775843e-05
-2.77657672914594e-05
-8.40543161007032e-06
-1.51467793074669e-05
-3.09336200113176e-05
-4.6183609407379e-06
-1.10346905197027e-05
3.03607183954482e-06
-2.48953722131204e-05
-1.15549338373429e-05
-2.38701168928928e-07
-1.37836209329862e-05
-1.24790196883142e-05
-2.26561077546362e-05
-1.82239107727879e-05
-1.3714527757504e-05
-9.25743881112791e-06
-2.15340044564796e-07
-1.71819612475084e-05
-1.39302154515826e-05
-1.39907047535443e-05
-1.13799464649376e-06
-2.83449526325857e-05
-2.05969973173401e-05
-1.3876191769442e-05
-1.53229475484292e-05
-2.16732112369203e-05
-3.26391673025786e-08
-2.57086145674396e-07
-1.12059104581703e-05
-2.37214901918217e-05
-1.5786194100793e-05
-2.04889484018247e-05
8.87135166763098e-06
-2.89274941913231e-05
-3.09158925334846e-05
-1.28818904320103e-05
-1.97350611059007e-05
-2.01822265209754e-05
-1.61497342207555e-05
-1.35533293999731e-05
-1.93547570496822e-05
-1.17259856605152e-05
-1.80003741922964e-05
-2.03542885250376e-05
-4.23127160411177e-06
-1.30434711295506e-05
-4.82521092941324e-06
-2.94956373054889e-05
-1.92857374561935e-05
-1.59209318418237e-06
-1.18072733257219e-05
-3.0673631905246e-05
-2.30041423507238e-05
-2.18205186029845e-05
-1.96946783113805e-05
-1.56536101084138e-05
-2.22555780911852e-05
-3.25917557594921e-05
-2.1790718694326e-05
-5.56374880641177e-06
-2.62329139756418e-06
-2.28240502029516e-05
-2.61336117901771e-05
-1.28452377738083e-05
-1.34687006253448e-05
-1.54049311933157e-05
-9.12603810970353e-06
-6.91914791277141e-06
-6.56428981357025e-06
-1.74273438319798e-05
-1.68931823840002e-05
-1.7612628138295e-05
2.31802005722171e-06
-1.93604607266604e-05
5.21440122959206e-06
-2.06259126479877e-05
-2.25660646556128e-05
-2.57908620583081e-05
-1.49569470152603e-05
-3.08248071033214e-05
-1.1406616874189e-06
-1.3836511663372e-05
-1.97183509747647e-05
-2.25167153401132e-05
-1.82796146543503e-05
-9.59850558416859e-06
-3.83893011241885e-05
-2.03177712517256e-05
-3.22637524156564e-05
-2.82086760545628e-05
-1.95395213326882e-05
-2.12146059926465e-05
-1.89612809000826e-05
-1.56045761985999e-05
-1.95561907520791e-06
-1.59908101341934e-06
-9.23494637225502e-06
-3.17241485244824e-05
-1.93342445585032e-05
-9.18953315466544e-06
-2.20636891217433e-05
5.48978325190826e-06
-1.60588721293507e-05
-1.56330176013938e-05
4.24320921945699e-06
-5.53719436865315e-06
-7.946956523679e-06
-2.05387881122514e-05
-1.97171126641241e-05
-7.41801440155777e-06
-1.89985316869989e-05
-1.84655595075716e-05
1.06146528320072e-05
-1.15090032645971e-05
-2.00116107204802e-05
-8.18988718305771e-06
-6.33522158811498e-06
-2.27805338000211e-05
-2.63951782615213e-05
-1.70699087113564e-05
-3.66510611904499e-06
-4.33567831757652e-06
-1.62128986901357e-05
-2.40491841508381e-05
-1.16421339948173e-05
-2.4503989753097e-05
-1.8563982823803e-05
-1.62586358099994e-05
-2.69621459620718e-05
-1.15351437355234e-05
-2.26476351509284e-05
-2.04080172174552e-05
-2.06717664530441e-05
-2.50144298385578e-05
-2.03409721791807e-05
-2.58537849588056e-05
2.50160750865223e-06
-2.00131784431829e-05
-1.95445046219455e-05
-6.22204811741748e-06
-2.78869621590921e-05
-3.03316867355051e-05
-1.22916512485153e-05
-1.50154685130897e-05
-1.28303394448781e-05
-2.00069033382376e-05
-4.61629693667608e-06
-1.53436498173954e-05
-1.61584656106665e-05
-1.19230634514423e-05
-2.07752573031281e-05
-9.41534251543926e-06
-1.70955471983994e-05
-1.20284181825329e-05
-1.47965334984022e-05
-1.23767812138842e-05
-1.59480853840001e-05
-1.93757395812348e-05
-1.30800125955534e-05
-1.21648593597019e-05
-5.49220313919992e-06
-1.88897287237738e-05
-2.48677730100603e-05
-5.1539400191837e-06
-3.30826427351369e-05
-3.53641933620054e-05
-1.11057203054321e-05
-2.46002796686799e-05
-1.66177427138997e-05
-1.44544524392779e-05
-4.46808076715981e-06
-1.14057912789158e-05
-1.2378809124724e-05
-1.11161364715287e-05
-1.52281245980405e-05
-1.96784346385818e-05
-2.40082455490852e-05
-2.47106167934003e-05
6.93330927318478e-06
-5.06292144634383e-09
-2.36832087899912e-05
-1.55247682121599e-05
-1.60111529742577e-05
-1.37170246408966e-05
-1.30268260086409e-05
-3.60144585148383e-05
-2.74898304894191e-05
-1.60000756950946e-05
-1.26507128293624e-05
-1.63529282833619e-05
-2.10575030335884e-05
-1.82280944950214e-05
-1.87269292096755e-05
-3.66733562913139e-05
-1.70977197387387e-05
-9.70825759388768e-06
-1.69877464236165e-05
-4.98946165597896e-06
-2.36610832775426e-05
-1.94876952825848e-05
-2.54320031290175e-05
-2.69549194016777e-05
2.07181084195559e-06
2.08954693461713e-06
-3.25126974813382e-05
-1.77974900361491e-05
-2.62901435977418e-05
-1.48355508968793e-05
-6.83725908534382e-06
-1.00683403928096e-05
-2.99245364011438e-05
-2.36250068804432e-05
-1.23557618472607e-05
-1.6372853375673e-05
-2.88577955154218e-06
-1.48381648749078e-05
-1.28257909287186e-05
-2.04432864676324e-06
-1.70750340162597e-05
-1.67419446889136e-05
-1.48425988543149e-05
-1.69347409009971e-05
-1.97395682397089e-06
-1.03381806926513e-05
-2.31224630046613e-05
-2.0036903300561e-05
-3.22131478756068e-06
-1.11028454592586e-05
-1.12311734693945e-05
-6.19948592052825e-06
-1.56004110788478e-05
-1.70977241712877e-05
-1.40950093348874e-05
-1.97375970069094e-05
-1.7418613354454e-05
-1.58630954877913e-05
-1.89097605869383e-05
-1.11341656082319e-05
-1.13439368913448e-05
-2.6061517009967e-05
-1.84095128334421e-05
5.59458374610256e-06
-2.24435165241553e-05
1.02917453444383e-06
-4.55664668952192e-06
-1.94457562120413e-05
-3.00042326494314e-05
-2.05163959306285e-05
-2.40600332316532e-05
-1.27921114345815e-05
-1.53363374865732e-05
-1.00448547828788e-05
-7.89362533871211e-06
-1.05892620371661e-05
-2.27094901328586e-05
-1.32802538171994e-05
-2.61851926057678e-05
-2.09395619989762e-05
7.67267760635118e-06
-2.1866696187067e-05
-2.04366300251883e-05
-2.07001323783815e-05
-2.48810372550893e-05
-2.69895263764284e-05
-1.37813916398754e-05
-1.55493767310806e-05
-1.4856964551496e-05
-3.07976256528352e-05
-2.96504958539405e-05
-3.24729358445576e-05
-5.03464911477592e-06
-9.45277273577934e-06
-1.41734521579569e-05
-3.60566766627997e-06
-1.30867620708636e-05
-3.19224784013493e-05
-3.87829755438535e-06
-1.07832376346851e-05
-2.79803207138469e-05
-3.20042694157538e-05
-1.14381951321755e-05
-6.54192448421084e-06
-2.65811661789947e-06
-1.98046490964079e-05
-4.26155462815432e-06
-2.52273569875501e-05
-6.15560401578338e-06
-3.89291506451372e-05
-3.11804583531542e-05
-3.03874091806754e-05
-1.3371108921958e-05
-8.83562948798834e-06
-3.22166502559557e-05
-2.25659254165002e-05
-1.19047182652004e-05
7.22794718742154e-06
-1.5754152021863e-05
-1.34546362639916e-05
4.47850455835825e-06
-1.72599693164068e-05
-1.76150189885203e-05
-1.29520807708896e-05
-2.81558498169256e-05
-1.74482938959876e-05
-1.73740092657886e-05
-2.37503448174445e-05
-1.57444846837582e-05
-5.05629997840409e-06
-1.66222213925798e-05
-1.28252411195201e-05
-1.96822772864735e-05
-2.58090241509097e-06
-1.41355862473519e-05
-1.85884358337679e-05
-7.20795820621043e-06
4.77171241873253e-06
-2.16599059661078e-05
-2.32084723169903e-05
-1.86919165402545e-05
-8.81796926344018e-06
-1.50085121604562e-05
-7.65899413641119e-06
-2.71907424216588e-05
-2.7084813365428e-05
-4.87942237199259e-06
-1.29655879181848e-05
-1.55308433364004e-05
-5.29720377409078e-06
-5.85295222288064e-06
-2.54981614080991e-05
-9.2996104374454e-07
-1.78509193373017e-05
8.41881031322744e-07
-1.27698981594645e-05
-6.39145389234396e-07
7.81421794249124e-06
-1.81544952920861e-05
-3.0065692722742e-06
1.00898342512468e-05
-1.7678073799827e-05
-1.69309783159962e-05
-1.20612017157383e-05
-1.64981040226901e-05
-8.19445682568431e-06
-2.65455510256243e-05
-3.10797267613333e-06
-8.05606562243834e-06
-2.15163902073587e-05
-1.56013456510583e-05
-1.5159035253911e-05
-7.06461862115152e-07
-2.02289632568386e-06
-1.38170449482386e-05
-2.91466937115989e-05
-1.73755917488905e-05
-2.27885052652527e-05
-2.65110912025599e-05
-2.10325566308537e-05
-2.06720477844635e-05
-1.56887726657425e-05
-8.04325014772643e-06
-1.26626403724321e-05
-2.89906365186442e-05
-2.46904189785063e-05
-2.009673166312e-06
-1.43391048429883e-05
-2.66888540912148e-05
-5.6170826721441e-06
-1.07430768743356e-05
-1.42077878945015e-05
-6.27316846527767e-06
-1.55076607843094e-05
-1.99396356634896e-05
-1.63176811464125e-05
-2.439067238278e-05
-2.29302385450128e-05
-9.47663304976009e-06
-1.98022152146852e-05
-2.20875327892554e-05
-3.42659128748738e-05
2.36875803204762e-07
-1.15679931310079e-05
-1.64974285958945e-05
-1.68530672828757e-05
-2.02306236047129e-05
-1.49963217008139e-05
-1.43634619984971e-05
-4.84993044256034e-06
-3.25284043087933e-06
-3.19300368808254e-05
-1.33894287440792e-05
-1.39527497120649e-05
-3.06609085161266e-05
-1.50593824478876e-05
-1.89037550540945e-05
-6.78982239844837e-06
-1.52297661633321e-05
-2.14097473584278e-05
-1.40648705854608e-05
-7.47423732516511e-06
-3.35730675023793e-05
2.24670149736656e-06
-8.97421398116833e-06
-2.38226994380649e-05
-1.46644016692166e-05
-1.34041493104605e-05
-2.12734917221186e-05
-2.23881368037524e-05
-1.47473184802893e-05
2.04420084260061e-06
-8.52208961199593e-06
-1.47759324179595e-05
-2.30214171147837e-05
-2.85686975820258e-05
-1.55080107437658e-05
-2.59844935892594e-05
-9.4552288452038e-06
-2.45030315025901e-05
-8.58776713018282e-06
9.63540010790065e-06
-1.83455952699669e-05
-1.36015755308013e-05
-1.89917278170943e-05
4.63709936988374e-06
-1.90007827543921e-05
-6.00610482835452e-06
-1.79113458756174e-05
-1.4704921577372e-05
-1.48131547389269e-05
-1.74882169562709e-05
-3.1411022593999e-05
-6.96784510947696e-06
-2.66140828973033e-05
-1.82289233799087e-05
-2.00518279923392e-05
-7.01638869438144e-06
-1.38345421683619e-05
-1.24145437810784e-05
-2.89372594330529e-05
-2.42560682865559e-05
-1.80162426812778e-05
-1.27138380475479e-05
-1.71670662497531e-05
-8.02994051053248e-06
-2.10905991624423e-05
-2.31832051782874e-06
-1.56539356564073e-05
-2.80792016731188e-05
-2.39366337189074e-05
-5.62185384636775e-06
-1.86703289275096e-05
-3.2147533588584e-05
-9.19752654612856e-06
-1.46780326959852e-05
-2.17664149966725e-05
-1.62085010020309e-05
-1.28396553970168e-05
-2.05780896565462e-05
-1.59429306273073e-05
-1.75549729833066e-06
-1.39144568825722e-05
-2.83882654979459e-05
-5.6910067453192e-06
-2.44563937302052e-05
-1.71583364443916e-05
-2.21066250747826e-05
-1.34095187782488e-05
-1.54973569713835e-05
-1.23909604368988e-05
-2.07576725303729e-05
-2.43020854782248e-05
-2.11831143354518e-05
-2.70032988322638e-05
-6.17195413903379e-06
-2.54791382408091e-05
-1.68903960849231e-05
-2.86107426806604e-05
-1.13102915205017e-05
-2.01813774953594e-05
-2.10235799757548e-05
-1.96201011520984e-05
-2.20111623876681e-05
7.17561788852681e-06
-2.08129798999421e-05
-2.24184892133133e-05
-7.66640629054354e-06
-9.62214582400465e-07
-2.4889456983871e-05
-1.95098385947017e-05
-1.35235902490388e-05
-1.88464756707665e-05
-1.33768136175665e-05
-1.01369641750309e-05
-2.81959285869245e-05
-3.21856265050422e-06
-1.90257633422228e-05
-1.99226923474087e-05
-2.4235364830958e-05
-3.45031298829066e-05
-4.93993083719524e-06
-2.99630029640399e-05
-2.60447916674286e-05
-2.05615898310002e-05
-2.4244675872476e-05
-1.1561413569561e-05
-3.93787339133583e-06
-2.58485013394274e-05
-1.83653443211003e-05
-1.60150769307004e-05
-1.77727555852401e-05
-1.84765484771087e-05
-1.78883108947286e-05
-2.7482447540135e-06
-2.90827473929684e-05
-3.40931130734154e-05
-1.94918333090554e-05
-2.1504530374575e-05
-6.12116278354642e-06
-1.10462272419652e-05
-9.48854859506347e-06
-7.04035813999556e-06
-1.43577858831603e-05
-1.12415363156469e-05
-8.1880023866886e-06
-1.55746282315295e-05
-4.42731972415099e-06
-1.42669143742819e-05
-8.62622112748028e-06
-3.22472002569592e-06
-2.20851304220782e-05
-2.75365421296557e-05
-1.99462206411319e-05
-1.42713899885671e-05
-1.82150917112007e-05
-4.03557824442756e-05
-4.94266132033351e-06
-1.27881739290078e-05
8.13357962656157e-07
-1.27384034298636e-05
-2.06992850431183e-05
-1.06038276595342e-05
-1.48039936206217e-06
1.15390899511367e-05
-2.45711057983374e-05
-1.44452643862086e-06
-3.89391335695452e-06
-1.62025700967889e-05
-2.72638512124147e-05
-3.04457337583365e-05
-2.01389666827901e-05
-2.75518891484254e-05
-2.03980775603498e-05
-3.01002293027679e-06
-1.33625709241062e-05
-1.80510987005445e-05
-1.04646548011292e-05
-2.10380271935558e-05
-1.09343829927594e-05
-2.23467001137347e-05
-1.19713336519122e-05
-2.80824969024931e-07
3.58220560088135e-06
-2.62490489166974e-05
-2.9047790086856e-05
-1.42998445420995e-05
-1.7708945100504e-05
-1.70647556857087e-05
-2.02475248355237e-05
-1.82175615265943e-05
-4.6815884257267e-06
-1.05023681512719e-05
-1.47337848496048e-05
-3.24392787722705e-06
-2.09355642171812e-05
-3.11964561763339e-05
-2.70822465334666e-05
-1.10974884965678e-05
-1.11151882090562e-05
-2.33422425977031e-05
-1.05111053405242e-05
-9.10309440435398e-06
-1.06758520018923e-05
-2.68359459356082e-05
-3.06414496945401e-05
-1.53742549412477e-05
-1.14853343476624e-05
-5.725179272812e-06
-2.44227020547554e-05
-2.89916720705416e-05
-1.02637822090296e-05
-3.04657705583053e-05
-8.63358114903302e-06
-2.6004898564115e-05
-2.22075510573848e-05
-1.39253086937613e-05
-2.07549286297823e-05
-1.85946132013972e-05
-3.57008375055615e-05
-2.4295543751382e-05
-1.83335152865495e-05
-8.79921461353864e-06
-1.28716323445315e-05
-2.20738132248776e-05
-2.97394763446099e-05
-2.0824823581038e-05
-2.91869247895461e-05
-1.85977275313631e-05
-2.7479881836871e-05
-9.68199716724603e-06
-2.35299945015101e-05
-2.34913501334543e-05
-2.27459588885653e-05
-2.06989591897297e-05
-9.89959411559529e-06
-7.01573995839082e-06
-3.27287785146833e-05
-2.86919902459859e-05
-9.84872202020461e-06
-7.86260182370198e-06
-2.59866688533259e-05
-1.57693047438145e-05
-9.08744694572659e-06
-2.21760317755098e-05
-1.56942735108613e-05
-1.55033027343917e-05
-2.37849674626075e-05
1.92877971608895e-06
-3.90047079350571e-05
-1.06357130560064e-05
-1.30519248428577e-05
-2.14822995422482e-05
5.45204988221895e-07
-3.32331421261189e-05
-1.75735266875847e-05
4.72668914122267e-07
-3.09554962678251e-05
-1.72285808726156e-05
-2.09798429746545e-05
-1.63734880791303e-05
-7.72156958166194e-06
-6.93224564434032e-06
1.6697689911772e-06
-1.66384532708063e-05
-2.28180280949367e-05
-3.42670652064703e-05
-2.61234815665745e-05
-1.71685549101814e-05
-2.53690869717429e-05
-3.00543624256359e-05
-2.39762697384639e-05
-2.71429353957877e-05
-1.56819670271101e-05
-2.12409396535447e-05
-1.24391534305468e-05
-1.39794679047246e-05
-8.45495507552645e-06
-2.08731650571595e-05
-1.11621468758607e-05
-1.03263982958342e-05
-5.9384483332344e-06
-1.81524280597388e-05
-2.16108771881125e-05
-9.9794986027524e-06
7.67940087873433e-06
-1.90949465475692e-05
-1.67584876457301e-05
2.8915769630621e-06
-1.89901202583535e-05
-1.92396246078106e-05
-1.03471441211329e-05
-1.70179200653468e-05
-2.38388180386255e-05
-1.39703994167907e-05
-2.57443862230252e-05
-1.03667581511369e-05
-1.83137219168955e-05
8.34399353300096e-07
-2.47630834047144e-05
-2.01522714027359e-05
-6.21297511646561e-06
-1.23848670791588e-05
-5.3234875900854e-06
-2.20540149404895e-06
-2.24226218211224e-05
-2.69432081431361e-05
-1.17583837353607e-05
-1.38242549440396e-05
-2.80599899784485e-05
-8.09123545022528e-06
-2.39202447834809e-05
-2.74427694498858e-05
-2.02082659045618e-05
-1.11794460163733e-05
-2.34061819846411e-05
-1.19025767315348e-05
-8.25351733730317e-06
-1.22005879248672e-05
-1.12697287916455e-05
-3.29300477198964e-06
-6.86262527573468e-06
-1.98582668381662e-06
-8.62265255746924e-06
-1.16301146397717e-05
-5.35289197057751e-06
-2.8084122473904e-05
-6.71739664205516e-06
-1.1203910732002e-05
-1.87241066779822e-05
-2.18019043478517e-05
-2.19010063960014e-05
-1.36262477989334e-05
-9.62746873189355e-06
-2.05315574121204e-05
-6.93137305830139e-06
-2.53841157063289e-05
-8.39826984549626e-06
-1.60773336804838e-05
-1.43425160895192e-05
-1.51461054885199e-05
-1.21978195817421e-05
-2.52897378135545e-05
-2.30510775225639e-05
-5.72621251706827e-06
-2.07949481998361e-05
-1.69163175132756e-05
1.46944329065417e-06
-3.86962083948293e-05
-1.24849144765367e-05
-1.82597039356504e-05
-3.09475727623205e-05
-1.48394147558265e-05
-1.92032849726091e-05
-1.94516699491681e-05
-2.02797512470174e-05
-3.46655894610704e-06
6.34757932210879e-07
7.24062386450187e-06
-2.40978320177286e-05
-5.58994835167329e-06
1.78896864546062e-06
-2.42199655089017e-05
-6.22776390884528e-06
-3.6881887418653e-05
-1.56177424156328e-05
-3.07044281852199e-06
-2.80099741217945e-06
-1.98321591239046e-05
-1.43606682524957e-05
-2.30720682226997e-05
-2.46771764449366e-05
-1.8508337238519e-05
-1.92859446477736e-05
-2.71173816799631e-05
-1.75021762600524e-05
-3.08623066999979e-06
-2.16152143187036e-05
-1.60686992674986e-05
-1.67893779663803e-05
-6.06529340014531e-06
1.8476952252974e-06
-1.37032430447179e-05
-1.36546875562659e-05
-1.67019830677913e-05
-1.24444776162898e-05
-2.70243143736651e-05
-4.48501239371352e-05
-5.56520344082866e-06
-8.29485395153536e-06
-1.76952878293903e-05
-9.77161320011208e-06
-9.60201485713896e-06
-1.76879348139022e-06
-2.01510935950436e-05
-2.02253066825922e-05
-1.48734445533255e-05
-2.66849956001957e-05
