# Supplementary material for: Research on computational propagation and identification of mine microseismic signals based on deep learning
Source: PLoS One. 2025 Oct 22;20(10):e0334641. doi: 10.1371/journal.pone.0334641 (PMC12543183; doi:10.1371/journal.pone.0334641)
Supplement: S11 Data — (ZIP) [file pone.0334641.s011.zip › 000101100002617.xlsx_0.txt_24.txt.txt]

-3.41173074373294e-05
-1.68266273525124e-05
-1.88711283731181e-05
-9.1950458742197e-06
-2.58359607792702e-05
-2.50857107113648e-05
-5.86621150204353e-06
-1.30656511472211e-05
-2.65522932878351e-05
-3.24072382905125e-05
-2.96613619473545e-05
-1.5602940354211e-05
-4.83794877899132e-05
-1.78091592925758e-05
1.31450666088219e-05
-1.4861919736303e-05
-3.07195640370923e-06
-1.79252747191259e-05
6.89296009542801e-07
-6.71044435021794e-06
-1.47264202772983e-05
-3.96843980864538e-05
-6.3723912025821e-06
-1.72092186469998e-05
-1.70402966592585e-05
-1.75828458563715e-05
-8.13713254030518e-06
-8.55703655949509e-06
-1.36495271504803e-05
-6.36785181450511e-07
-1.66398246936293e-05
-2.00329546878415e-05
-7.38408006390241e-06
-2.05716311867382e-05
-1.24656053175814e-05
-3.17386441168538e-06
-2.25131473462211e-05
-2.7949110742491e-05
-1.80728712226016e-06
-1.38177846942289e-05
-1.68885633209282e-05
-2.47994076161809e-05
1.84022051086645e-06
-1.54380402401841e-05
-1.74565520291894e-05
-1.99063565172666e-05
-3.04022467740971e-06
-1.86977787025339e-05
-5.92817542658557e-06
-1.27764336967633e-05
2.22130829922031e-07
-9.19560625641001e-06
-2.06339006653177e-05
-3.10208143701213e-06
-2.68599504023334e-05
-6.02375632984749e-06
4.03095838178581e-06
-2.32388507377905e-05
-1.33426305112136e-05
5.93279005725087e-06
-1.06582245322127e-05
-1.67945269489952e-05
-1.91377190189726e-05
-2.04001759032268e-05
-2.96458846115039e-05
-4.4291299902232e-06
-1.81881002877225e-06
6.87638109220412e-06
-2.17737667556722e-05
-1.7323821293665e-05
-5.55616676754496e-06
-2.2764977107135e-05
-2.56756998765982e-05
-1.3056639516533e-05
-3.97424177533064e-05
-2.47871220722884e-05
-1.97605233004852e-06
-7.30919908588006e-06
-1.29048444658263e-05
-2.13711328405067e-05
-1.37595365006471e-05
-4.63014643219153e-06
-2.52719527022065e-05
-2.62616371802721e-05
-1.01748866474524e-05
-2.37394395920047e-05
-2.98303990481234e-05
-1.59013774761268e-05
-3.58655012972876e-06
-5.6793181078943e-06
-1.9931242696109e-05
-1.53009824199771e-05
-1.83925528850737e-05
-1.78748619703854e-06
-1.52342139608948e-05
-1.36645689153724e-05
-2.33554212422368e-06
-2.29577237912745e-05
-2.19851968616474e-05
-1.66086655576384e-05
-2.37293334953809e-05
-1.13283049426112e-05
-1.89913501588769e-05
-3.21011761852926e-05
-1.945582947719e-05
-1.90638686405307e-05
-4.80068575477416e-06
5.36441938544929e-07
-2.28092364029996e-05
-7.86933899751468e-06
-3.40201856027297e-05
-1.36168136290256e-05
-2.67876851324188e-05
-2.39186516341889e-05
-1.66577511817833e-05
-8.63937958013558e-06
-2.85377302011339e-05
-2.58349904435873e-05
-1.17280829663117e-05
-1.67966966519488e-05
-1.73288266930176e-05
-1.51368942325618e-07
-3.22530787650028e-06
-3.10821548963125e-06
-2.6301410996096e-05
-1.72300988002165e-05
-2.27401434296779e-05
1.39815784368983e-07
-6.78541329314667e-06
-1.64580775478924e-05
-2.46203451166262e-05
-1.61069295737301e-05
8.11078102013415e-06
-1.0822839772598e-05
-2.09810264326854e-05
-2.61483103074149e-05
-2.16674182434712e-05
-1.62248715481039e-05
-1.40286944261704e-05
-1.0312305403683e-05
-1.99049362055441e-05
-3.10753497301193e-05
-2.07324135868234e-05
-1.93968867241784e-05
-1.54767280998376e-05
-1.79357853506163e-05
-1.27137048890856e-05
-3.26431253916765e-06
-2.34416813480005e-05
-2.72868358897988e-05
-9.47140817596134e-06
-2.42434289932276e-05
-3.05706830948441e-05
-5.27904905463601e-06
-2.13202800971033e-05
-2.91027566776492e-05
-2.83134525761943e-05
-1.20483298873227e-05
-1.32455302966143e-05
-9.01684204618519e-06
-2.98881957042655e-05
-9.85024533211429e-06
-1.48595280758972e-05
-1.3353585233892e-05
-1.95824967482828e-05
-1.36804155165817e-05
-2.19152080487719e-05
-1.43189435192769e-05
-2.24326778618024e-05
-9.37049995712046e-06
-1.37685322438951e-05
-7.68857755387073e-06
-4.14581098394149e-06
-2.31086740778745e-05
-2.26447810756414e-05
-2.43137542387308e-05
-9.90789535621424e-06
-2.89330490709604e-05
-1.01487018910527e-05
-5.22967601063269e-06
-2.67836173268667e-05
-2.42318666726857e-05
4.29997604233192e-06
-2.60133075852412e-06
-2.61494238368486e-05
-1.71194178314421e-05
-1.79711853238656e-05
-2.03428165111946e-05
-1.04211143646602e-05
-1.06856516464099e-05
-4.84929231246182e-06
-1.27823928829924e-05
-1.37883747214771e-05
3.986295615566e-07
-1.13948851974227e-05
-1.1943080310429e-05
1.79184015100099e-06
-1.44205431396525e-05
-1.0350604456208e-05
-1.34517913478059e-05
-2.03719048277421e-05
-4.16908850853695e-06
-2.37413871956788e-05
-2.72464093552869e-06
-1.11918187529435e-05
-3.16863741168179e-06
-5.57082710108151e-06
-1.48987904073538e-05
-1.69753516912477e-05
9.88289310816833e-07
-1.57399019655918e-05
-1.84135284549037e-05
-2.69349447173217e-05
-4.39157701412333e-05
-3.43981769605931e-05
-3.14454387715735e-05
-3.25786013509084e-05
-1.68901666448353e-05
-1.11196809374163e-05
-3.25086943673348e-06
-1.76781188739284e-05
-7.94659412148812e-06
-1.18227776488565e-05
-1.06211909408389e-05
5.29799943213528e-07
-9.8260641743104e-06
-2.40182273032993e-05
-1.54436575479452e-05
-2.40167599236262e-05
-2.02190886508458e-05
-2.65645793323564e-05
-4.18098595450367e-06
-3.01196010988455e-05
-2.42698215084184e-05
-1.36580975852814e-05
1.28023806934732e-06
-2.39066318750609e-05
-4.30970170303319e-05
-2.07276923850262e-05
-2.23667558444047e-05
-1.34799031152347e-05
-1.3877421507442e-05
-1.91032856097739e-05
-1.33844846424173e-05
-2.09854691983533e-05
-1.91215718006059e-05
-1.38281543683473e-05
-2.0274529243941e-05
-2.45185837063059e-05
-5.92207578609683e-06
-2.37308970419537e-05
-1.54362856572017e-05
-2.15457270493026e-06
-1.93078120967777e-05
6.06308479587413e-06
-2.05593390461479e-05
-2.84773796857766e-05
-2.1355863527171e-05
-6.6071057394028e-06
-6.43322154356766e-06
-3.57887961924804e-05
-8.74102284965458e-06
-1.34631968506993e-05
-1.19675929166909e-05
-1.30783186441403e-05
-4.49028387705653e-05
-1.04307196319854e-05
-5.41856936323115e-06
-1.3351032600282e-05
-1.1834441297889e-05
-1.52876186875516e-05
-9.76321993246271e-06
-1.57217304244967e-05
-2.81639898001584e-06
-1.08937778153431e-05
-7.38686832975869e-06
-1.48652108962724e-05
-9.85174010521133e-06
-2.0240578360244e-05
-1.54525055520156e-05
-2.11437205115242e-05
-4.44908875185518e-05
-1.34164736188429e-05
-2.57457957963295e-05
-1.99053421594416e-05
-1.59937368571451e-05
-1.04856795453753e-05
1.8258871256811e-06
-1.19141207412141e-05
-2.23542799339891e-05
-1.65848263214519e-05
-2.75346527570575e-05
-2.2756437801561e-05
-1.96666122409827e-05
-9.98423727318021e-06
-9.64771634609047e-06
-2.25166231398937e-05
-7.8962097669252e-06
-8.92189660743082e-06
-6.23795431562253e-06
-8.20246697274352e-06
-1.33041437621812e-05
-2.04956152548648e-05
-9.67801965160883e-06
1.00495866922705e-05
-6.643292626365e-06
-3.53618954275184e-06
-4.54550069926193e-06
-1.58153809286878e-05
-1.36851506773414e-05
-3.98950017243574e-06
-7.96252689373475e-06
-1.16204517672577e-05
2.5934891208013e-06
-1.18665234333778e-05
-1.50789625265766e-05
-2.94907960859942e-05
-1.72946960168357e-05
-2.82130479236592e-05
4.12520845652957e-06
-1.73865513059387e-05
-1.23654286206821e-05
-2.11984679401116e-05
-1.12122886176999e-05
-2.42110830351018e-05
-1.73513171169768e-05
-1.96192292117231e-05
-3.09952224675939e-05
-1.74440935574654e-05
-1.76360039874386e-05
-2.42498841158261e-05
-2.92287905400124e-05
-2.31750086307747e-05
-2.33668561264838e-05
-9.40076893569041e-06
-1.02575825050305e-05
-1.9804894885197e-05
-5.71631403517363e-06
-1.67636743841202e-05
-3.18400360371563e-06
-1.71740427626555e-05
-2.6387758914924e-05
-2.32556608037569e-05
-2.77984682215754e-05
-2.8148217324973e-06
-1.99872299032896e-05
-1.9720955574892e-05
-6.19107679077287e-06
-1.03195383066268e-05
-6.99985056908061e-06
-1.25761978017775e-05
-1.80609721379616e-05
-1.77846156811769e-05
-5.98287877318084e-06
-1.75135007065159e-05
-1.79942758436279e-05
-7.53480914526462e-06
-1.69291042428198e-05
-1.96305746494285e-05
-1.09715040531204e-05
-2.0910450519408e-05
1.50937507874588e-06
-2.53495000549192e-05
-1.44013133647e-05
-1.42145480421552e-05
-7.3690403122368e-06
-4.82344492295252e-06
-2.96677717578005e-05
-1.52555998656932e-05
-1.03139275176959e-05
-2.47658657303849e-05
-1.60001775037076e-05
-1.6449548964154e-05
-5.26179522290581e-06
-1.84161875240161e-05
-1.04133930735851e-06
-8.51000208905037e-06
-6.55351679643608e-06
-1.32280395668296e-05
-2.42315052579377e-05
-1.44759144221895e-05
-1.8962374112361e-05
-2.36001604697679e-05
-2.80985623944434e-05
-1.64228351472397e-05
1.9220304811517e-05
-1.52725653837767e-05
-8.23953462793804e-06
-3.48057473406991e-05
-8.7620991545828e-06
-9.65039311911885e-06
-1.99075311004849e-05
-2.50498637242323e-05
-1.03178515845417e-05
-1.58545766982101e-05
-2.43177895903727e-05
-2.63614502239077e-05
-1.16128290389905e-05
-2.47761636422027e-05
-1.99416272891198e-05
-1.73293985449316e-05
-1.01479701565751e-05
-7.32603983748909e-06
8.17618215802612e-06
-2.20570093999318e-05
-1.41218284171162e-05
-2.22431636401296e-05
-2.69842223399033e-05
-1.23933846970776e-05
-3.03346846745498e-05
-1.50845278083262e-05
-8.69006124346755e-06
-2.57563423332408e-05
-2.30408264620208e-05
-3.95440300628814e-06
-1.38325098795403e-05
-1.36340053014724e-06
-2.06024380766871e-05
-3.55539834129551e-05
3.33712815629848e-06
-3.16312188225999e-05
-1.77676784389436e-05
-9.62134271073526e-06
-1.90326672073722e-05
-4.02458342408383e-06
-1.23846512519426e-05
-3.10452742288607e-05
-3.91126090942341e-06
-3.48230595792064e-06
-1.98519439932626e-05
-4.79689774191437e-06
-2.11484770631553e-05
-1.77910242311846e-05
-1.58082064960171e-05
-4.85793802095129e-06
-1.55106117723843e-05
-3.33517194786019e-06
2.68894026245015e-06
-5.28603899747309e-07
-2.5478420259297e-05
-3.2940861478174e-05
-1.42304310398692e-05
-3.35930436083629e-05
-2.54342996246536e-05
-1.16793483413889e-05
2.29516918284723e-06
-2.73336226972509e-05
-1.11692464742961e-05
-1.53384078241604e-05
-2.87810680078246e-06
-1.43458145162043e-05
-1.48532299924669e-05
-1.44375025856798e-05
-2.5754740271776e-05
-1.12526960278498e-05
-2.07625587874928e-05
-2.23437854798173e-05
-8.94955991305104e-06
-1.73794506446115e-05
-2.8810542756181e-05
-1.19242457731929e-06
-1.54521645120028e-05
-1.70816355965664e-05
-2.48734861667986e-06
-1.42541644760859e-05
1.6116226674279e-06
-9.03941300830919e-08
-1.90536400912848e-05
-3.20587290423421e-05
-5.44227995565572e-06
-1.85327329244299e-05
-4.29251091587371e-06
-3.08264289214093e-05
-1.39041038410855e-05
-1.3105960469308e-06
-2.32152646956383e-05
-5.41322984095435e-06
-3.15004283080978e-06
-2.38705180372438e-05
-2.92304162990666e-05
-1.16239428433812e-05
-2.61434547823863e-05
-1.26332826089898e-05
-2.01617970532428e-05
-1.6573600393183e-05
-1.24600565412268e-05
-4.06810724112437e-05
-2.67654569469299e-05
-1.73104741069999e-05
-6.83717008820471e-06
-8.56707855439519e-06
-1.20289679715957e-05
-1.47086202179792e-05
-5.63490701278932e-06
-1.47593176957768e-05
-4.01619657961975e-05
-2.3101354390746e-05
-9.53163907357599e-06
-2.45249358804936e-05
-3.24269686037706e-05
-7.9562546618812e-06
-1.73814109842557e-05
-2.12490253350345e-05
-1.20929152154378e-05
-8.68089403193358e-06
-1.61501980144511e-05
-1.02331743903494e-05
-2.34251901719947e-05
-2.4696980669492e-05
-1.91726303363905e-05
-9.24727083229656e-06
-9.75446850040661e-06
-1.21365678142054e-05
-2.43525995604016e-05
-4.25171660039227e-05
1.05027712780125e-06
-2.51344890371572e-05
-1.12963923926022e-05
-4.49486934182033e-06
-2.01346556737851e-05
-2.37137398035006e-05
-8.02272395526794e-06
-1.49138046104645e-05
-1.64519650528275e-05
-1.94535752275389e-05
-2.03868347835205e-05
-6.88563951397703e-06
-2.00878528055902e-05
3.49184026380176e-06
-2.57329102677058e-05
-3.0277073523506e-05
-1.58806405881169e-05
-2.62899780732355e-05
-2.88463004618468e-06
-4.52267673544571e-06
-7.06380855323261e-08
-1.43849594598729e-05
-1.97419532612762e-05
-2.90070561479567e-05
9.89367312795551e-07
-1.45895429115209e-05
-2.8504076751113e-06
-2.07518965575395e-05
-1.76012402236178e-05
-2.62314328512326e-05
-1.13530954614099e-05
-1.28481894936076e-05
-1.29068330961547e-05
-7.55723758635578e-06
-1.70605652393278e-05
1.09354952384069e-06
-1.71259060056564e-05
-1.90676597632365e-05
-5.2295377335268e-06
-2.05445234112291e-05
5.59085971427796e-07
-9.47906482515912e-06
-1.21507871642518e-05
-1.26125210892354e-05
-2.2881395825353e-05
-2.72063531549601e-06
-7.58556205196348e-06
-1.84830122839574e-06
-1.15988785086774e-05
-2.71091148449371e-06
-3.05323336658629e-05
-1.30511487981406e-05
-1.89416279683052e-05
-1.83212887273287e-05
-3.14370889821723e-05
-3.52660666617254e-05
-1.05317127127003e-05
-2.42800689746157e-05
-1.21226114050481e-05
-1.70195462642115e-05
-2.59300191230475e-05
-4.13510313565978e-05
-2.18298478213005e-05
-1.02991771764504e-05
-8.06613060019967e-06
-1.88195767763213e-05
-2.15025768929845e-05
-2.18212900349025e-05
-2.85410016859946e-05
-1.76720804065345e-05
-1.37472610991228e-05
-2.3269652410693e-05
-2.15079067991546e-05
-2.38526240233313e-05
-9.67927787017071e-06
-1.6910388891452e-05
-2.48416623211677e-05
-1.32458064255868e-05
-1.80643800270603e-05
-1.78568365023794e-05
-7.51982133415195e-06
-1.40315994405399e-05
-3.18517716422748e-05
-2.61389089109861e-05
-1.40870596601673e-05
-1.72014713166256e-05
-2.93386665924317e-05
-1.46793405131704e-05
-1.99371622846631e-05
-2.6980532968305e-05
-1.14701220165291e-05
-1.22180157056915e-05
-1.50112367689787e-05
-1.97409642466416e-05
4.05021532580041e-06
-1.52515549878967e-05
-2.40249813858873e-05
-2.17098763852372e-05
-1.2575761711196e-05
-5.53787184456667e-06
-1.47043305832799e-05
-2.5254758194169e-05
-1.51848492816333e-05
-1.87511293673021e-05
-9.92579908926348e-06
-3.73897420080901e-05
-4.51161085484369e-06
-2.91094131127217e-05
-3.25957253688e-05
-1.99446710402577e-05
-2.55582732806377e-05
-1.71432218506727e-05
-1.7056869875494e-05
-1.67203612368921e-05
-1.49195704693251e-05
-2.64266577442224e-05
-5.26948144992043e-06
-8.21664389159559e-06
-8.43713745359448e-06
-1.93073689471233e-05
-1.58258722559671e-05
-2.78743975138504e-05
-1.31732641985108e-05
-1.4902146849899e-05
-2.06110884275381e-05
-1.19959365383907e-05
-2.64559382538432e-05
-1.86777687046998e-05
-2.32083905934763e-05
-4.23388615212129e-06
-1.35584713157835e-05
-3.0727137448953e-05
-1.26335368834485e-05
-1.95114476578892e-05
-1.3945237291695e-05
-2.29491521712666e-05
-2.34107912014944e-05
-1.3265240639911e-05
-1.44634257160144e-05
-1.9325133998152e-05
-8.86772600879229e-06
-8.90515932154086e-06
-5.29771827232472e-06
-2.86474433858495e-05
-9.67365657280753e-06
-1.70554294399441e-05
-1.10714033274012e-05
-1.15140754651492e-05
-4.90600136169575e-06
-1.67532813927193e-05
-1.00089446277216e-05
-1.7319356598902e-05
-1.6749714060737e-05
1.77053003059223e-06
-9.29232983565407e-06
-2.14351624395775e-05
-1.17721614283393e-05
-7.22005202514235e-06
-1.76102177700191e-05
-4.95949695266565e-06
-2.44056808709318e-05
-8.95022856300113e-06
-1.20394403724168e-05
-2.18170130549894e-05
-2.00987996379068e-05
3.87908166109497e-06
-9.51443642488178e-06
-1.12235892512089e-05
-2.7442245200793e-05
-2.33080494263062e-05
-1.58458329961589e-05
-2.34298937391785e-05
-1.24328231141776e-05
-3.18181425978865e-05
-2.02572031164323e-05
-7.20368570129688e-06
-2.33811169326161e-05
-1.82069802442034e-05
-1.56192806883996e-07
-2.28416972083852e-05
6.91616707198983e-06
-1.59239630145711e-05
-1.49898861587321e-05
-6.47449337207128e-06
-8.94931598947578e-06
-9.82626318062333e-06
-3.46241885806885e-05
-1.21485286782033e-05
-1.26209715936551e-05
-1.07162288860007e-05
-1.05642639733903e-05
-1.14613217236908e-05
-2.02974385898775e-05
-5.17660401210322e-06
-9.76618981986873e-06
-1.18069440694732e-05
-1.72766276741882e-05
-1.5640813240307e-05
-1.80575260059438e-05
-3.50052341867756e-05
-2.06446258385788e-05
-1.65797011707326e-05
-9.23862358497895e-07
-1.03950503845929e-05
-9.72942076501355e-07
-1.85832298759102e-05
-2.72527987179724e-05
-1.27578275706488e-05
-1.91585455281587e-05
-1.79259412144484e-05
-2.08381148837895e-05
-1.78316225175261e-05
-6.34223436787279e-06
-9.31457642862239e-06
-1.89542126294258e-05
-1.9488101812236e-05
-8.61365073958479e-06
-1.97520414467409e-05
-9.95917163510614e-06
-2.20479440488197e-05
-9.0906628725354e-06
-2.2774858865262e-05
-1.52245786670182e-05
2.25678719798358e-06
-1.07465134907164e-05
-1.83019116941404e-06
-3.06390415016982e-05
-1.06069917269907e-05
-3.11064611916823e-05
-1.73285948220612e-05
-1.28314366533788e-05
-1.3179460060829e-05
-9.55087527064589e-06
-3.51453432455722e-05
-1.66403389168715e-05
-1.51936962230372e-05
-3.09142421933838e-05
-1.36535329813742e-05
-1.83344371225193e-05
-2.45184119992589e-05
3.14016059811476e-06
-1.62679672498421e-05
-1.34349884267175e-05
-1.94645440011531e-05
-3.10275927808225e-05
-2.31696578168428e-05
-1.78965818062475e-05
-1.84007161330633e-05
-1.51745244966242e-05
-1.67651236301866e-05
-1.55238351121307e-05
-3.63330646375084e-06
-1.23308046795033e-05
4.0169033502484e-06
-1.77485019545196e-05
-1.53232497420838e-05
-2.06218467271485e-05
-1.5594231264807e-05
-1.36543362337929e-05
-4.21255965247692e-06
-1.8512437990116e-05
-6.10583775386614e-06
-8.39341567560381e-06
-2.21244037902158e-05
-2.00863100911472e-05
-2.19657725271979e-05
-1.41586174947993e-05
-1.52898472774492e-05
-9.51758667127309e-06
-1.13652664104026e-05
-4.45206125240701e-06
-2.49862939416e-05
-1.65935984910915e-06
-2.66168414982859e-05
-2.77076772081664e-06
-1.08095141361462e-05
-1.33110611479864e-05
-1.17587168755673e-05
-1.07130473691657e-05
-5.94948247519904e-06
-1.68167190404769e-05
9.77432059258468e-07
1.14840930497993e-05
-1.56195108276617e-05
-2.61845459662064e-05
-4.77813436913478e-06
-2.7520382590432e-05
-1.35376743988723e-05
-2.14461456371687e-05
-1.02149205364984e-05
-1.92639739979946e-06
1.25055955929181e-06
-1.6096232514594e-05
-1.69966337789464e-05
-2.05669087902807e-05
7.59721102063508e-06
-1.10215375165325e-05
-1.27727856258981e-05
-2.37792009617098e-05
-1.59447611710679e-05
-1.86856196780677e-05
-8.0962616808754e-06
-1.234358753815e-05
-1.0348019001702e-05
-2.87752967565239e-05
-9.46218711502087e-06
-1.23164208858476e-05
-3.25818375969276e-06
-2.92639578034103e-06
-3.09411820946999e-06
-1.27456554602968e-05
-9.27238179297656e-06
-3.4316763211571e-05
-3.72234948047147e-05
-3.46355225821309e-05
-1.16359538541994e-05
-2.27299305115897e-05
-1.27190970087858e-05
5.24917367986541e-06
-2.45784086253267e-05
1.91534952272175e-06
-1.57573341197368e-05
-8.58973708470588e-06
-1.6945652832177e-05
-1.58931893031982e-05
-3.7064967995316e-06
-4.61209169755115e-06
-2.81830465697023e-05
-9.76193916967294e-07
-1.71624774102322e-05
-2.59448395041517e-05
2.76700788009275e-06
-1.65858496449231e-05
-9.59568509696543e-06
-1.7192590225925e-05
-2.10863722883423e-05
-2.38513249802948e-05
1.01044048647858e-05
2.6968828438583e-06
1.90631329041058e-06
-5.39445337237497e-06
-2.10003083763887e-05
7.70002877026745e-07
-2.13216544705661e-05
-9.12195704979712e-08
-8.36111744695331e-06
-2.45028863229454e-05
-1.98200332661702e-05
-1.69704544478302e-05
-8.21796528651562e-06
-1.91029333599051e-05
-3.77187630662253e-05
-1.00556673304723e-05
-1.1938148291687e-05
-4.84163797725934e-06
-1.88587319262308e-05
-1.48522754975183e-05
-3.36981356180389e-05
-8.45072788240653e-06
-5.72199330074489e-06
-1.12818622297142e-05
-1.08407876898475e-05
-2.47156420770078e-05
-1.50957720218997e-05
-2.91895909885922e-05
-1.85488467353094e-05
-5.6499276136536e-06
-1.69631189467234e-05
-9.47428477800571e-06
-4.84881193924361e-06
-2.5498104478172e-05
-1.56318672359036e-05
-1.4048152068165e-05
-1.67445321242667e-05
-1.27946212268516e-05
-5.81311320053071e-06
-4.72487409285739e-06
-2.04622111816642e-05
-1.62830435999286e-07
-1.34371727851646e-05
-8.45359424473056e-06
-1.18362898526892e-05
-1.66811458176579e-05
-1.77323411811484e-05
-1.94306767638983e-05
-1.21593267533417e-05
-1.1035677094869e-05
-4.24343521371967e-05
-3.33071312543225e-05
-8.27249545773734e-06
-1.04714124452051e-05
-1.89585569477107e-06
-1.98517068057213e-05
-1.63794829460443e-05
-1.06427301676473e-05
-9.73068025273486e-06
-1.97337158110399e-05
-1.13483867954406e-05
-2.68633229635048e-05
-6.13951092389955e-06
-1.07534908955796e-05
-2.16924680762477e-05
-1.93758714047313e-05
-2.12313409687174e-05
-1.66247736158072e-05
-9.85987290763572e-06
-2.72629447724439e-05
-2.13641052336672e-05
-7.22564051564881e-06
-1.93219424133249e-05
-3.84534084123696e-06
-1.84646107560295e-05
-1.83117604820945e-05
-2.19640728214452e-05
-7.86500146286472e-06
-2.22756954241361e-05
-2.04926850506318e-05
-1.27315135418809e-05
-7.53560384623286e-06
9.82153700742904e-07
-3.07907224262687e-05
-1.04005180386265e-05
-7.46263981264255e-06
-8.20658553049796e-06
-2.48192444478126e-05
3.70592692294557e-07
-2.31341946519249e-05
-8.9324678962279e-06
-1.29009792870182e-05
-2.06153733597995e-05
-1.21690423789672e-05
-2.37657851079251e-05
-2.92001896993189e-05
-1.81078417699011e-05
-2.38339123254859e-05
-1.0684778692422e-05
-5.92170706903662e-06
-1.33113551267925e-05
-1.6731319732895e-05
-1.27303837381662e-05
-2.8558186885603e-05
-4.63113434972796e-06
-1.42053834952592e-05
-1.57964593933786e-05
-2.11825108409436e-05
-1.4312805181673e-05
-9.10644091591397e-06
-2.81842555757219e-05
-1.71521933675031e-05
-1.12474119729222e-05
-1.32395003260305e-05
-3.25080505613401e-05
-2.23763639324812e-05
-1.53896223069401e-05
-2.48614316259455e-05
-2.26493024924732e-05
-1.72223704159936e-05
-1.57838671628212e-05
-2.36810725348522e-05
-1.24090945106796e-05
-1.59098134458331e-05
-1.67533463758443e-05
-8.41004666320146e-06
-1.21383734774015e-05
-1.21202093529678e-05
-1.28313828509722e-05
-2.08784128653119e-05
-1.48855606748965e-05
-3.05271297859424e-05
-1.25417455825061e-05
-2.012653547937e-05
-1.85413424814311e-05
-1.83150604593755e-05
-7.79340158465499e-06
-1.63422622332233e-05
-6.9486637784353e-06
-1.94586179598748e-05
-4.14036370997708e-07
-9.88289224279078e-06
-9.37633022772306e-06
-2.49619049322392e-05
-5.79538686795642e-06
-5.84440619054109e-06
-1.12270854814532e-05
-3.3733697859253e-05
4.01141278369627e-06
-1.24108876858961e-05
-1.62743925605643e-05
-1.98661685860176e-05
-1.16961380527615e-05
-1.5103907091175e-05
-1.8063029357527e-05
-1.18161271440314e-05
-6.52335940696951e-06
-7.4513372027992e-06
-1.26267823876024e-05
-9.424246899259e-06
-2.97361395527811e-05
-2.88454520443894e-05
-1.36983441327042e-05
-1.77028315337656e-05
5.1270315449358e-06
-7.68343006390927e-06
-1.21237421574606e-05
-2.16222886278947e-05
-2.40449298778132e-05
-2.31443702718822e-05
-2.3712797690697e-05
-4.76012455703153e-06
-6.14689452620263e-06
-1.80469579676641e-05
-2.75957034944217e-05
-1.22425391880948e-05
-5.68853058220456e-06
-1.35990964631546e-05
-1.39794689266518e-05
-2.81702725177206e-05
-1.71518561970978e-05
-1.38098006692366e-05
4.01390444393347e-06
-3.61583939560142e-06
-1.09770658441039e-05
-7.82850518600348e-06
-1.71314761992541e-05
-3.2491657426795e-05
-1.75176168656378e-05
-3.1365182097363e-05
-2.09520641903963e-05
-2.55060407854624e-05
-1.70988513059028e-05
2.76402111306294e-07
-2.13424090977883e-05
-2.52189363754044e-05
-1.61546734389982e-05
-1.71502205958729e-05
-3.58591267544213e-05
-8.76172460599215e-06
-7.34892199476506e-06
-4.6258963013059e-06
7.41439405359228e-06
-1.22431332515001e-05
-2.89914260833392e-05
-2.91093466530926e-05
-7.27769833264422e-06
-5.93396169189907e-07
-1.16062431583607e-05
-3.16364989784894e-05
-3.0889055347786e-05
3.97939219870755e-06
-9.59439979015194e-06
-1.00763426327501e-05
1.30418515572072e-06
-2.29770421170353e-05
-1.13176068003926e-05
-1.83415081264442e-05
-2.19148742276469e-05
-1.31551525060149e-05
-6.23493892927256e-06
-1.14286718149623e-05
-2.31806723384941e-05
-2.67768109494927e-06
1.64324140849516e-06
-1.85321341586983e-05
-2.04168807355039e-05
8.94336755640082e-07
-1.63493322509985e-05
-4.43036796304806e-06
-2.29186786630607e-05
-3.01129362490175e-05
-1.52517562231901e-05
-2.524807030251e-05
-1.32369085176299e-05
-2.38575815705385e-05
-2.50871457497219e-05
-2.75711827215988e-05
-2.45869823678444e-05
-1.20769864987407e-05
-1.39531021907257e-05
-1.15192132073011e-05
-1.95375851359635e-06
-1.74087884647516e-05
-1.93960440985134e-05
-2.67477251212786e-05
-1.1162300823814e-06
-3.16764143334805e-09
4.07806968253882e-06
-2.04881773532163e-05
-1.71130667213112e-05
-1.26276658711645e-05
-1.93085896766794e-05
-1.21717713306952e-05
-1.60601872470249e-05
-1.14509411169704e-05
-3.20319174398197e-05
-1.96695230575494e-05
-2.31703275040174e-05
-4.00332776830353e-06
-7.43972806209332e-06
-1.51650777112034e-05
-2.18046823997712e-05
-8.2541079221494e-06
-2.50386102437683e-05
-6.64381151771649e-06
-1.24276074151541e-05
-1.18563200776303e-05
-1.82028552151899e-05
-3.01010499095322e-05
-1.34216796287319e-05
-1.19326863524771e-05
-9.98710293057566e-06
-2.40351551439659e-05
-1.05780669676572e-05
-1.90296170120208e-05
-1.3344629757807e-05
-2.67770320544591e-05
-6.38647760096059e-06
-2.19064906016498e-05
-1.97155460458709e-06
-9.51408905493526e-06
-1.14270217328227e-05
-1.98325687768924e-05
-1.9030660406967e-05
-6.31130200207335e-06
-3.47915663181246e-05
-1.23249118591203e-05
-1.44869277850098e-05
9.00311106362633e-06
-2.24473280023187e-06
-8.76756306283055e-06
-7.9192980474933e-06
-1.57174289298634e-05
-2.18265013263481e-05
-1.65798370364464e-07
-9.98552029469883e-06
-2.12654180004497e-05
-1.84430958702853e-05
-1.5931101302997e-05
-1.51478086466708e-06
-2.04593400365238e-05
-2.63705471431291e-05
-1.70600120779011e-05
-2.03318323761675e-05
-2.16315124348197e-05
-2.34777980687721e-05
-2.27415698721102e-06
-1.16475672659647e-05
-1.2816644741595e-05
-1.48164981110539e-05
-2.46111333852358e-05
9.37625414715038e-07
-2.01091564933783e-05
-1.67606833320361e-05
-4.43678845361613e-07
-2.53267620213887e-05
-1.27094240781828e-05
-1.90827594442373e-05
-1.1552511368501e-05
-1.26865514956906e-05
-8.21161838944627e-06
-1.85621720364796e-05
-9.00117483639833e-06
-2.09488788062346e-05
-1.80491542748065e-05
-1.80266362132787e-05
-1.93605162173883e-05
-1.87546550629841e-05
-1.31651206806983e-05
-1.44257171073185e-05
-1.72316061705187e-05
-1.63704099803804e-05
-2.65161860708368e-05
-7.43359449455611e-06
-1.25542163508685e-05
-1.14894837443388e-05
-1.49317512153915e-05
-9.93489495899286e-06
-1.21169604534755e-05
-2.60222330334154e-05
-1.89339321794539e-05
-5.23632034434228e-07
-8.80051968591377e-06
1.48415272674431e-06
-1.8862640805397e-05
-1.40556090495416e-05
-2.11506717635804e-05
-2.69591505056619e-06
-2.21921814981195e-05
-2.92043076549115e-05
-3.12352174924383e-05
-1.11662205026587e-05
-1.95869733192094e-05
-1.73025491740154e-06
5.99529422422466e-06
-2.15296845098316e-05
-2.9390619808332e-05
-6.07095669841209e-06
-1.39009817818193e-05
-1.30423706024197e-05
-2.18363021000024e-05
-1.79995638284364e-05
-1.53183421008742e-05
-1.28953032222134e-05
-2.20273480248676e-05
-7.37683854690657e-06
-2.21583017668318e-05
-9.18258904576277e-06
-9.21404330216861e-06
-8.63290097370765e-06
-1.63865465722113e-05
-7.97137208133918e-06
-1.72618210973713e-05
-1.90668345093124e-05
-2.37578883557061e-05
-8.38275025464098e-06
-2.00409684267247e-05
-2.17093987441411e-05
-1.30554322346919e-05
-1.79059856605431e-05
-6.82606981489025e-06
-1.84918805548271e-05
-1.64365800283669e-05
-2.64692906805972e-05
-2.35211438431537e-05
-1.95888490713446e-05
-1.01674362857266e-05
-2.3902010811873e-05
2.04989365833815e-06
-3.69395576219655e-05
-1.2580018671396e-05
-1.8785617725024e-05
-1.37959702958382e-05
-2.37371555500115e-05
-1.64516597704045e-05
-9.92916123415696e-06
-2.37408350106835e-05
-1.50095088523273e-05
-2.23489780013453e-05
-3.00300479231853e-05
-3.71639988801859e-06
-2.5721863546999e-05
-6.18450356385207e-06
-2.04956984114627e-05
-2.22227253411916e-05
-1.82277062490578e-05
-2.13111303923089e-06
-1.87257280707217e-05
-9.65937786594417e-06
-3.42900347930711e-05
-7.98718734811263e-06
-2.46881682917959e-05
-1.39562073511544e-05
-9.47828322982683e-06
-5.88473431059961e-06
-2.22839354774297e-05
-4.88337860253384e-06
-1.83704548538671e-05
-1.5933406810893e-05
1.17055360378421e-05
-1.3810609960815e-05
-1.35065248402871e-05
-2.55803175146856e-05
-3.68042044381548e-05
-2.32604439499442e-05
-2.55570623475004e-05
-2.02538839158058e-05
-2.86310097046962e-05
-7.31900563476389e-06
6.77506444344497e-06
1.82067896883456e-05
-9.24541867998993e-06
-8.25929958725334e-06
-2.54082771132481e-05
-3.12240183369047e-05
-1.87539638642527e-05
-2.08863131775284e-05
-2.97364325682154e-05
-4.39198825374946e-06
-2.39690211029091e-05
-1.096047426081e-05
-2.32183385243403e-05
-1.87887277576762e-05
-1.28838613683328e-05
-2.16065548314936e-05
-1.81690700434171e-05
-4.37432480888405e-07
-6.15304123845151e-06
-4.53790617432939e-06
-7.54873797937132e-06
-2.54644240976267e-05
-1.83789975499963e-05
-2.04777475692267e-05
-2.23443093720606e-05
-1.03455756729557e-05
-2.07930980335936e-05
-1.51067502971262e-05
-2.16058361237786e-05
-5.67451809103397e-06
-2.25553997931179e-06
-2.81660913676908e-05
-3.32443333567356e-05
-1.41159692068205e-05
-1.84202483709797e-05
8.03581103149336e-06
-2.59522004936029e-05
-1.5371091266094e-05
-7.46622308078356e-06
-8.18062936678776e-06
-1.19428281727905e-05
-2.56747941579559e-05
-1.55895404889069e-05
-6.58025611475694e-06
-6.37321659564408e-06
-6.60063757511365e-06
-5.95347247092077e-06
-2.53830224292959e-06
-2.28586317146574e-05
-1.05281653484309e-05
-2.17733088421601e-06
-2.57926252230146e-05
-1.89297863788013e-05
-1.03230056534699e-05
-2.12066439069615e-05
-9.00338947744667e-06
-2.25150716558158e-05
-2.04860069365364e-05
-1.05370324513363e-05
-1.46229296044328e-05
7.29550402403732e-07
-9.40222642201331e-06
-2.18296941001756e-05
-1.86196405019751e-05
7.80978578534102e-06
-1.07088179145653e-05
-6.7678620559283e-06
-1.48418679445703e-05
-1.22728111217945e-05
-2.33420087987492e-05
-1.30408204022363e-05
-1.37848393986684e-05
-2.17233160863183e-06
-4.71725961608829e-06
-1.9020014354303e-05
-1.64267970350323e-05
-2.00470851424034e-05
8.92837470099102e-06
-1.83839502551764e-05
-1.40279251282951e-05
-1.98640210318208e-06
-1.6251388597641e-06
-2.20363429271364e-05
-2.12308161662793e-05
-1.02909833236255e-05
-1.77185213878696e-05
-2.26434589471043e-05
-2.96619190493359e-05
-2.24063594080996e-05
-3.0363214026577e-05
-6.84743674286722e-06
-2.17453365428166e-05
-2.35049336902113e-05
-1.07845423126792e-05
4.23715865569008e-06
3.36592861138839e-07
-2.91398890694181e-05
-2.56071039408818e-05
-1.14540229364375e-05
-2.98897917212502e-05
-2.21764266772106e-05
-1.78310911970105e-05
-3.11851766541627e-05
-1.47318775560147e-05
-1.44656960126277e-05
-1.87472151711509e-05
-1.97157650504221e-05
1.07453828840071e-06
-2.45277648428186e-05
-2.18277415798932e-05
-1.87205327996143e-05
-3.45022222829738e-05
-1.68974577459622e-05
-1.32330075016183e-05
-1.17299285788825e-05
-1.26583970644748e-05
3.36069902701261e-06
-1.51250739030204e-06
1.37264666569218e-06
-2.37401405345374e-05
-1.47468271912009e-05
-1.90259692663259e-05
-4.48744272674094e-06
-1.79185968060293e-05
-1.56563827012422e-05
-2.05330558722779e-05
-1.4859783553491e-05
-8.24430134441398e-06
-1.92796299209483e-05
-1.89409664117833e-05
-3.14132834646371e-05
-3.09968965045023e-05
-1.98649756232591e-05
-1.10423299821333e-05
-1.67278864379258e-05
-2.89048592088617e-05
-1.98313544213479e-05
-1.7390308905855e-05
-4.80653083539231e-07
-1.43838366777834e-05
-1.75607087157609e-05
-1.53142809567802e-05
-1.3428410980625e-05
-1.11135319511623e-05
-1.01417237451957e-05
-1.75061070698012e-05
-1.97822017858656e-05
-7.45040241838986e-06
-7.45802726192966e-06
-1.85207859750697e-05
-3.7166770919527e-06
-2.63188941237316e-05
-4.43845231621816e-06
3.70234657976803e-06
-1.26831654199426e-05
-2.69233154919918e-05
-1.11933508798694e-05
-1.41587509345744e-05
2.95432781819534e-06
-9.18988155139661e-07
4.62864538123424e-06
-2.45725026666219e-05
-3.93434658717092e-06
-1.9714909447087e-05
-2.30737688743933e-05
-8.25566052005221e-06
-1.83971543302467e-05
-1.63062787260061e-05
-2.27832387052804e-05
-1.59256419130192e-05
-2.40190222624967e-05
-5.35904379917818e-06
-2.17911199508519e-05
-1.6902909884562e-05
-1.11467500552391e-05
-7.22837743322399e-06
7.29065746222935e-07
-1.09422899910319e-05
-2.1235157312015e-05
-5.3921434337652e-06
-2.87685146776614e-05
-8.92455032783958e-06
-2.81137776584885e-05
-1.33740002996994e-05
-1.90569878532767e-05
-1.45740526687735e-05
-5.77628811607107e-06
-1.42819988056784e-05
-2.24105841845889e-05
-8.48939350821323e-06
-3.69712463787224e-06
-1.44744536776936e-05
-2.28799969589889e-05
5.32721343302459e-06
-1.73451070763607e-05
-1.63203612010958e-05
-2.24632590372178e-05
-3.68897317199513e-06
-4.33035485286695e-06
-1.61985135979819e-05
-8.92287487584615e-07
-3.09009942871102e-05
-1.45841992552878e-05
-1.40194532999409e-05
-3.56134481158246e-06
-1.13749398734198e-05
-6.87171478044986e-06
-1.98992718438618e-05
-2.1203812672226e-05
-6.39180149352261e-06
-2.67978667672427e-05
-1.14845508043887e-05
-1.81259111946319e-06
-3.2882803833535e-05
-6.19723728740284e-06
3.6720122138728e-06
-3.71240964155747e-05
-1.97028801527959e-05
-9.5949930381798e-06
-3.07953308162026e-05
-1.2052794838209e-05
-2.87193173322707e-05
-1.36952334059752e-05
-1.01283738041984e-05
-8.40420142630375e-06
-4.04191127066017e-05
-1.23227676202314e-05
-1.86562864474189e-05
-8.69917773433161e-06
-1.43037541552757e-05
-1.94153933178694e-05
-2.26871083375871e-05
-1.24945993408359e-05
-2.73175076125317e-06
-2.49752546400277e-05
-3.20025613635196e-05
-1.73828474307338e-06
-2.01555801101003e-05
-1.50966983835853e-05
-3.11394990560842e-05
-2.31084806433557e-05
-9.58395842582943e-06
-1.2296155364083e-05
-2.38002896762208e-05
-2.86211411079705e-05
-1.68338035367833e-05
-9.45040052588844e-06
-2.39865255145906e-05
-2.55093912984549e-05
-2.03493765711154e-05
-1.52411922315507e-05
-9.89725564212576e-06
-1.63857983193311e-05
-3.09277119988556e-05
-1.43032942792684e-05
-4.32769466207823e-07
-1.7474268060172e-05
-4.96822923804624e-07
-3.93660808321912e-05
-9.13009071315941e-06
-7.80926586287267e-06
-2.34834858818333e-05
-1.44010059862402e-05
-2.07596541679591e-05
-5.94449593515261e-06
-1.68059218255498e-05
-1.18585645103407e-05
-1.78756219709339e-05
-1.32131350370401e-05
-1.50710451733555e-05
-3.69971582472623e-05
-3.91657985972751e-05
-2.66207341528496e-05
-4.05573649482651e-05
-2.13684234198909e-05
-1.3497314737993e-05
-2.62973664616972e-05
-1.04987434215798e-05
-1.96170103404119e-06
-1.37392549962911e-05
-1.19758889675425e-05
-7.09606861276542e-06
-2.38843538463765e-05
-1.8632597735043e-05
-1.43026935319156e-05
-2.41104258219373e-05
-5.41170435459378e-06
-1.30048717099391e-05
-2.45607396462344e-05
-1.73802657481112e-05
-2.43845857981414e-05
-1.27829983162814e-05
-4.93848378928674e-06
-3.11930187687144e-05
-2.65893000603357e-05
-1.28953790238658e-05
-1.79404353657847e-05
-1.9057330405338e-05
-1.5135755170108e-05
-1.57675586909144e-05
-1.58655581773562e-05
-1.45899098084497e-05
-3.03282551700281e-05
-9.2912936389151e-06
-2.54699817589193e-05
-1.99208115793694e-05
-8.22113819997465e-06
-1.85355159490955e-05
-2.4632699713565e-05
-1.46752693371086e-05
-8.02830090063554e-06
-4.74874342599527e-06
-1.19344512890487e-05
-2.5370505354842e-05
-1.74831867107224e-05
-2.83850966392533e-05
-6.07915310404998e-06
-2.91938940936255e-05
-1.80845016190845e-06
-2.08463683266086e-05
-7.12446419829018e-06
-6.8923428894357e-06
-2.20779875522439e-05
-1.92062198095211e-05
-1.86111628052346e-05
-2.33100047154405e-05
-1.975048359934e-05
-1.47441263713865e-05
-3.18961043897711e-06
-2.0294557257562e-05
-1.11495928723914e-06
-1.81713208444492e-05
-2.29968083054202e-06
-9.68619370396502e-06
-2.5838204820515e-05
-1.17624592596184e-05
-2.03118409003409e-05
-1.61637271844113e-05
-1.69193459712479e-05
-2.72261334480857e-05
-3.94278136711519e-05
-7.02271219891355e-06
-8.02953251989267e-06
-9.74206726707947e-06
-2.3284892379827e-05
-2.46400526164071e-05
-6.88583588916421e-06
-1.4894001588414e-05
-9.53845202423321e-07
-1.40586206124254e-05
-1.90357211739059e-05
-2.13952845271743e-05
-2.01902356377875e-05
-1.75132302224808e-05
-1.35972046773579e-05
-2.55324886335627e-05
-2.51725429683767e-05
-2.97708875219395e-05
-1.40501338460706e-05
-1.02066529380608e-05
-1.14911351220609e-05
-3.07322877470096e-05
-1.65395776513871e-05
-9.08663195529948e-06
-2.79995917529441e-05
-2.2540026196255e-05
-2.29312081988511e-05
-5.43013384125051e-06
-1.39145350919891e-05
8.620048948528e-06
-1.64153937566725e-05
-3.96082034951274e-06
-1.06459335889941e-05
-2.67655937398323e-06
-7.49335226747744e-06
-2.0639316502278e-05
-5.75503662747095e-06
-1.94936792041247e-05
-8.53414043215188e-06
-2.97010143306336e-06
-1.39115274169093e-05
-1.14935908938082e-06
-3.11146221309974e-05
-9.71669217861768e-06
-1.61488812438396e-05
-1.27070134789582e-05
-1.24297728204663e-05
-3.30634964729712e-06
-1.23761959565662e-05
-1.15085158427007e-05
-1.53925950558442e-05
-2.9209536399055e-05
-1.54950545505268e-05
-7.04863991916227e-06
-2.07343351120433e-05
-2.55497833920836e-05
-9.38391662412965e-06
-4.14371767587366e-06
-2.12623735227019e-05
-1.85002550640712e-05
-1.97260790273549e-06
-7.44875952136648e-06
-2.28954785602134e-05
-3.15751267198435e-05
-1.91179733083815e-06
-1.05637820517262e-05
-1.27544518781598e-05
-1.93331584508134e-05
-1.8088441849002e-05
-6.38021044829821e-06
-6.06564889936259e-07
-2.18283458442563e-05
-1.13247435814076e-05
4.75391451868165e-07
-1.71120848445831e-05
-1.93831498406043e-05
-2.04829757534809e-05
-1.77473037255675e-05
-2.29966622657891e-05
-1.55684362315342e-05
-1.81404518384852e-05
-5.72771790450409e-06
-1.38397450238798e-05
-2.71603613162586e-05
-1.94572710095074e-05
-9.82874079734296e-06
-1.83040514230123e-05
-1.46963049933081e-05
-1.97987558671378e-05
-1.08954566192556e-05
-1.10498644355181e-05
-1.29473277995458e-05
7.54293571221137e-07
-5.05884087141309e-07
-1.84551524265903e-05
-1.00065635630765e-05
-1.00861335036446e-05
-2.48963177148277e-05
-1.05180869942751e-06
-1.94524263160544e-05
3.85644150661287e-06
-7.61794451701759e-06
-8.85171190574986e-06
-1.92313570243106e-05
-2.89144324313797e-05
-1.85479953118961e-05
-3.03613554689293e-05
-1.46390499087018e-05
-1.36021909897914e-05
-2.40624276630753e-05
-2.53192249934729e-05
-2.97104670294705e-05
-2.39369836494444e-05
-1.33650298423333e-05
-7.26663153126482e-06
-6.7710428389038e-06
2.37350872521703e-06
-2.17318107206911e-05
-1.49630013122691e-05
-1.76199305293857e-05
-1.45990242374293e-05
-3.41794941761621e-05
-1.94784189372605e-05
-5.04603877608408e-06
-3.53783095375161e-05
-1.64933818064674e-05
-4.2497636594143e-06
-3.81573116965048e-05
-1.81885406795133e-05
-2.08253028742337e-05
-1.97288853796618e-06
-2.24277394592377e-05
-2.19766439347997e-05
-1.03717674655193e-05
-1.76633662664023e-06
-8.2101592260426e-06
-1.58584818427837e-05
-1.82435361964397e-05
-2.43758243505302e-05
-3.37334816447637e-05
-5.2830571324834e-06
-1.69248140305461e-05
-2.19457863932263e-05
-2.22738215054108e-06
-2.18564820066082e-05
-1.2254459122753e-05
8.52706139397282e-07
-1.60814150597834e-05
-1.23861617929909e-05
-2.21763831078932e-05
-2.28775772540884e-05
-1.6159927400365e-05
-4.5183454743671e-06
-1.64962036149869e-05
-2.84194632822143e-06
-1.4033841316609e-05
-2.41826364666429e-06
-1.61269028579883e-05
-2.10921963631099e-05
-1.29534881364843e-05
-1.61728617334746e-05
-1.21231774411965e-05
-2.45328536887982e-05
-2.12390259633144e-05
-2.07397096009771e-05
-1.03457319470903e-05
-2.42891390110365e-05
-9.70431879273436e-06
-6.02736936172669e-07
-2.32619114635294e-06
-3.64894591696939e-05
-1.07811566034056e-05
-6.14008117488841e-06
-2.09644474825502e-05
-1.76423082951693e-06
-2.85122864962655e-05
-1.01690845368011e-05
-1.1202082456197e-05
-2.05900265752801e-05
-3.65390683077864e-05
-2.21898303966362e-05
-2.15973602477958e-05
-2.56221478795099e-05
-1.52051898591898e-05
-1.7750869665862e-05
-2.03680212998446e-05
-5.67650063667242e-06
-6.66558821874859e-06
-4.04048263150112e-05
-1.65591631447349e-05
-1.88226524286762e-05
4.00220262931484e-06
-9.16350280161332e-06
-1.76252276772782e-05
-3.09306526585623e-05
-8.23509365575278e-06
-3.82231248940688e-05
-1.31280121909333e-05
-8.27317227761432e-06
-2.02104942303055e-05
-1.21448002222719e-06
-1.2749431778908e-05
6.18384550930815e-06
-2.72714914242789e-05
-3.31680999006829e-05
-1.9724976441603e-05
-9.82128920482576e-06
-1.33071052487782e-06
-1.40561712897159e-05
-9.84818829731182e-06
-1.85475031485748e-05
-2.07732507741408e-06
-5.1066331831083e-06
-2.07498104346466e-05
-9.77680371735801e-06
-2.12784205873615e-05
-1.33791051357448e-05
-1.02489219135e-05
-2.86526261143434e-05
-2.6396420358364e-05
-6.69621695829073e-06
-1.42372448776212e-05
-1.49490022346728e-06
-1.08760393796805e-05
-1.53011804664333e-05
-1.0687254083032e-05
-1.32208657636311e-05
-2.1753263499418e-05
-2.70956096236273e-05
-3.07276841101559e-06
-2.22277358721914e-05
-7.21365228746666e-06
-1.42028249392328e-05
-2.21136630317912e-05
-2.95740511484174e-05
-1.43220525547917e-05
-2.67934403776548e-05
-1.59806483782444e-05
-1.09025148146606e-05
-7.93321204273964e-06
-1.50207450826333e-05
-1.43858294909609e-05
-1.71311330360748e-05
-1.85917078413935e-05
-1.76905631951409e-05
-1.07037384957806e-05
-2.89709552301001e-05
-2.36920906372037e-05
1.10214218197899e-06
-1.98318009324888e-05
-1.60253134537738e-05
-1.59581843227602e-05
-2.58847560864384e-05
-2.57476739798051e-05
-2.23479092170575e-05
-1.34731756123339e-05
-1.30063526674229e-05
1.59930701424524e-06
-2.03931743074013e-05
-1.30412710459341e-05
-2.35439991274848e-05
-1.99288175939051e-05
-1.44227552551716e-05
-2.05152460294939e-06
-1.92199267951939e-05
-2.1058458559229e-05
-2.4352979805338e-05
-1.72372043737491e-05
-3.71667564996165e-05
-9.41409091046925e-06
-7.04879420719332e-06
-1.0847678545872e-05
-7.88457885230384e-06
-2.55396019179899e-05
-5.78679991734349e-06
-2.88905655854181e-05
-3.10272563526949e-05
-1.16860713039508e-05
-6.60445486173739e-06
-1.17067188819522e-05
-1.85502008959121e-05
-2.87551996475026e-05
-3.76503675515025e-05
-1.65325988439988e-05
-2.09302624632971e-05
-1.55095704480335e-05
-2.09628316355954e-05
-2.19434139271166e-05
-1.2824390184318e-06
-2.25766414065135e-05
-1.73983512772292e-05
-1.5200265338825e-05
-2.32478502375085e-05
-4.59877780450608e-06
-2.01835871202805e-05
-2.38855919981147e-05
-2.03372132714769e-05
-1.06211924361122e-05
-8.76325931943765e-06
-2.57733459099494e-05
-7.40709637234385e-06
-1.06668728741815e-05
-7.12695577179294e-06
1.13550025391034e-06
-2.65718558251863e-05
-2.24032901803795e-05
-3.05597341487977e-05
-5.70181703444318e-06
-2.86313832500581e-05
-2.87425975319273e-05
-2.05835250254845e-05
-4.14001301469261e-06
-2.05883254994987e-05
-6.7096133159925e-06
-2.62770696227343e-05
-3.08184846596897e-05
-9.38090652096324e-06
-1.00528470460275e-05
-1.76504615114089e-05
-1.93804627137385e-05
-1.01327564081013e-05
-2.00342207197599e-05
-2.41744853165785e-05
-1.02618665880207e-05
-1.88058256663986e-05
-2.26767020606035e-05
-1.64260395198327e-05
-1.09915309949854e-05
-3.60980152776316e-05
-1.50744414283845e-05
-3.11832479208892e-05
-1.53627339830274e-05
-1.20944357394164e-05
-5.81394773792354e-06
-2.09458382531728e-05
-1.66144354773317e-05
-1.54020789088618e-05
-1.32939426608333e-05
-2.60444023737028e-05
-1.89021423499809e-05
-1.49107695154939e-05
-9.86469600956108e-06
-2.31100138760904e-05
-1.6414982807344e-05
-3.59554006061401e-05
-1.68028578109599e-05
-1.06922687781488e-05
-1.43069795219538e-05
-1.70638067950085e-05
-2.55983507362248e-05
-1.36178943661817e-05
-2.05841690238185e-05
-5.41517469240337e-06
-2.09220687078184e-05
-6.70362415075651e-06
-2.57815809223375e-05
-2.46761356878942e-05
-1.41071873143708e-05
-2.35314629678892e-06
-1.71292370570125e-05
-2.61105431872812e-05
-1.32520125733123e-05
-2.04993541851335e-05
2.3943339116735e-06
-2.74995226980731e-05
-2.13014842070725e-05
-9.60304791985424e-06
-1.23793464720504e-05
-1.03736135406213e-05
-1.69054754398356e-05
-5.25832508266006e-06
-2.22432986429072e-05
-1.57241198056124e-05
5.71149821233145e-07
-9.55132423497152e-07
-1.71535076239633e-05
-2.75540737043175e-05
-2.38254702065552e-05
-1.32424460891222e-05
-9.80226345325944e-06
-3.48565522067567e-06
-1.31508167013695e-05
-1.65217479862373e-05
-6.75382678667724e-06
-1.66226666770036e-05
-2.03960029832467e-05
-2.38470602193203e-05
-1.09380073138688e-05
-3.62990962722464e-05
-9.32922021489835e-06
-1.66700569132432e-05
-1.26203777482854e-05
-1.50216192964684e-05
-6.11575939290341e-06
-5.57425280692229e-06
8.43610921845917e-06
-1.10764972127343e-05
-1.89067756221283e-05
-5.16882612847906e-07
-1.87588469201278e-05
-3.20846043013398e-05
-2.41695346410897e-05
-1.75644340118154e-05
-6.08474458641067e-06
-3.83057047507511e-06
-2.5597543519291e-05
-1.00338704995218e-05
-1.30867937648921e-05
-7.66384524990084e-06
-1.59674857622414e-05
-2.46619803605227e-05
-1.96482025015316e-05
-2.12756229318618e-05
-2.36654670004611e-05
-1.70144063304105e-05
-1.50822997945722e-05
-5.30530389062842e-06
-1.03522878471428e-05
-2.58443872072696e-05
-4.43238456082406e-06
-4.29760713659114e-06
-1.66697229097695e-05
-1.47916954250787e-05
-2.03461044879367e-05
7.7805891549456e-06
-6.21735483753549e-06
-1.84967619572308e-05
-3.31549223435548e-05
-1.00991326218464e-05
-2.56117916537285e-05
4.26064836334963e-06
7.36410681165246e-06
-1.69246176223652e-05
-8.50948953176322e-06
-1.10182797233724e-05
-1.41136559179877e-05
-2.41011245339619e-05
-2.19502093529814e-05
-1.10176781142362e-05
-1.88245115584226e-05
-1.66131014226326e-05
-4.58223244999482e-06
-2.18442957277954e-05
-1.59996887557404e-05
-1.26942312213239e-05
-2.04384790028529e-05
-1.55048060423783e-05
-2.8195697078199e-05
9.55475917768975e-08
-1.26901413529082e-05
-2.58526173256998e-06
-1.48443427546343e-05
-1.49076278299696e-05
-1.43261317657676e-05
6.43453875028131e-06
-6.31788472992862e-06
-3.5718506740673e-06
-5.8746222023155e-06
-1.97330605354104e-05
-2.58733417456337e-05
-2.38689417222443e-05
-9.93951101679693e-06
-1.445153255722e-05
-9.42477155162027e-06
-1.678473274773e-05
-2.01456541191531e-05
-1.36916212756859e-05
-1.54730214694558e-05
-1.98827038763669e-05
-1.45018715958334e-05
-4.37469078780472e-06
-1.62845095122268e-05
-2.31735831328999e-05
-1.37235384980907e-05
-1.46444657350055e-05
-5.76613132321647e-06
-1.76213020967884e-05
-1.38103863907726e-05
-1.88412534375744e-05
-1.46383805727538e-05
-7.89349914353408e-06
-2.00497342881512e-05
-2.29268691194336e-05
1.3094232850869e-06
-3.35770169874181e-05
-6.4447558690022e-06
-8.29191754533921e-06
-2.71258785932196e-05
3.85765107751553e-06
-3.25796556599048e-05
-1.28096296593678e-05
2.80518254809094e-06
-1.95760437071944e-05
-2.09077610395712e-05
-1.40391730950627e-05
-6.57586255016465e-06
3.61902543241019e-06
-2.96463647723603e-05
-1.39084758911668e-05
-8.35905557317035e-06
-1.17765635634652e-05
-1.7097368951879e-05
-3.15153217777402e-05
-2.04703240355365e-05
-9.33001904524985e-06
-5.70113633242676e-06
-1.26220356130983e-05
-1.52474010744951e-05
-1.1945345370717e-06
-1.97647753108338e-05
-3.47246616868451e-05
-1.94115539358031e-05
-1.85376358856075e-05
7.46062523662294e-07
-3.71922397360117e-05
-2.36915787166529e-05
-1.31281803367526e-05
-1.60777321178749e-05
-1.70257767216565e-05
-1.82771397287017e-05
-5.58620579083764e-06
-3.89153061375174e-06
-3.49868270870593e-05
-2.56605904517544e-05
-2.15751405141248e-05
-1.49248514179379e-05
-1.72724529894384e-05
-3.0436289171501e-05
-1.89984670804862e-05
-1.29127354793998e-05
-1.5306655469961e-05
-2.57171269229423e-05
-6.92270225230877e-06
-1.23344786223535e-05
-1.15204856521297e-06
-2.32641573504129e-05
-3.13044749814435e-05
-1.24889761736542e-05
-1.35724780303889e-05
-1.72216341627826e-05
-5.48751700480785e-06
-2.05575371823334e-05
4.76842036362318e-06
3.31751248237556e-06
-5.85542796844917e-06
-1.81603840251817e-05
-1.57051071649733e-05
-2.26571144540611e-05
-7.84767459548397e-07
-9.09983414588417e-06
-4.67523677612411e-06
-2.6206392161931e-05
-1.39116994938227e-05
-4.35004517264604e-05
-1.2654432025038e-05
-2.15077820594487e-05
-2.77695142218492e-06
-1.61671073500991e-05
-3.49905027827742e-05
-1.40224363433815e-05
-1.31743046526314e-06
-1.56222195300623e-05
-2.15214534682905e-05
-1.9746613307183e-07
-2.09776253670983e-05
-2.03807882247287e-05
-1.44763953814328e-05
-1.12462059412199e-05
-8.03253570901768e-06
-8.52968062085041e-06
-4.47986733500769e-06
-3.52847333704714e-05
-1.07199283258623e-05
-1.12929414553992e-05
-3.22268063676732e-05
-1.35938527058235e-05
1.31126275876389e-07
1.16350054910836e-06
-4.76461639013628e-06
-2.08087251984041e-05
-2.19537272527269e-05
-9.27432728682181e-06
-1.46016363449307e-05
-3.58860318858675e-05
-3.50068719940705e-05
-2.16053855459092e-05
-1.60317908786728e-05
-1.44730647576649e-05
-6.50394018091628e-06
-2.1941769845132e-05
-1.2049019997433e-05
-2.42193921970319e-06
-1.86344747023663e-05
-2.46997931050844e-05
-1.94579300718968e-05
-1.55371381750188e-05
-1.28533447012169e-05
-1.48423981347184e-05
-3.10864676456415e-06
-1.71609218320972e-05
-3.21330482591475e-05
-1.72201016698683e-05
-1.77425224587017e-05
-2.17092412900294e-05
-9.73656817933123e-06
-2.59336362420083e-05
-2.98280080238858e-05
2.98738984072301e-06
-8.76983557377746e-06
-6.07604620903869e-06
-2.61173851832464e-05
-2.49462614923081e-05
-1.78485938304734e-05
-3.54317135319372e-05
-1.82456817761345e-05
-1.8354378238025e-05
-3.23117075490858e-06
-1.80052090447612e-05
-3.82092888144567e-05
-2.23390638563368e-05
-2.32127969903371e-05
-2.25556927054338e-05
-2.6803672477098e-05
-6.73796549320153e-06
-1.91864883839809e-05
-2.66816831094495e-05
-1.48694388773117e-05
-2.92359919534583e-06
-5.20181241961968e-06
-9.57033327469359e-06
-1.49581736078389e-05
-1.46056237838823e-05
-2.26880246153441e-05
-7.5289829256577e-06
-5.61160782729438e-06
6.79077875470803e-06
-6.13061890718841e-06
-2.52124411097393e-05
-1.14438909796055e-05
-1.0697324478887e-05
-1.99077184172357e-05
-2.90341565664859e-05
-5.3102845778377e-07
-1.4981826709038e-05
-2.75488281442109e-05
-1.27084937433705e-05
-2.05137280987307e-05
-8.8083227503487e-06
-7.14986165480833e-06
-8.36574357922289e-06
-1.98981102965121e-05
-3.98546104895134e-06
-9.8392074925392e-06
-6.27135630176585e-06
-1.31181467510949e-05
-2.14337004842845e-05
-6.60432338068383e-06
-1.42158084048886e-05
-2.97723755833555e-05
-1.8557351591815e-05
-1.14586295194389e-05
-8.55461091434811e-06
-2.56403929921944e-05
-2.62234348848028e-05
5.41798000042812e-06
-2.05584972359272e-05
-1.54459874245112e-05
-1.26707907926187e-05
-1.41284302776726e-05
-1.0745020274613e-05
-1.74402297707872e-05
-1.40574816140931e-05
-1.63675771611185e-05
-2.9388738668682e-05
-5.22238149351937e-06
-2.22033192439245e-05
-1.61489962178491e-05
-1.54454517087064e-05
-3.03033578117256e-05
-1.76756280221245e-05
-1.27514754234892e-05
-1.26358241781932e-05
-2.29194309445705e-05
-2.03829824332206e-07
-5.48753677196022e-06
-1.11675819845692e-05
-8.56682516370691e-06
-1.27082008570332e-07
-3.53360638019452e-05
-1.73202021733514e-05
-1.30608129993273e-05
-1.36709635755597e-05
-1.79320211475846e-05
3.13602118447754e-06
-5.45054127600248e-06
-2.37422641030643e-05
-5.11506560338447e-06
-1.92114987437803e-05
-1.74194583637008e-05
-1.51128642426824e-05
-1.39555301925186e-05
-2.89940458431338e-05
-3.40479510613601e-05
-2.34093527702122e-05
-1.5802589318683e-05
7.69481629039324e-06
-2.04999237463099e-05
-1.09731308935351e-05
-9.43470084794331e-06
8.04976136803672e-06
-1.80562103088303e-05
-1.73696415366721e-05
-6.73528900528681e-06
-2.5037949896152e-05
-2.9613279276444e-05
-1.54324852989792e-05
-2.17551706242645e-05
-1.70720773337478e-05
-1.09906791248146e-06
-2.07740772100016e-05
-2.1871661752779e-05
-1.88437672081427e-05
-7.64446584506567e-06
-3.0529002459e-05
-2.59748296306442e-05
-1.91690371294216e-05
-4.9684216456332e-06
6.19634946113953e-07
-2.31211538334206e-05
-1.64571051279504e-05
-1.12545551144e-05
-1.79034184539512e-05
-1.87978699067874e-05
-1.13318415598855e-05
-1.51599559580269e-05
-3.11161240769334e-05
-9.5915728861631e-06
-3.53280457208989e-05
-2.18332324717128e-05
-1.3671455736183e-05
-1.24475058304978e-05
-1.09479985122459e-05
-1.7938302499213e-05
2.12174661315327e-06
-1.28258490844142e-05
-8.56544055351965e-06
-1.97111810591159e-05
-8.2260566998674e-06
-1.40339267160696e-05
-3.95277706276105e-05
-2.79357267305608e-05
-1.37174396856237e-05
-2.56985360244096e-05
-2.40764208183006e-05
-3.60922582680492e-05
-3.24792933558735e-06
-2.46399925259221e-05
-1.27796387852376e-05
-1.44237829441466e-05
-1.51452702622853e-05
-1.92506022956669e-05
-1.78950724535011e-05
-2.38432536584654e-05
-5.84294715624763e-06
-1.06511148276946e-05
-8.15317861521132e-06
9.99589014771495e-09
1.76400203924224e-06
-7.40874385337417e-06
-7.01401612152074e-06
-2.03734505309703e-05
-8.60948811641737e-06
-6.2988919400794e-06
-5.02890242173636e-06
-1.85864894232081e-05
-2.01701054581948e-05
4.82734489494311e-06
-4.91146273196004e-06
-1.55078807382569e-05
-1.63495913803799e-05
-4.64635359970804e-06
-1.0755429478721e-05
-1.48592744052622e-05
-2.18909494647671e-05
-1.81106360163823e-05
-1.51379264464445e-05
-2.10450597747861e-05
-1.5438733703472e-05
-2.03499417976388e-05
-1.98292662564074e-05
-1.42066517870355e-05
-2.42669808690877e-05
1.56571856882558e-06
-1.9578129218272e-05
-9.19756696881573e-06
-1.38554984648136e-05
-1.66233369819223e-05
-1.02530716542251e-05
-1.13435877003708e-05
-1.11488543886833e-05
-1.33072030052913e-05
-1.85017257546933e-05
-2.86583662460177e-05
-3.47640941147391e-07
-1.23906166626865e-05
-1.39163814175073e-05
-1.11626435743484e-05
-1.40749749212079e-05
-1.54030045331772e-05
4.47874360750124e-06
-1.91568700433642e-05
-1.48205956358033e-05
-4.73691957176156e-06
-1.99208527337142e-05
-1.52729712153799e-05
-1.76453743046956e-05
-1.48586727837555e-05
-1.52796459561526e-05
-1.76585517612804e-05
3.35835845620264e-06
-5.74684728155138e-06
-1.00204878337404e-05
-5.99350361163381e-06
-2.62229157748092e-05
-1.82815372543172e-05
-1.22758959997678e-05
-1.91529874822582e-05
-1.36198585226703e-05
-2.02903340806001e-05
-2.00944303004833e-05
-2.02901316425509e-05
9.62427685840753e-06
2.10233915777735e-06
-2.08100638932744e-05
-2.48765164752617e-05
4.42134367879302e-06
-1.25358655983701e-05
-1.13356633436893e-05
-1.77730023719497e-05
-1.32139342458721e-05
-2.04162911562032e-05
-2.15190386870648e-06
5.45083286474142e-07
-2.17450573742103e-05
-2.26271727550776e-05
-1.15354038817386e-05
7.95319111859839e-06
-7.33598966842121e-07
-1.26115471168057e-05
-2.24807251069304e-05
-1.49305465718442e-05
6.05135396817449e-06
-1.96372778673469e-05
7.60106460411671e-06
-9.13173074532939e-06
-4.00875044330138e-06
1.20692925289137e-06
-1.87642129940626e-05
-1.21047618815719e-05
-1.97507971754187e-05
-8.27276431690504e-06
-1.5322999849959e-05
-1.32249178851638e-05
-4.13905677446222e-06
-2.30598493710473e-05
-8.84557988676393e-06
1.35398119310231e-06
-4.80523311471356e-06
-2.40689634160358e-05
-3.9400230520971e-06
-1.19313615278983e-05
-6.26264846558724e-06
-1.48036517945877e-05
-2.03150925863252e-05
-2.99715124886629e-05
-1.62259197893713e-05
-2.10305949993614e-05
-1.41799386151444e-05
-3.92154148378922e-06
5.33250212259045e-06
-1.74873568300319e-05
-1.84361035310386e-05
-2.56019437607094e-06
-9.70960077447071e-06
-2.58869689911611e-05
-1.73662540421551e-05
-1.617660820233e-06
-6.12594849234836e-06
-4.62274405224948e-06
-1.63416870935212e-05
-2.36456133740411e-05
-8.10061837856392e-06
-1.22929048969059e-05
-1.32153031650402e-05
-1.47435019262504e-05
-1.86543838228232e-05
-1.62888989146186e-05
-2.27768176198102e-05
-8.84984651338946e-06
-9.82178234489762e-07
-2.08933455743616e-05
-1.45842916534778e-05
-4.6514285806077e-05
-3.19651295461669e-05
-2.30921408031106e-05
-2.22724816172173e-05
-1.16607706019395e-05
-3.1357332306436e-05
-3.26922320320105e-06
-3.03143899573684e-05
-1.47052239163117e-05
-4.09718991922775e-06
-5.21944654947923e-06
-2.2726811534898e-05
-2.74235966483357e-05
-1.95853032154317e-05
7.66230557865072e-07
-2.29884367433894e-05
-2.73440902455209e-05
-1.00347395221109e-05
-6.87075836185741e-06
-1.63458732576401e-05
-2.7250034666651e-05
-1.95197882198796e-05
-1.22910138687195e-05
-1.97569557512607e-05
-1.94220822104141e-05
-3.6263682521138e-06
-8.68533347937464e-06
-1.29445390326917e-05
6.92443981473335e-06
-1.00823297213791e-05
-1.26774828606093e-05
-1.10092675235347e-05
-2.79486553375295e-05
-1.41751270070732e-05
-1.55282241846304e-05
-3.60305835491381e-05
-2.32859225101181e-05
-1.43533253522116e-05
-1.02906675458919e-05
-2.49393910812197e-05
-7.66959521310367e-06
-8.60647726370306e-06
-2.85078133536273e-05
-3.34504406362232e-06
-1.37933203059371e-05
-1.54144135467921e-05
-1.50264008484773e-05
-1.20528611734009e-05
-2.22205779393185e-05
-7.53028097254543e-06
1.04444821074162e-06
-2.76071891199936e-05
-2.52276945211621e-05
-2.74992591164022e-05
-2.06885332958262e-05
-6.52540751377479e-06
-2.61724253643013e-05
-9.0899437868552e-06
1.88440033755912e-06
-3.31614047584282e-06
-2.66507823757087e-05
5.67177345303122e-06
1.71665724876281e-07
-2.37661949788859e-05
-3.55347042472622e-05
-1.63916529310505e-05
-2.63231254568456e-05
-2.18886972829641e-06
2.50163623121616e-06
-7.71955719747438e-06
-3.13093499084334e-05
-1.34131952740757e-05
-2.49236906269167e-05
-1.47511113129183e-05
-2.27580285242736e-05
-2.05342466447297e-05
-1.97255871000786e-05
-1.29174099463479e-05
-1.52454408881423e-05
-1.47842588772695e-05
-2.7617414338467e-05
-1.0940856657031e-05
-2.06996925246252e-05
-2.29845542161719e-05
-3.03881182293335e-05
-2.72124761157436e-05
-8.36812251931429e-06
-3.06411759577388e-05
-6.56499989319556e-06
-8.2135665854099e-06
-2.15992180738035e-05
-1.25791020793946e-05
-1.76945271886163e-05
-6.03275902031761e-06
-3.90523757671411e-06
-1.99029947463993e-05
-1.27954571087313e-05
-2.23644427979201e-05
-2.89875636884976e-05
-1.37231811323689e-05
-2.69113600120341e-05
-2.39571215761904e-05
-1.14341930235598e-05
-2.1426137832271e-05
-5.47838402729937e-06
-2.13150155661814e-05
7.70327868593272e-07
-3.03948913296278e-05
-1.38826424617217e-05
-1.51797485078005e-05
-8.74598548047063e-06
-7.69525718231409e-06
-2.48474565228557e-05
-2.16974818835628e-05
-2.3285714766092e-05
-1.49396001684428e-05
-6.28383346555386e-06
-1.18713862641499e-05
-8.40490861968309e-06
-3.25080549721804e-06
-2.99117410839654e-06
-9.87718195505856e-07
-3.32455913375676e-05
-1.18747794283276e-05
-2.81266192065166e-05
-1.32985851383145e-05
3.84605036857068e-06
-4.08200817636102e-05
-1.47735820955266e-05
-1.09860623510306e-05
-1.86585802684948e-05
-1.06845326745746e-05
-1.44551037871253e-05
-2.58144948985169e-05
-2.2109551260122e-05
-1.06079846672361e-05
-2.27542283208649e-05
-1.6101500694533e-05
-1.52206137500315e-05
-1.91767672647531e-05
-1.62498060874522e-05
-6.02464972627212e-06
-2.21831319099544e-06
-1.48063745453318e-05
-3.26508643434795e-06
-1.95001636595536e-05
-1.50530590719669e-05
-1.32697526517544e-05
-1.18881094653377e-05
-3.22039365829219e-05
-1.95320814675721e-05
-2.83918884463842e-05
-8.67973714642963e-06
-2.07897823814911e-05
-1.72264502222758e-05
4.83204021440771e-06
-1.24380442997253e-05
-1.05331161327106e-05
-1.80821484821824e-05
-3.415137726257e-06
-1.50260763476441e-05
-1.34335107010888e-05
-2.35391654755986e-06
-9.58833734063384e-06
-8.07556396609526e-06
-3.61063225982345e-07
-1.60487517279635e-05
-8.07709324498696e-06
-1.22462226888772e-05
-2.90786792231801e-05
-2.42732368853084e-05
-1.57385276518518e-05
-1.24573717709918e-05
-3.95664864915935e-06
-2.57473148367428e-05
-1.72737415399585e-05
-3.86841267013489e-06
-8.78795176858885e-06
-2.99666538084217e-05
-1.27306264055567e-05
-2.07473364830121e-05
-1.98638176005958e-05
-1.24572622803776e-05
-1.899912317085e-05
-1.69164609117279e-05
2.88342700381456e-06
-5.24251147214168e-06
-2.24647799104039e-05
-2.03401925760811e-05
-1.9172550870633e-05
-7.90210629501801e-06
-1.90851922754365e-05
-8.13199968687313e-06
-1.68185099614792e-05
-2.12468170942382e-05
-5.74129457070664e-06
-1.40339270819281e-06
-1.28950048460433e-05
-1.60815866712027e-05
-3.10180874888674e-06
2.75067106520766e-06
-6.88490764366892e-06
-1.34899001007634e-05
-2.35677926623405e-05
-2.55806804622463e-05
-3.44879568488584e-06
-2.04189383498677e-05
-3.37335699424779e-05
-2.12830211396058e-05
-1.47932359058706e-05
-1.89573408337748e-05
-2.14985899833912e-06
-2.81044481923182e-05
-8.35959183014051e-06
-9.25067829684541e-06
-1.80153844395391e-05
-2.00485697012221e-05
-1.98999319133752e-05
-9.56833275625095e-06
-1.97033877694459e-05
-3.1640562879048e-05
-1.7766189414937e-05
-2.02660550276998e-05
-7.34232318810809e-06
-3.58348849473597e-06
-6.82483064050652e-06
-2.01861940002024e-05
-3.04637583784063e-05
-2.5292258748957e-05
-1.70408971601332e-06
-1.09303104053695e-05
-1.08823409510408e-05
-2.02768939357834e-05
7.94325033606569e-07
-1.32385793211754e-05
-2.50692294943248e-05
-2.48965521368383e-05
-1.75238492776441e-05
-1.41762806045623e-05
-8.4658607052039e-07
1.57403742271081e-06
-1.49462153226804e-05
-1.55357371955418e-05
-1.31890107684012e-05
-2.9461140184994e-05
4.67707307385736e-06
-1.48696805836683e-05
-2.05081257874301e-05
-9.37373979031717e-06
-3.68045507119741e-06
-2.87826822893916e-05
-2.57000724490351e-05
-2.28964703682121e-05
-9.04005465770374e-06
-1.49681473929683e-05
-5.91799519461466e-06
-1.1178129241738e-05
-1.55934397663091e-05
1.55884478142265e-07
-1.68398004809864e-05
-1.81385153763159e-05
-2.03844004212327e-05
-1.87320141824191e-05
2.15313926506865e-06
6.17191908035915e-07
-2.24220233899842e-05
-2.14136057210856e-05
-8.1220939761169e-06
-3.37141118555186e-06
-1.07186222138175e-05
-1.27909031350727e-05
4.07363603576832e-06
-5.14546486768849e-06
-1.46130250925112e-05
-1.73112198041692e-05
-1.03035359749291e-05
4.22917637505394e-06
-2.51515015475726e-05
1.41342110396604e-06
5.79471253282214e-07
-1.951450019863e-05
-1.3778564994083e-05
-2.01443897696741e-05
-1.38308959215002e-05
-1.38614025137571e-05
-1.0233944166261e-05
-3.14017527788716e-05
-2.00087964070379e-05
-1.39038486751464e-05
-4.15074907387066e-06
-9.65509363091987e-06
-1.15863277640724e-05
-2.88490744716785e-05
-9.92114941529158e-06
-3.27310271664535e-05
-1.31499506393578e-05
-9.51261669517092e-06
1.94539607644109e-06
-4.36383785586809e-06
-5.15885374309713e-06
-2.12798693403153e-05
-2.85364220467708e-05
-5.60346099104108e-06
-3.79699285430607e-06
-3.16880388489561e-05
3.29687613480573e-06
-8.61975098450637e-06
-3.94324120933863e-06
-1.06665445683372e-05
-2.27536807900992e-07
-1.20784269594202e-05
-6.77614469484652e-06
-1.00175596085547e-05
-2.35783326214939e-05
-1.49399816570398e-05
-2.41404038281191e-05
-3.11681357822767e-05
-1.03812244576213e-05
-2.3237069245245e-05
-3.98857167997601e-05
-2.43146998840048e-05
-2.63787835858164e-05
-2.2994407868171e-05
-5.36144459300094e-06
-5.58956004506554e-06
-1.63069492368755e-05
-1.36410151332618e-05
-4.86652587915065e-06
-1.51055355180548e-05
-1.90187098277368e-05
-1.89345663213142e-05
-1.62656178275169e-05
-8.81232998037568e-07
-2.06418329983366e-05
-6.65817063002196e-06
-1.29761460052332e-05
-2.945254954393e-05
-2.01095843051968e-05
-2.20315813093573e-05
-3.21382548990898e-05
-2.44880774232058e-05
-3.12351128077749e-05
-1.93159316395228e-05
-2.13095243566472e-05
-2.5512612480389e-05
-9.23506791543439e-06
-2.94170111116722e-05
-6.09158078152311e-06
2.43248945201296e-06
-3.35592808837588e-05
-2.1402872214659e-05
-2.59339559992713e-05
-1.56742127586528e-05
-1.73355539417725e-05
-8.66244456654129e-06
-1.27653900068594e-05
-1.87077327907698e-05
-1.27185994075744e-05
-1.82203981012722e-05
-1.01976127213386e-05
-1.45561267389501e-05
-2.30049600503136e-05
-2.46392296855222e-05
-1.44382844708323e-05
-1.3078873365528e-05
-1.21408259860937e-05
-2.165724277557e-05
-1.32488288231736e-05
-1.61559263144805e-05
-2.78276460202604e-06
-1.73706027176644e-05
-1.89276156493413e-05
-2.78305751973712e-05
-1.11010165134834e-05
-3.97886742643326e-05
-3.96201663593007e-06
-1.52274051200761e-05
-2.29443243162503e-05
-2.08643585666193e-05
-1.47658296935441e-06
-2.06723912880052e-05
-1.49655344341741e-05
1.68454847435408e-05
-2.15668121277668e-05
-1.5229331395749e-05
-1.50514002196359e-05
-1.43795288302198e-05
-1.43383766542295e-05
-2.02889851986659e-05
-1.37022732985177e-05
-1.63550735934077e-05
-3.13576166700652e-05
-1.22083661842695e-05
-2.2334763297194e-05
-3.08437995511564e-05
-1.21925425332379e-05
-3.90096808805028e-05
-2.72180151289324e-05
-1.41977726671875e-05
-2.85623385025177e-05
-2.42619682976469e-05
-1.20510848231343e-05
-2.56818070924455e-05
-1.07128363643352e-05
-3.54645879030297e-06
-2.64918044447635e-05
-2.51795430721009e-05
-3.58484625794689e-05
-2.32115279316936e-05
-1.26298322184924e-05
-3.21809125905871e-05
-1.72241450431078e-05
-9.00115002728144e-06
-7.02787077105448e-06
-3.29457616241615e-05
-3.86207557783655e-05
-1.6544509410704e-05
-2.4198753188202e-05
-5.50788931719363e-06
-1.70341033503751e-05
-8.24787746365461e-06
-2.92980461750825e-05
-1.11010050761227e-05
-8.6178178217644e-07
-1.12998760233654e-05
-1.00057077090603e-05
-1.35744631308699e-05
-1.51941717843286e-05
-1.96160568502028e-05
-9.70815490836949e-06
-1.60467449962431e-05
-1.4110559238631e-05
-1.93186144757243e-05
-1.88327918688896e-05
-2.34857327900623e-05
-1.22772137005807e-05
-4.21671130347792e-06
-1.01704739864133e-05
6.45394249492451e-07
-3.27604486250082e-05
-2.4447175222636e-05
-1.15382601464366e-05
-2.46523707768953e-05
-2.83249873944291e-06
-2.19125693558986e-05
-1.97248510219842e-05
-1.72568606523108e-05
-3.13088596473121e-05
-2.63559010568168e-05
-2.79005973029358e-05
-1.55903275943525e-05
-1.76883753928256e-05
-3.0752497545531e-05
-2.36636603575455e-05
-1.9634289941242e-05
-1.05536189819936e-05
-1.10694264898443e-05
-1.54589370468359e-05
-7.11936981217073e-06
-8.66580535457344e-06
5.75232458338146e-07
-2.18976467513628e-05
-2.8599173319777e-05
-1.85826832659008e-05
-1.64631962702521e-05
-1.52324281563352e-05
-2.06269718260488e-05
-1.93798974196974e-05
-1.39970216550381e-05
-2.74633647770419e-05
-1.30883698719076e-05
-2.30286005995637e-05
-2.03968328032925e-05
-2.50897399838465e-05
-2.72519331233272e-05
-2.43770542798254e-05
-2.22895649971185e-05
-3.26566108261177e-05
2.4571207580624e-06
-1.2601086643981e-06
-2.71201437722148e-05
-3.27623581509102e-05
-1.97937640353576e-05
-2.46345034138287e-05
-1.67576902314109e-05
-9.21170674626848e-06
-1.94398772052076e-05
4.11819225872532e-06
-1.00042586116561e-05
-1.40121882222057e-05
-1.75767064340156e-05
-8.64841062516989e-06
-1.96116219561064e-05
-1.60424454541095e-05
-2.85268057097528e-05
-6.26862522538185e-06
-1.13640120373547e-05
6.8671906263651e-06
-1.45423952353721e-05
-1.72238287479376e-05
5.17924767402053e-06
-2.0984124671439e-07
-1.8835680194853e-05
-2.01345743753845e-05
-1.55985913305307e-05
-1.54149010241962e-05
-3.91795916968702e-06
-1.08224778789466e-05
-1.30736192175739e-05
-1.48016085521317e-05
-8.91192447714218e-06
-3.22150883876216e-05
-2.77640312785349e-07
-1.3920525189826e-05
-5.1396131329644e-06
-1.63023773376767e-05
-2.30956982154736e-05
-2.54477220590919e-05
-3.04523023571e-05
-3.06078428732549e-05
-2.5488571372984e-06
-2.31090863422619e-05
-1.73507904857604e-05
-1.04133918306906e-05
-2.08599244928315e-05
-1.45871485649596e-05
-2.39722435889388e-05
-2.12937651861511e-05
-1.75812216526359e-05
-2.15596645620804e-05
-1.4561367027678e-05
-2.02804134699576e-05
-1.25437168703339e-05
-1.02734782252894e-05
-1.67892512782293e-05
-2.24389299487905e-05
-6.22919928667684e-06
-6.66698938668711e-06
-1.18139420171941e-05
-1.80711515980922e-05
-4.12359065879959e-06
-3.37316899220346e-05
-1.80279090151446e-05
-1.42641674822757e-05
-2.22068725215382e-05
-2.57416341853465e-05
-1.92514184874851e-05
-2.03341651002118e-05
-1.29690599572046e-05
-2.77836135118871e-05
-7.3373034775842e-06
-3.39610662434517e-05
-2.73093794494141e-05
-1.69089389102901e-05
4.33356311386407e-06
-2.09162173141042e-05
-2.38781547702414e-05
-5.03251431350121e-06
1.04225440864932e-05
-2.1945500800149e-05
-2.91715807993102e-06
-2.89512123705406e-05
-1.81502288323399e-05
-8.20942719268409e-06
-5.73861047783215e-06
-2.38809553947427e-05
-1.74369024033565e-05
-1.96905356140793e-05
-1.53428997884036e-05
2.52102721896383e-07
-1.00569033153516e-05
-2.2228377045347e-05
-7.63281385629464e-06
-1.06056786843799e-05
-1.42894098716081e-05
-2.79885096769063e-05
-1.12878052468016e-05
-6.71414524881161e-06
-2.44700699126147e-05
-3.03127108900835e-05
-1.40204169912121e-06
-7.16245468834827e-06
-2.28384551567604e-05
-2.13094667776997e-05
-1.34550526701146e-05
-1.18930940204712e-05
-1.48327022915951e-05
-2.45442965200019e-05
-1.16321645028732e-05
-6.5110302925733e-06
-2.01471644623907e-05
-2.11584486102864e-05
-1.3131394568143e-05
-2.00739139788724e-05
-1.29745024696331e-05
-1.62448758567896e-05
-2.57371762463668e-05
-1.03177688086437e-05
-2.90394272058525e-05
-9.412492374396e-06
-1.2788728453096e-05
-1.93559119249042e-05
5.99087491421853e-06
-6.71279937202515e-06
-1.03042117271683e-05
-2.10892110874552e-05
-1.33206210085147e-05
-2.91568583423525e-05
-1.33868065422027e-05
-1.97202826832376e-05
-2.38035186227104e-07
-2.09556286376843e-05
-1.90672018141729e-05
-1.36114671343518e-05
-2.3324535251563e-05
-1.46101977690409e-05
-2.51524421364443e-05
-2.2973729347599e-05
-2.17288251563693e-05
-1.0062274174139e-05
-1.45746216487865e-05
-1.48131456030869e-05
-5.69566073290459e-06
-1.68591244184379e-05
-7.94719190171248e-06
-2.16162069205125e-05
-1.59232816067927e-05
-1.61538449634732e-05
6.85655028510251e-07
7.99886202544088e-07
-2.35542285107203e-06
-2.81036824931185e-05
-4.49416101928086e-06
-1.30398302066224e-05
-1.57571444418129e-05
-1.44164407078571e-05
-2.32424208959094e-05
-6.6755244308733e-06
1.66383688696765e-06
-1.88735214513543e-05
-5.24568368355101e-06
-6.72397112088501e-06
-1.87301316211529e-05
-1.86752703227465e-05
-2.24702851978447e-05
-1.79224625101746e-05
-3.43703194844446e-05
-2.44202052763782e-05
-1.51749082255312e-05
-7.84212092726189e-06
-1.04660508619391e-05
-3.6060027121651e-06
-4.21088128508028e-06
-1.5546934294023e-05
-9.57844956964959e-06
-9.2588159660592e-06
-9.12676893386029e-06
-4.42316573441262e-06
-8.00674082485704e-06
-9.75206466582569e-06
-2.00466373550681e-05
-1.87765878139372e-05
-1.27854803670322e-05
-2.02497528114154e-05
-2.39297149963975e-05
-1.76918986006212e-05
-2.27538536221015e-05
-1.32053170157952e-05
-1.16088347480075e-05
-2.1799865380572e-05
-2.25026897078752e-05
-2.60654448894809e-05
-8.44219605123941e-06
-2.10920911227894e-05
-1.57480462930042e-05
-9.03041100495021e-06
-1.75117467332425e-05
-3.14656735025795e-05
-5.71626963011271e-06
-5.8769442475944e-06
-1.57934881476967e-05
-1.25204045173151e-05
-2.70014037647988e-05
2.71301591171471e-06
-1.24177499878168e-05
-1.66178108256318e-05
-3.0509458040284e-05
-1.44159314425354e-05
-1.40173245288081e-05
-3.64023979782013e-05
-2.64256410815884e-05
-7.92933322276537e-06
-2.00931466757951e-05
-1.13033265132744e-05
-4.98117559546451e-06
-2.63392496788096e-05
-9.10432233497627e-06
-3.05385283785767e-05
-9.90753028151905e-06
-1.4211308107695e-05
-3.42460481148371e-05
-1.41248906047496e-05
-1.55275707847182e-05
-1.56612319683901e-05
-1.13441274910959e-05
-2.51134239687532e-05
-9.57124777946028e-06
-2.5250924413915e-05
-1.16681423981322e-05
-1.20997582603152e-05
-9.77057255782096e-06
-9.13970494676083e-06
-4.935643636282e-06
-4.52745077206209e-06
-2.44680920966981e-05
-2.99561891419989e-05
-1.35740190070363e-05
-1.9384093014991e-05
-2.00667487432517e-05
-1.1599844720664e-05
-1.55703126374134e-05
-4.4551133594934e-05
-4.44005855362895e-05
-3.14665033366792e-05
-2.60129747342866e-05
1.11974626739221e-05
-1.57869857455248e-06
-1.53440289786534e-05
-1.80537839093572e-05
-2.55606140227186e-06
-1.17760055685777e-05
-1.51188962409216e-05
-1.06180361138156e-05
-1.73041104618571e-05
-2.66994181637101e-05
-2.00367674616425e-05
-2.06074952416521e-05
-1.90970312952382e-05
-3.37338758740078e-05
-2.21021868826701e-05
-2.60795073925797e-05
-1.67630954819903e-05
-2.80599588835661e-05
-1.19335041037499e-05
-2.3911302112431e-05
-1.5134248703769e-05
-1.49679291546995e-05
-2.43993153739332e-05
-4.19429245756746e-06
-1.76807476881582e-05
-1.79684146254831e-05
-7.99515398644044e-06
-1.83530561334475e-05
-2.09654785257228e-05
-1.77664650405237e-05
-1.30325575870802e-05
5.46901694717871e-06
-1.98528054704684e-05
-2.78748285281515e-05
-2.51902434687512e-05
-1.7437290346934e-05
-2.67674750118969e-05
-3.21536470921929e-05
-1.69499525254042e-05
-3.73489595076152e-05
-2.10001739352929e-05
-5.3605653578855e-06
-5.28913011745222e-06
-4.13929494810979e-06
-1.25406018096445e-05
-1.29169732312353e-05
-8.76146532996425e-06
-1.45466355292842e-05
-9.95682361780636e-06
-3.24856871666154e-06
-3.3026219125049e-05
-2.98851149800115e-05
-1.181132321888e-05
-1.59323462526827e-05
-1.77063953241448e-05
-1.92969766466638e-05
6.87794643546439e-07
-1.43233104798669e-05
-2.26349920106055e-05
-1.80386077023012e-05
-2.14499171751829e-05
-2.10253194681617e-05
-2.41258038324193e-05
-2.09702420707446e-05
-1.95332466785906e-05
-1.16717789494104e-05
-1.07205817318181e-05
-1.24758907349788e-05
-2.18967332985752e-05
-8.02619625988196e-06
-1.8301159539003e-05
-1.20504025673764e-05
-2.38173768006974e-05
-2.11237574832347e-05
-1.2971301834743e-05
-2.16989343448312e-05
-2.13656584417103e-05
-1.49269229092337e-05
-6.42060306372584e-06
-4.46059124515102e-06
-2.76494463097787e-05
-1.82338898845285e-05
-1.2055359358662e-05
-1.71864016524777e-05
-1.87987167878231e-05
-1.85201283541634e-05
-1.61985415906416e-05
-2.71046492308311e-05
-7.30804330177429e-06
-1.55337533702998e-05
-8.62670834337671e-07
-6.8788979203079e-06
-2.54730460884421e-05
-1.49454124361287e-05
-1.66077644577898e-05
-1.18530086228866e-05
-1.12725590207938e-05
-2.07977535665356e-05
-2.22015465547693e-05
-1.91930846434358e-05
1.81750492735732e-07
-2.60765049467325e-05
-1.0450957827698e-05
-2.53786071596191e-06
-6.7673632730735e-06
-2.47403929976556e-05
-2.08417143159987e-05
-1.83226213687312e-05
-2.0013165363405e-05
-1.84334381546326e-05
-2.51354528535115e-05
-9.46505980208244e-06
1.02818364091319e-06
-5.63204610761476e-06
-3.12330560915748e-05
-3.25413864828031e-05
-6.56579470115311e-07
-9.08014657828624e-06
2.27860593639484e-06
-1.68874473432605e-05
-2.0528245259311e-05
-3.1171219000735e-05
-1.8976081810249e-05
-1.12766198353078e-05
-1.33692278775106e-06
-1.35579809942602e-05
-2.05347615090117e-05
-2.26506375920543e-05
-1.37986426865221e-05
-6.36549084704308e-06
-2.13273983845731e-05
-2.76931764860305e-05
-2.00306328401852e-05
-8.30794443734357e-06
-8.05899940575564e-06
-6.23793987343034e-06
-3.50350025809229e-05
-2.35432582303864e-06
-1.72059229402711e-05
-1.60551729665773e-05
-2.59602599761381e-05
-4.15125544316748e-05
-2.59139954114048e-05
-1.81756204658085e-05
-1.27256025851244e-05
-1.63068312634576e-05
-1.83351918891519e-05
-1.30363496329931e-05
-5.57572736377933e-06
-2.91559141563464e-05
-2.43704946300957e-05
-1.67794682612075e-05
-1.77407391188993e-05
-3.50719325624439e-05
-3.62141470806037e-05
-4.63227068227331e-06
-3.05146137186461e-05
-2.65328751182237e-05
-1.33498617724759e-05
-1.19668576707379e-05
-2.08461653006376e-05
-3.3354163942502e-05
-9.38539026951579e-06
-7.4471676842862e-06
-1.3202022738454e-05
-1.09691556559671e-05
-8.54222337151908e-06
-1.74876669147978e-05
-4.14895708977036e-06
-2.01359908883402e-05
-2.03672818399278e-05
-1.25491441403335e-05
-6.94657886390589e-06
-1.02704454979852e-05
-1.34424672557869e-05
-4.83698801886405e-06
-1.39817398488155e-05
-1.79135335636111e-05
-3.3809301286429e-05
-3.32960422167913e-05
-9.6412382252776e-06
-2.44280832786649e-05
-4.05792440418875e-06
-1.57847044553917e-05
-1.35180371318257e-05
-1.78220781998621e-05
-1.25428577202308e-05
-7.3275782568395e-06
-1.83221864346974e-05
-2.79257641237569e-05
-1.60957031844311e-05
-3.07228123735314e-05
5.0679977296653e-07
-2.57489022004612e-05
-2.12041023656593e-05
-1.32836897449047e-05
-1.08345180438509e-05
-6.51218180413503e-06
-1.77427190293475e-05
-1.25383086975529e-05
-1.85326315482448e-06
-1.89762569434847e-05
-6.66235115651442e-06
-2.72864762541437e-05
-1.8091391886934e-05
-9.19139369104151e-06
3.7698996652835e-06
-1.92204653237189e-05
-2.22961604437901e-05
-9.62221528561044e-06
-1.87832427788354e-05
6.7914836091793e-07
7.27041671724269e-06
-1.67849629923998e-05
-1.18478862455977e-05
-2.29805716564424e-05
-1.86392977554642e-05
-1.26620816860871e-05
-2.17868230191961e-05
1.94703286981355e-06
-2.1454602710087e-05
-2.12865241000301e-05
-3.65711322930908e-05
-1.18623998859821e-05
-2.71911973561293e-05
-1.47215999031397e-05
-7.80435343894262e-06
-1.51089267704367e-05
-1.37266772199222e-05
-9.068061138273e-06
-1.2820919535988e-05
-1.32700762366198e-05
-2.0256917857949e-06
-1.92937073206958e-05
-2.40401655818045e-05
-1.57920819203355e-05
-1.33884715037304e-05
-1.79949090628772e-05
3.10085806238149e-07
-2.38995218522447e-05
-3.02793695465817e-05
-1.87536707017472e-05
-1.16814826229145e-05
-2.06259701708373e-05
-1.82583654701408e-05
-1.20196554875138e-05
-2.44564465622704e-05
-1.06875610950633e-05
-1.32540503862159e-05
-6.58252568891932e-06
-1.63221494679928e-05
-2.42603053473718e-05
-1.56573159694868e-05
-2.05327368510885e-05
4.34961118173797e-06
-1.14164323726207e-05
-2.17085962289621e-06
8.57919447217561e-07
-1.8653432183068e-05
-1.13583505129501e-05
-1.83450756907526e-05
-1.36972183020145e-05
-1.77489904933968e-05
-2.07077099927116e-05
-1.663285571036e-05
-7.29160258683738e-06
-1.03149673796102e-05
-2.27602380027097e-05
-2.10066092580162e-05
-3.05817531462825e-05
-5.64278003235879e-06
-7.19872516398362e-06
-5.30004719458783e-06
-2.24045831441073e-05
-1.87263867573412e-05
-2.92552733889308e-05
-2.15772877663267e-05
-1.10797610083481e-05
-1.08232478587252e-05
-1.50417859689156e-05
-3.64102461005707e-05
-9.09348239248453e-06
-4.09212636021354e-07
-1.22502797609689e-05
-3.27993870173316e-05
-4.94395487016497e-06
-2.04457688011732e-05
-1.71633919950256e-05
-1.52359109909588e-05
-1.00282071644229e-05
-1.82632729316477e-05
-1.79393371985662e-05
1.50720529205832e-06
-1.71027897562416e-05
-8.78468379462614e-06
-1.60929684775938e-05
-1.54960305238089e-05
-2.15030525039086e-05
-1.4510664644005e-05
-3.12195967753918e-05
-2.5257280671094e-05
-2.56271980901224e-05
-2.17583778372346e-06
-3.51911580836734e-05
-1.75166719225948e-05
-1.18083083516395e-05
-1.99450622431303e-05
-1.05608073622818e-05
-1.38565835502141e-05
-2.94671773005246e-05
-3.81647579827975e-05
-8.0250716982531e-06
-1.58595254842988e-05
-1.61890603585496e-05
-1.43756457127932e-05
-2.32600143734795e-06
-1.20049378031039e-05
-6.26955800976928e-06
-1.13035166672719e-05
-2.08857363863263e-05
-1.42579480311846e-05
-2.36733269634195e-05
-1.92301977405972e-05
-1.35086050878002e-05
-2.09156724871306e-05
-3.22251853345703e-05
-2.93949636547026e-05
-8.73901583614831e-06
2.77632610464872e-06
-5.98105732871176e-06
-1.14928426287363e-05
-2.39025057537639e-05
-1.91840471387684e-05
-1.68086458511363e-05
-2.66801082724978e-05
-2.36119024310034e-05
-1.75695313422994e-05
-1.39806951686618e-05
-1.54542095698162e-05
-3.52718371898922e-05
-7.1983873017538e-06
-2.58789886876924e-05
-4.37598837364884e-06
-3.02526121533599e-05
-3.13310224317236e-05
-2.79860393632756e-05
-2.11664490777614e-05
-5.04630232282151e-06
-2.17322667762281e-05
-1.20317556743994e-05
-8.13008913414457e-06
-8.67894909502201e-06
-7.87182843131391e-06
-7.18088015262258e-06
-1.20424104652825e-06
-1.49125927201644e-05
-2.27723239270637e-05
-1.96527992187603e-05
-3.00743504931347e-05
-2.63351600264076e-05
-7.18299169288841e-06
-1.76115053270997e-05
-1.10664033981612e-05
-2.86058622295646e-05
-2.02307237866135e-05
3.89143539378783e-06
-2.52988497192725e-06
-7.33713060872034e-06
-1.58068424903299e-05
-9.59213662183352e-06
-3.41947795082819e-05
-1.41540272392862e-05
-1.00559439009761e-05
-1.87767159571018e-05
-1.80090771108709e-05
-1.24485683429598e-05
-1.33148431334557e-05
-9.37491789494918e-06
-2.62437804939002e-07
-1.52953387857755e-05
-1.86204580293356e-05
-1.76168173502399e-05
-2.0420461871772e-05
-2.21512353400815e-05
-2.01105823789339e-05
-2.12922272818989e-05
-1.1603370553491e-05
-1.79543010863328e-05
-4.34437008446448e-06
-6.96606906045556e-06
3.29448335994837e-06
-1.11722601394099e-05
-3.04067273415152e-05
-1.8583317433068e-05
-1.1166766149447e-05
-2.28035124422463e-05
-2.17973318235671e-05
-8.18142016484714e-06
-1.84421637766393e-05
-1.4810112082972e-05
-5.87295760221475e-06
-2.06218489195754e-05
-1.04467846341284e-05
-2.18362943725312e-05
-6.48757827083374e-06
-2.32497097005833e-05
-2.26811939383458e-05
-7.43443236505538e-06
-1.40666265063257e-06
6.25597596200156e-06
-2.61579109533629e-05
-5.90329506415713e-06
-1.39474172042651e-05
-1.53577261317006e-05
-2.81152635573851e-05
-2.33447263076308e-05
-4.4074200303943e-06
-2.44639985221115e-05
-2.30220352187809e-05
-2.06030304986119e-05
-2.59553409701e-05
-8.98221462954071e-06
-6.51141275343206e-06
-1.76280184288739e-05
-1.26885071593589e-06
-1.18716438966114e-05
-1.27238672493979e-05
-1.3811989221303e-06
-1.63740484262453e-05
3.11059940817463e-06
-2.37790415435251e-05
-1.60043617652585e-05
-2.82211928415233e-06
-1.92296327037482e-05
-2.27166985161472e-05
-2.06736725446838e-05
-1.72923057382724e-08
-1.88296218229372e-05
-1.2241379139593e-05
-1.78523017532267e-05
-8.54615335849227e-06
-8.24987065785678e-06
-9.10342795280232e-06
-1.79526793873179e-05
-2.0604483273952e-05
-1.4590120875519e-05
-1.94654411205797e-05
-7.16637950173417e-06
-2.86362332415236e-05
-3.75367854032778e-07
-1.78213383005925e-05
-1.51110105036314e-05
-1.85757013527105e-05
-1.64496577552967e-05
-1.28201685484749e-05
-4.00828342934475e-05
-5.50000282101778e-06
-1.37793513111692e-05
-1.24382129836368e-05
-3.97036938028956e-05
-1.60730847687892e-05
-1.73582822431208e-05
-8.98831118857966e-06
-2.85801226703274e-05
-2.69903315632822e-05
-1.53208376056246e-05
-9.1470025589246e-06
-6.8640293372667e-06
-2.26603450681353e-05
-1.89410458425463e-05
-2.81267309900586e-05
-1.94223503809638e-05
-4.85639533121071e-06
-1.84172440529442e-05
-3.0490149869844e-05
-1.46574044912529e-05
-2.40291975384278e-05
-2.52310676880335e-05
-1.53149902780284e-05
-4.01078979749404e-05
-2.54516312443774e-05
-2.48754733790239e-05
-1.43441863468061e-05
-7.02478713251461e-06
-1.13658600035472e-05
-9.08698557260351e-06
-1.8041658861956e-05
-6.08692063619962e-06
-2.45569546246566e-06
-2.58865728762118e-05
-2.20767521700176e-05
-1.32699277210063e-05
-8.19593451752776e-06
-2.51079616149213e-05
-5.59023392151735e-06
-1.1075785827054e-05
-2.09623879008808e-05
-1.24808780964024e-05
-1.14483818230265e-05
-7.06080938847517e-06
-1.31444274704094e-05
-2.62984838379865e-05
-2.41958842737243e-05
-3.39491190450805e-05
-1.17738399522982e-05
-1.07513499049513e-05
-1.26067749529737e-05
-3.32323459483798e-05
-2.72283386707132e-05
-1.48960774693057e-05
-7.54084768291603e-06
-1.59491171208035e-05
-3.16673732072546e-05
-1.26028278556844e-05
-2.10579765836449e-05
-3.37093454315364e-06
-1.75104971698936e-05
-1.84395407655136e-05
-4.96950760026484e-06
-1.67999498928922e-05
-1.16664857501808e-05
-5.96052351398123e-06
-3.75800936270552e-05
2.41406413659981e-06
-1.14767392948096e-05
-1.05520928870295e-07
-2.11721318986815e-05
-2.05112600072237e-05
-2.8725660391309e-05
-2.01562570170316e-05
-6.06881205396316e-06
-1.48885037504895e-05
1.04777180280406e-06
-1.47378863316101e-05
-2.82137816502685e-05
-1.8268508761239e-05
-2.97027787400996e-05
-2.14126626499592e-05
-1.36194475864674e-05
-1.11205967589138e-05
-5.85969988456466e-06
-2.67486582935583e-05
-2.10648335236933e-05
-1.17624611685812e-05
-2.44924313619588e-05
-2.29329525423558e-05
-1.52961768351538e-05
-2.17274101828992e-05
-1.32734713312911e-05
-6.38372838138706e-06
-4.94508621341716e-06
1.9622312032696e-05
-2.68119754564585e-05
-1.16959386419527e-05
-1.96344888162255e-05
-2.97387338500637e-05
-1.27952195571829e-05
-2.35211419688421e-05
-1.09351592409577e-05
1.59516965407335e-05
-1.80238771617464e-05
-7.07119087286712e-06
-2.76603748135391e-05
-2.39522026761012e-06
-1.76936601275247e-05
-3.35124396495491e-05
-1.44042525072189e-05
-2.02449330015091e-07
-2.30097238883477e-05
-2.00108448984213e-05
-1.38340279586049e-05
-1.94961034701622e-05
-1.14848229904266e-05
-6.05793522126412e-06
-1.13633328595798e-05
-3.18132966640304e-05
-8.68572032628275e-06
1.5092932632795e-07
-2.90212030507806e-06
-1.81320095280817e-05
-2.88704226937793e-06
-1.38530575024411e-05
3.21776652820935e-06
-2.08123211384345e-05
-2.30173327291756e-05
-1.27652681243461e-05
-8.54367100104433e-06
-1.27032644791843e-05
-1.94215085411263e-05
-1.83209387860166e-05
-9.09263924376715e-06
-1.44883758820129e-05
-2.08450698878311e-05
-1.05290591732846e-05
-1.63930067964124e-06
-2.20608809112969e-05
-1.22064148928361e-05
-2.67096938294251e-05
-1.83427306333726e-06
-2.33446698456396e-06
-7.73747514374187e-06
-3.53398695837835e-05
-6.95698199095155e-06
-4.83747425883384e-06
-1.42997526571872e-05
1.60245773700962e-05
-8.46065257263754e-06
-1.62479279612749e-05
-2.83625476196355e-05
-3.24434551185129e-05
-1.1708292742036e-05
-6.71517296499931e-06
-1.05665669212491e-05
-1.53844324965956e-05
-2.51309406597142e-05
-1.46642817634074e-05
-2.25263488500464e-05
3.70743891126909e-06
-1.72846210048994e-05
-1.18437417242893e-05
-1.18534552567909e-05
-1.15110923089306e-06
-1.3013433710378e-05
-2.71860398876763e-05
-2.79723250426919e-05
-1.10884609852198e-05
-5.57355776642821e-06
-2.32028907616341e-05
-1.44950918091632e-05
-1.56660182891584e-05
-1.32639782929689e-05
-1.61701147629545e-05
-2.16891549543467e-05
-9.6427807406777e-06
-3.82705650941262e-06
-8.34156373289459e-06
-1.12011654999885e-05
-1.50317930289731e-05
2.20147335303475e-06
-5.61300161031338e-06
-1.91119211455285e-05
-3.15335860166698e-05
-1.33571604685198e-05
-2.12776876456261e-05
-1.50263955902649e-05
-1.5137914958059e-05
-6.46978522209077e-06
-2.40464254123467e-05
-1.87372196079512e-05
-8.6081240593233e-06
-2.30382026347784e-05
-1.39973543821064e-05
-1.78790529594284e-05
-2.06151357829156e-05
-1.72461065514195e-05
-9.20960215136988e-07
-1.1519719910227e-06
-5.54858401399557e-06
-2.70009497568038e-05
-3.01884570390765e-05
-2.42710005825301e-05
-2.01772754773027e-05
-1.02062797929709e-05
-2.88058180129075e-05
-3.69814452992428e-06
-1.55107584643933e-05
-2.49781488454398e-05
-1.99348394307242e-05
-3.92064269793517e-05
-2.07896358305997e-05
-1.28108078813534e-05
-1.08838390453584e-05
-1.71330400890376e-05
-1.82498625942344e-05
-1.7236792143869e-05
-9.24587335153809e-06
-2.80539552239219e-07
-1.86809069657392e-05
-2.16262946504966e-05
8.20984809038106e-06
-1.40978689472345e-05
-1.57928650288101e-05
-2.93699891805963e-05
-1.25815737362984e-05
-3.11583242833369e-05
-1.23273137770695e-05
-1.53403510994813e-05
3.83362269630676e-06
-6.2422668055063e-06
-6.06453974599982e-06
-7.70761114539479e-06
-7.81197204818436e-06
-1.72640518101532e-05
-1.11029848303701e-05
2.21722784631163e-06
-1.80880373460553e-05
-1.9330631613689e-05
-2.02058495634758e-05
-2.0939525552258e-05
-2.82490950536829e-05
-6.88002699613586e-06
-2.04048712613073e-05
-5.00981392806609e-06
-1.69633981035291e-05
-1.91456317717228e-05
-1.20463824328098e-05
-2.12878837509428e-05
-3.10705819427715e-05
-1.22882293286146e-05
-4.56533167430406e-06
-1.80795337311886e-05
-1.29391096169179e-05
2.53367138483441e-06
-1.70713288417475e-05
-3.93725648981959e-06
-2.51166630445122e-05
-1.90264929434948e-06
-1.68376346138273e-05
-1.60386094046151e-05
-5.78109147964401e-06
-1.93702561397448e-05
-2.04984545501869e-05
-1.70188929060972e-05
-5.45445243879012e-06
-1.46076872888692e-05
-1.56559220139618e-05
-1.64340933553023e-05
-1.63522202558027e-05
-2.96634139806653e-05
-3.74160464254468e-05
-1.15773186844327e-05
-1.29781534152794e-05
-2.78026626023759e-05
-1.10244548431876e-05
-1.81356229928104e-05
-2.98613566168828e-06
-1.03575503962334e-05
-1.96380580214192e-05
-1.30212875036217e-06
-1.76833267655371e-05
-1.84457909184711e-05
-1.7474578232349e-05
-1.24349117306203e-05
-2.04176528302913e-05
-3.1632676285744e-05
-5.82730749891654e-06
-1.33656218804757e-05
-9.78471090224391e-06
-2.90108976400401e-05
-9.12261572578358e-06
-1.146982013071e-05
-6.10181757288069e-06
-3.57551570443909e-05
-1.47273120742544e-05
-1.52432238051183e-05
-1.66378681843957e-05
-9.26024828429061e-06
5.46312228742775e-07
-2.77184572279866e-06
-1.08323612158846e-05
-2.34017870779562e-05
-2.13820068304229e-05
-3.36610235175989e-05
3.00752137629957e-06
-1.61851954729119e-05
-9.82359007982457e-06
-8.14432207924362e-06
-1.92477790801591e-05
-2.13890289125511e-06
-2.69723656563089e-05
-2.08492526952028e-05
-1.18360057330826e-05
-1.15561810464876e-05
-1.17113079290174e-05
-2.00520479216259e-05
-2.4963565111802e-05
-1.78518978697406e-05
-2.84555995693426e-05
-1.01279576650017e-06
-3.31773080757562e-05
-1.66572386419797e-05
-3.487671395503e-05
-1.19229026555551e-05
-3.28304480836647e-05
-2.64265950561978e-06
-2.12043821741658e-05
-1.87364272358996e-05
-2.12845296235659e-05
-9.29391628117134e-06
1.13283500083439e-05
-1.66645254063366e-05
-9.27645114760969e-06
-1.78192516645817e-05
-4.11427652642959e-05
-1.35655330057737e-05
-7.92178968226368e-06
-2.93259128621995e-05
-1.26685261393632e-05
-2.13879499698504e-05
-3.88776492015476e-06
3.42322579299419e-06
-3.59080162032033e-05
-3.46177853130964e-06
-1.96595439210401e-05
-1.44606576765124e-05
-1.87697163450528e-05
-2.87506800795886e-06
-7.15753145159914e-06
-1.90409815761546e-06
-1.31079934924538e-05
-7.83155935216794e-06
-1.90224999350176e-05
-3.44780400506705e-05
-1.50813128249602e-05
-1.97830411863476e-06
-1.18750711255121e-05
-2.52536801983985e-05
-2.31404601239389e-05
-9.84259042797447e-06
-3.24450939015972e-05
-1.45182448511809e-05
-4.08352072167657e-05
-1.69383277622179e-05
-1.28566493694098e-05
-2.77391115823653e-05
-1.58075372189091e-05
-1.60103761866039e-05
-2.13620062239089e-05
-2.83857867825696e-05
-1.54515182116091e-05
-2.61829765727002e-05
-1.02224731431428e-06
-2.08995005421421e-05
-3.56946265904101e-06
-2.03622895023056e-05
-2.46903988799146e-05
-1.13498672984766e-05
-1.74907895386862e-05
-2.08380764968672e-07
-2.23522490081536e-05
-2.67345424101852e-05
-1.61286564710683e-05
-2.37734361957981e-05
-1.09921923655558e-05
-1.94460052471931e-05
3.25846303251429e-07
-6.36530964821451e-06
-1.18444719584914e-05
-3.37963280828757e-05
-1.38604332080911e-05
-1.53511114955193e-05
-6.48356390989452e-06
-4.47990641123527e-06
-1.84196989158334e-05
-2.0713353254736e-05
-1.70265169041224e-05
-1.72293169839521e-05
-1.53845735386073e-05
-3.83655274474699e-05
-2.57487952976045e-05
-2.86765064025049e-05
-2.44619289704893e-05
-1.37202093515885e-05
-1.37468812404965e-05
-9.67904686086829e-06
-5.6267974974232e-06
-2.72800407900184e-05
-8.75686342223518e-06
-3.21765611785899e-05
-1.92408730948351e-05
-3.80157062200845e-05
-2.58612405578189e-05
-8.20747107028795e-06
-1.63902397708154e-05
-2.8835850091322e-05
-1.43085837782588e-05
-2.33572504240012e-05
-1.60894420602658e-05
-5.07827383364847e-06
-1.30809921268274e-05
-3.80988493607887e-07
-2.19746780874291e-05
-2.08217242840258e-05
-5.59774121868606e-06
-1.61606972049184e-05
-6.44948519104506e-06
-7.85167006903635e-06
-1.90289926660511e-05
-1.17925996662145e-05
-7.43814511149601e-06
-1.65264538430024e-05
-2.81139315875736e-05
-1.89016072761244e-05
-1.36826181778624e-05
1.21203688490295e-06
-2.31979350742352e-05
-1.08055932708277e-05
-6.31822698095505e-08
-1.52748257486767e-05
-2.0114855215604e-05
-1.86848494176257e-05
-2.3787264000745e-05
-2.93677110620604e-05
3.85322806528877e-06
-3.25610061179709e-05
-4.28065218875343e-06
-1.43981591199164e-05
-2.21862089718755e-05
-1.51391519329029e-05
-3.65058390378279e-05
-2.32770552113216e-05
-2.43500414432456e-05
-5.46223048078076e-06
-3.49020786756608e-06
-1.31190222761968e-05
-3.50342412093187e-05
-1.89055878251933e-06
-1.47307701466765e-05
-1.50515490554288e-06
-1.39324036962026e-05
-1.39303369221288e-05
-8.71500164227583e-06
-6.86398913592571e-06
-3.1807649109717e-05
-5.32661980578305e-06
-1.12387152493488e-05
4.19607109198232e-07
-1.16920301333306e-05
-1.52516575189678e-05
-6.17501430875272e-06
-2.53146829934538e-06
-3.05193139951247e-05
-8.71210051919428e-06
-6.48547249088143e-06
-1.92339070312545e-05
-3.22480520642114e-05
-1.12774591834077e-05
-1.51219253097784e-05
-7.54421509866731e-06
-1.1302483539186e-06
-1.13246207230209e-05
-2.28967111805854e-05
-3.32408527091274e-05
-1.18650119253877e-05
-2.57798860760054e-05
-2.04566611164241e-05
-2.77632301830007e-05
-1.48423600386174e-05
-2.13315652073785e-05
-9.55191168766981e-06
-1.6177363918621e-05
-1.51572181731582e-05
-1.12383476232785e-05
-2.15682059832406e-05
-1.11403383618359e-05
-2.6203007182821e-05
-2.36031213968743e-05
-1.31711807409585e-05
-1.26644776108813e-05
-1.80456418446708e-05
-3.94318643312294e-06
-1.81422689772448e-05
-3.84275369818308e-05
-1.96415780758426e-05
-2.06450218841246e-05
-2.37497542032355e-05
-1.49195139319209e-05
-1.47274950167349e-05
-2.0640844942817e-05
-6.20860101565894e-06
-1.88358103168521e-05
-2.29981916086746e-05
-1.7775937898025e-05
-2.38787706771267e-06
-2.65234744041585e-05
-3.24221488647649e-05
-1.36220955095448e-05
-2.57502397113025e-05
3.72935091605436e-07
-1.9334939368579e-05
-3.61512958483408e-05
-2.4659665641943e-05
-2.19678314592594e-05
-2.11799285166497e-06
-1.51856488688716e-05
-6.57499142978703e-06
-2.3108830279748e-05
-2.27962365760039e-05
-1.48385277774131e-05
-2.58198829704456e-05
-1.47967663570816e-05
-2.09380123783387e-05
-2.07827247363543e-05
-1.61537159962671e-05
-1.95494019467546e-05
-2.30112409700811e-05
-1.82680944440582e-05
-2.81960272418602e-05
-2.68422184605159e-05
-1.26413836485077e-05
-1.60675332884041e-05
-1.39679299739802e-05
-1.33932602902775e-05
-7.63519164385288e-06
-1.40933305098665e-05
-3.03773764357776e-06
-5.68952209616979e-07
-3.29327432633792e-05
-3.36599980473477e-06
-3.9089692836159e-05
-1.54614681900797e-05
-2.71663604792188e-05
-1.42521224865896e-05
-1.5306700023756e-05
-2.05538907444125e-05
-2.69099907989845e-05
-2.18621507791943e-05
-1.49190804387524e-05
-3.1682065837316e-05
-2.55027760308341e-05
-2.39730815103549e-05
-1.33025514766267e-05
-1.9021325590279e-05
-6.89753211064866e-06
-1.16614431239408e-05
-2.03612429736577e-05
-2.12885692719504e-05
-5.42587986585411e-06
-2.84156273319396e-06
-7.91716325944573e-07
-2.00949315925004e-05
-2.99446453075342e-05
-2.97416414456835e-05
-2.71562008076728e-05
-2.39505668086038e-06
-1.03075200891387e-05
-1.59139356617385e-05
-2.26723596736772e-05
-1.95037581194619e-05
-2.28629468142714e-05
-1.79408706095601e-05
-2.71429412171654e-05
-2.41994634571609e-05
-1.54644779095058e-05
-1.90238974713848e-05
-1.18312644331994e-05
-2.36036978447322e-05
2.04859634365995e-06
-1.08662430031742e-05
-1.40670973873461e-05
-9.65118506209708e-06
-1.62049807115154e-05
-2.50400049293736e-05
-1.07635650779671e-05
-2.41981153268778e-05
-1.23283349189886e-05
-1.16984127695946e-05
-1.13092153111436e-05
3.11684515041878e-06
-1.56378084085685e-05
-1.63021656860193e-05
-1.52860660128705e-05
-1.4069958727486e-05
-6.12497808843697e-06
-1.6100915603485e-05
-3.08406750552389e-06
-1.46693215968382e-05
-1.52577948066779e-05
-1.0791076508074e-05
-1.99692766587652e-05
-9.90534691069789e-06
-1.26913413251799e-05
-2.04087748890848e-05
-1.03889337500937e-05
-3.42669107629549e-05
-1.86174328330294e-05
-1.21774623321686e-05
-1.71525613491148e-05
-1.45383254383704e-05
-2.17245279879878e-05
-2.16101650811624e-05
-1.02141961677382e-06
-1.94604509634879e-05
-1.28783617567031e-05
-1.02939269173494e-05
-2.21722325217861e-05
-1.60881058312373e-05
-2.19703818460652e-05
-1.23012289210908e-05
-1.17098410944801e-05
-3.33495701731452e-05
-8.64808517962001e-06
-1.99079500431507e-05
-2.05765617223166e-05
-1.64364265540708e-05
-1.62220212989762e-05
-2.3630734406131e-05
-1.9332760721335e-05
-8.91102818003619e-06
-2.54098254261008e-05
-2.00157129088864e-05
-2.1499149582098e-05
-1.76537620371437e-05
-2.63548062522875e-05
3.25065114462393e-06
-2.46295335711542e-05
-2.65038740012463e-05
-2.37109143251123e-05
-3.34577564804495e-06
-8.48134604741598e-06
-1.81333734339115e-06
4.96321936366173e-07
-2.31663935841132e-05
-1.06453747525864e-05
-1.59481277862311e-05
-9.78149321721802e-06
-1.60644555016587e-05
-1.33219375372849e-05
-2.25476659664873e-05
-2.11094223051025e-05
-1.60764923146363e-05
-1.8608830631864e-05
-1.78529773999812e-05
-1.79849671937925e-05
-3.18006795499855e-05
-2.29662054735132e-05
-3.12101187442175e-05
2.95852872453668e-07
-1.03720005529e-06
-2.51669455663408e-05
-2.47522549441664e-05
1.43540020549481e-06
-8.79335119213697e-06
-3.9880816978405e-05
-3.89920105481586e-05
-1.0789248738189e-05
-1.76277037422047e-05
-1.22497152256142e-05
-2.12914101621709e-05
9.47240590680752e-06
3.01295067773862e-07
-1.31382672289149e-05
-5.98454257035031e-06
-2.45689476767309e-05
-1.23173235711259e-05
-2.61915699774706e-05
-5.97762375667879e-06
-7.34886573932207e-07
-2.20936398744953e-05
-2.05095592607244e-05
-1.60103741200279e-05
-1.19141847265564e-05
-3.73012507977055e-05
-2.25433078223009e-05
-3.90986171870044e-05
-2.09121270937709e-05
-2.75966801138714e-05
-3.86720924336657e-05
-1.85072828876792e-05
-8.8918152825266e-06
-2.35527466865534e-05
-1.26850838965713e-05
-3.35213799886673e-05
-8.22842760124324e-06
-1.19238975648875e-05
-1.8993133420121e-05
-8.60873573469745e-06
-2.41975943047928e-05
-5.08911800768083e-06
-1.19760204486694e-05
-1.97659556283594e-05
-1.88025499609068e-05
-1.4837886056463e-05
-2.00441248081556e-05
-2.1509057628064e-05
-2.99419840252975e-05
-1.70215556518501e-05
-2.15228795765842e-06
-1.17572728873357e-05
-1.1942833830682e-05
-1.30788365501127e-05
-2.01521519669059e-05
-7.5161117399904e-06
-1.60618659085606e-05
-3.5006965858975e-05
-9.28629115219384e-06
-2.28297789940813e-05
-1.00846965628723e-05
-2.35296153187419e-05
-1.95399920305594e-05
-1.40079847703844e-05
-1.02042751442985e-05
-1.63310085302011e-05
-7.64833856861481e-06
-3.11849327749299e-05
-9.40075231274742e-06
1.58205723512935e-05
-1.23050975839742e-05
-1.08624946439412e-05
-2.45901760731123e-05
-2.49635367383481e-05
-1.48417180479239e-05
-1.98026641152661e-05
-7.72410817115912e-06
5.21555763419261e-06
-3.2136258373406e-05
-1.48780319475507e-05
-1.29888610141939e-05
-1.91921942175088e-05
-2.2982403951708e-05
-4.6075398769428e-06
-2.22531728616065e-05
-3.05429624455956e-05
-1.07287295601728e-05
-1.247690680298e-05
9.03652120612367e-06
-2.20845819967008e-05
-3.2026744151078e-05
-1.79016645349048e-05
-1.44197168570714e-05
-1.7518262552468e-05
-2.78482455515375e-05
-3.01930714272577e-05
-2.99483207405938e-05
-2.00607241884326e-05
4.45154620102836e-06
-1.7696184331946e-05
-1.44877638144496e-05
-1.70923527212797e-05
-6.76343085573402e-06
-7.74360100436674e-06
-1.57288915398947e-05
-1.89604743719271e-05
-1.34890795913213e-05
-1.31102623491915e-05
-8.61722085241593e-06
-6.15982181709357e-06
-1.48495274034929e-05
-7.67444242183159e-06
-7.09764641958064e-06
-6.57125657421583e-06
-2.01395716275465e-05
-1.27875807430108e-05
-2.33451191973135e-05
-2.35936416841446e-05
-4.06586858268198e-06
-7.22376769450494e-06
-1.49305559484577e-05
-3.09265934208153e-05
-2.17292731853934e-05
-1.77232024537639e-05
-8.84887466834439e-06
-1.45892621593862e-05
6.33193563639215e-06
-1.06276345145009e-05
-1.16289664599941e-05
-2.7154560016397e-05
-8.05166726829089e-06
-1.12592311334533e-05
-2.21425154414667e-05
-9.13805373225844e-06
-9.95013879857837e-06
-1.08654292748991e-05
-1.04643413832454e-05
-1.99902278480601e-05
-1.7132048253385e-05
-2.10784195196661e-05
-1.82929142147152e-05
-1.5617171283151e-05
-1.75770100978004e-05
-1.586258868983e-05
-2.18357171575482e-05
-4.56894803566874e-06
-4.51825859250943e-06
-2.16113203566002e-05
-2.78202483332064e-05
-2.31413687242984e-05
-9.21724807463126e-06
7.84540274443714e-06
-1.50299668106298e-05
1.93137669452443e-05
-2.05921219224127e-05
-2.5274444652954e-05
-1.19541555745026e-05
-1.80067686869384e-05
-1.3709095597688e-05
-2.30908100976673e-05
-1.67077880965559e-05
-3.13698656743195e-05
-1.34074711168039e-05
-1.14921692957021e-05
-6.80048241897208e-06
-3.23000519485042e-05
-1.07099526402355e-05
-2.42532720905541e-05
-2.54976460956146e-05
-2.55819691331663e-05
-2.26890577091522e-05
-1.22353659139959e-05
2.1930860297409e-06
-2.01356643407129e-06
-1.37627214631065e-05
1.33554832827121e-05
-6.71429858867707e-06
-1.85941327966599e-05
-1.0010028457805e-05
-2.92117666614553e-05
-1.25589682607003e-05
-1.81995417222279e-05
-9.54381330630125e-06
7.70889412762838e-06
-8.96570678925681e-06
-7.61261192964311e-07
-2.31822954055112e-05
-2.52271419808236e-05
-6.14793757979304e-06
-3.06380827558105e-05
-9.7572362931762e-06
-1.27463574786992e-05
-2.1647797831795e-05
-5.46672715262868e-06
-2.26550661438132e-05
-6.82286839057396e-06
-2.11259831872915e-05
-8.45191314592761e-06
-2.93815122765647e-05
-1.15735822919328e-05
-8.69156794354991e-06
-8.44063143765348e-06
-1.11235285402263e-05
-2.45708213990648e-05
-1.64192981023556e-05
-1.35144712543623e-05
-2.23036436062859e-05
-1.17240983483475e-05
-2.43941515394085e-05
-3.32005734713209e-05
-1.36922554682775e-05
-2.41100732849814e-05
-3.02220604665237e-07
-9.24124747107116e-06
1.2524401785818e-06
-2.10792121949612e-05
-1.81734507500738e-05
-4.06419195497325e-06
8.96341403591032e-07
-3.42006862832581e-06
-2.47448290739071e-05
-2.0794136782274e-05
-3.00012786636773e-05
-1.35880990319799e-05
-1.02094858237024e-05
-4.610253704368e-06
-3.0381705126928e-05
-2.49906818594205e-05
-1.31703561285261e-05
-1.12142836698548e-05
-8.32826911484735e-06
-1.42801061514726e-05
-6.82960427221187e-06
-5.55250476271483e-06
-7.82570733849863e-07
-3.82817547649627e-05
2.29336075807031e-06
-1.78401252160155e-05
-2.61314560039008e-05
-5.63719028046366e-06
-1.60434301248657e-05
-1.59522456038495e-05
-1.64654336355628e-05
-2.71636562743836e-05
-1.49838660348246e-05
-1.81483753177774e-05
-1.94995899238932e-05
-7.73625718717988e-06
-3.41584140073615e-05
8.81817575026417e-06
-1.2554384262299e-05
-3.2394239903415e-05
-8.33085108758545e-06
-1.82116977236025e-06
-2.00178423197378e-05
-1.11458934902335e-05
-2.12218277695215e-06
-1.22412755526461e-05
-2.27096826092387e-05
-1.93593792195649e-05
-2.3825803714767e-05
-2.76483687699555e-05
-2.39324097712024e-05
-9.44688037043382e-06
-8.75296275636898e-06
-2.32086637393524e-05
-2.67624750236218e-05
-3.48641709031647e-06
-2.20586633387752e-05
-1.10020907337903e-05
-2.5587724958675e-05
-1.89389686277669e-05
-1.45987232830111e-05
-1.93019993626443e-05
-3.74314180599655e-06
-1.12558554747496e-05
-6.29978425480984e-07
-2.22372690411477e-05
-1.652626168416e-05
-2.98803869580759e-05
-1.02673563378181e-05
-1.18333192711126e-05
-1.0826498194158e-05
-8.88716880557642e-06
-1.30751746324955e-05
-1.64737548148357e-05
-3.20057042547218e-05
-9.63597171691243e-06
-1.45264489524203e-05
2.654336904792e-06
-2.8193393711676e-05
-1.90726919708213e-05
-1.9021028383996e-05
-4.58608509453208e-06
-2.43445778702836e-05
-7.74536139716791e-06
-1.53165115073554e-05
-6.37503144772852e-06
-1.55285466679268e-05
-1.34630409922146e-05
-1.78019403273629e-05
-7.71135371673677e-06
-1.73890701871368e-05
-3.57799842185637e-05
-1.99478327267398e-05
-3.188042179257e-05
-1.83279804451439e-05
-8.05528257328345e-06
-1.29254499372461e-05
-9.64289637270815e-06
-7.40140735569283e-06
-3.23589651676459e-05
-1.21435523803964e-05
-3.25004268508337e-05
-1.83825944638152e-05
-1.21598602289481e-05
-6.86438495914045e-06
-2.32317379207785e-05
-9.97058824061257e-06
-9.02925125580767e-06
-1.93992494184298e-05
-1.11398162448314e-05
-1.36598309062861e-05
-1.75233643584209e-07
3.55794057402991e-06
-1.39970365364562e-05
-1.18036289497774e-07
-1.08958562421918e-05
-2.03057218302067e-05
-1.77004769852908e-05
-1.46841116694675e-05
-2.481017563941e-05
-9.59852040750511e-06
-1.2651898491361e-05
-1.54339711093825e-05
-1.49689505611963e-05
-2.50520866545633e-05
-7.71094737430891e-07
-2.57191558159402e-05
-1.33242370077519e-05
-2.18940747179361e-05
-4.05667593765245e-05
-1.07049061742348e-05
-5.96563304179685e-06
-2.35607858178779e-05
-2.65057780027781e-05
-1.78817607046646e-06
-1.03211877421443e-05
-3.57741520447819e-05
-1.02838935627787e-05
-1.51933549562513e-05
-2.49393733163566e-05
-1.98525459994241e-05
-8.25872048713185e-06
-2.11627118541106e-05
-1.3273380708162e-05
-2.70508316635164e-06
-1.2678428261554e-06
-2.40683686836121e-05
-2.72880196090125e-05
-9.46949499635193e-06
3.19126423138365e-06
1.06702423980842e-06
-1.91684966054498e-05
-3.35104840593474e-06
-1.26559991238921e-05
-2.09810789601591e-05
-3.19472290040489e-05
6.45947027881979e-07
-4.35583316329505e-06
-1.56565466209323e-05
-2.17336700689258e-05
-1.2683860994355e-05
-1.86659070320596e-05
-2.18889342297006e-05
-1.70022297083662e-05
7.12071611895817e-07
-1.63894190728764e-05
-5.5120357958918e-06
-1.83313271865412e-05
-4.98764636106491e-07
-2.29712705009969e-05
-1.00927855972264e-05
-2.61200957498366e-05
-1.74647201384332e-05
-1.76434314551736e-05
-2.15727246232886e-05
-2.91894540411646e-05
-7.00562405064069e-06
-1.48291354422342e-05
5.0786783236459e-06
-5.00755141124626e-06
-4.12205747225382e-05
-2.67074985645861e-05
-2.40102045835636e-05
-7.42783540917762e-07
-1.15273721345056e-05
-2.15300674240815e-05
-2.91110175010875e-05
-1.2394132726177e-05
-5.90299655848039e-06
-1.59852323536579e-05
-1.12032230254906e-05
-1.77534324774984e-05
-2.25877519848558e-05
3.05744642501458e-06
-1.50752191902107e-05
-2.08124638440163e-05
-6.34505088140916e-06
-1.16844503712218e-05
-2.5229423264736e-05
-1.5443251722801e-05
-3.74983002519868e-05
-1.41827975163503e-05
-1.49636491794069e-05
-1.80674785794133e-05
-1.51419836771966e-05
-2.42678178785428e-05
-3.41972169876907e-05
-8.72370794452258e-06
-1.7873013384952e-05
-1.45403511310362e-06
5.38244181755158e-06
-1.47096466017407e-05
-1.64666727146121e-05
-1.47132623681257e-05
5.06502091400642e-07
-1.66015589609907e-05
-1.86345835306527e-05
-1.67277311028691e-05
-1.95778267851984e-05
-2.70329141061972e-05
-2.50642701124688e-06
-1.0024791598254e-05
-1.51220459526987e-05
-4.78881919014004e-06
-2.46954414187941e-05
3.04297084032203e-06
-1.55209510628508e-05
-5.66809066030589e-06
-2.7432905754592e-05
-2.23556092474724e-05
-9.63934679048671e-06
-1.23359827897309e-05
-1.21384255995639e-05
-1.53697961671295e-05
-7.26380341407155e-06
-2.49507564777997e-05
-1.10019356728635e-05
-1.96057903777523e-05
-1.65326243108643e-05
-1.23309439349441e-05
-1.83265825380018e-05
-1.55756920262766e-05
-7.20866895560057e-06
-9.65351827851965e-06
-1.54752279688154e-05
-1.42712265901207e-05
-1.94572918425691e-05
-1.8578936330344e-05
-8.20961349444871e-06
-9.97095173139653e-06
-1.91825962741495e-05
-1.68003226491801e-05
-2.63023045750092e-05
-1.45580536071934e-05
-2.50037205949163e-05
-1.79842173917061e-05
-2.02933476311894e-05
3.5945564824491e-06
-1.34037102653092e-05
-2.16044605632273e-05
-1.10346984785288e-05
-2.8431189586601e-05
-1.8420855309483e-05
-7.55240162132418e-06
-2.77740660698923e-05
-2.4872007162317e-05
-2.72080247460728e-05
3.70502926751181e-06
-2.99568969466906e-05
-7.25269295390813e-06
-3.0067764050548e-05
-1.04656981185577e-05
-1.7059422408344e-05
-8.10345737690248e-06
-2.08168183159351e-05
-2.24411581364683e-05
-2.65311411144441e-05
-1.25149299593492e-05
-2.87375160041372e-05
-1.11099361880693e-05
-1.59827055127229e-05
-1.5420498903718e-05
-1.49809543742805e-05
-9.49345034729392e-06
-1.90960986342951e-05
-5.18829824902574e-06
-1.10314918657266e-05
-2.19907278472003e-05
-1.18151871668394e-05
-2.48200152373451e-05
-8.82520833792445e-06
-1.79501665704486e-05
-1.83637466658102e-05
-2.9060812739261e-05
-1.44693772928233e-05
-9.83395027958917e-06
-6.2572994311101e-06
-1.60144179964578e-05
4.09321850480296e-07
-1.2477131740362e-05
-9.46187448732398e-06
-8.48284484144932e-06
-1.14637198685072e-05
-1.08830432271367e-05
-9.67814127168874e-06
-2.42028992209361e-05
-1.45693595496995e-05
-1.6649751387952e-05
-1.95511025097305e-05
-7.42343763528313e-06
-2.03716065392823e-05
9.88764285901352e-06
-1.3050963993499e-05
-2.00027093238371e-05
-1.20597819324227e-05
-1.69629003470138e-05
-1.0323578610815e-05
-1.37439071463716e-05
-1.8127159343742e-05
-2.76571440579852e-05
-1.86510886789885e-05
-2.21204499019052e-05
-2.63404326920152e-05
-1.28148238155817e-05
-1.46210573267849e-05
-2.47553601430465e-05
-1.96742914163588e-05
-1.69691610216489e-05
-3.74919703360834e-06
-1.56057681065067e-05
-8.67551639823485e-06
-2.57005989024094e-05
-1.6783665828206e-05
-1.38624317559381e-05
-3.57066836735521e-05
-1.47223722774075e-05
-9.64468403102891e-06
-1.41985618698846e-05
-1.17179026834196e-05
-9.20582514626775e-06
-1.67607403173738e-05
-9.26088990866101e-06
-1.76298958962993e-05
-1.6588418298257e-05
-1.7927941879329e-05
-2.99330205723531e-05
-2.49049836100493e-05
-2.59818298600218e-05
-5.89531141749751e-06
-2.61919372545093e-05
-1.27545202345373e-05
-7.35351819450223e-06
-6.29948275000233e-06
-1.34996884432297e-05
-5.35644518042655e-06
1.09974043000405e-06
-1.64169547874378e-05
-3.25492290342338e-06
-9.30625867388528e-06
-9.54049741718581e-06
6.69969182366468e-06
-3.06039220820105e-06
-3.06817099252539e-05
-3.48672841743054e-06
-9.07027598637936e-06
-2.17399209960604e-05
-2.99413506645876e-05
-2.00496867167145e-05
-1.87708331389444e-05
-9.10156298782758e-06
-1.00589518631114e-05
-2.12759733290796e-05
-2.19828815437436e-06
-3.09690519329452e-05
-2.1082433595449e-05
-1.31003797891667e-05
-5.74162708800151e-06
-1.74431771618308e-05
-9.20212519469504e-06
-1.19763570817851e-05
-1.69144762007553e-06
-4.21152032484309e-06
-2.67331414930264e-05
-1.38492870415067e-05
-1.01274557583639e-05
-4.92497270665276e-06
-8.25463307016427e-06
-2.2332679404779e-05
-2.29623210324922e-05
-9.2725667156073e-06
-2.21798867842204e-05
-1.22907412098787e-05
-1.35046292178614e-06
-2.05203733668049e-05
-1.71920823147908e-05
-3.18358844394989e-05
-1.69041185824478e-05
-1.57306948500585e-05
7.04342660498604e-06
-9.00532828001229e-06
-2.50334952635187e-05
-1.62141144867185e-05
-7.55639328178078e-06
-2.2439518912692e-05
-2.13314056116318e-05
-2.52996611832562e-05
-3.21522617726087e-05
-2.13488370335473e-05
-1.92104806414751e-05
-3.7877959279968e-05
-1.33746222380113e-05
-3.12986727228737e-05
