# Supplementary material for: Research on computational propagation and identification of mine microseismic signals based on deep learning
Source: PLoS One. 2025 Oct 22;20(10):e0334641. doi: 10.1371/journal.pone.0334641 (PMC12543183; doi:10.1371/journal.pone.0334641)
Supplement: S11 Data — (ZIP) [file pone.0334641.s011.zip › 000101100002618.xlsx_0.txt_24.txt.txt]

-3.59191702998165e-05
-9.13706093364327e-06
-1.69776411074124e-05
-1.5293561794747e-05
-2.23287438648008e-05
-7.98186537172606e-06
-2.92867106830903e-05
2.67065317201283e-06
-2.79400340059585e-06
-1.34633107510344e-05
-2.45364356242241e-05
-1.66561163333693e-05
-3.12455919104717e-05
-1.04408973731132e-05
-2.57084490027299e-05
-1.40247566664667e-05
-1.80750280598719e-05
-1.88784049124217e-05
-1.83316580905898e-05
-2.79369699573447e-05
-2.10081218664373e-05
-1.39978881482663e-05
-1.63935725104599e-05
-1.76986871883645e-05
-1.85589736742544e-05
-9.599456110422e-06
-1.20780344435319e-05
-2.24665933263197e-05
-1.99940247702803e-05
-3.98749615288089e-05
-1.78405617690022e-06
6.01380041167674e-07
-9.02647916145074e-06
-1.94024531463561e-05
-1.07114285994442e-05
-1.6429761212117e-05
-1.97572130331722e-05
-2.18218114402755e-05
-4.12225089000432e-06
5.41843946203414e-07
-2.69011839223371e-05
-2.41718943173634e-05
-2.91125550385464e-05
-6.49322660627027e-06
-1.23497398886139e-05
-1.93627845566967e-05
-1.81842409975966e-05
-2.66978219262018e-05
-1.87856766111519e-05
1.99316884327329e-06
-1.42334112665082e-05
-1.61900329497112e-05
-1.64573352959054e-05
9.87110203296821e-06
-1.98765551096269e-05
-1.78756907286345e-05
-2.59458606276193e-05
-1.25461104024686e-05
-1.59280991019123e-05
-1.42232841358233e-05
-1.40207709245062e-05
-2.13958420836512e-05
-1.41042964509469e-05
-4.25302566400235e-06
-2.30670142760477e-05
-1.65641913042002e-05
-1.87810947173941e-05
-2.5133671008932e-05
-8.18522671626713e-06
-1.38810294642444e-05
-1.22385146471376e-05
-2.75402774855501e-05
-2.18942663473603e-05
-1.19646986529067e-05
-2.27249847416299e-05
-1.69561359831486e-05
-2.09339472726499e-05
-6.43479328348461e-06
-1.62483709994393e-05
-1.0197724306369e-05
-6.96525023679547e-06
-1.84692052056429e-05
-1.55581730158063e-05
-2.31232707387625e-05
-8.98812978292258e-06
-3.07376599645713e-05
-1.41871165465781e-05
-1.38279305431631e-05
1.02248707887247e-05
-9.69368178067153e-06
-1.24575452859623e-05
-2.64185120842326e-05
-2.312385454386e-05
9.61475736999758e-07
-2.74526236374884e-05
-2.07870458741666e-05
-2.85959660669533e-05
-2.7819653539693e-05
-1.20700203504105e-05
-1.3705662822902e-05
-8.10685124022071e-06
-2.04785096532869e-05
-2.42756713806883e-05
-1.0823538969377e-05
-1.47151277818397e-05
-1.76349552423302e-05
-1.56581101190848e-05
-1.74942255654492e-05
-2.64678442814537e-05
-1.99513160212945e-06
-2.14870721113725e-05
-3.31710043752237e-05
-2.65732593984544e-05
-1.42295268249272e-05
-2.05134802164368e-05
1.15199508310471e-06
-8.37977771626729e-06
-1.46898322468752e-05
-9.21757391265804e-06
-1.69090438243064e-05
-8.45692646891535e-06
-1.12039992402623e-05
-1.87300217506518e-05
-6.49956344016237e-06
2.98037625343803e-06
-9.20157418302144e-06
-1.92568145608726e-05
-3.17052889935076e-06
2.29360365649723e-06
-2.61832763458087e-05
-3.92145137143798e-05
-1.65202281979673e-05
-4.86422874181066e-07
-7.95417606402074e-06
-1.25209470154184e-05
-6.18044299911917e-06
-1.75286066405951e-05
-2.76259846282539e-05
-1.79371900362703e-05
-1.7133275973878e-05
-1.05928359555841e-05
-3.01960925461012e-05
-2.77294141369908e-05
-1.66252524574617e-05
-2.01065671200725e-05
-2.26766113005493e-05
-1.92013935216997e-05
4.40909505863434e-07
-2.18924655533269e-05
-2.13745834248858e-05
-2.16777763392546e-05
-1.24950285655192e-05
-1.75210740745278e-05
1.41844076385932e-07
-3.30099825958145e-05
-2.60974227712471e-05
-1.34709350044931e-05
-2.45982108675322e-05
-1.50528784921981e-05
-1.7596760330345e-05
-9.05848802359691e-06
-2.92521177541813e-05
-3.08751595534072e-05
-2.8944077911589e-05
-1.70113759091944e-05
8.43221327859781e-07
-1.57670223170882e-05
-1.3475944051778e-05
-3.06466206610735e-05
-2.61221395619739e-05
-1.92408399001294e-06
-1.95073262040584e-05
-2.45332525659985e-05
-2.64668970057328e-05
-3.45579602962938e-05
-2.19989079526374e-05
-5.58189953897576e-06
-1.31709352742187e-05
-2.82257647637512e-05
-6.09596201310287e-06
-2.4098474573463e-05
-4.90657675056383e-06
-1.05090152933793e-05
-1.37616076315014e-05
-4.95019279734844e-06
-1.66500484857382e-05
-3.32283186007108e-05
9.99646866336403e-06
-1.41973985223632e-05
-1.71283858150308e-05
-1.43861855003063e-05
-9.61872524084182e-06
-6.38806134889384e-06
-1.10328527292242e-05
-2.98927064293266e-05
-2.39796682186298e-05
-1.08265721187631e-05
-2.23449512000051e-05
-2.95928646736756e-05
-3.13791433939757e-05
-1.3655916455363e-05
-5.31475693438495e-06
-1.21455188418286e-05
-2.57734627571732e-05
-1.22215527934684e-05
-1.17564563397788e-05
-1.62286551013035e-05
-1.02400780448774e-05
-2.67395979361532e-05
-8.55741976450129e-06
-1.6314718942895e-05
-7.29613992885713e-06
-1.54618088452248e-05
-2.23580224299091e-05
-1.79026249160517e-05
-1.53102285940299e-05
7.33862409811323e-06
-9.45208491819498e-06
-2.2037109021182e-05
-2.21182760122944e-05
-2.80880422283873e-05
-2.52038103585036e-05
-2.7058873419437e-05
3.23869888992709e-07
-8.80348761449911e-06
-1.61866688761879e-05
-2.87405327226808e-05
-2.02590451317389e-05
-1.76515827369422e-05
-3.26029341030672e-06
-2.69786558004334e-05
-7.63425959050724e-06
-2.20158782013144e-05
-1.80883387202729e-05
-1.50251785744646e-05
-7.48391520668982e-06
-1.7875965457468e-05
-3.27659885248726e-05
-1.63774253980765e-05
-3.0607973483932e-05
-2.04529191278746e-05
-2.18002919803497e-05
2.95851139133827e-06
-2.74325018376848e-05
-6.25887501747498e-07
-4.31830004858523e-06
-5.16928424884199e-06
-2.19856805062192e-06
-2.06994627946796e-05
-2.86845052907809e-06
-1.38726571445715e-05
-1.08465635223421e-05
-2.2363795922953e-05
-5.22501648382281e-07
-4.44582152754998e-06
-3.71064437656352e-05
-2.05351013451641e-05
-1.23795047002699e-05
-7.33334255574269e-06
-2.89329053330824e-05
-1.10032088435532e-05
-9.95822485207634e-06
-7.07520878143333e-06
-2.21853738745759e-05
-2.03239335457032e-05
-1.67458928470861e-05
-3.93374627079603e-06
-7.10339795875789e-06
-3.05058075708234e-05
-1.21039319638734e-05
-1.83789583257346e-05
-1.37756569653613e-05
-1.69303918631531e-05
-1.7005593229554e-05
-1.43500888213559e-05
-2.08512762219809e-05
-1.63242604395834e-05
-2.06298462631732e-05
-2.63227399150382e-05
-2.21842703313855e-05
-1.97267335935092e-05
-3.32190792413911e-05
-2.51057194226903e-05
-2.1119908951085e-05
-1.91463072410617e-05
-1.96797046543051e-05
-3.10512762026745e-05
-9.76537907016384e-06
-1.73074150893052e-05
-1.23546574654474e-05
-1.38176785648446e-05
-2.36071297215356e-05
-2.15930501821621e-05
-3.38737143533769e-05
-1.38449593662714e-05
-1.00142162291976e-05
-4.20560471696306e-06
-1.92116779115328e-05
-8.96155527729574e-06
-1.94699303595988e-05
-1.63801513913553e-05
-1.92914349084394e-05
-6.81290329571106e-06
-2.45636523737446e-05
-2.68329335325648e-05
-1.41379400365123e-05
-3.4953510822906e-05
-1.04612024084303e-05
-9.97875984762101e-06
-3.89234165712909e-05
-2.23995760489249e-05
-1.6942727936001e-05
-1.39998380801284e-05
-1.72002403554036e-05
-1.41779866791665e-05
-1.81235297896693e-05
-8.7680119901384e-06
-2.53850592991331e-05
-2.06883195692447e-05
-2.19092691582134e-05
-6.41098762160868e-06
-2.06904215209903e-06
-1.0249805961227e-05
-2.08838237496442e-05
-1.42298534162481e-05
-1.00408181686644e-05
-3.25018626744565e-05
-1.26845550354563e-05
-1.9544060731277e-05
-1.09647309368077e-05
-3.40053366425264e-06
-2.15921142986635e-05
-1.76554395304056e-06
-1.69053468304115e-05
-1.20824476178806e-05
-2.2083465000812e-06
-1.9861342471588e-05
-2.83311823507226e-05
-8.73497790611683e-06
-8.61960021423181e-06
1.43366068673285e-06
-2.11473977679828e-05
-2.37105540456556e-05
-2.4271984626765e-05
-1.29598194986308e-05
-2.22517420298969e-05
-1.67954474880646e-05
-2.08856143462726e-05
-1.30523997647824e-05
-1.94321852411724e-05
-1.26546165642662e-05
-2.00691409638314e-05
-1.49070022963044e-05
4.01748126160626e-06
-1.73646413195482e-05
-1.24807868992365e-05
-3.07040222114305e-05
-2.51217359103639e-05
-8.6251688951466e-06
1.98864176362729e-06
-6.60960750884721e-06
-1.27027418859506e-05
-2.04237926774006e-05
-4.65661237482483e-06
-1.61598553478509e-05
-9.79969980540374e-06
-2.10858014593863e-05
-2.84899233793301e-05
-1.60248251027542e-05
-1.79270513286003e-05
-1.64575370183757e-05
-3.38604581915499e-05
-2.69419624612651e-05
-6.87844995979083e-06
-1.14003649523612e-05
-1.2047187926756e-05
-1.72892388205995e-05
-6.41537392349423e-06
-2.33453629622376e-05
-1.61928997954939e-05
-2.02026209943082e-05
-3.07994209461004e-05
2.55644535904304e-06
-1.09424365973365e-05
-9.42915468362318e-06
-1.4561250536848e-05
-1.48599336541482e-05
-2.44414444840613e-05
-2.80928637506193e-05
-1.35558369506086e-05
-1.67634464660632e-06
-3.76944552768581e-05
-2.20951635527213e-05
-8.62264373776988e-06
-3.71263394677396e-05
-3.48090474176791e-05
-4.28934112435871e-05
-1.85784592767478e-05
-1.9451694988808e-05
-2.90139985390499e-05
-2.2351261913293e-05
-1.61187811294118e-05
-1.0079396938537e-05
-2.62017482488949e-05
-1.83606274892289e-05
-2.86818004773941e-05
6.3690561685999e-06
-7.52252730164698e-06
-2.31437961758766e-05
-1.86665805203159e-05
-1.18912541608779e-05
-2.53074530298875e-05
-2.05465440297393e-05
-8.02757822023694e-07
-2.61533103553301e-05
-2.82771819763434e-06
-4.07492840748862e-06
-1.87556341165856e-05
-1.55155710730263e-05
-3.00693775202003e-05
-3.91349101123683e-06
-8.25814101613568e-06
-2.66014368605949e-05
-4.03534633559444e-06
-1.23222217690034e-05
9.14540756308087e-07
-2.17926368641173e-05
-1.42207726086255e-05
-5.21862852854532e-06
-2.32403648937518e-05
-1.96750502843545e-05
-1.4329014740997e-05
-1.43208022874367e-06
-4.63800685242832e-06
-2.94987663771693e-05
-2.82306991970866e-05
-1.52431017268173e-05
-1.35091327590759e-05
-7.36118201412602e-06
-4.1480663328524e-05
-3.69179602645882e-06
-1.84259484004135e-06
-3.41909659531084e-05
-6.41331321597042e-06
-1.31815477370306e-05
-2.98959073867629e-05
-2.60070245047105e-05
-1.29183696760475e-05
-5.00313674612919e-06
-1.65325582270167e-05
-1.6428535230852e-05
-1.47132984805711e-05
-5.54397576659293e-06
-1.24738854791419e-05
-1.75242743558733e-05
-2.16966577612301e-05
-1.05475909757175e-05
-1.31667612781896e-05
-3.14748494712652e-05
-1.34522513343519e-05
-1.53647646430091e-05
2.3639636148804e-06
-1.11700535793039e-05
-1.36693546727692e-05
-3.0048434626551e-05
-7.8542387224564e-06
-5.67906403370144e-06
-2.15364062598576e-05
-1.890855840667e-05
-5.9503219051652e-06
-3.83341485254207e-05
-2.30119028146069e-05
-5.05995280243092e-06
-3.2331160728691e-05
-4.06422185871448e-05
-2.75026013461389e-05
-1.5734546511456e-05
-2.43278187003537e-05
-2.67263278622e-05
-2.8540481670753e-06
-1.06960399456191e-05
-2.49891227542515e-05
-6.28120766580416e-06
-1.35427133357412e-05
-2.35488194743418e-05
4.22403589343912e-06
-2.4366380936305e-05
-1.4747835339831e-05
-1.54484026856084e-05
-2.41284548669328e-05
-1.1367129378662e-05
-1.87976687961532e-05
-2.40731247807428e-05
-2.30580109106726e-05
-2.18578539106279e-05
-1.95194549916991e-05
-2.24361909560282e-05
-1.53238748385056e-05
-1.79971355478601e-05
-6.2560339145224e-06
-1.92745720346702e-05
-1.10249438107062e-05
9.06489123999059e-06
-2.47929818388553e-05
-3.48013047450121e-06
-1.03801747366695e-05
-1.62384137524615e-05
-3.53943063872292e-05
-2.06571563713984e-05
-8.87511840493674e-06
-2.83253674756904e-05
-1.155332960067e-06
-2.84824946456314e-05
-1.00522622911896e-05
-1.2986637066563e-05
-1.80143375696671e-05
-2.23498539602359e-05
-6.41950673457096e-06
-1.2033925257462e-05
-2.70873251926764e-05
-1.48317282249324e-05
-1.79154324698313e-05
-2.58139625340999e-05
-1.53885981793097e-05
-1.74267234362306e-05
-2.03625508232456e-05
-2.83381525560468e-05
-1.41302169259146e-05
-1.64684819525349e-05
-7.12285593194129e-06
-1.11056727981074e-05
-1.38357973518614e-05
-1.70733047062531e-05
-6.61849071008415e-06
-7.3829039918856e-06
1.50583533179801e-05
-2.21809741851247e-05
-2.85793195915827e-05
-3.40109825040636e-05
-1.49545444812463e-05
3.93857170373834e-06
-1.4364706662457e-05
-3.9355136322089e-06
-4.13633110873221e-05
-2.98493154433729e-05
-1.05888786672965e-05
-1.39226687655955e-05
-4.06303192611411e-05
-2.50318540365441e-05
-1.09191487406554e-06
-1.29944219788026e-05
-2.14931092764788e-05
-2.01927192881893e-06
-1.01586234589659e-05
-3.62166284610407e-05
-4.09872140034272e-05
-9.47156211597707e-06
-3.35693045203501e-05
-2.91249574077109e-05
-7.69297288791304e-06
-1.95845225783268e-05
-1.08863493084511e-05
-9.47559952324295e-06
-2.92025960405983e-06
-1.03573196377772e-05
-1.17462437915885e-05
-4.75251937788847e-06
-1.82775104331926e-05
-2.4471160231849e-05
-3.72895670932207e-06
-2.9530801731719e-05
-2.09535995180315e-06
-1.85310383938545e-05
-2.44603417868276e-05
-2.61664789849866e-05
-1.15365746447769e-05
-8.02778321051499e-06
-2.94684246436001e-05
-2.1342497301532e-05
-2.1211506240924e-05
-2.73051317937534e-05
-2.42582125834247e-05
-2.85330682876126e-06
-6.00783377229007e-06
-2.38671057721719e-05
-1.37144123025689e-05
-1.38926733952619e-05
-1.21041372558469e-05
-5.17792349400919e-06
-5.6350965631427e-06
-2.75328023802e-05
-1.205762988688e-05
-3.02012369043782e-05
-3.55736169709092e-06
-9.14289356334118e-06
-5.69311881011392e-06
-1.65034677345734e-05
-1.6166768052174e-05
-1.20332047632386e-05
-1.38451663233015e-05
-2.25545840400872e-06
-3.24100214594699e-05
-3.3323756764366e-05
-1.19925696763863e-05
-1.74274168496878e-05
-1.05749187052561e-05
-2.96111972137362e-05
-1.08901186476714e-05
7.4798835819596e-07
1.62238788950312e-06
-1.30224644205705e-05
-1.15151899069666e-05
-2.86778536454305e-05
-1.13994267874376e-05
-1.30967908419017e-05
-2.21357719855521e-05
-1.71957791765629e-05
-1.42280046538991e-05
-3.09877168059823e-05
-3.10756688834639e-05
-1.61862975728076e-05
-3.50795143305224e-05
-1.87820420705589e-05
-2.296554861139e-05
-2.26121298784789e-05
-1.67416559733464e-05
-2.19091415469696e-05
-2.88511228254033e-05
-1.89771679816191e-05
1.43302469864826e-06
-1.18370191235064e-05
-3.96438232072896e-06
-1.96872574433816e-05
-3.55293907678677e-05
-2.0462268736132e-05
-1.2382557731199e-05
-1.23150059597721e-05
-1.05187114098629e-05
-1.96171703865287e-05
-4.39535844597855e-05
-1.7288987360106e-05
-2.11409684800314e-06
-1.98654167360365e-05
-3.33656761667288e-05
-1.51432009026648e-05
-2.59723503762506e-05
-1.98870976974721e-05
-1.45314005532479e-05
-3.69852968262763e-05
-1.60222309596147e-05
-4.07310289300452e-06
-8.02007834445431e-06
-3.02670585905178e-05
5.83735635608392e-08
-8.43843671122916e-06
-2.79130180811603e-05
-2.01764088272202e-05
-1.2403839081617e-05
-1.58634657478898e-05
-2.92117686900949e-05
-8.25593877180523e-06
-2.27430011764106e-05
-1.21173190198015e-05
-1.33897758859819e-05
-2.84079445466938e-05
-4.65075821594212e-05
-2.40042668622e-05
-1.24608822351487e-05
5.03592092653334e-06
-3.45075625661962e-05
-2.10690498099209e-05
-1.85682455018911e-05
-1.31307178955533e-05
-1.00867283457425e-05
-2.96124170847567e-05
-6.88485319221783e-06
-1.37072034652055e-05
2.7690400905845e-06
-2.50224067813368e-05
-4.7571579135374e-05
-1.00770736642627e-05
-1.29150755732985e-05
-2.23484368868305e-05
-3.24633343815953e-05
-3.72921956566309e-05
-1.66493051271376e-05
-1.25523206647366e-05
-3.27996761210311e-05
-5.99649488380255e-06
-1.96310189380262e-07
-2.38542682129028e-05
-2.05023240950969e-05
-8.32940923805973e-06
-1.56305835034667e-05
-9.86325584680554e-06
-2.19679155075163e-05
-2.41565798415272e-05
-1.8889292976947e-05
-2.41346101920314e-05
-1.60764908041847e-05
-1.79379295881917e-05
-1.48768655855889e-05
-1.73128257643566e-05
-1.87763755555142e-05
-9.62603771132391e-06
-1.9138942084904e-05
-1.43403863857479e-05
-1.01870221046028e-05
-1.85094483472264e-05
-1.97712988541697e-05
-6.88147439870131e-06
-2.08263912774598e-05
-7.16390411303544e-06
-9.18186906076278e-06
-1.65426838041891e-05
-1.31331444623656e-05
-3.00924614694439e-05
-6.16189174373435e-06
-1.038970133476e-05
-5.20455472159537e-06
-3.11780016296612e-05
-1.55164304562066e-05
-1.75075010799669e-05
-2.05497863833639e-05
-4.16063097321774e-05
-8.80412355962646e-06
-2.54933533956136e-05
-2.07325475104205e-05
-1.0915096917981e-05
-9.2247761353915e-06
-2.50743364531721e-05
-5.25561756014572e-06
-2.19283149618697e-05
-1.86692321650897e-05
-9.54181595441691e-06
-2.95842560761127e-05
-1.58603031088712e-06
-1.31487369281766e-05
-2.42545859091103e-05
-2.06813291814813e-05
-2.19427733232533e-05
-1.73196473858967e-05
-9.34255698697263e-06
-1.29002490041138e-05
-3.64392301737817e-05
-1.76049240869081e-05
-2.92385557812021e-05
-1.22835416090465e-05
-3.65196573933061e-05
-9.49463837882874e-06
-1.82005044072881e-05
-3.35577262031831e-05
-4.43106184945103e-06
-3.26921521678779e-05
-2.7026338939711e-05
-1.64855712034362e-05
-7.00268084871843e-06
-1.96723225915814e-05
-2.5212822481326e-05
-2.23523945527724e-05
3.57241099503347e-06
-6.83688131962734e-06
-1.14906021459181e-05
-2.97593903059554e-05
-2.311666401486e-05
-6.91633542111022e-06
-2.06837336130279e-05
-9.14054315836037e-06
-2.66612375413181e-06
-8.59913763911981e-06
-1.89886995550678e-05
-1.55991341565907e-05
3.45306337524797e-06
-2.36735675062786e-05
-8.64228580284284e-06
-5.33241095144206e-07
-1.35560832397831e-05
-1.30265331738845e-05
-1.62146790574676e-05
-1.94944971430703e-05
2.25035372714901e-06
-1.76962336490907e-05
-1.38206465282367e-05
-1.2411739502997e-05
-7.70607522095566e-06
-1.35500726658488e-05
-1.44640252343146e-05
-1.22612925386008e-05
-3.88129762941128e-05
-9.28760901555282e-06
-3.29475332936202e-05
-1.88377118105864e-05
-2.94809323225773e-05
-2.52437136864474e-05
-2.60140196971762e-05
-1.4652204776532e-05
-1.43283636423637e-05
-3.39776931273795e-06
-1.75634950548654e-06
-1.43512512050827e-05
-2.00475041925624e-05
-5.34392829136364e-06
-1.32813606188061e-05
-2.15429768757941e-05
-1.18446833636158e-05
-2.80843752740686e-05
-2.35744601683232e-05
-3.60364226363679e-06
-1.55734762084445e-05
-1.97712306180674e-05
-2.8601010951482e-05
-1.96280910855575e-05
-1.05563071928968e-05
-1.84388083360567e-05
-1.97649584453754e-05
-1.18678157327771e-05
-9.50215650231334e-06
-1.86034990901002e-05
-1.13146143937489e-05
-2.60192520410642e-05
-5.11308225145129e-06
5.57998659427189e-07
-4.14262883667287e-06
-1.38076605965536e-05
4.88491890766805e-06
-2.82729271334507e-05
-1.67118828453381e-05
-8.12632344918517e-06
-8.32868650572404e-06
-2.11411320776559e-05
-3.20323863288244e-05
-1.60514367462325e-05
-2.94352797939377e-05
3.77118126643942e-06
-1.1236769491676e-05
-1.85019564080665e-05
-7.85386109045861e-06
-1.97620785889954e-05
9.08350987045634e-06
-1.95594428646459e-05
-3.69471610122846e-05
1.39227233965872e-06
-1.70940420066421e-05
-1.28117208629096e-05
-1.0292752746277e-05
-2.44297061737364e-05
-2.05440606055986e-05
-1.723844906884e-05
-1.85050042363668e-05
-3.46652968271805e-05
-1.75749473360305e-05
-1.09881601805955e-05
-2.06076871790532e-05
-7.52430581430394e-06
-1.99139831289893e-05
-1.68647130149826e-05
-1.42466287524264e-05
-1.13247337630735e-05
-1.65836039252851e-05
-2.90928759317548e-05
7.49067746986329e-06
2.51459210566314e-06
-1.23195565049636e-05
-1.62661845522395e-06
-2.68129996144883e-05
-1.37289056610189e-05
-1.42499937575485e-06
5.66371424729715e-06
-1.10938581215738e-05
-1.50784068191417e-05
-8.25436341508364e-06
-5.25158955041152e-06
-4.75150039845575e-06
-2.29149235268754e-05
-1.97928410979174e-05
-1.00649847914453e-05
-1.77629484194742e-05
-2.62410829201325e-05
1.75325233486795e-06
-1.0173675905456e-05
-1.4967899133445e-05
-2.13789853020913e-05
-2.03638075550754e-05
-1.47843577456316e-05
-1.25670238042313e-05
-3.53413394999656e-05
-1.59187190624844e-05
-1.70824876776386e-05
-3.23794063326707e-06
-1.16456606722726e-05
-1.69084397158455e-05
-3.27045460993101e-05
-3.47628526720856e-05
-2.12022352662675e-05
-1.82887225061763e-05
-1.6894688454909e-05
-1.37863183735325e-05
-1.18285939501109e-05
-1.38492682055939e-06
-2.10601725407141e-05
-2.50100129170103e-05
-2.4540338227414e-05
-3.88966204574862e-05
-1.57492490554676e-05
-3.41928208799016e-06
-1.44789124338681e-05
-2.30093138871481e-05
-1.00838405794942e-05
-3.12591913635833e-05
-1.49683036483258e-05
-1.75515551073356e-05
-1.17876904069359e-05
-1.70363920929306e-05
-1.54421446398951e-05
-1.17439884705718e-05
-7.41196143329498e-06
-2.33158389469608e-05
-3.22372614439937e-05
-1.08357029334685e-05
-2.29305491883207e-05
-2.50306435693424e-05
-1.79344577139724e-05
-2.0474286413507e-05
-1.61673545094349e-05
-8.88446028449938e-06
-1.47999092303066e-05
-2.06276407300188e-05
-2.51919647478333e-05
-2.62176000012131e-05
2.08093481714789e-06
-1.4106585635474e-05
-1.17469569530486e-05
-1.61657035500925e-05
-1.29988021034905e-05
-6.29863461410387e-07
-5.11654491950997e-06
-3.2166635713049e-06
-6.50664287483375e-06
-1.48523203476446e-05
-7.91617428755364e-06
-2.12557406095526e-05
2.93123026730312e-07
-4.48152612338517e-06
-2.81181860919829e-06
-1.8588690630868e-06
-1.17517028502294e-05
-3.21250861669356e-05
-2.7423140634143e-05
-7.36818271144922e-06
-2.64282390141886e-05
-1.81786348041003e-05
-2.53207607871919e-05
-1.46636616430889e-05
-1.71709329441347e-05
-1.28474269974186e-05
-2.6490541365801e-05
-2.28710251653017e-05
5.12841951082148e-06
1.27326730413024e-06
-2.06922705526432e-05
-4.46805777957556e-06
-1.21136424546194e-06
-8.83930727172184e-06
-2.24804060192917e-05
-2.48209772353507e-05
-2.6780660402233e-05
-1.26644748716001e-05
-7.43355267468645e-06
-2.20361766036868e-05
-1.48014725438689e-05
-2.80511901821189e-05
-2.29244794760981e-05
-1.40076644744103e-05
-6.43072022588835e-06
-8.25931469227616e-06
-1.25551934304176e-05
-1.95412707357277e-05
-2.34642275475687e-05
-2.76039088781094e-05
-2.25076568720873e-05
-8.54945955890944e-06
-8.20708383823328e-06
-1.45736911789844e-05
-1.39313238318871e-05
-9.03771893117057e-06
-1.49122839629998e-06
-3.9956705870347e-06
-7.04787694420697e-06
-9.10973154997305e-06
-3.59730175948481e-06
-1.85763582195758e-05
-2.54233322677477e-05
-1.94431787450245e-05
-3.51149321284087e-05
-2.58199846745233e-05
-1.66401171876548e-05
-1.17103000383961e-05
-3.15097210047808e-05
-1.54918174571704e-06
-2.10951459679713e-05
-1.36290005179619e-05
-1.94949295883464e-05
-2.38386324210972e-05
-2.74425409624659e-05
-1.73247308455944e-06
-1.57408775198244e-05
-6.57294222988831e-06
1.77527354878808e-06
-1.98945766608587e-05
-1.93711566840733e-05
-3.00938885729554e-05
-2.84338045005872e-05
-8.60626498334651e-07
-2.21734032257563e-05
-8.37897866483447e-07
-4.6673849817946e-06
-1.71009369996008e-05
-1.42769203461864e-05
-1.37163419404801e-05
-3.32735828422032e-05
-7.48772388431549e-06
-6.57675369146189e-06
-3.80475324642873e-06
-1.21219365614358e-05
-1.99800802570886e-05
-2.10187996477151e-05
-3.04393594376681e-05
-2.78377248784349e-05
-1.90030889048934e-05
-2.5116961414171e-05
-2.41101317478588e-05
-2.11823675890537e-05
-5.9624275278346e-06
-1.11915794291572e-05
-5.42833076517615e-06
-1.19414485952157e-05
-4.72038286830722e-06
-1.84181374750055e-06
-1.68096040423484e-05
-1.54947774740056e-05
-2.98938641732321e-05
-1.09104768754498e-05
-1.09993934923151e-05
-1.4428408401954e-05
5.27626505571697e-06
-2.46499348281809e-05
-3.53842817894687e-05
-1.8691031395559e-05
-2.96637073391272e-06
-1.2085868282363e-05
-2.40888152903994e-05
-7.96618890938658e-06
-2.88229462446837e-05
-1.27105225458381e-07
-2.77982182304669e-05
-2.96965015072516e-05
-2.45942820132738e-05
-2.25108385500851e-05
-2.20505252078317e-05
-1.14279118631205e-05
-1.18575308170148e-05
-1.60452672348865e-05
-2.6808544557829e-06
-3.09228467107064e-05
-2.06415503727235e-05
-2.79850744131891e-05
-1.64537370957256e-05
-1.56167023534312e-05
-1.59323572540665e-05
-2.44033360723408e-05
-1.99839472559117e-05
-5.14916915181614e-06
-9.22130971766918e-06
-4.20102098970423e-06
-1.91473479486919e-05
-1.02947858941234e-05
-1.48180419421138e-05
-2.14297132639674e-05
-1.36684225894417e-05
-1.18869784233435e-05
-1.419478081745e-05
7.2104750205744e-07
-4.02791304344662e-06
-4.07388664435809e-06
-1.12740532488783e-05
-8.78808855696987e-06
-1.9225782021054e-05
-4.74802874399731e-06
-2.17894712361481e-05
-2.35978206147718e-06
4.09050584015254e-07
-1.17017491639731e-05
-2.29656325108765e-05
-2.21790393795106e-05
-1.51218925423602e-06
-2.54584992441957e-05
-1.48650125324301e-05
-1.06821747885516e-05
-1.16397683293997e-05
-5.64607727777928e-06
-1.56089733080824e-05
-1.39446408403648e-05
-1.89663313724358e-05
-1.48488172581864e-05
-1.99517714432072e-05
-1.50475331720283e-05
-4.35451013055839e-06
-3.65918990180339e-06
-1.13099161596773e-05
-6.66527699606646e-06
-1.53633820691623e-05
-1.93544627812689e-05
-2.95670885387369e-05
-3.14639429081254e-05
-2.71587256181182e-05
-2.40422141094226e-05
-2.19566497469436e-05
5.70201651527028e-07
-2.19774662734074e-05
-2.20729916930031e-05
-1.03474529523639e-06
4.7253267275581e-07
-2.07834009280736e-05
-2.60226255280743e-05
-2.27626591931822e-05
-1.92718895638904e-05
-1.04141949071963e-05
-1.87688687625499e-05
-2.33372283961984e-05
-2.84091925923274e-05
-9.79507193834543e-06
-1.37144823327356e-05
-1.90756003598526e-05
-1.23768274154937e-05
-1.96639496749152e-05
-1.24471397879528e-05
-1.84411965645517e-05
-6.50584782650531e-06
-2.38518851074407e-05
-1.42458938510802e-05
-4.23102081545714e-06
-1.93883390509917e-05
-1.69306019338504e-05
-2.62414844783215e-05
-2.76819157425372e-05
-7.08008892786404e-06
-1.98711146584759e-05
-6.0080269603566e-06
-2.22703147412271e-05
1.69165521039826e-06
-6.23028855192312e-06
6.45269740561157e-09
-9.95426392796973e-06
-1.56964043253162e-05
2.93218832222552e-06
-2.58684330682733e-05
-1.38839887809816e-05
5.8639693364169e-06
-2.40117541399331e-06
-1.42506796400115e-05
-2.00082641778141e-05
-1.35167592096617e-05
-1.61100576877934e-05
-1.50894575171806e-05
-1.02465366554207e-05
-2.00836240271993e-05
-1.81110369299375e-06
-1.16477146666505e-05
-2.31217344595641e-05
-1.0868564748283e-06
1.12119709558938e-06
-2.20184231573292e-05
-4.3223970548104e-06
-2.52481080755197e-05
-2.44943872261726e-05
-7.82744581665729e-06
-1.17908438538934e-05
-1.35659122806592e-05
-2.8375153672803e-05
-1.29296966642552e-05
-2.98666663294875e-05
-2.70285802508521e-05
-1.57016044483732e-05
-1.20074851293148e-05
-1.93934462926355e-05
-1.65777979890665e-05
-8.14349140776102e-06
-1.87096501617835e-05
-3.71924555674569e-05
-1.131119998988e-05
-2.53348504151307e-05
-2.71445967847299e-05
-7.82885930000047e-06
-1.99875213454361e-05
-6.01770912068237e-06
-2.12371166432037e-05
-9.88088756067393e-06
-9.7743983781339e-06
-3.23240536301461e-05
-1.06151699024847e-05
-1.9196567492213e-05
-3.1762450309411e-05
-7.24192507832456e-07
-2.18709218570617e-05
-1.25353349848953e-05
-2.6366371228458e-05
-2.01086704338189e-05
-2.01575037782485e-05
-1.70230057922152e-05
-2.56064747426708e-05
-2.02268993992937e-05
-6.59164901654223e-06
1.28959542766976e-07
-2.20647228070701e-05
-3.57310934500711e-05
-3.93683102358981e-06
-8.64493883490527e-06
-3.18407496025762e-05
-2.89775568559873e-05
-8.37042667456235e-06
-1.50998185022047e-05
-2.07701981877379e-05
-1.88075513543301e-05
-9.99478025262682e-06
8.77193362663203e-06
-1.27263547806473e-05
-1.64008839836035e-05
-1.54098787336463e-05
-2.65149101115692e-05
-1.50660696134606e-05
-8.12274683994635e-06
-4.07883806808313e-05
-2.2224024002684e-05
-2.79046805408645e-05
-1.40740146156581e-06
1.90392970472351e-06
-8.90060289708603e-06
-4.43147090886394e-06
-9.89912125401906e-06
-7.24789575018548e-06
-2.88550270783697e-05
-2.61458848196553e-05
-1.52662522925668e-05
-2.5913860076939e-05
-2.58212453907032e-05
-2.37481637240172e-05
-1.03760587700305e-05
-9.68614535703139e-06
-2.4573417639744e-05
2.82348152995742e-06
-1.79690065148472e-05
-6.77034627841764e-06
-1.84307370912327e-05
-7.11931114827731e-06
-2.25329077972114e-05
-7.12776244327631e-06
-1.38957318386844e-05
-2.656080118844e-06
-1.00693113809947e-06
-1.82867805325629e-05
-9.61154648356133e-06
-4.80897090941014e-08
-2.21193661587333e-05
-4.99009040529211e-06
-2.34378908448842e-05
-1.20755234380092e-05
-1.92227635172786e-05
-2.68695021761698e-05
-1.21382454755656e-05
-5.20225056880557e-06
-3.51254536447554e-05
-1.17630509876205e-05
-2.48158301907111e-05
-2.63783153998073e-05
-1.32231929351227e-05
1.45720894152136e-05
-1.85122268185549e-05
-2.43493589940616e-05
-2.12245492328759e-05
-1.95164873135277e-05
-1.8140790733056e-05
-2.76026437400345e-05
-2.97032237643706e-05
5.81646558246917e-07
-2.93217880931467e-05
-1.3166901273066e-05
-1.94073611608773e-05
-1.34356011971295e-05
-1.98875270806717e-05
-1.46939784228298e-05
-1.43336030697703e-05
-2.68334987877602e-05
-1.97041028301534e-05
-9.80232755573824e-06
-3.16946763170809e-05
4.14782285260299e-06
-1.66060623002655e-05
-1.41189105619016e-05
-2.00247529295596e-05
-2.10684159918841e-05
-1.85892965051951e-05
-1.13988256902377e-05
-2.95450767038261e-05
-3.52305711740802e-05
-1.35611051312246e-05
-1.20461405827862e-05
-2.89655352244934e-05
-3.90473419656847e-06
-9.51320055567445e-06
-1.37415061521307e-06
-3.46248380539083e-05
-3.37304052211458e-05
2.44077347064397e-06
1.18856922071311e-06
-2.64578406464022e-05
-2.82309173095125e-05
-1.35230442704357e-05
-1.46112925525482e-05
-7.6837673375491e-06
-2.9877929107933e-05
8.65515921852545e-07
-1.54506891236867e-05
-4.37759719846804e-06
-1.01857468682269e-05
-8.74509647656745e-06
-3.2867002168141e-05
-1.67085796468211e-05
-1.4679996027487e-05
-1.82337806228097e-05
-1.12757949039523e-05
-7.66680193597768e-06
-2.17900562181213e-05
-1.13505200709862e-05
-5.43506582065087e-06
-1.82236145883016e-05
-1.3811866733966e-05
-1.45731691556177e-05
-2.32310279524502e-06
-4.38175694058222e-05
-1.56441082362832e-05
-2.70592074846986e-05
-1.34642676932381e-05
-1.24066727933531e-05
-1.77240273095412e-05
-1.8928419212988e-05
-8.85289737490115e-06
-2.35683663673706e-06
-1.77251357313929e-05
-7.58380031194287e-06
-7.10476659172111e-06
-3.07852406779212e-05
-3.34023939521773e-05
-1.41898603793443e-05
-3.54055386624037e-06
-1.89148377222984e-05
-2.2089365800598e-05
-5.45581672360909e-06
-2.29393057009581e-05
-1.46794166796459e-05
-9.50224603614726e-06
-1.07100403065196e-05
-2.06988358490926e-06
-2.04363062745803e-05
5.08218289374501e-06
-8.04117163907842e-06
-3.93697252188353e-05
-1.16099302319812e-05
-1.86572816786908e-05
-2.64985250402583e-05
1.33764737017801e-05
-1.91075426017034e-05
-3.26197176646181e-05
-3.7536281954181e-06
8.95613967472736e-07
-9.55361946466474e-06
-9.58338380730479e-06
-1.23995702625408e-05
-4.56472969525133e-06
-9.11270741073996e-06
-2.75024367385881e-05
-1.02707781806543e-05
-1.40881270075064e-05
-1.91214480421654e-05
-2.5192171478156e-05
-2.56095434350983e-05
-3.79872203232981e-06
-1.04026708666046e-05
-1.98591466665503e-05
-2.41114592571367e-06
-4.21423635076285e-06
-3.06884978015961e-05
-9.2307918514374e-06
-2.26153191610446e-06
-2.06328218858648e-05
-1.49560413433428e-06
-2.35087888844456e-05
-1.99292559626562e-05
-2.8463840116278e-05
-1.78901566287787e-05
-1.41660994752125e-05
-8.7530854605686e-06
9.41008332627093e-06
-3.89340650556488e-07
-2.60280313755656e-05
-1.34298690463997e-05
-2.0420151338391e-05
-1.30869738141477e-05
-9.71907241763046e-06
-2.4992056391864e-05
1.42067625796764e-07
-1.78400935296192e-05
-2.89174437849257e-05
-1.01440357378006e-05
-5.7559782176941e-06
-1.38106890328438e-05
-8.54590088432655e-06
-1.65965247481898e-05
-1.26144511025722e-05
-2.19882711567068e-07
7.58269367207359e-06
-1.46665316651577e-05
-1.65174268015898e-05
-8.9655409675905e-06
-5.62884250494971e-06
-1.13905306470154e-05
-1.75960417021158e-05
-1.5562425460079e-05
-1.67401834370611e-05
-2.77062550987669e-05
-1.92311213482936e-05
-1.76606341899654e-05
3.53235915350947e-06
-3.02401361807997e-05
-2.69294123326642e-05
-9.5442497337307e-06
-7.72515187138617e-06
-1.60523990008196e-05
-2.54952223961596e-05
-2.88304269107383e-05
-1.6488341464503e-05
-1.99200157771714e-05
-1.67233292565469e-05
1.95787118000203e-06
-2.05574196550556e-05
-1.95665483791068e-05
-1.81758794568247e-05
-1.67089483650254e-05
-2.67005909136347e-05
-1.32536127384981e-05
1.58354567733196e-06
-1.2457372145149e-05
-1.38613557851494e-05
-1.15018752566342e-05
-1.62913955650151e-05
-2.32154698612504e-05
-4.618299199296e-06
-1.62181052916454e-05
-3.3842691111715e-05
-5.99437470074735e-06
-4.45878290421711e-05
-2.20907327021281e-05
-1.82264048481835e-05
-1.8585134590992e-05
-1.11567669607088e-05
-3.60100897268676e-06
-2.08137862690444e-05
-2.2813099518439e-05
-3.79350860748584e-05
-1.18356088778046e-05
-3.54806883841485e-06
-2.77264755408731e-05
-1.03102179372983e-05
-1.92355383357011e-05
-7.15630137470697e-06
-2.00878392546631e-06
-1.95959261781214e-05
-1.88042383205746e-05
-1.03222797128253e-05
-1.66318553763624e-05
-1.66651294959976e-05
-2.56422765681068e-05
-1.46684323809513e-05
-2.01350881656126e-05
-3.47431429674338e-05
-4.5843124996531e-06
-1.38329100331106e-05
-3.08931436025195e-05
-1.06736584376893e-05
-1.33921519958433e-06
-1.75479995078134e-05
-6.60337276324333e-07
-2.92064921877182e-05
-1.75522221131495e-05
-1.2224614351055e-05
-1.5801854610573e-05
-1.28663372861011e-05
-2.67107161008458e-05
-3.24460934187037e-05
-7.12250307720784e-06
9.16710853595775e-07
-2.87251711145188e-05
-3.87758816686126e-06
-3.04163174240349e-06
-1.33193142506113e-05
-1.72899371536852e-05
-3.17345518464729e-05
-1.82086043566812e-05
-2.00842450486023e-05
-8.21934917167328e-06
-6.16720031650114e-06
-1.82848230198323e-05
-1.82209497944205e-05
-4.83300700561505e-06
-2.55012944425564e-06
-2.03433098396616e-05
-2.53194083529963e-05
-1.68957523136634e-05
2.17813163564168e-06
-1.6641758874975e-05
-7.21449701920987e-06
-3.42977247988099e-05
-1.97354699171867e-05
-8.43778430470888e-06
-2.75132680964443e-05
-9.37992303395123e-06
-1.25566724589361e-05
-6.2773778755708e-06
-1.14250750711918e-05
-2.73798966681867e-05
-1.76307852506595e-05
-2.30404218737589e-05
-1.04699428507133e-05
9.19337730072687e-08
-1.80690880705097e-05
-1.64978866448952e-05
-1.41720466058126e-05
-3.1677948439432e-05
-8.1162943595502e-06
-7.93596057963596e-06
-1.95725790971118e-05
-1.97615973582746e-05
-1.91691371207952e-05
-1.90332290778679e-06
-1.44008412808043e-05
-2.37593574347029e-05
-9.87078207774692e-06
-1.05700862500787e-05
-2.20821783686483e-05
-2.35853327581104e-05
-2.5213395354933e-06
-7.31923599145943e-06
-2.44266865124135e-05
-1.74098605123439e-05
-2.35997978041294e-05
-2.00923642472487e-05
-1.80362839020297e-05
-1.67065644126483e-05
-2.85218468560395e-05
-1.25940993033453e-05
-1.15903123870491e-05
-1.72690350527249e-05
-1.07101795024141e-05
-2.08218682062344e-05
-2.73069493237307e-06
-7.25732455226109e-06
-1.61121820583608e-05
-2.77448685946612e-05
-2.76419494881894e-05
-1.84622223435909e-07
-5.79313836394562e-06
-1.64427562384269e-05
-2.18237910302486e-05
-2.78558623927075e-05
-1.75737466473135e-05
-3.01462298133495e-05
-9.92294763574069e-06
-3.64922147444708e-05
-1.85321501934693e-05
-2.42586752338884e-05
-7.5882989687725e-06
-2.61931404780581e-05
-2.14515707840832e-05
7.15914850239476e-06
-1.7203058079692e-05
-3.2693061709762e-05
-7.96152092582327e-06
-1.27342886008985e-05
-2.37078881955361e-05
-1.29733559885291e-05
-1.16113155629316e-05
-1.48863930772437e-05
-1.97295206784921e-05
-2.57521097917767e-05
-3.14529987947415e-05
-1.58495962788475e-05
-1.94038174335092e-05
-2.06206371044009e-05
-1.46629336820704e-05
-1.1310346390332e-05
-2.04074059089812e-05
-2.76528012428768e-05
-3.4695608996132e-06
-1.62472180169054e-05
-2.87542126522864e-05
-1.01378474966103e-05
-2.51665570974176e-05
-2.51761074161628e-05
-1.90108364006893e-06
-8.29386344865221e-06
-1.01280843253885e-05
-6.1620806000087e-06
-2.93039858568796e-05
-2.42576239210707e-05
-5.33128230086642e-06
-2.56310306753319e-06
1.87945427125705e-05
2.07477406421604e-06
-1.7888718863365e-05
-9.76563070451806e-06
-2.68248231310306e-06
-6.17406789847772e-06
-9.05841358867579e-06
-1.17574425628384e-05
-2.18291994251243e-05
-1.71925316959257e-05
-4.67052962127206e-06
-5.49622010688977e-06
-1.49879030991334e-05
2.61512365031552e-06
-2.98963395828231e-05
-1.85844201424423e-05
-8.2926615797506e-06
-1.96841643006748e-05
-1.147489932164e-05
-1.16617364286744e-05
-1.91962847437731e-05
-2.07056644772291e-05
-3.07510707015323e-05
-1.9457153165439e-05
-2.86988367090066e-05
-2.18596009239877e-05
1.28530318236267e-06
-3.01303367318459e-06
-3.90509380797824e-05
-1.93585667244508e-05
-2.37868126388023e-05
-1.5516952108443e-05
-3.87394073401557e-06
-1.5160017849762e-05
-1.25576038137655e-05
-2.20466850628495e-05
-2.42840968246066e-05
-1.99571330195094e-05
-1.23145930984091e-05
-1.81030512673406e-05
-1.9645960748754e-05
-2.00480135307094e-05
2.23346817424196e-06
-5.07615511143879e-06
-3.36992749837732e-05
-2.14715519667994e-05
-1.79787600867479e-05
6.35034103578338e-06
-3.03311690933631e-05
-1.25259300841595e-05
-3.2811447207796e-05
-1.2188485909079e-05
-8.46687534008651e-06
-3.95109148979774e-06
-1.9181025889308e-05
-3.36825448990695e-05
-1.56479189486351e-05
-5.7519388857302e-06
-1.57342155437614e-05
-6.64024165766735e-06
-3.80181499588698e-06
-3.81667428914628e-06
-2.02197046799128e-05
-3.01096201529318e-06
-9.17943415705922e-06
-3.91130900422321e-06
-2.19765373319169e-05
-3.82662380677427e-05
-1.75629103114959e-05
-2.04828017902268e-05
-3.4785416371271e-05
-2.01754511910483e-05
-4.92430968450509e-06
-4.46551716162744e-06
-1.29396377745394e-05
-3.22638178293373e-05
-2.13211722539216e-05
-2.78467376735647e-05
-2.34572620571803e-05
-1.21607832953203e-05
-2.3893625885126e-05
-1.03653305005699e-05
-7.9300573519168e-06
-2.5188482522776e-05
-1.3638624367675e-05
-1.94857384616557e-05
-7.65223169507435e-06
2.46093577902325e-06
-1.54257052320505e-05
-2.19824107296299e-05
-9.43433779501032e-06
-2.11365348277013e-05
-2.83784122058139e-05
-8.50870066398892e-06
-4.74060999659359e-06
-2.61840761182692e-05
-9.23358100032683e-06
-2.0913144426689e-05
-2.39672301587814e-05
-6.4239263346026e-06
-2.10949089461372e-05
-2.18089950554667e-05
-1.62755259798026e-05
-1.19547717157877e-05
-1.36528196028833e-05
-8.73792441793612e-06
-1.85211891324763e-05
-2.80205546998429e-05
-1.73350290942585e-05
-3.52001521040811e-05
-1.30496400259065e-05
2.62133462604758e-06
-2.04845407973251e-05
-2.79741873457926e-05
-6.65038826963404e-06
-2.05424330590823e-05
-9.68069014407012e-06
-1.79774671565507e-05
-1.1941384225038e-05
-3.09756974658122e-05
-2.21061485591613e-05
-6.53292647380806e-06
-1.25624020261511e-06
-1.51470174722803e-05
-1.31984274109323e-05
-3.13548745694127e-06
-7.78393664346704e-06
-8.64042385453009e-06
-1.18864571099064e-05
-1.30174034349077e-05
-6.56243420940782e-06
-1.78704351815349e-05
-1.07913139541504e-05
-2.12262089502713e-05
-2.74281074964349e-05
-3.2611252584746e-05
-1.5820212676337e-05
-1.31847188198371e-05
-1.12685883479434e-05
-1.91796277813851e-05
-1.79478385236979e-05
-1.46771786103799e-05
-2.52226360974062e-05
-3.05304939583376e-05
2.84689231532094e-06
-1.95793669677355e-05
-1.45012976071826e-05
-1.90168737083373e-05
-1.56582396578125e-05
-1.42384929616922e-05
-1.50711247560097e-05
-2.43735848857329e-05
-2.25012757565797e-05
-1.94068911272842e-05
-1.77335751120107e-05
-1.95970973396456e-05
-2.50217497907644e-05
-2.01404361780459e-05
-2.44839512586101e-05
-8.83475168683585e-06
-2.2180654625143e-05
-2.32315395560661e-05
-2.8098073779835e-05
-2.95495256027382e-05
-2.17193551578376e-05
-1.26817372685989e-05
-5.27279388162329e-06
-2.69192735747605e-05
8.32266143731706e-06
-1.03314672873664e-05
1.42453480821029e-05
-5.92403122896844e-06
-3.16435118360864e-05
-1.5706124198706e-05
-4.19763441117496e-05
-1.26799312578495e-05
-1.883067922027e-05
-1.45433951364508e-05
-2.25945523253255e-05
-1.47520551329316e-05
-2.77947496230632e-06
-2.80401882711874e-05
5.60029420034847e-06
-1.37405986916977e-05
-1.69289193094038e-05
-1.70959886987385e-05
-1.17198834482042e-05
4.44448662338889e-06
-2.45354725278927e-05
-2.47801804210519e-05
-2.58986023572556e-05
-1.14903530294399e-05
-1.14578194838406e-05
-2.59874457063638e-05
-1.13500761958791e-05
-2.02724895776754e-05
-1.69998518295149e-05
-2.05488813319741e-05
-1.70496572129302e-05
1.26184554011216e-06
-7.82515124774118e-06
-2.56144971562308e-05
-2.15004416005686e-05
-2.48690799689636e-05
-2.3943566138374e-05
-1.92486872365608e-05
-2.18210274425767e-05
-1.67303984649701e-05
-2.34739416529519e-05
-1.30113787441584e-05
-7.91375466284756e-06
-1.46560620074168e-05
-2.26302389544654e-05
-1.54485408004416e-05
-4.08340139111361e-06
-4.05867985052818e-06
5.39118718862483e-06
-2.69370019552061e-05
-1.64487059309994e-05
3.44867600552968e-06
-6.5544114057394e-07
-2.29323651878753e-05
-5.59256557691587e-06
-1.05317171224421e-05
-2.56930368134447e-05
-2.08014637257283e-05
-1.0306134989025e-05
-1.90778356765236e-05
-9.82346335727262e-06
-8.5828089067386e-06
-1.08142928278612e-05
-1.48764036449018e-05
-2.8528729688652e-05
-2.56536887226739e-05
-1.51354051104203e-05
-2.63349517971596e-05
-2.46956343711486e-05
-1.92239100366593e-05
-2.59630136621316e-05
-1.33587613334811e-05
-9.95366907770125e-06
-1.86387401834356e-05
4.22068226804872e-06
-2.304520065388e-05
-6.00028295138949e-06
-2.07671829148904e-05
-2.52247718814109e-05
-2.26437886314016e-05
-1.87266752950088e-05
-1.79504341826839e-05
-1.16990146786831e-05
-1.88337827146733e-05
-1.26044668851929e-05
-9.41260585002779e-06
-1.64839407783347e-05
-1.6483422786579e-05
-6.21850982391513e-06
-3.34544518818169e-06
-7.0997870151399e-06
-4.92775694387088e-06
-1.73261576458097e-05
-2.01345813682348e-05
-9.3806933727857e-06
-1.39938573521066e-05
-1.36186624209293e-05
-8.27559050644445e-06
-2.51633232837016e-05
-1.11678992528281e-05
-2.3227917456214e-05
-1.5950942748494e-06
-1.60100144458373e-06
-1.91192528665996e-05
-2.02534153686596e-05
-1.1861872459642e-05
5.25180535778336e-07
-4.88096328281215e-06
8.92034824266147e-06
-2.41829695458487e-05
-2.04548205161013e-05
-2.92314749956018e-05
-2.42949691513589e-05
-1.08458146928709e-05
4.70973560336194e-06
-1.07071378867673e-05
-9.16522207639211e-06
-1.50431101654534e-06
-1.64225557646914e-05
-2.68567691391244e-05
4.14114193365375e-07
-4.44194121226776e-06
-2.99170044743115e-05
-7.92913645238468e-06
-1.84018600439653e-05
-1.25022897291263e-05
-2.63499393685575e-05
-2.38724299349579e-05
-9.70696473519068e-06
-2.3722275844278e-05
-7.81368555045152e-06
-1.97443566813543e-05
-1.09975895121445e-05
-2.54151821643893e-05
-2.82968802268955e-05
-1.06533236239696e-05
-2.10199723965872e-05
-2.19051233789686e-05
-6.02303811200563e-06
-8.74313248483295e-06
-2.98902937097897e-05
-1.18607845975722e-05
-2.43625189086947e-05
-2.10834724848441e-05
-1.82668788993843e-05
-7.58918156707899e-06
-7.17851507956109e-06
-2.49558756128416e-05
-3.96723357696043e-06
-1.94015472227684e-05
-2.4241392942711e-05
-1.58082144217728e-05
-3.18436413771564e-05
-8.35393772718558e-06
-2.41258766568446e-05
-4.21319856645694e-06
-2.1364628172176e-05
-1.64672910720194e-05
-2.67678886827792e-05
-1.10757066168801e-05
-1.24571870688994e-05
-1.06958564495234e-05
-1.17873155570522e-05
-1.80050205424972e-05
-2.59596988511207e-05
-3.29665931503209e-05
-1.94230924443335e-05
-2.67080391324949e-05
-2.19041885844691e-05
-2.22329392493721e-05
-2.5304569765824e-05
-1.97569048463562e-05
-1.04335154937092e-05
-1.23046822776045e-05
-1.89956469994507e-05
-3.03298369102407e-05
-2.0387289677446e-05
-3.48251981305136e-05
-1.6578910096757e-05
-1.60838490916349e-05
-1.43134619967318e-05
-1.09406892466604e-05
-1.42791468516549e-05
-1.20082972728851e-05
-3.43185537078291e-05
-3.00608979856348e-05
-2.39348401702039e-05
-2.100985266236e-05
-1.39831524148584e-05
-2.95103702000203e-05
-1.18993057422783e-05
-2.55994668202472e-05
-4.73241477693969e-06
-4.16954167972534e-06
-3.23722171903346e-05
-1.20942575441543e-05
-1.63392400804412e-05
-2.39133365841779e-05
-3.07576074915115e-05
-3.1540295253803e-05
-1.73508246572348e-05
-2.86979082070775e-05
-1.23499475227515e-05
-8.86661282337722e-06
-1.58807101631416e-05
-1.56190316026715e-05
-2.25497674413441e-05
-1.0408631211167e-05
-2.52102166678714e-05
-2.24592964645451e-05
5.67275427664827e-06
-1.49910112524915e-05
-1.04163987436355e-05
-2.35923181525587e-05
-1.25508154220671e-05
-1.65478123880677e-05
-3.92679354192685e-06
-7.64476296244103e-06
-2.07798006080231e-05
-3.32726831283756e-05
-2.69448429407433e-05
-4.46298174794865e-07
-1.47546290570879e-05
-2.52615149478315e-05
-1.44786294238425e-05
-7.46487826613994e-06
-6.83969349117835e-06
-2.18398033747014e-05
-1.99027441103112e-05
5.36788732050422e-07
-4.12142643002682e-05
-2.46857378174898e-05
-3.96205299042307e-06
-7.81746804227729e-06
-2.67897877138602e-05
-1.2011522589669e-05
-3.5073611334597e-05
-2.53696259529179e-05
-1.10573881503686e-05
-1.66356414618637e-05
-1.1013891669372e-05
-2.88301572145615e-05
-6.58489200248069e-08
-1.89661904353082e-05
-3.14087993933411e-05
9.3172987885404e-07
-1.54280306422054e-05
-1.51498696831329e-05
-1.55767427998524e-05
-2.18083605615651e-05
-1.1861383053871e-05
-2.56398285226326e-05
7.37290266811565e-06
-5.42452921237157e-06
-1.24566974024518e-05
-1.60608135617693e-05
-3.09441096143442e-05
-2.28221263973658e-05
-1.51568694589458e-05
-2.54575706340371e-06
-2.12973125169721e-05
-1.40197638704116e-05
-7.29810271696477e-06
-1.34048908940081e-05
-2.63205071498801e-05
-2.23572219339281e-06
-2.58090702587363e-05
-2.7573569169994e-05
-1.62455917969435e-05
-1.09890134594e-05
-9.32675522032321e-06
-1.77847498002293e-05
-2.08285373275662e-05
-1.29606850505583e-05
-3.35992651641491e-05
-2.65247757208475e-05
-1.76218209634296e-05
-1.59993821876598e-05
-1.29218287589633e-05
3.71311816958174e-06
-1.96749828872095e-05
9.93842123545197e-07
-1.87357136526159e-05
-6.90762359025144e-06
-2.59130186487015e-05
-1.73529952263218e-05
-1.85400510446242e-05
-4.22328515424626e-06
-2.35900244893963e-05
-3.61157045785412e-06
-1.68412798931613e-05
-1.56420239038782e-05
6.80017855509645e-06
-1.39604485064675e-05
-8.69361869714936e-06
-2.35322065389785e-05
-1.24502355011605e-05
-9.09488000767851e-06
-1.1377047811041e-05
-1.01062695498369e-05
-1.36350897920409e-05
-1.73683981530247e-05
-3.32151254436977e-05
-2.20309318509622e-05
-1.01954656801374e-05
8.09562486545909e-06
-1.46860095216219e-05
1.40083852906972e-05
-6.61258755997453e-06
-2.08609209882486e-06
-4.10715867612459e-06
-2.14519044943124e-05
-1.17457323599051e-05
-1.39227688908228e-05
-1.50003066637155e-05
-1.41499408900729e-05
-1.24573421083237e-05
-3.6837823547539e-06
-1.75692573271462e-05
-2.10876531054849e-05
-1.66994649503536e-06
-1.81488113106966e-05
-5.50258159612327e-06
-6.24109411056294e-06
-8.04812608997447e-07
-3.73833471284395e-06
-2.43035390714971e-05
-1.23244047830098e-05
-6.24371666566036e-06
-1.78878589045253e-05
-7.30841256388622e-06
-2.50166495181385e-06
-1.7097672555207e-05
-2.41399881379616e-05
-5.33437799173996e-06
6.79947518530752e-06
-2.22526563909642e-05
-3.77420159160834e-07
-2.0664534848429e-05
-2.32662111631527e-05
-3.36499914132942e-05
-3.0365120566989e-05
-1.62227672558779e-05
-1.78182863900937e-05
-1.51975284904352e-05
-1.21454103712682e-05
3.82720804672783e-06
-3.18263679185293e-05
-1.43560506123206e-05
-3.61935817894426e-06
3.97493475299847e-06
-2.35152625674637e-05
-2.94922195743333e-05
1.26763553242181e-05
-1.95491345675257e-05
-3.89457182901651e-06
-2.1033774232655e-05
-1.41133516282377e-05
-1.72236073057214e-05
-6.82881506301398e-06
-4.02739126749751e-06
-3.06624373272632e-05
-1.53990366672283e-05
-1.37343074316653e-05
-1.37267308202378e-05
-4.77687182450411e-06
-1.87115864387603e-05
-2.77525038995601e-06
4.90584657955415e-06
-1.43504168922955e-05
-2.57755673500726e-05
-5.74960388268108e-06
-1.94895333494124e-05
-1.42681979433389e-05
-9.82105129377084e-06
-1.18130657412818e-05
-7.16826153625844e-06
1.68886635000598e-06
-1.44654042529935e-05
-1.85901155762266e-05
-2.37368616188015e-05
-1.69244231845248e-05
-9.31522617986189e-06
-2.26122697780904e-05
-1.15555378065701e-05
-1.34701379554469e-05
-2.36541709258446e-05
-1.76264664246788e-05
-4.71240533874123e-06
-1.6456484032928e-05
-1.63140538924106e-05
-3.24572666764925e-06
-3.51785047261905e-05
-6.21046736537667e-06
-1.60717031822173e-05
-1.51910536138215e-05
-3.36161959240183e-05
-3.46674491416629e-06
-2.14509387301861e-05
-2.18510081562938e-05
-1.69965319011119e-05
-1.9292692826463e-05
-1.73935857421977e-05
-4.92067916446623e-06
-1.30524854625987e-05
-8.03837359419801e-06
-6.72836603686254e-06
-1.12259381731317e-05
-2.31425139450064e-05
-1.45617549198405e-05
2.09948862690488e-05
-1.48135432638644e-05
-2.92414197576536e-05
-1.82667049386334e-05
-2.01392733577293e-05
-1.9090201570622e-05
3.6680567842542e-06
-2.1818828773081e-06
-1.41971036423577e-05
-1.84513867127484e-05
-9.54913286534688e-06
1.17663939984567e-06
-1.95488540758495e-05
-3.09566581608713e-05
-1.90556284853786e-05
-8.875023285709e-06
-1.9757566295569e-05
-7.23443936630121e-06
-1.74079980624223e-05
-3.1217060070473e-05
-1.71032858863173e-05
-3.01639651276473e-05
-1.18333521389646e-05
-1.92166087431505e-05
-1.86532533281246e-05
-1.35988981972683e-05
-8.28944485655349e-06
-1.84678552483386e-05
-1.38712835815324e-05
-9.78628758872045e-06
-2.26165212546051e-05
-1.07338380523444e-05
-2.14767619505568e-05
-1.9471915186056e-05
-7.01804871220301e-06
-1.75289938150295e-05
-1.44920696095533e-05
-1.72578384497524e-05
-1.27795657346111e-05
-1.47603217393145e-05
-3.08683373474689e-05
-2.54627426256391e-05
-1.47477313000029e-05
-2.81691604607193e-05
-5.6121886286852e-06
-1.61988681130175e-05
-1.60440750397817e-05
-2.40374904668766e-05
-3.02955069680051e-05
-3.21011162331601e-05
-1.83662221583916e-05
-1.203259968462e-05
2.33798204797933e-05
-2.90695417803293e-05
-1.21308856320197e-05
-3.8656822354654e-06
-1.15547061838908e-05
-1.36707801490863e-05
-2.49729625573568e-05
-2.42909760193579e-05
-9.76810920974159e-06
-2.58428911577082e-05
-1.34737613799698e-05
-1.03990130157399e-05
-5.61479088717176e-06
-6.82752200362086e-06
-1.10894622652018e-05
-2.12412646911047e-05
-1.21260954921031e-05
-2.08755036581934e-05
-2.73001543044181e-05
-1.37011794777618e-05
-1.30789420220294e-05
-1.96099123808484e-05
-8.73769620431578e-06
-1.83491448938142e-06
-3.35040230385598e-05
-6.19618434546913e-06
-1.53867544329761e-05
-1.05394691937244e-05
-2.64097772680407e-05
-1.73750524911715e-05
-1.56297143418667e-05
-2.25058458281544e-05
-1.75641700364099e-05
-9.305430942357e-06
-1.17579499219946e-05
-2.25433037667137e-06
-2.46614271863273e-06
-2.15523324308727e-06
-1.03053762444833e-05
-1.95277342596742e-05
-1.94880525753359e-05
-1.05461217690993e-05
-2.1655688727928e-05
-2.36577441655928e-05
-1.44328272065238e-05
-1.02897028427608e-05
-9.23780544990232e-06
-1.46979044127122e-05
-1.80746398718796e-05
-1.20143667546481e-06
-1.53011395617499e-05
-1.39919097384871e-05
9.83555135560174e-06
-1.79920231926469e-05
-1.67151470525294e-06
-1.57538184802651e-05
-2.70944238092801e-05
-2.29076961041394e-05
-7.79284133755341e-06
-8.26324996525562e-06
-1.12127198655075e-05
-2.26917804536123e-05
-1.66663173467534e-05
-2.05160054390231e-05
-1.64713023423598e-05
-2.79465572763376e-05
-1.89061750960253e-05
-2.18893328155458e-05
-2.11672708994054e-05
-3.41304440045292e-05
-8.15000162148876e-06
-2.06456977049177e-05
-2.01354158934121e-05
-2.14724913238382e-05
-1.25466776920533e-05
-3.43955954169954e-06
-1.64048728353896e-06
-1.30271182965397e-05
-5.99066610003922e-06
-1.30111771581965e-05
-1.63759424699056e-05
-2.43605092902358e-05
-1.06078518520262e-05
-2.09078836638177e-05
-2.56546748029806e-05
-2.30485742952433e-05
-2.36413034495504e-05
-2.30302593669226e-05
-1.04030461629806e-05
-2.81440125217826e-05
-1.76241853990069e-05
-4.21110376233282e-06
2.19356804880218e-06
2.92886761069261e-06
-2.15963681635012e-05
-2.44467035129533e-05
-1.90404644509793e-05
-4.28583205021304e-05
-8.56296765494971e-06
-1.55087854911346e-05
-1.00672659184721e-05
-7.17902039628221e-06
-3.71297518960001e-06
-2.01084445989129e-05
-1.64220017198293e-05
-2.79468585694742e-05
-1.74826141883817e-05
-1.66902940262479e-05
-3.11639947039799e-06
-9.94024268883744e-06
-2.34027471383998e-05
-2.75710815472712e-05
-9.21030195104096e-06
-1.81783118927825e-05
-9.01788134992809e-06
5.35544426641724e-06
-4.3132559908524e-06
-2.61008129783298e-05
-2.1273629633512e-05
-8.84905536932977e-07
-2.14916061889083e-06
-2.39379492847805e-05
-1.13370283961047e-05
-2.33172124048233e-06
-2.61989628698223e-05
-9.42087376224682e-06
-8.51360670715383e-06
-1.20743481306028e-05
-2.8545606182573e-06
-2.55935493558056e-05
-2.06958638613459e-05
-2.26135771448967e-05
-2.33830444599581e-05
-1.81560886683013e-05
-2.45018903050673e-05
-1.49255055652739e-05
-1.82995440362068e-05
-7.16871532199194e-07
-1.33626057975182e-05
3.284989774251e-06
4.63661741636484e-07
-1.45237421588071e-05
-2.42896786991048e-05
-1.29592431456016e-05
-1.56720105916933e-06
-1.98074044790728e-05
-3.48337881844326e-05
-1.63816493492497e-05
-1.50913893071061e-05
-9.27525272655705e-06
-3.06153725800314e-05
-1.23683300690256e-05
-1.29542071492417e-05
-1.56398934223768e-05
-2.07281415988433e-05
-3.68102847194924e-05
-2.69478724895022e-05
-4.95395710876582e-06
-1.2316551649389e-05
-1.90625584982734e-05
-1.22061236284615e-05
-2.23667758786745e-05
-2.12334957249322e-06
-6.03248430737243e-06
-1.72220153389197e-05
-3.55204735952411e-05
-8.01856455012572e-06
-7.81369261412156e-06
-3.27435059009658e-05
-1.17768822564194e-05
-1.75476538659765e-05
-2.11613205906943e-05
-1.67819848270233e-05
-3.16612672340347e-06
-2.39152066534423e-05
-5.70835597633964e-06
-1.68480619169142e-05
-7.97531246752495e-06
-2.18677895867661e-05
-1.31690254730013e-05
-9.91876109526641e-06
-1.98182229082448e-05
1.44007453108279e-06
-8.70381730732308e-06
-1.86057365874764e-05
-1.22509514906213e-05
-9.51251216548963e-06
-3.43414311526213e-05
-1.93079607559701e-05
-1.04020629617442e-05
-8.64617935552122e-07
-1.70417145294255e-06
4.88072854019547e-06
-1.49621413483151e-05
-3.15454599951198e-05
-2.95388281743158e-05
-1.30331167255333e-05
-2.38794869037534e-05
-1.91241800964313e-05
-1.41492241833856e-05
-1.97109027140559e-05
-1.58258675457763e-05
-3.13769290350855e-05
-2.05887355727887e-05
-9.52473213064008e-06
-1.812849054773e-06
-1.04422075095331e-05
-2.55171650649336e-05
-2.32741455821471e-05
-1.41170071153958e-05
-1.8985418741438e-05
-1.39319602396516e-05
1.7895023832146e-08
-2.15596060097721e-05
-2.74695235564551e-05
-1.99773699544608e-05
-1.38503535245477e-05
-6.20948712217094e-06
-1.83406976025967e-05
-1.75579082853652e-05
-9.94945013528051e-06
-1.16438290051396e-05
-7.83153069761397e-06
-6.60234195369409e-06
-1.39952189766559e-05
-3.68717286354455e-05
-3.2555344872257e-05
-2.34249291575686e-05
-3.01378725642656e-05
-2.78712928971396e-05
-1.72955631061911e-05
-1.41174234582914e-05
-1.55333216024131e-05
-8.91402314129595e-06
-3.43878034251423e-06
-4.24420066536854e-06
-1.24769982014354e-05
-1.61753899458406e-05
-8.52073624079061e-06
-1.5969055483619e-05
-2.68226891311372e-05
-2.07840103321617e-05
-1.63766526952084e-05
-1.79791586135227e-05
-1.65989002328925e-05
-1.87214629083863e-05
-8.83903707444581e-06
-9.92920569534347e-06
-3.04132508228432e-05
-4.46057722196813e-07
-1.72306428018344e-05
-1.86981408416508e-05
-3.3553591712475e-05
-2.72418565581503e-05
-1.65345573599192e-05
-2.62795594517843e-05
-1.38085169255482e-05
-2.9937488348711e-05
-1.10549690950611e-05
-2.08849340289645e-05
6.0653428282629e-07
-1.0639952635203e-05
-3.84010366100811e-05
-1.19776335273028e-05
-1.90499683436017e-05
-2.32403362043254e-05
-1.95123194029148e-05
-2.51947483449932e-05
-2.96339076097322e-05
-2.71687037093591e-05
-1.71553965519617e-05
-1.67983519701582e-05
-6.43323887854603e-06
-2.17619321667768e-05
-1.89600102154559e-05
-9.8217726435437e-06
1.42023927584974e-06
-2.70545711246793e-05
-1.96449183030138e-05
-1.35274399241063e-05
-1.59302876247458e-05
8.64244708600495e-06
-8.46142688294227e-06
-1.89777890175497e-05
-1.20281772386351e-05
-1.82087461262767e-05
-1.59794666779434e-05
-1.00037772491684e-05
-3.39972702855951e-05
-2.13560187718883e-05
-7.17032397649271e-06
-2.77860860960743e-05
-4.32935493468592e-05
-1.38383060399682e-05
-3.27885239979137e-05
-1.52872193534828e-05
-3.02879251698233e-05
3.99705663928565e-06
-2.79213973900723e-05
-8.04294996247398e-06
-2.5158696346853e-05
-8.24181789466627e-06
-2.91332076530727e-05
-1.27920444328028e-05
-6.37466169643645e-06
-4.01240164398885e-06
-2.32901593271228e-05
-1.17760982711241e-05
-1.55627785084282e-05
-2.00964529036666e-05
-2.20436422189444e-05
-1.98571610041589e-05
-1.78008181286807e-05
-8.65074232421704e-06
-2.21492567769929e-07
-2.56753326824719e-05
-4.90415390201312e-06
-1.02803414970513e-05
-2.5679751987098e-05
-1.27332289894699e-05
-6.65466684598417e-06
-9.87552466134627e-06
-3.16077913191035e-05
-1.61371011329066e-05
-2.19806741330034e-05
-1.49193195860034e-05
-1.35207646591284e-05
-2.82639603983973e-05
-2.05668329779428e-05
-1.60319233521358e-05
-2.03337045307956e-05
-1.1747967630331e-05
-7.34805729309192e-07
3.07329164784912e-07
-1.6083022400932e-05
-5.50425071254753e-07
-1.45028934816736e-05
-1.2522062858052e-05
-1.55992605287563e-05
-1.1311625608649e-05
-1.57091293580859e-05
-1.42235337730753e-05
-1.25288397153634e-05
-2.34547178459393e-05
7.37479996325926e-07
-3.12865995250776e-05
-9.64410775777428e-06
-2.51779938297423e-05
-1.61219726351057e-05
-1.31738947256635e-05
-2.45286628197466e-05
-2.45863902840904e-05
-3.29645055819779e-06
1.36206747067565e-06
-3.00240448815715e-05
-2.95385515611724e-05
-4.62649572739923e-07
-3.68464566942666e-05
-1.5463980193418e-05
-3.13034277153084e-05
-2.55025577677848e-05
3.94293508218118e-06
-1.22083977366903e-05
-2.66733279384751e-05
-3.29313327472066e-06
-1.48960645963386e-05
-2.17389300901948e-05
-1.07304797049407e-05
-2.60665651613057e-05
-2.71281999830625e-05
-1.19508742070352e-05
-3.46023121427605e-05
-2.58890093218359e-05
-9.96121817361598e-06
-2.47165096518971e-05
-2.18751496890678e-05
-9.70599328948525e-06
-1.40017314594375e-05
-2.29616466404511e-05
-2.17739032119299e-05
-2.19561205535528e-05
-2.137798097692e-05
-1.97661638958196e-07
5.67756174376561e-06
-1.37231591165038e-05
-1.36684138891941e-05
-1.83274667075399e-06
-1.10371592903367e-05
-2.44098783021096e-05
-1.77726290783782e-05
-1.64583815013705e-05
-1.78338354829121e-05
-6.69656750940075e-06
-1.36055400352561e-05
-1.36802544609113e-05
9.40888587465301e-07
-1.05023423075275e-05
6.48261362270374e-06
2.58398650325065e-07
-6.5189233936233e-06
-1.34312526596742e-05
-8.53412009992966e-06
-1.88152350806952e-05
-1.22601396557359e-05
-9.01702790820083e-06
-1.29875209309227e-05
-1.99854012669495e-05
-2.24673327717876e-05
-2.57029614053421e-05
-1.44680007239916e-05
-1.90110919400193e-05
-1.47748128575965e-05
-1.18702468229962e-05
-1.12793285902343e-05
-9.64793392705786e-06
-2.51065085853926e-05
-1.67800633085443e-05
-1.15140712415117e-05
-1.53100584726967e-05
-1.66880397530057e-05
-1.59891428566208e-05
-3.13835443666153e-05
-2.28659053998609e-05
-2.55316897384248e-05
-1.07024807992577e-05
1.66883358880136e-06
-6.56074615210295e-06
-9.933006543873e-06
-3.05410887401176e-05
-9.76212147954868e-06
-1.99602424602485e-05
-1.52280391982127e-05
-1.08471430307872e-05
-1.69036319447764e-05
-3.7083767785826e-06
-1.2673051869569e-05
-8.06265725026666e-06
-3.6793277095427e-06
-8.7209898056137e-06
-2.88120959325849e-05
-1.49211339550848e-05
-2.14252064209051e-05
-1.4127506736535e-05
-7.87225887928446e-06
-3.28925382798283e-06
-2.11249007567611e-05
-2.58774111215161e-05
-8.4021207152933e-06
-2.39699910003469e-05
-2.30320089467254e-05
-2.89158302513351e-05
-3.87423957660001e-05
-2.08111691313715e-05
-1.82366179548682e-05
9.44457577762482e-06
-1.66133435540307e-05
-1.79198916032245e-05
-7.86399172822289e-06
-1.56562096857266e-05
-1.12586259832049e-05
-1.09737666831437e-05
-5.7595234367262e-06
-1.75051677061458e-06
-1.97388320119359e-05
-1.6493784271082e-05
-2.16363796327818e-06
-2.30849404556025e-05
-8.30425716602099e-06
-5.43735753718929e-06
-2.29858620310025e-05
-1.80631099609277e-05
-1.30875156311049e-05
-5.86371767156899e-06
-8.19778932035012e-06
-9.90335515760615e-06
-1.53513880031011e-05
-1.53786171237608e-05
-1.87135671234889e-05
-1.10839639166713e-05
-2.587681837327e-05
-2.43630345992946e-05
-1.46592879963592e-06
-1.11810286319476e-05
-2.56900625740298e-05
-8.08538998155028e-06
-1.17580190383722e-05
-2.82984143415583e-05
-1.26497495810175e-05
-5.45233657448112e-06
-1.0811592519147e-05
-1.06496320548771e-05
-3.32896507384839e-05
1.03158155562241e-06
3.79571588224694e-06
-1.42719469236744e-05
-3.31176754046851e-05
-1.54969235596755e-05
-2.44248926271964e-05
-1.33352429154864e-05
-1.86132437790734e-05
-2.34083245535635e-05
9.0862848758548e-06
-7.32941814027828e-06
-2.64379623513839e-05
-2.71010004149467e-05
-3.22037730100525e-05
1.87365891094767e-06
-1.66298398501204e-05
-2.20005711776025e-05
-2.57314893030865e-05
-5.65625257828896e-06
-3.33997837150759e-06
-2.93872807519582e-05
-1.16503105206155e-05
-1.00118153912367e-05
-1.8040941151586e-05
-1.19251656526762e-05
-2.76197457430387e-05
-1.2269930338134e-05
-2.44813764027308e-05
-2.51120740364355e-05
-1.3603671235247e-05
-1.64490909199132e-05
-1.73172012368404e-06
-1.88283497909159e-05
-2.00462190246017e-05
-2.96256336553635e-05
-3.22912827755347e-05
-2.26105928882321e-05
-2.43137682532161e-05
-3.00436808038137e-05
-2.03012323237906e-05
-1.42242208249705e-05
-5.82298074101939e-06
7.92154122002238e-09
-1.39987075167418e-05
-1.7132217326507e-05
-7.20146584387431e-06
-2.19484272672538e-05
-2.70867782428456e-05
-1.16976794941371e-05
-2.97861394654157e-05
-1.1264749912693e-05
-1.34222313356032e-05
-4.28735274117273e-06
-2.76088301902515e-05
-9.32140620992867e-06
-1.26592407855302e-05
-2.27067340427612e-06
-1.38923724622741e-05
-2.35203568657738e-05
-1.01244905985455e-05
-1.4492363607634e-05
-2.06815619073643e-05
-6.63973952522381e-06
-1.94670980862405e-05
-1.67882297398747e-05
-2.12930543713376e-05
-1.46043678163695e-05
-2.46771401354273e-05
-6.6366912778444e-06
-1.74755952641084e-05
-1.88778758013206e-05
-3.74908419585268e-05
-2.22149327427062e-05
1.45691944596984e-05
-2.90934445592196e-05
-3.07688341920692e-05
-1.51462144555715e-05
-1.52677373079568e-05
-1.505615998201e-05
-1.96353667498543e-05
-1.95486131673748e-05
-5.02341167948693e-06
-4.06958925348128e-06
-7.9333128742331e-07
-2.66127838559246e-05
-1.79615241151387e-05
-6.98780379474416e-06
-1.64764555560098e-05
-1.84002403694223e-05
-1.72150469962207e-05
-4.80161068371456e-06
3.0937508802482e-06
-1.02977134107406e-05
-8.38205030468571e-06
-1.1508203695259e-05
-1.85713849721772e-05
-3.3049918326891e-05
-2.54762550574043e-05
-2.15382881679557e-05
-2.11034216718901e-05
-1.51312923699542e-05
-1.30829814372137e-05
-7.08563177895406e-06
-1.62840931414981e-05
-1.14816731065795e-05
-8.07671948045669e-06
-1.71905199234115e-05
-1.94258479835692e-05
-1.71049859589845e-05
-1.13618673691266e-05
-1.35259193099296e-05
-7.61829263049029e-06
-3.16735834003697e-05
-2.11792693519323e-05
-5.84842495641699e-06
-3.35488017855677e-05
-1.79183537335908e-05
-1.13011169615797e-05
-6.16530569718865e-06
-1.20438556217424e-05
-2.73826638529044e-05
1.15511955690735e-05
-3.3683406760715e-05
-1.8261170902168e-05
-2.56475163835906e-05
-1.5141775566229e-05
-9.8885920228986e-06
-1.89237259249722e-05
-1.73595848350285e-05
3.71552034157888e-06
-1.76366392352895e-05
-1.90211184249285e-05
-3.55740078286647e-05
-1.80915534162673e-05
2.58809528409817e-06
-2.57962536597534e-05
-1.73803213846261e-05
-1.75464461626476e-05
-1.7629520700952e-06
-2.04895866569283e-05
-7.32482218475285e-06
2.72966001821482e-06
-1.49507105019228e-05
-1.81723644152908e-05
-3.43974926396613e-05
-9.62213035431952e-06
-1.67935228196176e-05
-3.98954441988153e-06
-2.59265265896021e-05
-1.93631765569088e-05
4.8780989967092e-06
-2.42857969700913e-05
-2.46341503976349e-05
-1.20634604707557e-05
7.85340114744512e-06
-1.45115231559289e-05
-1.88682340293098e-05
2.32116698339983e-06
-1.41813229216476e-05
-1.45140037064162e-05
-1.71033180666737e-05
-1.28661518022905e-05
-4.61007181329509e-06
-1.47635925723985e-05
-1.30115613990214e-05
-8.76092584230672e-06
-3.9653514614246e-05
-1.64212154967313e-05
-6.81288527823015e-07
-1.70821452024054e-05
-1.40661887360687e-05
-1.8144208451892e-05
-2.21073433557179e-05
-1.01387677616617e-05
-1.64129562515222e-05
-2.24317960338531e-05
-1.76837806594606e-05
1.26966799144312e-05
-1.31937769219942e-05
-2.02943010198166e-05
-4.34280614153242e-05
-2.1094012979963e-05
-8.19281614633934e-06
-1.40406109323797e-05
-1.39907071349561e-05
-9.09520626961036e-06
-2.56112302111878e-05
-2.11867426986127e-05
-1.57970144490509e-05
-1.98862094190162e-05
-1.84290504391276e-05
-8.27244590604856e-06
-1.68286657720757e-05
-1.26783729887344e-05
-1.39135263053559e-05
-2.01012390706617e-05
-9.97835893204739e-06
-1.70161943648193e-05
-1.36693448141743e-05
-2.69562385050745e-05
-2.18303369717475e-05
-1.85825200038917e-05
-1.18135068003649e-05
-2.31225768577251e-05
-2.82888423318244e-05
4.74251193182879e-06
-3.42958230751115e-05
-2.14402627699003e-05
-1.40390688801738e-05
-1.87245890053819e-05
-3.75522205659386e-06
-3.07828075942173e-06
-1.23924978848356e-05
-2.49422531364544e-05
-1.68121897265492e-05
-1.51512079977381e-05
-2.26039076796296e-05
-2.59778066577776e-05
-1.59428516189924e-05
-1.40244996333525e-05
-1.49325534670621e-05
-1.82914795990842e-05
-4.4221876398417e-06
-9.63470115563624e-06
-3.39818314726424e-05
2.38783975918234e-06
-6.77565714238495e-06
-3.51047564659354e-06
-2.76090591847714e-05
-2.81454515453452e-05
1.0634158564589e-06
-2.95033550205606e-06
-8.77543391459392e-06
4.48555797274662e-06
-2.281290602578e-06
5.82171270436855e-06
-2.1262986528406e-05
-2.75283575756593e-05
-9.00704730447108e-06
4.11158425617622e-07
-2.14198640072306e-05
-2.16277250244987e-05
-2.67818226745759e-05
-1.02448159177793e-05
-2.0228253767474e-05
-2.16549711270097e-05
-1.20435261158839e-05
-1.67228969118392e-05
1.10232226917896e-06
-1.83757712818406e-05
-2.09916506827331e-05
-1.93716175867572e-05
-1.73509717229809e-05
1.01613080999109e-05
-1.35774318039327e-05
-1.83668652288897e-07
-1.5243115034506e-05
-1.85958005452873e-05
-7.81688191555226e-06
-2.83631993630128e-05
-1.17633520719808e-05
-2.21982213581281e-05
-1.9940617990024e-05
-2.51584785333337e-05
-6.53857376519104e-07
-1.78421541242393e-05
-7.05127800386496e-06
-6.64051663475538e-06
-5.98675140840507e-06
-3.76208076016551e-05
-9.24281099392999e-06
-1.85751438204435e-05
-1.58231044495113e-05
-2.25712311209846e-05
-1.11015260689113e-05
-1.6872764360605e-05
-1.76402516424014e-05
-1.02824198523998e-05
1.82059905262827e-06
-1.54901083796408e-05
-1.0849079518573e-05
-7.98809124798812e-06
-1.59057575052882e-05
-1.59759946795436e-05
-1.42746680600419e-05
-1.47707456583814e-05
-1.46074844523116e-05
-1.59649853668631e-05
-2.259471353012e-05
-1.15696315253762e-05
-1.73560157329885e-05
4.48130576644136e-06
5.57444197635579e-06
-2.62392182820731e-05
3.16676554395748e-07
-2.96873762241895e-05
-1.0801773192349e-05
-1.94464401680262e-05
-3.3933706806353e-05
-1.01386810140095e-05
-1.1582312011056e-05
2.03861384903559e-06
-2.65596741498969e-05
-1.85969288888521e-05
-1.15570220648332e-05
-4.90269673508038e-06
-1.51154371169749e-05
-4.00196184553e-06
-4.49172682439874e-06
-1.7623140254863e-05
-2.39933187331926e-05
-1.38856119990625e-05
-1.95557758505072e-06
-1.83720508842602e-05
-1.41908104561117e-05
-6.22803410759023e-06
-1.26504256262572e-05
-1.25795933603521e-05
-2.47205077193259e-05
-2.02078725441746e-05
-1.85941430037677e-05
-8.03552477210651e-06
-7.3119807366358e-06
-2.31050835848612e-05
-2.65474725412656e-05
-1.95944936021067e-05
-4.28181436721584e-05
-2.05314930927694e-05
-9.10441415617473e-06
-1.89636647575965e-05
-1.19828978405785e-05
-1.1645645917752e-05
-1.51107036117637e-05
-3.36943381238354e-05
-2.81396369909598e-05
-1.34147848807478e-05
-1.72283381569564e-05
-1.79754635142981e-05
-1.71186804867496e-05
-2.33729246554775e-05
-2.19429639182827e-05
-1.56213037929078e-05
-1.00416619802656e-05
-2.5750771314923e-05
-1.85859845740961e-05
-6.62916881281188e-06
-1.26487201224965e-05
-2.49323783432337e-05
-6.90763761978025e-06
-1.21702125128525e-05
-2.50485587165265e-05
-1.60379823856577e-05
-1.69156419742894e-05
-1.53147631033664e-05
-1.31731272423856e-05
-2.46808080552452e-05
1.16823466493528e-06
7.31043645709859e-07
-1.31630837458565e-05
-3.06711282417921e-05
-2.51670563064591e-05
-1.51914304185637e-06
-1.56928712313837e-05
-1.69460124842082e-05
-2.66932247083898e-05
-1.82911465830021e-05
-1.89129566512034e-05
-1.32652613116525e-05
-2.21239984618707e-05
-2.12433377174479e-05
-2.01057517401512e-05
-2.83533677997928e-05
-4.01748313702807e-06
-2.04536358379484e-05
-1.56626117370722e-05
-8.51376059353849e-06
-1.82797209764574e-05
-4.43363376366862e-06
-7.71298152905586e-06
-1.0369848911411e-05
-2.28224021265433e-05
-1.61572940242601e-05
-1.1614812760006e-05
-1.278352961132e-05
-2.35300646383401e-05
-2.08860489349545e-05
-3.05188973056147e-05
-4.19742586944984e-05
4.67589838107756e-06
-6.96821030468552e-06
-1.2819497850066e-05
-8.70413146035354e-06
-5.16831450163367e-06
-5.76047785886344e-06
-4.88410925944436e-06
-7.85569915008961e-06
-2.03778824009208e-05
-2.30285926839653e-05
-1.96455371128306e-05
-1.80309505684593e-05
-2.05252237143646e-05
-1.79201446477189e-05
-6.54209828120692e-06
-1.5263787175343e-06
4.08939871947631e-06
-2.01567409151255e-05
-2.18272880208751e-05
-1.273415060059e-05
-5.94165992927655e-06
-1.80572466776601e-05
-2.03634960019616e-05
-9.27147159140936e-06
-2.53449235071781e-05
-1.68408120293332e-05
-1.09728169916668e-05
-4.5107794791315e-06
-3.30988211943277e-05
-2.16601284574941e-06
-2.9821281263429e-05
-6.42112534748947e-06
-2.79329333617919e-05
-2.68737788671391e-05
-1.85850960363746e-05
-2.49739659523517e-05
-4.40926898300898e-06
-5.77504708247287e-06
-8.01373834823255e-06
-1.47892174851632e-05
-3.29080675139597e-05
-1.19219958463856e-05
-1.82068685741198e-05
-2.22732128964007e-05
-3.36097274155585e-05
-1.32519200667081e-05
-2.58277825726137e-05
-2.65534424044243e-05
-1.88422212137387e-05
-8.46548614470644e-06
-9.09161850216812e-06
-1.96494013392365e-05
-5.88924179704519e-06
-1.32588057496327e-05
-2.45840705137331e-05
-2.64167902545549e-05
-3.65881725667231e-06
-1.03284333936117e-05
-1.36756108907698e-05
-1.82553071899077e-05
-1.24144978718242e-05
-1.14938549451119e-05
1.78990431928689e-05
-3.23059114514777e-06
-1.06597896163725e-05
-7.3028814748701e-06
-1.85824062412847e-05
-1.46408984215655e-05
-2.0593113180659e-05
-1.7408985684319e-05
-1.52825983280071e-05
-2.1697400974735e-05
-2.90761909690546e-05
-7.07047439177095e-06
-7.64072066947002e-06
-1.77452406477282e-05
-1.47634812822228e-05
-9.62881753470876e-06
-7.20333036194473e-06
-2.50938187329689e-05
-2.25716736489022e-05
-6.72891126429247e-06
-1.18120729970458e-05
-1.37339631374617e-05
-2.72720852138697e-05
-1.26920233885405e-06
1.9161437352351e-07
-1.15542549938017e-05
-1.64686856358884e-05
-5.21351598710182e-06
-2.1331126576633e-05
-1.94016041168756e-05
-2.38693949173202e-05
-8.9800936064482e-06
6.88572411059019e-07
-1.92246608530021e-05
-2.30483178968253e-06
-2.39809861094874e-06
-1.82838659038753e-05
-2.12611522064349e-05
-1.72003613035744e-05
-1.94525572824207e-05
-1.85301047084587e-05
-4.62360237294729e-06
-2.65051861215794e-05
1.27302926432659e-06
-3.03415172000244e-05
-2.75129018027153e-05
5.48791611957649e-06
-2.25807246045811e-05
-2.06619523121535e-05
-8.16948254628014e-06
-1.080765433583e-05
-2.6706045346519e-05
-2.19721942823042e-05
-1.23170599053765e-05
-1.03655234010465e-05
-1.31762435739393e-05
-2.59562483132097e-05
-1.13690789687443e-05
-1.87472057358208e-05
-1.28003184923449e-05
5.85382056743696e-06
-1.77869676155976e-05
-1.51051537493969e-05
-8.72882414965946e-07
-7.85235439595187e-06
-1.37079640444259e-05
-2.09385218460881e-05
-2.38502434227214e-05
-2.4681014271065e-05
-1.50390933295297e-05
-1.54975893203001e-05
-3.3985938883796e-05
-3.83125092991422e-05
-1.85266589042782e-05
-2.10649255313679e-05
-7.25153589605118e-06
-4.85702216012485e-07
-1.25651891023066e-05
-1.79999271158756e-05
-1.57197278145173e-05
-2.73543226024848e-05
-2.53992249665354e-05
-1.44711873188133e-05
-6.88013606213312e-06
-1.99165047391252e-05
-1.51468344994513e-05
-8.24793801764256e-06
-1.16436123697722e-05
-1.12117069415464e-05
-4.36009080516966e-06
-1.36689323326638e-05
-2.43436100384672e-05
-1.4244175115262e-05
-1.48022631961345e-05
-1.50180898387547e-05
-2.5466557674793e-05
-1.13773935652697e-05
-2.3292471291014e-06
-2.25880066848548e-05
-3.13536277222548e-05
-1.57815305262813e-05
-1.7907497726711e-05
-9.39749384325897e-06
-3.75592225562194e-05
-6.8389610182073e-06
8.38615496396076e-07
-2.36888128792631e-06
-1.80833486655019e-05
-1.74519454225279e-05
-2.01540766756887e-05
-1.06813846821965e-05
-1.51300504170059e-05
-1.48068439824627e-05
-2.21990475070157e-05
-2.15638634415846e-05
-9.12106751794029e-06
-7.1603556398706e-06
-4.05851784121156e-05
-3.00151515262873e-05
-2.23649427414645e-05
-2.1544096641467e-05
-2.35116598507024e-05
1.01449569253557e-05
-1.63167151881837e-05
-1.10127177665362e-05
-1.28414990763117e-05
-1.28615311113755e-05
-2.57955690080451e-05
-1.42364955188706e-06
-1.59247893707501e-05
-3.6269346082062e-05
-3.15114579665001e-05
-2.09211856465793e-05
-2.40142665198831e-05
-1.63773758392073e-05
9.77049820521753e-06
-5.66501365810311e-06
-2.18130376980468e-05
-1.91959453775654e-05
-2.84031904975914e-05
-1.21567312762905e-05
-1.64289336188291e-05
-9.16463553967485e-06
-1.86549228548167e-05
-1.84902941246962e-05
-1.8148200933084e-05
-3.70916391142022e-05
-2.01917517878543e-05
-1.55237310420649e-05
-1.67384829876564e-05
-2.30799932748234e-05
-1.19424322201954e-05
-1.7479121301957e-05
-2.06918041957043e-05
-2.7293619427556e-06
-1.7230735842532e-05
-1.75477805263043e-05
-7.07320229042127e-06
-8.87190930299582e-06
-2.01169175804047e-05
6.67647045251922e-06
-2.35768427180137e-05
-1.07103667023607e-05
-2.29328528630299e-05
-4.41875481099172e-06
-1.38006354232008e-05
-2.09101391201399e-05
-2.8115960402846e-05
-1.40769873819175e-05
-1.33493447808292e-05
-2.28209695146333e-05
-2.09304386576244e-05
-1.00529221610131e-05
-3.52849345704558e-06
-2.3349360621195e-05
-2.93938050385596e-05
-8.94252612210014e-06
-1.51775122877697e-05
-9.43336458546375e-06
-3.60311342218817e-05
-1.51703513385268e-06
-1.75107379043038e-05
-2.45370706714297e-05
-7.78442179460829e-06
-1.39934468796828e-05
-1.78922889693704e-05
-2.43303661827216e-05
-2.81671323316451e-05
-6.74208934624164e-06
-2.32295322223689e-05
-1.70662456484215e-05
-1.07371880524786e-05
-1.52553006637162e-06
-6.77022472857074e-06
-1.86619331935238e-05
-2.55998542688248e-05
-1.53129923826525e-05
-3.32931652232329e-06
-2.20008269085163e-05
-2.69242167821518e-05
-1.55486469233442e-05
-2.00836819545422e-05
-1.47773172917842e-05
-1.39316339766447e-05
-2.0595254624934e-05
-1.6473464785341e-05
-6.89513125981286e-06
-1.24557800548123e-05
-3.20397916018967e-05
-1.2864696232139e-05
-2.35097003057696e-05
-1.58659723171633e-05
-1.22883564809931e-05
-8.34882114567045e-06
-1.70062568825211e-05
-2.68884398722091e-05
-1.18098999191058e-05
-2.38762016538087e-05
-2.85609037720492e-05
-1.74078319173923e-05
-3.0949951888848e-05
-1.85650616515509e-05
-1.25511496420954e-05
-1.55388776434565e-05
-2.81128736234225e-05
-2.3235562460447e-05
-2.40200031053634e-05
-1.92763412911451e-05
-4.8496523983616e-06
-2.45957182405282e-05
-3.65549548811843e-06
-5.72851551136766e-06
-3.33550083330454e-05
3.42784958836288e-06
-2.72178121149473e-05
-1.10441659728884e-05
-1.07574266904327e-05
-7.34041232531517e-06
-6.07747216766028e-06
-1.31304266225907e-05
-2.22638029773852e-05
-2.26146374176857e-05
-1.18393794452163e-05
-9.3788889385077e-06
-2.82807595881491e-05
-3.20389250013134e-06
-9.14874085525854e-06
-3.283698010987e-05
-2.28419258569087e-05
-7.80512835039681e-06
-5.38167148689231e-06
-2.73053226905504e-05
-7.97450713523932e-06
3.79894088353114e-07
-2.30298501033808e-05
-1.73418829175644e-05
-1.11529215571208e-07
-1.55816017514322e-05
-1.39138439974511e-05
-2.39792658066871e-05
7.82512688883232e-07
-1.50931526679926e-05
-1.12107109188772e-05
-1.86373695748212e-05
-3.33030643640372e-05
-2.32868073318196e-05
-1.93302890914079e-05
5.05564749192491e-06
-2.13156941856243e-05
-2.47866333112634e-05
-7.31989937436488e-06
-1.98817525315532e-05
-4.07919563611884e-06
-1.05602596915678e-05
-7.76581806102624e-06
-1.777871485212e-05
-2.70596627009008e-05
-3.31730086840826e-06
4.53162893870409e-06
-7.28072756986338e-06
-2.82373202966886e-05
-1.10944938457387e-05
-1.47874794471421e-05
-2.88775727557856e-06
-1.68776652692141e-05
-8.72006536873608e-06
-3.25397301579683e-05
-2.2166654262512e-05
-1.68201452900291e-05
-1.22958725245191e-05
-1.88421226107311e-05
7.20413912082741e-07
-8.89838547466092e-06
-2.62621475973587e-05
-1.07863040472724e-05
-1.18898091585491e-05
-2.93773668627975e-05
-1.80545861788597e-05
-1.05112546922485e-05
-7.20698132808923e-06
6.12816731730571e-06
-1.26008971548039e-05
-9.60205892900511e-06
-1.50160303364832e-05
-3.02919288976263e-05
-1.49142969384581e-05
-1.46644449366207e-05
-1.60488264752924e-05
-3.972003438666e-05
-8.10285326287503e-07
-2.47356600569297e-05
-1.293434878648e-05
-4.88534820661664e-06
5.18495618646732e-06
-5.9675581173838e-06
-8.54828597728808e-06
-1.87106811567052e-05
-3.46489702899865e-06
-1.65582973810762e-05
-2.77458284922157e-05
-1.32462778154668e-05
-2.41117097992357e-05
-1.34139228481514e-05
-2.35218179735713e-05
2.63130151348066e-06
-1.3627537562066e-05
-2.44490025961308e-05
-1.66036380010129e-05
-4.67144733598137e-06
-1.43968708509529e-05
-1.75997018326525e-05
-1.23742888169187e-05
-1.72297169217814e-05
-2.04561419085982e-05
-9.47956237909003e-06
-1.48999471916522e-05
-8.43321538811844e-06
4.76395521360735e-06
-2.14681603812529e-05
-2.50668960996463e-05
-2.24552103856916e-05
-1.61695962557715e-05
-2.17912331261366e-05
-3.00072996631684e-05
-1.59073118906974e-05
-1.72420738101151e-05
-2.63224989749631e-05
-2.15041468916129e-05
-2.44524658929339e-05
-1.05260868509919e-05
-2.58203313054681e-05
-1.13187869574963e-05
-2.24879321581539e-05
-6.0718607083397e-06
3.19739963591878e-06
-1.40764751502181e-05
-1.41377897004784e-05
-2.08500920590689e-05
-1.67238181271892e-05
-1.74362799075495e-05
-3.1735349565218e-05
-1.49468526631608e-05
-1.63274527109933e-05
-1.79860655248597e-05
-2.67538249234251e-05
-1.72839677250186e-05
-3.15019380690982e-05
-2.33770450299726e-05
-1.95087834715883e-05
7.74949096476818e-07
-1.56274579929722e-05
-2.93247447140529e-05
-1.70237717276024e-05
-1.43163968730577e-05
-1.57903225704864e-05
-5.1676932432664e-06
-6.90381294201644e-06
-2.40510508671259e-05
-1.80621478833097e-05
-1.74579568768914e-05
-3.80867913798579e-06
3.09115819475736e-06
-1.46749183779528e-05
-3.09187251424322e-05
-1.92079424140799e-05
-3.66549635432971e-05
-2.37822208158821e-05
-2.32004207023571e-05
-2.23854434580207e-05
-5.16283629007791e-06
-1.5716939372713e-05
-2.83653784488799e-05
-1.58101528561081e-05
-1.71671461605478e-05
-9.84738026104531e-06
-1.22614062929786e-05
-2.72127275111536e-05
-2.27650311520641e-05
6.52832081200523e-06
-1.21996418035834e-05
-1.96217953794633e-05
-1.09369854269026e-05
-1.60726988673186e-05
-2.71116888532536e-07
-1.7940733494796e-05
-1.97032813022265e-05
-2.29244595000686e-05
-1.61943790145606e-05
-1.80336524699806e-05
-2.75830152812786e-05
-3.0226803811939e-05
-1.58535018697206e-06
-3.25033475172088e-06
-3.37467818301585e-05
-2.3834970411747e-05
-2.8979887581575e-05
-1.18472391513341e-05
-1.38581137410278e-05
-3.40678016474867e-05
-4.31307493282517e-06
-1.06430998777304e-05
-1.51284631964435e-05
-9.33042718602221e-06
-7.51548535704557e-06
-3.03545757387387e-05
-2.69539179826342e-05
-8.4997013611511e-06
-6.96387210100778e-06
-1.25517124916223e-05
-9.03997671781784e-06
-2.02399605171402e-05
-8.8958664946573e-07
-9.05629220084818e-06
-2.47136204863759e-05
-6.32222273914132e-06
-1.27352798928045e-05
-1.75218794153389e-05
-1.04521700834406e-05
-1.58955607434055e-05
-1.85683110541949e-05
-1.49537056105983e-05
-3.31816211925985e-06
-6.34102965584629e-06
-5.82575539675101e-06
-1.40924207658214e-05
-2.70524178681906e-05
-8.78213472980064e-06
-8.51707347993023e-06
-3.30761990226797e-05
-1.3703283040031e-05
-2.20502328222468e-05
-2.29045127868327e-05
-3.11721661936216e-05
-1.37440946430887e-05
-2.24340721371992e-05
-1.32504433933454e-05
-2.5332065674161e-05
-5.46392934496687e-06
-2.35093258703277e-05
-1.24494749645527e-05
-1.7087882007153e-05
-1.40398006374075e-05
-1.35369662950923e-05
-1.63755979529886e-05
-2.14543384989233e-05
-3.72270882540483e-07
-3.82264326895103e-05
-2.03530170639968e-06
-3.03100385106386e-06
2.8471440166259e-06
-1.11637713450041e-05
-1.80469095966789e-05
-2.53909620798695e-05
-5.16140307285867e-07
4.40584751345753e-06
-2.0934701247062e-05
-2.44341659517065e-05
-2.30887390452389e-05
-3.04340975477239e-05
-1.80394658588005e-05
-1.58715464268912e-05
-1.3272416701347e-05
-1.56139545162476e-05
-1.81462190854259e-05
-1.56327889420251e-05
-1.67258275193737e-05
-2.15323374105184e-05
-1.83069500026898e-05
-1.67340753920744e-05
-1.71340231674935e-05
-1.42140679625125e-05
-1.33682307866126e-05
-1.98367951183834e-05
-3.14288498146516e-05
-2.67154222256064e-05
-3.08079487772975e-06
-2.88295544766126e-05
-1.77449432066e-05
-1.91619845585373e-05
-1.13196111945092e-06
-6.00334418501778e-06
1.02464359993528e-06
-1.7859750246124e-05
-2.39384971960323e-05
-3.41175316130597e-05
1.13138204374044e-05
-4.10799423031343e-06
-1.22439339804346e-05
-3.23436521639592e-05
-2.76263985633827e-05
-1.23412404565506e-06
-7.64861901559973e-06
-1.57510122002459e-05
-1.17220123668963e-05
-1.67879230330393e-05
-1.58946528412367e-05
-1.57762795044463e-05
-2.32221954926929e-05
-1.19584255062285e-05
-9.53685663971384e-06
-1.4621490492148e-05
-1.59954500203613e-05
-7.19535094132315e-06
-1.04192313493658e-05
-2.01954399131532e-05
-1.62791053810345e-05
-9.91975399870654e-06
-1.81478475365536e-05
-9.44471231380913e-06
-1.87925730423296e-05
-2.44594835261121e-05
-2.59429849441095e-05
-1.57800161672012e-05
-1.36115903460728e-05
-1.14647890498327e-05
-1.23118451170521e-05
-2.39228313655415e-05
1.51601104893134e-05
-7.82135213838552e-06
-6.1303478084427e-08
-6.53112502337215e-06
-2.1821252944395e-05
-3.79171746985406e-05
-1.03870333393764e-05
1.15293727264607e-06
-2.22936695524367e-05
-2.03047340582414e-05
-2.1312138657438e-05
8.52046469673414e-06
-1.10962939242194e-06
-1.23598117539151e-05
-2.757985588381e-05
-1.5505097183958e-05
-1.82382312331665e-05
-2.37195192771382e-05
-9.70123286604411e-06
-1.24092400335706e-05
-1.32906809836196e-05
-6.84837409280021e-06
-9.34410885095058e-06
-4.06473897992876e-05
-2.58015533420237e-05
-2.43297546270239e-05
-3.38582032327331e-05
-3.19880252699072e-05
-2.25457548287539e-05
-1.92251288461973e-05
-1.86611922351569e-05
-1.04967697527948e-05
-4.52424780231347e-06
-1.94505488036377e-05
-2.99611174284441e-05
-2.72582838339163e-05
-2.15532746871662e-05
-1.50690628350296e-05
-1.56408074787254e-05
-7.50188710960389e-06
-3.98083724982438e-05
-2.04419314341682e-05
-1.56876600553182e-05
-1.55896667422111e-05
-4.0264744378991e-06
-1.45199903061073e-05
-1.89531090098091e-05
-9.5194531998776e-06
-9.39153917834547e-06
-2.07727201388205e-05
-1.21505687103664e-05
-4.89986809142608e-06
-1.67848864981557e-05
-2.06833660571688e-06
-1.93343340405013e-05
4.78364077527012e-07
-1.97300307803883e-05
-9.5003486460749e-06
-2.84659654219323e-05
-1.99171281227612e-05
-7.22149670478351e-06
-2.27526672018815e-05
4.70409152303442e-07
-2.23604081908882e-05
-2.60837826056438e-05
-2.24350858066344e-05
-2.24017213050029e-05
-1.94695426024495e-06
-3.28316796243754e-05
-1.86587180744412e-05
-1.1864922291618e-05
-1.70017136576528e-05
-1.23483075120138e-05
-1.72953540230482e-05
-9.12652467876015e-06
-1.41981334779831e-05
-2.23901982576024e-05
-2.07367772902069e-05
3.98536254758758e-06
-3.32458313670408e-05
-1.01342989175802e-05
-1.15459644773396e-05
-2.55443702652585e-05
-1.85348058405826e-05
-1.69209224547976e-05
-1.17187782447968e-05
-2.72870532894744e-05
-2.24501743595374e-05
-1.67329304015799e-05
-7.90844480284897e-06
-3.34846828108953e-05
-3.14156358049102e-05
-1.43201104445697e-05
-3.25524068628928e-05
-1.16834002460197e-05
-2.62661808907406e-05
-2.1920150209757e-05
-5.94773364717117e-06
-2.68310875156883e-05
-4.7457153176609e-06
-1.32101849150358e-06
8.34592237354936e-07
-3.44821873809125e-06
-2.28150376711496e-05
-3.05030211738315e-05
-7.24237707165785e-06
-1.20259212264131e-05
-1.92332414825484e-05
-4.59744005457421e-06
-1.14464554322692e-05
-8.60505012314343e-06
-2.42917416471623e-05
-1.45369968529638e-05
-8.19131803452132e-06
-1.12429460026203e-05
-1.46155622977143e-05
-1.2665581133691e-05
-2.03984096823848e-05
-2.61104703625163e-05
-3.0001123269753e-05
-3.52317926842131e-06
-5.97685549976848e-06
-1.09612686861515e-05
-2.48525349328304e-05
2.3124286317191e-07
-9.60219448242969e-06
-2.85378694351367e-05
-2.55634221225345e-05
-1.21754975276893e-05
-2.3584649428749e-05
-2.05513173828172e-05
-3.02300115021364e-05
-2.46212442231201e-05
2.47044023719558e-06
6.7572120776646e-06
-2.93291118428312e-05
-2.52268197288564e-05
-8.88758184751505e-06
-7.17244513316145e-06
-1.91122347330071e-05
-2.96224660605949e-05
-1.33186936580074e-05
-2.31330466753407e-05
-1.08871222811683e-05
-2.79273403912286e-05
-1.29701388369637e-05
-1.27072176586431e-05
-2.93637517160964e-05
-2.66721745679835e-05
-2.71765307238846e-05
-1.42384641043859e-06
-9.95739464482231e-06
-1.03040280934925e-05
-2.33460653311381e-05
-8.93798961946752e-06
-8.65592529039199e-06
-1.62913683840206e-05
-4.78176374457092e-06
-1.75572074398548e-05
-8.41520980845796e-06
-1.43387574019751e-05
-1.39732830459452e-05
-1.36668707360309e-05
-1.78493531796686e-05
-2.37266765431619e-05
-3.44855541327694e-05
-2.2974308003624e-05
-9.13249226086802e-06
-3.97750388461306e-05
-2.15622219856143e-05
-1.03911209509047e-06
-1.84886542872075e-05
-9.76879115010304e-06
-1.62517719101814e-05
-7.2400531745271e-06
-2.61103391775541e-05
-2.92942629771188e-05
-2.87075884037748e-05
-8.65946755546953e-06
-5.20511112632664e-06
-1.38069554693836e-05
-1.18011945403044e-05
-1.6859946081836e-05
-7.59329581479871e-06
-2.39302732026948e-05
-2.15007328821085e-05
-2.91853293844069e-05
-2.3974450319417e-05
-1.49520215879714e-05
-1.36871993856643e-05
-9.42897173349551e-06
-1.65740883534602e-05
-2.41057867509809e-05
1.27274878141034e-07
5.41719012567198e-07
-1.62610756035053e-05
-2.58883930816342e-05
-2.91585337079995e-05
-2.34649327114503e-05
9.97953236692648e-07
-1.80381536273147e-05
-4.51225890615358e-06
-2.10346809064136e-05
7.64095371041178e-07
-2.2101601974547e-05
-4.12726027649585e-05
-1.48982744710465e-05
-1.83359572780342e-05
-7.43955685326514e-06
7.41111985395257e-06
-1.01870405856265e-05
-5.78362251718871e-06
-2.16230635387333e-05
-2.36075425871012e-05
5.4536449082822e-07
6.98132048319093e-06
-1.94590343045194e-05
-1.72583931630366e-05
-3.442091847398e-05
-1.34650452046654e-05
-2.96680345329499e-05
-2.3433702896091e-05
-2.11537941160557e-06
-1.81016320423231e-05
-2.17875617505484e-05
-1.76650956149102e-06
-6.76724639450601e-06
-1.05364051779654e-05
-7.70376789221884e-06
-1.11749057518577e-05
-1.94349229295634e-05
-1.54849620560192e-05
3.57268369206971e-06
-1.67625449375641e-05
-2.46330706739587e-05
-2.36380023958292e-05
-2.94467731076486e-05
-1.06231988304382e-05
-2.66533788171881e-05
-4.98113044467948e-06
-2.61130803664005e-05
-3.88171358915519e-05
-2.42189477404113e-05
-3.26878897500055e-05
-1.67378369818351e-05
-1.14093291169701e-05
-1.05317921130453e-05
-7.93182623241423e-06
-1.84701746473352e-05
-1.88643288109254e-05
-2.05818522971114e-05
-1.77330368537261e-05
-1.82131393895349e-05
-3.24898476660333e-05
-6.542877312371e-06
-1.95251698106148e-05
-3.30821079192391e-06
-1.42680518326164e-05
-1.95492528805844e-05
-4.4725484418338e-06
-2.61098038195797e-05
-1.94872506682138e-05
-1.09558660689559e-05
-3.53434769225031e-06
-3.31474521854279e-05
-1.86481030877354e-05
-1.85082963274416e-05
-3.23269158244504e-05
-2.52322215986105e-05
-3.08417078823462e-05
-1.95041420662142e-05
-7.67278086044748e-06
-1.41136795729588e-05
-1.55650403447474e-05
-2.45710166523207e-05
-2.99512921340665e-05
-5.5069216496249e-06
-1.98054832320043e-05
-3.1178403636059e-05
-1.85644073108352e-05
-1.06618337674601e-05
-2.27230724305234e-05
-1.56080246694136e-05
-1.93925496209218e-05
-2.17815310238175e-05
-7.78904035924879e-06
-8.28636590940407e-06
-8.17453640122341e-06
-1.29478870515094e-05
-2.58296010291162e-05
-1.68114019749253e-05
-4.00324166088596e-06
-1.46374955225254e-05
1.50672019004645e-06
-2.92268944971792e-05
4.35038179000457e-06
3.08947344715965e-06
-8.21074866923496e-06
-2.68296008187858e-05
-2.57793655083503e-05
-9.37091520587191e-06
-2.10603706838814e-05
-1.67142577678482e-05
-1.23365359208635e-05
-6.07484412401749e-06
-2.04293431588652e-05
-2.03308740737654e-05
-3.69644866911415e-06
-6.56647014282444e-06
-6.21631160843759e-06
-3.28513861385216e-06
-1.91835981766049e-05
-3.28064066259592e-05
1.28764827471622e-08
-7.30084952172405e-06
-1.93608764924363e-05
-2.89550634758111e-05
-2.5637283680113e-05
-2.18097062516259e-05
-2.01607120908257e-05
-1.00464516320541e-05
-6.3239453296965e-06
-1.6549003790822e-05
-3.32780281634908e-05
-2.04144254350654e-05
-6.54194511670112e-06
-8.81308661150306e-06
-3.82317855207013e-07
-1.95186885090137e-06
-9.28871776903533e-07
-1.56882003789965e-05
-1.58329891005555e-05
-2.96408643151217e-05
-2.08583289168834e-05
-1.01871331642031e-05
-1.83004500589253e-05
-1.19300420728596e-05
-1.01264654332825e-05
-1.43439219628753e-05
-9.53953390372855e-06
-5.92595408636235e-06
-1.99890468493237e-05
-2.68036545711573e-05
-1.39733512799015e-05
-4.94525946737427e-05
-1.01829112438574e-05
-2.37942367383703e-05
-1.72623057203481e-05
-2.79288026848722e-05
-3.89209543583407e-05
-3.32145527054677e-05
-1.51196898834126e-05
1.71973602989394e-06
-2.23209804751675e-05
-1.26238650049299e-05
-1.54613409524878e-05
-7.85357747706012e-06
-1.63186559514555e-05
-6.92851190899762e-06
1.40931552313552e-06
-1.47861228911415e-05
-2.43647253519991e-06
-1.5405791671894e-05
-7.34467141504894e-06
-2.77814529971074e-05
-2.74806388527502e-05
-8.32460153100377e-06
-2.40262887365646e-05
-3.43768280983146e-06
-1.9134719349469e-05
-1.72652048183396e-05
-1.63553711018411e-05
3.03688719301788e-06
-8.09618261089324e-06
-2.36386328097643e-05
-2.28058407362598e-05
4.08819045003329e-07
-2.65233599134606e-05
-2.13853164716216e-05
-8.7284779332711e-06
-2.25464724242756e-05
-1.92755575642799e-05
-2.31960726724229e-05
-1.61692056819559e-05
-2.60235448577853e-05
-1.34436778316142e-05
-1.99470857846204e-05
-2.61891923956079e-05
-1.5448270537379e-05
-1.56554711534123e-05
-2.20150353414484e-05
-1.66005422497959e-05
-3.33764409670415e-06
-2.65187772677202e-05
-8.028029271259e-06
7.16582722212045e-06
-1.58223679959743e-05
5.95078620825674e-06
-2.02652310349618e-05
-2.06882386363047e-05
-8.72817016468064e-06
-1.70588791342349e-05
-1.44214113488164e-05
-1.56574654450558e-05
-2.2735810923982e-05
-2.63678616780348e-05
-2.27412151911592e-05
-1.35401856911696e-05
-6.77337868940081e-06
-1.16214049924805e-05
-1.58847251223761e-05
-2.38425956222053e-05
-1.06545992827102e-05
-1.8604341521505e-05
-1.94034169780054e-05
-5.85008231587971e-06
-1.18000464193841e-05
-5.83294250322414e-06
-1.56429683524903e-05
-1.69211883425858e-05
-2.31439705385048e-05
-1.19369479826017e-05
-2.68794739950728e-05
-1.21116905365244e-05
1.48482194874259e-06
-2.22092550711798e-05
-2.90061496138372e-05
-2.0480430134185e-05
-3.43101349853313e-05
-2.65329075038275e-05
-1.07763656914019e-05
-2.22642158541635e-05
-6.09270749194563e-06
-1.02171808708254e-05
-7.19391219999649e-06
-1.80196123327447e-05
-1.182564040086e-05
-2.17177355098044e-05
-1.40989163685103e-05
-2.28436188233564e-06
-1.2929477845253e-05
-2.20086528756624e-05
-5.85969521362118e-06
-9.04439143724863e-06
-6.75356688919919e-06
-5.84240649088831e-06
-1.02361358568859e-05
-9.5200421846738e-06
-2.67886750452463e-05
-9.42579741235046e-06
-1.76373540530107e-05
-1.69333685567936e-05
-2.09227782196457e-05
-1.55380136584392e-06
-1.54163449457243e-05
1.66720520129591e-06
-1.8903446528875e-05
-2.49818733758318e-05
-1.28335985112895e-05
-6.88387445426214e-07
1.04957933980387e-06
5.31901303217204e-06
-3.12893646769221e-05
5.87787029704189e-06
-2.66802051718468e-05
-1.3524557199156e-05
-1.4317393882068e-05
-2.95088050008342e-05
-2.68279513084029e-05
-1.06291902039984e-05
-2.04716503653249e-05
-5.16449965680602e-06
-8.31905511424917e-06
-5.19659602935985e-06
-2.0737715755018e-05
-2.34433684740884e-05
-2.13730182574097e-05
-6.69604320654481e-06
-1.98923380072456e-05
-5.9678996402536e-06
-7.1831854581884e-06
-1.015689591266e-05
-2.13764317221859e-05
-2.44234797897554e-06
-1.81103936697635e-05
-7.14532460634857e-06
-9.52307721602977e-06
1.35566461515563e-06
-4.51875701191099e-06
-3.01145993637339e-05
-2.10038265642297e-05
4.37661833956073e-06
-2.4837123799823e-05
-1.22618209831531e-05
-2.53714631668861e-05
-1.66425833477232e-05
-1.10704897067631e-05
-3.97214362898658e-05
-1.7752582338788e-05
-1.27400699123492e-05
-2.27728970714183e-06
-1.92015565609314e-05
-2.12573748684995e-05
-2.09625409462467e-06
-1.64729237345617e-05
-1.85759012639469e-05
-2.33963554231083e-05
-8.41417485939153e-06
-9.57061934813778e-06
-2.35262303626445e-05
-2.03401125064804e-05
-2.96847486849894e-05
-2.71761266862117e-05
-4.1765463093125e-06
-1.24404237878117e-05
-2.2664873859788e-05
-1.57843430987568e-05
-1.93553317871013e-05
-5.21990547839565e-06
-4.66956005035225e-06
-1.77528384328241e-05
-1.34062560602117e-05
-1.68658594628028e-05
-2.34257503462211e-05
-2.26348384092896e-05
-2.37049360234838e-05
-3.26380253269493e-05
-3.97993842822234e-05
-3.28262382427282e-05
-5.60905591997031e-06
-1.87896438693166e-05
-1.61020123037457e-05
-2.72429685384138e-05
-2.474546527489e-05
-3.46943498774978e-06
-1.10139778431263e-05
-1.73279011103125e-05
-1.44789007996352e-05
-2.8029987232609e-05
-8.36187994176632e-06
-1.03315793417236e-05
-2.83790438805894e-06
-8.43619956174536e-06
-1.73123475931969e-05
-2.29696529369488e-05
-1.88934259243399e-05
-8.37314885482224e-06
4.24437137962468e-06
-3.7451238291542e-05
-1.7418872645427e-05
-2.31145004230211e-05
-1.15087440055009e-05
-2.55101385511103e-05
-1.19232463588192e-05
-1.87856407111628e-05
-1.79131102258799e-05
-1.3485386887121e-05
-1.06082306254661e-05
-7.44256688131545e-06
-1.37957085411457e-06
-2.86621329350486e-06
2.0405322888908e-06
-1.67072354616022e-05
-1.9631546849874e-05
-1.10927613041875e-05
-2.10598170201542e-05
-2.27721928432415e-05
-1.03671967606567e-05
-1.04507474874942e-05
-2.50227450427627e-05
-5.53623113038426e-06
-4.25363154314766e-07
-2.92844995297379e-05
7.15891837784856e-06
-1.48588798425284e-05
-2.2898636327318e-05
-1.85521475941531e-05
-8.16326671695764e-06
-7.72346488010258e-06
-1.76767325522119e-05
-2.99053343010574e-05
-3.16702760590301e-05
-2.71769689580621e-05
-1.5896270659246e-05
-7.87577727196428e-06
-1.73807711286641e-05
-2.11800465840304e-05
-1.41848190784512e-05
-2.67381926022173e-05
-1.03652263797562e-05
-2.7533339361243e-05
4.57670649317955e-06
-1.02285897475269e-05
-3.4987661283635e-05
-2.22377340384052e-05
-1.6338742494728e-05
-2.55262870262551e-05
-3.97710838137755e-06
-1.89002929990049e-05
-2.07410447441513e-05
6.70160088943669e-06
-3.25672530476476e-06
-3.82457411952803e-05
-2.52658027425352e-05
-1.79138100658824e-05
-1.46594734667748e-05
-1.70805369597962e-05
-1.57317991719054e-05
-1.49518885332315e-05
-1.47568782020449e-05
-1.63479969162383e-05
-6.05767682020674e-06
-1.02025944383405e-05
-2.01990675198133e-05
-1.00574911310807e-05
-2.22451934869285e-05
-3.29611786845708e-05
-1.82861614555327e-05
-1.80565429063637e-05
-1.79112318793199e-05
-2.53897061072015e-06
-1.2312251748774e-05
-2.22708591611054e-05
-5.92124623072837e-06
-2.4888721943965e-05
-2.17497673547928e-05
-1.87149241279478e-05
-1.98528328333588e-05
4.51808590427077e-06
-5.56183208952542e-06
-8.42003960751511e-06
-2.90570410466612e-05
-2.20942113058944e-05
-9.08499354906266e-06
-2.72934095523708e-05
-1.37724741526954e-05
-2.58783993025246e-06
-1.81613192723797e-05
-1.00558903995864e-05
-1.27363214173195e-05
-1.7332363208285e-05
-2.21621352740324e-05
-2.50842480916458e-05
-4.19804887373682e-06
-1.56810352970691e-05
-5.07845696908446e-06
-2.87539726731956e-05
-4.45584508035011e-05
-2.12287044358335e-05
-1.45573509879451e-05
2.35830153754527e-06
-1.29546410823328e-05
-2.59265778940178e-06
-1.22458104318404e-05
-1.61368917819496e-05
1.09449367791776e-05
-2.55682516983071e-05
-1.55862849246714e-06
-1.2522070779592e-05
-1.4680882769377e-05
-1.88312982753942e-05
-9.98512266667268e-06
-2.06654299489171e-05
-2.02471008117534e-05
-3.56167711819547e-05
-1.62063450096059e-05
-7.27295660461419e-06
-1.54629266852947e-05
-2.02156658634408e-05
-2.69222461138816e-05
-2.70926906609623e-05
-2.01113947202898e-05
-2.43702700342288e-05
-8.01151804106669e-06
-1.18696197762374e-05
-1.56669313085826e-05
-1.96339568840031e-05
-5.89723289529862e-06
-3.93732719938607e-06
-2.42602935914221e-05
-2.61259144665901e-05
-3.90389538783957e-05
-3.10059394072937e-05
-1.97347281210859e-05
1.04234074827311e-05
-2.67455292734703e-05
-2.12642981880906e-05
-2.93660848828788e-05
-2.23458945788487e-05
-2.80661872249339e-05
-1.5583817553569e-05
6.24609293482665e-06
-3.20595074533303e-05
-1.00592982686481e-05
-1.03864478978688e-05
-2.06621759319128e-05
-2.24352033747398e-05
-1.56350701398065e-05
-9.31553653833316e-06
-1.28768257335625e-05
-1.72315343388631e-05
-1.53569068744998e-06
-1.12781346390817e-05
3.18787300588702e-06
-2.4150077291646e-05
-3.69209443931106e-05
-1.77649266328031e-05
-2.01956095585397e-05
-1.18699440224472e-05
-1.85783937657275e-05
-1.06003223612407e-05
-2.1149120172431e-05
-8.16608955384725e-06
-2.61415276058022e-05
-6.70379834791429e-06
-8.33590661145552e-06
-1.58139967233688e-05
-1.56463256042524e-05
-1.90748438920935e-05
-3.51079951579602e-05
-2.46873996058058e-05
-2.0645592648351e-05
-3.34729168571351e-05
-2.47913670966271e-05
-2.27036539786313e-05
-2.71963872206433e-05
-2.30422566679629e-05
-1.09061038827725e-05
-8.74956283430253e-06
-2.08873702097852e-05
-4.16665182622449e-05
-7.58509883223787e-06
-4.47549437487291e-06
-2.28787866743126e-05
-1.54780265977268e-05
-1.38275461070933e-05
-3.64407002096969e-05
-6.6429334791508e-06
-1.49441785332238e-05
-2.88445800644649e-05
-1.96005572748168e-06
-1.93534694101606e-05
-6.64019093267582e-08
-7.65333294685699e-06
-1.49185264794574e-06
-3.39438309496247e-06
-2.49337308060144e-05
-3.21246576300674e-05
-7.63552087171442e-06
-3.46471557615262e-05
-2.76312331538106e-05
-1.30115639412411e-05
-2.16976609318916e-05
-1.27865721578588e-05
-7.85235874551747e-06
-2.01994031253758e-05
-2.04209739858784e-05
-2.32376796864554e-05
-2.64486327144535e-06
1.61677446837268e-06
-1.22037249178246e-05
1.94229846794206e-06
-2.11499615159382e-05
-1.74153119920053e-05
-2.79039960923739e-05
-5.37675153472112e-07
-1.54790004529077e-05
-1.70434888934784e-05
-1.95553902301322e-06
-2.35649475148899e-05
-1.86313903397847e-05
-1.33359669484343e-05
-2.5995361577867e-05
-1.69300960112229e-05
-1.60409807311713e-05
-2.15887391126494e-05
-3.74246649706076e-05
-2.30834823415605e-05
-3.46166419348265e-05
-2.46176597826149e-05
-2.00535704580954e-05
-2.03733249953532e-05
-4.23065582798803e-05
-3.74838810557364e-06
-2.07438123728664e-05
-2.47209248904325e-05
-2.16365515945553e-05
-8.73407826196034e-06
-1.12174399377906e-05
-1.38186883614115e-05
-1.59898226409448e-05
-1.53304148863885e-05
-1.6193946281546e-05
-8.63584908364145e-06
-1.90392443152511e-05
-1.31545600620903e-05
6.59840116305627e-06
-1.06919265325503e-05
-2.51375383819484e-05
-2.28936067084236e-05
-2.84911821079071e-05
4.07108962437341e-06
-3.42139529559698e-05
-8.67276944079631e-06
-9.29038508021833e-06
-1.55860414367839e-05
-1.92148489291599e-05
-8.72323576217369e-06
8.83295973096063e-06
-3.43445881861204e-05
-1.70315616425022e-05
-2.76047492701649e-05
-2.30947400504218e-05
-1.0083714897945e-05
-2.21372957475606e-05
-2.41428938384325e-05
-1.76315873627404e-05
-1.00258914228078e-05
-1.37748290063714e-05
-2.97829988050193e-05
-6.42465477616201e-06
-1.10172075198986e-05
-2.50050759596433e-05
-1.36711692902027e-05
3.91430724682268e-06
-1.33789634875954e-06
-2.41168045544109e-05
-2.08145721168966e-05
-2.1672664637106e-05
-2.07192688289832e-05
-1.69825163124694e-05
-3.15323146051741e-05
-1.94117098414698e-05
1.09402712566075e-06
-2.8969797276676e-05
-2.98907588119856e-05
-2.02581593865486e-05
-3.07067812467111e-05
-1.86922675024669e-05
-1.18288474109512e-05
-2.40383539807969e-05
-1.66490830107171e-06
-2.41009592348416e-05
-1.16212458582695e-05
-1.72851256129127e-05
-1.21715719550145e-05
2.70169106313286e-06
-1.15870229408672e-05
-1.49946489603139e-05
-3.02672285605026e-05
-3.1621799182511e-05
-1.49407423239458e-05
-1.75114058338042e-05
-1.59279300043752e-05
-9.37211228731475e-06
-5.7832938525905e-06
-2.00572004395959e-05
-2.51512605462366e-05
-1.13870939939952e-05
-6.88610052863715e-06
-3.17796334776951e-05
-3.66826364321828e-05
-1.70628439890246e-05
-6.6948525038375e-06
-3.06591376553572e-06
-2.44695521084166e-05
-1.87365143918531e-05
-2.01480747732028e-05
-2.28526131605309e-05
-2.82402233237151e-05
-2.24621496108524e-05
-4.56623452596698e-06
-1.00263337604215e-05
-1.27086123282812e-05
3.01573748372454e-07
-1.2840275432489e-05
-3.68153592082355e-05
-1.01661856545331e-05
1.23513504237026e-06
-1.28339013045712e-05
-1.56585915012023e-05
4.58049536994408e-07
-2.28302869784415e-05
-3.78307693742807e-06
-9.67583961703313e-06
-1.97998067978268e-05
-1.28578378074795e-05
-1.62048325919645e-05
-2.26873051326439e-05
-8.73602195533758e-06
-4.13078245910676e-06
-4.39500056460724e-06
-1.40107010480474e-05
-2.21602499998703e-05
-9.84844995099549e-06
-3.41220256733505e-05
-1.01820178809763e-05
-2.27796398218319e-05
-2.58265578725043e-05
-2.17681124681788e-05
-1.96940298238292e-05
-1.16634211394295e-05
-1.86063527766247e-05
-2.36198142691494e-05
-1.98290312800538e-05
-1.0014242033619e-06
-1.79411171571508e-05
-2.80426586108283e-05
-1.81643322938949e-05
-2.74669837607764e-05
-6.83517909043726e-06
-1.92420091623365e-05
-1.94194338091526e-05
-1.67133476571606e-05
-2.57724455274528e-05
-5.12078823050946e-06
-2.10777079010929e-05
-1.06316314029536e-05
-1.504844872761e-06
-2.93891629670465e-05
-7.5925856799201e-06
-3.08981729692125e-05
-2.79186127447001e-05
-2.54684219023314e-05
-1.42499052181318e-05
-2.87845752392852e-05
4.01027810832584e-06
-9.73454889242327e-06
-1.85701365637584e-05
-1.58740100547864e-05
-1.54897112406271e-05
-1.05911043592519e-05
-2.70405074799859e-05
-9.75649193708996e-06
-1.26734567174858e-05
-2.70424798510196e-05
-2.69289024754783e-05
-3.93657408782347e-05
-3.06438979251449e-05
-2.8969701313981e-05
-2.25424434638973e-05
-1.81244808749713e-05
-1.81851281952692e-05
-3.01062226215574e-05
-1.20377385872889e-05
-2.71295705709573e-05
-4.78828143183923e-06
-4.01260423532801e-06
-1.09882201595841e-05
-2.75734689539971e-05
-2.50785153217434e-05
-2.15907150413539e-05
-2.07268432973752e-05
-2.47142138413518e-05
-2.3627246271391e-05
-2.25230984677279e-05
-1.49849101196755e-05
-2.71047857774535e-05
-1.39000306920754e-05
-1.59646778662912e-05
-3.82219775877821e-06
-1.93667116370126e-05
-1.61562608374796e-05
-1.56759448445022e-05
-1.63168796708752e-05
-1.56907490569445e-05
-3.38401878900628e-05
-7.31327323269204e-06
-3.11690538423338e-06
-6.78942491470796e-06
-1.65483537843186e-05
-1.38520951466892e-05
-9.44830585130748e-06
-1.25631029034e-05
-2.37393802392159e-05
-2.7516882516323e-05
-1.52878865650564e-05
-1.1394644507073e-05
-1.12998660864564e-05
-2.70090718275055e-05
-3.49334488037466e-05
2.1590590709753e-06
-1.82412416944611e-05
-3.20215290853521e-05
-1.88263786825013e-05
-2.13565577172116e-05
-8.91869052793942e-06
-2.46273016815237e-05
-2.15987229673967e-05
-1.82088915843244e-05
-2.33339742072928e-05
-1.1853066196833e-05
-2.44827872528054e-05
-2.82533174586794e-05
-3.25230995059324e-05
-6.55666651709427e-06
-1.02840536113868e-05
-4.56076313235587e-06
-2.44785830084274e-05
-1.51743703369469e-05
-2.24859211418723e-05
-2.52800306655679e-05
-1.04653806592941e-05
-1.16807188879325e-05
-2.53463014536042e-05
-3.29737520505298e-05
-1.70498073217209e-05
-2.04105077727824e-05
-9.57983956704154e-06
-3.32894489483887e-06
-8.26848282576332e-07
-2.46404991088242e-05
-8.36547626576303e-06
-2.2453304295222e-05
-9.22352055554503e-06
-3.18799380931817e-06
-7.96649343678078e-07
-1.31239701958752e-05
-2.09043809719141e-05
-1.77659135068731e-05
-1.45501685045312e-05
-3.90317051644996e-06
-8.96391528952491e-06
3.39715427645051e-06
-1.79330035648087e-05
-1.62447992229744e-05
-2.40513031591412e-05
-2.66227680518929e-05
-2.99816765200906e-05
-1.52616569908304e-05
-2.81341392459857e-05
-5.59405464183733e-06
-1.56987217342594e-05
7.33050158895176e-07
-1.53168130095235e-05
-2.17730103788364e-05
-2.08263041556769e-05
-1.34432770136345e-05
-1.25200767902472e-05
-2.53596139333939e-05
-3.20942265046191e-05
3.69833507576365e-07
-2.16623150672301e-05
-1.86759154264211e-05
-2.21618842902097e-05
-2.10843851629959e-05
-2.78532887476972e-05
-1.65347496903432e-05
-6.08881294970574e-06
-1.66774461781675e-05
-1.44673887613761e-05
-1.34776386480717e-05
-9.92761227312167e-06
-1.5429704462545e-05
-6.61822354276241e-06
2.02025992162571e-06
-2.52198356392408e-05
-1.53069634574248e-05
-1.35597553434992e-05
-1.35187454973735e-05
-2.71718521574189e-05
-1.69319679426307e-05
-1.86508285503742e-05
-1.65259966286878e-05
-1.25200263441951e-05
-3.8352403441884e-05
-2.42907267999661e-05
-1.41038115089924e-05
2.94798736965788e-06
-1.17755858347252e-05
-9.40105893003909e-06
-8.36251625485673e-06
1.42359962478519e-06
-3.40061823679603e-05
-4.29859826186612e-05
-1.54018381899911e-05
-1.10962638771108e-05
-1.87997494904998e-05
-8.15476129216196e-06
-2.51405232985907e-05
-1.55811852878576e-05
-2.49137380221091e-06
-1.10457690398258e-05
-3.18325313451553e-05
-2.62477281509954e-05
-9.57284845669696e-06
-1.8836023632447e-05
-2.48717636662926e-05
-2.56981432180393e-05
-2.63293604621969e-05
-1.5745183024419e-05
-3.35677064754181e-05
-2.26547077781251e-05
-8.35180300735757e-06
-1.42266464240682e-05
-6.76488551850702e-06
-1.22391208070146e-05
-1.37909920920406e-05
-1.57351785719832e-05
-8.2762212854325e-06
-2.96758894272618e-06
-1.62873451590639e-05
-1.95929943381104e-05
-2.32426172647398e-05
-4.10208290537639e-05
3.71003002912148e-06
-2.63750322152839e-05
-1.05501864771573e-05
-3.11890257635474e-05
-2.94956807980931e-05
-1.98800616221945e-05
-1.72176820507304e-05
-2.50399934846218e-05
-1.85892843738987e-05
-1.33449648199277e-05
-3.27912801432062e-05
-2.81899106603186e-05
-1.69989102029859e-06
-1.66519238972051e-05
-1.31330697050392e-05
-2.7632588531767e-05
-1.97780135147132e-05
-5.90167948978451e-06
-1.33881189191243e-05
-2.01901741244973e-05
-1.51737019870834e-05
-2.75672781073518e-05
-4.05284044718031e-05
-2.35986540770034e-05
-2.00065493198001e-05
-1.88085117617841e-05
-3.71907300389271e-06
-2.64750061193441e-05
-3.38552265215195e-05
-1.51208658330431e-05
-3.34067091422612e-05
-1.51160138846427e-05
-1.80719351074484e-05
-1.35197645315811e-05
8.5407718458047e-06
-1.133366924656e-05
-5.36991583628529e-06
-6.64308569108046e-06
-6.9518909560054e-06
-8.64540940296907e-06
-2.9171853409348e-05
-2.08878598292077e-05
-1.0100335507533e-05
-9.59071344057255e-06
-9.4375810765263e-06
-3.62083583401984e-05
-7.02412167667013e-06
-2.29315281089344e-05
-2.93103411416027e-05
-1.83966899680505e-05
-1.38456091207222e-05
-6.48557026985956e-06
-2.54818244423598e-05
-2.69556937611868e-05
-1.73811387124628e-05
-2.01883116937141e-05
-1.49236745268953e-05
-2.08700977600642e-05
-1.16067048884929e-05
3.10189280133016e-07
-2.60210492535491e-06
-2.57512817336436e-05
-2.59627831613464e-05
-2.24203215335382e-05
-2.46665502716984e-05
-2.99804409095595e-05
-2.53517051079441e-05
-1.79086094952707e-05
-1.09480502253502e-05
-2.68345068887306e-05
-7.57710526714656e-06
-1.20014147126884e-05
-1.66413971426693e-05
-3.48152759139604e-06
-1.12555811492817e-05
-2.7150671462923e-05
-1.24547478684068e-05
-1.90061624422155e-05
-1.14341799286724e-05
-7.80426664987656e-06
7.5940380113366e-06
-2.27935591203492e-05
-7.73654497154296e-06
-3.79845890497833e-05
-8.06877187415719e-06
-8.25014649438253e-06
-6.7238709119464e-06
-5.20685314529655e-06
-1.5221453824978e-05
-2.72787488027863e-05
-1.64628234351339e-05
-3.65043569688128e-06
-1.70981886282438e-05
-2.03886600524277e-05
-1.10251366231205e-05
-2.13237339089222e-05
-6.41136975698862e-06
-1.32793226217634e-05
-1.64156163749727e-05
-1.03250548521551e-05
-1.72497839519679e-05
-1.60207577197361e-05
-2.1509415776532e-05
-1.93735678752421e-05
-2.37256213796265e-05
-3.20743813786768e-05
-2.04607008789948e-05
-1.45939306353523e-05
-1.19368382909846e-05
-3.16717652355521e-05
-1.23487457384701e-05
-1.43504480506356e-05
-2.25441073005244e-05
-4.01919655042146e-06
-5.1142189513217e-06
-9.96631680648834e-06
-3.05017631744596e-05
-9.08110966113344e-06
-2.26022824214238e-05
-1.37812058719883e-05
-2.59515804433498e-05
-3.64476258910918e-05
-2.49966233666999e-05
-2.83675931261332e-05
-2.99601113365447e-05
-3.0203902408478e-05
-2.06882084953037e-05
-2.71123674134624e-05
-1.90707138848304e-06
-1.61440785294753e-05
-9.18897418535126e-07
-1.89966193544394e-05
-2.09904255219777e-05
-2.19170949493834e-05
-2.12168570537785e-05
-1.85029825170008e-05
-1.10047632509419e-05
-2.47858822269883e-05
-2.03447661698011e-05
-1.12665648830673e-05
2.27909637554316e-06
-2.80922280902919e-05
-2.64352487211663e-05
-1.8337129471258e-05
-1.78577585600448e-05
-9.45014202847061e-06
-2.50468779182985e-05
-3.20530808682258e-05
-2.18395946499548e-05
-3.11026177652363e-05
-1.78153412698002e-05
-1.55222034692836e-05
7.53854451812208e-06
-4.82997345435601e-06
-2.56368912429316e-05
-5.4204579066022e-06
-9.97942641223219e-06
-1.71668671841932e-05
-3.62498938656466e-05
-2.12848947271475e-05
-8.38843699279788e-06
-2.35692867284515e-05
7.14955175256351e-06
-2.05150781337393e-05
-2.76401883527787e-05
-9.40921539258025e-06
-2.19759187550162e-05
-1.25447039457539e-05
-1.8057643806083e-05
-1.6298728608787e-05
-1.95284918621838e-05
