# Supplementary material for: Research on computational propagation and identification of mine microseismic signals based on deep learning
Source: PLoS One. 2025 Oct 22;20(10):e0334641. doi: 10.1371/journal.pone.0334641 (PMC12543183; doi:10.1371/journal.pone.0334641)
Supplement: S11 Data — (ZIP) [file pone.0334641.s011.zip › 000101100002619.xlsx_0.txt_24.txt.txt]

-1.15178340111209e-06
-3.7018072513896e-05
-1.34363159324157e-05
-1.54537307069323e-05
-1.22886133039237e-05
1.16341478550827e-06
-2.71400935636063e-05
-1.11174403521835e-05
-8.90201845108236e-07
-1.88971628585041e-05
-9.17273523571419e-06
-1.24617623796805e-05
-2.00433776754967e-05
-2.10991799122873e-05
-3.06423913523411e-05
-3.83112446115783e-06
-2.43099751619709e-05
-1.44792465170679e-05
9.67429865380051e-07
-1.9150018625492e-05
-2.88418870179417e-05
-1.57281596802522e-05
-2.66067862945403e-06
-2.47611610830414e-06
-3.30276154302573e-05
-8.86021217041958e-06
-1.61363020609988e-05
-1.04653222692817e-05
-1.24038894488282e-05
-5.20419877996119e-06
-1.49328849510636e-05
-7.22912240544048e-06
-1.89768805058709e-05
-1.90540550213211e-05
-1.31920639215114e-05
-1.06849597716119e-05
-4.14027262179795e-06
-3.44554379407431e-05
-2.03072690154997e-05
-3.17765536160631e-06
4.7950562850865e-06
-4.81481485652197e-06
1.3815803684446e-06
-5.96330305881548e-06
-1.33964614524811e-05
-1.62700712408546e-05
-2.30642534161854e-05
-1.66540741848727e-05
-2.29019543014565e-05
-4.34814708677142e-06
-1.91247676470302e-05
-2.07259520084228e-05
6.16732269086638e-07
-1.73257480919322e-05
-9.60789569505805e-06
-2.02980541549601e-05
-1.83936565541427e-05
-2.40384290288199e-05
-1.12680834571574e-05
-3.3220653863558e-05
-1.45553379150052e-05
-6.55387946144097e-06
-1.63613454120684e-05
-1.0675617047719e-05
-1.63440437165639e-05
-2.9140096186714e-06
-1.13217181254434e-05
-2.87658297173979e-05
-1.228118052453e-05
-7.61402989758926e-06
-2.12446636310701e-05
-1.63627439241337e-05
-1.16613786429559e-05
-1.03390848957683e-05
-4.24531185433037e-05
-2.02735755390046e-05
-1.56588513001633e-05
-1.72565366975953e-05
-3.3122334302743e-06
4.25229629368636e-06
-2.52613395195325e-05
-1.2833635695298e-05
-4.10643805328657e-05
-2.28069850336366e-05
-1.84748101424908e-05
-1.30747939336924e-05
-2.85290432484432e-05
-1.58376509477034e-05
-9.29947350322962e-06
-6.0290744226254e-06
-2.193415590687e-05
-1.17732308556761e-05
-2.97414931423049e-05
-1.90849709636381e-05
-1.83393952194666e-05
-2.2827519935921e-05
-1.72093878817532e-05
-3.25184145052081e-05
-1.89097930035019e-06
1.01328618159013e-06
-8.52724178120294e-06
3.98710823481102e-06
-2.24862457128411e-05
-2.46061813787627e-05
-4.32961970735912e-06
-6.13140432805187e-06
-2.65996774735921e-05
-2.31151316427535e-05
-2.41118242809517e-05
-2.30588760718446e-05
-1.78200901448572e-05
-1.59044376577072e-05
-2.15695327074117e-05
-2.26684490956458e-06
-1.88477407787616e-05
-8.91889659087784e-06
-9.63378811336027e-06
-2.13807424670283e-05
1.01498274136683e-05
-2.41211442161171e-06
-1.88155193323156e-05
-2.53565066903439e-05
-1.82708318547312e-05
1.36804498244773e-06
-2.17836775416239e-05
-4.19916596958239e-06
-2.74743962396957e-06
1.24389891503816e-05
-2.63021254106696e-05
-2.02964216474826e-05
-4.49893858869047e-05
-1.73339650956626e-05
-2.7568083138327e-05
-1.88712291428915e-05
-3.75883661732322e-06
-3.02810349870018e-05
-1.31814269234407e-05
-1.04272484876383e-05
-1.49364667441171e-05
4.29964469157519e-06
-2.20446089221548e-05
-1.63299654135719e-05
-2.11700250912754e-05
-2.49199398956877e-05
-1.25623687223143e-06
-1.21482476693182e-05
-3.34038746045556e-05
1.12429089482854e-05
-1.53891404525619e-05
-1.43192355186103e-06
-1.2503027019644e-05
-2.19483261329625e-05
-1.53970698162186e-05
-1.89637406793412e-05
-1.09630425241236e-05
-1.19143887757837e-05
-7.81344721338517e-06
-2.34455690102651e-05
7.9459424856795e-07
-1.60725769620288e-05
-4.85578807866215e-06
-3.1691809328491e-05
-1.74023161672747e-05
-6.52237958906697e-06
-2.77494689076093e-06
-1.37813960742741e-05
-3.3928256186346e-05
-1.41351428173053e-05
-2.16630204749424e-05
-3.14579459308551e-05
-3.02309754981706e-05
-6.22087416666189e-07
-1.85253691044783e-05
-2.38880702168629e-05
-5.57857420300582e-06
2.20523495480925e-06
-3.83492705561805e-06
-2.2597411007648e-05
-2.16398065950105e-05
-3.40476391292054e-05
-6.28586658728857e-06
-2.03613127846986e-05
-1.54685700801587e-05
-9.94379313414313e-06
-6.33108053580618e-06
-2.16937092098701e-05
-1.85216497517175e-05
-7.59421116651749e-06
-2.95294293601883e-06
-2.88648919188588e-05
-1.17259167387329e-05
-1.76506915182129e-05
-1.58259061672855e-05
-2.20413741337459e-05
-1.17588311127756e-05
-2.69956033389151e-05
-2.12010261057693e-05
-1.57689114846217e-05
-2.04124171440565e-05
-2.94140825963752e-05
-8.34992710526648e-06
-2.11894402968367e-05
-2.67073519456038e-05
-1.42544562853003e-05
-2.55215517406986e-05
-5.54579475343659e-06
-2.22325891816906e-05
-1.62956007410368e-05
-2.00105138926881e-05
-3.1688038314027e-05
-1.49023418257494e-05
-1.03930316107991e-05
-3.45497011398011e-05
-2.8154988440325e-05
-2.78921454342007e-05
-1.68378195417812e-05
-1.65312504520165e-05
-2.94849644272164e-05
-2.00959253916409e-05
1.86361926769579e-06
-1.84965737387382e-05
-1.17108551872315e-05
-8.5173793270867e-06
-2.01872538597333e-05
-2.42843699867855e-05
-2.95326430626261e-05
-8.01920231597091e-06
-4.00340821514973e-05
-3.72487517054945e-05
-2.54380332690447e-05
-1.53644387751292e-05
-1.79886115894338e-05
-7.19805683006817e-06
-3.11014170708743e-06
-1.43797312475314e-05
-1.41203112537475e-05
-2.76848175704031e-05
-1.71483989626167e-05
-3.79026839268728e-06
-6.47875094461037e-06
-2.04177881552123e-05
-2.16001563386887e-05
-1.79710497765137e-05
-2.02985088508097e-05
-1.43181265119277e-05
-1.35975860910366e-05
4.33997883290208e-06
-1.4941686098625e-05
-1.25508216419301e-05
-1.84100320887215e-05
-1.45904469724833e-05
-1.90947373006269e-05
-2.55838716413512e-05
-1.57740449204212e-05
-1.79060171769509e-05
-2.69412507417195e-05
-4.02246073142395e-06
-2.22154690047831e-05
-1.122833667609e-05
-7.57311595434268e-06
-1.79400506941366e-05
-2.36822050642747e-05
9.58985162795282e-06
-1.77628967873352e-05
-1.84644482632559e-05
-1.60803455741504e-05
-9.55424344957572e-06
-2.52957860944739e-05
-2.54462160174036e-05
-2.90089355105369e-05
-2.67124342607364e-05
-1.33638307818191e-05
-3.21578303425394e-05
-2.78187571737319e-05
-1.54258737204128e-05
-2.16031294166058e-05
-1.22249283417827e-05
-1.32931046883343e-05
1.84456482767173e-06
-9.97809640315039e-06
-5.32119049509475e-06
-7.71041374379452e-06
-1.77892548834609e-05
-1.2045772442449e-07
-4.52102446902831e-05
3.74969523802361e-06
-2.62185541273365e-06
-2.03038071199546e-05
-2.44540390714531e-05
-1.39773846542081e-05
-2.60836862108123e-05
-2.97339619757205e-05
1.17449108926545e-06
-2.39209251549728e-05
-1.98359389286113e-05
-1.08099754164833e-05
-2.35070259505849e-05
-3.04871242329247e-05
-1.97305865084046e-05
-1.95480683649797e-05
2.19560683779153e-06
-9.33087847095011e-06
-2.12644329359738e-05
-1.16481246406263e-05
-1.8170738825966e-05
-1.14121913012983e-05
-3.01749314766595e-05
-9.94092057273093e-06
-2.10376416687205e-05
-2.44381320218544e-05
-2.70360117456675e-05
-5.28605784770055e-06
-2.38577000662831e-05
-1.634080684169e-05
-1.74852354389852e-05
-3.24749665419272e-05
-2.72392759347344e-05
-1.62417020396271e-05
-1.62265736376733e-05
-1.84530612744996e-05
-3.59990556789055e-05
-1.67804657563324e-05
-3.04900802739996e-05
-3.64520111549365e-06
-1.50424709163773e-05
-3.11099151248216e-05
-1.13476578020301e-06
-1.17229470989411e-05
-1.65766249288344e-05
-2.53753063128507e-05
-2.48090233951911e-05
-1.11774076101313e-05
-3.37399889067604e-05
-3.08327495103308e-05
-3.26481521577456e-05
-1.43559809628573e-05
-1.63811842943198e-05
-1.10835005685061e-05
-1.66054122440417e-05
-1.47106427476324e-05
-1.63103120897126e-05
-2.248590853723e-05
-1.57757310214543e-05
-2.20273378074155e-05
-2.02232541199139e-05
-1.96738244252111e-05
2.45087697810389e-06
-2.00286304797632e-05
-1.5095835679737e-05
-1.82365858278769e-05
-1.83187576488661e-05
-1.71065990069861e-05
-1.35778202577689e-05
-1.08381568948431e-05
-1.75164825011556e-05
-1.82408325493057e-05
-1.58623708491329e-05
-2.37415766000521e-05
-2.69087963176187e-05
-1.76325777322203e-05
-2.377951334377e-05
-5.94159950572648e-06
-1.34786153123797e-05
-6.72310836946802e-06
-2.08971418333193e-05
-3.2249156503686e-05
-1.72072907530439e-05
-3.01986668293805e-05
-1.27112835932713e-05
-2.16537992952164e-05
-3.46745467330076e-05
-5.67899410686926e-06
-2.31732945617498e-05
-2.09258074258311e-05
-9.54672011886981e-06
-2.16890230230631e-05
-1.41282269257566e-05
-1.63382326461906e-06
-1.9466558521252e-05
-1.70177548372889e-05
-3.03227557430191e-05
-2.71154707617705e-05
-2.16279922898132e-05
-2.396512960842e-05
-2.90984637054136e-05
-9.71419781414464e-07
-1.16178813747919e-05
-1.57882949769105e-05
-4.60646675466253e-05
-1.85917220946284e-05
-2.48026974688524e-05
-1.67412016662526e-05
-8.81360155005814e-06
-2.18670468985679e-05
-2.57792824428014e-05
-2.52800324732235e-05
1.00191884750312e-05
-5.18521184929545e-06
-4.45811257691308e-05
-5.97502826338412e-06
-1.94309236613546e-05
-7.16818616427738e-06
-2.55676350449664e-05
-6.86253808588872e-06
-2.63664845133968e-05
-2.7425393893879e-05
-2.12460367612034e-05
-1.6780961756436e-05
-2.03236445815517e-05
-1.31872276955364e-06
-1.51935840650833e-05
-7.10519509090054e-06
-1.66386796504875e-05
-1.64596679714431e-05
-2.60001086413227e-05
-3.25613075913221e-05
-1.03540844327556e-05
-7.74169296796176e-06
-4.06737458195163e-06
-1.59485871512062e-05
-1.9918878139246e-05
-1.40813819828565e-05
-2.30723236404573e-06
-2.11700685411271e-05
-4.45654362944091e-05
-1.96931855426617e-05
-1.89196076726462e-05
-1.30654381740527e-05
-7.87730626911192e-06
-1.72974934628488e-05
-8.99402543986159e-06
-1.57012549422616e-05
-3.20871384935965e-05
-2.56562378922406e-06
-2.00677944268086e-05
-1.85154309528159e-05
-5.03276365929926e-06
-2.6912939916082e-05
-2.41625762694263e-05
6.00923255760333e-06
-3.09152901248972e-05
-9.90267134263094e-06
-2.74253426116029e-06
-3.36941635809828e-05
-1.89213376997611e-05
-2.10058535889023e-05
-1.65884705460765e-05
-1.28269358594836e-05
-2.59008173858171e-05
-1.48268852714192e-05
-9.99733380505012e-06
-1.389908121216e-05
-1.88251907976163e-05
-1.39011783867734e-05
6.54464082764518e-06
-1.98381688546258e-05
-1.15495254356618e-05
-4.45578977212495e-06
-1.94332963906508e-05
-6.79325496496478e-06
-2.21633866149326e-05
-6.04644523960884e-06
-1.15553427790369e-05
-1.20028823450938e-05
-1.53671472095827e-05
-6.70628993590257e-06
-1.98907793919727e-05
-2.98591521602798e-05
-1.64241101362579e-05
-1.91247256302553e-05
-1.47578918165525e-05
-4.72541717812895e-06
-2.94824046531377e-05
-2.1877743741816e-05
-3.05465817623327e-05
-2.93550271331991e-05
-3.92974365150894e-06
-3.03373022199426e-05
-2.04488978538652e-05
-5.88387360894826e-06
-2.471511261804e-05
-9.86573469166275e-06
-1.05292534084309e-05
-5.54025803436369e-06
-2.68052592666736e-05
-1.090824332467e-05
-1.5383493878316e-05
-2.30961796319457e-05
-1.97183254803492e-05
-3.41923029077193e-05
-1.0599357992339e-05
-7.19102800317134e-06
-1.96372128888284e-06
-3.24014981435825e-05
-1.64815248917564e-05
-1.17017048902015e-05
-9.54810995968847e-06
-1.22060514673474e-05
-1.14689813753077e-05
-7.2329376706424e-06
-2.67812191031755e-05
-2.08450850667422e-05
-1.49085592700715e-05
-2.72839143678718e-05
-1.10358763395232e-05
5.59214005551716e-07
-3.20558757564082e-06
-1.42702052211844e-05
-1.11269069390131e-05
-1.60600284803287e-06
-1.32470701984661e-05
-1.17207334688311e-05
-1.74828610668636e-05
-2.16755287178658e-05
-5.76609473289619e-06
-1.11086027111313e-05
6.9246333830315e-06
-8.16902317223962e-06
-1.62529065405939e-05
-1.57662608816355e-05
-1.33246785174859e-05
-9.71113052748543e-06
-1.05228693778285e-05
-5.47817958320943e-06
-2.84410648458671e-05
-2.19970197259829e-05
-1.3884628235321e-06
-3.00363726505392e-05
-1.11215290995614e-05
-9.90316983766449e-06
-1.52516222118001e-05
-9.09631681428286e-06
-6.5124778620855e-06
-2.50620850865263e-05
-1.88632828455072e-05
-1.46311632148626e-05
-2.12265853570231e-05
-1.10679379914235e-05
-2.26565375143728e-05
8.62216956647056e-07
-2.93665675254461e-05
-1.81763129158856e-05
-2.15793849634453e-05
-9.91872149706695e-06
-1.29047750923534e-05
-3.59648412640334e-05
-2.91113828571153e-05
-2.46195995467958e-05
-2.33668214367304e-05
-1.36801856884062e-05
-2.94232754669972e-05
4.55511369461393e-07
1.38795456437509e-07
-9.82905703698357e-06
-2.5463021894295e-05
-3.43062781979143e-05
-2.81305448355233e-05
-1.2777634828053e-05
-2.34272859292703e-05
-2.52861797875184e-05
-1.49185872964638e-05
-2.86906865863619e-05
-1.72776554706836e-05
-2.77572322301885e-06
-6.76922051637135e-06
-1.06492266115329e-05
-1.79017470130697e-06
-1.34802158369268e-05
-2.86124436617839e-05
-2.48475189752453e-05
-1.19404601119433e-05
-1.37124636238433e-05
-4.11105286627918e-06
-1.40665676220149e-05
-1.25825184022868e-05
-1.0565907848045e-05
-2.04972483439582e-05
-1.27822854153487e-05
-2.18537851161097e-05
-4.07348773797053e-05
-2.07202733705167e-05
-6.70351107865296e-06
-3.04510765833379e-05
9.09812113682571e-07
-2.29988037271399e-05
-2.36594697634159e-05
-1.68270860022511e-05
-8.3342634529288e-06
-6.89640605901026e-06
-1.80876104033022e-05
-9.063693739837e-06
-8.31454006277755e-06
-3.1064085382344e-05
-2.74387203757998e-05
9.87474680214947e-06
-1.26608218417004e-05
-2.85582702414903e-05
-6.10387788248041e-06
-2.50749300317502e-05
-7.34952458376322e-06
-1.00036336485334e-05
-1.96678498526235e-05
-1.88177105767163e-05
-2.29755045455683e-05
-2.53407096017412e-05
-2.08219924332211e-05
-2.06339169248463e-05
-9.31515216904376e-06
-9.83339353616129e-06
-1.26009041656652e-05
-9.48370409082795e-06
-1.85904349470633e-05
-2.10127727221244e-05
-1.14719280506662e-05
-6.76756366930417e-06
-8.36155748302311e-06
-9.59137354752283e-06
-2.16051507052593e-05
-1.10429841280789e-05
-2.91915873678745e-05
-2.26034490518441e-05
-5.47341984981897e-06
-2.06649196975811e-05
-1.48704226312827e-05
-2.32848124369666e-05
-2.74313725299614e-05
-2.11808721775492e-05
-1.61318199185984e-05
-3.45448249824877e-05
-2.78693992170525e-05
-2.14111855418208e-05
6.56879269264841e-07
-4.81116945994183e-06
-9.08954586526171e-06
-1.08410289653638e-05
-2.24254597613125e-05
-3.19579177902021e-05
-1.81275850902445e-05
-2.16922974031678e-05
-1.01275269521801e-05
4.05625503521355e-06
-1.35161399065546e-05
-3.51822338439061e-05
-2.38705074705944e-05
-2.06775564736459e-05
-1.51832410420682e-05
-8.42885799695758e-06
-1.77722740105791e-05
-1.55886971765023e-05
-2.31492621008751e-05
-2.01230912800688e-05
-1.12020333600956e-05
-6.51554881793845e-06
-1.4449648854595e-05
-1.3535582454435e-05
-1.48109100306906e-05
-3.24546945074002e-05
1.86065424369755e-05
-1.17906780490283e-05
-8.56021653691377e-06
-8.70940898476165e-07
-1.75236967950944e-05
-2.3257827794861e-05
-1.97452925871248e-05
-2.41635576889997e-05
-2.57968382186871e-05
-1.76618685110541e-05
-2.65326637635665e-05
-2.19409887320521e-05
-3.98915506376851e-06
-1.79932992523453e-05
-1.00868026061633e-05
-5.15076375685501e-06
-1.75030744495782e-05
-2.30055704862993e-05
-1.82996460358021e-05
-8.18036591047144e-06
-2.35073400731739e-05
-2.24913789304001e-05
-6.68520178674491e-06
-9.62801680532642e-06
-9.81973645261358e-06
-3.51937803499598e-05
-1.52202460213864e-05
-3.58826793129359e-05
-1.7389793027466e-05
-2.78689532538944e-05
4.52462714911449e-06
-2.82262207592012e-05
-1.56417643562325e-05
-9.49319112661328e-06
-2.03729449332524e-05
-2.61668630469304e-05
-3.07154220934845e-05
-1.89869441957747e-05
-1.30835368617895e-05
-1.24507000802854e-05
-9.49926774636643e-06
-2.4786304293034e-05
-1.71826226415973e-05
-8.64741686222257e-06
-1.69477304823684e-05
-2.84878647016442e-05
4.54647320233904e-06
-1.99269937895279e-05
-2.65271915088565e-05
-2.87786935504945e-05
-1.30285780190045e-05
2.39566688168396e-06
2.13726569263357e-06
8.59070147843432e-06
-1.69127814270913e-05
-2.79632339015305e-05
-3.43900979467329e-06
-8.20440955082081e-06
-1.62956157093714e-05
-1.3366843164535e-05
-1.86064265456625e-05
-1.7736710572872e-05
-4.67008510331461e-05
-3.66827331650144e-05
-1.84889177743365e-05
-2.38566077092785e-05
-1.5157578909538e-05
-1.97473641683418e-05
-1.46982507878426e-05
-1.32914544981832e-05
-2.04627489136033e-05
-8.94429000050432e-06
-2.71515973190748e-05
-2.00991503578651e-05
-1.19338985207837e-05
-2.21489704568194e-05
-3.55953396715811e-05
-8.13930515648975e-06
-9.21695848241588e-06
-1.4352971411002e-05
-1.17106221661031e-06
-9.74422270515462e-06
-1.42877014558833e-05
-2.52613891656801e-05
-1.61209973104959e-05
-2.57309185639936e-05
-8.38484665859079e-06
-2.20392565009611e-05
-8.70428433225573e-06
1.03139234812279e-06
-3.52289174456713e-05
-1.18706359623383e-05
-1.44681511669231e-05
-2.79748698008662e-06
-3.17352431864887e-05
-5.5348798374984e-06
-2.2082861141463e-05
-2.15559434157559e-05
-2.78786265580251e-05
-3.47942133079249e-05
-2.15110288002191e-05
-3.55118748443208e-05
-1.45893671961168e-05
-1.24683700403959e-05
-2.05462256774531e-05
-1.71367139658893e-05
-1.61523781253808e-05
-1.58932118661781e-05
-1.58748580817208e-05
-9.58573608051736e-06
-3.5398785522965e-05
-1.65314724043748e-05
-2.60473730714218e-05
-3.04298207987507e-05
-1.19858163202477e-05
-1.89997831766028e-05
-8.8057202330061e-06
5.16646681232425e-06
-7.04835978039524e-06
-1.11755620386423e-05
-2.24794155967308e-05
-2.08956829278843e-05
-1.62559213806568e-05
-1.40564087625968e-05
-1.74179641374124e-05
-2.78372426617275e-05
-2.00854566874388e-05
-1.88504172000615e-05
-1.2851464913715e-05
-1.34525574500172e-05
-2.40768633832312e-05
-2.56354837611392e-05
-2.48329850315498e-05
-1.6170350472898e-05
-2.49846287938879e-05
-1.71724484601672e-05
-1.93264429428944e-05
-4.38871370980431e-05
-1.13953839723394e-05
-1.53834264622767e-05
-3.21609830407951e-05
-1.21113274949161e-05
-7.45012757489528e-07
-1.50500705236902e-05
-2.03305535915297e-06
1.67913272553227e-05
-1.33676719869024e-05
-2.2505707285584e-05
-3.24313221809662e-05
-1.15372719949407e-05
-1.96596911002464e-05
-3.09237833944302e-05
-1.00906462924223e-05
-9.85192986244125e-06
-1.82045985372611e-05
-2.0845837269742e-05
-3.99727666725682e-06
-1.27030815564955e-05
-1.4567485466901e-05
-2.39145594388209e-05
-7.47079014264789e-06
-1.77071218769347e-05
-3.10734523259454e-05
-1.64071903125571e-05
-1.41518849509757e-05
-2.22441843625924e-05
-2.75904736794561e-05
-2.73628047418983e-05
-2.24611318492299e-05
-8.02938726711602e-06
-1.96332051532094e-05
-2.22249099297248e-05
-1.23911995292073e-05
-1.07260224744301e-05
-3.04029460252079e-06
-1.54903284017251e-05
-2.4906878088577e-05
-1.81768515093397e-05
-6.90256320673189e-06
-1.33677069099827e-05
-4.86709468035715e-06
-6.49804648255804e-06
-3.27456773609932e-05
-1.99032957772592e-05
6.54889512572254e-06
-3.14311261028547e-05
-1.71664235160676e-05
-2.66912826349531e-06
-2.44949888376458e-05
-2.9996616048811e-05
-2.15034213480397e-05
-1.2927396471547e-05
-7.43941985661548e-06
-2.17741151351806e-05
-1.04142939422766e-05
-2.91758202147535e-06
-1.65291058710889e-05
-3.4349421769526e-06
-8.08661875870791e-06
-2.21622110018523e-05
-4.33787371154002e-07
-1.5367028608355e-05
-6.56230531612752e-06
-1.31897427798814e-05
-1.89274345683422e-05
-1.1764928003197e-05
-2.18914641579047e-05
-3.38653139941796e-05
-2.2488027377319e-05
-2.80653811673984e-05
-2.78036047198865e-05
-2.25284166883637e-05
-2.48765004600133e-05
-2.64207990527974e-05
-1.44336983070908e-05
-2.43614433594478e-05
-1.11229448817598e-05
-1.26076100226763e-05
-1.10767822422112e-05
-1.23348967881212e-05
-1.66254524784477e-05
-2.09849627072781e-05
-8.74958245671582e-06
-8.86103825323567e-06
-2.27472432716797e-05
1.50164091790825e-06
-7.98041300461256e-06
-2.25043243421751e-05
-1.98857724945602e-05
-2.03942805497529e-05
-1.76087411576404e-05
-6.2153995086085e-06
-2.13478481814511e-05
2.66070580456821e-06
-1.41920363758881e-05
-2.70067612162685e-05
-4.32208963644092e-05
-1.4726031350424e-05
-2.8481393447885e-05
-2.49458746449711e-05
-9.3556363200738e-06
-3.14847402163054e-05
-2.72983610742772e-05
-6.21373039449938e-06
-1.57899541231151e-06
-2.10294202562667e-05
-1.51668963616972e-05
-2.60560137135916e-05
-1.85348377654481e-05
-7.54780117878592e-06
-2.12941884733687e-05
-1.06940947630417e-05
-1.75998766002586e-05
-2.05050752261914e-05
-1.18478021050987e-05
-5.48040820615928e-06
-1.17973210257998e-05
-2.363490327373e-05
-2.29401125624008e-05
-1.58776656907283e-05
-1.75327868903969e-05
-8.21525555579977e-06
-5.12306676958014e-06
-6.3753507406359e-06
-1.86190762925123e-05
-1.83512153824021e-05
-1.84125766876256e-05
-2.24551466158916e-05
-1.51508497671661e-05
-2.43551620275013e-05
-4.95667386246545e-06
-9.10003008711706e-06
-2.91053266866375e-05
-2.16541073676611e-05
-2.12052053471223e-05
-8.97626775530367e-06
-1.07027805668466e-05
-1.7383312934841e-05
-1.20974202229605e-05
-1.04376393165874e-05
-5.72714831489222e-06
-1.52496792816646e-05
-1.1698788146757e-05
-3.84154206289934e-05
-2.00926685542411e-05
-1.42819312181754e-06
-1.0239150797034e-05
-2.19711582146867e-05
-2.31544864809092e-05
-2.67533204274171e-05
-9.52002454885702e-06
-3.78156259131577e-05
-3.91202844828361e-06
1.02108563013088e-06
-3.61293123414855e-06
-1.26906156910458e-05
-3.59819193076316e-05
-1.31976679754833e-05
-4.60346045923159e-07
-2.89076283297775e-05
-7.54410231822573e-06
-1.51106207845916e-05
-3.7285719278109e-05
-1.53824113770415e-05
-1.74466874492082e-05
-2.45501161503546e-05
-4.74041891323066e-07
-2.45575655746583e-05
-1.25981739526229e-05
-1.50933519424914e-05
-2.38080774345107e-05
-1.88548365479455e-05
-8.90299354100832e-06
-4.05022943184655e-05
-1.1374081656993e-05
-1.20903494938956e-05
-1.45488344186177e-05
-1.16810177034439e-05
-1.16535572547546e-05
-2.77691574157614e-05
-1.48059822135423e-05
-6.39571086620907e-06
-1.53399896222492e-05
-1.37683910199636e-05
-2.12095857521742e-05
-1.62239055383553e-05
-8.1499053643224e-06
-1.57507256075471e-05
-1.89783339022227e-05
-2.94601192075365e-06
-3.16680525606721e-05
-3.19474299591087e-06
-1.43473853587011e-05
-1.09070382589287e-05
-2.98565461481913e-05
-2.00926483143734e-05
-2.70142269896099e-05
-2.76845382853587e-05
-1.45905738772717e-05
-2.79125647601551e-05
-2.0422550516768e-06
-5.31292082576076e-06
-1.19375427099035e-05
6.7110586857592e-06
-2.37657457812401e-06
-1.9432611180003e-05
-1.69293139931821e-05
-5.08386524086514e-06
-6.56035646938373e-06
-9.28595290643832e-06
-1.95636654856025e-05
-1.35933494379717e-05
-1.33211559874233e-05
-3.44396906079186e-05
-1.20302231815292e-05
-1.88422644171056e-05
-2.55878749182672e-05
-1.63125182424788e-05
-1.94701402297059e-05
2.05676357436859e-06
-1.87044626429506e-05
-4.64060261952354e-06
-1.33430743077565e-05
-2.06301839437184e-05
-1.74188490024686e-05
-9.45765568429201e-06
-2.16051080286404e-05
-1.61731483782922e-05
-2.56663013026091e-05
-7.95093243306118e-06
-3.47939424632333e-05
-1.81339260156954e-05
-3.08417710765998e-05
-1.57987355566899e-05
-1.39981841610811e-05
-3.21015640227535e-05
-1.67508014397944e-05
-2.07055549871408e-05
-2.53832862306505e-05
-2.28388291474642e-05
-1.26591336901813e-05
-1.31066095390293e-05
-3.65901040649817e-05
-1.49603206775639e-05
-1.61813297421316e-05
-3.68724459007055e-06
-1.71311269330257e-06
-1.75919204768262e-05
-1.29681477836533e-05
-2.05343680978262e-05
-1.31982697091589e-07
-6.07347738005516e-06
-1.11465950211958e-05
-2.24623445791112e-06
-1.52631217451707e-05
-1.86662815387507e-05
-2.32890792079777e-05
-8.0397513173288e-06
-2.10232075779369e-05
-1.26084682482092e-05
-1.56436372290776e-05
-3.04232564189441e-06
-1.96530423766333e-05
-9.28505828860436e-06
-2.26607263870979e-05
-1.01154025331738e-05
-1.38078573585667e-05
-1.62706605711109e-05
-3.59337664032361e-06
-2.10982840447252e-05
-1.96665742222819e-05
-2.71059649430857e-05
-1.63309482231647e-05
-3.44726410549144e-06
-1.40855084785699e-05
-1.77264373416063e-05
-8.38570278081165e-06
-8.2371847136841e-06
-1.99377484554895e-05
-2.37423415878014e-05
-1.46870210518463e-05
-1.99981912585986e-05
-3.64596871662717e-05
-1.73034594800786e-05
-2.36593784508103e-05
-5.75337694598694e-06
-2.66634262817878e-05
-1.54049084225387e-05
-1.31131344984561e-05
-1.59678746262042e-05
-1.07301765896647e-05
-1.00359628720714e-05
4.15252249141136e-07
-2.95200571393853e-05
-7.59346364967543e-06
-1.19997290713573e-05
-1.22804094429569e-05
-2.33086129126438e-05
-1.99617965501179e-05
-1.56761606090621e-05
-3.84513407188561e-05
-2.67992302118862e-05
-1.26845656971066e-05
-8.051431086033e-06
-4.00666165430378e-06
-2.79048705666349e-05
-1.0420453300144e-05
-1.49505169791218e-05
-1.44032978105437e-05
-1.02068294199668e-05
-2.55210873097732e-05
-3.21148690848069e-06
-2.97435654219183e-05
-4.65397714542058e-06
-5.80962994224134e-06
-1.25066856061134e-05
-2.23004206115696e-05
-9.56371417759903e-06
-1.57451433750888e-05
-1.69627179912712e-05
-1.44120919929579e-05
-1.29831037007472e-05
-2.61206664704336e-05
-1.19332440527788e-05
-6.01358846255586e-06
-2.29899496127312e-05
-2.087150309633e-05
2.52917591790016e-06
-1.48161705043811e-05
-1.34536995074688e-05
-2.2788181059519e-05
-1.86983817426755e-05
-2.17597732898797e-05
-3.09941078822492e-06
-3.00376370403338e-05
-7.19751136465389e-06
-6.13378236992406e-06
7.17055010919224e-06
-2.14849091193778e-05
-2.15697069813111e-05
-1.10725752826618e-05
-4.87344890128574e-07
-1.56301877493814e-05
-1.60609801345786e-05
-1.31113791844302e-05
-5.58023141411845e-06
-1.94169924902859e-05
-6.17792460249757e-06
9.44539210901748e-08
-2.00478812956489e-05
-1.74911296986009e-05
-2.77903748142378e-05
-1.1977626005128e-05
-1.2440190815764e-05
-1.28103767023665e-05
-1.44956763440874e-06
-2.49051821085558e-05
-1.62611702454563e-05
-1.46633213659657e-05
-1.60001856997278e-05
-1.69204206192598e-05
-4.93890191525559e-06
-2.67824128780242e-05
-1.3764683260377e-05
-1.73530539417302e-05
-8.82553802593407e-06
-1.82176709621327e-05
-2.96870681763099e-05
-2.2517090407225e-05
-3.28114097575679e-05
-2.42614381216122e-05
-2.24046654853323e-05
-1.04549408418852e-05
-1.11439606268558e-05
-3.41285508277786e-05
-1.52805851233992e-05
-6.80415121251899e-06
-1.77187592099935e-05
-8.13527063565809e-06
-2.21040639305837e-05
-1.63726310773078e-05
-1.14829796362157e-05
-1.13704274008869e-05
-6.71741472358985e-06
-5.44714696595207e-06
-1.66435612801282e-05
-1.70730221589478e-05
-2.05948821867958e-05
-1.22282833712131e-05
-2.8707196345729e-06
-2.09383312648901e-05
-9.49333681541197e-06
-2.61509383903402e-05
-3.49283051418926e-05
-4.58959621100221e-06
-1.28572248409841e-05
-3.28834217656444e-05
-9.58124697957256e-06
-7.47649468417042e-06
-1.69104874108559e-05
-1.47111876139344e-05
-2.09928153066627e-05
-4.72590269481703e-06
-7.95164462067323e-06
-3.11126711835771e-05
-3.08657323626815e-05
-2.26013143003607e-05
-1.47180420203725e-05
-1.09806045371169e-05
-1.26725994959928e-05
-1.71692653703983e-05
-2.3359557494609e-05
-2.5138303695999e-05
-2.48081872674719e-05
-2.02678531353979e-06
-3.67410613912892e-06
-8.99000493542417e-06
-6.2333630238053e-06
-3.24477481135966e-05
-2.28913442027304e-05
-2.28868905314595e-06
-2.08114912063016e-05
-2.64775172198132e-05
-2.47946518508829e-05
-2.51388317671437e-05
-7.0000801827763e-06
-1.60258700883823e-05
-1.17180244735274e-05
-2.78027916563168e-06
-2.96458239370244e-05
-2.74561650542564e-06
-1.57708025053084e-05
-3.02804178219362e-05
-2.89429848070616e-05
-1.11630400388125e-05
-1.34212025562861e-05
-1.03107702861237e-05
-1.97018034774709e-05
-1.11628658765527e-05
-1.27046607775824e-06
-2.97776350237477e-05
-2.15397895230679e-05
-1.11525466991765e-05
-1.1004253127789e-05
-2.36446991564623e-05
1.44889201769773e-05
1.73813166321337e-06
-2.61022944239989e-05
-3.33099968813977e-06
-2.07375517542983e-05
-1.60504746031065e-05
-1.36073421006285e-05
-1.51852501103304e-05
6.0549083825686e-06
-1.66660912934766e-05
-2.99959591521847e-05
-1.69050775834212e-05
-1.44758879515111e-05
-1.8249842985836e-05
-2.54541872275966e-05
-2.09176613578676e-05
-9.92384562903529e-06
-1.93229625818649e-05
-2.40710525048465e-05
5.48229008592529e-06
-9.49881510885907e-06
-1.70702575884237e-05
-1.08494502052355e-05
-6.32496742203037e-06
-2.10822159899572e-05
1.28108648073164e-06
-1.81991150176596e-05
-1.11278953242578e-05
-1.73004298873457e-05
-1.79561935332358e-05
-1.5371710055842e-05
-8.36797534056583e-06
8.55965163389653e-07
-1.71385238226771e-05
-1.31074129610884e-05
-1.62897643037043e-05
-2.66913767761947e-05
-9.01769276973345e-06
-1.30930525657345e-05
1.11174855742725e-05
-1.19773959028159e-05
-1.27137250492109e-05
-3.63555726990234e-05
-1.74145121380921e-05
-9.90994850759555e-06
-1.06397007087056e-05
-8.01784659900528e-06
-2.94202923461743e-05
-2.23464639230052e-05
-2.69119245723728e-05
-2.54715389532254e-06
-5.42313266955412e-06
-2.36645062384315e-06
-1.36452954610129e-05
-3.40354718444544e-06
-2.36615079088001e-05
-9.84981335549854e-06
-1.79116953592377e-05
-1.53806787323064e-05
-1.17777576547422e-06
-3.01841037186197e-05
-2.0213102798374e-05
-1.52883485916123e-05
-1.04681727742675e-05
-1.81424171242572e-05
-2.07847897373468e-05
-2.26184908277897e-05
-2.19696514407482e-05
-2.09461308625562e-05
-2.23365159618319e-05
-2.10149871874747e-05
-9.7488692395929e-06
-2.17126906530868e-05
-1.8455478717154e-05
-6.23945239260053e-06
-6.20720517526173e-06
-3.05940538172025e-06
-3.83324976443989e-06
-1.50453632125822e-05
-1.84759140499252e-05
-1.59042831022503e-05
-2.96593548002486e-05
-1.46498245020282e-05
-2.67891289538659e-05
-2.47928640703127e-05
-1.97563050788578e-05
-7.4698065526248e-06
2.26710469723826e-06
-2.66623064575559e-06
-1.20335805648537e-05
-1.89089259677162e-05
-2.41574259764377e-06
-9.65141959253384e-06
-2.36839806961047e-05
-2.62259688218889e-05
-9.50854241575194e-06
-7.07793165511755e-06
-2.4605826351749e-06
-9.91968458311508e-06
-3.43259360741436e-05
-2.02190363029745e-05
-1.93392233096923e-05
-1.27649673519182e-05
-6.75883621630856e-06
-1.15475696018634e-05
-2.28706659798477e-05
1.22695042624045e-06
-1.25935999390693e-05
-4.62368578191803e-06
-1.84185996683873e-05
-1.60722617714055e-05
-1.50964103302619e-05
-1.85387763204306e-05
-1.36242900721672e-05
-2.22146986858084e-05
-2.03267299244763e-05
-1.5101773365121e-05
-1.92566897900501e-05
-1.21733632163203e-05
-2.80533159051426e-05
-1.53790654853138e-05
-2.72110452360316e-05
-2.1326774795166e-05
-2.27277019605936e-05
-2.05995253132833e-05
5.06099429642503e-07
-4.50843094456329e-06
-9.20349244081517e-06
-2.15171494195786e-05
-1.32387041706744e-05
1.02305440271999e-06
-2.75101163219687e-05
-9.85445292697559e-06
-5.00423799853329e-06
-2.01290103609211e-05
-2.76429571316124e-05
-1.29317501546251e-06
-7.04008732177289e-07
-3.0930928426646e-05
-2.42576459129341e-05
-1.80147787261155e-05
-1.14389215178333e-05
-1.14822146973129e-05
-1.70971784708164e-05
-2.4761192088958e-05
-2.12165324088905e-05
-9.83944692824272e-06
-1.53077666007346e-05
-3.05611899426687e-05
-6.01346670749649e-06
-1.41724775397172e-05
-1.8889822819852e-05
-1.23182132675636e-05
-1.25667905112964e-05
-2.93095983976949e-05
-2.57930424476965e-05
-4.3305821360385e-05
-3.51476753282212e-06
-1.48944845413462e-05
-1.73842935388992e-05
-1.39724953216926e-05
5.41781063272799e-06
-6.56742648824845e-06
-1.04789698914181e-05
-2.14768138760435e-05
-1.011143000261e-05
-2.49116259082989e-05
-1.16446497414733e-05
-2.58824885538307e-05
-3.17185712350857e-05
-2.660798177088e-05
-1.64303013060442e-05
-1.72726656569737e-05
2.03951946801276e-06
-1.93389066654484e-05
-1.98156363614204e-05
-1.29012220710435e-05
-1.34000128490465e-05
-1.04982123696657e-05
-1.5584877522948e-05
-1.33375374293656e-05
7.97657644033816e-06
-2.65073139398183e-05
-2.27301307948966e-05
-1.93923542077413e-06
-1.74460371887169e-05
-2.58328640774894e-05
-1.9290665210238e-05
-6.66168469312371e-06
-3.0342953877942e-06
-2.27214248943738e-05
-2.51408290773805e-05
-2.01796694945976e-05
-1.53357194292455e-05
-7.37970952829338e-06
-1.36861668225553e-05
-1.61798717162283e-05
-2.39935932274319e-05
-3.41937771137863e-05
-1.18274186362331e-05
4.39570865863817e-06
-1.02320477819673e-05
-7.29352842729367e-06
-3.71506744606888e-05
-3.29067396342143e-06
-1.2712461728514e-05
-2.08719936364138e-05
-1.18226523540467e-05
-1.39878474823393e-05
-2.4875369521729e-05
-2.64940858876498e-05
-2.39341559192926e-05
-7.62129497290918e-06
-3.20538189844511e-05
-1.79997075114106e-05
-1.61565870910026e-05
-9.65380572500665e-06
-1.49566401801906e-05
-2.18332457928089e-05
5.69641973433467e-06
-8.10657296575636e-06
-4.26162245750125e-05
-1.3644688859782e-05
-2.44443703341137e-05
-2.11099103627355e-05
1.70338960377685e-06
-7.85631711211807e-07
-1.3050314913293e-05
-3.96981841704941e-05
-3.39711655551927e-05
-1.56792779402409e-05
-2.56584752507124e-05
-1.30971326319535e-05
-5.27049074160411e-06
-2.14009902913726e-05
-2.19107486112137e-05
-4.47454467255444e-06
-2.77484017262054e-05
-2.60915273689107e-05
-1.42168009850893e-05
-1.4806562021808e-05
-1.85984591878457e-05
-1.92551782258516e-05
-2.71020727566472e-05
-1.84277397834051e-05
-2.58580146726536e-05
-6.959535030971e-06
-3.18718030269794e-05
5.82350296811899e-06
-5.58329354442537e-06
-2.07168953735719e-05
-1.87483612514362e-05
-2.93728012592125e-05
-2.26838759543771e-05
-1.45611233050243e-05
-8.46643698702742e-06
-2.12145070519007e-05
-6.6494072447973e-06
-1.08011326978522e-05
4.7546382908368e-06
-1.5441366320141e-05
-1.10876052763707e-05
-1.98118754147362e-05
-1.92062347058951e-05
6.09778999131955e-06
-2.31786401734235e-05
-7.83677872911863e-06
3.58768712661621e-06
-9.15958733659773e-06
-5.44275291733289e-06
2.69244539319349e-06
-3.29503731153616e-06
4.02012440610059e-07
-9.18571261399512e-06
-7.20074389247462e-06
-1.16863262793261e-05
-1.93349411420729e-05
-7.70051839103811e-07
-2.07011102277153e-05
-2.64775528825263e-06
-2.03724116151365e-05
-2.23156595443397e-05
-2.93650022376159e-05
-3.50230029484804e-06
-2.91792771466477e-05
8.3674877478538e-06
-5.13152384887294e-06
-1.68818922619674e-05
-2.02926880380336e-05
-2.97233221530705e-05
-5.80428924639527e-06
-1.9114741820263e-05
-1.70225966705022e-05
-8.90728833597471e-06
-2.48207888823148e-05
-6.3317059356041e-06
-1.01378577335484e-05
1.56214772994794e-05
-1.66904838766974e-05
-3.00607624368725e-05
-2.36521839367349e-05
-6.36832586439057e-06
-6.01185851904736e-06
-1.53603586431292e-05
-2.36239649265122e-05
1.54442095627134e-06
-8.90209529478759e-06
-1.72103379390618e-05
-1.18645306622218e-05
-5.49899420892467e-06
-1.19719363393845e-05
-3.09296831721795e-05
-1.06558020743072e-05
-1.23081349589381e-05
-1.7188970147018e-05
-1.10245103584847e-05
-2.8131773923879e-05
-1.99087537426276e-05
-2.54925097583753e-05
-1.99129510342149e-05
-1.35200336624793e-06
-1.52101505627541e-05
-2.66088494873915e-05
-2.10766519570476e-05
-7.34354695331503e-07
-2.57440818513988e-05
5.82927297641808e-06
-2.75672356145407e-06
-1.60308947906642e-05
-2.99875178035757e-05
-6.30259551332898e-06
1.55479454865124e-06
7.01606306946791e-06
-1.95456578581112e-05
-7.88404610143338e-06
-1.16597567748262e-05
-2.40011112660072e-05
-4.23131018724394e-06
-1.30912232223623e-05
-1.44217378864172e-05
-2.19903965406712e-05
-1.49354130616527e-05
-1.45432268632413e-05
-2.6405826688067e-05
-6.68643254004877e-06
-1.40793218379349e-05
-1.21569244038056e-06
-2.01073546573197e-05
2.45424280343692e-06
-9.68613596983355e-06
-1.48813710921863e-05
-1.5503092424997e-05
-2.20766490680274e-05
-2.33631863430817e-05
-1.71726049743335e-05
-7.84489210769678e-06
-1.4172193352203e-05
-1.48484740330264e-05
-1.91840045758833e-05
-2.38529588397123e-05
-1.67852251491401e-05
-1.88642136143877e-05
-2.04618274162729e-05
-2.9137586963228e-05
-1.58778416215693e-05
3.4110240661445e-06
-2.87525063492853e-05
-2.68662847558845e-05
-2.20571132790544e-05
-1.01554095954124e-05
-1.20123970795093e-05
-2.0995006972591e-05
-2.09232110471585e-06
-5.5438639396105e-06
-2.93642834054255e-06
-1.43855668041156e-05
-1.07917830281687e-05
6.04873500268779e-06
-1.62085354985635e-05
-2.38701107667019e-05
-7.87207276190436e-06
-2.9812196053039e-05
-3.00711567509401e-05
-1.75628114985682e-05
-1.55226039014352e-05
-3.42271167372008e-05
-1.8711743693763e-05
-2.1950565602573e-05
-3.01128808237888e-05
-3.88325921060367e-07
-3.38975865286438e-06
-1.72542065465787e-05
-7.37483959677251e-06
-1.02186671410163e-05
-9.41668769458499e-06
-9.14404656094043e-06
-7.78513403582651e-06
-1.93597078314939e-05
-1.95000913129795e-05
-1.33160529262856e-05
-2.01028184102689e-05
-2.80150257222988e-05
-2.74693588052179e-05
-1.87741459227313e-05
-2.6005173517972e-05
-2.53267967436289e-05
-2.70562083588556e-05
-1.70706065732619e-05
-6.31577658296828e-06
-3.43076111575817e-06
-3.40997578668426e-06
-2.29536265948405e-05
-2.81952292297947e-05
-7.02748299014146e-06
-2.85336988462491e-05
-1.12948153760053e-05
-9.68036232060149e-06
-3.55117311116833e-05
-1.27056362142467e-05
-1.66069718542902e-05
-3.51651307324479e-05
-9.24678226913293e-06
-2.59322007441682e-05
-1.99557087037262e-05
-1.61926623372038e-05
-8.54463983942882e-06
5.10304194762057e-06
-3.1065949873798e-05
-1.40816467285979e-05
-1.53132338797599e-05
-1.37209072189737e-05
-2.71662826339953e-05
-1.95880335244258e-05
-5.42011709780158e-07
-1.67964416745588e-05
-2.02857082891152e-05
-1.1063398725631e-05
-1.58189050238438e-05
-7.56344132557082e-06
-2.0773563426952e-05
-1.69017797249546e-05
-2.97690774106947e-05
-3.10670746914971e-05
-1.82684690390337e-05
-9.72782363814623e-06
-2.04533091502557e-05
-1.2807919729864e-05
-2.2048833074334e-05
-3.01998887625179e-05
-2.23956632345915e-05
-6.90849622975939e-06
9.43288031188257e-06
-2.42083244752815e-05
-1.2431582089754e-05
-1.30289326815528e-05
-1.93051533308199e-05
-1.54720627823922e-05
-1.71014273853537e-06
-5.6115051951673e-06
-8.21478737980623e-06
-1.43139375694021e-05
-9.58644434729254e-06
-1.30772286032537e-05
-1.48505393274751e-05
-1.03447981523236e-05
-1.0128336666032e-05
-3.94385147979534e-06
-1.71387617394435e-05
-3.38391735395899e-05
1.38992112346583e-05
-1.39868778502822e-05
-6.48009488340431e-06
-4.53758126705223e-06
-2.03663917356629e-05
-4.31709520512145e-05
-1.44350105629269e-05
-1.54373376686303e-05
-2.30816242771175e-05
-2.25140348963376e-05
-1.69934505137459e-05
-1.17406851318988e-05
-1.70834605584056e-05
-1.76413082678723e-05
-2.92949534071179e-05
5.6152262413801e-06
4.36279979584472e-06
-2.014941023743e-05
-2.01987237759388e-05
-7.79216187594832e-06
-2.04626138361639e-06
-2.63918991383402e-05
-3.66580269263275e-05
-3.17804771418269e-06
-1.11221330032787e-05
-2.67059261695763e-05
-5.15043302724991e-06
-2.14008780948309e-05
-2.88786052841825e-05
-2.24195906279919e-05
-2.61484935973025e-05
-4.21012338633459e-05
-1.41528113565484e-05
-1.28431409981055e-05
-2.34038614595004e-05
-1.53706950159764e-05
-1.59303752927541e-05
-3.38843101130587e-05
-1.8694013822612e-05
-1.48627535969766e-05
-6.16515136928967e-06
-1.37477231304827e-05
-1.12073270452937e-05
-3.05993795700655e-06
-2.34516173177137e-06
-1.91055631226776e-05
-1.50301416158056e-05
-1.34591626365922e-05
-3.37991419565229e-05
-2.73354025834461e-05
-1.14176422296446e-05
-2.7902119662029e-07
-2.74484576194671e-05
-3.4030074018392e-05
-1.60622820821474e-05
-1.06674856524827e-06
-1.46347037621191e-05
-7.57928507238062e-06
-2.15326223233148e-05
-2.5642246571263e-05
-3.13201125130108e-05
-2.11244289541511e-05
-4.5196843413203e-06
-2.44126228880334e-05
-1.51109134065569e-05
-1.3805784472012e-05
-1.28387408794802e-06
-2.98544659100164e-05
-4.75885484478885e-06
-5.413630039624e-06
-2.87939270118333e-05
-1.64951292792607e-05
-1.55237004395845e-05
-1.39028823604504e-05
-1.43624319051497e-06
-4.08510328456489e-06
-2.41069600573315e-06
-1.42147652880548e-05
-1.37913985011358e-06
-1.06985604234752e-05
-2.14192526735925e-05
-3.14674550206416e-06
-2.24864646246921e-05
-1.03888845435057e-05
-1.76368553539125e-05
-1.63970068181981e-05
-1.53542982265755e-05
-7.73476667179825e-06
-1.8312481725559e-05
-2.92487971966749e-05
-2.59314836794852e-05
-4.04483242634833e-06
-2.67592782178421e-05
-1.96560665836955e-05
-1.17767705442534e-06
-3.28866836808494e-05
-1.53516320067481e-05
-2.24653138921676e-05
-1.84904719681875e-05
-9.75166301442682e-06
-9.78485972466757e-06
-1.30902158377944e-05
-1.14884705058853e-05
-2.37882312160405e-05
-1.16948484543881e-05
-2.53875575102534e-05
-1.19430343363085e-05
-2.40644450111001e-05
4.79548054617598e-06
-2.50791516526752e-05
-1.66685217231788e-05
-1.67144539520577e-05
-6.73192162598373e-07
-1.00781426103666e-05
-3.26510315898309e-05
-2.41206652118463e-05
-7.60433877610825e-06
3.97931868494131e-06
-2.22942405360037e-05
-6.56663617558522e-06
-9.93817018041755e-08
-1.24597291744372e-05
-2.45455651831397e-05
-1.88878265317544e-05
-1.89096333404484e-05
-2.55142478086308e-05
-1.3826157364788e-05
-3.42697371185057e-05
-1.24468617409223e-05
4.29126204344617e-07
-1.77497252756522e-05
-2.15339115006153e-05
-2.20803645812148e-05
-3.27285106280313e-05
-1.23946046722489e-05
-1.93461316905217e-06
-2.4683277607085e-05
-2.03640971824046e-05
-1.09965550234618e-05
-1.56139113258575e-05
-2.07953053865963e-05
-1.79573581353895e-05
-3.88428555487302e-06
-1.5293314678531e-05
-8.17519488700133e-06
-1.78437118599682e-06
-2.08168424816232e-05
-1.66212881640986e-05
-1.52589630015847e-05
-4.89328300198537e-06
-2.34052635762075e-05
-2.29432097182666e-05
-1.90300567382455e-05
-3.29523084512395e-05
-2.69112352727648e-05
-2.59897519691882e-05
-8.57547945711482e-06
-1.78259080187157e-05
-4.35171176094153e-06
-1.50471985224905e-05
-1.81453540500424e-06
-1.80454299619232e-05
-1.2677792548382e-05
-1.37614955583461e-05
-8.4605488691683e-06
-1.32419713233911e-05
-3.29683962967421e-05
-1.30461280555187e-05
7.53508316810125e-07
-2.52807022748497e-05
-5.46129130456074e-06
-6.1544563179364e-06
-2.02878779796659e-05
-2.02207920401482e-05
-8.07876768370094e-06
-8.09597989968014e-06
-1.35666081984911e-05
1.18237439869712e-05
-1.26276279740389e-05
-7.38587400653838e-06
-6.72300862578985e-06
-3.99399161859654e-05
-1.76749834544548e-05
-2.11674849218349e-05
-2.53714791327994e-05
-1.67361735124701e-05
-2.01162059453575e-05
-1.12758746422514e-05
-3.42698074851367e-05
-7.8692547658657e-07
-1.87544699091021e-05
-2.18411282360855e-05
-4.78141878411405e-06
-2.40669085836561e-06
-1.45550461165185e-05
-3.54964944637186e-06
-2.82289899960407e-05
-5.99406143747383e-06
-1.77466830051269e-05
-2.70120965850409e-05
-3.32230212974527e-05
-1.24347167973919e-05
-1.43390847841197e-05
-8.91030777763817e-06
-1.80612253073712e-05
-7.99766121522619e-06
-7.97336664786522e-06
-2.61215173048596e-05
-4.84751038359693e-06
-1.37905843299584e-05
-2.0014713075777e-05
-1.64993599828217e-05
-2.29162543165089e-05
-1.23120573218872e-05
-2.02344482765355e-05
-2.97815536831933e-05
-1.829794731253e-05
-2.44644757192889e-05
-2.53701854059178e-05
-2.11886405597139e-05
-8.0634532227866e-06
-8.94138971130273e-06
-8.53398336834422e-06
-2.2519834573907e-05
-5.39676829421349e-06
-1.37841874534044e-05
-6.48764653800081e-06
-1.01529073232891e-05
-1.51756399682016e-05
-3.07282156709486e-05
-2.89285686531572e-05
-2.60045136637193e-05
-1.75733242093826e-05
-1.14265417930821e-05
-1.53646668897962e-05
-1.69495256378816e-05
-2.77516106633859e-05
-1.50902647019371e-05
-2.31826772806742e-05
-2.30249653816222e-05
-1.83752415090219e-05
-1.247397812059e-05
-1.4959678341845e-05
-1.04594437149208e-05
-1.63432347603762e-05
-1.52683953213922e-05
-3.26567667881869e-06
-2.15312308641755e-05
-2.59557996589229e-05
-2.48866713616682e-05
-2.47613270616288e-05
-2.21099312653979e-05
-1.41113554203858e-05
-1.96463015510255e-05
-2.1478579017887e-05
-1.99601779587305e-05
-2.35192683837432e-05
-1.81739921932912e-05
-2.13331729013525e-05
-1.73053674541452e-05
-1.20218856357437e-05
-2.40824552278564e-05
-1.53689634594396e-05
-4.72899218132058e-06
-2.98397758160479e-05
-2.82318896472986e-05
-3.70812082302047e-06
-2.53389773659791e-05
-2.40315568171782e-05
-2.32095970539548e-05
-1.68181909846765e-05
-1.50213584029811e-05
-2.13927244433293e-05
7.61798753173804e-06
-1.1535300874052e-05
-9.38711250156546e-06
-2.61110846079185e-05
-1.81289863977475e-05
-1.85035797266241e-05
-3.38513693872545e-05
-2.04573951919958e-05
-3.45285818973023e-05
-1.01356650665553e-05
-2.58902090926102e-05
-2.30388063278001e-05
-2.45224178372402e-05
-1.24534345332128e-05
-2.52318501649711e-05
-3.05981036378324e-06
-1.79566679517706e-05
-2.73160419010676e-05
-1.98195417150661e-05
-1.3396008389674e-05
-2.0861904545272e-05
-2.55612423069232e-05
-2.62239067330731e-05
-2.1124464041552e-05
-1.87800565861013e-05
-2.35885313484479e-05
-1.48881166088961e-05
-2.5371339879266e-05
-1.99692870380324e-05
-9.94677973937561e-06
-1.93412140583607e-05
-4.9901205264806e-06
-4.85699928839666e-06
-1.4926594768709e-05
-1.46629063750181e-05
-3.15537568402181e-05
-2.07184858779161e-05
-2.81601572584575e-05
-5.79401955380026e-06
-3.03974988915626e-05
-1.03297073762806e-05
-3.55151750235502e-06
-8.23455987449824e-06
-1.6775100059947e-05
-2.80401521905809e-06
-9.85085963998614e-06
-2.29675592423579e-05
-1.43532385473836e-05
-3.07977295652458e-05
-2.37581387856533e-05
-1.98371101374716e-05
-1.5750158718235e-06
-8.45980837128393e-06
5.69006066608935e-07
-1.30315055603977e-05
-3.2495973862337e-05
-1.65514044639384e-05
-1.55153683477964e-05
-1.81036125648278e-05
-1.62980069047284e-05
-1.79448233051936e-05
-1.66988883822471e-05
-1.36603756296666e-05
-5.29780320764049e-06
-6.49519912104798e-06
-1.80888490585938e-05
-1.20488142973574e-05
-3.13329279959248e-05
-2.22206366389784e-05
-1.53048313364705e-05
-2.87826030311365e-05
-2.55771624518353e-05
-1.60953513949719e-05
-3.72003373970333e-05
-1.47000155759481e-05
-1.95338987898583e-05
-1.89499758437422e-05
-2.18339562270437e-06
-2.62608794465323e-05
-1.73853780744496e-05
-2.53326969670975e-05
-1.99411716483213e-05
-2.77803692291435e-05
1.21247634651946e-05
-1.72209435123363e-05
-1.72716562193379e-05
-1.60733775671472e-06
-8.87352594704185e-06
-2.0409447521797e-05
-1.56822450499356e-05
-1.04121466096654e-05
-2.42295482657035e-05
-2.55109357124799e-05
-2.57769415002854e-05
-3.20975295420259e-05
-1.11432403553485e-05
-2.08478527586527e-05
-2.1685254337356e-05
-1.79824637099174e-05
-7.73324354882411e-06
-1.57464482425253e-05
-1.47718496011664e-05
-5.58800835261655e-06
-2.37967035065955e-06
-7.38419427253929e-06
-2.62097147432559e-05
-2.16998915861011e-05
-2.77929884938471e-05
-1.26252370367864e-05
-2.4164995653047e-05
-1.64398033127131e-05
-4.6972387747587e-06
-1.47483682751196e-05
-2.96014738313251e-06
-2.03136487892343e-05
-2.12415203080428e-05
-1.2755111877089e-06
-5.19502689171352e-06
-3.70133775284073e-05
-1.02193000019129e-05
-2.56339663629062e-05
-1.99535377171758e-05
-2.25819321594513e-05
-2.03317383763633e-05
-7.34647569645792e-06
-2.10130149025268e-05
-1.93590986013479e-05
-5.7181359333789e-06
-3.16090696271181e-05
4.53161049078905e-06
-3.9219950228456e-05
-1.81680514209537e-05
-1.58637895644853e-05
-1.84117150041884e-05
-2.83805622835871e-05
-9.36148276707703e-06
-2.39354204881895e-05
-3.33378294126434e-05
-1.96478878155946e-05
-1.87615498296683e-05
-1.76555318874166e-05
-1.65603016658225e-06
-1.59601946741303e-05
-1.96558577751192e-05
-1.47966935882875e-05
-1.16496301168923e-05
-2.35270746178573e-05
-1.695804651066e-05
-2.01420260326296e-05
2.20432551592712e-06
-3.6268918774886e-05
8.11368552879309e-06
4.99836135439762e-06
-2.02661827411991e-05
-1.15497584763948e-05
-3.55590318765154e-05
-1.68223352793991e-05
-2.89649918422449e-06
-1.20680607494389e-05
-1.44405101048603e-05
-1.52603066582059e-05
-4.1972234554052e-05
-1.64003581492025e-05
-2.54154472368901e-05
-2.88390837534187e-06
-2.03206607087883e-05
-1.7534636717803e-05
-2.3110128160004e-05
-2.59306911772331e-05
-1.02416500609731e-05
-8.22662376532183e-06
-2.26043237070931e-05
-2.28891165607307e-05
-1.31358553223921e-05
-1.10428955729776e-05
-9.45439167604247e-06
-3.17013310232947e-05
-1.29008692746433e-05
-2.88832382070775e-05
-1.53285062028543e-05
-1.04453673645637e-05
3.53259711323505e-06
-4.14114823281895e-06
-1.861642529598e-05
-2.01372709132567e-05
-3.49022135319251e-05
-1.60437289634111e-05
-5.3598478304629e-06
-1.9395457673814e-05
-2.13418076931118e-05
-2.16771672607798e-05
-8.71647984643932e-06
-2.17180078717612e-05
-4.69833495643206e-05
-2.45498920561791e-05
-2.95372425116112e-05
-2.51373490411978e-05
-2.35264930927301e-05
-3.32175462473128e-05
-2.23695960404786e-05
-7.31319117725435e-06
-1.18988843269672e-05
-2.10457282424781e-05
-1.74107797055038e-05
-5.19262470246075e-06
-2.62908368596623e-05
-1.43686476996156e-05
-3.80063930738912e-05
-2.94098040341859e-05
-2.36595845406255e-05
-3.21985213554902e-05
-4.52742333653526e-06
-1.89923405523111e-05
-1.85358726062427e-05
-1.11028749502058e-05
-1.53419531697565e-05
-3.18879304012258e-07
-1.343843265323e-05
-1.76332456687999e-05
-1.08008046414918e-05
-1.29828983471467e-05
-1.20001980189653e-05
-2.16593326303411e-05
-2.12866828962235e-05
-6.7380751994824e-06
-9.81316472396222e-06
-7.06678960736796e-06
-6.59537248009449e-06
-1.41658856390558e-05
-1.74122753165561e-05
-3.34658121434001e-05
-3.34856678983804e-05
-9.35520447181969e-06
-2.04022675132844e-05
-1.70492696704575e-05
-2.64514685685681e-05
-4.36697049823502e-06
-2.91050454113657e-05
-2.92918331814061e-05
-2.92079604223022e-05
-9.30291530893146e-06
-5.66016642690689e-06
7.43845726560389e-06
-3.31985216658089e-05
-2.94881902411473e-05
-7.36078300561404e-06
-2.36713606022221e-05
-2.02103559601779e-05
-1.10369077618096e-05
-5.47258850010291e-06
-1.40549531559808e-05
-1.51118508379734e-05
-2.34459116941631e-05
-2.14551974017002e-05
-5.1708736780528e-06
-2.27117335039167e-05
-1.30470903709875e-05
-1.95889497572846e-05
-1.64292572215819e-05
-9.86407108066496e-06
1.97747761546078e-06
-4.58032893430531e-06
4.2192530313645e-06
-8.67750052520718e-06
-1.40131711804572e-05
-1.84147864133253e-05
-1.33506024186615e-05
-6.34632194400099e-06
-1.98616438313492e-05
-1.91268445560442e-05
-3.12554395955023e-05
-7.66438482739754e-06
-1.63253288461099e-05
-3.22646826881212e-05
-1.99994712803468e-05
-2.77607595474806e-05
-3.42613204155838e-05
-1.61518861470297e-05
-1.8420952918768e-05
-1.04911557864618e-05
-2.02360138949612e-05
-1.36845571130072e-05
-1.99048886237554e-05
-1.59606179447184e-05
-1.11694158425734e-05
-4.19831086173117e-06
-2.81198908957859e-05
-1.07380866027585e-05
-5.455934419812e-06
-4.11076565293916e-05
-3.04552203927738e-06
-3.33195011230729e-05
-1.02925053304851e-05
-2.92586411456858e-05
-2.18962473232197e-05
-5.19985196968931e-06
-2.30800136149275e-05
9.59413146514296e-06
-5.25884724439209e-06
-1.58867033956223e-05
-1.48468367897641e-05
-2.63663410394695e-05
-9.30435255581116e-06
-1.17623565584404e-05
-2.52202638700058e-06
-8.47894657620087e-06
-1.5428134530906e-05
-5.65968461360457e-07
-1.78927498326764e-05
-1.08080044983995e-05
-2.1964771622647e-06
-7.9598822893512e-06
-1.1496441811537e-05
-5.87320854024932e-06
-1.83307692221045e-05
-2.52326967632641e-05
-1.7651010497609e-05
-9.88079007084169e-06
-2.01753596683449e-05
-1.35899948389579e-05
-1.15548298343901e-05
-2.95289981393851e-05
-2.35656094035817e-05
-2.91972017242327e-05
-1.59407201940982e-05
6.34925526891514e-06
-1.17097226600068e-05
-3.8646069690226e-05
7.60500989238484e-07
-1.89136583220347e-05
-2.47047300836081e-05
-6.20295879666529e-06
-2.15836425142319e-05
-9.26812674682773e-06
8.37788343392143e-06
-7.35086675090133e-06
-2.96786128236258e-05
-9.54035185089307e-06
-1.49640631772735e-05
-7.1644512486808e-06
-1.95283170406139e-05
-1.17510906906095e-07
-1.86883514837361e-05
-1.96102742859832e-06
-1.68849418496105e-05
-1.59207174613156e-05
-2.10332077643221e-05
-6.93782787962952e-06
-1.82963652931889e-06
-1.31280024888517e-05
-1.75809023686716e-05
-6.55480468316253e-06
-9.44867457418594e-06
-1.31447800693451e-05
-2.12826385350869e-05
-1.6605484132998e-05
2.35258499721367e-06
-1.03119641100296e-05
-2.47457266379557e-05
-1.37506307884001e-05
-7.10282338275468e-06
-2.07915367555905e-05
-2.21000682914993e-06
-1.80481510530713e-05
-7.98996838511239e-06
-1.00759144919675e-05
2.67876294555198e-07
-1.36896227030963e-05
-6.59332567420551e-07
-8.94794688414421e-06
-2.42210230672097e-05
-3.16550909069256e-05
3.953490550643e-06
-1.84006111593281e-05
-1.30235831310645e-05
-9.02979797244395e-06
-3.8886464522059e-06
1.65808385276108e-06
-1.77039944929388e-05
-4.39096999404303e-06
-8.21068046146486e-06
-1.67687232665072e-05
-9.74070141212367e-06
-2.64355219862257e-05
-2.16129551722069e-05
-3.02802613839816e-05
-1.80741607947846e-05
-8.18930866647001e-06
-5.46779329747001e-06
-1.39797433110229e-05
-1.68624068794538e-05
-7.72197132413748e-07
-6.54381024984136e-06
1.90602120397329e-06
-5.07660720117889e-06
-3.16516045273778e-05
-8.894455643752e-06
-1.63152805358575e-05
-2.1844625137336e-05
-7.71008231562346e-06
-6.65286592921772e-07
-1.31031518078514e-05
-2.53491182353721e-06
-1.93503035030191e-05
-2.44155032689927e-05
-2.78510591980388e-05
-1.21225531027861e-05
-1.8375200809544e-05
-1.91230999947788e-05
3.71240557137868e-06
-1.93714856959362e-05
-1.41476955278334e-05
-3.14496600116422e-05
-1.03394750583413e-05
-1.3681686571341e-05
-1.41599993965723e-05
-1.60610874214126e-05
-2.16117440251572e-05
-1.56741342036879e-05
-1.22836327038826e-05
-3.87610344631788e-06
-2.26489425172094e-05
-2.21924359588876e-05
-2.09228117279913e-05
-2.16333048218178e-05
-3.1291418133862e-05
5.18948841170791e-06
-1.70619945148334e-06
-2.000990136152e-05
-2.14133546753184e-05
-1.92773738405041e-05
-2.12776906095579e-05
-1.1429372966246e-05
-9.62489803443032e-06
-1.25931717046501e-05
-1.33381622967033e-05
-2.4068816385294e-05
-1.86046914146022e-05
-2.03534053235999e-05
-8.04141461229664e-06
-8.94027965590496e-06
-1.68808354259228e-05
-3.34629390242543e-05
-2.92500798648915e-05
-1.5817539919434e-05
-9.62406970801049e-06
-1.14579012262934e-05
-9.93976650043053e-06
-1.18580885201924e-05
-3.53113000337539e-05
-1.67123342194165e-05
-1.26143106410786e-05
-8.40017900205969e-06
-3.94767062080404e-05
-3.97018799867963e-06
-1.50635551909329e-05
-1.74838025166663e-05
-1.23793372939214e-05
-1.0720562842009e-05
8.95264065692166e-06
-3.35884492636726e-05
-1.65623227471099e-05
-2.1497091913123e-05
-1.10202036693038e-05
9.87279554137132e-07
-1.76150993274958e-05
-1.49931276217406e-05
-2.04942729054091e-05
-1.63240639446431e-05
-1.63292706353269e-05
-6.97647824567932e-06
-4.64984182659958e-06
-3.45432574236718e-05
-3.49488575818974e-05
-2.19418964112041e-05
-2.47636029403894e-05
-1.81073301737025e-05
-9.8328626801971e-06
1.22008320783703e-06
-2.26199974858573e-05
-5.82503823300824e-07
-1.45592464247225e-05
-4.16356265284363e-06
-1.00627303184944e-05
-3.39861664857165e-05
-3.52133411360404e-05
-7.44244602264465e-06
-1.82483574414361e-05
9.17527782555054e-07
-2.633949191443e-05
-3.45752285350054e-05
-2.07752175156161e-05
-7.91940777771783e-06
-9.11455971699717e-06
-1.75512400873688e-05
-2.0143434211685e-05
-4.563617016416e-06
-2.80785237807067e-05
4.92531376340874e-06
-1.28616632820921e-05
-9.93875233693369e-06
9.13051735118611e-07
-2.09642906512042e-05
-8.58320342743053e-06
-8.53948152439211e-06
-3.61900486854318e-05
-1.19191311958248e-05
-1.40669639191579e-05
-8.96575085537453e-06
-2.46201912445933e-06
-3.03543058701159e-05
-7.50671276356822e-07
-2.8550827071974e-05
-9.02442522209832e-06
7.66701521102039e-06
-1.87100533601723e-05
-2.12765354033111e-06
-1.19348996607804e-05
-3.05786936078824e-05
-1.56421636408534e-05
-2.17403934411028e-05
-1.10509872210673e-05
-8.83964120510666e-06
-3.03057261500043e-07
-1.36684209479382e-05
-2.47190209218356e-05
-2.89028279722901e-05
-4.14719087331439e-06
-3.97875809067862e-05
-1.147500559096e-05
-2.21615981955447e-05
-1.08983580478064e-05
-1.84431177416785e-05
-1.876210409338e-05
-1.75651964499423e-05
-2.43572301262606e-05
-1.12189023938233e-05
-1.83137593795305e-05
-1.26164105134667e-05
-1.65315780906115e-05
-2.69383840051918e-05
-2.73439865033028e-05
-7.75266153086318e-06
2.47158494113039e-06
-4.78322957339213e-06
-2.66514633862447e-05
-9.30330593625515e-06
-4.46501963591363e-06
1.31163726749962e-06
1.89348493676493e-05
-8.79595599412584e-06
-2.50712903919249e-05
-1.48214250487539e-05
-2.43313972449058e-05
-1.13240845849189e-05
-8.03906733872552e-06
-3.41812126997084e-06
-1.47182661495563e-05
-1.93320887183486e-05
3.56776967023051e-06
-2.76957164478723e-05
-1.86911618577825e-05
3.19147787141142e-06
-1.9802812747721e-05
-1.5310030649562e-05
-1.70858202162793e-05
-6.51990108911245e-06
-1.9591880955065e-05
-1.68841001734617e-05
-1.73716133959533e-05
9.94225334798401e-06
-1.2114943697656e-05
-2.427649797477e-05
-1.62346718315532e-05
-1.19976737816099e-05
2.46404595803051e-06
-2.13928709413409e-05
-8.02161971696341e-06
-7.06579420000066e-06
-3.29131816612792e-05
-9.50889149736975e-06
-2.32238763176653e-05
-2.10369471833603e-05
-1.69713000670493e-05
-2.26889733524246e-05
-1.6362609599865e-05
-3.48513978144845e-06
-1.35341542948345e-05
-8.78773106266087e-06
-1.16141806153681e-05
-1.47037860856121e-05
-2.64694856878327e-05
-1.27092116614581e-05
-2.04955062042379e-05
-2.69312145698199e-05
-2.14760820752833e-06
-4.60833028303429e-06
-2.40812369707644e-05
-4.03745975817232e-05
-1.86452010272366e-05
-1.22796484262931e-05
-2.09345471606097e-05
-1.1505280254694e-05
-1.22592368725467e-05
-1.5679074814369e-05
-1.73413691805345e-05
-1.68137229012211e-05
-3.27798171815655e-05
-1.27934501346037e-05
-7.22150905742154e-06
-1.86178055504301e-05
-3.00112103322636e-05
-1.96910564534473e-05
-1.04580300437082e-05
-1.7866947185564e-05
-2.0767638590337e-05
-8.60501889529577e-06
-1.36424483475341e-05
-6.87635364290048e-06
-3.20800136301621e-05
-1.30140940829045e-05
-2.09430944325888e-05
-3.83776921687789e-07
-1.28857545851538e-05
1.689808273613e-06
-5.39658748861586e-06
-1.78477710096321e-05
-1.71046913628607e-05
-2.1420867080705e-06
-4.0800221657609e-06
-1.06342987013529e-06
-1.37333427423574e-05
-2.35795096751507e-05
-1.53067094243183e-05
-3.26815775332847e-06
-6.62621026848456e-06
-5.80633775804587e-06
-3.07872367923684e-05
-1.8787804120646e-05
-6.6696112824175e-06
-1.44600599960136e-05
-1.72878048221841e-05
-1.22424671575183e-05
-3.31746023454206e-06
-4.35444154565189e-06
-1.72701286361275e-05
-3.07296904061121e-05
-9.08798716195828e-06
-5.96690393158356e-06
-6.0776737168401e-06
-1.90337804838712e-05
-1.42399095936405e-05
2.27306567655443e-06
-8.80873218409992e-06
-1.39114995368195e-05
-3.60591520588965e-05
-1.94867721008946e-05
-3.38577014903949e-05
-3.38839531908358e-05
-2.05796088021406e-05
-1.61246751159081e-05
-2.37880836862639e-05
6.39597100743792e-06
-1.06472663874654e-05
-2.41723316513821e-05
-1.83322438944942e-05
-1.99701162923638e-05
-1.41662912727178e-05
-1.65196941352571e-05
-1.89586470282324e-05
3.12835976290392e-07
-1.28884654719463e-05
-2.90821881950484e-05
-1.52694999106858e-05
-2.73171919981618e-05
-1.63967776799919e-05
-1.01262757624969e-05
-2.50368016474238e-05
-2.80415028409494e-05
-1.64272709313324e-05
-5.91942397997992e-06
-3.85033552976768e-05
-2.06096648955813e-05
-3.2388379356725e-05
-1.99914872875657e-05
-2.36495268592915e-05
5.39223827832544e-07
-2.44044660934875e-05
-8.89211596032799e-06
-1.81994412154362e-05
-2.24877408342798e-05
-4.3671639048844e-06
-8.11073069196968e-06
-3.96022995033807e-06
-1.26327051619039e-05
-9.86879028895628e-06
-4.09547975239189e-06
-1.65081424757865e-05
-2.45829817990388e-05
-5.99175581922778e-06
-1.63507989490881e-05
-2.01207831689443e-05
-6.11579743888821e-06
-9.65788440286215e-06
-1.21072108620226e-05
-1.61721519222305e-05
-3.81834280136514e-05
-2.69933897793229e-05
-3.23272285580311e-06
-2.89717218661365e-05
-3.43360144578513e-05
-1.31664096569102e-05
-2.39361143145706e-05
-1.50993459936829e-05
-2.49362702621094e-05
-1.49833352249723e-05
3.91710343568571e-06
-1.75599128351067e-05
-9.81466206979873e-07
-5.38664371859986e-06
-3.09729794736785e-05
-1.70202028907884e-05
-7.73155766265077e-06
-3.12115922882233e-05
-1.6755587492321e-05
5.02860963459802e-07
-1.751188493455e-05
-1.11332816324063e-05
-9.65895053710362e-06
-2.31241484924737e-05
-3.99021758283032e-05
-2.34042727097693e-05
-9.57920203475115e-06
-1.51446474485129e-05
-1.75914905644101e-05
-1.79048700495766e-05
-1.84426260954669e-05
-3.21604945946258e-05
8.52864462570964e-07
-1.83827574244046e-05
-2.80199670782803e-06
-3.9850762216145e-06
-1.07904917642412e-05
-2.1435861659575e-05
-3.11587469069562e-05
-2.39578715145527e-05
-9.50189398900195e-06
-3.90749948405535e-06
-1.07669222188584e-05
-3.1750982023297e-05
-2.78013516205482e-06
1.35308350648227e-06
-2.24303696227414e-05
-6.47026941871498e-06
-1.37952478927675e-05
-1.80084483016455e-05
-1.28160346495346e-05
-1.74417433581962e-05
-1.78524912536838e-05
7.22737985282449e-06
-3.72605362496456e-06
-1.20504375459988e-05
-2.25787582551984e-05
-3.40474549895487e-05
-1.10472895438257e-05
-1.89698001317307e-05
-1.95556813972468e-05
-2.01844131087382e-05
-2.51516638827528e-05
-1.51164354265704e-05
-2.21792654712402e-05
-2.53920000120965e-05
-2.02716902023198e-05
-8.36114640456311e-06
-4.72215505387467e-06
2.85717817864901e-06
-1.96278948633894e-05
-2.4904834764198e-06
-2.56030422531076e-05
-1.89717676361611e-05
-1.90598272194129e-05
-2.157958064979e-05
-5.81709889970438e-06
-1.91872169774781e-05
-2.81853690232843e-05
-1.13120349000068e-05
-5.43182200065098e-06
-3.55930612265088e-06
-6.75352752811748e-06
-1.58537187688889e-05
-2.19403779793665e-05
-1.56191477792031e-05
-2.62445996083565e-05
-3.88157888616133e-06
-2.59760698704266e-05
-1.89922703856418e-05
-5.96234356054974e-06
-1.73496223096403e-05
-1.81118708847082e-05
-1.27100715512102e-05
-2.21833787514301e-05
-3.16879731852249e-05
-1.22753694790541e-05
-2.55487842029793e-05
-6.38678377498758e-06
-6.69138540434804e-06
-8.13568391600966e-06
-1.33588066908667e-05
-1.83377786448996e-05
-1.72885849125371e-05
-2.5238505013822e-05
-2.54460092889233e-05
3.07563148801838e-06
-1.0804598313595e-05
-1.72220387858325e-05
-1.18090194630253e-05
-2.55586408880485e-05
-2.12547963896448e-05
-1.70690424226032e-05
-1.08306887140669e-05
-1.89637453459467e-05
-1.54440687224978e-05
-1.62802118592338e-05
-2.30784264755365e-05
-1.35604345416925e-05
-1.25845122555498e-05
4.32838057653675e-06
-1.49308731796743e-05
-2.12905626781371e-05
-1.89577749948457e-05
-1.92219725650522e-05
-1.38370545981575e-05
-2.27627941293015e-05
-1.73733615606559e-05
-1.63158201415121e-05
-1.34757354267606e-05
-2.23014801010114e-05
6.51953868543292e-06
-2.1135525141831e-05
-9.36724532953269e-06
-1.90189433143506e-05
-2.16541679262209e-05
-8.66672289871905e-06
-2.71533280060309e-05
-1.99498638482833e-05
-7.56729669976244e-06
-1.06476274868847e-05
-2.40986190901917e-05
9.50940170587579e-07
-3.11823308221324e-05
-2.86417811644168e-05
-1.50437186275377e-05
-1.36830457222186e-05
-1.53487178526687e-05
-1.75268768242733e-05
-2.3959769765805e-05
-1.59972171352851e-06
-1.97042681131966e-05
-1.46451619297871e-05
-1.3486118267391e-05
-1.48346823965606e-05
-1.64479630382129e-05
-1.23907378273326e-05
-2.33586066200891e-05
-7.52749847838643e-06
-1.26553278760049e-05
-8.63369119939662e-06
-7.15065880571384e-06
-3.39345807581358e-05
-1.30630908643374e-05
-1.69440447293722e-05
-1.56020303247018e-05
-4.44077158321772e-05
-6.99878919909177e-06
-1.13939312780069e-05
-1.63984046498685e-05
-3.89364847411569e-05
1.41379377520524e-06
-1.15481426872264e-06
-1.02149409766725e-05
3.34306308086482e-06
-1.85728607534293e-05
-1.62199329224588e-05
-1.26399287167511e-05
-2.96736420456743e-05
-4.03471510327732e-05
-2.50545227679922e-05
-2.5847746542011e-05
-2.21479139554631e-05
-7.14903845576732e-07
-1.99278197570322e-05
-1.71510982032286e-05
-1.78839129134825e-05
-2.60027257699281e-05
-1.6554095212033e-05
-7.16134271984483e-06
-2.02603727742891e-05
2.040825490235e-06
-1.50869644186923e-05
-1.51687953612276e-05
-1.66389919669668e-05
-2.75585159039671e-05
-1.31426841388457e-05
-6.93821253710381e-06
-1.42148853877797e-05
4.36548926185771e-06
-2.68821609402573e-05
1.62452735495908e-06
-2.26382109339086e-06
8.04775721570809e-07
-2.68057281009096e-05
-1.90496464581667e-05
-1.74247670502458e-05
-1.49789821762565e-05
-2.60708086154375e-06
-4.03346670535097e-05
-1.61643349915281e-05
-4.09337741003854e-05
-1.21402653811246e-05
-1.52944926114658e-05
-1.29831116218471e-05
-3.31383383105862e-05
-1.12543585560561e-05
-1.21535166539223e-05
-5.8902755155432e-06
-1.69681771942752e-06
-1.69350827757827e-05
-3.67539431755216e-06
-1.98619037308318e-05
-3.82666086470345e-06
-6.70789517107011e-06
-1.52779616772431e-05
-8.1097363487079e-06
-2.20421877929211e-05
-8.42183524251268e-06
-7.55827726752927e-06
-1.0967551272747e-05
-9.2987434529816e-06
-2.50510060010148e-05
-1.24738602523157e-05
-9.09882016351994e-06
-3.04104724799017e-05
-2.58537598554654e-05
-1.51320664544544e-05
-1.79362295518562e-05
-2.29518698046316e-05
-1.31052060635495e-05
-2.86726025196501e-05
-3.49541350982149e-05
-2.08825309573127e-05
-1.1491413296638e-05
-1.50709717730868e-05
-1.79599353575006e-05
-7.91374451720821e-06
-7.81402995417908e-06
-8.7073232805516e-06
-1.95044755245225e-05
-2.04003407546707e-05
-2.15552030750119e-05
-1.7910256720795e-05
2.80695701189143e-07
-1.96654107897063e-05
-2.43499909845788e-05
-1.7134294215419e-06
-4.1386232623933e-05
-1.26286146492584e-05
-3.17697832283066e-06
-3.00946924719085e-05
-5.53162294215135e-06
-7.78029160156903e-06
-1.16678684512119e-05
-2.15685987915338e-05
-2.7558143453462e-05
-2.09538133998465e-05
-2.60469046603094e-05
-7.69954511400868e-06
-8.75701435541257e-06
-1.61781562569103e-05
-7.95449203652208e-06
-2.00580223220664e-05
-1.28426887175444e-05
-7.8436833192265e-06
-6.29509240192096e-06
-1.09114649387149e-05
-2.34618878408065e-05
-1.3356887508028e-05
-1.72139306755733e-05
-1.12120068358983e-05
-2.27784967330563e-05
-3.27980564813617e-05
-1.40541719555763e-05
-5.83219545898909e-07
-3.28911390668342e-05
-1.58664933092563e-05
-3.74611513858661e-05
-1.65558184133104e-05
-1.02945548409346e-05
-2.6724110750466e-05
-1.30128800670899e-05
-1.76070146595662e-05
-2.34674723396688e-05
-1.30229657509278e-05
-2.56105139064999e-05
-1.36312918308915e-05
-1.12355017334373e-05
-1.36307311536503e-05
-2.7178859574008e-05
-1.13112227835985e-05
-3.04083987739794e-05
-2.57220726323488e-06
-2.65953577595363e-05
-1.62998322909954e-05
-1.07242051766043e-05
-1.81610370026912e-05
-2.26751457790248e-05
-2.29655440056832e-05
-3.20548766064114e-05
-2.10547658609383e-05
-9.80379483565324e-06
-1.90220676058446e-05
-3.09900805601411e-05
3.52026872888864e-06
-1.67613881033251e-05
-3.08594031601818e-05
-1.81650700389107e-05
-1.60598582433849e-05
-2.03227821786985e-05
-1.29404967067293e-05
-1.68092180090596e-06
-1.32609029934225e-05
-2.38230667773167e-05
-6.19382689766746e-06
-3.64288185139552e-05
-1.69862766625272e-05
-1.12735360521351e-05
-1.62024565935372e-05
-3.03465764060812e-05
-2.11858881745196e-05
-1.11668705410502e-05
-1.9240066068256e-05
9.8229090747758e-06
-2.58653248267128e-05
2.90839859114053e-06
-6.11741246258586e-06
-8.4834742282139e-06
6.23438686129478e-06
-3.56211240296813e-05
-1.68426041471853e-05
-5.04519686161098e-07
-1.20886763509009e-05
-1.67045602464577e-05
-2.3527527978577e-05
-2.27372270169323e-05
-1.80221669642447e-05
-1.77609121907721e-05
-1.81824699802451e-05
-1.58316619927566e-05
-1.29423646152362e-05
-2.29540428521134e-05
-2.26649598614536e-05
-1.90512976991399e-05
-1.69871996987002e-05
-1.95533531297381e-05
-9.40366682218991e-06
-2.11677331323058e-05
-1.45967856492761e-05
-1.84139556532953e-05
-3.18025461148858e-05
-1.97217126161572e-05
-1.79230245530441e-05
-3.38182762236422e-05
-2.15911887885934e-05
-1.666608440657e-05
-1.92633679744336e-05
-8.80528360575658e-06
-2.17136832276473e-05
1.07732219134068e-06
1.15591050931484e-05
-7.74079454106772e-06
-1.8342863657248e-05
-1.0389682931655e-05
-2.64679279934555e-05
-1.26556064082906e-05
-3.73745828117306e-05
-1.71036023777397e-05
-1.91365190338352e-05
-8.89915925314825e-06
-2.27619959965541e-05
-2.34986267697968e-05
-1.56501818071918e-05
-2.45210973206257e-05
-1.21379045666377e-05
-5.52262883555138e-06
-6.53325891578586e-06
-1.04482615934347e-05
-2.06144014258174e-05
-1.35501945240279e-05
-6.8838085794922e-06
-1.96105251454304e-05
-3.08485568187748e-05
-9.59782847061152e-06
-3.28858774213703e-05
1.09097518171221e-05
-1.53295031275956e-05
-3.17561447595275e-06
-2.11610716488647e-05
-3.10971986735167e-05
-1.30122554035428e-05
-2.08054287499819e-05
-8.89797155196481e-06
-9.81343980848483e-06
-9.23292853905703e-06
1.80676162645822e-06
-2.25056042387362e-05
-4.24450599476823e-05
-1.74357574786948e-05
-1.31090602191141e-05
-3.89860018816665e-05
-8.33993382000511e-06
-2.11518298429529e-05
-1.00240001839516e-05
-2.52940711893161e-05
-3.23968657845549e-05
-1.05776902628575e-05
-1.69621388672136e-05
-2.01174131224018e-05
-1.51658627464093e-05
-2.49973376128219e-05
-1.77031627496069e-05
-4.69068178769826e-05
-3.41024772501208e-05
-1.23892746189268e-05
-1.63102258089086e-05
-3.65089448327315e-07
-1.99273512872246e-05
-8.56320989694151e-06
-8.69017849753356e-06
-2.71402531312723e-05
-8.07318244504216e-07
-9.18335852414172e-06
-2.20088905539633e-05
-4.0576804349473e-06
-5.40582330413916e-06
-5.4077653555058e-06
-1.40028589655772e-05
-2.23299791911659e-05
-2.67025050668434e-06
5.34215801073345e-06
-1.03661916965123e-05
-2.07019215774269e-05
-1.7734728052878e-05
-2.70847863832452e-05
-2.06412646152921e-05
-2.608807866397e-05
-1.53535659378841e-05
-1.37179210949746e-05
-3.78534840666566e-06
-1.25396180414018e-05
-7.41426088254127e-06
-8.93486971080363e-06
7.02235788036896e-06
-1.31337674729279e-05
-2.28157580704006e-05
1.02651555830391e-05
-1.55266925689006e-05
4.53365016197133e-06
-1.42369102289898e-05
-1.21921770848413e-05
-3.7771867354162e-05
-1.66798453565526e-05
-1.15635782081943e-05
-3.43426264393769e-05
-3.08312807575221e-05
-1.57776289924656e-05
-1.71212156947242e-05
4.94165591058257e-06
-1.70376197032488e-05
-1.15221294423094e-05
-1.51875813284611e-05
-1.97900337200123e-05
-1.65778398205123e-05
-7.54211671912173e-06
-1.74527961039358e-05
-3.98581877758611e-06
-1.26467563810242e-05
-1.67987955677233e-05
-8.74460172083005e-06
-2.14766569716708e-05
-8.23114862219768e-06
-1.2413706221009e-05
-2.05665023335696e-05
-9.76044334499475e-06
-2.28110346063239e-06
-9.19206473466002e-06
3.38145872414292e-06
-1.23943716542368e-05
-6.74863757770252e-06
-7.57907325726935e-07
-2.1422922685048e-06
-7.74877700347461e-06
-3.02320402654868e-05
-1.89227460273756e-05
-2.15209085733113e-05
-1.72036958859006e-05
-2.11966639081792e-06
-2.44077774350347e-05
-1.49956894591981e-05
-2.61388748449521e-05
-4.62023956518519e-06
-1.64341510741629e-05
-6.89370304222464e-06
-2.2012638418208e-05
-1.48103880722633e-05
-6.68230763961668e-06
-1.29044462426012e-05
-7.75444627847182e-07
-1.75449908594015e-05
-1.1252878204242e-05
-1.32392935022661e-05
-2.52352115092648e-05
-1.6780042266985e-05
-1.83476254956814e-05
-2.244963853985e-05
-1.26899331094836e-05
-2.08298309142108e-05
-2.12507854800723e-05
4.3676406478087e-06
-2.0772956589958e-05
-2.88504515553116e-05
-2.16279188460545e-05
-1.55614189876984e-05
-1.81637240697764e-05
-2.73424776902907e-05
-1.34908807881315e-05
3.35165555201165e-07
-1.67515590491773e-05
-3.16308463035902e-05
-5.04953228177202e-06
-2.40759668274136e-05
-2.94547203528823e-05
-1.65552034899715e-05
-2.14117472633631e-05
-8.88889618045563e-06
-6.83604462386797e-06
-1.87123518999738e-05
-1.34999820139514e-05
-9.3052580510626e-06
-3.28055830366849e-05
-1.83692210877706e-05
-9.51570714108376e-06
-2.2500097378509e-05
-1.51444668444855e-05
-2.4754072937967e-05
-1.62639986281953e-05
-2.19139413959016e-05
-2.74412177407583e-05
-2.61116551735162e-06
-1.40307517779267e-05
-1.97446803434807e-05
-2.17090231868153e-05
-7.05889268425116e-06
-8.82666832581698e-06
-2.90025354290579e-05
-2.22805212439248e-05
-1.27680291439919e-05
-1.22871558449718e-05
-1.8641052186007e-05
-1.76348286614052e-05
-1.11057058100779e-05
-2.62594557100947e-05
-1.9926233682222e-05
-2.46837563928105e-05
-1.13123259907432e-05
-2.27755576507247e-05
-2.29337918473283e-05
-2.20953567672032e-05
-1.89036623356775e-05
-2.4489023188906e-05
-1.45298904708575e-05
-7.0538266005987e-06
-3.2792392462638e-05
-1.24144308465284e-05
-2.53906487313531e-05
-1.80198277854994e-05
-9.42521069673867e-06
-1.20715023764262e-05
-3.18540752087191e-05
-1.36635574944737e-06
-2.42027917858828e-05
-1.71531659194983e-05
-1.84366982877085e-05
-2.22305699485343e-05
-1.57534081813869e-05
-1.24482321605335e-05
-4.23220973528649e-06
-1.4678994448741e-05
-8.4702300893522e-06
-4.09325538932786e-05
-1.68520439853677e-05
-4.51067978650121e-06
-2.01545662704265e-05
-3.18621838610933e-05
-1.99784011092668e-05
-2.95542469843853e-05
-1.65552245256638e-05
-2.00450458182736e-05
2.14944651973827e-07
-1.26777606683548e-05
-4.70051179612215e-06
-1.48299173500689e-05
-8.47251258123284e-06
-2.56879863747757e-05
-1.1521126501239e-05
-1.66064536675088e-05
5.92927044250842e-07
-3.14297957469682e-05
-2.06869352817981e-05
-1.48963663258233e-05
-3.48278880114243e-05
-1.4097143337447e-05
-1.38301393480824e-05
-1.17928301473714e-05
-9.98134804369097e-06
-4.34931988306997e-06
-6.58377689263324e-06
-1.70865555316801e-05
-2.34399878740988e-05
2.54461712942617e-06
-2.39734407093542e-05
-2.23777386838076e-05
-1.177884854988e-05
-2.80419255608787e-06
-2.92837998780999e-05
-8.27949179571858e-06
-1.22309150267066e-05
-1.74045490234659e-05
-1.61949594520076e-05
-2.19993450828852e-05
-1.7572428927278e-05
-1.93420706693377e-05
-2.40245209924542e-05
-2.37220214755198e-05
-1.80292661514534e-05
-1.97958035724073e-05
-2.3102923298142e-05
-1.29558748675941e-05
-2.93256820497156e-05
-1.59353496260555e-05
-1.33743793975864e-05
-2.85274285652521e-05
-1.64950790321517e-05
-1.30594419233372e-05
-3.58487463720683e-05
-1.06769896573296e-05
-1.28444915153993e-05
-1.09308670374243e-05
-1.68860421666642e-05
-5.25629147320425e-06
-4.68354535855804e-06
-2.3139605096259e-05
-2.69612215444406e-05
-2.25608491832989e-05
-1.87882880354001e-05
-2.41492495705243e-05
-3.62070770698997e-06
-1.02109472857607e-05
-3.13981854407892e-05
-1.53564316220811e-05
-1.61964289307979e-05
-8.21499610526864e-06
-1.51604681663029e-05
-1.79561701350037e-05
-2.76966356398244e-05
-1.89510912721436e-05
-1.63203293299332e-05
-2.65135921308972e-05
-9.30166823629331e-06
-2.72211787459699e-05
-5.88386675951568e-06
-1.89850251622078e-05
-2.41195815682884e-05
-8.79622863003369e-06
-1.04150515910486e-05
-9.71089485455458e-06
-3.35815841731158e-05
-2.81565041051582e-05
-3.2347606769673e-06
-1.76510303636865e-05
-1.20702174607654e-05
-2.31855515444916e-05
-4.01192827483476e-07
-2.83338195074764e-05
-9.94752327945501e-06
-2.73117883234543e-05
-2.23777685941228e-05
-2.34562495628342e-05
-9.88120609711479e-06
-1.054075264309e-05
6.42106220350583e-07
-2.63803503446237e-05
-3.79640031615286e-05
-2.53556856304902e-05
-1.86043998752676e-05
-6.72317092183109e-06
-2.73131195945043e-05
-2.70667598503049e-05
-3.32757590326121e-05
-1.84554480157804e-05
-5.4025969590121e-06
-1.68772914844777e-05
-7.21277564707342e-06
-7.77182196493803e-06
-3.14154063446353e-05
-1.52687333333347e-05
-6.16326885176249e-06
9.7730837925904e-06
-9.87085977035382e-06
-1.86910206321106e-05
-6.17806162972501e-06
-1.51387302254626e-05
-2.5004284369082e-05
-1.53254890061354e-05
-2.80158398708332e-05
-2.11041950171852e-05
-1.0203215668074e-05
-1.08382295880387e-06
-2.65157231215016e-06
-9.70268294232783e-06
-2.61437336938143e-05
-2.85732130744857e-05
-1.73917214532459e-05
-1.21796545271442e-05
-1.86243768310636e-05
-2.38630473914805e-05
1.63901641422855e-06
-6.87090418762517e-06
-2.44281603071761e-05
-1.34067425540718e-05
-1.94087126542078e-05
-4.95292832995334e-07
-1.72646129789752e-05
-2.27429446543019e-05
-3.55873567888418e-05
-8.7905548746526e-06
-1.91685203209839e-05
-2.2520576605623e-05
-1.64963216199723e-05
-1.96273266709786e-05
-1.2818220368714e-05
-1.36740639856061e-05
-8.83975500042433e-06
-8.37641679214652e-06
-2.50169393666834e-05
-2.1605785729779e-05
-2.67047241776416e-05
2.09217586010999e-06
-1.0330240295466e-05
-1.7050953334492e-05
-1.33188210862238e-06
-6.20681457163584e-06
-2.05358592236169e-05
-2.86915784905164e-05
-1.62370912813521e-05
-9.71595609048635e-06
-4.98569325735597e-05
-1.90305662563495e-05
-4.9534418145005e-06
-2.04196265107852e-05
-2.44764685905006e-05
-2.04078129780559e-06
-8.64369488518591e-06
-1.98562088209416e-05
-2.01804372777084e-05
2.60174072686584e-07
-2.86822200507999e-05
-1.1676303691295e-05
3.26757626013048e-06
-2.4124825658035e-05
-1.67552974474996e-05
-2.66712833237163e-05
-1.25021304885073e-05
-1.44626956187505e-05
-1.74576540627644e-05
-9.45236177575345e-06
-1.08910219513981e-05
-1.91248080895486e-05
-1.62710782813854e-05
-3.28841070514797e-05
-1.00938222318783e-05
-7.7109269082329e-06
-1.13941538910221e-05
-2.66556197094221e-05
-1.91638767323787e-05
-1.43478508137611e-05
-1.86193024077549e-05
-3.80565172590555e-05
-1.54734296089916e-05
-2.08527757014429e-05
-1.24066024333325e-05
-1.37974040376596e-06
-1.03681658718638e-05
-2.25861893791182e-05
-8.18794360353625e-06
-1.69624184445173e-05
-2.34461044267739e-05
2.97320243788614e-06
-1.49277008383654e-06
-2.01792933391292e-05
-2.3785981589631e-05
-1.26308770359844e-05
-8.78850129957541e-06
-2.06771626902301e-06
-1.91061008985126e-05
-1.27140519290287e-05
-3.11110754352583e-05
-1.50859551636332e-05
-1.85673987968469e-05
-3.36108319965556e-06
-1.06294180284905e-05
-3.91993674530404e-06
-2.53017200035505e-06
-2.59106065623838e-05
-1.476002710689e-05
-1.93108062551399e-05
-2.04382444068413e-05
-2.69590055132745e-05
-2.86717020357783e-05
-2.85999272936345e-05
3.05530079660303e-06
-1.53650396374441e-05
-1.30160140390863e-05
-1.15210620934026e-05
-2.34993186143205e-05
-1.4048727211263e-05
-3.56770784781563e-05
-7.60358613269949e-06
-2.92781518295635e-05
-2.0873716402266e-05
-3.18509834839203e-05
-2.04251596848599e-05
-2.49828918580218e-05
-2.81600175173225e-05
-3.46530205319725e-06
-5.66481741043881e-06
9.11106829683556e-07
-2.79098790889722e-05
-1.57602325479421e-05
-2.24624914267547e-05
-2.57878110550673e-05
-1.63643309182323e-05
-1.40955732307558e-05
-2.86068256986244e-05
-2.06546848249515e-05
-1.01924575106385e-05
-2.2133964273606e-05
-2.73768618096511e-05
2.61199850823539e-06
-3.28854092399431e-06
-9.77920947198157e-06
-6.30081863524668e-06
-2.97097473595569e-05
-2.32641216993107e-05
-1.61995199523371e-05
-1.57931486331211e-05
-3.01234613820791e-05
-2.23333408753742e-05
-3.29403343126594e-06
-1.13730380708241e-05
-1.00647025208485e-05
-1.70856346397422e-05
-2.75078090312559e-05
-1.21454301573648e-05
-1.22622705840603e-05
-8.06336760197032e-06
-7.06568937946171e-06
-2.10054067329782e-05
-1.24947506230592e-05
-2.30907746705582e-05
-3.12655882629186e-05
-2.81019891638498e-05
-2.32695111042926e-05
-1.03919906470929e-05
-1.17688314602347e-05
-9.88527898536783e-06
-1.31957756524238e-05
-2.18796333540005e-05
-1.77038771805145e-05
-4.00801631607587e-06
-2.47596468312592e-05
3.47166620082836e-06
-1.29369594655018e-05
-2.15970142128784e-05
-3.41916272300842e-05
-1.40742997089247e-05
-1.15822721049536e-06
-8.79472406873157e-06
-4.6702978589799e-05
-3.16024465430083e-05
-2.00679908727458e-05
-7.95505449921841e-06
-1.22042035524791e-05
-1.80863462697373e-05
-1.58230269586512e-05
-4.04177116216448e-06
-8.70325792294643e-06
-1.68209755459909e-05
-2.50933388031713e-05
-3.35270983562006e-06
-9.43396420862829e-07
-2.37409594377069e-05
-2.87876056160639e-05
-1.05672729541086e-05
-1.29466450750289e-05
-4.1863438711007e-05
-1.9838558071576e-05
-8.93583176026528e-06
-1.95326929033769e-05
-1.9720637819441e-05
-1.22640969082317e-06
-1.81874992445132e-05
-2.81371290411787e-05
-1.33705561773233e-05
-4.72084535469441e-06
-1.34415496398071e-05
-1.88259279704245e-05
-1.75252876602667e-05
-1.79936896211947e-05
-1.11220928199022e-05
-4.11488035254246e-06
-6.60019016331687e-06
-1.58239109391501e-05
7.25550901974555e-08
-5.35038439843033e-06
-8.48178817215163e-06
-7.66431515531902e-06
2.92426741144644e-06
-1.77490121635401e-05
-3.03239443940868e-05
-2.50376058030695e-05
-2.69838507627772e-05
-6.10877556975844e-06
-1.66268135849859e-05
-5.32727401999732e-08
3.82223322260839e-06
-1.31766961116584e-05
-2.66789427260027e-05
-1.05709164993238e-05
-1.12089024773837e-05
-3.38912551560132e-06
-2.51911494881028e-05
-1.85555525073348e-05
-1.79399799046374e-05
-3.90750854812059e-06
-1.50912283733989e-05
7.93443584724902e-06
-2.56026269064843e-05
-1.69497747342881e-05
-1.96988555669059e-05
-1.63251892118694e-05
-2.84544092392728e-05
-7.35912968573696e-06
-1.70365584730008e-05
-1.5812785018184e-05
-2.25021787120917e-05
-1.33559568633549e-05
-2.22542092583625e-05
-7.22405525507292e-06
-2.16599423799915e-05
-2.07254300219064e-05
-2.49461731327029e-05
-2.29972474326285e-05
-2.60164482354984e-05
9.01717009024371e-06
-5.62186638092623e-06
-1.40794739491893e-05
-1.34769564303111e-05
-1.53125999133969e-05
-1.9102784409421e-05
-1.50179173385466e-05
-2.09926242976018e-05
-2.20432904727498e-05
-1.57960904048515e-05
-2.3246127640994e-05
-1.31023759967147e-05
-1.81017897541763e-05
-1.83957682693896e-05
-2.07377793237907e-05
-1.18930935791667e-05
-2.34007421273186e-05
-2.30667847697411e-05
-2.104102654549e-05
-3.43214240865287e-05
5.68701231158965e-06
-1.5000676235055e-05
-4.8569681320894e-06
-1.34644091726145e-05
-6.71070715157997e-06
-1.95080299856779e-05
-1.85013964131803e-07
-9.46614506362215e-06
-1.87627007324942e-05
-1.50918181059415e-05
-7.54240207573925e-06
-2.80542806432089e-05
-1.6989613826481e-05
-6.25089005653974e-06
-2.21281970470721e-05
-1.46952241956525e-05
-7.87130883190904e-06
-2.88248463489608e-05
-2.56995620884364e-05
-5.55504217043739e-07
-1.49360004303198e-05
-6.21059241718378e-06
-2.05049593098826e-05
-8.24486921430051e-06
-2.35485835540096e-05
-1.9493327296754e-05
-1.45326388498369e-05
-2.24272273098582e-05
-4.8797109316494e-06
-1.53303829902045e-05
-1.0535831824707e-05
8.53460239188382e-06
-1.72873577100922e-05
-2.2148283291036e-05
-2.09944257822825e-05
-7.91806567161911e-06
-1.61008225877744e-05
-1.37515868894416e-05
-1.48232594056988e-05
-3.74234817664817e-05
-1.35981158980066e-05
-3.7057999973188e-05
-1.20884109143661e-05
-2.78072752275848e-05
-1.3741559001773e-05
-2.59056670379736e-05
-2.38150466658528e-05
-2.30292062927546e-05
-1.67343297123628e-05
-2.58407191863738e-05
-2.54170125791898e-05
-1.27870656396631e-05
-1.25607038320521e-05
-2.43269519580268e-05
-2.49154884372767e-05
-2.57172136954072e-05
-2.81277881697942e-05
-1.80237467721505e-05
-2.38203226072607e-05
-2.24782349698769e-05
-2.14350585055826e-05
-4.74060572350403e-06
-1.92139812216639e-05
-3.05644415488214e-05
-1.04665984284387e-06
-1.10268803950844e-05
-1.01214276223909e-05
-3.51377396631755e-06
-8.55462508489019e-06
-6.35196704215533e-06
-1.97906609115557e-05
-1.19896715442336e-05
-6.53129873956535e-06
-1.82354551533123e-05
-1.50177846787125e-05
-2.0843686239459e-05
-6.40024584676522e-06
-6.5838112901271e-06
-1.50525270806804e-05
-8.02342413156564e-06
-1.97729322482616e-05
-2.36808103504685e-05
-4.36104909715226e-06
-6.72803376619678e-06
-5.92948108544381e-06
-1.72682838489631e-05
-1.95433252137968e-05
-8.09959646580296e-06
-3.80273980152763e-05
-3.51975103549727e-05
-1.22104565144012e-05
-3.45202312648354e-05
-2.56384884795312e-05
-7.19677735843789e-06
-3.20171125214641e-05
-1.81649055174135e-05
-2.90345269906025e-05
-1.25821714920364e-05
-3.3250161479207e-05
-3.15549155698968e-05
-1.34182880502787e-05
-2.81017495379394e-05
-1.85542455992901e-05
-7.19447747831247e-06
-1.82236922508448e-05
-2.4386623403374e-05
-1.86656638800815e-05
-1.27289562451791e-05
-8.44287814041837e-06
-2.54887730179765e-05
-1.20777385546022e-05
-3.01269282762414e-05
-7.39082563512134e-06
-1.72754067468934e-05
-1.61135167118515e-05
-3.46671948487578e-06
-2.35623541341466e-05
-3.16230185690999e-05
-1.07484933782473e-05
-1.35025015699614e-05
-1.43808737001589e-05
-1.95878743813073e-05
-7.09782884676475e-06
-1.5125187897909e-05
-6.2495914299305e-06
-2.35059390672728e-05
-1.76592593129317e-05
-1.96346890488558e-05
-2.27130190468086e-05
-3.48860858093752e-05
-1.09220198732019e-05
1.33986351390333e-07
9.52437758295462e-06
-1.31848699571174e-05
-2.30754423800746e-05
-3.63163926655252e-05
-2.01342316239349e-05
-1.24581019549136e-05
-2.99386298926386e-05
-2.83425718398962e-05
-1.48343392575457e-05
-2.46815650622537e-05
-8.62103951930708e-06
-4.4819663674377e-06
-6.06126172343981e-06
-2.59816809714142e-05
-2.46408262471082e-05
-1.12717864903543e-05
-7.20519743340246e-06
-9.18398608938861e-06
-4.0748360106941e-06
-5.2899256294549e-06
-1.73343397804424e-05
-2.17365523366218e-05
-2.59430012886605e-05
-1.11673041426579e-05
-1.60045485347168e-05
-1.31103539208241e-05
-1.48026209352034e-05
-1.66582723116829e-05
-1.30784710725886e-05
-1.1522276861171e-05
-2.45884373959219e-05
-4.43770115575905e-06
-3.13013179823664e-05
-1.29900781816607e-05
-3.3749423850545e-05
-2.66832910086149e-05
-2.78788200564501e-05
-1.93977265170616e-05
-1.71952308717886e-05
-6.06716287468183e-06
-1.872963770596e-06
-2.5119650496622e-05
-2.37007566661312e-05
-8.02614731342899e-06
-2.80868732797177e-05
-4.34926987407182e-06
-2.09186987333778e-05
-1.96674605731697e-05
-1.70980454875216e-05
-1.33441198533766e-05
3.67070892009687e-06
-2.39477140080454e-05
-1.6710596207162e-05
-7.02177522230735e-07
-2.39125212684209e-05
-1.52454157906708e-05
-1.83360078066842e-05
-2.2797981501302e-05
-2.04425582467779e-05
-1.54670429233782e-05
-1.72138772696618e-05
-3.0411671542076e-05
1.18082105615436e-06
-2.0841575072741e-05
-6.89827604017536e-06
-1.57150951996709e-05
-1.92286449159839e-05
-5.54609883456671e-06
-2.34929513537477e-05
-1.81842504370938e-05
-5.16061127487233e-06
-2.15297490967383e-05
-1.11829686409671e-05
-3.21175249792949e-05
-3.13438523519642e-06
-2.39033505398855e-05
-1.66032630591112e-05
-1.97473592080583e-05
-1.99020651368214e-05
-5.80274197760124e-06
-1.6289917902845e-05
-1.06650530068623e-05
-7.40855596969313e-06
-2.56589621079403e-05
-1.91150630347794e-05
-2.20094375956198e-05
2.96588362981286e-08
-1.7939111494154e-05
-2.10058898395148e-05
-2.7392863601982e-05
-9.6173133212675e-06
-5.23326609315463e-07
-2.99828671160653e-05
-1.33682841117196e-05
-3.65041467290912e-05
-1.52374690516869e-05
-1.00769836230314e-05
-1.51150701722949e-05
-2.55045679900838e-05
-9.08734699917344e-06
-1.65219303447836e-05
-1.7660721226157e-05
-1.25047125857839e-05
-1.25423123118385e-05
-1.9278385530974e-05
-1.66052627617216e-05
-1.57737630099695e-05
-1.4414323026727e-05
-2.07914992623921e-05
-2.41983216892537e-05
-1.707769748273e-05
8.34043319514343e-06
-2.31256865050832e-05
-1.3651617122535e-05
-1.75116807441815e-05
-1.30036106513351e-05
-2.42112637262126e-05
1.80640298257053e-05
-2.04825642764735e-05
-8.92183907936116e-06
-1.23155630814191e-05
-8.53111183204673e-06
-1.14429843626646e-05
-8.08043965357726e-06
-2.91005523851491e-05
-4.69210891949161e-06
-1.32250289977971e-05
-1.779855082211e-05
-1.76394478587338e-05
-1.47764026532368e-05
-1.60710079520575e-05
-1.58481424391513e-05
-7.81306650245016e-06
-1.29608835419838e-05
-1.55729473004039e-05
-2.16563735145045e-05
-9.98790808653921e-06
-2.11441603802732e-05
-3.5059019796134e-06
-1.27517013069443e-05
-3.15950641853873e-05
-9.58377807624288e-06
4.4749111728133e-07
-1.77059024439923e-05
1.16976885507251e-06
-2.63211694699991e-05
-1.8299845047506e-05
-2.28978263686784e-05
-1.69585343366925e-06
2.58080845103463e-07
-2.18149345599866e-05
5.84321455176984e-07
-3.04517322426991e-05
-2.4348548794275e-05
-3.26868623117458e-05
-1.67143636594897e-05
-1.59925756619406e-05
-3.10460476737298e-05
-1.73513344855661e-05
-1.53710878858639e-05
-2.25810128771543e-05
-1.10867694650477e-05
-7.86792040748344e-06
-1.92307517854751e-05
-2.86342948521153e-05
-1.91809933390805e-05
-2.14029105636389e-05
-6.44057746469792e-06
-4.14548459512083e-06
-6.21582584608715e-07
-1.9371368886206e-05
-5.78843183370456e-06
-1.80264719967456e-05
-4.7355953613695e-06
-3.02964500823584e-06
-2.35442763026212e-05
-1.40681347555716e-05
-2.36899759124955e-05
-1.72491130611611e-06
-2.30240975040789e-05
-2.17539398073118e-05
-2.73652898374717e-05
1.84791899324345e-06
-1.79218822315921e-06
-7.0022754994198e-06
-1.47992349531573e-05
7.36587531687444e-06
-1.58435386660531e-05
-9.00968322073425e-06
-1.11923184398746e-05
-1.54569691188395e-05
1.11475631704803e-06
-1.14892177874892e-05
-9.9465320635716e-06
-4.29123507533346e-05
-2.25874271157439e-05
-5.37336764891176e-06
-3.09916690511311e-05
-6.12144778264959e-06
-3.5005137091595e-06
-1.18527055972269e-05
-2.23159547346809e-05
-1.43586128487455e-05
-1.09919730435241e-05
-1.17852991247596e-05
-1.58634030826378e-05
-1.71595479262124e-05
-3.07320843744305e-05
-2.33973312358633e-05
-1.23847108508734e-05
-7.2207495237466e-06
-1.74368561015647e-05
-1.46367613328345e-05
-1.63554405632808e-05
-1.25338884601887e-05
8.87704306310495e-06
-1.27922979170669e-05
8.69782408738358e-07
-2.51269676861524e-05
-8.87742423129345e-06
-2.05599175054958e-05
-2.21310248426497e-05
-1.40604435420563e-05
-3.82498028915003e-06
-1.57280639731083e-05
-1.59272249696393e-05
-6.4155207052819e-06
-1.55490986281681e-05
-1.72806370879761e-05
-2.73464018492585e-05
-8.5021963029318e-06
-2.66717073069242e-05
-2.38771103329802e-05
-1.97719057631374e-05
-2.54991846558913e-06
-2.36512598223909e-06
-2.67507560374495e-05
-1.47481967363689e-05
-1.56898730447655e-05
-1.10974483026085e-05
-9.92740315006643e-06
-6.75778401812434e-06
-1.26906520139101e-05
-3.6773090424734e-05
-7.54114907529973e-06
-7.87999963369921e-06
-2.03521728407595e-05
-2.26756695139332e-05
-1.62656511931258e-05
1.64650544658705e-06
-3.28662562861493e-05
-2.30691688375976e-05
-3.32676809205794e-05
-1.70190393851142e-05
-1.65999831768635e-05
-1.52704612002152e-05
-1.9035896405664e-05
-1.68565708596772e-05
-2.9416705622993e-05
-3.10196400733498e-05
-1.10716612171146e-05
-6.00395926077308e-06
-1.95712866428586e-05
-2.91242411978593e-05
-1.3362856817405e-05
-1.01193903622105e-05
-1.46495760510265e-05
-1.74957196256344e-05
-9.9073484935711e-06
-1.46291516091047e-05
-1.08283537051562e-05
-4.18974896393567e-06
-3.97324365380116e-05
-1.7743686017525e-05
-1.19358479753165e-05
-2.65409055045728e-05
-7.02033525007613e-06
-2.08210001658918e-05
-9.39679385591741e-06
-1.97584085264027e-05
-2.50531766462818e-06
-8.99777513389502e-07
-1.69548866522901e-05
-2.2356288442846e-05
-1.78670621380906e-05
-1.81453356609571e-05
-2.24270691337457e-06
-1.50473626325978e-06
-1.30332842392444e-05
-3.27513546918312e-05
-9.62596310919459e-06
-1.25986847555685e-05
-1.51339233481518e-05
-3.07561014885518e-05
-1.53700288792706e-05
-1.67831542282761e-05
-7.68624549757732e-06
-1.43237553702169e-05
-1.92193830405553e-05
-1.62093835727296e-05
-4.63309740398143e-06
-1.43313026641325e-05
-1.52612435045933e-05
-1.48400561190502e-05
-1.70033837516377e-05
-2.06569537912787e-05
-1.0645343579255e-05
-8.94390356834248e-06
-9.757028733964e-06
-3.14616562763384e-05
-4.3786144534937e-05
-1.01159124378849e-05
-2.20935637016142e-05
-3.18585948886309e-05
-2.64287316151489e-05
-2.4382730932219e-05
-3.10240214174122e-05
-1.08179816519867e-05
-1.31553086712386e-05
-1.64262621325184e-05
-1.5315865059522e-05
-7.16996769995587e-06
-1.53710419744599e-05
-1.09715863694959e-05
-2.0696304994632e-05
-1.68934152493733e-05
-1.59435858640566e-05
-1.29415015813246e-05
-2.45945732725533e-05
-8.85583615726272e-06
-9.81032953514149e-07
1.36535691338077e-06
-1.85848395482767e-05
-1.49896870251103e-05
-9.0002740779793e-06
-3.4899729984451e-06
-6.63401242816333e-06
-1.1208331558115e-05
-1.75766068239452e-05
-2.43551148475074e-05
-1.28610053610928e-05
-1.91371225608491e-05
-1.0268935085647e-05
-3.31658134756985e-05
-4.42643936111912e-06
-6.23845253463838e-06
-2.18535612031869e-05
-1.8230922742244e-05
-1.46459266796652e-05
-3.74006900431783e-06
-2.4897897429232e-05
-2.3154063691348e-05
-2.01475325818344e-05
-2.20693133966591e-05
-1.8884548779263e-05
-1.08670078652658e-05
-2.70760339189347e-05
-1.37640513006108e-05
-2.75603771757865e-06
-1.81140015412585e-05
-9.82099192406898e-06
-1.15848952740094e-05
-1.177606404788e-05
-1.33697584086685e-05
-1.43711379466328e-05
8.19741617951362e-07
-2.26299393900645e-05
-3.42110249473892e-08
-2.52355733281783e-05
-4.076913201644e-06
-1.73593476784462e-05
-2.68238329529184e-05
-1.07203513146224e-05
-1.90156051473856e-05
-6.60071641963076e-06
-1.06352657642784e-05
-2.52594876564123e-05
-1.80868171001421e-05
-7.95067141842569e-06
-1.08970831916679e-05
-6.4219840296043e-06
-1.53804883884983e-05
-1.69570053705399e-05
-2.3448085869223e-05
-3.4118519132863e-05
-1.00679326896501e-05
-2.38925894327591e-05
-1.04396890678726e-05
-1.65343946938799e-05
-7.95580640277751e-06
-2.79506082364437e-05
-9.45694554208648e-06
-2.11766173327821e-05
-7.37342806234808e-06
4.07692691945916e-06
-2.96816436247584e-05
-2.55070766804482e-05
-2.0715172910862e-05
-1.2066284708916e-05
-2.5886298499926e-05
-4.00934178935988e-05
-1.06626409148605e-05
-2.68431368115179e-05
-1.4488823045043e-05
-9.33762193871593e-06
-3.3964819911388e-06
-3.77284654365527e-06
-3.31425040100887e-05
-9.7214805882745e-06
-7.93967736235367e-06
-2.02083051274499e-05
-1.0824389194838e-05
-1.81529950497129e-05
-1.84592613416206e-05
-4.52955809179322e-06
-1.50676170806168e-05
-1.85238388333287e-05
3.99099357093434e-06
-2.13166238813758e-05
-1.27244984291636e-05
-2.01945758211717e-05
-9.59998120132867e-06
-1.46350295015671e-05
-5.52926573062376e-06
-5.776622852588e-06
-2.98339376246882e-05
-3.89918861180244e-05
-3.20538376377464e-05
-2.27966445163212e-06
-7.17773733944006e-06
-1.50038681845977e-05
-1.90554947758208e-05
3.23932056128272e-09
-1.667822266403e-05
-2.16486883400844e-05
-2.50365730985588e-05
-2.38132033744108e-05
-2.38110492123463e-05
-5.55677034985921e-06
6.00478321211426e-06
-1.64223348440986e-05
-1.24092171537207e-05
-1.11766573309897e-05
-2.44451061271014e-05
-1.9815751251154e-06
-1.43883008637211e-05
-9.70968179326912e-06
-1.99635363901595e-05
-2.94107059608288e-05
-3.22364932026387e-05
7.12274124874285e-06
-1.0453584568304e-05
-2.31568636321003e-05
-1.76614029261206e-05
-8.60636114741148e-06
-1.57848298935767e-05
-2.18803428702165e-05
-3.40175651318511e-06
-1.80249975779172e-05
-3.53666983151568e-05
-2.04910891852797e-05
-3.42405406142135e-05
-6.63384927680541e-06
-4.34449465845457e-06
-2.85803834327745e-05
-2.05816997991566e-05
-2.43634113316163e-05
-1.83238282707715e-05
-8.1914991722646e-06
-1.51411124576194e-05
-1.86079131152838e-05
-7.51189658413805e-06
-1.37417758339314e-05
-2.29186030486917e-05
-1.45014641884907e-05
-5.7835661585748e-06
-1.29704766183037e-05
-5.65440526895717e-06
-1.67550924297801e-05
-1.68850653066262e-05
-1.08496436786083e-05
-9.69908097877781e-06
-1.70046417893915e-05
-1.74541772352367e-05
-2.00897285334015e-05
-1.08530115731106e-05
-1.82589522290891e-05
-1.71899279216353e-05
-3.22171358385027e-05
-2.86220400469091e-05
-5.02968594050641e-06
-1.119691798692e-05
-2.37613818872867e-06
-1.27100305237842e-05
-1.30327205333439e-05
-1.30430897336396e-05
-7.20783491232334e-06
-1.61692324072286e-05
-9.8370735561978e-06
-1.66754280966806e-05
-7.2871167756945e-06
-2.20593348286872e-05
-2.68585967831633e-05
-1.35799116320119e-05
-8.52523276405043e-06
-2.33152507624092e-05
-2.69940980668028e-05
-1.09672414648563e-05
-1.63271091235323e-05
-3.86031082371029e-06
-1.65126106539897e-05
-2.19910792696534e-05
-1.7489860546049e-05
-1.34048861640307e-05
-3.176884092052e-05
-1.77486212930297e-05
-1.57145021323474e-05
-2.31795484673725e-05
-2.52846870486907e-05
-3.00169307823717e-05
-1.31038228071628e-05
-2.62352371246431e-05
-1.29830220399253e-05
-1.33615094556095e-05
-1.63746368896037e-06
-2.01991318053499e-05
-9.03732192344413e-06
-2.16437283505917e-05
-7.84948873452599e-06
-1.09014502307779e-05
-2.97210663341833e-05
-5.12353302959964e-06
-1.53025113654319e-05
-4.31961217158255e-05
-2.65769005732068e-05
1.71754742881838e-06
-2.69927200964896e-05
-1.03820123710737e-05
-3.17253919557256e-05
-6.90522074707771e-06
5.6628051163716e-07
-2.2967883105584e-05
-4.69589304772449e-06
-2.1586222221775e-05
-6.85266461620453e-06
-1.54392432245299e-05
-6.18062451763272e-06
-5.34417114893482e-06
-8.77681326793185e-06
-2.09645474850396e-05
-1.76685405057185e-05
-4.49865273570932e-06
-1.66431708129983e-05
-1.95196661607266e-05
-2.16959810676583e-05
-3.32884807138762e-06
-7.93002593251992e-06
-1.58663788453828e-06
-7.55834165293039e-06
-1.70609241201048e-05
-2.20733685734186e-05
-1.7074197950015e-05
-1.703528368888e-05
-1.44847005102137e-05
-3.25596270426257e-05
-2.71573674673238e-05
-2.3159722399118e-05
-1.50173866755837e-05
-3.40273014459936e-06
-1.41986624563495e-05
-4.46381325480995e-05
-2.07981206737702e-05
-1.0007121658562e-05
5.82652124069661e-06
-2.6109861646628e-05
-2.12207524848956e-05
-2.22747295065284e-05
-1.09471213817041e-05
-3.33086323002822e-06
-1.50139836593014e-05
-1.52064513599632e-05
-8.35453566874449e-06
-2.25025374023549e-05
-2.28359769611813e-05
-1.69693817360072e-05
-4.00212386884753e-05
-2.34088058672921e-06
-9.09019264961967e-06
-2.3463355055141e-05
-2.21972289986244e-05
-2.27795804682897e-05
-1.93455319977216e-05
-8.13718981036472e-06
-2.97986018052395e-05
-2.13788517040071e-05
-1.16360667384095e-05
-1.32660454890332e-05
1.17638669217263e-05
-1.96626832396361e-05
-1.70797943712404e-05
-2.21595703611129e-05
-3.38773310765696e-05
-6.79759612262958e-06
-1.42487653293245e-05
-2.13794500215636e-05
-1.8997722588107e-05
-2.80028528232941e-05
-1.9495830880328e-05
-8.64293161238163e-06
-2.54947380592511e-05
-8.72119961189428e-06
-2.35848086342918e-05
-2.26101652191698e-05
-1.63186637962591e-05
-1.44273612542612e-05
-9.71072627556164e-06
-2.7561031168247e-06
-6.75776823636569e-06
-9.70449383362142e-06
-2.18453551424717e-05
-2.52888085241627e-05
-1.0998726378328e-05
-2.87325952808345e-05
-3.43992458901498e-05
-2.55157136102744e-05
-3.40588998575215e-06
-1.15962141801717e-05
-6.91904875452926e-06
-3.1583342057684e-05
-4.08537359592832e-06
-9.40353969716814e-06
-2.70261718470772e-06
-3.16586907248808e-05
-1.85975898074968e-05
-1.828624612445e-05
-1.47473936133108e-05
-2.02706814715367e-05
-2.93445110820289e-05
-3.56206555127406e-05
-3.04810103125978e-05
-3.08777378151639e-06
-1.17663933261886e-05
-1.20790789427029e-05
-2.50540923213811e-05
-1.03967793501102e-05
-2.36305285396267e-05
-1.75841336993248e-06
-3.28278425955799e-05
-1.8987018457803e-05
1.59091720819837e-06
-2.32495868161693e-05
-2.04416338368064e-05
-2.089026482211e-05
-2.60169811186125e-05
-2.29863995046597e-05
3.54085147006412e-06
-2.91574955068334e-05
-9.07018972946324e-06
-2.72003587190881e-05
-2.27886351645313e-05
-1.56211662250374e-05
-7.58508488831749e-06
-2.09890716598024e-05
-2.27505680978367e-05
-1.5619772244298e-05
-2.02302610801851e-05
-2.07596487573497e-05
-1.90251105793527e-05
-2.14971695712584e-05
-1.94964760544599e-05
-1.04544057279926e-05
-4.26519685657321e-06
-1.33586955883114e-05
-1.18012879610246e-05
2.85044667555219e-07
-2.16344332354531e-05
-4.6379403891329e-06
-1.47703786606706e-05
-3.37541660459222e-05
6.40078711931952e-06
-2.15902848694008e-05
-3.34605087557082e-05
-1.25526742540857e-05
-1.2082438980714e-05
-1.64490921713541e-05
-1.80164906714607e-06
-7.61350723264986e-06
4.63817774090046e-06
-1.84800512008804e-05
-1.05482395577888e-05
-8.35185974074086e-06
-2.9304684606898e-05
-2.8231931998961e-05
-1.93592268047215e-05
-2.9083131990567e-06
-1.28121203229969e-05
-1.65731734263893e-06
-2.36951011602224e-06
-9.7873720989577e-06
-3.25492455717003e-05
-2.65776690526719e-05
-1.90510561060779e-05
-1.02153156723227e-05
-1.15309584135557e-05
-8.8367253833638e-06
-1.64257090799034e-05
-6.36071904665887e-06
-1.90757991814322e-05
-7.81217044683768e-06
-2.43054818913031e-05
-2.71280539231013e-05
3.90067553515908e-06
-8.40263702851479e-06
-4.21218606572302e-05
-1.54496224594082e-05
-1.48772757838395e-05
-1.80255968730897e-05
-2.36067325830436e-05
-2.19284379017692e-05
7.66874495520719e-06
-7.12657083084191e-06
-1.04908549831014e-05
-2.59435686637375e-05
-2.14410966672795e-05
-2.38540743138967e-05
-3.53386360856905e-05
-2.56489009535819e-05
-1.73922019562592e-05
-2.90280703091169e-05
-1.90358059580473e-05
-9.25921609228006e-06
-1.54304605033343e-05
-3.27268539709994e-05
-2.91225236649621e-05
-1.05329234945375e-05
-1.08688592968894e-05
-2.55663775995592e-05
-4.80646009228029e-06
-3.65037263487395e-06
-2.75760562706058e-05
-1.70206110167121e-05
-8.36454792029742e-06
-8.94144938683265e-06
-1.10877062734267e-05
-1.60907235949069e-05
-2.25494174937436e-05
-4.89463578274927e-06
-1.55981793973161e-05
-1.85993896767902e-05
-2.05076253389891e-05
-1.48114673044676e-05
-2.12661200269039e-05
-6.71913369664543e-06
-1.77968063544238e-05
4.42015596821392e-06
-1.6943689675054e-05
-2.27343742766657e-05
-1.88302003579853e-05
-4.05391304230923e-05
-8.21219480412099e-06
8.36659715515752e-07
-2.88543887886233e-05
-2.37733009132702e-05
-3.62355635394693e-05
-1.2246480706804e-05
-1.907385691735e-05
-2.02625689867499e-05
3.18443489183137e-06
-2.60781452240892e-05
-1.78208372405211e-05
-6.61253959027707e-06
-2.11379108423994e-05
-1.16086119480955e-05
-1.15884879133272e-05
-2.77003727002243e-05
-1.81424522801747e-05
-2.8055144840718e-05
-2.82916370240347e-05
-2.08305837059257e-05
-1.65113798410592e-05
-2.78294364110246e-05
-3.27625543298059e-05
-1.59303637872995e-05
-1.11900286439346e-05
-2.56060940364763e-05
-3.68546415205004e-05
-1.83276013744013e-05
1.79549424796929e-05
-1.89699431346875e-05
-7.21856866951215e-06
-2.96702885206664e-06
-1.82930083824691e-05
-1.42956479382958e-05
-2.09693016211143e-05
-2.66942242915445e-05
-1.04216586692817e-05
-4.67602155541463e-06
9.1647282202416e-06
1.82055464633845e-06
-1.30856941139742e-05
-3.09793232624873e-05
-1.20924577995901e-05
-1.76513653653076e-05
-2.988157963069e-05
-2.03160219047374e-05
-1.05014703230534e-05
-1.90063296350174e-05
-1.0645146560049e-05
-1.43743535821848e-05
-8.40734258246984e-06
-2.21443339354795e-05
-2.29944514457431e-05
-2.81041731687782e-05
-1.95685978784087e-05
-3.34908449461539e-05
-2.24900275445208e-05
-1.656653061032e-05
-4.99507440311092e-06
-2.70251314250431e-05
-2.91578856523383e-05
-2.30561269944022e-05
-2.8847845034498e-05
-1.70372072655888e-05
-2.14227956699749e-05
-1.29090447970421e-05
-1.77884501827265e-05
-8.35803014771216e-06
-9.71871459509593e-06
-1.79569854071795e-05
-5.91013356842429e-06
-7.107869093739e-06
-1.10594722863158e-05
-2.61493746778984e-05
-1.32668274624353e-05
-3.40389577837245e-07
-1.87890070302387e-05
-2.25853103947441e-05
-1.97744561048714e-05
-4.98112607905727e-06
-1.65672066408127e-05
-1.40483676128144e-05
-3.04046258916273e-05
-2.23802109588419e-05
-1.33151969327665e-05
-9.91001916096928e-06
-6.40743010654375e-06
-1.93466549849132e-05
-1.81861088694094e-05
-1.22941917246335e-05
-2.12932713233809e-06
-1.75963423842902e-05
-3.30267421892336e-05
-2.3825590110718e-06
-1.83053336688234e-05
-1.6477804702195e-05
-2.46401624938719e-05
-2.18048036657446e-05
-8.5960448370017e-06
-2.61268216013567e-05
-1.82339886173778e-05
-1.47800768786633e-05
-5.61474450430837e-08
-1.73364298398444e-05
2.06143697179031e-07
-1.51071166666447e-05
1.37504419376362e-05
-1.85433918812152e-05
-2.16717693840839e-05
-6.40097023741682e-07
-5.21251650870108e-06
-9.13335121961464e-06
1.24281472374504e-05
1.10559580873124e-06
-3.85943780456379e-05
-6.49034139572489e-06
-7.07140667673406e-06
-6.08919696528097e-06
-2.69481477744234e-05
-1.31926331619016e-05
-3.37307648431489e-05
-8.70945235991631e-06
-1.34134072679025e-05
-1.31434493046108e-05
-9.77074124986995e-06
-2.49702728025883e-05
-1.23801467084771e-05
-2.84481038104397e-05
-1.38204027609771e-05
-2.22569075537854e-05
-5.14337060883317e-06
-1.47830017237166e-05
-2.08324959714623e-05
-2.50209454589301e-05
-2.88730352309724e-05
-1.28548982640762e-05
-8.03168096291492e-06
-9.8680027016252e-06
-1.34198716662286e-05
-2.15285957305907e-05
-1.01472028156273e-05
-2.53719391730527e-05
-9.48719370944647e-06
-1.46245564962596e-05
-1.42307391313088e-05
-2.17402272957844e-05
-2.24077348002542e-05
-1.47093864166155e-05
-1.90811980880442e-05
-1.44308094052672e-05
-2.39974656941447e-06
-6.90153509041125e-06
-1.70708266161407e-05
-2.28717526990952e-05
-1.42037268617485e-05
-1.49889536717265e-05
-1.26179786351887e-05
-8.74331835864746e-06
-9.34340501282009e-06
-7.87212979242312e-06
-4.02329521756283e-05
-2.93402348155871e-05
-1.75727780783912e-05
-2.69635725955623e-05
-1.37604582606658e-05
-1.47100772711113e-05
-2.01553828859354e-06
-5.16771594046788e-06
-1.3330764437421e-05
-1.78188995257075e-05
-1.99599185063053e-07
-9.86694048484116e-06
-2.22245876145435e-05
3.44826721356008e-06
-2.18005838345477e-05
-3.62131026565966e-05
-4.79513023847892e-06
-2.61933301073844e-05
-1.56767411534674e-05
-3.40873757482561e-05
-2.0751519670918e-05
-2.69142882534517e-06
-7.0914188437518e-06
-1.53040917227765e-05
-7.82559499221249e-06
-1.08407757282966e-05
-1.14503128610691e-05
-1.62194422511838e-05
-1.20003480199884e-05
-1.17518406488917e-05
-1.39934560283821e-05
-2.16404754898933e-05
-1.74892941655457e-05
-2.07367999035181e-05
-1.20796975846657e-05
-1.49922350268604e-05
-2.59378100361189e-05
-2.01675137859864e-05
-1.76117504865196e-05
-2.75226212367007e-05
-1.54374135438205e-05
-2.44947379922784e-05
-1.45488132596106e-05
-8.54099380870376e-06
-3.47976300407659e-06
-2.7222522121962e-05
-1.48280784304537e-05
-2.60842278569707e-05
-1.23578490286639e-06
-8.44988266286732e-06
-4.08384188201182e-06
-1.30799432815447e-05
-2.08355342291935e-05
-1.41188339063331e-05
-2.08805921223267e-05
-1.20464686250508e-05
-2.79792859751201e-05
-1.88350530300161e-05
-2.32304992483285e-05
-9.18250613326766e-06
-1.17850134416851e-05
-2.26448090493734e-05
-1.03042111537471e-05
-2.65554022331684e-06
4.24671930077632e-06
-1.50816056049201e-05
-3.23757474624029e-05
-3.36700386170026e-05
-3.45507629055547e-05
-1.76043018889694e-05
-2.23828929657186e-05
-3.06621655356001e-05
-2.60102833835674e-05
-4.67490433984139e-06
-1.67549828793242e-05
-1.65089996107946e-05
-3.31345410920634e-06
-1.06333704107631e-05
-2.82719531261368e-05
-1.24619698033906e-05
-2.93517239989742e-05
-6.05949227266194e-06
-3.95654433915293e-05
-2.27082506389474e-05
-1.91474051355752e-05
-2.69311532493523e-05
-1.08527225639903e-05
-2.01460249559294e-05
-6.78448245770305e-06
-2.9017502655598e-05
-8.37740266263552e-06
-2.12360476386106e-05
-2.31428474225226e-05
-1.95414352769649e-05
-2.17386190635431e-06
-1.81828827502906e-05
-1.02237965618852e-05
-1.51226259928894e-05
-3.15925127679068e-05
3.61380244137643e-07
-1.46339684208135e-05
-2.68387200776541e-05
-1.70158486645321e-05
-4.63645157227678e-06
-1.47729437720764e-05
-2.29845282242068e-05
-7.18017827480047e-06
-2.5315807519337e-05
-1.89672343193153e-05
-1.82373061783279e-06
-6.6085294699804e-06
2.0178165769894e-06
-1.4640139408256e-05
6.07962522308134e-06
-2.63119928616563e-05
-2.00925927095618e-05
-1.25775675963818e-05
-5.90326384658928e-06
-2.23407690677414e-05
-1.15728716557975e-05
-1.66602984035499e-05
-2.83458765652565e-05
-2.13174359615609e-05
-1.64785493804051e-05
-1.74773574050766e-05
-1.4352470159308e-05
-1.383998254703e-05
-1.11887228473183e-05
-2.13635509957531e-05
-1.84717113054246e-05
-1.94285191633741e-05
-1.48829970312779e-05
-2.07896806535958e-05
-2.71459229519865e-05
-3.27896357571613e-06
-1.20213576811383e-05
-1.4340681679751e-05
5.92177003330327e-06
-1.72681713239036e-05
-6.96443700715895e-06
-2.62747521465683e-05
-3.28366080938639e-05
8.39649467169116e-07
-9.73484346561002e-06
-2.29299205946183e-05
-2.12178750854214e-05
-2.38724331730194e-05
-1.60662993832045e-05
-3.34260538793116e-05
-2.64474272561073e-05
-2.62290463341335e-06
-2.47047044204852e-05
-1.19876673386646e-05
-2.82462793232681e-05
-8.74820572599173e-06
-1.75329771411253e-05
-2.60658193007145e-05
-5.57123884892927e-06
-3.51105044709803e-05
-1.29923875555691e-05
-1.67052115687812e-05
-1.80243266933672e-05
-2.02594724441587e-05
-1.54057886735036e-05
-3.33323188052065e-05
-1.2672459972249e-05
-8.2711525681949e-07
-2.65124292764492e-05
-8.03502760741392e-06
-2.79098469882536e-05
-6.49818448240971e-06
-8.47198173172185e-06
-1.60062872820848e-05
-5.21865729244163e-08
-1.9993238262815e-05
-1.29100486424344e-05
-2.13551027957818e-05
-1.75050118834958e-05
-1.10535985316929e-06
-1.51328809560841e-05
-1.92396682779385e-05
-1.86268223640946e-05
-2.67555724345787e-05
-1.6979883012295e-05
-1.08525292912605e-05
-2.55935221270512e-05
-2.24419456141583e-05
1.46394978038471e-06
-2.75549648206657e-05
-1.3300018713221e-05
-1.62648972614325e-05
4.43136436675919e-06
-2.51316828204962e-05
-7.47512421864383e-06
-3.96382697777946e-05
2.4925951627856e-06
-2.34027420756438e-06
-3.20720685706161e-05
-9.69579029088552e-06
-2.56758223423959e-05
-1.18360463853311e-05
-7.46317375785845e-06
-5.2492585553603e-06
-2.96913721603727e-05
-2.25147841636495e-05
-4.59227707272758e-06
-2.200337004097e-05
-1.96027010119148e-05
-1.63189403070819e-05
-1.26952683863096e-05
-1.18623391699873e-05
-2.72417661053951e-07
-3.2210636298493e-05
-1.79287713665411e-05
-1.1092585380531e-05
-9.88039817960603e-06
-1.32370011549121e-05
-1.7367194458207e-05
-2.7996141662183e-05
-1.58477024050264e-05
-1.58959997816903e-05
-1.02195785082562e-05
-1.15747589728576e-05
-1.02152641364097e-05
7.53101654204832e-06
-2.57366260276026e-05
-1.23131833271657e-05
-9.2900736497343e-06
-2.35626934501233e-05
-1.03414004155447e-05
-2.05557361950523e-05
-1.92570511858908e-05
-2.89098684128536e-05
-2.35730480849005e-05
-2.33011211776252e-05
-1.4367763149249e-05
-2.64903135096529e-05
-8.54783747330443e-06
-2.19106624387846e-05
-1.50078726739251e-05
-1.95240223431425e-05
-1.3539559385256e-05
-1.2664620684418e-05
-1.8891446562838e-05
-1.19035022248952e-05
-2.64346357865147e-05
-2.34770630877616e-05
-2.81664808538191e-05
1.99143367496718e-06
-5.08038719990522e-06
-1.3128760966479e-05
-1.47728222841793e-05
-1.09119900962783e-05
-1.01012663969771e-05
-2.76391196588256e-05
-1.32031240519213e-05
-6.97757119049756e-06
-9.03561843440668e-07
-5.99198705607277e-06
-2.60159628770117e-05
-2.06788903316353e-05
-2.09816301180855e-07
-2.19853553661493e-05
-2.26324509941927e-05
-1.33451147743242e-05
-1.6152304223787e-05
-2.00486205710676e-05
-1.65501788777239e-06
-4.35356380991305e-06
-1.0114758017964e-06
-7.20732310405578e-06
-3.22015809766064e-05
-1.05483535461344e-05
