# Supplementary material for: Research on computational propagation and identification of mine microseismic signals based on deep learning
Source: PLoS One. 2025 Oct 22;20(10):e0334641. doi: 10.1371/journal.pone.0334641 (PMC12543183; doi:10.1371/journal.pone.0334641)
Supplement: S11 Data — (ZIP) [file pone.0334641.s011.zip › 000101100002620.xlsx_0.txt_24.txt.txt]

-1.98632855000977e-05
-1.7331879488057e-05
-4.67736046501695e-06
-9.9300576777415e-06
-3.27377212902102e-05
-1.59034448608915e-05
-2.20291933053719e-05
-1.66577259416234e-05
-1.89209716602542e-05
-2.661566162707e-05
-4.8587480776786e-06
-9.81424893937635e-06
-1.53725407855999e-05
-2.63604131240181e-05
-1.67824330039496e-05
-1.50263031917774e-05
-2.26970515630129e-06
-2.85555059445504e-05
-2.05264007819532e-05
-1.90588529687314e-05
-1.21987919647898e-05
-6.25855122509326e-06
-7.74321678013138e-06
-1.24160409845014e-05
-1.99829329531502e-05
-2.47511384636074e-05
3.35642270948855e-06
-1.96259038115267e-05
-9.89039738701802e-06
-2.00440200665379e-05
-9.97599850445496e-06
-1.52716089662796e-05
-2.11712147326331e-05
-1.85663201419559e-05
-1.7441151602558e-05
-8.81801583879858e-06
-2.8039308351153e-05
-3.17311388976853e-05
-3.11119411573876e-05
-1.10133002733588e-06
-8.35774410021513e-06
-2.04248368406613e-05
-1.74738921358186e-05
-1.4138167537017e-05
-2.57431795343226e-05
-1.52757884871509e-05
-7.04665196588717e-06
-2.49034825933259e-05
-1.28800249349792e-05
-9.95636617449183e-06
-9.58943815566397e-06
-1.58245462639767e-05
-1.60329313329801e-05
-1.47048909155436e-05
-2.22804340340719e-05
-1.19977561005432e-05
-1.82678803016676e-05
-2.08820608382529e-05
-2.15127006075073e-05
-1.68087303389486e-05
-3.17304127080904e-05
-1.89942623531655e-05
-1.88120735786749e-05
-1.82705437496429e-05
-1.74617051490345e-05
-1.70224214221301e-05
-1.89635501452547e-05
-1.02319303991311e-05
-2.44004604904509e-05
-1.16295379771029e-05
-2.92749552202684e-05
-1.25007672959796e-05
-1.05340431102806e-05
-9.88020668028683e-06
-1.09689608235322e-05
-2.14141249459437e-05
-1.65343577098953e-05
-1.88871368070155e-05
-2.06545949132307e-05
-2.36795344096014e-05
-3.32654416256705e-06
2.46460967301328e-06
-1.87326067978203e-05
-2.88811863269892e-05
-2.52066015410018e-05
-1.30779979919308e-05
-3.13849816849083e-05
-1.84479923310001e-05
-1.33878303332645e-05
-1.4103422944386e-05
-7.7706616615481e-06
-9.65386933782338e-06
-3.1965754081493e-05
-2.60930550175117e-05
-1.02540972089494e-05
-1.35675510197796e-05
-1.37334433175969e-05
-2.84259587175788e-05
-1.78905360047229e-05
-1.51911957292149e-05
-9.6129869689796e-06
-8.41063699574665e-06
-1.27244572273019e-05
-3.00033514631299e-05
-8.91503219430129e-06
-1.26763967647911e-05
-2.93338153466844e-05
-2.32374648931893e-05
-5.03393586011643e-06
-1.77210928463468e-05
-1.18104220688347e-05
-7.30533643954798e-06
-1.94151655946845e-05
-2.88896870844468e-05
-1.80686938849496e-05
-9.94294878640459e-06
-2.50330890312462e-05
-2.55497876367169e-05
-2.47033056839061e-05
-1.78536558441518e-08
-1.70559122664224e-05
-7.97322114822468e-06
-3.55255035899593e-05
-2.82497220886395e-05
-2.58409891955493e-05
-5.54968180777735e-06
-1.60401121736865e-05
-1.87668139239651e-05
-2.12480404329664e-05
-1.47327276418827e-05
-2.13576419938046e-05
-2.14209386643508e-05
-2.35253162973721e-05
-2.20717191639095e-05
-1.56995047162857e-05
3.31778718519024e-06
-1.58785918152305e-05
-1.23673496731196e-05
-2.00764885849946e-05
-1.75719452028071e-05
-1.29150173335248e-05
-1.28965537177925e-05
-1.80589267652116e-05
-2.38584430169885e-05
-1.40765517056634e-05
-1.53555239307336e-05
-9.23156390472091e-06
-2.12261473003614e-05
-1.33629015694403e-05
-2.18111679337307e-05
-9.88520577731602e-06
-1.38150162613083e-05
-2.15893104084658e-05
-1.68193271963874e-05
-2.57143372064582e-05
-8.31302338015162e-06
-1.69708952113212e-05
-2.95912272923389e-05
-7.90227602121673e-06
-2.33943395505183e-05
-1.59369444793266e-05
-8.78046633358052e-06
3.75279163650499e-06
-2.69164931158178e-05
-1.70526678782663e-05
-1.30076993950883e-05
-2.01280536362362e-05
-1.99769553939217e-05
-1.51588125460699e-05
-1.59182898447503e-06
-1.66364877269014e-05
-2.94425551592844e-05
-1.64062458479487e-05
-1.82281892632847e-05
-3.08169068064707e-06
-1.887151808102e-05
-2.15013823038483e-05
-3.32960098605517e-06
-2.73093412033897e-05
-7.83200945316501e-06
-2.05639703761499e-06
-2.60561014450754e-05
-2.49335088723261e-05
-2.13584487402433e-05
2.82631070683708e-06
-2.06912814299669e-05
-2.96792215629858e-05
-3.13352286967484e-05
-2.26821089129148e-06
-1.55838634648165e-05
-2.95442773888119e-05
-1.71564237664792e-05
-1.47439379594597e-05
-5.01120524100404e-06
-1.61341040198469e-05
3.37473908827827e-06
-1.21438130662184e-05
-1.93757945051842e-05
-8.91804475624198e-06
-9.45802308868233e-06
-1.23220701396887e-05
-1.61784897927469e-05
-2.04192832044762e-05
-1.55590135465074e-05
-1.64982913888817e-05
-1.98407201906854e-07
-5.01031574936489e-06
-1.40019987116605e-05
-5.23503380609306e-06
-2.06094231559328e-05
-2.03648764952307e-05
-1.10222528263824e-05
-1.24858192192703e-05
-5.39196024745398e-06
-7.68949498915658e-06
-2.08896166952413e-05
-1.34680665838954e-05
-2.20745728458867e-05
-2.85730848094325e-05
6.05809018527992e-06
-2.29339074957276e-05
-4.42126980212276e-06
-1.99066357933454e-05
-1.5083342468933e-05
-1.19402962218784e-05
-2.80364960373873e-05
-2.23809440049787e-05
-6.26795637741588e-06
-2.17496929715673e-05
-5.93436749772336e-06
-1.26626511277767e-05
-2.11472537892545e-05
-2.28699145498846e-05
-2.18297752291209e-05
-1.52904805390916e-05
-5.09519541875714e-07
-2.35084833379045e-05
-1.52154251418143e-05
-3.35693158653604e-05
-1.21619671683299e-05
-1.39217806435766e-05
1.30739015422576e-06
-2.03489635249588e-05
-2.05922871783259e-05
-1.424470270877e-05
-1.18380115653707e-05
-1.97087969015298e-05
-2.35044118967412e-05
-9.39393492076623e-06
-5.30933202051082e-06
-2.98433291351048e-05
-1.9914403345705e-05
-5.4954285262601e-06
-2.10048934398542e-05
-1.71130161376556e-05
-1.15074010259816e-05
-2.16110599237494e-05
-1.34957105883499e-05
-1.29355405218041e-05
-7.70872532076974e-06
-1.23574709495384e-05
-3.21131486399567e-05
-2.15407000787684e-05
-1.72233995647161e-05
-2.03553005241607e-05
-2.10795087385119e-05
-9.66673554437033e-06
-1.76949832688911e-05
-2.73651744560114e-05
-1.14702486038187e-05
-5.10330258220184e-06
-1.7544194873677e-05
-6.46913659520763e-06
-3.55588682705332e-05
-2.05457867014201e-05
7.36474328492073e-07
-2.37281211983261e-05
-1.37498435864957e-05
-1.66513244200049e-05
-1.52903862273705e-05
-1.58547618802374e-05
-2.26514499912967e-05
-3.82369353295309e-05
-1.43400239932857e-05
-2.9118120731709e-05
-2.16059921482268e-05
-7.43829930180209e-06
-1.74159364191809e-05
-1.94623934044298e-05
-1.88276698871176e-06
-1.88878080516385e-05
-1.52926977034552e-05
-9.07176988405729e-06
-1.08876419319015e-05
-3.44952469141668e-06
-7.66087407048346e-06
-1.70541685416039e-05
-1.20068990863385e-05
-5.26151505875075e-06
-2.51321874064468e-06
-2.17617722960296e-05
-2.53767290714811e-05
2.16215808443902e-06
5.24571805786822e-06
-2.70555244030748e-05
-2.23377347760525e-05
-2.02524922027241e-05
-2.2902949972441e-05
-1.01431670969642e-05
-1.40450987965892e-05
-2.1808902714554e-05
-2.66738897943783e-05
-1.75237333499061e-05
-3.87538192119221e-06
-1.40009491914796e-05
-2.62343998612721e-05
-2.00142719892022e-05
-1.64222804584096e-05
-1.36175408576973e-05
-2.73099353555843e-05
-1.64235025063968e-05
-1.08194978063419e-05
-1.99561122685672e-05
-3.19500783277206e-05
1.94881572198137e-07
2.67687991787985e-06
-1.03062248218349e-05
-2.07150596298233e-05
-1.49779823086524e-05
-3.0283758426827e-05
-3.9253905911773e-06
-1.92843177869412e-05
-3.17408049686169e-05
-2.8420632721587e-05
-2.68995189322863e-05
-6.71482293758452e-06
-3.44241576007551e-05
-8.32033856033433e-06
-1.45810704637092e-05
-1.27311380308324e-05
-1.01365146426921e-05
-1.5473439138825e-05
-1.75897538230485e-05
-1.95161306636393e-05
-6.0756468056246e-06
-5.43462836297798e-06
-1.80927506904842e-05
-5.79130810993793e-06
-2.80744917779747e-06
-2.32946733262257e-05
-1.37015533254269e-05
-9.14680970620297e-06
-8.43425192235196e-06
-1.12477341957707e-05
-6.63089663968257e-06
-7.64355942272052e-06
-1.57351941683179e-05
-2.17729301541906e-05
-2.25431672132869e-05
-2.50666350381514e-05
-2.10719206972353e-05
-3.7454007711471e-05
-2.28574568726772e-05
-1.7334528203072e-05
-1.35172652071491e-05
-4.83022619964806e-06
-1.1637883066858e-05
-9.78546391931554e-06
-1.65509267751404e-05
-1.84624139344998e-05
-2.28607394030818e-05
-4.49367426941462e-06
-1.6886933545181e-05
-1.09915113905994e-05
-1.95674144853426e-05
-1.55787423691112e-05
-2.74898256352883e-05
-1.21632699767491e-05
-1.04326484883739e-05
-4.18705007805944e-06
-1.84605422895365e-05
-2.01123524707225e-05
-5.63100389285268e-06
-1.69904363410508e-05
2.45031653403163e-06
-1.0400857595014e-05
-2.94627919455534e-05
-9.51395463612947e-06
-1.43448720985256e-05
-2.65649982915273e-05
-3.34290216076204e-05
2.63058750726694e-07
9.10887941841785e-07
-6.39496155969737e-06
-2.30852114590004e-05
-2.98609048672437e-05
-2.9932730456029e-05
-1.5156449859438e-05
-3.54868818228117e-06
-3.49288031208786e-05
-2.12957374437181e-05
-8.52873513733933e-06
-1.77190286514768e-05
-2.04885355984276e-05
-3.63219026555763e-05
-1.23151735127908e-05
-1.60848270088616e-05
-2.06122934832588e-05
-7.79672969354744e-06
-1.54684727788845e-05
-9.88129254166118e-06
-2.56793718529572e-05
-1.4664451211246e-05
-1.44070599555064e-05
-5.52182273924178e-06
-1.98899427459464e-05
-1.45943814367448e-05
-2.8399092897073e-05
-2.61977290480853e-05
-1.19751531668581e-05
-1.09442023066079e-05
-2.33633244044793e-05
-1.97281154941083e-05
-1.20784741789687e-05
-1.695482567895e-05
-1.07372672623273e-05
-3.27854305480243e-06
-1.7379160718734e-05
-3.23468503500247e-06
-2.05233934083215e-05
-1.15799735206039e-05
-7.08726951148492e-06
-1.34590685229099e-05
-1.95392472766685e-05
-5.22432573344296e-06
-2.59171198964886e-05
-1.82830959415422e-06
-2.6165446880068e-05
-2.71588915241538e-05
-1.9454422334776e-05
-1.35087693548399e-05
-1.04731984630296e-05
-1.87538103506846e-05
-9.25669753944075e-06
-8.00202373193747e-07
-1.76298397945688e-05
-1.3833115173096e-05
-1.9455474145028e-05
-1.31190399040803e-05
-9.3239242931468e-07
-5.38391693631066e-06
-1.28963934159889e-05
-1.23361132037797e-05
-7.41286661581079e-06
-7.3509901258147e-06
-1.92205924575719e-06
-2.56358847065004e-05
-2.16223909652929e-05
-2.34549900080986e-05
-2.0537650897025e-05
-1.08630830426445e-05
-1.12180330118814e-05
-1.70997597377245e-05
-8.91561738896641e-06
-2.9367915090446e-05
-1.30618425356098e-05
-1.36649602170084e-05
5.57236059590784e-06
-7.81975162495302e-06
-1.52323340443383e-05
-1.52100176199196e-05
-9.00740550618569e-06
-1.42710040484616e-05
-2.55028407390551e-05
-2.03934878670438e-05
-1.90960565054314e-05
-2.42806599229182e-05
-1.33351820916608e-05
-2.56263738826867e-05
-9.64752803410267e-06
-2.40001436250523e-05
-3.4795276093253e-05
-3.32461586679734e-05
-1.01909714319241e-05
-1.69534247534235e-05
-2.36863451393439e-05
-2.27579486770955e-05
-8.35869378993634e-06
-1.67855134329696e-05
-1.40757653452147e-05
-1.87094947904198e-05
-1.31570297492732e-05
-1.13967539368592e-05
-1.11325767304591e-05
-1.67406942767636e-05
-1.99775868181348e-05
-2.71262118957957e-05
-1.68449708549361e-05
-3.11252815678091e-06
-1.49827880685073e-05
-6.70492681281265e-06
-1.11847146314128e-05
-1.43687595228169e-05
-1.67525804189571e-05
-8.49003568826484e-06
-1.33109985879677e-05
-3.04734479299288e-05
-1.61006858129199e-05
-2.14713686474045e-05
-1.99088766180894e-05
-1.42416648981835e-05
-1.22404898822568e-06
-2.16262945466738e-05
-2.66596314475839e-05
-1.96686454693973e-05
-1.21429946264469e-05
-1.25590881697661e-05
-2.13747586133251e-06
-8.3521226731847e-06
-1.48604474761181e-05
-1.50970980632245e-05
-1.5326096608919e-05
-2.23571625416943e-05
-1.02608738731627e-05
-1.73351690513864e-05
-1.80533297708048e-06
-1.38797057821174e-05
-1.62844988251485e-05
-2.61094035691279e-05
-1.67621023570047e-05
-1.31019085916135e-05
-2.02037648258192e-05
-1.834636660406e-05
-2.79968239039442e-05
-2.03524854038213e-05
-7.14472863565079e-06
-1.14547834988222e-05
-6.9822612080731e-06
-3.06842192481331e-05
-6.12210645040421e-06
-1.64882177228491e-05
-2.11466576859622e-05
-9.02406301722669e-06
-7.08985060692033e-06
-2.27187156109537e-05
-1.36966552741449e-05
-2.18491580156901e-05
2.20144874404427e-06
-3.35367070458785e-06
-4.10161599389471e-05
-1.334844624381e-05
-3.85727738366609e-07
-3.24156051716117e-05
-1.81182707440576e-05
-2.68931612897861e-05
-2.43625138680892e-05
-1.83979995770819e-05
-2.80581462511705e-05
-9.36960366170912e-06
-8.34186185273681e-06
-1.41410314012526e-05
-2.34788316411742e-06
-2.42382264010321e-05
-1.81590072523414e-05
-2.08102495000043e-05
-2.47221914125357e-05
-1.05870335422202e-05
-9.93605708418228e-06
-1.84973890816376e-05
-1.13875124613602e-05
-1.30638441503843e-05
-6.67614010447851e-06
-2.2220488556737e-05
-2.19574846548183e-05
-2.19737320235384e-05
-1.82138855592879e-05
-1.50181513111758e-05
-2.27047300494299e-05
-2.37695437220943e-05
-1.93023215468017e-05
-1.7359478222917e-05
2.40967957005078e-07
-2.18216627054269e-05
-1.83216232586558e-05
-7.82461869471731e-06
-2.41379311311774e-05
-2.16760298947393e-05
-2.08132868277915e-05
-4.78959444329315e-06
-2.00413888602275e-05
-7.23096250199176e-06
-2.03237112303781e-05
-4.80303547607977e-06
-8.19727367027593e-06
1.4524761446796e-05
-8.65249084242557e-06
-4.92661705465777e-06
-1.34865860394036e-05
-3.48785744099972e-05
-1.57723581071393e-05
-1.23189140367234e-06
-3.5153802574019e-05
-2.63585986729625e-05
-2.6134809138908e-05
-1.1904455178739e-05
-2.29999995484426e-05
-1.82299058677374e-05
-2.66734558822831e-05
-2.03044183902878e-05
-1.89118539733971e-05
-8.59950928738855e-06
-2.53419029712926e-05
-8.89764853447121e-06
-2.6301696632844e-05
-1.69488835985727e-05
-1.5128398356693e-05
-2.07175071663239e-05
-3.09743902280108e-05
-1.94293163556955e-05
-1.11537782279538e-06
-2.81474208652953e-05
-1.06756468309517e-05
-1.32705544040952e-05
-2.25817355022621e-05
-2.93939835713469e-05
-3.57213583506863e-05
-2.74885268964052e-05
1.30985865623506e-07
-2.17676905938973e-05
-2.92469274883923e-05
-8.87165892298581e-06
-1.25016188095573e-05
-1.16588964375988e-05
-3.31025417767323e-06
-1.48109342920509e-05
-8.99059820953807e-06
-1.13432933632895e-05
-1.80224599386131e-05
-1.46507468256278e-05
1.69719503642145e-06
-1.62252575627136e-05
-2.41706858499051e-05
-1.17790874698237e-05
-9.67192688055214e-06
-1.25258094837482e-05
-6.20952858589093e-06
-1.07414569743112e-05
-4.69178250554125e-06
-1.57890802331694e-05
-1.9676315481587e-06
-1.25344665189063e-05
-2.79087736289891e-05
-2.57351919787147e-05
-7.9335134249027e-06
-1.6701245363792e-05
4.02636795382099e-06
-9.08578510698247e-06
-3.13566836847387e-05
-1.76573889338224e-05
-1.12912883140555e-05
-2.05375144198056e-05
-2.80567294923725e-05
-1.85915103062196e-05
-2.67844809496738e-08
-2.21836360336946e-05
3.02633014383603e-07
-2.26733502293317e-05
-1.30174326977582e-05
-9.46172205313e-07
-2.58196390436832e-05
-3.50169927349576e-06
-2.98822942421756e-06
-2.63151109290572e-05
-2.44619381367869e-05
-3.75394713277659e-06
-2.84622723787142e-06
-1.05261239069457e-05
-1.68751996443774e-05
-5.86732106041848e-06
-2.40060077649454e-05
-1.67464516774481e-05
-1.64963949493769e-05
-2.19143887211249e-05
-8.97002330160117e-06
-1.12206053709108e-05
-2.31047151782017e-05
-1.83928698846668e-05
-1.09016935933481e-05
1.17040053303686e-06
-3.97999343557852e-05
-2.37872575655334e-05
-2.53431860315339e-05
-1.87537389183038e-05
-2.45532755982714e-05
-1.52068163953751e-05
-1.81828407572185e-05
-1.10319478599411e-05
-2.22979345416109e-05
-2.58170311881829e-05
-1.99537331628356e-05
-3.39483955221877e-06
-7.34893027983646e-06
-1.35831207419943e-05
-2.77775804748066e-05
-1.79794109470122e-05
-1.11837465700016e-05
-2.58870807526401e-06
-2.49628444362854e-05
-1.73018955664214e-05
-1.39182508110228e-05
-2.70956254490116e-05
-3.72212662850008e-05
-5.00435038336866e-06
1.63335999214517e-07
-2.65645256086704e-05
-1.41220232831086e-05
-3.13901763767828e-05
-1.72020089534579e-05
-1.53585563970935e-05
-1.27597539883189e-05
-1.7599201320137e-05
-6.21309591018721e-06
-7.07613167515571e-06
-3.16503635862534e-05
-2.7748818582632e-05
-2.62699839263331e-05
-3.1373015454472e-05
-6.24480344262797e-06
-1.59722854136514e-05
-1.01010764289449e-05
-1.49457345852771e-05
-5.05110452396025e-06
-6.48677334297273e-06
-1.27437053390529e-05
-2.02792330979825e-05
-1.11207043807811e-05
-2.12801788847782e-05
-1.52629880472701e-05
-1.73345952366531e-05
-2.42277173302472e-05
-1.35363173669686e-06
-2.10756597249063e-05
-8.65227068452462e-06
-3.24919178761219e-05
-1.78512712773783e-05
-3.04944497197471e-05
-1.95754393195037e-05
-6.12197638996173e-06
-1.7747913769974e-05
-2.42931945966344e-05
-1.29825580303178e-05
-1.29900830833251e-05
-1.53028489466516e-05
-4.80075150516123e-06
-7.27987519721102e-06
-2.90873979632252e-06
-2.16581688823963e-05
-1.24134279511383e-07
-2.62116192501891e-05
-1.70293562860017e-05
-1.36679404767392e-05
-1.75734465912293e-05
-1.99887125792074e-05
-1.19903054961321e-05
-5.33131263699543e-06
-5.36895601975908e-06
-1.21818525584034e-05
-1.9190260467008e-05
-1.4510769570659e-05
-5.709118325166e-06
-2.46039332761467e-05
-2.29055619719777e-05
-1.85746012741599e-05
-2.43275105567006e-05
-1.76710009753637e-06
-1.31475693330386e-05
-3.13254162214717e-05
-2.11573089671967e-05
-2.66143187666943e-05
-1.16751093522081e-05
-2.9953935163841e-05
-6.71274672222141e-06
-1.98671612601648e-05
-3.47090514561272e-05
-2.2916107415094e-05
-1.96144340720378e-05
-2.0459835012663e-05
-2.31344086577522e-05
-1.66612672419156e-05
-1.39389635415028e-05
7.13049207631874e-08
-3.15793852222682e-05
-2.3598346487323e-05
-3.2178172856786e-05
-1.99626223030017e-05
-1.07220872636651e-05
-2.01244264770222e-05
-6.15986838040148e-06
-1.80694634762159e-05
-5.72592888348735e-06
-7.51402879588917e-06
-1.32759127784311e-05
-8.33961872937047e-06
-1.44965039681295e-05
-2.358390648322e-05
-9.15013451025716e-06
-1.21225465476717e-05
-2.52931750294782e-05
-2.43383952836198e-05
-4.71203787870085e-06
-1.99904786965042e-05
-2.57210389568103e-05
-1.22764765867247e-05
-9.06755542723794e-06
-2.36514151347351e-05
-5.83705426502408e-06
-9.70226118125128e-06
-1.48118174038853e-05
-8.74928903296064e-06
-1.27276773643581e-05
-1.4360747665333e-05
-1.73800004819691e-05
-2.11635149960935e-05
-2.68698133443419e-05
-2.3994813727808e-05
-1.92366270727557e-05
-2.09425283112529e-05
-2.63268125652387e-05
-2.05006842617599e-05
-2.22104167947067e-05
-1.07937566907936e-05
-9.47034676984827e-06
3.58284577448396e-06
-1.52550721099946e-05
-2.04693773632677e-05
-7.83034980466759e-06
-3.21770240369405e-05
-6.62549593138564e-06
-1.6590927512394e-05
-2.24111191768216e-05
-1.72659461017137e-05
-1.18843367044319e-05
-1.89240053715118e-05
-2.35877547571342e-05
-1.84052753921576e-05
1.85564297703966e-06
-1.74919939694857e-05
-2.55408678697212e-05
-1.19003801030729e-05
-2.87562136787475e-06
-1.80499740256487e-05
-1.27328995149834e-06
1.64157523973984e-06
-1.0511078214843e-05
-1.88006840027648e-05
-1.75994757514591e-05
-1.58944961141987e-05
-1.50692105487772e-05
-1.9815767145702e-05
-2.48183112740414e-05
-1.99972309333898e-05
-1.79748766810678e-05
-1.71288957391483e-05
-2.21712103073423e-05
-6.01876203503348e-06
-1.36137008124522e-05
-2.50929110554381e-05
-2.17055992816282e-05
-3.90398145632007e-06
-5.76951482195504e-06
-2.32130062684276e-05
-2.89127843800586e-06
-1.63211874388093e-05
-1.30779526642364e-05
-1.50028816353692e-05
-1.37729593571862e-05
-2.78363967522117e-05
-1.3016654695318e-05
-1.48916434720677e-05
-1.00804683441165e-05
-1.47868374625584e-06
-1.08635294014601e-05
-9.64630756289766e-06
-1.34165191065821e-05
-1.2189954615555e-05
-1.1152069166239e-05
-2.86096607497403e-05
-6.35070029709613e-06
-2.56084657332751e-05
-2.37335523447071e-05
-6.35506923880483e-06
-2.08125933752321e-06
-1.33681955390617e-05
-1.47145745940262e-05
-1.61326824675016e-05
-1.55063801397611e-05
-1.32637192073931e-05
-1.88320819442703e-05
-1.00669357693948e-05
-1.95835156408506e-05
-2.00342821367914e-05
-7.05646828844154e-06
-2.14935261101933e-05
-1.00728184252853e-05
-7.32781560103237e-06
-2.49322223302991e-05
-2.12841960794332e-05
8.30371671939438e-07
-1.24099761036119e-05
-4.25304516851585e-06
-1.89467770557602e-05
-8.83221090500228e-06
-2.41125265545179e-05
-1.76664528726118e-05
-2.52579112479004e-05
-1.39743738235393e-05
-9.12357068225311e-06
-1.69427095024592e-05
-1.6999434103926e-05
-1.03130463452691e-05
-1.10646978551567e-05
-2.2319980716789e-05
-2.57389969441447e-05
-1.71406160814858e-05
-1.09590964924318e-05
-2.6011610405807e-05
-8.45423086501535e-06
-2.45486951865422e-05
-2.15307030659417e-05
-1.83932997421857e-05
-1.32245369517833e-05
-1.10016018116884e-05
-3.5079516176628e-05
-1.16542701136414e-05
-2.07830651257445e-05
-1.75511345311236e-05
-1.39852920541455e-05
-1.81696165593119e-05
-1.35440035098361e-05
-8.26558678863456e-06
-2.01571099280142e-05
-9.14667341400575e-06
-1.47843137687808e-05
-1.56887152879011e-05
-2.99705677029091e-06
-1.75550651288914e-05
-1.67411957496857e-05
-1.98113160105235e-05
-1.00584511227182e-05
-2.99279196958183e-05
-1.68773780030118e-05
-5.96053795274269e-06
-1.8622266287004e-05
-2.24169363117769e-05
-4.77477869867618e-06
-7.56481652440019e-06
-1.25004600308296e-05
-1.63034672104271e-05
-1.464476548721e-05
-7.04131709109353e-06
-2.98660209625924e-05
-1.9665158045992e-05
-2.63487672023876e-05
-9.99119823851359e-06
-2.12523147107886e-05
-8.50665434254845e-06
-1.86448776680785e-05
-1.11577767480951e-05
-9.05661911758785e-06
3.625027129828e-06
-4.64124198330652e-06
-2.29272394437892e-05
-2.29191946674903e-05
-2.08557523028109e-05
-1.73351310256485e-05
-1.52422549753316e-05
-2.78045383572924e-05
-1.24941754340898e-05
-1.00785435774872e-05
-1.85537674386449e-05
-1.95900951556578e-05
-1.45896358139689e-05
-1.64387420514036e-05
-1.48843177454431e-05
-4.20002162372711e-06
-1.84882726966574e-05
-1.51965129428231e-05
-1.97655941119285e-05
-3.24123802096163e-05
-1.0475940433829e-05
-9.03838894163139e-06
-1.82857038211356e-05
-3.46678921193604e-05
-2.25519100189271e-05
-1.44121847189325e-05
-1.32858840737717e-05
-6.28616071604753e-06
-1.12898355152701e-05
-5.85739362094323e-06
-2.01518582083252e-05
-1.83668118512743e-05
-2.19144581622493e-05
-2.48229630789106e-05
-1.98804544537863e-05
-3.00207322059849e-05
-1.01892097910266e-05
-1.52626671376982e-05
-1.89614793364763e-05
-1.85427077047919e-05
-1.971778069776e-05
-1.74703765325211e-05
-2.84809658690107e-05
-2.12752848353883e-05
-2.62063913834227e-05
-9.95581811180932e-06
-6.29904503799387e-06
4.55076057017914e-06
-2.35061770023613e-05
-9.00249296757439e-06
5.76384350465842e-06
-5.7406368911495e-06
-3.23886412767327e-05
-1.02510324785588e-05
-1.60457786925781e-05
-1.66318043056304e-05
-2.49275992315459e-05
-1.89783723945381e-05
-1.28150620976637e-05
-1.79782043476791e-05
-9.33198415613548e-06
-6.59204110580225e-06
-1.06817450306851e-05
-1.69991533931305e-05
-1.1968591423839e-05
-1.6513864129486e-05
-1.04308650896499e-06
-1.94346221186919e-05
-1.85476452595147e-05
-4.24793533097902e-06
-5.55176993633456e-06
-2.17470779543401e-05
-1.67703883363596e-05
1.2746048997349e-05
-8.52454588546429e-06
-3.02687298418389e-05
-9.31113449117233e-06
-1.68641228327843e-05
5.06912893670447e-07
-6.95596930318987e-06
-1.02484867482167e-05
-2.14450607818619e-05
-5.17881895398003e-06
-9.26402436440323e-06
-1.15098499773303e-05
-6.33137651633785e-06
-1.22152046039051e-05
-2.07426383578129e-05
-2.33945840689583e-05
-1.96133931869988e-05
-6.94371860052977e-06
-1.44484472373888e-05
-2.43229390063959e-05
-2.10596857969944e-05
-2.06222274957967e-05
-1.19970762004454e-05
-2.07730897517149e-05
-4.85376977650313e-06
-6.49412980364695e-06
-2.04633997189122e-05
-1.07399843524895e-05
-2.03142252790625e-05
-2.37985419967868e-05
-2.57432091771305e-05
-2.05404048003621e-05
-8.74211387925348e-06
-2.73482915107496e-05
8.4182020072049e-06
-4.09479396889189e-06
-1.02844450943757e-05
-1.1206577232337e-05
-2.92499030993712e-05
-1.87939663296192e-05
-2.00246993165401e-05
-1.04236297116445e-05
-3.7629641343215e-06
-1.89147679842421e-05
-2.64336414154874e-05
-2.17796928142714e-05
-1.46730373609813e-05
-1.38164198994575e-05
-1.79867245674155e-05
-2.97325921578993e-05
-6.74889778174471e-06
-1.26328165508028e-08
-8.32356415498579e-06
-1.53815950814566e-05
-2.57411464093674e-05
-1.36207444508988e-05
-1.21057046782188e-06
-4.96175646593032e-06
-2.88413010836599e-06
-1.40818952260278e-05
-2.76392791371195e-05
-3.40911481915936e-05
-1.07714475496234e-05
-2.93326921868991e-05
-4.79484859734456e-06
-1.60295581363674e-05
-2.46965026219429e-05
-1.11826119610741e-05
-1.9864459088968e-05
-1.74980134525838e-05
-1.4151677285439e-05
-2.84549358052134e-06
-1.35750189386835e-05
-1.60912511124644e-05
-2.48843094102299e-05
-1.98184329158198e-05
-1.92157195321014e-05
-2.13633356958633e-05
-6.97984531733131e-06
-1.87444120863813e-05
-1.94055476114466e-05
-1.54422794607074e-05
-1.74313604301209e-05
-2.10958485868323e-05
-1.15818350986298e-05
-1.82290787254755e-05
-3.17043590719419e-05
-1.01460559779334e-05
-9.18116202537586e-06
-1.21437081863698e-05
-1.21743046140883e-05
-4.80805019296014e-06
-4.67329119923956e-06
-1.44975806011852e-06
-1.99549924222222e-05
-1.50596730588142e-05
4.36097634360182e-07
-1.07464958190857e-05
-1.32127410347056e-05
-2.22118804664836e-05
-2.69814432788758e-05
-9.50837236145257e-06
-9.82794087560936e-06
-2.41629018255618e-05
-2.07103470984187e-05
-9.77879890854255e-06
-1.65468692994288e-06
-1.60451510103199e-05
-1.14883094195338e-05
-2.37354588456584e-05
-2.70565320673357e-06
-1.75767941026568e-05
-2.25472235717465e-05
-1.33585246156661e-05
-8.98177130866421e-06
-1.32092360308008e-05
-8.18954975453273e-06
-1.3011681281184e-05
-2.03909324772971e-05
-1.3376945801647e-05
-2.0881190498829e-05
-9.08787031720291e-06
-8.87363033368632e-06
-1.80963376660879e-05
-1.66226134988423e-05
-2.89644903109663e-05
-1.87683457450236e-05
-2.93704853918072e-05
-2.78931439481083e-05
-2.11218202509999e-05
-2.68311911483203e-06
-1.89915482230459e-05
-1.45617698637305e-05
-2.84925851630405e-05
-1.80189148044426e-05
-1.62882087570555e-05
-7.92496332859993e-06
-1.60839469805491e-05
-2.21952141627163e-05
2.22862117279524e-06
-3.15412940570627e-05
-2.40191962602157e-05
-2.68117655912606e-05
-1.00411715959826e-05
-1.63682291848955e-05
-2.45194189660713e-05
-1.58530311526904e-05
-2.33831636830948e-05
-1.28486718439399e-05
-1.53330041886123e-05
-2.24064451011656e-05
-1.1024859519575e-05
-9.07687353065347e-06
-1.01269676752953e-05
-2.0413353830884e-05
-1.88451562251804e-05
-1.39802321373625e-05
-2.42387163461171e-05
-1.35695133672189e-05
-1.29705354091017e-05
-1.64160981577078e-06
-1.53359176493716e-05
-7.1154806112926e-06
-1.61293739374154e-05
-1.21402292117223e-05
-6.38354382448834e-06
-2.11117767475758e-05
-2.90966795828184e-05
-1.39731577727177e-05
-1.79480806410799e-05
-2.91140069768039e-05
-2.03790771898569e-05
-3.04897624337181e-06
-9.9918291514618e-06
-2.32546640491307e-05
-1.19553008769616e-05
-2.5354370193596e-05
-2.3026299731825e-05
-1.14261869135459e-05
-2.1325963514177e-05
-2.40751663330892e-05
-1.39753130291388e-05
-1.7011281771496e-05
-8.00741750702364e-06
-1.27430335459373e-05
-1.6975584888746e-05
-1.99865314217708e-05
-1.48095452034585e-05
-1.4439395918356e-05
-3.17722236824084e-05
-2.66192247307774e-05
-7.17710603399288e-06
-1.0825353882329e-05
-1.98189446527755e-05
-7.63172017490711e-06
-1.60473045094336e-05
-2.02624591815395e-05
-6.08579890843703e-06
-3.27966586622094e-05
-2.32168791520589e-05
-1.98483952645261e-05
-1.83116011745226e-05
-1.13958255338571e-05
-1.58475326419365e-05
-1.58042556445684e-05
-2.13995646508503e-06
-1.6434223837561e-05
-2.02259125864976e-05
-1.8580356179625e-05
-1.087508219464e-05
-3.05311530291902e-05
-1.11764998073657e-05
-1.682058303792e-05
-1.09504643660003e-05
-1.72148843660952e-05
-1.98452688617525e-06
-9.05016276431457e-06
-2.19844549955297e-05
-2.10716272490055e-05
-1.38106136899924e-05
-1.57700015452946e-05
-9.79362351643918e-06
-9.44738016619969e-06
-2.27444423382382e-05
-9.92399753870477e-06
-2.38982996981155e-05
-2.26116189612104e-05
-8.75521148911627e-06
-3.16352837165106e-05
-2.336726999876e-05
-2.88558946444282e-05
-1.6551933423369e-05
-3.54984863837129e-06
-1.2037538166328e-05
-2.6763949935138e-05
-2.69748340321446e-07
-1.36720925857363e-05
1.44405796898714e-07
-1.42265074896162e-06
-1.48687718446166e-05
-7.92639660959778e-06
-5.07545920639771e-06
-1.14065807278437e-05
9.00856069182835e-08
-8.41626533354227e-06
-9.39128018322252e-06
-2.0882298775989e-05
-2.49427654950269e-05
-2.42280186301851e-05
-2.44032177882408e-05
-2.49534171842404e-05
-2.02091630106769e-05
-1.45645008828096e-05
-8.40247051656306e-06
-2.3731942885665e-05
-2.66632023891302e-05
-1.31446826489335e-05
-1.04348660046072e-05
-1.93874129867186e-05
-2.01206043224708e-05
-1.63094916971512e-05
-9.42805571058696e-06
-2.52743392370696e-05
-1.65438004514957e-05
7.04833885764343e-07
2.28270864382295e-06
-2.02924781745787e-05
-1.54383851161576e-05
-8.32978714860379e-06
-1.35280709441766e-05
-2.46053481721493e-05
-1.41168039027532e-05
-1.73260943333834e-05
-3.12245265584921e-05
-5.87357473359601e-06
-1.42215852694723e-05
-2.2467626863627e-05
-3.30645407867197e-05
-1.79108177019401e-05
-6.25510907997298e-06
-1.33014978796698e-05
-4.51511997260804e-06
-1.9115323355927e-05
-2.00137343562476e-05
-7.56778310713642e-06
-3.78309786878702e-05
-3.54632347623308e-05
2.24142719332591e-06
-3.43919612731041e-05
-2.38640196173813e-05
-8.48814059482078e-06
-9.92547632447758e-06
-1.41408880558009e-05
-1.04894265069881e-05
-3.63277128682831e-06
-1.74906504482239e-05
-1.4526299245507e-05
-2.5242775628094e-05
-2.21315215843576e-05
-2.00791254914922e-05
-2.36212677975442e-05
-2.14021691481519e-05
-1.86372300949698e-05
-2.81913371190813e-05
-2.28716295856923e-05
-1.84865094626285e-05
-6.62178093643329e-06
-1.15283649309021e-05
-1.03293479709107e-05
-2.4952123744346e-05
-7.66514383966279e-06
-1.8019406293824e-05
-5.01297084462787e-06
-1.32084989542993e-05
-1.80147290081869e-06
-1.44224042726211e-05
-9.32625726219655e-06
-1.26139967022241e-05
-1.07713554678726e-05
-2.38050482019705e-05
-1.94959946495936e-05
-7.69920650521246e-06
-2.26436936313345e-05
-3.25905552061484e-05
-2.7165548930906e-05
3.38648169906872e-06
-4.42893143871979e-05
-1.9435761856035e-05
-1.7803025285294e-06
-1.87977579306324e-05
-1.40410315570756e-05
-3.75314623479585e-06
-1.06586998462631e-05
-1.51540777149307e-05
-9.96021991829038e-06
-1.4751293537323e-05
-5.84993755870677e-06
-3.9224766009963e-05
-1.64882042570828e-05
-8.57697749359323e-06
-8.73549989870467e-06
-2.29623834524902e-05
-1.20737316053784e-05
4.28827791982516e-06
-7.62011370966467e-06
-6.83175443202052e-06
-2.16992162052726e-05
-8.05760704596866e-06
-1.20707421991492e-05
-5.15341504213035e-06
-9.84454827452071e-06
-1.30403840466478e-05
-1.16593683041464e-06
-4.12600623203869e-05
-2.56101820398188e-05
-8.74466686230125e-06
2.81754883512093e-06
-2.16648229759488e-05
-2.42515439104578e-05
-1.25304425566358e-05
-4.49196309161383e-07
-2.21553343331772e-05
-2.18537583565868e-05
-2.48004060777788e-05
-5.57931365116972e-06
-1.07219284945059e-05
-2.25279772055433e-05
-1.95103536560038e-05
-2.62630011966441e-05
-2.64235812998786e-05
-2.22772316550994e-05
8.64789940549283e-06
-1.87441280918583e-05
-8.09349180514906e-06
-3.64937323269157e-05
-9.9070110300797e-06
-2.45113513560179e-06
-2.58967330480759e-05
-2.01507346037033e-05
-1.46589876056648e-05
-1.35980603739799e-05
-2.35061688334599e-06
-1.69546187288012e-05
-9.37050063888681e-06
-2.01438977681047e-05
-8.98508661244107e-06
-1.42525682110605e-05
-7.86912567252796e-06
1.04305456108267e-06
-4.20712303897539e-06
-2.05880031368377e-05
-1.69821144104331e-05
-2.4456737636226e-05
-9.21455418093525e-06
-2.81367262415608e-05
-2.23395528468215e-05
-1.01538621508779e-05
-1.80181286580486e-05
-1.7280418445206e-05
-1.2823512768278e-05
-9.8109330911488e-06
-1.05450436343656e-05
-6.13476976986185e-06
-1.68088852132017e-05
-1.33829178439993e-05
-1.66461974360632e-05
-2.48015289673091e-05
-1.9886054626386e-05
-1.96277318032434e-05
-1.96062266414239e-06
-2.32381332069037e-05
-2.20399375903527e-05
-1.73946882498131e-05
-2.26702164208447e-05
-1.4893430894362e-05
-3.15513835916463e-05
-1.56977149392728e-05
-9.49363129212411e-06
-2.62777849133321e-05
-8.19966390697091e-06
-7.24006048507672e-06
-2.12590503476893e-05
-9.92510154451762e-07
-1.98253429368951e-05
-3.82053520777144e-05
-2.82186023442361e-05
-1.46198081281497e-05
-1.41238108093721e-05
-8.28753620047947e-06
-4.80609198858697e-06
-2.82321952481162e-05
-3.00625341127369e-05
-1.61192499673558e-05
-1.52649912541936e-05
-1.81974751655743e-05
-2.0290510680008e-05
-2.29987866957454e-05
-2.69804490066405e-05
-1.02212801896298e-05
-1.55239889977006e-05
-2.89831397123396e-06
-2.34322020798006e-05
-9.89491064774827e-06
-6.58534585349087e-06
-1.68395057509852e-05
-1.91403099804177e-05
-1.27784268635206e-05
-1.55479712800165e-05
-3.4988595820303e-05
-2.18380486963753e-05
-2.24095186369154e-05
-1.07739850988192e-05
-2.20723211137106e-05
-1.48017570034124e-05
-1.08323024182708e-05
-3.22819247731132e-05
-1.03745797059786e-05
-2.24076499741629e-05
-1.171428025734e-05
-1.8529658823324e-05
-1.94664011304163e-05
-1.22486678346433e-05
-2.10652673970073e-05
-4.28882172641177e-06
-3.48653402875271e-05
-8.79000038872567e-06
-2.15393605843111e-05
-9.12113552700212e-06
-2.44971461844872e-05
-1.06828783903016e-05
-1.57264322309069e-05
-1.63654637651207e-05
-1.18079555465873e-05
-1.36363168728242e-05
3.49283071535969e-06
-2.06661112900775e-05
-2.64176770490787e-05
-1.45719835421785e-05
-1.88055427552213e-05
-1.14326510687565e-05
-1.44502338336335e-05
-2.48799220445675e-05
-1.84413349670562e-05
-1.71241567506339e-05
-8.99560728825827e-06
-1.72707601288775e-05
-9.99716664945274e-06
-1.36683090129955e-05
-1.74423608730946e-05
-1.60917853740045e-05
-2.18492594269991e-05
-1.52856153384923e-05
-1.95051758135649e-05
-1.58356301253817e-05
-1.41841186361854e-05
-2.05932669175141e-05
-1.42974167951294e-05
-7.03192966111753e-06
-1.80040679023831e-05
-2.18242897751328e-05
-2.22412525367572e-05
-3.71593054093503e-05
-2.01040923912596e-05
-4.21738065095131e-06
-1.12972410983317e-05
-2.85121451035516e-05
-1.40955482930047e-05
-3.96507041302158e-06
-5.61391422316249e-06
-1.76636837282249e-05
-2.36070134296208e-05
-8.23634824631578e-06
-1.6936021140266e-05
-1.45167758812122e-05
-1.53955541193451e-05
-1.18326427695829e-05
-1.43549247259193e-05
-2.01015200920008e-05
-9.79549335711719e-06
6.87153453002978e-06
-2.44590274289605e-05
-2.59882013141333e-05
-1.02265388334199e-05
-2.44456158960428e-05
-1.50927062439376e-05
-2.97958821160841e-05
-3.53529371752173e-05
-1.58614933638944e-05
-1.03563748185831e-05
-2.09062259367297e-05
-1.29200949458263e-05
-1.97216554727552e-05
-1.97634342969229e-05
-1.29021420520472e-05
-4.23246883038639e-06
-1.66787620323114e-05
-1.32255868140736e-05
4.64300947534132e-06
-1.77451683109995e-05
-1.16083018534773e-05
-1.77147209085043e-05
-1.86657521629888e-05
-1.53660512126918e-05
-4.18529738039647e-06
-2.36738427009616e-05
-1.37630654044494e-05
-2.27846148486629e-05
-2.39834850312246e-05
-6.21121667246373e-06
-3.03744302413702e-05
-2.4839362233122e-05
-2.02774970278499e-05
-1.72742216187322e-05
-2.08743594658215e-05
-1.22356306212611e-05
-2.24943342406662e-05
-8.64545649247873e-06
-2.10380579259316e-05
-1.21293742349683e-05
-1.07803743564429e-05
-2.28427996679308e-05
-9.02179836493691e-06
-1.95801318190902e-05
-1.38175415311805e-05
-1.09613486732415e-05
-1.89447001108415e-05
-3.20298158325163e-05
-1.11663904667172e-05
-2.84845789466431e-06
-1.55089092170586e-05
-2.00602651963049e-05
-2.62473004238476e-05
-1.48356535508951e-05
-3.43342290165619e-05
-1.99120973555713e-05
-1.73611934726642e-05
-2.63299606214802e-05
-2.31378821197806e-05
-1.60629106813296e-05
-9.02707220975866e-06
-1.54284184051939e-05
-3.81927338000997e-05
1.54149379776138e-06
-2.12272022582653e-05
-7.11689474221929e-06
-5.23040359362957e-06
-2.31488613903282e-05
-2.73416850235808e-05
-1.70747286249974e-05
-9.49619134789453e-06
-7.69317546800144e-06
-1.92509760016965e-05
-2.1381820983097e-06
-3.57697844175636e-06
-5.23253699757707e-06
-2.74712738321762e-06
-1.35370168244619e-05
-1.83772530419471e-05
-1.46849370400299e-05
-6.4703975401089e-06
-1.56419694745926e-05
-1.58089299725408e-05
-2.59663599521071e-05
-1.68635529187778e-05
-1.4643195473102e-05
-9.01921518185297e-06
-5.60242319217785e-06
-1.58655216395256e-05
-2.60370727373281e-06
-1.07629872134592e-05
4.24832159031344e-06
-6.95337903986337e-06
-1.53748824431914e-05
-7.20846526006646e-06
-2.07702751556982e-05
-1.02177533487594e-05
-9.57756307723333e-07
-4.31136639119244e-06
-2.15663645290929e-05
-1.18271848208334e-05
-2.25338757724578e-05
-2.51925384205787e-05
5.55601901297594e-07
-2.05261360780053e-05
-1.26275144037692e-05
-7.25260982801753e-06
-1.76526705426906e-05
-1.49841393398324e-05
-1.19761160861925e-05
-3.60320162686531e-05
1.45130120478778e-06
-2.18705348149019e-05
-2.94417918799706e-05
-1.90845349631104e-05
-1.9857876527256e-05
-1.84498324856192e-05
8.6030440770607e-07
-1.48146695068049e-05
-1.19985909765377e-05
-1.71617958402357e-05
-1.07722841523369e-05
-1.19185141907158e-05
-8.01197478809016e-08
-1.59811767866345e-05
-2.29820145484755e-06
-2.66984400396361e-05
-2.16572563620838e-05
5.40181481505947e-06
-5.42944377039109e-06
-1.11044513483177e-05
3.67062398429185e-06
-2.09120785247109e-05
-1.34182665661965e-05
-2.04009162939454e-05
-1.81004678481588e-05
-1.65865432165103e-05
-3.36995797909398e-06
-1.56922334943233e-05
-8.65098916591771e-06
-2.1355571924501e-05
-4.34663128642912e-07
-1.02716277804883e-05
-6.94695647177828e-06
-1.5900834930013e-05
-1.06593432285248e-06
-8.44937971118825e-06
-1.86641473796081e-05
-1.28971985090032e-05
-9.9878954395445e-06
-1.78349523022995e-05
-2.46642960066965e-05
-1.64706276451579e-05
-1.74127520571464e-05
-5.15394562246268e-06
3.49612887082516e-06
-9.76935199670439e-06
-6.05998283244624e-06
-1.54678015553321e-05
-1.94420605901138e-05
-2.15620108798697e-05
-1.82094697647792e-05
-1.8839320868449e-05
-2.94474310384911e-05
-6.35688999909536e-06
-1.67840265765606e-05
-8.79281343362441e-06
-6.95432017511231e-06
-1.81020276666537e-05
-1.11156532087527e-05
-8.98971460756833e-06
-1.19495275238174e-05
-1.0027760688582e-05
-9.29138405830328e-06
-1.91692134500801e-05
-1.25026100515744e-05
-1.15506578011119e-05
-9.30893689779381e-06
-1.78566697408781e-05
-1.30436283267218e-05
-2.84304480197822e-05
-2.14769952279683e-05
-2.21274421762624e-05
-3.62992093944607e-06
-2.34449629764092e-06
-1.92517552914531e-05
-8.20885649023804e-06
-1.49112909335295e-05
-1.06502867975676e-05
-6.15484631684748e-06
-4.3883903327482e-06
-7.70366309991348e-06
-1.07235101903757e-05
-1.18804361094943e-05
-6.59273351021971e-06
-1.72896401449718e-05
-1.99509122766143e-05
-8.62274923555028e-06
-1.987017727652e-05
-2.41705755945104e-05
3.56209017569721e-06
-1.6446672132341e-05
-1.91882473769772e-05
-3.52075471693392e-05
-1.32614655579415e-05
-1.91993305044616e-05
-2.22519665554082e-05
-1.84698260884677e-05
-1.42381233634478e-05
-9.34320937963022e-06
-8.48552588115938e-06
-2.62663800845296e-05
2.82388600393662e-06
-1.11850841527029e-05
-8.51180422018996e-06
3.32496763270914e-06
-1.44338623691498e-05
-9.95711529600824e-06
-1.0792230787673e-05
-1.23859570846123e-05
-1.38338784995459e-05
-2.12177307388612e-05
-8.05264320362979e-07
-7.72158920498623e-06
-2.18482497216227e-05
-1.30529681747841e-05
-1.49860951650853e-05
-1.16379841690102e-05
-2.24610412676945e-06
-1.39956992896407e-05
-2.28585429809917e-05
-1.24828417953008e-05
-5.67076611996238e-06
1.91952748674495e-06
6.9225118101997e-06
-1.39556100137258e-05
-1.94876888076765e-05
-3.21129557407582e-05
-5.96698547467364e-06
-1.3954006221861e-05
-5.61163583858758e-06
-1.58141012960904e-05
-7.08362490988168e-06
-1.23706529180469e-06
-2.79616240451762e-05
-2.74128393855944e-05
2.29983448891983e-06
-2.75199622015056e-05
-1.23604972584791e-05
-1.92880487655099e-05
-2.04903441244802e-05
-1.55040894768063e-05
-1.2909603749093e-05
-1.3650445172793e-05
-1.06025366230352e-05
-2.6708381143359e-05
-1.10200518170453e-05
-2.24547296908187e-05
-1.54694195821516e-05
-8.9874318983919e-06
-1.25896153059518e-05
-1.30304134336829e-05
2.08630695092494e-06
5.5264314378209e-06
-4.75044791660854e-06
-1.23980966360831e-06
-2.31389436587534e-05
-1.32582464265696e-05
-7.08436716093602e-06
-1.60519649095147e-05
3.83725936499548e-06
-1.50461803873753e-05
-9.45662917252303e-06
-2.09278451963746e-05
-1.43661505714029e-05
-8.81120827417836e-06
-3.26047088481135e-05
-2.20728748501106e-05
-1.95661192252595e-05
-1.05605231080436e-05
-3.61372426004954e-05
-2.79032849305208e-06
-1.71546709651739e-05
-1.49142373187905e-05
-1.94762938575657e-05
-5.38574045789306e-06
-2.04460486559452e-05
-4.92030424212833e-06
-1.94914830940068e-05
-2.35506269278359e-05
-2.13896214808371e-05
-1.6282205786031e-05
-6.23612451882877e-06
-2.61706097128969e-05
-6.96980993644638e-06
-5.01515121912973e-06
-7.88481904946417e-06
-1.16691484388912e-05
-1.97174167780454e-05
-1.89869046754744e-05
-2.59119905204078e-05
-1.77433266510462e-05
-8.3717199245111e-07
-2.0345050014397e-07
-5.57814636885855e-07
-9.06613840633409e-06
-7.81230209115688e-07
-7.04506408538953e-06
-1.54672025481279e-05
2.31287843275615e-06
-2.04149589896971e-05
-2.1354342807236e-05
-1.16098090876875e-05
-1.98462681367423e-05
-1.59681232670559e-05
-1.19874724845474e-05
-1.53402627048708e-05
-1.36775425362113e-05
-1.351755806403e-06
-2.29513694289605e-06
-4.1692880550889e-06
5.41336012822664e-07
-2.01773779440151e-05
-2.32450896038568e-05
-2.65447214357128e-05
-1.8688398837627e-05
3.48244432592094e-06
-3.26243047502262e-06
-9.87903995056745e-07
-1.39565947106552e-05
-6.4349998207012e-06
-9.87007308444123e-06
-7.63671323318091e-06
-1.14280106595478e-05
-1.04933704018832e-05
-4.73540137295951e-06
-1.52749803380959e-05
3.81546465163426e-06
-1.31598514850325e-05
-1.1514970260078e-05
-1.04723258167778e-05
-1.73578887314474e-05
-1.75922296800813e-05
-1.547928400259e-05
-2.5297870040398e-05
-2.20611114240258e-05
-1.3429122531153e-05
-2.06692383258371e-05
-7.89265604173654e-06
-1.2478053181561e-05
-1.48876592917814e-05
-1.05362401162086e-05
-8.95172780286773e-06
-2.56752379654861e-05
-1.2250009659487e-05
-1.50640891143706e-05
-1.95253982260603e-05
-1.53145008708177e-05
-1.25045447758776e-05
-9.8042229873235e-06
-1.50626284803788e-05
-1.36368931857714e-05
-1.4824635565332e-05
-9.03860302202495e-06
-9.07397784719274e-06
-8.85099125584296e-07
7.06536275264285e-06
-3.30959976329142e-06
-2.68962245274075e-05
-9.14210449921092e-06
-1.80293050411771e-05
-9.23790048628051e-06
-1.97088756641051e-05
-1.18649650275961e-05
-2.55242839291082e-06
-1.9624786325346e-05
-1.11569480821241e-06
-1.43039232039523e-05
-1.81790657461615e-05
7.28941316625494e-06
-1.28450120771186e-05
-1.85332971224197e-05
5.50334173721254e-06
-2.19178780344714e-05
-5.41633141923776e-06
-2.37675741058298e-05
-1.08023616910872e-05
-1.11441672461834e-05
-9.12129320831466e-06
-9.21965179466793e-06
-1.65667559988729e-06
-1.67996560918813e-05
2.36765862637325e-06
-8.79309948706507e-06
-6.42871858999553e-06
-1.52123775170865e-05
-1.79654764876807e-05
-1.96130790972087e-05
-1.01372311051002e-05
-2.16272126662082e-05
-1.15455921971493e-05
-8.57475501357672e-06
-1.15442495135733e-05
-1.87188708546024e-05
-1.32149162099103e-05
-2.30109314347967e-05
8.62290612130343e-06
-2.39206077869575e-06
-1.3751296827641e-05
-1.27257818093552e-05
-1.43471769978655e-05
-4.27087138301687e-06
-9.24018174158166e-06
-1.1072173025163e-05
-1.46685154961673e-05
-1.70058621779678e-05
-5.96760554092474e-06
-1.53278374110968e-05
-2.44790661496834e-05
-9.14083611568178e-06
-1.00882246652006e-05
-6.45164933651792e-06
-9.74069768522304e-06
-1.92490002213452e-05
-3.01255125705723e-06
-9.78809862766715e-06
-1.10296390336384e-05
-8.98213771419123e-06
-1.64002898712614e-05
2.94127536674344e-06
-5.04060153039899e-06
-1.49811451266824e-05
-2.74520895133637e-05
-2.21603183501524e-05
-1.71472946342643e-05
1.18654699765337e-06
-4.2860449113782e-06
-1.5190223202988e-06
-1.73414297612215e-05
-2.87915270282981e-05
-1.17484560923825e-05
-1.73898565639231e-05
-6.38906183481016e-06
-1.06084010359112e-05
-6.30430304243446e-06
-1.22806452382096e-05
2.43662527541878e-06
-1.54354541604154e-05
-9.05085018193427e-06
-2.61544441515788e-06
-4.70392888577506e-06
-3.55949462919283e-06
-3.51110954152387e-06
-1.82723647963239e-05
-1.53593259270556e-05
-2.69726808937527e-05
-2.07636000769944e-05
-2.1703262702553e-05
-2.05105345497885e-05
-1.49949107244823e-05
-1.11953248819525e-05
-4.21482239723235e-06
-9.2807098589505e-06
-1.19867319974941e-05
-1.73137277377604e-05
-1.39400163596114e-05
-2.49220566670119e-05
-4.91068543881296e-06
8.19689384780708e-06
-2.27264543457024e-05
-1.67137779154627e-05
-2.00059119593865e-05
-9.59465259347625e-06
-2.09779290978991e-05
-6.50168220049506e-06
-1.90876540438458e-05
7.85009717624971e-06
-5.19647495949373e-06
-1.5016093085674e-05
-5.26964369031174e-07
-2.17783774116075e-06
-2.69584279492044e-05
-1.66285624847329e-05
-1.44577909956922e-05
-1.0916345006668e-05
-1.19098128781856e-05
-6.86582299693549e-06
-1.41036447522376e-06
-1.35518376768242e-05
-9.65540652148986e-06
4.2021142894596e-06
-1.49769925614315e-05
-1.88762227413754e-05
-2.06668619508839e-05
-1.25497382664973e-05
-1.49559531828212e-05
-2.14585283392335e-05
-1.61073789432078e-05
-1.03771270088874e-05
-7.20258600088352e-06
-1.39622038630945e-05
-1.13241707960368e-05
-2.09138352845598e-05
-2.19153151043995e-05
-1.59057385567659e-05
-1.89940683793156e-05
-1.55365211267723e-05
-1.17262562218159e-05
-7.27998787799632e-06
-1.20045064747982e-05
-3.38227470583689e-06
-3.86062779370496e-06
-1.83743576675772e-05
7.0543542122905e-06
-1.10302682368015e-05
-8.6156339195698e-06
-1.33742003104744e-05
-2.90610088770254e-06
-2.32692149810623e-05
-9.5904740819294e-06
-2.10890821359876e-05
-2.61577199930134e-05
4.13224915016024e-06
-6.95609969804307e-06
-1.99153564852783e-05
-1.48732223559343e-05
-9.68304351397461e-06
-3.10658974900731e-05
-1.39827390071858e-05
-1.34094640220493e-05
-1.16177140761033e-05
-1.3868425413139e-05
-2.93235359983906e-05
-9.27219362549036e-06
-1.38570135876145e-05
-2.9273749514547e-05
7.00933846522392e-07
-1.77392337086646e-05
-9.25599406405547e-06
-5.90479933111022e-06
-1.07783811199766e-05
4.55769371596778e-07
-2.55847135813265e-05
-2.03697863462968e-05
7.20920989318457e-06
-5.61620434472563e-06
-8.66857635702713e-06
-2.06449041662883e-05
-7.01354053657279e-06
-2.21421991422976e-05
-2.02775285837991e-07
-1.89555316867807e-05
-5.04643016411497e-06
-4.75724104090506e-06
-1.66066465452524e-05
-1.15398738454596e-05
-3.06836600926371e-07
-3.78238493672001e-06
-9.00284898628959e-06
-1.70482163295827e-05
-8.59926232376829e-06
-1.27878712881295e-05
-1.60111639017496e-05
-1.22308922117364e-05
-1.28999069662435e-05
-9.33233921034382e-06
4.55614185618723e-06
-6.38562086816932e-06
-1.44104556730724e-05
-4.54056343429105e-06
5.13268453677462e-06
-3.67044698481098e-06
-1.05458986573921e-05
-2.0003662274556e-05
-1.3833818323118e-05
-1.95082101283715e-05
-2.2969597953454e-05
-1.72432433544114e-05
-1.1591123219957e-05
-9.83057263149472e-06
-9.60951744315385e-06
-1.6341976661718e-05
-9.01930248944857e-06
-9.54765746404282e-07
-8.02090101180776e-06
-4.7583524809315e-06
-1.06959698215022e-05
-1.77618382052899e-05
-5.69545028730577e-06
-1.50310567906164e-05
-1.03021056491876e-05
-1.63237328046942e-06
-2.30156790259966e-05
-2.781973771579e-05
4.00848567289843e-06
-1.46027642746774e-05
-1.54281950577289e-05
-2.01365412379338e-05
-3.01573192684933e-05
-1.76674485122088e-05
-1.74177349674834e-05
-1.4286237577406e-05
-1.89572145972656e-05
-8.35113994216274e-06
-7.1292285481994e-06
-2.37835698033431e-05
-1.21024977174286e-05
-5.22795253606524e-06
-1.87309390742249e-05
-1.78156946321109e-05
-1.25113740888487e-05
-2.42271680884479e-05
-1.60598705629802e-05
-3.82015543616035e-06
-7.27484179957627e-06
-1.96829295282065e-06
-1.10761069826379e-05
-1.40540861472948e-05
9.91345399986915e-07
-3.35846144141262e-06
3.24760866339938e-07
-9.5472891792142e-06
-2.63771209504873e-05
-1.43304384850904e-05
-6.47517566776801e-06
-1.22780799828417e-05
-1.02056058063267e-06
-1.48215065377698e-05
-4.9446355580461e-06
-8.70211074227578e-06
-1.38148493793495e-05
-1.8900181617804e-05
-5.00448323382248e-06
-2.41685807997429e-05
-1.43756548375472e-05
-1.00019559186465e-05
-8.14940857999957e-06
-1.4432629870759e-05
-5.62009871374509e-07
2.92874002715613e-06
-2.76275762887494e-06
-1.70223842565999e-05
-3.05638565938881e-05
-5.64515614391912e-07
6.90394724076092e-06
-2.50964742423e-05
-1.87963639603663e-05
-2.57461905308584e-05
-1.68930904798445e-05
3.42128514037008e-06
-4.67515426791628e-06
-1.01512794800913e-05
-2.62956272690937e-06
-1.71286414310316e-05
-7.99209735913515e-06
-1.88511686315348e-05
-2.0089403526247e-05
-2.31299197195938e-05
-1.46413590076687e-05
-1.60125621990153e-05
-2.23534261390676e-05
-1.70878798962769e-05
6.14607725413473e-06
2.13064321823006e-06
5.37276454342108e-06
-7.36762575993953e-07
-4.42148174894298e-06
-1.09263660236309e-05
-1.14364900864385e-05
-3.96600819425274e-06
-4.550226657296e-06
-2.56111940313281e-05
3.86012241373112e-06
-2.44057021220773e-05
-1.01250720128319e-05
-8.99914802019022e-06
-1.76267761845516e-05
-5.86133193710858e-06
-7.7561612740657e-06
-1.99092585611889e-06
2.66724966479726e-06
-1.04967450729013e-05
-1.47973669359725e-05
-2.46057282259384e-05
-1.3972607556835e-05
-2.10008841064273e-05
-1.21804595768384e-05
-3.8575616428246e-06
-2.02557425851503e-05
-1.43200321578385e-05
-1.05016502825625e-05
-1.80721264767176e-05
-1.11543600530935e-05
-9.14320507074143e-06
-2.12986920809174e-05
4.39111343945041e-06
-4.28493892422207e-06
-2.27841124443359e-05
-3.07644998611691e-05
-9.24451851615683e-06
-1.78791335946046e-05
-2.30147328671665e-05
-1.58250650120137e-05
3.9499895498484e-06
-2.12678169814329e-05
-4.5894699676008e-06
-1.34500977644846e-05
-2.02267243171896e-05
-7.90265607401865e-06
-1.36379404112124e-05
-1.22329904571411e-05
-1.6926061543912e-05
5.77675209000289e-06
-3.03802029844281e-05
-7.4924684448535e-06
-8.2397919230775e-06
-1.54801030636413e-05
-1.1094355305252e-05
-1.15044120371442e-05
-1.99155513762266e-05
-1.63987022016847e-05
-6.22102352178167e-06
-1.86029755985709e-05
-2.9222305849293e-05
-1.2172017027705e-05
-5.07878380385761e-06
-2.66173639869433e-07
-1.58054172878204e-05
-1.2463005298916e-05
-1.09449386151728e-06
-6.62763951443795e-06
-1.74019281545531e-05
-1.79423795631636e-06
-2.27251371371386e-05
-2.52148526298161e-05
-1.93156056208066e-05
-7.06474784081754e-06
-2.02171070065792e-05
-1.96456252707356e-05
-1.94420270642806e-05
-1.38012712271531e-05
-6.7386441880522e-06
-1.71038008235806e-05
-1.22522245043409e-05
-1.87389522802137e-05
-2.00581672828959e-05
-5.08852273577853e-06
-1.1659776104662e-05
1.5867712928245e-05
-1.56589857133606e-05
-1.70809270852813e-05
-4.68310132836559e-06
-2.07918640795e-05
-1.52872558231821e-05
-1.66624534773031e-05
-1.08488281354157e-05
-1.3956700371128e-05
-1.02144783727586e-05
-2.7744515705493e-06
-5.22174413219948e-06
-7.4232353320969e-06
7.63665348471281e-06
-1.69350992286506e-05
4.99608092823477e-06
-2.25735580724678e-05
-8.55226803116668e-06
-6.48397596770263e-06
-6.27455622160452e-06
-2.93126966144443e-06
-1.18413966896222e-05
-1.62255407083266e-05
-8.15062876897341e-06
-1.21375225646173e-05
-1.46120436236995e-05
-2.29939820030246e-05
-1.42300087634424e-05
-6.34934782247781e-06
-2.71542486445011e-05
-1.62639829792635e-05
-2.55993417512299e-05
-5.57083119768588e-06
-2.23813054752988e-06
-1.31887271402527e-05
-7.07100318734438e-06
-4.54249595470295e-06
-8.58683617244516e-06
-1.96951557167238e-05
-1.90597379887052e-05
-1.75655518756417e-05
-9.98763631367695e-06
-1.74178622025903e-05
-1.97035108088812e-05
-1.14088281748582e-05
-2.00853277460697e-05
2.99030811127794e-06
-2.1136268171232e-05
-1.440597959827e-05
-1.32133298085027e-05
-1.27568509903289e-05
-2.18567520901844e-05
-1.76818474508896e-06
-1.59835492151113e-05
-2.45717484746804e-05
2.64189089552602e-06
-1.40571946000204e-05
-1.28481435058774e-06
1.5752527731658e-06
-1.57977877796938e-05
-2.58273267649502e-05
-5.47907568185163e-06
-1.34514122343326e-05
-2.0343050398686e-06
-2.33662497632887e-05
-3.26851252052864e-06
-1.60725783002848e-05
-6.6271664626495e-06
-7.10145803515742e-06
3.623360093961e-06
-1.04607691944056e-05
4.01358611356965e-07
3.58463237771117e-06
-2.53292335546298e-05
-1.37090174697882e-05
-4.51059705334302e-06
-1.68406441217118e-05
-1.97096100134907e-05
-1.04528253166967e-05
-2.33660277485975e-05
-1.41112653874103e-05
2.16562775625325e-06
-1.1027919030588e-05
-1.66969541029698e-05
-1.54097753160973e-05
-1.94922509664053e-05
-9.77394159385222e-06
-1.25362575415208e-05
-2.17061783396982e-05
6.02158103633938e-06
-1.24049951095959e-05
-1.66786012248679e-05
-2.0215102119257e-05
-1.58445706975282e-05
-1.25067113169758e-05
-1.4239113199121e-05
-9.61665463587901e-06
9.25089580518181e-07
-1.0125240423208e-05
-1.97270852556275e-05
-9.01440935000027e-06
-1.88935630865174e-05
-2.42687610112954e-05
-3.48796294863029e-06
-1.00665453865428e-05
-1.52659156199836e-05
-1.1364352983246e-05
-2.0989906607502e-05
-2.11544859144863e-05
-1.73490904457338e-05
-1.78185729059759e-05
-6.82290645178552e-06
-2.13545746124118e-05
-1.15420919517961e-05
-8.64584036236922e-06
-1.34915188644051e-05
-1.20488230637436e-05
-8.17494629901865e-06
-1.13595650476418e-05
-1.45887179834367e-05
-1.61228846038804e-05
-1.62645115987818e-05
-6.76480728824239e-06
-2.19163002946314e-05
-1.33255927918123e-06
-2.09904145748108e-05
-1.67765750235502e-05
-2.77428305439899e-06
-1.36661469425275e-05
-1.32234774514183e-05
-1.57789565953877e-05
-1.57953850931142e-05
-1.41245315874583e-05
-1.03854392281641e-05
-3.20208974520774e-06
-1.06353395915879e-05
-1.74416906557121e-05
-9.62939377843641e-06
-4.69522588998039e-06
-1.38683461420179e-05
-1.27647871087376e-05
-1.50206525438754e-06
1.79074104896857e-07
-2.0400660555488e-05
-7.7021861221973e-06
-1.78255223932985e-05
-9.05819478136882e-06
-1.38785407182174e-05
-1.01014494121876e-05
-1.04510518961632e-05
-1.28784252625184e-05
-4.37500869873146e-06
-2.38793093548777e-05
-4.18411609855676e-07
-1.06624117666501e-07
-1.19582987931671e-05
-2.79783707221645e-05
-1.28630554558495e-05
-5.00738239631846e-07
-3.93488790886671e-06
-2.32904003566924e-05
-1.63827250721786e-05
-7.0756372363945e-06
-7.53841689220215e-06
-6.90559958714397e-06
-1.7554605608002e-05
-2.24412347377642e-05
-9.38756849601357e-06
7.59717220362676e-06
-5.20292803254003e-07
-5.80832734244851e-06
-2.3107037746864e-05
-1.73329744047593e-05
-1.88149837648476e-05
-1.43564749573711e-05
-2.13338619992646e-05
-7.44771556885621e-06
-8.91640655721133e-06
-1.14794257028223e-05
-1.56407777416756e-05
-8.34039480343971e-06
-4.05731525717447e-06
-1.39825854284846e-05
-5.42597421987606e-06
-1.31075401539865e-05
-7.0470099907619e-06
-1.65104802123714e-05
9.24962335833114e-06
-5.15692666271588e-06
-1.43405395222004e-05
-9.6381985316854e-06
-1.98411611548588e-05
-5.66805666952247e-06
-1.50723331320385e-06
-1.63206474377573e-05
-1.30657705675286e-05
-1.14652823679902e-05
-7.4844950078069e-06
-8.43406067380502e-06
-1.19126999877918e-05
-1.12989165206313e-05
-2.23364704270263e-05
-5.0496927139493e-06
-1.84736415616221e-07
-8.2319174630506e-06
-1.11676774289129e-05
-1.45544709721588e-05
-1.08975457167165e-05
-1.42647688682438e-05
-5.56618682321821e-06
-1.87360437989045e-05
-9.24462969231815e-06
-7.32861965514216e-06
-1.45801193282229e-05
-4.29201174893996e-06
-1.68741922006091e-06
-1.18641060665692e-05
-1.14989841351253e-05
-7.87075717115326e-06
-5.9156864506753e-06
-3.39748200242213e-06
-5.70679880317454e-06
-1.16412347577151e-05
-2.05360506187227e-05
-8.81548624530122e-06
-1.36238935584092e-05
-1.59511795121629e-05
-1.54206781751552e-05
-1.56696442199826e-05
-1.69948311191019e-05
-2.54283796972295e-05
-4.56342138913946e-06
-1.52108742862947e-05
-1.5499029358346e-05
-1.82300589116139e-06
-1.12699850193626e-05
3.85661897918835e-06
6.11014692733542e-06
-1.39934890253324e-05
8.21942322469369e-07
-1.35160413861104e-06
-7.78201428719256e-06
-4.93609709145257e-06
-2.52705568362343e-06
-1.41800201387218e-06
-1.24756804685401e-05
-2.6578234791726e-05
-1.35855094236721e-05
-7.17547675880749e-06
-5.1257796176486e-06
-1.07811199049755e-05
2.90320584400033e-06
-2.00082816205603e-06
1.35267074263138e-05
-2.55182777840753e-05
-9.77451356148985e-06
-2.37506958925062e-05
-1.32914875028031e-05
-1.23368436211063e-05
-2.02512274052813e-05
-1.51908374948807e-05
-6.4606066482519e-06
-1.15496216816772e-05
2.41811631342754e-06
-3.45943217252927e-05
-2.43582339644474e-05
4.60396974403316e-06
-8.4804553837304e-06
2.35334707730073e-06
-2.49364109311347e-06
2.65320214992462e-06
-1.40794782901259e-05
-1.90532028840641e-05
-1.36207046499994e-05
3.00522571792012e-06
-2.47947489353222e-05
1.66335034255812e-06
-1.49408939071716e-06
-2.07099090927909e-06
-1.52670293280529e-05
-1.18646066840875e-05
6.27652516711154e-06
1.30375573876271e-05
-1.51326668282839e-05
6.5065703027233e-06
-1.60938665243356e-05
-1.58036282738061e-07
-6.1208059486658e-06
-8.19950261140487e-06
-2.57850425353442e-05
-1.72673818595775e-05
4.01615651811726e-06
-2.56018839627377e-05
-1.063708963011e-05
-5.24384593993282e-06
-1.03366866697799e-05
-1.48119464785347e-05
-1.71828559477731e-05
-1.50844907117473e-05
-1.63931974417395e-05
-7.12209208281107e-06
-2.05479147333301e-05
-9.16588053323473e-06
-1.53823755408615e-05
-2.32881849848327e-06
1.81544273777179e-06
4.37870097962529e-06
-1.37731790011265e-05
-5.90790791248249e-06
-1.08625632374188e-05
-1.98256436134554e-06
-2.5051406592553e-05
-1.75330146701853e-05
-1.22638161020196e-05
-1.73957667940191e-05
-1.00090776486236e-05
-5.1710355432938e-06
-2.21534996645707e-05
-1.59816216535494e-06
-1.29555949042009e-05
-7.01303802678665e-06
-3.85276579315847e-07
-1.21998739639205e-05
-7.68169218685644e-06
-6.16157792728733e-06
-2.05782173528259e-05
-1.06014973293432e-05
-5.53145173419472e-06
-1.30279194670101e-06
-1.14203209654216e-05
-2.71612922360976e-06
-1.34317981414669e-05
-8.8223789948233e-06
-5.84632874750058e-06
-1.0872053371172e-05
-2.20459824303001e-05
-1.10772209366183e-05
2.39412228022056e-07
-9.19989323725718e-06
-1.54557097548841e-05
-9.43744628689197e-06
-3.59102269873244e-06
-1.41451795740615e-05
-1.95494734019263e-05
-1.23013015243881e-05
5.6840283649221e-06
-2.62324118374485e-06
7.48396717713612e-07
-6.92628371906951e-06
-6.37832510587229e-06
-1.38031442908123e-05
-1.50188405970819e-05
-1.83058285388856e-05
-3.35013155254886e-05
-1.3442159030517e-05
-3.31244659584681e-05
-5.99781214779529e-07
-7.88809583943151e-06
-2.40001251273557e-05
-1.00280482417724e-05
-1.1120865707274e-05
-2.21020583776793e-05
-1.82900887767996e-05
-6.2043200321824e-06
-1.14877936779163e-06
-1.27587193005878e-05
-1.52478334434026e-05
-1.68728761330102e-05
-1.80450930686951e-05
-4.0889034397415e-06
-1.66279414769368e-05
-1.02104332811014e-05
-1.77917500371798e-05
4.8348085145058e-07
-2.59036819318352e-06
-2.76085456719591e-05
-4.07086150604863e-06
-2.11943658299258e-05
-5.74908861752449e-06
-2.70911696899604e-06
-1.21487490643366e-05
-1.1835172276172e-05
3.8370996490932e-06
-1.47943665552458e-05
-1.83492081787518e-05
-1.60640919185889e-05
-1.46835167305784e-05
-2.33785824335561e-05
-2.82023444517523e-05
-1.98032500728529e-06
-8.60033680880155e-06
-1.79813416141422e-06
-1.42911150248095e-05
-2.44423390807874e-05
-1.02085652762219e-05
-1.56221740725893e-05
-1.07628346066907e-05
-9.97256759611328e-06
-1.28740037793096e-05
-2.18930795431788e-05
-1.55241532308465e-05
-1.74717285648637e-05
-6.49752793407341e-06
-1.26798223923985e-06
-7.9797596275639e-06
-4.5829366674956e-06
-1.43091131711575e-05
1.08664485079052e-05
-6.18162911939724e-06
-1.77584843418662e-05
-9.66155505128089e-07
-5.80075857605776e-06
-2.03361393040878e-05
-8.08455507034111e-07
-9.37722918713605e-06
-1.76170882413501e-05
-2.29841674418923e-05
-1.7759828515067e-05
-3.14993736010347e-06
4.77919768765939e-06
-4.97790807817506e-06
-1.36066285186854e-05
4.54609025797102e-06
6.23382342270833e-07
-7.37012241478203e-06
-1.39418333019811e-05
-2.25901748609305e-05
-3.34042771888504e-06
-2.04348044664577e-05
8.28708539207259e-07
-7.00659643959125e-06
-7.02485836229361e-06
-1.00387453312203e-05
-1.14440843427627e-05
-1.92916549971716e-05
-2.20426099274758e-05
-1.4763900951745e-06
-1.37864213641754e-05
-1.7504613152315e-05
-1.1940604140284e-05
-1.68336057994869e-05
3.88942401886689e-06
-6.11317896005936e-06
-2.12081293009088e-05
-2.16515035048249e-05
-1.44930180095725e-05
-2.43548221328573e-05
-1.39565168304497e-05
-1.17180411675452e-05
-1.42395299226519e-05
-1.78153611605137e-05
-9.43042913004744e-06
-2.15914530297911e-05
-8.26518374664558e-06
5.65563699393429e-06
-1.19227941741429e-05
-1.29278485483471e-05
-1.34303523823462e-05
-3.69956370514233e-06
-1.80687730776616e-05
-3.23321384660829e-05
-1.68377754991321e-05
-2.50552899196598e-05
3.18729002877689e-07
-6.2587780697834e-06
-4.82500012675546e-06
-6.54742220667099e-06
-1.2936410255839e-05
-1.39960669454225e-05
-5.59047373764768e-06
-1.40672816846242e-05
-2.0597860712782e-05
-4.40071485071459e-06
4.87229322256019e-06
-2.73565770227415e-05
-5.93647086421586e-06
-2.20956823932527e-05
-9.77736232004688e-06
-2.68070744620766e-05
-9.8984573678116e-06
7.22725308653653e-07
-1.63032452161799e-05
-1.77185980265771e-05
-1.35551776900358e-05
-1.0523251772403e-05
6.32883492959041e-07
-9.84487557934817e-06
-2.20792705644862e-05
-2.00177549144439e-05
-1.89535227254833e-05
-1.63206910004678e-05
-4.63944858231448e-06
-5.14073288017375e-06
-9.42557978381854e-06
-1.03915238396149e-05
-3.63886422724516e-06
-1.21568260720945e-05
1.65691955375212e-07
-2.05883891215695e-05
-2.11514700698507e-05
-1.8468041958717e-05
-2.97155216353521e-06
4.73618532318577e-06
-2.00613454706426e-05
-1.92508766262574e-05
-1.46963279419651e-05
-6.19803687073052e-06
-1.09796567873721e-05
-2.11762865913587e-05
-6.51534145888485e-06
-1.0284920764651e-05
-5.93778498315401e-06
-1.61869343167695e-05
-3.5782777423316e-05
-1.18471336390002e-05
-1.37415413742647e-05
-3.81387427862916e-06
-2.27382656785234e-05
-2.45766974758786e-06
-2.22635113283589e-05
-1.14240488368756e-05
-1.11605014281267e-05
-3.44750909879774e-06
-2.00336941203066e-06
-2.5186464276261e-05
-1.18190210403942e-05
-6.38905042013865e-06
-8.29082260423875e-06
-1.00587616338352e-05
-1.67953125761808e-05
-5.69761819007997e-06
-2.05281739460047e-05
-1.59811434895783e-05
-5.27283120588597e-06
-1.2383644337459e-05
-1.56364140505116e-05
2.1536346677571e-06
-9.12866225079701e-06
-8.06165024440928e-06
-1.35256037912756e-05
-1.80546816791438e-05
-2.0143246155582e-05
-2.02483381985299e-05
-6.42326110761906e-06
-2.35693385310108e-05
-9.2311401260145e-06
-7.35954058130652e-07
-4.36274540940122e-06
-1.15321135324302e-05
-1.28722172236557e-05
-1.86590028060861e-05
-1.98227513154056e-05
-7.19668587115469e-06
-1.9566501329989e-06
-8.14909761201247e-06
-3.92267718806103e-06
-6.27265687181776e-06
-1.30036286954715e-05
-1.64974840556488e-05
-7.73523913071145e-06
-3.94964775604815e-06
-2.03712569542777e-05
-1.51366803935936e-05
-7.0867755198089e-06
-5.02939683844637e-06
2.63882954252973e-07
-1.44181960618963e-05
-8.73462052466106e-06
-1.4827598171603e-05
-7.1594309565661e-06
-1.65884387553843e-05
-1.55949035315851e-05
4.02925887195711e-06
-1.23587777329876e-05
-3.31485495394476e-06
6.41978042111574e-07
-1.98287572253874e-05
8.97679140176685e-06
-1.14680929057057e-05
4.30358729173841e-07
-3.20329180411896e-05
-8.99598654775021e-06
-4.61415048725221e-06
-1.96804718953932e-05
-2.01122290100286e-05
-7.99522906872894e-06
-1.67853829525062e-05
-1.58844635950341e-05
-1.56113954911768e-05
3.02387339464969e-06
-2.1572713618336e-05
-1.59918059044894e-05
-2.50836627748595e-06
-8.06901515471649e-06
-1.02977059428169e-05
-2.60290328971448e-05
-1.71232644919569e-05
-3.20208568701481e-05
-1.18029778773402e-05
-1.76455992536318e-06
-3.05010583153433e-06
-9.00907590265698e-06
-2.14233637402125e-05
-2.22462071176979e-05
-1.4496634978958e-05
-2.98846580427965e-06
-1.69779949644354e-05
-9.95804778521424e-06
-4.12178474775968e-06
-1.18765703124152e-05
-7.52937969329009e-06
-1.34571716979199e-05
-1.38770595734007e-05
-3.74813020679231e-06
-1.19499589091342e-05
-2.33422134835805e-05
-2.08502252826713e-05
-9.3002433553449e-06
-7.86612098763698e-06
-1.10432505434708e-05
-1.14297289015859e-05
-1.70894761175338e-05
-1.9160446724623e-05
-2.20507678495276e-05
-1.11223678421141e-05
-7.05565431688079e-06
-2.33068758067556e-05
-7.85681285967769e-06
-1.42775974477698e-05
-1.20577844332387e-05
-1.24588859466873e-05
-3.27504915929707e-06
-1.66751677129138e-05
2.38935850381826e-07
-1.77909560345239e-05
-1.31449680187893e-05
-5.85466037869088e-06
-2.4213714561746e-05
-2.16563525101448e-05
-5.81347044378739e-06
-7.35208389523118e-06
4.05025975429886e-06
-1.42872937692405e-05
-7.95092757001271e-06
-1.68170330871758e-05
-1.60726986473553e-05
-2.56876087466073e-05
-1.09453270611671e-05
-1.69095956812523e-05
-9.46157199048669e-06
-8.74264858475105e-06
-1.12015099640674e-05
-2.01640353637208e-05
-5.64872045993069e-06
2.3013633098354e-06
-1.9892620606635e-05
-1.39459160008272e-05
-1.55336398236882e-05
-1.40092603570742e-05
-7.26537833356045e-06
-2.28803907339641e-05
-1.05379868607413e-05
-1.4881846794121e-05
-1.33108090003838e-05
-2.59463681881664e-05
-4.24914266585368e-06
-1.58188848087897e-05
-1.29367873971672e-05
-5.89466734761102e-06
-2.87928116171027e-05
-1.54734355261202e-05
-2.0483711270075e-05
-2.44577929763162e-05
-5.41759425812386e-06
1.90329114660076e-06
-8.19379013263927e-06
-1.90357759547094e-05
3.09604512251658e-06
-7.97237475756314e-06
-1.32478800055675e-05
-4.10018906435846e-06
-8.8202029042429e-06
-6.57777752422653e-06
-1.28228511838492e-05
-1.01870827208147e-05
-5.31011644550579e-06
-2.68265363774662e-05
-1.29363018592903e-05
-1.80104680177754e-05
-6.92600335882325e-06
-7.01346702514795e-06
-5.17780110337068e-06
-6.03398635266924e-06
-7.97768501611583e-06
-1.13247255579207e-05
-2.16105089028457e-06
-1.27169589775595e-06
-1.68089013499565e-05
1.10215988109479e-06
2.46940778286973e-06
-9.61006524763517e-06
-1.83921932875373e-05
-2.66589408642032e-05
-7.29024607312446e-06
-1.0563158193395e-05
-8.47584708529993e-06
1.34298723013676e-06
-2.27238516033556e-05
-1.42939590244636e-05
-2.46796240014604e-05
-1.93962417370659e-05
-2.01713096526767e-05
-2.70702967316553e-05
-2.63997972929419e-05
-2.550785041996e-05
-7.37863637496311e-06
-9.7045614465311e-06
-1.61752782624952e-05
-1.09416123094246e-05
-7.35989708009579e-06
-1.22374244428733e-06
-1.93512439563725e-05
-1.85324430642344e-05
-6.49984968278734e-06
-1.38595644057734e-05
-1.18601734427934e-05
-1.54969164358896e-05
-1.33077116321267e-05
-1.3731925921194e-05
-1.80742025565604e-05
-1.53253878358708e-05
-1.41113434216964e-05
-1.88661760671012e-05
-8.81729947576968e-06
-1.20065414135193e-05
-7.70214541574305e-06
-7.41206402519203e-06
-7.28252725601451e-06
-1.9087900403108e-05
-1.22112924736778e-05
-3.00432658905748e-06
-9.21883609573633e-06
-1.09559882746013e-06
-1.33134369619773e-05
-1.47951745988281e-05
-6.2581656030415e-06
-2.04698258127227e-05
-6.67309147982534e-06
1.03614133021893e-05
-4.52003775068599e-07
-1.44738629785447e-05
-1.80752163760742e-05
-1.1011102350135e-05
-1.38567945859607e-05
-1.84146676909866e-05
7.05950801177676e-06
-3.87793985587435e-06
-1.75074339276582e-05
-1.51518596173543e-05
-2.22915177932438e-05
1.59734602030879e-06
-1.45848064365767e-05
-2.44675819460543e-06
-7.78600757470761e-06
-5.87686689206125e-06
-1.7678983956088e-05
-4.78577233894284e-06
-1.50866968943409e-05
-2.15219463066715e-06
-1.36324197325643e-05
-1.7251883011043e-05
-5.36879065162398e-06
-1.34178449533745e-05
-1.68216087583657e-05
-1.6790425933047e-05
-2.43697689591168e-05
-1.39279730303842e-05
-1.01165495040739e-05
-1.6211773181179e-05
-5.71218180779152e-06
-6.51114929851424e-06
-7.31316405953221e-06
-1.4946489786797e-05
-7.94415103160903e-06
-1.38077455571827e-05
-1.72146367417994e-05
-1.43680372223197e-05
-9.86142462949741e-06
-1.38968998190117e-06
-1.50231786160575e-05
-6.40520576379008e-06
-1.25956132298589e-05
-2.18851924175389e-05
9.45334338352427e-06
-1.98858060379409e-05
-2.5699299567487e-05
-1.12164909091392e-05
-8.68237566221811e-07
-1.61465968231226e-05
-1.83487390668094e-05
-1.96398459421027e-05
-1.60078295332634e-05
-1.18411159586566e-05
-2.30813602377636e-05
-2.58573941800272e-05
-4.97203852145954e-06
-1.02033754622239e-05
-1.29977207988531e-05
-2.63773822616282e-05
-1.68347266771863e-06
-1.58309156818778e-05
-8.72190387413081e-06
-5.20533289632851e-06
-7.15306230634744e-06
-8.47919480606858e-06
-2.23007297682564e-05
-2.78502661623912e-06
-2.90458870941283e-06
-1.75617884767391e-05
-1.80866629928144e-05
-6.91044417587536e-06
-8.09390848171277e-06
-2.5273927473782e-05
-1.23075892670601e-05
-1.32586861407054e-05
-2.35655310307718e-05
-7.33570075952171e-06
-6.55780531597852e-06
-1.67239928368985e-05
-4.60542365064447e-06
-1.75255648836043e-05
2.90494187803655e-06
-1.54389875760841e-05
-2.60604396921833e-05
-2.03206244822298e-05
-6.91354788086369e-06
-2.74805847930642e-05
-5.0905264741437e-06
-9.43558715828275e-06
-2.3232257973531e-06
-1.80486944545041e-05
-1.61276422891906e-05
-2.3215690514596e-05
-1.39176485661379e-05
-2.30710117169029e-05
-1.68003837123826e-05
7.33538755533797e-07
-4.927976237556e-06
-1.81846799508511e-05
-2.37357165469572e-05
-1.18815520592306e-05
-2.29041875802595e-05
-2.04842490325328e-05
-7.25799116698663e-06
-1.65166985397729e-05
-7.65141042082538e-06
-1.44060013351871e-05
-3.17904627742771e-05
-9.59483280629171e-06
-6.19719317483197e-06
-1.61056659926384e-05
-2.21192569290835e-05
-7.88345529086758e-06
-1.22124372986728e-05
-1.53999330053328e-05
-1.1713354395703e-05
-2.81472505565938e-06
3.37229451158879e-06
-1.42585063695549e-05
-9.11317938324596e-06
-9.95012276876922e-06
-1.8279560310934e-05
-1.73188348270382e-05
-1.2264339533894e-05
-1.67735484370084e-05
-5.64172141351443e-06
-3.14623957148766e-05
-1.44764316294344e-05
-3.99795247866837e-06
-2.53498923725233e-05
-8.64062428771765e-06
-3.32176679568905e-06
-1.31452052419782e-05
-1.20825449147259e-05
-1.71374935547184e-05
-8.76138887121775e-06
-2.19074588027519e-05
-1.85702856110623e-05
-1.67047194584474e-05
-1.09527640524932e-05
-1.0077432218884e-05
-1.74184778190342e-05
-7.0749369311349e-06
-6.6887339369138e-06
-1.43445544514519e-05
-1.20069862454765e-05
-1.62184446448777e-05
1.66115491706417e-07
-1.9264750732347e-05
-4.65091088105029e-06
-1.37423703214474e-05
-2.40225213062624e-05
-9.5993539323803e-06
-2.49998689081905e-05
3.77217819442053e-06
-8.89058238299784e-06
-2.23500045905019e-05
-7.26356422450092e-06
-2.51093812058993e-05
-1.58536584133521e-05
-1.11983394109497e-05
-4.54193285130559e-06
-1.69182677961848e-05
-1.3213939662904e-05
-3.71072851766353e-05
-2.35576406057558e-06
3.05561965880066e-06
7.13137021986427e-07
-2.19395746762781e-05
-1.67879619795956e-05
-6.01449241483507e-06
8.39334531819007e-06
-1.39574283550912e-05
-7.95111257831478e-06
-2.27901722188952e-05
-8.81055606016852e-06
-1.67687235344503e-05
-2.29824754360171e-05
-2.90467252600207e-05
-1.66981168934785e-05
-1.02117900251677e-05
-2.92621567652549e-06
-5.26573624501012e-06
-1.39654584477446e-05
-1.21309077606509e-05
-1.98525173608504e-05
-1.10941492892995e-05
-1.19523434740397e-05
-1.5519158102077e-05
-3.15174550936082e-05
-2.54802541266559e-05
-9.61913838097366e-08
2.60499491960734e-06
-1.36461990593539e-05
3.72195571084814e-06
-1.53337249640151e-05
-3.09383661954688e-05
-2.02669014046254e-05
-1.31522560991372e-05
-1.12811216300347e-05
7.87312774730231e-07
-2.08524953090741e-05
-1.77555961827211e-05
-3.7200350312386e-06
-1.05058831828901e-05
-2.00008802882589e-05
-3.16422965574121e-05
-2.69546549339793e-06
-1.77222755562496e-05
-1.00494465317375e-05
-1.07717491153452e-05
-3.82032693401477e-07
-1.81513374868081e-05
-6.71815123431998e-06
-3.06937886079988e-05
-1.75775632776647e-05
-1.30939131205001e-05
-2.08996190485934e-05
-3.74026652193513e-06
-2.59320885817842e-05
-1.81676601270949e-05
-1.28697295408371e-05
-1.93913087681726e-05
-2.9376487559175e-05
-4.02374326202952e-06
1.32415647715722e-06
-3.18203622518196e-05
-6.43290066824868e-06
-1.58299132631659e-05
-1.64441841525956e-05
-5.44821922320384e-06
-5.06865808361813e-06
-2.19717624314347e-05
-7.1321996812485e-06
-6.43399839062539e-06
-1.47928538873974e-05
-2.35622563380417e-05
-1.46754862169386e-05
-2.1503974728902e-05
-6.72490803569637e-06
-4.97398291380894e-06
-1.71038484247769e-05
-2.69832259644131e-05
-1.07850584864248e-05
-1.33754372824604e-05
-3.02588130715126e-05
-1.10688239513666e-05
-2.39680727842476e-05
-1.99108447772863e-05
-2.03007455949001e-05
4.4891179727774e-06
-1.42536753807133e-05
-2.74099999809668e-05
-1.46067806811216e-05
9.4657358589849e-07
-1.24705383630413e-06
-1.41880016427628e-05
-3.76569767951991e-05
-1.6918591937524e-05
-1.3104558274092e-05
-2.21655425606689e-05
-7.42507282414191e-06
-2.40537216220983e-05
-2.9024553674699e-05
-4.71533546978899e-06
-5.88938092996464e-06
-1.42083541460838e-05
-3.85648639040573e-06
-1.70354899751982e-05
-3.61108073284522e-06
-9.44583137646364e-06
-1.20749957924824e-05
-1.90026838000238e-05
-7.1783281659381e-06
-1.93340500216981e-05
-1.48509985330307e-05
-2.47647299580828e-05
-9.50818855706674e-06
-6.84493494714176e-06
-8.19272868649289e-06
-1.29718412488287e-05
-1.37215985161692e-05
-4.5520845003097e-06
-8.02367090422865e-06
-9.59391610699845e-06
-6.93519674526778e-06
-1.25662074670378e-05
-1.05668323467096e-05
4.59105798601845e-07
-1.27612950540738e-05
-1.93264665787716e-05
-1.41978400930054e-05
-8.74259258622842e-06
-6.03000117939991e-06
-1.61043048387809e-05
-2.54025090083152e-05
-1.52397352809191e-05
-1.08764451784376e-05
-2.74310634795364e-05
-1.64680459221224e-05
-1.34377748560783e-05
-1.02916070581777e-05
-4.32026457729071e-06
-1.79240885033211e-05
-2.03325788223112e-05
-3.22858600799357e-06
-1.3857380783943e-05
-2.52802572895193e-05
-1.08464630820116e-05
6.30072973542217e-06
-2.71332990551087e-05
-1.49422912281898e-05
-1.99625233668998e-05
-1.23258389671072e-05
7.38037562779337e-07
-1.70166840155449e-05
3.79625644370903e-06
-1.39089706792053e-05
-2.51603206557915e-05
-6.58571363909338e-06
-2.01681391289355e-05
-3.55612338533689e-06
-8.61081613975528e-06
-9.15112613617869e-06
-2.52291816999009e-06
-8.57185624747249e-06
-7.45230069308273e-06
-4.59861228878103e-07
-8.31674662523816e-06
-2.09597648163164e-05
-7.61388088925791e-06
2.40248746691803e-06
-9.4781443713087e-06
-2.86317150927376e-05
-1.28035756058857e-05
-1.48427355013099e-05
-1.41356163901242e-05
-1.40072292057004e-05
-1.27356326449085e-05
-2.38911421322668e-05
-1.8262367320347e-05
-2.06490032497621e-05
-2.25474630405019e-05
2.69626073073874e-06
-2.01263121137406e-05
-7.7772871810301e-06
-3.1112162774972e-06
-1.62337326023215e-05
-6.47770955411914e-06
4.80060173556566e-07
-2.0804307461204e-05
-9.65680551246732e-06
-5.77931488967425e-06
-9.04121202473913e-06
-5.44901416610456e-06
-1.42908066701232e-05
8.22649507491727e-07
4.85242631559558e-06
-2.01017073818802e-06
-8.1048496212873e-06
-9.10307689737515e-06
-1.62536618095385e-05
-1.34315540936164e-05
-3.83359945916907e-06
-9.0838547474982e-06
-1.09765551453192e-05
-1.99101392253286e-05
-1.55993018205105e-05
-1.58022084736154e-05
-1.9271896329984e-05
-2.48121022471548e-05
-1.80405079399752e-05
-1.01786986973197e-05
-8.10896047680349e-06
-1.79574278433223e-05
-4.59418861112436e-06
-2.3992536194294e-05
-2.12569258235344e-05
-9.60360151424595e-06
-1.19615403590139e-05
-7.38037146570246e-06
-6.077935270636e-06
-6.42250290334384e-06
-2.28552810012929e-05
-1.25448233938865e-05
-2.65331234949993e-05
-4.85852315336809e-06
-1.02712438489237e-05
-3.24825476017851e-05
-1.7473129259474e-05
-2.09333632671949e-05
-2.86646307525841e-05
-6.03374305884038e-06
-1.69175407283866e-06
-1.99022168389059e-05
-2.33584458001241e-05
-1.97051049715286e-05
-1.58555930651089e-05
-8.26838567339175e-06
-2.0234389598612e-05
-2.08457641515771e-05
-9.8984414582947e-06
-1.23632708441188e-05
-2.92087105539179e-05
-1.40252417873088e-05
-2.57657144484375e-05
-2.05718145081759e-05
-8.93795085052348e-06
-3.67245907760018e-05
-2.71973682082302e-06
-2.10205344040669e-05
-1.71592352730209e-05
-1.891271580489e-05
-1.27457294678713e-05
-1.67545148089786e-05
-2.36027728788409e-06
-2.4073053749912e-05
-2.25619915198478e-05
-1.27025211628392e-05
-1.56475404659217e-05
-5.35503017071798e-07
-1.18097461143737e-05
-2.1817354007767e-05
-1.07902019141478e-05
-2.65692109206746e-05
-1.41954162564036e-05
-8.34569397383251e-06
-1.33580556198876e-05
1.17155818298104e-05
-1.5624671052175e-05
-1.69635811951927e-05
-5.23419286423275e-06
-2.2983955341701e-06
-6.80324253841793e-07
-1.98896383791196e-05
-7.84123644992093e-06
-8.15188716196761e-06
-6.65591333425328e-06
-3.00786188145329e-05
-1.7587943634938e-05
-2.69085881496319e-05
-9.38479378784764e-06
1.32313896567665e-07
2.56391601462374e-06
-6.32157514761354e-06
-1.04901347197539e-05
-1.58136862430961e-05
-9.78703310325213e-06
-1.22063028846319e-05
-7.76341455296447e-06
-1.75537137390388e-05
-2.27994823203126e-05
-1.28890393197452e-05
4.50940713179731e-06
-3.30116796718141e-05
-1.29301074425853e-05
-6.6458987923773e-06
-1.86651463693423e-05
-7.78133890961073e-06
-8.4305309102395e-06
-9.33029283394846e-06
-2.74395817367236e-05
-1.31027260546922e-05
-1.20108455367048e-05
-6.51010611124033e-06
-5.57968386612637e-06
-2.38589562456024e-05
-1.40002189506908e-05
-1.86911210382274e-05
-5.28876363116095e-07
-1.27244853751735e-05
-2.34441713203227e-05
-1.13126090936183e-05
-7.4452073940421e-06
-2.21844312320899e-05
-1.52886745788483e-05
-1.10860650761487e-05
-7.17653578675894e-06
-1.47315234637023e-05
-1.66023740832115e-05
1.58914928612367e-06
-2.74276023086184e-06
-1.04063356796547e-05
9.50701733196622e-06
-1.8484755121937e-05
-1.92341522340252e-05
8.71119729317885e-07
-1.36995378878285e-05
-1.09910244451126e-05
-9.28831284138996e-06
5.25579354514245e-06
-9.58266844212789e-06
-8.74937723419409e-06
-2.06257961625774e-05
-1.4088623523941e-05
-1.62951585854527e-05
-8.61060276322606e-06
4.79260724743962e-06
-1.26493267618338e-05
-7.16313341972342e-06
-9.97281711608161e-06
-5.71692127095602e-06
-1.3202343985928e-06
-9.69584255979431e-06
-1.73685130558154e-05
-3.21442359792791e-06
-1.13693112349594e-05
-1.61305981068526e-05
-1.24922044692883e-05
-1.669287194367e-05
-8.65737906299162e-06
-2.31120216532144e-06
-2.32434542328897e-05
1.66481742613346e-06
-2.89115325142436e-06
-1.67327935042356e-05
-1.42527819756043e-05
7.43067796191973e-07
-9.48094528083601e-06
-1.72894609391319e-05
-2.50679106644866e-06
-8.70048148218104e-06
-1.188990361076e-05
-2.5885487711228e-05
-1.10257904875143e-05
-5.24946425245894e-06
-1.46073671315655e-05
-1.62284552892273e-05
-1.99890309753126e-06
-7.87877711101024e-06
-1.92461556961709e-05
-1.50456441935259e-05
-2.54238433341937e-05
-3.31719848944353e-07
-7.88692925075111e-06
-2.47825832255568e-05
-1.2011450115034e-05
-2.26610502661626e-05
-5.09146340626631e-06
-1.01297132592496e-05
-4.43453387179949e-06
-1.77811184373562e-05
-1.55678065663455e-05
-1.20543420243204e-05
-1.86006066900095e-05
-8.55591273401047e-07
-1.88918457981834e-05
-2.12667645313064e-05
-2.77182972277557e-05
-2.07958522915079e-05
-6.60512254629877e-06
-1.33149314536183e-05
-2.21459819062883e-05
-3.35685117724227e-06
-1.21500634735309e-05
-8.59111347148772e-06
-2.93815706353232e-06
-7.2265172705915e-06
-2.98020494258244e-07
-1.08357268426948e-05
-1.16121608567093e-05
-1.48543290307675e-05
-1.53221318760034e-05
-1.1584045009492e-05
-1.76395530045758e-05
-2.03034233631062e-05
-2.13594106200617e-06
-1.08632224467364e-05
-4.70167758670504e-07
-2.17101338194058e-05
-1.63239766689104e-05
-5.90883901288359e-06
5.75212907593842e-06
-1.86968945508319e-05
-6.95844430957614e-06
-1.11435497822781e-05
-9.74979144426161e-06
-1.00961656391268e-05
-1.19193784802675e-05
-2.23718711926405e-07
-8.81424338969619e-06
-2.12714298118938e-05
-1.08316731803824e-05
-1.21572485728179e-05
-1.21363604962645e-05
-1.58389387054398e-05
-2.27296260480081e-05
-1.52699233209593e-05
-2.45553675901562e-05
-3.01381451011868e-06
-9.19388784013825e-06
-4.4789091711904e-06
-4.26727001235912e-06
-1.2867965057236e-05
-6.85777314256861e-06
5.63200812391736e-06
-1.42960191117158e-05
-1.07726418562637e-05
-1.01957678729912e-05
-2.65149267465804e-05
-1.62407555819657e-05
-2.58928550037278e-05
-8.8692644396557e-06
-1.58479210761346e-05
-7.64748418809964e-07
-8.90537799955724e-06
-3.34585818442722e-05
-2.34526395725043e-05
-2.23192020706309e-05
-1.19024587878052e-05
-1.46229073187551e-05
-2.25015918641704e-06
-1.71430377240777e-05
7.83778716293175e-06
-1.05453539258209e-05
-9.34954166446322e-06
-2.35243482909379e-05
-1.66225582606659e-05
-1.06686733706794e-05
-1.12077551118825e-05
-5.63480957288427e-06
-6.87533099802227e-06
-1.13157032767201e-05
-4.6764075977448e-06
-1.99167865613239e-05
-1.53162564296172e-05
-9.5012673503585e-06
-1.09021203165916e-05
-1.04221169198861e-05
-1.02969898597352e-05
-2.1023443443979e-05
-1.99667795314428e-05
-7.28144027232384e-06
-1.88673210190875e-05
-2.08609487051895e-05
-3.28739425545113e-05
-9.11042581770784e-06
-1.32314661150076e-05
-7.35365167188256e-06
-1.34029030261575e-05
-8.98955536304684e-06
-1.39428074620471e-05
-8.7992046708063e-06
-5.53773756192971e-06
-2.05728122093596e-05
-1.20124740491774e-05
-2.03348725909025e-05
-9.32987040977399e-06
-1.26504284358403e-05
-1.49879579447141e-05
-2.97565913693694e-05
-8.04449380967507e-06
-3.10195829889081e-07
-1.29446359980534e-06
-2.34229113070357e-05
4.64938013828106e-07
-6.99082050470759e-07
-1.3248932134287e-05
-1.70880229900943e-05
-1.14246817426391e-05
-1.08920444779557e-05
-1.50623006344484e-05
-1.6354782013864e-05
-1.17783785003254e-05
-1.12707898935935e-05
5.94145813914445e-06
-2.88203668652105e-05
-1.29416896696682e-07
-1.2141570797783e-05
-1.41596443548242e-05
-1.64325437459808e-05
-1.21971110293962e-05
-2.0767627080961e-05
-1.43465603210998e-05
-1.33452022767921e-05
-1.22564984978799e-05
-1.22676233738107e-06
-1.71049299272807e-05
-1.34118374367905e-05
-1.85968639770919e-05
-1.57695453142934e-05
-5.15102016944104e-06
-1.52910449116942e-05
-7.5003380066211e-06
-1.05941881521679e-05
-1.25440905657872e-05
-1.63288785096923e-05
-1.75970371623095e-05
-5.84138032557501e-06
-7.81334460932447e-06
-2.54095129224748e-05
-2.46198039036484e-05
-1.49862833196432e-05
-4.27887033911224e-06
-2.25155713247352e-06
-2.2549522147179e-05
-1.54881015859845e-05
-2.61155884194614e-06
-2.02612406024601e-05
-1.40683827678418e-05
-7.10295975086609e-06
-3.86873360174145e-06
1.66006256332312e-06
-1.91317742338365e-05
-1.14365346142805e-05
-8.93263054723315e-06
-1.3807281713624e-05
-1.62960562871547e-05
-1.00631819434701e-05
-1.3631262263796e-05
-1.27518049779172e-05
-1.51699579998732e-06
-6.65883834394027e-06
-2.35449170831189e-07
-1.22864436719432e-05
-1.13092469148483e-05
-2.35727681644793e-05
-5.98759994245036e-06
-1.50801193043745e-05
-1.02322036273912e-05
-6.10865333507165e-06
-3.36957189238891e-07
-1.16688760042381e-05
-1.96480186719995e-05
-2.05453408179673e-05
-2.47076713843087e-05
-2.06419313285158e-05
7.32471086038138e-06
-1.44265115087285e-05
-1.59455560282932e-05
-4.31095205761027e-06
-1.21434074273212e-05
-1.29264969023403e-05
-1.22397832861596e-05
-2.69878928782279e-05
-4.64816701319854e-06
-7.75508866214296e-06
-6.69335493696442e-06
-1.77730640131763e-05
-6.3002848311997e-06
-2.11718367465949e-05
-1.02271442968553e-05
-1.10090943957373e-05
-1.05112151681043e-05
-1.24102376927354e-05
-1.99471818734786e-06
-2.03156582258441e-05
-1.7170249384675e-05
-6.98294180213593e-06
-1.96091427437805e-05
-1.38894220558256e-05
-1.54705419592911e-06
-8.7505171638119e-06
-1.02583184019679e-05
-1.09682134599347e-05
-1.44722239819549e-05
-3.98788994619836e-06
-3.30010152284097e-05
-1.70909671614022e-05
-1.03691800598097e-05
-1.48335459498632e-05
-1.58407510652085e-05
-1.65726318894535e-05
-1.39994689026868e-05
-5.2992838363043e-06
-1.38922429595805e-05
-1.94046679561432e-05
-1.5572735080524e-05
1.58653077046387e-06
-1.09399492348107e-05
-2.3163053592051e-05
-1.77217469934567e-05
-1.50921847333477e-05
-9.50102020243529e-07
-3.49866714910701e-06
-2.43327012011485e-05
-4.05761505064076e-06
-6.35676956484932e-06
-5.95699926292149e-06
-1.1644598947041e-05
-1.45541235072961e-05
-1.56263789819187e-05
-2.60830795647574e-05
3.35476411087619e-06
-4.12238333997998e-06
-4.72916095264454e-06
-8.84124833513523e-06
-1.04433185490257e-05
-1.7516630367373e-05
-2.88531621384884e-05
-6.96926870622962e-06
-5.37193171242702e-06
-5.35327024976583e-06
-1.25934541240348e-05
-6.61111856326241e-06
-1.66650515315328e-05
-1.41397328000616e-05
-1.43559035689285e-05
-4.34712170753436e-06
-8.54751756331481e-06
-8.2059970978691e-06
-2.35914126914049e-05
-1.47497442190474e-05
-6.62055879412043e-06
-1.17677445294666e-05
-1.99919058013679e-05
-6.44914634225268e-06
-1.27780198059744e-05
-5.0744092571462e-06
1.52263627566732e-06
-1.11841470856627e-05
-2.1946219928715e-05
-1.28181508754572e-05
-7.48920036988984e-06
-1.35168367679902e-05
-1.96955381042008e-05
-1.47786336490035e-05
-2.60312148760321e-05
1.44176245558039e-06
1.24595836545774e-07
-2.43351784633509e-06
-9.56077916302095e-06
-1.00559597240716e-05
-1.91583091390681e-06
-1.71765909028965e-05
-1.71996365934845e-05
-1.09624351998708e-05
-1.49985476625122e-05
-9.07311388991144e-06
-3.69665510338732e-06
-1.7734460837496e-05
-3.16220840207588e-06
-1.03881015445177e-05
-1.45630002928181e-06
-1.12356543101498e-05
-9.44695623579893e-06
-1.22982227570849e-05
1.87561319057851e-06
-2.16066448287671e-05
-1.57629054456805e-05
-4.53754711233105e-06
-1.89624255149889e-05
-1.51192400876717e-05
-1.79544639517617e-05
-2.47936106564838e-05
-9.31500038367008e-06
-2.25394895114567e-05
-1.01379093056888e-05
-8.32382580576856e-06
-1.6508696504036e-05
-8.1859220522472e-06
-5.02223363517262e-06
6.68189051403272e-06
-1.08385888346111e-06
-1.2055903980667e-05
-3.01901342722938e-05
-2.05421131515798e-05
-6.15442542420562e-06
3.09464164800431e-06
-1.49683082368607e-05
-2.2168147424909e-05
-7.47943381702877e-06
-3.61062531291303e-06
-1.20979991257833e-05
-1.05188634330179e-05
-2.04788761736377e-05
-2.4420690803545e-05
-1.26851609507732e-05
-6.30305679722002e-06
-3.01695987354354e-06
-7.57108159178014e-06
-1.24005258960603e-05
-2.45492473131873e-05
-1.8054631909523e-05
-3.60071031054068e-06
-1.09748845555032e-05
-1.71179351079333e-05
-1.84677621600764e-05
-1.23719096916694e-05
-2.55798680215304e-05
-7.32717580713812e-06
-1.26464374977047e-05
-7.57634871833175e-06
-2.07589888236701e-05
-1.21500266235446e-05
4.28338116996744e-06
5.28834113100232e-06
-9.56491220447621e-07
-1.19111801032317e-05
-1.17125815892408e-05
-2.37296178167743e-06
-6.65860316216838e-06
-2.4386058983824e-05
-3.9506321167257e-06
-1.10216631804744e-05
-1.69545931479928e-05
-8.59725786168203e-06
-1.943503650035e-05
-1.03554280535006e-05
-1.50407872747263e-05
-1.73206253772168e-05
-1.25854879223924e-05
-1.68171482853526e-05
-2.95521592355113e-05
-1.61432448511e-05
-5.98936356552482e-06
-2.02225150893373e-05
-1.84940981540171e-05
-2.3022150805848e-05
-2.52769370799746e-05
-2.07447547094166e-05
-9.41252765542561e-06
-2.26283561761765e-05
-1.17587432733615e-05
-1.36595628781049e-05
-2.07597305557924e-05
9.44875112988573e-07
-2.62818446903979e-05
3.57822554296454e-06
-2.3491157363741e-05
2.16525517446572e-06
1.59735745622789e-05
-2.75115008836999e-06
-2.03320080532111e-06
-1.67211362518642e-05
-2.12312520980974e-05
-2.30080217282306e-05
-3.92599464530521e-06
-7.91315992778939e-06
5.43676325317453e-06
-7.71278472405599e-06
-1.72917131858789e-06
-1.26724489275812e-06
9.88831675536407e-08
2.67740264980293e-06
-2.53253611722176e-05
-2.01195593808766e-05
-5.40169814286826e-06
-8.722314694911e-06
-1.00416084474308e-05
-1.43066149260283e-05
-6.27253077410401e-06
-6.96407760472212e-06
-2.22836618544981e-05
-1.71005130816245e-05
-5.18042786512758e-06
-2.65209189679897e-05
-1.17579707401473e-05
-1.61596612141006e-05
-1.67599639589434e-05
-1.15921573305206e-05
-9.41507382939375e-06
-1.46939898231377e-05
-7.74813388418169e-06
-1.08305923761509e-05
-1.62343338502882e-05
-1.67926706624902e-06
-2.61975955112213e-06
-1.50606904637133e-05
-9.66544575269988e-06
-9.49132414715712e-06
-1.19924334897474e-05
-1.98531749570506e-05
1.45638912773571e-06
-5.75086017963493e-06
-2.39860100378873e-05
5.43397366151464e-07
-8.68715506924149e-06
-2.67901226105568e-05
-1.8944262972012e-05
-1.73251577516757e-05
-1.94819300292691e-05
-5.44494518330304e-06
-5.29921530811262e-06
-3.71020479453284e-06
6.44663597391573e-06
-3.55204055838371e-06
-2.92698180923195e-06
3.77537555309239e-06
-1.57131131974261e-05
-1.59894273068308e-05
-1.12663355971396e-05
-1.38409344564579e-05
-2.10005715686414e-05
-6.53690504367024e-06
-1.56158376075331e-05
-6.87210669357384e-06
-6.52122830640822e-06
-8.83401708169986e-06
-7.82874028267601e-06
-3.1070099024763e-06
-2.24393405801757e-05
-1.89462221257929e-05
-6.61047579747097e-06
-4.43346701748586e-06
-1.02299230622093e-05
-7.72007929943281e-06
-2.32312457640364e-05
-9.09870335575605e-06
-8.46182292343548e-06
-2.6030825757456e-05
-1.02004666565913e-05
-1.15987131548437e-05
4.12303103008202e-06
-5.60634679660704e-06
-1.4822525927852e-05
-1.43148060402068e-05
2.46390640271088e-06
-5.61710754768491e-06
-1.01990674515323e-05
-1.15397312319177e-05
2.94910603801836e-06
-8.74402630092424e-06
-5.13407886048966e-06
3.98009583321442e-06
-2.59342903855435e-05
1.42960804441422e-06
-2.36005042440455e-05
-5.64074698801183e-06
-1.52141023566676e-05
-1.4877060811803e-06
-4.41681207958529e-06
-3.4648628300983e-05
-1.98071446938862e-05
-1.4384878022659e-05
-6.6286826051257e-06
-8.83654641070154e-06
-5.35707017776053e-06
-1.72097375878626e-05
-1.51460838795856e-05
-2.61088436808167e-07
-6.16654970752136e-06
-5.20646097675324e-06
1.36473150466368e-06
-1.84153659015096e-05
-2.29371196019212e-05
-2.13293465404275e-05
-9.87091218055975e-06
-5.64761009384734e-06
-1.09534833234561e-05
6.39762061041156e-08
-1.72069286166469e-05
-1.84522045547776e-05
-2.85673480673174e-05
-9.28329305816942e-06
-6.0532477082409e-06
-1.0866961849906e-05
-1.01833863449341e-05
-1.65799157170943e-05
-1.21496174044716e-05
-1.82462981683619e-05
-1.0078517717366e-05
-2.19007174064231e-05
-7.25465481432647e-06
-1.35750673405527e-05
-4.59400487128663e-06
3.8678774161825e-06
-1.81424070511927e-05
-2.14024958731716e-06
-3.12946522772542e-05
-6.80582248111161e-06
-1.44103311352908e-05
-2.89415769901697e-05
-1.98707674937587e-05
-1.78176495389e-05
-1.56208716778363e-05
-2.13736813403786e-05
-2.6116431620089e-05
-1.86761114896695e-05
-2.05874916171549e-06
-7.18819272728843e-06
-9.24617870644901e-06
-4.08238727679592e-06
-2.63808114736722e-05
-1.05739635329482e-05
6.44061975934867e-06
-1.88935241541322e-05
-1.31367693834118e-05
-1.90385840872459e-05
-1.87909425208262e-05
-1.39244958248249e-05
-1.10896200732562e-05
-1.21687891635629e-05
-1.11627272717933e-05
-2.76099712811595e-05
-1.85925539842426e-05
-1.49364191246574e-05
-2.06044486656341e-05
-6.82158901661311e-06
-1.27877131397158e-05
-1.14282464289975e-05
-7.50189009788724e-08
-1.04116956838786e-05
-5.44425022786214e-07
-7.34104556251477e-06
3.67217291847481e-06
-7.4817917900979e-06
-1.07315573259343e-05
-1.17034352402252e-05
-4.49001020264535e-06
-1.1921171967942e-06
-8.93332627643751e-06
-2.48155690305248e-05
-3.92367541840145e-06
9.96536757905559e-07
-6.0168820778563e-06
-8.87681469725384e-06
-1.18648877879822e-05
-1.99712835058775e-05
-1.04491141648174e-05
-9.93236092192823e-06
-1.95718863311542e-05
-2.32436758285017e-05
-1.63234058094024e-05
-1.26676613724972e-05
-1.09755473841772e-05
-3.90276648482842e-06
4.9153447998316e-06
-1.58253247883628e-05
-1.82131526209836e-05
-1.43952655526577e-05
-1.23766951694356e-05
-3.05156268546948e-06
-2.35134777369785e-05
-2.61015641057456e-05
-1.19329655419196e-05
-3.90103172810183e-06
-6.57936371971011e-06
-5.9742050169856e-06
-1.39266893023603e-05
-6.68617900960352e-07
-1.45897160754297e-05
-7.80806207067048e-06
-1.43218215012054e-05
2.23166709062047e-06
-4.3912927310054e-06
-1.38656991026301e-05
-4.03760915112221e-06
-1.27150415372269e-05
-1.31697386737213e-05
-2.24602340644126e-06
-1.03558106639419e-05
-7.65844640249881e-06
-9.54846784916703e-06
-9.24262095156123e-06
-2.06373446349565e-05
-1.22967440862334e-05
-1.93079771276654e-05
-1.46282671276765e-05
-1.01212367880253e-05
-1.37019573442564e-05
-7.31650057756792e-06
2.00821530660571e-06
-2.01480936416551e-05
-7.08173226935344e-06
-9.28099759304415e-06
-9.43742885222954e-06
-2.78427889834391e-05
-4.55778893788504e-06
-2.3707959228507e-05
-1.56839531623843e-05
-5.68551487384847e-06
-8.52639418786253e-06
4.86380954500198e-06
-7.57088718634477e-06
-1.92214322887185e-05
-8.32586183307458e-06
3.96640037273198e-06
-1.55058876184053e-05
-1.44820778774974e-05
-1.16286989500711e-05
6.34650151947301e-07
-1.61550915476998e-05
-8.50372489337848e-06
-1.6868798578356e-05
-1.05159113186766e-05
6.01775822407405e-06
-8.84817338973383e-06
-1.25128952991178e-05
-1.29456464911272e-05
1.43772258121749e-06
-1.77707350418873e-05
-1.06484263152523e-05
-5.04292753538503e-06
-1.30039823135729e-05
-1.43241045593852e-05
-2.98813126810819e-06
-1.66621644352238e-05
-1.72842601884266e-08
-1.7942116569419e-05
-2.05760896678268e-05
-9.17172073103112e-06
-7.74980896363699e-06
-8.11576964005064e-06
-2.07176075058902e-05
-1.672261656724e-05
-1.45158975928545e-05
-1.37191392554622e-05
-1.05343255990032e-05
-2.52951127441983e-05
-2.18991213719879e-05
-9.1471818474347e-06
1.09986044883815e-06
-9.82129069425306e-06
-1.61123124021654e-05
4.46118007517303e-06
-1.63385198580995e-05
-2.06213560204705e-05
-1.61178261206773e-05
-1.30675335411564e-05
-1.62721142093414e-05
-2.08253451768152e-05
1.03887361534403e-06
-1.78767532423749e-05
-1.65474549755157e-05
-7.0018089330108e-06
5.41399172212284e-06
-1.16453219060463e-05
-8.80904301390044e-06
3.16581936982651e-06
-1.27532194153869e-05
-1.19980201422971e-05
-1.29384877237209e-05
5.25184001033605e-06
-8.8660556116119e-06
-5.65523229594702e-06
-5.39173259773522e-06
-6.53860451462933e-06
-1.51568594093815e-05
-1.31361628716823e-05
1.9699309507659e-06
-1.82965520415643e-05
-1.23479045813331e-05
-1.36325097601598e-05
-1.88237866406872e-05
-1.73445489402816e-05
-8.38301398043791e-06
-1.50395294746636e-05
-1.0577494685912e-05
-1.61839065192012e-05
-1.64151597117208e-05
-1.30507272431048e-06
-1.24898363834225e-05
-1.53494323030866e-06
-1.49775216985785e-05
-2.17938382644508e-05
-1.49823306025359e-05
-9.32053877546822e-06
-2.2127464972606e-05
-2.62174240159143e-05
-1.05300473704884e-05
1.45388138365532e-06
1.73425210337503e-06
-8.39306199287325e-06
7.44901341511267e-06
-4.05101688037089e-06
-1.93632959353229e-05
-1.36819749396253e-05
-1.16344163670108e-05
-1.41159780784809e-05
-2.00883204599121e-05
-2.40265749559305e-05
-1.22124114680806e-05
-7.42954447871897e-06
-1.7327251676787e-05
-1.84790302746394e-05
-2.36452728708114e-05
-1.4164610421247e-05
-3.50077274616457e-05
-1.74245686255893e-05
-2.29918007514277e-05
-1.68599591621262e-05
-1.5032443628877e-05
-6.63030109180098e-06
-1.29482851818487e-05
-1.69599286088566e-05
-2.29920792998387e-05
-1.9434961621674e-06
-1.30263445453922e-05
-1.61721094437168e-05
-1.16031480430569e-05
-1.43106868156847e-05
-1.7898758304018e-05
-1.61928221598053e-05
-2.08712035676286e-05
-6.75463896809205e-06
-1.83032612610902e-05
-2.49256338932069e-05
-1.85310138269641e-05
-1.15911777618297e-05
-1.57370028677025e-05
-1.45917984596271e-05
-1.33069717598622e-05
2.69599881465786e-07
-1.22312111590826e-05
-2.13430269165353e-05
-1.40805215363521e-05
-1.58934819601597e-05
-1.31221711006774e-05
-1.57665529686446e-05
-2.24972153090255e-05
-1.89051237362215e-05
-1.33359194031705e-05
-1.55281276309512e-05
-1.54748678315113e-05
-2.9568943650416e-05
-1.06932885575152e-05
-1.59769246456905e-05
-5.78199116881343e-06
-3.54932314334847e-06
-2.27469455226798e-05
-1.59991290163892e-05
1.47151531709932e-05
-1.43459964570634e-05
-1.87033468392689e-06
-1.84450616001412e-06
-1.39494370158397e-05
-1.43578235215354e-05
-1.41699897888513e-05
-1.47675249883922e-05
-9.90194043801676e-06
-5.96753981204662e-06
-5.71229699256052e-06
-1.58277377085726e-05
-5.7764202594258e-06
-7.79683619122339e-06
-3.21529177112536e-05
-5.23874420873807e-06
-1.05596495066414e-05
-1.36656427858475e-05
-1.37579414026702e-05
-1.85061272621744e-05
-2.44802423752615e-05
1.14949520760885e-05
-8.31218612033914e-06
-1.6785058013209e-05
-1.91298114346771e-05
-9.5145733630851e-06
-2.25423252017625e-05
-1.12901888889987e-06
-9.70884341559363e-06
-1.21266653142751e-05
9.76290472793194e-06
2.00842321579641e-05
-1.9532180137053e-05
-1.68973061619013e-05
1.44142351042435e-06
-1.82638367197024e-05
-3.28528791103499e-06
-2.85534126988418e-05
-1.70401650451342e-05
-2.14499636287018e-05
-1.52118128572914e-05
-6.15946839212019e-06
-8.47282001614771e-06
-1.79565909797416e-05
-1.84404603347969e-05
-1.63387494349852e-05
-2.26893212418784e-05
1.14594802136844e-05
4.58986644735857e-06
-1.01088339769697e-05
-2.08132687300645e-05
-1.84024870805156e-05
-1.7711839846093e-05
-5.155467496596e-06
-1.54796294550916e-05
-7.00376157926217e-06
-4.9196353242226e-07
-1.15164660428121e-05
-2.92640350219313e-05
-1.76690232197573e-05
-1.22602435198445e-05
-3.2926981555091e-06
-2.51725984034946e-07
-1.1867172164427e-05
-2.42484196368234e-05
-1.26504770320629e-05
4.51612637086704e-07
-2.27560729163389e-05
-4.85761014183654e-06
-1.85302620411795e-05
-1.32259542235182e-05
-8.35775255250765e-06
-1.72050403116537e-05
-4.44325314458373e-06
-1.75467133230653e-05
-2.0809349507789e-05
-2.18333577679937e-05
-1.90674175413746e-05
-1.78032739601516e-05
-7.53086023056007e-06
-1.41030525747601e-05
-8.38257525127091e-06
-1.11023906459878e-05
-1.13760303902612e-05
-1.77617808144658e-05
-6.17080929707883e-06
-9.13226763461012e-06
4.56547226171199e-06
-6.92817737161945e-06
-4.03141770795331e-06
-1.38130884359882e-05
-6.68516212359619e-06
-4.98227907273398e-06
-1.31999567545434e-05
3.5820806860865e-08
-1.11554679243889e-05
-8.06086325169369e-06
-2.3911471794456e-05
2.28780057891254e-06
-1.8700317693201e-05
-5.30294489408015e-06
-1.28197169527506e-06
4.13312207704543e-06
-6.23595107734691e-06
-2.24755370177038e-05
-1.47328392775687e-05
-1.72670512966861e-05
-1.22150488458724e-06
-2.57699951769085e-06
-1.20352975473354e-05
-3.62683509681909e-06
-8.22194951341404e-06
-9.99776845407452e-06
-1.09420522317529e-05
-2.80786991360071e-05
-8.85020036809694e-06
-8.47247192716599e-06
-2.1622288894351e-05
-2.48100069660028e-05
-6.67725601446097e-06
-1.52740630342359e-05
-7.8283236511073e-06
-1.59473923457599e-05
1.39027850709538e-06
-4.98677591267915e-06
-2.22229273562012e-05
-2.80685198431892e-06
-1.80651594465943e-05
-9.73139756657213e-06
-3.6240337299803e-06
-1.09076403401394e-05
-1.45639336220167e-05
-7.5442502849824e-06
-1.95294065713195e-05
-2.21439487840026e-07
-5.79754107696965e-06
-1.4714431326818e-05
-1.85304352416018e-06
1.31719277927437e-07
-1.79007175804623e-05
-7.4916132366729e-06
-1.17701690964303e-05
3.61791832008964e-06
-1.23049658768024e-05
-1.22885796688845e-05
-2.11646195892191e-05
-3.89543428223629e-06
-7.85162979410605e-06
-2.01173062305067e-05
-1.5469510926771e-05
-1.33424248067396e-05
-1.01108285148433e-05
-1.33490755483167e-05
-2.02087476210017e-05
-1.0682793927695e-05
-2.24534849442034e-05
1.43960957769244e-06
1.09109568133323e-06
-1.37280701702664e-05
-2.36362238915684e-05
-7.15437768235609e-06
-1.45589506724947e-05
-1.47093609380616e-05
-5.67737805847521e-06
-5.87895509071901e-06
-1.4353306971567e-05
-1.14119293244306e-05
1.38656907873366e-06
-1.73484831994001e-05
-1.6522426481933e-05
-1.86684225988807e-05
-1.97705027281393e-05
-3.1906283731674e-05
-2.79596903625654e-05
-1.54169680151618e-05
-7.27185185147762e-06
-1.00622423482356e-05
-1.28005349022883e-05
-1.62532666228598e-05
-2.0090550729046e-05
-1.98573148799629e-05
-7.3382537747479e-06
-3.4651051591191e-06
-2.29758579729687e-05
-2.17617849082432e-05
-8.23106440187972e-06
-1.81750157235538e-05
-3.026033833443e-06
-1.13977627128829e-05
-8.45400591123325e-07
-1.1542003465686e-05
-3.55819108256477e-05
-1.53464081523777e-05
-2.23972438069431e-06
-1.10801904570159e-05
-6.81744822431042e-06
-1.32206200419879e-05
-1.31615577090857e-05
-1.81142592633447e-05
-1.54280790827383e-05
-1.04615004311866e-05
-4.49797358329574e-06
-2.67233569609593e-05
-1.62281265982718e-05
-2.76737983419522e-05
-1.10824495923646e-05
-2.29329231373591e-05
-8.92415856296378e-06
-1.06157141389543e-05
-2.53479665789726e-05
-9.91869011706823e-06
-1.49768750375805e-05
-6.53755867046915e-06
-1.79059124468841e-06
-8.45689714956021e-06
-1.10429729269972e-05
-2.32416844468603e-05
-2.70582855631213e-05
-9.3091501515398e-06
-1.02086482615315e-05
-1.09004210373878e-05
-1.20240947030566e-06
-1.4975755120537e-05
-1.47574060116195e-05
-3.25903469255831e-05
-4.03408842203777e-06
-1.55610642282881e-05
-1.94091859334235e-05
-2.584578989631e-06
-2.74168038151652e-05
-7.40543339062902e-06
-4.51308023072859e-06
-1.51016713633233e-05
-1.37909295188171e-05
1.830555472139e-05
-8.22336918516081e-06
-1.3104070238664e-05
-2.22285620528298e-05
-1.92684903398969e-05
-1.10698163738333e-05
-1.54086480250967e-05
-1.96263514760494e-05
-7.79867281764663e-06
-6.57709103991029e-06
-1.78205807068343e-05
-1.85823377699691e-05
-4.78568968385873e-06
-4.34075286865363e-06
-7.54209642793115e-06
-7.20614729113529e-06
-1.42383584036068e-05
-6.82019658567492e-06
-4.0039670575939e-06
-1.06091800061528e-05
-8.31495986443202e-06
-2.40586517617525e-06
-1.11379987525451e-05
-2.50225213547565e-05
-2.47190244654399e-05
-2.13589363528773e-05
-9.74697494592339e-06
-1.71027988085546e-05
-4.50892054514753e-06
-1.48855677537749e-05
-1.8726452717943e-05
-8.9013618191266e-06
-2.15617015893266e-05
-7.79898514355111e-06
5.31221964287828e-06
-1.15611576628251e-05
-4.38070259889606e-06
-8.29241484511763e-06
-1.44559896733385e-05
-4.9313252349146e-06
-2.01708495543881e-05
-1.30109378843189e-05
-6.67543430766206e-06
-2.55767711787928e-05
-2.87813034308593e-05
-2.35670051997552e-07
-2.09521942108071e-05
-3.29722560740813e-06
-4.64017523847422e-06
-2.44158296870777e-05
-2.3514337134157e-05
-2.94314050850968e-06
-1.29041960602215e-05
-1.63526907471202e-05
-6.43176699475572e-06
-4.16052355553813e-06
1.25593649367124e-06
1.53617295825117e-06
-1.01495833490866e-05
-1.89766532770632e-05
-2.0128117341019e-06
-1.68107236018106e-05
-1.03040782878207e-05
-4.28060196690065e-07
-2.68491460730767e-05
-1.01110790008687e-05
-1.87893694519561e-05
-8.26784873534784e-06
-1.00191832432265e-05
-4.69438724486273e-06
-7.43286822216067e-06
-8.30569894966432e-06
-2.49945159418304e-05
-1.06695481074616e-05
-3.47377961980179e-06
-9.54127725094867e-06
-8.85857712458417e-06
-2.34447712597484e-05
-8.38775424187832e-06
-7.42808127197165e-06
-1.39380335429634e-05
-1.30010333420124e-05
2.28702410574655e-06
-1.06129636266541e-05
-1.44366322632528e-05
-1.12100852693879e-05
-2.02723816452835e-05
-7.81385845931636e-06
-1.30971878041357e-05
1.07446528597174e-05
-6.36121313805812e-06
-1.65369580464187e-05
-9.27363262012503e-06
4.3367331246199e-06
-4.3186465628814e-06
-2.59982666743662e-05
-9.96829668095577e-06
3.33395406838099e-06
-1.12111563344111e-05
-2.0771355223665e-05
1.95310780143755e-06
-3.82943980057183e-06
-3.12052015314138e-05
-9.89003272888781e-06
-4.7697766155828e-06
-1.99588964462564e-05
-1.77896680958691e-05
-3.53221814613298e-05
-2.40892578334781e-05
-3.95139215714903e-05
-1.62547727527906e-05
-5.96676241673746e-06
2.29921296672497e-06
-1.5559529094764e-05
-1.72148691299721e-05
-3.87752780926567e-06
-2.12466239051181e-05
-7.03918724228617e-06
-7.79097972831647e-06
-2.94687280945464e-07
-2.21160820602778e-05
-1.54214355352518e-05
-6.64866252408566e-08
-2.28329611665851e-05
-1.94666404162937e-05
-1.57543846970578e-05
-3.10842680095024e-05
-8.13851630110184e-06
-1.12908299934638e-05
-2.52964546582865e-05
-6.12072238910204e-06
-5.45192333985044e-06
-2.50167713880793e-05
-1.7135822263819e-05
-8.4266295614423e-06
-2.29268020364195e-05
-2.09914675809549e-05
-2.27817261638674e-05
-1.16724598759755e-05
-1.01563720167068e-06
-1.07218110343847e-05
-8.04316324220042e-06
-7.73542158556419e-07
-1.33238872402151e-05
-2.36962314520409e-05
-5.54480756579569e-06
-7.60286508367001e-06
-1.23667231490655e-05
-1.89429909236975e-05
-8.76823086642481e-07
-1.45668928732828e-05
-1.57607538853636e-05
-3.18205795514557e-06
-1.86300320322912e-05
-7.45117135774355e-06
-1.75832742638486e-05
-2.35373438414059e-05
-9.40939279084928e-07
-1.75888412508406e-05
8.41387703680852e-07
-1.70640285645065e-05
2.62401505378631e-06
2.0693826396429e-06
-1.46106683942727e-05
-8.61269137172572e-06
-8.62236823836963e-06
-1.37611691930334e-05
-3.47295175632668e-06
-2.08509487122165e-05
-2.39103070073516e-05
-1.32635092379931e-05
-2.15065744013864e-06
-1.18521712262163e-05
1.15027891149906e-05
-2.13813972226308e-05
-3.61624428843022e-05
-1.11958229199883e-05
-1.47026405960488e-05
-1.66146951524111e-05
-1.55431399095376e-05
-1.67778760321103e-05
-9.87711221028453e-06
-1.34971883271549e-05
-1.97353543775151e-05
-2.63617895622587e-05
-1.66065374852936e-05
-1.40116534393216e-05
-1.32562402564295e-05
-1.77741110255714e-05
-3.19724316004218e-06
-1.75614972889845e-05
-1.23559029864979e-05
-1.27400025877421e-05
-9.20610742308222e-06
-6.0497072644566e-06
-1.97810574683006e-05
-3.01478004233937e-05
-1.39653507219549e-05
-5.53844891444505e-06
2.55793710038038e-06
-1.92556609134497e-05
-6.46351209498326e-06
-2.14457650280303e-05
-2.32295342654056e-05
-2.79176261871778e-05
-6.79254765643512e-06
-9.48033552381636e-06
-1.30537246636352e-05
-2.18230313514589e-05
-2.30172062396418e-05
-1.00426870900406e-05
-2.54679108855491e-05
-1.64459333013737e-05
-1.28947740279208e-05
-5.93566302640435e-06
-1.61689105360532e-05
-2.17166294325108e-05
-3.55240906762512e-05
1.56716560803702e-06
-6.41137238578689e-06
-2.0863937482984e-05
-5.62879895809479e-06
-5.8176350085756e-06
-5.53635046197278e-06
-4.28424743908456e-06
5.60431618821958e-06
-2.45499473934507e-05
-1.31699381875006e-05
-9.62913425038698e-06
-1.46735155480773e-05
-3.69625028473954e-06
-1.01413864031824e-05
-2.28511593979942e-05
-1.7079137451619e-05
-6.74213547914195e-06
2.10556991810137e-06
-1.36075604107859e-05
1.59584898258491e-06
-9.87338994520807e-06
-1.87944557670959e-05
-2.24038396593828e-05
-2.38256624473613e-06
-1.8049716989121e-05
-2.9511752373572e-06
-6.51729589204353e-06
-1.39428388288588e-05
-1.77056398962251e-05
-2.2295566165896e-05
-1.23662674660082e-05
-7.14297238223042e-06
-3.21730643206849e-06
-1.75789081791529e-05
-1.93381376365988e-05
-1.28708733816525e-05
-7.0917288751236e-06
-1.62637175228691e-06
2.23152258249315e-06
-2.49709625297246e-05
-2.18280792728302e-05
-1.20725126164519e-05
-7.64730116810209e-06
-8.36200160192733e-06
-1.12458370619118e-05
-1.14026177895207e-05
-1.01183932396907e-05
-5.43117642681903e-06
-8.70804506091881e-06
-2.72041279153801e-05
-1.32456122701149e-05
1.35062724005158e-06
-5.4562610138366e-06
-1.37911736313565e-05
-2.17816503272356e-05
-2.04359008426571e-05
-8.244821475279e-06
-1.28493081725979e-05
-1.54607210296331e-05
-1.91332036133113e-05
-5.55712786592896e-06
-1.25573682802922e-05
-7.10310214721593e-06
-1.94993619365922e-05
-1.97864820159408e-05
-1.2646446916113e-05
-2.39926440083121e-05
-2.67066840425804e-06
1.19763991825202e-05
2.63757182500319e-06
-7.90388178869257e-06
-5.81617005563002e-06
-1.30008832168787e-05
-1.15643232862056e-05
-9.89268445827629e-06
-1.08933835374594e-05
-1.59489537940806e-05
3.5840711552167e-06
-5.50749624061472e-06
-8.57082527826537e-06
1.18480900485433e-05
-6.54707066997794e-06
-9.82849975887885e-06
-3.74967891575398e-05
-1.07334401901894e-05
-4.95601562990539e-06
-1.16813343503637e-05
-1.19247498643404e-05
-1.25467172136459e-05
-1.15234445354767e-05
-3.42603679387317e-05
-1.35224056128024e-05
-7.15044308952812e-06
-1.05203291144662e-05
3.45227398880455e-06
-2.12677786631677e-05
-2.17218420922572e-05
3.48047593397675e-06
-1.84228073625732e-05
-2.017744317503e-05
-2.5601496285951e-06
1.54820650907987e-06
-1.68098823584213e-05
-1.65753675075251e-05
-1.31120431286754e-05
-9.74781232341503e-06
-2.09702918486437e-05
-2.39535208141174e-05
4.58276438953686e-07
8.98575723749997e-06
-7.62123300560719e-06
-1.76612767445283e-05
-4.37535457679118e-06
-1.55202961610474e-05
-2.62826220294815e-06
-3.12371982155608e-06
-1.4600073688467e-05
-1.16853735902604e-05
5.72903614947184e-08
-1.55689608495547e-05
-2.27473421104093e-05
-1.90955373556213e-05
-6.25972406649306e-06
-2.42753949257424e-06
-1.69271629567595e-05
5.23356824913799e-06
-2.05808034610431e-05
-1.02644386033986e-05
-9.81705489137844e-06
-2.09247516962475e-05
-1.68966356319009e-05
-9.42574569537161e-06
-2.51849847490385e-05
-2.59584005951272e-05
-1.55742863754542e-05
-8.56955154027851e-06
-8.14326133068576e-06
-2.37979467933987e-05
-2.74319596833247e-05
-1.13848265895608e-05
-2.11268146775751e-05
-7.64844537331874e-06
-2.53522128646912e-05
-1.38712621766918e-05
1.00067433078457e-05
-6.08124342071168e-06
-1.51014010756298e-05
-2.45226240283637e-05
-1.14852083319833e-05
-7.94412643398709e-06
-1.64736489127133e-06
-1.42449775332316e-05
-1.14940264777299e-05
-1.28230535675187e-05
-3.61682626077079e-05
-2.93553165169962e-05
-5.15672423497481e-06
-4.82524890390529e-06
-8.87299499579959e-06
-2.28097304180466e-05
-2.44386464779762e-05
-2.05668003802207e-05
-2.83358197837561e-05
-6.83881491338562e-06
-9.41864733945591e-06
2.67325211458157e-07
-3.30368261045618e-06
-1.46131380623447e-05
-6.43940883839572e-06
-1.27850796814918e-05
-1.45818473308138e-05
-1.22424571259189e-05
-2.05550254609069e-05
-1.13532018359767e-07
-1.21211816501975e-05
-9.51702245601923e-06
-1.34316882675203e-05
