# Supplementary material for: Research on computational propagation and identification of mine microseismic signals based on deep learning
Source: PLoS One. 2025 Oct 22;20(10):e0334641. doi: 10.1371/journal.pone.0334641 (PMC12543183; doi:10.1371/journal.pone.0334641)
Supplement: S11 Data — (ZIP) [file pone.0334641.s011.zip › 000101100002621.xlsx_0.txt_24.txt.txt]

-1.84212119218039e-05
-7.41602447430696e-06
-1.04851271122057e-06
-2.06654764161207e-05
-2.43050973334651e-06
-3.00957072339277e-05
-2.21121206954516e-05
-1.29554125652325e-05
1.42805891681614e-06
-7.43519561251307e-06
-2.29582677134635e-05
6.16592986887665e-06
-8.47330114575341e-06
-8.19195474923168e-06
-1.42222261950926e-05
-2.34981800720763e-05
-1.45985157703677e-05
3.75525613721543e-06
-1.15953464939675e-05
-3.10691534321551e-06
-8.408947036784e-06
-1.16998393556883e-05
-1.50048577973873e-06
2.05077063860762e-06
-6.41418385216527e-06
-1.83857509217376e-05
-1.4376840863425e-06
-3.0709364012058e-06
-1.20727413910315e-05
-2.69234759324372e-05
-1.95919320176842e-05
-3.0580196900753e-05
-1.55263245136197e-05
-9.46010327112382e-06
-1.6586257604085e-05
-1.92396495235814e-05
-1.49764673215815e-05
-9.07612868283106e-06
2.41936576815263e-06
-1.56259597639739e-05
-8.12016989846742e-06
-2.67260645272937e-05
-6.29153731521194e-07
1.03213884808111e-07
1.02614321838412e-05
-6.82359721933057e-07
-1.75952983102547e-06
-7.04704908411503e-06
-2.92290843869603e-05
-1.63043496254958e-05
-1.10766572394142e-05
-2.35253037155282e-05
3.65002938911436e-06
-9.58415509094294e-06
-1.24952409926055e-05
-1.44066629152621e-05
-2.40385215233754e-05
-1.25737560725672e-05
-2.30060488695539e-05
-7.87054063048519e-06
6.34661714968058e-06
-1.79430121182125e-05
-1.38442737527943e-05
-1.41431516680538e-05
-4.57331304368902e-06
1.09664173905708e-06
-9.79639876782005e-06
-1.6126702816258e-05
-2.16809819192521e-05
-1.08165681530092e-05
-2.11900897929548e-05
-3.49204953069312e-05
-4.26272312924058e-06
-1.39496242186833e-05
-2.87028048358184e-05
-3.73847497574935e-06
-2.09085494729337e-05
-1.7206029484302e-05
-1.50071957377262e-05
5.67916594861329e-06
-1.29219037531205e-05
-1.47373089392121e-05
-9.38909700585371e-06
-4.47141204543352e-05
-1.43318728449165e-06
-1.01284924407438e-05
-2.56813726352517e-05
-1.95746892934214e-05
-3.70977876349354e-05
-2.28530355184637e-05
-3.61843470809149e-05
-1.43762221141067e-05
-1.98680673960728e-05
-1.91804514743836e-05
-6.67963642373315e-06
-1.50662330930281e-05
-8.98032101397523e-06
-3.37454476804848e-05
-1.35412866022057e-05
-8.97456611667608e-06
-3.07279992596935e-05
-1.76487989640848e-05
-2.26845352864173e-05
-1.15807696807477e-05
-2.86245468972342e-05
-3.06707072104897e-06
-2.15365249627022e-05
-2.63184790890447e-05
1.73294156074553e-06
-2.35949851084634e-05
-1.08177153428345e-05
9.4580308749753e-07
-1.11881995543381e-05
-1.79151374470899e-05
3.58247539139878e-06
-1.00000085976174e-05
-3.43673922506985e-05
2.51690924369879e-06
-6.44456862301803e-06
-2.50572104218397e-06
-1.42401635249732e-05
-9.598847728947e-06
-2.77954191363721e-06
-1.78610991036245e-05
-2.96664415618042e-05
-2.7922887063785e-05
-2.04509442293514e-05
-2.91322488729327e-05
-6.86035609728764e-06
-2.12407132035977e-05
-3.16304515935155e-05
-1.88493551157739e-05
-3.90762721582501e-06
-2.49745017317058e-05
-2.72260902125727e-05
-8.64364115950612e-06
-7.71795871532292e-06
-1.8361854794453e-05
-3.79607866636335e-05
-2.74981941099508e-05
-2.1622636553983e-05
-2.75374438624728e-05
-1.08434173510639e-05
-7.96632133311222e-06
-1.56501505853209e-05
-1.15948717694842e-05
-2.23179633461693e-05
-3.0380413298692e-05
-2.75188212391962e-05
-4.28738787597787e-06
-1.05697720535097e-05
-3.97269214925028e-06
-2.93381234293011e-05
-2.34325414767654e-05
-2.17684676911279e-05
-1.35085523267969e-05
-2.64235004688605e-05
-2.08520536729946e-05
-4.19632537303957e-06
-3.27084489886344e-05
-1.4589426101315e-05
-8.33466634666433e-06
-1.97389840554895e-06
-1.57207076038713e-05
-5.49406032600844e-06
-2.48705286685198e-05
-1.38223817106608e-05
-4.14014232407144e-05
-1.62245582399512e-05
-1.96023601949369e-05
-3.42624541821364e-05
-9.14332807319083e-06
-3.11546503297513e-05
-5.59685679299357e-06
-1.04863902418869e-05
-3.36959287215894e-05
-1.47211170730885e-05
-3.52493751150613e-05
-1.52790503700514e-05
-2.60298593800633e-05
-1.76501086237449e-05
-3.11018240460179e-06
-2.99228142901289e-05
-1.51917443193485e-05
-6.62581414319392e-06
-2.38445861038484e-06
-1.27303992855351e-05
-3.30174110290686e-06
-2.72566875864382e-05
3.43910286373304e-06
-7.94600258412865e-06
-1.5973998934956e-05
-1.16169879635922e-05
-2.82593720249184e-05
-8.67710241728462e-06
-3.8382230355479e-06
-1.43748250169738e-05
-1.35403326748463e-05
-3.24214317190403e-06
-1.95971850264914e-06
-9.66455494054096e-06
-8.56720687018953e-06
-1.06602194775088e-05
-2.06444105314406e-05
-1.73103575901047e-05
-3.23933448108473e-05
-6.91394969239648e-06
-2.12884821649455e-05
-3.44309297928216e-05
-2.36628713485514e-05
-2.93410619863012e-05
-1.46545372961299e-05
-3.04323353084763e-05
-8.04159868844326e-06
-1.88760014376145e-05
-1.1529437147066e-05
-9.47329399475065e-06
-2.21568020364893e-05
-1.52688229663694e-05
-4.87598992535172e-07
-1.86216807175006e-05
-1.58206166399083e-06
1.45274927539923e-05
-1.41859303292572e-05
-1.55894048252615e-05
-9.75477619162478e-06
-2.76207195124118e-05
-1.07093963133087e-05
-1.31219623118885e-05
-2.01792723826269e-05
-2.29539753087224e-05
-2.70537163216188e-05
-1.35919075391761e-05
-1.40708037030374e-05
-2.40365361064563e-05
-2.81200913451131e-05
-4.38506737193267e-06
-6.89231311597811e-06
-2.66384718305563e-05
-9.56177488366359e-06
-2.24619276815115e-05
-6.25155839733582e-06
-1.42878413258562e-05
-2.63755956342211e-05
-1.62250125460465e-05
-2.04856258618511e-05
-1.79853408831463e-06
-1.59620928513636e-05
-5.46330385233298e-06
-1.63482356747731e-05
-1.33866507936004e-05
-1.87491627589491e-05
-1.14903685963658e-05
-2.30284199513363e-05
-2.37138558418995e-05
-1.58349112158852e-05
-1.61057226706227e-05
-1.34372233475594e-06
-2.86470060743366e-05
-1.7012341586813e-05
-1.45601230890288e-05
-1.92781633665773e-05
-1.4401543936855e-05
-2.24867226418957e-05
-2.44615184714643e-05
-1.88312032914587e-05
-3.25478583304189e-05
-2.23385574605781e-05
-2.18466409705755e-05
-1.2404660935539e-05
-2.41094039643634e-05
-1.99628816973925e-05
-1.584260165723e-05
-2.26036253312594e-05
-3.08842829151644e-05
-1.14039049737757e-05
-7.91172981988186e-06
-1.44901631978085e-05
-1.81712653823304e-05
-2.5529917907083e-05
-1.21015111525286e-05
-2.05917328869576e-05
-1.19825469228758e-05
-7.81602983917463e-06
-1.67110755060373e-05
-1.09243060985092e-05
-2.05210910530552e-05
-1.58762286647292e-05
-5.99041190099436e-06
-2.67318814172774e-05
-1.71342498626281e-05
-3.1969747778628e-05
-1.85945141362014e-05
-1.99039889012899e-05
-3.41133824835949e-05
1.28869638649416e-06
-2.62480269254266e-05
-5.309933232431e-06
6.73017167780287e-06
-2.12405306004489e-05
-1.39105323547349e-05
-1.02649863623118e-05
-2.62123303899388e-05
-8.19407603152506e-06
-2.50486068286399e-05
-1.10206880460585e-05
-2.22426860492645e-05
-1.83908780941309e-05
-1.58361626940632e-05
-1.3235403035517e-05
-3.18483513262915e-05
-9.51315332258936e-06
-9.36495502260324e-06
-1.44827064846865e-05
-8.28658402548335e-08
-5.34873280017277e-06
-1.04568795107018e-05
-1.28278723103629e-05
-9.89905400550579e-06
-1.87641329568323e-05
2.53360078711214e-06
-8.87881664772811e-06
-3.50025820250642e-06
-1.4880456415685e-05
-2.45662253118948e-05
-1.06097297468802e-05
-1.07921686724213e-05
-2.96312289795602e-05
-2.7899338263023e-05
-1.96920326093835e-05
-2.82914028538086e-05
-9.96293410039585e-06
9.44056002550104e-07
-3.0822760950519e-05
-1.62649039810843e-05
-1.28445637633824e-05
-2.90042010219594e-05
5.45247691105342e-07
-2.33435678914203e-05
-1.8042290426802e-05
-1.84595501348488e-05
-1.40168006506858e-05
-2.37427351287642e-05
-2.58161137311192e-05
-8.93724659784071e-06
-2.71532648568555e-05
-2.27519702825034e-05
-1.79818635046951e-05
-2.30973775301129e-05
-3.4145400658833e-05
-2.10792550999523e-05
-8.60235436847178e-06
-2.73659478258499e-05
-2.52702061645293e-05
-3.51670513524474e-05
-2.55867296596004e-05
-1.50887786467313e-05
-2.17082174563485e-05
-8.05362846411279e-06
-2.28072447262571e-05
-1.3508550999521e-05
-1.49556641245243e-05
-2.45539053910185e-05
-1.35697921076813e-05
-1.4435652114781e-05
-2.02371320958028e-05
-1.38688514865189e-05
-3.08177825365718e-05
-2.77046849839492e-05
-1.31108668917728e-05
-3.31537854260337e-06
-2.34804731248001e-05
2.15527455655259e-06
-1.45470048492258e-05
-1.1972599483541e-05
-2.04694224793483e-05
-2.14358569151429e-05
-7.57435147988564e-06
-1.66369994801995e-05
-6.48702331410841e-06
-2.36007843230533e-05
-2.60536928992557e-05
-9.87705666751411e-06
-2.76045424924447e-05
-4.50260613295243e-06
-1.38309028289927e-05
-2.57767596150698e-05
-1.93377418559092e-05
-1.76942028459022e-05
-2.72402959204207e-05
-4.32925525386421e-06
-1.48082993843322e-05
-3.44205840426701e-06
-2.77982078600376e-05
-1.27477452248943e-05
-1.44886718439924e-05
-1.85301024665672e-05
-2.3334193686864e-05
-7.6310595318863e-06
-3.57537309905396e-05
2.51457730233321e-07
-9.86454215663161e-06
-2.90473216811975e-05
-3.17244292744162e-05
-2.04661741432572e-05
-2.02556859132325e-05
-2.83820075781031e-05
-1.81776058270752e-05
-7.00735845929995e-06
-3.13222786613451e-05
-1.57091135882143e-05
-1.39796886497505e-05
-3.44633615305813e-05
-1.68046423005715e-05
-1.17285346650147e-06
-2.58195802976051e-05
-9.7504354777712e-06
-4.55662190113391e-06
-2.62977437556693e-05
-3.03884022330865e-06
-2.35792453775837e-05
-8.23710392179208e-06
3.0793993428209e-06
-1.25585499692662e-05
-3.41338703405781e-05
-8.64547084944417e-06
-2.79443854550138e-05
-1.20536949479428e-05
-3.49477515455405e-06
-1.43035889503409e-05
-1.21440114812464e-05
-2.965275434819e-05
-1.54108516312478e-05
-2.38043297761218e-05
-1.22722122759731e-05
-1.26974589128694e-05
-1.79267156614975e-05
-6.22930865911891e-06
-2.04249558162318e-05
-2.86218176499352e-05
-1.97174875124661e-05
-1.79289102323647e-05
-1.99118254636268e-06
-1.85064283216339e-05
-2.48409757190427e-05
-6.47989450014331e-06
-2.29245271715127e-05
-1.2268247516127e-05
-8.83701352313984e-06
-2.82892276148331e-05
-9.209533569458e-06
-1.84379415767567e-05
-1.36709305162382e-05
-2.5720072077206e-05
-5.53652663428597e-06
-3.15404161381104e-05
-1.90895368671491e-05
-2.52074306746304e-05
-1.33651472818801e-05
-3.00267568451816e-06
-5.14795907503642e-06
-9.44089759100864e-06
-2.76995787779474e-05
5.59246973274737e-06
-1.62058233839009e-05
-2.4052887200613e-05
-2.46557937694373e-05
-1.35085585085706e-05
-1.28773590980488e-05
-1.75061323252146e-06
-9.53569260225921e-06
-2.11211326960457e-05
-1.39456392391581e-05
-2.68971596316062e-05
-1.88527698444339e-05
-3.27550242608621e-05
-8.87108315662819e-06
-1.61526288135503e-05
-7.95392880157435e-06
-1.46911870791594e-05
-1.86025793949518e-05
-2.02639016112339e-05
-2.40791926417485e-05
-1.91026735853315e-05
-1.3308497598134e-05
-9.63068481975843e-06
-6.18009179169906e-06
-1.75405812370401e-05
-1.19990025779365e-05
-1.99497570956417e-05
-9.94708156310961e-06
-1.4819192777547e-05
-3.60603329646315e-05
-1.49339367091206e-05
-2.21411728866252e-05
-3.63724567964936e-05
-2.08816326113636e-05
-2.19146473127228e-05
-2.71613252890636e-05
-9.82852284892115e-06
-2.79189222999893e-05
-5.52338430277567e-06
-1.31347355830913e-05
-2.02837330852293e-05
-1.19104267858689e-05
-2.69970003513907e-05
-1.16675282990062e-05
-2.46253066587924e-05
-1.99339781584071e-05
-1.63864102650648e-05
5.16444490318513e-06
-2.22238905271833e-05
-3.18207436112741e-05
-1.39275658656413e-05
-2.16498437696815e-06
-1.4427697208168e-05
-1.65818204234996e-05
-1.98466135377284e-05
-8.92319693364644e-07
-1.55018851855679e-05
-1.27047817517637e-05
-2.00511453059963e-05
-2.15706992982503e-05
-2.75688890479198e-05
-1.6961406953943e-05
-1.28145623965505e-05
-1.86035632270216e-05
-8.33155468862961e-06
-1.53202288776261e-05
-2.47509675670246e-05
-3.20918031410676e-05
-2.68936539685164e-05
-7.35740283028694e-06
-3.51654524451832e-05
-1.78687517788091e-05
-2.21177000263375e-05
-1.44671241738077e-05
-2.56674689041372e-05
-6.90631959186471e-06
-2.06817171411499e-05
-5.05164653262261e-06
1.89114439143123e-07
-8.59987864285065e-06
4.43834614028697e-06
-1.85724151332893e-05
-5.81459851658136e-06
-2.05568848718124e-05
-3.30479867679985e-05
-6.75105213027463e-06
-3.36334745199013e-05
-4.09122461012697e-05
5.95660285787869e-06
-2.06706947776746e-05
-3.7639849927634e-05
-7.91349920793508e-06
-1.52006853019891e-05
2.10927132970281e-06
-4.72558778825333e-06
-1.46321582657921e-05
-1.2134932861477e-05
-4.16288075137667e-06
-3.93427143746211e-06
-1.74412562008418e-05
-9.40374092798967e-06
-2.7322720294707e-05
-2.12423618372519e-05
-2.76557960466709e-06
-1.45970953313782e-05
-4.3717664289e-06
-1.8267916137822e-05
-1.69161873848044e-05
-1.91033968637802e-05
-6.72403289103706e-06
-2.76466436484322e-05
-3.48607789576064e-05
-2.79066486872448e-05
-1.44337875422714e-05
-1.31434789460046e-05
-3.68183849385103e-06
-2.12419445100339e-06
-1.05434673170999e-05
-1.44493720092629e-05
-3.40297844045983e-05
-2.52897622388651e-05
-3.23346027124398e-05
-2.36969252652043e-05
-4.90505807919373e-06
-1.82662459789838e-05
-3.36794988202619e-05
-2.78809755974183e-05
-7.63904425502361e-06
1.90831887414912e-06
1.44076785471335e-05
-9.01545120765001e-06
-2.39139906595902e-05
-2.9901999811357e-05
-8.42393086982263e-06
-2.43439532902521e-05
-6.16712795830808e-07
-1.17317269073745e-05
-3.11691452932357e-05
-2.39255105385634e-05
-1.36485262797247e-05
-1.32849005526642e-05
-1.32195271789818e-05
-2.34903613080996e-05
-1.71154399066999e-05
-2.01311810002706e-05
-5.29594874061521e-07
-3.12306615414846e-06
-1.55518771399118e-05
3.02606737609205e-07
-2.30274621956287e-06
-2.61348411874158e-05
-1.76481893575246e-05
-2.82901981123224e-05
-1.5530658683575e-05
-1.44820020684397e-05
-3.85299389716886e-05
-2.7215211576296e-05
-6.32988188545834e-06
-2.74466401985838e-05
-2.72034901162849e-05
-9.21591484206317e-07
-1.23515762142939e-05
-1.33192779643482e-05
-1.26961826332963e-05
-2.36749262512752e-05
9.73187245128761e-06
-2.31487505477592e-05
-7.42144263659402e-06
-1.45779044598303e-05
-1.17040196703396e-05
-1.38511355434663e-05
3.31803108231946e-06
-8.27049936199793e-06
-5.36336431530168e-06
-7.11486420200016e-06
-9.84523072344089e-06
-1.79158108828673e-05
-1.29861765893175e-05
-1.66198297948072e-05
-6.58743658656941e-06
-5.84424885587075e-06
-2.49191756158354e-05
-2.14220690383062e-05
-7.58830548924541e-06
-6.79278859362974e-06
-2.72770003758797e-05
-1.12445595186288e-06
2.03762258330403e-05
-1.3846226986218e-05
-3.33485051584325e-06
-1.54160303668759e-05
-5.08428635227685e-06
-7.93272561567779e-06
-7.30359287902683e-06
-1.2210184038046e-05
-1.87438988952414e-05
9.41678911014882e-07
-8.88891753011615e-06
-3.10232606035055e-05
-7.49525161085063e-06
-2.36135030529081e-05
-1.8913159767191e-05
-1.71258768836675e-05
-2.51683365373724e-05
-2.24159213437923e-05
-9.08376444999863e-06
-2.25204193814581e-05
-2.35719236556359e-05
-1.38092608307295e-05
4.75717669918804e-06
-2.00078732632245e-05
-1.81515830995797e-05
-1.91238623407691e-05
-7.00617493541308e-06
-2.57572962793613e-05
-1.66973926888426e-05
-1.7879452279372e-06
7.23319558392092e-07
-4.18233273204632e-06
4.83675079412985e-06
-1.18750675965981e-05
-2.09597138321363e-05
-8.34261021761433e-06
-1.803861227808e-05
-6.19985537102257e-06
-1.91222378841507e-05
-8.75496494795634e-06
-1.44617010034465e-05
-1.70817281799873e-05
-1.69618538431089e-05
-1.7335280881895e-05
-2.54234990625515e-05
-1.16326065103926e-05
-1.71435606836337e-05
-1.85921424841216e-05
-1.00133890263314e-05
-1.42506988648799e-05
-2.17979186331618e-05
-1.78623133331887e-05
-4.07799937162823e-06
-1.04723318694403e-05
-1.46255868382421e-05
-3.08311230685909e-05
-2.63883391019084e-05
-2.17921578764822e-05
-8.02143510039339e-06
-2.15912639083891e-05
-1.07997708427379e-05
-2.00665518397094e-05
-1.08569616250624e-05
-3.71358808506138e-05
-9.6309520556758e-06
-1.44208359153915e-05
-1.9335808750077e-05
-2.42249102893772e-05
-1.7207047819967e-05
-1.1053073774733e-05
-1.18613302041929e-05
-4.34797805238015e-06
-1.08906902009075e-05
-4.1664472191318e-07
-2.06284957096338e-05
7.04173203277733e-06
-1.52112538334258e-05
-1.46003222207844e-05
-2.129420940762e-05
-1.89829689460484e-05
-1.80889217254805e-05
-8.39471474293543e-06
-9.6970356654886e-06
-2.68557841786817e-05
-2.10118927668578e-05
-1.62502951585669e-05
-1.75404707866868e-05
3.59800581110798e-06
-2.79599326427014e-05
-1.61836842403976e-05
-8.4506232843113e-06
-1.6772660907832e-05
-1.53689380278335e-05
-2.1930238857465e-05
-1.69586349937928e-05
-1.92738868231126e-05
-1.72016591403927e-05
-2.38459410869299e-05
-5.99785633470765e-06
-1.16189694197696e-05
-2.84779469341165e-05
-1.35861091514574e-05
-9.01342487705708e-06
-2.80112592055731e-06
-1.82431146768631e-05
-1.76358714111467e-05
-1.57767461298491e-05
-5.39200151583241e-06
-2.2985889511219e-05
-2.57348800927243e-05
-3.92718720131769e-05
-3.03364027550469e-05
-2.69651100419736e-05
-2.93939474573046e-05
-2.40529890008098e-05
-2.38227630454139e-05
-1.95544012242598e-05
-2.19243073205763e-05
-1.07764643425062e-05
-2.33470877446339e-06
-2.29491402425883e-06
-2.42420934046694e-05
-2.30041380942247e-05
-8.77256601335841e-06
-2.65067073657969e-05
-6.28738605743556e-06
-2.03463548023237e-05
-2.72184139106794e-05
-2.57653570475987e-05
-1.43619435921172e-05
-2.06191816866208e-05
-2.0155937400123e-05
-1.4288895652577e-05
2.28137708144864e-06
-9.24900634314704e-07
-6.34082374087314e-06
-1.50957061862115e-05
-3.97400189052663e-05
-1.4062156094722e-05
-1.42953183284579e-05
-1.33350163327167e-05
-1.8424260760434e-05
-1.98973927260696e-05
-8.54384415602391e-06
-2.2831001031522e-05
-1.49944639098445e-05
-1.30360623424125e-05
-1.45153516975234e-05
-2.29510910615073e-05
-4.6345734505865e-08
-1.30853670574726e-05
-1.39604309524044e-05
-2.88658497215746e-05
-2.43435158037607e-05
-1.01751907260974e-05
-1.1840888212277e-05
-1.15028545796138e-05
-1.70907742103693e-05
-1.45144402981786e-05
-1.01021398860684e-05
-5.71532155773542e-06
-1.87093925145162e-05
-1.34389646938039e-05
-2.31452245125547e-05
-2.78569263731266e-05
-1.76360953505817e-05
-1.14250713109324e-05
-1.69228465217762e-06
-1.38699164343091e-05
-2.10166667356388e-05
-1.06356108621031e-05
-1.76983993338593e-05
-3.16394664253804e-05
-2.44260519508552e-05
-2.5575672823997e-05
-5.36915834295484e-06
-1.93684057002589e-06
-7.08734165728648e-06
-2.00619215981346e-05
-1.44243295804569e-05
-1.41005675310007e-05
-1.43891355512186e-05
-2.42990936981494e-05
-1.6143602147397e-05
-1.32305066173394e-05
-1.76569250896307e-05
-1.21135747944948e-05
-1.88317504317842e-05
-3.65928485546699e-06
-2.86063194435082e-05
-1.73304749241633e-05
-1.48316087090685e-05
-1.57830666257495e-05
-2.31415575541806e-05
-6.79450508464406e-06
-1.57797883079538e-05
-1.19172708024357e-05
-3.75824839626813e-06
-1.71614747314797e-05
-9.7443923380311e-06
-1.56528620886728e-05
-1.29472279300041e-05
-8.30863824325159e-06
-1.63561882761286e-05
-1.14019022342795e-05
-2.31184076929422e-05
-2.33366056668626e-05
-2.26339237661257e-05
-5.85762416512221e-06
-1.10236196930172e-05
-1.83837473598169e-05
-2.43188111677694e-05
-3.97082589860597e-05
-2.3988837646054e-05
-1.94685759285934e-05
-4.53552454920394e-06
-8.79301427681876e-06
-1.26915754983154e-05
-1.87981277490523e-05
-2.01960199281969e-05
-4.82328424097861e-06
-4.4677501602266e-06
-9.84110242391258e-06
-1.76053576445046e-05
-2.71614096968853e-05
-3.07256455346652e-05
-2.15412328655071e-05
-1.24167847466815e-05
-2.265156989207e-05
-1.62595076423366e-05
-1.98444514610292e-05
-5.32068321440838e-06
1.84922830072126e-06
-1.22686279234845e-05
-1.35827968442964e-05
-1.78906603671509e-05
-7.03147496098291e-06
-2.28439055745233e-05
-1.94375417551966e-06
-8.63919672723258e-06
-2.90208560791833e-05
-6.88324182731298e-06
-8.92745057011192e-06
-1.44178712354817e-05
-2.60380232118945e-05
-2.82188424029927e-05
-6.44353277956524e-06
-1.64519132252488e-05
-2.24232872960677e-05
-2.23658840916095e-05
-2.66002677119493e-06
-1.30090381625318e-05
-1.95833797007979e-05
-3.30377191832796e-06
-1.5180377813434e-05
3.36378067354171e-06
-2.35913009532782e-05
-2.64415120454407e-05
-3.66351364619054e-05
-2.2863611607954e-05
-2.28130417942023e-05
-1.35396339049778e-05
-3.79762696627284e-06
-8.61254371295848e-06
-2.03363078242227e-05
-1.94742153502263e-05
-2.55807628521872e-05
-2.62783420050965e-05
-2.76270579859715e-07
-7.4230261797584e-06
-2.03519840209104e-05
-2.30236147826137e-05
-8.67973417123115e-06
8.50588771071838e-07
-9.55777793486597e-06
-1.13897540168389e-05
-1.58736146912265e-05
-2.11702183796261e-05
-3.0006582289222e-06
-9.35840542221435e-06
-1.49065255380891e-05
-2.07992787872935e-05
-1.28394515164359e-06
-1.49554797071516e-05
-2.16541441024365e-05
-2.98164220230785e-05
-8.25815690265004e-06
-1.92590319186198e-06
-1.88466212811644e-05
8.94636972966309e-07
8.0985548201462e-07
-1.973999530881e-05
-1.99796867993534e-05
-5.54912583758455e-06
-2.39476825025028e-05
-3.34710112443701e-05
-3.53029434904224e-05
-1.82285294255557e-05
-1.15065124708566e-05
-2.07719731691707e-05
-9.68860910276546e-06
-2.82575796095617e-05
-1.64260865190707e-05
-9.25215069155242e-06
-2.43489081078541e-05
-1.20488396725402e-05
-8.24905720770168e-06
-6.35085570019421e-06
-3.04360582526069e-05
-4.51828584350226e-06
-2.55695457493933e-06
-9.86537316366109e-06
-2.29113945938785e-05
-1.79529208544472e-07
-2.42762418451009e-05
-2.88221668810523e-05
-1.80398327612495e-05
-1.50253450016948e-05
-2.94610637274342e-05
-2.21519093426237e-05
-1.46165421794818e-05
-1.73322259682558e-05
-1.02277720869956e-05
-2.03753247322391e-05
-3.74335531043561e-05
-1.23794902897753e-05
-1.56096972811731e-05
8.5140067134161e-06
-5.39729673068398e-06
-1.01395797731578e-05
-2.13538109679223e-05
-1.02032673185807e-05
-5.08050889866472e-06
-2.0455658245028e-05
-1.73289290538448e-05
8.02737613544391e-06
-2.23696134340302e-05
-3.0153960922106e-05
-2.92303535117074e-05
-1.47528045085473e-05
-2.8539535038401e-05
-2.4361754011806e-05
2.61471673382763e-06
-3.39884690075802e-06
-1.46326685343618e-05
-2.49603253961831e-05
-2.06835543510553e-05
-2.81962614799072e-05
-2.16450362672907e-05
-2.09002646786863e-05
-2.78101645160154e-05
-1.77116325556524e-05
-2.46876646164087e-05
-1.47520936573291e-05
-1.44996775098701e-05
-1.8428761216198e-05
-2.5341658795006e-05
-2.13367814587007e-05
-1.26582628997503e-05
-9.81595281346034e-06
-1.21679320991698e-05
-1.1584729847943e-05
-3.01317595742238e-05
-3.3347466622396e-05
6.86290540346415e-07
-1.83972367492306e-05
-5.78007235460922e-06
-1.04336540181857e-05
-2.02146729608033e-05
-2.35631633175821e-05
-2.63618141431393e-05
-3.57959125242437e-05
-2.21709919607254e-05
-1.1465288319022e-05
-3.03985686924651e-05
-1.60611953013788e-05
-4.07429662265441e-06
-1.26019204289591e-06
-1.02531082901147e-05
5.23341404302163e-06
-2.5852517077861e-05
-2.71765235466581e-05
4.71861832158004e-06
-1.27830674487285e-05
-1.46797229623762e-05
-1.11661570329356e-05
-2.97354883102066e-05
-2.30882374788242e-05
-1.2794149146139e-05
-4.06446174262064e-06
-1.55734225683047e-05
-4.45837973906871e-06
-2.12298736899942e-05
-1.94187219868412e-05
-2.10232938868381e-05
-1.3417844692189e-05
-2.18853756597178e-05
-1.03442376146808e-05
-1.8325314027565e-05
-7.40478180246257e-07
-3.31486454356913e-06
4.07456745967969e-06
-2.20057327079354e-05
-1.03878547856431e-05
-1.42953648362345e-05
-1.71701507965976e-05
-2.67268064532982e-05
-4.60521639404496e-06
-4.64782948209077e-06
-1.53280258193986e-05
-2.49448574478841e-06
-1.69865415395402e-05
-1.37720585460671e-05
-1.37203902409055e-05
-1.25218233675742e-05
-1.3993572972887e-05
-2.05461630335013e-05
-2.13271986377433e-05
-1.29749539468336e-05
1.31102433948734e-05
-1.84622778286741e-05
-1.94006202808595e-05
-2.72669058465245e-05
-1.19950434355976e-05
-2.97681336719245e-05
-3.23409058885525e-05
-1.486716198329e-05
-9.89347947919591e-06
-9.92919016485059e-06
-4.36829003285115e-06
-2.52573243845202e-05
-2.22948600671689e-05
-2.02208984609214e-05
-1.64600579864331e-05
-1.62992194328546e-05
-2.29048102057357e-05
-2.29411998151939e-05
-6.38837234339931e-06
-9.4874713781322e-06
-2.63540567622245e-05
-3.49253084696998e-06
-1.88814519712601e-05
-6.8210809814576e-06
-5.05348865310547e-06
-9.765259524375e-06
-4.10683449699876e-06
-2.50828081206598e-05
-2.1277454300686e-05
-3.22537945922314e-05
-1.90512701127103e-05
-2.26694028732879e-05
-1.82588858606758e-05
-2.26712152169501e-05
-2.03774860298981e-05
-2.72910454028675e-05
-2.6780664108823e-05
-2.66269661441404e-05
-2.22889621342366e-05
-2.76924349043112e-05
-9.09688162783193e-06
-2.08769864405276e-05
-9.22415885722034e-06
-1.97845415969311e-05
-1.6985583314422e-05
-3.20381395177728e-05
-1.60428560326933e-05
-1.51751977534989e-05
-1.58392816583754e-05
4.18692905923666e-06
-3.50678707846799e-05
-1.67131280971143e-05
-3.0508752519587e-05
-6.19824536196964e-06
-2.44322373894712e-05
-1.64537015388391e-05
-1.6399858492257e-05
-2.13597204464573e-05
-1.3868492202461e-05
-1.36743820363197e-05
-2.46462847747001e-05
-2.70623531576395e-05
-1.63093628586917e-05
-1.75361980758923e-05
-8.90932125327466e-06
-7.36629764567614e-07
-2.55673519456043e-05
-2.24537514082081e-05
-1.70298137782206e-05
-1.41330428208796e-05
-8.70381838876519e-06
-1.71925142644818e-05
6.69906440616525e-06
-9.41100780710923e-06
-5.31923524741718e-06
-1.08155827129212e-05
-1.56999234640543e-05
-1.98110879947378e-05
-9.13185115494239e-07
-1.7756727059783e-05
-2.51076776396629e-05
-2.19300724253615e-05
-1.23733154790402e-05
-1.6387300918438e-05
-1.27198980870389e-05
-2.14296932679106e-05
-1.99424788176272e-05
-2.33310055153677e-05
-2.71819592329723e-06
-1.77388832593167e-05
-1.02115554266252e-05
-1.4836036167889e-05
-1.00891476474658e-05
-3.29703102790566e-05
-1.89594981459734e-05
-3.11469252255037e-05
-2.51340979816464e-05
-2.05502937423084e-05
-1.49599009889888e-05
-2.29248478372539e-06
-3.57757988445656e-06
4.96644237315831e-08
-2.28695742191443e-05
-1.67763589154741e-05
-1.22692031214795e-05
-2.95274334174097e-05
-1.76328187101826e-06
-9.84475831842033e-06
-2.14323785070728e-05
-3.95265856575517e-06
-2.82534338506298e-05
-9.1777078028413e-06
-2.39379127191695e-05
-2.33702539398126e-05
-4.51686251476479e-06
-2.15109101409843e-05
-1.64318735200785e-05
-2.27764604334124e-05
-1.46027505247685e-05
-1.93106696693665e-05
-2.55977729929838e-05
-6.92252874679822e-06
-2.84723233342627e-05
-1.63522171912222e-05
-2.02372850944512e-05
-3.52805916344687e-05
-3.09825763985128e-05
-1.53667271869249e-05
-1.97520984999781e-05
-1.5814043221932e-05
-1.19690515582164e-05
-1.22139690930416e-05
-2.36357752205437e-05
-1.42194284106684e-05
-1.82903747713576e-05
-1.30461360849705e-05
2.75589494461976e-06
-1.45970835193838e-05
-6.78702205459359e-06
-1.02903355026255e-05
-6.59823778996378e-06
-6.23793564662512e-06
-2.62728471630302e-05
-1.86123038109405e-05
-1.12673625564026e-05
-1.19826765463676e-05
-2.40369408836001e-05
-1.67315107621975e-05
-1.52553245880624e-05
-1.91172287127231e-05
3.39043291925098e-06
-1.90494162924454e-05
-6.6658446345417e-06
-1.12827254545168e-05
-2.19407434323889e-05
-1.40584313980519e-05
-1.00114569148907e-05
-1.25257777476345e-05
-2.40190527784806e-05
-1.64968832240509e-05
-8.61376324574852e-06
-7.53359000424979e-06
-1.92659924015983e-05
-3.23475813124313e-05
-2.81918970348656e-05
-1.24953799224676e-05
-4.07418108206235e-06
-2.74789632127594e-05
-1.84333079537101e-05
-1.77253401753206e-05
-2.38269323031862e-05
-1.24542594680793e-05
-2.45970080630102e-05
-1.30760285188409e-05
-2.04686657842319e-05
-4.15573425595783e-05
-1.89474592782843e-05
-2.01755029202393e-05
-1.08834430869713e-05
-1.23490150606787e-05
-2.93359076968745e-05
-1.45637429716241e-05
-1.84033685642676e-05
5.54005263768238e-06
-3.40912581410613e-05
-2.4472829542357e-05
-1.52273774910224e-05
-2.28262699041038e-05
-1.65257395910188e-05
-1.58287925305451e-05
-2.09565558150648e-05
-2.11455701714998e-05
-1.7377037465538e-05
-3.99784687213487e-05
-4.63949551161028e-06
-1.30767647550475e-05
-2.86667516208197e-05
-2.24472779379959e-05
-1.78425923959257e-05
-1.89777034641422e-05
-1.25080547885707e-05
-2.03213024261418e-05
-3.03808615981254e-05
-2.85723467059888e-05
-2.31389295438424e-05
-2.51345130617353e-05
-1.18778045447065e-05
-1.72532983404239e-05
-1.61711325592123e-05
-2.20072999318905e-05
-9.15371072466952e-06
-1.17925707875509e-05
-1.35111797310612e-05
-6.13192213088417e-06
-2.32562261193551e-05
-1.93987765667701e-05
-2.24112769630687e-05
-1.79482974754996e-05
-3.23470126845388e-05
-2.42891886864685e-05
-2.0795789356323e-05
-8.74774089176514e-06
-1.02712993285819e-05
-2.02363208688065e-05
-2.46956699524097e-05
-2.41145700986557e-05
-2.12088390224067e-05
-7.1722529395171e-06
-1.39024717500984e-05
-2.96551871772447e-05
-1.20047257857191e-05
-9.42063287301788e-06
-1.62753425660413e-06
-6.94205442305265e-06
-1.77232331521187e-07
-2.07408199688328e-06
-2.67444631216505e-05
-5.24300912362329e-06
-1.47403989626593e-05
-2.89899198410388e-05
-1.25859967270867e-05
-4.66739898865855e-05
-1.88170475769414e-05
-5.15362246887642e-06
-2.06838819985627e-05
-6.94728482905139e-06
-7.09890762335836e-06
-1.66944649129835e-05
-1.42090692418405e-05
1.62474164884897e-06
-1.99212704857499e-05
-1.37714219608626e-05
-1.17797638136796e-05
-6.81483797600133e-06
-9.84738896780244e-06
-2.040372857919e-05
-8.0976877450067e-06
-1.13588883726045e-05
-9.98804344696485e-06
-2.27271526689394e-05
-1.7731072878058e-05
-1.67920746700307e-05
-1.59330834656002e-05
-1.94708686579581e-05
-2.36845219666663e-05
-1.5316245490727e-05
-1.11912629128175e-05
5.88154600264228e-06
-1.38680262929802e-05
-1.40063140698259e-05
-2.0719868890238e-05
-2.09159098772682e-05
-2.45875377122324e-05
-3.88764302147691e-06
-1.94029257973232e-05
-8.67411704235366e-06
-4.02256703270043e-05
-1.84168027332379e-05
-2.80942504833924e-05
-1.28715741047964e-05
-2.63804434476018e-05
-3.06278405173241e-05
-1.26256415103915e-05
-1.87793162161505e-05
-1.86668637613142e-05
-2.06152647416613e-05
-2.98916749284393e-05
-5.73630599190944e-06
-1.79862332183846e-05
-2.30223183790551e-05
-3.14005896938147e-05
-1.29048788988376e-05
-1.80817051589874e-05
-1.8745769294497e-05
-3.0269204269613e-05
-1.43364955326363e-05
-2.65623545215657e-05
-8.3242523250122e-06
-1.95672950367341e-05
1.23700845015747e-05
-2.90207486476643e-05
-2.20121535060353e-05
-4.95308253694201e-06
-1.05265299775195e-05
-2.06067143812596e-05
-1.58755450264136e-05
-2.02919234316967e-05
-3.13537111609414e-05
-1.541203113821e-05
-5.92377015271167e-06
-2.05611495750094e-05
-1.86557808545008e-05
-1.29909727105692e-05
-1.36156029169345e-05
-1.66930509382354e-05
-3.95682751186948e-05
-2.11062608993883e-05
-1.45653470742308e-05
-4.98442888696814e-06
-2.09467487176489e-05
-2.16996520136248e-05
-2.36656529011495e-05
-7.34216692282823e-06
-2.26882177255297e-05
-1.32539731718891e-05
-1.42850630145788e-05
-1.79584691792825e-05
-2.34528990621995e-05
-1.55652618223523e-05
-6.43603708345861e-06
-2.65235946163808e-05
-2.9119465951638e-05
-2.53882615656929e-05
-1.7909558397473e-05
-4.40591974103794e-05
-3.32895034225718e-05
-1.28754055910162e-05
-1.74206688542557e-06
-2.68415402227838e-05
-1.96961498741739e-05
-1.4521400714454e-05
-1.36090111947507e-05
-1.64920779728073e-05
-3.10613416639809e-05
-5.4470182391332e-06
-1.73255848372046e-05
-2.28189002531789e-05
-1.96440081868268e-05
-1.28611073892603e-05
-1.51201898319366e-05
-3.81442391082931e-05
-2.37563578290811e-07
-2.15875544033608e-06
-1.90450407632981e-05
-1.8076467513142e-05
-1.85161322535834e-05
-8.40264132690742e-06
-2.42466458338739e-05
-2.45110410534979e-05
-1.35461023874876e-06
-2.02551768395745e-07
-2.12677408679058e-05
-1.64148899668366e-05
-1.40780569561175e-05
-9.88822631976358e-06
-2.50490628787507e-05
-1.30369829289087e-05
-2.34190651387562e-05
-5.14372979275373e-06
-1.82117952673257e-05
-5.35978866475017e-06
-1.20633856682686e-05
-9.50783574639215e-06
3.52980503619485e-06
-1.84135095505088e-05
-2.68598288294793e-05
-1.70761829414703e-05
-1.6414926106841e-05
-4.26630208479739e-05
-1.90055860954153e-06
-9.0438683478231e-06
-2.80707915106414e-05
-3.94936960814123e-06
-2.13970040266778e-05
-3.0652437934689e-05
-1.46380159553537e-05
-2.7833131090795e-05
-1.23210225581731e-05
-1.51825997496379e-05
-2.62498603980612e-05
-1.86519512443692e-05
-2.77041288422506e-05
-1.12236550797602e-05
-7.49982594954711e-07
1.42672550971976e-06
-2.09356440805338e-05
-4.79885347743176e-06
-8.92785608099478e-06
-1.09076424798772e-05
-1.81773526182402e-05
-1.4505307661241e-05
-1.67038711084297e-05
-1.79294645383099e-05
-3.12166996261288e-05
-1.90271603641763e-05
-1.31296600577025e-05
-1.81671181659403e-05
-2.3314724818354e-05
-1.15689631709166e-05
-2.2271049501817e-05
-1.36214404329069e-05
-1.3179525273489e-05
-1.12637881600465e-05
-4.34520301795939e-05
-1.99038896447406e-05
-1.76410720717013e-05
-9.58096933419994e-07
-6.8360203920934e-06
-2.49270101825837e-05
-1.16389238410383e-05
-2.44638874407772e-05
-1.4916091036745e-05
1.17083238765772e-06
-9.46613548492726e-06
-1.33787819249473e-05
-5.5935251416024e-06
-9.15339676244368e-06
-2.6355996087574e-05
-1.8297523858315e-05
-2.97466940603812e-05
-1.23632738831467e-05
-7.24480662512923e-06
-1.00546343415491e-05
-7.30917387213566e-06
-2.6833167468383e-05
-1.46888972317836e-05
-3.61389537544045e-05
-1.76821842613009e-05
-1.89350040510804e-05
-1.21932532092979e-06
-2.26360829978379e-05
-1.05448623790868e-05
-3.4897384646104e-07
-9.13333107203354e-06
-2.62635454933736e-05
-1.10842676376311e-05
-2.84555116365014e-05
-1.05641061030092e-05
-2.32328784259372e-05
-9.20309031910482e-06
-2.70330404616526e-05
-2.51347177893335e-05
2.17973835675866e-06
-2.8709282134382e-05
-3.08473761181949e-05
-1.32309862930763e-05
-1.860084316726e-05
-2.78338179788567e-05
-4.24622989531871e-06
-1.25501923924642e-05
-1.69961532553576e-05
-1.46471572135035e-05
-9.75262287824369e-06
-2.46252329420503e-05
-3.1593837219208e-06
-1.04497655594995e-05
-1.93170819170442e-05
-4.54483754947376e-06
-1.53750206486213e-05
-2.24582140759486e-05
-2.29604788717278e-05
-4.00411499884377e-05
-8.06723337325805e-06
-8.23174908187681e-06
-2.40768896947857e-05
-1.16094932273875e-05
-1.74561237019992e-05
-1.16933276264281e-05
2.33036444732784e-06
-1.46727983421736e-05
-8.53334535416548e-06
-1.50023586420892e-05
-4.17755082811981e-06
-2.36751828142368e-05
-1.57112066670174e-05
-2.84039881153018e-05
-1.01337616575744e-05
1.42610788767411e-06
-2.89709919669178e-05
-1.27627996419314e-05
-3.21072690017014e-05
-6.71573047882474e-06
-2.79808222403854e-05
-1.25777507186932e-05
-1.15604121713204e-05
-1.48979489481638e-05
-2.571609679137e-05
-1.87159462653593e-05
-1.51930456315564e-06
-1.15559683364803e-05
-2.28793894170735e-05
-1.49382706146957e-05
-1.31029560407943e-05
-2.0098636517283e-05
-2.56031573068766e-05
-3.2979400895846e-05
-1.31894226733231e-05
-5.05482275155537e-06
-2.27569887237849e-05
-2.82028532251534e-05
-1.92447429030313e-06
-2.20281057071354e-05
-2.76680837771518e-05
-1.59585146974785e-05
-4.90515141326838e-06
-1.28073703552299e-05
-1.70449105576113e-05
-2.14000388934346e-05
-2.83658632308606e-05
-1.71732731546345e-05
-1.31542161988416e-05
-2.36985434531881e-05
-6.50730287736028e-06
-4.15521327289008e-06
1.17124480335306e-05
-1.97605489326896e-05
-5.66951008199448e-06
-2.26970584544099e-05
-9.37511713816705e-06
-2.18334345583217e-06
-2.10079959742287e-05
-2.50134764868563e-05
-2.09872110843123e-05
-1.61625184959871e-05
-8.05984578673944e-06
3.51989780691177e-06
-1.37373732749883e-05
-1.6033221580621e-05
1.17484182006454e-06
-9.25306685518943e-06
-2.65333933723908e-05
-2.27467320729367e-05
-1.81879154512168e-05
-1.23230944454743e-05
-2.1790943865186e-06
-3.19620966550962e-05
-2.25942265356744e-05
-3.25135148750372e-06
2.24255019282533e-06
-4.52100789256539e-06
-9.0060471910353e-06
-2.41885412692148e-06
-5.69773314056718e-06
-8.83358061876065e-06
-1.80377395463913e-05
-3.23031598755669e-05
-1.59414325565902e-05
4.13607339650445e-07
-3.06971851412509e-05
-2.37517407115778e-05
1.26722867039727e-05
-1.56788932611167e-05
-2.65076795150439e-05
9.28165620132799e-06
-2.77346065767433e-05
-1.28271881364429e-05
-2.06672622012202e-05
-3.7455301368946e-05
-2.66110175846255e-05
-2.30950110086251e-05
-2.30040368075159e-05
-2.02812644014134e-05
-2.07159053369281e-05
-1.79518130342345e-05
1.30352474716846e-06
-1.60381833657546e-05
-6.47484609968027e-06
-2.60095121247574e-05
-1.92762967504501e-05
5.21614353446485e-06
-2.87017929644884e-05
-3.16644214644299e-06
-1.97933547319879e-05
-2.16017821583703e-05
-6.16035883349147e-06
-1.91710752198019e-05
-1.15695272337802e-05
-1.54148372231218e-05
-1.03595343502011e-05
-1.48349234853951e-05
-2.65898521450544e-05
-9.25327979197758e-06
-1.77382431094472e-05
-1.38559687462779e-05
-9.63586776009904e-07
-1.73353317723374e-05
-2.56410874007657e-05
-1.80680238910116e-05
-1.52090272497774e-05
-2.40104886198896e-05
-6.07585462125631e-06
-1.43366067223786e-05
-1.44339892787544e-05
-1.94718113942621e-05
-2.6913499611979e-05
-2.04481287445682e-05
-5.12305852636782e-06
-1.84033453789518e-05
-2.56532756995284e-05
-5.64858291967393e-06
-4.94071512285937e-06
-1.80883307850256e-05
-8.11196650355355e-06
-1.0211240121985e-05
-1.55313251690176e-05
-2.61469964791067e-05
-1.17726164565569e-05
-1.87433987195754e-05
-7.32289380572071e-06
-1.7106372834652e-05
-2.35977288025281e-05
-1.59005918312917e-05
-1.69246635275927e-05
-1.53103183940287e-05
-2.18263143860565e-05
-1.91443231875103e-05
-1.76353358859936e-05
-2.29008152216557e-05
-8.46647802288018e-06
4.67291796401646e-06
-3.6736443862618e-06
-9.52876352085233e-06
-1.54728398452346e-05
-2.4008517641197e-05
-1.75180726251206e-05
-1.32746662251997e-05
-2.85059326452153e-06
-3.27171227071711e-05
-5.44573015202257e-08
-1.94802199467134e-05
-1.18684554174453e-05
-2.35997247011915e-05
-4.56337033368624e-06
-2.23069517841967e-05
-1.60115236985261e-05
-1.48220916684081e-05
-1.84542665204135e-05
-1.7335140551381e-05
-1.25844687767021e-05
-1.89732665296591e-05
-2.52877000313924e-05
3.21442221306838e-06
-2.90850722436745e-06
-2.05989567563874e-05
-2.15307702094902e-05
-1.25992694393015e-05
-1.96941661290903e-06
-1.31405063073854e-05
-2.20889175041959e-05
-1.22433749523499e-05
-2.80920777944348e-05
-1.30444400690744e-06
-1.41415292493193e-05
-2.92113944148914e-05
-3.5373638993999e-05
-8.50551835207524e-06
-1.57987325988376e-05
-1.66856310537805e-05
-2.91311489583653e-05
-1.78692626407535e-05
-3.4584394571735e-05
-8.63285922590774e-06
-8.61905849723045e-06
-1.18248389835168e-05
-3.02224448128557e-05
-2.7854629587388e-05
-2.24330293503681e-05
-3.18413942161177e-05
-1.29845021839715e-05
-1.59303599290845e-05
-6.27647276105653e-06
-8.4866538408707e-06
-6.31485883827107e-06
-3.47120064952298e-05
-2.28494376694507e-05
-1.16550533469311e-05
-1.44021815332294e-05
-1.69841488290563e-05
-1.06773795248641e-05
-2.95823043386297e-05
-4.32626244697305e-05
-1.31291796938662e-05
-8.7384546665504e-07
-2.43113499936849e-05
-1.4225216465528e-05
-3.25524796252908e-06
-2.14476707894628e-05
-1.66388366770685e-05
-2.47580441783002e-05
-3.43774745934879e-05
2.24800268831596e-06
-8.56137983892053e-06
-4.18323601704851e-06
-2.66372754942374e-05
-2.81419955855396e-05
-2.74545460071258e-05
-1.32777758867267e-05
-2.36947016760762e-05
-2.87509923735571e-05
-4.10160683626301e-06
-1.48809854571331e-05
-2.30826502539171e-05
-1.86000438443562e-05
-1.07403170472466e-05
-2.52872780044861e-05
-1.41872910827437e-05
1.82003586784181e-06
-3.63563122463949e-06
-3.68227128296516e-06
-2.17504329268475e-05
-2.06613519915352e-05
-4.33912883936614e-06
-1.9373080196365e-05
-1.84385616325281e-05
4.14196437743313e-06
-1.39093934774035e-05
-2.55005372089411e-05
-9.64615931785824e-06
-5.93596035932859e-06
-6.86700369618826e-06
-1.44306415115965e-05
-2.4302531064918e-05
-2.98652011361661e-06
-2.55032657347075e-05
-1.77534801947848e-06
-2.62773171722923e-05
-1.80117610275163e-05
-1.23270907407314e-05
-1.00084904589384e-05
-6.25267687766054e-06
-2.05637065134342e-05
-3.15786789475288e-05
-2.50309216126546e-05
-7.7655979615152e-06
-9.17082251547592e-06
-1.52527998019901e-05
-2.32033101004341e-05
2.56585889800463e-06
-1.57209831564282e-05
-2.11584092441237e-05
-8.28762227654506e-06
-2.56808987820635e-05
-4.36048652497401e-06
1.25546868265855e-05
-1.46195288638523e-05
-9.17630036592983e-06
1.22086478535429e-06
-1.1602890281834e-05
-7.63702123514251e-06
6.67472602547004e-07
-1.2033693325665e-05
-4.15632270731177e-06
-1.7348304687756e-05
-1.17173314711042e-05
-1.93469858355795e-05
-3.46276984448925e-05
-1.66061321574304e-05
-2.74901443995355e-05
-2.90444229680989e-05
-2.01067698529067e-05
-2.23500003771383e-05
-1.90370712160645e-05
-1.54921129217893e-05
-1.73363507295279e-05
-1.66530627700202e-05
-1.60857454740369e-05
-2.5891198632763e-06
-3.27175706675726e-06
-1.7628403487852e-05
-2.68878709365144e-05
-1.22991340600054e-05
-1.34933031600023e-05
-2.318717255019e-05
-2.69024318636985e-05
-1.86476803173126e-05
-3.00395499689221e-05
-1.4899410567117e-05
-3.29393349245311e-05
-2.10702214212113e-05
-2.77692894743515e-05
9.41748393432496e-06
-1.07597634631203e-05
-2.61433132891658e-05
-1.83410867745684e-05
-2.69974193920225e-05
-2.36434279102788e-05
1.66280983322402e-08
-9.60043814004979e-06
-3.79580631159164e-05
-1.64938576913402e-05
-6.57072621618616e-06
-9.82152979920948e-06
-3.03067268889723e-05
-2.14658073939327e-05
1.28617863314764e-05
-2.07602497393229e-05
-1.13347006570775e-05
-2.70774478435172e-05
-9.0036836653272e-07
-4.52873958346778e-05
-1.99569663974462e-05
-1.30905738456951e-05
-7.41717661851575e-06
-1.29818579091332e-05
-1.56235159000558e-05
-2.71215571388305e-05
-1.46954782326262e-05
-1.51081476609433e-05
-2.90810805366248e-05
-3.19905609408785e-05
-1.39726617687833e-05
-1.12468898175229e-05
-2.08959762668125e-05
-2.22369615442359e-05
-1.28069010146317e-05
-2.32549806337149e-05
-2.21310206794934e-05
-1.31437183339422e-05
-3.88081773270016e-06
-2.63386805812327e-06
-7.31527077796765e-06
-3.33901414972956e-05
2.02715078352905e-05
3.24540742916414e-06
-1.49308728381824e-05
-1.68158055650791e-05
-1.97110625854326e-05
-9.51573160387166e-06
-1.30146235374859e-05
-4.37600549461572e-06
-1.95011835170554e-06
-1.71741117848449e-05
-2.8194620179992e-05
-1.78481775967142e-05
-2.65497120626237e-05
-1.11725389780458e-05
-1.59529487770931e-05
-9.72519020426449e-06
-2.44355977829104e-05
-1.2412605004662e-05
-5.07846590156463e-06
-2.10341652886334e-05
-1.38329952073738e-05
-2.0031974891906e-05
-1.87554248444009e-05
-1.09388529974618e-05
-1.73021089820673e-05
-1.47144648822425e-06
-1.33713118387668e-05
-1.20522866056473e-05
-5.98626454661364e-06
-2.5388757781857e-05
-1.53139824857442e-05
-1.83531154574814e-05
-2.11519655139079e-05
-2.35349563697851e-05
-2.1960349967009e-06
-1.20519250987805e-05
-1.76318644283094e-05
5.23345189572724e-06
-2.13928647341146e-05
-1.35057529690295e-05
-1.13751456728889e-05
-2.03218823225786e-05
-1.98787405009807e-05
-1.86874062527036e-05
-7.90292256152811e-06
-2.26898760883077e-05
-3.51698122874494e-05
2.59081775863386e-06
-3.8322985919652e-06
-1.74878769441481e-05
-1.29627320869386e-05
-9.30096784259403e-06
-6.12418760656393e-06
-1.71315669562742e-05
-1.8496097311862e-05
-2.40731393458852e-05
-1.57592258987881e-05
-5.88582513200892e-06
-1.5822386706356e-05
-3.34626255638213e-05
-1.13287750129119e-05
-2.18645747565253e-05
-1.40507132785531e-05
-3.85019194420732e-05
-2.78081836094293e-05
-2.14240383679223e-05
-9.01414286613742e-06
-1.04505609050292e-05
-2.64544653258051e-05
-2.39221842318578e-05
-1.84705796783671e-05
-1.51784932110297e-05
-1.88395234525144e-05
-7.65479701619609e-06
-4.52858907961988e-08
-2.17228818663796e-05
-2.32992679089575e-05
-1.78013519962463e-05
-1.53213992407312e-05
-2.37789719657721e-05
-1.63018306856956e-05
-2.20080991565313e-05
-1.18950303152214e-05
-2.0125313604615e-05
-8.90795274602683e-06
-1.39744540910987e-05
-2.04849248008892e-05
-2.29809252019579e-05
-2.50345131378551e-05
-2.99785784346537e-05
-2.18862626272338e-05
-2.38383671801678e-05
-2.39948978260397e-05
-1.39914357549636e-05
-1.08176422133272e-05
-4.9927778498764e-06
-6.95807665691917e-06
-5.68059842842063e-06
-1.6370446888082e-05
-1.4191451119036e-05
-2.18602222011759e-05
-1.74714304307279e-05
-2.89897730327479e-05
-1.78099715371082e-05
-1.05835750768243e-06
-2.42771673312944e-05
-9.52873909292351e-06
-1.60209641260664e-05
-7.87891734022086e-06
-2.90599276197919e-05
-2.55162383707666e-05
-1.43916513790188e-05
-1.06731076975466e-05
-2.18944058919421e-05
-5.6051676204939e-06
-2.578709382977e-06
3.28481717422551e-06
-2.84359543797924e-06
-2.12823293511858e-05
-4.19945896862084e-06
-1.53026347299748e-06
-2.88203547349349e-05
-1.53818764087435e-05
-9.48506620525541e-06
-1.42109213923605e-05
-2.8587863478194e-05
-2.48093063019819e-05
-1.74436624238086e-05
-9.0521984795758e-06
-2.05741769870583e-05
-8.01458255152956e-06
-1.30286500464806e-05
-2.22474317607434e-05
-1.55599837016788e-05
-2.13992423147532e-05
-2.41972960830131e-05
-1.73273010797392e-05
-5.23718751783671e-06
-1.66788333562671e-05
-1.91203461437233e-05
-6.14399806125956e-06
-8.76334465534431e-06
-1.78645602762283e-05
-2.11650530094473e-05
-9.85942564168915e-06
-5.22358612787968e-06
-1.69532674112316e-05
-1.52032494007948e-05
-2.41280791652087e-05
-7.60341093425454e-06
-1.14415035296835e-05
-1.84219294781208e-05
-2.23278884484968e-05
-2.01529395781743e-05
-1.08807373911679e-05
-3.00184333184428e-05
-8.26724792782931e-06
-1.91152166943563e-05
-2.19635851224198e-05
-2.56198694169457e-05
-2.25537858845843e-05
-2.50153613424476e-05
-1.44175304096053e-05
-2.11086719269934e-05
-1.33429930237018e-05
-1.63845977885482e-05
9.05759125879523e-07
-2.3027004885571e-05
-6.04250899325037e-06
-8.07331419769468e-06
-1.54421963973928e-05
-1.30714381471353e-05
-1.41284385914045e-05
-1.98787569572823e-05
7.5110074263411e-06
-1.7336183390869e-05
-1.18079625278876e-05
-1.35213610411368e-05
-9.84199362653277e-06
-1.52519228222911e-05
-2.74124341835416e-06
-3.18394952324748e-05
-3.31096438574563e-06
-1.97050842317962e-05
-2.17766218139803e-05
3.25286041545774e-06
-2.79328894346367e-05
-1.06774701336343e-05
-2.15090538499754e-05
-1.55690770404069e-05
-2.29410533588596e-05
-1.46981943993724e-05
-1.44084834254215e-05
-3.70996203184578e-05
-9.6376988470008e-06
-2.38245219981973e-05
-1.07799404670218e-05
-3.54487940864043e-05
-1.19633271621539e-05
-1.98371863919815e-05
-2.50161850772834e-05
-2.11876714064808e-06
-1.34978484870063e-05
-3.41247987367667e-05
-5.24165156546253e-06
-1.43776984448493e-05
5.16925089869597e-06
-2.02642850250905e-05
-2.09172523858898e-05
-1.40965162258868e-05
-2.17825963457782e-05
-1.90190742402104e-05
-2.75980086090488e-05
-7.67059078932635e-06
-1.79391238931263e-05
-1.05243353925707e-05
-1.18945879352831e-05
-6.64300046809661e-06
-1.63509669073435e-05
-6.03892228297458e-06
-1.01297732642068e-05
-1.14722420851529e-05
-1.0035355579946e-05
-2.11365408208608e-05
-9.49956041540056e-06
-3.4064503004221e-06
-6.33602060669883e-06
-2.89582778185956e-05
-2.27389386506029e-05
-2.59840736838904e-05
-2.19805474123232e-05
-8.928008125455e-06
-7.54825429030106e-06
-4.38220801712595e-06
-1.48132207514322e-05
-2.44719899495943e-05
-1.39967840985496e-05
-1.87003978061928e-05
-1.27909575268413e-05
-1.93004641926598e-05
-2.18512921308749e-05
-1.58213350455176e-05
-1.52916956079231e-06
8.66883564467374e-07
-1.99802220097119e-05
-5.9559079534575e-06
-6.0741370737567e-06
-9.49835325958745e-06
-1.56601583821654e-05
-1.71898906458142e-05
-1.23199948154801e-05
-6.82736870443449e-06
-7.41915379185342e-06
-1.54224434899632e-05
-7.84797189235885e-06
-2.04936112257244e-05
-1.58049353764681e-06
-9.40562252321065e-06
-2.85404564990677e-05
-1.97850041785125e-05
1.26334724954397e-07
-1.07183861201689e-05
-6.52081145393458e-06
-3.6076922890028e-05
-3.57865673919913e-05
-1.61510014241349e-05
-3.48514741460215e-05
-1.51245463404213e-05
-7.62555331622136e-06
-2.47844097578372e-05
-1.19418016623038e-05
-1.04209506687549e-05
6.93203634992683e-06
-7.48663824657037e-06
-1.8383105005579e-05
-7.44393012092885e-06
-1.67411664939566e-05
-1.24257611405894e-05
-2.00963234188866e-05
-5.0792645544906e-06
-9.33649994118509e-06
-1.41148976415982e-05
-7.59747364711844e-06
-5.45417202393092e-06
-1.7694100733312e-05
-1.80267917969886e-05
-1.91163256404585e-05
-7.3029121452606e-06
-2.44955054515169e-05
-2.22090040035119e-05
-1.12006618882871e-05
-1.91397745083255e-05
-2.1303602464e-06
-1.50920798084517e-05
-8.6595272430703e-06
-1.9325202810934e-05
-1.09763016652956e-05
-4.07794363077624e-06
-1.73330169472796e-05
-1.02122219860294e-05
-1.95175911878697e-05
-1.84907426537581e-05
-3.00286192601962e-05
-2.34286319896479e-05
-1.60182444142039e-05
-2.33280590789946e-05
-1.52420821557149e-05
-2.38678596467102e-05
-1.10025408909762e-05
-1.49555431883357e-05
-2.42163909192903e-05
-5.58973384061269e-06
-2.4005182216392e-05
-6.76511106763065e-06
-1.6545185962294e-05
-8.28015316869708e-06
-1.49737691098265e-05
-1.30342486509056e-05
-2.64473086494956e-05
-2.24402024498324e-05
-1.26072778507221e-05
1.53164905325176e-06
-1.42656844903039e-05
-2.73063333640018e-05
-2.17991700647364e-05
-3.39297577000672e-05
-1.20166000684947e-05
-1.90888036868998e-05
-3.24548402995193e-05
-2.4702973760812e-05
-7.79145044378063e-06
-9.92833214898903e-06
-3.05215235841829e-05
-2.77420057615605e-05
-1.26719866081537e-05
-1.88261080380655e-05
-1.17090459390814e-05
-2.32205848934517e-05
-2.92896965693522e-05
-1.85117447041848e-05
-1.4994380958306e-05
-1.92663229358341e-05
-4.33833844897131e-06
-1.81945537758238e-05
-1.67261636619466e-05
-1.36372509186059e-05
-2.00442538910992e-05
1.37132980585212e-05
-1.02287212956805e-05
-1.68200346580786e-05
-1.9033635040619e-05
-1.8320896182721e-05
-6.12869995419871e-07
-2.68775181895944e-05
-9.74014125779022e-06
-9.50081279015324e-06
-2.46699226111406e-05
-2.2447750987549e-05
-1.67099453024289e-05
-2.21086266757755e-05
-2.25569307824222e-05
-3.01289158557031e-05
-2.21799208969721e-05
-1.90390945265348e-05
-1.60257442597243e-05
-5.76216516896451e-06
-2.72694771439543e-05
-1.22957090736665e-05
-2.65672486282993e-05
-1.98593267312055e-05
-1.04370187694814e-05
-2.37968593814711e-05
-3.56665360840636e-06
-1.49807205506683e-05
-2.36456413188966e-05
-1.67839416346369e-05
-1.86231880937221e-05
-3.00129611617054e-05
-2.28053292035427e-06
-2.17505052968002e-05
-1.13301555297965e-05
-2.05533994071459e-05
-2.52396232460328e-05
-1.33424352245062e-05
-1.85434581980259e-05
-2.74275364386226e-05
-1.9064289773633e-05
-1.25689979152038e-05
-9.22213891197198e-06
2.68784765517715e-07
-3.12604706585763e-05
-1.81202065901391e-05
-8.8582988922372e-06
-1.3748350893254e-05
-1.68558438782252e-05
-1.89383975069455e-05
-3.35396474356495e-07
-2.45221595484694e-05
1.96617435018047e-06
-1.91681797350027e-05
-2.49662955701389e-05
-3.11093872621321e-05
-1.55717135190325e-05
-1.93820060282501e-05
-9.39303846049865e-06
-5.7386317640678e-06
-9.45591884438846e-06
-2.02963761527e-05
-2.98379588874435e-05
-1.02577920451233e-05
-1.86545003418781e-05
-2.02526560063051e-05
-6.05521210093161e-06
-2.11227530921051e-05
-1.46427380990825e-05
-5.20215148677713e-06
-1.18468708521585e-05
-1.76132102256954e-05
-1.64575577104085e-05
-1.70412325130798e-05
-5.2324952579282e-06
-1.14449523275447e-05
-1.88263593126789e-05
-2.05908281485105e-05
-1.86061736493696e-05
-1.62806073226381e-05
-1.37170378397894e-05
-4.42690969703826e-06
-1.99875728433126e-05
-2.30125408379402e-05
-5.63783653786827e-06
-8.33254399909722e-06
-8.16306836155697e-06
-1.21741941523115e-05
-4.56894586835845e-06
-1.73294969215569e-05
-1.85060893202362e-05
-1.89353570361032e-05
-1.58469651024908e-05
-3.05715362989196e-05
-1.9489163728354e-06
-2.05068992911609e-05
-2.05452162480767e-05
-1.53280785314618e-05
1.43263104645961e-06
-2.28726525365444e-05
-1.78098500137235e-05
-1.3276430810215e-05
-2.28458733481142e-05
-7.17232941719137e-06
-9.62467005670749e-06
-2.15015304807326e-05
-2.79244270397323e-05
-1.34411727737533e-05
-2.17799552663221e-05
-1.24060063171074e-05
-1.73714011093713e-05
-2.96632142179035e-05
-9.27485189607652e-06
-1.79278271460416e-05
-2.59450681161236e-05
-7.52225133841796e-06
-1.73066984362421e-05
-1.7129583857836e-05
-9.62450669580365e-06
-1.36212255189473e-05
-1.22293057586678e-05
-1.91316772103472e-05
-1.54326126817244e-05
-6.60086049418968e-06
-2.58261986539299e-05
-1.73386570368102e-05
-3.22790409707963e-05
-4.57297280334836e-05
-1.85962396773685e-05
-1.07404498200851e-05
-1.19985623963466e-05
-2.8331931858826e-05
-1.75263303822335e-05
-1.28649735382012e-05
2.93322237261478e-06
-2.35548076497059e-05
-3.61854736550687e-05
-3.09582751007749e-06
-1.69276684272026e-05
-4.78946343377464e-06
-6.10543316948669e-06
-1.45778328446476e-05
-4.00423233189711e-06
-2.05016354966242e-05
-1.60969591956511e-05
-2.26377860560643e-05
-2.99636545521144e-05
-8.82160230323485e-06
-1.49856890719124e-05
-2.13196790996935e-05
-2.02557305206406e-05
-1.69511466662345e-05
-7.33801667059389e-06
-2.53156711900147e-05
-3.0506492282823e-05
-2.94586867769331e-05
-1.66879355361248e-05
-3.23578432032268e-05
-2.51137300176774e-05
-4.25137090158481e-06
-1.3087394920406e-05
-2.89615186019621e-05
-4.98867482605565e-06
-2.30113535909541e-05
-1.62398525844234e-05
-1.78179736719903e-05
-2.88420555027745e-06
-2.01334639934084e-05
-1.70554429252795e-05
-2.67782954921836e-05
1.21192938332678e-06
-8.98885636202e-06
-1.74322030717192e-05
-3.73741630057445e-05
-1.09075084473295e-05
-2.17522212550003e-05
-2.18092739354475e-06
-2.63328184716599e-05
-7.3460042235087e-06
-6.1108795451969e-06
-1.9936953996858e-05
-5.2964152931378e-06
-2.58072090997671e-05
-1.21312447844925e-05
-5.07229421054848e-06
-2.12687032564771e-05
-8.77908963074916e-06
-7.65681950966874e-06
-3.82634094304283e-05
-1.22446690486854e-05
-8.00475254839378e-06
-3.11446151607251e-05
-9.53416345740921e-06
-1.52656247539628e-05
-1.43286147341214e-05
-1.56393129961049e-05
-1.25175673757827e-05
-1.80776687428915e-05
-1.23548057060576e-06
-1.81622200287189e-05
-1.83709479131385e-05
-2.58964160678144e-05
-3.69477779929805e-06
-1.86111856731648e-05
-3.19379873259825e-05
-1.30056474712408e-05
-2.10121984969455e-05
-6.64227823368537e-06
-2.14041913204134e-05
-2.17767653561647e-05
-1.83761605350075e-05
-7.84091248943258e-06
-2.44294695415341e-05
-2.828288307287e-05
-2.59255207558429e-05
-7.14687833821591e-06
-1.82716923367016e-05
-2.17762187240356e-05
-3.14769713627897e-05
-2.16933924411903e-05
-1.36903990625244e-05
-3.57353771793984e-06
-8.74931413905626e-06
-2.99613207460683e-05
-1.68589447005421e-05
-1.84704045740886e-05
-2.14559841753844e-05
-1.48465802955892e-05
-1.92284672912359e-05
-2.77649149665024e-05
-2.35588153186174e-05
-2.21012926759784e-05
-2.2127940274461e-05
-1.2762284141441e-05
-1.5782462415713e-05
-4.60840545705057e-05
-1.28388084610156e-05
-2.79987052108683e-05
-7.46227982688945e-06
-2.33476429068105e-05
-3.98462155916521e-05
4.94138483644847e-07
4.84624115398459e-06
-2.46317395963164e-05
-1.40893100316618e-05
-2.40163443240569e-05
2.81585779249917e-06
-2.05790823233516e-05
-3.0281878711028e-05
-8.0757399631281e-06
-1.01776967553444e-05
-2.60154144449512e-05
-1.23676568366258e-05
-1.4645596353229e-05
-5.66200432178921e-06
-1.36183952664205e-05
-1.96471442291849e-05
-3.10230064435055e-05
-1.53820950075747e-05
-9.70459012784901e-06
2.69772142016486e-06
-1.57782641139288e-05
-1.33343215643823e-05
-3.00270689940048e-05
-3.01482442480318e-05
-4.46268459626706e-06
-2.11568627020717e-05
-6.20068712257513e-06
-1.41579091625883e-08
-2.01248410393784e-05
-2.37741754173813e-05
-1.13664048301349e-05
-8.31557816443731e-06
-1.01945220230008e-05
-1.1485373771832e-05
-1.57992867302041e-05
-9.41156947887492e-06
-1.2340799782582e-05
-3.34805087213364e-05
-1.86423837257312e-05
-1.41683656606305e-05
-3.08944247555694e-05
-1.63303897655921e-05
-1.9211798738537e-05
-1.47786108775166e-05
3.93836981787199e-06
-1.08123540069968e-05
-1.810771193132e-05
-6.97669311241392e-06
-1.59663102385867e-05
-1.29078391281236e-05
-1.40369136442774e-05
-3.12283904657527e-05
-6.92536126178438e-06
-1.91242083547274e-05
-1.93496895965285e-05
-2.54901403858332e-05
-9.33710674805552e-06
-1.88322786990422e-05
-9.19617699931882e-06
6.70198513308608e-06
-1.78657838173284e-05
-3.03577573114511e-05
-2.15119758919674e-06
-1.89835311703998e-05
-2.94509625876503e-05
-4.46527890868493e-06
-2.98949286138102e-05
7.68144048438349e-07
-1.80691242293848e-05
-1.66894149673624e-05
-1.90014268581791e-05
-2.14763908218449e-05
-2.04799932695289e-06
-2.77314798626574e-05
-1.77298113843949e-05
-1.52411388161898e-05
-2.54294986698039e-05
-2.21790776368043e-05
-1.17728588603118e-05
1.20537880081574e-05
-5.87447246368178e-06
-3.43798756412812e-05
-3.89097757086366e-05
-1.94886317678751e-05
-1.47171303330055e-05
-1.66787189365669e-05
-1.21747784191197e-05
-1.8149430127528e-05
-1.16119508485203e-05
-1.74160423294584e-05
-1.1097023262808e-05
-2.95590191858407e-05
-1.41811980267425e-05
-1.31728106030021e-05
-1.61619312409337e-05
-3.24026347944261e-05
3.08330531928679e-06
-1.92051442405397e-05
-1.41576526206373e-05
-5.95600376386846e-06
-2.50278705333112e-05
-1.750556924711e-05
-1.28867127751232e-05
-2.16137944017911e-05
-1.80455764659909e-05
-1.84676801958123e-05
-2.53033614276216e-05
-8.22340886177007e-06
-5.66273203637325e-06
-7.09890314453207e-06
-1.89701718316091e-05
-1.26520175007334e-05
-2.83248824433595e-08
-3.20636245245907e-05
-3.18429460771489e-06
-2.48281730300196e-05
1.06675475437121e-05
-5.48132719205526e-06
-6.45170749337004e-07
-4.34072565424905e-06
-1.86547696374536e-05
-1.16967034224654e-05
-7.88182691164182e-06
-1.42842951857468e-05
-1.24238248703543e-05
-2.16462859589519e-05
-1.04396294456883e-05
-1.8242920202928e-05
-1.63994303004516e-05
4.06368158330512e-06
-2.19024735529088e-06
-1.62070941258104e-05
-1.65944403019065e-05
-2.30498453993427e-05
-1.7432328402844e-05
-2.47316735280891e-05
-1.61225841302615e-05
-4.38328008698451e-06
-1.97992526486312e-05
-1.64244261326576e-05
-2.68881275996297e-05
5.59559406278794e-06
-3.01038043775046e-05
-2.49569487378358e-05
-9.78480196261351e-06
-2.47915884970215e-05
-2.33390400397993e-05
-1.57567703912085e-05
8.02595838046891e-07
-3.84709147418202e-05
-3.35372723770215e-05
-1.80831738328547e-05
-2.95491641529946e-05
-1.40419675746871e-05
-1.63525351159396e-05
-1.63419765877155e-05
-3.57791465509794e-05
-1.36809554849119e-05
-2.00497801138122e-05
-1.25922389762888e-05
-2.2614439871493e-05
-1.74900245819973e-05
-1.97782488889394e-05
-3.04275394142558e-05
1.79758451854935e-06
-1.26094049431833e-05
-3.70367475757181e-05
-1.52040328847531e-05
-5.18078903780952e-07
-2.7523141731556e-06
-2.37715926360483e-05
-2.02160227528589e-05
-2.28237475501938e-05
-1.33850562960507e-05
5.96798113268951e-07
-1.84349793006144e-05
-1.21240076005572e-05
-1.91852518503012e-05
-1.59323206357273e-05
-1.45255899021027e-05
-1.37556125745907e-05
-3.26608463569541e-05
5.32845141674238e-06
-5.31798684528284e-06
-6.05277279335008e-06
-1.85369763768824e-05
-1.45532433978255e-05
-2.11039259944983e-05
-1.83722620859703e-05
1.73926820455312e-06
-1.23728487780404e-05
-3.29174751994877e-05
-2.33958375885157e-05
-1.77442901583081e-05
-2.88021771928582e-05
-2.47740121990803e-05
-1.52578451525922e-05
-2.3466235834891e-05
-3.66877956031924e-05
-1.30947948016667e-05
-3.09373560274322e-05
-1.96900130510646e-05
-9.49994653540515e-06
-2.77468828302159e-05
-3.3668493517891e-05
-2.63846424708559e-05
-2.73098276694584e-05
-9.14599711893293e-06
-3.09157351093484e-05
-3.09327945219305e-05
-1.85712177076055e-05
-1.4909195904353e-05
-2.0046619235634e-05
-4.46290158820979e-06
-1.48118705053011e-05
-1.54333946679592e-05
-1.93595637038279e-05
-2.66196022108561e-06
-2.3695021913697e-05
-5.65735369626807e-06
-1.21559115590135e-05
-8.35145513870791e-06
-2.81480782947606e-05
-2.25161601480637e-05
-1.2234459171297e-05
-2.33772477412238e-05
-6.07568882894642e-06
-2.17204989138114e-06
-2.30046441477801e-05
-9.67842484177522e-06
-1.48991074783407e-05
-2.17396426673122e-05
-7.02761712215707e-06
-1.42304218768584e-05
-4.07184709438228e-06
-2.22517088222723e-05
-5.47330743658058e-06
-1.88521154161369e-05
-1.64369292483472e-05
1.36637445984829e-06
-1.22166897292372e-05
-2.69140895766571e-05
-3.13591742673053e-05
-3.23869432537142e-05
-2.7962539203172e-05
-1.45251145227641e-05
-2.30285999187058e-05
9.84418416557252e-06
-2.97478330318463e-05
-7.96578938599295e-06
-4.36619704392159e-06
-9.07328385258189e-06
-1.53536859790772e-05
-2.86470422750147e-05
-1.44023546232267e-05
-9.24035195536402e-06
-2.0058276308305e-05
-1.5450657231335e-05
-7.69316702045861e-06
-3.59749723779524e-05
-5.4790070464273e-06
-1.75914945844556e-05
-1.98582293896828e-05
-1.17296401759782e-06
-1.8733028721937e-05
-2.55659066824775e-05
-3.70122341812229e-06
-9.56684348890221e-06
-8.6004021112382e-06
-2.39811129197817e-05
-1.2219382120232e-05
-1.06797513916447e-05
-8.97628387402097e-06
-2.06413168043637e-05
-1.74447245581847e-05
-4.27533225701457e-06
-2.17580602207544e-05
1.45212979701879e-06
-9.62767795867612e-06
-3.18514723483399e-05
-2.90912687826411e-05
-2.93967945969697e-05
-1.18042677998802e-05
-1.90240602967885e-06
-1.70818417267586e-05
-2.11291802187474e-05
-1.24906663726174e-05
-1.15502467826172e-05
-2.06806610468528e-05
-1.97158088062523e-05
-1.48875443052239e-05
-2.32304839410922e-05
-1.86643523429576e-05
-3.41700505402793e-05
-3.23064154304175e-05
-1.32072741496992e-05
-7.80450706668261e-06
-1.92848248498331e-05
-2.21952516114525e-05
-8.98147278948128e-06
-1.03367297550085e-05
-2.94009282313808e-05
-1.78840992727789e-05
-2.16941807581841e-05
-2.68203473517662e-05
-1.72692842542104e-05
-2.27670686458591e-05
-1.56916965572816e-05
-2.17287272689138e-05
-1.18450605974767e-05
1.45805018924847e-05
-1.59323883963402e-05
-2.09986321709222e-05
-2.39828346032933e-05
-1.03188731492007e-05
-9.17699011510191e-06
-4.82550832940845e-06
-1.24338758633147e-06
-1.59010483377004e-05
-1.82734059255243e-05
-3.94619160593394e-05
-1.52065709825563e-05
-1.49758520933657e-05
-1.25094511911309e-05
-2.71389283071231e-05
-1.96888036852452e-06
-1.10237549789436e-05
-1.56271053662959e-05
-1.03638757372996e-05
-3.10530634259415e-05
-2.83295493730505e-05
-5.00196121595165e-06
-7.82025798168078e-06
-4.86866182792174e-07
-2.62816143111236e-05
-3.34022481649287e-05
-2.27404151966868e-05
-1.60445420406492e-05
-3.07912670674766e-05
-3.02208852002713e-05
-1.57377259657248e-05
-3.60261547989441e-05
-1.44208551621674e-05
-1.07058648947541e-05
-1.77440332703714e-05
-9.8725734283997e-06
-1.86810576885605e-05
-1.46319971094265e-05
6.63168803446499e-06
-2.40935810836218e-05
-1.702907646858e-05
-1.90592681769068e-05
-2.32895052614941e-05
-1.24084674673297e-05
-7.79683627911206e-06
-3.93022000445199e-05
-1.6318972262712e-05
-2.1464735904525e-05
-1.91155605459855e-05
-3.63352244520663e-06
-3.337156641439e-05
-2.30231462788769e-05
-1.74599525268826e-05
-1.2933274510844e-05
-1.35826456175956e-05
-1.13341365477004e-05
-8.46112008458356e-06
-9.63394454305579e-06
-2.40035701700614e-05
-2.86481191988312e-05
-4.55026836199497e-07
-1.18100956430713e-05
-2.00595655291444e-05
-2.75040104567371e-05
-1.65919708805573e-05
-1.68608126514208e-05
-2.3107081969239e-05
-2.17725462345339e-05
-9.18431635449395e-06
-1.9443755155943e-05
-1.39543805249809e-05
-2.20331495302982e-05
-2.06149074798171e-05
-3.06019601239884e-05
-6.60082584771125e-06
-2.40615836932288e-05
-2.09209416158684e-05
-2.56317962227787e-05
7.59500179028792e-06
-1.47574088867527e-05
4.44035548228257e-06
-1.24701781776552e-05
-1.37223447074076e-05
-2.73632233585582e-05
-2.52586173401634e-05
-2.52139478054963e-05
-1.99462026055208e-05
-2.93141926631564e-05
-1.05261529255713e-05
-1.67782062383426e-05
-1.61630736280514e-05
-1.55372517285763e-05
-1.42777546317796e-05
2.23579967196314e-06
2.43550714111145e-06
-1.32442425367688e-05
-4.87206823747666e-06
-1.85044761498649e-05
-2.04074775491219e-05
-3.34995121503955e-05
-1.47377506993043e-05
1.71650719663998e-06
-1.35196638455475e-05
-2.50577275295242e-05
-1.97565113896295e-05
-1.68365370685018e-05
-2.81055711042968e-06
-1.11543972804274e-05
-3.26228520457456e-05
-1.90049611681469e-05
-1.19489379221164e-05
-2.13534922229963e-05
-2.34667840490506e-05
-1.63959446587231e-05
-1.41248933776057e-05
-2.35567647289119e-05
-2.07032785054897e-05
-2.61331372743088e-05
-2.75212861220847e-05
2.13253546016291e-06
-1.453614390757e-05
-2.05442952583618e-05
-7.33231799347032e-06
-1.63790376871731e-05
-1.96272041841764e-05
-1.36161985444355e-05
2.13121793181082e-06
-1.75911410706748e-05
-1.88977872486604e-05
-1.31449078495218e-05
-2.098389469361e-05
-2.67018296379251e-05
-2.89747197436782e-05
-2.71880461639284e-05
-2.80979004213975e-05
-1.06330400280461e-05
-1.75220659640223e-05
-9.95957211404599e-06
-1.99361067815554e-05
-1.1440898403826e-05
-1.33075799851822e-05
-2.8833021171698e-05
-3.23498798693179e-05
-1.65850653535661e-05
-2.46846023417413e-05
-2.32666160988431e-05
-1.94575192418027e-05
-3.66570796732514e-05
-2.33632345869541e-05
-1.79922073563054e-05
-9.54968953587643e-06
-2.77152183247309e-05
5.03093660969795e-06
-2.47117097848833e-05
-5.5269144671498e-06
-8.33900991220983e-06
-3.27597372783475e-05
-1.55933006669679e-05
-1.71021087036411e-05
-6.92669389427022e-06
-9.13369910144553e-06
-3.42240794599937e-05
-2.53038927273018e-05
-2.17902293423078e-05
-1.98546377422868e-05
-1.20503648298844e-05
-1.17946871288802e-05
-1.31768801136758e-05
-1.04819790449665e-05
-3.12971816599841e-05
-1.74538204122291e-05
-2.28597473777014e-05
-1.18223029333215e-05
-1.35142140912044e-05
-1.10353838173411e-05
-2.96413072626184e-05
-1.68566365717049e-05
-6.40420870909561e-06
-7.79102124842967e-06
5.22014965709587e-06
-1.16537641683793e-05
-6.87125148807002e-06
-1.12151015404953e-05
-4.34823078859672e-06
-9.48002498032116e-06
-1.78877074373779e-05
-3.70288064267502e-05
-2.85020130283962e-05
-2.13410180727515e-05
-2.55277467905035e-06
-2.0820915233595e-05
-1.33053024462339e-05
3.53720115435597e-06
-1.80505304332043e-05
-2.07216305167443e-05
-2.99227394475119e-05
-2.09274138473485e-05
5.22230094033305e-07
-1.85242434289957e-05
-2.23817331424358e-05
-1.47230915707844e-05
-2.82054039822991e-05
-1.02756234062552e-05
-2.04999825224962e-05
-2.56678416030029e-05
-1.87420713305207e-05
-1.86194759624479e-05
-2.15953590904226e-05
-3.55624647923824e-05
-2.11268919923929e-05
-1.51521099838741e-05
-2.77046241423949e-06
-2.80870687088635e-05
-1.37240708722533e-05
-1.47650090439951e-05
-1.79889896951414e-05
-9.31408311089858e-06
-9.67034343988265e-07
-2.87372695432152e-05
-1.22116396786759e-05
-1.31512711862505e-05
-2.94134404324535e-05
-2.3963145259048e-05
1.14929159877027e-06
-1.09133183111202e-05
-1.96269717175202e-05
-1.18869737074679e-05
-1.49887534013823e-05
-3.2380160570516e-05
-9.44470188985137e-06
-2.47328210925858e-05
-1.58949174474418e-05
-2.16790263275066e-05
-2.42533457920568e-05
-2.74680024598611e-05
-2.60757930857192e-05
-1.67360279573927e-05
3.91572759031329e-06
-1.31557114096874e-05
5.85836588301683e-06
2.50559985654811e-06
-1.80931633430693e-06
-1.34079000284084e-05
-1.34890439116517e-05
-2.93082279660741e-05
-9.11227617965405e-06
-2.38332682995116e-05
-9.10986860216715e-06
-2.15731166131109e-05
-3.2963486392059e-05
-2.74484856377429e-05
-3.38318655897686e-05
-2.89828616542336e-05
-1.37345987742208e-05
1.30895041481762e-06
-2.29015875634195e-05
-2.22642278894772e-05
-1.29218868032864e-05
-2.97784817538525e-05
1.52009183103848e-06
5.56498527696586e-06
-2.67359646747873e-05
-6.59926231330467e-06
2.34977623999451e-07
-2.90760880826602e-05
-5.38790317786005e-06
-1.67834980335002e-06
-3.04176764794606e-05
-1.00422373300126e-05
-4.34365258508201e-06
-1.16359198739033e-05
-2.4084982398356e-05
-3.04798351627803e-05
-2.57814829768316e-05
-2.12586841767164e-05
-1.39486001046798e-05
-2.43733989055166e-06
-2.48862303576737e-05
-3.56495190439061e-05
-2.53350637348929e-05
-1.47278992222794e-05
-2.3865091687004e-05
-1.78451478277936e-05
-1.18913897923253e-05
-1.45531401981359e-05
-1.33619428407372e-05
-1.50933019090561e-05
-1.39296351336372e-05
-2.896211486976e-05
-2.83732564927797e-05
-1.06302708538364e-05
8.55855191574278e-06
-2.47216426655702e-06
-2.24022484767697e-05
-3.39396368724595e-05
-2.29311739156842e-05
-1.04162536983161e-05
-5.30931080042739e-06
-2.9890054315738e-05
-1.84254328778931e-05
-1.16953224062233e-05
-1.44276735698655e-06
-7.84239516019128e-06
8.70288480238638e-06
-2.21783400886611e-05
-8.9837697514825e-06
-1.62103305636133e-05
-1.7541234485204e-05
-2.41319807367692e-05
-1.58193235555728e-05
-1.13282233176035e-05
-3.28878923961105e-05
-2.9695702817623e-05
-4.09199512627236e-06
-1.81939539888456e-05
-3.05415198443637e-05
-1.08997787637947e-05
-1.30617941468471e-05
-3.10881187519903e-05
-1.16328957515003e-05
-1.09099575341125e-05
-1.15603924870369e-05
-2.17432933146756e-06
-1.63822339712221e-05
-1.36767435453842e-05
-1.95015197677085e-06
-1.26733211653541e-05
-5.62073900858051e-06
-1.92632059812667e-05
-6.84474700012999e-06
-2.85973049738082e-05
-1.49656633518016e-05
-2.88069914932816e-05
-2.06824139747793e-05
-2.5906882725466e-05
-1.60092218407754e-05
-3.52186029668464e-05
-1.65198953513015e-05
-4.43556001794372e-06
-1.70171338066428e-05
-2.8141645415576e-05
-2.68552919221873e-05
-1.27582829050311e-05
5.23380532614489e-07
-1.02628529639266e-05
-2.80733343226471e-05
-2.16287414711578e-05
-6.34838152633163e-06
-1.12187108097798e-05
-2.47574304508383e-05
-1.16775809411174e-05
-1.71766834914817e-06
-1.51821713983522e-05
-7.66149127837619e-06
-8.39539289713294e-06
-1.69114634933761e-05
-1.11622594463658e-05
-7.67756942811304e-06
-1.28398826003656e-05
-1.44684302241431e-06
-2.32237061472988e-05
-5.5134477743157e-06
-1.40952145148737e-05
-6.84188945682615e-06
-8.17999274730238e-06
-1.17001474829712e-05
-2.05168850353075e-05
-8.41101361101435e-06
-2.47156829378164e-05
-9.23502306822955e-06
-2.19300597090942e-05
-1.47820071417265e-05
-1.2082839888163e-06
-1.60844189524003e-05
-1.76824343520639e-05
-1.18205030745501e-05
-3.55500669191749e-05
-1.69911427680113e-05
-5.57659856043928e-06
-2.52852640493077e-05
-1.25287368063189e-05
-2.62902438124529e-05
-2.72923937403575e-05
-2.13620366960224e-05
-1.44614681137711e-05
-1.25189173594771e-05
-1.85824727546455e-05
-1.87861351560881e-05
-1.84172119831853e-05
-1.5728494016681e-05
-1.90096365839881e-05
-2.73916039704697e-05
-6.76039461316302e-06
-2.35497988739133e-05
-2.06727760038586e-05
-4.30049878077306e-06
-1.0806016772302e-05
-4.24193025273349e-06
-8.65236795990409e-06
-2.90483029271228e-05
-2.84189677653092e-05
-2.30876470838554e-05
-3.31766328302819e-05
-3.50810013914231e-05
-9.59516658588672e-06
-2.27964282037563e-05
-8.60791654787402e-06
-1.09738344396676e-05
7.78270009864766e-07
-1.06797706463488e-06
-1.06220774710228e-05
-3.16086345224728e-05
-7.12908734576724e-06
-8.2388345596701e-06
-1.95313322975589e-05
-2.05806052302454e-05
7.34175933842171e-07
-1.03821273208013e-05
-9.67481776647976e-06
-2.11108280948582e-05
-2.1174365778785e-05
-4.9034959295847e-06
-1.38234858772263e-05
7.0145380290268e-06
-3.2377780734696e-05
-2.95689868816768e-05
-6.84430255575686e-06
-1.47721713736937e-05
-1.01784191500951e-05
-2.11546197638845e-05
-3.00019431783456e-05
-5.63627865857588e-06
-2.15567000158339e-05
-9.17967268109145e-06
-1.72012621328657e-05
-2.22620191327464e-05
-5.73992497707137e-06
-1.00882604792859e-05
-1.87889807401609e-05
-3.65772684600945e-05
-2.05635428338015e-05
-2.33829453272512e-05
-1.27286679634057e-05
-8.11222229020349e-06
-1.44245655823692e-05
-2.22956343193287e-05
-3.09017289725298e-05
-2.5379442193838e-05
-2.53159364628624e-05
1.68412443562367e-06
1.93233171895003e-06
-3.05768872427521e-06
3.55620622351437e-06
-1.8866109807641e-05
-1.15936937262017e-05
-4.41735137971e-06
-1.86157103308681e-05
3.8802847361585e-08
-1.48710104789739e-05
-1.83343051746714e-05
-2.59235527555472e-05
-2.2386764828253e-05
-1.80487409411353e-05
-3.31876904496993e-05
-1.85445561808174e-05
-4.14481685033769e-06
-1.62010221480279e-05
-1.23748835926799e-05
-1.61161429518071e-05
-1.04885282945039e-05
-2.46727019406221e-05
-1.30822368369114e-05
-2.41115902749214e-05
-1.73210791209555e-05
2.69588111660434e-06
-2.01676861672134e-05
-2.19197221423188e-05
-1.72350173562374e-05
-1.75671112556249e-06
-9.0234611300538e-06
-6.8271968850732e-06
-3.59713892175083e-06
-8.36961613892996e-06
-2.3575260886623e-05
-2.85830756893607e-05
-2.870704425576e-05
-1.1221250124732e-05
-1.87831521551584e-05
-3.03695062862301e-05
-2.48796665204461e-05
-2.71728119435238e-05
-6.28529811216708e-06
-3.14614496135877e-05
-2.27056524591903e-05
-1.10855380153113e-05
-2.55960886191188e-05
-1.61717333821055e-05
9.26131532682984e-07
-2.20576320799673e-05
-2.23245328368716e-05
-9.63868030374679e-06
-2.7615915495349e-05
-1.5931725237412e-05
-1.84965741846612e-05
-8.23851563686897e-06
1.08306863415194e-06
-1.73660932438118e-05
-1.51761695385696e-05
-2.08796162308875e-05
-2.19779760233248e-05
-2.76093100302937e-05
-2.66039443879481e-06
1.84093930111377e-06
3.9809105208356e-06
-1.54849693885971e-05
-8.29165203092875e-06
-2.21409110307479e-05
-1.23489481130162e-05
-8.38377542504427e-06
-2.69524302838408e-05
-1.58683289441874e-05
-1.01044762936322e-06
-2.90382653296786e-06
-2.86452531838569e-05
-2.815299944909e-05
-9.35771930254792e-06
-1.03193438255867e-05
4.09665904223084e-07
-2.17940673582834e-05
-1.05180942638621e-05
-5.77789477368703e-06
-9.70343801652257e-06
-3.96382118135285e-06
-3.19899896602674e-05
-2.17069553538289e-05
-1.59486136235959e-05
-1.66949253618136e-05
-2.18600240380866e-05
-1.87939342499463e-05
9.30140401430409e-07
-1.50883284700889e-05
-2.73144041316121e-05
-8.86181959436766e-06
-2.02825738994249e-06
-5.34968992520002e-06
-6.91961680986601e-06
-7.67620132641502e-06
-6.45300383932869e-06
-1.12508794681386e-05
-1.8546983483748e-05
-1.41859328642932e-05
-1.37403748745813e-05
-1.56555940350979e-05
-3.39816829481475e-05
-1.24839037703445e-05
-2.56888250219436e-05
-1.10523132213314e-05
-2.08594907626426e-06
-3.01803282685143e-05
-1.03412630577398e-05
-3.05379811509813e-06
-2.63391632794239e-05
-7.22652024467335e-06
-1.32284619770957e-05
-1.91474080283716e-05
-9.12324725691233e-06
-2.13117398607408e-05
-3.46994365561801e-06
-1.40289009206416e-05
-2.09613364560649e-05
-5.06183966058967e-06
2.28426339170929e-06
-1.00330214926154e-05
-1.48949498685017e-05
-1.65192565633535e-05
-1.3344736939414e-05
-8.06306411932354e-06
-2.6227539421078e-05
-2.41897094815868e-05
-2.04230399303609e-05
-2.44003228588059e-06
-7.79862292699005e-06
-3.44041157364548e-05
-4.62802546111302e-07
-2.59799926755115e-06
-2.18731277476481e-05
-1.95366995957448e-05
-3.52225520382553e-06
-1.83298239936321e-05
-1.80500027423416e-05
-2.5810617558669e-05
-5.57019057421791e-06
-1.09268349307655e-05
-1.54705336954666e-05
-1.85515448771412e-05
-3.29427049325068e-05
-2.5933917526441e-06
-1.78271189531773e-05
-4.14716526655376e-05
-6.96401606825369e-06
-1.88780463701915e-05
-1.69841739375504e-05
6.49515092226645e-06
-2.79619483392797e-05
-5.46555941257325e-06
-2.15013496873737e-05
-2.48226763913873e-05
-2.48747887796978e-05
-2.33600533218192e-05
-2.83878866792998e-05
-8.64731080940949e-06
-2.1763122511723e-05
-1.16932701681374e-05
-1.48933353027613e-05
-1.5901229840275e-05
-1.0985298405701e-05
-1.24933360090257e-05
-2.54169409133615e-05
-4.66526305932879e-06
-1.55691571264252e-05
-2.808745898554e-05
-8.94252622916653e-06
-3.38262560955171e-06
-1.18131117708431e-05
-1.06566746545602e-05
-1.17943675905266e-05
-2.86527542572034e-05
-5.96832015931776e-06
-2.5853716630165e-05
-3.30541807160664e-06
-4.58137190584492e-06
-1.51359982303997e-05
-1.37443202275123e-05
-1.19201125082838e-05
-2.93332208084894e-05
-1.46735283680591e-05
-1.44655064121706e-05
-2.89216294226416e-05
-1.84647582524516e-05
-1.08772069653174e-05
-1.92197703157582e-05
-4.93874176270362e-06
-1.98433208335973e-05
-1.80263138322551e-05
-2.14578979448235e-06
-2.00573205801709e-05
-1.48871250404395e-05
-1.40735080911633e-05
-9.48305607856478e-06
-9.37366417126899e-06
-2.44464926216612e-05
3.74326315284338e-06
-1.71131901441202e-05
-1.04043134728537e-05
1.83348866605309e-06
-2.28735400047542e-05
-3.86286752695485e-05
-6.56849486283383e-06
-1.0781913360501e-05
2.01472350402377e-06
-2.16694327153722e-05
-5.53154866249354e-06
-1.08562019215097e-05
-1.19608881971859e-05
-1.67647712800992e-05
-1.13745805669684e-05
-3.03371925643187e-05
-1.07276827763246e-05
-1.51317261246411e-05
-3.51893773251464e-06
-2.66111735812767e-05
-1.96444061977587e-06
-1.74973362873698e-05
-1.1914723588657e-05
-1.35236718505672e-05
-2.04798833101283e-05
-7.16615849756994e-06
-9.10867557171357e-06
-1.39526072890011e-05
-2.27161723591791e-05
-3.38049241076355e-05
-1.41117380201711e-05
-2.55004563772947e-05
-2.25902170519712e-05
-1.37619412806858e-05
-3.37128879811647e-05
2.25340831757332e-06
-1.45212971315306e-05
-1.24860596598725e-05
-1.34001725001804e-05
-1.84365275843553e-05
-2.86978217305035e-05
-1.20369760126027e-06
-2.09895939379027e-05
-2.19805354398825e-05
-1.3102689730892e-05
-2.48548745871284e-05
-2.27728232588578e-05
-5.24061240290476e-06
-1.74030443156339e-05
-1.39449256296366e-05
-7.08301129887594e-06
-3.14498322692326e-07
-1.08406743365134e-05
-2.4429984629061e-05
-1.34810080179216e-05
-3.29856363646964e-06
-1.22785351496673e-05
-1.25364792767454e-05
-2.07668522089045e-05
-1.49060153473674e-05
-1.46805903704909e-05
-1.09758711564e-05
-1.50639569787313e-05
-1.86321027238044e-05
-1.38114430899161e-05
-2.13789813126044e-05
-1.35455802832955e-05
-2.22822578596241e-06
-8.29674476356678e-06
3.97911396196638e-06
-1.44753170490127e-05
-2.63748056201736e-05
-2.7239297008737e-05
-9.02882792666414e-06
-2.3319089897769e-05
-2.53919931671508e-05
-8.5368832620033e-06
3.3552077206277e-06
-1.72343961693166e-05
-1.5508721757897e-05
-1.12559127165086e-05
-2.13406982468402e-05
-4.75645970315872e-06
-7.85418735578233e-06
-4.09219455486696e-05
-1.35164388607674e-05
-2.47347258178254e-05
-2.21338258217257e-05
5.89729285557897e-06
-8.81264128072792e-06
-1.56210205635347e-05
-5.7762267364656e-06
-1.42829890842002e-05
-8.88979538065208e-06
-1.05133306844389e-05
-3.58721047630178e-06
-9.19981683946696e-06
-1.50576213743463e-05
-9.62197187810292e-06
-2.1592730540168e-05
-4.72243739417231e-06
-3.28763561595623e-05
-9.20327798308323e-06
-1.52883900394652e-05
-5.16190274148394e-06
-1.91651305931403e-05
-1.10524124494058e-05
-1.60684351090752e-05
-4.0714564416186e-05
-2.63680519384491e-05
-1.54794734100394e-05
-9.46481091452915e-06
-4.86985247481694e-06
-7.94691393362781e-06
-2.16875165508303e-05
-4.78670900663885e-06
-2.44459022927702e-05
-3.93754007057613e-05
-1.17999665483299e-05
-1.87836756062134e-05
-6.18521738968994e-06
-1.4268283989365e-05
-7.6447817291757e-06
-2.52519754802657e-05
-3.72942021105447e-05
-1.50594189366904e-05
8.10819557395087e-07
-2.77257410452793e-05
-2.39899325144397e-05
-9.49545966567906e-06
-2.98725002456762e-05
-3.58076075810339e-05
-1.00848747830166e-05
-1.50239332320277e-05
-6.85302007052438e-06
-2.44556499217997e-05
-4.61246597998831e-06
-1.33780230625364e-05
-1.92130999426208e-05
-2.59025587306707e-05
-9.76088162579098e-06
-2.47077955357082e-06
-2.4503421525854e-05
-1.08375876829752e-05
-7.27419064235364e-06
-2.56584842843538e-05
-1.15542178537491e-05
-2.34550252310263e-05
-4.19171392602066e-06
-1.8896918666468e-05
-1.8653538366315e-05
-2.14460853861572e-05
-1.31106203637248e-05
-1.02587495859206e-05
6.78016711030706e-06
-2.16792631693092e-05
-2.59185916269637e-05
-1.67573534583041e-05
-2.3034851727488e-05
-1.18045579305026e-05
-2.12084041879608e-05
-1.48220648390384e-05
-1.87930243709263e-05
-2.04477690442032e-05
-2.52080714642442e-05
-1.89471459172987e-05
-1.06640747636175e-05
-1.83384340866981e-05
-1.18855002858305e-05
-6.13738797730347e-06
-1.51481523038141e-05
-3.81185334133737e-06
-2.03828054351897e-05
-8.03603299022472e-06
-1.42799080186472e-05
-2.12337773239667e-05
-3.34785607664304e-05
-1.61677049417818e-05
-1.60266635527227e-05
-1.12985576064834e-05
-3.10689757916818e-05
-2.25978251706826e-05
6.31357057966607e-06
-6.90193784008311e-06
-2.55951292810973e-05
-3.59698824130964e-05
-2.49759085880415e-05
-3.23335341298782e-05
-1.0135490786936e-06
-8.50661070244414e-06
-1.87304058357448e-05
-2.91148139149429e-05
-1.04531031347835e-05
-2.6447615815765e-05
-7.07763269300635e-06
-3.55719340634027e-05
-1.95881370153013e-05
-1.5385317303972e-05
-5.3705161078214e-06
-1.28443693272221e-05
-7.29188341773816e-06
-2.27227842872281e-05
-2.5529461889854e-05
-1.4195676110365e-06
-2.72767172977997e-06
-1.5910961868035e-05
-9.68360771665595e-06
1.14305221043353e-05
-1.61537701315673e-05
-3.79894561661257e-06
-1.72715743594856e-05
-2.13242954455233e-05
-1.60123985540916e-05
-2.78846532545145e-05
-3.63791014822295e-05
-3.64012101032442e-06
-1.79873335739414e-05
-8.75849320470487e-06
-8.05854787594753e-06
-2.52878478878529e-05
-2.12774004538903e-05
-1.37416130018401e-05
-2.67010674195403e-05
-2.64273579660457e-05
-1.55502906129475e-05
-2.90032615519004e-05
5.60472539076671e-06
-1.53737881465613e-05
-8.61000834100395e-06
-1.5316106136513e-05
-1.61720979754115e-05
-1.03802277387595e-05
-1.55156495543713e-06
-4.55010447689395e-06
-2.24936186844779e-05
-2.1509644896737e-05
-3.38439604684225e-05
-1.49864453779395e-05
-9.86855534915797e-06
-1.15130794470814e-05
-2.38624382813403e-05
-1.14035949049558e-05
-2.74080567132759e-05
2.36841173174585e-06
-1.17375712496631e-05
-2.38120661357822e-05
-1.3284536867907e-05
-3.38719437130367e-05
-2.69499986434494e-05
-2.31192034984152e-05
-6.6191989596252e-06
-9.80627789128342e-06
-1.69488955830435e-05
-3.52963438107078e-05
-2.17412027152155e-05
-2.64037551030402e-05
-1.6061494791844e-05
-7.57200476393908e-06
-4.09065970648673e-06
-2.63396405969011e-05
-1.17488401519991e-05
-2.04840817363859e-05
-1.83205030853183e-05
-2.60673972271554e-05
-3.66999768573211e-05
-6.28739445366123e-06
-3.297677607439e-05
-1.32108131118803e-05
8.06149863011712e-07
-2.57163155982094e-05
-2.46852952443201e-05
-1.0216240356436e-05
-2.20623888390544e-05
-4.26302950493136e-05
-1.59084821044741e-05
-1.55887014575498e-05
-1.16570897720896e-05
-4.46268400700195e-05
-9.1575789023952e-06
-1.54674652536511e-05
3.60763342354743e-06
-4.36030196240281e-05
-2.82097780354359e-05
-8.41274358619371e-06
-1.7543860533326e-05
-3.10945653767833e-05
-2.78590704827284e-05
-1.60781454434686e-05
-4.8277648651509e-06
-1.09145422498584e-05
5.10318750285926e-06
-8.84062324698746e-06
7.51791433441119e-06
-1.80286179172215e-05
-2.07942617745195e-05
-1.68456158236626e-05
-8.62249410035304e-06
-2.20464657863788e-05
-1.29448154538976e-05
-6.44290076719082e-06
-4.02256536981158e-05
1.12643752219816e-06
-8.79297951265735e-06
-1.60741582990237e-05
-2.36348882448274e-06
2.3607095926625e-06
-3.86869116659504e-05
-6.42237696904474e-06
-1.76903838966061e-05
-2.43415797773081e-05
-1.58859480480556e-05
-7.00156756936069e-06
-1.89256080642448e-05
-1.13732254360011e-05
-3.14355171894147e-05
-1.58081293602153e-05
-2.44143875114703e-05
-2.48595936187781e-05
-1.78103268239881e-05
-1.70379951252313e-05
-2.02326136039032e-05
-3.33213721566617e-05
-3.15493633918909e-05
-2.14633932193456e-05
-1.24854919127568e-05
-2.47723720344802e-05
-1.50004748768739e-05
-1.4026892165352e-05
-3.73075900404683e-05
-2.53661702488086e-05
-1.71781986751827e-05
-2.62420274142199e-05
-2.87756920133268e-05
-3.24851316838353e-05
-2.08848565525186e-05
-1.55823682959772e-06
2.28611531717058e-06
-6.84498471860301e-06
-2.45234321415248e-05
-2.61799747468803e-05
-1.08684283922886e-05
-1.91438059832668e-05
-3.37875247889944e-05
-2.90168799080247e-05
-4.99709716381841e-06
-1.27862610923931e-05
-3.04634502421835e-05
-7.01814993369297e-06
-1.10263136772771e-05
-9.20226983428365e-06
-1.05856910505963e-05
-1.92570052204941e-05
-3.47385328661705e-05
-3.04631584317386e-05
-2.13623332455181e-05
-9.98183779929842e-06
-2.21479962294261e-05
-3.83087844555983e-06
-8.67287927929319e-07
-9.72097430559051e-06
3.59495168953157e-06
-1.07242773592904e-05
-1.93259925789564e-05
-8.84115557695396e-06
-1.1926330943408e-05
-7.7527767250891e-07
-1.35044834951345e-05
-1.28488469170698e-05
-3.27552427086193e-05
-1.1797613029082e-05
-2.7860343699081e-06
-2.12225251526179e-05
-1.04715514059206e-05
-2.17839975442746e-05
-2.17560962840821e-05
-1.11375716969714e-05
-1.14583485966372e-05
-1.7304248641082e-05
-2.26792152187296e-05
-1.55368876119577e-05
-2.21597036600577e-05
-2.42584274845096e-05
-1.3814792210684e-05
-2.06803642762666e-05
-9.89252308800207e-06
-1.14904566675092e-05
-2.45525689094248e-05
-1.33398099307566e-05
-1.77406934138057e-05
-2.52054249910863e-06
-1.13384593075152e-05
-2.18262867886204e-05
-1.596429475149e-05
-1.64623852505725e-05
-3.92418011313614e-05
-1.18603406192713e-05
-1.54396569047271e-05
-9.38986079126768e-06
-2.30659425256761e-05
-1.16060502873753e-05
-1.48691604868791e-06
-2.34744975647829e-05
-8.26658314816459e-06
1.10751179698274e-05
-9.85662146775541e-06
-1.08969258850549e-05
-1.19254851380139e-05
5.53941172619686e-06
-1.05528190715211e-05
-2.73134263086012e-05
-2.34940541843727e-05
-6.56873309495086e-06
-1.12320183844444e-05
-2.54185016530201e-05
-2.05841064333564e-05
-1.39104393350116e-05
-2.49672361408552e-05
4.57213324916573e-06
-1.53870197941e-05
-1.49281611910739e-05
1.39913644795186e-05
-3.21789286675575e-05
-2.4151338480014e-05
-1.18345141184902e-05
-1.7551482644887e-05
-1.36498549905876e-05
-1.24773011928272e-05
-1.71157097249973e-05
-1.68870290768838e-05
-2.99329097650271e-05
-2.58885288662477e-05
-1.16941818748522e-05
-1.00959079433115e-05
-1.62689466718755e-05
3.39544125956723e-07
-4.61275764356007e-06
-1.68870172451311e-05
-1.55284964461728e-05
-8.2145394538721e-06
-1.12007074756005e-05
-1.69558900154302e-05
-1.86104132262813e-05
-1.39205107338692e-05
-1.77368647845393e-05
-1.43780222769289e-06
-1.72700121079892e-05
2.41504834382749e-06
-2.49882394545504e-05
-9.31814095134506e-06
-2.49242598512157e-05
6.69526784550539e-06
-3.17597294704163e-05
-3.17635116566575e-05
-5.40792355056942e-06
-2.0287431784092e-05
-2.09914942682671e-05
-2.18579170285554e-05
-3.53546490293149e-05
-6.0008358160282e-06
-1.85039686051217e-05
-1.77738702579571e-05
-1.15397306243013e-05
-1.60799339286635e-05
-2.03673225188801e-05
-2.12105296482035e-05
-2.56647880391049e-06
-6.63932263605745e-06
-6.76813001540084e-06
-3.55952449540262e-05
-9.01384580472607e-06
-1.12647257017207e-05
-1.85273705492488e-05
-1.431122104946e-05
-2.01881565199199e-05
-1.75040918893651e-05
-2.30664415904235e-05
-1.24783906309588e-05
-8.66924602315402e-06
-1.44269217423472e-05
9.06832958530202e-06
-2.87001118103738e-05
-1.35323846513077e-05
4.29395398137802e-06
-1.44686950340132e-07
-1.24041334677576e-05
-3.17251341946466e-05
-2.41875577455235e-05
-3.01117450660926e-05
-1.70933410994748e-05
-2.09276857291723e-05
-2.16184042942728e-05
-2.32057096972096e-05
-9.8128656160118e-06
7.87481249459959e-06
-9.8747304321056e-06
-2.08254899240992e-05
-4.00369387064424e-05
-1.86586550217547e-05
-1.38382691003395e-05
-2.19068818332354e-05
5.37689214560213e-06
-2.19234731643779e-05
-4.58183809137186e-06
-3.58355469432363e-05
-2.9979499510831e-05
-3.09357642812231e-05
-1.45738848660952e-05
-2.71682182350829e-05
1.56965639737449e-05
2.59754539014538e-06
-1.59044741180022e-05
-1.40813381434508e-05
-1.17001472478268e-05
-3.12278305190376e-05
-2.14103422139783e-05
-2.08703476440791e-05
-2.42446546553337e-05
-2.44933629671961e-05
-2.19694117621721e-05
-1.40632151480742e-05
-7.38498502550946e-06
-2.52254742326816e-06
-1.68821845950434e-05
-1.51163709713769e-05
-2.66251632889067e-05
-1.45369980261639e-05
-6.84753823846925e-06
-3.30565382668523e-05
-3.18737955008394e-05
-2.19521752884087e-05
4.63114400748585e-06
-2.1028617112555e-05
1.31559392989923e-07
-1.01579292935718e-05
-2.25157017214189e-07
4.02767648705615e-06
-1.55322832733832e-05
-3.05833448562307e-05
-3.07949925806052e-05
-1.44709136800188e-05
-6.89512451758905e-06
-2.58316498614913e-05
-1.1809870590804e-05
-2.77264283878061e-05
-2.45402267030481e-05
-3.02102809126068e-05
-8.94708583886018e-06
-9.16152634033685e-06
-1.45442230552379e-05
-7.1461273869247e-06
-1.26686945020706e-05
-1.60504434749128e-05
-1.81661715814316e-06
-1.05527731512144e-05
-1.5574748242778e-05
-2.77386921060852e-05
-1.14868393586603e-05
-1.42768416539915e-05
-2.3403851464398e-05
-2.33615625189486e-05
-2.94717261836723e-06
-1.82170828778109e-06
-1.2378243452481e-05
-2.51803771220643e-05
-2.3862490966313e-05
-9.19888037749988e-06
-2.92445348871352e-05
-1.01588752121027e-05
-1.2314330900731e-05
4.57176655226563e-06
-3.16096939853495e-05
-1.69954507323472e-05
-1.61782536274145e-05
-2.52259232009372e-06
-3.12540643021249e-05
-2.37415633615705e-05
-5.18674116413232e-06
-1.69638342192104e-05
-1.12237485492784e-05
-9.42758723980949e-06
-2.11429201769544e-05
-3.35931472804571e-05
-1.33431457210071e-05
-2.07207163766272e-05
-3.20548227955983e-05
-3.03127855390843e-05
-3.0856679519842e-06
-4.73127988564015e-06
-2.29523267360298e-05
-1.72911961337372e-05
-2.96964221354155e-05
-3.41653995274931e-05
-9.38763074755062e-06
1.50994992109139e-06
-1.56861637419683e-05
-9.10718579858504e-06
-1.99135334447006e-05
-1.72691178803916e-05
-5.11464725368161e-06
-1.98396778970898e-05
-3.60103152139863e-06
-2.09296339319993e-05
-1.4964106678272e-05
-5.09698918112307e-06
-3.51501724732592e-05
3.97608978175296e-06
-9.6728531612981e-06
-1.28018142017939e-05
-1.6524074275959e-05
-1.83609374895436e-05
-1.49177493341896e-05
-4.28218726158937e-06
-2.35555852545297e-05
-6.53829782607882e-06
-2.13230800179792e-05
-2.80390435072839e-05
-2.75183309014053e-05
-5.8107624341374e-06
-1.82776321510725e-05
3.96633308605757e-06
-2.81166459110289e-05
1.74676324445542e-06
-1.35627026962932e-05
-2.28771567040167e-05
-2.07906207293187e-05
-2.86822362756548e-05
-2.37573325337334e-05
-7.09786385882279e-06
-2.08386786658743e-05
-1.2888435525413e-05
-1.49553565989769e-05
-2.47298036389557e-05
-2.84380658069673e-05
8.46414592380639e-07
-2.02952825466738e-05
-1.96738454059239e-05
-1.92517539091015e-05
-1.53415398771743e-05
-1.16373318536283e-05
-4.59350327331611e-06
-4.9566068441309e-06
-2.36442007685349e-05
-8.17746682416176e-06
-2.51667102667059e-05
-1.23402210414314e-05
-3.34876493623117e-06
-1.91619502551406e-05
-2.27237053944172e-05
-2.26119900198417e-05
-3.28722620867955e-05
-2.30087322134139e-05
-2.57533767717833e-06
-3.3310483660257e-05
-1.23841338219781e-05
-1.11122255380807e-05
-1.37747578705378e-05
-2.63797575700716e-05
-2.89579552927659e-05
-1.20019010820062e-05
-1.05579389015924e-05
-3.02042664975828e-05
-8.17628434357247e-06
-1.21709607375618e-06
-6.87178895582932e-06
-8.99944424574778e-06
-1.61150193862778e-05
-3.19972284611074e-05
-2.58281483718759e-05
-3.51282357388853e-05
2.8088279851246e-06
-1.85659231044858e-05
-2.83773771411147e-05
-5.38344903010593e-06
-3.34982973831098e-06
-1.85104463686246e-06
-1.09970291238131e-05
-3.2345207902502e-06
-3.31221380861455e-05
-1.35937620528658e-05
-2.1939418442061e-05
-2.49133157237938e-05
-2.21351272863649e-05
-8.50373100340499e-08
-1.52923746012148e-05
-1.24525478500692e-05
-1.9153047589374e-06
-2.79670663803754e-05
-2.69107810178749e-05
6.92766064359014e-06
4.45610086462793e-06
-1.21453298767288e-05
-3.13802706631388e-06
-4.31612104852671e-06
-1.84328318997415e-05
-1.98924628322025e-05
-1.98356929653241e-05
-1.50176500362906e-05
-2.30330329569371e-05
-2.64634137115303e-05
-2.26343741081787e-05
-4.02958817732453e-05
-4.97272103521805e-06
-2.17016384490019e-05
-1.86813302273055e-05
-5.31214966004353e-06
-2.54246504797628e-05
-1.38840563398263e-05
-4.55403542360067e-06
-1.02080304244046e-05
-2.34831031071772e-06
-2.51657715115187e-05
-1.77203498604472e-05
-2.17884560023975e-05
-1.6824795622647e-07
-1.44138141340726e-05
-8.60122477807992e-06
-3.68998781307564e-06
-5.26454628563835e-06
-1.87068439856811e-05
-1.84859400146539e-05
-1.43750846815607e-05
-1.09014741757503e-05
-1.25919813013614e-05
-9.57287580036834e-06
-8.26086445103148e-06
-2.18352512116383e-05
-5.31001057494761e-06
-1.54917873204653e-05
-3.99812578254712e-05
-1.01297037472715e-05
-9.82012372188235e-07
-6.28579906448013e-06
-1.42506403609943e-05
-1.45522012850803e-05
-1.24190038984038e-05
-6.4796016006855e-06
-2.81456158417565e-05
-2.32025318419882e-05
-8.81924047062801e-06
-1.47321782137738e-05
-5.14503910699426e-06
-1.59398746592016e-05
-1.71140640710116e-05
-2.44978077762872e-05
-1.55811873111027e-05
-1.73435642221102e-05
-1.43494477560788e-05
-2.72820269996822e-06
-3.62996182818413e-05
2.72771914965297e-07
-4.15544690425387e-05
-2.75247274783541e-05
-1.99588193777606e-05
-1.60965460747599e-05
-2.10864330872982e-05
-2.42044250920325e-05
-9.45832045061934e-07
-2.21923186552554e-05
-4.00223002608333e-06
-2.88833607872324e-06
-8.73505802152419e-06
-1.16823333202023e-05
-2.80551321114468e-05
-8.617365107997e-06
-1.14229675876337e-05
-2.63430065436101e-05
-1.97164374601686e-05
-2.90629632667414e-05
-5.52712480909688e-06
-8.30210943135082e-06
-2.15334903693854e-05
-1.92744421411003e-05
-2.67175542698015e-05
-1.59986198583331e-05
-1.45537781479328e-05
1.65825830208424e-06
-2.38608899093444e-05
-1.77289257122668e-05
-5.4291074681875e-06
-2.01930960592757e-05
-1.62482600109399e-05
-9.97459550904815e-06
-1.19535614118316e-05
-1.50164419561048e-05
-1.50439066896764e-05
-7.4849868921404e-06
-1.51963920277953e-05
-2.51139051654548e-05
-1.99159071206588e-05
-1.60406191637318e-05
-1.08820425191762e-05
-3.15078479206579e-05
-2.07482549400599e-05
-1.12232062411895e-05
-1.39070855746401e-05
-1.29604725118245e-05
-7.21189000885229e-06
-1.19967424174731e-05
-2.31721279265259e-05
-7.6501310744283e-06
-1.73951681103112e-05
-2.78456845909318e-05
-1.68363310219218e-05
-7.29418916169351e-06
-9.69500667641239e-06
-1.76177547741529e-05
5.31982362297916e-07
-2.00892956195494e-05
-4.37812057776004e-05
-1.09020492179864e-05
-2.61602397907965e-05
-2.08206176897794e-05
-3.95317293591503e-06
-1.93149650969763e-05
2.38483262256328e-06
-3.37935638086592e-05
-1.56267971294486e-06
-8.16553123087808e-06
-2.35688559374999e-05
-7.24005561179662e-06
-3.90084412542681e-06
-2.1373136375663e-05
-1.96225479796967e-05
-2.19821194954873e-05
-2.4432314692329e-05
-5.93118868383383e-06
-1.72862432791625e-05
-2.0468226378673e-05
-1.55862229068596e-05
-8.58445597270716e-06
-1.1458066413266e-05
-1.96001114555552e-05
-4.52816252703064e-06
-9.37095405198856e-06
-4.14800946540549e-06
-4.26136587735855e-05
-2.21999674689688e-05
-1.51450209192859e-05
-3.46422841489949e-05
-2.23404062474357e-05
-2.88533980787358e-05
-3.28789958621185e-06
-1.9977543566985e-05
-8.31915673063304e-06
-1.3239726904297e-05
-6.27025582429738e-06
-2.87485365010435e-05
-2.38028832338373e-05
-1.86204422072587e-05
-2.49098346892899e-05
-1.67003547770639e-05
-3.66621096387391e-06
-1.36350537252985e-05
-1.73522692905763e-05
-2.24149212735535e-05
-1.75876571944675e-05
-1.75938610378178e-05
-1.14433518127071e-05
-1.51046546446905e-05
1.24197546914828e-05
-1.56942567153698e-05
-1.7509247833474e-05
-1.21019074231223e-05
-1.94885845502749e-05
-1.10306621737125e-05
-2.48212856232192e-06
-2.03329430392572e-05
-1.03151085621136e-05
-5.88184661832033e-06
-2.60922025721208e-05
-2.70444391038555e-05
-2.6852729120647e-05
-2.0628033502049e-05
-2.65317970149531e-05
-2.05655499068776e-05
-2.19255151310884e-05
-1.13617716514185e-05
-3.0287888024746e-05
-1.15606561995386e-05
-8.98447097108863e-06
-1.78095296364205e-05
-1.86974864524014e-05
-1.21632293167621e-05
-2.51968371556474e-05
-4.32187827835239e-06
-1.1293403037768e-05
-1.4289243444644e-05
-1.96507634317489e-05
-2.92705407695219e-05
-1.14095023851965e-05
-5.32889786481857e-06
-2.02535616407923e-05
-1.62018276915285e-06
-3.42500132929814e-05
-2.82917646168747e-05
-6.59078439444372e-06
-2.15697970548884e-05
-1.90614358606315e-05
-2.00183238938218e-05
-3.64068685435776e-08
8.62371794565996e-07
-9.82089597855972e-06
-1.7613845769348e-05
-9.17922384387819e-06
-8.04447777823411e-06
-2.28142451093565e-06
-8.75233621310104e-06
-3.51418669779976e-05
-1.67693280685665e-05
-5.78682459656659e-06
-1.34490680360136e-05
-2.17404298194069e-05
-1.71009548284916e-05
-1.58422832130229e-05
-1.67307327162464e-05
-1.73234054023272e-05
-2.5845906793408e-05
7.87567059492654e-06
-2.74701633644388e-05
-2.56694255913139e-05
-1.3910735304651e-05
-1.1984185967299e-05
-7.21968973138627e-06
-2.53028482668812e-05
-9.66330238767413e-06
-3.14378204587068e-05
-1.88753201979353e-05
-1.50540845933023e-06
-6.75763992147799e-06
-2.8796028497458e-06
-1.95143494731843e-05
-1.02719009415188e-05
-5.49824279688943e-06
-7.680147811624e-06
-2.13435487807587e-05
-2.12912950994512e-05
-1.93835113282619e-05
-1.09596433664941e-05
-9.68659054614793e-06
-7.4114486021806e-06
-5.8202035855593e-07
-5.70774429561159e-06
-5.9359973450348e-06
-1.54561472249628e-05
-1.55055887333903e-05
-1.6824653512979e-05
-3.28606780736448e-05
-2.4923746944097e-06
-5.67070343746497e-06
-1.60157715394203e-05
-3.91463291642456e-06
-1.08735718826236e-05
-2.22620348649814e-05
-1.72058646264326e-05
-3.56472398793756e-06
-2.25852668535436e-05
-2.6390804508212e-05
-1.58121680161209e-05
-2.27322098179238e-05
-2.02423787139835e-05
-1.65987971732713e-05
-1.52903565293231e-05
-1.85907543154976e-05
-2.40643420861744e-05
-1.91353794727454e-05
-2.13241530841408e-05
-3.19727252002997e-05
4.26772591722608e-06
-2.41582033107299e-05
-2.5436687326851e-05
-3.49437184842525e-05
2.80284820218036e-06
-3.22260326974654e-05
-2.90472448963017e-05
1.77721595157281e-06
-1.62116148186327e-05
-1.33042246481955e-05
-1.33496050213207e-05
-3.36746541073385e-05
-5.70454061045709e-06
-2.32949093712239e-05
-1.78492208970273e-05
-8.07064258139641e-06
2.21663952249218e-06
-1.08660675060349e-05
-2.01319280013901e-05
-1.6676871982937e-05
-2.21040186317462e-05
-1.77233394507498e-05
-2.14629646592754e-05
-5.97572383956936e-06
-1.21799562036537e-05
-1.86769699921689e-05
5.24815851799787e-06
-7.58944250209552e-06
-2.40421376540957e-05
-1.30062795549355e-05
-6.81533706673486e-06
-1.79296284937611e-05
-1.29407682194834e-05
-1.71815351580333e-06
-2.03496927204075e-05
-1.74340732979337e-05
-4.37144376056784e-06
-1.39786650516582e-05
-6.77671962826956e-06
-3.63552652020583e-05
-3.77784618132699e-06
-1.5099026856969e-05
-2.57350594948225e-05
-9.41061950887431e-06
-2.87442411212819e-05
-1.52493398989681e-05
-1.59004190803016e-05
-6.63473951170197e-07
-1.05904420331488e-06
-1.51936225717417e-05
-2.31586867111957e-05
-2.29535297420332e-05
-2.1397599735231e-05
-1.70507531731325e-06
-1.44440792128325e-05
-1.64601826665942e-05
-7.0286696309694e-06
-4.11222921377899e-06
-2.37118066887577e-05
-3.17683705092221e-05
-1.4421074439651e-05
-2.34716821245489e-05
-2.0750745399224e-05
-2.70038442191623e-05
-2.84805813513435e-05
-2.85327260829338e-05
-5.07039565408619e-06
-1.76676638708487e-05
-1.32955483040316e-05
-8.76215563475219e-06
-1.78012657786366e-05
-1.80552637969535e-05
-1.03209065016167e-06
-1.44477980630888e-05
-1.51245209788962e-05
-5.74770924571754e-07
-1.8156940042367e-05
-3.33083767520321e-05
-1.81436596372995e-05
-9.26767333291952e-06
-2.48072347957338e-05
-6.14660955796357e-06
-4.49966816308796e-06
-1.10405984570725e-05
-2.08502482948691e-05
-1.09872881162353e-05
-7.40388022780083e-06
-1.34327544615589e-05
-3.09344565032444e-05
-1.0069002527591e-05
-2.8500856842864e-05
-2.97130408878004e-05
-1.70741737826199e-05
-3.06377217472117e-05
-1.01719242885907e-05
-1.66490792591615e-06
-1.96414487152259e-05
-2.13593407798071e-05
-8.71580248226237e-06
-1.81327957342079e-05
-1.85680417621555e-05
-1.22718441878023e-05
-9.37784463745564e-06
-1.76561537076948e-05
-6.3057457021584e-06
-1.75050088123772e-05
-2.63951516589167e-05
-2.90597301332047e-06
-3.8267801510349e-05
-1.68184124536344e-05
-2.67089004348431e-05
-1.36275078277459e-05
-5.98622894365815e-06
-1.56088221461205e-05
-3.30228823707775e-05
-2.29457831933881e-06
-2.57447422616689e-05
-2.71759773741519e-05
-1.05193649379103e-05
-6.00323574847571e-06
-2.74837721066643e-05
-2.36147621514992e-05
-3.2021452886171e-05
-3.28578642337916e-05
-5.2870239182532e-06
-2.41158324503815e-05
-2.00950708224473e-06
1.67714116731441e-05
-1.12086320162276e-05
-2.67950253879194e-05
3.06813721036888e-06
-5.35801087020716e-06
-1.69724042599682e-05
-1.18435258297021e-05
-3.01002700185881e-05
-1.70728155744e-05
-2.19237867643864e-06
-2.29242181454016e-05
-1.87664055294938e-05
-9.39340987024028e-06
7.97793656405614e-06
-1.36373771049753e-05
-1.00813828975607e-05
-2.56522428320391e-05
-4.15150649520185e-06
-2.51414620421319e-05
-3.875322725722e-05
-2.72152646447279e-06
1.76568062964266e-05
-1.00767934167337e-05
-2.08473808178971e-05
-1.23143921192109e-05
-4.3056574791709e-06
-3.2242514140168e-06
-1.79351087642908e-05
-2.04923126575711e-05
-1.79542010683293e-05
-1.79078971871852e-05
4.35607179984741e-06
-2.76322676831485e-05
-1.74505833695607e-05
-9.69851563141545e-06
-1.2213348195317e-05
-1.10913111804272e-05
-2.46001398005731e-05
-6.54226315161015e-06
-2.46131648852286e-05
-3.35860496652961e-05
-1.21940273839476e-05
-1.29196037836421e-05
-1.33979128589543e-05
-1.89731763381147e-05
-4.39578618919878e-06
-1.51041928275202e-05
-1.49262471776312e-05
-8.13891718533994e-06
-1.68368952514933e-05
-2.06295004999686e-05
-1.75462927463262e-05
-2.47897829359941e-05
-1.78475916555808e-05
-2.73027130789235e-05
-1.76063357222091e-05
4.62896718154507e-06
-1.46620286873988e-05
-1.63198331949333e-05
-2.11595205058949e-05
-1.74066975262086e-05
-2.83815197876939e-05
-5.62195114798735e-06
-2.42164014366553e-05
5.73773519022903e-06
-1.1270655378523e-05
-2.23249833569126e-05
-2.19713560005608e-05
-1.43304906495167e-05
-2.41521435350307e-05
-1.09821221278882e-05
-1.20712747655475e-05
-1.40978324987973e-05
-2.04642578820901e-05
-1.14752203354282e-05
-2.12649917518776e-05
-5.21801450618582e-06
-1.0885396352899e-05
-9.51034419972854e-06
1.22376861033785e-06
-4.47620302314416e-06
-2.42729955329801e-05
-2.67870261760892e-05
-1.39182703580642e-05
-7.31322757214452e-06
-1.45753867230692e-05
-1.78563747469674e-05
-9.43618745285719e-06
-1.74498708026958e-05
-2.25609817535342e-05
-1.90637921227098e-05
-5.69578826478209e-06
9.8245643272481e-07
-2.01929837534029e-05
-2.44725744137716e-05
-1.07858720760379e-05
-2.47831820540985e-05
-1.58202231661971e-05
-1.72716011748216e-05
-2.09200383501078e-05
-3.11180020425019e-05
6.6807598132852e-07
-2.44323514062236e-05
-1.45438760102897e-05
-2.85188204091856e-05
-1.99697951871829e-05
-6.92399977729973e-06
-3.5084568853162e-05
-9.98326562634925e-06
6.35592928612802e-06
-1.92785789250221e-05
-3.44896208742883e-05
-1.62245457605459e-05
-5.83560601998857e-06
-1.24055108957232e-05
-1.0231284594384e-05
-1.02383517997172e-05
-1.68972954485395e-05
-1.3423772391152e-05
-2.15325073693581e-05
-1.6219259680219e-05
-7.48363183279291e-06
-2.97417039843866e-05
-1.31739713772669e-05
-8.40119968139749e-06
-1.64360956163501e-05
-1.30845365457644e-05
-1.27596209328671e-05
-1.05273106789218e-05
-1.05919852778332e-08
-1.09158663827215e-05
-1.31671493454069e-05
-2.15430057034271e-05
-3.00353773494962e-07
-2.95654352542685e-05
-2.51336263582667e-05
-1.53806856224011e-05
-8.37837893607406e-06
-2.02717301079976e-05
-2.05497793174339e-05
-2.85546169451067e-06
1.12484284405156e-05
-1.05920445380297e-05
-1.57072293495678e-05
-1.33826040841439e-05
-2.04780547307621e-06
-1.63374371424706e-05
-1.26425774365982e-05
-1.38389636284817e-05
-2.53946416210575e-05
-2.39079955458793e-05
-2.74142960201346e-05
-4.56084819548947e-06
-2.80783749981724e-05
-1.16362459266712e-05
-1.55349596865502e-05
-4.14267178911768e-05
-8.95737856820144e-06
-2.60156513879245e-05
-2.31845301925095e-05
-5.24656024688941e-06
-1.47116998801239e-05
-1.89748978150761e-05
-7.65640086951079e-06
-3.16476140213474e-05
-1.56288838757273e-05
-5.79185499417048e-06
-1.38266494317877e-05
-1.39374005393464e-05
-2.12056877862763e-05
-7.1619624210756e-06
-1.46789387334992e-05
-1.08592306921074e-05
-6.38983269070748e-06
-1.34226878530167e-05
-1.88873566928272e-05
-2.84700916123356e-05
-4.02826482573473e-05
-2.62743469078329e-05
-1.97289892143149e-05
4.34287287745306e-08
-1.49877795328599e-05
-2.17153088311992e-05
-2.49710905759408e-05
-1.71567169009282e-06
-5.82902899845825e-06
1.24946477827652e-06
-9.41950753215248e-06
-1.3160481547074e-05
-9.9048037032203e-06
-1.09536425896581e-06
-1.00976918601486e-05
-8.3505740351958e-06
-1.08468184820153e-05
-3.03884348594495e-05
-1.58442232366719e-05
-7.59062184366472e-06
-3.09031139354161e-05
-1.03763900166145e-05
-9.1897516230091e-06
-2.1919696878337e-05
9.53332909084603e-07
-1.47404092660829e-05
-1.84386660943724e-05
-1.15849290404637e-05
8.71276910987439e-06
-9.8059783310872e-06
-1.09137176718507e-05
-2.82531219809198e-05
-2.25020207495041e-05
-3.0204878047013e-05
-2.52109398627897e-05
-2.63844423609548e-05
-2.4403763972832e-05
5.92797533249774e-06
-1.50446092693861e-05
-1.10646409474318e-06
-1.22657047259547e-05
-2.85210834567638e-05
-3.33877893203548e-06
-7.81945382388007e-06
-3.28836600692983e-05
-3.37118705101784e-05
-2.10121783274164e-05
-1.11201409706355e-05
-2.62614403266269e-05
-4.86552095332973e-06
-1.51151875302309e-05
-1.09509814959191e-05
-2.08744652885736e-05
-2.31204842708039e-05
-1.80538517167074e-05
-1.99648688029804e-05
-5.51511115443053e-06
-3.35630700117077e-05
-7.50211645058358e-06
-1.89812360133901e-05
-1.46691726379376e-05
-2.49957716590677e-05
-2.29874876251634e-05
9.26376332773161e-07
-6.83733394713358e-06
-2.38679546809536e-05
-1.0482007867254e-05
-3.24864059105317e-05
-2.61642643948325e-05
-2.79810168339137e-05
-2.34222535208916e-05
-1.11560220389824e-05
-2.69734955342662e-05
-1.17152310031284e-05
4.37630211771345e-06
-2.3064211097843e-05
1.60985333099533e-06
-1.55088387782499e-05
-2.0647439732245e-05
-9.03264685073313e-06
-1.63980684170317e-05
-1.49489194595785e-05
-3.2825030157225e-05
-1.07392857600496e-05
-2.14380810708998e-05
-1.65335885608181e-05
-1.22288902014944e-05
-1.35608450265065e-05
-9.25404304053973e-06
-1.52724286123986e-05
-1.34653363514011e-05
-9.6220963949562e-06
-1.48462528336165e-05
-1.86201418628053e-05
-1.328839560356e-05
-2.18635026720683e-05
-2.9929996971372e-05
-1.66916196516017e-05
-2.13531441274334e-05
-3.78356295556663e-06
-1.30547474838314e-06
-1.55540424018136e-05
-1.0805341103773e-05
-7.25328737960636e-06
-2.68369020056357e-05
-2.7539768329843e-05
-1.98529957078576e-05
-1.78627000434426e-05
-1.62347663054764e-05
-3.01995969141665e-05
-1.3914522207991e-05
-2.31406472606177e-05
-2.42883274279803e-05
-1.84228933623558e-05
-3.3887356191389e-06
-1.28278283676469e-05
-1.36544864979284e-05
-1.87863545010796e-06
-1.61792470520856e-05
-2.17770298259447e-05
-2.26277855437763e-05
4.0013212874664e-07
-1.95000685916291e-05
-7.68707518740165e-06
-9.98788910136143e-06
-1.75197298753445e-05
-1.08300987745835e-05
-4.23385424507977e-06
-1.35727284887879e-05
1.13746449795457e-06
-1.06564381612248e-05
-2.49070192471582e-05
-2.35294662742953e-05
-7.67565952317146e-06
-6.94852695318367e-06
-1.35488442554789e-05
-2.46993851487473e-05
-1.68406657371621e-05
-3.10920789284435e-06
-2.15817900342895e-06
-9.04037674325269e-06
-1.07597882834343e-05
-1.8549440521046e-05
-3.4400538346368e-05
-2.52254859865018e-05
2.16689334821012e-06
-1.60027045451054e-05
-2.22883917078611e-06
-8.56907067122259e-06
-1.6303457142462e-05
-2.39319602301466e-05
-1.29526340510866e-05
-2.94453777397074e-05
-1.86610295220709e-05
-7.64426698659492e-06
-1.33864376834423e-05
-1.46823406486536e-06
-1.36058149466394e-05
-2.46608706387972e-05
-4.74751569790858e-06
-9.46308788383989e-06
-2.33355546781516e-05
-3.091427602864e-05
-1.44450543397928e-05
-9.15311550334626e-06
-7.89675776008901e-06
-2.38368707205062e-05
-1.42422331342539e-05
-2.42778838557574e-05
-2.39115987909433e-05
-2.67960270551862e-05
-1.56039083118437e-05
-9.42927988921514e-06
-2.14298251610908e-05
1.27478952809825e-06
-2.87016199473506e-05
-1.63892857004031e-05
-1.37184135420171e-05
-8.67836807833611e-06
-1.03816461673815e-07
-1.73120679257248e-05
-1.44783134273039e-05
-6.38985573269295e-06
-6.12950520793164e-06
-1.79973602821149e-05
-6.53581299141619e-06
-5.53895926257913e-06
-1.58143145380673e-05
-2.38902349728899e-05
-2.43852166004489e-05
-1.68811390659518e-05
-1.66433725842198e-05
-7.99317605302312e-06
5.82938940448547e-06
-1.0250361174077e-05
-2.99206128245875e-05
-1.4440556864258e-05
-1.48044376036559e-05
-2.58870185289977e-05
-2.43655468650015e-05
-1.90060748236174e-05
-3.41878441693604e-05
-3.03565955067567e-05
-1.98924669120637e-05
-2.62481073867069e-05
-3.2119310331579e-05
-1.66471714584279e-05
-3.06067976614724e-06
-2.35670096407911e-05
-1.41335561924454e-05
-2.15819457564758e-05
-2.74978963055251e-05
-2.25749817011314e-05
-2.48369672986278e-05
-1.20781427816406e-05
-9.93404588078446e-06
-1.73169303745679e-05
-1.72569765475038e-05
-3.02085595481552e-05
-2.52383414649288e-05
-2.52331552049924e-05
-2.56036136955154e-05
-2.10720033390667e-05
-1.39720743076572e-05
-6.0231279259444e-08
-1.9313546908437e-05
-6.29483142148381e-06
-1.69683558776846e-05
-2.79002492440258e-05
-3.15236460414652e-05
-1.3580681743765e-05
-3.18156430622824e-05
8.77958987761787e-07
-9.88934769280227e-06
-1.64400232083327e-05
-2.3481888663546e-05
-9.68258500857488e-06
-5.29609886020291e-06
-8.32241587824129e-06
-1.57750075188722e-05
-9.55817257821298e-06
-1.81428674834834e-05
-2.57065393792497e-05
-7.50106234375289e-06
-8.08647438128254e-06
-1.01987392386783e-05
-1.20784521006082e-05
-1.36613163856387e-05
-1.84228690769138e-05
-5.04264086546956e-06
1.60776600347531e-06
-1.69201260008891e-05
-1.30079480296468e-05
-1.41227665036313e-05
-9.90779579434996e-06
-7.68658389607584e-06
-2.24196544692372e-05
-1.73897627722228e-05
-1.7206046178295e-05
5.75670008013955e-06
-2.11980223758352e-05
-2.30518163011159e-05
-1.9063631301949e-05
-1.4816056833817e-05
-1.43978301503269e-05
7.09242707781608e-07
-1.88959680131891e-05
-2.03949533569774e-05
-8.75332640949009e-06
-1.49748437380212e-05
-1.72550022019827e-05
-2.75455671572586e-05
-7.82275328242803e-06
-1.38074045592713e-05
-1.50006464700226e-05
-1.88111796609627e-05
-3.11854082075996e-05
-2.62060062891979e-05
-8.88911384093839e-06
-2.09836467596288e-05
