# Supplementary material for: Research on computational propagation and identification of mine microseismic signals based on deep learning
Source: PLoS One. 2025 Oct 22;20(10):e0334641. doi: 10.1371/journal.pone.0334641 (PMC12543183; doi:10.1371/journal.pone.0334641)
Supplement: S11 Data — (ZIP) [file pone.0334641.s011.zip › 000101100002622.xlsx_0.txt_24.txt.txt]

-9.99690453690444e-06
-2.84559266894091e-05
-2.26723983916323e-05
-1.93675656716556e-05
-1.75355654240549e-05
-3.78753663792064e-05
-8.05055622201586e-06
-9.62862871319609e-06
-9.07773624407378e-06
-4.10448488962488e-06
-2.57439808562281e-05
-3.8391686920232e-06
-2.36671479759495e-05
-1.62114519268781e-05
-3.71154740850042e-05
-2.48723527095991e-05
-4.73679180710546e-06
-1.43685905972035e-05
-2.25386701796959e-05
-1.99910362777507e-05
3.99138495963272e-06
-2.343440338061e-05
-1.46648902242e-05
-2.91416904753009e-05
-1.42248801576964e-05
-1.40703467066523e-05
-1.74433088008527e-06
4.87979838336042e-07
-1.6514199210185e-05
-3.7872875221313e-06
-2.16572919470052e-05
-7.10178343897163e-06
-2.27071705928665e-05
-3.84155284024079e-05
-1.91618151416461e-05
-1.19571861640211e-06
-8.83896114211441e-06
-1.83215782138779e-05
-8.93855191521575e-07
-9.74549482244717e-06
4.95700652941445e-08
-2.58705099803331e-05
-1.32152075573089e-05
-1.3841777496472e-05
-1.56745458177497e-05
-3.27395724691543e-05
-1.03309569283145e-05
-2.8132757299027e-05
-9.96781872791628e-06
-1.59804562601279e-05
-1.43178013675318e-05
7.87327650194525e-06
-3.59573611339193e-07
-2.45896587765793e-05
-8.46717971319929e-06
-2.13211169435344e-05
-1.43094507267015e-05
-1.57120539503484e-05
-2.76311485217231e-05
-1.52159727235508e-05
-1.5270839502959e-05
-1.47852084015482e-05
9.4665415485292e-07
-3.43379183044899e-06
-1.90888248779024e-05
-8.94075900142759e-06
-1.57452310924674e-05
-1.10627822648936e-05
6.04931319116623e-06
-1.6635969979003e-05
-2.55837790160424e-05
-2.07169577383277e-07
-1.57296986130444e-05
-1.22002104432289e-05
-1.58512955822939e-05
-2.84935775522424e-05
-1.05397880872659e-05
-2.28520555757422e-05
-5.00127404144895e-06
-2.88835764609708e-06
1.102878904763e-06
-9.59294664183871e-06
-1.23052183017134e-05
-2.35311471831176e-05
-2.59492580639015e-05
-2.80699645821975e-05
-2.36599461310577e-05
-3.22060885468469e-05
-1.4747626601698e-05
-2.7537532952622e-06
-1.37885890968495e-05
-1.5946714989502e-05
-1.0796710474331e-05
-2.49246287075773e-05
-3.15482675702741e-05
-1.9817032848443e-05
-2.64741616986224e-05
-1.89376970066728e-05
-2.2092306149272e-05
-1.07306479956549e-05
-1.21774225090385e-05
-9.98214769394473e-06
-3.5921454742137e-05
-9.35276028549925e-06
-3.32129118974852e-06
-1.7831538175569e-05
-1.13651046790822e-05
-1.65510636499241e-05
-1.90480795854252e-05
-1.28707211416544e-05
-9.72281819324635e-06
-2.87564091118219e-05
-2.10664389401081e-05
-1.64985130987541e-05
-1.55528054546049e-05
-1.32874886790318e-05
-2.95969567286675e-05
-2.6712000390316e-05
-2.23463595422634e-05
-7.52734338813027e-06
-1.21368795039247e-05
-1.01242799781604e-05
-2.71602989757626e-05
-2.79531737467649e-05
-1.69760463018979e-05
-1.86066402340262e-05
-2.64725598039804e-05
-1.70212095449922e-05
-3.48368369638301e-05
-2.61184863853356e-05
1.03962780497938e-05
-7.10565068643648e-06
-2.06624161029988e-05
-1.25598252295473e-05
-1.45947495046144e-05
-1.69661870628839e-05
-5.8718442764589e-06
-1.3407302982018e-05
-1.35420909761755e-05
-1.59119154929973e-05
-7.93522170865605e-06
-1.89686464600457e-05
-2.3801785316967e-05
-1.74893497373549e-05
-1.7095155684718e-05
-1.80392016919206e-05
-3.32443255692664e-06
-2.95723735500054e-05
-3.17943546297827e-05
-7.9925555855301e-06
-7.46472387939585e-06
-1.1586216772181e-05
-4.61144720201319e-06
-1.3479549774648e-05
-1.61151935988759e-05
-8.10788300213861e-06
-2.26354522967552e-05
-1.6958378031349e-05
-2.69417167355778e-05
-9.35938370113669e-06
-2.29742287356359e-05
-1.59887960990766e-05
-1.88372476870539e-05
-5.84801350869942e-06
-2.19177271141433e-05
-9.71543795321319e-06
-1.1308082773581e-05
-7.61814303276611e-06
-1.17440521084055e-05
5.64179964408686e-07
-1.36646977389123e-05
-9.24272470466045e-06
-4.10442944054279e-06
-2.78313592132599e-05
-4.12931117744523e-06
-2.81994050936561e-05
-1.96022911227361e-05
-1.99373722743696e-05
-2.77716520855703e-05
-1.45413401710422e-05
-1.94471998842305e-05
-1.65105637890478e-05
-6.23998839151603e-06
-6.7014893636409e-06
-1.60307065982254e-05
-2.63183008270566e-05
-2.91033671188787e-05
-1.75426779915937e-05
-2.55178293001511e-07
-1.84825650506062e-05
-1.43469574102483e-05
-1.47021488251105e-05
-1.65560889929919e-05
1.17619168108089e-05
-1.34589436156879e-05
-2.32030991898269e-05
-1.6302475288939e-05
-2.11803543510545e-05
-1.31718029832665e-05
-1.14417227529084e-05
-1.35820555760075e-05
-2.62604837565837e-05
-1.13022979067553e-05
-1.19304716770365e-05
-2.64684962079765e-05
-2.72755368104882e-05
-1.43866149979167e-05
-1.00211374821391e-05
-1.29869382463488e-05
-3.30556147930225e-05
-2.63032642107175e-05
-2.14283847684888e-05
-1.28188156090049e-05
-8.75443236672714e-06
-2.66532873195436e-05
-1.66747775552191e-05
-1.2794930366443e-05
-1.51995702965356e-05
-1.88350403962812e-05
-1.10177565602721e-05
-2.032684387805e-05
4.60877226127542e-06
-1.54477179538577e-05
5.21740012393281e-06
-2.11590171954395e-05
-1.43692769800464e-05
-2.48262515489519e-05
6.88603126405192e-06
-2.60700754093987e-05
-1.58295630864895e-06
-1.64256628057519e-05
-6.73308501506747e-06
-3.99009920673509e-05
-1.35648028753527e-05
-8.91816684727197e-06
-4.35099070074835e-06
-1.74481075802829e-05
-2.3906069469528e-05
-1.57015380834931e-05
-1.50150131183999e-05
-5.9821107878725e-06
2.99871584502573e-06
-1.28976141179631e-05
-1.87484883420273e-05
-2.60626548969823e-05
-7.15460404053132e-06
7.30528896116563e-06
-4.46092029797249e-06
-2.10072149115449e-05
-2.10657035450222e-05
-2.59480382592084e-05
-1.52910134182324e-05
-4.31502623954947e-05
8.06444158069738e-06
9.09914778607329e-06
-1.53215604478023e-05
-3.52499978202683e-07
-1.68435133871934e-05
-1.38208936011026e-05
-1.38873025753934e-05
-1.25979399668095e-05
-2.29349517685055e-05
-7.09645690161821e-06
-1.66758562910679e-05
-1.3410310614903e-05
-1.07385241288457e-05
-2.70777226772315e-05
-1.85418897448894e-05
-2.03846802170767e-05
-1.43110559667628e-05
-1.10244327314468e-05
-2.37708835940094e-05
-3.73702984647236e-06
-2.0409969452421e-05
-1.84363328658775e-05
-2.13061992009143e-05
-5.28020391648136e-06
-1.14258656532332e-05
-1.73778744797165e-05
-3.25109093467369e-05
-2.0868799194169e-05
-1.57160499580142e-05
-1.76317759823404e-05
-1.30776610240505e-05
-1.82391586218863e-05
-2.85223161135294e-05
-8.50127931429333e-07
-9.20621559496651e-07
-1.88698718148209e-05
-1.05577994585981e-05
-2.98768953581507e-05
-1.89754614009881e-05
-2.53339975745924e-05
-8.64045250638349e-06
-3.05317453402471e-05
-1.12755537363748e-05
-2.07523491418646e-05
-5.74994617317346e-06
-2.21485944805794e-05
-1.5974083873536e-05
-2.52491724468727e-05
-1.05336948918705e-05
-1.44951987464357e-05
-1.27018132309501e-05
-2.19103436841876e-05
-1.95148392216663e-05
-1.16631886948649e-05
-1.48833543732706e-05
-1.98379673571945e-05
-2.18961156274503e-05
-8.99025145139527e-06
-1.91933155139246e-05
-2.93449329340897e-05
-1.76432293170786e-05
-2.58490206978287e-05
-9.14869891492688e-06
-9.83771869681631e-06
-2.56029749447599e-06
-1.94456826729078e-05
-2.98323881052901e-05
-2.44116798038257e-05
-1.25953502217755e-05
-1.21155659604572e-05
-2.1264219578622e-05
-1.50088256449439e-05
-1.89568424821882e-05
-1.21813168550972e-05
-3.19210568822675e-05
-3.51932325118313e-06
-1.8445881324694e-05
-2.45377238583699e-05
-1.68887691656576e-05
-2.86620404945335e-05
-1.25427422902856e-05
-1.91697717891495e-05
6.29390161262019e-06
-1.83299744046172e-05
-1.79935857699447e-05
3.13650361429074e-06
-1.52444117184031e-05
-2.14527292183191e-05
-1.42881387682923e-05
3.62556422311759e-06
-8.54025197899862e-06
-2.37585566414344e-05
-2.08751326940703e-05
-3.10948441153733e-05
-2.18509705148667e-05
-1.92264258194e-05
-5.2740392386811e-06
-1.15917896755179e-05
6.03468970591847e-06
-2.91942426158246e-05
-1.21014973414783e-05
3.88427017116433e-06
1.01101609922058e-06
-1.35899750903692e-05
-1.66821887547242e-06
-5.92243168976621e-06
-1.11420771171437e-05
1.21438065322386e-06
-2.04419411691801e-05
-1.24068886374062e-05
-1.40178669731698e-05
-1.66906772492777e-05
-2.44100396241402e-05
-1.66283412076152e-05
-1.49461527678254e-05
-1.881659366589e-05
-4.14617699091708e-06
-1.70054460082941e-05
-2.97688826253532e-05
-2.57465038649891e-05
-8.20388674662906e-06
-1.0857103232319e-05
-2.77720227059647e-05
-2.02140807155181e-05
-2.16580608064712e-05
-9.86703042940422e-06
-3.09862070153867e-05
-3.20027240074819e-05
-2.56438099338795e-05
-3.08760236495075e-05
-9.02904232597945e-06
-2.28357007850065e-05
-1.6403360558201e-05
-1.08239634300267e-05
-1.64232831097589e-05
-6.21341061874109e-06
-1.34684455870733e-05
-3.26441435392838e-05
-1.43679322730755e-05
-4.31309903880495e-05
-1.85863035510404e-05
-1.30209963777064e-05
-2.10097490682105e-05
-1.17113193845245e-05
-2.6071975825691e-05
-6.73441733314251e-06
-1.47585239508698e-05
-1.83803093937972e-05
-1.63336907788329e-05
-2.90487321592354e-05
-1.79842734383425e-05
-1.9108111421409e-05
-2.29717282794074e-05
-2.27455216602722e-06
-2.08647565618842e-05
-2.72025597070295e-05
-1.8002527858217e-05
-2.8128027378791e-05
-1.75139497077034e-05
-2.15340276892828e-05
5.23942136756033e-07
-1.25880725781202e-05
-2.51940281706779e-05
-2.28755377355409e-05
-2.3864103292088e-05
-2.74805472725787e-06
-1.03748234729554e-05
-1.92601234581909e-05
-3.04530073971348e-06
-3.46002222963367e-05
-1.07588643169366e-05
-1.03899959445637e-05
-6.73606753398268e-06
-5.419600018361e-06
-1.24432667664043e-05
-8.42584846780137e-06
-7.73211361158273e-06
-2.16459889266003e-05
-1.15868940688619e-05
-9.80476095072179e-06
-1.72096625254038e-05
-1.56006022092477e-05
-2.79024300829839e-05
-1.27451740973731e-05
-2.92829937002325e-05
-1.5243419226946e-05
-2.21757598885468e-05
-1.48196216945994e-05
-2.07027979061897e-05
-3.8596018226058e-06
-9.43360515446334e-06
-1.68730121996162e-05
-4.75149186143605e-06
-1.97590326572325e-06
-2.38639543213628e-05
-3.53030972418351e-05
-1.15927969681992e-05
-2.81573527224704e-06
-8.83312040010466e-06
-1.12598075383458e-05
-1.49700725184228e-06
-1.16315612905551e-05
-1.58754116433836e-05
-1.75675741487845e-05
-1.81193086869612e-05
-2.04693048655041e-05
-1.56525922113675e-05
-2.67775474504499e-05
-4.01841342469245e-05
-6.15587627851009e-06
-6.97227652666116e-06
-1.38503746076582e-05
-8.79181693465078e-06
-2.10558347759986e-05
3.59437139300418e-06
-2.48160300903307e-05
-1.70483251696158e-05
-3.35263688567779e-05
-1.39800882990842e-05
-2.93587418946018e-05
-1.3999330112078e-05
-1.43152636429807e-05
-1.09807187265999e-05
-1.59306068528683e-06
-1.73305555699436e-05
-1.90639639722334e-05
-1.17664814078757e-05
-2.92155264789692e-05
-3.07493776267687e-07
-9.58839838603995e-06
3.47155350848593e-06
-3.03499467680598e-05
-1.61257462912697e-05
-1.33776261779863e-06
-1.1884632266186e-05
-1.99057367871714e-05
-1.90675876099814e-05
-2.00157640710624e-05
-1.57000705904046e-05
-5.93707450140571e-06
-1.30311469264617e-05
-1.28037472938013e-05
-7.09860602648611e-06
-2.23607275893276e-05
-1.95531897640911e-05
-3.09239029936694e-05
-1.96218969620382e-05
-7.53268248711363e-06
-4.43791667859667e-05
-9.14068291928663e-06
-1.20042123643881e-05
-2.01959424120253e-05
-1.08825941362786e-05
-3.60854277313109e-05
-7.40314808652477e-06
-2.94995440912793e-05
-2.30751505608142e-05
-1.33817477601936e-05
-1.06333091043323e-05
-1.45343362663436e-05
-1.62179532654568e-05
-2.75513137000431e-05
-1.19298664285221e-05
-2.29818664857103e-05
-4.27140077553894e-06
-2.09659782699085e-05
-1.74144155185975e-05
-2.76653187756106e-06
-1.35179690614441e-05
-1.68322611600517e-06
-2.35734024172515e-05
-1.55485869112677e-05
-3.92873421544261e-05
-7.78544593359426e-06
-1.30727890113722e-05
-1.65817974027409e-05
-2.18864563442712e-05
-3.98150044929035e-05
-2.29544466019939e-05
-2.0447215585427e-05
-2.04932878776619e-05
-1.76985549061845e-05
-1.8312336522262e-05
1.35323670821958e-06
-1.08911767960777e-05
-1.87059099535487e-05
-7.5472161898028e-06
-2.01659785268457e-05
-1.75793887638847e-05
-5.07231849562909e-06
-2.42763921289298e-05
-2.36643145341718e-05
-1.01774920150428e-05
-5.16490058386435e-06
-1.56391735842674e-05
-1.44077743798122e-05
-3.08401281790204e-05
-2.10851419876416e-05
-8.59638705326313e-06
-1.23872296631621e-05
-1.76128692382368e-05
-1.82961072927755e-05
-2.07982241469074e-05
-2.37156821323698e-05
-2.03079057279146e-05
-2.13831014351125e-05
-5.21702879951403e-06
-1.59566315831984e-05
-2.87298557993024e-05
-1.49267583699131e-05
-2.04270843536285e-05
-1.8945551095611e-05
-2.40802216706208e-06
3.67885554915764e-06
-1.69322998668561e-05
-2.40638745619283e-05
-5.11316729878487e-06
-6.20449006141566e-06
-8.567106137442e-06
-3.57145403383682e-05
-1.20743842706712e-05
-8.82576777493034e-06
-2.60513605646593e-05
-1.9372029901033e-05
-5.24024663271408e-06
-1.17291279447832e-05
-2.68738076318465e-05
-1.91773735001298e-05
-2.81026780850628e-05
-2.66943139506942e-06
-2.03282757353397e-06
-1.76386623495388e-05
-2.64188706852912e-05
6.6669411350218e-06
-1.8725870487371e-05
-1.59558656013787e-05
-1.34845134384906e-05
-1.39695402894042e-05
5.50007004424167e-06
-2.93897752066574e-05
-1.51643530654543e-05
7.40507890175041e-07
-2.10041312418831e-05
-1.30184843039472e-05
-1.52678925402271e-05
-3.18312097676358e-05
-1.29813639530069e-05
-1.63324997077216e-05
-6.77560201966259e-06
-2.44452327124489e-05
-1.68209661837638e-05
-2.19002904814647e-05
-4.85645243808753e-06
-1.75438914206824e-05
-1.43420713305e-05
-7.17270422322316e-06
-1.25197524040202e-05
-1.12093418972659e-05
-2.618916843257e-05
-1.9426452155247e-05
-1.43115176352201e-05
-3.24537555339473e-05
-6.77952928135269e-06
-1.76903443510403e-05
-1.66820773420777e-05
-3.02539279626828e-05
-2.86359241949457e-05
-1.31524788345109e-05
-9.50483052755464e-06
-2.53475439786064e-05
-2.75490503426494e-05
-1.12214549590727e-05
-1.80928341630679e-05
-2.03947793537294e-05
-7.45193215962566e-07
-2.39795873526109e-05
-2.26611089079996e-05
-1.50447457403012e-05
-1.48855384423667e-05
-1.73490249337773e-05
-1.25218632127813e-05
-5.47084895894215e-06
-2.2131011391709e-05
-1.97677122616537e-05
-2.14294714374359e-05
-1.0815398136967e-05
-2.53448789713067e-05
-3.44283150563888e-05
-4.46942357011058e-06
-1.32801619927424e-05
-2.87963962618756e-05
-1.45004625754587e-05
-1.87649544412005e-05
-1.18653316737504e-05
-1.94748119435064e-05
-4.05879740953335e-06
-1.23890351770033e-05
-7.68983967311514e-06
-2.97556649836151e-05
2.14522090464354e-05
-8.46238574322307e-06
-2.78913187093251e-05
-1.34240566031813e-05
-1.11944216346414e-05
2.98296954376496e-06
-9.15409438078363e-06
-3.32117486388201e-05
-1.23928377631554e-05
-8.25202555768092e-06
-2.31238560297169e-05
-2.96108842582324e-05
-2.33920350969114e-05
-3.52903403569997e-05
-2.39189949643558e-05
-1.33142974006932e-05
-8.6798772200272e-06
-1.94292716715909e-05
-1.57583618009657e-05
-2.05965956307266e-05
-2.05647634330989e-05
-2.08946555868528e-05
-2.20273851756583e-05
-1.18291813283197e-05
-1.38383302804979e-05
-5.70264813765092e-06
-3.39814175095541e-06
-2.14267438594449e-05
-2.51239985494575e-05
-1.36645190083064e-05
-1.86978900073987e-05
-1.19646502726151e-05
-1.98200337815032e-05
-5.35274055563844e-06
-5.7151057598124e-06
-1.62392099904064e-05
1.64649951871852e-06
-4.12524633884716e-05
-3.11645069976474e-05
-1.85408287652492e-05
-2.40366791711652e-05
-2.1788213995277e-05
-2.26660968592989e-05
-2.84778490077092e-05
-1.55729861218575e-05
4.05413212086707e-06
-2.97418743466217e-05
-6.39538192354091e-06
-2.44394511025421e-06
-1.54346416254906e-05
-2.6327694186334e-05
-1.62835289728446e-05
-1.92729529514471e-05
-2.1839559862637e-05
-9.34488402702596e-06
-1.66698790584585e-05
-2.10252823977343e-05
-4.96877632214692e-06
-3.12450843464927e-05
-9.69653654504462e-06
-2.30092131909742e-05
-3.85715514085764e-05
-1.76195983526316e-05
-2.95034742283735e-05
-2.26891159567574e-05
2.42868018603681e-06
-1.6234932981196e-06
-1.72225397645102e-05
-1.50238077922577e-05
-1.65083194819982e-05
-1.73839918416784e-05
-1.09515189885896e-05
-3.13276100602208e-05
-3.16660871539522e-05
-1.0526363681661e-05
-1.30660460431934e-05
-2.07413606419814e-05
-2.22286198526854e-05
-1.45867778581218e-05
-8.9614824947231e-06
-1.28982418565801e-05
-1.63691777707945e-05
-2.31469810834424e-05
-1.05905573152757e-05
-1.37527932819216e-05
-1.46631905114482e-05
-1.84156734838165e-05
1.45360010410719e-06
-2.58431940643554e-06
-1.58882409308808e-05
-3.48371958758438e-05
-2.53411391485856e-05
-4.09267543942073e-06
-2.08476735551378e-05
-2.82708306161661e-05
-6.5947566503999e-06
-1.55928217004659e-05
-2.23379259088913e-05
-2.12978693099363e-05
-1.42323948394923e-05
-1.01188885202421e-05
-1.99768301847567e-05
-1.52424127391796e-06
-1.40018542931607e-05
-4.13590875424863e-05
-1.37994848562215e-05
7.57618356171083e-08
-1.73220959371905e-05
-1.79928760924867e-05
-2.65641301962481e-05
-3.20065205940078e-05
-9.97496179005551e-06
-1.17835586498289e-06
-1.01089072637409e-05
-1.85572608509714e-05
-6.10438250003618e-06
-9.18296425772702e-06
-6.95896784338259e-06
-3.10524364302252e-05
-2.68799231696934e-05
-1.51673425222219e-05
-1.42822469983707e-05
-1.00528137897137e-05
-2.78900244879363e-05
-2.6259730291847e-06
-1.97928343081991e-05
-1.83556023592033e-05
-1.80015933787705e-05
-2.4689808040192e-05
-3.51824285371574e-07
-9.62068486084706e-06
-1.4700817600142e-05
-2.74118529854287e-05
-7.11512109198305e-06
-1.98071117524743e-05
-7.54813149327859e-06
-1.56954876331059e-05
-1.81536922554166e-05
-2.17738753089194e-05
-1.38792274498501e-05
-1.08184084368658e-05
-3.48354394054382e-05
-2.33036523123365e-05
2.0395682578331e-06
-1.14633487503509e-05
-1.61340381118205e-05
-9.9433543757293e-06
-3.36599532110264e-05
-3.09839846747649e-05
-2.98933392829045e-05
-3.8779601154083e-06
-1.14310524403203e-05
-7.99812351051581e-06
-1.52263032803594e-05
-6.15927671059937e-06
-1.90906696626193e-05
-1.86679597956563e-05
-1.49601689752364e-05
-4.08892035474066e-05
3.0561931847166e-06
2.96147597122547e-06
-1.47816853180786e-05
-6.62907454759828e-06
-6.34762622034088e-06
-2.42954951809769e-05
-1.08626285759829e-05
-2.2697150651003e-05
-1.0391927569988e-05
-1.25945589795297e-05
-3.31328143515318e-05
4.00728842524413e-06
-1.30789669656782e-05
-2.46358222517153e-05
-2.19331882124627e-05
-1.14887739606633e-05
-7.60845065376104e-06
-1.73361747395426e-05
-2.7778494101762e-05
-1.76768295874705e-05
-1.13923333490501e-05
-2.76366133293908e-05
-1.7468806513684e-05
-8.64222040107825e-06
-4.4387305186455e-06
-1.91252667730154e-05
8.19192576828595e-06
-1.90054133712512e-05
-1.71431037017053e-05
-7.60581763361036e-06
-2.81971163487131e-05
-6.62602647149178e-06
-3.12249310645572e-05
-1.20611071659314e-05
-1.7437223756311e-05
-1.46848672008364e-05
-1.39708072467737e-05
-1.79379756831358e-05
1.14464133216815e-05
-1.63268401345963e-05
-8.19647976102729e-06
-1.80357710116154e-05
-1.4882373921142e-05
-2.24608948351554e-05
-1.32850942786139e-05
-1.81628674138054e-05
-2.41413158118899e-05
-2.86136846965489e-05
-2.41295013283106e-05
-1.34062021532719e-05
5.69677971865149e-07
-4.42785570139252e-06
-1.82085514872668e-05
-9.42862735664497e-06
-1.83949901874628e-05
-3.18426303401873e-05
-1.6727841193212e-05
-3.46193124105027e-06
-5.89731585855973e-07
-2.07310683191887e-05
-1.19731473930594e-05
-1.0984278265413e-05
-2.52029482365678e-05
-4.74517723885805e-06
-1.6905642083009e-05
-2.39685621982216e-05
-1.30486394572701e-05
1.61127125575797e-06
-2.95765351919943e-05
-1.23620619089374e-05
-9.44449659860606e-06
-1.44272394587506e-05
-1.95944747832267e-05
-4.7587948110498e-06
-1.37315161553634e-05
-2.3528099733857e-05
-1.3200614366811e-05
-1.8153858610092e-05
-3.47325598098063e-05
-6.55121326437101e-06
4.22714614730807e-07
-1.67244838103243e-05
-1.96313244974108e-05
-2.36356315671357e-06
-3.92801861122484e-06
-3.06992837999104e-05
-9.07932811187958e-06
-3.60664995655976e-05
-7.62755061889803e-06
-2.75295247339995e-05
-1.83415038427728e-05
-3.91830652623957e-07
-1.50517115539923e-05
-3.21636534650369e-05
-7.45583125517915e-06
1.32896956488595e-06
-3.95647483461422e-05
-2.10551348713535e-05
-1.32887201047749e-05
-1.3358052149273e-05
-1.51422774857291e-05
-2.78755285481396e-05
-2.6450915846891e-05
-1.29716313511906e-05
-1.1229632344472e-05
-2.16470824549001e-05
-8.67441833964292e-06
-1.53734841197642e-05
-6.66716537926675e-06
7.94364785153282e-06
-9.29721865749888e-06
-2.58514525582986e-05
-1.53924403376792e-05
-9.14552939274666e-06
-2.35539497937535e-05
-1.14948642523765e-05
-8.41415461899702e-06
-2.32648228575863e-06
-2.75499300517527e-05
-3.06057712317961e-05
-2.08778075190964e-05
-3.70050308885791e-06
-1.72496401347744e-05
-2.15432011533005e-05
-1.45908652696377e-05
-7.12748634057421e-06
-1.81747268143389e-05
-1.50286195364675e-05
-1.34084978509363e-05
-3.39804963186052e-06
-9.53383283961494e-06
-1.45714029404519e-05
-1.88439104566337e-05
-1.13647110869948e-05
-8.71199974269322e-07
-2.63828651815665e-06
-2.00734383120424e-05
4.51598405939526e-06
-6.5177189404809e-06
-2.32520123488763e-05
-1.06565989534659e-05
-5.61046143556144e-07
-1.61550514690145e-05
1.38270397683889e-05
-8.93096331829362e-06
-2.57339574807525e-05
-1.80274727249177e-05
-1.35490969130467e-05
-1.3064243234904e-05
-5.21891717778373e-06
-1.24744328750703e-05
-1.72105151967007e-05
-2.30958949818601e-05
-7.90206055821749e-06
-3.10688168866444e-06
-1.86757567210586e-05
-1.58122484222926e-06
-3.90966146163988e-06
-2.45653267900354e-05
-2.21696300888111e-05
-1.0603125992999e-05
1.09998716966356e-06
-1.04581159759665e-05
-7.34332262388446e-06
-1.31036724800251e-05
-3.38458302214276e-05
-1.76172456984107e-05
-2.61950941547653e-05
-6.63261675351719e-07
-9.71715706289485e-06
-5.63907965616609e-06
5.84167563197948e-06
-2.40227438779889e-05
-2.04458593644487e-05
-8.75088893054417e-06
-1.20000682661541e-05
-2.34023288512372e-06
-1.88336746300184e-05
4.92422711175448e-07
-1.07252464467956e-05
-3.98968622131268e-06
-3.32908734296414e-05
-1.55990109243345e-05
-6.8323255933875e-07
-5.72649740634203e-06
-1.90391141286544e-05
-2.36459001197677e-05
-1.34289494101144e-05
-2.09018735805456e-05
-1.85008598820248e-05
-1.75946337027924e-05
-1.02142507843482e-05
-1.38532616866929e-05
-2.67284023135623e-05
-9.74734665297851e-06
-2.0454717846759e-05
-3.8407126654124e-06
-2.20169311278543e-05
-2.06412619404292e-05
-1.68951739535222e-05
-6.7775490151726e-06
-2.23181820140309e-05
1.78527663093389e-06
-1.69428143778726e-05
-2.6424966072928e-06
-2.40176318030519e-05
-6.53098157376762e-06
-2.77816169397445e-05
-1.63149810170417e-05
-1.63241193095155e-05
1.00091936042942e-05
2.64673182445031e-06
-7.95482513112135e-06
-1.55015291742773e-05
-2.01814526708984e-05
-8.63090328377671e-06
-2.50149720480913e-05
-3.56602023519945e-05
-1.81885444517161e-05
-1.87243935386674e-05
-1.28597494183006e-05
-1.38924390084086e-05
-7.98126870861477e-06
-1.10566389057812e-05
-2.75559972578853e-05
-1.74941488277809e-05
-6.47643276211982e-06
-2.58098369554603e-05
-2.10142575057245e-05
-2.52645133788525e-05
-1.90325112083435e-05
4.52593943836339e-06
-1.83224954770342e-05
-1.52707612091542e-05
-6.66682267277314e-06
-8.84066378465006e-06
-3.0626065197824e-06
-1.09500422961654e-05
-2.58116645007824e-05
-2.09589075487816e-05
1.10837142036746e-05
-1.86718118517813e-05
-2.19984199762916e-05
2.40981097408682e-06
-9.31182167310589e-06
-2.00815466418603e-06
-6.02817644171284e-06
-5.18009712625394e-05
-2.07773277508083e-05
-1.79800288211749e-05
-1.63624758246197e-05
-2.19067971358865e-05
-2.03720551410378e-05
-1.46047520669331e-05
-4.44984630732808e-06
-3.23459346014943e-05
-1.20079668021437e-05
-2.05952367288992e-05
-1.95143351120641e-05
-1.86050992524507e-05
-2.2992317101263e-05
-7.70908954094635e-06
-1.171443050675e-05
-1.93295522163033e-05
-2.14661923546922e-05
-2.86546720490468e-05
-1.80556517111812e-05
-1.93588653763374e-05
-2.41792499238799e-05
2.40344960909376e-06
-2.83797207577728e-05
-3.42530199610967e-05
-2.14104531028774e-05
-3.42503847281443e-06
1.53208683666661e-06
-3.49580108979724e-05
-3.45017469869382e-05
-1.41391149064238e-05
-1.21131382300594e-05
-8.07697796005506e-06
-2.00112876526987e-05
-3.10531599659405e-05
-1.34195339295362e-05
-1.38442671155778e-05
-1.90291472532472e-05
-8.57494473577148e-06
-5.42638924667445e-07
-2.10451506317622e-05
-1.76298084027e-05
-2.01057505076922e-05
-6.08250031829086e-06
-2.97592585551057e-05
-1.51821911914332e-05
-1.90473007534858e-05
-7.0087767902797e-06
-9.72290322203999e-06
-1.9944902677596e-05
-2.47052625300891e-05
-1.81446503166845e-05
-1.29368737638713e-05
-3.02534491870215e-05
-1.30749162428176e-05
-1.03618991550579e-05
-2.00172901176281e-05
-9.40287718587972e-06
-2.02125394430225e-05
-9.53459188254755e-06
-8.73159045402085e-06
-3.14827035201263e-05
-4.17778202383008e-05
-1.240801781671e-05
-4.92513832435505e-06
-2.76861974253735e-06
-2.18227647990554e-05
-7.80466256707077e-06
-3.29957173171879e-05
-1.21332734628392e-05
-1.84765088942234e-05
1.53684057519415e-05
-2.98970188372568e-05
-3.74332222602375e-05
-1.66863042609659e-05
-5.87832550718302e-06
-8.67085150229115e-06
-2.5125224045443e-05
-1.31122715115657e-05
-4.8029510320314e-06
-2.19461261482366e-05
-3.48232122847453e-05
-1.58762728914559e-05
-1.39478261889506e-05
-1.00806840010697e-05
-1.61530999393899e-05
3.35369342978462e-07
-9.53667078455539e-06
-1.76921123234091e-05
-3.30285087229899e-05
-1.19004718909512e-05
-1.12507885458132e-05
-1.50286995157532e-05
-2.09655130658773e-05
-8.76879871444176e-06
-2.82233607285817e-06
-9.9932496548842e-06
-1.08781224674897e-05
-3.2016565539704e-05
-2.10266338168126e-05
-2.74987391177343e-05
-2.12084731430368e-05
-1.49459761037553e-05
-8.18317765323825e-06
-8.15188877444198e-06
-2.52905025101836e-05
-1.37667260221837e-05
-2.75109924785369e-05
-1.38962566337974e-05
-1.0123451397943e-05
-1.92750476915421e-05
-2.52656007950458e-05
-1.80509327202931e-05
-1.55331401340277e-05
-1.14607868283969e-05
-1.16540432933994e-05
-1.9871107101902e-05
-2.9111878650937e-05
-1.68416002456173e-05
-1.66354496246479e-05
-1.17345421788084e-05
-7.27564526278258e-06
-1.32942097361291e-05
-1.33678291878271e-05
-8.67964947179137e-06
-2.97983508876432e-05
-3.24451874903398e-05
-2.55746243295623e-05
-3.50990609582937e-05
-2.56849834288029e-05
-1.20644918570546e-05
-9.09929598738649e-06
-1.62633317733415e-05
-1.3956210696366e-05
-2.75522631761839e-05
-2.83416256973947e-05
-1.90353540380882e-05
-2.9898317273246e-05
-1.77883517316734e-05
-6.13973873349929e-06
-4.39736043931499e-06
-2.07646545766405e-05
-2.94405131230409e-05
-7.56203551682501e-06
-2.26863669608367e-06
-1.29819381563566e-05
-1.61996403277134e-05
-1.27411767912999e-05
-2.1775071350632e-05
1.82648205526488e-06
-1.08548071820298e-05
-2.15823288586427e-05
-4.95245698438097e-06
-1.51293771181554e-05
-1.97015020837255e-05
-4.38847936801994e-06
-1.30274878436677e-05
-1.9498024968474e-05
-8.50577700947184e-06
-3.89794368284001e-05
-1.10878893707971e-05
-8.15148093224337e-06
-1.91215540004738e-05
-6.31289645095168e-06
-1.65772748714035e-05
-1.49904150219817e-05
-2.25415098772685e-05
-1.46284591485199e-05
-6.73295515378379e-06
-1.64391290278641e-05
-1.0390663500604e-05
-2.24012608828901e-05
-7.57448214697311e-07
-9.11182664091653e-06
-8.49215180783921e-06
-1.69858637359833e-05
-2.46132061933063e-05
-7.62451468298899e-06
-1.27835534782963e-05
-1.63075925940264e-05
-1.78184185559013e-05
4.63152415357972e-06
2.58612417285181e-06
-1.73626982396407e-05
-5.78048356400519e-06
-1.27059759950935e-05
-1.640096206089e-05
-8.69019564567696e-06
-1.88981907960013e-05
1.4593869621411e-05
-1.17644164130117e-05
-2.21747195115734e-05
-2.18384916457273e-05
-1.11697953044351e-05
-3.2930517956319e-05
-6.35359400644268e-06
-1.4383506425891e-05
-1.60075661066331e-05
-1.23401483337776e-05
-1.54443906289677e-05
-1.99857184522529e-05
-1.43369601863619e-05
-2.29290967633058e-05
-1.54017886881105e-05
-5.73703688679414e-06
-4.23240123287653e-06
-1.40145104040313e-05
-3.45595571444866e-05
-1.08748296415789e-05
-3.96744670295399e-05
-1.89805635553512e-05
-9.17159232497977e-07
-2.3467963466218e-06
-2.35566626463891e-05
4.86468338681854e-06
-3.4859942576744e-05
-8.2618741035656e-06
-1.64555410568549e-05
-3.9263170992628e-05
-2.5694197082032e-05
-8.94492259326652e-06
-3.62653750054567e-05
-1.7463921117294e-05
-3.79426934797893e-05
-2.06435404356437e-05
-1.26377283447705e-05
-3.56950751602016e-05
-1.39260747832623e-05
-9.65400649644354e-06
-1.25800762951396e-05
-1.00945844837221e-05
-2.61708147623188e-05
1.30060099885775e-06
-1.17718209479931e-05
-7.57266751326365e-06
-6.85836169051214e-06
-1.76978266580482e-05
-1.60808694836119e-05
-3.65807078513479e-05
-5.57786509762589e-06
-4.32316602764012e-06
-1.11162192418536e-05
-1.28092993818966e-05
-2.52264255339758e-05
-2.3592821823503e-05
-3.31422835123075e-05
-2.18914074755977e-05
-2.5350690725308e-05
-1.87122021793122e-05
1.15823798324246e-07
-9.57524718763501e-06
-1.67293159235608e-05
-1.77458587725583e-05
-2.32496938564349e-05
-5.35885520430708e-06
-1.52665983012825e-05
-2.15372045638272e-05
6.78421729568174e-08
-6.42905843729862e-06
-1.94284757393285e-05
-1.74420514456582e-05
-1.05796225254369e-05
-1.51645913432496e-05
-2.51662780602252e-05
-1.27617394361644e-05
-1.22883032011273e-05
-1.46413680554256e-05
-9.20355348310623e-07
-4.47913355234162e-06
-3.04128871478706e-07
7.93649181280087e-06
-3.46276110582667e-05
-7.53878426485516e-06
-9.10280951107583e-06
-3.39860265323957e-05
-3.23765174542873e-05
-1.88304808531765e-05
-2.72629452704943e-05
-1.60020274550855e-05
-1.64616608797305e-05
-1.52082893727104e-05
3.68312633465339e-06
-1.67175439972794e-05
-1.76295588283445e-05
-1.5616677659421e-05
-1.04616397569605e-05
-1.26495833068793e-05
-2.01582604828615e-05
-2.21303443565826e-05
-1.61892479864628e-05
-2.6112847943728e-05
-3.43524684051294e-05
-1.70545683237118e-05
-1.94990714379857e-05
9.07059439437581e-08
-3.53099229052097e-05
-8.07495403034213e-06
-2.57228685167253e-05
-4.69646368612391e-06
2.41684875701752e-06
-2.2388810391215e-05
-2.62095639024428e-05
-2.19239917857936e-05
-1.11937355657403e-05
-5.5809688764621e-06
-2.55704472420881e-05
-3.27466734725662e-05
-6.05671343780388e-06
-1.34198542277737e-05
-1.41600658276898e-05
-8.8917335848421e-06
-2.19713661890411e-05
-2.41015555524213e-05
-8.90616406412442e-06
-3.017981083631e-05
-1.63642392632959e-05
-1.90337279665945e-05
-1.58898576717434e-05
-2.50062625285552e-05
-1.27075655414793e-05
-8.22493106786284e-06
-2.10013060734247e-05
-4.75496352899545e-06
-2.17074879033456e-05
-1.71039344439882e-05
-1.45585147438372e-05
-9.30686102526643e-06
-2.4203145659815e-05
-9.14464716056848e-06
-1.96912068982846e-05
-1.05688868857195e-05
-1.80309760398594e-05
-8.26815880502215e-06
-1.04255742364355e-05
-2.73434461990684e-05
-5.90463688717252e-06
1.1055180477186e-05
4.34919877697754e-06
-1.08679706068346e-05
-2.22860716829865e-05
2.3240933780254e-06
-8.10191763738162e-06
-1.82112707080329e-05
-3.41358893975494e-05
5.1016102814866e-06
-3.17236688254308e-05
-2.08633134454305e-05
-1.31014421750155e-05
-2.82611461157422e-05
-1.21984557705758e-05
6.16212714731379e-06
-1.59629723645008e-05
-7.07925775687905e-06
-2.43264387026152e-05
-1.85696261228655e-05
-1.90268262264743e-05
-2.63224813319395e-06
-1.83485537646406e-06
-1.55398327834636e-05
-2.36802252203096e-05
-1.51295325847576e-05
-6.65657361200507e-06
-2.27074657714931e-05
-2.21410170973113e-05
-2.59417006636353e-05
-2.31384867081023e-05
-1.7831274946792e-05
-3.34704473928395e-06
-1.28493197933387e-05
-3.93401073390953e-05
-1.10996945633648e-05
-9.82266952907142e-06
-1.57253987368643e-05
-2.71283217331213e-05
-3.61252933785945e-06
-2.24898023099129e-05
-2.02401160621165e-05
-1.70073819851661e-05
-2.52313815806866e-05
-1.87174990266081e-06
-1.04535237171915e-05
9.66149269379105e-06
-5.83524938111953e-06
-2.05742435801064e-05
-1.83215985458364e-05
-4.84886243005208e-06
-3.01977920656686e-06
-1.84181510282742e-05
-4.04020237322944e-06
-1.94557013695758e-05
-2.33542029959283e-05
-1.46316266636407e-05
-2.10469907275592e-05
-2.93888880912637e-05
-1.58010398443266e-05
-1.46483397622136e-05
-2.44258423051055e-05
-1.2937596783484e-05
-1.99525270383496e-05
1.30581893445187e-05
-8.01213757485181e-06
-7.91573995049545e-06
-1.68147032584433e-05
-1.29274143232485e-05
-3.72477887665564e-06
1.91557842181817e-06
-1.67810598725489e-05
-1.18230836984836e-05
-2.68333802338306e-05
-4.60319015374955e-06
-1.94530939581888e-05
-2.00132356526055e-05
-3.01932855350375e-06
-1.73199037355897e-05
-1.19625738112073e-05
-6.59203156710086e-06
-2.88717485715517e-05
4.20109146019265e-07
-1.88725441322189e-05
-8.84275147312306e-06
-1.53743633556579e-05
-1.21518554045784e-05
-7.21497662513686e-06
-1.85686004448519e-05
-7.50155047912481e-06
-3.05675037818636e-05
3.19778336972089e-06
-9.19597548712645e-06
-8.51789947241673e-06
4.6439926020226e-06
-1.45023789569029e-05
-1.84660798188096e-05
2.05127528341935e-06
-3.08892583647089e-06
-2.45011940443637e-05
-2.73393591153439e-05
-1.82788676944537e-05
-1.76688639827585e-05
-1.50704105957661e-05
4.5429306165626e-06
-2.15932736471789e-05
-2.03730644688365e-05
-1.07874943736944e-05
-9.26842753252573e-06
-2.32324832155951e-05
-2.18955844734804e-05
-2.73686827138701e-05
-2.77619253333153e-05
-1.7409834534041e-05
-3.01914511330982e-05
-7.06615840474368e-06
-1.76081967603208e-06
-1.96367351589702e-05
-1.00342602097969e-05
-2.92091980575011e-05
-1.8839032943853e-05
-9.75387609552628e-06
-4.95828061950635e-05
-3.30185330555249e-05
1.02475243109769e-05
-1.26247392538138e-05
-3.26396128718667e-05
-3.27986795366074e-05
-1.70605476893988e-05
-1.9004758605191e-05
-1.10325661208732e-05
-1.49801966556269e-05
-5.41790435990253e-06
-1.70601474676447e-05
-6.977256489121e-06
-1.66454536416612e-05
-1.43446825132068e-05
-2.25044663971631e-05
-2.49841116148113e-05
-7.7045581043333e-06
-1.97545921976671e-05
-1.25426891137711e-06
-1.68627389951215e-05
-1.65619687592564e-05
-1.86657141640216e-05
-2.36889775642369e-05
-2.92723784532962e-05
-2.14693752020486e-05
-1.26795932338816e-05
-2.95514727401334e-05
-3.56366182945675e-05
-2.52177262963086e-05
-2.57140449134977e-05
-1.59347596532347e-05
-1.26817642504596e-05
-1.20017685049533e-05
-2.25830991810466e-06
-1.48886487746777e-06
-2.73441510919764e-05
-1.88339809679862e-05
-2.57243953738039e-05
-6.92877415310298e-06
-1.82737146524437e-05
-8.88552179702055e-06
-3.28635067066056e-05
-1.60884940990233e-05
-1.41226086149075e-05
-2.20439157784078e-05
-2.94272111925784e-05
-7.04110809700541e-06
-1.72450143012797e-05
-1.79035535337247e-05
-1.95949239781434e-05
-1.05095994605662e-05
-1.94714811141248e-05
-1.57400282136646e-05
-1.00813370559438e-05
-2.64479805145198e-05
-1.42470951047522e-05
-1.24131271327082e-05
-6.5108675774763e-06
1.04612970140194e-05
-8.59044577817785e-06
-7.54740986208457e-06
-2.27212097295347e-05
-1.40509783705655e-05
-2.09415348555563e-05
-1.65514316854396e-05
2.18382258957564e-06
-1.84394097813538e-05
-8.48632024175271e-06
-2.25524915219315e-05
-2.11651136078363e-05
-1.74783101005617e-05
-1.76030435880454e-05
-1.04345181495952e-05
-2.08564621957803e-05
-4.3163357976173e-06
-2.93118294375271e-05
-9.13186459340398e-06
-1.78390451359302e-05
-1.9631341810442e-05
-1.53850645403936e-05
-2.67299781012719e-05
-2.42012139666771e-05
3.13815210583193e-06
-9.01814618390516e-07
-2.16862669945321e-05
-1.42770353233756e-05
-1.1145961085238e-05
-2.15868812591129e-05
-1.43629496532984e-06
5.50317230390052e-06
-1.58666349467052e-05
-1.76672080111906e-05
-7.29605125946222e-06
-2.24130003550113e-05
3.80197319086547e-06
-1.67287749655086e-05
-2.66252732083604e-05
-1.06180743738434e-05
-1.33825829009856e-05
-7.52666847010696e-06
-1.34655239817852e-05
-2.89261857336257e-06
-2.09347265859132e-05
-1.23689870649448e-05
-1.17959077647981e-05
-2.2652466308304e-05
-3.68390620051706e-06
-5.34014168419029e-06
-1.14840117876672e-05
-2.29033419511014e-05
-7.88045680313478e-06
-1.38213314253397e-05
-1.9597764501003e-05
-8.51281163712539e-06
-7.712222048207e-06
-1.09652028135015e-05
-2.84915960511385e-05
-1.20026609730841e-05
-2.10328962361566e-05
-3.00062731527276e-05
-1.17038732367856e-05
-1.22362672790771e-05
-2.28772240138036e-05
-5.17781766769783e-06
-2.11815248254968e-05
5.36652937387903e-06
-1.34129529160529e-05
-2.19511350326189e-05
-2.96232943595693e-05
-1.10776684941361e-05
-2.7808528854113e-05
-1.55724125229632e-05
-7.82063711122816e-06
-2.13198267716458e-05
-2.44697236634353e-05
-1.98827158886033e-05
-3.9501624603001e-05
-1.28018909850472e-05
-1.13953005465521e-05
-2.11257857799438e-05
-1.41637458625268e-05
-2.05097251184199e-05
1.17149234864228e-06
-5.93216015139411e-06
-2.12965612135853e-05
-5.89964491991995e-06
-2.41326847850856e-05
1.33667475039681e-06
-3.4841222551368e-06
-1.71663633953332e-05
-2.03840086805291e-05
-2.96102766080365e-05
-8.00129582947467e-06
-2.7940523647935e-05
-8.81216498815817e-06
-5.0120608014074e-06
-1.34409851594276e-05
-1.9398462783585e-05
-1.75142379901686e-05
-2.73330167759678e-06
-1.43993592171617e-05
-1.52438743975482e-05
-1.46573065823095e-05
-1.77529691559191e-05
-5.52669822866673e-06
-1.20168752703064e-05
-2.92843632666329e-05
2.41310935230483e-06
-2.16711615699768e-05
-2.5487571600527e-05
-3.82528950162402e-06
-8.33533453581633e-06
-2.20278466925249e-06
-1.29568469938088e-05
-2.79455642589927e-05
-2.47150593123579e-05
-1.60124166452382e-06
-8.68839724524627e-06
-2.12557924618481e-05
-3.71689113254283e-07
-2.08427629657014e-05
-1.37655081746145e-05
-1.01967777251707e-05
-2.12473446511121e-05
-1.64405544336699e-05
-9.38310069610048e-06
-8.62280290147213e-06
-1.23081769397884e-06
-2.3284613045472e-05
-2.12384254451815e-05
-1.15166453355298e-05
-1.50151226192659e-05
-1.5017105678072e-05
8.47242451247036e-06
1.5518849343635e-07
-2.81979249713437e-05
-1.07598981809364e-05
-2.06684396503462e-05
-1.60157306152909e-05
-3.2656613582333e-05
-1.30108894211485e-05
-1.5626161741022e-05
-1.92038863943979e-05
-3.33462236618241e-05
-2.56278104408278e-05
-1.21231901844408e-05
-2.76374617243211e-05
-5.17118703337616e-06
-1.74333876753902e-05
-2.77094925040738e-05
-2.83830939968845e-05
-2.42682852228695e-05
-1.86307328399026e-05
-8.50375182258569e-07
-2.5575608253884e-05
-1.0406528712974e-05
-2.90976649407798e-05
-1.48494974129463e-06
-7.82614855411751e-06
-1.02794447156655e-06
-2.00740032700263e-05
-9.36036248622091e-06
-2.01227023118568e-05
-9.15545384798529e-06
-1.65785653591917e-05
-1.68334726516798e-05
-9.28045545848046e-06
8.32418562070195e-06
-2.51181908421478e-05
-7.19318875364177e-06
-2.19533766440569e-05
-7.87273280902887e-06
-2.78928174546379e-06
-1.31592545888076e-05
-2.30311402559543e-05
-2.27040254947593e-05
-2.81419083362062e-05
-9.14117189772465e-06
-9.37662865992415e-06
-1.09072750002131e-05
-2.09769271082853e-05
-3.02090912930428e-05
-1.96189870458073e-05
-9.0296119184452e-06
-4.10010333068825e-06
5.41481420866399e-06
-1.45690775424072e-05
-1.44020029175009e-05
-2.02512953510766e-05
-1.71573946380081e-05
1.16158661812105e-05
4.41274895090977e-06
-1.56831014176163e-05
-2.11195098660496e-05
-6.17222545019254e-06
-2.39231065575339e-05
-1.37095163293089e-05
-1.98456448555378e-05
-1.86782636928611e-05
-1.70775405846226e-05
-9.86181079535477e-06
-2.65375956977883e-06
-1.57975274860415e-05
-1.77757340085392e-05
-1.75694759102118e-05
-1.77577241745041e-05
-8.06485803735816e-06
-2.99289239062978e-05
-3.11714702224813e-05
-6.36866782185576e-06
-1.66265592236749e-05
-4.67072280875373e-06
-1.42178011507528e-05
-2.63309269210255e-05
-6.31108044557256e-06
-8.60535333039277e-06
-2.69859839202694e-05
-1.22439237162683e-05
-9.58107573771271e-06
-2.54750053409866e-05
-9.42535392044592e-06
-2.82916919904823e-05
-2.37963758806757e-05
-1.40096815365308e-05
-1.97524376717293e-05
-2.59295201734353e-05
3.33604260962107e-06
-6.75743817380862e-06
-2.05804193758693e-05
-2.41497836832381e-05
-2.62105835062316e-05
-7.51194886159051e-06
-5.38240557539116e-06
-1.82637543448038e-05
-1.03814843193288e-05
-8.17672195709009e-06
-1.70569436309933e-05
-2.8136818541988e-05
-3.23396386416725e-06
-3.20257317830779e-05
-1.32976270764331e-05
-3.18096415109398e-06
-7.42327720784922e-06
-2.9067616661677e-05
-1.35133929230334e-05
-1.19226078246574e-05
-2.00627987313843e-05
-1.51165702310264e-05
-3.34855149862303e-05
-3.68491800153789e-05
-1.12587101349193e-05
-2.6613355284084e-05
-3.37443967780897e-05
-1.05191269309032e-05
-6.35865064186642e-06
-1.36800850166414e-05
-9.84802598826739e-06
-2.98834890849455e-05
-2.21967726746015e-05
-1.19024810176035e-05
-3.9183412464817e-06
-3.46387202755786e-06
-1.74151882287063e-05
-2.4152081270803e-05
-2.6899889911196e-05
-2.30029168741818e-05
-1.58682542884176e-05
-1.03432090590576e-05
-2.79572880425766e-05
-3.75107057811341e-05
2.43915311729309e-07
-1.24196002350477e-05
-7.15239409556912e-06
-1.72706606745638e-05
-2.10236369732108e-05
-2.05453002799849e-05
-9.75981369704224e-06
7.72616071440369e-07
-1.00025887244391e-05
-8.54319362133781e-06
-1.70322284322445e-05
-4.88966954382845e-05
-2.27767220988266e-05
-9.70078639168692e-06
-2.24527622383574e-05
-1.80257019826524e-05
-1.98406177389225e-05
5.21316471028496e-07
-2.45885727440829e-05
-1.8620527869597e-05
1.32622544745567e-06
-1.43957872127257e-05
-1.71240844197584e-05
-1.21474504749248e-05
-5.208122584823e-06
-1.6681820322644e-05
-1.08870274024615e-05
-4.79344742822269e-06
-1.99064204635411e-05
-9.96078394451518e-06
-9.53576000245592e-06
-1.29588189233262e-05
-1.4245552584971e-05
-1.39713889790901e-05
4.266902610734e-06
3.06539276142469e-06
-3.47405206293359e-05
-6.13305199471147e-06
-1.93375957051469e-05
-1.01030727099884e-07
-1.32937915707757e-05
-2.72254079848596e-05
-1.9484103510313e-05
-1.12761477150122e-05
-2.19386038883159e-05
-7.1504493716623e-06
-2.22728329213537e-06
-9.39575341046463e-06
-1.49332259750982e-05
-6.95954334111147e-06
-1.92894032119466e-05
-3.64613637323755e-05
-1.6718217599202e-05
-1.4539302662534e-05
-1.77829030503958e-05
-2.79206295114014e-05
-1.77696156932103e-05
-1.73543996404094e-05
-1.49701509131897e-05
-1.64298783185022e-05
-7.2139429646103e-06
4.94504583869457e-06
3.74253439256091e-06
-3.41943200591375e-05
-1.15786745198484e-05
-1.26935563859304e-05
-2.65334681384374e-05
-3.386033123161e-07
-2.21380843570392e-05
-1.50273538702109e-05
-3.08358280374895e-06
-1.03314469023304e-05
-2.91637901767985e-05
-3.19890594791814e-05
-1.51429729923309e-05
-1.06575539214873e-05
-1.5243919204485e-05
-1.18256236148372e-05
-1.63637160797093e-05
-2.945331800358e-06
-3.53744211115599e-05
-1.33333432513125e-05
-1.52653395500509e-05
-3.15195656006308e-05
-1.8067217234681e-05
-8.28317175961214e-06
-7.79369973114156e-06
-2.70674599100173e-05
-1.67975958422116e-05
-2.36166588330305e-05
-2.00184648670114e-05
-1.56199936485478e-06
-7.87484830335212e-06
-2.12313508441051e-05
-1.65855402075291e-05
-4.77057042887984e-06
-4.36009180798459e-06
-1.2081154726931e-05
-1.5966064356033e-05
-3.04693973632095e-05
-3.36088471228654e-05
-7.20346183789682e-06
-1.52416204442874e-05
-2.32750560222376e-05
-2.64178235693774e-05
-1.16378357527672e-05
-1.12984771239097e-05
-1.59573326127914e-05
-2.06078344447182e-05
-1.60646878687568e-05
-1.16419262326517e-05
-1.6406221350531e-05
-3.81524651044572e-05
1.3002957245815e-06
-2.80791499535317e-05
-1.8936632854796e-05
-2.32118078870886e-05
-1.23783225628783e-05
-1.38165895538005e-05
-1.75546719447272e-05
-1.33966303644453e-05
-2.80316619042531e-05
-1.57554054043635e-05
-6.62886207457197e-06
-2.31681889375312e-05
-3.48838938765006e-05
-1.31794912401411e-05
-2.14915104298164e-05
-1.08092977181127e-05
-1.12474882779658e-06
-1.36532653207221e-05
-1.20252853241506e-05
-5.89625342787265e-06
-2.86615373956973e-05
-3.08864853041869e-05
-6.76661305347666e-07
-1.85956687640227e-05
-1.48521242071113e-05
-1.93477128427363e-05
-2.19401022179822e-05
-8.3295924785753e-06
7.83400119938586e-06
-9.37919397241891e-06
-1.0898042733071e-05
-1.65748675013031e-05
-2.35366700201294e-05
-1.12216171090313e-05
-1.49411544312832e-05
-1.36852374392629e-05
-1.97421041611828e-05
-1.22273955761312e-05
5.82596465373409e-06
-1.14005097099584e-06
-2.02101036372403e-05
-2.23684573802251e-05
-1.50923269016657e-05
3.24117543711505e-07
-1.83023323250129e-05
-4.33851277817635e-06
-2.73853608007299e-05
-3.68362754507158e-06
-2.55717714809986e-05
-7.43892927372665e-06
-2.09100173412456e-05
-2.47939175553387e-05
-3.98503051583941e-05
-2.15198901944447e-05
-1.82149380943923e-05
-1.04418330594081e-05
-3.06593601031097e-05
1.89846023748741e-06
-7.75785280095839e-06
-1.43981558988402e-05
-6.58213219989986e-06
-2.07513280589858e-05
-1.35505273209047e-05
-2.87786527336395e-05
-1.15310749475923e-05
-3.75178760874871e-06
-2.77920999062801e-05
-4.60115988447961e-06
-1.14497396938167e-05
-1.63630319404675e-05
-1.67758115498615e-05
-1.33030918484986e-05
-2.30728720531565e-05
-1.91887292634342e-05
-1.52691319616672e-05
-9.48098245664607e-06
-3.82372365300898e-05
-3.75301059686239e-05
-8.66479918333529e-06
-2.35209426782062e-05
-3.84763076428685e-06
-1.51196271641565e-05
-3.05788474910785e-05
-1.03620620774261e-05
-2.00481466863696e-05
6.06253738274708e-06
-1.64740653032949e-05
-1.52373419441042e-05
-5.91171111154918e-06
-7.01632019811221e-06
-1.08410472199308e-05
-8.31130032564876e-06
-2.23379118520554e-05
-1.67843045078011e-05
-1.45353439227886e-05
-3.66684477765656e-05
-1.24369975789885e-05
-3.00325393900664e-05
-2.57247795658695e-05
-9.47769582757359e-06
-2.08907775828757e-05
-2.17366418781662e-05
-1.02386581423354e-05
-8.45474173308842e-06
-7.35616414568114e-06
-1.12299722111587e-05
-2.18293992977294e-05
-1.66441401011471e-05
-1.65196828764911e-05
-2.9030456447698e-05
-1.00980878205307e-05
-6.01570928502338e-06
-5.42373960418422e-06
2.86300738088493e-06
-2.0457252619354e-05
-2.18934442233976e-05
-7.95595429787666e-06
-3.43283326217814e-05
-1.31888710896186e-05
-2.05655634532097e-05
-1.0965463912805e-05
-8.68686519920016e-06
-7.82901803189961e-06
-1.3948417174151e-05
-3.69076176012644e-05
-1.54537501323394e-05
-1.75134481434678e-05
-2.50166041884358e-05
-1.58570041848231e-05
-1.68894614904886e-05
-1.59120558678398e-05
-3.52808006726868e-06
-4.39986374024521e-06
-3.74020795113903e-07
-1.16256420432247e-05
-1.37650847713837e-05
-2.85358947213122e-05
-8.05672119384471e-06
-1.04341023035628e-05
-1.19909309164643e-05
-2.56523766136285e-05
-1.32673506755442e-05
-1.00067448007498e-06
-2.19983708844374e-05
-2.70287071468566e-05
-1.84153991119479e-05
-3.26652499189091e-06
-1.84522241262842e-05
-1.88723306575384e-05
-1.3572268530266e-05
-9.36272900285533e-06
-1.3670583940731e-05
-4.26771677046204e-05
-1.62525226998956e-05
-2.15638764631689e-06
-2.81370353806424e-05
-1.73409596788931e-05
-1.37966520886175e-05
-1.91100679831847e-05
-8.24997544621808e-06
-1.70000395884852e-05
5.39454314150746e-06
-1.79542496596222e-05
-9.3417555470493e-06
-1.7874404097567e-05
-2.32249416822166e-05
-2.90060928490079e-05
-1.09195803956475e-05
-1.43559811951092e-05
-1.38075575633325e-05
-2.4619259324419e-05
1.72210615170355e-06
-1.67983523185587e-05
-2.7345228145695e-05
-1.04674811011037e-05
-1.65966170063087e-05
-2.14829972894561e-05
-1.81610284644495e-05
-1.59559214220765e-05
-1.65142130444784e-05
-3.55497832941394e-06
-2.14657144357851e-05
-2.81310751281148e-05
-6.26503466789383e-06
-1.17649437102351e-05
-1.77017583633292e-05
-1.7836019223646e-05
-2.14358791003814e-05
-2.33550817773739e-05
-1.68460127336612e-05
-2.85193423971235e-05
-3.40625041986079e-05
-1.38514203263495e-05
-1.3281589854759e-05
-2.28108584161221e-05
-1.29903581717207e-05
-5.22350046778676e-06
-1.21463730864637e-06
-1.35469123574899e-06
-2.10576764530439e-05
-9.68320433504407e-06
-1.0114184873142e-05
-2.22958410265098e-05
-2.35424167832151e-06
-2.74924411351795e-05
-2.96279187442678e-05
-1.35250424469946e-05
-1.46138190149401e-06
-5.94565991897164e-07
-1.55641827387805e-05
-2.24011019828622e-05
-2.16618549809835e-05
-2.51189411792589e-05
-1.86253830779009e-05
-3.43349847928044e-05
-1.38157857515847e-05
-2.0258967744108e-05
-2.10652072578546e-05
-3.17028456359825e-05
-2.31562872306966e-05
-7.16567700752422e-06
-1.48471716973183e-05
-1.47869358537737e-05
-1.21200968663715e-05
1.29527880276577e-05
-1.33233610703037e-05
-1.29956833294618e-05
-3.3880722786798e-06
-5.01790345576808e-06
-2.52897410511023e-05
-2.45535405407253e-05
1.23821941018256e-06
-6.943390315182e-06
-8.90903987415956e-06
-1.98414099686571e-05
-2.57761436977951e-06
-2.30254352563888e-05
-3.65105907140147e-06
-3.18667381793006e-05
-2.06676352561118e-05
1.8680798904621e-06
-2.60442627503078e-05
-1.9727711784857e-05
-1.61564816790595e-05
-8.03983441145915e-06
-4.25975809338256e-06
-1.25908622952797e-05
-1.07751667359243e-05
-1.64872795848283e-05
-1.39061557606933e-05
-1.83280149777909e-05
7.74104887843214e-06
-4.23202776674763e-06
-1.98484556246708e-05
-1.73976245984972e-05
-5.77528156816279e-06
-1.83945972665111e-05
-1.5406513918296e-05
2.69074126804636e-06
-3.005852882374e-05
-4.29180541232048e-06
-1.50389649279078e-05
-2.00123811648131e-05
2.72873369708973e-06
-2.39616565817236e-05
-3.20929617911126e-05
-1.17751923650371e-05
-1.13190401981843e-05
-1.6468464479514e-05
-1.22236245178721e-05
-2.10863542830265e-05
-1.54690787799322e-05
-1.63428683500766e-05
-1.61872005427437e-05
-2.49074798145097e-05
-2.75025743531678e-05
-3.12829042060792e-05
-1.98319318653203e-05
-1.8237369392091e-05
-1.3435754255476e-05
-2.18923081180788e-05
-1.76150864284381e-05
-1.00675648611459e-05
-2.52841058179099e-06
-1.98697647357851e-05
-1.87366408580353e-05
-3.18678782942282e-05
-1.46198288476933e-05
-2.2814637438115e-05
-5.25483499911927e-06
-1.74314779915965e-05
-3.9245036717068e-06
-1.98729029916515e-05
-2.05486104866201e-05
-2.88657877286798e-05
-9.19194582835687e-06
-1.41775513795765e-05
-1.88501233057579e-05
-1.90209123026673e-05
-2.35191113316939e-05
-2.49977722908208e-05
-1.37195496741196e-05
-6.31466567020626e-06
-1.78933388346642e-05
-2.60771437935672e-05
-1.78828216588542e-05
-1.90492180329411e-05
-1.84169747510766e-05
-1.53273533209483e-05
-2.34421058980512e-05
-2.15661607569336e-05
-3.00763351436568e-05
-2.13732803566571e-05
-3.17090489802144e-06
-1.26800169363245e-05
-1.67918830106243e-05
-3.02626382014769e-05
-1.14443298233414e-05
-2.170242661861e-05
-2.44357299469997e-05
-1.89222620094515e-05
-5.29811434024493e-06
-2.3037621505776e-05
-2.8695092748159e-05
-1.85090794232457e-05
-9.71999521497309e-07
-3.86894702827276e-05
9.06169776574887e-06
-3.25262255828019e-05
-1.31288467381828e-05
-2.9651802090496e-05
-1.41202821216053e-05
-1.28906262596689e-05
6.40521160866497e-06
-8.16038498576854e-06
-2.81922067219574e-08
-2.57788485311596e-05
-2.40089428327725e-05
-1.86161955354386e-05
-2.09777330533528e-05
-2.31554773923996e-05
-1.83938293165746e-05
-3.27889793239749e-06
-1.36069927977713e-05
-2.15162684870971e-05
-2.84441277599753e-05
-7.33082909753117e-06
-2.0351061870615e-05
-2.20363891550227e-05
-5.928533853741e-06
-9.87476550514276e-06
-1.14424303969463e-05
-2.03635979923565e-06
-6.78436917452387e-06
-2.90769426241276e-05
-9.3637523037123e-06
-3.35126468535877e-05
-1.00086114819354e-05
-2.3826733545392e-05
-1.04827335844167e-05
-8.24247366369231e-06
-1.9209491136829e-05
-2.47391075511684e-05
-1.96238875865953e-05
-3.02627226691007e-05
-1.48496865982072e-05
-2.5632201660272e-05
-1.44220681447692e-05
-1.13250957717369e-05
-6.97368494826303e-06
-1.97384141341186e-05
-6.32287901662155e-06
-2.19900244333245e-05
-2.11817910258316e-05
-2.4048030987397e-05
-2.01749808336247e-05
-1.42987212596886e-05
-5.34683459331872e-06
-1.47550411564466e-05
-1.50233840317289e-05
-1.60018769804987e-05
-5.07248270654044e-06
-2.6157967879692e-06
-2.12912678895012e-05
-2.07895999947654e-05
-1.82073548781469e-05
-1.40692196375663e-06
-3.31255766751458e-05
-1.78665792704351e-05
-1.02340594514757e-05
-2.18206310022155e-05
-8.88471889151107e-06
-3.1049194630315e-05
-1.11493613360559e-05
1.14685412586291e-06
-1.01485194102429e-05
-1.73744200008224e-05
-1.8849647486152e-05
-1.01807314135033e-05
-3.34675578941137e-05
-1.56228780378277e-05
-9.42183846848973e-06
-1.2683325225616e-05
-3.2515066631407e-05
-7.08170212253732e-06
-1.60236235998372e-05
-2.22036730971406e-05
-1.73791176895794e-05
-2.28141511700479e-05
-7.53345874189054e-06
-1.34385849362349e-05
-1.51687598498154e-05
-1.66954346562286e-05
-1.99900361459645e-05
-2.2821535090449e-05
-2.01805713753351e-05
-1.66960172336916e-05
-1.77811539052462e-05
1.40189107127436e-06
-1.61578788126552e-05
-1.30635757188681e-05
-1.2540666096449e-05
-1.03485444615714e-05
-1.48940397858282e-05
-1.28198938637916e-05
-2.39810147698672e-06
-1.80224252785932e-05
-2.1145846647563e-05
-1.24620902268256e-05
-1.48621562873981e-05
-1.34371969998349e-05
-2.35695437221798e-05
-3.02809204514572e-05
-1.9079222947057e-05
-1.11942063391019e-05
-2.83323493564745e-05
-2.47949966849936e-05
-2.04179432691562e-05
-1.90998869439775e-05
-9.00438518554674e-06
-4.64827216989291e-06
-2.56551179921263e-06
-2.66636475927995e-05
-2.71048821693956e-05
-2.61472804828518e-05
-2.22481680571258e-05
-7.80794049738923e-06
-3.11813372543393e-05
-1.14316300355934e-05
-1.89038769042121e-05
-8.42832324217657e-06
-9.05912466277821e-06
-1.73064855548533e-05
-1.62473664574049e-05
-1.00740611813473e-05
-1.62044782971798e-05
-1.63799174383768e-05
-1.3530964967005e-05
-4.89569446941846e-06
-1.97542729072074e-05
-1.18736058564571e-05
-8.39100713334235e-06
-1.81820358508482e-05
-5.59449786899482e-06
-4.32562085405193e-06
-1.76905465364381e-05
-2.30657293391038e-05
-2.99007269070736e-05
-2.65808618040682e-05
-4.81323240925292e-06
-1.67275539504903e-05
-3.16168245530354e-05
-4.18430119456521e-06
-3.95796064532271e-06
-3.05540079885732e-05
-2.68952326956963e-05
-2.38406818097315e-05
-1.725651541142e-05
-2.13230710727204e-05
-6.54863754416369e-06
-2.50090525649677e-05
-2.73436444825899e-05
-1.27618320198582e-05
-3.23561648812686e-05
-2.36168696670761e-05
-1.99451301432255e-05
-8.90833303262779e-06
-1.01603371865257e-05
-3.03094721160195e-05
-1.83791401012685e-05
-1.88190801442478e-05
-2.92459289623142e-05
-1.26555661931641e-05
-2.56276113840024e-05
-1.13512692009623e-05
-2.6135345591836e-05
-8.95402240899842e-06
-1.0056534337979e-06
-1.41560771614883e-05
-5.45638484939705e-06
-3.90626952506148e-06
-1.2097237737732e-05
-1.07143852716368e-05
-5.6295030893269e-06
-2.85042663935679e-05
-1.59644349651044e-05
-6.07979780462286e-06
-1.21642628810511e-05
-1.37485739264635e-05
-1.33693032295755e-06
-2.22685610247031e-06
-1.73540831583675e-05
-1.54746940765734e-05
-3.26920768027132e-05
-5.03429115671611e-06
-9.42916490695166e-06
-1.38241025658783e-05
4.92848105367935e-06
-1.27340072978055e-05
-2.40571263704703e-05
-2.066758117666e-05
-6.9447682508014e-06
-2.55396958584568e-05
-2.41661702776865e-05
9.37400034019197e-08
-8.73319774220439e-06
-8.55710574438676e-06
-4.40363180445808e-06
-1.00603199291767e-05
-2.50488968722164e-05
-8.60750511302946e-06
-2.03003203563969e-05
-1.36850954742506e-05
1.63525755046087e-06
-1.55888137774492e-05
-2.07659414865816e-05
-1.94911726695402e-05
-2.76192553251367e-05
-2.15795540528347e-05
-4.9350649842605e-06
-2.0802508826339e-05
-2.62792502004185e-05
-3.10409826571332e-05
-1.42025817527452e-05
-6.63892985600258e-06
-1.4366989291418e-05
-2.19712051230324e-05
3.92780069162604e-06
-1.07459693509587e-05
-3.92661568733344e-06
-6.04377916220218e-06
-1.37852632574829e-05
-1.34364580540932e-05
-7.25116798642811e-06
-2.56468016122835e-05
-2.966752155026e-05
-1.00151456478879e-05
-3.18884984405187e-05
-1.54091094333861e-05
-1.79842181093241e-05
-2.13131536682613e-05
-2.70198714396743e-05
-2.89633121875792e-05
-2.66485552574562e-05
1.31758985140082e-06
-1.13885109223177e-05
-1.41714133473631e-05
-9.11111607325769e-06
-1.73341773676127e-05
-2.33992916659693e-05
-7.43702650744729e-06
-1.01323616171511e-05
-3.15120975595837e-05
-5.67049833844579e-06
-4.5348648859354e-06
-1.28458157378912e-05
-1.80399573116917e-05
-2.76460158771321e-05
-3.45596279595299e-05
-9.81802208861396e-06
-2.04191795360469e-05
-3.67435515191012e-05
-1.58489704656794e-05
-2.21102187144668e-05
-1.16750250564443e-05
8.10751792598914e-07
-8.97983252878543e-06
-8.76997181564845e-06
-6.73874887081143e-06
-9.52040653403793e-06
-2.19738300759659e-05
3.88815174175343e-06
-2.97087816091987e-05
-1.67910748423071e-05
-1.12870318161442e-05
-3.38105532498591e-05
-1.76486107301837e-05
-3.46956736283803e-06
-1.29259139477032e-05
-1.26710715127118e-05
-2.5583986647279e-05
-1.39985288184674e-05
-2.90818835214511e-05
-2.94920259185223e-05
-3.56812028319583e-05
-1.21630333061678e-05
-2.21700703946441e-05
-2.16924632183977e-05
-1.86780321342884e-05
-1.69916516789157e-05
-1.60651056905268e-05
-3.32868643141771e-06
-5.83876272847577e-06
-2.62259810952997e-05
-2.33075302314213e-05
-1.51785580295541e-05
-2.31637437181629e-05
-2.38196895476396e-05
-3.08974974169115e-05
-8.57857916833668e-06
-5.78975602380999e-06
-1.52449325491341e-05
-2.36253573320255e-05
-1.58460957669908e-05
-1.1553145769732e-05
-1.86705338115607e-05
-1.14347356504314e-05
-3.01695585952696e-05
-3.81814503135963e-06
-2.94140612031424e-05
-2.00351234137033e-05
-2.58812116500649e-05
-3.60788229214196e-05
-1.60870922145287e-05
-2.14459990250695e-05
-1.12451400556894e-05
-1.71090954192875e-05
-1.85968227919936e-05
-1.10804193497694e-05
6.50574003036517e-06
-2.33031754096868e-05
-2.0713011529181e-05
2.05034207829051e-06
-3.0912689375769e-06
-1.74271598342e-05
-1.7118229136098e-05
-6.09866966948968e-06
-3.06462495720627e-05
-3.60106855099631e-06
-1.14805284756837e-05
-1.54208883975664e-05
-4.98577763957127e-06
-2.06886921081438e-05
-2.59557395412917e-05
-1.47620311330273e-05
-7.00523738681824e-06
-1.59101699863955e-05
2.69958740887454e-06
-2.72517893961242e-05
-2.40334517266291e-05
-2.15165787656747e-05
-2.70104966917697e-05
-1.33478309986677e-05
-1.82830175487116e-05
-4.93810603376375e-06
-1.14469624967201e-05
-3.45646801198518e-05
-5.97479012688153e-06
-8.47676261504401e-06
-2.57745852794822e-05
-2.59369627702865e-05
-1.85312794839928e-05
-2.0139717829205e-05
-2.01474926627285e-05
-2.27696490152043e-05
1.17932717510483e-05
-1.23554495085292e-05
-3.09622688332435e-05
-2.53420094127844e-05
-2.32237955793648e-05
-2.2293248413203e-05
-1.22698678440161e-05
-2.87670414538653e-05
7.99177098417098e-06
-1.31821118063529e-05
-3.07023374631782e-05
-3.07067168720017e-05
-1.48143103161059e-05
-8.93559313208765e-06
-2.3999055939127e-05
-2.36207303812743e-05
-3.35495900031805e-05
-2.4040907545244e-05
5.88267658740657e-06
-3.17661552192561e-06
-1.78181451082608e-05
-2.62013975908506e-05
-2.0475091476687e-05
-2.86165546686646e-05
-1.85865596614223e-05
-6.18583990206516e-06
-1.1566550510341e-05
-2.02697447787429e-05
-4.86730762381825e-05
-1.08884017255803e-05
-9.88095072294583e-06
-6.22665643909803e-06
-2.44870225972718e-05
-1.74157376214197e-05
-8.77858440385188e-06
-2.7024983221315e-05
-2.74262268744513e-05
-1.71625328878225e-05
-3.24400290283804e-05
-2.54617061721177e-05
-3.50334246608325e-05
-2.22364241420533e-05
-2.23290858147739e-05
-2.42151417096785e-05
-1.50731527506653e-05
-6.33905626748853e-06
-3.27322972508931e-05
-2.06194448885898e-05
-4.05499390196904e-05
-2.86522735325922e-05
-1.39997542731966e-05
-2.64153879073546e-05
-2.61822286226076e-05
-6.47512449513695e-06
-1.25488588004728e-05
-1.22936370270847e-05
-3.2399651110914e-05
-2.02275951459141e-05
-1.66266263274385e-05
-1.17379988647275e-05
-2.058090399171e-05
7.21796352483777e-07
-7.48050859409544e-06
-2.09656020671799e-05
-8.09723804115692e-06
-8.27667155693893e-06
-1.37988088829909e-05
-6.17363215722295e-06
-3.83472093332472e-05
3.4665125754427e-07
-1.948382217895e-05
-2.99726404991371e-05
-2.11193145426705e-05
-5.65125544810332e-08
-3.03610826817518e-05
-2.10550960651225e-05
-3.5871734087585e-05
-2.81691374900961e-05
-1.43115615876722e-05
-7.23215923319738e-06
-2.48563651344937e-05
-1.9505101437477e-05
-2.76195906738905e-05
-4.55031905101042e-06
-1.9477419361913e-05
3.69435542758585e-06
7.71698082504071e-09
-4.67484323237347e-06
-1.5330255324545e-05
-1.1933412094145e-05
-1.65401484521788e-05
-2.02620521959019e-05
-1.99435419075952e-05
-1.86742327635705e-05
-1.76318207693929e-05
-2.19159010603998e-05
-1.51038260521542e-05
-1.81441009468285e-05
3.44072913517425e-07
-6.83622368819051e-06
-1.7776297404086e-05
-1.18244170561699e-05
-2.31450105830487e-05
-9.14556905128987e-06
-2.57785424033684e-05
-1.7787673709686e-05
-8.6117288988402e-06
-8.27651394246188e-06
-9.61034593273361e-06
-2.01124113500406e-05
-9.16645307225457e-06
-2.89053494881776e-05
-1.76270741654192e-05
-3.82193472960589e-05
-3.05460629340079e-05
-2.08436412243014e-05
-1.6024001691714e-05
2.11862697391013e-07
-2.0826672100578e-05
-2.39272241953169e-05
-8.65100465117055e-06
-2.60903443854298e-05
3.09312001702185e-06
-3.07224167441348e-05
-3.12786532556729e-05
9.74303277725414e-06
1.12964987785978e-05
-2.27395658766456e-05
-1.78078408767939e-05
-1.48681358604313e-05
-2.7455192065037e-05
-2.04786388391958e-05
-2.93868006167439e-05
-2.22187397220478e-05
-1.83828209440992e-05
-1.63133246745923e-05
-1.3865011331533e-05
-2.32501113118842e-05
-2.3530107435292e-05
-1.77303936824151e-05
-6.02735593514883e-06
-1.44481199979702e-05
-1.93960809236757e-05
-2.27078743830966e-05
-2.42682333343106e-05
-1.96752687354091e-05
-1.7343700265299e-05
-1.66226989605581e-05
-1.42862226301342e-05
-2.12443904206209e-05
-1.7596255175423e-05
-1.26900531248084e-05
-2.10671396922795e-05
-9.2559776976961e-06
-2.0614023182282e-05
-2.63025827033251e-05
-3.25652678382448e-05
-4.9982519265849e-06
-1.56119341992697e-05
-9.38167288637457e-06
-7.74980827678763e-06
-1.82872766569361e-05
-2.12951696133881e-05
-1.83940411613776e-05
-1.08335130210907e-05
-1.382868093297e-05
-1.35261760288516e-05
-4.72999918685368e-06
-2.50059603906357e-05
-1.99939435169041e-05
-3.93169402391074e-05
-2.31151085306396e-05
-3.28938891376401e-05
-1.33999419476802e-05
-8.69206857717015e-06
-2.48502247913689e-05
-1.41111318255777e-05
2.35397258098757e-07
-8.16071709169746e-06
-2.28637937056154e-05
-2.31565366444674e-05
-7.96224651129663e-06
-1.76209531793515e-05
-1.53828539561974e-05
-7.27216391722085e-06
-9.51542011366493e-06
-7.37755484736561e-06
-2.39351994940842e-05
-3.1374080577824e-05
-6.97357664519529e-06
-2.54194352373884e-05
-4.61925244132841e-06
-2.61633768078347e-05
-2.04410603839061e-05
-2.56178373698451e-05
-1.29932941828811e-05
-1.98819036820732e-05
-4.04892121585517e-06
-1.43862221979823e-05
-7.62102591648621e-06
-1.94021254272721e-05
-1.78263648449933e-05
-2.02153465215888e-05
-2.14777210353398e-05
-1.17251456580103e-06
-1.32921505546535e-05
-2.84508719463789e-05
-1.10362168982038e-05
-1.21138245728769e-05
6.05883531626615e-07
4.01032515075624e-06
-1.89359976314984e-05
4.84390329790148e-07
-2.85344525990204e-05
-1.42004651915172e-05
-5.46464138811514e-06
-1.54650484805779e-05
-1.63827469389225e-05
-2.26666589696143e-05
-1.63636856680622e-05
-1.84930831130023e-05
-1.50221092011023e-05
-3.66363098449463e-06
-3.29062400611806e-06
-1.04854760008515e-05
-2.79221504045886e-05
-2.47697531121016e-05
-1.08372290498048e-05
-1.40674336363203e-05
-1.80583054008981e-05
-3.24268993100984e-05
-8.14226928515481e-06
-2.37822214517575e-05
-5.86135321405793e-06
-1.46550896289033e-05
-2.56096236200386e-05
-1.06128648134661e-05
-1.83642042821571e-05
-1.29064874951128e-05
3.18792140336511e-06
-1.65680284668485e-05
-2.37727768207275e-05
-7.61134806256935e-07
1.21281154176341e-05
-1.07058238657323e-05
-1.23545491341634e-05
-8.72049327941048e-06
-6.60425318979609e-06
-1.29172602821402e-05
-3.00690491726894e-05
-2.42866329826172e-05
-1.55169905334325e-05
-1.73790112476902e-05
-7.11967237146756e-06
-3.09574873874501e-05
-1.55872634633216e-05
-1.1285182986188e-05
-2.89161178213687e-05
-2.02783656182019e-05
-2.19300595261085e-05
-1.38431467957303e-05
-1.14498918456193e-05
-1.21841709847481e-05
-1.23184161447909e-06
-2.39273748440458e-05
-1.58838324544823e-05
-1.34007327664019e-05
-1.11481801854061e-05
-1.30182783585228e-05
3.54879719314436e-07
-2.30974243049369e-05
-1.7617898247648e-05
-1.94924215405871e-05
-1.85960699625893e-05
9.21530633147304e-07
-1.06048804957626e-05
-6.02442831181253e-06
-2.27983008622872e-05
-3.0829002471037e-06
-2.53110811060649e-05
-2.13017473255668e-05
-1.99722998459611e-05
-1.2071870054461e-05
-2.11785218207307e-05
-2.20832419873653e-05
-2.10712749438253e-05
-4.90600694062169e-06
-1.50826118788088e-05
-1.65436170351711e-05
-8.50937934732074e-07
-3.05615031346155e-05
-3.12465615794356e-05
-1.31475185102745e-05
-1.31397330814177e-06
2.72131810385925e-06
-2.44074787571771e-05
-1.43897209250277e-05
-2.32552696994252e-05
-1.71991905432987e-05
2.2056512282441e-06
-2.69487874902417e-05
-7.98509830909067e-06
-5.81744318368457e-06
-1.96823408217559e-06
-5.47535334787823e-06
-1.32828498014725e-05
-2.85008271271654e-05
-3.09781110281919e-05
-1.7030032623251e-05
-2.74070378566722e-05
-1.91591554052278e-05
-6.99349271623553e-06
-1.61744315300256e-05
-1.30202996937138e-05
-1.32740595524229e-05
-1.30551925844672e-05
-2.83753177822211e-05
-2.72005955213886e-05
-1.89768917568687e-05
-1.41811717375385e-05
-1.83468122703117e-05
-1.79896807550111e-05
-1.36962913612041e-05
-2.92713502733766e-05
-2.81959714481773e-05
-9.62935536258481e-06
-1.62808490768246e-05
-1.46946134080177e-05
2.15998093855631e-06
-5.23305529990842e-06
-2.02554326614047e-05
-1.5442502546229e-05
-2.14127171373371e-05
-1.57099474247708e-05
-2.02230339126116e-06
-1.56241332382814e-05
-2.02336553001538e-05
-1.70852969348114e-05
-2.56112670149713e-05
-2.37009472676715e-05
-1.94251656790149e-05
-1.65156687262991e-05
-1.48908630120732e-05
-1.47093320583293e-05
-3.561121380827e-05
-1.26008240166046e-05
-3.23438238687138e-05
-9.78687990025099e-06
-4.78882451361689e-06
-5.75875110298125e-06
-2.20144906841058e-05
-4.22167985225394e-06
-2.1741650765505e-05
-1.80366546619174e-05
-1.6023652105044e-05
-2.07588546574308e-05
1.9637440762163e-06
-1.30000991177227e-05
-6.23410803856454e-06
-1.72878420780251e-05
-2.56787994347866e-05
-1.52968040006205e-05
-1.91773414903956e-05
-7.87612498035451e-06
-2.18833656832369e-05
-1.58071237061979e-05
-2.8720923215732e-05
-2.45920693607784e-05
-3.23002929788416e-05
-1.82835268992685e-05
-2.08807662380312e-05
-2.07671936112001e-05
-2.37264582757572e-05
-1.34431294645992e-05
-1.68335296554212e-05
-1.31377998114737e-05
-1.50115341966836e-05
-6.8964624115149e-07
-1.14194507193498e-05
-2.73624748407599e-05
-2.56557676034939e-05
-9.59174078857297e-06
-1.78915306100817e-05
-2.30325518773096e-05
-1.26517148189203e-05
4.76124427378493e-06
-1.78683614299666e-05
-2.53813249429287e-05
-4.99266981103993e-06
-8.91686855905151e-06
-2.90942278837882e-05
-2.75861895963125e-05
-1.35634738249911e-05
-1.13553985033913e-05
7.01249240420104e-06
-8.32102056340281e-06
-2.708133141021e-05
-1.14653854356055e-05
-3.02805447317028e-05
-2.47270994896662e-05
-7.45412699612742e-06
-9.62509238975178e-06
-2.30941143312299e-05
-3.61014640719235e-06
-1.9706616095792e-05
-1.33927949425884e-05
-8.85692114410842e-06
-1.74725535224084e-05
-4.49262302531432e-06
-2.7621259242848e-05
-1.54867232448332e-05
-1.49608872600476e-06
-2.30109181402253e-05
-6.14975312834831e-07
-3.69607548420702e-05
-1.09147956224626e-05
-6.94387629591768e-06
-2.09190354801554e-05
-1.3729720318556e-05
-7.3779571295171e-06
-5.11552380228992e-06
-2.95291995546007e-05
-1.83713665307246e-05
-9.76881682417585e-06
-3.83339492174512e-06
-8.6322953559018e-06
-3.2548439617421e-06
-2.0867094878598e-06
-2.10168186910339e-05
-2.11107584278383e-05
-1.90657898082611e-05
-1.96625837683116e-05
-4.15462153774435e-06
-3.41540621059439e-05
-8.75704882108832e-06
-3.04946215738421e-05
-1.37208262027387e-05
5.2914567839434e-07
-2.08993471336248e-05
-2.0081590959618e-05
-1.23862859100004e-05
-1.98374948937708e-05
-1.27545428486845e-05
-2.86098014731822e-05
-1.99625215778505e-05
-2.28827651584306e-05
-1.70876821263193e-05
-1.46313346355745e-05
-3.21151826667464e-06
-1.74371461587402e-05
-4.14006030621758e-05
-1.59240915365025e-05
-5.78620148725109e-06
-9.90016406622835e-06
-1.63317877451231e-05
-2.07206502192475e-05
-1.51453584961133e-05
-1.47273906354472e-05
-1.38846354532276e-05
1.30212187598993e-05
-1.72701401742168e-05
-2.23248324756305e-05
-1.45493572290894e-05
-1.51756245212286e-05
-2.138006769045e-05
-2.18931691712407e-06
-2.97919583214775e-05
-2.22674942540081e-05
-2.97056432145988e-06
-1.87214345690412e-05
-2.32070421124722e-05
-2.6283999226994e-05
-2.16836022563675e-05
-6.586658051619e-06
-1.43355861907855e-05
-1.77306327437431e-05
-2.17055746597892e-05
-2.81993297578987e-05
-2.3241306531044e-05
-2.79598559261486e-05
-1.06849187036951e-05
-1.17655784734321e-05
-3.16359339435631e-05
-3.17776943174644e-05
-1.62879821464108e-05
-3.29168922499353e-05
-2.49607809660378e-05
-3.17620398929161e-05
-1.44537208501913e-05
-2.87602701408886e-05
-6.03541089155291e-06
-1.5136089906596e-05
-1.60267834756331e-05
-1.92988192365526e-05
-3.59289134503914e-05
-1.28660465304642e-05
-2.49366038585298e-05
-2.88350476081951e-05
-1.29215038502783e-05
-1.68699657068002e-05
-1.96319140160653e-06
-1.12740408051718e-05
-1.90305748644408e-05
3.57377053866685e-06
-1.88586280091761e-05
-1.01958950868196e-05
-6.34902451243589e-06
-3.00527992126676e-05
-2.01530106030489e-05
-1.11227020677918e-05
7.33766330170713e-06
-1.4275087765512e-05
-1.41776308010167e-05
-1.47135113197021e-05
-1.73611805897084e-05
-1.75883936705755e-05
-1.88303977315957e-05
-3.05012808109064e-05
-2.18051379353081e-05
-2.93690324308602e-05
-9.2148641042388e-06
-2.16324607793076e-06
-2.24928265333249e-06
-2.96504106084787e-05
-8.41793387504658e-06
-1.11560203236302e-06
-2.37752390917879e-05
-1.50152897554745e-05
-2.07637311835595e-05
-1.37461412074582e-05
-2.02808708696822e-05
-1.14085346416402e-05
-9.09743144010504e-06
-1.2003301791393e-05
-6.12561603150242e-07
-1.96134954853318e-05
-2.07262641258693e-05
-8.85049756774344e-06
-2.03279139569628e-05
-2.45191191604926e-05
-2.45381239586437e-05
-1.76528792396521e-05
-2.12026234640936e-05
-9.4685357783591e-06
-1.31771059398492e-05
-3.64624887159327e-05
-7.399818779862e-06
8.77679351395247e-06
-6.73121369690944e-06
-3.53322976471704e-05
-1.92445555602014e-05
-2.67017530597039e-05
-1.28122845348171e-05
-7.12056168415749e-06
-1.09994906798659e-05
-1.49328595586755e-05
-2.46164259643539e-05
-2.14112999259031e-05
-8.12430802985202e-06
-3.30704948650537e-05
-1.19612985868278e-05
-1.81232771133355e-05
7.1097768643488e-07
-1.48839638320342e-05
-3.1837959168654e-05
-1.55703189540641e-05
-1.34373352539048e-05
-1.91387158909775e-05
-2.14887924318103e-05
7.06780613528348e-06
-2.06163546185127e-05
-1.58297764029988e-05
-1.77066393095601e-05
-2.44944740526222e-05
-1.4890553562074e-05
-2.67984047082008e-05
-2.59482705337346e-05
-1.14511076657934e-05
-2.55065451021674e-05
-6.29213521416166e-06
-1.82764423402188e-05
9.02089236143037e-06
-2.85561606678257e-05
-2.35680373275244e-05
-2.10116851258496e-05
-2.17589564034649e-05
-3.579709333824e-05
-1.59888666860273e-05
-1.04472132598588e-05
-3.11755748987268e-06
-1.74476688803634e-06
-3.63529855660057e-05
-2.63823944964614e-05
-3.23899518046418e-05
-1.05360959940511e-05
-9.24533577790306e-06
-1.32670721138321e-05
-2.88221208472481e-05
-2.18227493772911e-05
-1.68517995275338e-05
-4.00820266016896e-06
-1.37809016598716e-05
-1.93959066160507e-05
-2.66240068366171e-05
-2.99059903465389e-05
-1.73743874873361e-05
-3.47099622217246e-06
-1.50625012809582e-05
-4.61135835235014e-05
-1.20435185528989e-05
6.3016200606423e-07
-8.1772090033661e-06
-3.72107248580226e-06
-2.52079707581081e-06
-2.25179853403209e-05
-2.17016944529584e-05
-1.05626729753437e-05
-9.97686430761402e-06
-2.01745705399325e-05
-2.08075683819681e-05
-3.36570386234894e-06
-1.72673288255521e-05
-2.69683645644304e-05
-2.67319355009147e-05
-7.6101615877091e-06
1.35038540919324e-06
-2.2614369478492e-05
-1.37902773866438e-05
-1.58461353274586e-05
-1.21868488277066e-05
4.53730620149769e-06
-2.36043297753958e-05
-8.32686580402444e-06
-1.75750356852599e-05
-2.20104602838065e-05
-1.66090773003555e-05
-1.01798691239534e-05
-1.60811530193203e-05
-2.47024582547888e-05
-2.12298865731423e-05
-1.09898583867022e-05
-3.92687923513144e-06
-1.80941356573779e-05
-1.33917020620868e-05
-3.1144837979296e-06
-1.55823570375517e-05
-8.70968679586364e-06
-2.120341880679e-05
-1.7088922365214e-05
-1.23795059762208e-05
-3.99328016030299e-05
-8.13862455361363e-06
-1.37989657087061e-05
-8.58441215999535e-06
-2.67319340517808e-05
-1.80589754275698e-05
-1.62529515456937e-05
-2.04407977070743e-05
-1.61485454356482e-05
-1.62802340604732e-05
-2.63893383428609e-05
-2.01049399682229e-05
-2.07694497515007e-05
-2.57390761266924e-05
-1.24052824284208e-05
-1.98448742976241e-05
-1.85385238964835e-05
-2.48981610679437e-05
-1.93263765912992e-05
-3.89414955301928e-06
-1.07795666495566e-05
-9.9261684441373e-06
1.8970365209641e-06
-1.75762967813164e-05
-3.16028181640189e-05
-1.50557814417643e-05
-3.90830976637352e-05
-2.693599981134e-05
-9.93069139991535e-06
-2.85152609500955e-05
-2.59064505364659e-05
-1.59023023829012e-05
-1.51246973099833e-05
-3.14493671528401e-05
-7.0711957686695e-06
-1.30557591722172e-05
-5.46808304088067e-06
-1.34495827937912e-05
-2.36042388756122e-05
-6.23461517135324e-06
-7.27034616223903e-06
-1.84325972724213e-05
-6.42858710703882e-07
-1.06121305826027e-05
-3.61648605404084e-05
-2.22374803711397e-05
-1.17526989721623e-05
-5.4795388542682e-06
-1.18068067412936e-05
-1.10907270804182e-05
-7.00702710303077e-06
-2.10469661042188e-05
-1.24984519238843e-05
-1.64177018500849e-05
-3.03194896724671e-05
-1.49857171968678e-05
6.28229934962174e-06
-2.67501643188442e-05
-2.06425144236481e-05
2.53791794975777e-06
-1.78239289608243e-05
-1.42607894239726e-05
-2.17139092619008e-05
-9.40930703773266e-06
-6.50445741997737e-06
-1.42395245542366e-05
-1.72932763709642e-05
-2.87886733401601e-05
-1.27972697676431e-05
-3.46598211708798e-05
-3.44091261475582e-05
-2.09228605009813e-05
-2.934431358655e-05
-3.08291554255376e-05
-1.9813600585369e-05
-1.6262753648904e-05
-2.81392073966753e-05
-1.14101736928614e-05
-1.30554377119673e-05
-2.03919571985373e-05
-1.73274078183907e-05
-2.20455644415624e-05
-9.98772046610434e-06
-2.1721573393529e-05
-2.53907891265162e-05
4.07854060825719e-06
-3.79649888063133e-05
-3.0585535238749e-05
-2.13921388077857e-06
-1.35965221476933e-05
-2.3717456852867e-05
-1.15829568334832e-05
-3.69976087084255e-05
-2.58257742651772e-05
-1.02412398855014e-05
4.87183509267515e-06
-1.65523787629927e-05
-1.02142711141424e-05
-1.76106416470527e-05
-1.00140000434136e-05
-2.67161287257205e-05
2.31216896407892e-06
-9.8541634324391e-06
-4.94509226501763e-05
-2.80096675540395e-05
-3.87097908612713e-05
-3.03735812958378e-05
-6.05921880586264e-06
6.46620313607677e-06
1.44959031737594e-05
-1.69758420442593e-05
-1.11176125805875e-05
-5.13966966428065e-06
-1.06249607820944e-05
-3.00815549261965e-05
-2.98254769155443e-06
-3.61730648874128e-06
-1.22483117933516e-05
-2.9132608978943e-05
-2.54765897331311e-05
-1.30617745730662e-05
-2.20593580598366e-05
-7.27338580329453e-06
-1.31944421906654e-05
-2.56146118332135e-05
-1.13670154010546e-05
-4.84906130043495e-06
-1.13867759244888e-05
-1.53809045725751e-05
-2.40071219443607e-05
-2.75296882514894e-05
-2.98856673325898e-05
-2.660898271396e-05
-2.54925959495749e-05
-2.94949143992051e-05
-1.427964758734e-05
-1.65719853843123e-05
-2.43048641732943e-05
-1.70565915824344e-05
-1.8641291219706e-05
-1.18802440652296e-05
5.80318258077608e-07
-5.37453117725175e-06
-6.99865102358148e-06
-4.75086276725977e-06
-1.24714513523573e-05
-2.28307936911773e-05
-2.03680004932883e-05
-9.32350833587483e-06
4.88185084479297e-06
-1.65044930870007e-05
-9.73077901394817e-06
-1.45235058520969e-05
-3.46783552259004e-06
-2.35108973114589e-05
-2.73422055640196e-05
-2.7949456576759e-05
-9.38635070265384e-06
-7.76873368928879e-06
-1.93726748171391e-07
-1.0618374924852e-05
-4.25160981378028e-05
-4.3303557015027e-05
-1.51833248769229e-05
-1.65746378621068e-05
-1.72443187818098e-05
-2.23480334937571e-06
-1.73209247760413e-05
-1.12356360771374e-05
-2.72792213583419e-05
-1.36022513721113e-06
-1.59370647743815e-05
-1.95215989753048e-05
-2.99090950202647e-05
-1.04337421976388e-05
-2.93440144724346e-05
-1.68070251160974e-05
-1.52760557102283e-05
-6.98012951187301e-06
-2.89774906986147e-06
-3.04494377154601e-05
-2.09443181578409e-05
-1.14496291491591e-05
-1.33251899382876e-05
-1.66741030391816e-05
1.09122766326381e-06
-1.1214294388691e-05
-1.38693907206403e-06
-6.8078960005213e-06
3.28696288028176e-06
-1.66104276740207e-05
-7.26762481412865e-06
-1.8833612648758e-05
-1.70153256271327e-05
-2.76586681654116e-06
-1.78708080812537e-05
-1.38073341812354e-05
-1.98605633043532e-05
-1.89578751287045e-05
-1.0817649676815e-05
-1.24748950507943e-05
-2.04631567387753e-05
-1.7341986673321e-05
9.89073723478894e-07
-2.93351521782831e-05
-1.85227056042072e-06
-1.88218721774121e-05
-1.53121666380725e-05
-9.65323753286598e-06
-1.0623338464434e-05
-4.23759306407018e-06
-1.83165124765094e-05
-1.27710275031107e-05
-1.40076816190916e-05
-2.0628349759883e-05
-2.14943139808688e-05
-2.10317213691972e-05
-1.14296808496788e-05
-1.37452222449693e-05
-2.14795150076471e-05
-2.11622509959457e-05
-4.92621824296839e-06
-1.60580831773943e-05
8.06764283656906e-07
-1.43113884231395e-06
-3.47394028834739e-06
-1.75971498703277e-05
-3.6944624708618e-05
-2.62445607137057e-05
-1.07397231679234e-05
-2.84309823978478e-05
-1.66804544949087e-05
-2.27272438916288e-05
-1.55579106711476e-05
-2.24750090449661e-05
-1.33932561774572e-05
-1.70415620988886e-05
-7.7860077025746e-06
-7.18736534954505e-06
-2.87918560218714e-05
-1.9977479910687e-05
-2.32367168356196e-05
-1.4531589547396e-05
-2.46817008958969e-05
-1.57960693106816e-05
-1.07317346719685e-05
8.07265126178252e-07
-1.77330457378763e-05
-1.50833861624717e-05
-2.0072706205715e-05
-1.99870445078457e-05
-2.3058159821763e-05
-1.89022129934018e-05
-8.06904714349705e-06
-2.37634004438499e-05
-1.77178671943362e-05
-1.97104325416937e-05
-2.75392393344918e-05
-2.74231559043364e-05
-1.61835019016695e-05
-1.93827922611588e-05
-7.87409935957496e-06
-9.06746846113084e-06
-9.15549004384522e-06
-1.3680182959155e-05
-2.65326877745721e-05
-9.82053867752924e-06
-2.33640387720254e-06
-1.77902665603377e-05
-1.86831740699409e-05
-1.96622958035615e-05
-2.48318406320733e-05
-2.18802391735025e-05
-1.49221576920147e-05
2.07464785086516e-06
-1.11120098208332e-05
-2.66687499948846e-05
-1.56194748790989e-05
-1.55047508211186e-05
-4.56929350537098e-06
-2.50191934850283e-05
-8.83979540332998e-06
-1.53009935950075e-05
-2.13643396385306e-05
-1.28349078301797e-05
-3.14700773579344e-05
-4.4197226664696e-06
-2.22199245008564e-06
-2.13397043526349e-05
-2.32662275406828e-05
-1.78132862743412e-05
-3.82966596596968e-06
-1.52867894008137e-05
-1.87105732673751e-05
-1.89748973125694e-05
-1.90593697127434e-05
-1.24395240674442e-05
-1.35687648155526e-05
-1.37539372660198e-05
-2.79116895781397e-05
-9.13498684411821e-06
-2.45960782664403e-05
-1.98107895800287e-05
-6.54988567615736e-06
-2.22411535315468e-05
-6.15533880692176e-06
-8.60150975898544e-06
-2.7268458509631e-05
6.95156571244074e-08
-3.18778200403081e-05
-2.49141076293479e-05
-2.68730128648458e-05
-1.95765606162061e-05
-1.37629192654264e-05
-9.05647088228604e-06
-1.7886488812606e-05
-1.2202383495077e-05
-5.54571680745176e-06
-2.28348601117982e-05
-1.84375292468025e-05
-7.32593973047561e-06
-6.15104392884259e-06
-1.52691581907031e-05
-1.50291767122195e-05
-5.38956749675682e-06
-1.66975210392215e-05
-1.31366296846755e-05
-2.53884185221944e-05
-1.39344058661161e-05
-4.94267025234485e-06
-8.86503077118573e-06
-9.1834867582005e-06
-1.49119476001497e-05
-2.0937683015771e-05
-7.32610089177941e-06
-2.37642888482023e-05
-1.75540728897142e-05
-2.09485714171456e-05
-1.88237364991724e-05
-6.30191898458115e-06
-1.44956906061923e-05
-9.9550389619613e-06
4.28159501918001e-06
-2.09988897013033e-05
-1.91884741892559e-05
-2.16699220663551e-05
-2.37145285950083e-05
-2.4203945710439e-05
-1.84353053892284e-05
-3.76343904509116e-05
-1.18481182907869e-05
-5.02801142080967e-06
-2.59935914622958e-05
-9.00024802959439e-06
-2.6099901980486e-05
-3.34487248895227e-05
-1.14382398479685e-05
-1.21433061413158e-05
2.81154619505904e-06
-1.42728139419222e-05
-3.32394196301015e-05
-2.71262687117772e-05
-2.23580931181694e-05
-1.00489021833297e-05
6.11366831092168e-06
-2.175853424124e-05
-4.20974348959857e-06
-1.41248427833952e-05
-3.27608116180448e-05
-1.86109082108093e-05
-1.45054913655393e-05
-1.68064269541748e-05
-2.541677894072e-05
-1.03405617313788e-05
-2.85458735742763e-05
-1.80646872394486e-05
-9.99605686044078e-06
1.51934857755655e-06
-1.22241040072847e-05
-7.27717042625211e-06
-5.11417661902153e-06
-2.19016467991187e-05
-1.9221548643856e-05
-1.05077161108751e-05
2.01941554226644e-06
-2.12105226469508e-05
-2.93546408284329e-05
-1.74991753869653e-05
-1.66361495423497e-05
-1.84996066501518e-06
-1.15263574885656e-05
-2.98108232182159e-05
9.53768256541635e-07
-1.79395678259179e-05
1.42781852118147e-06
-6.89636527018073e-06
-2.12925502868197e-05
-4.31925869192255e-06
-2.60982454441518e-05
-2.56477570628493e-05
-1.14166382439634e-05
-1.42823769504055e-05
-6.82552310245824e-06
-8.90716841290235e-06
-2.47612120591287e-05
-1.13594548273511e-05
-1.56462941710064e-05
-2.41305697053319e-05
-1.49536620363849e-05
-3.76207745049759e-05
-2.11836092585057e-05
-1.21677666048282e-05
-2.12235774568561e-05
-1.35335097150599e-05
-1.9283391936874e-05
-1.32339772557641e-05
-1.84821854951418e-05
-2.32096564968512e-05
1.58396881078704e-07
-4.33502336625012e-06
-7.06399765738548e-06
-4.16386496788719e-06
-3.22869255074019e-05
-1.97741983785751e-05
-2.31379243439387e-05
-2.38171307458676e-05
-2.21434783733827e-05
-1.87729169128249e-05
-1.74911837198829e-06
-1.55438470936438e-05
-1.01592592455752e-05
-6.32538471230867e-06
-9.87864337963065e-06
-2.11069457575746e-05
-1.10375388300423e-05
-8.66119485518993e-06
4.58281220083839e-06
-1.58707505060397e-05
-2.51253519090619e-05
-2.23001547916908e-05
-1.04327241394791e-05
-1.56791293316962e-05
-1.78251941464993e-05
-1.56696238527798e-05
-3.71843641635953e-05
-9.979152519508e-06
-2.58642439017262e-05
-1.38812906641663e-05
-1.92260964282848e-05
-2.02633238820371e-05
-7.96372485989906e-06
-1.34806708895491e-05
-8.38832167578445e-06
-1.45161019024885e-05
-9.45030390368648e-06
-2.29382042558921e-05
-3.47324379917114e-05
-1.31314404547242e-05
-1.994354213297e-05
-1.42911014796592e-05
-1.87640942026737e-05
-2.65332683858447e-05
-8.48496001033215e-06
-8.75837329945124e-06
-3.4242979950032e-05
-3.35517855923736e-05
-1.38870684197529e-05
-9.14939839455769e-06
-3.31157808982672e-06
-2.5376000474475e-05
-2.20711657750482e-05
-6.55804753705418e-06
-1.4763152456665e-05
-5.29962370661119e-06
-1.49488689170519e-05
-1.12931161377683e-05
-9.28317643217966e-06
-1.31275549711785e-05
-6.13268622870849e-06
-8.88412775953319e-06
-2.88585414953755e-05
-1.40640874516338e-05
-2.28872769673913e-05
-1.67889232212815e-05
-1.27650083451061e-05
4.12026240889777e-07
-2.04529429706125e-05
-2.82058182911549e-05
6.4206197158301e-06
-1.58066550362128e-05
-1.57360998525565e-05
-8.26587446217581e-07
-2.85945730281111e-05
-1.47584981446886e-05
-2.11393498498806e-05
-2.28649389660893e-05
-2.10513710692315e-05
-6.71584221646545e-06
-2.16004436189611e-05
-1.50025357762217e-05
-1.33868422256769e-05
-9.49022632095575e-06
-2.55213365209406e-05
-3.13397653950404e-05
4.15161502808104e-06
-2.74647760793594e-05
-1.10667546723376e-05
-1.11345658926089e-05
-1.09763499609496e-05
-1.86568571703171e-05
-1.28301680857807e-05
-1.76484970398277e-05
-9.33239751381244e-06
-2.9614157368032e-05
-1.44837819290951e-05
-1.63942976539307e-05
-1.8796250207346e-05
-1.65494000128334e-05
-1.85857666185545e-05
-1.06197072740086e-05
-6.28869104105923e-06
-2.29502345184831e-05
-7.00308317692192e-06
-2.65338385779532e-05
-1.41138730820034e-05
-1.13082518550963e-05
-2.04567610064004e-05
-2.90963339858082e-05
-6.93553951951902e-06
-2.97187080415351e-05
-1.71358914875653e-05
-6.86130144441448e-06
-8.95955460022449e-06
-6.17465096076666e-06
-2.54085691431028e-05
-1.85690773264304e-06
-7.39287952755201e-06
-2.64600300581011e-05
-1.83422190308597e-05
1.16160295707401e-06
-1.4698123334612e-05
-2.23186377550687e-05
-2.88910740983322e-05
-1.97783938452529e-05
-1.8065520534813e-05
-6.97327359038826e-06
-3.21135654688499e-05
-2.00720813619949e-05
-1.35025823162794e-05
-1.01955055396666e-05
-7.84138037080544e-06
-2.07258215861807e-05
-1.62336439882703e-05
-2.05498428216444e-05
-3.21069996082572e-05
-2.81178094756458e-05
-1.48783215760053e-05
-5.16712071588073e-06
-2.05767435308224e-05
-2.2533926367795e-05
-1.38218149095731e-05
-1.94810082307295e-05
-1.40703069289699e-05
-1.74465624500608e-05
-1.36218951928402e-05
-2.88591591659782e-06
-1.54500940137085e-05
-2.18199560542745e-05
-8.36713870571074e-06
-2.50943357356045e-05
-1.92355051672882e-05
-1.2326564676306e-05
-1.32469145361881e-06
-2.46664751097446e-05
-1.39871991754217e-05
-2.16021762240256e-05
-9.10050467566891e-06
-4.16321288545914e-05
-1.49478668253249e-05
-1.21108211538638e-05
-1.98457329157377e-05
-2.92696692203114e-05
-1.07472049272961e-05
-9.8705504264985e-06
-2.73521764291551e-05
-1.67710318578043e-05
-1.66694791081508e-05
-9.16894814348387e-06
-1.09400637558495e-05
-1.24535437384608e-05
-3.35266758262643e-06
-1.96441454109216e-05
-2.20777414069266e-05
-2.42706402547922e-06
-3.67760619959683e-06
-3.26663141165238e-05
-2.58903054144666e-05
-2.21621003571602e-05
-1.19012043349681e-05
-1.72479348197532e-05
-2.11197124604213e-06
1.45158004959069e-05
-1.24292182369297e-05
-1.71426994063611e-05
-2.58019204603445e-05
-2.30930254797458e-05
-2.35852037282909e-05
-3.40548998288203e-06
-1.01543209552643e-05
-9.85202386620216e-06
-9.8004137327903e-06
-1.74835668645488e-05
-1.49880326357915e-05
5.32368955441443e-07
-1.67414435748581e-05
-2.05356067824566e-05
-1.94201516458717e-05
-2.32091780580748e-05
-1.90740138758104e-05
-1.71775111894179e-05
-1.66114631878436e-05
-5.42931907508108e-06
-5.49431965999388e-06
-2.53138990459958e-05
-1.39088693795855e-05
-2.14775909315272e-05
-4.78541697399115e-06
-1.65338395409226e-05
-7.31090418358515e-06
-2.68708941149799e-05
-1.20273344265488e-05
1.47759777466904e-07
-7.90607547232098e-06
-2.41992809182604e-05
-2.3322305312132e-05
-2.34189290027517e-05
-1.14221901594678e-05
-1.88243444332598e-05
-3.65019892965137e-05
-1.7651096941866e-05
-1.64625874982005e-05
-3.38548478259141e-05
-3.28279294750367e-05
-1.89985338575324e-05
-9.63644938819662e-06
-1.17190378813442e-05
-2.19916984729831e-05
-2.42395224023774e-05
-1.43608890603335e-05
-2.79686664777095e-05
-2.07776079549044e-06
-2.02733110714539e-05
-3.29584735901587e-05
-8.0532845389694e-06
-1.83272154752239e-05
-1.59378806483623e-06
-3.10847484673856e-05
-1.91990113826087e-05
-1.05544650946724e-05
-2.52039364537862e-05
-1.61085266285321e-05
-6.51246759142335e-06
-1.22040455463872e-05
-4.53327548419133e-06
-8.04954386831532e-06
-1.03562572443073e-05
-4.12930723061749e-06
-1.42852051759663e-05
-6.77262038664088e-07
-1.77329008794365e-05
4.77914373201441e-06
-5.04887200598732e-06
-1.62556804438272e-05
-1.66454100523106e-05
-8.20371235535471e-06
-8.17295994608928e-06
-2.19072874593351e-05
-2.63808127319289e-05
-1.18282238345482e-05
-1.61879550736747e-05
-4.84353104489595e-06
-4.28848298314318e-06
-3.1166715474573e-05
-1.10149356484992e-05
-5.32226299095164e-06
-2.00438240596245e-05
-1.23881504197227e-05
-1.67508332740486e-05
-8.24143124622583e-06
-1.38177043467703e-05
-2.53591843622836e-05
-1.1085790704337e-05
-1.12618822336045e-05
-2.37004126028386e-05
-4.87455338587017e-06
-3.87427297200185e-06
-4.08740607366661e-06
-1.78437907769719e-05
-3.92020311006241e-06
-4.36866699131812e-07
-8.66211648088593e-06
-9.90924549247281e-06
-2.77204017693785e-05
-1.62422562026887e-05
-1.25814753782321e-05
-1.26269129294287e-05
4.05194045005006e-06
-9.35667682642398e-06
-2.2482749537816e-05
-2.70920250319761e-05
-3.40991176327298e-06
-1.57964878681455e-05
-1.22963321964752e-05
-2.02544404250146e-05
-2.32034696190495e-06
-2.05237457704326e-05
-1.1122538471364e-05
-5.46051216666477e-06
-3.68064827037799e-06
-1.15411070998101e-05
1.14798827064467e-05
-1.98093493485605e-05
-5.66252024776325e-06
-5.12137386394201e-06
-2.91089825835041e-05
-2.14823021163808e-05
-1.93738474497745e-05
-7.90284922891916e-06
-7.70732724751399e-06
-4.2980783802175e-06
8.97756397196224e-07
-1.2720290293287e-05
-1.74099535121965e-05
-6.8277661381311e-06
-1.33569508786213e-05
-1.7018322534854e-05
-2.51249151359918e-05
-4.94658509595713e-06
-1.17318279671299e-05
-1.32258635690021e-05
-5.1504267677188e-06
-1.49971944372454e-05
-1.59040271705607e-05
-1.70173970380793e-05
-1.51669560023902e-05
-6.2547004835581e-06
-2.13873788767313e-05
-2.08697956605797e-05
-1.86446869448458e-05
-1.26648143380402e-05
-2.05655857242831e-05
-1.78250526444018e-05
-7.58293651778041e-06
-9.71398262113669e-06
-2.88043952318868e-05
-1.18971222955678e-05
-3.11690052153747e-05
-2.75808310266359e-05
-1.60621353897056e-05
-4.86425546241095e-06
-2.38656440033269e-05
-1.80391747013087e-05
-1.59580989051602e-05
-7.79190725743085e-06
-2.41551198111181e-06
-1.27238179628506e-05
-1.68658022102872e-05
-2.35364809026452e-05
-1.44849374066965e-05
-1.57394349201154e-05
-1.34337031720969e-05
-1.70230642609537e-05
-2.1553932811993e-05
-4.36682511313973e-06
-2.49046272509445e-05
-2.36397790504176e-05
-3.43627721539054e-05
-1.96068741310529e-05
-2.80285033199095e-05
-9.14652546885294e-06
-1.9965068159163e-05
-8.32490947927291e-06
-2.26033689305351e-05
-2.97869900057486e-05
-1.26227386338209e-05
-2.94153769144736e-05
-2.18379051877479e-05
-2.31872572340127e-05
-4.5585473038414e-06
-9.80972884572125e-06
-9.38103172897762e-06
-2.61474012937931e-05
-1.51297735529463e-05
-2.04811524770247e-05
-1.40902754786946e-05
-2.14123755187173e-05
-1.4069312367774e-05
-2.52130055242955e-05
-1.99503393970154e-05
-9.42446642769612e-06
-1.86852635573175e-05
-3.42704762911285e-05
-1.09831871664462e-06
-2.41268865976982e-05
-1.6148781048101e-05
-1.20852871720316e-05
-1.79413278786374e-05
-8.77460065828919e-06
-9.91183209280135e-06
-7.12730156214073e-06
-1.37366311786715e-05
-2.5166311463686e-05
-2.14831002254492e-05
-2.20878266647995e-05
-2.3724634415168e-05
-3.46993024192827e-05
1.71573244082508e-05
-1.5580129565058e-05
-2.6807530267029e-05
-9.1541375207177e-06
-3.54670875584751e-05
3.95969099411926e-06
-6.85218714814886e-06
-4.86901326242026e-06
-2.35798737929031e-05
-1.2452405162824e-05
-2.22242463895187e-05
-2.04897724648212e-05
-5.19457820553722e-06
-6.51926782867767e-06
-2.83358603956978e-05
2.13949983543937e-06
-3.15918893650825e-05
-4.64490798737748e-06
-2.25904161325252e-05
-2.31966162899385e-05
-2.63769338432915e-05
-1.4214012738217e-05
-1.00497850095795e-05
-1.38360659354927e-05
-4.4679077184772e-06
-1.04791508441196e-05
-1.77562040679012e-05
-7.01325214744247e-06
-2.59025080095988e-05
1.186638733453e-05
-1.45013267977548e-05
-2.2824138065602e-05
-2.82455091989583e-05
-1.8037744030921e-05
-1.50072275117175e-05
-1.63206383375081e-06
-1.39959420867824e-05
-1.20117550189033e-05
-1.85442481457152e-05
-7.53141561777749e-06
-2.06554963352135e-05
-1.63941965982158e-05
-4.82983866908273e-06
8.01557787926823e-06
-5.81475462007734e-07
-2.15390360961547e-05
-3.62118788888594e-05
-3.16710254930903e-05
-1.73232285749026e-05
-9.33658724853468e-06
-4.65350453279294e-07
-2.53126415523967e-05
1.90144029526797e-06
-1.41817238295069e-05
-6.24647443969111e-06
-2.24290609563338e-05
-2.28181771762917e-05
-1.21230466693552e-05
-7.40081988420964e-06
-2.98400166469208e-05
-1.99595346437098e-05
-2.0079336038315e-05
-5.15235245776254e-06
-1.63031231610345e-05
-9.58894826730095e-06
3.92083349162232e-07
-2.805506688121e-05
-7.63251165941731e-06
-1.5055909866312e-05
5.57817211164367e-07
-1.50166755118521e-05
-1.23169209252468e-05
-3.74313337749675e-06
-5.54168197526625e-06
-2.49379424827405e-05
-1.53414891632985e-05
-6.43748082359163e-06
-9.04451349045996e-06
-1.38594310809203e-05
-2.74498010643322e-05
-1.31462985444763e-05
-3.11783574679194e-05
-2.56645566762779e-05
-2.83058408574752e-05
-3.29145586471795e-06
-1.27120147336924e-05
5.36242728372107e-07
-7.08073573923731e-06
-1.91851226591212e-05
-2.03176299744909e-05
-2.28627414270462e-05
-2.04716685626501e-05
-2.52772378922163e-05
-1.19603387014117e-05
-2.92103648588729e-05
-2.91872394068142e-05
-4.64600729987184e-06
-8.5171141163935e-06
-2.05262523255327e-05
-1.29148989831642e-05
-4.7141582768541e-06
-1.2960838437316e-05
-1.49942683570633e-05
-4.42015719392765e-06
-1.42441321338546e-05
-1.4360861145058e-05
-1.12841368002795e-05
-1.57963777306675e-06
-6.53976952056712e-06
-1.94725328523992e-06
-1.26671065163285e-05
-3.13200328363505e-05
-2.47276766250609e-05
-3.1928972046824e-05
-1.7457236049633e-05
-2.26773198708668e-06
-2.83943603364655e-05
4.69201433980967e-06
-1.28041334880512e-05
-7.50357243130246e-06
-4.90425591051764e-06
-1.03076506218855e-05
-2.18002282192835e-05
-8.07454808032097e-06
-7.23586034995261e-06
-8.6105360635024e-06
-1.66094002298017e-05
-2.46680540025187e-05
-1.93223861414118e-05
-1.70010676848786e-05
-1.96620944315256e-05
3.06708597124594e-06
1.41753452849473e-06
-1.58095152376868e-05
-2.89204058993241e-05
-9.86160225663892e-06
-1.39245379797964e-06
-2.282361261252e-05
-1.43971564830238e-05
-2.19460200161916e-05
2.20941995508924e-07
-2.87496776077576e-05
-1.4882875026848e-05
-2.6648901781365e-06
-1.11804858411955e-05
-1.86683164833771e-05
-7.50790505712001e-06
-2.37542833394236e-05
-7.71688819490583e-06
-2.76070057621196e-05
-2.98100797712677e-05
-3.8294421498021e-05
-1.90675767829009e-05
9.26813783331372e-06
-2.28868718788951e-05
-1.79369951472788e-05
-1.13149536446679e-05
-3.50996748211582e-05
-3.27646715180178e-05
-9.46841072295843e-06
-1.00422162826789e-05
-2.25539518504029e-05
-1.75473932229531e-05
-2.94622928334805e-05
-1.49059893780387e-05
-3.83914164464947e-06
-5.85974199359243e-06
-2.4715663712814e-05
-8.44290373088347e-08
-2.7044239529309e-05
6.50273044143885e-06
-2.24611976829406e-05
-1.85576154348209e-05
-7.00590512915141e-06
-7.59462051898042e-06
-2.53222143599994e-05
-2.12864111975807e-05
-2.08460858926568e-05
-1.24969063313602e-05
-9.95992996431845e-06
-2.12950845292189e-05
-3.95196244315151e-05
-1.94536442533726e-05
6.81547444212385e-06
-8.92079618532214e-06
-2.84203225713803e-05
-1.18179751119064e-05
-2.16585780104591e-05
-1.55487191496824e-05
-6.52780883015258e-06
-1.45104733433368e-05
-6.59712503182429e-06
-3.16458254056426e-06
-2.41039853382643e-05
-9.1049346490277e-06
-8.58044145445326e-06
-2.5534695534062e-05
-1.56667425166884e-05
-2.13641916484735e-05
-2.17299601351018e-05
-2.54979320690148e-05
-1.13803073713789e-05
-8.10301174108583e-06
-9.5287521846956e-06
-6.63371109600946e-06
4.33769795127234e-06
-2.78646415224191e-05
-3.59128296277035e-05
-1.665026617468e-06
-2.05725844957259e-05
-3.28247352251359e-05
-6.59803054777031e-06
-7.68436036764055e-06
-1.75412080437722e-05
-1.28031391943722e-05
-1.25224407597309e-05
-2.34903235554639e-05
-1.81505487518854e-05
-1.92050500386076e-05
-1.7538949165659e-05
-7.70473313596114e-06
-1.0881205897522e-05
-1.80795641554785e-05
-8.94486142413968e-07
-9.34991821312542e-06
-3.94580014530635e-05
-2.39869881873043e-05
-3.33764055400395e-05
5.87235836494555e-06
-6.52450637555233e-06
-3.04500211740448e-05
-7.18405266469295e-06
-3.48738053213262e-05
-1.10936617989889e-05
-2.46807709924544e-05
-1.74213345722042e-05
-1.03199297845621e-05
-1.78588285800457e-05
-1.18293981748373e-05
-8.77319291956489e-06
-3.20300556443956e-05
-1.439322347445e-05
-1.57692577045611e-05
-2.73163418139908e-05
-1.86827231218884e-05
-3.03253080816302e-05
-2.59390087369581e-05
-1.8268679860857e-05
-4.11325861540831e-06
-5.02295149772415e-06
-2.22657346399269e-05
-6.7316928561002e-06
-1.06641298258354e-05
-5.05920432817622e-06
-2.34100974623798e-05
-1.56892732870739e-05
-7.59086201331037e-06
-1.13665256595487e-05
-1.14875093860758e-05
-1.80674883761822e-05
-1.13829624304133e-06
-6.11530101113166e-06
-3.24312990077854e-05
-2.66218205542147e-05
-7.85997108908314e-06
-2.52597201588693e-05
-5.34830776003256e-06
-9.45858605687487e-06
-1.62149751302424e-05
-1.70700244619512e-05
-1.22791215870996e-05
-7.45584389497698e-06
-6.9696578085415e-06
-6.41655993842727e-06
-2.6749214133057e-06
-1.22836550967516e-05
-1.51520511218875e-05
-2.58591752146265e-05
-1.97590336497956e-05
-6.46147519518737e-06
-1.83470656373483e-05
-1.69200602182269e-05
8.09089534384009e-06
1.5376554779872e-06
-7.39468067338156e-06
-2.82243895486709e-05
-2.73035818662133e-05
-1.49804565189725e-05
-6.12599610311487e-06
-4.74644624510079e-06
-1.17402545105961e-05
-2.05231351454655e-05
-2.39581742378703e-05
-2.09520712106085e-05
-9.18088081758247e-06
-1.81287162323763e-05
-1.31769665321106e-05
-3.0062680370184e-05
-1.62300706368887e-05
-2.10078364923882e-05
-1.02892235442123e-05
2.76564029521461e-08
9.79182582137523e-07
-2.24377709981684e-05
-1.67508540675353e-05
-6.48851760643179e-06
-2.44715230216519e-05
-2.3085926396929e-05
-1.64363207165432e-05
-3.00419142857425e-05
-1.33454121203976e-05
-1.36930029757578e-05
1.2028801733409e-06
-2.60269706236288e-05
-3.23521289992682e-06
-1.01025474798753e-05
-6.12996382267991e-06
-1.43441614152939e-05
-1.80876694913916e-05
-2.72713807393621e-05
-1.51408271213767e-05
2.96062048197869e-06
-4.08890027156824e-05
-3.66261291183528e-06
-2.7791262711211e-05
-1.8268625623995e-05
-2.28021061498903e-05
-6.72758635848928e-06
-1.2855950686313e-05
-2.60205583382724e-05
-1.88503344684799e-05
-1.09491273390702e-05
-3.11692684011688e-05
-1.72617718401107e-05
-7.43444033987326e-06
-1.42884136797755e-05
-3.8185581332755e-06
-2.6186964357455e-05
-1.05780929605184e-05
4.85375356870885e-06
1.67213169796114e-07
-2.20601635705688e-05
-1.79258417422007e-05
-1.65800674626671e-07
-9.89938537102559e-06
-1.79665878409597e-05
-1.45938375334586e-05
-2.46640470331589e-05
-2.16488077577385e-05
-2.0129626831566e-05
-2.01183160704258e-05
-1.49295817202062e-05
-2.98777222541856e-05
-1.87892249663512e-05
-3.39501575872942e-05
-5.0848137136184e-06
-1.2147805201804e-05
-1.10421414347451e-05
-1.23302739298834e-05
-1.66712273310801e-05
-1.33907484737119e-05
-3.26424734626393e-05
-7.69031254391535e-06
-1.59768970953837e-05
-6.43023517485781e-06
1.57298160235192e-05
-2.46834420510247e-06
-7.6549844265575e-06
-7.52491413925764e-06
-1.05172618514535e-05
-1.28626416228756e-05
-1.44554642327798e-05
-1.87512089134321e-05
-2.99852235824889e-05
-1.92554368869879e-05
-8.50500995218585e-06
-8.24864828021348e-06
-2.34674740517079e-05
-1.76739503196874e-05
-2.46225524492691e-05
-1.96982406084425e-05
-2.55040546690001e-05
-2.06733828872507e-05
-1.95470041799673e-06
-2.14967381128398e-05
-1.28977961005625e-05
-7.79827722255465e-06
-1.80247391380631e-06
-2.25691368150463e-05
2.66993551748687e-06
-2.64031070324537e-05
-3.11352115781612e-05
-1.1167704272478e-05
2.05455072262203e-06
-1.31984203555299e-05
-6.79781884797048e-06
-2.57645959460615e-05
-2.56357962996046e-05
-9.70408606603217e-06
-5.716291542477e-06
-1.04506953179589e-05
-2.42042433354794e-05
-4.79799682118026e-06
5.29898196230655e-06
-2.00034274498188e-05
-1.30044827915773e-05
-2.15968276035229e-05
-1.00907439812619e-05
-2.42045392440838e-05
1.93623555173228e-06
-3.46715677139424e-06
-1.81023096497737e-05
-9.6254091512398e-06
-8.891020713163e-06
-1.85365775996299e-05
-8.00617078525544e-06
-2.58454081325141e-05
-2.51967410844187e-05
-1.19099134482532e-05
-9.68723060965343e-06
-1.51614563061697e-05
-1.46161224657e-05
-1.50007363800655e-05
-1.12435899428561e-05
-1.72214291440441e-05
-1.18473455601848e-05
-3.21080711177486e-06
-6.98181440839865e-06
-2.3598341173717e-05
-1.81761209103618e-06
-2.10702577632823e-05
-1.85716907987401e-05
-2.22546988244963e-05
-1.5721918845023e-05
-9.60126505664594e-06
-5.56800892259571e-06
-1.82065406511617e-05
-1.73854592974003e-05
-1.85031548904699e-05
-1.25406438775395e-05
-1.59641273040611e-05
-5.35605619624729e-06
-2.03225677553533e-08
-9.89181543097875e-06
-1.32587541066243e-05
-1.03417728070775e-05
-2.02659328930729e-05
-1.63733035359098e-05
-5.51019478470839e-06
-1.75740788119677e-05
-1.39980459533825e-05
-2.17202099012542e-05
-1.16155815550787e-05
-9.99069783629355e-06
-1.14328037013716e-05
-1.13483782308252e-05
-8.13906465232416e-06
-3.93598966496797e-07
-2.06097041061271e-05
-2.44887459046454e-05
-1.94996840602297e-05
-2.06265577836395e-05
-7.94443858262075e-06
-4.77261490127164e-06
-1.11236089707308e-05
-3.67605527146206e-05
-2.51748278097635e-05
-2.36574051965104e-05
-1.51908093768416e-06
-1.14716477550847e-05
-3.12232617408532e-05
-9.88404921291085e-06
-1.81789502094151e-05
-1.88158191989749e-05
-1.38928568428506e-05
-1.8913604066705e-06
-1.41368207467789e-05
-1.55659393616265e-05
-1.09994977558305e-05
-1.31480108080221e-05
-1.7710233210877e-05
-1.6301560651124e-06
-1.31139414412947e-05
-1.20724369571978e-05
-8.04572330914073e-06
5.43257884742111e-06
-2.091023919951e-05
-3.04648363881585e-05
-1.58315721657703e-05
-1.25428485585367e-05
-1.35326729121465e-05
-2.40850452622781e-05
-1.50872762307213e-05
-2.6579280312189e-05
-2.21519188820885e-05
-2.18688464723203e-05
-1.66050595743887e-05
-2.85531715428603e-05
-1.54345149432206e-05
-2.06084107377088e-05
-1.02422702476036e-05
-2.90765436459345e-06
-4.47429657783024e-06
-2.07079907186997e-05
-9.2582415503356e-06
-2.00766630086689e-05
-9.94343794016769e-06
-1.48430219730594e-05
-1.59506424066808e-05
-2.31205490168301e-05
-6.46680653490172e-06
-6.48980562546921e-06
-2.91634650926623e-05
-9.71248136780473e-06
-2.78828105115524e-05
-8.25221271325958e-06
-3.06753090465765e-05
-2.26450705209472e-05
-4.93411189074562e-07
-8.15332249377555e-06
-3.38876666060997e-05
-1.07122467881953e-05
-1.80616761818854e-05
-2.85863056026739e-05
-2.20722743720896e-05
-1.81120296094186e-05
-1.93668906441959e-05
-1.60586350987596e-05
-3.22216169292787e-05
-3.57986761407752e-05
-1.86215028829274e-05
-1.55200027791417e-05
-1.71639187139708e-05
-3.98925684763271e-05
-2.61099920124668e-05
6.53079050399964e-06
-2.83565806312737e-07
-2.33547744332692e-05
-1.95188184703628e-05
-1.94040541642667e-05
-1.44525969484884e-05
-1.29954349376579e-05
-4.88770462665974e-06
-1.96976610548175e-05
-1.34876199560513e-06
-2.43120917862729e-05
1.60141074740963e-07
-1.73378033462215e-05
-2.11347255289699e-05
1.09420004894159e-05
-1.62568087001675e-05
-2.88821684369941e-05
-9.78873959464275e-06
-1.53142776974489e-05
-5.61125625281271e-06
4.85585860221269e-06
-3.01318314015224e-05
-1.0159258396283e-05
-2.24288926739286e-05
-1.36701422835918e-05
-1.7467815638105e-05
-1.777831161455e-05
-7.01203957129893e-06
-1.89718549711236e-05
-8.62780907240713e-06
-1.84046752864249e-05
-2.25667019632569e-05
-1.04043536524039e-05
-2.63393088609969e-05
-2.34819758364571e-05
-1.53864013839591e-05
-9.73398142614373e-06
-1.10923824149978e-05
-1.92576076708535e-05
-4.08395664958373e-06
-1.08492381353868e-06
-1.56819368599493e-05
-2.75250566244503e-05
-1.0113185283481e-05
-1.70763563567105e-05
-1.49572432463592e-05
-1.22780555908747e-05
-2.66599183415805e-05
-1.09278482597035e-05
-1.48883600979047e-05
-6.0647682810265e-06
-1.63592517764522e-05
-2.95881304095673e-05
-1.07263379697904e-05
-2.35355670571105e-05
-1.62231709523249e-05
-6.41764007296031e-06
-1.06305193195324e-05
-1.78370582040725e-05
-3.72482592267305e-06
-1.07799035569833e-05
-6.92925496693535e-06
-1.90107617837424e-05
-1.93914138830034e-05
-2.98365852729041e-06
-3.5596048555063e-05
-1.32536314816327e-05
-8.94692812572311e-06
-1.99806421182055e-05
-8.28319397966673e-06
-2.44479924624685e-05
-1.5483308938078e-05
9.10538003331949e-06
-2.89670766906941e-05
-5.36882722698241e-06
-1.81131371317264e-05
-1.20398285812689e-05
-2.220546317097e-05
-1.42787037951068e-05
-1.94964156373633e-05
-8.9617590153434e-07
-1.63475802179273e-05
-1.44190423209607e-05
-1.59096124638022e-05
-1.31382797538036e-05
-1.88956554006118e-05
-1.57896235414877e-05
-1.81228725744604e-05
-1.28115241938462e-05
-1.09892877585187e-05
-1.80292306255314e-05
-8.51768554919968e-06
-1.15978499996798e-05
-3.72740340711549e-05
-1.75422158193101e-05
-1.80289398027352e-05
1.26861807840341e-06
-3.98686087685572e-05
-3.29753800673664e-05
-1.86745803372303e-05
-2.1274131822742e-05
-2.01310812045118e-05
-1.94217772398795e-05
-1.33220730921158e-05
-2.11646602879481e-05
-2.36312585561838e-05
-2.44121286749797e-05
-1.49118826413861e-05
-7.73549204509847e-06
-2.66064012325e-05
-2.9680911074867e-06
-1.72408616552821e-05
-7.94381663796313e-06
-1.57517622596153e-05
-1.5618274772592e-06
-2.36251141573208e-05
-3.5227415881058e-06
-5.54161283502113e-06
-1.69214152031351e-05
-2.06375993818625e-05
-7.72410216240307e-06
-5.22481353217805e-06
-1.81654869454311e-05
-1.62298482924648e-05
-1.1635413512979e-05
-2.35798327862125e-05
-1.04706424665732e-05
-2.33527897395695e-05
-1.57075003944187e-05
-1.42864161841787e-05
-1.26120482042936e-05
-2.07747628322005e-05
-6.50545192122768e-06
-4.19298330637025e-06
2.82232326737821e-06
-3.20881188400006e-05
-1.15220224732882e-05
-1.20534892215695e-05
-1.78650319316729e-05
-7.67498713808688e-07
-2.48601614234453e-05
-8.28568437237227e-06
-1.40650188504349e-05
-3.46198954325393e-05
-1.86198031176893e-05
-1.1876252311425e-05
-2.74886891040459e-05
-2.47790672644944e-06
-1.74106606026614e-05
-6.22679349283396e-06
-5.76525345649088e-06
-1.64133062222288e-05
-2.46508904171088e-05
-4.82420700027686e-06
-1.06628400299432e-05
-1.84680186484992e-05
-1.15823037952307e-05
-2.74591186225948e-06
-2.29850883967209e-05
-1.79069302154274e-05
-9.10230401465003e-06
-6.21389860889553e-06
-5.40629150906247e-06
-3.64196010798236e-06
1.35781838151217e-06
-7.38111095991803e-06
-1.6541475702073e-05
-1.16020568760487e-05
-3.12643446115271e-05
-2.2257078112288e-05
-2.41096219457897e-05
-9.66913568538422e-06
-1.72480238772422e-05
-2.93269429791393e-05
-1.2159411392395e-05
-1.56910669234027e-05
-1.50170787744428e-05
-7.23299310478979e-06
-1.70268093951268e-05
-6.49049944027971e-06
-1.23825938776188e-05
-2.69846865292345e-06
-2.36799720841056e-05
-1.43215109681084e-05
-2.59925800029668e-05
-1.39795189590732e-05
-3.70092680559235e-06
-1.72914618664011e-05
-1.55881657470922e-06
-1.22946554700548e-05
-7.89262433295083e-06
-5.27391638557751e-06
-1.56545927601962e-05
-1.28848169382572e-05
-4.2549692314458e-06
-1.42432512246346e-05
-1.59062399952956e-05
2.73433719014265e-07
-3.09562556148606e-05
-2.08931708898123e-05
-2.18418560797739e-05
-3.44208480373692e-05
-1.0945938479836e-05
-1.07457285929286e-05
-3.34729476458434e-05
-1.53984585960571e-05
-2.48356539714411e-05
-2.93435509899159e-05
-2.89093860720024e-05
-2.60525460953085e-05
-1.30229940048151e-05
-1.87723364928803e-05
-8.33392083524819e-06
-8.89559434476913e-06
-2.86439080595366e-05
-1.84644867382713e-05
-8.22094671004768e-07
-2.70999705867427e-05
-1.32504621773871e-05
-4.95874767978285e-06
4.63221533553041e-06
-1.41885560447055e-05
-8.66919751796568e-06
-2.88772529578255e-05
-8.08936733604746e-06
-2.80993095509877e-05
-2.34374018261818e-06
-1.85378558803108e-05
-1.71498526150194e-05
-8.11991976110766e-06
-1.10757419553685e-05
-2.25817556594675e-05
-1.74557598874415e-05
-1.79348068449142e-05
-3.38352152359315e-05
-7.61408137814844e-06
1.12814631683998e-06
-8.68397191830037e-06
-1.79438078353163e-05
-2.45217559487161e-05
-4.27460751724484e-06
-2.64832554634039e-05
-3.23157085143096e-05
-1.2845670221282e-05
-2.21738244072178e-05
-3.06093385981838e-05
-1.76603656604636e-05
-1.28390403709781e-05
-3.596326743671e-05
-2.93535236410957e-07
-1.43504654645468e-05
-1.64866856646152e-05
-2.10303238095464e-07
2.74236284408861e-06
-2.49222387860114e-05
-1.26181707116683e-05
-1.21642684618149e-05
-2.0391452479031e-05
-1.31075593096498e-05
-1.56504105501837e-05
-1.49428704981017e-05
-1.92407482130183e-05
-3.50067806871876e-05
-1.05701671411783e-05
-1.84137485220392e-05
-2.40767271512713e-06
-1.3562161973839e-05
-1.9832681715581e-05
1.64482532877964e-05
-3.85398267519577e-07
-2.55837371841721e-05
-8.52974360681383e-06
9.1511440989395e-06
-2.8064713178888e-05
-2.26409067011526e-05
-7.03433922965431e-06
-2.68845373168587e-05
-1.80515844463976e-05
-1.05201221777503e-05
-3.00912827658297e-05
-1.88726364443778e-05
-9.58001615806075e-06
-7.47596303433473e-06
-2.82476336855151e-05
-1.01816712963109e-05
-3.26197193595804e-05
-1.34060666450901e-05
-3.66105836575311e-05
-2.02370835344605e-05
1.86075837427469e-06
-2.55719993443462e-05
-1.27066340609837e-05
1.10028505011184e-05
-2.13512518466624e-05
-1.33761201265049e-05
-4.4248574773698e-06
-1.68915132836228e-05
-1.66926191403316e-05
-2.52997102555824e-05
3.01099329471638e-06
-1.76283119081841e-05
-8.010463442969e-06
-2.00633659024173e-05
-2.38820655382802e-05
-2.29450580486198e-05
-1.70452040893308e-05
-2.9287733979656e-06
-1.66625725265629e-05
-1.05082274834579e-05
-1.63608892368317e-05
-2.90561244893087e-05
-4.89164505768425e-06
-1.23254859582017e-05
-3.97268298731751e-05
-2.04204788721802e-05
-2.0070831548384e-05
-1.2778850523001e-05
-1.08215865296738e-05
-3.02075704082358e-05
-1.1348896445395e-05
-2.26721142460795e-05
-1.26771608299443e-05
-1.11003845238294e-05
-2.1728660853338e-05
-1.10754740896891e-05
-2.29794521893627e-05
-5.91358371375451e-06
-8.13045605841446e-06
-1.30945944708489e-05
-3.14222267468571e-05
-5.37789178438681e-07
-1.7937691266528e-05
-2.72109774273306e-05
-2.17258949636087e-06
-1.11209889538013e-05
-2.07405725299311e-05
-1.54406532689783e-05
-7.95374991942371e-06
-1.12429226584904e-05
-2.95855792217243e-05
-1.46116479271523e-05
-8.56470559487013e-06
-1.51156829726451e-05
-1.5405796429531e-05
-1.4601493131732e-05
-5.30926732186639e-06
-6.88757046713916e-06
-3.84848719348676e-05
-1.76991246753555e-05
-1.11898337113965e-05
-1.57283440567947e-05
-7.287612226827e-06
-8.02163231560336e-06
-1.5933278495901e-05
-2.84031490081482e-05
-2.32861637191442e-05
-1.99560330310162e-05
-2.2354756926809e-05
-2.23652139488289e-05
-2.02921525376746e-05
-9.0952834553425e-06
-1.18265550963162e-05
-2.02696235892237e-06
-6.296411864721e-06
-1.8999695292784e-05
