# Supplementary material for: Research on computational propagation and identification of mine microseismic signals based on deep learning
Source: PLoS One. 2025 Oct 22;20(10):e0334641. doi: 10.1371/journal.pone.0334641 (PMC12543183; doi:10.1371/journal.pone.0334641)
Supplement: S11 Data — (ZIP) [file pone.0334641.s011.zip › 000101100002623.xlsx_0.txt_24.txt.txt]

-1.22003434160687e-05
2.96315564618742e-07
-2.87589258512699e-05
-1.80022957412576e-05
-1.65338083092913e-05
-1.83875052335577e-05
-1.65661604825031e-05
-2.11831968771451e-05
-2.8317854713274e-05
-1.39491294019101e-05
-7.53518711128363e-06
-1.84415627946565e-05
-1.66635282622286e-05
-6.31715645188481e-06
-1.09061709051732e-05
-6.05721520526282e-06
-2.45993678416268e-05
-1.77023163574856e-05
-2.22458562163591e-05
-2.38901127234673e-05
-8.37313178705411e-06
-2.2859476156546e-05
-1.22770747714203e-05
-2.89360696212673e-05
-1.20814280039052e-05
-1.91548697533025e-05
-3.05873059642547e-05
-2.6663146822835e-05
-1.78063618562182e-05
5.1347512410377e-07
-2.34820579473859e-05
-1.56831703389986e-05
-1.22131774828622e-05
-1.53623689138742e-05
8.36215445123573e-07
-9.86545942093153e-06
-1.39887072866279e-05
-6.59454453277111e-06
-1.20551008205926e-05
-1.79195881827726e-05
-2.17869523533987e-06
-2.833287370193e-05
-1.73926215489013e-05
-2.44902931733051e-05
-2.19963288914151e-05
-7.38173761352778e-06
-2.47661250887189e-05
-2.40817790233226e-05
-1.51482819154562e-05
-2.07743741747906e-05
-1.18756104543334e-05
-7.33473502295822e-06
-6.23692818386625e-06
-2.19572167019425e-05
-2.98473753231696e-05
-1.54024662658552e-05
-1.75589315963737e-05
-2.89063002369628e-06
-2.70254539022398e-05
-2.4932767382856e-05
-3.14582982079142e-05
-2.12570413310059e-05
-1.4819924096549e-05
-1.16282081337302e-05
-1.5004079098495e-05
-1.14623950489557e-05
-2.06511827896063e-05
-2.27865001235179e-05
-2.14011409171084e-05
-1.08294882255298e-05
-2.04872522315684e-05
-1.71329870859677e-05
-1.3463151768496e-05
2.15151926404039e-06
-9.78230225342234e-06
-2.07477710723029e-05
-2.25021995007564e-05
-3.4804552522673e-06
-2.81907976309254e-05
-2.14932931690607e-05
-1.16221942476909e-05
-2.4404744805443e-05
-2.01841220644897e-05
-2.77851206475088e-07
-2.53392364447288e-05
-2.00093041813929e-05
-1.67167108542655e-05
-1.77803417026913e-05
-1.06253884063956e-05
-9.08071399483776e-06
-2.2288314923683e-05
-1.87986428397956e-07
-3.73568394717162e-06
-2.06400188378749e-05
-1.10494472680602e-05
-2.20076918044162e-05
-2.60331127525723e-05
-1.68695767658854e-05
-2.40495688582543e-05
-2.71224202044735e-05
-2.12923701931281e-05
-1.25176049683011e-05
-1.96662971481178e-05
-1.7671947278523e-05
-7.25429187173455e-06
-1.04604135760709e-05
-2.98550158610419e-05
-1.26596526295987e-05
6.59394521810458e-06
-2.61691308585074e-05
-1.10206842310257e-05
-1.09948308369678e-05
-2.67871838157748e-05
-1.26933092900351e-05
-1.66288960500063e-05
-2.47111012240058e-05
-2.7723110370595e-05
-3.02972779536666e-05
-8.78864265367753e-07
-1.81373446355347e-05
-3.37780339309513e-05
-4.64495014075112e-06
-1.92369520390755e-05
-1.03340183441609e-05
-1.12836141630314e-05
-1.30506570472394e-05
-1.05666147664567e-05
-2.46068871112259e-05
-1.72409415666096e-05
-1.71905865539301e-05
-1.82604934933253e-05
-1.62804065456796e-05
-6.39364621937751e-06
-2.56273658420991e-05
-1.31794023700903e-05
-2.73327608596546e-05
-1.94626712988081e-05
3.93886741169229e-07
-2.34635862281692e-05
-1.15757398827399e-05
-1.39416195745444e-05
-5.25455227050974e-06
-1.52716970440806e-05
-6.488688657418e-06
-1.54889177963233e-05
-9.59043137183505e-06
-5.70638549845255e-06
-3.77179379042158e-05
-2.30874360677378e-05
-3.2100509933635e-05
-2.96389759676341e-05
-1.74093397198754e-05
-1.09722806431666e-05
-1.39301482421032e-05
-2.35603866501638e-05
-6.40525006372656e-06
-4.02205783571929e-07
-2.33553648070927e-05
-2.54202551740406e-05
-1.60762177164989e-05
-2.97954805228697e-05
-1.6936052431914e-05
-5.68788535018242e-06
-7.22987140029206e-06
-2.6966088139552e-05
-1.36260956727257e-05
-3.12528254905581e-06
-2.26321621480472e-05
-2.37938337529879e-05
-2.82859280991288e-05
-1.98762258923376e-05
-9.2657768787507e-06
-3.01510034247783e-05
-1.35809262008779e-05
-2.19776630374239e-05
-2.88183934044643e-05
-1.23793273579479e-05
-1.79078101702324e-05
-3.28973005251065e-05
-2.42024283586669e-05
-1.28363373688066e-05
-2.24570995323383e-05
-2.5259191686327e-05
-2.7785033226827e-05
-1.90093811564308e-06
-1.97980028329753e-05
-1.277161050583e-05
-2.88039619149338e-05
1.06699778186449e-05
-1.2756038050265e-05
-1.4803550523569e-05
-1.54907199167732e-05
-5.53208655486698e-06
-2.02932731383888e-05
-1.09658404206496e-05
-1.9264688552975e-05
-2.43929494243051e-05
-1.74833048502e-05
-2.3912778246965e-05
-2.07259630740463e-05
-1.72234966109689e-06
-1.91696623783785e-05
-2.83156774579719e-05
-2.00704947835918e-05
-3.31058942807323e-06
-1.36954986314457e-05
-2.4035196559995e-05
-1.78741714869467e-05
-9.61426694507828e-06
-1.02697831702298e-05
-1.69275314535105e-05
-1.75993654846636e-05
-2.6613748299286e-05
-3.47043869717767e-06
8.01454706620412e-06
-8.70102038837316e-06
-2.87800604819963e-05
-2.09872715504811e-05
-6.90084590730664e-06
-1.87012510891061e-05
4.3648419005403e-06
-1.8270055514832e-05
-2.88409154871385e-06
-1.40598520255079e-05
-3.83889023530771e-05
-6.22569431755645e-06
-1.06857238915749e-05
-2.65118673964533e-05
-4.47784051401111e-06
-2.53175170649259e-05
-3.87419209115102e-05
-2.41999026935774e-05
-1.89376216970934e-05
-1.69179772472003e-05
-9.81715129995784e-06
-3.25589563389609e-05
-1.54323586516393e-05
-2.26149498172118e-05
-6.13576688432782e-06
-2.20850714966688e-05
-1.59803293022224e-05
-3.41400624624101e-05
-3.05275601180899e-05
-1.94574914432403e-05
5.70938622230319e-06
-1.62977458501429e-06
-1.38831727302706e-05
-8.42962369073547e-06
-2.09587998293932e-05
-1.78779126492937e-05
-2.6712915466918e-05
-1.90248195857722e-05
-1.81963085604192e-05
-1.57176133717738e-05
-1.89312400143014e-05
9.69978032037485e-06
-1.64983221566772e-05
-2.02017546507131e-05
-1.50508112636834e-05
-1.02254974071952e-05
-1.73907979222276e-05
-1.2882470885228e-05
-2.07747447886747e-05
-3.03487251730923e-05
-1.77039977572976e-05
-1.84571702907159e-05
-2.92069735464864e-05
-2.52009434484979e-05
-1.02262365932532e-05
-1.83975078764817e-05
-2.51757920760297e-05
-2.33405041625463e-05
-1.7614187536605e-05
-3.27786858993346e-05
-1.08168457458649e-05
-1.4931494321464e-05
-1.66306017019349e-05
-2.84576760811381e-05
-3.61572319915761e-05
-3.55553894924556e-05
-7.81737559481389e-06
-8.54571663951079e-06
-2.72429137581896e-05
-1.75870459187576e-05
-1.59048121323222e-05
-3.70422516788725e-06
-2.08314202234073e-05
-1.80325924003478e-05
1.75609196698383e-06
-2.68168520449446e-05
-1.04746810031012e-05
-1.02902003427792e-05
-1.90000138395799e-06
-2.52298123331205e-05
-1.10512220133607e-05
-2.859466692232e-05
-5.76324448080994e-06
-2.29734034107434e-05
-1.78684199400095e-05
-2.69187854269526e-05
-8.83522807756562e-06
-2.1323926847783e-05
-1.95008638020019e-05
-2.68544677399566e-05
-2.72883220371971e-05
-3.50246779662923e-06
-7.77415107564224e-06
-2.38223755042303e-05
-1.5672240621604e-05
-3.70318331088611e-06
-1.18854620955272e-05
-1.75207771557328e-05
-3.49205882693727e-05
-2.96843105910658e-05
-2.4582182730613e-05
-2.84415011132796e-05
-1.26909034535144e-05
-2.13838559492943e-06
-1.29295614244515e-05
-2.32174990900973e-05
-9.73787418606235e-06
-1.7162383801687e-05
-2.12679783111168e-05
-1.28668444939253e-05
-1.72175491101397e-05
-2.9038266495294e-05
-2.2524911405602e-05
-2.42903234468663e-05
-2.53721859685657e-05
-2.84035052413723e-05
-1.29157574147904e-05
-2.24866124529748e-05
-9.37345064776897e-07
-2.36025061740249e-05
-2.50884569602254e-05
-2.1721432008617e-07
-2.24962987460114e-05
-6.63371450528006e-06
-3.48812602840474e-05
-5.10785142037554e-06
-3.22964883452016e-06
-2.95090227704052e-06
-1.02453253696468e-05
-1.81253702050509e-06
-1.69092403061373e-05
3.55304292968979e-06
-1.80245341151073e-05
-2.05508706840241e-05
-1.40509403786399e-05
-2.11914275782168e-05
8.67925684919703e-07
-6.05999049251974e-06
-7.03089118606949e-06
-3.03594243412375e-05
-1.65137820161496e-05
-1.45972730096607e-05
-7.82457785417418e-06
-1.51503420119361e-05
-2.71206834068774e-05
-2.12840790818374e-05
-2.91797698039783e-05
-1.29486258831234e-05
-1.67698154791921e-05
-2.98013687070364e-05
-3.44922325413943e-05
-1.67189769295749e-05
-8.46875656225756e-06
-1.65794616182311e-05
-3.19432079858184e-05
-3.95527230977931e-05
-3.26213919878458e-05
2.26701545806675e-05
-5.50180766422344e-06
-3.16947876839823e-05
-1.73641142807507e-05
-1.89507524035532e-05
-3.74124326745953e-05
-2.8146043489133e-05
-1.34488698823578e-05
-1.65877563340442e-05
-1.77767148586172e-05
-2.6731199670814e-05
-2.2078984380491e-05
-9.48990984810998e-06
-1.5000615739142e-05
-1.96137575829493e-05
-2.86358033212885e-06
-1.77639287427456e-05
-1.61487384432508e-05
-1.94832696043201e-05
-2.94993688404745e-05
-1.42494874438713e-05
-1.19411812134418e-05
2.72618099592939e-06
-2.89854263888666e-05
-2.29953577585228e-05
-3.50379134660579e-06
-6.56022967456927e-06
-2.66882383208899e-05
-7.6105758866279e-06
-1.99767520826531e-05
-4.45711015520044e-06
-3.39872719380007e-06
-3.90725893437515e-05
-2.10533553015543e-05
-6.11360696464629e-06
-1.00166821447373e-05
-2.72198384661146e-05
-2.89624968611482e-05
-3.11571126702647e-05
-3.36945806810741e-05
-2.20499242322083e-05
-3.68227558369779e-06
-1.24195723054357e-06
-2.2487246961159e-05
-1.65439661258104e-05
-3.16094413349015e-05
-1.73247888704481e-05
-2.85877512217366e-05
-3.54250075460467e-05
-1.31535088883882e-05
-1.83837185163041e-05
-2.94868925884486e-05
-3.03889435580488e-05
-1.69785605408847e-05
-1.37547062752634e-05
-4.1124851432838e-06
-1.43897935486518e-05
-7.0350486459221e-06
-2.96151465481667e-05
-2.80438728788002e-05
-1.4636772994672e-05
-2.87043484475017e-05
-6.25118384565005e-06
-1.73327978838871e-05
-1.40730996007193e-05
-5.27407993724122e-06
-1.46592651061543e-05
-1.10328312980358e-05
-1.1855242486238e-05
-2.92689547107684e-05
-1.20877921655893e-05
-1.5869341673018e-05
-6.82842022205649e-06
-1.68439575532338e-05
-1.24685429316809e-05
-2.75140123354641e-05
-2.35695184171206e-05
-1.50379047058355e-05
-1.8814243611817e-05
-1.41586357396887e-05
-6.99478285247995e-06
-1.80928839864155e-05
-2.0910362512537e-05
-2.39913789437451e-05
-3.72182738083215e-06
-1.83903345265648e-05
-4.82711903833075e-06
-1.12567304492551e-06
-1.70438034237833e-05
-2.57323137524289e-05
-1.17145950115274e-05
-1.23552890875215e-05
-1.15631854421181e-05
-9.93112314262663e-06
-2.06858461162866e-05
-1.80312447179845e-05
1.32485218017824e-05
-2.8732586371035e-05
-2.95798543944965e-05
-1.75335888545696e-05
-1.73344900833682e-05
-1.18209522620134e-05
-2.20466830862806e-05
-7.46874102868337e-06
-8.77343808661671e-06
1.17233771602948e-06
-1.63106296557583e-05
-2.92778946732918e-05
-1.56074379938584e-05
-1.56616518106186e-05
-1.4890816526366e-05
-1.99575505525108e-05
-1.52104814463378e-05
4.84817758816047e-06
-2.75336631918047e-05
-2.32530794947464e-05
-6.86934655571846e-06
-2.22695281918884e-05
-3.01274863468247e-05
-1.22012249716023e-05
-2.21868462278873e-05
-1.1598848438998e-05
1.51534246059328e-06
-2.21309694291968e-05
-2.56891386468074e-05
-1.80992347572451e-05
8.26031057622377e-08
-6.08702562733884e-06
-2.71192912218449e-05
-5.25952392710406e-06
-1.21020768972943e-05
-1.23263832339466e-06
-1.08834447950855e-05
-1.32972233401876e-05
-2.4248656700855e-06
-2.76489794592699e-05
-1.88544343521998e-05
-1.78342174515045e-05
-9.73809333799877e-06
-8.03378843205176e-06
-2.01692263303266e-05
-9.19660915220366e-06
-3.42813268628843e-06
-3.60274531394161e-05
-1.59135341417637e-05
-1.16406165542584e-05
-8.78632619131576e-06
-1.39015332099501e-05
-8.78242483617847e-06
-1.73261158297521e-05
-1.82365777849962e-05
-2.14701855323498e-05
-7.34285906260835e-06
-3.63612758840106e-06
-1.13989755857411e-05
-1.88525466922377e-05
-2.91379537671195e-05
-1.67998226764664e-05
-6.10258350737306e-06
-3.12206420075715e-05
-1.75856324736022e-05
-1.99368175363479e-05
-2.6681365344808e-05
-7.57915139456113e-06
-6.04574308937728e-06
-2.32176267090813e-05
-1.4755746888731e-05
-1.27011541939435e-05
-1.56702984901786e-05
-1.88084272186818e-05
-5.56468555140461e-06
-1.50533720481127e-05
-1.32344397233235e-05
-1.85889194349433e-05
-1.55754767310709e-05
8.10078385240948e-06
-6.55242895063419e-06
-6.03536664457545e-06
-1.47528903625648e-05
-1.70110971040891e-05
-2.54177855734055e-05
-3.00047184466768e-05
-7.65569432901625e-06
-1.89201395723567e-05
-2.58507636101544e-05
6.71188848650589e-07
-3.4776379382312e-05
-3.00233167161011e-05
-9.89897664202784e-06
-1.80036996070197e-05
-9.96232330054285e-06
1.43036814932954e-06
-1.45140782321193e-05
-1.96749450073935e-05
-2.81043049341826e-05
-2.01366452033873e-05
-1.06847235606696e-05
1.58306764652936e-06
-1.35349570522317e-05
-2.25320655446456e-05
1.84164694259934e-05
-2.12300745968835e-05
2.70323695201487e-06
-1.21856666699177e-05
-7.64955215854514e-06
-2.82261377551401e-05
-2.04758856985501e-05
-1.07379871099797e-05
-2.66888935001752e-05
-1.26070150519827e-05
-2.15165979409348e-05
-1.78839659005771e-05
-2.2263575390516e-05
-3.0477389335736e-05
-2.45050464839392e-05
-2.14367818871234e-05
-2.80975187435456e-05
-2.04980839507368e-05
-1.3787363559681e-05
-2.27475205483339e-05
-2.18285458459388e-05
-1.43704405293475e-05
-9.15568841500313e-06
-3.41437579853461e-05
-8.24981700795567e-06
-3.02557462619247e-05
-1.3825506324896e-05
-1.35822906579622e-05
-1.84385410926601e-06
-1.60858286663205e-05
-1.56540566370938e-05
-1.48817493607752e-05
-3.46034441928906e-05
-1.03153868493941e-05
-1.1527504657196e-05
-2.325340128695e-05
-2.54085079708604e-05
-4.13286457680413e-05
-1.66150212988473e-05
-1.76024928419343e-05
6.93095529034617e-06
1.36753243906644e-06
-3.00857896319154e-05
-1.88683878192196e-05
-1.70689121942977e-05
-3.36378396616775e-05
2.06362463320972e-07
-2.33679458201e-05
-4.87475936404273e-06
-3.14731320288523e-05
-2.72580180096916e-05
-4.68225537614323e-06
-1.37246685674168e-05
-1.80907879580096e-05
-1.75056899178912e-05
-1.82815511132189e-05
5.5602765111044e-06
-2.49827719853419e-05
-1.02284321195612e-05
-7.00764985086223e-06
-8.69498554805294e-06
-1.34632149423432e-05
-2.74486867716898e-06
-3.12643270451479e-06
-1.49549603339399e-05
-4.8675924163727e-06
-7.73789100684987e-06
4.95915608087396e-06
-1.43363978686761e-05
-2.98158123909805e-05
-2.94268624722276e-05
-1.48737570330706e-06
-1.35803483387078e-05
7.04679762081863e-06
-2.65839130369648e-05
2.842797762694e-06
-1.08065903807633e-05
-9.32047938512555e-06
-1.87230357596951e-05
-2.83495296940129e-05
-4.87664728746169e-07
-3.33575249241466e-06
-4.33109668538666e-06
-3.55614205902293e-05
-2.99578635138778e-05
-2.08570199342823e-06
-6.69375903473086e-06
-2.50897026386206e-05
-1.86623479861096e-06
-1.30073977368481e-05
-3.60526405523653e-06
-1.51082813978773e-05
-1.78608274211281e-05
-1.39516806958909e-05
-1.61862687151323e-05
1.81765564796054e-06
3.41108306691322e-08
-9.53723426689388e-06
-2.18717852562876e-05
-1.84831684325416e-05
-2.75208283032803e-05
-1.65637643728764e-05
-9.01404351921841e-06
-1.91626333845176e-05
-6.84421342063728e-06
-1.77974375218417e-05
-1.92055654148769e-05
-1.27798681956283e-05
-1.16242817237074e-05
-1.67143810767596e-05
-2.37987526387038e-05
-4.29819834238623e-06
-1.73001988066561e-05
-1.58689922394916e-05
-1.99168493476185e-05
-1.01238452033474e-05
-2.67426266392644e-06
-1.26201340021601e-05
-8.00145752072994e-07
-1.50716027385653e-05
1.09795693504368e-06
-2.55339057562746e-05
-1.5133830505493e-05
-1.64338390209315e-05
-1.94390417004583e-05
-1.18521755644701e-05
-2.05245475055096e-05
-3.13224323150803e-05
-1.63472951066737e-05
-2.60146692111719e-05
-9.86552459914275e-06
-7.52789490883618e-06
-1.90457603862595e-05
-2.1651520763512e-05
-2.29461846977752e-05
-4.04937443935039e-05
-4.77416853573939e-06
-3.52827741041768e-05
-3.64322332884712e-05
4.97642043229716e-07
-3.74478116902415e-05
5.41415029998981e-06
-1.49956335158169e-05
-1.06740254095043e-05
-1.41209759821461e-05
-4.65393426114086e-06
-6.85946448370944e-06
2.38272316287262e-07
3.141833166977e-06
-2.34136768483377e-05
-2.06018446711964e-05
3.83242675090526e-06
-9.92895452883231e-06
-2.39167664498042e-06
-1.89460892633782e-05
-1.08729482815779e-05
-2.83159505288463e-05
-2.73133312513703e-05
-2.77370787463432e-05
-3.14295100986107e-05
-5.72350570408455e-06
-1.56855215597692e-05
-3.19952919565607e-05
-1.57356625072184e-05
-1.23801245264573e-05
-1.73674947881579e-05
-2.15496725048696e-05
-1.26653054550368e-06
-3.09813583202602e-05
-1.45212553675098e-05
-1.27974476785182e-05
-1.34535142089003e-05
-3.96979179204215e-06
-1.14731105035888e-05
-2.90542200660708e-05
-8.81515473091788e-06
-6.84768970294141e-06
-1.7794640428717e-05
-1.59405916961265e-05
-2.11037502793708e-05
-1.04321663796243e-05
-2.01000726738152e-05
-1.6901099103207e-05
-1.62831547931989e-05
-1.64883485970575e-05
-1.15870496141365e-05
-7.60563131931053e-06
-1.05607065074028e-05
-2.88881296785041e-05
-8.74501369127223e-06
-9.06504938981265e-06
8.73221275984105e-08
-7.44273526089778e-06
-2.48248200947505e-05
-1.76764233003901e-06
-9.95924298029525e-06
-1.1266578581682e-06
-7.79137302230412e-06
-1.81610825472294e-05
-1.70827105699478e-05
-1.31871331641718e-05
-1.46934056218737e-05
-2.21094752189275e-05
-2.09213208185949e-05
-2.07834346348088e-05
-2.31136204465451e-05
-1.64566941602303e-06
-3.14324867532443e-06
-2.49717689584271e-05
-3.07806653935718e-05
-2.24680773418345e-05
-9.40347378245679e-06
-2.58632324081607e-05
-1.35672321406417e-05
-1.59841608399812e-05
-1.97557805215568e-05
-1.04677568923888e-05
-9.97531423577013e-06
-1.66053088243364e-05
-5.88399524660177e-06
-2.59731674232479e-05
-1.3040392856477e-05
-4.02229570729738e-05
-1.54207940218831e-05
-1.35750142656857e-05
-1.63373751636027e-05
-8.44782886708004e-06
-2.02900045535595e-05
-2.92545942855468e-05
-2.43182456023811e-05
-1.93841589253988e-06
-2.73879552753672e-05
-5.2251712984984e-06
-1.50223003502167e-05
-7.42824507161022e-06
-2.47528004919762e-05
-7.94159033647353e-06
-3.54288664955662e-05
-2.1684911429698e-05
1.14615704562701e-05
-2.34205629399536e-05
-1.39711531232985e-05
-2.05874550987595e-05
-8.34150321111384e-06
-2.54489431652075e-05
-3.62267282763156e-05
-2.92688530564244e-05
-1.3259426900473e-05
-1.82444028562759e-05
2.06653512368558e-06
-1.77028985603352e-05
-2.12917175677211e-05
-2.59480746992708e-05
-2.73420020855928e-05
-1.4625117421036e-05
2.27125899921697e-06
-1.21181783651891e-05
-1.52019906439433e-05
-1.17254383207618e-05
-2.29249973153664e-05
-1.67553803253447e-05
-1.50787014702322e-05
-2.30514133428644e-05
-1.29034495886237e-05
-1.28456809450868e-05
-5.87511776241521e-06
7.61184270579839e-06
-1.86576633738798e-05
-5.76529033207978e-06
-1.15540878128632e-05
-6.10796569138862e-06
-1.76736670766864e-05
-2.71840364495114e-07
-1.27669700689974e-05
-1.53039890114934e-05
-2.33775970774657e-05
-2.04564764847668e-05
-1.5766904850182e-05
1.4038930572757e-06
-2.31519527535163e-05
-1.56210616222269e-05
-3.91419531318675e-06
3.89481899345943e-06
-2.97031131364294e-06
-4.51959932566696e-05
-3.02356695421231e-05
-1.37718088523615e-06
-3.01533182957565e-06
-9.65200031690871e-06
-1.55688913372124e-05
-2.95683088650743e-05
-6.00838838598772e-06
-9.86344988252017e-06
-1.49506653021021e-06
4.35687814667893e-06
-2.80181462255205e-05
-2.53742846292261e-05
-1.21689842990257e-05
-2.44994027828779e-05
-1.86215969877727e-05
-1.46024639440593e-05
-7.39209877231832e-06
-1.03152069597275e-05
1.16404363910901e-06
-9.12263874876207e-06
-3.15626764068982e-07
-4.32954022906606e-06
-8.73824910376363e-06
-8.64335244092249e-06
-2.15883508422891e-05
-1.85721979377963e-05
-2.36508687344623e-06
-1.61327993680502e-05
-3.23600625001488e-05
-1.65357495413728e-05
-2.39432912098444e-05
-9.14023928030325e-06
-1.32718789800147e-05
-2.40751523538473e-05
-2.65375454078724e-05
-2.5364477445557e-05
-1.85333717321599e-05
-1.63244799318134e-05
-9.79342020152916e-06
-2.69636185203284e-05
-7.93475910079605e-06
-1.33067454204174e-05
-3.02146435548604e-05
-2.67659461163299e-05
-1.09223217437272e-05
-1.09632145979366e-05
-1.23890784003429e-05
-1.89357289678555e-05
-1.09838249598667e-05
-2.87084764343455e-05
-1.26228827605449e-05
-2.42258980409439e-05
-1.13478486097889e-05
-1.35059466387003e-05
-3.15899982668748e-05
-1.39948471034948e-05
-3.00274607464751e-05
-3.10373102007972e-05
-8.54127937822148e-06
-1.32109368528911e-06
-2.24983123433143e-05
-6.53731248464106e-06
-2.26783066590715e-05
-4.0439334802317e-05
-1.27914705812455e-05
-6.65971583942894e-06
-3.89510224125882e-06
-2.64568180566963e-05
-2.36165928889604e-05
-2.17162917179807e-05
-1.08417690481908e-05
-1.69122462487757e-05
-2.13504166800559e-05
-1.90288319288485e-05
-1.16789197595581e-05
-2.46491321400468e-05
-2.26119916588046e-05
-1.75597410852883e-06
-1.41181287642208e-05
-6.69371028900368e-06
-8.94923371144356e-06
-3.14632279345133e-05
-1.4354934106646e-05
-1.80759258816248e-05
-2.18545327892503e-05
-1.88855632893229e-05
-1.62467723638004e-05
-3.90170288913877e-05
-2.76149608121594e-05
-1.71923278943907e-05
-2.5572047480591e-05
3.25550335073996e-06
-1.48885864944064e-06
-1.26638472611276e-05
-1.71899968000374e-05
-4.95758733342887e-06
-1.00493514553204e-05
-9.01765174594753e-06
4.4888740171031e-06
-1.39905954126449e-05
-3.01256037603752e-05
-2.43638628596734e-05
-3.89227678798161e-05
-3.14931044234441e-05
-8.89023690140231e-06
-7.12934355997985e-06
5.73541657691097e-06
-5.74998788820019e-06
-1.50279468718198e-05
-2.37192132046692e-05
-1.53983842309982e-05
-1.63806634249302e-05
3.50145316614929e-06
-7.99628583850476e-06
6.10578662690672e-07
1.68416178918665e-06
-1.70837467994423e-05
-2.23651648161085e-05
-2.59799856700249e-05
-9.84635417966741e-06
-1.55939830865212e-05
-1.40644634431154e-05
-1.77802558875272e-05
-6.27650752810028e-06
-4.36795021789077e-06
-1.50511798617479e-05
-6.89697277972342e-06
-2.76559201578064e-05
-2.60698232383695e-05
-1.77439665717172e-05
-1.26192366921835e-05
-2.19976473347794e-05
-1.3076812688247e-05
-1.40678970943532e-05
-5.41878912981386e-06
2.16946778321722e-06
-2.15997823694838e-06
5.64455828775697e-06
-2.40315688223773e-05
-1.58695556158104e-06
-8.3103158947496e-06
-5.90744233196125e-06
-1.04537330575914e-05
-2.72790649708245e-06
2.17372548069564e-06
-3.11757301014752e-05
-2.52722622749141e-05
-9.44084073943438e-06
-1.45415269321169e-05
-2.29142129527232e-05
-2.21975573061812e-05
-1.83341024567245e-05
-1.32904184121197e-05
-3.03219143607287e-05
-1.09543263097023e-05
-1.20212436364796e-05
-1.62666093831747e-05
-1.500134035973e-05
-1.50123752865485e-05
4.26616137347885e-06
-1.54963095210695e-05
-4.23497447977858e-06
-2.30051406384769e-05
-9.45949380203919e-06
5.11797707252639e-06
-2.38465708682897e-05
-1.64517412626866e-05
-3.03792680694517e-05
-1.28342831306048e-05
-9.68486869093617e-06
-1.88358053746887e-06
-2.94872878298964e-05
-1.00505964312653e-05
-5.44371072084986e-06
-6.02699238081247e-06
-1.56071236479785e-05
-1.65896590086313e-05
-2.3334662858262e-05
-2.4596164352712e-05
-1.92761342239867e-05
-1.22379081808744e-05
-2.73064129964962e-05
-1.50462967499704e-05
-2.67506713839779e-05
-8.38911172465209e-06
-1.30295981769831e-05
-1.32789081906969e-05
-7.23957306946246e-06
-1.18946589935564e-05
-1.77875607665363e-05
-1.33446574071689e-05
-1.28287488450646e-05
-2.53666638957796e-05
-1.96624758575741e-06
-2.29434853842224e-05
-1.87235703006556e-05
-1.33075693317731e-05
-2.94118633496742e-05
-3.60002825300633e-06
-1.0432232982379e-07
-2.90748310412655e-05
-1.45968222205088e-05
-2.1660448129359e-05
-1.92735776428744e-05
-8.13226909490368e-06
-2.23535212643399e-05
-1.28922203646527e-05
-9.60796410197868e-06
-6.18924468066812e-06
-1.32274485421585e-05
-1.24012181643195e-05
-2.36195061417346e-05
-3.78355083932668e-05
-2.40104015157459e-05
-2.36014954635938e-05
-2.86595487338043e-06
-1.69201106539614e-05
-1.71064727929526e-05
-1.21491164028626e-05
-3.44580755203622e-06
-1.97037385801772e-05
-2.51010931146073e-05
-1.55634195944892e-05
-4.28985277674544e-06
-2.06620307487997e-05
-1.31320090536715e-05
-3.03880937368306e-05
-7.80320210011271e-06
-8.18818904428575e-06
-2.53682436081945e-05
-1.60156109356007e-05
-2.81882177092185e-05
-1.1805927544428e-05
-3.16000520629445e-05
8.34744321017553e-07
1.7488038449129e-07
-9.85312124981526e-06
-1.47376977434393e-05
-1.57359803568574e-05
-1.0774512911977e-05
-3.34642113910692e-05
-1.11884837175993e-05
-3.63280621249708e-05
-1.72253742149748e-05
-1.93509565052824e-05
-2.66473844935525e-05
-1.94096667362418e-05
-5.92028465892032e-06
-1.67598472114959e-05
-1.9145676151997e-06
-2.13807279318846e-05
-1.63228188857943e-06
-1.30615075381782e-05
-1.58365944040382e-05
-1.22956822974877e-05
-2.03736753171091e-05
-8.57215008917704e-06
-1.71943058388452e-05
-1.20263190738043e-05
-1.8567238794607e-05
-1.4247320608252e-05
-4.291118398471e-06
-1.53317413990787e-05
-2.82636391182231e-05
-1.56253568140445e-05
-1.04204240784594e-05
-1.83365872003234e-05
-6.88926569128421e-06
-1.44187029464792e-05
-2.42085701630452e-05
-2.7057168111226e-05
-4.0928233595343e-06
-2.2567614951382e-05
-8.1471388944605e-06
-1.04181768546148e-05
-1.78260984314853e-05
-2.19134273678904e-05
-1.52873606767012e-05
-1.76536263623449e-05
-2.247605737131e-05
-2.28725304157015e-05
-3.78499341739912e-06
-1.34426146166429e-05
-2.41789786411477e-05
-9.64440949929649e-06
-5.06430894555226e-06
-1.69959410755685e-05
-1.56353282336407e-05
-1.02221155072811e-05
-1.28915090760531e-05
-3.97311398381146e-06
8.3079512130955e-07
-1.5191270283072e-05
-9.20946714371367e-06
-1.82819589576367e-05
-8.99760644380407e-06
-2.18404187916278e-05
-1.28556156460949e-05
-6.6083333601629e-06
-2.02945625727227e-05
-2.26490651042312e-05
-1.96379043796486e-05
-2.12759779179689e-05
-1.84117498893419e-05
-2.8402367106407e-05
-1.17374507521573e-05
-2.14584009599102e-05
-2.35671415336811e-06
-1.95337155622869e-05
-9.8160144315418e-06
-8.87539382167331e-06
-2.52104080320713e-05
-1.51629712780586e-05
-1.98313317590718e-05
-1.87033402595141e-05
-2.15628248564655e-05
-9.7783446287299e-06
-2.72009226916526e-05
-1.253374515958e-05
-1.82597969106162e-05
-2.19879273506725e-07
-5.50280586258146e-06
-2.04423859224672e-05
-3.86154790755195e-05
-2.27010808655228e-05
-1.26096701204905e-05
-2.53248729969794e-05
-1.49077061560961e-05
-1.83863487496823e-05
-3.43121750878847e-05
-2.03198905004231e-05
-8.17297184703217e-06
-1.74225878473126e-05
-1.73158564145102e-05
-2.8639718447709e-05
-2.55522060771264e-05
-2.36208292185999e-05
-1.68835833889633e-05
-1.68471938626172e-05
-1.68212922697273e-05
-1.96743212891058e-05
-2.45592565067203e-05
3.45501319860678e-06
-2.315956451887e-05
-2.26198910087766e-05
5.12275567235553e-06
-1.13850497797285e-05
-3.07661720730248e-05
-8.78772611985371e-06
-1.60029717186297e-05
-2.90151724578307e-05
-1.32352931830404e-05
-2.4324595186652e-05
-1.95508267420983e-05
-1.66834916306741e-05
-6.30518818338554e-06
-2.25010223793727e-05
-2.10118377588297e-05
-1.049015636735e-05
-1.06401076506034e-05
-1.76516241159976e-05
-2.24233619744428e-05
-9.05985904191877e-06
-1.26652447403681e-05
-2.64187981918585e-05
-6.93471402159033e-06
-3.33503463477783e-05
-2.16854316676478e-05
-1.66008212492317e-05
-1.27719131743366e-05
-1.51910709847646e-05
-4.19640871057118e-06
-9.90267650287735e-06
-1.27353246859468e-05
-1.187563676125e-05
-9.09219127145617e-06
-1.14310325065108e-05
-3.16964256439318e-05
-2.37621627911114e-05
-1.33061220788958e-05
-6.37399342653442e-06
-3.09071547441017e-05
-1.45718524070462e-05
-1.51004712264451e-05
-2.14700376278487e-05
-8.09446090153663e-06
-2.80527210424347e-05
-2.07251794157747e-05
-1.40881979951579e-05
-2.76192920878987e-05
-1.86638036537147e-05
-2.43022232091658e-05
-1.47498264294845e-05
3.99230571807955e-06
-1.05707338124169e-05
-1.15449771883135e-05
-3.52171993670249e-05
-9.67251605934324e-06
-8.24132310723001e-06
-1.85869272398527e-05
-1.97008908994817e-05
-2.92733252740488e-05
-2.38887573899108e-05
-1.78540639996763e-05
-1.4738788996051e-05
-7.98701172102448e-06
-5.14233150763588e-06
-1.07218618682113e-05
-1.23088625406205e-05
-2.40301598941249e-05
-1.20760577255674e-05
6.38154509964692e-06
-3.18165970526165e-05
-8.41555975258339e-06
-1.71777188477004e-05
-1.67045555866805e-05
-2.1906238656855e-05
-2.53152382160722e-05
-4.22873323094463e-06
-3.12250594878306e-05
-1.37226780694543e-05
-2.98756430807643e-05
-2.81673284899722e-05
-1.88318163789258e-05
-1.60814592447395e-05
1.57628953098024e-06
-3.25206437728848e-07
-1.33519182434175e-05
3.37290782659407e-06
-1.82442874916652e-05
-1.45431117438342e-05
-3.22209370858986e-05
-1.5136096586929e-05
-1.1205920396475e-05
-2.65326502345746e-05
-2.49724070109809e-05
-3.76516712130074e-05
-1.67061619395322e-05
-3.14394887688692e-05
-1.75588744533848e-05
3.73530391258181e-06
-1.44029642963335e-05
-1.91568378692004e-05
-1.02441538786505e-05
-2.63390510622594e-06
-7.55277372714883e-06
-1.31902374856617e-05
-9.85541321865605e-06
-1.77087693997505e-05
-1.85510953609161e-05
-2.56047728328495e-05
1.28624123848991e-05
-1.815226994992e-05
-1.1316711991918e-05
-5.26521075799082e-06
-2.12970996312998e-05
-1.70948798987663e-06
7.86924607810119e-07
-1.14964180769945e-05
-1.85376567250812e-05
8.14679451960214e-06
-6.00724969023168e-06
-1.13817341623582e-05
-2.96561291319931e-05
-1.78482699897628e-05
-1.77477071412369e-05
-1.8623604226943e-05
-2.11813130764932e-05
-8.44158735390156e-06
-1.34270815631254e-05
-1.2906077784069e-05
-2.09110531337999e-05
-1.65929795471104e-05
-2.74384553333244e-05
-1.30170356986539e-05
-1.00484914670754e-05
-4.07032221663633e-06
-1.67707877077615e-05
-1.96073205459671e-05
2.48747376787615e-06
-2.034898788586e-05
-7.40750420586406e-06
-1.50021789036e-05
-8.17170809337739e-06
-3.20780646784893e-05
-6.17805560820936e-06
-1.85229163936829e-05
-9.39325698216884e-06
-2.1736606528083e-05
-7.85711954768771e-06
-3.18901988125139e-05
-3.60525313098903e-05
-1.57008393278349e-05
-7.26063741126882e-06
-3.58817080808084e-06
-6.02697591642757e-06
-2.72020339840065e-05
-1.5133251170639e-05
-3.91484662553173e-07
-1.38712215575671e-06
-9.02096279597936e-06
-1.45090303956596e-05
-2.27225599827461e-05
-7.02061871539086e-06
-1.13472133516747e-05
-1.64740886044095e-05
-9.36166277424401e-06
4.43379819955755e-06
-1.83801713783972e-06
-1.94173692323279e-05
-4.4891558751303e-05
-1.83235919375543e-05
-1.60008698815276e-05
-2.06790342387163e-05
-1.15734149828085e-05
-1.89445820255259e-05
-1.51516446494886e-05
-2.65149334615028e-05
-2.00686098232189e-05
-2.36475756719381e-05
-1.00847013729532e-05
-7.01925556165861e-06
-1.7828554023081e-05
-3.47414169011126e-06
-1.97064962232055e-05
-1.05711388211704e-05
-6.72174943705773e-06
-1.28992062933238e-05
-1.27235865449651e-05
-1.34458513562818e-05
-3.24210440300595e-05
-1.9270233001933e-05
-1.65076673894099e-06
-1.09030512727007e-05
-8.41452231252062e-06
-2.50378516451273e-05
-1.57203947993552e-05
-1.26975322357812e-05
-9.51770427426967e-06
2.42838273040659e-06
4.6557576699865e-06
-5.44959192447648e-06
-2.39312727030298e-05
-3.15311056887827e-06
-2.23682797323787e-05
-1.07272334345948e-05
-1.39028587728807e-05
-1.44074418962396e-05
-2.41025177679482e-05
-1.61522356648975e-05
-1.77672953861624e-05
-2.5924292180983e-05
-3.31829454310685e-05
-1.38739006411942e-07
-1.56695752843425e-05
-1.40247346763173e-05
-2.32885146977767e-05
-1.47355609742262e-05
-4.09405476743203e-06
-2.91176991259925e-05
-2.86376364298888e-05
-1.92670664852254e-05
-3.31501402607129e-05
-2.79732469258036e-05
-1.1594697404971e-06
-1.88158209980696e-05
-2.66020532372347e-05
-2.22698525450743e-05
-2.00209343865915e-05
4.83625072973532e-06
-2.8679860294582e-06
-2.93114089859829e-06
-2.68020692436795e-05
-1.14114642973853e-06
-1.34004128415963e-05
-8.80936314435404e-06
-1.0193128111343e-05
-8.96697723176473e-06
-1.86299816696697e-05
-2.71184612469269e-05
-1.78771713989983e-05
-2.02831465798257e-05
-1.14427961959517e-05
-2.03721364594134e-05
-1.38041534933794e-05
-1.46329098748249e-05
-2.53195391430619e-05
-1.36563588248771e-05
-1.33225344431613e-05
-2.25774842604585e-05
-9.46182233202582e-07
-1.00528983041134e-06
-4.40332700382886e-06
-1.94842100427691e-05
-2.68418868023647e-05
-1.2414220591173e-05
-1.77226276718942e-05
-1.31855471999952e-05
-2.32303579720074e-05
-1.49016922360471e-05
-2.06201976681133e-05
-3.24474770001733e-05
-1.30873412795764e-05
-9.82631215229879e-06
-2.37059195463464e-06
4.4702374754046e-06
-1.65867037259487e-05
-1.82993501745316e-05
-1.38529636540106e-05
-2.08281176195604e-05
-1.59021992858801e-05
-1.08900384339153e-05
-5.40982286566003e-06
-8.13541235676481e-06
-1.33143044681868e-05
-7.85565409115372e-06
-3.04293681230084e-05
-2.91917136457049e-05
-1.17571898007461e-05
-2.14704035970474e-05
-2.66374442650812e-05
-2.08904784309911e-05
-1.88580940314179e-05
-3.15841112532326e-05
-1.92307284067717e-05
-9.17957687838067e-06
-2.16859537668663e-05
-1.42877673938108e-05
-1.38648384396171e-05
-2.13381976120032e-05
-1.49441628066267e-05
-1.68061234244405e-05
-1.96797789956503e-05
-6.5338757986827e-06
-3.12284004939645e-05
-1.76932021082575e-05
-1.81267781400468e-05
-5.43298719291625e-07
-1.58718020453112e-05
-3.07680796446741e-06
-2.07614738814712e-05
-2.18956588678947e-05
4.7492859453344e-07
-2.5812117029356e-05
-2.80043683573282e-05
-7.30321902166447e-06
-1.33070405825028e-05
-1.92469130301132e-05
-6.31792315886677e-06
-2.07375216426251e-05
-6.40390368774226e-06
-1.28462901501383e-06
-1.34965191092506e-05
-3.05117180147529e-05
-2.10136044970229e-05
-1.65749639020553e-05
-2.63348795311689e-05
-2.7817632796041e-05
-1.19275774965242e-05
-9.91056049755397e-06
-3.29298669865167e-05
-5.31788472853923e-06
-1.48504939118035e-05
-2.16586045570628e-05
-2.82841892318484e-05
-1.92333583267336e-05
-2.41720392185568e-05
5.3379356920027e-07
-8.45305287576515e-06
-2.15284349799426e-05
-1.17851243219369e-05
-3.60471367762696e-05
-2.05151970582733e-05
-1.61419898960001e-05
-2.248078049804e-05
-1.66186493561725e-05
-3.70682676142808e-06
-1.63139620672804e-05
-1.3201002605469e-05
-5.18564538721357e-06
-2.29663054360989e-05
-6.19432156512594e-06
-1.52307913221363e-06
-1.74435278152286e-05
-1.24041156339751e-06
-1.33748317647628e-05
-3.59641865993373e-06
-1.52173959583852e-05
-2.160685590857e-05
-2.31111449156473e-05
-2.44793034017413e-06
-1.15031357965362e-05
-1.51855703653764e-05
-1.41172374934117e-05
-2.29348442959594e-05
-2.25100169735541e-05
-1.13895318941668e-05
-1.24817222347401e-05
-1.37189573567111e-05
-8.42821992579515e-06
-1.13271387298108e-05
-1.25861339540093e-06
-2.88519319460146e-06
-3.33321752220769e-05
-2.50984842154033e-05
-1.25110547932335e-05
-1.91280441425061e-05
-7.4806129336411e-06
-1.43511930432135e-05
-1.41554224898015e-05
-1.65910935579354e-05
-1.04904426667815e-05
-2.22229177107086e-05
-2.03795853750031e-05
-1.41652893858436e-05
-1.96432802854493e-05
1.0606006263792e-06
-1.80226193554326e-05
-1.56579819770833e-05
-2.24157511313371e-05
-2.46508089418407e-05
-1.71047040234684e-05
-2.55641637166035e-05
-5.20416861639905e-07
-1.04510731469898e-05
-6.51681783319887e-06
-7.08933645158264e-06
-2.4429788243599e-05
-1.02222588079648e-05
-7.05029027719762e-06
-8.90581841276411e-06
6.52627290592866e-06
-1.17513934018032e-05
-2.08341511904559e-05
-2.03797278682205e-05
-2.13028949423639e-05
-1.19140049674941e-05
-2.01534929632709e-05
-2.93583644518258e-05
-1.73734716029066e-05
-1.74041744496148e-05
-2.89087368598411e-05
-1.5273284764436e-05
-2.05864273578825e-05
-1.9273837891127e-05
-9.72562922653148e-06
-8.80937800531763e-06
-2.17895677181286e-05
-2.00909999038843e-05
-2.18281159951142e-05
-1.60946251217525e-05
-4.15176428484924e-05
-3.09820161263482e-05
-2.20462079189501e-05
-2.50056027470994e-05
-2.40936752590598e-05
-9.23402388079507e-06
-1.10363140768539e-05
-9.85989189007167e-06
-2.08463367424962e-05
-3.80684441859096e-05
-1.91182223819947e-05
-9.81675174503246e-06
3.58900508698092e-06
-3.00650040093881e-05
-2.44490384164857e-05
-2.70234286215607e-05
-1.21521898624988e-05
-1.43509661316902e-05
-2.10948423340996e-05
-1.20747292055171e-05
-2.12638225169156e-05
-1.61917402987878e-05
-2.24171293250618e-05
1.58058617450987e-06
-1.62096091437528e-05
-1.17457747804171e-05
-1.59476872408927e-05
-9.41916992615029e-06
-1.21760771637374e-05
-2.31227677752935e-05
-2.19468001242318e-05
-1.41371924384675e-05
-3.12670918765253e-05
-1.43331332180574e-05
-1.16852896645562e-05
-1.76083962399454e-05
-2.72812169418324e-05
-3.1855245644215e-05
-2.40230644390592e-05
-4.49205992591082e-06
-3.65598674086708e-06
-1.99110586978489e-05
-1.51952832798448e-05
-2.43076772071888e-05
-1.82214163643174e-05
-1.78004601196938e-05
-1.55026560671982e-05
7.16249081789061e-06
-2.72270736059375e-05
4.21137432804397e-06
-1.77609682465473e-05
-2.01840931295872e-05
-7.17539829531699e-06
-3.08694497567072e-05
-3.83581206507413e-06
-6.89408824315486e-06
-1.77502160828056e-05
-3.0365475927005e-05
-1.7419394783035e-05
-1.95969276456243e-05
-2.1002781572435e-05
-8.36710567491821e-06
-1.11068715150277e-05
-9.04467109926417e-06
-1.05028697366957e-05
-1.4003433838414e-05
-2.3903096169882e-06
-5.42336894450781e-06
-6.87811102355152e-06
-9.78048045769403e-06
-1.63361237979316e-05
-7.22685176632394e-07
-2.70912894660767e-05
-2.12191272843918e-05
-1.71445590731746e-06
-5.52913486257065e-06
-4.20805370912273e-06
-7.79977013546747e-06
-2.62788256397146e-05
-2.58736403035635e-05
-2.6658452082694e-05
-2.35207651861273e-05
-9.29466105860966e-06
-1.32245859275442e-05
-9.35661348467369e-06
-7.6391552440573e-06
-5.04996163784715e-06
-2.45781162808433e-05
-2.66364840975335e-05
-1.83236979239654e-05
-2.90308272982602e-05
-2.76828428729707e-05
-1.60346194749293e-05
-1.41977809759916e-05
-6.03007447763727e-06
-2.0533985260539e-05
-3.940264876348e-07
-2.40466591417448e-05
-2.21808248390784e-05
-9.56387238686611e-06
-1.36834037152887e-05
-2.44901887305523e-05
-2.26401369906107e-05
-5.75497144977395e-06
-1.3044853406603e-05
-1.78206439430084e-05
-2.11477646212535e-05
-2.46974083118829e-05
-1.23551680817845e-05
-2.14811388929811e-05
-1.93994041488229e-05
-7.8590800884116e-06
-1.88158739563314e-05
-4.86859779300532e-06
-2.77771557929007e-05
-1.4941229504087e-05
-9.62051826562675e-06
-3.25803640516535e-05
-3.5154541806978e-05
-6.60964266746276e-06
-1.51402265735375e-05
-1.14048416504442e-05
-1.88931442010351e-05
-8.73982513393353e-06
-2.03772836487473e-05
-1.50177827953768e-05
-1.90314920589946e-05
-1.93726822354025e-05
-2.65366585825514e-05
-5.59913461407463e-06
-1.48312433005511e-05
-2.64543211915152e-05
-1.57953211474675e-05
-6.67229862709654e-06
-1.64634655356936e-06
-2.01129483228498e-05
-2.28758593603945e-05
-1.48920045587721e-05
-9.05649908781869e-06
-2.64677497365564e-05
-1.28610476506493e-05
-1.92878741074696e-06
-4.15992783359613e-06
-5.30920596139341e-06
-1.87404000327788e-05
1.49037103966359e-06
-2.10102366647601e-05
-2.21585300259644e-05
-1.45345999525201e-05
-8.11526579415355e-06
-8.42280630402802e-06
-1.60877343069809e-05
-2.65807324630241e-05
-1.52371007560942e-05
-7.78864284711348e-06
-1.76198532632039e-05
-1.85008824662701e-05
-1.38948376349108e-05
-9.26777320567691e-07
-3.29687653690961e-05
-2.1153975056923e-05
1.26735234532276e-06
-1.80108503232146e-05
-1.44905366680599e-05
-2.19037175051816e-05
-1.22061674515726e-05
-1.9400216217415e-05
-3.20522197875583e-06
-7.23643888872653e-06
-1.7279873816273e-05
-2.24848461224231e-05
-1.47320180320283e-05
-1.6770869893647e-05
1.101041679694e-07
-1.32802623886307e-05
-1.69565846250029e-05
-2.49325794416092e-05
-2.63375786324321e-05
-2.11896732297403e-05
-2.84386219774782e-05
-1.03875033880492e-05
-1.31062153942893e-05
-2.91610245523784e-06
-2.1645647351032e-05
-4.76568402318063e-06
-1.70303658632857e-05
-3.73106175684305e-06
-1.13840805503809e-05
1.81994907704553e-06
-1.50203292338286e-05
-1.78709742462578e-05
-1.73906633440454e-05
-3.29504954946448e-05
-4.81063438155608e-06
-1.25890376386251e-05
-2.085532348225e-06
-2.83412169344734e-06
-7.9152497796933e-06
-1.35976538565903e-06
-9.21023773926817e-06
-8.18419497029751e-06
-2.71987540145756e-05
-3.08910245211598e-05
-1.19429281650846e-05
-1.86907264998052e-05
-1.86919836911411e-05
-3.08403242086713e-05
-1.96233758256754e-06
-1.16812972027164e-05
-9.52706157380037e-06
-1.97293064348798e-05
-1.54242024730987e-05
5.28019987734429e-06
-2.93006595620393e-05
-1.57369870656727e-05
-1.27591637082503e-05
-1.22857574759555e-05
-2.29666194423661e-05
-1.04621063052427e-05
-2.0351650739518e-05
1.60397066119749e-06
-1.03320153998966e-05
-8.35254445083524e-06
-1.29854538476484e-05
-7.86970649297936e-06
-2.83409872166265e-05
-7.60319497609959e-06
-2.1421471377976e-05
-2.09266822709521e-05
-1.33131665329048e-06
-2.28038896092321e-05
-1.69890109658624e-05
-6.04586382245874e-06
-1.79961424452832e-05
-1.97464340096644e-05
-9.11912831225417e-06
-6.108535363248e-06
-1.17784392292958e-05
-2.70052875210398e-05
-9.17279543755589e-06
-6.43634059284191e-06
-1.43335694020998e-05
-2.21528301488146e-05
-2.51901384593541e-05
-5.51094616482987e-06
-6.12198913190165e-06
-2.24705579501481e-05
-1.51740143175071e-05
-9.11261584905798e-06
-7.68672039858337e-06
-2.62085910122362e-05
-9.14652286316518e-06
-9.02951246898186e-06
-2.22692249426997e-05
-4.9179415500143e-06
-2.03860829502618e-05
-1.04092738580277e-05
-1.11163508194668e-05
-1.13925799160287e-05
-1.34849467105348e-05
-1.50843815343604e-05
-1.90619371891552e-05
-2.02991127639061e-05
-2.93097508715459e-05
-2.22729955889296e-06
-1.78016070839428e-05
-1.99644449912041e-05
-1.24515912565834e-05
-2.47485364194815e-05
-2.82298391282817e-05
-1.78226390637373e-05
-8.23790983606307e-06
-1.68167802394387e-05
-2.34764243366734e-05
-1.5328334405772e-05
-1.0811505832118e-05
-2.09652955259474e-05
-1.83931084509638e-05
-7.54178922241885e-07
-1.97359061199297e-05
-1.7677199518313e-05
-1.5311911966665e-05
-7.62340417009541e-06
-4.75565040870722e-06
-1.73636407362348e-05
-2.22163790593351e-05
-2.85742354973876e-05
-1.72596631917692e-05
-8.46305893307393e-06
-1.25886251299757e-05
-2.56238795450428e-05
-1.36708738261418e-05
-2.59125783688382e-06
-2.38014541189717e-05
-1.66950430700539e-05
-5.89300854748169e-06
-2.1372539147536e-05
-1.73884897068332e-05
-7.76956502736098e-06
-1.13305904788428e-05
-2.51973541006636e-05
-2.06437888333162e-05
-1.22146139346327e-05
1.14018510772908e-05
-1.92783573333155e-05
-2.02341070107887e-05
-1.06681720929169e-05
-1.63048594901497e-05
-1.83586095239444e-05
-1.55328440738604e-05
-1.05594684934147e-05
4.9079223934103e-06
-1.67802853586462e-05
-1.8151222364751e-05
-2.55574905856314e-05
-2.68501203411775e-05
-6.53500719707507e-06
-2.34460897060495e-05
-7.5107949855082e-06
-1.882472662708e-05
-2.47643684062331e-05
-1.04449433531279e-05
-1.47637556634458e-05
-6.93923802584157e-06
-1.3239499077166e-05
-2.08545238809575e-05
-3.26224854153098e-05
-1.50057276126541e-06
-1.18247872294027e-05
-8.10171656375412e-06
-1.62402439221456e-05
-2.11235661198547e-06
-1.98373614020255e-05
-2.858612946381e-05
-1.03014498299215e-05
4.17742479057634e-06
-1.90351536240786e-05
-2.5326102022101e-05
-1.09526179088561e-05
-1.97783599493675e-05
-5.89096970032927e-06
-5.11056662027235e-06
-1.36382270700325e-05
-2.64397842684284e-05
-3.83888000571277e-06
-1.33500789672478e-05
-1.92828180145751e-05
3.08786894915359e-06
-8.42105966563496e-06
-1.94672122862262e-06
-2.17034281279522e-05
-2.22235926098367e-05
-2.08671896711536e-05
-2.44410370667812e-05
-1.2683346028042e-05
-1.35355468077568e-05
-1.31322515932184e-05
-3.01221046314802e-05
-2.18856311450688e-05
-2.31595553630773e-05
-2.23663889585372e-05
-2.7018039434488e-05
-2.81349010955271e-05
-6.19576008172565e-06
-2.55701614942267e-05
-1.55101790504305e-05
-9.89011379934117e-06
6.00344937824276e-06
-1.48807809046958e-05
-3.00961549806032e-05
-1.21968448717358e-05
-2.20364409825536e-05
-8.84400386881935e-06
-1.51661090433743e-06
-2.90339942096787e-05
-1.83992057108584e-05
-1.40443377703308e-05
-1.37246250398592e-05
-2.89769666057421e-05
-2.02303072391491e-05
-1.31338928932348e-05
-2.24986986634272e-05
-2.52527794225221e-05
-2.32128544841444e-05
-9.89149647371325e-06
-1.20738240445517e-05
-1.53192550012452e-05
-8.9235240532938e-06
3.79566790414305e-06
-3.67495725762313e-05
-2.32704899947455e-05
-3.16626572134534e-05
-1.66335509122892e-05
-2.58907106592965e-05
-1.08840037659461e-05
-1.67641170045655e-05
2.78991169940076e-06
-2.81792157333774e-05
-2.56271984707446e-05
-9.3281300015525e-06
-2.55950740263947e-05
-3.48029444375828e-05
-2.70896175965663e-05
-3.18223562914486e-05
-9.74837388306988e-06
-2.22139700707561e-05
-2.08836019883132e-05
-2.93675032999673e-05
-1.69938847824031e-05
-1.20174880317245e-05
-2.52680329816814e-05
-2.82243116422592e-05
-2.12546423132171e-05
-2.84210251270689e-06
-1.22637428449465e-05
-3.56774031533516e-05
-1.27738249544226e-05
-2.23039355538408e-05
-2.82384325431689e-05
1.4538546818773e-06
-2.30450387710422e-05
-6.12670936336768e-06
-1.93091401361726e-05
-2.40611857308927e-05
-1.38109517608574e-05
-9.24571938924524e-06
-1.15544801612547e-05
-1.28032076116225e-05
-3.4633521786049e-05
-9.4973068512062e-06
-4.13637606217744e-06
-1.42867115763693e-05
-1.05768289228881e-05
-1.08436576259566e-05
-3.82234746838719e-05
-1.29355746437866e-05
-2.86166240490249e-05
-9.46878496004509e-07
-2.35513243744057e-05
-5.18681741016022e-06
-9.87698788392027e-06
-8.57027225247398e-06
-1.10891358906608e-05
-3.05540293197319e-05
-1.80306963103302e-05
-4.99078125585711e-07
-2.16771569705176e-05
-1.1219009701388e-05
-2.55166901646743e-05
-3.00157166317389e-05
-2.31549648370761e-05
-2.37338423473575e-05
-1.5972195611267e-05
1.11882335960082e-06
-4.64784598559228e-06
-1.30481144265659e-05
-1.583896328593e-05
-3.02525661386066e-05
1.03958513550117e-05
-2.8580097462426e-06
-1.13375249145576e-07
-2.13504561132883e-05
-1.65452058314439e-06
-1.21759553501928e-05
-2.89192787523632e-05
-1.988828273584e-05
-2.89681736509243e-06
3.61756513705988e-06
-5.14150626948653e-06
-1.11495414507474e-05
6.62786109194281e-06
-1.03860257755282e-05
-2.72748762862235e-06
-1.99593000259411e-05
-2.12655275428592e-05
-5.93654933275792e-06
-1.3859326175568e-05
-1.31699595231542e-05
-5.53701938579264e-06
-2.32613664050982e-05
-7.13467383097477e-06
-2.35178677145111e-05
-1.0782068348513e-05
-3.71275748666694e-05
-2.75656972905272e-06
-1.86810524043795e-05
-1.36202081746726e-05
6.17315732224035e-06
-1.7372288680075e-05
-1.99418662744392e-05
-7.68395758670687e-06
-7.99883216672107e-06
-2.25575409721155e-05
-1.55907301492195e-05
-5.45144468895665e-06
-2.30646299295323e-05
-1.22229361764732e-08
-2.63064957135606e-05
-2.49795330338758e-05
-1.39082639239056e-05
-3.12338984822526e-05
6.95998690736127e-07
-2.39010617105007e-05
-1.95177966626319e-05
-1.66338233026675e-05
-5.24445837631482e-07
-9.25682312607783e-06
-2.88725155218293e-06
-6.89585479037422e-07
-2.00412307126782e-05
-1.08669348563496e-05
-1.68265019850265e-05
-3.27258992252263e-05
-9.31141865045804e-06
-6.81009260615001e-06
-2.16719860387968e-05
-3.65772096963811e-05
-1.38880099448452e-05
-1.64964324063771e-05
-1.39863343099059e-05
-1.1317622710922e-05
-1.2690165482461e-05
-1.6780554454686e-05
-1.2080526698815e-05
-1.87657193845731e-05
-1.97336311873256e-05
-1.95008073551263e-05
-8.58107012207344e-06
-1.78823965445823e-05
-2.9210234305602e-05
3.59593918459959e-07
-5.61871806328645e-07
2.04133086347686e-06
-6.63043090096667e-06
-1.59805036516111e-05
-1.92108634967004e-05
-1.38560068535553e-05
-2.3174634264107e-05
-1.87603196041288e-05
-1.32958293443236e-05
-1.30761511003837e-05
-2.58490618538207e-05
-5.78549876448353e-06
-8.98974549580568e-06
-1.16697425333612e-05
-4.28749118087213e-07
-1.70221911288383e-05
-1.32395353733594e-05
-7.08740429904738e-06
-3.15976414540541e-05
-1.40781161079846e-05
-2.19050486645953e-05
-2.37106140008955e-05
-1.20893983121758e-05
9.85979815168139e-06
-1.47952431023422e-05
-1.20886532029942e-05
-1.06116143432945e-05
-1.78677848465302e-05
-3.36723709923103e-06
-3.3275350773947e-06
-5.59733120765951e-06
-1.97966147603444e-05
-1.39494513942363e-05
-2.40393081670428e-05
-2.76228288213782e-05
-5.66409838395518e-06
-1.8150773098699e-05
-2.02176833914867e-05
-3.27111069187215e-06
-1.03877236604501e-05
-1.16073194080731e-05
-1.83819504770306e-05
7.89881147478691e-06
-9.33898919133304e-06
-1.13969685873975e-05
-1.42254178704152e-05
-2.26222284238358e-05
-2.02746261597704e-05
-1.89647785123162e-05
-3.637066890322e-05
-1.81548762364251e-05
-4.7970606283781e-06
2.60253409587668e-06
-1.87933734824509e-05
-3.4939704115967e-06
-5.29710605941568e-06
-2.89972166306767e-06
-1.20709020216271e-05
-1.9707880867468e-05
-1.37107913426185e-05
-8.99682141896422e-06
-1.67949008317358e-05
-1.43682464125713e-05
-7.29597115066818e-07
-1.02247415133494e-05
-1.71697756302547e-05
-8.77078759101215e-06
-5.60437736349953e-06
3.05468218563156e-06
-1.8059089590212e-05
-1.67492619310801e-05
-2.0057288553725e-06
-3.51468051397434e-05
-1.74243836090597e-05
-1.57310073270207e-05
-3.35428552150217e-06
-1.78902627504259e-05
-9.69241808581113e-06
-3.09750255379703e-05
-8.09137586668802e-07
1.97836009404056e-07
-4.19909755305185e-06
-5.98133940950059e-06
-1.32239818369521e-05
-1.85525082360406e-05
5.15544895279507e-06
-1.68464438669451e-05
-8.98878971231109e-06
-9.02155594367154e-06
-2.68132548537842e-05
-3.76292016683063e-05
-1.07949347282575e-05
-1.01715319032212e-05
-2.46417230254495e-05
-2.35755305620749e-06
-6.15751504808298e-06
-2.98773272586432e-05
-2.16866444574499e-05
-1.67316467720169e-05
-2.08411853802905e-05
-1.22005261661529e-05
-1.05468516514973e-05
-5.89899327297681e-06
-8.62710111508942e-06
-6.17370203848904e-06
-2.35726883003741e-05
-2.30442283565431e-05
-1.68137887589761e-05
-1.36049985209742e-05
7.51378723117384e-06
-1.5794844053855e-05
-1.87590226930679e-05
-1.46951137082154e-05
-5.58234208898231e-06
-1.45024476861313e-05
-1.30405493524516e-05
-5.7920483395968e-06
-1.66869878631922e-05
-2.13098064544777e-05
-3.10164456793103e-05
-1.57234676024974e-05
-1.07341610475506e-05
-2.52024154751126e-05
-2.11636809027551e-05
-2.48842229162951e-05
-2.24496733680231e-05
-1.59059008648976e-05
-2.35139676455228e-05
-2.94956661486383e-05
-1.50898783140034e-05
-1.15176145164146e-05
-6.18719243593009e-06
-1.15382755991133e-05
-1.64590927310653e-05
-2.60397091918249e-05
-1.42804853628476e-05
-1.24654549863042e-05
-1.55896680025074e-05
-2.63526637399919e-05
1.42975456295241e-05
-1.49172071371954e-05
-1.66206043118414e-05
-1.04047459579576e-05
4.66029136439597e-06
-2.61189553607383e-05
-1.69498790972992e-05
2.8842092905637e-06
-2.30031434803326e-05
-3.51115042919577e-05
-3.13953984296779e-05
-3.21865384811838e-05
-1.79406877235886e-05
-2.66812746106852e-05
-2.54886441178705e-05
-8.06177365656934e-06
-2.91808090683871e-05
-2.47643929970815e-05
-1.01827811145043e-05
-8.42070713001993e-06
-1.33044480941974e-05
-9.70230049833202e-06
-1.53019060519308e-05
-1.98114351927639e-05
-2.97302695308265e-05
-6.17774934902777e-06
-7.68905000296179e-06
-1.98891167065388e-05
-9.94075765055763e-07
-2.33840120287462e-05
-1.01736154929279e-05
-3.98200286238771e-05
-1.07141097505135e-05
-6.45282127140698e-06
-5.68097037578829e-06
-3.26598037798821e-05
-3.35543206186486e-05
-2.33719238116852e-05
-4.02291998047974e-05
-1.78592528184038e-05
7.1415120432687e-06
-1.82375479921859e-05
-2.40387238883502e-05
-3.07133175751639e-05
-1.93394092283389e-05
-2.91432607388322e-05
-1.71072301848494e-05
-1.59384766485056e-05
-1.02379608892552e-05
-1.73014814130908e-05
-1.90299887141084e-05
-9.98506518696531e-06
-6.52712239011879e-06
-2.43754015448686e-05
-2.9405256135217e-05
-1.30925336735809e-05
-7.55240488732216e-06
-1.41155050215041e-05
1.21437761441043e-06
-2.21649599431477e-05
-1.60340661729982e-05
-2.57861291160855e-06
-1.64631227595787e-05
-7.37883149653515e-06
-1.87294283237701e-05
-1.47269847654199e-05
-9.22236191297379e-06
4.45847994980888e-06
-2.2042202036877e-05
-1.93848134435336e-05
-2.57043114486777e-05
-1.69819142423381e-05
-1.31711812390042e-05
-8.21592554055473e-07
-1.20616765504963e-05
-6.67924278663751e-06
5.2055803341906e-07
-2.94153799585442e-05
-2.40546142545068e-05
-1.62928941258058e-05
-1.76469682260695e-05
-1.71917807908226e-05
-6.88292880144574e-06
-1.31085194984363e-05
-3.46991852534704e-06
-3.51876309664764e-06
-2.23649631366546e-05
-1.91418427847273e-05
-1.50911773996763e-05
-1.05983089259324e-05
-7.89296311099465e-06
-1.72372686497644e-05
-2.07843957814067e-06
-1.70728561374514e-06
-3.73598020530832e-05
9.26707118356784e-07
-1.75907368353865e-05
-9.86144001158249e-06
-1.68158331449847e-05
-1.83518096537135e-05
-1.75947069933344e-05
-1.91794281270657e-05
-3.20506762126679e-05
-1.04153608589719e-05
-1.75600377663068e-05
-1.07169112871273e-05
-2.23074196007957e-05
-2.37769161525342e-05
-1.86839172668288e-05
-6.7240898710587e-06
6.15866899128066e-07
-6.89901042689325e-06
-7.95194157517377e-06
-1.16325542278651e-05
-6.75247351652884e-06
-1.04102525217124e-05
-4.12639858950902e-05
-1.89054043663411e-05
-1.27343960901817e-05
-2.12902795257126e-05
-1.16010353660111e-05
-1.4589760049207e-05
-2.1822790215421e-05
-6.94667952364414e-06
-2.82914097981062e-05
-1.68628693619566e-05
-2.25465280924508e-05
-1.7222384347013e-05
-8.29835217702054e-06
-1.28283458964127e-05
-1.86375048672961e-06
-6.65646476479205e-06
-2.31340611964207e-05
-7.00796771565559e-06
-1.75803309802629e-05
-2.18247892611876e-05
-1.84771817786577e-05
-3.08326906710214e-05
-1.28506789625292e-05
-1.82351713678302e-05
-1.85829247844165e-05
-1.482340600643e-05
-9.72331030200489e-06
-2.09008751209444e-05
-1.11049220212478e-05
-1.54040875307758e-05
-1.35707463329393e-05
-1.83398285038974e-05
-2.82225067706546e-06
5.30309766881452e-07
-1.10457415714201e-05
-1.75435649607687e-05
-2.24891868158274e-06
-6.67572924899265e-06
-1.10043435512581e-05
-8.76908939485188e-06
-5.20526567084629e-06
-1.68401454537556e-05
-1.92626471125193e-05
-2.70407518596213e-05
1.67874739950413e-06
-1.31584024079784e-05
-1.42451161286637e-05
-9.47163144848217e-06
-2.61281145133725e-05
-8.44043260744088e-06
-2.85066959764125e-05
-1.35191193452115e-05
-2.50304314478096e-05
-1.29277362797947e-05
-1.80421215351207e-05
-1.42538068500397e-05
-1.0996492341686e-05
-2.35653670084317e-05
-1.14696442209862e-05
-2.76728378683391e-05
-1.54267032575591e-05
-8.66073898953586e-06
-1.91763953475256e-05
2.68751255943999e-06
5.13296612209949e-07
-2.38697709096474e-05
-1.21028018556701e-05
3.35629262015996e-06
-2.37727976709373e-05
-1.32592630426405e-05
-1.16006154921847e-05
-2.03956325173335e-05
-1.03263450899997e-05
-2.21569172948026e-05
-3.14656502572668e-05
-1.71573430376223e-05
-1.3882634908175e-05
-1.1039766287863e-05
-1.58798378144879e-05
-2.51191358109043e-05
-2.99750739876594e-05
-2.67317915127997e-05
-3.60517951284965e-07
-1.58226599037186e-05
-3.40624044329677e-05
-3.34944572093883e-05
-1.51493614144963e-05
-1.52261927477794e-05
-7.34091945542732e-06
-3.09977756431848e-05
-2.12461084061044e-05
-1.74519818239448e-05
-2.63766326482293e-06
-5.82419598814657e-06
-2.17846022892661e-05
-7.19636881193638e-06
-1.18801118785335e-05
-1.12689701941521e-05
-1.70476756702123e-05
8.23813699406587e-07
-2.08132530037484e-05
-1.2160661130119e-05
-1.24883273844686e-05
-9.56657833676217e-06
-1.74407081239071e-05
-4.32743345073996e-06
-6.32549129601964e-06
-2.12167825867167e-05
-1.50349006580429e-05
5.69952041506281e-06
-1.1420072934777e-05
-1.41410905921542e-05
-1.32676690148811e-05
-1.04434644254934e-05
-2.43122774817146e-05
-2.59275445757118e-05
-1.8855981837375e-05
-1.61962532164207e-05
-2.35499092907975e-05
-1.79557142237413e-05
-2.72695028634219e-05
-2.11761869627377e-05
-1.8913168925887e-05
-8.98933074558631e-06
-1.6583570709172e-05
-1.2483662268221e-05
-2.19289854997718e-05
-1.30221169822027e-05
-2.10624263892511e-05
-1.31977030194669e-05
-3.43757367625358e-05
-1.54548200252672e-05
-2.00254644492212e-05
-2.0390375320024e-05
-9.88482798121243e-06
-2.46071366431504e-05
-2.64245823666262e-05
-2.60452172686209e-05
-1.06385941420761e-05
-2.05252092122755e-05
-1.56463565138144e-05
-1.31984296200946e-05
-1.1031055129368e-05
-1.75828265388453e-05
1.20674182363991e-06
-1.26177366364559e-05
-1.79911001775149e-05
-1.7861627101848e-05
-1.41377366698433e-05
-9.44193548602901e-06
-1.73907549844282e-05
-1.3965585843566e-05
-9.18319972921683e-06
1.00801430396012e-05
-1.10564785798116e-05
-1.80290103472521e-05
2.47183486745682e-07
-1.92134557451902e-06
-1.22662619795059e-05
-2.39792148675017e-05
-1.08751394384856e-05
-2.53425864801868e-05
-2.51424413627698e-05
-1.18841224455449e-05
-1.77624880645433e-05
-7.46313016909965e-06
-1.20902668048298e-05
-3.80233751271455e-06
-1.64060670925037e-05
-3.15101954999752e-06
-5.02411444102775e-06
-3.35264731962164e-05
-2.55063977988363e-05
-8.00748617627062e-06
-2.41237127692474e-05
-1.86540985494732e-05
-3.113486419006e-06
-1.88117018121106e-05
-2.9318705884405e-05
-1.56624976877488e-05
-5.85756065129456e-06
-1.57178877320918e-05
-7.04142239449426e-06
-1.69225151823425e-05
-4.58906115108936e-06
-2.02301691747351e-05
1.55622705764666e-06
-1.64907452554683e-05
-8.96893330877322e-06
-1.66213634883986e-05
8.99849253165905e-07
-4.36320436862994e-06
-1.30781793068326e-05
-8.37849137352224e-06
6.36949932603678e-07
-1.24504933299577e-05
-1.66692302195598e-05
-1.52414340261043e-05
-1.81488051744211e-05
-3.8953157784022e-06
-1.95934048784185e-05
-1.0124179249924e-05
-2.24554642087875e-05
-1.816677656068e-05
-4.62762342992668e-06
-3.03740981331362e-05
-1.98969896702055e-05
6.583293377801e-06
-2.11765597940642e-05
-5.07723893400495e-06
-3.64515035461327e-05
-1.13569939106397e-05
-8.38140698194903e-06
-2.45546225392209e-05
-9.38479650397966e-06
-1.687710726214e-05
-1.84644181513717e-05
-2.85588988453345e-05
-1.19492866082357e-05
-3.26627665544972e-05
-2.75549377460494e-05
-8.77978443740496e-06
-2.19553643206039e-05
-2.46823748197046e-05
-8.50086773292946e-06
-2.0236177516699e-05
-3.19680633778877e-05
-1.87627015233695e-05
-1.63296298433275e-05
-2.22979435565372e-05
-2.02032364924162e-06
-1.93643885187243e-05
-2.5603156662136e-05
-2.2155298887135e-05
-2.45187355420588e-05
-1.86263406077509e-05
-1.35510755145561e-05
-1.33485416684776e-05
-2.59904007705073e-05
-1.02104809184279e-05
-1.27870089995245e-05
-1.26356963766849e-05
-2.2010309386541e-05
-1.34372468348227e-05
-1.16644350441075e-05
-2.60866803732616e-05
-1.77895456055075e-05
3.80503766914942e-06
-1.68760880290565e-05
-1.25349118128255e-05
-2.10806251708622e-05
-1.49628914533472e-05
-1.2943038000618e-05
-1.91640673421405e-05
-1.0009992983158e-05
8.18960174090853e-06
-2.42923050762784e-05
-3.56798423320795e-06
-1.83946321607335e-05
-7.07818910362823e-06
-2.45496405726568e-05
-1.22918265253292e-05
-1.66392330325614e-05
-2.11518421280102e-05
4.86547525225192e-06
-2.23028712013547e-05
7.16258666172851e-07
-1.80938122920786e-05
-2.32255364177344e-05
-1.07513503139863e-05
-2.01503206491896e-05
-1.67424979230808e-05
-2.72253181906594e-05
-9.0798530590344e-06
-1.98698077408137e-05
-1.9337585572254e-05
-1.60987455566031e-05
5.70795753547955e-06
-2.91665318078876e-05
-1.35392171444741e-05
-8.83010879083873e-06
-1.01118410458383e-05
-2.17496856201302e-05
2.40802415913285e-06
-1.8073335471883e-05
-2.37147444648981e-05
-1.06928814967613e-05
-1.03945459978605e-05
-5.59392858370441e-06
-2.58548233630588e-05
4.71111995096888e-07
-2.49541471084393e-05
-1.57691675154078e-05
-1.4396618423584e-05
-2.15192936491088e-07
-1.138787133613e-05
-1.05170352241362e-05
-7.05512790095572e-06
-2.38704157761399e-05
-1.97187383812732e-05
-2.13231628890325e-05
-4.57499251405411e-06
-1.85504927835994e-05
-2.27322383273014e-05
-3.28482250909643e-05
-2.11877796891042e-05
3.13849279792806e-06
-3.70815118306487e-07
-8.99277730715176e-06
1.19389539321991e-05
-1.81788356907618e-05
-3.57663169718151e-05
-1.88042389748129e-05
-2.69268968860963e-06
-3.01687252890832e-05
-3.44306875014551e-05
-3.26047933023158e-05
-8.49970386046397e-06
9.44631555448553e-06
-2.01012206371085e-05
-8.33925136912962e-06
-2.57480096034529e-05
-2.24596284303443e-05
-7.56458525901777e-06
-7.19501834747291e-06
5.6855016257486e-06
1.96709219663866e-06
-2.54630913824032e-05
-2.40596639093666e-05
-7.88866618846082e-06
-5.89550391524126e-06
-2.10867834169201e-05
-1.80642454910167e-05
-1.96808037377562e-05
-2.68478736135982e-06
-2.90712433789834e-05
-7.81517492487401e-06
-1.6839721894428e-05
-5.5278377845945e-06
-4.37741710568239e-06
-3.03411856205212e-05
-1.06695750215387e-05
-1.61198603086882e-05
-1.90139136188963e-05
-2.32607059516515e-05
-1.35501136671226e-05
-2.83216191916151e-05
-2.06842010433117e-05
-3.46502288826924e-05
-1.25316967721831e-05
-4.67840776623815e-05
-1.0140063914344e-05
-1.42666128354468e-05
-1.1118589583763e-05
4.23177086648636e-07
-2.09642935435761e-05
-1.0347003127151e-05
-1.0539398646837e-05
-1.56002386398964e-05
1.33413866783173e-06
-9.85278633833917e-06
-1.6185736901059e-05
-4.4094905567437e-06
-2.12810662872151e-05
-2.40427816172462e-05
-2.67389022286694e-05
-9.80492638892523e-06
-7.82091141919828e-06
-2.0397221507175e-05
-2.72807935750137e-06
-5.6654041921014e-06
-1.01703075056603e-05
-5.84798690054227e-06
8.8210605584707e-06
-2.49317749702226e-05
-1.99255529066467e-05
-1.89600092157865e-05
-1.50202814098806e-05
-5.53418472687917e-06
-9.74485231850195e-06
-2.10578070550467e-05
-2.34958492789633e-05
-1.94912800086073e-05
9.52404215650832e-06
-8.35746602351435e-06
-7.70314563772206e-06
-6.21099813459304e-06
-1.16813198601192e-05
-1.37923275210655e-05
-2.60639492095924e-05
-1.40927810844332e-05
-6.78807160823658e-06
-3.72702516760429e-06
-2.04238656303234e-05
-2.8276825141648e-05
-1.14081875649325e-05
-3.11234964966043e-05
-1.62579944723587e-05
-1.54321679305763e-05
-3.89367045472102e-05
-2.48490262504819e-05
-1.10063159435273e-05
-1.51831242169304e-05
-1.74280789132516e-05
-2.77937864067186e-05
-6.49330299735537e-06
-1.15824455440228e-05
-1.32978453564777e-05
-6.68703115285728e-06
-1.26584829600593e-05
-2.27848613276195e-05
-1.64623820302813e-05
-1.23679343822579e-05
-3.17996689360629e-05
-3.04505094040022e-05
-2.30949954831681e-05
-1.54568909613215e-05
-1.26697973071012e-06
-2.26004614224533e-05
-3.4398208685411e-06
-3.00995695594891e-05
-1.71835211635313e-06
-2.88912326555807e-05
-1.87410694474712e-05
-8.83936294029515e-06
-2.09411134350661e-06
-2.89538090218441e-05
-2.18275641090717e-05
-1.92801803667059e-05
2.4907571878374e-06
-2.80363977100557e-05
-2.50790105281609e-05
-1.02353110569596e-05
-2.26057656365529e-05
-3.82195176676289e-06
-1.3382912082269e-05
-2.10994901942984e-05
-2.40902768873942e-05
-1.75367709146732e-06
-2.54122761599189e-05
-1.40694019710301e-05
-1.32919084503992e-05
-1.49665943149627e-05
-1.03565035705834e-05
-4.30628838431949e-06
-9.11452736039801e-06
-2.14211941812029e-05
-3.12598053687272e-05
-2.24058711516685e-05
-1.24446723075592e-05
-1.81835910853657e-05
-2.10768908266956e-05
-1.44939255290259e-05
-1.88003217523068e-05
-6.83674698022732e-06
-1.45761552656519e-05
-1.14734816071704e-05
-4.83074765427826e-07
-8.15593270862154e-06
-2.81120685135781e-05
-1.23446031593752e-05
-2.46414095015622e-06
-1.48883568748222e-05
-1.41176236713727e-05
-2.79940616199668e-05
-1.44493135916617e-05
-1.24520209073379e-05
-2.38113455248529e-05
-5.96450138330233e-06
-1.22021176849844e-05
-3.02855048015363e-05
-1.19307524597842e-05
-1.053521003374e-05
-2.24765336423359e-05
-1.97353578622638e-05
-1.13377325062824e-05
-3.37149661939845e-06
-2.10626833166615e-05
-1.41309421158204e-05
-9.19460349842781e-06
-1.69604640021693e-05
-1.40929345746374e-05
-2.85008817845005e-05
-1.07069538893424e-05
-1.89507190139365e-05
-2.30777128480939e-05
-3.05287259037064e-05
-9.04784932896993e-06
-2.58923333787002e-05
-2.46784604634769e-05
-2.67882618839573e-05
-2.39120898589092e-05
-1.16840060052929e-05
-9.52734022724498e-06
-1.65337992085155e-05
-2.0101784875755e-05
-4.49886909653663e-05
-1.14229676990114e-05
-7.20063536831392e-06
-2.14830013478545e-05
-2.53982375968945e-05
-5.06630522758454e-06
-3.2128860212713e-05
-1.94953497985029e-05
-1.60187593994337e-05
-1.37470713556726e-05
-1.63001634207045e-05
-1.80140238117183e-05
-3.10683720553173e-06
-1.33963692721551e-05
-2.44714280185287e-05
-1.60645587970725e-05
2.75938239837801e-06
-5.85415168044675e-06
-2.76701816136751e-05
-3.54429211812312e-05
-4.93283984090196e-07
-1.17373213298579e-05
-4.06303349677628e-06
-3.10950194002186e-05
-2.30611314139951e-05
3.29979758483398e-06
-2.08006515787444e-05
-1.59403274730342e-05
-1.69817037374774e-05
-1.81366246452422e-05
-1.8147712367069e-05
-2.15811425137114e-05
-6.19133536771726e-06
-1.50960225348174e-05
-1.21509236310576e-05
-7.5356737868946e-06
-1.23652639580564e-05
-2.4827573364098e-05
-1.43620190653817e-05
-1.47182922565419e-05
-1.28200331174025e-05
-3.85269366302676e-07
-2.75626425347624e-05
-1.04801444419237e-05
-2.67041019092097e-05
-3.46216330386099e-05
-2.04022660645959e-05
-1.67066565340339e-05
-1.92837657608597e-05
-1.92324696726281e-05
-2.00472402177896e-05
-2.31455915136311e-05
4.07822708901662e-06
-1.37849468961142e-05
-1.04333004671508e-05
-3.92061187746919e-06
-1.37161151757761e-05
-1.46684684036963e-05
-2.05629247034411e-05
-1.61974165762071e-05
-2.19131161745067e-05
-1.88673454055462e-05
-3.58716159510539e-06
-7.728454909203e-06
-2.22584933039835e-05
-1.61206526749502e-05
-1.90225651756677e-06
-1.55897450953589e-05
-1.8396680207141e-05
-8.54736400190595e-06
-1.84157029269547e-05
-1.41429546562535e-05
-2.84920684285717e-05
-3.06782277982142e-05
-2.20879670118521e-05
-2.77584654651659e-05
1.8293835457106e-06
-6.76846627131429e-06
-1.26154967768616e-05
-1.81330229364871e-05
-1.49272045471375e-05
-1.57077797309727e-05
-9.61985320419055e-06
-2.42849809984243e-05
1.42881771920463e-06
-3.82896090894193e-05
-2.6621352461278e-05
-5.37520871804464e-06
-3.68139019971163e-06
-2.85071680754678e-06
-2.55803084258509e-05
-1.74620854123957e-05
-2.45422023300771e-05
-3.36418402106161e-05
4.15702005500302e-06
-2.40594013557774e-05
-1.3010026522967e-05
-2.2128677199198e-05
-2.06571483857924e-05
6.73489466414361e-06
-1.58709386241007e-05
5.38482689880119e-06
-8.9047515082184e-06
-2.24421858758336e-05
-1.84157399956702e-05
-1.94479667504305e-05
-1.56418531377469e-05
-2.13743213018633e-05
-1.29733603046257e-05
-2.38689849050079e-05
-1.57363999301612e-05
-1.99747836876661e-05
-9.080472857273e-06
-1.46402851021733e-05
-7.6959272262231e-06
-1.36257489458164e-05
-8.79214064087265e-06
-1.91156631544146e-05
-1.6585305558326e-05
-8.69271471555426e-06
-1.43835660155492e-05
-8.78013186820451e-06
-2.02129216261416e-05
-3.68829967688778e-06
-1.78942430433177e-05
-1.41899880043079e-05
-1.33784135700115e-05
-2.80964785543538e-05
-2.67120344707623e-05
-2.90596324769811e-05
-1.67359161498227e-05
-1.55342892831564e-05
-3.39392499608653e-05
-8.15375487678261e-06
-1.13532554827912e-05
-1.61058893246838e-05
-2.46455093820352e-05
-1.18591786172963e-05
7.9439220428332e-06
-4.6785585841707e-06
-1.31810843872611e-05
-1.40203371598068e-06
-2.00437445365702e-05
1.17996434265087e-06
-2.3141150408043e-05
-2.07192299129273e-05
-2.98286573015424e-05
-8.23481422562735e-06
-3.07774442321768e-05
-1.86392171695256e-05
-4.35282021637055e-05
-1.98678122443858e-05
-1.12191265340036e-05
-1.71121491388622e-05
5.3954484445221e-06
-1.23823034539474e-05
-4.79664166766196e-06
-2.13829528730783e-05
-8.77442743152909e-06
-2.10812713559481e-05
-2.84399162133331e-05
-1.29127238323356e-05
-1.7475510017393e-05
-1.44033229613383e-05
-1.78494991710167e-05
-2.05154221005805e-05
-2.16330428374867e-05
-1.31183238392408e-05
-3.52181937733471e-05
-2.76840735281738e-05
-2.91007688264444e-06
-2.39582800222573e-06
-3.74751837524615e-05
-1.95044939076013e-05
-1.58213402608987e-05
-5.69344153863027e-06
-2.8208094739262e-05
-1.9330378413519e-05
-1.55272072041025e-05
-1.47281875529356e-05
-1.73232619248929e-05
-1.45432428820674e-05
-8.11091084850098e-07
-9.03935415691007e-06
-4.34269675230419e-05
-1.17644044882551e-05
-5.14803042504106e-06
-1.33532387258851e-05
-1.3483396591078e-05
-1.10593650517261e-05
-2.61973763970772e-05
-1.8832507041266e-05
-1.46775247771883e-05
-9.22185934252685e-06
-1.3831033647168e-05
-2.38743490299233e-05
-1.37470899513734e-05
-2.53104906427661e-05
-1.06136974495395e-05
-2.19501015494866e-05
-6.94688535834052e-06
-1.72408935938377e-05
-3.18853625218402e-05
-2.3032477995793e-05
-2.51798354131274e-05
1.02948513469149e-06
-4.12494908896215e-06
-2.15758690878829e-05
-2.78367508929708e-05
-1.80346065165778e-05
-1.39961910602271e-05
2.68372833503334e-06
-1.30343673241858e-05
-2.68537451848747e-05
-2.12696275202172e-05
-1.76803318487772e-05
-1.53834137165928e-05
-2.27880902269313e-05
-6.25773224784046e-06
6.47555659485429e-06
-2.00388989778555e-05
-1.52082612053192e-05
-3.19137696153879e-05
-9.58581620764789e-06
-2.24326684981062e-05
-1.73417660747221e-06
-1.27849506893987e-06
-2.57118730649127e-05
-2.34459896558747e-05
-3.21693053247018e-05
4.98537954414935e-06
-1.62331719976464e-05
-4.14176289682797e-05
-1.28160221792989e-05
-1.0457694809487e-05
-1.82803716526884e-05
-1.86934254834832e-05
-2.76317414305067e-05
-1.29951241986895e-05
-2.28829764117383e-05
-2.60967301323255e-05
-2.99757513853976e-05
-1.08037830956349e-05
-2.29712337423999e-05
-8.70820894916478e-06
-1.02901183268629e-06
-1.20802150640781e-05
-2.7415828880318e-05
-9.08511473152031e-06
-2.05341394957689e-05
-2.17335175484722e-05
-6.08672328018022e-06
-3.22724402230181e-05
-2.34563821023332e-05
1.25311530713521e-07
-1.26970890788104e-05
-2.60707543170096e-05
-1.45280103426011e-05
-2.5803573590258e-05
-3.14098611629231e-05
-2.00638345877283e-05
-1.48876216199883e-05
-1.03736910452639e-05
-3.82320295068452e-06
-1.00250712439559e-05
-2.78794542528316e-05
-1.16528062178252e-05
-2.00056090131199e-05
-1.84074810218377e-05
-1.15077305105266e-05
-8.95670695583386e-06
-2.29074783001741e-05
-9.9841445491826e-06
-1.09418868798671e-05
-2.23436869473413e-05
-3.09928481673325e-05
-1.73486689315829e-05
-1.5885129185835e-05
-1.86151746995896e-05
-1.652364872068e-05
-3.25522275946893e-05
-4.88123780767243e-06
-1.6795418992467e-05
4.05089639683772e-07
-2.10627949037064e-05
-8.09323256078437e-06
-2.56201154380651e-05
-9.20005013632783e-06
-1.85580114744123e-05
-1.0565267361418e-05
-1.13320708661812e-05
-1.31362244239245e-05
-3.65686567791406e-05
-1.0375991462657e-05
-1.83777220283748e-05
-2.71350039750394e-05
-1.67256917094841e-05
-3.64980304137709e-05
-1.97620006831234e-05
-2.16923083016593e-05
-1.77649213831005e-05
-1.89704692808156e-06
-6.13090748824129e-06
-1.71349988308179e-05
-1.39514644162965e-05
-2.01242305490592e-05
-2.52550423835701e-05
-1.28596955235559e-05
-3.27264427891673e-05
-8.62591818754923e-06
-3.28164191648266e-05
-1.56872047941516e-05
-1.36306661116759e-05
-2.03396532268792e-05
-2.62436185036323e-05
-1.53719575191272e-05
-1.25742743036634e-05
-4.4835938728322e-06
-1.96867978591844e-05
-3.19103106340546e-05
4.28086387580498e-06
-8.42979981243894e-06
-1.57692895596375e-05
-1.04516724804859e-05
-2.65169679609458e-06
5.98849901939217e-06
-1.23595265273848e-05
-1.89041964372945e-05
-4.98724219290119e-06
-2.53861798870631e-05
-2.93871943007355e-05
-1.43575460379311e-05
-3.0834990502426e-05
-2.38425617715896e-05
-1.74775954781636e-05
-4.07428523038012e-05
-1.14325431604255e-05
-1.4683953584395e-05
-9.12610602358546e-06
-3.92946022997555e-06
1.62362706596003e-06
-1.11372748195711e-05
-1.92249616406261e-05
-2.2906262982869e-05
-1.37048774598989e-05
-1.9071679640417e-05
-3.006555479404e-05
-2.83524506602826e-05
-1.35858341348627e-05
-4.35694349286236e-05
-2.1463128647527e-05
-2.57435394736987e-05
-2.92403298269797e-05
-2.17530340419622e-05
-4.16827908303984e-06
-2.84896385664072e-06
6.87417306903554e-06
-1.58063059172999e-05
-2.3656751095669e-06
1.67578706224263e-06
-1.66571473182036e-05
-1.03493698718093e-05
-3.51486361232037e-07
7.2434279204156e-08
-4.85436478333634e-06
-2.94251161574188e-05
-1.29645053913807e-05
-1.07258142024779e-05
-1.50182472642047e-05
-1.33588099023373e-05
-3.51731657260043e-05
-1.95971486803415e-05
-2.79514917924685e-05
-1.83324387875948e-05
-6.7588763127071e-06
-3.25214667995938e-05
-7.45268156268669e-06
-2.87523672605486e-05
-1.48625780571077e-05
-1.45373836976622e-05
-1.6813943497174e-05
-1.82788660686666e-05
-7.52111096829455e-06
-1.82286185802447e-05
-2.57664651033755e-05
-8.3142946594706e-06
-2.48202831210178e-05
-2.65619080938835e-05
-3.76056070447167e-05
-2.83292199433684e-05
-1.15845048196523e-05
-1.27941677503472e-05
-2.76159794975528e-06
-2.14606656053745e-05
-7.27888910507572e-06
-2.9911956098934e-05
-2.19571451417433e-06
-2.42109993019537e-05
-7.37549076222884e-06
-3.31408547544396e-06
-9.21337892627277e-06
-1.72154904275964e-05
-2.45734316394228e-05
-2.25387260853101e-05
-1.79847018203256e-05
-1.62646004895462e-05
3.59464070780497e-06
-1.5928873739612e-05
-1.26744618564842e-05
-2.35748794157913e-06
-4.62368084989822e-06
-4.33108043272208e-05
-2.14255773459816e-05
-5.69549156160007e-06
-1.77876527348555e-05
-4.58181543595538e-06
-8.49859605240657e-06
5.50341617998443e-06
-7.42718979587264e-06
-4.69864462932886e-06
-7.09121507060481e-06
2.06157544145779e-07
-2.80333147619768e-05
-8.41889906134207e-06
-1.904790251383e-05
-1.24153556469183e-05
-3.32395854785784e-06
-1.42678936479102e-05
-2.43303874963837e-05
-5.14973953938509e-06
4.29403737520824e-06
-6.57605134625331e-06
-8.15398959568233e-06
-1.63588199418646e-05
-2.84662023519577e-05
-3.09049263298793e-05
-1.7806443143799e-05
-2.46549982847785e-05
-2.11252825756139e-05
-2.05158620538529e-05
-2.24079710690701e-05
-7.58442973987642e-06
-1.55277099861707e-05
-2.43969840890519e-05
-2.78828783954735e-05
-2.14189932541832e-05
-2.14909601446177e-05
-1.08010411684794e-05
-1.42533148267089e-05
4.18683620033577e-06
6.60748777971827e-06
-1.80356279104726e-05
-2.44917396651504e-05
-2.1748048556446e-05
-1.14086211755954e-05
-1.6614020375571e-05
-4.72131515597921e-06
-2.33731592578508e-05
-1.70568267085891e-05
-2.84361280959932e-05
-7.64679626151179e-06
-9.56864201369726e-06
-2.27155732363855e-05
-1.81068256569216e-05
-1.2084561243527e-05
-1.57672444570522e-05
-1.5550387418072e-05
-2.09896616061548e-05
-3.51116919714345e-05
-1.11042968899123e-05
-6.85338742048431e-06
-2.07099092786665e-05
-1.32624305664326e-05
-2.96984056721513e-05
-2.75770453274267e-05
-2.04351371375156e-05
-5.64263354988216e-06
4.61196870423287e-06
-8.55905461675877e-06
9.32681251710134e-06
-1.92026202081589e-05
-3.16224506766438e-05
-6.04306247332549e-06
-1.90892033935511e-05
-4.65073392437607e-06
2.91753032137714e-06
-6.59372272211701e-06
-2.2606876536213e-05
-2.66376635363952e-05
-3.4331736436359e-05
-3.64055848010439e-05
-1.72980377318606e-05
-3.83663524909282e-05
-1.79193499591419e-05
-3.43505368005659e-06
-1.94396007370981e-05
-1.74687401719452e-06
-6.94530850434377e-06
-2.0439938460538e-05
-1.7241183005774e-05
-2.23756469184914e-05
-1.77649632306249e-05
-2.81070454782277e-05
-2.02903072687199e-05
-1.14381505444803e-05
-1.27491734448756e-05
-3.78643714041573e-05
-2.4428857240763e-05
-1.55914162218416e-05
-1.58529133457134e-05
-7.10980208483801e-06
-1.39744338117412e-05
-2.88027634623218e-05
-9.24384386553599e-06
-4.6698040843961e-06
-3.07220151512834e-06
-1.31794855739439e-05
-7.41285872809742e-06
-4.23260002399115e-05
-2.15639086202288e-06
-2.41616601442464e-05
-1.56282406668321e-05
-2.52391353857263e-05
-2.4568672591149e-05
-3.46639907314087e-05
-2.84296187818707e-05
-2.24735502182214e-05
-9.67212399708622e-06
-2.13633765495682e-05
-8.49234004109628e-06
-2.65225771140383e-05
-3.76672731967843e-05
-3.07096215755856e-05
-7.965147450488e-06
-2.60277565014035e-05
-1.11658493691877e-05
-2.47099373393714e-05
3.10945113113668e-07
-6.27479255784614e-06
-1.92396465567292e-05
-2.16340507349386e-05
-2.37938350809139e-05
-1.94200310484023e-05
-4.39938961057253e-07
-3.17791570842141e-05
-1.55721001108029e-05
-2.05789967178304e-05
-2.01335269605304e-05
4.21306362684643e-08
-1.56060542614049e-05
-2.28976549209467e-05
-4.47044385005215e-06
-5.28630120890381e-06
-1.41921300169551e-05
-1.26758686843887e-05
-7.43785394157778e-06
-1.44026854722417e-06
-1.70635595168617e-05
-9.06495514821498e-06
-2.71363974944806e-05
-1.78287732488488e-05
-1.32667784521e-05
-1.39925905826788e-05
-1.56494334582911e-05
-1.67225836011324e-05
-2.01171894033093e-05
-1.11574588405548e-05
-6.37688508477647e-06
-1.55080771032843e-05
-2.51631485143575e-05
-1.20337889934691e-05
-6.82512999184274e-06
-4.52906148991026e-06
-1.22958889990122e-05
-1.46071770549998e-05
-2.25006245748359e-05
-9.94630121546943e-06
-2.25021815467512e-05
-1.71149560300649e-05
-5.2562765064369e-06
-2.81359684244376e-05
-8.03088303100015e-06
1.90937789126512e-06
-2.14016348970063e-05
-1.18197186566598e-05
-6.95217862179211e-06
-2.9582685394589e-05
-2.69334444578935e-05
-3.18473798997624e-06
-1.43511595692439e-05
-2.23604118880246e-05
-2.50546301758137e-05
-8.64312521302297e-06
-7.66248194811274e-06
-1.56935758106204e-05
-2.33124076951536e-05
-2.00715333813401e-05
-1.57114373325249e-05
-1.06981459580398e-05
-1.95388169954409e-05
-1.6728819669511e-05
2.87485860546605e-07
-5.07180785345239e-06
-1.22151011309993e-05
-1.72992383260491e-05
-2.41998546658161e-05
-7.30195403371829e-06
-4.03996720128191e-07
-2.06781875411417e-05
-6.33421936392721e-06
-1.47115957327559e-06
-1.01769372606578e-05
-2.08327126281497e-05
-2.25707091658047e-05
-4.3903523477359e-05
-8.35344956680805e-06
-1.66003314741074e-05
-1.01097532559457e-05
-1.03436507227636e-05
-6.89891001301963e-06
-8.16321482794445e-06
-1.74611082448563e-05
-7.81674825494577e-06
-1.01482775091701e-05
-1.10409743091056e-05
-3.55393168069373e-05
-3.16291318776785e-05
-3.86832842075971e-06
-3.12962864792256e-05
-1.52465927041309e-05
-1.4063719695349e-05
-3.03640828469811e-05
-1.37350983600937e-05
-1.73271068423413e-05
-1.80180093339532e-05
-8.12490197941234e-06
1.06904220555878e-05
-6.82555104045103e-06
-1.40133490538695e-05
-9.70600081467029e-06
-2.5704671707919e-05
-1.79569733427937e-05
-2.02466484300582e-05
-2.1269216165285e-05
-9.63886334310262e-06
-9.81549604356894e-06
-1.45784055942892e-05
-1.62227589529502e-05
-7.61797862020677e-06
-1.13442582967208e-05
-1.87778494305008e-05
-1.7654681408919e-05
-3.00237656566419e-05
7.03159473178126e-06
-2.34549430195627e-05
-2.30010032634636e-05
-2.32001339218125e-05
-1.73799357994888e-05
-6.260206423553e-06
-1.63311350203108e-05
-2.30967978665679e-05
-2.74165300177264e-05
-1.68588610153982e-05
-1.29253963640155e-05
-7.01906846927242e-06
-8.96419707196725e-06
-2.0771575828292e-05
-9.09253849885301e-06
-1.3877850146638e-05
-6.2102651404024e-06
-9.78492899364079e-06
-1.02732270997314e-05
-1.16408736820518e-05
-1.60040709762484e-06
-2.71076152261156e-05
-2.0043569110637e-05
-2.22188396824047e-05
-2.49090978742816e-05
-1.51266566990448e-06
-1.23324853951458e-05
-7.41057529394335e-06
4.18949255380643e-06
-1.28030736662487e-05
1.29703946334893e-06
2.43037863062603e-06
-1.56082951124233e-05
-2.65317071131158e-05
-1.00685646256897e-05
-1.21033126123879e-05
-1.95421697207804e-05
-1.84609542426223e-05
5.45843707862509e-06
-8.82030753009891e-06
-8.5204441775529e-06
-1.03615553822876e-05
-1.40847740349158e-05
-1.86751304721151e-05
-2.93527620499982e-05
-2.10327690957561e-05
-1.23144553270206e-05
-8.67073996701915e-06
-1.14207375490162e-05
-1.09615944885039e-05
-2.31216529365509e-05
-1.45045279628835e-05
-2.41506517583395e-05
-1.20816611064738e-05
-2.36794963865884e-05
-9.69487742236349e-06
-2.33374429753474e-05
-2.55327197630394e-05
-1.99048935916275e-05
-1.75852858385047e-05
-1.96786977271705e-05
-1.68444563394294e-05
-5.26996898876001e-06
-2.04780005331228e-05
-3.13579361458899e-05
3.97086474817844e-06
-1.31510557178324e-05
-1.79368223418261e-05
-3.11571947186169e-05
-1.07855731047297e-05
-2.27912761553498e-05
-2.5600283184449e-05
-4.79345437532288e-06
-2.16970838203646e-05
-7.99838295787734e-06
-2.80675221077391e-05
-2.59365842644097e-05
-2.06223359910927e-05
-1.61964116744963e-05
-8.36641939891291e-06
-2.22297353004561e-05
-7.44888198037082e-06
-2.06327920006411e-05
-1.64077100355609e-05
-1.79354354036252e-05
-1.37475942003393e-05
-1.55351955587984e-05
-1.8706504447828e-05
-2.52514203372635e-05
-1.71646666722863e-05
-1.93064885150852e-05
-1.06666658515913e-05
-2.73706027404629e-06
-2.11941851312239e-05
-1.52434652025681e-05
-2.43683746227897e-05
-2.15434639473714e-05
-3.31800355518071e-06
-1.32165822801077e-05
-2.51632534090967e-05
-2.26488727312449e-05
-1.08807298478418e-05
-4.47472109375861e-06
-3.38170851310705e-07
-8.72614581612277e-06
-1.98748385594423e-05
-1.81803539102083e-05
-3.09158994060156e-05
-2.00322409410743e-05
-2.96607500759372e-05
-2.14572786060799e-05
-3.04753736311354e-05
-2.76192936319198e-05
-2.08065063718185e-05
-2.06105683120251e-05
5.12974108962634e-06
-1.01556090233625e-05
-6.48226995492349e-06
-1.28822588679508e-05
-3.58834956022289e-05
-1.76833034323315e-05
-8.31110908919606e-06
-2.44488646265083e-05
-1.86844235044442e-05
-1.39981496295451e-05
-8.85201750874244e-06
-2.2350881413781e-05
-1.63189810808242e-05
-2.50290345526399e-05
1.38091237996067e-05
-1.35608538307745e-05
-9.98854546859525e-06
-1.84847064371828e-05
-1.61798963115056e-05
-1.14703934514728e-05
-1.31256300390547e-05
-3.14209867500414e-06
-3.02191802831144e-05
-1.67786399603452e-05
-1.03690527329011e-05
-2.2620951192207e-05
-1.23379306642935e-05
-9.58536768166267e-06
-2.50803905220619e-06
-1.46016924319886e-05
-1.01544397936546e-05
-2.46495577831648e-05
-3.50245130945909e-05
-1.67907145999391e-05
-1.43862814509996e-05
-8.4148747255685e-06
-4.04621486143076e-05
-2.39376225638555e-05
-8.77795852380415e-06
-1.12288431185341e-05
-2.40318849071698e-05
-2.10018795639253e-05
-3.06331901668699e-05
-1.73875919866743e-05
-2.65752546210929e-05
-1.84216639324417e-05
-1.31479246923746e-05
-2.68949436667193e-06
3.39382559279134e-06
-1.28767032140559e-05
-2.79832753998604e-06
7.18011479522809e-07
-2.04252331041842e-05
-1.77511024378198e-05
-1.95460696950928e-05
-4.9738352643026e-06
-1.42403374641806e-05
-1.95549817197869e-05
-6.75588632332437e-06
3.08279923130724e-06
-8.99788644987093e-06
-1.04283130504315e-05
-1.16980134520026e-05
-1.67745755507104e-05
-1.71309906073085e-05
-1.33533599957062e-05
-9.68523690993492e-06
1.67895937853005e-06
-2.68686993891288e-05
-4.05080735571393e-05
-4.90085451719064e-06
-6.09854666023023e-06
-1.23733599560365e-05
-2.54923829113997e-05
-1.62832236980545e-05
-1.58650787645848e-06
-9.09883513488697e-06
-5.99474401453864e-06
-1.06979142443133e-05
-2.5622677671975e-05
-6.61108759389787e-06
-2.37230456448139e-05
-1.03206030815024e-05
-1.69100261301209e-05
-3.64736062765435e-06
-1.33819350478402e-05
-8.70948158703845e-06
-2.4708440314369e-05
-1.6615488851279e-05
1.75920557167732e-06
-1.68474310387449e-05
-1.24710303671561e-05
-1.68850408104967e-05
-2.69770933790474e-05
-1.53804655556337e-05
-2.19059019738811e-05
-1.248480995235e-05
-1.91044805193723e-05
-1.35324803385691e-05
-2.98301078203842e-05
-6.22153770808128e-06
-2.25752369195443e-05
-5.80268060215474e-06
-2.8497549529942e-05
-2.07942539712925e-05
-1.50636600693037e-05
-2.27307078942832e-05
-4.87448490258141e-06
-1.45144584328582e-05
-2.248730524493e-05
-2.45801369172521e-05
-4.28459503499575e-06
-3.7552755205354e-05
-3.01424568750822e-05
-1.76642683106699e-06
-4.81484136039563e-06
-3.0179972831276e-05
-1.24612510754578e-05
-2.31822954769803e-05
-1.93689855050758e-05
-1.96384664467444e-05
-2.1840563685633e-05
-1.71303839839691e-05
-2.25192147527106e-05
-1.81898756484126e-05
-1.22398366180242e-05
-8.53284604960148e-06
-1.05289229429238e-05
-1.97447226630809e-05
-2.69991455683125e-05
-1.27769440021038e-05
-1.09189649687215e-05
-2.16930588833692e-05
-2.72583557234787e-05
-1.04660051764206e-05
-1.24029568627023e-05
-1.04677790456841e-05
-1.97004473794417e-05
-1.03192984699553e-05
-2.22149519112608e-05
-1.73782032573324e-05
-6.62212807559776e-06
-2.0894654031298e-05
-1.97532793509986e-05
-2.79268326818986e-05
-2.05669358877808e-05
-1.13210692974672e-05
-1.06862763681519e-05
5.23097272282824e-07
-2.64139397803378e-05
-1.75742214341095e-05
-5.88724707528084e-06
-3.20013920037607e-05
-1.77181806911379e-05
-6.01864912889e-06
-6.49291082410312e-06
-3.77860361046843e-06
-1.12706803937766e-05
-6.17676603367077e-06
-9.33151739074583e-06
-1.8549608277049e-05
-1.94070098520487e-05
1.02290036180258e-05
-2.52257251764723e-05
-2.86733123874391e-05
-1.24756012491496e-05
-2.34547736800103e-05
-1.42225491250434e-05
-2.11847758028093e-05
-1.27471476507278e-05
-3.3838290611138e-05
-1.49918845186707e-05
-2.06823414860282e-05
-9.76049526550731e-06
-3.14901171241426e-05
-9.89278518478383e-06
-1.73952493842318e-05
-1.02281514993103e-05
-3.38545370988354e-05
-6.45327818556664e-06
-1.98712880850791e-05
-1.80544603307492e-05
-6.3134515953385e-06
-1.81300599635312e-05
-1.55173190142147e-05
-1.66121317856035e-05
-1.59463872150102e-05
-4.23801942282265e-06
-8.63924598231651e-06
-1.5286360313626e-05
-1.09196235547367e-05
-1.79370774283274e-05
-9.33305034493173e-07
-6.61824349271197e-06
-1.12533946455789e-05
-7.24715907563202e-06
-2.74656550476334e-05
-1.41208579574436e-05
-1.91376783680298e-05
4.367826353215e-06
-1.65487295630274e-05
-2.49310812125825e-05
6.1430502482464e-06
-2.90433249254556e-05
-2.80239094463499e-05
-1.27117416633802e-05
-2.78945345635977e-05
-2.44710136550077e-05
-1.47069634160149e-05
-6.16348282381442e-06
-9.6785711701286e-06
-2.413809860717e-06
-7.13983381748351e-06
-1.25598365508855e-05
-1.51354313771869e-05
-2.51970030463767e-05
-3.53331602989483e-05
-1.67882492345474e-05
-3.09179500823162e-05
-2.3087976028395e-05
-2.03437301730237e-05
-6.32436765796083e-06
-1.95366937690369e-05
-1.11102769823044e-05
-1.26951742211035e-05
-1.31679898739889e-05
-1.11842814511394e-05
-2.01426580814403e-05
-5.81838466808457e-06
-2.57268407621618e-05
-1.25531320301874e-05
4.47104247248671e-06
-1.33858812203616e-05
-1.12012411997441e-05
-1.77246013961066e-06
-3.29256985083739e-08
-3.06599553334377e-05
-1.01102790679398e-05
-1.08300786584142e-05
-1.85011204325939e-05
-2.54447337261041e-05
-1.01515555032952e-05
-6.20419937996151e-06
-2.30578298281227e-05
-1.34138689621934e-05
-1.22597880320117e-05
-1.0292726700908e-05
-1.78861294942151e-05
-1.23383847613493e-05
-2.55494508301787e-05
-1.74984797034045e-05
-4.21561116064065e-06
-3.39907678671462e-05
2.5834244204725e-06
-2.65408961339534e-05
-1.60386438264379e-05
-7.40730801452658e-06
-2.03334442140579e-05
-6.31675356573789e-06
-4.9562465337825e-06
-2.02765351065355e-05
-1.37641100291168e-05
-2.02693888569614e-05
-2.26898523415454e-05
-2.01536887682302e-05
-2.23763122068439e-05
-1.17514983312269e-05
-4.02440644172397e-06
-1.06566459274999e-05
-1.31864549319902e-05
-1.11288100472779e-05
1.14197404816389e-06
-1.93257055814697e-06
-1.14358213645313e-05
-1.228626017473e-05
-8.93737060158496e-06
-1.05615042249204e-05
-2.63025348134954e-06
-2.87624964036287e-05
-1.92136311642872e-05
-8.85857716996977e-06
-5.73414616519012e-06
-2.22038700408428e-05
-7.05950465135139e-06
-1.42974745668036e-05
-2.73437177897376e-05
-1.49395888411616e-05
-2.62202938636786e-05
-2.24060962955204e-05
7.35144562707901e-07
-3.27645762802839e-05
-2.61950245304446e-05
-1.178307612754e-05
-1.5369001599482e-05
-1.09429278202947e-05
-1.85049130357617e-05
-1.55756981745502e-05
-1.66803908810992e-05
-1.9420127228876e-05
-1.46340980042428e-05
-1.7597105272005e-05
-1.53236768977353e-05
-4.21744175549262e-05
-1.11262366966831e-05
-1.3037012597518e-05
-4.83403018846708e-06
-1.99112354973299e-05
-7.45796579504123e-06
-3.11266467761298e-05
-9.87855096157249e-06
-2.23241382135536e-05
-1.45619292237389e-05
-9.05910877358163e-06
-1.92337148882823e-05
-8.22742588017269e-06
-2.14004285969787e-05
-1.26490193979667e-05
-4.04204248848868e-06
-1.77713379483259e-05
-3.71318693741208e-05
-3.18924143842896e-06
-1.47241348416422e-05
-3.26226951438405e-05
-1.27310385886779e-05
-1.85268263931847e-05
-1.58684208249243e-05
-1.35449395249961e-05
-2.60242799831916e-05
-1.60535948357325e-05
-2.32485169607669e-05
-9.52193164686084e-06
-1.809164529758e-05
-3.55030261091853e-05
-2.06877188107066e-05
-2.97158427803205e-06
-1.01048401998744e-05
-2.87245792583902e-05
-2.12571127290471e-06
-1.44307078833121e-05
-1.50354279835362e-05
-1.24969832935931e-05
-2.53100196275654e-05
-4.80601207672288e-06
-2.95878500713048e-05
-3.0735504548507e-05
-2.23583454049864e-05
-1.88168650199285e-05
-2.34185711560946e-05
-9.39653520582596e-06
-5.89476795308205e-06
-1.24510435599796e-05
-5.79419784688943e-06
-1.5738559472586e-05
-1.91077581528502e-05
-1.08057308888134e-05
-1.49594771766079e-05
-2.14860201574144e-05
-2.56874509665934e-05
-3.85098867623587e-05
-9.40829062707713e-06
-1.27791736064194e-05
-2.95436001211757e-05
-3.18195231962334e-06
-1.61245957459522e-05
-2.23759379324548e-05
-2.5008863716635e-05
-1.18097027254055e-05
-1.55696609315003e-06
-8.85911967159901e-06
-9.80200324023728e-06
-9.78614852208276e-06
-3.0843462087674e-05
-4.75007812701979e-06
-1.88244746710703e-07
-1.34425861473797e-05
-1.34238496608022e-05
-8.56043204519851e-06
-2.15231139194747e-05
-9.95787759870577e-06
-2.59215336680187e-05
-3.17812896143489e-07
-1.87286398279568e-05
-2.92528814485671e-05
-1.19431540510143e-05
-1.8111109251094e-05
-1.98843779133239e-05
8.05875702434227e-06
-1.99319160015975e-05
-2.00553454983154e-05
-1.42224456967296e-05
-1.9805438318126e-05
-2.15124046012596e-05
-1.16041202205535e-06
-1.89944879407859e-05
-2.94490541931294e-05
-2.22522002248063e-05
-2.92387293387383e-05
-2.09028173036367e-05
-2.55491589594191e-06
-1.86080718361982e-05
-2.28673875934282e-06
-8.97871318244097e-06
-1.55483130334809e-05
-1.29917382083579e-06
-1.49328795962305e-05
-5.57069860597558e-06
-8.54618433165872e-06
-2.46141653997278e-05
-1.24293037633495e-05
-1.30002773171884e-05
-6.70057166908588e-06
-1.10994997845763e-05
-2.93394986137731e-05
-4.29256097461271e-06
-2.72919849400697e-05
-5.78734283856811e-06
-5.14273467860983e-07
-7.44149635264229e-06
-3.76631203693072e-06
-2.77501846760693e-05
-3.43058973201596e-05
-1.35185016894324e-05
-3.27203290234503e-05
8.14911004322648e-06
-3.56321651112995e-05
-1.92383826364345e-05
-1.67921126587059e-05
-3.0066382935327e-05
-9.53556100646053e-06
-1.81781514830429e-05
-2.22536818130393e-05
-2.97905454994737e-05
-1.24694290465039e-05
-7.22519079593316e-06
-2.11323503176506e-05
-3.12006945738021e-06
-3.73797668435841e-06
-2.24006735775982e-05
-1.13899344087492e-05
-1.39570918234527e-05
-1.39978493067488e-05
-1.1370483353891e-05
-1.80654080195181e-05
-1.07377462119623e-05
-2.67672657555576e-05
-1.41163470492303e-05
-1.92545100523623e-05
-1.39291363155573e-05
-2.15842536553722e-05
-1.9898303933986e-05
-2.410434296823e-05
-1.43575479800019e-05
-1.77214533606256e-05
1.66547637617255e-05
-1.71241393184446e-05
-5.83420071044666e-06
-9.70883644214782e-06
-1.72835615239848e-05
-3.3541479818888e-05
-1.55600707443686e-05
-6.44739938081997e-06
-1.84927879911447e-05
-2.45518390393978e-05
-1.59907391069908e-05
3.48296371302036e-06
-1.58273583782954e-06
-1.7065958466488e-05
-2.61386559413809e-05
-5.16058277939023e-06
-2.6089567807384e-05
-1.77640126292847e-05
-1.09067648363904e-05
-3.58047064116688e-07
-2.11063802070185e-05
-1.23453704470145e-05
-2.98320015217444e-05
-1.57947241863841e-05
-9.9348384396064e-06
-4.57612558970954e-06
-1.49615686227462e-05
-9.997917343661e-06
-2.15674389169755e-05
-2.624494958321e-05
-5.64635425278544e-06
-2.12201812533236e-05
-1.177700281783e-05
-6.9915695245875e-06
-9.03216142141292e-06
-7.13425491752477e-06
-1.57671883041039e-05
-1.44202741946694e-06
-1.98491653732215e-05
-1.49243637772745e-05
-5.1045204505439e-06
-1.00361144477654e-05
-4.68666146628542e-06
-1.29687731745127e-05
-2.33386987516847e-05
-3.60444366186552e-05
-1.4387200210634e-05
-7.57531676020365e-08
-1.37565604755674e-05
-7.78197874062278e-06
-2.45217479569981e-05
-2.19832515422601e-05
-2.75573131307959e-05
-1.9493579916645e-05
-1.05780422683236e-05
-2.68797513640999e-05
-1.22924313784113e-05
-1.06090783333728e-05
-9.66550987978018e-06
-1.96527340251634e-05
-1.34159524745543e-05
-9.84386677081447e-06
-3.43129688751298e-05
4.13841641916917e-06
-2.55975561758773e-05
-2.74952344731228e-05
2.73030902948579e-06
-2.71446104480041e-05
-1.08841489500938e-05
-1.23993835448627e-05
-1.72899552475175e-05
-1.98295086425176e-05
-3.03850078494562e-05
-3.8719345150051e-05
-7.65571332322226e-06
-1.02833453731811e-05
-1.26306241714457e-05
-9.07038628391146e-06
-1.12192361351186e-05
-2.07335840824213e-05
-1.19555721233546e-05
1.78308408990838e-06
-1.71426011901285e-05
-2.61834487926459e-05
-3.88878980854563e-05
-6.54901489209792e-06
-2.18659537595046e-05
-3.05756485484696e-06
-8.70280076525353e-06
-4.0495906492397e-05
-2.5057031450941e-05
-1.22906329320184e-05
-1.94115061010412e-05
-2.70292442462588e-05
9.31495692932849e-06
-2.36682125580813e-05
-2.00127755922098e-05
-7.31631963175448e-06
-1.92864271120125e-05
-7.69477504153393e-06
-2.16837620388656e-05
-1.26193996431133e-05
-2.82446866751154e-05
-2.0507667223516e-05
-1.12786399789555e-05
-2.17042894892377e-05
-1.55931937280149e-05
-1.00114758878163e-05
-8.55334203292405e-06
-2.43625594673772e-06
-2.66105151284407e-06
-2.54073634706372e-05
4.66867847451614e-06
-1.39476305257169e-05
-1.72534943791307e-05
-6.21813049569991e-06
-2.2210542282809e-05
-6.34167611862744e-06
-7.74634968300592e-06
-9.36142501282816e-06
-4.99569767219346e-06
-9.3473083773421e-06
-3.25236868937721e-05
-1.39607115552536e-05
-1.25800882867163e-05
-1.45740464924679e-05
-8.11495919183493e-06
-2.4762742573503e-05
-2.93752304864142e-05
-1.30613232498554e-05
-1.20187518957327e-05
-2.11162151002733e-05
-2.14111471700453e-05
-1.37624758525794e-05
-1.20380137150009e-05
-7.99063454613551e-06
-2.38415191555098e-05
3.91362752274994e-06
-3.08661934515088e-05
9.21838372300339e-06
-4.38954335114963e-06
-2.71355467213283e-05
-7.44809458109568e-06
-9.58315947469544e-06
-2.76700205769946e-05
-1.36420944855773e-05
-1.66733714598244e-05
-1.79415526836608e-05
-2.21472123345664e-06
-1.92440271029561e-05
-6.82242600100204e-06
-1.61552293634109e-05
-3.03839645808642e-05
-1.60722010649105e-05
-2.2789897774152e-05
-1.96322945643952e-05
-3.26591764828791e-05
-2.00441792373949e-05
5.17503835419369e-06
-2.05935482249735e-05
-9.71658385469998e-06
-2.20786198668516e-05
-1.69291203610918e-05
-2.43140144935311e-05
-2.05400668041444e-05
-1.9373579706488e-05
-1.83452309111006e-05
-6.64038714617801e-06
-2.13485728744676e-05
9.0250161562226e-06
-1.74985532976733e-05
-1.25676777284908e-05
-2.29547680452299e-05
-2.65867955135922e-05
-3.34179693724872e-06
-1.29186282373069e-05
-1.01769096473168e-05
-1.75316624762068e-05
-2.97004165225463e-05
-2.80159273552636e-05
-1.68934475370544e-05
-2.46852703887478e-05
-2.64273149677548e-05
-2.0047417835624e-05
-1.12692830821145e-05
-9.58770060442279e-06
-1.82665586921594e-05
5.88408515846372e-06
-1.91401519729494e-05
-1.07364103060121e-05
-1.13153906087808e-05
-1.78641248140067e-05
-2.70610557977131e-05
-2.3560940342864e-05
-1.66429335903518e-05
-1.5415909440431e-05
-1.47064055732261e-05
-2.89290693218498e-05
-2.30323479721231e-05
-1.59824223900182e-05
-1.45777102808265e-05
-4.99299768559553e-06
-2.33765796658658e-05
-1.89397768917944e-05
-3.80294993485236e-05
-1.47493047927155e-05
-6.84497602498418e-06
-3.19759228938537e-05
-1.4587848143561e-05
-4.89643678270576e-06
-2.9883574846983e-05
-2.39099594625997e-05
-2.05166312399796e-05
-5.20737453138675e-06
-1.20253139634998e-05
-2.25549826391196e-05
-1.22308241255762e-05
-1.23486797577395e-05
-9.21106291998933e-06
-1.40938858181054e-05
-1.71223378763269e-05
-8.05362116938064e-06
-2.06357768513996e-05
-8.35147834892512e-06
-1.87441013160018e-05
-1.67064581983758e-05
-1.56263787760008e-05
-7.59032528724686e-06
-8.98214085883074e-06
-1.95992242823854e-05
-1.2877012126917e-05
-3.06275822868855e-05
-6.96048048128836e-06
-8.33808439287566e-06
-3.08161886379177e-05
-3.73449706226083e-05
-9.82172719276756e-06
-2.37268457906073e-05
-1.50813627459056e-05
-3.57092493503419e-06
-1.25604767203792e-05
-3.94503458743811e-06
-2.67279714573231e-05
-1.21640912183205e-05
-1.26713358290246e-05
-2.9050474253492e-05
-2.18609438718474e-05
-1.70494356535272e-05
-2.36862295150685e-05
-2.59750735872399e-05
1.01667884243649e-06
-1.74415136207383e-05
-2.77050840919763e-05
-4.33273793128612e-06
-1.35447884407227e-05
-2.70982044213685e-05
-1.76237181282749e-05
-4.72755594814735e-06
-2.22991452445641e-05
-1.67609805294411e-05
-3.09179208293783e-06
-2.73991350996497e-05
-1.68190010782575e-05
-2.47850376704764e-05
-2.0045141276511e-05
-1.58885709606801e-05
-1.3377586634723e-05
-2.32076895556833e-05
-2.82083667597656e-05
-6.40178211277861e-06
-2.19771283317813e-05
-2.41429973497534e-05
-1.77703158524987e-05
-3.3420609797678e-05
-2.79126913878799e-05
-9.72835862928153e-06
-2.1869269765969e-05
-1.85001615306433e-05
-2.01056985229229e-05
-9.34271473776227e-06
-1.59240830202194e-05
-9.4576871911175e-06
-1.49400735868377e-05
-1.86852777083929e-05
-1.84460912412662e-05
-1.79456136227358e-05
-4.46169222625847e-06
-2.80136397693655e-05
-1.23021210536407e-05
-2.96037820676213e-05
-4.87177151274797e-06
-1.13912966770088e-05
-2.44341170646825e-05
-2.23919317423563e-05
-1.12765135088766e-05
9.86728421151363e-06
-1.16565236494368e-05
-1.18514904747674e-05
-1.9581186498768e-05
-1.28464672268993e-05
-2.12633371629081e-05
-1.61522694826026e-05
-2.06735224863667e-05
-1.28241067753443e-05
-2.35565081304145e-06
-6.33861154129418e-06
-1.08568953317636e-05
-1.50577054561598e-05
-8.81350964808887e-06
-1.22008963878203e-05
-2.68721088175376e-05
-3.50546105502465e-05
-2.60916200248819e-05
-8.05059617311727e-06
-2.96085189644348e-05
-1.34344746334581e-05
8.41823103615215e-07
7.15116606269753e-06
-1.56098750749398e-05
-2.5195536822785e-05
-1.24922849078e-05
-2.27119398432659e-05
-1.28879488451161e-05
-2.24985122200614e-05
-2.31958678602663e-05
-4.36636021807253e-06
-1.11389586191765e-05
-1.83418149503656e-05
-1.06968220703257e-05
-2.36340731562342e-05
-9.85867965446343e-06
-1.01262861114963e-05
-1.40519553853278e-05
-1.27453262839631e-05
-9.53439893994296e-06
-1.63704346975117e-05
-1.11233686511231e-05
-1.96362527328571e-05
-1.87653765742866e-05
-3.41984165918695e-05
-2.5443339616225e-05
-2.12018349347521e-05
-3.08135838688234e-06
-2.64305878582628e-05
-5.47382506128151e-06
-1.90799815709274e-05
-7.59868527758204e-06
-1.49429539617869e-05
-1.88462467801831e-05
-1.17935818274157e-05
-2.5286326145342e-05
-6.89990161992619e-06
-1.1137886568445e-05
-1.57476521169389e-05
-1.32232148299884e-05
-1.12801738409403e-05
-4.69010190990812e-06
-6.84055340694198e-06
-5.21717219748294e-06
-1.73794879635483e-05
-7.31781723358737e-06
-3.3834904680016e-06
-2.32658020501893e-05
-2.6302687360288e-05
-7.97672835131516e-06
-1.76276222595416e-05
-7.04343882836627e-06
-2.41665605726869e-05
-1.27396147139468e-05
-2.24530062543135e-05
-2.05172785843501e-05
-2.45480851720084e-05
1.18315349327424e-06
-3.58925182341881e-05
-2.03794645823063e-05
-2.68200371778708e-05
-1.34662492930602e-05
-2.35065734010898e-05
-1.68152762529102e-05
-1.33980323303754e-05
-2.68419867216545e-05
-2.34789284401921e-06
-5.31389274572289e-07
-2.2205104260102e-05
-1.91148478166444e-05
-3.90108458353935e-05
-2.65395639736719e-05
-1.13732080480208e-05
-9.80774914511093e-06
-2.67110696429942e-05
6.71011328655023e-06
-4.0253294612437e-06
-2.23723822421617e-05
-7.86954591530355e-06
-2.52713697155781e-06
-1.45006802932586e-05
-2.61804066410666e-05
-1.28406770019737e-05
-9.87679595110318e-06
-1.00026796821742e-05
-9.80886035676121e-06
-1.81635967094725e-06
-2.081176624882e-05
-1.39558324618871e-05
-3.02675125471139e-06
-2.77597811586445e-05
-3.79198340105477e-05
-2.208543633784e-05
-2.04789832323107e-05
-1.71900833981651e-05
-1.59462268688505e-05
-4.03011267219818e-06
-2.20680556146363e-05
-3.2333134793127e-05
-1.73741081476251e-05
-1.686511767901e-05
-9.84125016830003e-06
7.29241551590917e-06
-1.19512468280825e-05
-3.32122046705675e-05
3.88240316661414e-07
-1.7392019992954e-05
-1.76990649675918e-05
-3.31026996919882e-05
-1.355796998441e-05
-2.15391094220373e-05
-1.94092151605172e-05
-5.50870326409009e-06
-1.82285805462729e-05
-1.37655112717698e-05
-1.61284462547283e-05
-2.52023668124673e-05
-1.71432882823317e-05
-1.24907891916185e-05
-3.88674443475723e-06
-1.31226341468442e-05
-1.42550147390905e-05
-5.1761929916733e-06
-1.79481271745322e-05
-2.8066286030068e-05
-1.20288036538537e-05
-1.22913239968438e-05
-4.28761328188974e-05
-1.23661240302972e-05
-1.10770209628569e-05
-3.0640249517751e-05
-1.15775006502997e-05
-2.4054186160239e-05
-1.9867332511283e-05
-1.66888859870169e-05
-1.69188333244599e-05
-1.63028398354584e-05
-1.37307566149661e-05
-5.9446260276289e-06
-6.42541283785439e-06
-3.11203958473276e-05
-3.07089574336954e-05
-2.172464625504e-05
-2.05157085636115e-06
-1.74049612768269e-05
-2.39386993321311e-05
-9.02651138465126e-06
-1.69423649549764e-05
-1.88790138424266e-05
-1.53272782173497e-05
-1.66856841370721e-05
-2.44004503570643e-05
-1.52451747793876e-05
-1.05938897242508e-05
-3.51337144484706e-06
-2.92938560497714e-05
-2.68974593138966e-06
-9.2527630202651e-06
-2.21932763448748e-05
-7.49047277825646e-06
-4.40365001749451e-06
-1.98983446801002e-05
-9.36210730564032e-06
-5.61588941083684e-06
-1.09749795553839e-05
-5.35599692646695e-06
-1.75231994588235e-05
-2.46223056341295e-05
-1.18916554837911e-05
-2.5532461695589e-05
-2.19678224878826e-05
-8.79819629976094e-06
-4.13748507710379e-05
-3.13194992085624e-05
9.66799297991204e-06
-1.98361429401153e-05
8.85383612927417e-07
-1.09101057373379e-05
-1.128673002804e-05
-1.68989893299701e-05
-1.95167811747895e-05
-9.14917792802328e-06
-9.49822836912129e-06
-1.05103073065995e-05
-3.00462122110815e-05
-2.34462315638494e-05
-1.76676830790346e-05
-2.08990958488981e-05
-1.47437181537566e-05
1.05113234119269e-06
-4.89888595720701e-06
-1.99718134785766e-05
2.17548252403937e-06
-2.1826208012029e-05
-2.40171222420205e-05
-5.25546042228308e-06
-1.1502016642326e-05
-3.25944837457752e-05
-2.1007791672427e-05
-1.51802541769491e-05
-1.09228180837321e-05
-1.99395642042097e-05
-1.89200336114701e-05
-1.14770606819502e-05
-6.92880231092215e-06
-2.24731006217832e-05
-3.78826708377464e-05
-2.36435969829837e-05
-2.708048365079e-05
-3.16202286721513e-05
-1.87384548223546e-05
-4.02593776046168e-05
2.05643002072967e-07
-1.13412942795015e-05
-1.30279786663456e-05
-2.88159784466109e-05
-9.16558958304418e-06
-1.70473823067099e-05
-2.8725389951667e-06
-1.98255270909993e-05
-1.23172509691372e-05
-2.03431940523918e-05
-1.73099960377151e-05
-2.04256767391651e-05
9.47968878452661e-07
-1.5054717121991e-05
-3.51243176683924e-05
-7.40203232682951e-06
-1.16155440845864e-05
-6.46871445378877e-06
-4.77143788735573e-06
-1.28971495977092e-05
2.2773939635587e-06
-2.94605077074616e-05
-1.02278663439648e-05
-1.96860502861891e-05
-8.76676117723748e-06
-2.29651465966202e-05
-7.40176586494031e-06
-1.17991593271259e-05
-2.67046353125833e-05
-2.95940526407219e-05
-1.4899996089501e-05
-1.27862603191682e-05
-3.00873158992632e-05
-1.01327226611033e-05
-2.85352920085301e-05
-9.39173028529178e-06
-2.48761539583545e-05
-9.30339539458735e-06
-2.38971359856931e-05
-1.09303312421403e-05
8.38484356383219e-08
-1.04843289433658e-05
1.22089677444475e-06
-2.73769119763203e-05
-1.62994631011965e-05
-1.50812685207438e-05
-2.72693141615982e-05
-1.21488546348231e-05
-3.25263898577624e-06
-2.78711926287583e-05
1.31412068501809e-06
-5.44203450183437e-06
-2.31347322909634e-05
-2.9644024587962e-05
-1.25614663938307e-05
-8.41412138421475e-06
-1.87961838888069e-05
-2.46430541529163e-05
-2.79258976386095e-05
-2.0952518596667e-05
-1.95666353940078e-05
-2.00460904797486e-05
-2.31307761333846e-05
-2.17786108551658e-05
-1.22536022357703e-05
-2.25958790373144e-05
-6.78544852800195e-06
-2.08149686696358e-05
-1.8846665124905e-05
-2.49448724692969e-05
-3.23891192138918e-05
-1.07870624114668e-05
-1.80494321662884e-05
1.19498915818686e-06
-2.71371112112169e-05
-1.42755408392209e-05
-2.46601000305028e-05
-1.53870729460272e-05
-3.32027502219431e-05
-1.20904512929297e-05
-2.802956756394e-05
-2.45250364168545e-05
-1.35611756452887e-05
-8.89095670833737e-06
-2.20633562592254e-05
-1.37650691933834e-05
-2.12206779006261e-05
-1.81040163694802e-07
-1.9945475146974e-05
-1.06693536524101e-05
-1.43005151313521e-05
-1.78046323664214e-05
-2.78576267649677e-05
-1.61466676574952e-05
-2.27942807778926e-05
-2.6196783406302e-05
-1.81123136198706e-05
-1.39680044503587e-05
-1.24790333997569e-05
-2.5631811480601e-05
-1.1048306982353e-05
-2.51700205289687e-05
-1.13067467605461e-05
2.2562955491034e-06
-1.05717769411982e-05
-1.24350005710971e-05
-1.23106776130668e-05
-2.05030908213817e-05
-1.46336022427667e-05
-2.7966518702139e-05
-1.25076302925658e-05
-7.52510122608041e-06
-2.97472725680901e-05
-1.7111759268606e-05
-3.24918697473593e-05
-3.14707591635325e-05
-2.19032966278874e-05
-1.67553813432347e-05
-2.94771631792843e-05
-3.46136742557109e-06
-1.23933824203741e-05
-1.77918067064023e-05
-2.45215923337622e-07
-1.89728901433342e-05
-1.34020053103613e-05
-9.09868120198297e-06
-2.97966740236058e-05
-2.30176425324642e-05
-3.27989440174108e-05
-1.50002394907105e-05
-2.08193355790669e-05
-1.94011912982883e-05
2.08716046440939e-06
-1.76690925229329e-05
-1.6050851808625e-05
-1.92147028443119e-05
-1.95344334070096e-05
-3.54385276560387e-06
-1.92639841298982e-05
-1.6591372586074e-05
1.50292016132277e-06
-2.36560225069752e-05
-2.11412307180481e-05
-2.27430853153842e-05
-1.57628875234667e-05
2.91099515618344e-06
-2.29453010657422e-05
-1.16375197616779e-05
-4.84158326537816e-06
-2.6903436593581e-05
-2.91078189595121e-05
-2.83677092495815e-05
-3.35415449587625e-05
-8.617405087425e-06
-1.10717619766697e-05
-2.94961417666254e-05
-3.25410659637974e-05
-6.4910099765393e-07
-1.21949543293544e-05
-1.01486667921039e-05
-2.93455384410783e-05
-2.47105374851736e-05
-3.93944726159815e-05
-7.5533181166326e-06
-2.15167187952486e-05
-1.43804773104495e-05
-3.67346424896128e-05
-1.0907203302007e-05
-5.34076067101643e-07
-1.75054533485433e-05
-3.28521022245435e-05
-1.65136381749579e-05
-1.65552766876539e-05
-2.62112197450804e-05
-1.83079121505161e-05
-5.20962620229511e-07
-8.83454380912947e-06
-5.62106865115003e-06
2.13213399847732e-06
-2.0144817379337e-05
-1.48974558994257e-06
-2.07240364065238e-05
-6.10051084619758e-06
1.58741171946804e-06
-3.22974777202214e-05
-3.11676911940995e-05
-1.75527569588709e-05
-1.05699124883864e-05
-8.76883720415167e-06
-8.86738840772364e-06
-1.37984365828217e-05
-1.29852744146591e-05
-4.78658534957739e-06
-9.29200297711169e-06
-1.8998781742706e-05
-1.87040157246339e-05
-1.74484293972141e-05
-1.75878149279782e-05
-1.77620141706662e-05
-1.0535486393815e-05
-1.77407889669872e-05
-1.58823282174729e-06
2.71222642899065e-06
-2.1419585291047e-05
-2.16649759753093e-06
-1.32739031892934e-05
-2.19576534412162e-05
-2.14798359643856e-05
-6.80708264367674e-06
-1.68901204083519e-05
-3.64693577943482e-05
-1.25829787484139e-05
-2.41263864557124e-05
-2.23338375706078e-05
-1.16354554097883e-05
-2.83667857229151e-05
-1.04067295061959e-05
2.8792160847226e-06
-2.4503396987404e-05
-2.03939463735882e-05
-1.03607163187018e-05
-2.45290725679082e-05
-2.1283445152491e-05
-2.02781367956709e-05
-9.45114903194075e-06
-2.43872637592672e-06
-1.63265683774317e-05
-1.1885532057718e-05
-1.39778901848981e-05
-1.24186813958394e-05
-1.87917623929992e-05
-2.27960767324802e-05
-1.9542727849894e-05
-7.56919186743844e-06
-3.27299853809674e-05
-2.55108126632672e-05
-2.07528744186924e-05
-3.04777793600125e-05
-2.10978903086543e-05
-1.93145526351012e-05
-1.43854696013795e-05
-7.52791524645238e-06
-1.54607651348375e-05
-8.6204118591385e-06
-1.31525906914622e-05
-4.05298988470591e-06
-1.52617006734126e-05
-2.47030681007811e-05
-1.72505137619341e-05
-1.1937992729259e-05
-1.63502222229474e-05
-2.91025198988114e-05
-9.27161836684857e-06
-1.88740374497953e-05
-1.29971016011574e-05
4.72515371551772e-06
-1.56591817009948e-05
-2.77010760745668e-05
-1.18888201528853e-05
-1.62123811239529e-05
-2.96912984202686e-06
-2.30602326306588e-05
-1.84693515265861e-05
-2.52767037009054e-05
-1.65729560117064e-05
-2.61535123198025e-05
-1.42123701800032e-05
-7.77274738745227e-07
-2.82147161036376e-05
-1.39944406388698e-06
-5.07561839007597e-06
1.06865466300382e-06
-1.19916532232929e-05
-1.01945656114697e-05
-4.00438117901676e-05
-1.46602554138874e-05
-1.19796982971291e-05
-1.66812461303597e-05
-7.8286466449968e-06
-2.36313707577725e-05
-1.14514167284701e-05
-1.86424022306087e-05
-8.110790713098e-06
-1.94600497521183e-05
-1.67971254520898e-05
-1.53902888895263e-05
-2.96467651429152e-05
-3.03342339544492e-05
-5.23852539212004e-06
-1.44871798838794e-05
-1.20926868263362e-05
-2.63192048727611e-05
-5.55079941106098e-06
-1.48583001261592e-05
-2.09167388976332e-05
-6.86218163865636e-06
-1.9250288231595e-05
-2.97965310865281e-06
-1.1330326779654e-05
-2.32836722902737e-05
-5.2157522213578e-06
-1.88396457430285e-05
-1.98777131705402e-05
-2.90129057610014e-05
-2.36200998587436e-05
-2.09801246904102e-05
-1.51991300981187e-05
-1.24541033579874e-05
-8.88583227638561e-06
-2.94072059932756e-05
-1.54706950828985e-05
-3.27477229650855e-05
-2.20568533963069e-05
-1.07421080139696e-05
-2.91533774980616e-05
-6.02997671409645e-06
-1.134324936388e-05
-6.83691870698467e-06
-2.95919792144433e-05
-9.70808281824014e-06
-1.93968082254634e-05
-5.2796475085299e-06
-1.27632343555001e-05
-6.54054537791535e-06
-1.66638914900503e-05
-1.96425459114523e-05
-1.08069912055447e-05
-2.13104840915096e-05
2.62904112369986e-06
-3.07409929764496e-05
-3.43316923761894e-06
-1.8233434187905e-05
-2.78681542884528e-05
-2.23111624432294e-05
-1.6960017765814e-05
-2.30383257828266e-05
-1.75406069052851e-05
-8.89770912126584e-06
-2.1839090123884e-05
-2.31850805155625e-05
-1.86334221364203e-05
-1.61611686284305e-05
-1.99533694719704e-05
-1.9340301732596e-05
-2.74901242478094e-05
-1.86072690594905e-05
-8.80330020048218e-06
-1.13109400359369e-05
-1.68714229192859e-05
-1.904872971432e-05
-1.46316109570536e-05
-1.7947222642442e-05
-1.17372157106884e-05
-1.87682566033037e-05
-9.15704219991062e-06
-6.74757381636933e-06
-2.66081317374679e-05
-1.16571109127248e-05
-8.26410185196468e-06
5.53376425434014e-06
-2.47365375710508e-05
-1.85425993776501e-05
-1.89808392135734e-05
