# Supplementary material for: Research on computational propagation and identification of mine microseismic signals based on deep learning
Source: PLoS One. 2025 Oct 22;20(10):e0334641. doi: 10.1371/journal.pone.0334641 (PMC12543183; doi:10.1371/journal.pone.0334641)
Supplement: S11 Data — (ZIP) [file pone.0334641.s011.zip › 000101100002624.xlsx_0.txt_24.txt.txt]

-2.69552773711112e-05
-8.58523110186781e-06
-4.65491107098626e-06
-2.50725039856773e-05
-1.80803480512529e-05
-1.14993696984076e-05
-1.11792507451371e-05
-8.67345117932493e-06
-1.96516454090537e-05
-6.14979833196761e-06
-8.67509779017771e-06
-2.12448621041574e-05
-1.77246982290054e-05
-1.70210105141553e-05
-5.0447231921426e-06
-1.23863632063292e-05
-2.34738659083184e-06
-1.79246538395569e-05
-6.53688817290395e-06
-1.03887350583157e-05
-2.40566695821478e-05
4.63033513514278e-06
-2.68329186370503e-06
-8.46392289678733e-06
-2.73222728638793e-05
-2.08868480696703e-05
-1.86122016251176e-05
-1.84444468524989e-05
-8.03535563950932e-06
1.0652185565554e-05
-1.73171729842586e-05
-1.43966981339012e-05
-3.5948322063771e-05
3.16221832210557e-06
-3.10022324898524e-05
-3.27021391294727e-05
-1.65940241208002e-05
-4.03375104356081e-06
-2.03123476255707e-05
-1.73318779563315e-05
-1.16869540219907e-05
-2.0475041082255e-05
-1.95240506097405e-07
-1.6164803537146e-05
-2.54930114821754e-05
-7.50014622153037e-06
-2.03534109733977e-05
-1.75816942961326e-05
-1.41177060782003e-05
-2.3659835566542e-05
-1.86831133485952e-05
-1.3119910167471e-05
-1.17826593818414e-06
-2.63393558236706e-06
5.68067788359128e-06
-6.96478976360113e-06
-1.15259095138304e-05
3.09204271205954e-06
-7.14799432282959e-06
-4.13358963178919e-05
-2.07145060372866e-05
-1.72420012166518e-05
-7.93377656993243e-06
-1.71095218833604e-05
-1.20005572532354e-05
-2.21042195361301e-05
-2.30859086172323e-06
-4.02888688098539e-05
-2.14629954876409e-05
-1.6175152581304e-05
-2.26964907392963e-05
-5.57332159385383e-06
-5.44522349280155e-06
-2.21476500860848e-05
-1.80495544045334e-06
-2.93852827580689e-05
-2.76574290442385e-05
-2.48943218441289e-05
-3.02327592513077e-05
-3.0847143685954e-05
-2.05223781384263e-05
-3.18530548839542e-05
-1.76622064692179e-05
-2.71341333548436e-05
-2.59404794056157e-05
-1.87216365247114e-05
-2.63119479827912e-05
-1.0117971328339e-05
-1.94608188678757e-05
-2.01321148168215e-06
-4.7680909404775e-06
-4.2690283112831e-06
-2.14131666712607e-05
-1.16651558044457e-05
7.90114254879594e-06
1.05094827942856e-05
-2.13721927183315e-05
-2.49864916135429e-05
-1.03822924467737e-05
-2.27014294722608e-05
-2.07852778086574e-05
-3.13754307452211e-06
-2.45821731054396e-05
-1.01680632562065e-05
-1.87646499373771e-05
-2.57075491513425e-05
-1.4734276318408e-05
6.00555729384431e-06
-3.21828604918413e-05
-2.49052149693181e-05
-2.77939033979036e-05
-3.04445024053412e-05
-6.98009476741399e-06
-1.23629617226602e-05
-7.54575310699217e-06
-2.25394629003821e-05
9.76786707755525e-07
-3.71843952379449e-05
-3.99296351091807e-05
-1.77949524478481e-06
-1.95657281927356e-05
-1.0999712870597e-05
-3.89588326847652e-05
-7.11479885036726e-06
-2.35273616483666e-05
-2.67023231491849e-05
-1.56239980733948e-05
-2.35169113423839e-05
-1.97770717539932e-05
-1.29038492649043e-05
-1.9900232882711e-05
-1.71266527730191e-05
-3.46909834803841e-05
-1.59546277343621e-05
-1.47718710279878e-05
-1.13378466080869e-05
-3.11415549251047e-05
-3.74281522809659e-05
5.99201917980955e-06
-2.80291229230898e-05
-1.09240626385021e-05
-1.80280309824964e-05
4.18012681609587e-06
-1.0875584045664e-05
1.54989472994268e-06
-1.39654661270332e-05
-1.53387638105828e-05
-1.04727274170993e-05
-8.54227681266563e-06
-3.20167154190484e-05
-2.50254965225885e-05
-3.46223147828631e-05
-2.75059708272748e-05
-2.77172531665674e-05
-4.58533677397385e-06
-8.48510332360953e-06
-1.19015898340293e-05
-1.80345783919572e-06
-2.6626295927636e-05
-1.25514238938198e-05
-1.54746316059886e-05
-1.46248444445756e-05
-2.17227378561942e-05
-3.18517988672161e-05
-3.28592007645767e-05
-2.00065315143506e-05
-2.07733101052909e-05
-1.8330207218967e-05
-2.05707983894106e-05
-2.65225832162191e-05
3.33952811951057e-06
-2.51133219666362e-05
-7.97317387403183e-06
-2.72132644081091e-05
-2.94206545671104e-05
-2.40094336079351e-05
-1.8245230270429e-05
-9.81471732978432e-06
-1.23682056029043e-05
-8.40520997323983e-06
-2.83754339340701e-05
-1.31788598432396e-05
-3.33259417760951e-06
-1.89172686863545e-05
-2.23768619258451e-05
-1.16739187661726e-05
-2.03144259646232e-05
-6.8329223288631e-06
-1.69725241922208e-05
-2.78788154157035e-06
-2.03530260077034e-05
-2.19017400836635e-05
-1.46074722417337e-05
-2.06239076478785e-05
-8.77208535304339e-07
1.12371444266858e-06
-8.37883596272151e-06
-2.37525621994904e-05
-1.42552074241797e-05
2.72009153766717e-06
-8.62864582702181e-06
-2.62425948521949e-05
-5.54340768041192e-07
-1.23057539539146e-05
-4.98713464636769e-06
-1.51566322488639e-05
-2.21453359713733e-05
-6.22192378227492e-06
-1.34953630174916e-05
-6.79897457426472e-06
-3.56917443306428e-05
-9.65494919596558e-06
-3.31116506390323e-05
-1.78906178358713e-05
-4.00146988443678e-06
-2.37837935835873e-05
-1.51632584125237e-05
-2.36167229880609e-05
-8.58077005773122e-06
-3.7023300941768e-05
-1.26489634762433e-05
-1.50705224257158e-05
-2.09956980388401e-05
-2.16989611078936e-06
-2.51506602116184e-05
-1.6200868188539e-05
-1.99283789921881e-05
-2.19495490265005e-05
-1.42111509798934e-05
-3.22557047540505e-07
-1.65196208843314e-05
-1.84671314634093e-05
-1.24115542889653e-05
-2.41365839191686e-05
1.88066387916712e-06
-6.98540639496719e-06
-1.14776434994053e-05
-5.26682393101728e-07
1.07470628918041e-05
-4.43286030802904e-05
-1.98141889716748e-05
-1.67848931121533e-05
-3.4400736570069e-05
-6.42107148755132e-06
-3.16163085516818e-05
-2.32548640199516e-05
-2.44137709273736e-05
-2.30556384081113e-05
-1.32677053817759e-05
-2.12106110933568e-05
-1.7097004581429e-05
-3.16666874803511e-05
-2.59739357309272e-05
-1.16404092459519e-05
-3.00605712943804e-05
-1.28646394230401e-05
-1.17891635484856e-05
4.13714347024418e-06
-2.26879900269969e-05
-1.80428794678336e-05
-1.64980878509211e-05
-2.8756197301735e-05
-3.51855685105203e-05
-8.5932275836181e-06
-2.15149632561746e-05
-1.68191183728662e-05
-1.95463510744479e-05
-1.14585398196123e-05
-2.58307946493423e-05
-2.47180079773918e-05
-2.68180987376207e-05
-1.20457910827404e-05
-2.04383613658189e-05
-3.54681055637283e-05
-2.79106236203808e-05
-4.05749171594251e-06
-2.74772540419334e-05
-5.49243680762764e-06
-3.6892079264209e-05
-3.30352811671722e-06
3.05751423769958e-06
-1.90842319171921e-05
-4.95746758670035e-06
-2.72680349812583e-05
-1.94157770316825e-05
-1.85266416436553e-05
-1.36551012071901e-05
-2.06520612434313e-05
-7.0119914838527e-06
-1.71334385965736e-05
-2.28059390849339e-05
3.46093215191997e-07
-1.81582423127464e-05
-1.17038315774953e-05
-3.09375011336327e-06
-1.54633576055922e-05
-2.75404426375156e-07
-1.9420233715991e-05
-2.93061785542897e-05
-2.80838829639948e-05
-2.59193996448241e-05
-2.03406595356139e-05
-3.6849490610542e-06
-1.44003693350132e-05
-6.94067869605692e-06
-4.66047214795564e-06
-3.85807247316565e-06
-1.32775565019703e-05
-3.56775297805484e-06
-6.80831372708834e-06
-1.95626340563996e-05
-4.07036999478972e-06
-3.65327333488237e-06
-1.30495894095787e-05
-1.59609101951687e-05
-1.64787071263769e-05
-8.10943456202289e-06
-5.00504502531131e-06
-2.20499853339954e-05
-2.0522002480077e-05
-5.44688325805507e-06
-2.24514512907789e-05
-1.21284629632387e-05
-2.53109752223539e-05
-1.48954315382068e-05
-2.92847666949727e-05
-1.16718469121177e-05
-1.94593146205846e-05
-2.54052721822752e-05
-1.2969083796165e-05
-1.62554352481933e-05
-2.5950323405972e-05
-2.90243514956524e-05
-1.78193149704726e-05
-1.01294837800009e-05
-2.31445018125711e-05
-1.45910526416143e-05
-7.00446896665231e-06
-1.35533603877569e-05
-1.48188386185501e-05
-3.98945372458531e-06
-4.02536341404257e-05
-2.00510340129904e-05
-8.10085944334438e-06
-1.53383198273998e-05
-3.30262763537962e-05
-6.3089769368407e-06
-1.32617494412424e-05
-2.19107831487275e-05
-8.40731880689406e-06
-7.44500132076255e-06
-8.45686694191586e-06
-1.25879520904276e-05
-1.879550225776e-05
-1.54519122655425e-05
-1.33113976884621e-05
-2.33358605215822e-05
-1.65985736824714e-05
-9.55336938443646e-06
-1.90533042549674e-05
-2.18101624287105e-05
-1.4598017523582e-05
-2.07954474843388e-05
-1.64167906233529e-06
-1.54256996289267e-05
-8.44663415162435e-06
-1.42546839215023e-05
-3.21035155741998e-05
-2.0992872719101e-05
-8.73690008313835e-06
-1.83824285408364e-05
-1.65548086817273e-05
-1.15843762034952e-05
-1.53262141071653e-05
-7.47280918065969e-06
-7.73780842344837e-06
-3.08263488501033e-06
4.93181510182085e-06
-2.65953883586845e-05
-1.6129695328036e-05
-1.65396296867681e-05
-2.0850061601406e-05
-5.41978381294248e-06
-1.42595441150086e-05
-7.52050112470606e-06
-8.22573134223072e-06
-3.38578738177219e-06
-2.03465648751567e-05
-2.75502741168016e-05
-1.96842191607916e-05
-2.34289492927955e-05
-1.07080287535458e-05
-8.99533735194513e-06
-2.00273635566445e-05
-5.09565632554302e-06
-2.49505284017395e-05
1.24471175453825e-06
-2.49702789635424e-05
-7.66133322990042e-06
-5.46619119056652e-06
-3.59822069104838e-06
-7.12245199997788e-06
-1.25246115078426e-05
-1.93427145560217e-05
-8.4737588144226e-06
-1.39066794050139e-05
-2.08507166781885e-05
-1.12480095286185e-05
-4.52066517835862e-06
-2.48116714906834e-05
-1.79591159535631e-05
-2.15385538856281e-05
-4.67880698235394e-06
-2.24104345035455e-06
-1.81810194115814e-05
2.34569081761348e-06
-2.33556977557219e-05
-3.14136074587048e-06
-2.91746004887925e-05
7.32756449566345e-06
-2.9364832449998e-05
-4.177257325419e-05
-2.20856453374184e-05
-2.2454625538518e-05
-2.97270062455901e-06
-1.40900738418391e-05
-1.10903661338062e-05
-1.21944835806005e-05
-6.71432323658698e-06
-3.62920881088495e-05
-5.58497696408713e-06
-2.9240564739714e-05
-1.31873407836481e-05
-1.22510400666819e-05
-7.49207387249376e-06
-1.63752150585171e-05
-1.98497731937395e-05
-3.7841624449968e-06
-2.47607401675853e-05
-2.10964671390129e-05
-1.82621740014595e-05
-1.42062189213913e-05
-3.30189211160806e-05
-5.96036449754269e-06
-1.28896691051798e-05
-2.49853563924233e-05
-9.6613368170798e-06
-1.49491180654659e-05
3.03340519375057e-07
-3.23291284124962e-05
-2.01480525780304e-05
-6.98844983782606e-06
-1.04540319093975e-05
-1.66586330595495e-05
-2.01839921745861e-05
-1.24205014188269e-05
-2.89726126041724e-05
-2.41921621983675e-05
-1.11593602028339e-05
-3.76361867714052e-05
-2.39940822501772e-05
-1.74264191728308e-05
-2.71656758798734e-05
-8.28108351186827e-06
-5.83115899592935e-06
-1.86709686228463e-05
-1.79784831847122e-05
-1.72902467097169e-05
-1.35039619378176e-05
-2.37487645889818e-05
-1.46167794208332e-05
-2.46028933406579e-05
-4.43627313207852e-06
-1.50083659992841e-05
2.18190256293373e-05
-1.76899318600473e-05
-1.50043844968331e-05
-1.11846500823437e-05
9.03676830493488e-07
-2.79341694148823e-05
-1.45954923930842e-05
-2.21840609340295e-05
-2.80253022385858e-05
-2.97364015957626e-05
-1.55935058108511e-06
-9.57529299696945e-06
-1.2807834821629e-05
-1.47443157967147e-05
-2.26507647300143e-05
-2.99241271104184e-05
-2.17686028036028e-05
-2.7815463514664e-05
-6.56446961780985e-06
-1.68014131885465e-05
-1.42873282586467e-05
-1.38613499719059e-05
-1.95359435298579e-05
-6.58789642108067e-06
-6.29574519327889e-06
-3.42424402889322e-05
-3.98965918848851e-05
-2.57610136570823e-05
-1.4243061660789e-05
-3.54330290396397e-05
-4.35799792662226e-05
-1.76243551486273e-05
-1.19322557972977e-05
-3.06953419490137e-05
-1.11218908583971e-05
-1.27027392209979e-05
-2.47911459426337e-05
-3.50252622670368e-06
-1.63794090528e-05
-2.12701277158439e-05
-1.55652630913514e-05
-1.80352782380034e-05
-3.68297428289379e-05
-6.18879366007344e-06
-3.06291090724825e-05
-1.74192911016559e-05
-5.73156400750609e-06
-3.35370151372023e-05
-1.06149465388529e-05
-2.63116893165348e-05
-2.0467805243687e-05
-2.79227880036823e-05
-1.00824140385091e-05
-2.73826807744178e-05
-1.74005753576895e-05
-7.66976888630439e-07
-1.23835742052572e-05
-2.54447383607447e-05
-1.06918425078289e-05
-1.45466957041087e-05
-8.97675234780412e-06
-1.36473948464796e-05
-2.97725656929622e-05
-1.34888241376432e-05
-1.42172935831782e-05
-1.68471642674529e-05
-1.22062556863938e-05
-2.41433577251993e-05
-2.11403597719716e-05
-7.06009846705204e-06
-3.14898808028296e-05
-1.09771614280699e-05
-1.41136875812161e-05
-1.81757507674999e-05
-8.08637400665128e-06
5.56735438077396e-06
-1.18513540798144e-05
-1.31931639904249e-05
-2.48585642380864e-05
-1.41860901420046e-05
-1.617282500145e-05
-1.74569305372272e-05
-1.64450685256223e-05
1.35293439510753e-05
4.49658461293539e-06
-1.00414067504863e-05
-2.44449085933972e-05
-2.56828708170521e-05
-6.18709403252233e-06
-6.01785444926184e-06
-8.77705149481108e-06
-9.6425581852545e-06
-1.76949164144253e-05
-1.40482124225433e-05
-2.63395116209297e-05
-3.74079956673224e-06
-2.45310165956053e-05
-1.71625980271012e-05
-1.60051186554243e-05
-2.22955764096148e-05
-1.43697969079299e-05
5.76484001370035e-06
-2.63989596060839e-05
-1.422070982534e-05
-2.10060093702416e-05
-2.15648465008082e-05
-2.50056121024381e-05
-2.66005683632921e-05
-6.30398137275529e-06
-2.36683154636122e-05
-1.69061508913777e-05
-8.85991757507646e-08
-9.34152776302566e-06
-1.02988618136391e-05
-7.4600108473957e-06
-6.09348963389709e-06
-1.34620358448164e-05
-2.21632801825938e-05
-5.15769417541418e-07
-1.37645044775844e-05
-2.06102211703578e-05
-8.61069434162751e-06
-2.52060916727316e-05
-1.77522157284171e-05
-1.23739422936381e-05
-2.5337356282072e-05
-2.3221605632628e-05
-1.10427108397201e-05
-3.76864177687878e-06
-2.56787221135451e-05
-2.55557382999096e-05
-2.24582561013846e-05
-1.57152584599711e-05
-5.23410717107464e-06
-1.75434157399252e-05
-2.4215041272691e-05
-1.78318868842705e-05
-1.22784060996882e-05
-1.69897977499069e-05
-2.05659350815933e-05
-3.49437312535085e-05
-1.93205358463663e-05
-1.00070054151592e-05
-1.84538101136044e-05
2.12171452857173e-06
-1.24801862513943e-05
-2.51785708568322e-05
-1.79188295288982e-05
-1.52069522789215e-05
-7.47758646085258e-06
-9.21302654076583e-06
-1.90875151583451e-06
-7.00624024766691e-06
-1.07622944352609e-05
-1.51781384502935e-05
-3.25806039653615e-05
-1.05227427126085e-05
-9.68661977244973e-06
-1.82024686702086e-05
-1.05743827670337e-05
-2.41311787179301e-05
-1.40540829225854e-05
-1.87820357499626e-05
-9.4546267457371e-06
-3.26395965102525e-05
-2.88214420825317e-05
9.03962917436667e-07
-1.70961604503048e-05
-3.0118028218549e-05
-2.23525640073331e-05
-1.60275671786428e-05
-1.05631424412791e-05
-6.39051263393218e-06
-2.61097839876731e-05
-3.68509543776979e-05
-4.63056637429269e-06
-6.32288029514516e-06
-2.25262212132455e-05
-1.43359717921406e-05
-6.05938529040342e-06
-1.59799521902904e-05
-1.68775742232532e-05
-2.60280260056728e-05
-1.46123868746563e-05
-3.21664949747995e-05
-1.16147033501166e-05
2.37165863159097e-06
-1.16473405266586e-05
-1.99362293768358e-05
-2.41743419034053e-05
-5.25169291465209e-06
-5.25317111368208e-06
4.86691883434636e-07
2.73290063660193e-07
3.64757840273582e-06
-1.14272321450843e-05
-6.28558399343093e-06
-9.60902854266043e-06
-2.10622795151633e-05
-1.3993836032757e-05
-1.74196159318715e-05
-1.36812777475994e-05
-5.08464809904706e-06
-5.28722143079121e-06
-5.38436847286536e-06
-7.37301714032267e-06
-1.57282740675408e-05
-9.68976631237925e-06
-1.72063083235809e-05
-2.09554578010379e-05
-1.38351822250734e-05
-1.1781063684404e-05
-6.99736157178388e-06
-1.15615336135654e-05
-2.33331297041183e-05
-2.52935194832628e-05
-2.21524217159399e-06
-3.13392913056962e-05
-2.84541867142054e-05
-6.59115579162086e-06
-1.52075047190544e-05
-2.65029512085598e-05
-1.50201526171847e-05
-3.41756612456974e-05
-9.00730922599687e-06
-3.2612715892073e-05
-2.97846925204625e-05
-1.64609372200881e-05
-1.49336520661466e-05
-2.18144410707076e-05
-2.86915875362024e-05
-1.45801521448476e-05
-4.19465365230473e-06
-2.32958968809472e-05
7.26497601411428e-07
-4.99350784942323e-06
-1.19602813488852e-05
-1.36569500182152e-05
-1.29269911964606e-05
-1.58051744610074e-05
-1.51641420365713e-05
-1.90437856486561e-05
-2.8871954802176e-06
-2.64371192837541e-05
-3.00306227486264e-05
-1.59716213630723e-05
-2.0859452084661e-05
1.7663316092572e-06
-3.2867156086558e-05
-3.94953562435704e-05
-1.17219310293221e-05
-2.1807094220361e-05
-1.52799978238563e-05
-1.30100927878553e-05
-1.38099690040382e-05
-1.26382831280972e-05
-2.37232436754034e-05
-3.00609426983777e-05
-2.53497738204802e-05
-2.24905348609811e-05
-1.160691604603e-05
-9.93399928680467e-06
-1.90361437896241e-05
-1.00772594358951e-05
-1.03013612141042e-06
-1.57003543977123e-05
-2.44953263375865e-05
-3.23473123108636e-05
-1.64586308286346e-05
-2.05419424180173e-05
-1.38528290815534e-05
-2.56758538882772e-05
-1.12833110410348e-05
-6.92993397362131e-06
-1.70404199485945e-05
-7.79769171368231e-06
-1.0747731888611e-05
-1.3521952688502e-06
-6.28306286089827e-06
-2.53545356117184e-05
-4.01517389897154e-05
-1.82936290694726e-05
-2.52486223806491e-05
-5.13332088178174e-06
1.59719170974981e-06
-1.87161173415663e-06
-1.39896319517515e-05
-2.32467737474871e-05
-1.41228853562179e-05
-1.41651615075372e-05
-1.16256601254937e-05
-2.20903045040435e-05
-2.54683877935541e-05
-1.91942015066257e-05
-1.52067542015619e-05
-2.28290365083481e-05
-1.95881750544455e-05
-2.43078395508099e-05
-2.66982921183993e-05
-1.86359993045517e-05
-9.79020058765823e-06
-1.50557202436228e-05
-2.71667329510746e-06
-1.29900264350933e-05
-3.28190735408403e-05
-1.98447354315493e-05
-1.75239328886741e-05
-3.80549752131539e-06
-1.92395293204183e-05
-3.244270227343e-05
-1.33191849014493e-05
-1.65704342410544e-05
-1.10797328215082e-06
-3.18200113786413e-05
-2.72635326824009e-05
-1.88208528249408e-05
-1.64170061783762e-05
-2.04412358906691e-05
-3.07227328877529e-05
-6.97931116044017e-06
-1.73828720721444e-05
-2.97769439192107e-05
-2.0408385964272e-05
-2.56764741487917e-05
-1.73510305413025e-05
-2.74965371256928e-05
-1.56761866969213e-06
3.02009516703425e-06
-6.77017581982922e-06
3.89424395413935e-07
-1.88431166116489e-05
-5.78041945389155e-06
-1.49766191262858e-05
-9.96314454065815e-06
-1.07058407754848e-05
-2.30718709998027e-05
-1.69585991356256e-05
-9.54416661494813e-06
-2.93729173600049e-05
-5.72866470985351e-06
-2.26845805262878e-05
-2.41160037846114e-05
-1.36615846817397e-05
-5.08040461467834e-06
-2.58614697400584e-05
-2.44291710733235e-05
-3.14398195989777e-05
-2.58669236139344e-05
1.88822061804907e-06
-2.76800643394143e-06
-2.08669012464225e-05
-9.87092002290755e-06
-1.35560381463453e-05
7.14548318992778e-07
-2.12397665272552e-05
-2.04957362312776e-05
-1.27896169483928e-05
-1.81602023754295e-05
-4.39758371798213e-06
-1.88349543118712e-05
-1.46340966579049e-05
-2.82067035615858e-05
-1.81411417542098e-05
-5.47659806804088e-06
-1.29948065078663e-05
-2.51474271390825e-05
-2.12232628320468e-05
-2.45507497937848e-05
-3.44479245583719e-05
-8.81155281612395e-06
-4.09001203597145e-06
-3.11153593478467e-05
-1.51095230381112e-05
-9.82047213938533e-06
-1.59243079002997e-05
-1.62427702514257e-05
-1.59012178958177e-05
-2.28159466654964e-05
-1.5237092425202e-05
-1.754453829955e-05
-1.71079095718787e-05
-2.20177608474602e-05
-1.83234222390976e-05
-1.76143728004177e-05
-2.34376299225382e-05
-2.55305134891244e-05
-2.16262618732653e-05
-1.61995717651702e-05
-1.44797989179107e-05
1.24998540589531e-06
-1.99885591459797e-05
-1.21310182219e-05
-5.08371104773232e-06
-1.96181703172862e-05
-3.07058695569292e-06
-3.26986330328803e-05
-1.18737999049883e-05
-1.53362431797629e-05
-5.08806153367842e-06
-3.21917820425433e-05
-2.88753254436518e-05
-2.55517258877359e-05
-2.35826248508085e-05
-1.09442636321302e-05
-2.4455573695685e-05
-1.95121701301983e-05
-2.35158882949488e-05
-1.32464958526109e-05
-1.91105028228761e-05
-3.26808767942159e-05
-8.33967465330847e-06
4.82506238963796e-06
-2.62955950430092e-05
-4.37672312937941e-05
-2.46636816176742e-05
-3.04773466867772e-06
-1.35517736306485e-05
-7.43392622794474e-06
-1.62594098276245e-05
-1.83722226988332e-05
-1.96473893980876e-05
-6.57240340992232e-06
-5.72830740882625e-06
-1.02423104711815e-05
-2.63302738484332e-05
-1.81525741224867e-05
5.59358594393186e-06
-5.78803902190786e-06
-2.53569635819677e-05
-1.67420638174166e-05
-2.57170241525312e-05
-9.54621331513846e-06
-2.39923281543382e-05
-2.46675857529642e-05
-8.4050706016007e-06
-3.44366473516308e-05
-1.64926072140518e-05
-1.31802927398257e-05
-2.15312437857167e-05
-1.66120160529021e-05
-6.19010386028872e-06
-5.89459863548741e-06
-4.08346791255752e-05
-1.92383437477358e-05
-1.36932922234362e-05
-1.32388417077662e-05
-2.23508238052046e-05
-2.43387694757483e-05
-2.45060856687486e-05
-1.76410046609419e-05
-2.82106668969324e-05
-1.25629685006101e-05
-3.1923543174875e-05
-2.70985939791096e-05
-1.22256657351847e-05
-8.14345052525231e-06
-1.03735581619011e-05
-1.44673190428062e-05
-1.53619797352659e-05
-2.98434688307054e-05
3.61393773410358e-06
-4.23975658731752e-06
-1.04371782150432e-05
-1.13921220547327e-05
-3.03175576137465e-05
-1.41179582256839e-05
-1.89715790539104e-07
-3.48605929918375e-05
-2.67809298328905e-05
-3.67045579922322e-05
-3.39091266702925e-05
-1.76182145274612e-05
-2.17432950254362e-05
-3.95285281065033e-05
-3.23503360622829e-05
-2.07410222365134e-05
-1.34985102258196e-05
-2.62545673756686e-05
-1.07411758617353e-05
-5.73602085636993e-06
-2.69530604229555e-05
-2.02482784745282e-05
-3.18582736642607e-05
-1.56929105766707e-05
-2.03144100250353e-05
2.27143100231425e-07
-1.38274174076181e-05
-2.1887493539039e-05
-1.74684050241047e-05
-1.19935850541936e-05
-2.38647178035585e-05
-1.95316490808502e-05
-6.44022826184237e-06
-2.10453565762798e-05
-3.05819626567198e-05
-3.53127635724231e-05
-1.36243871947102e-05
-1.71717627789061e-05
-1.12828429393731e-05
-3.65531722059567e-06
-6.35316344140504e-06
-3.84614577609064e-05
-5.59104174050154e-06
-2.45106118891742e-05
-7.17558597484481e-06
-8.63068454616486e-06
-1.75674407392729e-05
-9.19265473148288e-06
-4.66809021878152e-06
-3.18232110041968e-05
-1.3087052641053e-05
-4.79800133731205e-06
-8.7747287307096e-06
-2.18039503860792e-05
-6.5833923754514e-06
-1.67362148573816e-06
-2.92242676564115e-05
-2.06291168898831e-05
-9.02244424927305e-06
-2.81958342424487e-05
-2.01959916824084e-05
-2.69521202218842e-05
-1.88973769934863e-05
-4.54774086679654e-06
-3.08030214033543e-05
-2.82275130927297e-05
-2.54169510166135e-05
-5.55522870061699e-06
-2.7575299677137e-06
-1.60118845221144e-05
-2.7234204132908e-05
-1.26885303885837e-05
-2.57263256267876e-05
-6.41739788357618e-06
-1.44623909813277e-05
-8.37236075631148e-06
-7.08545371642351e-06
-1.70872523069629e-06
2.93729170650035e-06
-1.11491748963473e-05
-2.10743051781795e-05
-3.73278369833494e-05
-1.92110796076783e-05
-1.7865941680364e-05
-9.80269772500241e-06
-6.50454812737901e-06
-2.36511961465298e-05
-6.75638861173209e-06
-2.23587839769335e-05
7.71987553849274e-07
-4.95076782037232e-06
-3.15493748345072e-05
-1.77211730645738e-05
-2.49492876970026e-05
1.18102622767913e-07
-3.27438888669054e-06
-6.88217530119147e-06
-3.75006954701266e-05
-2.8350914230217e-05
-2.49219964480136e-05
-1.00533304635216e-05
-3.47371142979651e-05
-1.21222719915391e-05
-1.60797436680168e-05
-6.60990510384532e-07
-7.65339276989703e-06
-3.21587693393202e-05
-2.31670320660792e-05
-6.932850771784e-06
-2.43825312028928e-05
-1.33821086439321e-05
-6.20249675179373e-06
-3.28398915377982e-05
-5.02526506026068e-06
-3.65513671519828e-05
-4.12164626056999e-06
-1.49546558091462e-06
3.72540926559881e-07
-2.32496640551865e-05
-2.24124153554915e-05
-2.95528213868457e-05
-1.02326886631882e-05
-2.16872943424953e-06
-3.09422914853254e-05
-2.07161329233164e-05
-1.60750994209581e-05
5.26289541549385e-06
-1.34476371043638e-05
-1.74401552016117e-05
-2.86399407524987e-05
-8.66594641430228e-06
-1.78586785920241e-05
-2.57754597072542e-05
-1.56346956691427e-05
-2.52149604349825e-05
-1.67365222130255e-05
-1.84291498143154e-05
4.1503649454338e-06
-4.38156591819586e-06
-1.59871623427675e-05
-1.4975784412226e-05
-3.53076597834815e-05
-9.56369242934401e-06
-2.44972917750161e-05
-1.08354083492867e-05
-1.36849020514565e-05
-2.20392753420302e-06
-2.79043455685175e-05
-1.40198832853545e-05
-2.26387089506782e-05
-1.8564198914272e-05
-6.17104573751736e-06
-1.64697586565566e-05
-2.23207567352012e-05
-6.01914722969443e-06
-9.40559629920271e-06
2.45443937329425e-07
-1.55987032448733e-05
-1.51038184808333e-05
-2.08881140206444e-06
-2.05405138313592e-05
-1.09784860458577e-05
6.5430267386823e-06
-9.95794678638965e-06
-6.59992671072825e-07
-1.07230296685868e-05
-1.32061100263435e-05
-3.28046433603596e-05
-8.5521717713972e-06
-1.1697980281472e-05
-6.14727865254558e-06
-1.1443675404702e-05
-8.17767325239036e-07
-1.48866780594147e-05
-1.65623693054105e-05
-2.1783658148638e-05
-8.7480930136719e-06
-4.0675518776183e-06
-6.03392783542852e-06
-1.57268913880132e-05
-1.51438704270585e-05
-3.80517416264364e-06
1.00082708238706e-05
-2.45775377613359e-05
-2.43033104051458e-05
-1.98674275927659e-05
-2.98767801355334e-06
-4.70793221421095e-07
-2.43993618361188e-05
-1.73990623485415e-05
-1.89959770321316e-05
-1.66200036751458e-05
-3.47135844211565e-05
-3.7398852831777e-05
-1.70641792822265e-05
-8.49867098108148e-06
-1.51138158323862e-05
-4.56521447015645e-06
-1.31305367650473e-05
-2.29603702238749e-05
-3.09508805662135e-05
-1.31557051699162e-05
-2.36277514657898e-05
-2.24626653488768e-05
-1.42725448038475e-05
-3.00813190154503e-06
-2.52305692704279e-05
-2.73474903564286e-05
-2.36509824664397e-05
-1.89354940544387e-05
-9.88357545039037e-06
-9.14640084364164e-06
-1.78603507149318e-05
-2.52801459201069e-05
-1.1939460192358e-05
-1.92927633218625e-05
-6.92385510145274e-06
-1.53128811867074e-05
-1.91077830711963e-05
-6.84968559090783e-06
-1.58104940816182e-05
-9.70872119170193e-06
-1.1587525737994e-05
-2.88232378290936e-05
-1.37784970501031e-05
-4.13355544235433e-06
-2.3841193293165e-06
-3.62484233390571e-06
-1.00796920075343e-05
-2.91075268714142e-05
-2.13131152421764e-05
-6.92940056413094e-06
-1.57741152418065e-05
-2.01490366050876e-05
-1.8657070984657e-05
-2.57222905086701e-05
-1.44368757180692e-05
-1.57883490522031e-05
-2.18783676724248e-05
6.82830398823342e-06
-2.01448807782991e-05
-9.81011253864987e-06
-2.09724586031368e-05
-1.83719514666464e-05
-3.07409754916992e-06
-2.30618696876268e-05
-2.37471852234569e-05
-1.64226810411168e-05
-2.06444196034496e-05
-2.88007299706604e-05
-1.42116637461646e-05
-1.34560390717917e-05
-3.28948542593145e-05
-7.09428202688435e-07
-2.41906652941375e-05
-2.17828439191746e-05
1.40363915552886e-07
-2.87022331019593e-05
-4.80123449572523e-06
-9.71019115966168e-06
-1.2702705990599e-05
-1.32160092693085e-05
-8.61710528279673e-06
-2.85602608362664e-05
-1.41474932067097e-05
1.90137662051254e-06
-1.48958116392078e-05
7.82434725152003e-06
-4.10386788259051e-06
-3.47936925444486e-05
-8.12840983341868e-06
-2.41919759030751e-05
-2.64475985357032e-05
-2.55448411719446e-05
-6.580239779643e-06
-3.76048542578909e-05
-1.97257603842132e-05
-1.40926223230995e-05
-3.2937877053854e-06
-9.32657857781934e-06
8.48616253262254e-07
-2.98655444334031e-05
-9.45319780436441e-06
-1.75690290806183e-05
-5.91227584472841e-06
-2.70529224532332e-05
-1.58656503373801e-05
-1.93578284409384e-05
-7.7367999107139e-06
-1.11870672632912e-05
-2.11874184277325e-05
-9.48060304698915e-06
-2.14873931356465e-05
-2.39442135961305e-05
-5.64825599963202e-06
-1.48050140186534e-05
-1.13811462745103e-05
-2.36794737149174e-05
-2.44709306026811e-05
-1.78252788225634e-05
-1.76179056199667e-05
-5.61290598987647e-06
-1.913855954022e-05
-3.51213710232234e-06
-1.70454779365152e-05
-5.09569570648766e-06
-1.04732671151067e-05
-2.12762092578538e-05
-6.87681069317744e-06
-1.36698279249612e-05
-1.39856309168988e-05
-1.9165274143175e-05
-1.46973181094159e-05
-2.77779539080146e-05
-1.56539563165021e-05
-1.08414719236702e-05
-1.3284959086098e-05
3.62722062598128e-06
-2.3018966569325e-05
-2.08847145652949e-05
-2.77085912779393e-05
-1.01971748385195e-05
-1.14284913037006e-05
-1.62113950915682e-05
-3.0591693585596e-05
-1.61093131820477e-05
-1.82341368273535e-05
-2.26636753424508e-05
-1.93464938836779e-05
-1.94348839319642e-05
-1.94834833567658e-05
-1.06330621170213e-05
-1.65028613561282e-05
-5.392204658147e-06
-5.11165213339712e-06
-1.6581658171905e-05
-8.39229259664039e-06
-1.60237294482108e-05
-2.6730145109498e-05
-9.86866319446958e-06
-1.25111543096502e-06
-1.09588161754917e-05
-2.05076782301963e-05
-7.4611898347241e-07
-2.56516247523708e-05
-1.84329317576148e-05
-2.84294224161231e-05
-2.84820850050513e-06
-2.73851262410781e-05
-1.68050692989058e-05
-1.95422888321356e-05
-1.70882359766269e-05
-2.50209427178006e-05
-2.94248470683629e-05
-3.46154300212021e-05
-1.20970947069963e-05
-1.93371434170778e-05
-1.32071955117168e-05
-2.99616213134769e-05
-2.72434028311102e-05
-2.4941785134999e-05
-1.7051300985299e-05
-3.46648853360895e-05
-3.34486985516858e-05
-5.46809784067116e-06
-2.61321901530434e-05
-1.62182015666364e-05
-2.17696651822968e-05
-2.17254413131959e-05
-2.81230829512698e-05
-1.29981822280352e-05
-1.22589739301046e-05
-2.12311364813861e-05
-1.54464421564782e-05
-1.81243078782713e-05
-1.45360230108478e-06
-1.84421554769766e-05
-2.52257815998967e-05
-7.46074947041335e-06
-2.49078471184224e-05
-2.18254836714405e-05
8.53339745841466e-06
-2.27457403222235e-05
-2.03077339071871e-05
-2.77181099247032e-05
-1.82216635913453e-05
-1.42231506837583e-05
1.66523083743115e-06
-1.0101193957216e-05
-2.21383953531818e-05
-1.16019108431392e-05
-3.00327813116791e-07
-7.93080832718482e-06
-2.33902759951276e-05
-1.4411549577146e-05
-2.93553723027513e-05
-1.7242885945922e-05
-1.25725055533332e-05
-7.89653830653225e-06
-6.27451597002352e-06
-3.43592487701996e-05
-1.76361964087863e-05
-1.92082074966121e-05
-2.74937746126866e-05
-1.56533855012234e-05
-1.94843439090164e-05
-1.53094244330983e-05
-2.82927173064785e-06
-7.41940920483406e-06
-1.91007526278103e-05
-3.0845468129746e-05
-1.95277294254924e-05
-5.25169416165839e-06
4.55991210797336e-06
-5.93032863316686e-06
-1.52228057950741e-05
3.10946580528188e-06
-3.12575971679456e-05
-1.26165175085603e-06
-2.18387228885621e-05
-2.37515912777197e-05
-1.97366422238517e-05
-1.08036463638548e-05
-1.40422236078291e-05
-2.54713410745148e-05
-1.84648924069763e-05
-5.31327968100158e-06
-2.32308137728686e-05
-2.60218150796189e-05
-1.0241531962214e-05
-2.30613521275484e-05
-2.47849659990992e-05
-8.43478926923267e-06
3.23241176743462e-06
-2.01181135882259e-05
-1.75165380117428e-05
-2.46989363854665e-05
-2.74405570078385e-05
-7.53136770940885e-06
-1.924463908495e-05
-1.06866189284343e-05
-3.28433897167733e-05
-2.6368023252968e-05
-2.4602655826764e-05
-1.19941479547793e-06
-1.36543579943604e-05
-2.49238486148663e-05
-5.22536588242958e-06
-1.01961060483275e-05
-3.7529884621516e-05
-1.54025464375702e-05
-1.12590869060793e-05
-1.11345224914791e-05
-1.64430938322955e-05
-1.32881275125482e-05
-1.74313474611524e-05
-1.76283370603625e-05
-5.98448189205591e-06
-1.52491002917075e-05
-1.15552386715819e-05
-3.33351508956472e-05
-1.73837725609955e-05
-2.34605904478394e-05
-1.03399901155868e-05
2.59828351353542e-06
-3.95111500239749e-06
-1.35771540600216e-05
-2.77613516685766e-05
-1.21661651693001e-05
4.97240925835554e-06
-1.3801058099015e-05
-9.97998319990027e-06
-1.5239603922293e-05
-2.32976776165171e-05
-1.7497111791233e-05
-2.03909408474497e-05
-2.38503015305438e-05
-1.02306008396235e-05
-3.22778144238755e-05
-1.95299270329813e-05
-1.62987800046259e-05
-2.55570306583665e-05
-3.27086077600303e-05
-2.03223705908954e-05
2.95605971863931e-07
-3.01264339461475e-05
6.42592804954623e-06
-3.25459909526863e-05
-2.40511391005598e-05
-2.52362101916876e-05
-9.83629861091275e-06
-1.81443103603509e-05
-1.07878212320562e-05
-1.981412535432e-05
-1.20472968256973e-05
-3.32108546679343e-05
-1.98450748214101e-05
-3.58212753854301e-05
-4.9172851452963e-05
-2.2800069920103e-05
-1.77609135905913e-05
-1.5294246589071e-05
-7.59425184260094e-06
-2.76021815114362e-05
-1.92074224130673e-05
8.34928667904667e-07
-1.13568910170119e-05
-1.60353394161915e-05
-1.38325763935394e-05
-1.15439420783591e-05
-2.25805122850837e-05
-4.85047558306809e-06
-2.65865527705363e-05
-7.24176236887909e-06
-1.65773576170449e-05
-3.32038119750194e-06
-1.66428465095418e-05
-2.06634729097903e-05
-1.09200950643073e-05
-1.93866917183607e-06
-1.96350767733739e-05
-2.86954589365173e-05
-1.63758932364489e-05
-2.61154242518705e-05
5.25727856645096e-06
-1.13223384967482e-05
-2.12166511735136e-05
-2.15126032319994e-05
-9.38507051053522e-06
-2.16289015645312e-05
-2.66699203494067e-05
-7.03139607116368e-06
-1.54261170146023e-05
-2.4396281712089e-05
-1.54891898096181e-05
-6.81792135077297e-06
1.109356394567e-06
-7.73331341883242e-06
-2.7914874650562e-05
-6.85798463370831e-06
-2.1623640816038e-05
1.00573627189777e-06
-2.27685976133975e-05
-2.27475309321042e-05
-3.0621499391218e-05
-2.50948795772469e-05
-1.64628652493e-05
-5.05517071184655e-06
-1.76235631157474e-05
-9.96395368746522e-06
-1.86417385347867e-05
-1.81972698670583e-05
3.61897624462983e-07
-1.53896165240528e-05
-2.60054540312565e-05
-4.03770716758456e-06
-2.61008776432583e-05
-2.34347239675123e-05
-1.68248897123003e-05
-1.62007073833591e-05
-4.10383487423516e-06
-6.72647090523736e-06
-1.03851821840591e-05
1.60419412506351e-07
-7.04335275687516e-06
-9.6160412011509e-06
-2.38619734109456e-05
-1.08596158627122e-05
-1.50506229165596e-05
-2.21421177124493e-05
-9.95336739422344e-06
-2.45722767261227e-05
-2.13131323655424e-05
-1.22068680574274e-05
-8.05438331781515e-06
-2.14809443515045e-05
-1.67175477817713e-05
3.46397475731978e-06
-1.23631257135274e-05
-1.81704343668642e-06
-1.50917444039078e-05
-1.62708557736151e-05
-1.51811280693473e-05
-2.53703858219919e-05
-1.53239371158689e-05
-1.38749616586396e-05
-2.2044109251325e-05
-2.93820215990804e-06
-1.75985756067927e-05
-2.57453708341931e-05
-1.68321936969054e-05
-2.87514607177453e-05
-1.8169221793224e-05
-2.12178977479027e-05
-8.65249232950479e-06
-4.22028443301037e-06
-4.14325533860322e-07
-1.1930982463483e-05
-1.10716259915143e-05
-1.4043156219223e-05
-1.78338871904717e-05
-2.13505704926592e-06
-1.33623265000926e-05
-2.66702243233624e-06
-3.29524970418666e-05
-2.34818729006988e-05
-9.58500218523363e-06
-1.07113551193602e-06
-6.15797705094881e-07
-1.25732834421534e-05
-2.22633845205292e-05
-2.39525258538699e-05
-1.67009860252428e-05
-1.04083060411996e-05
-1.25369945236344e-05
-6.49505726915657e-06
-1.64950590924412e-05
-2.87073334653652e-05
-1.65404485693374e-05
-1.99421221254207e-05
-2.09824258792171e-05
-1.21207745656642e-05
-1.47600507603531e-05
-1.72717908088434e-05
1.94497254726736e-06
-1.84543602362226e-05
-1.60857458585051e-05
-1.29239326452153e-05
-2.09934303517454e-05
-3.16502749564029e-07
-1.74983482934028e-05
-9.85165687364882e-06
-9.63507091224496e-06
-7.57002535605749e-06
3.16704153468332e-06
-3.52915673266469e-06
-6.31691107260722e-06
-3.66096617808133e-05
-2.06682069001883e-05
-2.85089471751587e-05
-1.71530270465796e-05
-2.2529511766741e-05
-3.30040345190799e-05
-9.78595568787377e-06
-3.11259085572083e-05
-7.39345985810722e-06
-2.58122110313113e-05
-1.19811473971979e-05
-7.10379261331988e-06
-2.66252590686233e-05
-1.00961758459406e-05
-3.10405521869484e-05
-8.55629337644695e-06
-7.65359566813476e-06
-1.36382381168497e-05
-2.07366892017612e-05
-9.59295509787874e-06
-1.8007552691147e-05
-1.8976636442971e-05
-9.91875321014177e-06
-1.83032274010745e-05
-1.95936604825038e-05
-1.20172975593776e-05
-3.17268919825295e-05
-1.55221192363997e-05
-1.21747201252247e-05
-7.77183576295902e-06
-2.28176785808639e-05
-2.26034645197934e-05
-1.258970330216e-05
-1.16358933333322e-05
-1.23526509247025e-05
-1.21872781645774e-05
-2.01139866589368e-05
-2.13502445285849e-05
-1.38250491973723e-05
4.6677183028756e-06
-2.41640007556769e-05
-1.97459873870163e-05
-3.79830444632314e-05
-3.10137610563866e-05
-1.62474146399464e-05
-1.12974402196017e-05
-1.57373578290553e-05
-2.01956331145652e-05
-1.76610002757076e-05
-1.1397520435531e-05
-1.60354811728107e-05
-1.84632080646724e-05
2.82109215344493e-06
-1.86771425686125e-05
-6.62085864514174e-06
-2.41440169661613e-05
-9.19863585899444e-06
-9.90119721851311e-06
-7.38023623806721e-06
-1.80547887560075e-05
-2.23757488403457e-05
-1.25742145268185e-05
-1.24936298078878e-05
-8.68690297221053e-06
-2.29219733586621e-05
-1.11256377636594e-05
-7.28394096011556e-06
-1.90972915772872e-05
-1.70141292557177e-05
-6.14476830358063e-06
-1.41647428630682e-05
-3.54033774932654e-05
-1.53753374426322e-05
-9.85262585342876e-06
-2.74774472267227e-05
-8.19006026226943e-06
-1.9808562082924e-05
-9.69338155913511e-06
-1.03736648543125e-05
-1.88311961040726e-05
-2.73904343044937e-05
-1.27484423282274e-05
-8.46816754443074e-06
-1.68230238972366e-05
-9.48093314653105e-06
-1.15900056252913e-05
-3.19428721834781e-06
-8.10678275596173e-06
-1.17611442983863e-06
-9.97670713564985e-06
-1.33098631720255e-05
-2.21856216826571e-05
-2.12271468401205e-05
-9.77296056256116e-06
-1.48925517928101e-06
-1.34120488409698e-05
-2.75068609641954e-05
-2.13300604584035e-05
-3.03205326449032e-05
-5.21172367250174e-06
-1.7388418589998e-05
-7.04735804047099e-06
-1.58457778641987e-05
-1.95331988998983e-05
5.67669874318697e-08
-1.97885515754714e-05
-1.40001289288937e-05
-8.41969313671972e-08
-2.95169413510631e-05
-1.45612764709568e-05
-1.01088599904469e-05
-1.78891500452102e-05
-1.28388270725007e-05
-2.52969539112405e-05
-1.5787507799536e-05
-3.28532847101849e-05
-1.75798523433579e-05
-1.10043694835316e-05
-8.2780142099311e-06
-4.64134409407141e-06
-1.90546447621531e-05
-3.13934447296125e-05
-7.86673891166781e-06
-8.21200718477737e-06
-2.11322940538133e-05
-2.38843478024467e-06
-1.27831061060503e-05
-1.21437970057774e-05
-2.61994948848593e-05
-1.4520742461728e-05
-1.22752822802548e-05
-8.1055706076074e-06
-7.29138550188243e-06
-2.27771821505246e-05
-1.24738000826773e-05
-3.2215235042129e-05
-9.88426298810344e-06
-2.38866947686246e-06
-2.00758638395564e-05
-1.28896828732788e-05
-1.03578708918752e-05
-1.78625990024551e-05
-2.60242465705204e-05
-2.64547342215532e-05
5.76584624311799e-07
-5.41437905835648e-06
-1.52039967989083e-05
-2.54596644387596e-05
-1.96707430656487e-05
-1.23283917466521e-05
1.12795590908763e-05
-1.91667526474247e-05
-2.30361148462416e-05
-1.44903794070529e-05
-2.68441520777535e-06
-8.50252368804195e-06
-9.4364587834905e-06
-2.58427662452808e-05
-2.6995732005383e-05
-3.65787361294907e-07
-8.72799512873551e-06
-5.05943131039887e-06
-1.83147390263761e-05
-2.22451508706444e-05
-3.31048365780567e-05
-7.79242141171479e-06
-1.92547390717445e-05
-8.83929819979607e-06
-3.05959288162321e-05
-3.57264553284146e-05
-6.04344479339009e-06
-2.16210287712178e-05
-3.08556458957354e-05
-8.09963545873621e-06
-2.33526560101734e-05
-2.42293774896139e-05
-2.94640573882423e-05
-2.61706414719687e-05
-2.18786447997705e-05
-6.98617872244935e-06
-9.50622615391476e-06
-2.2461067098054e-05
-2.24069982293759e-05
-1.27693686904e-05
-2.10155616131484e-05
-1.87069846043682e-05
-2.85961780037058e-05
-9.34058671443726e-06
-5.49808985117628e-06
-1.68602276712176e-05
-8.30557016270445e-06
-2.28608461851182e-05
-6.0883671550108e-06
-2.6595020004455e-05
1.33542203832848e-06
-3.06018285368761e-05
-8.14491242136296e-06
-6.65615939897747e-06
-6.88883897905826e-06
-1.7704644440631e-05
-9.18220279365662e-06
-1.34754046350149e-05
-1.6988856563618e-05
-2.44398278989921e-05
6.74902529991982e-06
-3.74424242178331e-05
-6.64334485473294e-06
-1.8669125466638e-05
-2.20241677846108e-05
-1.41592427367538e-05
-1.25494090630486e-05
-2.0902873905513e-05
-1.99671595797906e-05
-3.13888889638853e-05
-2.30256542903876e-05
-5.17156748695705e-06
-2.38823422327985e-05
-3.27647525148134e-05
-2.02971068802931e-05
-2.80941266090787e-05
-9.64737011803594e-06
-1.88730211018641e-05
9.89449733406629e-06
-2.85390622128802e-05
-2.07026389913868e-05
-1.97527963252982e-05
-1.45629268756483e-05
-4.35958979043938e-06
-1.78020728229972e-05
-3.08410332915275e-05
-1.30709460588513e-05
-1.75537709413488e-05
-1.91581051898563e-05
-2.3769981004541e-05
-1.13845676152959e-06
-5.96006956430978e-06
-2.11074885083996e-06
9.0017289703807e-07
-1.18543087796608e-05
-3.04358564750154e-05
-1.1124290047995e-05
-1.78890410448531e-05
-6.38327293704756e-06
-1.39716026749868e-05
-7.57009637039836e-06
-2.57411984478116e-05
-1.01217435555551e-05
-2.02347511894294e-05
-8.3579996679953e-06
-3.68261899288641e-05
-2.41245645851715e-05
-3.02371380583295e-05
-2.01589089142238e-05
-6.78736715768298e-06
-6.5578868980457e-06
-5.53948618538121e-06
-9.2147034136339e-06
4.60015709501316e-07
-2.53127361629296e-05
-7.72444254141315e-06
-2.97354709319742e-05
-9.01988448997166e-06
-1.77529383362422e-05
-9.95502869394102e-06
-3.16150268037187e-05
-2.50267886488837e-05
-2.0207856976951e-05
-1.22443868964021e-05
-1.09264743573e-05
-1.64946173275864e-05
-8.68391469520174e-06
-5.11164814069831e-06
-2.0768155185146e-05
-2.87798092484816e-05
-1.81968705814711e-05
-2.02779087072212e-05
-6.85513926343864e-06
-1.93741704474329e-05
-1.09550050880949e-05
-1.71959932678031e-05
-1.23892996106778e-05
-2.03237625851461e-05
-7.0880496887267e-06
-2.04855099737236e-05
-2.98541865933478e-05
-2.2130596659851e-05
-1.99074865024098e-05
-1.91983216359226e-05
-8.5786766148006e-06
-6.86347642346557e-07
-2.56568052496866e-05
-3.65051906658509e-05
-4.79452507898869e-06
-2.34672746948687e-05
-8.80698159040387e-06
-8.79921279245924e-06
3.20699825494968e-06
-8.44414415170501e-06
-1.35606482490842e-05
-1.13361919272938e-05
-2.88596742069833e-05
-2.18001622094459e-05
-6.06814209273283e-06
-1.33652574206396e-05
-4.48805463989306e-06
-1.724105407836e-05
1.43508676044601e-06
-2.3452581914802e-05
-1.09249787536578e-05
-1.53788883844098e-05
-2.86667075163726e-05
-2.4085379187386e-05
-7.36981349705508e-06
-2.55102013038333e-05
-8.22433749328051e-06
-9.0608371399725e-06
-1.70668589603264e-05
-2.6819669431203e-05
-1.34924634086301e-05
-2.8471073050161e-05
-2.7041480996494e-05
1.08583217280013e-06
-2.99341334964893e-05
-1.97763569546803e-05
-2.88346574699456e-05
-2.90260354485598e-05
-2.29696680975596e-05
-1.87146431904231e-05
-2.51087858611877e-05
-2.07959735715557e-05
-1.29036054349085e-05
-2.37422193488963e-05
-1.91188309773201e-05
2.20221412642054e-07
-5.66923848131703e-06
-2.31609867643763e-05
-2.27212579498739e-05
-1.67011626410349e-05
-3.43011231590142e-05
-1.54683031993929e-05
4.48246337563329e-06
-1.15104118802521e-05
-2.9980074407276e-05
-2.25202842333463e-05
-1.33671204920632e-05
-2.84425118446853e-05
-1.92566336064274e-05
-2.0661710649841e-05
-6.24128451118111e-06
-8.89715210789521e-06
-2.02002582871867e-06
-8.30975780460376e-06
-1.85657401128666e-05
-2.02021331156463e-05
-8.95149275044539e-06
-1.79160774553249e-05
6.10638643271085e-06
-1.3352912711591e-05
-7.33753525085291e-06
-2.31774478171835e-05
-2.24538003837569e-05
-5.94582075725948e-08
-2.48952671136983e-06
-2.57361334158226e-05
-1.01486424421805e-05
-4.36006160999927e-07
-3.62196562061027e-06
-1.24502420065641e-05
-2.18408235891823e-05
-7.19788112598691e-07
-1.79389133287135e-05
-2.86131160127213e-05
-1.17159503032894e-05
-1.33001763049833e-05
-9.04947709216093e-06
-3.20598683473986e-05
-1.07406506185222e-05
-1.5139884027282e-05
-2.18745104007794e-05
-9.48735388324204e-06
-3.53853202412631e-05
-2.49682959295084e-05
-3.71370708129292e-06
-1.95539777583463e-06
-4.39084037166127e-06
-1.07711504937396e-05
-2.5321864063042e-05
-1.38211092738999e-05
-9.56811068871289e-06
-1.69805180379918e-05
-2.21062526138865e-05
-2.01165590215575e-05
-2.26851861828634e-05
-3.18918632423692e-06
-9.96374381591542e-06
-2.62421455847418e-05
-1.94257586595955e-05
-2.21066813838339e-05
-6.62975043596381e-06
-1.49927860178364e-05
3.56003666003914e-06
-1.73299954132801e-05
3.23987440322768e-06
-1.7463207722907e-05
-1.88943018141829e-05
-5.60264680280213e-06
-7.01070237785618e-06
-1.92242254774385e-05
-2.55457638190398e-05
-9.21848473954582e-06
-1.05048368550895e-06
-4.29646311055441e-06
-1.90623331410141e-06
-2.24828453650139e-06
-8.81524791264217e-06
-1.04929484540622e-05
-6.1253914426537e-06
-8.55211500382992e-06
-2.51847493165818e-05
-1.91909252092778e-05
-2.32556340892901e-05
-1.1717826536734e-05
-2.61563400820307e-05
-2.58072279022733e-05
4.50690467032905e-06
-3.11580404386212e-05
-1.46422120265579e-05
-7.10279828397328e-06
-3.05169097029594e-05
-9.64408496988833e-06
-2.57760155093582e-05
-1.62062603379535e-05
-1.30231110397815e-05
5.73995173625672e-07
-2.60744382998812e-05
-1.13256143967046e-06
-1.15246028451937e-05
1.86576755591994e-06
-1.1994078665547e-05
-1.91992035636237e-05
-5.51207384600337e-06
-1.20649533870178e-05
-2.0150541860992e-05
-1.32009272021672e-05
-1.6649334185836e-05
-9.58137085528305e-06
-2.52549163338711e-05
-1.28729876522154e-05
-2.49419394878637e-06
-1.4684547284256e-05
-1.42449791037544e-05
-2.19465117760643e-05
-3.48370969199796e-06
-2.0189661444009e-05
-2.97640669108492e-05
-1.40715240774631e-05
-2.70764521815228e-05
-1.26761621334371e-05
-1.78814018248054e-05
-1.39569487079053e-05
2.30099789239764e-06
-1.92951001170133e-05
-1.91864022208722e-05
-3.58187612897966e-06
1.26448769513079e-05
-1.12400490624956e-05
-1.87490910439192e-05
-1.05772101483788e-05
-2.7109680894695e-05
-3.26268013354561e-05
-2.79174037213243e-05
7.07170348237451e-06
-1.12659823523377e-05
-1.12059712409303e-05
-2.2402715710094e-05
-2.08273096835076e-05
-1.27752364327624e-05
-5.76349525825318e-06
-2.8905692918617e-05
-1.3406892943242e-05
-2.22712798151423e-05
-5.86430490574412e-06
-1.50112599702265e-05
-1.72859341780571e-05
-1.3223045262018e-05
-1.33977334718482e-05
-1.25712379601728e-05
-2.78761416187211e-05
-2.24552467267397e-06
-1.78563064209573e-05
-1.1339800208296e-05
-1.23600094841541e-05
-6.0551659859177e-07
-8.77961229735717e-06
-3.12216580350048e-05
-1.81524223734335e-05
-1.203189493305e-05
-1.04639178665702e-05
-2.35873730627618e-05
-2.596182281995e-05
-1.93653938618685e-05
-1.39024300608047e-05
-1.91753164552247e-05
-9.73255190993308e-06
-1.14116134491482e-06
-1.30669007036106e-05
-1.48972420812245e-05
-1.87243312405511e-05
-1.20613010826636e-05
-1.66708976466282e-05
-2.65877150846074e-05
-1.55601720434705e-05
-1.7279178606341e-05
-2.44021883719154e-05
-2.50181094744602e-05
-1.11231061361133e-05
-1.73248646597023e-05
-1.34282797598371e-05
-2.53134170231287e-05
-3.03451399767227e-05
-1.92799790353951e-05
-2.62327625304792e-05
-3.26471850347587e-07
-1.73114107199006e-06
-1.17169088312929e-05
-1.14555822885814e-05
-1.86920871122523e-06
-2.30610039965714e-05
-1.34874977199327e-05
-2.45541072523684e-05
-1.56857153957551e-05
-2.43983377024019e-05
-2.0578539511923e-05
-2.0178989247932e-05
-1.38670995177261e-06
-2.20643548527862e-05
-1.39432062655666e-05
-5.95819153591327e-06
-3.19747865317807e-05
-5.33595536587829e-06
-1.50609716838892e-05
-3.03801151671272e-05
-2.01307084304762e-05
-2.73805670624222e-05
-4.19071966853806e-06
-1.90730519835731e-05
-7.85484508911249e-06
-1.48401051223917e-05
-2.12030876988717e-05
-1.92026393002491e-05
-5.92397855573378e-06
9.05770841677511e-06
-6.96873556843695e-06
-2.25311644553473e-05
-2.21569675904439e-05
-1.57407113674115e-05
-1.06510324108958e-05
-2.39668256387681e-05
-1.81137065268318e-05
-1.33164856661603e-05
-6.31922730635752e-06
-7.10426436606901e-06
-6.43543808592135e-06
3.32273122400848e-06
-8.45334009930547e-06
-1.68955260599066e-07
-1.37256361891176e-05
-1.81067686518244e-05
-7.60004748235571e-06
-1.5090230919327e-05
-5.40083306616182e-06
-1.58804926282865e-05
-3.58536087039111e-05
-9.48407219653805e-06
-1.03681311519987e-05
-1.89595237829147e-05
-1.79307213434417e-05
-2.33165669735028e-05
-3.0538089329295e-05
-1.16286952406018e-05
-3.59401039229759e-05
-1.67260350845494e-05
1.06868162788706e-06
-1.59596154471181e-05
-2.19827036618163e-05
-3.51896745633676e-05
-1.37235132446205e-05
-1.24345535515215e-05
-7.67462030382072e-06
-1.5028289787187e-05
-8.7615970036039e-06
-2.01556933525997e-05
-2.26667522130211e-05
1.07337606392287e-06
-6.53280558971957e-06
-2.24728512441559e-05
-5.30344652319482e-06
-1.74000610313208e-05
-1.544347952197e-05
-1.47820219130256e-05
-3.07845255998722e-05
-8.1108565208439e-06
-1.75464737178871e-05
-2.61493277272431e-05
1.033786559076e-05
-3.70408696926345e-06
-2.26274331991342e-05
-2.2587024531083e-05
-1.89397177082734e-05
-2.85106917635146e-05
-3.08285159373781e-05
-1.20407348184428e-05
-5.96843419895518e-06
-9.82484937409538e-06
-1.15961336247014e-05
-2.89618039389079e-05
-5.62325126702737e-06
-1.45475495501384e-05
-1.0774835255237e-05
-3.58105322617777e-05
-1.01600035702714e-05
-2.65512680885971e-05
-1.25158263974628e-05
-1.50620916032279e-05
-2.02428736490333e-05
-1.16580470356179e-05
-8.29020174481066e-06
-3.00832732011831e-05
-3.25864034692832e-05
-5.74478573834124e-06
-2.04210345521829e-05
-4.13517564195044e-06
-1.62334334321116e-05
-2.94469808175576e-07
-1.85819803268707e-05
-2.66017362365422e-05
-1.17676761271906e-05
-1.13659506990459e-05
-3.24708520701344e-05
-3.42406799810355e-06
-9.34579441747219e-06
-1.66461943466313e-05
1.30193497863643e-05
-3.00945194498731e-06
-3.82898465614501e-06
-1.45962538574816e-05
-1.1794556943963e-05
-7.89177508330143e-06
-1.54629418902996e-05
-7.31085374722666e-06
-2.0557606144753e-05
-1.09664254297613e-05
-1.37889155880587e-05
-6.671516366301e-06
-1.64898664455159e-05
-1.61937827681525e-05
-2.16104608979406e-05
-2.93965891987136e-05
-3.07486532412099e-05
-7.13061016882367e-06
-2.35884297728711e-06
-1.45652692602157e-05
-1.7405435209502e-05
-1.17615657914805e-05
-4.52574906434722e-06
-1.88323166657075e-05
-1.31520927685013e-05
-1.21672305086894e-05
-2.53873448677405e-05
-2.72022280205803e-05
-7.01918508113815e-06
-3.44229064799358e-06
-2.75140701176097e-05
-4.89960473903817e-06
-3.64649266882728e-06
-4.88353953823184e-06
-1.0909008685411e-05
-2.53956985497424e-05
-1.36669288344664e-05
-5.76960775929169e-06
-5.45640464747105e-06
-1.16996560762163e-05
-2.45200823385642e-05
-4.54530480420276e-06
-2.81597527565519e-05
-1.0512761151655e-05
-4.32198036374973e-06
-1.472762219619e-05
-1.14811798470228e-05
-1.77737679745138e-05
-2.01557615226186e-05
-2.16828183179705e-05
-6.19516794800146e-06
-8.283771227027e-06
-7.74394618142686e-06
-1.03265185459196e-05
6.06005392841805e-06
-6.92169183458928e-06
-4.65679029728232e-06
-3.41641352896079e-05
-2.13264504788156e-05
-2.33655263844854e-05
-1.64971130402088e-07
-2.44519428480234e-05
-2.58544381478651e-05
-1.65993803333964e-05
-2.55173397196575e-05
-1.51902971087346e-05
-6.76788560355423e-06
-2.04604986011667e-05
-3.28715589748259e-05
-2.25319362814674e-05
-3.02618613324404e-05
-1.38603117306417e-05
-6.88421042643052e-06
-2.59066531461973e-05
-2.4368471769809e-05
5.69720737895927e-06
-1.4804584878723e-05
-2.65295279573777e-05
-2.40690370292089e-05
-1.221723550932e-05
-3.94840510673918e-06
-9.10240036131194e-06
-5.08515548502008e-06
-1.22914776195745e-05
-3.13701943778887e-05
-2.25048437243457e-05
-1.34834102907684e-05
-4.68098504304284e-06
-8.88827350059163e-06
-5.53479141692106e-06
-2.7416124383778e-05
-2.98606044773139e-05
-2.45919978818191e-05
-5.15324511296525e-06
-4.501942453895e-05
-3.48866492479003e-05
-5.24988985950614e-06
-2.64669628134718e-05
5.28547586633207e-06
-9.58485418532723e-07
-2.23079184262866e-05
-1.64073646541795e-05
-1.24733438815318e-05
-1.66344026060597e-05
-1.68308411367453e-05
-3.27196255557607e-05
-1.74953455695088e-05
-3.2161807373645e-05
-1.78396777368832e-05
-1.83805030073181e-05
-4.58584842166624e-06
-2.56249836694067e-06
-2.89668361116923e-05
-1.10960918888035e-05
-6.17962962604514e-06
-1.39988002305004e-05
-2.27104739498852e-05
-2.2678635019043e-05
-1.1039106909367e-05
-1.4665282383693e-05
-2.13778293274754e-05
-8.35452178218119e-06
-1.58444694794902e-05
-1.11639266765475e-05
-4.32323281071745e-06
-1.86900607293349e-05
-2.65417056635797e-05
-2.36274343123088e-05
-3.19655666575772e-05
-1.73533515989931e-05
-1.76571369988666e-05
-1.96653016452004e-05
-2.57353848121085e-05
-2.15691316374007e-05
-1.65317373447438e-05
-1.59612272601275e-05
-6.07876123941775e-06
-3.94966132302901e-05
-6.63293388692874e-06
-5.64721195007856e-06
8.4241411978372e-06
-2.11562300727861e-05
-1.73648036022822e-05
2.49006579329811e-06
-2.98754302141716e-05
-1.29079189262463e-05
-3.69158074404487e-06
-1.07181200546889e-05
-6.06960715905339e-07
-1.81210332572028e-05
-1.02619009990518e-05
-1.37916720531513e-05
3.45214132661013e-06
-1.78296532906916e-05
-7.21482544361112e-06
9.39956452741353e-06
-1.52516168906028e-05
9.47598691641008e-07
-7.86257238210573e-06
-3.27238224970986e-05
-9.47456122256225e-06
-1.69091544453486e-05
-2.54036458996543e-05
-3.21934081780097e-06
-1.1124058594491e-05
-1.73489266598275e-05
-1.11517596637071e-05
-7.632517766903e-06
-2.70194907007711e-05
-1.55485023407132e-05
-1.40690230978276e-05
-1.78448219334829e-05
-2.05417946316556e-06
-2.57902689640754e-05
-1.3416852453775e-05
-1.87825770366958e-05
-3.6184472840087e-05
-1.82046549205453e-05
-2.48378240946725e-05
-1.56548608829822e-05
-2.45405491635173e-05
-2.54128664699478e-05
-7.87756315341576e-06
-9.63142253242044e-07
-2.37128985098161e-06
-1.4616019312727e-05
2.40737002688722e-06
-3.67524093217688e-05
-8.74813779835341e-06
-1.00239987905937e-05
-2.65413169832142e-05
-1.57422360341773e-05
-1.77812889897764e-05
-6.53775761821779e-06
-2.27179230741172e-05
-2.33829804670548e-06
-8.33008263880517e-06
-8.78269626771805e-06
-1.19016787226833e-05
-2.81630916688093e-05
-2.79881373420894e-05
-6.33264616960344e-06
-2.3300096304814e-05
-2.80839476059841e-05
-1.55682768074031e-05
-8.75956760022036e-06
-1.0463056302551e-05
-2.14460658725995e-05
-1.90096240855346e-05
-2.25170695072092e-05
-8.69010823369905e-06
-1.44821401623808e-05
-1.81009617341867e-05
-1.2488430454199e-05
-2.03015882089891e-05
-1.13510495278441e-05
-1.98312490757935e-05
-4.34837482094531e-06
5.52731431767925e-07
-6.8420593764834e-06
-1.63663452735775e-05
-1.26411062103388e-05
-1.03921150366535e-05
5.04230456732791e-06
-1.4754666041793e-05
-2.78633923773027e-05
2.05828089078375e-06
-2.01332793154904e-05
-2.63434479926407e-05
-8.45548848656891e-06
-1.52131752060798e-05
-1.97785571882723e-06
-8.93833379588019e-07
-4.27074549612622e-06
-1.4760720693786e-05
-1.66262772862209e-05
-2.52625955567588e-05
-2.7279442758213e-06
-1.57974655847088e-05
-3.56616843332587e-05
-3.0602909527811e-05
-2.15909606861734e-05
-1.84693089207003e-05
-5.14257579685089e-06
-2.6458321090932e-06
-3.15655353147759e-05
-1.99021463615508e-05
-7.04562047388106e-06
-1.62457171697562e-05
-9.92235598804843e-06
-2.55156094790001e-05
-1.45103330785605e-05
-2.28839773316905e-05
-1.66760036670814e-05
-2.11688410948258e-05
-1.74219340554836e-05
-6.73757221199785e-06
-2.61626018420213e-05
-2.79432263421233e-05
-2.01287196224587e-05
-5.8085888199825e-06
-9.43858219622669e-06
-2.40339317198374e-05
-1.99124819455217e-05
-1.68774461072088e-05
-1.03443097680414e-05
-6.30944820091764e-06
-1.78498175868095e-05
-3.36796539197075e-05
-2.78499530586786e-05
-2.76388652209259e-05
-2.69726873213224e-05
-1.06304666912205e-05
-2.12720670036867e-05
-3.94525687496045e-05
-1.47239066724339e-05
-3.90421915000151e-06
-9.3288906160556e-06
-1.69921701236693e-05
-1.29647758667288e-05
-1.85741274068225e-05
5.59219444217224e-06
-1.20282082491167e-05
-2.21993024918803e-05
-1.72043926358408e-05
-7.79206203521345e-06
-1.8952450567445e-05
-1.94812494403055e-05
-5.50524414168026e-06
-5.93905370725232e-06
-2.31250506717852e-05
-1.40833783183745e-05
-8.48655186909679e-06
-1.92962064969135e-05
-3.05121202503162e-05
-1.66802394370467e-05
-6.69357647524446e-06
-1.21263447008897e-05
-5.68454410515595e-06
-2.15122533296972e-05
-2.83049828837931e-05
-2.03092090362126e-05
-8.07135099820365e-06
1.03052930108843e-06
-1.5058202301988e-05
-1.43597648234575e-05
-2.77710709497738e-05
-2.39203261865722e-05
-3.90226060612337e-05
-1.7202814705364e-05
-2.77959146334171e-05
-1.99997927393574e-05
-1.12756785892371e-05
-2.45819969366957e-05
-1.70295998263208e-05
-7.99263748537163e-06
-3.10275748561759e-05
-2.90739983274109e-05
-1.75230249279648e-05
-2.69697600582576e-06
-9.5600516713082e-06
-2.52716631804555e-05
-7.35659584773649e-06
-7.40711520155543e-06
-2.86395561470107e-05
-7.38474868114269e-06
-2.28999655842918e-05
-1.62541973897281e-05
-2.76061915262842e-06
-8.87506289432777e-06
-3.16007873029313e-05
-2.19153854699657e-06
-1.071433859302e-05
-1.45019577048118e-05
-1.69382196568698e-05
-2.77714830987923e-05
-2.12870071774949e-05
-2.14854896667287e-05
-1.17735522099235e-05
-1.06939792553155e-05
-9.24135436286795e-06
-1.56678248398724e-05
3.17262947576169e-06
-3.08807176178192e-06
-1.24923748379825e-05
-1.11849288787939e-05
-3.52465204961127e-06
2.16266344182689e-07
-3.34276146091549e-05
-1.49379669402989e-05
1.20255441609633e-06
-1.14312567733081e-05
-5.63940490064635e-06
6.7498281341788e-06
-2.55060396456258e-06
-1.02205374543105e-05
-2.11515440266047e-05
-1.88483907719468e-05
-1.66532366609768e-05
-1.06061709467161e-05
-1.54884037203677e-05
-2.31930220074737e-05
-2.52220440995208e-05
-2.28274806289278e-05
-2.43323867673021e-05
-3.09009821571619e-05
-1.46547942881103e-05
-7.69181427792549e-06
9.35411719091258e-07
-2.91155365029756e-06
-2.50417219819139e-05
-2.02067135901857e-05
-1.54392674169413e-05
-5.85717948515524e-06
7.53491479570791e-07
-6.91219836342632e-06
-1.99528291257456e-05
-1.28094745110367e-05
-1.37243020107564e-05
-2.78152119518674e-05
-1.43489958784732e-05
-8.40575167287417e-06
-6.43424617858188e-06
-5.05887072900435e-06
-2.57001980089455e-05
-6.83831847907956e-06
-6.02338796051082e-06
-1.48884445219835e-05
-2.68388189493067e-05
-1.28429280958219e-05
-1.41427373943119e-05
-9.95892082986283e-06
-2.28388087973384e-05
-1.07007552443746e-05
-1.82217891558725e-05
-8.24084812687583e-06
-3.10255215359328e-05
-2.10282393470367e-05
-9.2939828071504e-06
-2.16046400568181e-05
3.39222268456724e-06
-2.50179675135821e-05
-8.81544171494674e-06
-9.5559905455591e-06
-1.23112521568438e-05
-1.18652307674009e-05
-1.75627668610055e-05
1.25657180452457e-06
8.82430498522643e-07
-3.04187347228246e-05
-1.99259145954025e-05
-1.5747877798303e-05
-1.62390597080685e-05
-6.31293344314669e-06
-2.06798685665519e-05
-1.55066353488355e-05
-2.47746710445325e-05
-1.47388694304977e-05
-3.53888561120897e-05
-1.77216806920389e-05
-3.38115524132916e-05
-2.21093926319596e-05
-2.20439916120213e-05
-9.9149612173388e-06
-1.74674659822474e-05
-6.13707231108038e-06
-2.26481254029613e-05
-9.07643892115703e-06
-2.54456321388507e-05
-1.80706775023206e-05
-2.34513876824711e-05
-2.17300715875605e-05
-1.16972402062797e-05
-1.66726832618309e-05
2.5656948974643e-06
-1.70686366926275e-05
1.86450202753157e-06
-1.90567895755722e-05
-1.65962267640372e-05
-3.41508491213462e-05
-2.46195067846779e-05
-1.58428039739489e-05
-7.83648565970446e-06
-1.44495268482751e-06
-1.36745278027475e-05
-4.11193657191069e-07
-2.59030655416275e-05
-2.25565555272555e-05
-2.31236349262977e-05
-9.97007863741681e-06
-1.19578375703025e-05
-1.84269426177367e-05
-1.3350940218335e-05
-1.56603994607453e-05
-1.50910862486345e-05
-1.53227053865879e-05
-1.00976643748714e-05
-3.36189032632381e-05
-1.9052234949853e-05
-2.77085118586354e-05
-2.73329423972646e-05
-3.12303169379003e-05
-2.6682401961604e-05
-1.6415128638338e-05
-2.43485225688474e-05
-6.6062188089287e-06
-1.10168768360696e-05
-1.81408896141082e-05
-3.49256864291467e-06
1.77119389540784e-06
-1.74467539472819e-05
-1.68436360516511e-05
-2.7235645663031e-05
-1.06941773450937e-05
-1.89255847036681e-05
-1.82101592203126e-05
-1.17794813549708e-05
-1.82306660492202e-05
-2.80187023130271e-05
-2.87956509272739e-05
-1.28536284291524e-05
-2.07727288046826e-05
-1.3192857413757e-05
-6.36570589495235e-06
-1.9070276769197e-05
-1.97514976175763e-05
-3.23653502867988e-05
-7.59734829204267e-06
-2.75963342051876e-05
-1.1948221329697e-05
-1.82360404085843e-05
-5.11952925339516e-06
-2.17909273323811e-05
-6.36043097931048e-06
-1.26745969398077e-05
-2.68829491979057e-05
-9.18117240258689e-06
-1.57844187238055e-05
-2.03273561639039e-05
-1.91151714890165e-05
-2.24933581836442e-05
-1.18424267313218e-05
-1.30990632738901e-05
-1.34611004887591e-05
-4.33557569285416e-06
-1.08585216334343e-05
-1.48052607661086e-05
-1.87145662644382e-05
-1.9405946093452e-05
-1.27144363945804e-05
-1.02248122068577e-05
-1.35206062180548e-05
-1.378310279628e-05
-1.38893290178494e-05
3.18227542304714e-06
-1.23302840112178e-05
-2.28518943168355e-05
-2.94687705383637e-05
-2.17130511193283e-05
-3.17578237482029e-05
-1.37988349173302e-06
-1.01502557574383e-05
-1.36568701227532e-05
-1.78546783878884e-05
-6.37569473132693e-06
-1.9640707575356e-05
-2.18703066768783e-05
1.84532191071162e-06
-1.93106637909342e-05
6.39709182044811e-06
-8.76109764224075e-06
-2.7958263293525e-05
-2.45196690170733e-05
-3.63848838215919e-05
-3.29158396845232e-06
-1.66644969420897e-05
-1.75947574363588e-05
-1.2071699235907e-05
-1.15179357022855e-05
-2.69344069128037e-06
-2.52588473742871e-05
-1.31064291957812e-05
-2.03800482787703e-05
-1.75491067254395e-05
-1.34244879208236e-05
-1.98244313106486e-05
-3.27732836572353e-06
-8.51407004587057e-06
-2.2807611192569e-05
-1.19136600058824e-05
-3.17673794120101e-05
-1.40302559611731e-05
-1.65139397170388e-05
-2.88444747692055e-05
-4.24977955317853e-06
-1.37124666895959e-05
-2.23966337874306e-06
-2.58777218189147e-05
-1.5138967979761e-05
-7.06899144180165e-06
-7.08746260805691e-06
-2.43749260040052e-05
-1.26609120405847e-05
-2.18267600610396e-05
-1.46925592781296e-05
-1.58033615798034e-05
-2.31289107981413e-05
-8.14559989115778e-06
-2.01979615022252e-05
-1.72833717854151e-05
-2.33899242675392e-05
-2.05900877304671e-05
-1.87612820444655e-05
-2.78501808410318e-05
-2.81671943211706e-05
-6.91939296776031e-06
-1.82798502280314e-05
-2.13497124046676e-05
-1.06926468343911e-05
-9.90959589309796e-06
-1.74127492243043e-05
-4.13151818283082e-06
-1.63865072104759e-05
-6.12228251348382e-06
-1.45439536701184e-06
-1.8078034191664e-05
-1.06677490121994e-05
-9.99510166191547e-06
-6.19570696194732e-06
-2.07296880556492e-05
-1.4163033173148e-05
-4.51555261265885e-06
-1.95687167371695e-05
-2.07427519345285e-05
-1.01587057156825e-06
-1.31641593404723e-05
-2.92273532486826e-05
-1.16522657775918e-05
-1.82560901136222e-05
-1.84669929886887e-05
-2.22474862085144e-05
-7.25946971553014e-06
-2.26282311598213e-05
-1.84861630512356e-05
-1.97817155632716e-06
-1.79265314661537e-05
-4.59234274471835e-06
-1.47662268856371e-05
-1.48269332351517e-06
-1.53973266834541e-05
-1.37739847135979e-05
-2.08884558402328e-05
-1.58729810790364e-05
-1.02808568527657e-05
-1.80628401798405e-05
-1.4028257488628e-05
-2.2470544112314e-05
-1.29178723060245e-05
-2.70040716426617e-05
-4.63489590503381e-06
-1.18905137184776e-05
-2.0098321560272e-05
-3.68455904296263e-06
-3.09882759276998e-05
-2.13804814303934e-05
-1.01957286617728e-05
-2.18037858895852e-05
-1.86245758710055e-05
-1.28021383744573e-05
-4.45883998282367e-06
-1.365298718518e-05
-1.46073880303665e-05
-2.01277236043341e-05
-1.87910469976183e-05
-2.89271047686095e-05
-2.21107967415468e-05
-8.58862952123364e-06
-1.68103123906128e-05
-1.64529425428084e-05
1.68283407373696e-06
-2.73048307863525e-06
-1.88442047573113e-05
-2.8898499189424e-05
-6.43648979772415e-07
-2.0936792297327e-05
-2.94103269774656e-05
-2.65628155307769e-05
-3.08803131856253e-05
-1.71256281423571e-05
-2.71738541975836e-05
-3.00920602776279e-05
-2.96526891380166e-05
-3.01593631303623e-05
-1.53865926436297e-05
-1.01896301614728e-05
-2.12056064132523e-05
-2.89991619357956e-05
-1.43887473707337e-05
-3.15772409064837e-05
-1.81024441266085e-05
-2.79416719995707e-05
-2.74934382105781e-05
-1.59045783597362e-05
-2.19649596168605e-05
-2.66138648094083e-05
-2.75789521881232e-05
5.20792518755274e-06
-2.22997410504636e-05
-2.20278306214631e-05
-1.07858651054777e-05
-1.86357263799351e-05
-6.55513253854779e-06
-5.4704764947873e-06
-1.24143411677544e-05
-6.08681720079212e-06
-1.20137743933391e-06
-2.08451579843451e-05
5.44366152539451e-06
-1.97739881465356e-05
-1.8988811837699e-05
-2.53487226106867e-06
-8.65150056077392e-06
-1.41411404358388e-05
-8.25085506616837e-06
-2.87475908461589e-05
-1.26966947687969e-05
-6.66138083298554e-06
-2.89841287048622e-05
4.65928442293414e-08
-2.45563773971897e-05
-3.20983950080057e-06
-1.5957288852213e-05
-3.07601189534953e-05
-1.76143523922527e-05
-5.37160594064914e-06
7.32639047960815e-06
-9.18020727941635e-06
-8.8682458270191e-06
-1.25956850906236e-05
-2.554454388804e-05
-2.40344719464256e-05
-1.21729176683889e-06
-1.09846287987705e-05
-9.62434746726221e-06
-9.1843987583843e-06
-1.33454278277976e-05
-2.16512868792008e-05
-2.25723787299004e-05
-6.82310746834968e-06
8.09233633847722e-07
-1.32976247412705e-05
-1.08616948180128e-05
-9.35129021126276e-06
-2.33028990853931e-05
-1.76467022373476e-05
-1.69189391198081e-05
-2.46967499524243e-05
-1.85250553604404e-05
-3.0707069043143e-05
-2.00068440575921e-05
-2.49732678142311e-05
-2.06907091553035e-05
-1.26197323974591e-05
-4.53119533032288e-06
8.74450414378966e-06
-2.32168733506613e-05
-2.24435192759872e-05
-1.5870457426967e-05
6.38813000502037e-06
-1.57298770404101e-05
-2.02637477500048e-05
-4.94115750261611e-06
-3.35556780871275e-05
-2.14503353764192e-05
-2.13600960408651e-05
-5.54959559211739e-06
-2.11698287375329e-05
-1.0790112718936e-05
-3.08257712707584e-05
-1.23610679790834e-05
-1.7445097635701e-05
-1.30096211391029e-06
-2.46649551904429e-05
-2.86171367660884e-05
-1.84233748333363e-05
-1.77853098467172e-05
-1.79843633548531e-05
-1.87549224859478e-05
-2.22455788494605e-06
-9.92945021627376e-06
-2.84323947060102e-05
-2.47490672092967e-05
-5.32057505848751e-06
-2.36100006350095e-06
-2.76803851579569e-05
-3.41780667149463e-06
-8.06734355293715e-06
-1.57581826990423e-05
-2.15563460237094e-05
-2.13442512002822e-05
1.54649606413331e-06
4.37848276006372e-06
-2.09100868001404e-05
-1.86852685911265e-05
-2.38023921594853e-05
-1.5665077612461e-05
-2.63952778095814e-05
-1.15792074287625e-05
-1.81541703693178e-05
-2.02213898448309e-05
1.30402966535257e-05
-3.76413692459459e-06
-8.48393241285484e-06
-1.50252012466524e-05
-3.37453977071764e-05
-3.7203251490278e-05
-1.78295706491773e-05
-1.37237906797942e-05
-7.66382783992858e-06
-1.47377347691579e-05
-9.96723334247201e-06
-1.91894432788954e-05
-1.2272232701021e-05
-1.6398260173622e-05
-2.40894152303465e-05
-1.57380082391549e-05
-1.67118584073829e-05
-1.54003089035419e-05
-2.74383280455977e-05
-2.38475387076195e-05
-2.92564459464617e-05
-3.19849402476964e-05
-1.5866345215855e-05
-9.54853956294758e-06
-2.73758870253821e-05
-1.24548644867015e-05
-1.38881185905328e-05
-5.66801332647694e-07
-1.37518841291626e-05
4.14101951735069e-07
-1.53004532559769e-05
-1.41350150595704e-07
-1.39668145134374e-05
-2.04256063613112e-05
-2.14304837625084e-05
-3.14662609679853e-05
-2.03765773825237e-05
-1.56403356178504e-05
-2.52463778413463e-05
-1.82801875414591e-06
-1.29682650269814e-05
-2.58350827157814e-05
-1.90868506067052e-05
-1.89746983180616e-05
-1.56542999348278e-05
6.79937175009916e-06
-2.52887377281435e-05
-1.95548825280009e-05
-2.04515249887827e-05
-1.39016667631814e-05
-2.06530512570927e-05
-2.90722248662569e-05
-3.70973197780248e-05
-5.31508913631981e-06
-1.25567963175752e-05
-5.62578223974339e-06
-2.05373552983617e-05
-1.86242810682857e-05
-2.31962588033751e-05
-1.23448901507409e-05
-2.61728643930919e-05
-1.55731860279505e-05
-3.34880789400142e-08
-3.34402169760532e-05
-2.39694620874263e-05
-2.02671230651903e-05
-1.85052914036323e-05
-1.01977532773899e-05
-3.03109406143389e-06
-2.18446737581671e-05
-1.15127894156005e-05
-5.38090295251087e-06
-1.40190482250088e-05
-1.5945243510166e-05
-1.79326537080671e-06
-2.26401388783595e-05
-1.97857684899597e-05
-7.59667279727896e-06
-1.7981811962255e-05
-1.03485471247031e-05
-1.44040772168348e-05
-2.61417817990177e-05
-9.32459160489445e-06
-1.21850074661018e-05
-1.15861268445865e-05
-2.43722383849421e-05
-1.94433461068808e-08
-1.10105729273496e-05
-2.07101834642606e-06
-6.59577384436047e-06
-1.17168613549758e-05
-1.37267847581859e-05
-2.16449411984919e-05
-1.47201452319177e-05
-1.85903595995019e-05
-2.31640188069793e-05
-2.13293091377804e-05
3.50908642290059e-06
-1.60416345015588e-05
-1.03447234198209e-05
-1.69862657103724e-05
-1.2818373955606e-05
-4.87061500567047e-06
-1.87028030801858e-05
-1.99335831563022e-05
3.44519405395616e-06
-1.02110578883564e-05
-1.814693392017e-05
-2.77475813506064e-05
-5.75937468199378e-06
-1.39625868756891e-05
-1.26628025555071e-05
-5.2267760958148e-06
-1.80619186884463e-05
-4.58823195706114e-06
-1.01691169379046e-05
-5.22330016095177e-06
-1.48074859302236e-05
-2.31455400190575e-05
-1.91378224543898e-05
7.82413121694967e-07
-2.67775417338811e-05
-1.44010506884896e-05
-1.75614823047938e-05
-1.58974158143237e-05
-2.14291919612038e-05
-1.54208087520002e-05
-6.7507205590549e-06
-3.00511584634304e-06
-1.87505349091924e-05
-4.46864203252426e-06
-1.42749537559341e-05
-2.25160578894964e-05
3.5545896947586e-06
-4.72050754459104e-06
9.27620616095324e-07
-2.84378559856449e-06
-1.82028156076176e-05
-1.7074133464671e-05
-1.70249275432192e-05
-4.38104824430784e-06
-9.06681715927213e-06
-1.32241291056854e-05
-1.54760105838627e-05
-5.11538583376442e-06
-1.91200913236133e-05
-1.62569344250374e-05
-1.09984838712483e-05
-1.24915570750774e-05
-1.01676839928168e-05
-2.00955591310243e-05
-2.54345483933103e-05
-8.3337794059903e-06
-2.44716301366175e-05
-1.48832133510287e-05
-3.55586244689289e-05
-2.39148518333014e-05
-2.60431724636725e-05
-1.06346220394604e-05
-2.68171701815368e-06
-2.81177445779633e-05
-2.00544241285972e-05
-6.12898656812304e-06
-1.62422049326181e-05
-1.9495258378938e-06
5.08371788801296e-06
-1.08547978745514e-05
-7.84993213390499e-06
-3.92461362854174e-06
-1.06230013688087e-05
-2.93194703613904e-05
-1.72455089544119e-05
-1.54492878815372e-05
-1.13176419415864e-05
-7.88649327925358e-06
-2.4965181168161e-05
-1.55154137920761e-05
-1.7210429315053e-05
9.75815495612549e-06
-1.29592569197293e-05
-2.01795467561875e-05
-1.92497997133013e-05
-1.24952215753131e-05
-3.40635569770646e-05
-1.84982269394009e-05
-3.84886867985679e-06
1.11191665224973e-06
-2.63470189651006e-05
-3.65136516864581e-06
-6.48534728613361e-06
-2.05088794784683e-05
-1.36873356348993e-05
-2.31193781931606e-05
-1.6037277736015e-05
-1.52111595092461e-05
-8.77046504868098e-06
-1.97449161296819e-05
-1.30300050655096e-05
-1.20601895909887e-05
-2.3345450780737e-05
-2.87538344523486e-05
-1.19936066915969e-05
-7.4240451355335e-06
-1.49507582957862e-05
-1.55659799263098e-06
-4.01054965318355e-06
-1.69031504552279e-05
-1.42266007276753e-05
-1.42541368086997e-05
-3.87059032449155e-06
-2.26596787379951e-05
7.48807966196827e-07
-1.95030979834452e-05
-1.65440063889723e-05
-2.60109761345293e-05
-1.22824446541141e-05
-3.87834564354656e-07
-4.19757701627292e-06
-1.75255341187948e-05
-2.49134861716701e-05
-1.39685393646263e-05
-2.37840024551215e-05
-1.74360256499409e-05
-4.88889456880558e-06
-2.23225811165685e-06
-1.63546050839863e-05
4.02209068857419e-06
-3.82439173535277e-06
-2.28782617453405e-05
-2.60626068195406e-05
-2.23859128329544e-05
-1.31643614949476e-05
-7.30228056048079e-06
-1.29350655185512e-05
-2.74914071089505e-05
-3.25821919664717e-05
-9.36434827061953e-06
-8.9851528236809e-06
-3.332489695833e-05
-4.52382527486724e-05
-2.46525026870028e-05
-1.5802834420933e-05
-1.49744270330238e-05
-2.08069674526386e-05
1.33252362061735e-05
-8.77261926988537e-06
-1.89941508431587e-05
-1.9659905564738e-05
-9.09564312093593e-06
-2.05352552725032e-05
-1.93110995815714e-05
-1.71953438124104e-05
-1.10870864088636e-05
-1.977901533648e-05
-8.23608825622439e-06
-1.99080012023399e-06
-1.75614072104116e-05
-1.77109020031392e-05
-1.12901862892163e-05
-1.42037235594807e-05
-1.93250030961761e-05
-3.27727488210204e-06
-9.63126122731033e-06
-1.48348867604696e-05
-2.27032031394651e-05
-1.47136940223482e-05
-7.23265657482296e-06
-2.34788776064539e-05
-3.31366638440118e-05
-1.9254400124965e-05
-2.230853001009e-05
-1.86503534628015e-05
-1.16241315096819e-05
-5.25878959410686e-06
-1.80826628525898e-05
-1.71695013214598e-06
-2.04850625744157e-05
-1.06980672696907e-06
-2.17421289777658e-05
-8.01659783416599e-06
-2.44597664085425e-05
-1.95921074014112e-05
-1.63747296223392e-05
1.34544961600766e-05
-2.79062708680281e-05
-1.30536837119874e-05
-2.24036103578378e-05
-3.1490747564953e-05
-1.93406682324318e-05
-1.10772734046837e-05
-2.88118723629923e-05
-6.97784533871816e-06
-1.66734479775287e-05
-8.63879104751875e-06
-1.47214580988e-05
-1.52807429207644e-05
-1.45054033480868e-05
-1.6934169859078e-05
-1.14810001982631e-05
-2.75046097661928e-06
-3.24636316938339e-06
-1.86695520229281e-05
-6.10280473532478e-06
-3.38079176870788e-06
-2.53342077809716e-05
-2.28419091207293e-05
-1.44509176281159e-05
-2.18461043667087e-05
-8.57785002640271e-06
-2.64984949808203e-05
-2.07191774901842e-05
-7.67821823106852e-06
-2.39382865294941e-05
-2.33869253037308e-05
-2.14687391240935e-05
-5.25028870454314e-06
-1.57396470550989e-05
-1.58360219271994e-05
-1.63956824229459e-05
-1.24841463602037e-05
-1.56040773610897e-05
-2.45949250219997e-06
-7.97609453795152e-06
-2.1276317006577e-05
-1.25927420046307e-05
-1.68849404352053e-05
-7.63139769592838e-06
-2.59518224147708e-05
-4.21859556058627e-06
-2.25934608731774e-05
-1.86738607019481e-05
-1.49159251736292e-05
-1.24506534367351e-05
-1.48858128871794e-05
-1.72364530034805e-05
-1.5561344531394e-05
-1.51471660118135e-05
-1.78051986241737e-05
-1.83836618383264e-05
-1.79861710171026e-05
-2.24793339433776e-05
-1.05485854718577e-05
-2.28108022445336e-05
-1.99338046099773e-05
-1.13035707631452e-05
-1.9648645158655e-05
-1.20640779059364e-05
-1.62946391985209e-05
-2.6552641696478e-05
-3.35577315124546e-05
-1.36537292561526e-05
-1.78556945246309e-05
-1.39905881481268e-05
-1.67708929849153e-05
-5.47638647346415e-06
-3.39140025836813e-06
-6.77317514621737e-06
-1.4116934435773e-05
-1.05830201977586e-05
-2.3184130384519e-05
-1.85857551455699e-05
-1.79756367541914e-05
-2.13235661536046e-06
-1.33639714848328e-05
-1.24496554272523e-05
-2.30851991444893e-05
-1.68562919232813e-05
-1.83506387999538e-05
2.05116007397931e-06
-1.78108091661919e-05
-2.51671411735655e-05
-2.00318653788516e-05
-2.02751441732262e-05
-1.34541887251908e-05
-2.73845272084516e-06
-2.19527440836493e-05
-1.50036725703621e-05
-2.7913171138128e-05
-1.74918386363784e-05
-9.27585273474505e-06
-2.59476198785639e-05
-8.27884817123178e-07
-1.34194424124039e-06
-2.7515084626841e-05
-8.62713067957019e-06
-8.99601684924367e-06
-3.79668689851394e-06
-2.41452936547133e-05
-3.20129182269865e-05
-2.117212617019e-05
-1.84509464270944e-05
-9.42981924778848e-06
-1.97314203827364e-05
-1.84458427912007e-05
6.06094709564441e-07
-1.89745327120447e-05
-1.70370355610224e-05
-7.41204068495902e-06
-3.31307208692167e-06
-1.58865516364138e-05
-1.53572861444406e-05
-9.67310142554584e-06
-3.56233643761955e-05
-2.00859185200228e-05
-2.389625603096e-05
-2.12102467565664e-06
-1.01254652350977e-05
-1.15319846069298e-05
3.66553304266288e-06
-1.32646546985281e-05
-3.06499313839971e-05
-5.40317451971963e-06
-6.41023432255247e-06
-2.03527873756871e-05
-2.76382948612407e-05
-2.3975566759845e-05
-1.1858760425955e-05
-2.54486276625408e-05
-8.09297178018129e-06
-2.17725607286333e-05
-1.10668254307263e-05
-3.02517975517916e-05
-2.14764750990932e-05
-1.27818930962933e-05
-1.59882067615067e-05
-3.79589732188211e-05
-1.36268210345764e-05
-1.0750413502778e-05
-1.24706665296884e-05
-2.39228686509562e-05
-1.10225030595067e-05
-1.85943981091857e-05
-1.49007569776959e-05
5.57868164207982e-06
-2.37441495460156e-05
-1.3163911967413e-05
-1.14709945712706e-06
-2.85561134149592e-05
-2.83328038511702e-06
-6.43490313369227e-06
-1.23283193864214e-05
-3.13130954654205e-06
-2.46746224673197e-05
-4.38911004421796e-06
-8.59904475377537e-06
-1.58708193277014e-05
-2.64543427533005e-05
-1.1663763282709e-05
-4.13768012124366e-05
-8.38991376164968e-06
-9.52157091811393e-06
-1.41668842631734e-05
-1.59727225055674e-05
-2.41218939302659e-05
-1.31027540591646e-05
-2.12123756143394e-05
-9.92668914171779e-07
-1.98149681981962e-07
-5.99999921610416e-06
-2.17476873325575e-05
-8.97182995180026e-07
-1.09863177901566e-05
-3.22113955769483e-05
-1.45378897199256e-06
-1.78688655113677e-05
-8.18346823520868e-06
-2.61315180595547e-05
-2.06223614688714e-05
-2.48579899713078e-05
-1.20674550535932e-05
-9.32746675130074e-06
-1.05715560157955e-05
-3.89478309092166e-06
-2.15713537682772e-05
-1.06994865044797e-05
-3.73052725009966e-05
-1.2916402195608e-05
-2.43022396607142e-05
-2.26116746384021e-05
-1.03678679494619e-05
-2.2579253880895e-05
-6.5450291561182e-06
-3.03208804072795e-05
-1.80526543360795e-05
-1.7263280031929e-05
-2.91830528490663e-05
-1.11602709464846e-05
-1.30571587015372e-05
-2.27699186155026e-05
-3.1817728100793e-05
-2.92388952132492e-06
-1.18996143161788e-06
-6.30807805820197e-06
-2.17369116139155e-05
-7.49150906446789e-06
-2.14231919210129e-05
-1.28964921566708e-05
-1.63858020297909e-05
-9.38319698778248e-06
-1.36901545195559e-05
9.32740760767384e-06
-3.97613632356137e-05
-1.44136093831604e-05
-1.74956672338629e-05
-2.98732661344816e-05
-1.32338779219e-05
-1.05971109445278e-05
-4.61867690988998e-07
5.38281274152799e-06
-6.05358333581747e-06
-1.76433260425074e-05
-1.43589676418804e-05
-3.26511783026302e-06
-2.0583448561354e-05
-8.38737707428676e-06
-1.87685837628037e-05
-2.09928676141562e-05
-2.51011789135325e-05
-2.98773916496885e-05
-1.8464255373176e-05
-2.32690448887656e-05
-1.06974307443417e-05
-3.29678076405922e-06
-1.39158180200459e-05
-2.69443980017932e-05
-1.34390447860886e-05
-2.55984841516214e-05
-1.25686648632946e-05
-2.07901545105888e-05
-1.50141766016267e-05
-1.00564092958373e-05
-2.3680331722463e-05
-2.97186813249539e-05
-1.84593742632779e-05
-1.6829215607512e-05
-2.37323885546198e-05
-1.76517177518753e-05
-2.28371448689296e-05
-1.65202832227084e-05
-2.79152343030435e-05
-2.07573131950278e-05
-1.62358632787668e-05
-2.68993158411479e-06
-1.94245877308202e-05
-2.28294864620325e-05
-6.91385262443288e-06
-5.13328194490651e-06
-7.24319189245555e-06
-1.99797906602182e-05
-1.31576158845721e-05
-5.17860930796997e-06
1.07276514723878e-06
-1.02811576381389e-05
-1.29726000051603e-05
-1.41936892491705e-05
-7.24129136584127e-06
-1.96489254774791e-05
-1.62726886394338e-05
-2.1319182909487e-05
-4.71115309264888e-06
-2.9473182293414e-05
-1.59406607234982e-05
-1.31115677239852e-05
-1.29869060871878e-05
-2.6162755046545e-05
2.7362542848862e-06
-5.15969268332471e-06
-1.30668766777155e-05
-1.38358141916348e-05
-2.16687129576376e-06
-2.36907871991232e-05
-2.23546597753065e-05
-2.41090509557968e-05
-6.50736967263649e-06
2.14146230282362e-06
-8.09875251219781e-06
-1.53821091659816e-05
-3.86336962698812e-05
-1.2425629374668e-06
5.18810614330525e-07
-1.65086271534661e-05
-1.99375303849364e-05
-1.08647765235223e-05
-3.55398208723462e-05
-2.24058484786547e-05
-1.01696434229905e-05
-2.85855026570229e-05
-2.40454292661306e-05
-1.92022618704434e-05
-2.68332333812077e-05
-8.77142112483354e-06
-9.52545426961082e-06
-6.99606491760424e-06
-2.28691868451782e-05
-1.73803191713477e-05
-2.72310621987765e-05
-9.08185497761048e-06
-1.44186427597227e-05
-1.2961923250687e-05
-2.42954561918198e-05
-1.43703774468515e-05
-5.54004242867601e-06
3.64142138460626e-06
-1.55614229295807e-05
-1.7697466801551e-05
-1.75465732172975e-05
-5.00600128865665e-07
-2.66577632067059e-05
-1.60500498896479e-05
-2.14209765145173e-05
-2.41867492137928e-06
-3.02713036389687e-06
-4.88057001965151e-07
-1.7830792230782e-05
-3.61255060499789e-05
-7.32066035705021e-06
-1.24487600125411e-05
-1.81168184929811e-05
-2.04278504135132e-05
1.71299351074628e-06
3.82350711009984e-06
-3.8340220763811e-05
-9.36642667418549e-06
-1.37680283333752e-05
-3.13284032270054e-06
-1.99052356015665e-05
-9.54017440865519e-08
-1.18283826708862e-05
-1.62174424821573e-05
-7.66122739853161e-06
-2.51519463007066e-05
-1.65324963867685e-05
4.27210953695927e-06
-1.34359707460655e-05
-2.27078266860823e-05
-1.6239160296373e-06
-2.06818112313535e-05
-2.33842142260378e-05
-1.20213402504338e-05
-1.02984233707338e-05
-1.26691980092907e-05
-8.0979545666171e-06
-3.1050418150015e-06
-9.22478385216927e-06
2.07050201940874e-07
-1.46670431229959e-05
-3.24259338642229e-05
-9.12319768989837e-06
-1.46322386126768e-07
-2.52908953180785e-05
-1.79913163933298e-05
-1.95095780354486e-05
-1.77736407686115e-05
-9.97410612334855e-06
-9.410687258411e-06
-3.35124998117921e-06
-4.74361826471605e-05
-4.33511256805999e-06
-2.48354141556347e-05
-2.1739602097051e-05
-1.92540633318012e-05
8.67648146798341e-07
-2.16477629249897e-05
-1.58889229390399e-05
3.62107993102551e-07
-1.48998373325699e-05
-1.20555696868695e-05
-1.67344517510504e-05
-2.26267485781254e-05
-3.68979198856336e-05
-2.17731000696569e-07
-1.35447094526175e-05
-2.37678936000536e-05
-8.24214520421863e-06
-3.11842604880546e-05
-3.03261080059605e-05
-1.39898273772273e-05
-1.73286232678759e-05
-1.46797913499911e-05
-2.53358971321209e-05
1.57283794778104e-06
-2.62476469667254e-05
-2.57495132246361e-05
-1.69194810753929e-05
-3.81974508862264e-06
-2.2448657196619e-05
-2.4110433328675e-05
-2.33201214001382e-05
-2.01675931290864e-05
-7.71235461537777e-06
-1.54265883721127e-05
-4.93591325070124e-06
4.80262146988052e-06
-3.04305855890205e-05
1.53703059020553e-06
-1.39849541348158e-05
-2.0226450123384e-05
-3.04324075610548e-05
-2.24642732255068e-05
-2.66690627106237e-05
-1.5555274745362e-05
-2.45572161311675e-05
-2.3691465172699e-05
-1.10817776702765e-05
-9.82082132084281e-06
-1.41058694327187e-05
-2.5535947646841e-06
-7.81660384509903e-06
-1.06241866107599e-05
-2.90963272190143e-05
-2.56515224963182e-05
-1.84173275530911e-05
-1.14952095099004e-05
-3.08453117631453e-05
-3.24366825446607e-05
-1.24383566572077e-06
-1.08543525152999e-05
-3.46135984452548e-05
-2.48840930152295e-05
-1.120074854186e-05
-2.13328054356305e-05
-1.61252640935992e-05
-1.04214465341612e-05
-1.830986810012e-05
-2.40235589115599e-05
-1.73035020341974e-05
-1.53673844846785e-05
-2.88770124707078e-05
-1.87636143251701e-05
-1.07743018279582e-05
-2.11683686915954e-05
-9.9580086076167e-06
-6.40853869833785e-06
-2.43483939789281e-05
-8.69863077356561e-06
-2.60778841121247e-05
-3.03685069801776e-05
-1.96582449050005e-05
-1.57524820324186e-05
-1.30130410556556e-05
-3.2081537617062e-05
-2.11119645050119e-05
-9.06929879319443e-06
-3.02248956259972e-06
-8.1638915385813e-06
-2.72861215050182e-05
-7.61895790696767e-06
-1.35936783510505e-05
6.87021831965279e-06
-5.47088554580585e-06
-1.73352331736222e-05
-2.00818091049295e-05
-2.29197192724596e-05
-2.5378188754041e-05
-1.58017693841241e-05
-2.79847493376934e-05
-3.32022907743058e-05
-2.21536538528083e-05
-1.48136905530962e-05
-2.26775505033321e-05
-2.26914230165579e-05
-1.8319155360721e-05
-7.54716844480913e-06
-1.37130538933845e-05
-1.51815063639462e-05
-1.84369874975841e-05
-1.6052714856188e-05
-3.13186964691727e-05
-1.90067410483962e-05
-1.52816713625e-05
-1.86313584308467e-06
-7.45112170666917e-06
-2.69575312172457e-05
-2.26543602411287e-05
-1.57311170506152e-05
-7.52630393020044e-06
-1.15255556211589e-05
-2.80884167248571e-05
-2.08999330508608e-05
-1.51805312073251e-05
-2.64959230524052e-05
-7.489424814665e-06
-2.11934939155573e-06
-2.25188111420959e-05
-2.68158502847134e-05
-2.6193893361868e-05
-1.02416132296232e-05
-2.63136219494428e-05
-2.30496805367189e-05
-1.06220216405091e-05
-1.1904414113594e-05
-1.83982944742045e-05
-2.06823586555146e-05
1.39882929540684e-06
-1.74218330922846e-05
-2.29630312861437e-05
-1.42358503325983e-05
-2.45797151801308e-05
-2.29625514036025e-05
-1.18120157906714e-05
-2.45862089074738e-05
-9.51913741276038e-06
-1.89365708795035e-05
9.55444790980159e-06
-4.36261668536096e-06
-4.00067928984642e-05
-1.70379679449299e-05
-1.2022343149412e-05
-8.55801398164982e-06
-1.27074598500901e-05
-2.28351994481017e-05
-1.81357248500668e-05
-3.61801020398249e-05
-1.95703103254387e-05
-4.20774925741014e-06
-2.36770392109757e-05
-1.98597743139235e-05
-2.09719681600041e-05
4.19377331483895e-06
-4.75443344238004e-06
-1.82846386733142e-05
-8.71285467493121e-06
-3.02136955794848e-05
-1.07575772201996e-05
-4.69277838118974e-06
-8.00505282856242e-06
-2.43082118249945e-05
-1.65654793130027e-05
-2.56188168049811e-05
-5.01627040971207e-06
-2.32853970265242e-05
-2.78364472764485e-05
-1.99656479286862e-05
-1.16606679175599e-05
-3.22083842275657e-05
-9.1504523002973e-06
-2.20858538900849e-05
-3.14004932204417e-05
-6.89121849931663e-06
-2.07800156227692e-05
-1.2324782509514e-06
-7.3073970549599e-06
-1.96648100783816e-05
-5.00892140622118e-06
-1.63290376430781e-05
-2.51681642169466e-05
-7.33673142298684e-06
-7.13237301556211e-06
-2.06578606950902e-05
-1.33725303299516e-05
-2.23552009895992e-05
-1.55061910987717e-05
-2.25143942250331e-05
7.87276600665877e-06
-2.49645969356937e-05
-2.31940881642643e-05
-1.49613325165041e-05
1.34629588287676e-05
-1.91266922233277e-05
-6.43776853527946e-06
-2.44275364587436e-05
-1.78468339952286e-05
-2.75187522222319e-05
-1.40134470576652e-05
-1.18611823074727e-05
-1.14852249404978e-05
-7.90152109970017e-06
-1.17843892017386e-05
-1.109892307518e-05
-1.52418469802238e-05
-8.20999216530098e-06
-1.6169595406956e-05
-1.94557434811165e-05
-1.78328132325491e-05
-3.25248104896965e-05
-1.86561301853485e-05
-6.3193254247518e-06
-3.89999069050168e-06
3.08995347574235e-06
-1.62837643859166e-05
-1.96238156834966e-05
-1.70738110621506e-05
-8.13196751584174e-06
-1.77650179142609e-05
-1.95923060843685e-05
-2.00351729819014e-05
-1.92801057548374e-05
-2.12616809185704e-05
-1.76210138230514e-05
-7.8326012759278e-06
-1.53131851993812e-05
-3.74727795566733e-05
-2.76429791415315e-05
-2.62136219067222e-05
-1.7398906716533e-05
-2.22815964460135e-06
-2.36597104503721e-05
-1.93844016676242e-05
-2.00771846320039e-06
-1.43860850212427e-05
2.71153967178654e-06
-2.44945094092953e-05
-2.19441915982738e-05
-1.28856753369216e-05
-1.07969449579007e-05
-1.92043579794016e-05
-1.3912572285454e-05
-2.67218186395985e-05
-2.15539297598562e-05
-1.73822270855007e-05
-1.79441445951886e-05
-1.19185108046977e-05
-2.81211301843099e-05
-1.22575475680027e-05
-1.07226079523417e-05
-1.27442069770978e-05
-2.47310162630369e-05
-2.37219821545992e-05
-1.07825213727103e-05
-1.22417322476519e-05
-1.74269945308769e-05
-3.10245972111643e-05
-1.10479597224399e-05
-2.45107190480114e-05
-3.65670701873834e-06
-1.88782659407615e-05
-1.76343204878625e-05
-2.60138840386437e-06
-1.90943790929381e-05
-2.05329184393294e-05
-2.04845142461367e-05
1.31305604645017e-06
-2.7011181905549e-05
-1.15440289565399e-05
-9.89723524609149e-06
-1.29398112081811e-05
-2.35613142688098e-05
-1.08894548235349e-05
-1.32971146957006e-05
-1.63841848009013e-05
-1.77544606398567e-05
-4.75695303595148e-06
-2.48911156921096e-05
-3.57321178980365e-05
-3.67150206859608e-05
-2.77876946994071e-05
-7.90813347817818e-07
-1.22003823499389e-05
-2.01846418731334e-05
-2.04972354810388e-05
-1.17638674789523e-05
-5.8721691334652e-06
-1.9107070044908e-05
-1.50591595756678e-05
-1.39262748678684e-05
-1.3853937471738e-05
-1.93358879834635e-05
-3.60253946772143e-06
-1.79420173360367e-05
-9.10836328257248e-06
-2.31973213306318e-05
-2.45924732660154e-05
-2.5641111560162e-05
-1.466358374438e-05
-8.70072525258896e-06
-2.22234376810964e-05
-1.32296761169607e-05
-2.37210104072695e-05
-9.87303388249257e-06
-2.45993080800772e-06
4.44162187273447e-06
-2.51667509416107e-05
-1.00369617692464e-05
-1.81822119383835e-05
-1.78230031976224e-05
-2.87225078758477e-05
1.15133372986448e-05
-1.9637606526616e-05
-1.24628626130955e-05
-2.91399857559242e-05
-1.63732230022035e-05
-2.09965236785601e-05
-2.46050550032139e-05
-3.68723863127207e-05
-1.95582846784533e-05
-2.08098818912329e-05
-2.09134521088498e-05
-1.11510975851392e-05
-2.7811028266679e-05
-2.55854721139295e-05
-3.22215433348768e-05
-3.91354755958305e-06
-1.89383584571227e-05
-1.45750901798243e-05
-2.16014960726256e-05
1.93221344489959e-06
-2.51250579365291e-05
-1.07170155920464e-05
2.48482513822422e-06
-2.21937888207452e-05
-2.91167216833975e-05
-1.28173393214669e-05
-5.56175485715238e-06
-2.0312751998896e-05
-1.82042473173074e-05
-6.964333250627e-06
-5.22143717654018e-06
-8.92109984982847e-06
-1.66264029177477e-05
-2.82496139871341e-05
1.17574924297212e-07
-6.5800682210902e-06
-1.61660734571934e-05
-5.32142585699511e-06
-6.73984133711547e-07
-1.26498540100395e-05
-9.97377932432636e-06
-3.58979091387036e-06
-3.26117962119369e-05
-2.83997094720625e-05
-1.97705409139608e-06
-3.0447869902228e-05
-2.0668364819134e-05
-5.77283873447996e-06
-2.55799030922685e-05
-1.96954007110213e-05
-7.34029337701675e-06
-2.11084244702692e-05
-2.43550756456265e-05
-1.24251892830643e-05
-2.44146977969146e-05
-8.18161182997407e-06
-1.19405642671878e-05
-2.26099995612155e-05
-2.06004707857348e-05
1.23413105247499e-06
-6.69726214729834e-06
-3.1965188795382e-05
-1.57018486783414e-05
-1.14350998232642e-05
-2.19530418757592e-05
-5.58923982588419e-06
-2.38003988642434e-05
-1.83556245341089e-05
-1.73706979164117e-05
-2.57090979667636e-05
-1.48121610956774e-05
-3.76450404851592e-05
-2.43290512085719e-05
-3.29521736818583e-05
-2.00111090772043e-05
-1.14773595006033e-05
-2.13179896963332e-05
-4.31183079350426e-07
-1.84970038252011e-05
-1.26058679728458e-05
9.35369793409834e-07
3.27044408534465e-06
-2.36759481938991e-05
-1.66660181308381e-05
-2.41932231518866e-05
-1.04227681909246e-05
-7.41445509754177e-06
-2.70688097040113e-05
-2.11036915465785e-05
-1.97162646732361e-05
-1.7568458122561e-05
-1.35157916726849e-05
-2.66883667753514e-05
-1.47652208041846e-05
-2.22542037631831e-05
-5.78713827686915e-06
-1.20466678235656e-05
-6.39420526724026e-06
8.10898669928807e-07
-9.38585783721371e-06
-5.14261073604487e-06
-7.60472829570284e-06
-4.1574521882677e-06
-1.14881798957933e-05
-1.53677127019376e-05
-2.30068350652688e-05
-1.02880913749845e-05
5.47208604665493e-06
-2.31542057877012e-05
-3.95682038845018e-05
-2.59953218475104e-05
-2.96889473670272e-05
-9.77844961466272e-06
-7.1859583195959e-06
-1.99629153254947e-05
-2.42832104481321e-05
-1.60457731648465e-05
-1.93743349672023e-05
-1.51282528934396e-05
-1.93700663161575e-05
-2.23201146606433e-05
-1.18697118789523e-05
-4.91666379725673e-06
-2.03341181296781e-05
-2.59771992259637e-05
-3.16736422271539e-05
-1.97294869354556e-05
-2.118660653858e-05
-1.12795259169873e-05
-2.94963346029587e-05
-3.02622989689183e-05
-2.40872755837909e-05
-2.62188254040609e-05
-2.42278101374393e-05
5.54545636431082e-06
-6.50763518636775e-06
-1.46288953805436e-05
-1.84947368970121e-05
1.23348515692976e-06
-3.08269622262528e-05
-2.72766573343147e-05
-2.44448869571407e-05
-1.46985981013892e-05
-2.48764835157125e-05
-7.52591162779113e-06
-1.17142669536679e-07
-2.13935424360063e-05
-2.27501965932882e-05
-2.4856370087549e-05
-1.85824191331909e-05
-1.78512649577225e-05
-1.19728590171376e-05
-1.40859050221793e-05
-2.22558750288305e-05
-5.69433815552717e-06
-2.61813045181674e-05
-2.40633147707168e-05
-3.50384092015565e-06
-3.174592206003e-05
-4.7913130914094e-05
-9.65786883781466e-06
4.73425373478376e-06
-2.60343856478776e-05
-1.0869493645394e-05
-1.14229781201988e-05
-1.49788426351228e-05
-4.74089983566413e-06
-1.4778664805911e-05
-2.82369172536038e-05
1.25438784112572e-06
-1.94488324582589e-05
-4.26689252191091e-05
-1.32168596783958e-05
-1.86172570749886e-05
-2.40679666052726e-05
-2.03349821811723e-05
-1.58584850497577e-05
-1.746485444029e-05
-2.17078339969329e-05
-5.49963584685564e-06
-2.88442604910048e-05
-9.01644197807786e-06
-1.66222317320351e-05
-1.94691997007328e-05
-3.3723819985926e-06
-1.17040914733754e-05
-5.49242744118625e-06
-1.38048954049925e-05
-1.6319077097263e-05
-8.4667311928743e-06
-1.44692651008559e-05
-1.33860322485644e-05
-1.89466702646968e-05
-1.65824249418189e-05
-2.24629877384074e-05
-1.60682409648337e-05
3.16839283402027e-06
-5.0535520289008e-06
-7.47175243783908e-06
-1.46954049218583e-05
-8.63299934173174e-06
-2.30843089974001e-05
-2.30729314082959e-05
-1.29118619254074e-05
-1.19273245250828e-05
-1.57861929562407e-05
-1.43436413082877e-05
-9.29282233466209e-06
-9.21897879058956e-06
-2.02241706666441e-05
-2.01279736249264e-05
-1.72305646127962e-05
-3.13643019047413e-05
-3.16734515889837e-06
-2.29234276106529e-05
-1.11426083125514e-05
-2.64136248497138e-05
-1.91269635924317e-05
-9.79409428794478e-06
-1.08852553630439e-05
-1.52922714538956e-05
-1.55739381723473e-05
-2.30080628752465e-05
-1.41381719222847e-05
-8.41053557463596e-06
-1.8101819613131e-05
-2.44300230999996e-05
-1.6171776442686e-05
-2.87772348907518e-05
-1.24980256745479e-05
-1.46825232473766e-05
-2.5348634947669e-05
-4.4606372861788e-06
-2.18885243580012e-05
-2.56565527276064e-05
-3.46556331176546e-06
-1.03704841587136e-05
-2.60161260837211e-05
-2.57282912363867e-06
-1.325766317931e-05
-2.26553741925689e-06
-3.50869833288238e-05
-1.53779030586677e-05
-2.65609707930332e-05
-3.36533249921985e-06
-3.73652665970645e-06
1.83621875387585e-06
-1.76079100027719e-05
-2.54232398940592e-05
-3.74953082843065e-05
8.39540092528579e-06
-2.12658530281932e-05
-1.89297963419534e-05
-1.99600254279887e-05
-2.25239285894661e-06
-1.68928734438139e-05
-3.14764300475025e-05
-1.59296925080431e-05
-1.36740151550776e-05
-1.18275703920265e-05
-3.53495720635066e-06
-1.50412784612785e-05
-2.11249967825441e-05
-6.31361148366342e-06
-3.05977017687031e-07
-2.24094159954103e-05
-1.21435904308664e-05
-3.98851380023961e-05
-1.97741918556465e-05
-9.02934952251122e-06
-1.97756868408816e-05
-3.0556743945915e-05
-7.73527960603596e-06
-2.66044565833121e-05
-2.60530500404316e-05
-1.91225996362469e-05
-5.784012192702e-06
-1.83417571728027e-05
-3.10768735415644e-05
-3.17720805968897e-05
-1.7933425948513e-05
2.93724875147792e-06
6.95579094987989e-06
-1.46616164478443e-05
-2.85374744247191e-05
-1.73381507258812e-05
-1.77819671714522e-05
-1.59415807721151e-05
-3.36794554294102e-05
-9.81609611559488e-06
-2.06018723151389e-05
-2.68553316073365e-05
-1.61237327222104e-05
-2.29114229438285e-05
-1.68083918934437e-05
-3.81970750974626e-06
-8.38746764098712e-06
-2.42798224884144e-05
-1.29279710017673e-05
-2.55941103207318e-05
-3.86251525998776e-05
-1.90351143629848e-05
-1.44357943108659e-05
-6.10429286151894e-06
-2.9065107228484e-05
-1.69683990412267e-05
-1.31256574657772e-05
-5.15193666274666e-06
2.55285024949189e-06
-2.26599817297196e-05
-1.07510287800384e-05
-2.23585541274556e-05
-1.29465972385984e-05
-1.61818823886476e-05
-2.25075872004501e-05
-1.53724361316714e-05
-1.10972483801229e-05
-9.02805382561733e-06
-3.57989154143456e-05
-7.85377704297955e-06
-1.57723535651106e-05
-3.65205123949094e-05
-3.47507441707032e-05
-2.34330980086165e-05
-1.92405323599014e-05
-2.67803528907749e-05
-2.47099800635928e-05
-9.29069078366328e-06
-7.67914340273538e-06
-1.44968251132322e-05
-8.62654835362563e-06
-6.0637472137619e-06
-9.38514053324768e-06
-3.46015922321283e-06
-1.98949004124993e-05
-3.22716481274334e-06
3.49271082693477e-06
-7.46619687173297e-06
-2.53860179170066e-05
-3.69193070772467e-06
4.43687239402453e-07
1.89263199882124e-06
-4.84466470443368e-06
-2.08397523776199e-05
-1.91439469680077e-05
-1.70379160101342e-05
-5.952638002622e-06
-2.37748617788412e-05
-2.62242477219511e-05
-6.29981357599889e-06
-1.0960182261968e-05
-1.49782819765644e-05
-9.72561298408721e-06
-6.61965426990203e-06
-2.27623275050474e-05
-9.57642075354987e-06
-1.66780105727629e-05
-2.41735302660163e-05
-2.21989241071579e-05
-2.77595204884962e-05
-1.88628535723835e-05
-1.00540049332147e-05
-1.56737099198006e-05
-1.77762076096436e-05
-1.49922753992757e-05
-2.51311878089922e-05
-3.6612895892446e-05
-1.22088864723077e-05
-2.45113225971121e-05
-1.72291729203098e-05
-4.07317002044446e-05
-2.3965756213726e-05
-7.68515632182909e-06
1.56917211493826e-06
-2.33927559131882e-05
-1.22557477479348e-05
-6.91027471225846e-06
3.79498695418093e-07
-9.0373723616802e-06
-3.49050886207834e-06
-2.91710497151671e-05
-2.10895420681051e-05
-1.85303940860176e-05
-8.59249255522705e-06
-9.01073041812852e-06
-1.29782389595796e-05
-9.27871972983094e-06
-2.15755719561167e-05
-1.50682625655681e-05
1.04315937295901e-05
-9.05669267132683e-06
-2.06220611099877e-05
-4.91052881461756e-06
-1.53437717712459e-05
-2.48495292443227e-06
-2.80443761696967e-05
-1.80171331594095e-05
-1.24594123301733e-05
-9.46796779248362e-06
-8.64476414721093e-06
-3.76765347833081e-05
-2.83200604373164e-05
-9.82238723768497e-06
-2.16658256614832e-05
-2.16171938657096e-05
-4.29192931864654e-06
-7.05454973294288e-07
-1.64261496993504e-05
-1.83726531750342e-05
-1.92179050831862e-05
-5.52885441864092e-06
-2.19337229800894e-05
-2.12876316467275e-05
-1.64580402149438e-05
-2.84701351736324e-05
-7.07166980279086e-06
-1.04273222908613e-05
-6.16283533912246e-07
-1.14618534905705e-05
-1.86839651392771e-06
-2.23797245782646e-06
-1.13969886126225e-05
-2.63687399384313e-05
-2.09720993589748e-05
-2.23067169296012e-05
-2.39160670235815e-05
-5.96035224608862e-06
-2.43155769695999e-05
-3.14043793455877e-05
-1.00853778486142e-05
-6.02218776202584e-06
-1.52719627598617e-05
-2.40010254234261e-05
-6.44228735643198e-06
-1.60205135080082e-05
-1.90378983327174e-05
-1.36655551828682e-05
-1.57073165440398e-05
-1.23801548474325e-05
-2.47121413393151e-05
-7.3537378485625e-06
-6.34421337132247e-06
-1.70334197240335e-05
-1.40342971609055e-05
-9.66096308084724e-07
-1.78195522712452e-05
-2.41612261205389e-05
-1.08936934583362e-05
-2.77666381427348e-05
-3.02479490033895e-07
-2.94144815841018e-06
-1.81064940516974e-05
-2.21911272865424e-05
-8.0859487306743e-06
-2.73675056277837e-05
-2.42485139279823e-05
-1.11711063507387e-05
-2.07777822208602e-05
-2.04553810113079e-05
-2.47322768238535e-05
-2.00594725966534e-06
-1.05501781428211e-05
-1.20311989192188e-05
-1.40648708160075e-05
-1.79962074541143e-05
-8.43758519565738e-06
-2.20152542152387e-05
-1.93246616482069e-05
-7.03751411614186e-06
-3.61620946499751e-06
-2.37733696543184e-05
-1.25655377955063e-05
-2.26051791877663e-05
-2.52727189394403e-05
-2.22095155319579e-05
-2.32110261862432e-05
-1.41640962815388e-05
-2.18910918456998e-05
-1.56190586358185e-05
-1.29191276377681e-06
-2.38551880379256e-05
-1.33608382129398e-05
-2.50816301827303e-05
-1.41018462933743e-05
-1.82424940925068e-05
-2.12902559996755e-05
-1.23311548964913e-05
-1.76627016543233e-05
-2.33968169955102e-05
-4.38798735262793e-05
-2.43730622852016e-06
-1.13185234190174e-05
-5.93703934711382e-06
1.2756025060602e-06
-2.32948517074429e-05
-2.86972905757263e-06
-1.34829601048301e-05
-1.97484511539117e-05
-1.5985956513299e-05
-1.40595548929101e-05
-4.14082107606424e-06
-2.23824580050707e-05
-5.19982982315862e-06
-1.43052355637196e-05
-3.37650711277107e-05
-1.47531250498564e-05
-2.02822193271138e-05
-1.95950791762746e-05
-1.08786544104345e-05
-6.20895632026675e-07
-9.11697691924935e-06
-6.20995032858389e-06
-1.99876599601089e-05
-2.80675977852362e-05
-3.19718138110767e-05
-1.400442375293e-05
1.7161969721236e-06
-1.36424911094659e-05
-3.83336695045706e-06
-4.28613893956662e-05
-1.70569133135375e-05
-3.15210387989383e-05
7.41776046563442e-06
4.80113730132391e-06
-2.18941990977714e-05
-1.44597366423569e-05
-2.77543299625162e-05
-1.67812125694662e-05
-1.0003251461896e-05
-1.7766535242449e-05
-1.92475142068912e-06
-7.38266911907669e-06
-1.5400823647149e-05
-1.84214190456352e-05
-2.35320649853037e-05
-2.58157626199993e-05
-7.5340396383184e-06
-1.87095406281472e-05
-1.74858728030378e-05
-4.35719334995188e-06
-2.87320560487067e-05
-1.64988525934308e-05
-1.97795995097836e-05
-4.23830062221749e-05
-2.19093313527906e-05
-6.0825228618526e-06
-1.35971757115957e-05
-9.86893924875885e-06
-6.9766615908046e-06
-1.48901401982303e-05
-1.34646164084009e-05
-1.58074389932791e-06
-1.79052936246428e-05
-1.28663058497894e-05
-1.94539389803354e-05
-2.04503074548255e-06
-1.96180760832455e-05
-1.93034985431014e-05
-2.91463530726628e-05
-1.47177381702087e-05
-2.5504515976538e-05
8.81744982331301e-07
-1.86745423491665e-05
-2.28191503838311e-05
-1.14456477885769e-05
-2.73713214254536e-05
-1.34934617038537e-06
-1.68878325030312e-05
-9.74576471182829e-06
-1.05027453771207e-05
-4.47957387144079e-06
-1.99023375708617e-05
-2.70704680385664e-05
-1.31995680809305e-05
-9.68943943281297e-06
-1.85260699966072e-05
-1.78043659607083e-05
-1.44430300745353e-05
-1.75709537461059e-05
-1.16529584267759e-05
-1.34486072411598e-05
-1.01905443222131e-05
-1.69732693529853e-05
-1.0048061524408e-05
7.45897358209416e-07
-1.10954395614958e-05
-1.51648013285742e-05
-2.26303415572342e-05
-7.995000511466e-06
-2.04368236017148e-05
-2.36809801318361e-05
-1.37616346610854e-05
-7.59404523296387e-06
-7.08560377583652e-06
-1.78483187124984e-05
-1.54270437819135e-05
-1.05523536135395e-05
-5.41646237790531e-06
-1.41462077430269e-05
-1.31133330174141e-05
-1.21215240942337e-05
-1.24473767582283e-05
-2.74103253323259e-05
-2.09254720780259e-05
-1.40406146681584e-05
-1.54857406748705e-05
-5.62336775138504e-06
-2.63285336587462e-05
-3.05402558941733e-05
-2.32126604434096e-05
-2.43711779931754e-05
-1.1138743812849e-05
-2.46546480397567e-05
-1.53848934816684e-05
-2.20419482793754e-05
-6.9841206094331e-06
-1.28316535602797e-05
-2.84084126231368e-05
-1.35432961317537e-05
-3.97631341842656e-06
-1.22220235572611e-05
-2.41576289092447e-05
-3.39560553473087e-05
-7.38904835175035e-06
-4.41560070047282e-06
-2.65847363843649e-05
-1.76945644757358e-05
-1.28829035245173e-05
-1.97363693168108e-05
-6.24240901376976e-06
-1.17716875427698e-05
-1.94057332574071e-05
-1.71983766096027e-05
-4.61815290110903e-06
-1.16210270868712e-05
-1.60116845816241e-05
-7.97448025451483e-06
-8.29515007339534e-06
-2.42896200757297e-05
-1.16757846401349e-05
-1.37031456258489e-05
-2.05794158198746e-05
-1.85896401128208e-05
-7.61979504548928e-06
-1.09640569793378e-05
-1.78102440095989e-05
-2.61124029315015e-05
-1.37197564517955e-05
-1.03715763859568e-05
-1.72344822438223e-05
-2.69059100703812e-05
-2.37868340713956e-05
-2.31336915580705e-05
-9.30566436516938e-06
-8.00972529322641e-06
-1.40792574983134e-05
-1.70631905654232e-05
-5.66828379145114e-06
-1.27200644618218e-05
1.23302294094367e-05
-1.37420586245719e-05
-1.09671352047736e-05
-3.27451692647457e-05
-1.0077290013054e-05
-1.81670435192525e-05
-1.79623097046576e-05
-1.16143621679622e-05
-1.25766784109657e-05
5.92519059773753e-06
-4.62378047741907e-06
-2.39032460499927e-05
-1.22320803984589e-05
-4.42578186775102e-06
-1.55317730478065e-05
-3.14901373219561e-05
-6.55144347533062e-06
-4.2470281262356e-06
-2.70309632554242e-05
-6.03517462015527e-06
-4.0071802587753e-06
-6.17888773892313e-06
-2.69024748902746e-05
-1.93451280432644e-05
-2.01512425475465e-05
-2.14487457626063e-05
-1.14411202912912e-05
-2.06709486194733e-05
-1.55043379757384e-05
-5.01731469934131e-06
-2.53476382008486e-05
-1.87699934863384e-05
-1.10718701309948e-05
-2.01827549494715e-05
1.88560671243438e-06
-2.70904174734931e-05
-2.32415458842701e-05
-5.09849010617594e-06
-8.2075678004907e-07
-1.25285763712293e-05
-1.85976070602801e-05
-1.53254248069059e-05
-9.63143760209427e-06
-1.20859196737626e-05
-2.52912914048963e-05
-8.77923904946262e-06
-1.26908586261258e-05
-2.06374354036879e-05
-1.17803608680775e-05
-1.40535882845673e-05
-2.76788835819002e-05
-2.79055329843481e-05
-5.46893467728015e-06
-1.84235616175686e-05
8.82017420270163e-07
-3.22533821304944e-05
-2.68432927574212e-05
-1.57204277710418e-05
-3.84399166624191e-06
-9.99409854658809e-06
-1.3268368397505e-05
-1.26011603151657e-05
-1.95807553512332e-05
-2.03019078386883e-05
-1.71376807334911e-05
-1.27774950335274e-05
-2.67761192287126e-05
-1.0609628461462e-05
-2.67834728559251e-05
-2.43889436338007e-05
-2.20347997010881e-05
-1.83545581895986e-05
-1.97217387369026e-05
-2.7791293831213e-05
-2.69685750614164e-05
-1.29721340390351e-05
-1.33503576259673e-05
-8.97022711903248e-06
-1.7551936635998e-05
-9.20540000560229e-06
-2.67485848280377e-05
-2.42081898925418e-05
-1.06974785884e-06
-1.5892446145036e-05
-1.60140705215503e-05
-2.93939130443169e-05
-7.61711587879502e-06
-2.34046382945936e-05
-7.01876903548593e-06
-2.10697383056312e-05
-2.24364898869744e-05
-2.85246032215354e-05
-1.86491664017978e-05
-7.23900753089591e-06
-2.10766275962006e-05
-1.69282516174854e-05
-1.06427773980531e-05
9.67463224370001e-06
-3.41814876302002e-05
-9.84213545109045e-06
-2.85047266419071e-05
-7.64345545700759e-06
-1.96607609044793e-05
-3.08731205563275e-05
-8.72129259002824e-06
-6.98811223178598e-06
-5.93038834589208e-07
-1.13739907049741e-05
-2.84937879004445e-06
-9.74998801037214e-06
-1.62314267730615e-05
-1.14424397960152e-05
-1.56395577771709e-05
-1.40267600092326e-05
-6.54610298144882e-06
1.3192528557718e-07
-1.09904002524807e-05
-1.88155995476841e-05
7.98807561463418e-07
-5.79236257512091e-06
-3.28951296271048e-06
-5.89583670006189e-06
-2.43695495534231e-05
-2.12989080012148e-05
-1.15749282825603e-05
-1.13596483054193e-05
-1.77895673061991e-05
-1.03558201702051e-05
-2.09197419482472e-05
-2.09072101733131e-06
-7.90928698338497e-06
-1.88603544755732e-05
-2.74739201231107e-05
-6.25396053871824e-06
-4.23668726740273e-05
-2.61343291022176e-05
-2.00017736758569e-05
-5.53592996089873e-06
-4.0622240409227e-06
-2.62968944971732e-05
-1.36352033045464e-05
-2.1974588899896e-05
-4.51186282579887e-06
-2.87426758724628e-05
-1.86703966154021e-05
-1.95677785011955e-05
-1.32829187716376e-05
-7.94058409696587e-06
-1.49889770799223e-05
-1.0676091424604e-05
-1.30501755377607e-05
-3.52813862539268e-06
-3.1506670465662e-05
-2.56370129711865e-05
-1.59244707195927e-05
-1.52513305648767e-05
-5.42019384981356e-06
-8.26014346406222e-06
-7.03159509486843e-06
-1.80936941024733e-05
-2.45133825864969e-05
-1.70015148800104e-05
-5.44090080106157e-06
-2.46323343161544e-05
-1.1410167232603e-05
-2.82216452309627e-06
-5.64913923670225e-06
-4.40462883073742e-06
-9.57902069207103e-06
-1.62191888621933e-05
-3.54542459412325e-05
8.22750050324359e-06
1.84648142758296e-06
-2.92702186662489e-06
-1.6025825331995e-05
-2.17769157452681e-05
-4.84522951958485e-06
-2.06588712217967e-05
-1.72978610835615e-05
-9.14744133621457e-07
-2.41579660840116e-05
-3.04019526335294e-06
-1.67152157056178e-05
-1.57693941279204e-05
-2.37795140300116e-05
-1.86812668887538e-05
-3.36401341843141e-06
-2.37647197983862e-05
-6.58983916205903e-06
-3.15282786044123e-05
-1.2673878563648e-05
-2.059654341008e-05
-1.29913277872656e-05
-1.97111098562524e-05
-5.35273249261359e-06
-2.14930346273213e-05
-3.83810251740721e-05
-2.923596051005e-05
-2.08525480544199e-05
-1.82470261356776e-05
-1.6005303928915e-05
-1.98961404149572e-05
-1.35317106290847e-05
-2.18441509470647e-05
-1.72454600343004e-06
-1.40223541297595e-05
-1.71611459279197e-05
-9.8121468248372e-06
-3.30559982835492e-05
-1.29474669321682e-05
-2.70780981578479e-05
-1.24466945401354e-05
-2.23794274181845e-05
4.43548614123869e-07
-9.68822735296592e-06
-8.99722966302957e-06
-2.77242439848116e-05
-3.75090975099546e-05
-1.82587268454324e-05
-2.43303112343995e-05
-1.08632751664561e-05
-9.29117620762543e-06
-1.29327078957603e-05
-2.05888215425709e-05
-9.76997569777554e-06
-8.37622221105252e-06
-2.68437841536874e-05
-2.14898855789197e-05
-3.18826748957156e-05
-1.75533827334645e-05
-1.42301160533721e-05
-1.07187001942571e-05
-1.77443733533633e-06
-1.0343815824383e-05
-1.92288932798103e-05
-4.48166462615524e-06
-1.30714762166966e-05
-8.76179644727251e-06
-1.68888105331123e-05
-1.56276428018351e-05
2.17123482740885e-07
-3.0968253198806e-05
-3.00734623341186e-05
-1.0206202541962e-05
-2.52305875023723e-05
-1.44921309774082e-05
-2.04949444726244e-05
-1.07001364551831e-05
-2.20483386937043e-05
-6.47139659913794e-06
-1.85590192204977e-05
-7.95190917129972e-06
-8.20817215635776e-06
-6.55759454059837e-06
-4.9023429776461e-06
-6.43910614118581e-06
-2.06857821232118e-06
-2.75066151845796e-05
-1.14794859619256e-05
-1.27053590331063e-05
-1.93585258535515e-05
4.6409692166915e-06
-2.40024960672578e-05
-2.8511392562307e-05
-1.51805896758676e-05
-3.67633323200886e-05
-1.66174618368874e-05
-2.96207868127583e-05
-9.72790095806383e-07
-1.81720403931238e-05
-1.15925013838839e-05
-1.02730630063892e-05
-3.10540881386352e-06
-2.6444655071953e-05
-1.95381983002715e-05
-1.41155451351033e-05
-2.73455165036462e-05
-1.57244387822989e-05
-1.61025187085017e-05
-3.01787581451881e-05
-1.38005939438217e-05
-2.0321073917012e-05
-2.24817999062258e-05
-1.88130942613163e-05
-1.72254386240696e-05
-9.37752706615963e-06
-1.00536875670158e-06
-2.14088513939414e-06
-1.00576402602276e-05
-1.39881012795496e-05
-1.94606918667538e-05
-2.75586697517113e-05
2.01543653138983e-06
-2.76515341040084e-05
-1.87270316791349e-05
-2.19663691246812e-05
-1.41515776873635e-05
-2.73040160644361e-06
-1.4404913840072e-05
-1.4861787859073e-05
-1.21128875054946e-05
-3.96036431955887e-05
-1.75417917474161e-05
4.84791790753328e-06
-2.67370186393959e-05
-2.7100229681314e-05
1.30099954195287e-05
-2.60648640375598e-05
-1.3058543903048e-05
-3.02779196676581e-05
-1.09195826441612e-05
-1.73265518368789e-05
-7.81533925826642e-06
-2.89871996152815e-05
-6.37366320858845e-06
-2.35569696881239e-05
1.83414343218823e-06
-1.32905528084368e-05
-3.47646124591291e-05
-2.0161774932524e-05
-2.71179048693376e-06
-2.46999105480403e-06
-2.14265008832244e-05
-1.0814590992524e-05
-1.57036744485799e-05
-2.20989397568822e-05
2.3829150949126e-06
-1.81534008543166e-05
-7.50241592786439e-06
-1.37360308046871e-05
5.74381620061823e-06
-1.11923424473975e-05
-1.63353767161682e-05
-8.66186003050356e-06
-1.79923022558969e-05
-2.15440246739989e-05
-2.50128969518191e-05
5.34491890083829e-06
-1.38551279746178e-05
-2.69912938077719e-05
-1.73165589943259e-05
-1.66840375455277e-05
-2.99457131608838e-05
-1.68459240836763e-05
-1.1876286734108e-05
-1.20506130590856e-05
-2.75232786546258e-05
-2.32174448901054e-05
-3.25776175974164e-05
-2.67912217042692e-05
-2.79323114989307e-05
-8.43236313941571e-06
-5.2285412358547e-06
-3.07683401664193e-05
-2.8921262935834e-05
-1.79108306852801e-05
-1.00777581550375e-05
7.69146588108595e-06
-1.48604339975642e-05
-1.12305846167666e-05
-1.75591665245386e-05
-9.81858100122866e-06
-1.86257427859804e-05
-4.29753956379484e-06
-2.20479359163591e-05
-2.02616321537095e-05
-1.21796297716779e-05
-3.14881649106548e-06
-2.90349731909666e-05
-1.16641231759804e-05
-3.33076309796336e-06
-6.23907060409019e-06
-8.51775705226527e-06
-1.54443735013722e-05
-6.26770249611047e-06
-8.74421050244496e-06
-3.56554405222457e-05
-1.15345522872913e-05
-3.26444887571902e-05
-9.04438270716916e-06
-5.27740439987806e-06
-1.6546207128486e-05
