# Supplementary material for: Research on computational propagation and identification of mine microseismic signals based on deep learning
Source: PLoS One. 2025 Oct 22;20(10):e0334641. doi: 10.1371/journal.pone.0334641 (PMC12543183; doi:10.1371/journal.pone.0334641)
Supplement: S11 Data — (ZIP) [file pone.0334641.s011.zip › 000101100002625.xlsx_0.txt_24.txt.txt]

-2.04113420850211e-05
-7.51296363075414e-06
-1.94808797038226e-05
-7.87251120751947e-06
-1.54117721104163e-05
-1.96948171641027e-05
-1.53597082859219e-05
-8.99851275793111e-06
-2.66063417414117e-05
-2.25588183766804e-05
-6.90160862644394e-06
-9.61412655706838e-06
4.38803447721516e-07
-7.01553796014066e-06
-4.12425078269198e-06
-2.21323639396361e-05
-1.44847425749908e-05
-1.89006591881718e-05
-1.8351413327842e-05
-1.93309003007723e-05
-8.24096716942746e-06
-2.0972853153168e-05
-6.37385755488436e-06
7.02311184297126e-06
1.25468854050631e-06
-1.53349754507409e-05
-1.99923761857044e-05
-3.65287682032536e-06
-1.27756109162719e-05
-1.37098785005929e-05
-3.02874549009596e-05
-1.43700004518464e-05
-2.88670273750794e-05
-2.5309512220436e-05
-8.40728664895932e-06
-1.92659505455289e-05
-3.21070189475433e-05
-1.88052891483471e-05
-6.20479802488455e-06
-1.08688209726902e-05
-1.85328696416611e-05
2.44112509419651e-06
-1.70533926551762e-05
-1.23476429461032e-05
-8.83180032275904e-06
-2.67029026269012e-05
-1.40626148973571e-06
-2.37713888790904e-05
-2.90107814701558e-05
-1.68926360198893e-05
-3.60267599871625e-05
-2.45662281499385e-05
-1.14972949572137e-05
-1.73511245881628e-05
-1.22789136699241e-05
-1.51276363178081e-05
-6.54552960428885e-06
-5.40740889027491e-06
-2.31888096066666e-05
-1.1081063183007e-05
6.74147713652234e-06
-1.68098130075889e-05
-1.28737832435913e-05
-1.78067946732136e-05
9.52044850155681e-08
-1.09705167820141e-05
-2.86383763719656e-05
-4.23140125286197e-07
-9.66470269421047e-06
-1.14635384975495e-05
-1.42278121367912e-05
-7.14362783256127e-06
-3.94516749657193e-05
-2.38619544821997e-05
-2.95568918838488e-06
-2.06497579860663e-05
-2.13170682675753e-05
-2.18296516320668e-05
-2.70000369297116e-05
-2.09504142869415e-05
-2.12619880737952e-05
-1.06846257116894e-05
-1.08666704069034e-05
-3.48912438830961e-05
-1.4655480467229e-05
-3.35625807401911e-05
-1.95550400898427e-05
-2.01014893041367e-05
-1.77998515862037e-05
-3.50753127288173e-05
-1.99154549406008e-05
-1.16809835741066e-05
-7.81000119104221e-06
-6.7703939066861e-06
5.36500961824128e-06
-1.42625655380122e-05
-2.23022616516938e-05
-1.50995860139908e-05
-2.70454873943352e-05
-1.16239754797019e-05
1.06817539898539e-05
-8.35066924959845e-06
-5.0867157353838e-07
-1.03697234789359e-05
-8.65562423517262e-06
-2.18105802292222e-05
-1.05047996334887e-05
5.29741944162611e-06
-1.48179833777776e-05
-1.45665307173249e-05
-1.23379378826201e-05
-2.89352625137909e-05
-1.93259777245114e-05
-1.03966419848501e-05
-1.79926050050604e-05
-1.39835007054223e-05
-2.0411608366991e-05
-3.28158963581944e-05
-1.93835351453988e-05
-1.7412313040609e-05
-2.72250973873973e-05
-3.43225303814259e-06
7.10448977330634e-06
-9.485700023177e-06
-2.0277372163331e-05
3.05665809375433e-06
-2.38744037354706e-05
-2.38453912382295e-05
-1.27326289470793e-05
-2.28839031558635e-05
-1.38131764729261e-05
-2.32370839773916e-05
-2.3995300825755e-05
-1.2093943027146e-05
-1.1164457909943e-06
-4.08025992787791e-06
-1.17522963103602e-05
-1.91895647798631e-05
-1.64085013104809e-05
-1.25684729443432e-05
-1.64733920450067e-05
-5.58004146944421e-06
-9.56490039702547e-06
-1.61499758310061e-05
-2.01316390697781e-05
-2.06049945701848e-05
-1.54821625243913e-05
-3.61023880827762e-05
-1.59194350237318e-05
-7.15818903937201e-06
-1.61937939461595e-05
-3.48406601812512e-05
-1.89264724269773e-05
1.256871498801e-05
-2.43950267629296e-05
-3.00323865472748e-05
-6.25726929474008e-07
-1.19750795188534e-05
-8.40521424271808e-06
-3.20656398410151e-05
-2.6868430515632e-05
-3.17276324644767e-05
-1.2035749934484e-05
-2.22322742711896e-05
9.08131623525892e-06
-1.52705684225068e-05
-1.6646834424621e-05
-1.17746589612502e-05
4.81252931898304e-06
-2.67346501230521e-05
-1.68925679495869e-05
-2.13769315781026e-05
-7.58230411334438e-06
-2.2647736076064e-05
-9.13680554664797e-06
-1.60432661222407e-05
-2.37722870548052e-05
2.84232598884354e-06
-2.6300445002032e-05
-1.45823744587903e-05
3.16843471422581e-06
-1.01516479864234e-05
-2.13507016521641e-05
-1.37787160249664e-05
-3.30240739670346e-05
-5.99371062528549e-06
-1.79985344507072e-05
-7.61844439303313e-06
-1.05735690604803e-05
-9.42099079831964e-06
-6.1800295872159e-06
-1.73142073656108e-05
-3.29808242024441e-05
-6.20025530937219e-06
-1.93259111905842e-05
-1.35570735995342e-05
-1.18003105332546e-05
-4.1834414523884e-05
-2.25415194874525e-05
-2.01904130668848e-05
-1.65032495698341e-05
-3.76769708612087e-06
-1.74201620497551e-05
-9.48642952408832e-06
-6.06733869625445e-06
-3.33460430572141e-06
-1.50217612678829e-05
-1.7012730763996e-05
-1.38756571783798e-05
4.79607900513594e-06
-1.36275346738444e-05
1.86543600442349e-06
-2.40557892454695e-05
-2.34494266350412e-05
-1.91789945275525e-05
-2.0864920975702e-05
-1.63165003988573e-05
-3.46388783389447e-05
-2.9001388943293e-05
-1.87177367820097e-05
-2.12472209930013e-05
-1.69003123168831e-05
-7.80900015221283e-07
-1.65024249164631e-05
-1.0476144147359e-05
-1.38193992453137e-05
-7.96982066702853e-06
-6.20966611729991e-06
-1.85867887336589e-05
-2.73214798783933e-05
-2.12908222532655e-05
-1.65147593741371e-05
-1.21629441399508e-05
-2.16531420953398e-05
-1.39043334563132e-05
-1.16332936399974e-05
-6.46165915846637e-06
-1.16606525458864e-05
1.33371851095635e-06
-1.2547818755025e-05
-6.0166356855884e-07
-6.60769133209061e-06
-1.06466703223943e-05
-1.35260654430862e-05
-9.42050170684409e-06
-1.42407777523949e-05
-4.2529708582791e-06
-2.12115424293647e-05
-4.40540499045931e-06
-4.14785590441858e-07
-1.41376930649731e-05
-6.01775234449847e-06
-1.15577510902244e-05
-1.45187381221287e-05
-1.33530955317037e-05
-1.23616049848804e-05
5.40634577099831e-06
-1.09345041299592e-05
-2.36715283947846e-05
-2.70985296478512e-05
-1.92284477596728e-05
-1.3952382860498e-05
-9.51739312580485e-06
-2.29183209681909e-05
-1.22758566038152e-05
-1.35803309064468e-05
-1.68044411256511e-05
-9.16498449508745e-06
-2.0271045421637e-05
-1.51192380943384e-05
-7.12790778961152e-06
-1.36845896214437e-05
-1.37870743926079e-05
-1.65220459857219e-05
-3.61150249381959e-05
-2.5046132194659e-05
-2.05880460254083e-05
-2.2098982295441e-05
-1.48811061566447e-05
-1.0339751419007e-05
-2.62112337713208e-05
-1.26917079118901e-05
-1.71353888496743e-05
-2.66749717934317e-05
-1.91897341770715e-05
-2.44619113739151e-05
-1.80259430503156e-05
-2.46031686757254e-06
-1.70583058570425e-05
-1.91926696541616e-05
-1.85853494940127e-05
-3.1355278450788e-05
-2.53882075516451e-05
-1.93696420646844e-05
-2.33669545692894e-05
-2.96636201697301e-05
-2.12629345945206e-05
-2.41157757479871e-05
-2.51655724052823e-05
-8.58940999629335e-06
-2.36139199447143e-05
-1.43921449325978e-05
2.02441870331819e-06
-3.56707505541004e-05
-3.94611476302806e-05
-5.12391840944862e-06
-1.04879180243809e-05
3.87842343179138e-06
-5.44105753682733e-06
-2.49012842373292e-05
-2.01521089263118e-05
-2.52534022874703e-05
-1.49305277261961e-05
-1.7391457513377e-05
-2.63310151742108e-05
-2.30652422112606e-05
-6.76341179360722e-09
-1.79993899148471e-05
-4.99947891721407e-06
-1.67497830295665e-05
-2.28469313176536e-05
-2.54619021781088e-05
-1.22221436714068e-05
-1.85719324715627e-06
-1.31167134112906e-05
-2.20364380770341e-05
-1.23525481857209e-05
-2.77477608978286e-06
-2.09652747646656e-05
-2.8172250510454e-06
-1.12633225244567e-05
-2.268603514284e-05
-8.92962807651807e-06
-2.04494323201614e-05
-8.05335622591714e-06
-2.13494236608826e-05
-2.96812630642914e-05
2.90430035982055e-06
-1.85111753611983e-05
-7.94685604221107e-06
-1.30504525956237e-06
-1.94176004755011e-05
-1.0728690465804e-05
-9.11930648254537e-06
-9.30549292928835e-06
-1.92323056666483e-05
-1.10443513560413e-05
-6.88311067503342e-06
-1.63131641577476e-05
6.04190942165127e-06
-2.26807733453322e-05
-2.25204507052629e-05
-2.03899847775509e-05
-2.48753692553477e-05
-1.07049133025679e-05
-1.84695094888679e-05
-8.36504046362944e-06
-9.48161902823769e-06
-1.6679635632861e-06
-1.37045778270772e-06
-8.87695738444277e-06
-3.09371362769132e-05
-9.58204810729478e-06
-2.40869868665654e-05
-6.24092554139131e-06
4.66815072093601e-06
-3.85362842148796e-05
-1.66150964171958e-05
-8.20872449392348e-06
-6.43533842342132e-06
-3.21408105680959e-05
-1.84123151875617e-05
-6.44400894016715e-06
-3.21745436447386e-05
-1.95253131773823e-05
-2.46800438341296e-05
-9.9383230575344e-06
-3.08470113649806e-05
-2.69885889711306e-05
-1.27813796154786e-05
-2.01052174102042e-05
-1.55671274215517e-05
-1.50333197245808e-05
-2.43022200632581e-05
-1.32535363472954e-06
-1.72018622715715e-05
-3.536307028862e-06
-1.23090950936081e-05
-1.44110473238227e-05
-1.35924855265588e-05
-8.18098292360106e-06
-4.25624216079764e-06
-2.72716387128605e-05
-7.56407806469811e-06
-1.3484101305473e-05
-1.89650150486644e-05
-7.03488974133164e-06
-1.10635598949483e-05
-1.79218041262469e-05
-1.08943170275625e-05
-2.63880467758266e-05
-2.76520770089418e-05
-2.2206752482356e-05
-1.50545958547492e-05
-2.38761403290193e-05
-1.9179929051265e-05
-6.39112842971259e-06
-1.76352066202526e-05
-1.10720889911725e-05
-3.27913048519792e-05
-1.99384104382216e-05
-5.89377349937403e-06
-3.17335905714808e-05
4.5316044515444e-07
-2.32342407893673e-05
-2.5068944881092e-05
-1.30561327487831e-05
-4.65986789815014e-06
-3.53188749238866e-06
-2.72299030089778e-05
-8.86603056112557e-06
-2.43741449618756e-05
-1.78352266754294e-05
-1.79727431786104e-05
-6.42184655100761e-06
-2.0607470752178e-05
-2.40281345931743e-05
-1.08001201536885e-05
-1.88331947512619e-05
-1.79669112194509e-05
-9.9921850174235e-06
-1.66840488280858e-05
-6.48410771528601e-06
-4.3032254730046e-05
-4.27597081947492e-05
-2.00989645352402e-05
-1.47818265046188e-05
-1.83857760228716e-05
-1.76363291042142e-05
-2.46203505334484e-05
-8.4032501281235e-06
-2.42614923785747e-06
-2.87370693349479e-05
-2.6002581059001e-05
-1.18763949388201e-05
-3.04783137987633e-05
-1.53148514550255e-05
-2.37604862932665e-05
-1.48338695520954e-05
-2.32964957074465e-05
-1.74778921913019e-05
-5.0878233927329e-06
-2.86675362925063e-05
-2.06561082850814e-05
-1.83735398431153e-06
-1.2016611219391e-05
-2.1531123027733e-06
-2.22766089225666e-05
-1.81536991332587e-05
-2.24639436306079e-06
-5.39941737620218e-07
-2.0250570949762e-05
-1.60311031794149e-05
-1.91506011705794e-05
-8.90345737235681e-06
-1.89375961469016e-05
-2.0314634379597e-05
-5.37406636452093e-06
-1.78997064379936e-05
-2.58169641709725e-05
-6.52922167053945e-06
-5.36745095025474e-06
-1.60702810351158e-06
-9.17187218783717e-06
-7.1020292671192e-06
-2.51654205631838e-05
5.34358220958137e-07
-3.65648113151517e-06
-1.29015642457174e-05
9.9898741163593e-07
-1.1825527864127e-05
-1.46021833563743e-05
-1.15760755892522e-05
-1.52458781957292e-05
-2.51118002025643e-05
2.58982070118724e-06
-9.41239019088815e-06
-1.99792465642007e-05
-1.27343064681289e-05
-3.99945769360805e-05
-5.67532183881544e-06
-2.60821214064919e-05
-5.51580448272895e-06
-1.82636348337929e-05
-2.52343098887745e-05
-1.46518231008371e-05
-1.72140604091743e-05
-1.89372237511208e-05
-1.30026830608653e-05
-1.84371933931463e-05
-6.60602118068114e-06
-2.36136519528215e-05
-4.46314147122157e-06
6.97221809024598e-06
-2.91455223044744e-05
-1.65738781702796e-05
-1.39618594446628e-05
-1.53400727061006e-06
-1.99772361214027e-05
-7.77098797747777e-06
-1.85671675393066e-05
-1.55745259339513e-05
-1.33408497327414e-05
-1.58463813523518e-05
-6.37980889108505e-06
-1.27658695559779e-05
-3.94940414079467e-05
-2.83145191709819e-06
-2.51321843453444e-06
-1.60030504467851e-05
8.54680408377608e-06
-1.57567255112846e-06
-3.40783213838573e-06
-8.41480316103701e-06
-3.82781496919604e-06
-2.15334598595757e-05
-1.46141392066804e-05
-5.93287806315125e-06
-1.25439744804175e-05
-6.58968285232825e-06
-1.24952051260705e-05
-2.86254585066998e-06
-1.26255801594946e-05
-2.6133983471878e-06
-2.3726933114072e-05
-2.77297888868376e-05
-2.39360130455285e-05
-2.51832563785122e-05
-2.67146291391986e-05
-3.52115974533929e-05
-3.14873310347287e-05
-1.90862652723637e-05
-3.17472853127455e-05
-2.44033708232662e-06
-2.20711599224197e-06
-2.15692203978531e-05
-2.38298186067358e-05
-2.35072639602296e-05
-1.38413443543199e-05
-1.38414772309663e-06
-1.60656891317482e-05
-2.11293823907655e-05
-4.67894907932712e-06
-3.05134933273532e-05
-1.39233734836967e-05
-2.14078856290474e-05
-2.81481601973935e-05
-1.88967184027999e-05
-1.10855955536749e-05
-2.40399780615246e-05
4.07557160013389e-06
2.34440661599206e-06
-2.96516413385129e-05
-2.4985365165658e-05
-1.78617654428432e-05
-1.83656683109468e-05
-2.89949950318379e-05
1.47636930918016e-06
-1.81050138549992e-05
-1.26595780428468e-05
-2.58806728138774e-05
-6.05822741487105e-06
-1.62497178220263e-05
-6.30067937631389e-06
-2.94674517864437e-05
7.75693859370654e-07
-2.4552449130162e-05
-2.1090316350005e-05
-2.11419986347883e-05
-5.04588703227144e-06
-2.49501414817876e-05
-1.13987342028895e-05
-1.38356687615422e-05
-1.37376606067627e-05
-1.0173156807584e-05
-4.24359748508954e-06
-2.07118795760217e-05
-1.84284054110534e-05
-1.85102944263567e-05
-3.13454224875589e-05
-2.78079994598285e-05
3.0407763992825e-06
-1.82417807275228e-05
-2.07874340853667e-05
-1.46059254267666e-05
-2.51832937701533e-05
-3.5657312453723e-05
-2.16195303112324e-06
-1.7425347564923e-06
1.37873132170873e-06
-2.63300761627944e-05
-2.05413659944885e-05
-1.73059578445018e-05
-1.19252921684006e-05
-2.83098748450593e-05
-2.11070036097251e-05
-1.90303152533988e-05
-1.63285456001024e-05
-2.78035328254876e-05
1.37180593163045e-06
-1.2916644110893e-05
-1.67906761308656e-05
-9.33075249554588e-06
-1.1668653595481e-05
-1.30184412571844e-05
-2.44003350968948e-05
-1.09142195436687e-06
-6.94527131129527e-06
-4.08744177189311e-06
-1.73465113285441e-05
-9.78540130484249e-06
-1.74198334618238e-05
-1.8258155028389e-05
-6.10584575093399e-06
2.92877803581626e-06
-1.53427127477737e-05
-7.23454098368966e-06
-7.35651911584985e-06
-3.49359901259288e-05
-9.37022683432677e-06
-2.67862218185844e-05
-1.18457046211664e-05
-1.11997668406188e-05
-1.65823135081611e-05
-8.44976852816695e-06
-8.64608934495496e-06
-2.48420461990189e-05
-2.23344411819761e-05
-2.86307539808568e-05
-1.63469974263729e-05
-3.08013499620518e-05
-2.62099527454073e-05
-2.46368536605985e-05
-2.66862191928959e-05
-2.87772416784351e-05
-2.46751019545137e-05
-2.04793014708226e-05
-7.95643707647567e-06
-1.8188359404014e-05
-3.03110746191417e-06
-2.51460072811913e-05
-1.90576990949661e-05
-2.25024666209549e-05
-3.31778533263215e-05
-1.6638536170809e-06
-1.92879643155049e-05
-5.19389921406273e-06
-3.08968938829592e-05
-2.50697084746581e-05
-2.12887026679004e-05
-3.16994375850238e-05
-9.88973255925691e-06
-2.15879666982884e-05
-2.62319214170846e-05
-1.84584015695682e-05
-1.96613820876641e-05
-1.24694789000804e-05
-2.44253868196771e-05
-2.54475399579548e-05
-1.69169050592139e-05
-2.67137310809647e-05
-2.00048235513101e-05
1.05303857957114e-05
-1.57567034978948e-05
-1.6491146328804e-05
-1.03826323467126e-06
-2.36098675308664e-05
-1.77825295213023e-05
-2.04562282588335e-05
-2.19366841857339e-05
-1.08634863992407e-05
-9.1312637309938e-06
-2.7991619122239e-06
-9.10770048582826e-06
-2.2354265705112e-05
-3.02887062060823e-05
-7.10269294458473e-06
-2.22441712828774e-05
-1.12695449979244e-05
-2.19972179537373e-05
-2.13018543135013e-05
-1.29069716047342e-05
-1.75806562783287e-05
-6.89528793480577e-06
-8.23737480266207e-06
-2.17668934278813e-05
-2.14840098386342e-05
-1.41503239942008e-05
1.52377818534904e-06
-3.9009556360667e-06
-6.42432161182303e-06
-2.20959212627406e-05
-1.5448457223934e-05
-7.06366047171623e-06
-2.85985447139481e-05
-2.6368292269927e-05
-3.02685017517073e-05
9.56236944040816e-06
-1.2998667634111e-06
-1.85152171284797e-05
-5.80608655966397e-06
-1.50815310602207e-05
-2.30036789795402e-05
-2.70701630487851e-05
-3.25515560846384e-05
-8.99522288203985e-06
-1.63561300569022e-05
7.98526420331794e-06
-4.066814627098e-06
-1.95552804750378e-05
-2.58450482792889e-05
-1.49090889558933e-05
-7.02687780680607e-06
-1.093872309248e-06
-3.11460957071872e-06
-1.20040660810234e-05
-2.19342454954407e-05
-2.50263708248631e-05
-1.22402596907422e-05
-1.62778643559483e-05
-3.61350988252526e-06
-9.58695661614577e-06
-7.55646247401645e-06
-2.63361644207904e-05
-7.33903089605456e-06
-1.39311668939041e-05
-7.70545000728427e-06
-1.68591962914746e-05
-2.39676848899469e-05
-2.30654716779698e-05
-2.68446723302885e-06
-7.10115137580223e-06
-1.2888121784913e-05
-1.08034794531963e-05
-1.60913898991377e-05
-6.66042111184257e-07
-7.90194326904204e-06
-1.92341894562214e-05
-1.26164296355574e-05
-2.22330703903195e-05
-9.33962024761205e-06
-1.79186620258345e-05
-2.98630925765785e-05
-2.20573776172698e-05
-2.50864692799438e-05
-3.30218742835879e-05
-9.07389036839029e-06
-1.73423861061316e-05
-2.10213374121595e-05
-2.04203377188063e-05
7.19938960140764e-07
-2.45315248943331e-05
-1.94890256445618e-06
-1.46511123587147e-05
-2.99476096657282e-05
-1.67652825224751e-05
-2.10146205112114e-06
-6.2209645538599e-06
-1.62819276835179e-05
-1.23871837750098e-05
-1.33616480862287e-05
-2.60579826776822e-05
-1.03754732581939e-05
-2.03983073470804e-05
-2.51905258895391e-05
-1.94368417536965e-05
-2.49502611958567e-05
-1.62601405721714e-05
-1.27855537567082e-05
-1.65417153105285e-05
-8.10469079781925e-06
-1.86554152672181e-05
-1.06109273543783e-05
-3.09196462542719e-05
-1.12314785572556e-05
-3.58302979171053e-05
-1.43807528378691e-05
-1.98395754792654e-05
-1.73403982353646e-06
-2.63482665918195e-05
-2.08409524616997e-05
-9.90426716654356e-06
-1.95498173206208e-05
1.87085014557227e-06
-2.51030899413859e-05
-1.88775456865565e-05
-1.66562193684645e-06
-1.78567739857392e-05
-9.72465935453537e-06
-2.68374929699002e-05
-1.28517607834098e-05
-1.60887502239531e-05
-8.13809779110607e-06
-2.80391845168581e-05
-1.17116286814738e-05
-2.29213222191319e-05
-2.57712004864775e-05
-2.20846622982825e-05
-3.67765707708694e-05
5.99105979466758e-06
-3.15936784975158e-05
-3.29063654925122e-05
-1.58965635734917e-05
-3.48247241502222e-05
-1.70926991893609e-05
-3.02417901722628e-05
-2.62535116739128e-05
-1.45694219830457e-05
-1.98681850118172e-05
-3.04805287396403e-05
-2.56549758501272e-05
-1.87676438140782e-05
-8.89000099878901e-06
-1.38644369385679e-05
-8.83181436798214e-06
-2.84958114780278e-05
-1.5414613799032e-05
-2.84862825717396e-05
-1.24266028234755e-05
-3.02476425833667e-05
-1.87753857806876e-05
-1.89737165887618e-05
-2.87185615942038e-05
-1.07134709674603e-05
-2.16079488264849e-05
-5.65804600433597e-07
-1.90556104274619e-05
-1.6557586058844e-05
-3.11612358233696e-05
-1.40662666249911e-05
-2.841695044742e-05
-1.80562444060394e-05
-3.07635575329375e-05
-9.74173866082795e-06
-2.66817043695995e-05
-1.82466779021037e-05
3.5455960336441e-06
-2.94011978363616e-05
-2.77092550860641e-05
-8.23447716460836e-06
-5.25843418286795e-06
-1.72787446505624e-05
-9.08492400115812e-06
-1.73292343300918e-05
-3.37880360052827e-05
-4.17068851914116e-05
-2.25808305356779e-05
-2.95625115969032e-05
-1.50225290852891e-05
-1.60197194955583e-05
-2.20392327587997e-05
-2.06635554551215e-05
-2.92118010627127e-05
-9.25493560210257e-06
-1.797637643695e-05
-9.27692695272199e-06
-2.05531317606455e-05
-1.53624697721758e-05
-3.02460510364233e-05
-2.61920133966126e-05
-2.95096889819191e-05
-2.47812026096503e-05
-3.59358207659634e-05
-1.84880450899448e-05
-2.01344503193925e-05
-1.96009440944987e-05
-2.82481985707931e-06
-1.41690845915712e-05
-6.59877593395033e-06
-1.68780785529091e-05
-1.62236205835444e-05
-2.56092112398702e-05
-2.35311736380644e-05
-2.10734045930874e-06
8.93277811716189e-06
-1.36196781469687e-05
-2.21256589493466e-05
-2.41272797574261e-05
-1.35883892697154e-05
-2.35681442036377e-05
-2.69447132457174e-05
1.40737202036127e-06
-1.79213377019633e-05
-2.07640045844282e-06
-2.28407057511713e-05
-1.7559689524428e-05
-2.56628343301485e-05
-2.12201000248849e-05
-1.57675195026516e-05
-2.9574418368135e-05
-2.6585551278805e-05
1.07689699888123e-06
-1.48583875673478e-05
-1.03235152054894e-05
-1.03535816058555e-05
-2.90148942171463e-05
-1.31994837871247e-05
-1.18340697803271e-05
-2.9828780705842e-05
-5.30951594713322e-06
-8.54113102700923e-06
-1.53762282672567e-05
-2.10835676832691e-05
-3.15093829200575e-06
-1.04398316345474e-05
-7.74345161452023e-06
5.38893552268768e-07
-1.39802702166486e-05
-1.00244425260505e-05
-1.01443803221205e-07
-2.25634840972348e-05
-3.06282049699216e-05
-1.62454233396249e-05
-1.38703746512938e-05
-3.38618980432957e-05
-1.00388692890521e-05
-1.6855943356478e-05
-2.91234383985092e-05
-1.10700788949805e-05
-2.01006960953795e-05
-3.0375807603508e-06
-2.35902534425509e-05
2.57423171646073e-06
-1.67539454082667e-05
-1.60251066723471e-05
-1.52700516973331e-05
-2.03889981475277e-05
2.66985499224712e-06
-5.88484815011818e-06
-1.82440722870053e-05
-1.30726292090702e-05
-2.06100145251656e-05
-2.40245922435406e-05
-6.96895001386711e-06
-2.01705140776778e-05
-3.06682301727937e-05
-2.52643110641806e-05
-9.96725319813186e-06
-2.47415597025487e-05
-7.51630254794702e-06
-8.7185607878772e-06
-1.72860197065571e-05
-1.57253520484592e-05
-2.88782964079905e-05
-7.91069595176039e-06
-7.52167012541622e-06
-1.58567477721298e-05
-5.01413710037944e-06
-3.06364883278866e-05
-1.75628087326936e-05
-2.11271953306499e-05
-1.54034847517981e-05
-3.14733096246317e-06
-2.77125837677185e-05
-1.76264359759617e-05
-1.11446129041481e-05
-1.95355410699425e-05
-2.76199910495767e-05
-2.43104154446162e-05
-1.10049604861252e-05
-1.46113083384372e-05
-3.73586112957075e-05
-7.56091088698981e-06
-2.11286348510005e-05
-6.43992528377579e-06
-3.68439528586952e-05
-1.47651684522446e-05
-1.50833719102069e-05
-1.05539796538409e-05
-7.011989007597e-06
-2.001348801981e-05
-6.40229714517383e-06
-1.46639708551581e-05
-1.33919439207506e-05
-2.73568602878328e-05
-2.36679116630151e-05
-2.08968299116091e-05
-1.71661015158415e-05
-2.1007291960046e-05
-2.61147282534554e-05
-6.33954429890422e-06
-2.27927973729805e-05
-7.50575754868801e-06
-1.58368028083075e-05
-2.84193044962242e-05
5.11949416385852e-06
-1.81569522515391e-05
-3.04185240219187e-05
-8.90939860722245e-06
-1.44327439339451e-05
-2.10574301595476e-05
-1.75297647553165e-05
-2.18121149702798e-05
-1.60787735322259e-05
-1.29277228158766e-05
-1.36376034127242e-05
-5.94476054426484e-06
-7.6337882938933e-06
-1.76722501683768e-05
-1.56523851994618e-05
-2.15727488537579e-05
-1.27507251836995e-05
-9.33896904643392e-06
-1.47528284960756e-05
-1.19652379882284e-05
-7.12992536365532e-06
-2.1459469116197e-05
-7.85398905850063e-06
-1.41010425966187e-05
-1.1906392391681e-05
-1.35983354146631e-05
-1.63735848862878e-05
-2.45929124165843e-05
-3.58378499402105e-05
8.10924727876644e-06
-9.52529451841766e-06
-1.24123970574238e-05
-2.5467784925005e-05
-2.42826796725119e-05
-1.95605047138728e-05
-2.57623818667465e-05
-1.18151896064408e-05
-5.92644224101639e-06
-2.1196430269502e-05
-2.61063796891952e-05
-9.59822787689651e-06
-1.59253564083011e-05
-1.58198370473966e-05
-2.93933777119845e-05
-2.35485647843184e-05
-1.52260282307643e-05
-2.88588902428913e-05
-1.19239831553052e-05
-1.82245152169934e-05
-2.60143931488641e-05
-1.39898964514156e-05
6.53775289611834e-07
-6.79107720354059e-06
-2.65739204641124e-05
-1.36746748627305e-05
-7.88445996801037e-06
-3.41802305346376e-06
-1.70205187325918e-05
-1.81268498062199e-05
-1.04980383315756e-06
-2.04232685529945e-05
-2.231709190179e-05
-2.15421247186342e-05
-1.67722549603157e-05
5.10848020627623e-06
-2.29667618838014e-05
-4.1796527828008e-06
-1.89131911819673e-05
-1.4599571778125e-05
-2.34349826043099e-05
-1.70647620664122e-05
-1.26307343617651e-05
-1.78822698855264e-05
-3.71467982134392e-05
1.00461752490025e-05
-4.30933887915878e-06
-1.73902130909102e-05
-1.11758650131859e-05
-1.90266345907523e-05
-1.6977267727748e-05
-1.28759328054593e-05
1.23292500828753e-06
-4.49296774672203e-06
-2.07124994901707e-05
-2.12516584581305e-05
-2.15003262320841e-05
-2.39676911273343e-05
-1.16796791732175e-05
-2.23764226573056e-05
-2.52072444939829e-05
-4.0954846836367e-06
-1.7900646829359e-05
-1.70162002612859e-05
-5.19375395191406e-07
-1.98059394753208e-05
-1.89868745701057e-05
-2.2119143141385e-05
-1.70787395826834e-05
-2.7321601227228e-05
9.44554084286131e-07
-2.79265788109784e-05
8.91007523583575e-06
-2.99753057680523e-05
-2.20311692329052e-05
-1.478047295023e-05
-1.57612978363847e-05
-1.3183498265792e-05
-7.10401588014193e-06
-1.6455188086999e-05
-1.32352211269911e-05
-2.8711038783068e-05
-1.35211763094057e-05
-1.81016207301521e-05
-8.07654987594988e-06
-3.20714306188461e-05
-9.97312055424262e-06
-2.47776980876877e-05
-1.92419065753858e-05
-2.16893884278522e-05
-1.69010497965071e-05
-2.80313823273738e-05
-7.49923405176095e-06
-2.98516441055043e-05
-1.38078373862074e-05
-1.77901124086534e-05
1.32409749491222e-07
-3.52415572976941e-05
-2.5358450175315e-05
-2.17137046405242e-05
-1.26054146298102e-05
-2.74318627042958e-05
-1.73582377162602e-05
-1.01415019651692e-05
-1.22519087479252e-05
-5.07448752072928e-06
-8.73912516933074e-06
-9.39924142267963e-06
-1.02395491228268e-06
4.76119962705304e-06
-2.06736220669179e-05
-1.41692117411919e-05
-1.95156125835591e-05
-1.48837144663613e-05
-1.60720996293586e-06
-6.33699281513917e-06
-1.36032378444263e-05
-1.34650158101662e-05
-6.57459935375601e-06
-2.79300015235763e-05
-5.60802401429489e-06
-2.43202516553493e-05
-2.65789953286929e-05
-2.44650124994043e-05
-2.2375695964482e-05
1.49026838347023e-06
3.77904563978785e-07
-3.01435860169522e-06
-1.9317106962372e-05
-2.80287508093496e-05
-1.13818085230371e-05
-2.79806383280866e-06
-8.29148342494646e-06
-1.67414012218558e-05
2.58484617820029e-06
-6.29933837440626e-06
-4.48838966764828e-06
-3.11477087155542e-06
-3.12635368065849e-05
-3.35084380833782e-05
-1.22527006764165e-05
-1.4060995867358e-05
-2.29228250392797e-05
-1.43642483389824e-05
-1.64624048753103e-05
-4.63471709076127e-06
6.16194933371131e-06
-7.4706135538445e-07
-2.3714336708956e-06
-1.29090208418926e-05
-2.12372909397969e-05
-1.87144878520087e-05
-5.85550058083001e-06
-1.89494876280707e-05
-1.71691096828087e-05
-1.05413109897089e-05
-2.91475114983747e-06
-1.60749822932087e-05
-3.85685409173461e-05
-8.35999067297192e-06
-1.79070317921898e-05
-1.72068344548341e-05
-1.01024644574615e-06
-1.31101599141582e-05
-1.72207861968847e-05
-1.75362351151652e-05
-2.45451898635093e-06
-9.93719455605277e-06
-7.67886051913606e-06
-1.73221537144082e-05
-2.11237431658859e-05
3.62068224677443e-07
-2.22972245212877e-05
-2.32801944349337e-05
-2.31631108889437e-05
-2.7832148630356e-05
-2.38051427642246e-05
-9.29683670842155e-06
-4.03160949183757e-06
-1.87892743703504e-05
-6.19378767176544e-06
-2.50158153408439e-05
-1.91130585263794e-05
-1.28867651571055e-05
-5.16147613179244e-06
-1.82151671052304e-05
-1.77128064070511e-06
-3.93735891030313e-06
-3.23652501460072e-05
-1.0738794551167e-05
-1.18460867375222e-05
-2.91729371016591e-05
-1.28496918596314e-06
-1.31266278457837e-05
-2.67937223313813e-05
-5.08763838779728e-06
-1.04653119297784e-06
-3.48328689995443e-05
-2.11989359556786e-05
-2.36049564081139e-05
-2.44062301557194e-06
-7.81043605327905e-06
-2.46687919712475e-05
-2.3740613942866e-05
-1.11962242906356e-06
-2.10511310733918e-05
-2.3037829619598e-05
-1.08489551526978e-05
-1.68862640791864e-05
-2.67046595727081e-05
-3.2151463866069e-05
-2.57914362663492e-05
-7.16429156544229e-06
-2.54305488881968e-05
-1.40669915546855e-05
-9.06728099851217e-06
6.45790226579866e-07
-1.18141183362557e-05
-1.62918422184111e-05
-1.44918194347611e-05
-2.53994429930281e-05
-2.26302766309296e-05
-1.80304065921514e-05
-7.06446908793836e-06
-7.78208154735209e-06
-2.92020494894046e-05
-2.94143416832045e-06
-3.13806467744966e-05
-1.7959405348297e-05
-2.89819919967334e-05
-2.17512948885776e-05
-2.34356676339073e-05
-3.51826252377528e-05
-1.67999669910476e-05
-9.0207673909807e-06
-8.67320643841935e-06
-3.48882267983049e-05
-2.04552280968354e-05
2.43346410216189e-06
-2.01280291028322e-05
-1.14234540460171e-05
-1.82127715827211e-05
-1.46720374549868e-06
-6.52834093809266e-06
-2.87837862409545e-05
-1.91924422543229e-05
-1.36319514118608e-05
-1.35558585984005e-05
-1.50459820683619e-05
-2.46727503018622e-05
-1.07526580579521e-05
-1.62219419986207e-05
-8.1545419666916e-06
-8.97953021786164e-06
-2.46031235038652e-05
-1.51563883486434e-06
-1.56846153884675e-05
-1.75265041128156e-05
-1.14846132838364e-05
-3.63917231955685e-05
-2.08678069446717e-05
-4.52229115804315e-06
-2.55343072327042e-05
-1.59230659164511e-05
-2.22370180783918e-05
-1.92224006025473e-05
-1.50522399987676e-05
-1.83545064888002e-05
5.94245434355697e-07
-2.09511316104459e-05
-6.36554276773896e-06
-9.67570511106271e-06
3.19808024300818e-06
-1.96401315248845e-05
-2.50350400058112e-06
-8.5479138041429e-06
-2.55583595370305e-05
-6.57639056667935e-06
-2.09465334495633e-05
-1.57947896873716e-05
-4.73854967271746e-06
-1.57363854811208e-05
-1.41602663163329e-05
-8.14111506638278e-06
-2.57200235742809e-05
-7.62151204045876e-06
-1.71549338942912e-05
-1.61538533600603e-05
-2.31686671728284e-05
-2.07156788942755e-05
3.77151207480969e-06
-9.76154460986438e-06
-1.23609110636897e-05
-2.12271394354557e-05
-2.89750528321196e-05
-1.02580013845506e-05
-4.45624144125479e-06
-5.97695574496095e-06
-1.70917011714409e-05
-1.25159913731811e-05
-1.97398399143344e-05
-2.02856613943784e-05
-5.07390519830843e-06
-1.67877750053868e-06
-2.02824519921132e-05
-2.90059987522455e-05
-1.12931980507727e-05
-1.16841138076139e-05
-9.52250716120848e-06
-2.52572183616423e-05
-1.45520239713652e-05
-1.38778659793605e-05
-3.22335034532178e-05
-1.14726008624273e-05
-1.2533389119881e-05
-1.52154887106951e-05
-1.39964102659739e-05
-3.4502923512562e-06
-1.57691017366579e-05
-2.21697521293235e-05
-6.29346782894989e-06
-3.67506075909008e-05
-1.5978606807814e-05
-8.60690852821217e-06
-1.36145351901156e-06
-1.17356206014054e-05
-1.0400283790713e-05
-1.37841237665671e-05
-2.42904428995024e-05
-4.99474830997215e-06
-1.83174587959396e-05
-6.94286582881378e-06
-1.75663574321517e-05
-7.52153304409756e-06
-7.45768954479537e-06
-2.52931058511492e-05
-2.18565052564278e-05
-1.45469938202714e-05
-1.44321764384487e-05
-2.33482091066637e-05
-9.22179345234144e-06
-4.0563777978877e-06
-1.00007176240817e-05
-2.41791182961238e-05
-6.11657221626853e-06
-1.15147278077395e-05
-1.58788834292202e-05
-1.53113881400622e-05
-1.60363642886223e-05
-1.29082609213904e-05
-1.47934469456573e-05
-4.29244462165722e-06
-2.26106891482674e-05
-9.92767929799411e-06
-2.91515650556355e-05
-3.41019056134874e-06
-2.01046690378454e-05
-2.21510303668452e-05
-1.4263433740721e-05
-7.77503562958281e-06
2.27282420110225e-06
-1.5807146021579e-05
-2.41487693883964e-05
-2.01278968423519e-05
-2.51581035679466e-05
-9.43708388662996e-06
3.49566822605443e-06
-1.96565680435509e-05
-1.08365961855171e-05
-1.86336721342585e-05
-2.66861895725828e-05
-1.34868865289705e-05
-2.90468574062238e-05
-2.66081973095182e-05
-1.00010433501856e-05
-8.87844949974301e-06
-8.39964833293805e-06
-1.24282934865658e-05
-2.39403768241891e-05
-2.69832112281523e-05
-3.5861954183468e-05
-1.23927292498052e-05
-1.63328126046055e-05
-1.91499970107346e-05
-1.66869094295627e-05
-2.54499447935537e-05
-1.09367287171537e-05
-2.40802309136787e-05
-1.74158949089894e-05
-7.76733278158899e-06
-2.15935901266354e-05
-1.62671597062592e-06
-5.2811078635127e-06
-1.82432734640983e-05
-2.29843167920854e-05
-1.34361722869282e-05
-2.2775098871235e-05
-1.43774690566474e-05
-2.89011908480458e-05
-2.48680399937305e-05
2.46012722767155e-06
-1.40985943877862e-05
-4.4900035162386e-05
-7.64186179284791e-06
-2.31199963750366e-05
-1.20106552639726e-05
-9.8184190151541e-06
-1.68699405226166e-05
-4.59280845954271e-06
-2.69829098627301e-05
-2.15020339191963e-05
-3.43698395324623e-05
-1.62602974771602e-05
-7.17270186217514e-06
-1.02983353400294e-05
-9.52862135616584e-06
-1.93418021867759e-05
-1.13792636377948e-05
-1.99728348413316e-05
-1.79713989637583e-05
-2.55626904533122e-05
-1.11837929948681e-05
-7.43219318720207e-06
-1.05220747530847e-05
-1.53631871811354e-05
-3.61581467251404e-05
-2.08346582020838e-05
-3.25720293349563e-05
-2.61133819650823e-05
3.18606158856591e-06
-3.49663999314542e-06
-8.95835890236828e-06
-1.69934403380652e-05
-1.31116612349562e-05
-1.24477399628468e-05
-2.10141061624333e-05
-7.80858844716193e-06
-1.71374927572428e-05
-2.77899655253915e-05
-2.93997209346207e-05
-1.40646625790002e-05
-1.96788304203115e-05
-1.64568099279869e-05
-1.51364594282535e-06
-5.26036277527543e-06
-1.44491695664939e-05
-3.78224974243502e-05
-1.20144201407427e-05
-2.95087460839311e-05
-6.44493544620206e-06
-1.86167587612315e-05
-1.17155303691853e-05
-4.31006320056398e-06
-2.26053121895588e-05
-2.38599691683369e-05
-1.92494398254197e-05
-2.04721394919829e-05
-3.16238907566089e-05
-1.74596000041339e-05
-1.27817367803981e-05
-1.15492207032433e-05
-1.25258134189812e-05
-1.2797063386102e-05
-1.15294270574238e-05
-3.05247269659964e-05
-1.47428160671099e-05
-2.89196467564214e-05
-1.6165337096687e-05
-4.66810858081803e-06
-8.65268335566982e-06
-2.16501819259291e-05
-1.88485751397686e-05
-1.65535179392829e-05
-3.72986446706771e-06
-4.4409339843588e-06
-6.29580027777298e-06
-2.16698084736424e-05
-6.20798597151055e-06
-1.06906683752672e-05
-1.06108344157464e-05
-2.70021167027591e-05
-8.55013834414028e-06
-6.47102578592003e-06
-2.43180939687094e-06
-1.37614750085299e-05
-1.61272870806672e-05
-3.09760212179405e-06
-3.24328130084383e-05
-7.27568852698089e-06
-1.10502412341713e-05
-3.33579835862877e-05
-2.85682406997068e-05
-1.89457154300427e-05
-1.3186080584238e-05
-9.52394355954773e-06
-1.09847858230767e-05
-3.24099845794877e-05
-2.19987104574137e-05
-8.30181535374729e-06
-1.3523352405291e-05
-2.2028095171736e-05
-2.39260801676271e-05
-2.33983902883976e-05
-1.30327530607031e-05
-1.7664220258141e-05
-5.59059633446508e-06
-2.03289973939561e-05
-1.81702007643736e-05
-1.552532267489e-05
-2.77836791419099e-05
-1.87646620812901e-05
-1.86517615580407e-05
-1.98582654538576e-05
-1.54040788217872e-05
-1.05510337582839e-05
-1.78845307033922e-05
-2.41501588132622e-05
-1.46919332526031e-05
-8.83656587212744e-06
-3.17338460981748e-05
-1.07504981096794e-05
-1.09879038003285e-05
3.23540588753042e-06
-1.66459705050824e-05
-7.67277094141025e-06
-6.0907901564315e-06
1.10996105765309e-06
-2.93437372869484e-05
-1.54873831791128e-05
-2.01584523862992e-05
-3.53829925023008e-05
-3.30347249439136e-05
-2.00527638937284e-05
-2.95797181457432e-05
-1.31361250830223e-05
-4.19615240796802e-05
-1.41477967533822e-05
-9.55459819994682e-06
-2.08927282812285e-05
-4.49193983041808e-06
-1.85755452268734e-05
-1.26723159132881e-05
-2.4194887694625e-05
2.45502771593655e-07
-6.17249489750953e-06
5.48218862084894e-06
-1.58758914017336e-05
-1.04401956384354e-05
-1.08951796460493e-05
-3.60782554470625e-05
-9.02123942201178e-06
-1.41215777859813e-05
-6.67698794763402e-06
-2.38725143295835e-05
-1.03773386793389e-05
-2.31088314245798e-05
-1.82066661644043e-05
-1.76991640637652e-05
-1.85763117172812e-05
-1.46763336263521e-05
-8.15150447168913e-07
1.46400786143215e-06
1.09563174692239e-06
-3.71798291025251e-06
-6.84966928698292e-06
-2.50439223491634e-05
-1.92873728437103e-05
-2.69148084349803e-06
-8.4029505058743e-06
-2.21075776979481e-05
-2.82639689251773e-05
5.30453138205079e-06
-1.09515104041077e-05
-2.00340162760247e-05
-1.5270842352236e-05
-2.15983408815668e-05
-2.25770340907412e-05
-1.30309360364639e-05
-2.79370338494414e-05
-1.47908806800457e-05
-3.54053849918478e-06
-1.70014589741502e-06
-3.30182667136788e-05
-2.46650504243767e-05
-3.66247655065769e-05
-7.77684717964055e-06
-5.31819280387936e-06
-3.06325507455148e-05
-1.10152630599275e-05
-1.82834902683712e-05
-2.74640966881318e-05
-1.25340018350342e-05
-1.81964667097721e-05
-1.05549660060968e-05
-7.30335222202022e-06
-2.04798367548195e-05
6.33895471818752e-07
-4.04108919055803e-06
-2.53988519520333e-05
-8.51591458345665e-06
-5.49420903074403e-06
-2.49169201424977e-05
-1.03752045311224e-05
-2.11307738585371e-05
-2.42292901222502e-06
-1.08756560319926e-05
9.58368218194995e-06
-1.1929377602762e-05
-1.8083684619184e-05
-2.87357651163814e-05
-2.47445306002942e-05
-1.32479181187246e-05
-2.05514673156444e-05
-2.93711924000623e-06
-2.69677254433613e-05
-1.08297622027118e-05
2.5882648742673e-06
-8.93110065769741e-06
-1.24375385702498e-05
-3.10265758943978e-05
-1.87204820145189e-05
-2.90703046906336e-05
-1.65194195462882e-05
-1.26565616418219e-05
-1.04221116611394e-05
-3.05260717984275e-06
-1.64709557645923e-06
-9.78989350359868e-06
-1.68042897182654e-05
-7.06960251176742e-06
-3.9243585417675e-06
-1.50313865189262e-05
-2.68356870987327e-05
-2.95046962026604e-05
-2.07302030238372e-05
-1.86257259774536e-05
-8.36510016588901e-06
-5.11071349521624e-06
-2.20055922759314e-05
-1.51881056629403e-05
-8.11203568538562e-06
-1.26538219495951e-05
-1.16203453995289e-05
-1.39373995673059e-05
9.44423603182516e-07
5.21882456540038e-06
-8.4114069846694e-06
-2.64572967874377e-05
-1.76677932227896e-05
-8.73040707606543e-06
-3.33235404625054e-05
-1.78632188386874e-05
-2.3246421886529e-05
1.56300855321287e-07
-1.16722089858401e-05
-1.61532903682162e-05
-2.21978881017545e-05
-9.48643292291989e-06
-2.70186182916661e-05
-7.43313686062625e-06
-2.0920829971607e-05
-8.97376627382726e-06
-6.16205079767582e-06
-1.97160290591678e-05
-2.25632054469026e-05
-1.30595400084526e-05
-4.82206564227118e-06
-1.68360096069995e-05
-9.17709987218137e-06
-2.37206535468887e-05
-5.69014111527007e-06
-1.8690201229244e-05
-1.17446054485997e-05
-2.87487871710349e-05
-1.90784175398543e-05
-3.53401201411504e-06
-2.32783433663627e-05
-1.70027184590377e-05
2.97691283948076e-07
-2.12597837457877e-05
-9.58700573547967e-06
-2.01668617200508e-05
-3.0997785142757e-06
-8.06906908166286e-06
-1.25566320325525e-05
-9.59457180366619e-06
-1.95727308103626e-05
-1.16194782964853e-05
-4.78594378588676e-06
-1.09814595348863e-05
-7.76172708112221e-06
-1.46043703364585e-05
-1.99385791142508e-05
-2.43385606524221e-05
-1.55633644460158e-05
-1.46308168028429e-05
-2.3640727772971e-05
2.552640353666e-06
-3.57398028362403e-06
-2.89644326988592e-06
-1.09574044141263e-05
-1.4258991080195e-05
-1.33702835325436e-05
-5.23463697958521e-06
-1.53257032946632e-06
-1.53447413412876e-05
-9.84303089231801e-06
-1.99550825976762e-05
-6.65360056982562e-07
-1.21167178884052e-05
-8.35966001864085e-06
-1.56701137813058e-05
-1.80044137266568e-05
-1.54431660737413e-05
-9.41827468347855e-06
-2.46017504723566e-05
-1.14358498809924e-05
-4.80955694807498e-06
-1.28988727093085e-05
-1.94112446905372e-05
-1.26067752599965e-05
-9.27771663114886e-06
-2.21516854060221e-05
-2.57984260917213e-05
-1.60316431333466e-05
-3.7334209625001e-05
-2.18146464375818e-06
-1.94731148119582e-05
-2.12792205063594e-05
-1.19260148117789e-05
-2.4701962993891e-05
-1.10466740148291e-05
-1.08219991407761e-05
-1.12880254279283e-05
-3.3194743575008e-05
-2.6253687838112e-05
-2.14091859490206e-06
-2.44560331152892e-05
-2.40212195769694e-05
-2.8446495757604e-05
-1.19530540738536e-05
-2.33240992118544e-05
-8.70241879739041e-06
-1.47232641631346e-06
-4.06969805673812e-05
-2.0408545656142e-05
-1.84855378735385e-05
-5.10617310615931e-06
-1.87326586639637e-05
-3.57926327360059e-05
-2.09420459184281e-05
-1.77392058139041e-05
-8.10194058973019e-06
-1.9227971818772e-05
-1.23833528114707e-05
-1.86347141094909e-05
-2.23261225707113e-05
1.12620067726176e-05
-1.66952092969216e-05
-9.62047495503713e-06
-1.99756629141977e-05
-2.24001708937818e-05
-1.22906107784642e-05
-5.42990152906925e-06
-2.76762043057001e-05
-8.72169512029961e-06
-2.74344272677863e-05
-2.10787297286176e-05
-1.37867288631106e-05
-2.71988746707755e-06
-2.42035944560829e-05
-8.68703753926694e-06
-1.52880952183349e-05
-7.49467205530887e-06
-9.21849022412327e-06
-4.79249762472003e-05
-5.33974532354195e-06
-3.37952510183308e-06
-1.59284031102238e-05
-1.42133478425174e-05
2.7490363849073e-06
-3.01023791780601e-05
-1.86167401261455e-05
-1.09172050475308e-05
-2.17354426069382e-05
-2.26055324427488e-05
-2.59123309582836e-05
-1.97147981137807e-05
-7.17282415683158e-06
-1.57197959788289e-06
-2.97118539181583e-06
2.51192225142574e-06
-1.71025749411468e-06
-1.66297294296011e-05
-2.23262230485151e-06
-4.30585496534349e-06
-1.96681000234339e-05
-1.94697152552093e-05
-1.55549328935326e-05
4.84165801891768e-06
-1.04102334897767e-05
-1.45138506403921e-05
-1.30121183173524e-05
-3.85807767911203e-05
-1.52024492318251e-05
-1.61997120551063e-06
-2.91152652091855e-06
-5.86351210501586e-06
-1.53140239223932e-05
-1.2975434274829e-05
-2.16812555222927e-06
-2.85758081815923e-05
-4.1211694402683e-05
-2.39012511234454e-05
-4.53888053183809e-06
-2.99733482188282e-05
-2.42717969903586e-05
-1.8469584830375e-05
-2.66238709092749e-05
-1.87499011914945e-05
-2.42651560503887e-05
-3.16489440850287e-06
-1.72562150177774e-05
-4.28733630381024e-06
-2.18439803960621e-05
-1.03903398891925e-05
-3.49834484719292e-05
-8.21802853041695e-06
5.63437386185591e-06
-9.2829715334e-06
-2.3965024429998e-05
-4.84620418874401e-07
-2.09921280999556e-05
-1.58386125511016e-05
-3.72854208913588e-05
-2.8633024649664e-05
-3.01450278124767e-05
-1.86302663494116e-05
-3.00166139194403e-05
-1.16674622487622e-05
-7.63271151397939e-06
-9.9647459891302e-06
-1.71694156702786e-06
-2.68646133083656e-05
-1.2456839179307e-05
-3.11025751131277e-05
-1.48337446098461e-05
-6.98564196992879e-06
-2.08953876384416e-05
-1.57881167242016e-05
-1.70618333798524e-05
-6.11133624180814e-06
-7.78210979343428e-06
-2.95837722103779e-05
-1.86809094178018e-05
-3.62527399969819e-05
-6.87364094468459e-06
-1.33332054895743e-05
-8.36337422260838e-06
-3.18988295995942e-05
-1.84636196860109e-05
-1.60416040384712e-05
-2.11744814538049e-05
-1.85176372766111e-05
-3.37271872123714e-05
-2.43005538329003e-05
2.17440239069645e-06
-2.19757053579113e-05
-1.71817702892573e-05
-8.88410645036248e-06
-2.50707099840829e-05
7.32357955795631e-06
-2.09715694050244e-05
-1.34944575387803e-05
-3.70626209833489e-05
-9.64603854981753e-06
-1.04249763772207e-05
-6.12835061019345e-06
-2.16925239637378e-05
-1.12991598682248e-05
-9.90712127110174e-06
-2.2067565515584e-05
-1.47237607007172e-05
-1.06644511747417e-05
-5.2145770872248e-08
-2.58622199412622e-05
-2.30437823411015e-05
-1.0110387927469e-05
-1.13575760239494e-05
-1.26173317811443e-05
-2.905741229841e-05
-2.61889186810332e-05
-4.23160037299669e-06
-5.80262154936854e-06
-2.97110938110492e-05
-3.69847002564128e-05
-1.79856320680012e-05
6.46231812645716e-06
-1.45147662833037e-05
-2.05655483387298e-05
-2.96461835500705e-05
-2.0909602831779e-05
-1.2972890085044e-05
-1.66985770289229e-05
-2.49713798410425e-05
-7.12559509448324e-09
-1.80478479086227e-05
-2.99418207102526e-06
-2.33129407641543e-05
-1.05807536872044e-05
-2.12031403863547e-05
-5.22695425880688e-06
-8.97018883586686e-06
-1.63723116553688e-05
-1.98629282439924e-05
-1.03538146642688e-05
-2.94498699461562e-05
-2.70115810157108e-05
-2.59784855489261e-05
-1.30172479443645e-05
-1.52183197745385e-05
-2.97304990354014e-06
-9.55548596765194e-06
-7.31939432404517e-06
-1.37381395631298e-05
-1.68707807376745e-05
-3.09718865687297e-06
-8.32319443666896e-06
-2.03387300561532e-06
-2.52369064473604e-05
-9.08647332821233e-06
-2.81570615600576e-05
-1.17800901565523e-05
-2.277105230327e-05
-3.69337745038785e-05
-3.04571708646964e-05
-1.61841888964769e-06
-7.95369432082496e-06
-7.64368712349017e-06
-1.06853558811445e-05
-6.79919491664939e-06
-2.69571884342434e-05
-1.96403494661689e-05
2.31387594264914e-06
-2.88054907002593e-06
-2.01373969557368e-05
6.46303877772803e-06
-8.74724645724301e-06
-2.05358121344523e-05
-5.43495002800121e-06
-9.92897820047282e-06
-8.43725756474528e-06
-1.13217885918269e-05
-1.362641734932e-05
-2.39438917096553e-05
7.20443380823131e-06
-1.19222217724816e-05
-7.41295798564894e-06
-1.68814549606744e-05
-1.76772736468897e-05
-2.16580545471207e-05
-1.32776285159631e-05
-1.66416244650959e-05
-2.00874477928365e-05
-2.02758890860233e-05
-7.60384571188573e-06
-1.34981247610237e-05
-1.60642530636964e-05
-4.54698981200616e-06
-2.93176907078159e-05
-1.23978837484406e-05
-1.4132988666087e-05
-5.61622088317071e-07
-1.78808067599352e-05
-2.44133480518061e-05
-1.60992080466944e-05
-1.1015784185998e-05
-1.1012107171776e-05
-1.83700963135188e-05
-4.25305447600861e-05
-1.6189952172209e-05
-7.62469617713205e-06
-2.05990040130728e-05
-2.65639197049414e-05
-3.87878481724249e-06
-1.4638198848866e-05
-8.31243936630713e-06
-1.18787537017635e-05
-2.06435388445009e-05
-2.26883580233443e-05
2.17708156413651e-06
-1.25628837235444e-05
-1.73528481724412e-05
-3.00460849611093e-05
-1.44952568368965e-05
-1.98183215724975e-05
-1.21141632845382e-05
-1.88300722462574e-05
-2.09507415233962e-05
-1.79055226402e-05
-2.49005672631303e-06
-1.77048637087258e-06
1.40330406260629e-05
-5.90290150241009e-06
-1.05751530312102e-05
-7.28905620651227e-06
-2.00183691591252e-06
-1.49843412774341e-05
-2.46593260306767e-06
-1.9976809883622e-05
-1.07144076256795e-05
-2.35629475607155e-05
-1.24800770140684e-05
-1.24660431864028e-05
-6.73824172733552e-06
-3.25071943727501e-05
-2.41918343414684e-05
3.26134277464215e-06
-9.78731881126858e-06
-1.45899432322176e-05
1.33328637812015e-06
-2.506405037676e-06
-1.26594432498054e-05
-2.26166433651228e-06
-1.27512026611041e-05
-1.94816410611118e-05
-2.18280340900908e-05
-2.57305201021198e-05
-1.09816027652469e-05
-2.03950458579302e-05
-7.07257857517067e-06
-1.80421712719146e-05
-2.49138064394651e-05
1.62679709619585e-06
-3.33704425768632e-05
-9.33219364165917e-06
-1.66570650538208e-05
-7.6539451324712e-06
-2.0807016218413e-05
-1.90188462570541e-05
-7.50963756428608e-06
-1.75174648931101e-05
-7.21062730636701e-06
-1.10528610766869e-05
-1.01849723743995e-05
-1.38068643203762e-05
-1.18735669148112e-06
-5.89899717816015e-06
-1.85123548726842e-05
-2.46502979349937e-05
-1.17306036434702e-05
-6.36197617792174e-06
-6.33694931598837e-06
-2.93107370496998e-05
-1.80603669356339e-05
-1.22806727372476e-06
-4.86609908602437e-06
-1.83497554748678e-05
-1.45127578166317e-05
-8.83316883497434e-06
-2.69650026986504e-05
-5.11488953649292e-06
-1.7322457587087e-05
-8.97220294992045e-06
-1.915352909756e-05
-3.7082433797375e-05
6.12064108494233e-06
-7.80817602301034e-06
-2.2622658992748e-05
-1.88958581549418e-05
-9.50317451044536e-06
-2.93946058934011e-05
-6.58362350180676e-06
-1.8247011356536e-05
-1.187014371648e-05
-7.28709322669793e-06
-1.04668844600404e-05
-1.56223425680324e-05
-3.7201525933722e-05
-3.7141661139443e-05
-1.4547216742369e-05
-1.95720571427464e-06
-2.21234227915155e-05
-6.1343021097585e-06
-1.61039402732745e-05
-1.18094769519379e-05
-9.37895290573133e-06
-3.89775800285007e-05
-1.23613630547916e-05
-1.60872508799084e-05
-2.84666571591878e-05
-3.31913989456387e-05
-1.84353035318419e-05
-2.32410376391488e-05
-1.14368436873992e-05
-2.52942390005917e-05
-1.56223608822733e-05
-1.59604074021197e-05
-7.4546499242568e-06
-1.78710513457761e-05
-4.61883737606535e-05
-1.08441303693584e-05
-1.26708506702378e-05
-1.70299030115217e-05
-1.42209333822329e-05
-1.37061642485574e-05
-5.29729290046061e-06
-1.13569958637917e-05
-9.34835530767649e-06
-2.60196833281019e-05
-1.24418254405204e-05
-2.25905808855472e-05
-1.35136546582365e-05
-6.26257418801143e-06
-9.44458403712523e-06
1.26452983221462e-06
-3.16755190636991e-05
-1.34823448413301e-05
-6.53352418011255e-06
-2.11171828307115e-05
-2.53268378877061e-05
-1.5231138229834e-05
-2.13917267180538e-05
-3.08779432260459e-05
-1.58503177593786e-05
-1.98072603867859e-05
-1.8580697153454e-05
2.49808229590273e-06
-1.9266508968627e-05
-2.50364022144116e-05
-2.79654716125559e-05
-1.36505892664409e-05
-1.09593091809149e-05
-1.39065408798808e-05
-1.12294013796751e-05
-3.28689944547592e-05
-2.18116752151138e-05
-3.49294624816443e-05
-2.41686107002323e-05
-1.09985885644498e-05
4.24822259692682e-07
-1.44450154047935e-05
-4.47291693479361e-06
-2.55370604458744e-05
-2.99188835847137e-05
-3.49432588930393e-05
-7.96037102149848e-06
2.20279720822074e-06
-1.44000338814032e-06
-2.5696254365233e-05
-1.04545068685515e-05
-1.92836101365564e-05
-1.85619662397248e-05
-1.02052599359603e-05
-1.44190230690523e-05
-2.47657599255543e-05
-6.83028193398136e-06
-1.63365425783804e-05
-9.60256110752642e-06
-2.54482355719316e-05
-3.12841335030077e-05
6.54260066181934e-07
-2.39336275711181e-05
-2.46119679089743e-05
5.63388809384696e-06
-3.16639649811709e-05
-3.41582031537573e-05
-2.12799618657935e-05
-4.15489051911145e-05
-1.20006467811465e-05
-8.63620705877541e-06
-2.00930610273437e-05
-7.65508726810828e-06
-3.16404193783155e-05
-1.30274935852471e-05
-1.5664024649445e-05
-1.71188931131966e-05
-1.99189785167613e-05
1.30179591894662e-05
-2.42609994023486e-05
-3.63721759101178e-05
-1.88280857489482e-05
-1.24556503730263e-05
-1.35705679425016e-05
-1.50122060036536e-05
-1.13003179718588e-05
-2.09285793878678e-05
-1.11883749364216e-05
-1.1112755955838e-05
-2.49450698324495e-05
-2.38226406161009e-05
-2.30660665507116e-05
-2.94790545953629e-06
-5.76004710880568e-06
-1.61946004430439e-05
-1.44306501808998e-05
-1.62504007411898e-05
-1.26402217469033e-05
-1.56403892525655e-05
-1.9414345883581e-05
-3.18524354999507e-05
-2.70884805195776e-05
-1.21130622726353e-05
-7.3166445733875e-06
-2.57698908507287e-05
1.42090188887786e-05
-3.25406268500842e-07
-1.19924661166462e-05
-1.66549138342008e-05
-1.66443810718733e-05
-1.89895483363841e-05
-3.72526109211462e-05
-1.25563042714285e-05
-2.0103312028544e-05
-2.583236074032e-05
-1.84252225470636e-05
-1.51161324313536e-05
-1.45292539890409e-05
-2.1799743027845e-05
-2.91515141956829e-05
-5.79366578890377e-06
-2.46079443689432e-05
-1.15472359934456e-06
-1.69985683801646e-05
6.37156652630697e-06
-1.16600474417875e-05
-2.53005662760881e-05
-7.7430796754533e-06
-2.6144588058537e-05
-2.33517138624555e-05
-2.57418306749091e-05
-1.82438447001272e-05
6.61557953804951e-07
-1.10195626975943e-05
3.70286065996699e-06
-2.88823843244888e-05
-1.87917658208988e-05
-3.35178341074676e-06
-1.329582810938e-05
-3.34261826093208e-06
-7.99876818065088e-06
-3.41339374584899e-05
-7.57147341519747e-06
-1.7231832399199e-05
-2.55347305326116e-05
1.5659496757622e-06
-1.6491273591749e-05
-4.44639619378998e-05
-1.22604486440959e-05
-1.80560308785752e-05
-1.55457882104698e-05
-2.47559934888865e-05
-1.27011373722454e-05
-1.84452251157022e-05
-1.48489403326346e-05
-1.59927615215864e-05
-1.10635625656479e-05
-4.89273719023714e-06
-2.55698802595292e-05
-1.7916267493303e-05
-3.87640761121636e-06
-1.23967421267047e-05
-3.20795739358428e-05
-3.03990880996063e-06
-7.10441608180703e-08
-1.36142040942871e-05
-1.78672666052123e-05
7.76170701963937e-06
-2.08714223726751e-05
-2.18559520309151e-05
-1.46186021694579e-05
-1.70244849903759e-05
-9.13232559604038e-06
-1.09255072293704e-05
-8.98561973310252e-06
-5.16209954383109e-06
-2.48499444322803e-06
6.47593720874445e-08
-1.48300338779702e-05
-1.88790872483027e-05
-2.33325758369191e-05
-2.33232738697679e-05
-1.9182354924769e-05
-1.13931089060522e-05
-1.47413477594128e-05
-3.20207289640693e-05
-3.44835333291389e-05
-7.93814113125098e-06
-2.65494010863793e-05
-2.35967130956659e-05
-3.44241455070542e-05
-7.57616953897062e-06
-2.57591126129621e-05
-1.66355830513465e-05
-1.93679356445367e-05
-2.37588080522391e-05
-4.5028893821622e-06
-1.3122262159054e-05
-1.15311336186959e-05
-1.32662304879253e-05
-3.27063078714418e-06
-3.66228697488892e-06
-2.28281094295828e-05
-2.40477653928811e-05
-2.52790079822609e-05
-1.03577522852471e-05
-1.6723566649567e-05
-2.04009146140365e-05
-2.11200083334045e-05
-2.26330724378686e-05
-1.66437235046781e-05
-1.20968777247916e-05
4.68017547427557e-07
-2.34083379933339e-05
-1.63307546120369e-05
-1.11767384272912e-05
-8.94552754478326e-06
-1.61276088991952e-05
1.43851236937528e-05
-1.57967648072564e-05
-2.65082428516569e-05
-6.48020805468967e-06
-2.43232846858296e-05
3.86509496205411e-06
1.1992649711632e-06
-5.80174448655961e-06
-2.12725754028234e-05
-8.03792580061817e-06
-8.81636388748428e-06
1.17610043416118e-05
-3.11114539947775e-05
-4.97481582740633e-06
-2.99430331168806e-05
-1.92003080641755e-05
-2.2460551034228e-05
-2.48772659429404e-05
-1.15994321533046e-05
-2.65925857663011e-05
-1.67756273390418e-05
-8.79308040055513e-06
-2.77589042525202e-06
5.99982432863352e-07
-2.28647422915707e-05
-1.27009766031674e-05
-3.05158119150131e-05
-1.30894694063304e-05
-2.6239509163124e-05
-4.29420604184194e-06
-1.93223226107064e-05
-9.75557044365267e-06
-1.33833669435669e-05
-3.90853100838873e-05
-3.70130823220284e-05
-2.29293234476125e-05
-1.10358527296813e-05
-2.00210013278269e-05
-5.02133376747054e-06
-1.33494776183989e-05
-2.80766341421332e-05
1.73682475461752e-06
2.614664445253e-06
-1.66634674258482e-05
-1.29095047378744e-05
-1.099262204752e-05
-1.17814630494061e-05
4.69522048253267e-06
-2.40832525825499e-05
-1.48252145273911e-05
-1.87314888783148e-05
-3.11363357646373e-05
-2.17221819030488e-05
-1.80965890483571e-05
-2.63166349606061e-05
-2.86051089126415e-05
-4.54708931605912e-06
-8.38201441920882e-06
-3.07984075948035e-05
-2.1702679526593e-05
-3.12140041537501e-05
7.21594692362133e-07
-2.21561041136598e-05
-6.62995918566936e-06
-1.40104221256972e-05
-1.82332793667314e-05
-2.78656273869783e-05
-2.35259442290675e-05
-1.11433113375434e-05
-2.92528026373874e-05
-1.39232019515513e-06
-2.69729865581562e-06
-7.31687415087667e-06
-2.6441146272579e-05
-1.94617090800646e-05
-1.71567066224581e-05
-1.37676482026392e-05
4.44019808186749e-07
-2.26642746513229e-05
-1.81670749026202e-05
-1.14677227500952e-05
-1.33006592705185e-05
-2.71441274994703e-05
-6.96780213861809e-06
-5.41872911808703e-06
-1.98839720464329e-05
3.48454801594348e-06
-2.1201078294021e-05
-1.83872548217079e-05
-1.24398104581013e-05
-1.70482630577197e-05
-1.48911756232595e-05
-1.29536811788005e-05
-1.0086806496712e-05
-6.26666506448161e-06
-1.92017739581099e-05
-1.99025425033358e-05
-8.88689588489826e-06
-1.29273838293423e-05
-2.77597111489703e-05
-1.95225001472925e-05
-1.47232546952645e-05
-1.33307401695823e-05
-1.76906310089451e-05
-1.53907527703328e-05
-1.3669738216973e-05
-2.85074777024848e-05
-1.0986268667717e-05
-1.46408503299192e-05
-6.89285198240289e-06
-2.63751102661764e-05
-1.99078382688718e-05
-2.8590836824338e-05
-1.32904822060179e-05
-2.09092953421978e-05
-1.02389656783799e-05
-2.29853625806335e-05
-3.53330717298765e-05
-1.47857401821739e-05
-3.5903730217306e-05
-1.87511888612426e-05
-2.07324680376288e-05
-1.40568318845237e-05
-5.64321605845251e-06
-2.15744930179344e-05
-2.3257232674699e-05
-1.37174449811892e-05
-1.545748725405e-05
-1.26809342645219e-05
-2.73493699194048e-05
-1.26968044720889e-05
-2.39603200648506e-05
-2.05038373641354e-05
-1.26213863170202e-05
-1.60904328439843e-05
-1.36675771500466e-05
-9.99293230844936e-06
-5.64185436944689e-06
-2.08768007952757e-05
-2.30731691474516e-05
-2.04313632490806e-05
-1.49567722945016e-05
-1.47585259983158e-05
-1.19994194908101e-05
-4.13516895401607e-06
-7.13724930885123e-06
-1.39764526747189e-05
4.1650574583367e-06
-9.03999091237105e-06
-8.78591446716536e-06
-5.18777247642184e-06
-2.54667960300939e-05
-2.7986885005449e-05
-1.38526943514259e-05
-2.99673956601e-05
-1.00039006618114e-05
-1.35633392302085e-05
-1.35716106619329e-05
-5.5179693764726e-06
-1.53794105482159e-05
-3.41441080684434e-05
-2.58472851638316e-05
-7.12226774003878e-06
-3.83966836029296e-06
-1.45736103607379e-05
-3.17716550069477e-05
-1.45239098964117e-05
-5.44348505132853e-06
-2.31660171888815e-05
-1.76610605622275e-05
-2.06487499323485e-05
-1.59573683387324e-05
4.21785053958513e-06
-1.14405396289824e-05
-1.68141402113531e-05
-8.9967162661198e-06
-2.54959146125052e-05
-1.33698131846253e-05
-9.8980946415259e-06
1.44955230150518e-05
-8.87278451677812e-06
-1.23886576078521e-06
-1.07762130333254e-05
-2.31181869973734e-05
-1.86111484700101e-05
-1.42962126037073e-05
-2.52235672728564e-05
-2.81233905760652e-05
-1.47737475835672e-05
-1.29809133218771e-05
-2.41529224551283e-05
-1.55993301094163e-05
-1.37574114417496e-05
-1.26954396585848e-05
-1.07880980713353e-05
-1.46623394376293e-05
-2.03022848564991e-05
-2.4439244636265e-06
-1.47871624104121e-05
-1.25783965793459e-05
-1.28650704034871e-05
-2.09104070620416e-05
1.12133172831921e-05
-4.1259919618087e-05
-2.06899906538529e-05
-2.59629288659369e-05
-2.932805423085e-05
-7.38038743116975e-06
-3.01600000827569e-05
-5.9561134519883e-06
-1.27147744311495e-05
-5.56657849903801e-06
-1.51286871301819e-05
-2.39089643092706e-05
-2.28215938639103e-05
-1.01213670670621e-05
-8.33695383160542e-06
-4.72074703804968e-06
-3.73401962628174e-05
-1.95083770019469e-05
-1.41767540583403e-05
-1.48499783961546e-05
-2.61412690710582e-05
-1.71178280829815e-05
1.55561060473311e-06
-1.80532480511787e-05
-3.65233130417522e-06
-3.56710243152359e-06
-1.9740807572311e-05
-8.48125389666226e-06
-1.1363621593317e-05
-1.7496576170854e-05
-2.83485609737357e-05
-1.03337851865925e-06
-1.2887248912669e-05
-1.73172574465055e-05
-1.92615938289876e-05
-1.69089143187267e-05
-2.23176065602327e-05
-1.35956089847496e-05
-2.93475553998873e-05
-3.54032755829466e-05
-2.48629161148534e-05
-2.3141030877903e-05
-8.17323969466564e-06
-1.7751592951646e-05
-2.40022647933273e-05
-5.30023769760667e-06
-1.89852785139581e-05
-2.80520176585286e-05
-1.35743651431674e-05
-2.21648913519683e-05
-4.57611303913786e-06
-1.1697928375385e-05
-2.4067173842457e-05
-2.47860681485191e-05
-1.98565077307322e-05
9.34583480529236e-06
-5.98740178724293e-06
-3.08150671228145e-05
-1.92833575907084e-05
-2.18896767712538e-05
-2.25883292383274e-05
2.32327634582854e-06
-4.27456586852178e-06
-1.66044897071685e-05
-1.40427940468406e-05
-2.40456970557832e-06
-2.01730271719125e-05
-1.56993757653231e-05
1.21376643445146e-05
-3.57997731363576e-05
-2.19826318530164e-05
-1.27614462685321e-05
-1.39635551170021e-05
-3.03240336401373e-05
-2.1550348184671e-05
-8.54625487955858e-06
-1.17716413186211e-05
-3.19178995114628e-05
-1.98216463394126e-05
-2.24391557820784e-05
-2.7191416182924e-05
-2.35293332909552e-05
-2.50867054705154e-05
-1.3350436985728e-05
-1.62262738441922e-05
-1.77057076381102e-05
-1.85038130831922e-05
-2.70518260067267e-05
-8.21545452482297e-06
-2.85488451143925e-05
-2.22085317776648e-05
4.80747775362565e-07
3.19187540163636e-06
-2.99524483694603e-06
-2.48192601976671e-05
-1.84143273529558e-05
-1.83198726793405e-05
-1.42717721212989e-05
-2.06022689883633e-05
-3.68446383065316e-05
-1.23083247256525e-05
-7.24374137631153e-06
-3.34817726407568e-05
-2.2114190385688e-05
-1.05803258785251e-05
-4.38315110035728e-05
-1.4780252074998e-05
2.67867365260524e-06
-1.22949493674669e-05
-2.69824090350524e-06
-3.87169578287669e-06
-2.37451031326781e-05
-2.74032592981598e-05
-1.0281887424326e-05
-2.54761405390137e-06
-2.23382169829527e-05
-1.19899411826195e-05
-1.40879128956071e-05
-1.79576879768469e-05
-4.05819100223133e-06
-1.75775443585826e-05
-3.01063611685185e-05
3.18326079174925e-06
-2.42056491084973e-05
-2.66437701955909e-05
-1.47895321005931e-05
-2.92619312063497e-05
-2.08708621379337e-05
-3.38013093893875e-06
-1.33303423281937e-05
-2.01979007459279e-05
-1.6586816930913e-05
-3.44454004935648e-06
-1.40008532865048e-05
-2.51940189933412e-05
-1.12955539193576e-05
-1.71749720224652e-05
-1.20277314094772e-05
-2.17855817386146e-05
-2.26528197830829e-05
-1.01290338891562e-05
-2.76069320562391e-05
-9.81515014200942e-06
-1.54010392058767e-05
-1.89370035350015e-05
-2.63307696336798e-05
-1.63551195755204e-05
-1.48255634295838e-05
-1.81802789013114e-05
-1.76089406540241e-05
-2.57963830529003e-05
-1.93056224433129e-05
-2.72699066487444e-05
-2.81905988685923e-05
-1.14244714628746e-05
-1.48309528913729e-05
-2.6087861533416e-05
-4.08747321487849e-05
-3.93384577987635e-05
-1.29954427627261e-05
-5.8239788053936e-06
-2.76768024972863e-05
-1.66123125179067e-05
-2.45474815620254e-05
-7.08845010592088e-06
-2.20160014295432e-06
-1.34761352338803e-05
-2.00371603265746e-05
-6.344423235529e-06
-1.18508330592159e-05
-4.55645090319934e-06
-9.34627274297584e-06
-9.44322430956245e-06
-2.34988937277561e-05
-1.44605913188414e-05
-1.2115918136545e-05
-9.65501356516972e-06
-1.99222328953761e-05
-1.01973737786355e-05
-1.74481240822807e-05
-1.68926256828979e-05
-9.58521128144357e-06
-1.93683913030288e-05
-1.50974294176335e-05
-2.99516474385814e-05
-2.54761188585749e-05
-1.67548019431469e-05
-3.20482753497781e-06
-1.17106861622534e-05
-2.32908354595419e-05
-2.68056784976501e-05
-2.1392152689966e-05
-3.49382997100143e-06
7.92079844514308e-06
-2.62193319610103e-05
-3.41529182294748e-05
-1.55077847232345e-05
-2.54556815068214e-05
4.6777496062592e-07
-1.92835692938194e-05
-9.8606619436961e-06
-1.78648953628745e-05
-1.40671897528643e-05
-1.40399759297911e-05
-3.14889118181892e-05
-1.32489015728993e-05
-1.29515499101093e-05
-2.21202424224394e-05
-1.96028272282874e-05
-1.35075982674508e-05
-2.13026064241757e-05
-1.6108862753642e-05
-1.13668086641668e-05
-6.61814087673131e-06
-2.77142852641198e-05
-5.79145649918786e-07
-1.54635605166502e-05
-2.95051157400617e-05
6.50462399532738e-07
-1.87270522794152e-05
-1.57813253783691e-05
-1.62918024026761e-05
-2.89845240929399e-05
-7.15549542808307e-06
-2.13752106815005e-05
-1.22188928639523e-05
-1.97245671369957e-05
-2.39747662116736e-05
-8.62504077276929e-06
-2.90987000552714e-05
-1.01633696758051e-05
4.29105412306024e-06
1.52192462142774e-06
-1.33685327667373e-05
-6.78577124935753e-06
-2.5140696912145e-05
-1.56396925307954e-05
-1.63296579983447e-05
-9.76529356725158e-06
-1.31229775840634e-05
-2.53071894678197e-05
-1.55820993823398e-05
-2.53169211449082e-05
-8.22857653010201e-06
-1.29432436521711e-05
-4.77855929886547e-06
-1.5139494743415e-05
-1.37683303254476e-05
-1.82133242850613e-05
-3.43216409007527e-06
-1.14527780295937e-05
-1.57656105539386e-05
-2.88254348217137e-05
4.74364062148598e-06
-3.9664929145492e-06
-7.80929317191132e-06
-8.14734959264318e-06
-1.41036348995284e-05
-1.87202889615154e-05
-2.58514695801999e-05
-1.54721621460934e-05
-8.98806873808787e-06
-1.78110237970036e-05
-3.03064208117126e-06
-1.65567916974485e-05
-9.9320025570179e-06
-2.46590457543008e-05
-7.74149936863076e-06
-1.9231816518149e-05
-1.63640283896501e-05
-1.48246033641134e-05
-1.60979926496651e-05
-2.01793749029445e-05
-1.2235621947951e-05
1.39248613711791e-06
-3.8687492060368e-05
4.07379035233021e-07
-3.03930031892406e-05
-1.80902190214012e-05
-2.63743731845596e-05
-1.43543045506898e-05
-2.37134173805977e-05
-4.92005041354685e-06
-2.18200984800687e-05
-1.48348048372651e-05
-8.27297899456541e-07
-3.24759149961687e-05
2.61652429623264e-06
1.20893065327759e-05
-2.31569208453033e-05
-2.94309396811394e-05
-2.7428958877082e-05
4.16706741097031e-07
-5.31586877800845e-06
-1.26492730301081e-05
-1.84185585438474e-05
-4.62033986990723e-06
-1.89869399046324e-05
-1.31557518889317e-05
-3.15625703071143e-06
-6.54448858144908e-07
-8.94547916542149e-06
-1.64501309153866e-06
-2.29371366079135e-05
-2.20459242245679e-05
-1.27997631519987e-05
-2.52047721248253e-05
-2.21074496532278e-05
-2.55460867449682e-05
-2.23932972297281e-05
-9.32990188041366e-06
-6.85366258140438e-06
-2.36652540381672e-05
-1.78030029685464e-05
-3.36860349279361e-05
-2.29967363242752e-05
-2.25514935728003e-05
-6.30828693269174e-06
-5.89582572104268e-06
-1.67091812034132e-06
-1.01825749359092e-05
-8.02038603917652e-06
-1.39613681111359e-05
-1.62358324118705e-05
-5.22183679563424e-06
-2.70856800642645e-06
-1.20719932780585e-05
-1.69362208136171e-05
-1.29217010863805e-05
-1.27220756902408e-05
-2.63622847750246e-05
-1.13802390571144e-05
-2.5842751610806e-05
4.29181300093762e-06
-1.52191099229172e-05
-2.3646800698362e-05
-2.46059228223739e-05
-1.60909555738243e-05
-9.64423847991749e-06
-1.14071053140289e-05
-1.49720948797279e-05
-1.20976896771777e-05
-1.84307116903794e-05
-2.23541986341561e-05
-9.78007631192029e-06
-2.56821344398672e-05
-2.02525886353277e-05
-9.16097904627183e-06
-1.39295860565817e-05
-2.47652159910973e-05
-1.98412349415457e-05
-8.56992359986659e-06
-2.61960683963823e-05
-3.73056243815137e-05
-9.73491719642838e-06
-1.93170233187733e-05
7.4795666637072e-09
-1.68600110255289e-05
-2.22401837310106e-05
5.82726802854417e-06
-1.03869240877095e-05
-1.16009122210768e-05
-2.23534354533735e-05
-1.02092902869055e-05
-1.21855541775411e-05
-1.1861514396471e-05
-1.39207401564101e-06
-7.16809475294241e-06
-1.42449883721506e-05
-2.66697146201795e-05
-9.70749972083732e-06
-1.91169064155368e-05
-2.00782961152836e-05
-1.77749040784025e-05
-2.58492360258294e-06
-2.64150075033671e-05
-1.89159338396597e-05
-9.9812097948781e-06
-1.39796198292564e-05
-1.33654175856173e-05
-8.29476404109267e-06
-2.13859754678417e-05
-1.06717497221622e-05
-1.47931464106252e-05
-1.93037062868796e-05
-7.58078379537146e-06
2.70374760837487e-06
-1.64622789286292e-05
-1.86430122271029e-05
-1.31951465748101e-05
-8.76179253546297e-06
-1.77675485448313e-05
-1.64686750252278e-05
-2.18526457836701e-05
-7.24230603007629e-06
-1.99204043452706e-05
-2.05244643399342e-05
-1.55803237062718e-06
-2.14460482171897e-05
-1.47797214784365e-05
-9.47522292127448e-06
-2.3360312234193e-05
-1.50215871226669e-05
-4.01172899732782e-06
-1.4697081755512e-05
-1.03598268119647e-05
-2.30259194846594e-05
-1.99438173451183e-05
-6.76187434718435e-06
-2.64069807682851e-05
-1.45386261521953e-05
-2.36182648788081e-05
-2.05621560968692e-05
-2.95575623806599e-05
-3.32963739468538e-05
-2.52387993463289e-05
-1.20970708735212e-05
-3.0934437461756e-05
-2.83337739997346e-05
-1.49769751343202e-05
-9.21354298453594e-06
-6.40765951757304e-06
-4.11879260994855e-06
-3.55973770813991e-07
-3.65657335486121e-06
-1.5539777643017e-05
-1.25765822826055e-05
-2.31419059468614e-05
-8.83006204122672e-06
-2.08029460432948e-05
-2.84586972312143e-05
-2.75317893063719e-05
-1.47932513029902e-05
-2.76636912606399e-05
-1.79439514445028e-05
2.33649365477243e-06
1.28550720026466e-06
-8.01677794276959e-06
-2.11730926499271e-05
-2.44579241669732e-05
5.01413729269747e-07
-2.42014357935896e-05
-2.3244098391017e-05
-2.7595551431977e-05
-7.425425229409e-06
4.44367977975662e-07
-1.56681874295525e-05
-2.21959034338257e-05
-1.86965973305628e-05
-8.96814173065373e-06
3.79719328546095e-06
-1.43323688924022e-05
-2.49890564463766e-05
-5.10304793270422e-06
-2.20657763107735e-05
-1.91791859135185e-05
-4.7643386105917e-06
-1.04556822096552e-05
-1.16614889776977e-05
2.70509569474381e-06
2.01273035019417e-07
-1.74174120819401e-06
-8.06710228944701e-06
-2.02244857242938e-05
-8.96696367078113e-06
-2.17126572337829e-06
-1.39651451959394e-05
-1.3829411655936e-05
-2.82371494184939e-05
-1.6075592101654e-05
-6.08785054454559e-06
-1.59146214476332e-05
-1.46790282474817e-05
-1.61307822229623e-05
-1.02333405328216e-05
9.48800241792368e-06
-3.37915324764637e-05
-2.800042662744e-05
-2.17787251239482e-05
6.81783848077951e-06
-1.213260579321e-05
-3.12607569274213e-05
-1.34088299192092e-05
-1.40005517921906e-05
-1.79667731296753e-05
-2.25920628224719e-05
-2.65308993680109e-05
2.16515640302354e-06
-2.70626801612601e-05
-2.86116777072451e-05
-1.08010307174658e-05
1.05995456995909e-06
-2.06973563264261e-05
-1.06429475134596e-05
-1.5054802193659e-05
-2.52953838940105e-05
-1.03372181884979e-05
-1.86432593283513e-05
-1.30631045952762e-05
-9.98793985833536e-06
-3.39470418341382e-05
-1.882708360423e-05
-1.66608896885328e-05
2.30825492252427e-06
-2.49488242248288e-05
-2.11949899330973e-05
-1.38242219410258e-05
-1.30392163445234e-05
-2.30415592331424e-05
-2.53413033160348e-05
-1.57066728806872e-05
-1.3793653857783e-05
-7.33981130081133e-06
-4.81839828063947e-06
-6.88290062009811e-06
-2.13389664580703e-05
-2.08248172334155e-05
-2.24335884218096e-05
-1.34566162371168e-05
-2.67722931803841e-05
-1.8946144903629e-05
-1.96930750521126e-05
-1.65900006819515e-06
-6.35831595380079e-06
-1.65408873379328e-05
-2.96948175418452e-05
-1.92732285933708e-05
-2.62291432738409e-05
-2.73105729998136e-05
-1.33860603289759e-05
-6.01693739092328e-06
-2.37611643268908e-05
-3.63513449494435e-05
-8.20091407288432e-06
-2.25430125140657e-05
-1.04227171651202e-05
5.54274030308007e-06
-3.32672435794133e-06
-2.34642057242194e-06
-1.18501147894282e-05
-5.30055496901817e-06
-8.75365586086414e-06
-1.78197831522336e-05
-2.26215825510178e-05
-1.31181826691125e-05
-1.48890366775985e-05
-2.62617371822497e-06
-9.60137989095753e-06
-9.937526439848e-06
-2.06044882277187e-05
-9.46331661331979e-06
-2.183145324093e-05
-1.14982066529741e-05
-1.36973278092864e-05
1.99680450146681e-06
-1.6437889503484e-05
-1.1749957151019e-05
-8.59517873582192e-06
1.81614987587702e-06
-1.31810403733175e-05
-2.04803202854526e-05
-2.39546951072222e-05
-1.884489628497e-05
-2.20148084217716e-05
-1.85312902936305e-05
-1.66819207825834e-05
8.21038082915458e-06
-3.25562816194396e-05
-2.37247349936605e-05
-2.90954283707522e-05
-1.65302509408389e-05
-7.87350514970608e-06
-1.62263491568573e-05
-3.27668279234828e-05
-2.35185650069071e-05
-2.40087547239366e-05
-2.16318771190702e-05
-1.96408992587269e-05
-1.16743460017679e-05
-2.16055747909372e-05
-1.82487641897164e-05
-2.2446419496569e-05
-1.49230637906924e-05
-2.53233972526527e-05
-1.07714867909419e-05
-5.89281184914617e-06
-1.17088409798822e-05
-2.71287791522449e-06
-2.02432450005001e-05
-1.44983198199704e-05
-8.41087303975916e-06
-1.18036338786646e-05
-9.77329697531368e-06
-9.6229294128721e-06
-6.86412856259452e-06
-1.88210232996543e-05
3.34256890655044e-06
2.17747003010718e-06
-1.12927544892092e-05
6.84026986337375e-07
-1.41596242564559e-05
-3.33804483113104e-05
-7.80501009607701e-06
-1.61894836541912e-05
-2.17255141068319e-05
-1.08881175369655e-05
-1.95985565319205e-05
-9.13190160146851e-06
-1.17621499566357e-05
-1.32332360771513e-05
-9.68632178073475e-06
-2.40083668715596e-05
-1.77886450353089e-05
-2.40221901562226e-05
-7.95148047486097e-06
-4.25772279841153e-06
-1.49686260745758e-05
-8.93323594941114e-06
-1.01055542655832e-05
-2.36399788344815e-05
-8.14859448977135e-06
-1.95901657922349e-05
5.55704025684683e-07
-2.35590913652299e-05
-3.84372239963538e-06
-2.49246331769046e-05
-2.37136845987013e-05
-5.03418192791489e-07
1.08891620798713e-06
-9.64625125705292e-06
-3.13102770733352e-05
-1.92363892938167e-05
-2.76769779983318e-05
-2.71773740240451e-05
-2.82409191232322e-05
-2.24932207980232e-05
-3.00218448974536e-05
-1.8017380567228e-05
-8.20452805131338e-07
2.80810518696024e-06
-2.06691771027533e-05
-2.88005468971773e-05
-1.07892459814954e-05
-1.12201607579186e-05
-2.94321763644416e-05
-1.5912474420002e-05
-2.4387599852913e-05
-3.10011572509269e-05
-2.19312001321264e-05
-2.20250247493352e-05
-2.82761599087532e-05
-1.92024503620175e-05
-1.89993851598042e-05
-1.59450567387159e-05
-1.78506031524227e-05
-1.3069571232434e-05
-1.02959980826941e-05
-1.8565589161705e-06
-1.96664513973711e-05
-1.24846283555081e-05
-8.90311114470421e-06
-1.47531508614195e-05
-2.75398242686934e-05
-1.39403578503697e-05
-1.25601259125942e-05
-1.03609618875207e-05
2.25911833900799e-06
-2.0117961065143e-05
-1.47559613425894e-05
-1.47950747434735e-05
-4.92435035608942e-06
-2.57556476141503e-05
-2.01412220478196e-05
-2.78418911082967e-06
-8.86181144411944e-06
-3.81343403753203e-05
-1.92149908000402e-05
-1.82548484256994e-05
-2.22202143938249e-05
-1.38839257121722e-05
-6.78800458076898e-06
7.16036906756038e-06
-2.16573252161165e-05
-1.88796628573658e-05
-9.15976865731161e-06
-2.63443843796761e-05
-2.30482795322835e-05
-1.18813555508848e-05
-2.41949746695519e-05
-1.61430981958666e-05
-2.1208441964421e-05
-3.06844024576384e-05
-1.51919015272319e-05
-2.01190433440853e-05
-4.43531862172976e-06
-1.75243843875039e-05
-1.92261183955493e-05
-2.1258148489389e-05
-2.07838529959982e-05
-2.34997341749873e-05
-1.91670402271985e-05
-1.48951078360643e-05
-6.52758273108606e-06
-6.33626166311804e-06
-2.40356416588572e-05
-6.14531428242069e-06
-3.58266739122716e-05
-3.11304415680861e-05
-4.87455851721337e-06
1.36300703154788e-06
-2.46401835671957e-05
-8.57383552101501e-06
-1.54622511286409e-05
-1.03601850086015e-05
-3.58885833209257e-05
-6.06971406245818e-06
-7.44547020742352e-06
-1.2155758956611e-05
-1.03672654499748e-05
-1.25121494295862e-05
-1.1855850045398e-05
-3.64270190503085e-06
-1.36668571300355e-05
-2.13188634066085e-05
-2.45015848940549e-05
-1.70707062008646e-06
-1.12790552562579e-05
-8.66545440370338e-07
-3.52586367650377e-06
-8.02579365063819e-06
2.85252376471487e-06
2.05409107794144e-06
-2.18073751163371e-05
-1.41073982728616e-05
-1.99986469434801e-05
-1.59521358860062e-05
-9.76650062147082e-06
-2.1459920843248e-05
-3.0954236810012e-05
-9.04040953787181e-06
-8.69001943135236e-07
-2.84027928721662e-05
-6.48617806239668e-06
-3.24626964120093e-05
-1.14016219338166e-05
-2.16520693025951e-05
-1.08499836639983e-05
-1.3195130075336e-05
-1.89099694574433e-05
-2.52798555104321e-05
-2.15007349484404e-05
8.87540744914784e-06
-2.06876433351651e-05
-3.23317662964903e-05
-1.70431001240088e-05
-1.96181318749947e-05
-1.95990789600024e-06
-1.04854916284668e-05
-1.53896718157402e-05
-2.77082037335823e-05
-2.10868464722833e-05
-1.14806063552397e-05
-2.00101355363656e-05
-2.2322644379137e-05
-2.10086954811367e-05
-2.87857337027962e-05
-2.05990038124515e-05
-8.84491270877652e-06
-1.13834605026987e-05
-2.76688834421695e-05
-1.9671141314741e-05
-2.34495092767935e-05
-3.74048186410895e-05
-2.0089518326455e-05
-2.57075750677536e-06
-1.94539108792958e-05
-8.02066908982782e-06
-2.34032791810548e-05
-1.00822050294895e-05
-1.19473904340246e-05
-1.61382142608019e-05
-1.54349184558712e-05
-2.64820938516031e-06
-2.54625729252221e-05
-1.29496450022428e-05
-3.03126289406694e-05
-2.43629918726435e-05
-7.86163678095655e-06
-2.68294351869991e-05
-5.85901376026663e-06
-7.49153427852048e-06
-2.28137661255166e-05
-2.95326386943132e-05
-2.61366352991099e-05
-1.21949258164483e-05
-2.26338286028645e-05
-2.8181666238758e-05
-9.96180689786898e-06
-1.07056778546129e-05
-1.86637765248568e-05
-1.60490806831211e-05
-4.85021369043171e-06
-1.38362958722383e-05
-3.06982423904782e-07
-1.31129617729189e-05
-2.56990351625786e-05
-2.52723768607697e-05
-6.25542839878381e-06
-2.63474219560777e-05
-2.50370379940665e-05
-3.31816066181821e-05
-5.69033429531295e-07
-1.50077554325608e-05
-1.79977357482369e-05
-1.37215054034792e-05
-9.82933810087242e-06
-2.47746675161764e-05
-2.8427814890194e-05
-3.43394009494256e-05
2.30506444043176e-08
-3.58102135230247e-06
-1.65531292078453e-05
-2.69398707402838e-05
-1.95435117882234e-05
-2.56478356009656e-05
-2.24384891076381e-05
-2.683455919632e-06
-1.87030467712257e-05
-3.15504615774875e-05
-1.16238804542702e-05
-1.61699899380895e-05
-4.1479897303246e-06
-5.67056308911829e-06
-1.62232584100015e-05
-1.54935561474824e-05
-1.12840927467612e-05
-2.48181072273587e-05
-3.03324702758811e-05
1.15296213533821e-05
-2.33774765633024e-05
-2.51794932179974e-05
-2.54986405674581e-05
-2.53142760224807e-05
-2.5673944889281e-05
-1.56089118494354e-05
-2.05828817495662e-05
1.05755337226732e-05
-2.51526603007252e-05
6.7657610481806e-06
-1.73692210062361e-05
-7.33178644628044e-06
-7.47488638021901e-06
-1.59040650303026e-05
-8.18702265682716e-06
-2.16201680553399e-05
-1.54000852237176e-05
-8.449756314706e-06
-3.17854871650911e-05
-1.34500124519855e-06
-2.65546100127129e-05
-3.02325142980592e-05
-1.98441630017494e-05
-1.76847495064984e-05
-3.02950399681607e-06
9.93145471556195e-06
-8.929651909331e-06
-2.26722196228652e-05
-9.40387737034812e-06
-8.81357785937559e-06
-1.07835653676899e-05
-2.25661257192195e-05
-1.40374310287402e-05
-1.96031376057265e-05
7.41679921541688e-06
-2.90551856660573e-05
-1.63028756878069e-05
-1.88778263768394e-05
1.31872813190886e-07
-1.37000846229982e-05
-7.70302073166403e-06
-2.1154070197788e-05
-1.31646986942006e-05
-6.92559868882732e-06
-3.23304752299504e-06
-2.9996686900971e-05
-5.51987210145536e-06
-2.63583964614207e-05
-1.41101654747423e-05
-1.67444043321724e-05
-2.12569405587598e-05
-2.90205789532418e-05
-2.23121260589165e-05
-8.86983675699817e-06
-2.16863260925159e-06
-2.61415041293064e-05
-1.13067853981342e-05
-2.31954058839988e-05
-2.63747915361348e-05
-2.0084130045619e-05
-7.68519247782651e-06
-3.16466539052392e-05
-2.09841603432885e-05
-2.24854944084106e-05
-2.9466581020253e-05
-1.89490539550199e-05
-8.51295909028284e-06
-1.01674397986821e-05
-1.04438287552538e-05
-1.06375647407909e-05
-1.67520343178476e-05
-2.01302060487646e-05
-3.65889219452753e-05
-8.85725734894041e-06
-1.9744086024783e-05
-1.71119977068884e-05
-2.55263442782254e-05
-2.31362785860737e-05
-1.20048536078457e-05
-2.58565501210353e-05
-3.19488357085064e-05
-1.76366835389491e-05
-1.89173795408302e-05
-1.97751256057822e-05
-9.58759165810044e-06
-3.0290579361951e-05
8.1442083972155e-07
-6.17913249774902e-06
-1.46952144796167e-05
-1.15566337011255e-05
-5.75321894847251e-06
-1.7435666163108e-05
-1.59837185256299e-05
-1.83716570429448e-05
-2.38615965473682e-05
-2.39442043471179e-05
-3.15934067872973e-05
-1.72062303675436e-05
-1.04094193511315e-05
-8.79106087249144e-06
-1.74916599772627e-05
-1.72987206204746e-05
-1.48146803470348e-06
-2.50845476820081e-05
-1.8257662654149e-05
-2.27587160708936e-05
-1.59099501310961e-05
-2.35705330692889e-05
-1.21519240084621e-05
-3.71921727147871e-06
4.76616416163363e-06
-2.11496482729274e-05
-1.53864887615283e-05
-1.53726378481461e-05
-2.93089092075983e-05
-2.0540390364212e-05
-3.23581872360228e-05
5.16602461166799e-06
-1.33665770968609e-05
-1.48789399552523e-05
-8.0791120819961e-06
-1.97215030377358e-05
-9.20023718639123e-06
-4.40708010709347e-06
-1.30004910130618e-05
-1.25105452620714e-05
-2.30305989894824e-05
-1.77746815759834e-05
1.22196958965891e-06
-1.02225940439549e-05
-3.17962878026085e-05
-2.11510208764953e-05
-1.29938151423979e-05
-1.02446474584371e-05
-2.01327844399922e-05
-1.41029903942349e-05
-1.90851987852379e-05
-1.12572144177481e-05
-3.58004475669032e-05
-1.55603768519007e-05
-2.0505674649678e-05
-1.94925747619078e-05
-2.96133459848688e-05
-1.95250829062948e-05
-5.52002571171659e-06
-3.06417364207645e-05
-1.07531576822421e-05
-1.17920172255702e-05
7.28317755895962e-07
-1.33876730757278e-05
-1.17404366417819e-05
-2.23725423930879e-05
-7.41432242862895e-06
-1.49394921661127e-05
-3.21194481954079e-05
-1.62350410425409e-05
-1.99355332869825e-05
-9.88517218351975e-06
-1.78296884511463e-05
-1.14769521705973e-05
-2.84029132782966e-06
-1.18105613090649e-05
-1.20795220155937e-05
-2.64846660290318e-05
-1.72819301731658e-05
-2.58891970873207e-05
-1.57433052281559e-05
-1.45905310589816e-05
-2.85295029944686e-05
-2.60234978235735e-05
-7.62132946129606e-06
-1.79603584086642e-05
-2.1774278332833e-05
-2.47476857894132e-05
-1.68760434328186e-05
-1.5650548291264e-05
-1.88903322423074e-05
-1.90509710664674e-05
-3.23503593136328e-05
-9.82913752497229e-06
-3.80784280208822e-06
2.80623089021878e-06
-4.02770860613637e-06
2.12742971178216e-06
-2.22206397645927e-05
-1.17309941354607e-05
-2.08062712237442e-06
-1.45387268267829e-05
2.51117786131383e-06
-2.16785362414522e-05
-1.11901318266581e-05
-1.69374092749038e-05
-1.50627317831903e-05
-8.42326437284853e-06
-2.28406451306446e-05
-2.7595243390431e-05
-1.76985092094143e-05
-3.21309871316553e-05
-1.27150558259158e-05
-2.38365353124124e-05
-2.7089265337952e-05
-8.89403268254641e-06
-2.0440407580021e-05
-1.42563301664768e-05
-3.79988549253037e-06
1.52075321724139e-06
-1.69790330525274e-05
-2.02618013549474e-05
-1.43200458795236e-05
-6.45406575477117e-06
-3.27500538047355e-05
-2.11170609675673e-05
-1.6328073967154e-05
-1.91318746438903e-05
-1.10180556682143e-05
-9.59949867558015e-06
-2.59657340725501e-05
-8.84068945741436e-06
-9.01896721831969e-07
-3.04423881355513e-05
-1.1047213217508e-05
2.34771814737335e-06
-2.14671815471165e-05
-2.00397013027665e-05
-1.42898649795295e-05
-1.63292390490029e-05
7.81796086370182e-06
-9.94800776588448e-06
-3.27339700361721e-05
-2.35294072256705e-05
-1.71450050498362e-05
-3.8039467213396e-05
-6.80614220597194e-06
-8.24794462156476e-08
-2.97883093662998e-05
-1.68014454430999e-06
-1.23741691542069e-05
-2.38029083243759e-05
-8.77766605680731e-06
3.02714119099381e-06
-2.54186108831582e-05
1.66889521813454e-06
-2.09148624709072e-05
-3.53872787629263e-05
-1.31232756332464e-05
-1.96536017431806e-05
-1.69480470608174e-06
-1.11716062554178e-05
-9.72899492385385e-06
-1.27552758396625e-05
-2.57240092865797e-05
-2.07347867054384e-05
-1.92321171815019e-05
-8.81905368706703e-06
-1.34786399759626e-05
-3.02248117813843e-05
-2.91303393748183e-05
-1.18233533756253e-05
-1.69120484724182e-05
-1.17346163982167e-05
-1.41431952506507e-05
-2.78324276647869e-05
-1.62842098311072e-05
-3.40149767964492e-06
-1.18788454186021e-05
-2.4678953002015e-05
3.09289740976333e-06
-1.25719986802412e-05
-9.45681825586089e-06
-3.06955600742357e-05
-2.02416276806993e-05
-4.94176209923397e-06
-2.7830296819849e-05
-2.14513719010021e-05
-9.98952299797491e-06
-1.23762499698454e-05
-2.32842131345761e-05
-2.16975276895577e-05
-5.23286515368497e-06
-1.20280501160849e-05
-5.65353238498621e-06
-3.63744032995146e-05
-9.40666284823234e-06
-2.6101630603659e-05
-1.32647245688695e-05
-5.23153691828362e-06
-2.36198587332871e-05
-2.38401040564372e-05
-1.54768449036383e-05
-2.43702722735902e-05
-2.55591311559918e-05
-6.09224435832407e-06
-6.83037709792506e-06
-1.54750370895378e-05
-1.68144409478869e-05
-8.96655426179317e-06
-2.21424976509073e-05
-3.06267326897887e-05
-1.40915416075681e-05
-2.15001305108712e-05
-1.76946876080099e-05
-2.57501837284172e-05
-3.1253848837194e-05
-1.7340472442792e-05
-2.52562044175116e-05
-2.56056811128707e-05
-1.06642872631035e-05
-1.48818802255074e-05
-2.83471216362885e-05
-3.66309183756557e-06
-1.22176400474698e-05
-1.70694488341868e-05
-2.8904967992786e-05
-1.11107491193922e-05
-1.99268821879607e-05
-3.09134471023784e-05
-1.22753796979422e-05
-1.92854420600789e-05
-5.99720954817645e-06
-8.10921453923346e-06
-1.62164383090828e-05
-7.48278492591202e-06
-2.16263364278453e-05
-2.55079102475686e-05
-2.47231775724233e-05
-2.42577344647638e-06
-5.54287083674848e-06
-2.32463562109144e-05
-1.05574570413153e-05
-1.27450590212121e-05
-2.17662098670066e-05
3.34055514447298e-07
-1.5671550081223e-05
-3.03815613554533e-05
-7.09104190652306e-06
-2.58580193461399e-05
1.3939356820088e-05
2.69734311273271e-06
-8.55423481547688e-06
-1.12474709604052e-05
-1.63535283022696e-05
-2.13787865788344e-05
-1.34704078388328e-05
-3.03026940980657e-05
-1.89238740921697e-05
-1.9967640933165e-05
-8.00546392580619e-06
4.09716052424835e-06
-2.52677341205861e-05
-8.47905799428069e-06
-1.61008187592211e-05
6.20210333931219e-06
-3.08171024772883e-05
-7.51092099523785e-06
-1.78192156128832e-05
-1.18883978295904e-05
-1.1678373867288e-05
-1.98370119102503e-05
-9.48231537375899e-06
-1.21430480774321e-05
-1.58076333734939e-05
1.46442236535363e-06
-1.40327610397508e-05
-1.13329010901719e-05
-2.14224405295171e-05
-2.41764024903271e-05
-1.4447619122681e-05
-2.13074551877114e-05
-1.55211522608378e-05
-1.53152834457755e-05
-2.24005419544939e-06
-1.35681505956827e-05
-7.07252674435621e-06
-2.12555136171357e-05
-1.73475576993499e-05
-2.13997366997936e-05
-1.8537947715673e-05
-2.52749089070438e-05
-2.68868851442649e-05
-3.16389558832188e-05
-2.53532921072261e-05
-2.91730099663642e-05
-1.62797667758226e-05
-5.17751830638288e-06
-8.52132389984825e-06
-6.6202256423719e-06
-1.98100509417232e-05
-3.83392999288245e-05
-9.25338979601372e-06
-3.41953821004789e-06
-1.7477854567189e-05
-7.93335262383718e-06
-1.00781206382336e-05
-4.13014829332352e-06
1.21355900801457e-07
-2.42302848323943e-05
-2.39237644851972e-05
-1.37901635395153e-05
-2.57641594682664e-05
-2.63606455054563e-05
-1.27650759208464e-05
-3.052178294158e-05
-2.13426651053089e-05
-1.20179470036654e-05
-2.54086871970142e-05
-1.37469526180001e-05
-1.2356509778996e-05
-3.46196638512678e-05
-2.52618297157961e-05
-1.65037273340306e-05
-9.41112794898781e-06
-6.15957019298373e-06
-9.54803512052414e-06
-2.88072479068376e-05
-9.50729397022323e-06
-1.28552858305264e-05
-2.18985373394373e-05
-1.93435296734381e-05
-6.94177153652637e-07
-2.88816288117432e-05
-2.21815469207527e-05
-2.79134091625828e-05
-3.12344985700599e-05
-3.19713954115424e-05
-7.4239434505567e-06
-2.58626780795416e-05
-2.35874843512249e-05
-2.95179906983406e-05
-1.43224769963075e-05
-2.21389080209082e-05
-3.23193085755131e-05
-1.85101051847545e-05
-6.02239604193822e-06
-2.83594124138381e-05
-1.63776389094049e-05
-1.2778246752353e-05
-2.77076411719014e-06
-3.16020871843185e-05
-3.85918070485847e-05
-6.79815417920112e-06
-9.10376110297804e-06
-2.56447984760004e-05
-1.50380401253853e-05
-2.45972455547296e-05
-8.29575090869657e-06
-1.44986219169119e-05
-1.92585514458617e-05
-2.38741972470559e-05
-1.09274707279546e-05
-1.53892008826688e-05
-2.5089679516405e-05
-1.93634794616786e-05
-3.20164711554703e-06
-2.50451842421918e-05
-1.42779175170074e-05
-1.81315340220037e-05
1.36402545276533e-06
-9.91280229962225e-06
-1.07634230647656e-05
-1.97827391531241e-05
-3.97030232534981e-05
-1.6392503162348e-05
-1.05056633616129e-05
-1.83721939457575e-05
-1.50655393758353e-05
-4.08110791041444e-06
-2.43105365296231e-05
-3.24992554052803e-05
-8.41958824802257e-06
-2.8680648988776e-05
-3.24770307676116e-06
1.39265805316407e-06
-2.277736441143e-05
1.61993268875328e-06
-1.55340579326727e-05
-1.88857403097791e-05
-1.69520336575241e-05
-1.08748612391626e-05
-1.73137356229956e-05
-9.89320176480793e-06
-1.8831918621597e-05
-1.8962770895696e-05
-9.76057021187681e-06
-2.76491459888186e-05
-1.00540842185548e-05
-1.94566335461719e-05
-1.95217995265901e-05
-1.94337435735504e-05
-3.72367846262987e-05
-2.32439048516979e-05
-3.46849260053815e-06
-1.60889792695496e-05
-1.37123079486259e-05
-2.08099070005424e-05
-1.53115157842239e-05
-2.61769375747658e-05
-2.64091896613752e-05
-1.18130038332415e-05
-6.77868453530764e-06
-7.81243142172042e-06
-1.46482452162088e-05
-1.20843449093645e-05
-2.80147719410692e-05
-2.53199961782817e-05
-1.56633285334231e-05
-1.28849145669046e-05
-1.39549534572038e-05
-1.7131033737768e-05
-2.09941605726121e-05
-1.29927433280386e-05
-1.03683109659361e-05
-2.26467487330263e-05
-4.18012387883737e-05
-2.24536025128734e-05
-2.15979692878871e-05
-5.71601958654271e-06
-6.00511201031802e-06
-8.83728361214988e-06
-3.53306036535249e-05
-7.78040924422402e-06
-2.0720713723472e-05
-8.03973264198385e-06
-1.30566786690245e-05
-1.4844946989552e-06
-1.73178489721186e-05
-2.67653079192355e-05
-1.77235113650707e-05
-2.51513921144064e-05
-2.09478962509623e-05
-1.25716050991031e-05
-3.28764477656149e-06
-2.25493414345923e-05
-2.57259483201256e-05
-2.28553402948924e-05
-2.14853990472565e-05
-2.61598882656647e-05
-3.73133204289267e-05
2.07342409630968e-06
-1.88063916503263e-05
-1.38075614909086e-05
-4.24895499623121e-06
-2.09508526367768e-05
-2.54995457832752e-05
-2.4004015037236e-05
-2.76640959396608e-05
-1.72241757422259e-05
-1.06150685911082e-05
-1.67300523898748e-05
-3.37166157040623e-05
-2.67757087902755e-05
-1.31597061135153e-05
-1.36031919146623e-05
-6.77956050778229e-06
-1.17034851524285e-05
-1.79128515358621e-05
-1.32741876875318e-05
-5.31125297979639e-06
-1.17564819525782e-05
-3.29731246925271e-06
-2.06738593722903e-05
-2.87490334357113e-06
-1.58449595157445e-05
-1.68214198889799e-05
-2.71778624347951e-05
-2.08798337214171e-05
-1.50861612463792e-05
-2.08667175994209e-05
-1.43925102929179e-05
-1.86185927045464e-05
-2.06581162561205e-05
-5.11304659586353e-06
-1.99599232723508e-05
-8.37126451844395e-06
-2.19201278496956e-05
-2.00555175576579e-05
-2.3142725327379e-05
-2.46536253296026e-05
-7.08345782858754e-06
-2.54474157140011e-05
-2.15857031493156e-05
5.15979216389714e-06
-1.47682139527609e-05
-1.6971754200379e-05
-2.58562255130843e-05
-3.09832799186463e-05
-2.00526330874157e-05
-1.78360385260731e-05
-5.44345454199478e-06
-4.78340152574539e-06
-1.33230106152392e-05
-1.49830415065205e-05
-1.45442971798553e-05
-1.11069091202625e-05
-1.72578599731853e-05
-1.7086532628909e-05
-2.96268534908353e-06
-1.18933822832592e-05
-1.31238683738345e-05
-2.55120065982708e-05
-2.41862353642063e-05
-9.20217209300637e-06
-3.18950594801917e-05
-3.25754821839098e-05
-3.196477386636e-05
-1.96884738389363e-05
-1.59264733862795e-05
-1.98254037986939e-05
-3.17796202469411e-05
-2.3352847546158e-05
-2.28307400981077e-05
-3.55771793107962e-05
-2.23462452526628e-05
-1.45873813988216e-05
-6.84682830934856e-06
-1.81936710217533e-05
-1.82590013242415e-05
-1.35182752314896e-05
-2.08888674560935e-05
-1.50084612382473e-05
-3.70039673062724e-06
-6.82211575375439e-06
-1.41634991050358e-05
-1.93699126432865e-05
-2.79368896432255e-05
-1.34008064791437e-05
-9.91482905014477e-06
-1.51698831362424e-05
-2.64221483983943e-06
-9.47091075030315e-06
6.29940658957255e-06
-1.48898325061495e-05
-2.87106306307722e-05
-1.30424622688809e-05
-9.1894097261857e-06
6.85956858863272e-06
-7.98862174040306e-06
-2.45912789616436e-05
3.32679694521883e-06
-1.34646304615699e-05
-3.01259496564456e-05
-1.5655357658031e-05
-2.35805157186542e-05
-2.73888184515917e-05
-9.20378736975006e-06
-1.70083538626563e-05
1.60259902736105e-05
-1.22924405630624e-06
-1.51654069184797e-05
-2.69404066859805e-05
-3.76641728337041e-05
-8.65804201702547e-06
-6.87898762168662e-07
-1.48007753071146e-05
-2.09081857816279e-05
-1.2736846537941e-05
-2.3394656815768e-05
-3.88802659503363e-05
-1.59217688612144e-05
-1.88433419718212e-05
-2.19073446780806e-05
-2.00879919667865e-05
-9.59799743150051e-06
-4.132518182555e-06
-1.80175681132703e-05
1.63317378851618e-06
-1.49057902092324e-05
-1.00465626870338e-05
-2.43985743376809e-05
-1.76002664113017e-05
-2.91322819993437e-05
-2.00967841228935e-05
1.28005991030788e-06
-9.91880459631911e-06
4.74748772948231e-06
-6.49888205203556e-06
-3.08261395604024e-05
-2.56623297833402e-05
-1.17036485430575e-05
-3.69737036930163e-05
-2.6853308584643e-05
4.43971195820687e-07
-2.58420628916086e-05
-2.12480701213301e-05
-1.57223482817212e-05
-2.60172504258053e-05
-1.55909831374609e-05
-2.16647018619403e-05
-2.6225744046206e-05
-1.88299088332803e-05
-1.62308403728348e-05
-2.53436569512961e-05
-5.51020302375474e-06
-2.22760969905063e-05
-2.00931019991329e-06
-2.93986504291431e-05
-1.77457510477012e-05
-1.55737603762134e-05
-8.03478741674747e-06
-6.78767422767733e-06
-1.23104822590241e-05
-2.46264518444584e-05
-8.66982389236751e-06
-2.13626372465e-05
-2.18646108503619e-05
-2.06239051114293e-05
-2.47825900930746e-05
-6.29951087643782e-06
-1.12117127503477e-05
1.1449991920558e-05
3.3366296175025e-06
-1.30097573873356e-05
-3.89737518985185e-05
-1.95685877367805e-05
-2.75071688922577e-05
-3.66346579558765e-06
-1.85648566381566e-05
-2.09327390686546e-05
7.9734078842017e-06
-2.28813966789267e-06
-1.58671829957872e-05
-2.26731073048018e-05
-2.82766503852022e-05
-1.40414211455903e-05
-7.74528398781691e-06
-7.00985626475318e-06
-2.96629638883206e-05
-2.04947689181218e-05
-3.51188505056466e-06
-1.4000907823625e-05
-1.82084940015852e-05
-1.08931826669872e-05
-1.84665941602383e-05
-1.0782513281448e-05
-3.00298627387128e-05
-2.81230565977189e-05
-2.53620788751821e-05
-2.50216572034456e-05
-1.6802698054685e-05
-1.01691576525205e-07
-2.29066330489043e-05
-1.88497001396025e-05
-1.08703342296825e-05
-9.62328056292029e-06
-1.16671829993357e-05
-1.43957186914984e-05
-1.17123009458511e-05
-2.28069371380382e-05
-2.19877229814172e-05
-1.77066008565431e-05
-2.110242858443e-05
-1.70831916084618e-05
-2.7758308348447e-05
-1.02572250344711e-05
-1.63540012617332e-05
-1.63289850556151e-05
-1.23978624526602e-05
-2.10162763520774e-05
-1.04631959180623e-06
-2.22414103584136e-05
-7.3582996177437e-06
-2.49606446198044e-05
-1.68589604367801e-05
-2.10103677614788e-05
-1.69224484344978e-05
-1.30190450331556e-05
-2.52671006786228e-05
-2.86298960852866e-05
-9.950897035147e-06
-2.03923874978193e-05
-2.43330971094848e-05
-1.03519194026007e-05
-4.60497231728496e-06
-4.37727435869667e-06
-1.87124250711191e-05
-1.34074798351328e-05
-1.78914384074908e-05
-1.17401790255371e-05
-1.96831521380706e-05
-4.92547843287556e-06
-2.25795195101931e-05
-1.22811596948205e-05
4.38386194323559e-07
-2.67436408269333e-05
-1.57568552192075e-05
-1.2224595523168e-05
-1.73724044929112e-05
-1.42998594780703e-05
-8.79414681815754e-06
-1.71562974068425e-05
4.67756122247548e-06
-1.93715383563659e-05
-1.09281162480476e-05
-5.07959150922431e-06
-1.55732829671459e-05
-2.07860181167896e-05
-1.29705123449793e-05
-2.17936232103849e-05
-1.38850268608999e-05
-1.3184855041712e-05
2.17639788817364e-06
-4.72272660701005e-06
-7.66768833610516e-06
-1.67989567903781e-05
-1.7307020769657e-06
-2.8286318674862e-05
-1.08392666927888e-05
-1.38358265896882e-05
-1.15097990488833e-05
-1.87255650687001e-05
-2.0244342310818e-05
-1.33710990314572e-05
-1.49771886923484e-05
-9.75121900557903e-06
-2.39710586766354e-05
-1.32825171266242e-05
-9.00567788266213e-06
-1.45627504315485e-05
-2.21455997952218e-05
-1.51943789846964e-05
-1.00700188049345e-05
-1.19560545136418e-05
-2.27019118611338e-05
-1.90039608165553e-05
-1.56920924985052e-05
-1.72963531915891e-05
-2.91349575310701e-05
-9.38633578741511e-07
-7.03399202774787e-06
-2.0846244801666e-05
1.07566902742133e-05
-1.41394099797171e-05
-2.21591528852897e-05
-1.84208921256391e-05
-1.43519073102731e-05
-2.92045773235836e-05
-2.02562188667183e-05
-2.80029525560898e-05
1.96405595572871e-06
-2.81723124391824e-06
-1.96655188532808e-05
-2.45358302232438e-05
-2.90956928191753e-05
-2.44050435742715e-05
-6.74255641514744e-07
-1.9539508957468e-05
-2.61083549277226e-05
-2.13391675228061e-05
-1.11619257190533e-05
-2.20469121523163e-05
-1.49664114020138e-05
-3.00604843801503e-05
-1.75456975829804e-05
-3.96101355002957e-06
-2.33739704515754e-05
-1.09958330752904e-05
-3.64820736881503e-06
-1.62681666886278e-05
-5.88550654230786e-06
-2.46155503897794e-05
-1.74429542911359e-05
-9.34699952988933e-06
-2.28458265833086e-05
-1.16440616080973e-05
-1.57670366011441e-05
-1.52004925330796e-05
-1.61001854512186e-05
-1.79216374387988e-05
-1.65455869223306e-05
-8.68747748515303e-06
-1.14003463052144e-05
-7.67358024607011e-06
-3.31011551457169e-06
-7.98088143453706e-06
-5.03636972231323e-06
-2.21191143773914e-05
-2.45558196066162e-05
-8.85996196533441e-06
-1.40166686463771e-05
-1.75180480570923e-05
-2.43739276902336e-05
-2.00744667927407e-05
-2.27267025048683e-05
-9.91893483097196e-06
-1.8532540766702e-05
-1.88660821883646e-05
-5.91987809488409e-06
-2.8630745434454e-05
-1.15143798196587e-05
-1.3637823996162e-05
-1.45227859632971e-05
-7.61286952427057e-06
-2.95241231314876e-05
-3.2103859479118e-05
-2.90332869635873e-05
-2.10548507043632e-05
-1.83383767146197e-05
-8.05076728259824e-06
-1.52359140744372e-05
-2.53776678927835e-05
-2.50334528009354e-05
-3.264074331974e-05
-8.94578680019261e-06
-1.29999387245116e-05
-1.06021475840855e-05
-1.0142155170788e-05
-1.59822809335287e-05
-3.20716888630051e-06
1.21153140759913e-05
-1.29114145265296e-05
-2.54304020719382e-05
-2.24425754841756e-05
-1.52868615743194e-05
-1.10165018523072e-05
-2.08389949168686e-05
-3.04038414935807e-05
-8.82851914035264e-06
-1.80662536178271e-05
-3.47369512812488e-06
-3.64886975891694e-07
-2.46049142949496e-05
5.11386566878557e-06
-1.86273384977354e-06
-1.77345044434882e-05
-8.60919104459725e-06
-2.04998395898281e-05
-1.09327857001844e-05
7.97530208313915e-08
-1.09775494457796e-05
-2.33815331275384e-05
-1.33019859965007e-05
-2.27017067451098e-05
-1.40825172960235e-06
-1.56914136394654e-05
-4.60712524831719e-06
-1.03773119589828e-05
-2.52427103175414e-05
-2.81700459902907e-05
-2.17715004378963e-05
-2.05572088910237e-05
-1.30429544965001e-05
-8.45246158733628e-06
-1.18790137897867e-05
-1.7293024187565e-05
-1.71521719150539e-05
-1.01756541171974e-05
-1.72115836823168e-05
-1.33740489450473e-05
-1.72501393939039e-05
-2.86531845414153e-06
-6.75665572903829e-06
-2.05644775926687e-05
-3.44346096204203e-05
-2.80770407276599e-05
-1.59202907295744e-05
-1.865430055516e-05
-3.212165038942e-05
-1.72636194664555e-05
-1.44156064883541e-05
8.25854401681053e-07
-2.38777911612845e-05
-1.52941443432939e-05
-2.51645181290236e-05
-1.95027719989165e-05
1.1373138418536e-05
-1.23418858458349e-05
-2.37300456871797e-05
-1.83198974263612e-05
-3.02364547810169e-05
-2.51908366282896e-05
-1.74811155977828e-05
-1.49526030367824e-05
-3.13311688424816e-05
-9.4457698549993e-06
-5.58237041008096e-06
-9.31890816748118e-06
-4.39898704628232e-06
-4.46154504269348e-06
-1.91769238305564e-05
-1.1856215670757e-05
-1.64907636225875e-05
-1.45731734590888e-05
-1.56310347674551e-05
-1.90863725755695e-05
-7.59601750655521e-06
-1.89202897850466e-05
-9.78295645264971e-06
-4.20959874492977e-06
-2.77366131992575e-06
-8.94946827052132e-06
-1.27273176154721e-05
-1.58236199184246e-05
-8.83763229018519e-06
-2.78552892792244e-05
-2.69172024109783e-05
-1.15530149302228e-05
-4.5398576796211e-06
-6.75606125533631e-06
-3.81223003176555e-06
-5.46985105075484e-06
1.51306125041275e-06
-4.17795949202139e-06
-7.73413784536309e-06
-9.66840782422823e-06
-2.32434690142267e-05
-1.89599607071796e-05
-8.26290357624585e-06
-1.67427170825163e-05
-1.76457139202119e-05
-5.63677850615654e-06
-1.90665431399161e-05
-2.73802692408735e-05
-1.27965775557905e-05
-3.08988781275357e-05
-1.26820019326518e-05
-1.78286147530101e-05
-2.24367645998334e-05
-1.40512252163624e-05
-1.90577337035269e-05
-2.98719181234207e-05
-1.06439182306659e-05
-1.55619092590285e-05
-2.44755990079785e-05
-1.01537019809567e-05
-2.05167751399852e-05
-2.10285084392434e-05
-2.56371696508812e-05
-8.90567214806853e-07
-9.94018933219362e-06
-9.23211302981348e-06
-2.3403076648986e-05
-2.39496067807409e-05
-2.45294331024909e-05
-1.42826267456281e-05
-2.96381663634628e-05
-1.11646254609082e-05
-1.79525664380089e-05
-2.83797085168129e-05
-2.50147030982822e-05
-2.03387358916362e-05
-5.26995775596906e-06
-8.74754124538093e-06
-2.60909541937582e-05
-1.82243547660844e-05
-3.32133929697936e-05
-5.0498490946025e-06
-1.41639481675719e-05
-1.37846806814421e-05
-2.39094143583928e-05
-1.19665862948501e-05
-1.83155370563744e-05
-1.10685713648509e-05
-6.3597072412482e-06
-8.91984713558374e-06
-1.38676811195501e-05
5.63177489022392e-06
-2.60685061851698e-05
-2.01451931415484e-05
-1.22884995693044e-05
-1.54860738066002e-05
-1.15605720740265e-05
7.76457353952884e-06
-1.82528907865505e-05
-2.22482709771362e-05
-6.60572066340864e-06
-2.88898243664532e-06
-7.54379165120676e-06
-2.07449792204868e-05
-1.26118332881895e-05
-6.89024328122608e-06
-6.92960603192502e-06
-3.08582691936021e-05
-7.76494635642761e-06
-1.45046375223458e-05
-1.44978940509576e-05
-1.58412962643001e-05
1.03898593789543e-07
-7.16337313771039e-06
-2.41901107413785e-05
-1.69514126686416e-05
-4.42300871515502e-06
-2.20697067661006e-05
-2.70737888983214e-05
-1.99619793499354e-05
-2.23150451087639e-05
-1.14266190343173e-05
-1.27557520060107e-05
-1.26078800389294e-05
-1.88179711001893e-05
-2.55395870360304e-05
-1.3919884826251e-05
-1.0996752212897e-05
-3.44273651711933e-06
-2.6454967577327e-05
-2.25637387596829e-05
-4.32888601755505e-06
-5.10703629003457e-06
1.21717550874629e-06
-2.11416068240378e-05
-3.24467824270449e-05
-2.65335312275522e-05
-3.34073376426774e-06
-8.8840541391695e-06
-1.1512767445394e-05
-1.08173255780166e-05
-4.79654912717535e-06
-2.33712434290433e-05
-2.12476686777611e-05
4.33398600398967e-06
-2.38339208649494e-05
-3.65046232375205e-05
-3.24653629545383e-05
-6.43023605379708e-06
-3.25973308478812e-05
-2.05942149501146e-05
-2.44398287426804e-06
-1.38309711781556e-05
-5.75110453083244e-06
-7.10743743319278e-06
-1.9144241343896e-05
1.97468116200132e-06
2.86022599452825e-06
-2.56241959823207e-05
-1.9878142141905e-05
-5.47891123496483e-06
-1.35430575956164e-05
-1.94427793648476e-05
-1.88065463240741e-06
-1.89196877078646e-07
-7.03991727476708e-06
-1.45228187279795e-05
-1.16046327215753e-05
-2.49133269283872e-05
8.10257018197258e-06
8.3865124750785e-07
-2.49930885965247e-05
-1.53208111309478e-05
-2.48380897032812e-05
-2.67786058833538e-05
-1.31643820214179e-05
-1.53942137692884e-05
-2.42162041118323e-05
-1.83075789067019e-05
-1.58929200117001e-05
-9.47428427814703e-06
-7.01472333476204e-06
-6.62639708021591e-06
-2.64813152058124e-05
-2.50191883286867e-05
-2.89962408223098e-05
-2.69870075110173e-05
-2.86521337158568e-05
-2.23872916132317e-05
-1.30135186505118e-05
-1.67132855985451e-05
-9.70302832448307e-06
-9.24457049849154e-06
-8.69164654934097e-06
4.1237272850327e-06
-2.05113700183422e-05
-2.10564198361027e-05
-8.12270778147499e-06
-1.94511781896248e-05
-3.49810903172545e-05
-1.8789371435564e-05
-2.12224335281217e-05
-2.27605060000232e-05
-1.89020575455436e-05
-1.47873690117462e-05
-1.23573100171163e-05
-1.89430471318382e-05
-3.22420206688472e-05
-1.86592208614006e-05
5.95571458746117e-06
-8.32697384826113e-06
-1.43216472477468e-05
-2.06390167421035e-05
7.84575252438703e-06
-3.20273570371857e-05
-2.54603070269481e-05
-1.93444126102807e-05
-8.04697172164445e-06
-3.67592447081492e-06
-2.52340181019737e-05
-2.83927944607744e-05
-1.3104798730678e-05
-4.75126880503847e-06
-1.10108953712168e-05
-1.62000765929879e-05
-1.55761886788541e-05
-9.13079900536164e-06
-1.47763697580556e-05
-1.96817440709059e-05
-1.79558268252099e-05
-2.31150050677847e-05
-3.53373657723444e-06
-1.37451527342231e-05
-1.96601251370832e-06
-1.72115734679024e-06
-2.46579977730567e-06
-2.47939710822696e-05
-2.2637262567247e-05
-1.99112097813008e-05
-1.81622136472051e-05
-1.43107911413201e-05
-1.81047750206644e-05
-4.27422089684196e-06
-3.10718465580841e-06
-1.15931004673908e-05
-1.54743613863785e-05
-2.61736884382284e-05
4.28854311291035e-06
-3.78030941158064e-06
-1.29065257822617e-05
-2.51341330850269e-05
-1.31914530640896e-05
-1.81706792549573e-05
-9.74388944437984e-06
-1.72509967396242e-06
-1.69992925714541e-05
-3.13073030535765e-05
-1.56484457047765e-05
-1.01703200908186e-05
-3.30815370861135e-05
-8.46063490612954e-06
-2.38741155418904e-05
-5.01594991777687e-06
-1.24328457520202e-05
-1.64274856311377e-05
-1.15380996111436e-05
-2.37777076074845e-05
3.75171952158715e-07
-2.91242512975495e-05
-1.32813178357463e-05
-1.90143151121368e-05
-2.14064742617452e-05
-2.61044960423945e-05
-2.99023284609245e-05
-2.49497904048993e-05
-2.42435025658124e-05
-2.12194440495938e-05
-2.42135659231113e-05
-2.31999800232472e-05
-4.01804092568207e-06
-1.41241233849252e-05
-1.58863510178103e-05
-3.91692465124563e-06
-2.23445465823811e-05
-2.02348833859495e-05
-2.92514684390231e-05
-2.09650180636126e-05
-3.19914201127092e-05
-2.632587707685e-05
1.15230481856962e-06
6.71021327931015e-06
-4.65547832367792e-06
-1.43148758819896e-05
-3.15550054943943e-05
-9.21269955418362e-06
-3.84356383948526e-06
-4.25336594015099e-06
-1.45806073322522e-05
-3.58852774398668e-06
-1.00333277199113e-05
-1.35161598467009e-05
-2.60051877441059e-05
3.83196496773775e-06
-1.76560927470766e-05
-3.39290042176191e-05
-1.80276322902202e-05
-1.01671442044926e-05
-7.7515158762607e-06
-2.27510264361798e-05
-2.01530862987801e-05
-9.46805993575258e-06
-8.05035354591063e-06
-2.81375818555104e-05
-2.23816042053346e-05
3.40508600473952e-07
-2.40789684550308e-05
-2.43953546301746e-05
-1.74619395276489e-05
-4.92137719832803e-06
-1.67139238800678e-05
-1.79715462675346e-05
-1.13044281071789e-05
-1.50396756922562e-05
-8.60128474669906e-06
-2.91030970691309e-05
-2.47104237325486e-05
-2.07126018116573e-05
-3.42789374916834e-06
-2.7735883622391e-05
-3.21447901953015e-05
-2.41114089576279e-05
-2.25709925049161e-05
-1.11641916507333e-05
-2.64600297866965e-05
-2.10028505647369e-05
-2.03836941061703e-05
2.51129365383229e-06
-1.85624830068798e-05
-1.05907408605544e-06
-1.96769909620556e-05
-3.28473721828666e-05
-6.69791790682371e-06
-1.35774725300135e-05
-9.73732614455112e-06
-1.50557276375603e-05
-2.3117131856537e-05
-2.78743277319969e-05
-2.65816628710944e-05
6.46075442616732e-07
-1.10051872267929e-05
-1.0446651680416e-05
6.61090650071995e-07
-1.91083263243029e-05
-2.7114103098064e-05
-2.18273608330795e-05
2.26246877819979e-06
-1.73031036041632e-05
-2.15124198765985e-05
-2.73336697865796e-05
-1.4406604252986e-05
-1.19799385433566e-05
-9.61487570353535e-06
-2.19397048682649e-05
-1.93407254856198e-05
-1.70048051687409e-05
6.78661653209936e-06
-7.48032180178658e-06
-2.69851168781923e-05
-2.13949104739893e-05
-9.42604772436738e-06
-4.60981185207332e-06
-1.6487797818435e-05
-2.08055594568346e-05
-3.81267902658343e-06
-3.33953828675296e-05
-1.86561849106828e-05
-1.09405912342844e-05
-1.36784473726551e-05
-3.57685870085263e-06
-2.81928088983631e-06
7.75572936367511e-06
-1.17419425452709e-05
-2.81032178959838e-06
6.35443049258993e-06
-4.79319407229536e-06
-2.8578928227501e-05
-6.90605954188105e-06
-1.48527534528546e-05
-9.69416023429335e-07
-1.79627185502137e-05
-2.60523444893675e-05
-1.50767945454908e-05
-1.34276133536794e-05
-2.20714167917093e-05
-1.58822477553693e-05
-1.53961627049669e-05
-3.32313099870863e-06
-1.28500306621537e-05
-2.08086458495695e-05
-2.24735678097449e-05
-1.89878989148996e-05
-1.25289037738886e-05
-3.5300470008286e-05
-2.20495327205539e-05
-1.52801010968939e-05
-2.02923471656936e-05
-1.56039235387772e-05
-5.87878366633078e-06
-5.41753180346198e-06
-1.40345199843515e-05
-1.54451278856316e-05
1.39189459020132e-06
-8.73506254631764e-06
-1.03818585992742e-05
-2.62775388463926e-05
-1.41308836171371e-05
7.95452627759109e-06
-1.09244580447467e-05
-1.37634611532341e-05
-1.29673066176176e-05
-1.92653819441599e-06
-1.43328486968233e-05
-1.02534566943569e-05
-2.05509037382016e-05
-8.79442361053035e-06
-2.45367623631511e-05
-1.94311994207618e-05
-1.08974516694939e-05
-1.13422063917254e-05
-2.54108467379457e-05
-3.46469268582634e-05
-1.45946047061158e-05
-2.27487858478328e-05
-9.24087727051125e-06
-1.85926488209154e-05
-1.41982332013884e-05
-2.05453622515714e-05
-1.41943308054867e-05
-2.6664443217734e-05
3.49119393841611e-06
-2.1770434918919e-05
-4.09795092855003e-06
-5.84772620248734e-06
-4.327611215104e-06
-2.74366777633916e-05
-2.39558009029811e-05
-2.01347127371419e-05
-1.96075634901646e-05
-2.29106108482911e-05
-1.85563460513204e-05
-9.82173790435864e-06
-3.19993713344759e-05
-2.3720158937479e-05
-2.18896536813724e-05
5.40096897647104e-06
8.82642614875593e-06
-1.32685087976212e-05
-6.33803956755732e-06
-1.8982484205574e-05
-2.6010879120615e-05
-1.88714009011132e-05
-1.322612575886e-05
-1.06263538858537e-05
-2.71345822796814e-05
-3.04473761961253e-05
-1.67617093309797e-05
-8.86868065830235e-06
-5.28191193042504e-06
-9.14641132735065e-06
-8.03367438193203e-06
-3.32439440276028e-05
-2.72281587171437e-05
-2.91630136223064e-05
-1.92498712858752e-05
-2.71586817990781e-05
-1.71934860521227e-05
-2.7621820100491e-05
-2.15461687934317e-05
-8.38063285729066e-06
-1.82939074401302e-05
-1.92094919136229e-05
-1.22345675405649e-05
-1.61500539201075e-05
-8.51351544892512e-06
1.00751668762172e-05
-2.08776838327011e-05
-8.62619019096526e-06
-8.69722889830385e-06
-3.42772834712704e-06
-2.20388954654768e-05
-1.83651283044537e-05
-1.82644702879545e-05
-1.75089262004344e-05
4.31652951054572e-07
-9.7653358134133e-06
-1.73817038200074e-05
6.79506314479515e-07
-1.53334879535798e-05
-2.04190590860385e-05
-2.58312083254942e-05
-1.50819232924769e-05
-2.444763184565e-05
-3.01320596568502e-05
-7.68769185195346e-06
-1.31562113492974e-05
-2.39993629474821e-05
-2.69710895648848e-05
-2.48054271080176e-05
-1.65453144198994e-05
-3.49253164696786e-06
-1.96152232957238e-05
-2.16841777645923e-05
-9.98563303109557e-06
-2.87971779647957e-05
2.16453477003727e-06
-2.26436524037533e-06
-2.82801406778824e-05
-3.46683754910246e-05
-1.30295463595159e-05
-3.02209788858971e-05
1.0062995981658e-06
-2.23762631597571e-05
-2.94693998295278e-05
-1.62385600393987e-05
-2.59780438552581e-05
-6.25352602209545e-06
5.7276523746764e-06
-2.82913308556929e-05
-1.12609313728005e-06
-1.02183756496932e-06
-1.66542664194059e-05
-1.13807759828152e-05
9.08871802121941e-06
2.02469870720675e-06
3.60896701525006e-06
-4.13711872773662e-05
-2.36072768401537e-05
-2.35830103514128e-05
-2.83782581108941e-06
-2.27034326107292e-05
-1.82057283222563e-05
-1.80005571344709e-05
-1.32707073423094e-05
-1.34954870757264e-05
-2.51838376342558e-05
-2.24445120526975e-05
-1.99161095207653e-05
-9.5074119610351e-06
-4.30343885787936e-06
-2.02203376552466e-05
-2.22339862106455e-05
-1.09366837062851e-05
-9.12498137548759e-06
-2.31384412912028e-05
-4.758005036386e-06
-1.34572212092002e-05
-2.07128306626181e-05
-2.05151636392254e-05
-1.94536383429094e-06
-2.38721264882193e-05
-1.32875498685078e-05
-2.15285986165457e-05
-2.56097018706907e-05
-1.8492123420049e-05
-2.47374114529394e-05
1.98290870368263e-06
6.36932301835089e-06
-2.16658607199622e-05
1.3996874356534e-06
-2.87264713656445e-06
-1.35600183748724e-05
-2.74438755060169e-05
-1.89361985769798e-05
-8.97078417105688e-06
-9.86878777567043e-06
-7.84244600936139e-06
-1.18568371586658e-05
-1.85996206389708e-05
-1.12837575436327e-05
3.21907494103484e-06
-1.10309904776465e-05
-2.16352267072743e-05
-6.3489325066806e-06
-2.50465244935395e-05
-1.77259419427084e-06
-5.97288939718263e-06
-3.15535722469403e-05
-8.1032366540057e-06
-1.61014760216627e-05
4.02032362396781e-06
-9.25312603790691e-06
-5.76193802412439e-06
-1.93413239637953e-05
-2.29186192162636e-05
-2.58556081432879e-05
-9.4470937225005e-06
-9.15014173647197e-06
-1.90661415760063e-05
2.31986748042545e-06
-1.13303407614903e-06
-2.17376500435089e-05
-2.74966393476758e-06
-1.20715762132763e-05
-1.30987362404441e-05
-1.44764235967757e-05
-1.29252159824969e-05
-3.32993966716306e-05
-2.1262446782694e-05
-2.53567392240735e-05
-2.06163665653265e-05
-1.90862906974209e-05
-1.58753307560929e-05
-2.46108726533808e-05
-2.09275563835958e-05
-1.77852625323248e-05
-5.68078358856784e-06
2.63069430244946e-06
6.70970925400807e-06
-7.61742346749993e-06
-2.02311788740995e-05
-1.42537998290481e-05
-1.1289226807758e-05
2.08854286238595e-06
-1.94499476498859e-05
-2.28560556007789e-05
-2.42021529944709e-05
-1.42809696269142e-07
-7.40850055730198e-06
-2.45194026507954e-05
-1.55102928585952e-05
-2.75015126404961e-05
-1.70623852454064e-05
-2.56872158794993e-05
-2.53455437311569e-05
-1.1759242773009e-05
-2.18603546617423e-05
-2.26979163685239e-06
-2.98190459382761e-05
-1.28027682903692e-05
-9.7442189755863e-06
-2.95934664256705e-05
-9.25372348620924e-06
-3.89554948325502e-05
-2.18390344201025e-05
-2.69141972548408e-05
-2.86837717004474e-05
-1.92608475582465e-05
-2.69862860093536e-05
-2.01478865488564e-05
-2.47554441107692e-05
-2.67958840999072e-05
-3.68303948237987e-05
-8.09324064470621e-06
-1.96995171259235e-05
