# Supplementary material for: Research on computational propagation and identification of mine microseismic signals based on deep learning
Source: PLoS One. 2025 Oct 22;20(10):e0334641. doi: 10.1371/journal.pone.0334641 (PMC12543183; doi:10.1371/journal.pone.0334641)
Supplement: S11 Data — (ZIP) [file pone.0334641.s011.zip › 000101100002626.xlsx_0.txt_24.txt.txt]

-7.35122742968571e-06
-1.58141639527368e-07
-1.86073288084371e-05
-1.95895756833803e-05
-2.75044250605757e-05
-1.42659849990551e-05
-2.71155296242077e-05
-2.466950917732e-05
-3.01220940021366e-05
-1.76484841232976e-05
-1.4911664788277e-05
-1.8274351052471e-05
-8.51144191246347e-06
-1.09018857768354e-05
-3.3004905254126e-05
6.53132393682281e-06
-1.6048617566926e-05
-2.91651096773978e-05
-2.26122782263107e-06
-1.77986389510865e-05
-1.56614715405255e-05
1.24220196285607e-05
-8.90672307243707e-06
-1.45651288101827e-05
-1.32649189335449e-05
-5.37368509523991e-06
-1.82808447481308e-05
-2.05870412087084e-05
-2.51598081122596e-05
-2.64498069063736e-05
-3.34031450405445e-06
-2.63543383571563e-05
-1.33607231385324e-05
-5.61989413684541e-06
-2.78563456015611e-05
-2.08049622709743e-05
-2.00231981059044e-05
-2.45216189267703e-05
-2.64370906378374e-05
-2.14633063355926e-05
-2.66676152910269e-05
-1.21718125035301e-05
-4.98890009932336e-06
-2.46333395508624e-05
-1.74716084422773e-05
-1.54784621712609e-05
-3.4771695098974e-05
-1.73986006615495e-05
-3.71842722694932e-05
-2.47237698473551e-05
-2.26725936761995e-05
-2.51088394672947e-05
-1.51802816724208e-05
-1.30351838567552e-05
-2.29040464948528e-05
-1.44122020266355e-05
-1.12076963941367e-05
-3.44325658641256e-05
-3.53132179671381e-06
-1.46088407470297e-05
-1.96978845364069e-05
-3.32170282033112e-05
-1.94131808624796e-05
-9.75919526789604e-06
-3.6075811440459e-05
-1.09417363499074e-05
-1.60453792550488e-05
-1.92357685613934e-05
-1.49993613343859e-05
-1.46178075401971e-05
-2.34412742352022e-05
3.3195978152244e-06
-2.92655785495279e-05
-1.63528665264545e-05
-3.40044904876574e-05
-1.06810479594606e-05
-6.91218237006959e-07
-2.21713192936606e-05
-2.09249229794789e-05
-2.06464392249401e-05
-1.12498686271909e-05
-1.67316121566456e-05
-2.80140565260111e-05
-2.79606053632926e-05
-8.82156615922856e-07
-2.60255767676253e-05
-2.84306675111539e-06
-1.66059841394835e-05
-1.71324174980599e-05
-2.56627985544352e-05
-2.14546517857021e-05
-1.98500182367064e-05
4.53228566856165e-06
-4.5912759165248e-06
-1.14995580966005e-05
-1.16388647438751e-05
-3.22883043127092e-06
-2.25005579375478e-05
-1.4052201229216e-05
-7.68643636306775e-08
-2.34963279751411e-05
-1.81366559377298e-05
-2.17263816819148e-05
-2.96300945426461e-05
2.35523127858885e-06
-2.09049471269707e-05
-8.18470951639645e-06
-1.72516609237073e-05
-9.34147320954719e-06
-5.04540694958496e-06
-1.11698162649729e-05
-2.99312865189548e-05
-1.77847391059496e-05
-1.01625123817445e-05
-9.19114708307557e-06
-1.06594204609817e-05
-4.21163839118713e-06
-1.34985357206898e-05
-3.12628272145612e-05
-1.05380873075499e-05
-3.50542824543083e-05
-2.5708737803828e-05
-9.07246409874079e-06
-1.22768765862531e-05
-2.40305452617316e-05
-1.12222292296421e-05
-2.6699885815399e-05
-1.18308901760076e-05
-1.91082411855524e-05
-3.26782820918361e-05
-1.46004159652457e-05
-1.94238010635528e-05
-1.57020279987418e-05
-2.07579472317773e-05
-2.92262889431198e-05
-3.85100961596685e-05
-1.13943085990417e-05
-2.19031596452539e-05
-1.34624013144355e-05
-2.13069724729665e-05
-1.96324813219259e-05
-2.10912771209355e-05
-5.0935354563698e-06
-6.50105680693652e-06
-2.52764437462725e-05
-2.66202021263082e-05
-2.32439765971915e-05
-9.75528437050673e-06
-2.68309265565289e-05
-2.22014707489788e-05
-8.79862626273596e-06
-1.07101160151437e-05
-3.50453566745876e-05
-3.19826170365073e-05
-8.59552752817567e-06
-1.92736606728006e-05
-1.28021067935494e-05
-1.23678951092913e-05
-1.24760494376811e-05
-3.33250898214551e-05
-1.954783840161e-06
-2.09596564606276e-05
-1.51660436204861e-05
-1.99720039981341e-05
-1.08384815184232e-05
-1.04558146811843e-05
-1.05772700913494e-05
-1.44584522749944e-05
-4.17731804147394e-05
-5.09619243925413e-06
-2.36089095984171e-05
-2.56112563783815e-05
-1.10451012883016e-05
-8.63297933975193e-06
-2.31112252322387e-05
-2.88379448814618e-05
-6.36575362121896e-06
-2.4821703568507e-05
-1.40832587769702e-05
-1.75013990441671e-05
-2.30839514406135e-05
-1.35040984715651e-05
-1.04896215151496e-05
-2.15943947233481e-05
-3.06899555095334e-05
-2.72904208137034e-05
-1.22358733466718e-05
-3.30531999247935e-05
-1.98548597871328e-05
-2.22064652729316e-05
-4.76158152382719e-07
-1.11757985070542e-05
-2.24553322134898e-05
-1.41827204055379e-05
-1.97738984674294e-05
-2.64049086012413e-05
-1.72362784521484e-05
-4.11709298144429e-06
-1.63252077252311e-05
-1.78997165244521e-06
-2.02646507420208e-05
-4.12505735770048e-06
-1.98216100822512e-05
-1.93678515121612e-05
-4.62663757280388e-06
-2.13334405395115e-05
-1.30170499078611e-05
-1.17679329373233e-05
-3.08807337622879e-05
-1.1521545905245e-05
-3.31426152028439e-05
-1.61177453869788e-05
-8.90007330253111e-06
-2.09350390149139e-05
-1.88024465641261e-05
-2.40334733203583e-05
-9.32472456410131e-06
-1.36247428536193e-07
-2.30969817426013e-05
-4.55811533906258e-06
-6.19111717126066e-06
-5.82235218402629e-06
-1.49678458501998e-05
-1.61888319758234e-05
-1.48264543709651e-05
-1.59283568613167e-05
-1.99490562706011e-05
-2.1660612593637e-05
-2.06031963702227e-05
-1.07104943981577e-05
-1.89762358715987e-05
-1.53066160901722e-05
-1.51270120161334e-05
-1.93478177719849e-05
-2.65637012945293e-05
-2.50999029626185e-05
-2.91278981122505e-05
-3.31584423964302e-06
-1.51318862213847e-05
-8.27643971423244e-06
-1.43125677475033e-05
-3.67779962016992e-05
-2.7325592555052e-05
-1.10234214831811e-05
-1.20671295107149e-05
-3.33360135746237e-05
-1.72160491802023e-05
-1.81198188706737e-05
-1.05755176507634e-05
-9.91331060800665e-06
-3.88274641288887e-05
-4.484248312911e-06
-2.59239318414755e-05
-2.15877790518163e-05
-1.53908060369557e-05
-2.296039339611e-05
-1.37993211051485e-05
-3.9527992409995e-05
-2.87681638289403e-05
-4.24151527810338e-06
-1.99537705379488e-05
-6.07022746512725e-06
2.30802570795017e-06
-2.08602734453565e-05
-2.51733758989725e-05
1.04307205401719e-06
-2.08244504020005e-05
-2.49989732612343e-05
-2.00967523426376e-05
-2.75454839451946e-05
-2.09300108608528e-05
-9.93052216660291e-06
-2.09316063005846e-05
-2.79123597523998e-06
-3.04900345288042e-05
-3.18526415719774e-05
-1.63740022147189e-05
-1.42706314054826e-05
-3.11729550451072e-05
-2.7814349389035e-05
-1.35104256805575e-05
-2.86509177361856e-05
-1.06612595509506e-05
-2.16934367161789e-05
2.49117348911315e-06
-1.10108791406405e-06
-1.98045184995745e-05
-9.06539239780671e-06
-1.03649964789144e-05
-1.68964692094829e-05
-6.34018608482686e-06
-1.5124587017791e-05
-5.5653603584095e-07
-9.73475165199384e-06
-1.33568394578703e-05
-1.58489569905489e-05
-1.98279447861169e-05
-2.29702774387984e-05
-8.84787778889204e-07
-1.43571801353481e-05
9.76733862639811e-07
-1.51322572286856e-05
-2.28597901325723e-05
4.38051781824141e-07
-2.84256826243691e-05
-1.69899168419383e-05
-2.30749671212087e-05
-1.12458068305514e-05
-2.0301599033307e-05
-2.16720089987004e-05
-6.8175550953334e-06
-1.3890141598281e-05
-1.3252965621184e-05
-2.07940953118954e-05
-6.00992154070817e-06
-1.13151209892307e-05
-3.3810704069305e-06
-8.03996588890153e-06
-1.63475691742223e-05
-1.07489758175038e-05
-7.40705968497975e-07
-2.53120167391608e-05
-1.97043596911767e-05
-1.94068716710244e-05
8.85214806659163e-06
-2.05386111291237e-05
-2.26613535670387e-05
-1.3634922282339e-05
-2.37991413279013e-05
-6.73873329624138e-06
-1.93712149807959e-05
-1.55106430598045e-05
-1.41858220793513e-05
-7.7923592807005e-06
-9.03943306700014e-06
-2.06560504638414e-05
-6.06633003254474e-06
-2.17835937364449e-05
-1.39780059332611e-05
-1.53786208588925e-05
-1.91097740320076e-05
-1.7670089783603e-05
-2.09144149641487e-05
-1.66422108258085e-05
-2.36744261634976e-05
-1.49367553830917e-05
-3.62731209953444e-06
-1.76668457428595e-05
-1.47438645702221e-05
-1.04219651074092e-05
-7.99558253316024e-06
-2.03509039350707e-05
-1.31742109604164e-05
-4.8943079547365e-06
-3.36503277504914e-05
-1.40211266334239e-05
-3.2516225420049e-06
7.74451128586721e-06
-2.87753897395174e-05
-2.70554331175435e-05
-1.5721980681993e-05
1.03313255692519e-06
-3.3609152923685e-05
-1.92963596467618e-05
-8.44679787266194e-06
-1.30381880553739e-05
-1.42354423802071e-05
-1.25249029936647e-05
-2.95690682830527e-05
-1.99735534451808e-05
1.00023169994064e-06
-2.20719620456944e-05
-1.76032550284311e-05
-2.02961420016511e-05
4.88774854778256e-06
-1.34461533243956e-05
-2.4346061253854e-05
4.64969729976626e-07
-2.50951032906112e-06
-9.84338165605538e-06
-2.90988237162099e-05
-1.3816736974498e-05
-1.66483652455831e-05
7.77668790027543e-06
-1.41911143315779e-05
-7.35591588774966e-06
-3.70693172164909e-06
-1.96663907259302e-05
-1.46263225819156e-05
-2.59457746749409e-05
-8.30866328253236e-07
-9.780889847066e-06
-2.65613598002509e-05
-1.52442381928622e-05
-1.06322287832657e-05
3.27788643448165e-06
-1.58401345707396e-05
-2.24697581575782e-05
-1.39406881149659e-05
-2.36986496735991e-05
-2.59073626858684e-05
-2.09500467373106e-05
-1.64018747868682e-05
-2.61869742005299e-05
-1.75952048929556e-05
-1.95222273902342e-05
-2.45715149830323e-05
-2.20675798180603e-05
-6.42726925086902e-06
-6.66765160025586e-06
-1.1783350083304e-05
-2.62086987507708e-05
-1.70384939820882e-05
-1.16964266002463e-05
-2.28452777505398e-05
-3.40439619936651e-06
3.80639896553183e-06
-1.02593224517985e-05
-9.62284974500453e-06
-1.12520681496534e-05
-2.62429748375523e-05
-9.04139903556804e-06
-1.54598093392048e-05
-1.69888629980519e-05
-2.25956497371248e-05
-3.13419110205861e-05
7.31455958615189e-07
-1.0338854484577e-05
-2.07470756357324e-05
-1.41191149677258e-05
-2.78475787284989e-05
-8.46928558271617e-06
-1.24164200947573e-05
-1.68907696231523e-05
-2.64300335080147e-05
-1.35260830980595e-05
-2.20421686172173e-05
-1.10994664791997e-05
-1.19000202437894e-05
-1.0934116393522e-05
-2.37421764733003e-06
-2.23706785925934e-05
-1.58567455334074e-05
-1.00231393119063e-05
-2.96741884220051e-05
-6.821808094803e-06
-2.57744849400609e-05
-3.49408422693395e-05
-3.04489643329021e-05
-5.80278877186527e-06
-2.64578701075658e-05
-2.42918552905769e-05
-2.0902019695071e-05
-2.21834607704649e-05
-3.621342785507e-06
-9.49621699485614e-06
-4.00950942998801e-05
-2.16811776546476e-05
-1.08925585887548e-05
-1.64025800205058e-05
-2.77427764779474e-05
-2.12505078732441e-06
-1.68640313458997e-05
-1.78905678916373e-05
-4.2393767282562e-06
-4.15985698722615e-06
-4.61767509047844e-06
-3.10129671652452e-06
-3.57829058003723e-05
8.49672451689293e-06
-5.42955091491021e-06
-1.40221793879582e-05
-6.88763004019004e-06
-1.61346411783255e-05
-1.11533986524908e-05
-3.51718425527747e-05
-9.88154130649707e-06
-7.50942554971084e-06
-1.34630227284332e-05
-1.86427282519902e-05
-7.41760661638785e-06
-1.16548354255454e-05
-3.6558902170952e-05
-1.63537379341767e-05
-1.28533687932629e-05
-2.73164011828631e-05
-1.2202628633704e-05
-2.76627193115185e-05
3.96459035267521e-06
-3.60412215158228e-05
-1.47254325888564e-05
-1.94071493928305e-05
-2.18007571685237e-05
-2.77828395255004e-05
1.75657474475824e-06
-1.90862861745353e-05
-8.6510605175933e-06
-2.59105055799389e-05
-2.38232514497459e-05
-1.28524833276706e-05
-3.23663185360521e-05
1.17165110498146e-06
-1.2835253842155e-05
-9.20086904639636e-06
-1.53879233740837e-05
-2.0355147967933e-05
-6.16573409709154e-06
-3.52935871170455e-05
-1.95684546973598e-05
-2.59651235455212e-05
-1.42138586051898e-05
-1.4550261205951e-05
-1.59040602959242e-05
-2.05218398094396e-05
-7.54773394632418e-06
-1.6312565130094e-05
-1.19801107656176e-05
-2.15548595086326e-05
-2.43088794544676e-05
-3.90843759684769e-05
-2.05455767363492e-05
-2.03395660386458e-05
-1.22755852186179e-05
-2.61160233517162e-05
-2.01665266044519e-05
-6.60714983659414e-06
-1.17800346773163e-05
-3.25320346931475e-05
-1.51821949530432e-05
-1.18748995863552e-05
-5.21777601489264e-06
-1.34230977079204e-05
-2.32328574661581e-05
-1.63621863674447e-05
-2.05452025826601e-05
5.02604937779383e-07
-2.23735143302131e-05
-1.46362673843327e-05
-8.57619460085632e-06
-3.30913267951181e-05
-2.20834076798545e-05
-1.93344108886353e-05
-2.82299292708148e-05
-3.08588092606554e-05
-1.10704990835375e-05
-2.93870826861084e-05
-2.49293355882573e-05
-9.71469430408085e-06
-7.02717893268617e-06
-7.04698054751037e-06
-1.16242254889021e-05
-1.71268460161317e-05
-8.38174940158288e-06
-1.01003628466072e-05
-2.29874778443511e-05
-3.26831341719055e-05
-1.89784663012737e-05
-8.16041875916032e-06
3.6618345449639e-06
-1.79759794749599e-05
-1.31029199273222e-05
-1.59036700882473e-05
-6.08274935845632e-06
-1.10412964577828e-05
-1.3816316536564e-05
-7.63396738506038e-06
-2.6515787264406e-05
-1.6243015617186e-05
-2.64419332210826e-05
-1.95614837920018e-05
-3.52672882243618e-05
-9.89730192497469e-06
-2.67693137687189e-05
-1.85128279141254e-05
-2.5546794464881e-05
-1.17161340975931e-05
-3.11825642383675e-05
-2.83134596286372e-05
-2.29649092825321e-05
-2.26118560676153e-05
-1.3687293934262e-05
-2.70797290459567e-05
-2.27430364792262e-05
-5.87932042420646e-06
-1.5046517941745e-06
-7.17002274574596e-06
-1.47186506442469e-05
-2.3492373455289e-05
-2.20264075756235e-05
-2.18001514604071e-05
-1.90531695497427e-05
-3.62856802893831e-05
-3.33746685652076e-05
-1.70243202531026e-05
-4.42536694135748e-06
-2.06032902374845e-05
-9.35853744464199e-06
-9.80769777958541e-06
-2.62163466213851e-05
-3.49735089456308e-05
-2.95456233391139e-05
-1.7575511742884e-05
-1.05724476831556e-05
-1.88468483211051e-05
-2.91728098191637e-05
-1.59696619960882e-05
-3.84990700478494e-05
-1.17827665918621e-05
-1.7606372120129e-05
-1.78754751498701e-05
-1.67969797347042e-05
-2.20266285332561e-05
-1.23107370617826e-05
-1.47610474402316e-05
-6.98307601047366e-06
-6.09194857428359e-06
-2.39358552177846e-05
-1.89550208222798e-05
-1.81797832501682e-05
-8.82134483542156e-06
4.2965327512866e-06
-5.36915801189043e-06
-1.72955793318692e-05
-7.95043459318636e-06
-9.64279707016258e-06
-1.00490629747622e-05
-3.00126097032455e-05
-6.02765138518199e-07
-1.05567915608125e-05
-1.30590003662323e-05
-2.64985683471496e-05
-2.11717762851233e-05
-9.5425474837727e-06
-4.01201132746151e-06
-2.64197504072851e-05
-3.65447272224971e-05
-2.43592390555882e-05
-2.77672424167107e-05
-2.21190884092569e-05
3.46711113373973e-06
-1.30100059309574e-05
-2.26423448579258e-05
-5.82140556079431e-06
-2.29186875043446e-05
-2.21073449894554e-05
-1.28555423101779e-05
-5.3643945762339e-06
-2.92186900528958e-05
-1.13309384825325e-05
-3.3225507966546e-05
-3.5155665183319e-06
-1.67775568447983e-05
-1.36394662971899e-05
-1.05630808514406e-05
-4.25640236779478e-06
-1.36025245031529e-05
-2.80251252547476e-05
-2.41495855589116e-05
-1.29827527848255e-05
-1.82913194615153e-05
-2.0123692350066e-05
-2.60685079091474e-05
-2.22736019123511e-05
1.22735388245862e-05
-1.03407738259374e-06
-1.13905919415025e-05
-2.50188776601425e-05
-1.95286724487967e-05
-4.99429567048455e-06
-3.14160218262823e-06
-3.63372619487535e-06
-1.36004102260429e-05
-5.93634419115162e-06
-2.97445259978445e-05
-2.86110315403366e-05
-3.28756219239661e-06
-8.74430711473711e-06
-4.73792123538432e-06
-1.19202129263581e-05
-2.58307329655624e-05
8.13700582331028e-07
-1.11200002461168e-05
-2.51056541352853e-05
-9.89713267430544e-06
-1.76373095569032e-05
-7.23368093603914e-06
-2.62978526393307e-05
-2.61552051934318e-05
-1.99356220922515e-05
1.51419286509132e-06
-2.35715841877152e-05
9.24842986538908e-08
-2.19656229582904e-05
-7.98190314736742e-06
-1.49662450702999e-05
-2.5045377455526e-05
-2.28481347785429e-05
1.0111995742188e-05
-1.78472633993694e-05
-2.5468492517666e-05
-3.04161599354359e-05
-1.58083610622849e-05
-2.69819051363793e-05
-2.84814674454188e-05
-2.50252598388621e-05
-2.35726188336126e-05
-5.60668180625494e-06
-1.8529095903544e-05
-2.09028660838309e-05
-7.76501192582084e-06
-1.61898341076126e-06
-2.31549475240241e-05
-4.14757726950314e-05
-1.00694082634264e-05
-1.95708770109041e-05
-3.04753068415413e-05
-2.55702188879272e-05
-1.67481143523201e-05
3.56376901246667e-06
-1.7117324787845e-05
-5.53165954120106e-06
-2.81542932267663e-05
-2.08211149091232e-05
-7.64005520796809e-06
-2.75261970665861e-05
-2.54429851477865e-05
-6.49543451956558e-06
-1.63566181415673e-05
-8.15334046914244e-06
-1.78711842379379e-05
-1.23360409313137e-05
-2.00346471574577e-05
-2.03841905388513e-05
-6.64613358703312e-06
-1.41246134014593e-05
-1.58462745324954e-05
-1.77076327175019e-05
-2.26887509837541e-05
-6.48003027745135e-06
-1.88103864557587e-05
-3.4454883152007e-05
-9.37933473816559e-06
-1.06067318053677e-05
-1.70760318937024e-05
-1.47812459582547e-05
-1.56723114254146e-05
-3.23095883149792e-05
-3.1763571987655e-06
-2.02949295317205e-05
-1.4326701145551e-05
-1.46696621454981e-05
-1.12226717033463e-05
-2.65897919998274e-05
-1.17552947637557e-05
-3.12953125653281e-06
-2.86900053452392e-06
-2.85846893239934e-05
-1.78007678506379e-05
-5.09193459884929e-06
-1.98520346523369e-05
-7.52914949604665e-06
-1.6963496241893e-05
-3.83046471222178e-06
-1.92115894436465e-05
-2.87750903676605e-05
-6.2134206578546e-06
-1.39382114322856e-05
-2.44837135983559e-05
2.34409780597007e-06
-2.51543705099643e-05
-6.96576085381612e-06
-2.51523428675484e-05
-1.2538359390043e-05
-1.5873899317103e-06
-1.78501723504766e-05
-1.66488912435419e-05
-8.97091386083032e-06
-9.70640568445549e-06
-1.1661428007205e-05
-5.86624862901558e-06
-7.87998268351118e-06
-1.14189751943662e-05
-4.85939874575136e-06
-3.28490296486698e-05
-1.18438611923056e-05
-1.5535329325479e-05
-1.00883173581592e-05
-8.28074316485362e-06
-8.08144665965147e-06
-1.7538676038326e-05
-1.90010655671867e-05
-8.04318222474493e-06
-1.22966664050213e-05
-6.41670541751545e-06
-9.87438609995462e-06
-9.19983967185135e-06
-2.73534072382418e-05
5.04684062333683e-06
-7.39861186226882e-06
-1.50566159593333e-05
-2.30695384290954e-05
-1.53706348722534e-06
-2.19942411844553e-05
-1.67962821046013e-05
-1.14889454683586e-05
-1.90298004896534e-05
-1.02390987408287e-05
-1.37589283568566e-06
-2.57924665966111e-05
-1.0969661475811e-05
7.67693472405754e-06
-1.49494323087641e-05
-2.09285794474239e-05
-2.5190686353488e-05
-1.75002282667799e-05
-4.21971206291449e-06
-1.20393826727531e-05
-1.5944555237748e-05
-1.09926800459562e-05
-3.0855748460363e-05
-1.17161162748312e-05
-6.96436657141046e-06
-3.07548395026584e-05
-1.80073991514089e-05
-7.46491445084616e-06
-2.14354741581353e-05
-3.15494665386595e-05
-1.11405121882125e-05
-2.71879697547677e-05
-1.3504269776828e-05
-2.68245383857902e-05
-1.08297219235361e-05
-1.18235190301079e-05
-2.01162439844092e-05
-4.27963738019173e-06
-2.05955673782155e-05
-1.08103511481215e-05
-3.93351712846639e-06
-2.8922666079785e-05
-5.05691943118748e-06
-5.94898465603323e-06
-2.66170559722623e-05
-1.80777123177512e-05
3.93906117197568e-06
-1.73823264377588e-05
-1.90222163352517e-05
-1.93323081455064e-07
-4.19510775059811e-05
-1.92270295927323e-05
-2.27101822964364e-05
-4.46013249288399e-05
-1.13710361093012e-06
5.58651002238628e-06
-2.79169981686369e-05
-1.36140636929473e-05
-2.13201471391859e-05
-1.70411320127076e-05
-7.69103229803898e-07
-2.00874891589189e-05
4.2247097382857e-07
-3.47157712991019e-05
-1.0443903502454e-05
5.29902804351721e-06
-9.8996492433157e-06
-2.66487732591173e-05
-1.04124154394876e-05
-1.06191386238661e-05
-4.33815008056853e-06
-1.88587863044897e-06
-2.49241598638098e-05
-2.85151499917473e-05
-2.28317942630615e-05
-2.408717243617e-05
-1.45462294212846e-06
-1.97853271639345e-05
5.85295595024367e-06
-2.23189070383558e-05
-1.10744505183491e-05
-1.70183301150637e-05
-1.56545295733954e-05
-7.73561488075568e-06
-1.57289949494529e-05
-1.40559268514153e-05
-1.24778263977643e-06
-1.86030136128039e-05
-2.65975335673259e-05
-2.14675579343311e-05
4.31376053452079e-06
-7.08223654958585e-06
-1.78433244585031e-05
-3.73484355851944e-06
-2.72409445841464e-05
-1.19597991795474e-05
-3.63598125035366e-06
-2.13681912417007e-05
-8.13584557453016e-06
-1.91643857485867e-05
-2.55295767355764e-05
-1.60288655644254e-05
2.06360170977742e-06
-1.90256603848891e-05
-1.81452765181024e-05
-1.69268474785203e-05
-1.79732635017207e-05
-6.93562894447255e-06
-1.54276889749021e-05
-2.33307821753712e-05
-1.09817106915795e-05
-2.50295464545257e-05
-1.70896469082868e-05
-1.51455304398766e-05
-1.13168073402075e-05
-2.11866009747946e-05
-3.38410613582415e-05
-7.16071380378928e-06
-9.11011077510509e-06
-1.68394540142314e-05
-1.90666689815648e-05
-1.17290495896806e-05
-1.31374781784264e-05
-2.54406845179968e-05
-1.61086257447883e-06
-2.80243309372938e-05
-1.91611525002512e-05
-4.94385710595709e-06
-1.44685753525691e-05
-1.27074856922658e-05
-2.46670487554142e-05
-4.32070702158601e-06
-2.22251646261183e-05
-2.30355561468597e-05
-2.14009085905937e-05
-1.96620945227301e-05
-2.92058115629796e-05
-9.59591563135755e-06
-1.11833361217083e-05
-2.16373466311933e-05
-3.96972826366043e-07
-4.41162642710415e-06
-3.04942170556938e-05
-5.68298760780525e-06
-4.18612172825536e-06
-1.41665745290321e-05
-9.9228330072241e-06
-1.88342760627914e-05
7.16991101305987e-06
-2.54162990226194e-05
-2.26302013235868e-05
-1.69753426670936e-05
-4.43398458245604e-06
-2.77361727187452e-05
6.30281008541549e-06
-1.39034998351078e-05
-1.35750658635343e-05
-8.34774800015256e-06
-2.92943441776983e-05
-4.67025462738415e-06
-5.6124382649527e-06
-2.07073385863916e-05
-1.10148765229211e-05
-1.67624712218895e-05
-2.89970021965616e-06
-3.42034539028736e-05
-3.69188316709047e-05
-8.21880295930089e-06
6.81949334060872e-06
-1.07838814706676e-05
-1.24631076504395e-05
-2.94508088466579e-05
-4.57010130548492e-06
-3.3069853523561e-06
-2.92586507814105e-06
-8.49640648883351e-06
-5.26510788134201e-06
-1.89056360449959e-06
-2.18629257017098e-05
-2.45183225742428e-05
-1.41353616438949e-05
-2.77968448264133e-05
-2.95958752186839e-05
-1.2449919460679e-05
-2.07591729082036e-05
-7.08349616024267e-06
-1.44797097409906e-05
-1.59995312530955e-05
-1.32877660402924e-05
-1.35095081509837e-05
-2.21265843819664e-05
-2.57219319089511e-05
-1.24764268037278e-05
-2.02194658284454e-05
-2.28817419509006e-05
-1.08416345560431e-05
-1.45401260024411e-05
-1.09032755966382e-05
-1.79400687329359e-05
-1.36847775377185e-05
-1.39534479609807e-05
-2.68149930203919e-05
-2.2847778763674e-05
-2.7289468373858e-05
-1.31828210718724e-05
-4.37563286481813e-06
-2.91712863869393e-05
-2.83021321296838e-05
-2.46246606140416e-05
-1.54293357428918e-05
-4.69941562276492e-06
-4.20345000919213e-06
-2.94823453129755e-05
-2.49226200850684e-05
-3.80377823507755e-06
-2.60527470427856e-05
-1.61240669330552e-05
-8.59800841246238e-07
1.44184643041257e-06
-1.27171142078736e-05
-3.10261004542549e-05
-2.30668914449725e-05
-2.43918826936532e-05
-7.97042026419482e-06
-9.0719656000672e-07
-2.84542941157719e-05
-1.05268228212688e-05
-1.39893137889361e-05
-1.65156675755085e-05
-7.53198957135787e-06
-1.77659804928452e-05
-3.4921722315815e-06
8.04144214930579e-06
1.97667722369931e-06
-1.46914752866726e-05
-1.2141017883863e-05
-2.52388227698432e-05
-2.29600827789909e-05
-1.76921899542601e-05
-1.00835130944543e-05
-1.81953950572541e-06
-1.51782395968565e-05
-2.53694458012938e-06
-1.66661732457704e-05
-3.41360345453334e-05
-2.7115133010322e-05
-1.73752024515803e-05
-1.21837183903421e-05
-3.31752835455221e-05
-1.44740777619707e-05
1.19634868897511e-06
-3.40988924316853e-05
5.1687254026919e-06
-2.45564388196379e-05
-3.65213135310365e-05
-6.21112419855176e-06
-1.20550699018831e-05
-1.31609240114106e-05
1.57903235173713e-06
-2.39478893623941e-05
-5.19350716742298e-06
-3.28561050530199e-05
-6.48628430008149e-06
-1.73604715706101e-05
-2.65161178359566e-05
-9.58120401149018e-06
-1.00974497883176e-05
-3.48855360395243e-05
-8.71638779515977e-06
-1.88836906896051e-05
-4.08714587783656e-05
-1.72809582043981e-05
-8.54976406296931e-06
-1.96272695597755e-05
-1.89540842458274e-05
-1.86817478212252e-05
-1.40407853832971e-05
-1.4115914282409e-05
-2.19557534643752e-06
-8.23620446815874e-06
-2.40650062303799e-05
-5.34767111481796e-06
-2.16815591407795e-05
-2.80214395796491e-05
-1.61463175897109e-05
-2.28849996263173e-05
-1.39349943120006e-06
-1.24172287141306e-05
-3.08151416469221e-05
-3.3866747187821e-06
-4.25332608643072e-06
-1.89182578256283e-05
-2.85408979646054e-05
-2.30217264504889e-05
-2.77396863886323e-05
-1.87016000820701e-05
-7.73421998328632e-06
-2.17954992908997e-05
4.24687418046175e-06
-2.2431959270066e-05
5.05401171966061e-06
-1.90364204239387e-05
-1.47920028149108e-05
-2.9144051300398e-05
-3.74676038080572e-05
1.76355844650929e-05
-2.04599497429654e-05
-1.35466653242661e-05
1.35744634970165e-08
-1.16769307648415e-05
-2.10304619630251e-05
-7.25654087481772e-06
-1.63945145928829e-05
-2.15043679966522e-05
-1.0731366807834e-06
-3.2926788350175e-05
-1.96948358677962e-05
-7.8762104435362e-06
-5.67659338060985e-06
-1.64665289635133e-05
-1.99865748710848e-05
-2.25847930611123e-05
-8.79373469428051e-06
-8.86505672323383e-06
-1.16156796969411e-05
-2.51856109473316e-05
-4.5158077424649e-05
-2.32905058324918e-05
-7.39284910619572e-06
-3.93712862942869e-05
-1.62828981415365e-05
-2.93652723345467e-05
5.22742099646975e-06
-8.9450474565167e-06
-3.30611433487315e-05
-3.16368205094134e-05
-5.41259590439585e-06
-2.54597183081356e-05
-3.60121818917537e-06
-2.01439001348633e-05
-1.08875398105368e-05
-1.58275169061286e-05
-1.30125261348302e-05
-1.71134617811299e-05
8.55629526665074e-06
-1.09511514404014e-05
-8.97324374491864e-06
-2.35070556623811e-05
-3.53766476841437e-05
-1.18575773331877e-05
-1.02179127098435e-05
-2.68737223255802e-06
5.75609084995986e-06
8.78297524855259e-06
-2.53137029301718e-05
-2.28355998556905e-05
5.52552178867038e-06
-6.80981281685808e-06
-1.38749862852068e-05
-7.06411220371373e-06
-1.20134369860542e-05
-1.83588686352987e-05
-2.18532701294754e-06
-1.52794507165509e-05
-2.18459413148405e-05
-1.700111410206e-05
-4.19924282272635e-05
-1.35597467137505e-05
-1.16616902945736e-05
-7.97301044530815e-06
-6.34027790368132e-06
-2.6225674798662e-05
-2.70606050541485e-05
-3.03826785035483e-05
-2.11465363281552e-05
4.04212160732229e-06
-1.84886225282471e-05
2.6117611028002e-07
-2.30311191396253e-06
-2.56427850499032e-05
4.88275898436612e-06
-3.61832475719065e-05
-1.9515162198597e-05
2.14408681609707e-06
-1.82826163242264e-05
-1.31230729597138e-05
-1.93207219356836e-05
-1.47694372984743e-05
-2.80911390927582e-05
-1.99124890330671e-05
-4.47573046914589e-05
-3.72577587318757e-05
-1.8066110441551e-05
-1.99903505452681e-05
-4.62756592791434e-06
-9.56698228984389e-06
-2.54898976085161e-05
-8.09730220003564e-06
-5.34528395155453e-06
-3.51243304294167e-06
-1.16864645244774e-05
-1.43452477647784e-05
-2.15678592666114e-05
-2.64551471967174e-05
-1.45929097703241e-05
-2.01502631245185e-05
3.87663887564663e-06
-2.53326435942837e-05
-2.18636636960529e-05
-1.81687323990347e-05
-2.24194012234266e-05
-1.30932595445768e-05
-1.43289385526418e-05
-1.15158406961342e-05
-1.07843426011699e-05
-2.66073442724323e-05
-2.30707281598987e-05
-1.86474198213021e-05
-2.05800668662971e-05
-1.42117419008327e-05
-1.08715591334177e-05
-7.3989701566944e-07
-6.3031747335029e-06
-9.91446747769045e-06
-3.50484106285924e-06
-3.96537126095874e-05
-2.80338980702374e-05
-3.27554462863065e-05
-1.29769287978091e-05
-8.41160159788326e-06
-3.47375202880552e-05
-2.15504225095377e-05
4.31333905770114e-07
-2.88040127456375e-06
-5.1375238523894e-06
-8.64561406789126e-06
-1.69509869215179e-05
1.18898632832114e-07
-9.62933914098366e-06
-1.25468479545197e-05
-1.88499824191258e-06
-2.49018458750132e-05
-1.0472302123611e-05
-1.0429443965954e-05
-1.81072786519571e-05
-1.45691469214339e-05
-1.10163235148303e-05
-2.56887818568373e-05
-1.94281725559521e-05
-1.97741706583043e-05
-4.69794861929579e-06
-2.56465291061946e-05
-1.4637767198145e-05
-1.20864189337694e-05
-1.36049150063931e-05
-4.19384970715651e-06
-2.11821321131888e-05
-2.69166623032572e-05
-8.73536532898682e-06
-1.57034231773616e-05
-2.00156921954355e-05
-2.25725199194599e-05
-2.3783725294194e-05
-1.7330245587652e-05
-1.8064322678904e-06
-1.78551648837485e-05
2.76101716575456e-06
-2.68119284938281e-05
-3.41171665910247e-06
-2.9022051025657e-05
-2.05231717635179e-05
-3.27985414146765e-05
-1.71898193239012e-05
-1.51223205978229e-05
-1.17040850935249e-05
-5.67916086004418e-06
-1.67631781949096e-05
-1.99444642856349e-05
-2.07555094420061e-05
-3.50972121567949e-05
-2.41829088079173e-05
-2.78175772296923e-05
-9.78647669346571e-06
8.02267458881314e-06
-2.65013315958307e-05
-6.12945323767299e-06
-3.40275809960965e-07
-2.47616272758168e-05
-1.92287481371068e-05
-2.00077285199766e-05
-1.77299899467915e-05
8.80506928807264e-07
-1.26816005536335e-05
3.09559890487455e-06
-1.28587921087559e-05
-1.49628906267441e-06
-2.03704614554361e-05
-1.26168662627688e-05
-1.6551090535945e-05
-2.61378104430763e-05
-1.44662818952564e-05
-1.08370084299838e-05
-4.25044194282265e-05
-1.11702456843584e-05
-2.0039438270457e-05
-1.14659154378349e-05
-1.38208050955458e-05
-2.47493292454813e-05
1.41973142097461e-06
-2.28087221998317e-05
-3.20695356561225e-06
-1.15254910498112e-05
-5.93063107625608e-06
-2.04191212225992e-05
-1.04812917041548e-05
-1.98291863186534e-05
-1.4917225715093e-05
-2.8128309667363e-05
-2.16497417743088e-06
-7.2968533425175e-06
-1.94860102576574e-05
-1.21251876487973e-05
-2.2460552962806e-05
-1.27410647329778e-05
-1.06306158125146e-05
-1.95960213015071e-06
-1.100041727299e-05
-1.30999366147169e-05
-6.85532725666895e-06
-5.15739125158795e-06
-1.92066798450355e-05
-1.63499952249919e-05
-1.95172398061102e-05
-2.31281138613374e-05
-1.40610491410176e-05
7.46485775665141e-06
2.66274080470665e-06
-3.40458506764832e-05
1.01899881671636e-05
-1.59702113845903e-05
-7.57603471024411e-06
-2.73504194376688e-05
-7.61379334045809e-06
-1.33491242699976e-05
-4.59683065324657e-06
-3.17729793127399e-05
-1.29236829802023e-05
-2.18939719983634e-05
-1.94035097015947e-05
3.59682803869878e-06
-6.64305588841418e-06
-2.13539558509447e-05
4.30250947739464e-06
-1.16959366001179e-05
-2.05971630891231e-05
-7.06602831083423e-06
-3.09864819636673e-05
-6.23117316884372e-07
-2.06324968240481e-05
-3.24272128802689e-05
-3.31045470810833e-05
-1.50963893520856e-05
-1.43317990059085e-05
-1.7821753625915e-05
-1.21606904391086e-05
-5.75389511976679e-06
-7.20650624191858e-06
-2.05268961307165e-05
-1.85419911737801e-05
-1.71781692547954e-05
-2.76011020156294e-05
-2.26510006324635e-05
-5.82662813157014e-06
-1.80110250849381e-05
-8.79215685296257e-06
-2.46485181671082e-05
-3.22036002236229e-05
-1.27074107152209e-05
-6.62823100014264e-06
-3.09889234457937e-05
-2.21996276328151e-05
-1.5831708723343e-05
-2.81433489317775e-07
-2.68900745742975e-05
-2.79298160997573e-06
-6.28939262224799e-06
-8.17141849127351e-06
-1.04408850602529e-05
-1.10168330962572e-05
-2.36266447994281e-05
-2.93477455116675e-05
-2.29490191609233e-05
-5.69640006090844e-06
-9.17186752507166e-06
-6.68482225561622e-06
-1.5951506486121e-05
-6.31018138961333e-06
-8.44059968823747e-06
8.2937571702686e-06
-1.05240353481335e-05
-3.57456771996623e-05
-1.99759069824187e-05
-2.73841814916361e-06
-3.14711780096067e-05
-7.9994705170385e-06
-1.66554499350948e-05
-2.96920015397548e-06
-1.24221163982453e-05
-1.84295663975848e-05
1.9086520836194e-06
-2.16278552594986e-05
-1.99313928829338e-05
-1.17968165854865e-05
-7.48080035897381e-06
-1.41837932170545e-05
-9.21516903323969e-06
-9.93937819344846e-06
-2.33014499299283e-05
-1.50121437618302e-05
-7.89856915351771e-06
-5.72045315419262e-06
-1.80710711031147e-05
-1.10195646356867e-05
8.73263363450522e-06
-1.36254996823396e-05
-2.86830453615121e-05
-1.35966202745609e-05
-1.06502600338895e-05
-2.32519009595667e-05
-2.55562606452228e-05
-5.32820232485034e-06
-2.14673561688221e-05
-9.60441584572133e-06
-2.07402828730381e-06
-1.18773271951763e-05
-1.57498813762691e-05
-1.80256251705965e-05
-2.01694374009289e-05
-2.64812642128521e-05
-2.01607078530658e-05
-1.99348466267522e-05
-1.13888511120733e-05
-1.34850864080926e-05
-1.14884323599998e-05
-1.29659386632801e-05
-7.24827486506354e-06
4.94415429303737e-06
-2.0218533670416e-05
-9.11532005051643e-06
-2.74445826032687e-05
-1.66099750933506e-05
-3.31187787312871e-05
-6.82906089906638e-06
-2.10989966987228e-05
-3.30834668207624e-05
-9.40133679543237e-07
-2.38578502628646e-05
-1.27438866214164e-05
-1.05220436164126e-05
-1.51968930345076e-05
-9.82534267135997e-06
7.74539293924648e-06
-2.9293387521488e-05
-1.81923792308943e-05
-1.69946114781437e-05
-2.43229434933366e-05
-1.73731256805213e-05
-2.00050882560672e-05
-6.93814473335089e-06
-3.06178176423469e-06
1.59620785114565e-05
-1.81432189658551e-05
-2.3756341455781e-05
5.12273935434811e-06
-2.59388838580768e-05
-1.91540727378866e-05
-2.12684972838786e-05
-1.33600008719819e-05
-4.9617517963317e-06
-1.72532150324936e-05
-1.38635663709321e-05
-2.47102463298176e-05
-3.2158601319804e-05
-1.68318948494004e-05
-1.92684867884689e-06
-3.01724719333419e-05
-1.13165511707581e-05
-1.60315962145361e-05
-1.20772135280423e-05
-3.7817729296668e-05
-3.41663414480927e-05
-1.63019500779772e-05
-2.83839826903991e-06
-2.53683134588404e-05
-1.41095517708915e-05
-1.58867392127469e-05
-1.42889290992287e-05
-9.13869123250481e-06
-4.72782209528428e-06
-7.40071159833917e-07
-2.54459763092366e-05
-2.00398287391408e-05
1.91580338094688e-05
-1.56156207680421e-05
1.75446735582704e-06
-9.25911124645901e-06
-4.60817532886755e-06
-3.42318795196493e-06
-1.97767177772769e-05
-1.00545826385705e-05
-1.57007178474119e-05
-1.08702094185874e-05
-1.84163543772367e-05
-9.08269153152954e-06
-1.96453783216369e-05
-2.46278836559742e-05
-1.97094931269883e-05
-1.84891041578832e-05
-3.59490393526539e-06
-1.00057949240181e-05
-1.9885240521089e-05
-3.45098089782963e-06
-1.44768121065825e-05
-1.04583769833274e-05
-2.0129847951212e-05
-2.11048521529503e-05
-4.82021710832052e-06
-2.127556684602e-05
-3.03245759762159e-05
-4.75789600576595e-06
-1.57869814735875e-05
-1.54256613845673e-05
-5.05591926365927e-07
-1.69124497074728e-05
-9.70526888888709e-06
-3.1781471219397e-05
-1.16390091059396e-05
-2.31793758002965e-05
-6.24754095517321e-06
-3.19385139132558e-05
-3.04524060523846e-05
-1.94587609519113e-05
-1.90171453354863e-05
-1.42441404085107e-05
-4.6146644213534e-05
-8.0982492136838e-06
-6.73645567894385e-06
-1.48176695733343e-05
6.72761732646834e-06
-2.16425321772009e-05
-5.40940827472801e-06
-2.69894406294156e-05
-5.57789628459531e-09
-1.49545097734441e-05
6.15024637127375e-07
2.0998453522118e-05
-1.41311603669375e-05
-1.60824482158926e-05
-2.27405005557836e-06
-1.80832548905134e-05
-1.08790091987072e-05
-4.21734556736874e-06
-7.92472472008973e-06
-1.70045160126744e-05
-2.90293839443458e-05
-2.12127888366283e-05
-3.01215503926055e-05
-1.67262991632053e-05
-1.26968413343823e-05
-1.26509515473892e-05
-8.32124395200769e-06
-2.23641488984654e-05
-1.80941692322804e-05
-2.31609646905982e-05
-2.04686376127827e-05
-1.69365201234737e-05
-3.81645595644074e-06
1.39103549073677e-05
-7.95615862212181e-06
-2.85240581420343e-05
-1.46340927045841e-05
-2.77901920152701e-05
-2.18107565954328e-05
-1.18121778783357e-05
-1.11101480975653e-05
-2.36190166528911e-05
-9.92683091071987e-06
-1.84816460340752e-05
-2.67285415069062e-05
-2.76455813949349e-05
-1.68543110453518e-05
-5.1118121511391e-06
-2.2177660737128e-05
-1.7056443789362e-05
-1.49097481054111e-05
-3.17236840563601e-05
-2.73879938699309e-05
-8.5393259625846e-06
-3.19725666221481e-05
-1.35085273054269e-05
-1.33990677318235e-05
-2.40584161593232e-05
-1.30353977425009e-05
-1.40418715445348e-05
-1.97018384614835e-05
-2.22845161429808e-05
-1.71915062974844e-05
-2.34441052322868e-05
-1.08880858978127e-06
-2.39799911511072e-05
-3.12326467802206e-05
-1.48355770098477e-05
-4.43872565664629e-06
-1.23696938346144e-05
-1.31077858228288e-05
-1.79933159024985e-05
-3.62532035071099e-05
-5.59457540130638e-06
1.09991848715036e-05
-1.21230542200769e-05
-3.35654464355019e-05
-1.24275864308249e-05
-1.88661715000397e-05
-2.31007354789463e-05
-2.67136603431733e-05
-8.94296647259783e-06
-1.86183735321598e-05
2.59451055714206e-07
-1.82746214105887e-05
-2.8430625870333e-05
-5.21291530515505e-06
-3.12184507672723e-05
-1.37579120648474e-05
7.10739241616397e-06
7.44502263783904e-06
-1.64050618380075e-05
-3.64852257266147e-05
-2.75175966548791e-05
-2.6351515573637e-05
-2.43865333220434e-05
-7.79615426320651e-06
-9.19532172365324e-06
-1.86065390322488e-05
-8.48992920664811e-06
-6.56423178985425e-06
-1.09109405864764e-05
-1.89679328273192e-05
-2.02289659541106e-05
7.54880974645946e-06
-4.66146990276798e-06
-2.00736015189827e-05
-2.032076485481e-05
7.38644910398925e-07
-9.47392533040459e-06
-2.38239749373831e-05
-1.44385925740943e-05
-1.50425717254742e-05
-1.96794745988191e-06
-2.38092337384596e-05
-2.62315359172757e-05
-2.55577523808497e-06
-8.51210292301849e-06
-1.92399694983803e-05
-2.32531266612412e-07
-1.084971438603e-05
-8.36897604270684e-06
-6.40696121583842e-06
-1.43533762789341e-05
-1.32858376902795e-05
-2.50760786355396e-05
-2.12669279327321e-05
3.20387705712104e-06
-1.07850589621426e-05
-1.87980067637857e-05
-1.13535625814443e-05
-1.41074450145938e-05
-6.82309199133566e-06
-1.62830977558838e-05
-1.07836324823143e-06
-9.12966950192739e-06
-2.32473332508395e-05
-2.40681422674072e-05
-5.1051964940302e-06
-9.52379786094955e-07
-8.14453527560215e-06
-4.20787876255283e-06
-1.41904475593372e-05
-1.06897958088985e-05
-2.19547347087498e-05
-2.4029489419173e-05
4.67970314534105e-07
-1.89557550804054e-05
-2.84294938835801e-05
-3.99688242957349e-05
-1.74944441213553e-05
-2.89497094938083e-05
-1.55510986629771e-05
-6.70574909506696e-06
-1.93310640734268e-05
-3.21417398628507e-06
-2.09996108176236e-06
-2.69293774231148e-05
-1.01529532821824e-05
-3.26420791227973e-05
-7.01887577938367e-06
-1.06272735272267e-05
-1.49530972638884e-05
-4.747032224593e-06
-2.07782728660811e-05
4.49673150039201e-06
-1.80933698341021e-05
-3.06537677894288e-05
-2.65420462539239e-05
-6.98603005411896e-06
-1.41828019805814e-05
-1.69744044339896e-05
-1.81222647316588e-05
-1.07519958691783e-05
-2.8118644480939e-05
-1.7189900705978e-05
-1.80404558176325e-05
-1.38225205454297e-05
-2.39146874026464e-05
-3.5453006679939e-05
-9.4501649256086e-06
-1.2596804054033e-05
-6.69428595949601e-06
-1.24754366530479e-05
-1.03466883058409e-05
-2.52229720006334e-05
-1.91731983620215e-05
-2.45640344186544e-06
-3.21981351095075e-05
-2.63116417394414e-05
-2.1073438413903e-05
-3.1210483649103e-05
-8.5983562965115e-06
-2.70279530560667e-06
-2.11778943794143e-05
-1.38657455693172e-05
-1.62147683649712e-05
-1.76244978931059e-05
-3.04605921157989e-05
-1.49705057491299e-05
-2.2506149768073e-05
-1.08297155953019e-05
-1.32845676062716e-05
-2.56531063981897e-05
-1.34491000526111e-05
-1.08568217186125e-05
-1.54317860203514e-05
-1.84575450347531e-05
-1.4317833491958e-05
-6.51350806547866e-06
-1.42825215745684e-05
-1.30142987959956e-05
1.38048344707597e-05
-2.17623922371556e-05
-1.69549204448389e-05
-2.48641632226809e-06
-1.32493958095715e-05
-3.17254811673483e-05
-2.06415601172032e-06
-2.96969553996288e-05
-2.10081857368024e-05
-7.88342612751134e-06
-3.02787306862605e-05
-2.07570001311808e-05
-1.96938360589988e-05
-3.76998793347807e-05
-1.52253338623992e-05
-3.44273497448973e-05
-1.8371586522462e-05
-1.88021304574388e-06
-1.66372976044824e-05
-2.21732815711194e-05
-4.23120568125114e-06
-9.18861199146108e-06
-2.2436894115368e-05
-7.47789721590333e-06
-1.35951877811209e-05
-6.98941946806071e-06
-2.0189414745258e-05
6.93196921334319e-06
-2.04017465861033e-05
-3.21769465966461e-05
3.27629763985122e-07
-2.54173306459051e-05
-1.04236064116502e-05
-1.75490096279672e-05
-7.61292838535786e-06
-1.54907697968975e-06
-2.01043341535892e-05
-6.56931097589137e-06
-8.05379792101175e-06
-1.06427761457172e-05
-1.15067682248876e-05
-1.56131886870022e-05
-8.53815487700087e-06
-1.58817637310577e-05
-1.83434464469517e-05
-1.21739711978333e-05
-1.28258840773139e-05
-2.10445153040693e-05
-2.20222279406921e-05
-8.64423115103363e-06
-2.87928969280523e-05
-4.70213528650099e-06
-1.99790844108246e-05
-1.03208684964566e-05
-1.29512410068082e-05
-1.28575904507142e-05
-1.1330582290768e-05
-6.71707457614131e-06
-4.00684287776083e-05
-1.69117546662489e-08
-1.71958135528383e-06
-2.70202157876704e-05
-1.58799529509747e-05
-1.60103571649011e-05
-1.05245023133337e-05
-2.49055613063944e-05
-2.55874006635132e-05
-1.98655795619381e-05
-1.23687023921297e-05
-1.87305252512683e-05
-1.6987602878503e-05
-3.28750826455467e-05
-1.39807968447922e-05
-3.22591612396538e-05
-1.83720853866309e-05
-3.10773364798462e-05
-2.27962983845413e-05
-8.85099722378731e-06
-1.84689164975515e-05
-4.25669876352773e-06
1.7733222096689e-06
-8.71432604333005e-06
-2.13539063627993e-05
-3.04641563095455e-05
-3.10758364667844e-05
-3.089834055535e-05
-1.06192178182163e-05
-2.43903248370712e-06
-2.79550716655264e-06
-1.30646148884114e-05
-1.48719992512071e-05
-1.94657122556648e-05
-1.85399039808809e-05
-2.28310841485828e-05
-3.07914407838958e-05
-2.68947943015343e-05
-3.5672391936273e-05
-2.57381846477718e-05
-8.86919454660092e-06
-3.96481647695672e-05
-4.29829823296725e-06
-1.49363397090205e-05
-2.20518077842834e-05
-2.4095121789107e-05
-2.82932287751528e-05
-1.86957028402243e-05
-2.02197751351566e-05
-5.75704417047789e-06
2.53650072207625e-06
-2.59022967685159e-05
-1.69066679851059e-05
-1.71749972157918e-05
-1.66010586071556e-05
-1.97616400898578e-05
1.61033669496618e-05
2.9428897852588e-06
-2.38951176355037e-06
-3.98149745315839e-06
-3.55145196690914e-06
-8.63903991579704e-06
-5.14968716887125e-06
-9.80127915880467e-06
-2.94610969495029e-05
-1.39553271501881e-05
-4.31750893699943e-05
-2.02447178405348e-05
-3.599666714751e-06
-1.15880790174987e-05
-2.34992618552527e-05
-9.46225576440104e-06
-1.22315887340589e-05
-4.51768886712313e-05
-1.60609924568293e-05
-3.52128387626697e-05
2.72882797541253e-06
4.783770090209e-07
-3.65946430205773e-05
-7.28881236918863e-06
-2.02721530277592e-05
-2.04665389316783e-05
-2.48147436047133e-05
-1.49891620748837e-05
-7.05679768958808e-06
-1.76659037771626e-05
-2.44360834354541e-05
-2.44375836529059e-06
-7.38154824458179e-06
-1.85405193501745e-05
-1.09321651502019e-05
-4.63669481072262e-05
-2.36997014606347e-05
-2.95467760174166e-05
-1.73089802301028e-05
-8.47284171375461e-06
-3.93638339083782e-05
-2.34517177800839e-05
-1.64773821317541e-05
4.22972561240884e-06
-8.9449256931107e-06
-2.4669539990584e-05
-1.49498983694939e-05
-1.36892249854162e-05
-1.53444537124135e-05
-3.1790847484636e-05
-4.86792654255862e-06
-2.17774896891354e-06
-2.06638338145356e-05
-2.51632619530099e-05
-1.6222970305414e-05
-1.46529821685152e-05
-2.28342291939401e-05
-2.1620726722259e-05
-1.02038954656426e-05
-3.4221746241633e-05
-2.59122635881625e-05
-2.52875849987788e-05
-2.39067271960766e-05
-8.34434777602206e-06
-2.90565034916282e-05
-2.12809071436971e-05
-8.38940052522505e-06
9.79527196514939e-06
-7.17421355869398e-06
-6.17988467607972e-06
-1.39205734328503e-05
-1.57956669137368e-05
4.0747789295103e-06
-1.96549419370815e-05
-1.30774061358101e-05
-3.22241209775139e-06
-1.08986386559235e-05
-2.18372670614795e-05
-9.1199597746598e-06
-3.0609803861626e-05
-8.16176822755951e-07
-2.67335284188238e-05
-2.1491746026565e-05
-1.38510595144229e-05
-3.01070551292042e-05
-2.27341077344065e-05
-3.21275884979528e-06
-4.03436114315458e-05
-1.19251863514185e-05
8.86984925565694e-06
-2.07091132102342e-05
-1.5083997839471e-05
-2.65447371646043e-05
-2.42186914932505e-05
-2.0528455147989e-05
-1.14207979230836e-05
-7.39807856876069e-06
-7.72568043861932e-06
-5.48618609028642e-06
-1.31504431930495e-05
-8.27806167452844e-06
-6.55935214168881e-06
-3.43236644320759e-05
-9.97635792269964e-06
-5.12411634091699e-06
-2.9484891170479e-05
-1.03256348513751e-05
-2.79061738787969e-05
-4.49903910492761e-07
-1.54879442287176e-05
-2.73346180529478e-05
-1.28092668659331e-05
-2.79518097973148e-06
-2.18723217934407e-05
2.42105259238832e-06
-8.16356311218177e-06
-1.78495487378366e-06
-1.58434250858022e-06
-1.06194865532257e-05
-1.50840443989936e-05
-1.53817397689792e-05
-1.5077486502455e-05
1.46534244824483e-06
-5.57011702741849e-06
-8.60832139479199e-06
-1.48435156776084e-05
-1.51988050386473e-05
-2.10637594782002e-05
6.61495118053854e-06
-2.53692098141948e-05
-3.42484734517274e-05
-2.37123518499212e-05
-2.47410650156615e-05
-1.20444919226574e-05
1.16504714852093e-05
-1.8137690819946e-05
-2.22152008629906e-05
-2.55713369594254e-06
-3.32837674836951e-05
-1.52850015923092e-05
-2.10152007671054e-05
-1.96612219494196e-05
-2.43952743028155e-05
1.20663582879088e-06
-1.38947397813259e-05
-4.49012112111133e-06
-2.11767456057105e-05
-9.84729079021884e-06
-1.87428695033819e-05
-1.57593891614194e-05
-9.26653642955318e-06
-5.46080601096547e-06
-2.60518296401782e-05
-2.9890183620523e-05
-2.2099304372385e-05
-3.36750398208483e-06
5.7597524361544e-07
-3.40455720920619e-06
-1.11313186687795e-05
-3.17205276556595e-05
-1.0782926756191e-06
-7.71867915701258e-06
1.53008468798447e-06
-1.2907829236591e-05
-1.66878175988123e-05
-1.9189108628498e-05
-2.16747618605344e-05
-2.4448291162354e-06
-6.74092889992078e-06
-1.13460865845268e-05
-4.83025899538327e-06
3.25145562918857e-07
-5.78561695546604e-06
-1.43416390116239e-05
-2.419281788305e-06
-2.0561379537336e-05
-2.25199608624012e-05
-1.5096405195169e-05
-2.36561488372388e-05
-9.47615266095545e-06
-1.18596809216861e-05
-2.52299071101049e-05
-1.9542759725496e-05
-1.01865185152023e-05
-2.03713391274333e-05
-1.37066868765483e-05
-1.53662482285454e-05
-4.89741339957414e-06
-1.7251252306582e-05
-6.32606750961954e-06
-1.55569047924229e-05
-1.06074830249839e-05
-1.63331016179839e-05
-6.91164464914384e-06
9.73377734161795e-06
-3.42310875226218e-05
-2.12297654179743e-05
-1.37790996390865e-05
-2.63694149989845e-05
-2.37926327471331e-05
-1.9299627858951e-05
-1.41172506868148e-05
-9.02984138354488e-06
-2.95050137912401e-05
-2.0373692417188e-05
-2.4548306198803e-05
-1.87643775047431e-05
-2.55166213286136e-05
-2.8332762524782e-05
-1.35407790643586e-05
-1.23937464807807e-05
-2.0804392418832e-05
-2.70040140765319e-05
1.99520439641445e-06
-8.81901299640978e-06
-1.39346220685597e-06
-1.15909277254904e-05
-2.87078197962102e-05
-1.987871010418e-05
-2.3151788474012e-05
-9.43829288816463e-06
-2.29652814212993e-05
-1.97999964297133e-05
-6.60055645601384e-06
-1.5047161226049e-05
-2.05088046447136e-05
-9.50553295538674e-06
-3.16214525462371e-05
-1.41377588259103e-05
-9.47893093749081e-06
-2.99618681117046e-05
-2.02635802513744e-05
-1.68382775751378e-05
-1.110009479225e-05
-8.66974924401235e-06
-2.91239941865505e-05
-8.08720357641501e-07
-1.11385053413676e-05
-1.35396732637293e-05
-1.5377200397625e-05
-7.09430155486597e-06
-6.54683953162497e-06
-1.72189955743696e-05
-2.078856765143e-05
1.38398308541728e-05
-1.31789421785146e-05
-9.27358879418267e-06
-4.97867411912443e-06
-2.2100070693687e-05
-8.32657775912293e-06
-1.56464349883979e-05
-3.72664920484619e-05
8.4209995458552e-07
-3.97823880416217e-06
-1.48188429638211e-05
-3.69408976065777e-06
-2.4651659985959e-05
-2.99089079633862e-05
-1.44688570306001e-05
-1.62572819102273e-05
-1.146594251025e-06
-2.01766264573904e-06
-3.22832435822209e-05
-2.11728694659827e-05
-5.3902644678185e-06
1.9402205563996e-06
9.64036341166783e-07
-1.67940942340037e-05
-2.03051359805913e-05
-1.28029936370868e-05
-1.52092172942925e-05
4.21357528707902e-06
-1.17883202986422e-07
-2.25986614740203e-05
-7.17624650688614e-06
-1.15325077888753e-05
-2.45713182962842e-05
-8.33323384516702e-06
8.18657941096026e-06
-2.13815483780853e-05
-1.42018045301027e-05
-1.20182457709423e-05
-3.88353963753122e-05
-7.28057558992184e-06
-2.07139757129811e-05
-2.58673733928497e-05
-1.13930551762651e-05
-7.22633807118327e-06
-1.55410208550124e-05
-4.17777918508866e-06
-2.39073061206016e-05
-1.59089909808453e-05
-1.74880196550383e-05
-8.51090534827633e-06
-9.72608752132374e-07
-1.78991740675959e-05
-1.68276978855335e-05
-1.41719047128015e-05
-2.26444396071362e-05
1.2285636786945e-05
-2.43943579906588e-05
-3.4106477703476e-05
-1.56247869542248e-05
-1.78636589142131e-05
-3.68267210857529e-06
-1.75908372107469e-05
-2.54601374348547e-05
-3.15178268433971e-05
-8.31658178682733e-06
-1.25488464838748e-06
-2.05218290275113e-05
-2.03430385787225e-05
-3.92729274850189e-06
-2.14215768170367e-05
-7.21219908424035e-06
-2.15998280710617e-05
-1.76734627349305e-05
-2.54695391642552e-05
-3.29009472088027e-05
-3.15543086201653e-05
-1.99494578114793e-05
-9.95044182295542e-06
-2.08536818499508e-05
-2.04820321663652e-05
-3.5529594618406e-05
-2.09520462949185e-05
-1.99743275148384e-05
-2.47975799977258e-05
-1.59456150410623e-05
-9.52070353145631e-06
-1.52891641488543e-05
-1.83426431288136e-05
-8.2375466074634e-06
-1.20957333597501e-05
-2.68753056687684e-05
-1.72004413295841e-05
-1.40529024908159e-05
4.64464828462456e-06
6.19101559761619e-07
1.41829173849269e-05
-1.49597102093267e-05
-2.63401260580488e-05
-1.18038470442111e-05
-1.98415129547029e-05
-2.26748096913893e-05
-1.88588467496546e-05
-2.52982797232588e-05
-8.48104066958744e-06
-6.78227368983427e-06
-2.95797952106235e-06
-1.84421325165782e-05
-1.24850448487114e-05
-1.26298889379674e-05
5.39819267200173e-07
-1.29464392287473e-05
3.58156275974768e-07
-2.30120537908241e-05
-3.13785568364961e-05
-2.40806648193348e-05
-2.79092529505224e-05
-1.28738462650726e-05
-6.03793836648912e-06
5.68989570516273e-06
-2.31728414255562e-05
9.32163079890518e-08
-2.05182537182969e-05
-6.52852275861899e-06
-1.58284628176235e-05
-5.23343302674562e-06
-1.37036933823893e-05
-1.57735497382177e-05
-2.8943308631605e-05
-1.30087137829507e-05
-2.15254149969278e-05
-2.30739956542285e-05
-1.28181178832519e-05
-9.55007505158911e-06
-3.27606839467241e-05
-2.05988180461988e-05
-1.70205685014062e-05
-7.60732979526456e-06
-1.13902805537228e-05
-2.02441041506636e-05
-2.1313111969593e-05
-5.01052034865089e-06
-8.36021734233473e-06
-1.59215240448237e-05
-1.59085862622498e-05
1.73150138886243e-07
-1.64920166186379e-05
-1.0222265646612e-05
-1.59120149685627e-05
-2.556686662565e-05
-2.33008133962704e-05
-9.20864536189835e-06
-6.59854306666629e-06
-2.52017249660976e-05
-1.57737608260009e-05
-1.04352063665347e-05
-1.85510479232508e-05
-6.70749527222798e-06
-1.96078425213417e-05
7.4807915582714e-06
-2.26213196655036e-05
-1.60265033990357e-05
1.77576376573627e-05
-4.99461732078218e-06
-1.06598077468295e-05
-4.08233910120303e-05
-1.56304098998801e-05
-1.95528613367417e-05
-9.23631948237349e-06
-1.5184182386565e-05
-4.03792971526343e-05
-1.23265324688829e-05
-2.26157911126262e-05
-2.44315728575415e-05
-1.22072681902221e-05
-1.40022708651172e-06
-2.59899381380083e-05
4.07125567871965e-08
-2.12465791877048e-05
-1.12758664988242e-05
-2.59490226956674e-05
-2.08052837994061e-05
-1.81037077710152e-05
-2.78509751134897e-05
1.68790580442352e-06
-1.72972402760423e-05
-2.26603706587015e-05
-2.38259607498696e-05
-2.24116131401366e-06
-1.59899779061696e-05
5.90886651782528e-06
-2.92846374692843e-05
4.90273820784033e-06
-1.95399392840534e-05
-9.50589511159951e-06
-2.13322291701083e-05
-1.93532736943743e-05
-1.11240862284196e-05
-1.09567332384341e-05
-9.37419355778398e-06
-3.70684883294147e-06
-8.58241851928026e-06
-1.8855073101468e-05
-1.70771639197014e-05
-3.25841224807372e-05
1.12227584519197e-06
-4.99860057800381e-06
-2.96097853032099e-05
-2.6829780948782e-05
2.83120622425663e-06
-6.97310840036881e-06
-2.21757575768284e-05
-1.31540599690423e-05
-1.14244663311633e-06
3.73169995584771e-06
-1.83010066420398e-05
-1.52872618198983e-05
-2.09749884972916e-05
-1.99163695451049e-05
-5.96506544108351e-06
-7.5704679210008e-06
-3.33353012472739e-05
-6.7540979262713e-06
-4.95412717992383e-06
-1.63790863095274e-05
-2.00005235493801e-05
-6.24433000115816e-06
-1.9401802258552e-05
-2.23906350662958e-05
-4.37906614844809e-06
-5.32739115794153e-06
-2.91689668270731e-05
-1.65788046722412e-05
-2.78955022914568e-05
-1.4891677980218e-05
-1.52961197332535e-05
-1.86542066019821e-05
-3.95205919112271e-05
-1.17834546169815e-05
-2.13685306749358e-05
-2.95424038284534e-05
-2.00403669883255e-05
-2.55657684757476e-05
-8.94851371701708e-06
-2.1804884369284e-05
-1.60354764494412e-05
-2.04054445698316e-05
-1.69506826279101e-06
-2.59516105980697e-05
-1.65373729975891e-05
-2.6473761606375e-05
-2.39724291604212e-05
-8.08412155604362e-06
-2.07536793044418e-05
-8.81500863990187e-06
-1.80442875409627e-05
-1.4675828589991e-05
-1.98998221253514e-05
-2.21399099798485e-05
-3.02271532093816e-05
-2.32563214980291e-06
-2.69403573028862e-05
-1.04355097184526e-06
2.99429433673132e-07
-7.11640253081025e-06
1.3004226556696e-06
-2.25973829650947e-05
-2.76909781702015e-06
-9.6639194330519e-06
-1.27086077764501e-05
-5.81307300007802e-06
-2.6535238910124e-05
-1.56395436895307e-05
-1.55390455573931e-05
-3.03587418683599e-05
-1.7816050338158e-05
-7.17349894182382e-06
-3.34690105737149e-05
-2.72525047957486e-05
-1.58397602562823e-05
-9.30812981177872e-06
-2.38032444944109e-05
-2.41462753804095e-05
-1.32923020280824e-05
-1.47506022261363e-05
-2.58148153104686e-05
-7.67448577809925e-06
-7.6946733228898e-06
-2.1599952163108e-05
-1.24959824928317e-05
-9.97332738082615e-06
-4.00330640765343e-06
-1.15880152525545e-05
1.1919944364542e-08
-1.58015350847884e-05
-2.14406332465733e-05
-8.62192072392905e-06
-1.67625736881347e-05
-1.3494908574235e-05
-5.75307538915636e-06
-9.26813756010971e-06
-2.26956817916308e-05
-2.43009607940985e-05
-8.51988269320456e-06
-2.07971038587077e-05
-1.27597236962145e-05
-1.01838071056719e-05
5.12383683041911e-07
-3.12740862513531e-06
2.34467024272184e-06
-7.86600058622692e-06
-1.31061652304881e-05
-1.53093282008553e-05
-3.10006281302652e-06
-2.51448352150498e-05
7.01287039495352e-06
-2.24208967596419e-05
-1.02351885106503e-05
-1.7098428253568e-05
-1.74802574143738e-05
-4.56821085021871e-05
-2.0357500451527e-05
-2.5095238761124e-05
-1.73345797470279e-05
-1.18798558468426e-05
-1.3053715444155e-05
-6.77850562209951e-06
-8.99309302810909e-06
3.86959173308756e-07
-3.09108067051742e-05
-1.841600939091e-05
-2.39372519707642e-06
-1.1499622505057e-05
-2.63694818220552e-05
-3.01209424421622e-05
-1.3177972395099e-05
-1.94579757262381e-05
-1.17829650514499e-05
-1.71638702554894e-05
-2.34003778847595e-05
-1.27708671731848e-05
-2.6998356465789e-05
-2.94563551982553e-05
-2.04384419468411e-05
-4.81955454892706e-06
-1.78012914400957e-05
-2.25837835514306e-05
-3.70527239193756e-06
-1.8834276980327e-05
-2.03259813034912e-05
-1.90290376852621e-05
-1.87370457742241e-05
-1.77786735812803e-05
-3.65063279633369e-05
-2.43766164864913e-05
-3.48048096482757e-05
-1.53305713836871e-05
-2.86050113636781e-06
2.39658329358511e-06
-2.44674248061373e-05
-2.35725051356419e-05
-1.09657544356432e-05
-3.04059206619371e-05
-1.67684715958326e-05
-9.45461694636993e-06
-1.0200829001107e-05
-1.2139070881061e-05
-2.41479520453702e-05
-1.51996823589906e-05
-2.21152917281069e-06
-2.17538868329246e-05
-1.29922649064934e-05
-2.90418424401388e-05
-6.50874772403104e-06
-1.64772202002475e-05
-1.16559320586873e-05
-1.71305005986381e-05
-8.3872694603937e-06
-1.67268709695567e-05
-2.4517283002827e-05
-1.3611085283091e-05
-2.41636501274968e-05
-2.50117000298247e-06
-2.10523138546034e-05
-3.17076277870297e-05
-2.00146245530607e-05
-6.39143775369413e-06
-2.63043596447548e-05
-2.74778288199317e-05
-8.61416957383216e-06
-9.46896969697073e-06
-2.04376024947562e-05
-1.61468148031435e-05
-1.66413251482881e-05
-3.69527862390133e-05
-1.86559050261605e-05
-2.25486346591747e-05
-7.55780960425203e-06
-8.07727379436753e-06
8.2563944158528e-06
-2.14936911883602e-05
-3.55931252949833e-06
2.83261875619009e-06
-3.80365772917392e-05
-6.95798973562276e-06
-2.13270737995075e-05
-1.59371623318007e-05
1.86660073446997e-06
-8.63635894856846e-06
-1.26789430067973e-05
-1.65570625489094e-05
-2.20485939769792e-05
-1.94595782525927e-05
-5.45560009946422e-06
-1.8792409986265e-05
-1.67038243946688e-05
-1.38270004474566e-05
-2.12797408973814e-05
-3.90225501389774e-06
-1.29189293370194e-05
-1.52240974097477e-05
-8.57187441005986e-06
-1.15215569387563e-05
-1.20632215920117e-05
-6.30048753987285e-06
-2.00053230842914e-05
-9.89487858866521e-06
-1.65696120839043e-05
-1.39834624503714e-05
-1.92152465500554e-05
-2.1172214067494e-05
-8.56228498569158e-06
2.03166375044553e-06
-8.73161385848754e-06
-2.3497951162275e-05
-2.04523692048683e-05
-1.18812331915164e-05
-1.86697001582543e-05
-4.50214051409288e-06
-1.08851897523113e-05
-1.33828858569015e-05
9.34935017789743e-06
-3.83857935541718e-06
-2.08302236128635e-05
-3.0244445831224e-06
-7.76286863321641e-06
-4.8765847697447e-06
2.74111744217255e-06
-3.52195880694774e-06
6.15179721540457e-06
-2.66683219319253e-05
-2.0184121036042e-05
-1.053919914136e-05
-7.43430685555895e-06
-3.48863401879696e-06
-2.56492971589837e-06
-3.3560394136224e-05
-1.96344232801963e-05
-6.96442298705993e-06
-1.43578850382072e-05
-1.56118153405055e-05
-2.4729142088194e-05
1.49598042321112e-06
-9.18634437311463e-06
-2.05916752784991e-05
-2.7586855023577e-05
-4.37776900672903e-06
-1.63423407746865e-05
7.57342651602794e-06
-7.43893106928486e-06
-1.84639924092329e-05
-1.87662101598958e-05
-2.23723196967471e-05
-1.8493686885212e-05
-6.02144809057207e-06
-3.26744230511308e-05
-2.14518089404133e-05
-3.28601179622124e-06
7.98799019108786e-07
-2.3147280789327e-05
7.78182230335015e-06
-2.62003679196719e-06
-6.87984271071385e-06
-1.88258565377334e-06
-1.70030167480109e-05
-7.97079735301899e-06
2.07104573809761e-06
-3.51281997848793e-06
-3.03260162815378e-06
-8.23936975784693e-06
-2.14999009449983e-05
-3.35386009400862e-06
-1.16319706079163e-05
-1.71870663998783e-05
-2.07123116115634e-05
-1.13663354528423e-05
-1.22262727239186e-05
-3.10398184407762e-05
-2.20302960659073e-05
-1.6151140118975e-05
-1.49473704758634e-05
2.36646943337714e-06
-9.31233513764276e-06
-1.82852273910189e-05
-9.53248558734887e-06
-1.58982305171046e-05
-1.87206002027989e-05
-1.4721956498954e-05
-1.49605961724048e-05
-1.48410689597959e-05
7.78128500198788e-07
-2.8420533032804e-05
-1.54924384915391e-05
-1.62547113880044e-05
-3.17146573991214e-05
-1.65793150551945e-05
-3.95272927127428e-05
-3.80708508374297e-07
-2.50794949890002e-05
-3.26994220334494e-05
-4.21972591737324e-06
-2.6933292980585e-05
-6.43344957622353e-06
-1.09215914055712e-05
-1.27301775788666e-06
-1.02835418642796e-05
-7.34052567518092e-06
-6.5767692917893e-06
-1.31011946291454e-05
-1.20033652588911e-05
-2.45286352887591e-05
-5.6557862773371e-06
-3.95070104223573e-05
-3.71110309073965e-05
-1.48923113650032e-05
-8.0934044053849e-07
-3.77046403464344e-06
-2.61498181659681e-05
-4.91165300576815e-06
-5.8721113383972e-06
-2.91197806999647e-05
-1.47603742638367e-05
-1.47298166986446e-05
-1.26147371417034e-05
-5.84027971350226e-06
1.40995560501023e-06
-2.8075477265178e-06
-3.16729923196756e-05
-2.59128253207046e-06
-2.82948209469215e-05
-4.69689122073559e-05
-8.00092266703541e-06
-1.24970685522859e-05
-1.28855014206227e-05
-1.11437152414332e-05
-2.51825627434929e-05
-2.86116508781913e-05
-1.77257408502588e-05
-4.68359456023449e-06
-3.22452099391239e-05
-9.96008706044418e-06
-4.62201323883578e-06
-2.3567186365828e-05
2.4871616640542e-07
-1.81007289750882e-05
-1.0189406338113e-05
-2.52789063583115e-06
-1.62943117020093e-05
-5.07469272264416e-06
-1.98752196445199e-05
-1.41187214365894e-05
-1.35629997330073e-05
-7.9069053840711e-06
-1.44129449468633e-05
-1.6325912671635e-05
-4.12491695529517e-06
-1.8163098044526e-05
-1.09285441452502e-05
-9.57529535059767e-06
-1.76314626866233e-05
-1.36778850337001e-05
-1.91205010558124e-05
-1.84705114826415e-05
-1.64230609405739e-06
-1.46581107779451e-05
-2.08876985746824e-05
-1.64107026836011e-05
-1.01550923617655e-05
-1.99728996386068e-05
-8.26911785944518e-06
-2.24146434656299e-05
1.6769089136838e-05
-4.01949727512969e-06
-9.1671230023033e-06
-1.23492141330263e-05
-1.90601816255693e-05
-1.81818142199608e-05
-7.32813157007921e-06
-9.0473057036774e-06
-1.58317491881208e-05
1.66340220389477e-07
-8.88832654961727e-06
-2.38395925409861e-05
-1.71610891729968e-05
-2.78447594681129e-05
-8.99211135920153e-06
-1.71624061032239e-05
1.13165845727618e-06
-7.74897166116519e-06
-2.22972887132501e-05
-3.22257702212376e-05
-4.0005830003763e-07
-2.78966741150073e-05
-3.41588456567339e-06
-5.28884250408687e-06
-2.25715271465972e-05
-1.91479529447446e-05
-1.55214481970502e-05
-1.8737370535598e-05
-2.18005114206801e-05
-4.64434625659097e-06
-8.18743368896831e-06
-7.74432257330977e-07
-2.76460534634688e-06
3.81095970056853e-06
-3.82295296680298e-05
8.29717705982933e-06
2.96227219568666e-06
-7.21135221373283e-06
-6.03751685642285e-06
2.45573466609244e-06
-7.44825010497172e-06
-3.70029367091527e-06
-9.22184856901474e-06
-1.98049812163195e-05
-1.64336241021143e-05
-2.89545585951824e-05
-6.28682068779864e-06
-9.93587954241362e-06
-2.25598104244649e-05
-1.39938479769366e-05
-1.52877394441303e-05
-1.99240639551715e-05
-1.4231537181094e-05
-2.25798070213935e-05
-1.8805276403043e-05
-1.89464833570229e-05
-5.55637328626049e-06
-1.6389796340404e-05
1.73787280864428e-05
2.57872621836149e-06
2.42848504320856e-06
-2.80632758310314e-05
-3.15070004805824e-06
-2.31122945453991e-05
6.67669044850466e-07
-1.82278537527311e-05
-1.94258135049568e-05
-1.45957117835004e-05
-2.98655406722492e-05
-2.01393781443034e-05
-3.1926229502441e-05
-1.74975305410052e-05
-4.49025159568492e-06
-2.54706729873001e-05
-1.64035467149786e-05
-2.41354844401957e-05
-2.18091308075147e-05
-1.6508598428436e-05
-1.0368836405545e-05
-2.64512302763456e-05
-3.92676757966172e-05
4.70121017058441e-06
-1.16628345983782e-05
-1.51072720769782e-05
7.64415878570789e-06
-1.23507763574553e-05
-5.0487291924719e-06
5.82737890729239e-06
-5.27113863379018e-06
-6.23000151542453e-06
-2.03757139274806e-05
-2.29723157261978e-05
-2.03242845288258e-05
-6.04172514863927e-06
-1.03733060589029e-05
-1.76734008018364e-05
-1.06865684582877e-05
-4.44142515274109e-05
-2.30288064703591e-05
-2.70230710831367e-05
-2.69764965461263e-05
1.70268568224206e-06
-1.66594847540123e-05
-7.50597542587635e-06
-9.29778292155169e-06
-9.76729834946412e-06
-1.23097535437152e-05
-8.03181425753759e-06
-2.64324594394436e-05
-1.29502416649902e-05
-1.72310196861511e-05
-3.42642204154404e-06
-2.44463651289566e-05
-3.14637888637845e-05
5.22544784143146e-06
-3.27184923149752e-05
-9.21189080193298e-06
-1.40855197838286e-05
-1.22023817997585e-05
-3.58566677000648e-05
-1.92927627447417e-05
1.17783611300846e-06
-1.14048163170813e-05
-1.65979814907304e-05
1.25354426986777e-05
-1.51989584459228e-05
-3.02940405503831e-05
-1.3746549177035e-05
-3.55041131425319e-05
-9.02417182712006e-06
-1.87646358254639e-05
-3.64381420804393e-05
-1.04992204004512e-05
-2.29958510814267e-06
-2.71304667971289e-05
-1.66112948007421e-05
-1.69391090647979e-05
-9.22330365075851e-06
-1.67843079843101e-05
-2.23588348652415e-05
-1.04851264800795e-05
-5.83300630230072e-06
1.07697812968197e-06
8.41719385758765e-06
-5.46285233232729e-06
-6.34057737340856e-06
-2.44479805961408e-06
-5.71201729129432e-06
-1.68363367888079e-05
-1.57018553882809e-05
-1.57164107331639e-05
-1.55013342292224e-05
-9.72122324363998e-06
-5.96379891574018e-06
-2.92485280728993e-05
-9.00483803679799e-06
-5.07249513189703e-06
-6.22363383320827e-06
-1.48176096720408e-05
-1.09040134742982e-05
-6.57401737394055e-06
3.12714963547909e-06
-1.36665292662134e-05
-1.86609180649214e-05
-1.11282362434979e-05
-3.18496940323225e-05
-3.92412282866653e-06
-1.05060026224365e-05
-1.64342508998717e-05
-3.39285614512762e-05
-2.31215521997123e-05
-2.55332391111282e-05
-9.40309647796758e-06
-1.66288319364145e-05
1.91996838928526e-07
-9.1470586183106e-06
-5.35566451478723e-06
-2.79655062341753e-05
-2.75828354166916e-05
-7.22971642164133e-06
-2.10574420386674e-05
-2.80516699365208e-05
-1.25560894764767e-05
-1.67908502492373e-05
-7.49953310813175e-06
-4.45401267419647e-06
-1.3548809292608e-05
-2.86442801530169e-05
-3.03814065555084e-05
-1.27694719819453e-05
-4.07891483555994e-06
-8.88304656844942e-06
-1.08147673850716e-05
-9.9105256649305e-06
-1.21052156397605e-05
-5.76372899701284e-06
-1.55386441645997e-05
-6.17690938774987e-06
-6.31185540851583e-06
-8.90229785886457e-06
-1.57110748994295e-05
-2.34031289925935e-05
-1.43100911710848e-05
1.72220989027747e-06
-4.85403268842758e-06
-1.26844584323617e-05
3.43123290807395e-06
-1.58776484764849e-05
-1.43884374457462e-05
-2.31311650656621e-05
-1.40449707915779e-05
-2.01613547033278e-05
-2.69826731601067e-05
-2.66172257897916e-05
8.15645402425195e-06
-1.64358921524304e-05
-1.43905434594966e-05
-1.77915066738985e-05
-3.6880166047539e-06
-1.59792863399632e-05
-1.16377075466385e-05
-9.57138936226755e-06
-2.05930376044639e-05
-9.18886162925813e-06
-1.7773711381115e-05
3.8551866676611e-06
-6.08168680968624e-06
-1.01597016569702e-05
-2.18659755584141e-06
-3.27102954909687e-05
-1.75406891117875e-05
-7.69772103966231e-06
-1.08234249447478e-05
-6.40625933582378e-06
7.65630118740858e-06
-1.00374632445865e-05
-1.08320579959961e-05
-1.09799319077486e-05
-1.51607525379678e-05
-9.86452449399544e-06
-2.17298238023225e-05
-1.72467395370537e-05
-1.47890197532901e-05
-2.90552047278885e-05
-6.30517742250968e-06
-7.52596861109561e-06
-3.36994128393331e-06
2.43366643105338e-06
-1.11365018930742e-05
-2.03192437741609e-05
-7.99481039613318e-06
-1.29262822298742e-05
-1.30861541758383e-05
-1.44308103758757e-05
-3.38161693790679e-05
-8.8032743814006e-07
-2.22098462113969e-05
-2.28706540255575e-05
-8.98662718234643e-06
-1.74375392895551e-05
-2.10302870218738e-05
-7.90741349512145e-06
-1.13239931960906e-05
-2.25585148157365e-05
-1.02544473571292e-05
-9.95306035349568e-06
-2.34617279642205e-05
-1.93807820533792e-05
-1.47476442048847e-05
6.74633747399131e-06
5.97207364243955e-07
-4.07601056333529e-05
-2.00555298204414e-05
-1.45411052651712e-05
-1.92067986902625e-05
-2.85838108524894e-05
-1.32827028912644e-05
-1.02158144084519e-05
-1.60799253583493e-05
-1.42115550382338e-05
-2.39078615681519e-05
1.00059898386795e-07
-1.62231122928871e-05
-2.36041537096266e-05
-1.96307856888275e-05
-1.14206265331991e-05
-1.7600965432485e-05
-3.33389420945094e-05
-2.80985759867847e-06
-5.35254511351347e-06
-2.97314490228782e-05
-7.38654523248837e-06
-2.86509131068581e-05
-7.12793391903185e-07
-1.59001044135893e-05
-1.39812557641678e-05
-2.88102842166452e-06
-5.04712238985166e-06
-3.22309918478272e-05
-7.0372315117447e-06
-1.83841216676068e-05
-1.92640814842281e-05
-3.10394582677611e-05
-2.75555061888366e-05
2.66504016370386e-07
-1.48030506176167e-05
-8.70885017051408e-07
-1.20586770492072e-05
-2.54544955154393e-05
-1.26526539814378e-05
-1.07862360539474e-05
-1.40584455647836e-05
-3.59210780760972e-05
-1.34078840593909e-05
-9.69208665331124e-06
-2.65801303395195e-05
-1.21767433223833e-05
-1.84451354829261e-05
-3.83666874882321e-06
-1.7214073645942e-05
-3.06600973042753e-05
-3.40727153707028e-05
-1.69247839742254e-05
-2.55124948436615e-05
-9.98486087878002e-06
-3.44466359291952e-06
-1.03782335786666e-05
-1.3862249703128e-05
-1.45681824329862e-05
-2.78158167052871e-05
-1.02489340143128e-05
-2.98441565893846e-05
-1.18215152640889e-05
-1.86193057318675e-05
-1.84312386872603e-05
-1.80985046276433e-05
-2.41259019757232e-06
-7.35517689071825e-06
-1.1347435514766e-05
-2.16124150701459e-05
-2.24558800885926e-05
1.22971820506268e-05
-2.3812641286458e-05
-7.47677566675929e-06
-9.13114674560648e-06
-3.90161535512999e-06
3.47373178798555e-06
-7.6721998648182e-06
-1.93497986762095e-05
-5.91809880152619e-06
-2.1108046442774e-06
-2.13405418983087e-05
-9.29735567986855e-06
-2.02187598219366e-05
-6.29458314805433e-06
-2.32562057080805e-05
-1.63412994404772e-05
-1.88117585654713e-05
-1.58970429627178e-05
-9.90722563584904e-06
-1.01350881233897e-05
-3.41798967354877e-06
-2.43698231887078e-05
-2.40215643773723e-05
-2.57101689323119e-05
-3.07408848521993e-05
-2.02943173828234e-05
-1.72115662161811e-05
-2.40808109292481e-05
-2.85366818046845e-05
-2.49884723189918e-06
-5.1192627393529e-06
-3.02609594361392e-05
-5.38333942780249e-06
-4.7970140253638e-06
-1.51825127391309e-05
-3.43422968001566e-05
-2.5184258782652e-05
-9.98605172775028e-06
1.11506523813655e-06
-1.13475229168247e-05
-1.86236959900708e-05
-1.52122054942017e-05
-3.03689991182786e-05
-3.65977846391057e-06
-1.79271873947323e-05
-7.14569543275379e-06
-1.14285098966541e-05
-9.60910306286153e-06
-1.37363469095709e-05
-4.101390031998e-06
-1.26001225754892e-05
-1.93339858713712e-05
-4.29073663719094e-06
-2.85444810385733e-05
-2.53355131490494e-05
-2.77645284260845e-05
-3.03968876550574e-05
-6.30654817966486e-06
-2.55524640453504e-05
-2.0830566495485e-05
-1.94765185509555e-05
-4.59197065422729e-06
-3.61612585681915e-05
-2.39716927042574e-05
-1.71206480754064e-05
-1.65895470198815e-05
-3.27358865443708e-05
-5.40644731245966e-07
-1.41768789107397e-05
-2.63677348425537e-05
-3.2801260005376e-05
-6.1327627180837e-06
-1.94611221781395e-05
-1.87017872256411e-05
-3.56946361639024e-06
-1.57591228151034e-05
-1.3520428319049e-06
-1.79764952069106e-05
-9.18203235687029e-06
5.10112217427111e-06
-2.17935099502576e-05
-1.07893097647227e-05
-2.08824103186572e-05
-3.34388397074439e-05
-2.9780708404287e-05
-1.15345807608446e-05
-2.08087410045284e-05
-9.66569725793822e-06
-2.33527690430537e-05
-9.18712885814453e-06
-2.10975308286028e-05
-4.01245020960021e-05
-1.78432652447529e-05
-2.40684982011861e-05
-2.62988218330455e-05
-1.27319968920152e-05
-1.26656786740352e-05
-2.35219043088249e-05
2.74319226256778e-06
-3.23844360304368e-05
-1.51216300115629e-05
-1.87838749114479e-05
-2.76445254515375e-05
1.54260293669585e-06
-7.13543697616825e-06
3.08159156534325e-06
-8.34182646739935e-06
-2.06061728036298e-05
-7.83672875922231e-06
-7.03254805126157e-06
-8.56347735271881e-06
-1.67419013806253e-05
-1.44889243063964e-05
-2.47450363482789e-05
-1.77994025118045e-05
-6.04866774740063e-06
-3.27413289127816e-05
-3.09182692995343e-05
-1.44471519826616e-05
-2.33558795363438e-05
-1.35372032908515e-05
-1.28281740976145e-05
-1.10608692680145e-05
-1.76807343523293e-05
-1.45137871754619e-05
-2.26981055161011e-05
-1.10477571971841e-05
-1.06408206641381e-05
-7.00315992001849e-06
-2.54458058059411e-05
-1.6154868389989e-05
-2.25878292888105e-05
-2.65023014336164e-05
-1.86946544634845e-05
-2.79284021989476e-05
-5.60292633085956e-06
-4.4921926871895e-06
-2.55795261521765e-06
3.07730241153669e-07
8.11115951300791e-06
-2.97862061123809e-05
-2.21904946655366e-05
-1.58840227880656e-05
-2.60709202974945e-05
-1.89249824790018e-05
-2.12937382145285e-05
1.65778469263646e-06
6.36750867390611e-06
-2.45175015679668e-05
-1.85980045139112e-05
-1.11936436066876e-05
-2.19900392820124e-05
-1.43225762213018e-05
-2.05873842512338e-05
-1.76178725358719e-05
-2.14868159739301e-05
-1.29155243158422e-05
-2.83953584330113e-05
-1.12674703597356e-05
-1.25184866655814e-05
-8.69446809511527e-06
-1.41412938501945e-05
-2.43814509439247e-05
-2.21332147402677e-05
-2.56468836887881e-05
-2.81760198907263e-05
-1.52702342968685e-05
-2.64611459762012e-05
-1.72993893646998e-05
-2.63782968339727e-05
-9.89058297953667e-06
-9.53682375023359e-06
-3.11592216556512e-05
-2.50734901876682e-05
-2.09639913018086e-05
-1.88611402524674e-05
-1.11499135008928e-05
-2.76882897837313e-05
3.77289125775488e-06
1.04256222599015e-05
-2.91037083779723e-05
-1.56764449078165e-05
-4.14986422828772e-05
-1.35308094573102e-05
-9.46321173513997e-06
-1.89324196152474e-05
-9.71401173894733e-06
-5.95936023339723e-06
-2.10210163160808e-05
-4.79238076544363e-06
-4.19676196613753e-06
-1.98047659027244e-05
-1.55216168353574e-05
-5.69061202496015e-06
-3.98221042234554e-06
-2.85068234214974e-05
-1.34307984175821e-05
-2.69332749731998e-05
-2.05416664394756e-05
8.11784719452486e-06
-9.4743951027099e-06
-2.14139021350434e-05
-1.53098751485804e-05
-3.35577107560723e-05
-1.88453148743614e-05
-3.73000964956024e-05
-4.44490328614056e-06
-1.58375906467363e-05
-2.35832543095214e-05
-1.41212470351749e-05
-1.5051086652281e-05
-1.15086113577409e-05
-1.02820762002446e-05
-2.77337883955895e-05
-1.84636259883979e-05
-2.09934272207535e-05
-9.12202079129317e-06
-2.33466113808846e-05
-2.41576569760118e-06
-1.75899996252118e-05
-1.68507169737424e-05
5.88647685375003e-06
-1.88883553866599e-05
-3.77472615700793e-06
-3.23540732336036e-05
6.52754599465507e-06
-2.71266502560017e-05
-1.36134874117155e-05
-2.45660892227361e-05
-2.96392328104066e-05
7.5105415719513e-06
-8.47511007583914e-06
-2.26894123239585e-05
-2.2523363915826e-05
-1.56794238969072e-05
-1.74872629366018e-05
-6.82091375462526e-06
-2.12341002919568e-06
-1.27837990581458e-05
-2.06753739836293e-05
-2.20140306874619e-05
-1.81233941754971e-05
-2.89781112743988e-05
-2.14774108483611e-05
-3.01649730350244e-05
-1.70507961754569e-05
8.75109195201756e-07
-2.28824300907587e-05
-1.69365439632315e-05
-1.95308941887034e-05
-1.20828182097056e-05
-9.3510050625918e-06
-1.96433179060994e-05
-9.30581730989065e-06
-2.26948261107742e-05
4.43104988296104e-06
-1.4746371167578e-05
-3.52956344552562e-05
-2.5406276880894e-05
-1.75289208483694e-05
-1.40462300155544e-05
-1.97798034043585e-05
4.72582616943639e-06
4.24189775888883e-06
-2.48286375466946e-05
-1.71147839355308e-05
-2.16103968661586e-05
-9.10285200552315e-06
-4.70040383440682e-05
-9.36693925576874e-06
-1.64543208662548e-05
-1.31262021360429e-05
-1.92112622600907e-05
-8.0605935119568e-06
-1.50909114798441e-05
-8.80400742939673e-06
-3.1399971438993e-05
-1.52424850430003e-05
7.22010148738326e-08
-1.82810194915467e-05
-6.16750228142963e-06
-5.84830211892604e-06
-2.48448016031212e-05
-1.76343109139532e-05
-5.7013925123594e-06
-1.39346349597341e-05
-2.16321058076643e-05
-2.03315413590318e-05
-2.76464414165029e-05
-2.18478356296162e-05
-2.29723496177662e-05
-2.7379882453144e-05
-1.57207310500196e-05
-2.68381427526245e-05
-7.42019628252111e-06
-1.77146398618743e-05
-5.79331270131134e-06
-1.77477607028476e-05
-2.17144515663137e-05
-2.12438270591512e-05
-1.24823940280971e-05
-1.33672943484454e-05
-5.39117936579059e-07
-1.86944714588556e-05
-1.21893712828843e-05
-6.25374012375995e-06
-1.1387699637943e-05
-1.42456226908476e-05
-1.77302293298085e-05
-2.93252723846197e-05
-2.68589693442769e-06
-9.72020840979454e-06
-1.26014805790774e-05
-3.22144402706351e-06
-1.17624802855799e-05
6.98384608500798e-06
-8.21463346653073e-06
-2.943527028981e-05
-3.52174424542605e-05
-2.43931810390641e-05
-1.89902817752583e-05
-2.35556154892516e-05
-5.67395977811515e-06
-6.71663002818605e-06
-2.58044533323485e-05
-1.92069840254633e-05
-9.26076872905076e-06
-1.5360099458296e-05
2.48012405793858e-06
-6.30264116262111e-06
-2.95808860042672e-05
-2.3268656490971e-05
-1.12481676143889e-05
-1.14609335334057e-05
-2.29548258984728e-05
-2.44247965253714e-05
-1.58580880050635e-05
-1.76105488081754e-05
-3.75515572989302e-05
-1.74861014795747e-05
-1.42410054178355e-05
-1.45328589948626e-05
-1.43667658368963e-05
-1.67722990441106e-05
-2.21685746768216e-05
-8.69300575661377e-06
-2.0403865554908e-05
-2.54896726868836e-05
-1.67337023169593e-05
-6.41835963462396e-06
-1.82659018043449e-05
-3.92418257536364e-06
-2.08453640190552e-05
5.29294433176884e-06
-8.31607186546138e-06
-2.69076210702693e-05
-4.25502959936979e-06
-2.03863062742815e-05
-6.84258715566388e-06
-1.59161677761435e-05
2.82943126097873e-06
-7.30984690713894e-06
-2.08560881259745e-05
-7.10052310727481e-07
-2.16896956340704e-05
-2.73249194788429e-05
-1.10035446238355e-05
-1.72931395335428e-05
-1.09786365338282e-05
-9.26120404583594e-07
-1.79036009681259e-05
-2.13736403986179e-05
-6.80305741112094e-06
-1.3946242832921e-05
-2.93895396696605e-05
-1.72386623526725e-05
-1.58203757065235e-05
-1.12369442232072e-05
-1.55531947993057e-05
-2.49335907991253e-05
-2.27063847241022e-05
-1.2644643297085e-05
-1.68201061179537e-05
-1.19610556231104e-05
-1.24333665834627e-05
-2.62054262361678e-05
-1.55034738479865e-05
-1.56094981865875e-05
-1.24229216572229e-05
-2.84427097533361e-05
5.16374364389165e-06
-6.51890529841442e-06
-9.86183942444873e-06
-7.14314547608102e-06
-3.44037915680511e-06
-1.98934811472843e-05
-1.53568238677236e-05
-3.48542812610069e-05
-9.9686638245545e-06
-3.69982514470647e-06
-2.46177409394705e-05
-2.79352069418041e-05
-2.36019603328756e-05
-1.38812940554198e-05
-5.22868995747044e-06
-1.22666668093573e-06
-1.05619346862436e-05
-1.33003084650377e-05
-3.35492356294404e-05
-1.83704711312656e-06
-1.16327502730825e-05
-8.88276744750298e-06
-3.86165603681136e-06
-1.78517599358367e-05
-1.97564763874816e-05
-8.83118665259582e-06
-2.54749225645782e-05
-2.1650917603573e-05
-7.66146025105305e-06
-2.63808208931578e-05
-1.78200102993425e-06
3.71536641903583e-06
-1.65195626623383e-05
-7.32522170910602e-06
-3.03110880636816e-05
-1.36534611497432e-05
-5.01325952673099e-06
-3.01994801932172e-05
-9.43315954889484e-06
-2.94868693680065e-06
-2.21920790294169e-05
-1.55972402047945e-05
-2.8108271543524e-05
-3.13943648562097e-07
-2.24314670257271e-05
-8.03266443270633e-06
-7.97217926351686e-06
-3.22845086701846e-05
-8.22049269386119e-06
-3.58492056104777e-05
-1.61078382158242e-05
-1.89206137072528e-05
-3.56490583847954e-05
-2.41325519605567e-05
2.6213881378147e-06
-2.37608755259943e-06
-5.54735813920467e-07
-1.9539546871807e-05
-1.28183183747604e-05
-1.46799605176454e-05
-4.83703385047033e-06
-1.46257136728368e-05
-1.65413669951373e-05
-5.13231373926723e-06
-3.22853040780532e-05
-2.90167694142005e-05
-1.27725087220541e-05
-3.05666100941256e-05
-2.88041790722636e-05
-1.35786896386563e-05
-1.76983824833187e-05
-1.33359529573782e-05
-1.44977100941213e-05
-6.91925921000387e-06
-8.9324721408366e-06
-7.27517871907045e-06
-2.80425380127221e-05
-1.19268593494183e-05
3.39572882223767e-07
-3.54176419482426e-06
-2.07550406550903e-06
-1.62639274654136e-05
-1.77384683456852e-05
-1.51465523111797e-05
-1.37621699376949e-05
-9.66330245289213e-06
-1.29468045977021e-05
-1.59073463492878e-05
-7.47703650533256e-06
-2.41508730168223e-05
-2.22611241727467e-05
-9.18332030418744e-06
-2.9321825710085e-06
-1.08671012999421e-05
-5.40439629168456e-06
-3.18130660026059e-05
-2.65620342097525e-05
-1.5792853485831e-05
-1.55822811094792e-05
-7.3299262754438e-06
-8.81892863868249e-06
-5.92198465986368e-06
-8.27607717874237e-06
-1.57171675368968e-05
-1.60254597894526e-05
-2.24021354272189e-05
-1.01498298038756e-05
-1.17681611687494e-05
-1.05160930783065e-05
-3.55647174226253e-05
-2.88005737065985e-05
-3.11945486515714e-05
-1.30652537983319e-05
-6.10848850709701e-06
-4.79417166703852e-06
-1.09427790669134e-05
-2.02149645472988e-05
-4.07463181091441e-05
-3.85384207527665e-05
-1.39356499594009e-05
-1.39839115309632e-05
-1.82200247548878e-05
-2.59718177192493e-05
8.38697983501309e-06
-3.02367697292575e-05
-1.41973642530494e-05
-2.758477130801e-05
9.56536081177608e-06
-2.13282081844875e-05
-2.82185215603771e-05
-2.45035356554981e-05
-1.18595576940454e-05
-3.09556857125384e-05
-4.84365270603291e-05
-3.46493225694178e-06
-1.73275047089931e-05
-2.60312635501148e-05
-3.60848236014676e-05
-3.22085084920739e-05
-1.53323695866602e-05
5.16362893951465e-06
-2.75924423563327e-05
-2.51592017844902e-05
-3.54410526269598e-05
-2.19172889345435e-05
-1.51640814239053e-05
-1.56627599542975e-05
-1.79151651398754e-05
-1.0832709281134e-05
-1.90889245301296e-05
-1.14235034433366e-05
-1.86726995704706e-05
-2.23061783178591e-05
-2.2294930858866e-05
-2.95616721989978e-05
-3.61911829285045e-05
-2.03229657258502e-05
-1.72435672632569e-05
-1.09282133067003e-05
-9.819766408333e-06
-1.76461830896961e-05
-9.97654506869307e-06
2.22286520632825e-06
-2.52238160813163e-05
-3.17636853903235e-05
-3.64717130164208e-05
-3.35935549717103e-05
-1.988418083129e-05
-2.40411669197405e-05
-1.09679632344006e-05
-3.37486678640065e-05
-1.44148338937811e-05
-1.06052525723731e-05
-2.05744580117298e-05
-2.65809953260894e-05
-2.19492354918415e-05
-1.01457330505283e-05
-1.01529556608644e-05
-1.92277480671359e-05
-2.03464653584327e-05
-3.36667581763493e-05
-1.38848552891076e-05
-3.15256342023474e-05
-2.79569066315054e-05
-1.56389176736624e-05
-1.22966875195025e-05
-2.99186811196571e-05
-2.281162753201e-05
-1.34555413919542e-05
-2.87884747915763e-05
-4.44276401517151e-06
-1.73111736949003e-05
-1.66957188682642e-05
-2.13225991447751e-05
-2.95419724144947e-05
-3.80787947819806e-05
-1.5422305248911e-05
-9.92854029465432e-06
-2.37680032049013e-05
-3.07499374717414e-05
-1.68259649933173e-05
-3.33753075230915e-05
-2.67545345131999e-05
-1.89829791275997e-05
-1.25352457103134e-05
-3.15295571250212e-05
-2.0857762671e-05
-1.7040885565024e-05
-2.65829514003815e-05
-1.53146449866241e-05
-1.09623067100523e-05
-2.86701268130707e-05
-2.52433588180457e-05
-5.75925608702637e-06
-1.18335994764294e-05
-3.54029239992025e-05
-1.08882921867208e-05
-2.73680384190832e-05
-1.89280919237393e-05
-1.65232423337119e-05
8.42289940682692e-06
-2.8140773424567e-05
-1.76989212703114e-05
1.23618273927096e-06
-5.94914144030591e-06
-1.44731783522176e-05
-2.37573063654348e-05
-1.17221849979978e-05
-2.38662198277964e-05
-2.36635025821648e-05
-1.73046451505383e-05
-1.92998361793042e-05
-1.32633076398768e-05
-3.67939051215581e-05
-2.48920342337266e-05
-2.50740275456755e-05
-3.49711431229818e-05
-1.60745595133032e-05
-2.4499739458871e-05
-1.83530627770006e-05
-9.29470066253492e-07
-2.85366684841827e-05
-3.3101561426193e-05
-2.16686638260522e-05
-1.67919416881974e-05
-1.2732536841485e-05
-3.30292722043696e-05
-2.96366926972547e-05
-1.15374353298857e-05
1.82312080338109e-06
-2.49768268868011e-05
-4.06482242296171e-05
-2.59487771246156e-05
-2.47755017724071e-05
-2.71945663396807e-05
-2.14069999358782e-05
-3.6023932427713e-05
-1.83358648432606e-05
-2.00579873574194e-05
-4.2645716519103e-06
-2.79672764109652e-05
-1.49825576350815e-05
-2.12547454316351e-06
-3.10342678642636e-05
-2.49542599431409e-05
-2.24961731587894e-05
-1.78991885995428e-05
-2.85718119569837e-05
-3.33001484460038e-05
-1.85170980856868e-05
-3.26490681324524e-05
-3.71718335352454e-05
-2.71558607600846e-05
-2.00447669353302e-05
-3.8084781265204e-05
-6.00508487241192e-06
-2.78074386327667e-05
-2.29327536828381e-05
-1.78436134688046e-05
-4.08311130795584e-05
-1.56774929588901e-05
-2.89451042351347e-05
-3.04995074776924e-05
-3.85984272067235e-05
-1.89597093850081e-05
-4.32524014514883e-05
-2.84297964186793e-05
-1.36914384375089e-05
-2.5840146929265e-05
-2.43583325685708e-05
-2.85956747660747e-05
-3.01455119765977e-05
-1.37795101029892e-05
-2.37932901753582e-05
-2.70733518042434e-05
-1.52754249546315e-05
-2.5078085698136e-05
-2.41658561263782e-05
-2.05159373260044e-05
-1.67971151694397e-05
-2.91590781876891e-05
-1.55647130898714e-05
-1.53774365829547e-05
-9.94713193842174e-06
7.45328099011503e-06
-9.75594179931157e-06
-2.31956295382721e-05
-8.4937754345715e-06
-3.31601679948089e-05
-3.99326763429446e-05
-3.39356960595302e-05
-1.82286583284984e-05
-2.86383949826325e-05
-1.06281550258196e-05
-2.61555529701167e-05
9.101534924845e-07
-7.83605805359188e-06
-1.37830319967259e-05
-1.15282196450963e-05
-3.80755315741592e-05
-2.37854580910022e-05
-2.56871887464031e-05
-2.72957127283729e-05
-3.00586674475487e-05
9.69220878318748e-07
-1.7066755186629e-05
-3.47690147729076e-05
-1.55737536483267e-05
-2.93407923236491e-05
-2.02591813679032e-05
-3.98329461302322e-05
-2.25413294294946e-05
-5.32082468761792e-06
-1.26830080682924e-05
-1.65301445840779e-05
-2.78819793717387e-05
-1.50925495255978e-05
-5.59054410033765e-06
-8.35059181079884e-06
-3.00159682978993e-05
-4.12740612223255e-05
-4.36338246567065e-06
-2.42027661207258e-05
-1.83767036573802e-05
-1.91837930996667e-05
-1.83189045824655e-05
-2.80130847459303e-05
-1.92952951385993e-05
-1.99998959865725e-05
-1.67411408064792e-05
-1.95078635923863e-05
-2.37564535823659e-05
-1.87514817640272e-05
-1.97107385999743e-05
-1.51459289173817e-05
-2.35323377678418e-06
-1.81128206513396e-05
-2.66521203214838e-05
-1.34178268847216e-05
-3.25354291996289e-05
-6.36549124944158e-06
-2.18301870566533e-05
-1.20033165091566e-05
-9.16499526314816e-06
-1.15961346462067e-05
-8.25122648223757e-06
-2.6256311725658e-05
-2.03574400360744e-05
-6.69330275438745e-06
-1.90854275965182e-05
-3.95795493763253e-05
-3.05307766460364e-05
-2.8843400305617e-05
-2.48196044215169e-05
-2.51532643012476e-05
-9.02575578327281e-06
-2.18832252308374e-05
-1.14473661912578e-05
-3.17080351671557e-05
-2.91863131377748e-05
-1.04988120969017e-05
1.66600451608822e-07
-1.21255389176654e-05
-2.66257363019548e-05
-2.02838592406504e-05
-6.09120293458446e-07
-2.20878252887165e-05
-1.53133909798405e-05
-2.09169496159239e-05
-2.56895800303058e-05
-1.10772467507777e-05
5.28900437333824e-06
-1.53377341076223e-05
-3.23657138657447e-05
-1.44881155171219e-05
-1.10606764588279e-05
1.11133197391432e-05
-2.47837265601197e-05
-2.17569710676965e-05
-2.84990782898175e-05
-5.35354922895809e-07
-8.34489622602447e-06
-1.60559959780055e-05
-1.5668528481149e-05
-2.87422446776252e-05
-2.35149179828554e-05
-2.71764887661728e-05
-1.59545172240272e-05
-9.92146525864932e-06
-1.70551004577627e-05
-2.86380923168656e-05
-1.09300104314262e-05
-2.50336650630016e-05
-2.40447430663371e-05
-1.95370152135183e-05
-2.9767171724588e-05
-1.19135367991776e-05
-2.89128315930794e-05
-4.29227031251423e-05
-1.18310696143314e-05
-4.12526768888597e-05
-2.18616992571729e-05
-1.66526708484159e-05
-2.28751337920837e-05
-2.68725083810818e-05
-2.28321191738115e-05
-1.89701290321017e-05
-3.27023440840393e-05
-4.80394708248513e-05
-3.13599418470921e-05
-1.27075517445115e-05
-1.36522037836552e-05
-3.04813952131101e-05
-1.39489532945766e-05
-2.83671794609157e-05
-3.28019042754596e-05
-1.88502803584837e-05
-2.47794461762183e-05
2.89992980261525e-06
-2.10034423164569e-05
-1.39751042408023e-05
-3.39758004334141e-05
-1.18764587462756e-05
-3.72207908543904e-05
-3.32859247979138e-05
-1.5008894286573e-05
-2.06435398312374e-05
-1.71191357232962e-05
-2.59898242346852e-05
-1.40508106573928e-05
-4.0521919121622e-05
-1.99292425823967e-05
-1.4551576678214e-05
-5.85081830850922e-06
-1.56197846697259e-05
-2.02300060185622e-05
-7.39400286900849e-06
-1.59996996481655e-05
-3.46597375116232e-05
-2.66456601422958e-05
-1.19871785970725e-05
-7.96314345972142e-06
-1.96680403537148e-05
-1.76447733630906e-05
-1.45650792192332e-05
-1.9988840686659e-05
-1.10717364937164e-05
-2.59733620966768e-05
-2.36884165541701e-05
-2.33347163417036e-05
-2.31988289452758e-05
-1.91675120331924e-05
-8.94544753556e-06
-1.46300214866715e-05
-2.50922379338271e-05
-2.8142175098884e-05
-2.03947496668005e-05
-2.20662639459285e-05
-2.11188624120273e-05
-2.66758308527801e-05
-2.0046106437704e-05
-1.40985321358899e-05
-2.99818165648113e-05
-1.33196099467749e-05
-9.37443254486151e-06
-2.28985560978405e-05
-2.50065184746008e-05
-1.02485712448235e-05
-1.23954074115146e-05
-2.06265738086004e-05
-3.76060329635865e-05
-1.33781695511601e-05
-1.28297234670191e-05
-3.75917514737957e-06
-3.74174779169432e-05
-1.06635572583126e-05
-1.53673193724682e-05
-1.40511044204053e-05
-1.77520061241814e-05
-3.71511317835214e-05
-2.00422830123715e-05
-1.37981423394316e-05
-1.94450370560613e-05
-2.80402529379554e-05
-6.69106907281582e-06
-3.16233993016094e-05
2.22464765515196e-06
-2.98634408744423e-05
-1.7300204422954e-05
-1.82737701573734e-05
-1.7744709566936e-05
-1.54660912479106e-05
-1.29729794652752e-05
-2.23966285488086e-05
-2.74287056901588e-05
-1.25080871977721e-05
-3.92005328613358e-05
-3.12078779433758e-05
-2.72268050329323e-05
-3.08327160291669e-05
-3.12279704940439e-05
-4.40618296924105e-06
-1.31982427580393e-06
-8.80050873645997e-06
-1.28194942055553e-05
-2.53434514384183e-05
-9.93269123419473e-06
-1.56148685196898e-05
-1.40442562781089e-05
-2.67485349719136e-05
-2.12794311458815e-05
-8.01804621806619e-06
-2.90395628739361e-05
-1.35648957310823e-05
-3.44539969607292e-05
-1.25366829261539e-05
-2.56675798317497e-05
-4.29834702137693e-05
-2.09707939310452e-05
-2.06680535647613e-05
-2.02833757041984e-05
-2.81960862705892e-05
-7.22244528485683e-06
-3.57536938538569e-05
-1.00102244546326e-05
-2.35106245772542e-05
-2.11060396560743e-05
-2.1528752551308e-05
-1.95801493527088e-05
-2.33429247359337e-05
-1.79513486204394e-05
-1.93790588302701e-05
-1.67992682040211e-05
-2.65531634808806e-05
-2.05672619589499e-05
-1.76472665427642e-05
-1.99327812665163e-05
-3.40896569120913e-05
-4.68080699791009e-06
-1.42789604101774e-05
-2.89106568927455e-05
-2.89834630820568e-05
-1.68036795516122e-05
-5.3857789430912e-06
-2.20512625512333e-05
-1.19870862931369e-05
-2.0961153099871e-05
-1.70309650127824e-05
-2.47408243023263e-05
-2.22781981425503e-05
-1.65552458494873e-05
-3.5627621255287e-05
-2.80412057336593e-05
-1.67743208451972e-05
-1.65924902146563e-05
-2.9152356371888e-05
-1.59206573229006e-05
-2.78156908678364e-05
-3.08332451081352e-05
-1.7416126573073e-05
-5.93112635764498e-05
-2.40176961625811e-05
-3.49113920238704e-05
-3.43245275399544e-05
-3.44118727553583e-05
-2.38615590581605e-05
-9.68392065147436e-06
-7.63296083290343e-06
-2.71974637721153e-05
-4.17132290876067e-05
-2.34382178144305e-05
-1.40863259931603e-05
-1.28587331882932e-05
-2.97196427540511e-05
-4.35170043445296e-05
-3.71863319619527e-05
-1.66793623088421e-05
-3.40310454606343e-05
-3.10558501209e-05
-4.0225836344873e-05
1.14878414469773e-05
-3.24866564874953e-05
-2.9243642892146e-05
-2.15780415182966e-05
-3.09938942194085e-05
-2.15554762425664e-05
-2.94669133965376e-05
-1.98009323845467e-05
-1.70520285535681e-05
-2.60307773581048e-05
-1.26301183737543e-05
-1.56993573607704e-05
-2.00396883572728e-05
-1.56221861342144e-05
-1.44744863146951e-05
-1.58232677436722e-05
-2.76508826162819e-05
-5.5708399689167e-06
-2.0534204560909e-05
-2.54104411673259e-05
-2.0584469328448e-05
-2.22034032130119e-05
-2.59393330698796e-05
-3.37044656786971e-05
-1.37949537175646e-05
-1.16154082435136e-05
-2.31060342884667e-05
-2.28251202161819e-05
2.28654539451627e-06
-9.24080166340254e-06
-2.30704400475518e-05
-2.39991718777124e-05
-2.82896946022744e-05
-3.69243840341454e-05
-2.97418630582612e-05
-1.63766751446964e-05
-2.67367477423144e-05
-7.82385842558313e-06
-5.85373416349563e-06
-1.67055113861638e-05
-1.41676217675557e-05
-2.33981023166938e-05
8.93346018605666e-06
-3.7596620958099e-05
-7.75122172472263e-06
-1.85646111805031e-05
-1.1038470778466e-05
9.47060483437272e-07
-2.81171753279973e-05
-3.66567079822577e-05
-3.59399873253088e-05
-1.9016554779291e-05
-6.9042816247421e-06
-2.32111134444219e-05
-2.73119484799375e-05
-1.28540658062245e-05
-2.87265433498869e-05
-2.29110140563251e-05
-2.30632186655656e-05
-2.91707641111786e-05
-2.41965818906025e-05
-3.32736607871586e-05
-2.73003588922754e-05
-2.44237550005426e-05
-1.38735484358111e-05
-1.56767022971084e-05
-1.44081485435336e-05
-1.25560315734101e-05
-7.14599040869653e-06
-1.83444705547543e-05
-2.00067853324305e-05
-2.45751918577583e-05
-1.62696032390009e-05
-1.56263648594998e-05
-6.41446088446467e-06
-2.02558510816271e-06
-8.22106181734566e-06
-9.48341789369177e-06
-2.66438390127821e-05
-2.30605143722259e-05
-3.33467392585187e-05
-1.60746284609242e-05
-2.09059210359795e-05
-9.92853785667381e-06
-8.98834189669909e-06
-2.05355453291808e-05
-3.19333931155728e-05
-1.74611026323493e-05
-7.17193086075315e-06
-2.24659667477391e-05
-9.72428922392029e-06
-1.80699101592353e-05
-2.28225515948636e-05
-2.47736714077497e-05
-1.33060391084272e-05
-3.19168260320472e-05
-1.96113338361339e-05
-1.82236439405334e-05
-2.445492305517e-05
-1.44818893324857e-05
-1.85827039119875e-05
-2.16097026216259e-05
-4.88057826146616e-06
-2.96562124401672e-05
-2.98337938883652e-05
-3.53475943273882e-05
-1.338993332011e-05
-2.0094168017002e-05
-3.34778520762493e-05
-2.22387682044397e-05
-2.05780081081205e-05
-1.92869614827922e-05
-2.24533729859702e-05
-2.88622213171171e-05
-3.00912957790684e-05
-2.41861266058848e-06
-1.57245569582823e-05
-3.71021847570806e-06
-2.58526288320382e-05
-1.12825083151118e-05
-2.20640248170173e-05
-1.98138663084113e-05
-2.79534520954674e-05
-5.57885518273637e-06
-2.28818802907006e-05
-2.48909045859749e-05
-2.33369053526398e-05
-1.81327117039259e-05
-2.2145903878655e-05
-2.96000210244297e-05
-3.15289023139368e-05
-2.60407135415617e-05
-1.49985696018419e-05
-2.53199894655618e-05
1.2711655067183e-06
-2.5544719118504e-05
-2.1673112101612e-05
-2.30394050690818e-05
-1.91355289524696e-05
-2.52323945691905e-05
-1.07879027602608e-05
-8.42635981999724e-06
-2.05252690561608e-05
-3.07901496331482e-05
-7.25116212514295e-06
-2.86326815631218e-05
-2.19226313844169e-05
-2.75254712213625e-05
-1.76238868707351e-05
-2.68011029115311e-05
-2.77432454594358e-05
-2.10259423150774e-05
-1.34921801810754e-05
-2.31481037192707e-05
7.5799197553717e-06
-6.45229053039959e-06
-1.64716542511585e-05
-3.62362414520247e-05
-2.9443283654863e-05
-1.72881795218045e-05
-8.59596692364825e-06
-2.22262688522603e-05
-1.74167455626624e-05
-3.73317487874495e-06
-2.61949961745248e-05
-1.41787861525059e-05
-2.99439790992977e-05
-1.17735702886926e-05
-1.18197582751379e-05
-3.28089305176956e-06
-1.97714478972323e-05
-2.50939741447505e-05
-8.04475385163988e-06
-1.37291575656878e-05
-4.78941647108047e-05
-2.20150480675025e-05
-1.87846232976762e-05
-3.20152896008657e-06
-2.70985806369852e-05
-2.31357600870503e-05
-3.22704731848393e-05
-4.3397208943098e-05
-1.91650921992142e-05
-2.68711970734271e-05
-1.37646979680073e-05
-2.04551646477649e-05
-3.8258907935085e-05
-2.81565156385216e-05
-1.16188353462739e-05
-1.88234267732355e-05
-4.25661307950316e-06
-7.1100241819407e-07
1.57370479400198e-07
-1.81469516854227e-05
-2.26970015012944e-05
-2.71072245671007e-05
-2.7210668853071e-05
-2.44774015937766e-05
-2.26167782995654e-05
-2.25409073480981e-05
-1.52399334433996e-05
-3.38844578966672e-05
-2.01414018801785e-05
-3.0582835800894e-05
-4.27439174865866e-06
-2.61294028814157e-06
-1.7108045990561e-05
-2.00137540392093e-05
-3.00195354644747e-05
-2.43806000804801e-05
-1.60785571337051e-05
-2.10283986824637e-05
-3.0358276243602e-05
-2.7176214754203e-05
-3.87745571362858e-05
-3.0440212231278e-05
-1.59578764515998e-05
-2.83090097041771e-05
-3.13440027329799e-05
-2.40338416574038e-05
-1.7884313909621e-06
-2.68592536821308e-05
-3.20682581483034e-05
-1.35274653169744e-05
-1.045851288924e-06
-2.4961515230661e-05
-1.85439644775997e-05
-1.80305091041513e-05
-3.19339449637138e-05
-2.16168943009865e-05
-1.35038878665642e-05
-2.04104145571987e-05
-2.20322607599882e-05
-2.43557890337832e-05
2.45031902759221e-07
-3.14033099158402e-05
-7.06216903323871e-07
-3.01176882802711e-05
-2.45561587180993e-05
-1.63936368122288e-05
-2.62031217381523e-05
-3.02112476896293e-05
-2.82391315903631e-05
-3.17451799209386e-05
-8.73652443028255e-06
-1.92333659806281e-05
-1.11473914885233e-06
-2.78195740847041e-05
-1.69665365547126e-05
-1.01838397261308e-05
-1.78608818235581e-05
-3.85945823455714e-05
-6.88355890390819e-06
-2.98968475428197e-05
-1.03502744932892e-05
-1.00201767726142e-05
-3.35008369253696e-05
-1.4544954015942e-05
-5.30538627072216e-06
-1.62198408920455e-05
-2.46160518900529e-05
-6.44015146787444e-06
-3.6103296364413e-05
-1.50053178254407e-05
-2.1392264111649e-05
-2.05630469765504e-05
-1.56572613914981e-05
-1.76215916372497e-05
-1.92549826442496e-05
-6.09937676283863e-06
-3.15903677751495e-05
-1.97663094665327e-05
-2.33824458639656e-05
-1.92304502632386e-05
-2.63143232559099e-05
-2.14776484302021e-05
-1.9497649620736e-05
-3.35749791301342e-05
-8.64616549805855e-06
-3.53265091175118e-05
-3.06917864308176e-05
-2.19287913285926e-06
-2.28058833286951e-05
-4.28793018483037e-05
-2.78026882900858e-05
-2.98675049481326e-05
-2.99557697161976e-05
-2.88206826040114e-05
-1.54575657014652e-05
-1.50382666576252e-05
-3.22130550155378e-05
-3.27359706764304e-05
-2.73313854769292e-05
-1.34692908015769e-05
-4.65830554424729e-06
-2.40456552104323e-05
-1.20503439316945e-05
-2.05859409718691e-05
-2.24741806428603e-05
-3.42213778356185e-05
-1.27103844131097e-05
-2.63664743485315e-05
-3.27398614324327e-05
-1.91716985289526e-05
-1.52853919255651e-05
-3.13445333946559e-05
-1.59096002959725e-05
-1.80028399072012e-05
-1.77427656053629e-05
-5.1237449919513e-06
-2.34914822213755e-05
-5.65366288614368e-07
-1.78266803206458e-05
-1.82079348693961e-05
-2.06227936531451e-05
-2.48848264758187e-05
9.37733646244102e-06
-1.85825014264517e-05
-2.86228009000235e-05
-3.31008523557867e-05
-2.18959425174047e-05
-2.58125365797872e-05
-2.05672741647667e-05
-1.43534464826114e-05
-1.96686902271319e-05
-1.79435212558188e-05
-1.47946891732406e-05
-4.32043951108021e-06
-2.03172097034871e-05
-2.98957504788143e-05
-1.27995702495857e-05
-2.19665151739327e-05
-1.59167862219496e-05
-1.82050008160538e-05
-1.90746628025215e-05
-4.15305924657423e-05
-4.21416621342555e-05
-9.65614680876601e-06
-2.18735989893041e-05
-1.39113003889391e-05
-1.84973631046967e-05
-1.40789118600733e-05
-1.53143902676415e-05
-1.06048692931087e-06
-2.77172046463646e-05
-4.15774369092419e-05
-2.32409932894896e-05
-3.40238234201133e-05
-3.13645695852684e-05
-1.77933393659717e-05
-1.43925737350647e-05
-2.80524537285664e-05
-2.25897239440755e-05
-2.35507889651808e-05
-2.57640311915867e-05
-2.42637286573244e-05
-1.9220827526076e-05
-1.16944521478493e-05
-2.13715989781812e-05
-1.19251691145521e-05
-2.45602698953268e-05
-2.90668826407727e-05
-3.4264656137624e-05
-2.59861981748025e-05
-2.43459294408799e-05
-3.30139164087917e-05
-2.98131982431965e-05
-3.09112758886139e-05
-1.08341948259933e-05
-2.06568381703859e-05
-2.55984972035356e-06
-4.76994126001944e-06
-2.78274240595948e-05
-1.18959290948415e-05
-3.17046133053237e-05
-1.58955551457594e-05
-8.20364339492206e-07
-3.50135680650737e-05
-1.74424886127577e-05
-2.49871031884784e-05
-2.09739266237007e-05
-2.72624883959417e-05
-1.89943977438661e-05
-2.27440275659263e-05
-2.59542132849275e-05
-2.37165433647557e-05
-6.10165832943972e-06
-2.30504446788809e-05
-3.21941318762475e-05
-3.16970777648648e-05
-3.41777020084926e-05
-5.80804114671755e-06
-2.02397572547318e-05
-3.38796416872969e-06
-3.53228807759147e-05
-1.40593323714804e-05
-2.11274521551916e-05
-1.15803471515589e-05
-2.39338136772015e-05
-2.53178260105636e-05
-3.4539741948658e-05
-2.64763409118693e-05
-2.86816926309729e-05
-9.23215161930177e-06
-1.58151404071561e-05
-4.08312913547785e-05
-3.68355690752613e-05
-2.19420309003173e-05
7.24448136575658e-06
-3.03026445536916e-05
-2.49187642960004e-05
-3.50826889921846e-05
-3.72262320148171e-05
-2.40738071419975e-05
-1.3228038929423e-05
-2.63563214113427e-05
-2.12211432897007e-05
-2.81905387557274e-05
-2.53115606232623e-05
-3.35983011974743e-05
-2.53175161632719e-05
-7.79201688656582e-06
-2.48649869845058e-05
-2.77311248219873e-05
-2.71403167377408e-05
-2.85137882311936e-05
-2.87908195712446e-05
-2.07460310565623e-05
-2.98415317779223e-05
-1.7791600698824e-05
-4.05657649201157e-05
-1.40078799251648e-05
-8.68561464232167e-06
-1.67455525574384e-05
-2.08816707984863e-05
-2.97967568548839e-05
-2.54339800698496e-05
-3.1326261877265e-05
-2.80525411309558e-05
-3.59211976403869e-05
-2.07125838338614e-05
-4.18546039812173e-05
-1.64051458217028e-06
-1.45248688769659e-05
-2.17572033688758e-05
-1.91553147973603e-05
-1.79102296614254e-05
-3.25448611485606e-05
-2.64320050844785e-05
-1.53236738870186e-05
-1.51663994339095e-05
-1.99649644908302e-05
-1.31882337188917e-05
-5.36204839453123e-06
-2.26413634944632e-05
-1.26841761275827e-05
-2.31797443061103e-05
-3.08942860681683e-05
-3.41555406418962e-05
-2.91341303862939e-05
-2.19974628252045e-05
-1.7411167910544e-05
-6.65579403261621e-06
-5.11741085911369e-06
-3.75199996147304e-05
-4.15238390593606e-05
-2.69428849145182e-05
-2.9982856870122e-05
-2.07513207026712e-05
-2.54026455149624e-05
-1.36961788378086e-05
-2.34895047707588e-05
-2.93894954629375e-05
-2.82498500619383e-05
-2.37978759039607e-05
-4.68637997931422e-05
-2.20905204717588e-05
-2.67518339699358e-05
-2.14943460460466e-05
-1.39440121053058e-05
-8.65524258143101e-06
-1.05553643017082e-05
-2.07896184374875e-05
-1.56220556720367e-05
-3.09880030361705e-05
-3.49463909911846e-05
-2.66255796347804e-05
-1.95285883234446e-05
-2.20784982539384e-05
2.96354675437804e-07
-2.06801432554875e-05
-1.73990968447531e-05
-2.11972883657044e-05
-1.9733608731351e-05
-2.37941515975745e-05
-7.20615839597335e-07
-1.98097794099103e-05
-6.27758732961569e-06
-8.40232221784664e-06
-3.08247894016035e-05
-2.46727110132726e-05
-2.7859575577259e-05
-2.22416571451968e-06
-1.65774322281965e-05
-1.45080354759078e-05
-3.1791645600272e-05
-1.70680130343038e-05
2.06175211654944e-06
-2.03782187961155e-05
3.6840331372018e-06
-2.5478213239717e-05
-2.80951695756196e-05
-4.29128027406302e-06
-3.13119060663601e-05
-1.71575351973988e-05
-2.32512530515493e-05
-1.89266334058122e-05
-1.38959482131983e-05
-4.05617797554007e-05
-2.03037008808903e-05
-2.16310057437241e-05
-9.77912584195564e-06
-1.15455139163265e-05
-1.33546068587162e-05
-2.72504574144104e-05
-1.47827293772381e-05
-3.34444657263909e-05
-1.81959949678085e-05
-2.06504826672098e-05
-2.17427866653754e-05
-3.24675363711246e-05
-2.09367575298336e-05
-1.30926454949539e-05
-1.2574016186359e-05
-1.51839457701402e-05
3.66814629088535e-06
-1.7357390186133e-05
-2.57714597085404e-05
-1.21351979867527e-05
-6.23358463117244e-06
-2.17177327869317e-05
-1.97640463691351e-05
-2.4928488559711e-05
-3.00745216835946e-05
-2.86431120645589e-05
-2.01191095925184e-05
-1.46450232258021e-05
-2.37063743675694e-06
-1.4585985151656e-05
-1.89058543563475e-05
-8.73926119659139e-06
-1.47835412775897e-05
-1.86274172869169e-05
-2.30122888203482e-05
-1.50008258726224e-05
-3.85129667160952e-05
-1.26999772941793e-05
-1.12133652545564e-05
8.60966362391713e-06
-2.37791555502123e-05
-3.52957933749024e-05
-6.0551907028789e-06
-1.48447162486537e-05
-1.22085765547995e-05
-3.60770237712719e-05
-3.15776922764056e-05
-4.16760249547485e-06
-5.82399357817481e-06
-2.47486293689272e-05
-2.51471596299616e-05
-3.70850163107288e-05
-9.24582184824413e-06
-1.83091269756758e-05
-4.56750440072735e-05
-2.33565090686836e-05
-2.97367238940849e-05
-1.01283321675739e-05
-6.9974563193167e-06
-2.11774719444154e-05
-1.15278778218516e-05
-5.92755046685534e-06
-2.39371338701068e-05
-3.13022024088799e-05
-1.10051105778285e-05
-1.47704047953304e-05
-1.57850346128419e-05
-1.81748157359157e-05
-7.5487614336359e-06
-2.17968544434705e-05
-1.73176025121745e-05
-1.05143704157536e-05
-1.17973105388369e-05
-2.20585655464358e-05
-1.7554272295398e-05
-2.06439079372186e-05
-1.80310551224447e-05
-4.30648069460133e-05
-4.30185417520798e-05
-3.36260550217107e-05
-2.76859567505493e-05
-2.85350977017203e-05
-2.92711149037257e-05
-1.92729420520576e-05
-1.61580528284049e-05
-2.96217579233351e-05
-2.29318610405563e-05
-1.29753737824212e-05
-2.37072539964894e-05
-2.97334216404973e-05
-1.67088648591536e-05
-2.71303090606869e-06
-1.35651027919706e-05
-2.57756730073449e-05
-2.30889475750663e-05
-4.77846221298652e-06
-1.62102190354547e-05
-3.16059390154096e-05
-3.78675846044428e-05
-2.0533781353161e-05
-2.47496627199579e-05
-1.62019838086922e-05
-2.10553757958202e-05
-3.11668254597595e-05
-9.71590016965199e-06
-2.3911628407959e-05
-1.92600426557857e-05
-1.55963580283164e-05
-3.22779314850353e-05
-1.66969502429332e-05
6.17058415010824e-06
-1.37226713796175e-05
-9.96425692302786e-06
-8.92677089495544e-06
-3.58516197415793e-05
-1.79633193624214e-05
-2.99310066095924e-05
-3.30251787773404e-05
-9.92969088673186e-06
-2.71762069490612e-05
-5.00066620988155e-06
-2.75643995709295e-05
-2.10793055600243e-05
-1.34382063717927e-05
-1.49339599144643e-05
-1.71853595508498e-05
-3.30597890754252e-05
-2.16313341996446e-05
-2.58884956332709e-05
-1.47007206489439e-05
-2.21964898022622e-05
-2.25179075166233e-05
-2.39501967729531e-05
-1.09848001908159e-05
-4.0298912835209e-05
-1.36000157728663e-05
-8.5998025575108e-06
-7.54930421998211e-06
-1.91509865167693e-05
-2.74656185642539e-05
-3.69672569553401e-05
7.88062514442136e-06
-9.1175008645923e-06
-1.59476150413016e-05
-2.48887685171504e-05
-2.29005920295491e-05
-6.7448951187786e-06
-4.33686949315131e-06
-1.04496445169784e-05
-2.58187907708295e-05
-1.49773776684742e-05
-2.64608015208219e-06
-1.49719241675101e-05
-3.37262067362949e-06
4.77849067828519e-07
-2.21497811061023e-05
-5.20328342047677e-06
-3.84390003653476e-06
-1.29754042913331e-05
-1.70758273806862e-05
-1.50195249899986e-05
-1.5872567928338e-05
-1.25282209628324e-05
4.85878417263909e-06
-2.99311235265371e-06
-1.53192626937501e-05
-2.66193318286733e-05
-9.82336920049456e-06
-2.91853371932509e-05
-1.15229528070321e-05
-2.41634745983439e-05
-1.54185186582446e-05
-1.94362707862856e-05
-9.85591698804816e-06
-1.95520858370504e-05
-7.64325122889367e-06
-2.35523567671053e-05
-2.17130573630258e-05
-3.95614365470902e-05
-3.03072709694571e-05
-3.34462257296224e-05
-1.82989866865428e-05
-3.59791214227536e-05
-2.28733090627657e-05
-6.25363974866398e-06
-3.94886083471007e-05
-2.32326931693251e-05
-1.0631806149109e-05
-5.868090701605e-06
-1.87565532351e-05
-2.35599236682323e-05
-1.02345316852947e-05
-1.7935387815247e-05
-1.82295020419883e-05
-3.06794100910984e-05
-1.2185538260832e-05
-3.21847301301962e-05
-1.05067765790598e-05
-2.26637604761195e-05
-3.31249173118273e-05
-3.77611133075122e-05
-6.75541738252129e-06
-2.62730919921145e-05
-2.58478847584416e-05
-2.69941027800986e-05
-3.30411286164643e-08
-1.41888272481445e-05
-2.24663505811973e-05
-2.31914330426666e-05
-1.90541236196067e-05
-4.90400115872731e-06
-1.07457307016879e-05
-8.4780483851112e-06
-3.12245639255004e-05
-1.95571122890774e-05
-1.75337275191118e-05
-1.88930057678823e-05
-2.13978501174909e-05
-1.87504656047223e-05
-1.31907116024414e-05
-1.39349738734817e-05
-1.91870545928102e-05
-8.45331321147722e-06
-5.39912726300448e-06
-3.30078347733212e-05
-9.89568606169487e-06
-1.59364170605822e-05
-2.2563320863496e-05
-1.72591677229125e-05
-8.20751756228826e-06
-1.18382019856254e-05
-1.77540699699021e-05
-1.51007962229678e-05
-3.52351361297667e-05
-1.80477647105082e-05
-2.50185620100111e-05
6.71256455614084e-07
-4.82756235427414e-06
-1.04474934859138e-05
-2.06087064969787e-05
-2.42867576870705e-05
-3.76389240158153e-05
-2.27221015879881e-05
-3.55267828999019e-05
-1.80478501150468e-05
-3.49581778592931e-05
-2.84649216825667e-05
-2.08032844816298e-05
-3.87806350806547e-05
-1.98984517844342e-05
-3.27743668319704e-05
-5.01202937393856e-06
-1.1917441372896e-05
-1.75110781595007e-05
-1.77166582549421e-05
-2.96810918397939e-05
-2.02528090772959e-05
-2.80386338155261e-05
-2.41243296590548e-05
-1.2068682050132e-05
-1.25959116259124e-05
-3.22228756467642e-05
-2.14959848482315e-05
-2.08970856232036e-05
-3.73193342013827e-05
-3.65022847238783e-05
-2.7090943141989e-05
-2.75802988291878e-05
-2.65013857631449e-05
-2.71534977994939e-05
-2.89240024613276e-05
-2.21398250736981e-05
-2.29888436619487e-05
-3.74187439925403e-06
-2.41135040256452e-05
-1.03472548259417e-05
-1.51213469607972e-05
-2.86973914272354e-05
-2.15806122463004e-05
-1.58160769979804e-05
-1.01265145363538e-05
-1.83361725558475e-05
-2.20106707486641e-05
-3.27763377602266e-05
-2.61210349267304e-05
-1.65236834435271e-05
-2.40799226990833e-05
-1.57434446746889e-05
-4.09001924875426e-05
-1.19009650428944e-05
-2.7137968836994e-05
-1.2287871435064e-05
-1.4007781541605e-05
-1.88261886684548e-05
-1.92920936537066e-05
-3.02716539806075e-05
-2.62328372988499e-05
-3.08260468255206e-05
2.10793511111637e-06
-2.80142984196433e-05
-7.38540694448138e-06
-3.55412579728343e-05
-4.97703854430773e-05
4.11636513594053e-07
1.24469105845599e-05
-7.9861680272193e-06
-2.80193605470765e-05
-2.2217707134558e-05
-1.12283451393092e-05
-1.38110194451415e-05
-3.11556929205241e-05
-3.89936701435046e-05
-7.30885634560744e-06
-4.17318933550851e-05
-2.53907590531278e-05
-3.42323670952604e-05
-1.49782056194996e-05
-3.1699900084236e-05
-1.71065946480058e-05
-1.799125817995e-05
-8.58522466107311e-06
-2.41580331167885e-05
-2.03781037486019e-05
-3.03706746875592e-05
-2.41316226936239e-05
-2.44887136355661e-05
-2.8871479647447e-05
-2.79445628028204e-05
-2.59010242777562e-05
-9.99824072325827e-06
-1.52125764763062e-05
-3.04326415302326e-05
-1.64285579593753e-05
-2.62408731263013e-05
-2.81479598629439e-05
-1.67994137221666e-05
-1.35229883746172e-05
-3.6066722928826e-05
-2.72051457770669e-05
-3.04566695681308e-05
-2.61489409732504e-05
-9.98615337540168e-06
-2.04282450121944e-05
-3.58134328165545e-05
-2.90724787273143e-05
-2.19197940273432e-05
-3.07005757803421e-05
-2.52425570975091e-05
-6.59217557654857e-06
-4.76461858035034e-05
-3.37842013345185e-05
-2.02676504332771e-05
-2.22047401149909e-05
-2.44354687879369e-05
-4.92370154821071e-05
-1.60995517920165e-05
-1.62734777265079e-05
-2.06595404134782e-05
-1.75959263270691e-05
-2.46997916889608e-05
-1.91781225895346e-05
-1.69809450379067e-05
-2.06535700688044e-05
-1.92476001615913e-05
-5.98319432124772e-06
-3.06632356008615e-05
-2.26886093934253e-05
-2.20535737527556e-05
-2.55870072878219e-05
-2.56513565965989e-05
-1.65541561595529e-05
-1.20937933007745e-05
-3.90084027493959e-05
-2.5882330888927e-05
-1.73790041781975e-05
-2.24484680375657e-05
-2.07335830934548e-05
-1.9909900499962e-05
2.85281713033756e-06
-2.70664638681362e-05
-2.69555667347172e-05
-4.14014866062306e-05
-4.11498132489819e-05
-2.17299214684946e-05
-5.87343380691866e-06
-1.50350621486042e-05
-1.5129874770744e-05
-1.74511371292405e-05
-1.02713357137666e-05
-2.40044179140307e-05
-9.92421256346726e-06
-3.24968186625636e-05
-1.89059164298236e-05
-3.00196123575456e-05
-2.2246784559151e-05
-4.69580903003311e-06
-1.02186232262403e-05
-2.76187702922145e-05
-4.50242997325935e-06
-1.75158563950618e-05
-1.03972564548176e-05
-2.50468938727035e-05
-7.24107026992767e-06
-1.31681495168257e-05
-3.25230071958943e-05
-1.86611583809702e-05
-2.04146213271726e-05
-4.85332634267175e-05
-1.08924865029896e-05
-3.189056593807e-05
-3.72497050455594e-05
-7.1228323154811e-06
-2.67233547247649e-05
-2.61692769111947e-05
-2.83874366746293e-05
-1.81189483625755e-05
-5.21284976747333e-05
-3.18724798718384e-05
-1.9085537209337e-05
-3.73884482079293e-05
5.64205558181413e-06
-2.02195871904076e-05
-1.9550076736516e-05
-2.22642300579039e-05
-8.09233083577772e-06
-5.36178188698703e-07
-2.69033284911826e-05
-2.23344197835406e-05
-2.14421358364201e-05
-1.00052988000339e-05
-1.4846687742958e-05
-2.0936387401037e-05
-3.46372727345373e-05
-1.75467568818666e-05
-1.39065869071638e-05
-9.16161273798584e-06
-1.44152317038285e-05
-2.59634850555594e-05
-2.9009354795366e-05
-1.63213845005328e-05
-1.15068961916562e-05
-6.87805161105275e-06
-2.41594562580841e-05
-3.48843918066155e-05
-1.96805711311954e-05
-1.3739618428595e-05
-1.0922598882525e-05
-3.54240260479927e-05
-4.48700238295852e-05
