# Supplementary material for: Research on computational propagation and identification of mine microseismic signals based on deep learning
Source: PLoS One. 2025 Oct 22;20(10):e0334641. doi: 10.1371/journal.pone.0334641 (PMC12543183; doi:10.1371/journal.pone.0334641)
Supplement: S11 Data — (ZIP) [file pone.0334641.s011.zip › 000101100002627.xlsx_0.txt_24.txt.txt]

-2.51935847000845e-05
-3.39218637769834e-05
-3.36265437126647e-05
-3.05438211231606e-05
-1.93897705436493e-05
-1.74229175697358e-05
-2.389859634376e-06
-1.2099776735814e-05
-1.62906981795913e-05
-2.70000681790645e-05
-8.11559893904052e-06
-3.09730269834109e-05
-3.40709459965216e-05
-3.1673849986076e-05
-1.54028275749572e-05
6.6575645559743e-06
-2.51381538507147e-05
-2.0386733661444e-05
-3.61204680686354e-05
-2.4235238535754e-05
-2.17959731416903e-05
-3.32203621847331e-05
-3.80422656536419e-05
-2.91306311466418e-05
-1.61511099096158e-05
-5.32631513068787e-06
-1.17669147497436e-05
-2.63108435920606e-05
-2.21659118040131e-05
-1.49511438864788e-05
-1.7776472467958e-05
-6.78219644336221e-06
-2.20061893469817e-06
-1.88887978439209e-05
-3.23883827727231e-05
-2.312642730384e-05
-3.42804256369878e-05
-2.19531072398623e-05
-3.41078013568429e-05
-1.72365963144835e-05
-2.27428761007751e-05
-2.80046168913829e-05
-1.24453450118235e-05
-8.98343384297555e-06
-4.0417241738517e-06
-1.59936024293843e-05
-2.83108633760428e-05
-2.6777138028884e-05
-2.19149677529137e-05
-3.3197053578008e-05
-5.97644463726668e-05
-2.54397400428472e-05
-4.74800403795211e-05
-1.95261213483437e-05
-1.96279484266898e-05
-1.9384953494684e-05
-7.95194684333294e-06
-3.91496122287264e-05
-3.74298756153249e-05
-1.96562289685726e-05
-2.94434553077424e-05
-4.04432527935836e-05
-1.28790482245553e-05
-1.01929652246316e-05
-1.12761871763948e-05
4.30900212475013e-07
-2.92379789120635e-05
-2.13095578636472e-05
-3.58901249211916e-05
-4.84324882788691e-05
-1.71867622205314e-05
-2.47537427342035e-05
-1.4966054662729e-05
-7.13739610177418e-06
-2.92023907405403e-05
-1.64415768385908e-05
-3.7980908497341e-05
-2.21981107581e-05
-2.05400347751687e-05
-1.87030045593755e-05
-1.57307597268439e-05
-2.38781599521834e-05
-2.70940698577372e-05
-3.00777451101694e-05
-4.09427857046371e-05
-1.94085581523741e-05
-3.28181168126394e-05
-2.6016048489276e-05
-1.81450104844681e-05
-1.9951950224542e-05
6.25270937300016e-06
-1.70370495447492e-05
-5.05254106222891e-05
-1.27764593924361e-05
-1.65815798431717e-05
-1.6670105853949e-05
-3.12544840714374e-05
-8.42140094474817e-06
-3.44763819592666e-05
-3.64330977475786e-05
-1.7296298297127e-05
-2.5545961349939e-05
-3.69994713584219e-05
-2.32477498784894e-05
-3.18251814819726e-05
-2.11906148454754e-05
-2.37999189004551e-05
-1.61119585607891e-05
-4.25644239875709e-05
-3.35985128406194e-07
-1.35817134302268e-05
-2.94261542143655e-05
-4.71381558043782e-05
-1.35381625086344e-06
1.31204582807008e-06
-3.58746802130959e-05
-2.58500613834024e-05
-2.60824809012747e-05
-2.05642003649638e-05
-2.35359231337646e-05
1.4427485771695e-06
1.33297436368619e-05
-3.27157757298526e-05
-2.9214450498447e-05
-1.21748024899748e-05
-1.99425667854851e-05
-3.12698518791886e-05
-2.03522921593371e-05
-3.92277926224064e-05
-2.89087204330943e-05
-1.40994525784526e-05
-5.28899199306513e-05
-6.34823182262039e-06
-1.60263523288109e-05
-7.92676426934953e-06
-1.10828408769825e-05
-3.04190747361812e-05
-5.50104972897493e-05
-1.05479547284414e-05
-3.94265410298106e-05
-3.87566167145694e-05
-2.44943224298277e-05
-2.54312817285817e-05
-1.98683915412606e-05
-2.6310350802292e-05
-2.61588519097577e-05
-3.75810366485513e-05
-2.64258601291674e-05
-1.41765962776156e-05
-2.84247133827872e-05
-1.26423545853382e-05
-9.20080992621745e-06
-2.11556261198034e-05
-3.48017771794274e-05
-1.79595075736758e-05
6.59881756985794e-06
-3.84890228734851e-05
-2.36873083735487e-05
-1.48668667651306e-05
-4.84520161726743e-05
3.27126981942131e-07
-4.44058835558113e-05
-3.88133709537348e-05
-2.16945629630445e-05
-2.10218492082816e-05
-1.86275152702268e-05
-1.68383297856627e-05
-2.43026026990909e-05
-8.57129243305351e-06
-2.4273274309457e-05
-3.18217813490108e-05
-1.12585699264141e-05
-2.69208879211527e-05
-4.1940659353319e-05
-2.10003195203236e-05
-2.83978387251947e-05
-4.19724775964583e-05
-4.17606640219787e-05
-2.5117064159523e-05
-2.26581037370652e-05
-2.96984127485698e-05
6.9123096959753e-06
-3.19534803506502e-05
-3.60236074078242e-05
-2.20754070959786e-05
-4.4855899077684e-05
1.21125023983811e-05
-2.71272067711016e-05
-2.00445534988643e-05
-4.83579177698187e-06
-1.98195103365051e-05
-2.48307463084348e-05
-5.06045128106621e-06
-2.57850525265861e-05
-1.66347157867916e-05
-3.64264156764254e-05
-8.42407656352292e-06
1.43871425695758e-08
-3.04499465228123e-05
-3.05259000725588e-06
-3.32089701055555e-05
4.33655075737322e-06
-3.24214409280131e-05
-2.43039819326165e-05
-3.17790101053147e-05
-3.73644107208109e-05
-1.51301616356928e-05
-1.83490542271151e-05
-1.36712551574995e-05
-2.76105133841934e-05
9.09747923663707e-07
-1.61604606846594e-05
-1.94544418477505e-05
-3.98864588628446e-05
-1.15960531398264e-05
-1.11154908597196e-05
-2.07391795303504e-05
-1.02070571631962e-05
-8.90294697129423e-06
-1.70207278098888e-05
-2.6560883868075e-05
-6.93231681334443e-06
-1.12320653009572e-05
-3.3455570153432e-05
-2.87217607642629e-05
-3.59582663638377e-05
2.05316066732766e-05
-7.71179990740347e-06
-4.35811272705239e-05
-1.61300403175053e-05
-3.32577719806624e-05
-2.32026447291081e-05
-4.45270630559235e-05
-1.46234025773516e-05
-2.74584740565284e-05
-2.03467334551784e-05
1.29549710783936e-05
-1.05541358190813e-06
-2.2426944108377e-05
-1.44838946044457e-05
-1.761585675234e-05
-1.09571211565363e-05
-1.67237191603121e-05
-1.84193120695878e-05
-2.003886794758e-05
-2.68652291624684e-05
-2.76812283717328e-05
-4.31758246481276e-05
1.92609323222271e-06
-2.44918755369342e-05
-2.04080358364358e-05
-3.88197319740355e-05
-1.30012669975686e-05
-2.49505046749484e-05
-2.58241920280571e-06
-2.41996535933506e-05
-4.34875396066937e-05
-3.37986536662174e-05
-4.40720161547517e-05
-2.73199652345727e-05
-1.48087126998837e-05
-2.89829036532929e-05
-1.2177727366004e-05
-4.54418436902947e-05
-1.29547493642776e-05
-2.54057650987713e-05
-3.63566253553997e-05
-3.61178892865078e-05
-3.99789578761236e-05
-1.43713011570464e-05
-4.01603731567444e-05
-1.19953222968826e-05
-1.91796585293926e-05
-2.08357319378099e-05
-2.27747299612202e-05
-1.78117299345849e-05
-2.47668023354064e-05
-1.45016953733696e-05
3.21347951501719e-06
-4.46072045593082e-06
-1.78789271521653e-05
-6.01677011383362e-05
-8.4443099419607e-06
-3.17790183863619e-05
-1.89843745289115e-05
-1.26228614113056e-05
-6.63208589144217e-06
-2.13918702695285e-05
-8.6192498603244e-06
-1.40191906472229e-05
-2.20303729137407e-05
-3.61467638907886e-05
-1.12084685205694e-05
-3.14459959412297e-05
-1.24029893189291e-05
-2.23795740637529e-05
-3.7392466400535e-06
-4.63692277676077e-05
-2.6971091044273e-05
-1.83691929540214e-05
-3.36659879422234e-05
-2.09966181822756e-05
-3.09187113842863e-05
-1.4708240900081e-05
-2.75825734898992e-05
-3.42442142819963e-05
-1.6194123158345e-05
-1.21694694570497e-05
-6.59715356658937e-06
-1.28491361889247e-05
-2.94705597425154e-05
-2.64923646249626e-05
-4.14076089632763e-05
-1.23436848865799e-05
-4.63459924909615e-05
-4.12402262469636e-05
-3.25635100409535e-05
-2.66178551666187e-05
-1.76798420591439e-05
-8.94909845229137e-06
-2.29726164293614e-05
-1.64824742774358e-05
-6.201095686615e-06
2.38437560795028e-06
-1.37399045315806e-05
-4.55871128481731e-05
-3.36286804934225e-05
-3.41424805714287e-05
-3.84687032579727e-05
-1.78976800713976e-05
-1.30114977864124e-05
-1.31084880362182e-05
-1.96578225458789e-05
-3.11750662590304e-05
-2.07842292467492e-05
-4.77575846701267e-05
-3.8089351219883e-05
-2.27821634880141e-05
-1.90530678646049e-05
-4.95167366069952e-07
-1.25356060021157e-05
-1.98951560823558e-05
-7.21837414102956e-06
-3.2163098900024e-05
-1.81521505317385e-05
-1.53110629543173e-05
-3.30819829792494e-05
9.61001687580051e-07
-3.02837197697447e-05
-1.18167190797686e-05
-3.09197100317647e-05
-4.38149330297212e-05
-5.4435000238743e-05
-5.51957981510884e-06
-2.55733387671245e-05
-1.44016295982083e-05
-6.03628859884068e-06
-7.02286059468876e-06
-5.93122448399927e-06
-1.36754880916506e-05
-2.54016143560715e-05
-3.3154187373471e-05
-8.07663926218766e-06
-1.03966774205273e-05
-1.57283298489193e-05
-1.02031977352733e-05
-9.89957964209866e-06
-2.05731517799361e-05
-1.92615158125985e-05
-1.8931556864798e-05
-1.45017298858727e-05
-3.83745338558102e-05
-2.07784200148943e-05
-2.31469573661356e-05
-2.89332422656809e-05
-1.03473569778999e-06
-5.2139778668339e-06
-2.95249703907088e-05
-1.05144049852751e-05
-1.87454210126527e-05
-2.87515443097295e-05
-2.2924570299055e-05
-6.00084864583877e-06
-2.5658022466033e-05
-3.73381573490953e-05
-1.95371937443075e-05
-1.55638722450642e-05
-1.77926684307042e-05
-1.69723858329975e-05
-2.1023069625141e-05
1.90242235229152e-07
-7.87847862365442e-06
-2.12683360151451e-05
-2.601631012557e-05
-3.76056576925077e-05
-3.74580419111675e-06
-3.04236965291118e-05
-2.74095671804134e-05
-1.73165853660933e-05
-3.9857653894888e-05
-3.46332937835499e-05
-1.71403587506313e-05
-3.78701358864609e-05
-5.51398971752981e-05
-2.793477007254e-05
-1.82448461559074e-05
-2.53514369184268e-05
-2.2540328758848e-05
-1.58571551350027e-05
-1.36614980318335e-05
-2.12248477357302e-05
-1.31414854615084e-05
-6.77713882746425e-06
-1.51025129595123e-05
-4.23035376441682e-05
-1.66473105102103e-05
-3.19062551608328e-05
-2.44628859730755e-05
-2.02807197124904e-05
-2.90855310505544e-05
-2.14695881577116e-05
-2.39641875230117e-05
-1.50900355376241e-05
1.05525256464331e-06
-1.69129177039738e-05
-2.07066196201007e-05
-3.23090370241048e-05
-1.382314486162e-05
-1.25959822038797e-05
-2.04168780865878e-05
-5.19022716915635e-05
-3.11586127109072e-05
-3.15668731546349e-05
-3.63695959315029e-05
-2.16242829497996e-05
-1.07171862619587e-05
-2.76903218518251e-05
3.54384630920103e-06
-2.49444067249834e-05
-1.08010100400736e-05
-4.21877799217008e-06
-5.45552299990637e-06
-3.75319619191123e-05
-2.58387785523109e-05
-3.3068937645166e-05
-1.65317082063519e-05
9.93140680929756e-06
3.60898190581952e-07
-3.06151350782502e-05
-8.06185668647494e-06
-1.58482678215662e-05
-3.15963197028865e-05
-2.66814189744865e-05
-7.53268207320816e-06
-3.0346510082955e-05
-1.23214708524097e-05
-5.33129918188992e-06
-7.94741585693938e-06
-3.69097179745478e-05
-2.2847116790868e-05
-4.1966607554121e-05
-1.67119857485367e-05
-4.87165277067417e-05
-3.2742761758206e-05
-4.19440754761322e-05
-9.44922985911961e-06
-2.07279208646645e-05
-9.99318695884345e-06
-2.45748500603053e-05
-2.425020137376e-05
-1.20145934318948e-05
-2.08595362491625e-05
-4.26087610479186e-05
-2.18531374709047e-05
-2.22245115954986e-05
-3.11367528002769e-05
-2.15917550180109e-05
-1.85604097448438e-05
-1.87563648790328e-05
-7.56592426749921e-06
-2.91793032981042e-05
-1.94212073638675e-05
-1.06928997902275e-05
-1.98957817412344e-05
-1.65790068657777e-05
-1.47023564356208e-05
-3.50513954331594e-05
-2.68240537891288e-05
-1.66610646969411e-05
-1.28547804063323e-05
-1.1765467619169e-05
-1.66075757445351e-05
-1.38266800656602e-05
-4.55533634772304e-05
-3.88711476998772e-05
-6.95173892681293e-06
-3.075726295656e-05
-5.03177599266198e-05
-3.32338905004709e-05
-4.80578317370935e-05
-1.14361833056801e-05
-1.270427535694e-06
-2.62796397336136e-05
-2.63855735849726e-05
-3.46756041765661e-05
-2.91686373733115e-06
-5.94632025129581e-06
-2.32808586060283e-05
-1.77768385641216e-05
4.76238793372889e-06
-2.49248889396813e-05
-1.35334808323099e-05
-2.47533367138163e-05
-5.81466726134967e-06
-3.31335396571283e-05
-1.06836355853964e-05
-4.07766873233065e-05
-3.78485235363572e-06
-1.5901635692127e-05
-1.92137948542533e-05
-2.46998964683951e-05
-2.92605560405234e-05
-2.29970917203189e-05
-2.99821819368052e-05
-1.85980671613005e-05
-1.85683917986211e-05
-2.31520891312689e-05
-5.39365948711697e-06
-2.95721616087814e-05
-3.1044350677035e-05
-2.38023826391575e-05
-3.93462972011123e-06
-3.30621584711337e-05
-1.73385851214379e-05
-1.57549144264532e-05
-1.00662024194249e-05
-2.44817223063931e-05
-1.31644941931607e-05
-7.31517951547687e-06
-2.45445257066639e-05
-3.41423748037415e-05
4.35783730493043e-06
-7.76100402501939e-07
-2.37219913219302e-05
-3.3273468017593e-05
-3.87108369731838e-05
2.83526578973342e-06
-1.36718226739977e-05
-1.90091164412252e-05
-1.68634949438467e-05
-3.55030341883103e-05
-2.90518482530796e-05
-2.48103137488169e-05
-3.40396545712224e-05
-1.14662239060774e-05
-2.03267191530735e-05
-2.75336573063474e-05
-9.16260635527171e-06
-2.39601606419176e-05
-3.05471236616371e-05
-2.64943650246695e-05
-2.77011629510104e-05
-2.42648581961147e-05
-7.7839607421508e-06
-2.21277072669119e-05
-1.7819538687384e-05
-8.80978957521085e-06
-2.50727618269511e-05
-1.86358599535365e-05
-2.07540983095765e-05
-1.40694917771615e-05
-1.27608311452911e-05
-2.80114714528148e-05
-1.8652822628007e-05
-3.01539048987415e-05
-1.50648943421634e-05
-1.33080902255748e-05
-4.06241170303844e-06
-7.14110780141476e-06
-4.54096144923193e-05
-6.32816699988396e-06
-2.28548834021141e-05
-3.07713254949929e-05
-2.88932533606806e-05
-2.18885108529726e-05
-2.93843323143853e-05
-2.32607941720738e-05
-3.70188243694723e-05
-3.25655410159464e-05
-2.93290865812418e-05
-3.2876756908463e-05
-1.30640917928311e-05
-2.54028869078552e-05
-4.47581065735284e-05
-3.01099695197069e-05
-1.00511748934593e-05
-9.12240123836946e-06
-2.08840298831198e-05
-1.21965614703107e-05
-1.36464511876361e-06
-7.27201513320968e-06
-2.41792936504209e-05
-1.16520296824872e-05
-1.57123280778615e-05
-2.87711318921973e-05
-7.28097070963285e-06
-1.53947142602629e-05
-2.30349911410296e-06
-2.63555465325968e-05
-1.72213429071661e-05
-3.44654273886355e-05
-1.19691004546713e-05
-8.7032057677654e-06
-3.19562770282763e-05
-4.40425206357606e-06
-2.68370825042797e-05
-3.41872370862202e-05
-4.19913170863426e-05
-3.29060322220205e-05
5.67579608326236e-06
-3.03755476998209e-05
-2.70326969418044e-05
-1.41269889191621e-06
-4.27727894929882e-05
-3.70223443268522e-05
-1.28751355642846e-05
-1.4412987794199e-05
-2.72164784916178e-05
-1.35961652403834e-05
-1.7762562684224e-05
-2.61586658381991e-05
1.99726906648949e-06
-1.68474310975732e-06
-1.99232285821729e-05
5.22021105029514e-07
-9.48533714368162e-06
-2.04849603404531e-05
-6.71919008072427e-06
-2.73258372898161e-05
1.34069886483349e-07
-1.08090888726826e-06
-1.81823870469558e-05
-2.07768023297681e-05
-1.90882604421022e-05
-2.77418237229848e-05
-3.3687308948992e-05
-1.47665369576892e-05
-3.44224847332641e-05
-4.11609071630574e-05
-1.69745844285083e-05
-3.55772466986262e-05
-2.91591756950816e-05
1.62123894581221e-05
-7.24480502643644e-06
-2.26393582384883e-06
-2.5116719543695e-05
-1.7416513267963e-05
4.90943995873503e-06
-5.0751842059901e-06
-9.54528748822204e-06
-3.79358799414312e-05
-3.4905939363296e-05
-7.87120609129842e-06
-2.83553277187597e-05
-1.68407485163832e-05
-8.00370496650617e-06
-2.43969557234357e-05
-2.23231250413529e-05
-3.64184681792426e-06
-1.39719353695782e-05
-8.82272569520335e-06
-3.7513736093752e-05
-8.13737002031261e-06
-1.19991693871259e-05
-1.02587743225095e-05
-4.21012364371291e-05
-1.64008766843349e-05
-1.68379354208278e-05
-4.08951592040384e-05
-1.88056232227868e-05
-8.00500090620209e-06
-4.40440144511774e-05
-2.01256872531701e-05
-2.47646547685999e-05
-1.28695201061472e-05
-2.65461599611454e-05
-4.0301658771832e-05
7.8477779399065e-06
-2.57359616708536e-05
-4.0401126512207e-05
-1.96125339264753e-05
-3.23140368032595e-05
9.2375016184971e-08
-1.67299928608932e-05
-1.69033652445897e-05
-1.04981048014582e-05
-2.03095241218073e-05
-2.04679685096614e-05
6.45705194126167e-06
-1.20393755201992e-05
-3.05222067751522e-05
-3.52353979701627e-06
2.32877136677157e-06
-7.5978531228526e-06
-3.20873219114157e-05
-3.10574895872936e-05
-1.12823002504511e-05
-1.67165597053425e-05
-1.81223852930483e-05
-8.66129135981579e-06
-1.38366637424868e-05
-3.3092663626622e-05
-1.81131870708047e-05
-1.98888610758991e-05
-2.43803969464834e-05
-9.4000848431942e-06
-1.47980410635585e-05
-2.74595669943183e-05
-3.48932947664604e-05
-1.44658704116861e-05
-4.10978178066358e-05
-1.90024692756696e-05
-2.87963258842537e-05
-1.2616475233201e-06
-4.31453867167872e-05
-1.42673582781693e-05
-2.31222580355296e-05
-5.44719477621417e-05
-1.76943928081304e-05
-3.85367360972719e-05
-9.80347635262383e-06
-5.7134278042559e-06
-1.55261663727726e-05
-2.21934943370544e-05
-3.33664837956913e-05
-7.01592290168545e-06
-1.0677458620239e-05
-1.81184809768363e-05
-1.10812593772181e-05
-4.53213996500586e-05
-1.88257980246822e-05
-2.48768228140171e-05
-1.6576245036996e-05
-1.93025362726198e-05
-2.94240181387094e-05
-1.838343511114e-05
-2.8930971105055e-05
-1.94317728184562e-05
-2.59852950024999e-05
-1.32014752463889e-06
-1.13331937175166e-05
-3.32218164194933e-05
-2.08351364106491e-05
-1.40843925661644e-05
-3.77462352155963e-05
-2.37243248262347e-05
-1.82760936334209e-05
-2.01483375477622e-05
-4.02173171373422e-05
-2.27112390201533e-05
-7.41282342393249e-06
-1.25374223219948e-05
-1.33029846925039e-05
-5.83452725878603e-06
-3.4584268333358e-05
-1.29719943928309e-05
-2.26549280635735e-05
-1.16212282979731e-05
-1.3337748908747e-05
-2.62704557226702e-05
-1.06443619818604e-05
-6.2748980942318e-06
-2.89923364771362e-05
-1.03936359337473e-05
-3.18421245628758e-05
-2.31878140523479e-05
-2.27376400155763e-05
-1.77634788456541e-05
-1.89619213478934e-05
-2.42063347288043e-05
-1.89146268394898e-05
-3.65776044815157e-05
-2.27594301203769e-06
-1.23519082949641e-05
-2.85115575779119e-05
-1.94787255137841e-05
-4.02117655240005e-05
-1.35345984951399e-05
-3.04135317632344e-05
-2.41549802302467e-05
-1.55266844678459e-05
-5.57443433537846e-05
-3.23883870547757e-05
-3.14599416133779e-05
-2.17072544445352e-05
-4.8385603665385e-05
-4.78238754399208e-05
-1.42460165626728e-05
-3.32921437199738e-06
-2.1557718731915e-05
-1.36677238059033e-05
-4.06764397377329e-05
-3.86071300758339e-05
-3.40913486676195e-05
7.45581408019987e-06
-4.66852687372609e-05
-1.61459423470001e-05
-1.50251748415387e-05
5.16286987492823e-06
-1.95806191276792e-05
-1.21386296321955e-05
-7.94466285555156e-06
-1.37587010347809e-05
-1.7754505834422e-05
-6.55329890666122e-06
-1.35030761134984e-05
-2.80114125438007e-05
-3.79908789927643e-05
-1.32818752411622e-05
-7.64809666920946e-06
-1.56594989413949e-05
-3.10028221397816e-05
-3.73275726510411e-05
-3.61110636011363e-05
-3.07272623070428e-05
-3.90036143609371e-05
-5.45254065267817e-05
-1.02254319034423e-05
-1.70979562920738e-05
-3.79659655355172e-05
-1.84046079404132e-05
-1.68288804350417e-05
-3.16101495422458e-05
-3.43343107567349e-05
2.13296935862825e-06
-1.78893741588726e-05
-1.17093215359046e-05
-1.0433719694073e-05
-1.90837322119215e-05
-7.43735110312689e-06
-2.15425964988171e-05
-4.20006046461832e-05
-3.7790893080272e-05
-2.72315764796031e-05
-4.29052415293974e-05
-2.4483869890531e-05
2.58736466899412e-06
-3.65010915634593e-05
-4.25633408485259e-05
-6.59985594849354e-06
-1.34524789675849e-06
-2.58880506634059e-05
-1.76375194020057e-05
-4.49032926727587e-05
-6.07374053733406e-05
-1.6025529657868e-05
-1.58090439416898e-05
-7.74660938130281e-06
-2.25460227252287e-05
-2.59384101574017e-05
-1.71048192053544e-05
-1.19538271280028e-05
-3.59870139575677e-05
-1.6079144749279e-05
-3.51370946509043e-06
-1.98093398779334e-05
-2.48913217789883e-05
-3.82483147759055e-05
-4.59994016540426e-05
-3.61791392140016e-05
-9.66470550063509e-06
-3.14801953517732e-05
-2.29059118095743e-05
-1.14130856611896e-05
-1.57486424094551e-05
-1.02629087912146e-05
-6.50640204811199e-06
-1.0603030420405e-05
-2.20179131578652e-05
-3.98512822870112e-05
-4.27977367324111e-05
-4.06117791869384e-05
3.58475559980787e-06
-1.85488823285816e-06
-2.65736404125202e-06
-1.99253366689212e-05
-2.02255575803028e-05
-1.92540782455554e-06
-1.6095383984481e-05
-1.45760289952039e-05
1.10838238553209e-05
-3.30877193978831e-05
-2.1488046330697e-05
-1.04312235538433e-05
-3.18850359598848e-05
-2.34798057665478e-05
-2.45931733753132e-05
-3.70349465870848e-05
-3.86350987183738e-05
-2.4689259517504e-05
-2.48498924677476e-05
-7.61864368515681e-06
-8.0990124056479e-06
-4.61089088579906e-06
-1.19267635836013e-05
-2.26852941053198e-05
-1.97816299325577e-05
-3.01425801157061e-05
-8.45679548625922e-06
-2.5938672570135e-05
-2.11287405494095e-05
-2.64784948034567e-05
-1.25331959186299e-05
-9.73469493172999e-06
-2.34892072864332e-05
-2.27432807059951e-05
-2.12993853580048e-06
-3.85443652104364e-05
-4.09416235762279e-05
-3.02051206767082e-06
-3.05788364490802e-05
-1.5784089867672e-05
-2.60715083420374e-05
-3.0756579433877e-05
-2.41941809486523e-05
-2.55156011364614e-05
-2.90207889886537e-05
-4.15721963735172e-05
-2.53373583101465e-05
-2.41599234858425e-05
-1.64908089216965e-06
-4.09673490079126e-06
-6.04079575044808e-06
-1.45057797188209e-05
-2.38529961821645e-05
-1.74386540370908e-05
-2.59086792974613e-05
-1.94005164868734e-05
-2.42443990388319e-05
-2.96288762080028e-05
-9.24913854028767e-06
-2.67044172891174e-05
-3.5488732438716e-05
-1.27553475089765e-05
-2.84172134548042e-05
-2.4335424405162e-05
-2.80465654719884e-05
-2.2840415196644e-05
-4.03276392257228e-05
-2.09783147609453e-05
-3.66501237514223e-05
-3.37610028417443e-05
-1.3341633899565e-05
-1.60690477033231e-05
-3.69288923378642e-05
-2.04015821617908e-05
-1.23105022988739e-05
-1.21270604935538e-05
-3.78486778174144e-05
-2.7688249499542e-05
-1.28227690426095e-05
-3.33470152320162e-05
-1.97069493243457e-05
-4.67431890689056e-05
-1.7534141950152e-05
-1.80298989415792e-06
-2.52118846557611e-05
-2.97813695189178e-05
-3.32966777551424e-05
-2.33071735384471e-05
-2.90008318166739e-05
-1.29843610002969e-05
-4.15623087899116e-05
-7.70577001787136e-06
-2.99573435262708e-06
-9.84089591218281e-06
-3.3329247855618e-05
-1.77542003323335e-05
-1.67795161476551e-05
-2.06753129315498e-05
-3.559767854794e-05
-7.79494952133542e-06
-1.14700180404249e-05
-1.49605015776469e-05
-2.60381642951662e-05
-3.55117633100917e-05
-1.28669510619279e-05
-4.37607663821736e-05
-2.87583647276767e-05
-2.43132155390446e-05
-2.09304590924121e-05
-5.96558625544171e-07
-2.89775037657469e-05
-1.49329443019483e-05
-8.74075525318321e-06
-3.98870024805827e-05
-3.28963767457221e-05
-2.77436291337026e-05
-2.75346964893988e-05
-1.53443908815817e-05
-1.04613928342351e-05
-1.72819345823103e-05
-1.32388842274973e-05
-1.75733426338421e-05
-8.74977188781192e-06
3.14068776686593e-06
-1.76693718876657e-05
-3.99306347496307e-05
-3.08233282030875e-05
-2.68068933859292e-05
-1.22528905391072e-05
-2.49526828423142e-05
-1.21008601213024e-05
-5.76317491327561e-06
-3.1297361505034e-05
-4.75899796672447e-06
-2.63089164620188e-05
-1.43239450886545e-05
-2.11834774042307e-05
-2.0178092685577e-05
-4.55661526757402e-05
-2.95157400585697e-05
-1.36097783211442e-05
-4.00460086181879e-05
-2.36877874928584e-05
-3.03301547644113e-05
-8.42156732980403e-06
-3.16012236671464e-05
-3.18051087901176e-05
-3.91023461688714e-05
-2.36531750753596e-05
-2.19844034236429e-05
-4.17141320139129e-05
-4.25604391718384e-05
-2.0292913100148e-05
-1.29231148007524e-05
-1.92353927203666e-05
-3.04418393180362e-05
-9.65274993529403e-06
-2.53198488878239e-05
-5.29340036127864e-05
-3.669190061816e-05
-2.2055211700982e-05
-1.43209415121587e-06
-1.50066487895555e-05
-1.36953442099594e-05
-4.08049394091433e-05
-3.01614701665021e-05
-1.2075792213738e-05
-1.77018498435176e-05
-2.56583550027968e-05
-1.54504568138225e-05
-1.21029924931651e-05
8.30144117943593e-06
-1.5046274541954e-05
-2.13891735275817e-05
-2.75123384312264e-05
1.69703288270153e-05
-2.18661450800879e-05
-3.27684255702197e-05
-3.32573675817584e-05
-4.20447401490559e-06
-3.00613712318043e-05
-2.4483756514355e-05
-1.87924952343478e-05
-1.90180520040898e-05
-2.45940450560504e-05
-3.14887965694253e-05
-2.63848178990308e-05
2.90624524608711e-06
-1.7417714516345e-05
-2.54950160698883e-05
-2.66341976324728e-05
-4.12746933101507e-05
-3.10757699552318e-05
-2.56317520541272e-05
-2.22133815139414e-05
-4.11764134835834e-06
-1.62826405978957e-05
-1.75147402326247e-05
-1.75773810130224e-05
-2.63905253761734e-05
-2.84513371891565e-05
-1.24645329069585e-05
-2.0358923706659e-05
-2.55703591052957e-05
-1.99941374627347e-05
-2.55106239578068e-05
-1.64649762430035e-05
-3.20883692548701e-05
-3.14720083019194e-05
-2.11707573176022e-05
-1.28892016804809e-05
-1.97409372817899e-05
-2.13630633669748e-05
-2.68820253707942e-05
-1.07548522800927e-05
-1.88480567188886e-05
-1.20645084995227e-05
-1.68686936584399e-05
-1.77624992883182e-05
-3.48405993328028e-05
-9.72904999624623e-06
-2.9060584568204e-05
-1.623415967361e-05
-2.00706606531851e-05
-3.24124597176077e-05
-7.2590078065482e-07
-1.10853331261765e-05
-2.72058118866114e-05
-2.49729516957934e-05
-1.38573444975606e-05
-8.15636094169144e-06
-1.99921343825066e-05
-4.82725600252965e-05
-3.3092561366606e-05
-4.38756679200795e-05
-6.83769169126344e-06
-3.48337451890688e-05
-2.97931417195229e-05
-3.82142768973605e-05
-1.69656386601155e-05
-4.55631822723841e-06
-3.26446259987221e-05
-3.12084803274214e-05
-1.75014176319551e-06
-1.80092798626236e-05
-1.20679015501073e-05
-2.04704763474642e-05
-2.1620369537964e-05
-8.97196544287887e-06
-2.43426757457517e-05
-1.99994804932066e-05
-2.13036284095133e-05
-3.29507197275876e-05
-3.83717611435531e-05
-1.8462516653541e-05
-2.1276834115227e-05
-1.18867119358765e-05
-2.5446647490817e-05
-2.62462509584269e-05
-1.46136033816423e-05
-2.39528651654309e-05
-2.70082115773969e-05
-5.61308044853052e-06
-5.81687757430208e-06
-6.44595244213133e-06
-4.46842106742616e-05
-3.26700251613936e-05
-1.51697761173123e-05
-1.16725466824283e-05
-2.92772489970679e-05
-2.52118580689442e-05
-2.99449140840881e-05
-2.71583871057451e-05
-3.30574807599897e-05
-6.88761127661698e-06
-2.32886816055447e-05
-1.86841918057968e-05
-2.52879049441647e-05
-9.95598460002623e-06
-2.31675273763819e-05
-1.38128766636391e-05
-1.48393261123406e-05
-1.27339384282798e-05
-4.12654713701642e-05
-5.63970448981297e-07
-3.70668925460385e-05
7.59470841898904e-06
-4.80252308422003e-06
-1.4591839421118e-05
-2.29448493319445e-05
-3.7016438470172e-05
-2.86157663972011e-05
-2.88905439702316e-05
-1.3984686728846e-05
-1.56280804054431e-05
-2.56782955925001e-05
-2.00259007276285e-05
-2.74496315599396e-05
-4.46836116525282e-05
-2.12914445840458e-05
-2.98877189942666e-05
-2.2907552415095e-05
-3.02110178037858e-05
-3.03009130174252e-05
-2.20075017541866e-05
-5.42651297730451e-05
-1.87391663932744e-05
-2.04047297720856e-05
-2.73105227495275e-05
1.00780640217631e-05
-2.00086812414417e-05
-1.93478505427103e-05
-8.28017239906334e-06
-3.05400637952723e-05
-3.69962955914577e-05
-5.88243257508008e-05
-2.37695846007644e-05
-3.70293524868461e-05
-1.6873943490633e-05
-1.92171762988839e-05
-2.50149774932318e-05
-2.88276753019668e-05
-3.74125771138634e-05
-8.83593068332535e-06
-1.59912813420475e-05
-2.73684450493424e-05
-1.31083911834393e-05
-2.49715822506649e-05
-1.64095386130111e-05
-2.15859403546021e-05
-3.66156134357376e-05
-2.74422525371567e-05
-3.44489317693643e-05
-1.64439853839265e-05
-3.03947139973432e-05
-2.71873383088463e-06
-2.1169107586279e-05
-9.05769355323847e-06
-1.10763833703007e-05
-1.97117964912927e-05
-7.00077087935478e-06
-1.90099647009327e-05
-2.03855011914342e-05
-2.85291338018614e-05
-1.05544554454638e-05
-2.24807139610861e-05
-2.21966838421384e-05
-4.2067868365554e-05
-3.40867975788368e-05
-2.24474457823623e-05
-9.18077525361029e-06
-4.26781950690588e-05
-9.48688882674949e-06
-1.63433559230737e-05
-3.36163081359356e-05
-3.80312450795311e-06
-2.13369101549583e-05
-2.36878950956768e-05
-1.55638083280018e-05
-3.29063435789858e-05
-2.63572021529542e-05
-3.49450727974756e-05
-8.14360061835674e-06
-2.21233087104756e-05
-3.49832438110317e-05
-3.18782066973175e-05
-2.54825142899793e-05
-1.96861611703225e-05
-6.03651752882825e-06
-1.87621742662625e-05
-3.95934245525757e-05
-2.50022654342181e-05
-9.94022743188161e-06
-5.00709487833822e-06
-9.66897080341363e-06
-3.19643675795452e-05
-1.50450457593361e-05
-3.61283006049151e-05
-2.0250755323965e-05
-8.63927140627441e-06
-2.04076479220532e-05
-2.75724208167212e-05
-1.70432555753362e-05
-2.66921544323583e-05
-3.40456405654752e-05
-2.28802903032789e-05
-1.8196536291766e-05
-2.1750983531387e-05
-4.64524903808745e-06
-2.75675892652665e-05
-9.21162807144208e-06
-3.31395016864673e-06
-3.06894749283008e-05
-8.68861338332706e-06
-3.17573138475253e-05
-2.28790956664798e-05
-9.32131833944285e-06
-8.92266010045186e-06
-7.00499072817529e-06
-2.47551683997814e-05
-5.17819226124729e-06
-1.95291140940257e-05
-2.16859950385496e-05
-2.06362049597784e-05
1.0432006060303e-05
-1.27993926336641e-05
-1.26771579306811e-05
-1.85050540308123e-05
-1.53666787972379e-05
-1.46665318238343e-05
-3.01310859473256e-07
-6.15051198378079e-06
-2.77605630172278e-05
-2.77620201598354e-05
-2.86726446750504e-05
-2.45354333791214e-05
-1.36340368237042e-05
-2.69122706292194e-05
-2.48148860121533e-05
-3.32929020880528e-05
-4.08775416826362e-05
-2.9508026346331e-05
-1.74374200038339e-05
1.24205645568897e-05
-2.43447777110215e-05
-1.18443064783634e-05
-3.46272809984786e-05
-2.52231407545284e-05
-1.65767528472967e-05
-8.08496121439137e-06
-3.07494365544276e-05
-4.51480984683393e-07
-1.76415226364788e-05
1.05212841742381e-05
-3.54792396339181e-05
-1.29163856853957e-05
-1.1340012468019e-05
-3.73002720138817e-05
-4.79135619644659e-06
-2.31884669127884e-05
-2.35258552610761e-05
-3.02461945442508e-06
-1.12433296191445e-05
-2.24563884167077e-05
-2.50906968744296e-05
-2.3273061736505e-05
-1.10179792672458e-05
-1.67477072157081e-05
-1.81096552354657e-05
-4.84198931807386e-05
-2.6492157923048e-05
-1.7776021620308e-05
-1.52688259039848e-05
-7.41339143875926e-06
-2.24261658586853e-05
-2.03836675850463e-05
-6.99677455272696e-06
-3.51837104756089e-05
-2.69766162873457e-05
8.03764343782282e-06
-2.33330138939958e-05
2.28744908934803e-07
-3.23195293244236e-05
5.91138865407107e-06
-2.56849240717378e-05
-1.8596763098306e-05
-2.81236135693949e-05
-3.78950280156637e-05
-2.7316299082717e-05
-2.23145124207376e-05
-1.41181712959722e-05
-5.84695520251394e-05
-1.39639277738931e-05
-2.56680064519869e-05
-2.12877467151275e-05
-1.96148888572485e-05
-2.49915574400368e-05
-2.20806538481126e-05
-2.80726297456459e-05
-1.02066276975906e-05
-1.56016132663594e-05
-1.05144391506975e-05
-2.27956406991153e-05
-2.562260495729e-05
-2.5470358114016e-05
-1.35486540922685e-05
-1.78902901289025e-05
-1.10805509321189e-05
-2.70939403631929e-05
-1.53687489835679e-05
-2.22274547285677e-05
-4.4118635670361e-05
-3.71038774984422e-05
-5.56224162752785e-06
-2.68856715272328e-05
-2.99192916826534e-05
-1.54952179808091e-05
-2.34512864259915e-05
-4.42279884398751e-05
-4.72048521582585e-05
-3.29779474382979e-05
-1.97292490357626e-05
-9.93151003377609e-06
-3.56826321002032e-05
-2.30961575297571e-05
-3.6227494465374e-05
-5.06897358339946e-05
-3.78883034627269e-05
-3.41559922147529e-05
-4.1449517871256e-05
-1.08663524053746e-05
-2.17450153098263e-05
-3.41285435440415e-05
-4.66172682720014e-05
-3.85378599462178e-05
-2.71849457103059e-05
1.76404297438096e-05
-2.36471186815521e-05
-1.8785219088356e-05
-3.39417462220129e-05
-1.18681258604196e-05
-8.82514113057948e-06
-1.02948075255341e-05
-4.3707215321707e-06
-1.95641807209834e-05
-1.51013784659237e-05
-4.65465069634101e-05
-2.09958633497893e-05
-1.95956899081025e-05
-1.18862435320966e-05
-2.41570832470513e-05
-1.46198131449978e-05
-1.54385289417466e-06
-2.88660063813209e-05
-2.21191651408201e-05
-3.46110687581776e-05
-2.73707362780973e-05
-1.62333883844168e-05
-3.27624010519248e-05
-2.85338377124273e-05
-1.17134580572754e-05
-1.94964400177266e-05
-2.1878789905236e-05
-3.88398809799049e-05
-3.3616064233842e-05
-2.61091097899742e-05
-2.5230547218508e-05
-1.24174699054407e-05
-3.00160346388131e-05
-1.07386417590905e-05
-2.53628123547209e-05
-3.92062948671696e-05
-1.6444232454594e-05
-3.09117406390397e-05
-1.25850512498849e-05
-7.46290011438169e-06
-1.93676462240073e-05
-3.01778210670881e-05
-3.58483199313578e-05
-1.78081848307651e-05
-5.94654672487797e-06
-3.95647075167639e-05
-1.90590214820926e-05
-5.0412103077792e-06
-1.7798323285173e-05
-1.51432971951384e-05
4.42513456738227e-06
-2.38367027686074e-05
-1.8889319596503e-05
-9.54341149263761e-06
-1.60250987058162e-05
-2.02492749818365e-05
-1.70300659403601e-05
-3.66178289069205e-05
-1.84183630878529e-05
-1.45299584594729e-05
-2.13541230130218e-05
-9.92373056271883e-06
-2.99454616436329e-05
-3.37206667961078e-05
5.32767092045514e-06
-2.89221829680719e-05
-1.40251057312145e-05
5.17132652682728e-07
-1.12127552179517e-05
-3.1893138538296e-05
-1.27174217339698e-05
-1.68566658629811e-05
-1.22299177313766e-05
-3.72370865635563e-05
-1.49870912456487e-05
-1.81550069668092e-05
-1.49628135269619e-05
-8.70021759186788e-06
-2.02623993681834e-06
-2.00662077256612e-05
-3.2979207167728e-05
-1.91545687728312e-05
5.11373153171161e-06
-2.16080239186743e-05
5.00075973886584e-08
-1.05849517467727e-05
-1.05648186172674e-06
-3.40195465141735e-05
-1.87610511349174e-05
-1.73738858310117e-05
-3.77601159368028e-05
-1.00940580700148e-05
-3.55261334224401e-05
-1.77012748517502e-06
-2.83617106936866e-05
-8.04368477180747e-06
-8.83815793385967e-06
-3.66159364508009e-05
4.69436931706186e-06
-2.83222853702135e-05
-6.64244022471315e-06
-2.31931016695617e-05
-2.99927979931254e-05
-3.90497649428897e-05
-3.91103504046404e-05
-1.56606569095653e-05
2.56149347140414e-06
-3.4213586518274e-05
5.45036505237966e-07
-1.548415575944e-05
-2.60137337818899e-05
-2.46828427525585e-05
-3.3423533108919e-05
4.0366384080713e-06
-1.35937732151959e-05
-1.15339017569332e-05
-5.57685063954451e-06
-1.56572568298119e-05
-3.08118654446401e-05
-6.14579968248975e-06
-2.50296117601232e-05
-1.49654430374701e-05
-2.80220430895557e-05
-2.70261269361685e-05
-2.93120162123728e-05
-1.90597781600719e-05
-8.26866253687566e-06
-2.14240370562295e-05
-2.14113195970521e-05
-4.47662638853542e-05
-2.4292784134545e-05
-1.10375129132661e-05
-3.18694189411655e-05
-2.71067180264683e-05
-3.98457051407499e-05
-1.86859000114768e-05
-3.18966393870903e-05
-1.71302234591133e-05
-5.85891574720033e-06
-2.00417126831909e-05
-2.8456319907422e-05
4.03657844432085e-06
-1.18497874141411e-05
-9.78706052580727e-06
-3.7531191271204e-05
-3.60750113335789e-05
-4.31741599452999e-05
-3.88585908625456e-05
-3.97499704067417e-05
-2.00434730415813e-05
-2.27288966323608e-05
-2.76352259318873e-05
-1.79239232834415e-05
-6.61145574902515e-06
-1.81410161394968e-05
-1.51409678612696e-05
-3.79258803010424e-05
-1.24794280064856e-05
-1.69741613217085e-06
-2.66344996141882e-05
-1.78615219146537e-05
-3.52989027796982e-06
-2.19184752134241e-05
-1.90991084463411e-05
-1.88952674076166e-05
-2.81464211335925e-05
-1.0130079856469e-05
-1.35851173250772e-05
-2.16568207166931e-05
-2.42776966673999e-05
-2.8537418040168e-05
-4.22185634964035e-05
-1.97486149987496e-05
-3.10666506491945e-05
-9.88052657632694e-06
-1.47392709777876e-05
-2.28956591129693e-05
-4.3098142556196e-05
-1.50120056103772e-05
-2.2032016688567e-06
-4.91631274592212e-06
-4.86731490466214e-06
-4.54897044889181e-06
-7.9837310723131e-06
-1.53009994876772e-05
-6.354463737126e-05
-1.70710536550645e-05
-2.96672298520935e-05
-1.77770786972717e-05
-1.17696716615407e-05
-2.96276121155494e-05
-1.80303698576019e-05
-3.29904136331908e-05
-1.68924194078658e-05
-3.38240912115062e-05
1.26550961721841e-05
-4.26926031763957e-05
-3.87470905423083e-05
-1.40694900652545e-05
-2.05073017265039e-05
-4.05357338039021e-05
-5.32508608234701e-05
-2.02226527707158e-05
-1.83764708085677e-05
-2.02880444847754e-05
-1.28010319446849e-05
-2.79008531722996e-05
-3.74749587069202e-05
-1.44420207807698e-05
-2.15476338741448e-05
5.11936610567166e-06
-2.25643223757763e-05
-3.96924616022555e-05
-8.04732977817362e-06
-4.77350784210929e-06
-1.97076300120412e-05
-3.39068409880478e-05
-4.11533004057788e-05
-2.44054992082556e-05
-1.73381663969544e-05
-1.56105014267734e-05
-1.24332415597529e-05
-1.57280781069918e-05
-1.31254621445127e-05
-2.62343796384813e-05
-2.75862571256645e-05
-1.24558760795298e-05
-1.64150197436048e-05
-4.34599283971696e-05
-2.33402814220764e-05
-2.33397384462135e-05
-2.08807840283858e-05
-3.36385320100015e-05
-2.96341166268007e-05
-2.2511072863698e-05
-1.43810349717483e-05
-1.01119311341881e-05
-3.00187210829736e-05
-2.53807791193054e-05
-2.64040840589632e-05
-1.63702058920194e-05
-2.69131080519403e-05
-1.30594626541155e-05
-1.48175808157041e-06
-2.92471600138251e-05
-2.43309291893874e-05
-1.63583366053745e-05
-2.0835059727608e-05
-4.14728772332084e-05
-3.69416686634361e-05
-3.23415641663394e-05
-3.31810943513748e-05
-3.79877529971995e-06
-3.71794941141836e-05
-7.68916634107304e-06
-1.61547643391237e-05
-3.39443347487935e-06
-3.25892126371717e-06
-2.47241274834013e-05
-2.47994573864938e-05
-3.34951135923728e-07
-3.33817376728877e-05
-2.36405880044224e-05
-1.57915174069435e-05
-2.20729033700903e-05
-2.78219453845519e-06
-1.81214827461404e-05
-9.34503184991069e-06
-8.32487611140005e-06
-4.60780307152334e-05
2.91773275568289e-06
-1.75549997843649e-05
-2.64001294860886e-05
-2.23422817119331e-05
6.73404286878438e-06
-2.0853701604053e-05
-1.15280090273123e-05
-3.4042389335131e-05
-2.37388622702094e-05
-2.32899475384716e-05
-3.25531728437053e-05
-3.86517205164862e-06
-3.45627399245612e-05
-1.90960139934893e-05
-6.85073476445464e-06
2.19709702312024e-06
-1.65638323012579e-05
8.2018866624112e-07
-1.39399209669289e-05
-1.42455931764161e-05
-1.51394837509595e-05
-1.81637682635237e-05
-3.80578255537173e-05
-1.89489447517829e-05
-1.4688009070116e-05
-2.29310600610195e-05
-2.18181245075304e-05
-9.94848851209442e-06
-1.61830243824805e-05
-3.77846619365148e-05
-1.2362506691608e-05
-1.96937593645013e-06
-2.3451153401309e-05
-9.57700834690184e-06
-4.4064132851157e-05
-1.44769002710541e-05
-3.28458048078358e-06
-2.91031945788818e-05
-3.02131792167233e-05
-2.06086429794249e-05
-6.63003101777038e-06
-2.83169800891723e-05
-2.1526168127601e-05
-1.30593106395917e-05
-1.95292566932497e-05
-2.60261192106094e-05
-2.13559270911852e-05
-1.13849133653303e-05
-1.56407320957668e-05
-2.94287526305902e-05
-3.79708284685365e-05
-1.07954221783727e-05
-2.26396869584336e-05
-2.98329647441952e-05
-7.15760760478027e-06
-2.55500704855789e-05
-1.27013224530047e-05
-1.18204376457556e-05
-1.41241210425595e-05
1.24759631014746e-06
-1.78928578253611e-05
7.48724303250472e-06
-1.09743533044521e-05
-2.18757063444244e-05
-1.92391058711361e-05
-1.42247165578776e-05
-1.21582125572642e-05
-3.78871956194931e-05
-2.45561659985918e-05
-3.33287702487185e-05
-1.39811251253606e-05
-1.12823892492166e-05
-2.34158126117955e-05
4.77876665256361e-06
-3.33259323052762e-05
-1.2876270695803e-05
-1.43507833742273e-05
-1.28163101739188e-05
-1.17947011759976e-05
-2.82173507720228e-05
-2.60581405194582e-05
-2.33163945328772e-05
-1.58599893850951e-05
-1.71864352829611e-05
-2.19930118498154e-05
-2.32655418254096e-05
-2.5375857702828e-05
-3.39872236544292e-05
-1.47726443328404e-05
-4.10275899605161e-05
-2.9095268148197e-05
-5.63414678963999e-06
-2.40528126904519e-05
-3.00328464381043e-05
-9.4469538569856e-06
-1.40338378560447e-05
-2.17323012764626e-05
-3.58055871341984e-06
-2.73889066480061e-05
-2.51856693638836e-05
-4.03440978850556e-05
-3.95398478849769e-05
-1.82474531164639e-05
1.49073061731359e-06
-1.09378682623892e-05
-3.92986811873e-05
-1.67032855674792e-05
-3.91446454052735e-06
-2.98372565388895e-05
-5.12906737260437e-06
-6.8952730257009e-06
-1.1687178718331e-05
-1.07371511965485e-05
-1.18049870740421e-05
-1.39045743692396e-05
-5.6198376091956e-06
-2.92853807266864e-05
-2.80561263026873e-05
-1.95650501663394e-05
-3.11138842589939e-05
-1.58650528565503e-05
-9.70584018697464e-06
-2.81584725839237e-05
-2.47877177562957e-05
-1.26435408163877e-05
-2.07660877194247e-05
-1.45601828352412e-05
-1.74950135570772e-05
-9.60150352213645e-06
-7.20326965648023e-06
-2.79066190310075e-05
-3.69005823170484e-05
-2.89479556175234e-05
-3.04249804805979e-05
-5.61265994190028e-06
-2.08063616485095e-05
-1.68003446769135e-05
-2.36703551528973e-05
-3.98060162853815e-05
-2.68536525577117e-05
-2.80294919757926e-05
-2.20580223918222e-05
-8.09325541043049e-06
-4.82672815545883e-06
-8.24554344192189e-06
-3.66558822229751e-05
2.79752692825015e-06
1.14285558189e-06
-1.85992661023346e-05
-5.10881964379519e-06
-1.98676057340744e-05
-2.88851391403347e-05
-1.15974414785301e-05
-2.3615247504334e-05
-6.182965109938e-06
-2.87541920914279e-05
-4.36379073918199e-06
-2.60989810657751e-05
-9.43190453960297e-06
-2.05718196837965e-05
-2.56743657195544e-05
-2.1719166808611e-05
1.37269137032008e-06
-1.56736268486459e-05
-1.59905069706438e-05
-1.9353242991321e-05
-3.21617874830723e-05
-1.753757276931e-05
-3.05455369794487e-05
-4.81455424159397e-06
9.27882370807646e-06
-2.2094122176312e-05
-1.95467655195035e-05
-1.3656767773651e-05
-2.24282529923625e-05
-1.71461665531322e-05
-3.57652399170413e-06
-9.63265737046508e-06
-2.63438990825383e-05
-1.88493832495922e-05
-1.39092773324302e-05
-2.87787780841822e-05
-1.11978505282237e-05
-1.78370202592353e-05
-2.38533847915332e-05
-1.49273654331392e-05
-2.95042488465629e-05
-2.29005093973275e-05
-3.76744306339715e-05
2.59948931740865e-06
-4.36496490704042e-05
-2.74971556208234e-05
-4.06437144088163e-05
-7.43964491665333e-06
-3.15125841672941e-05
-2.69530277198682e-05
-3.58075294395519e-05
-3.3838504600164e-05
-1.54015486205732e-05
-1.31142257183699e-05
-3.10116850605224e-06
-7.55955180151879e-06
-2.04564176791537e-05
-1.15476042253087e-05
-3.90050678666383e-05
-4.87514414164652e-05
-7.57189159417991e-06
3.11661572239985e-07
-3.40513331351858e-05
3.66427685001981e-06
-3.63649632231022e-05
-3.67938133904342e-05
-3.90558133385151e-05
-4.54175836991007e-07
-1.35226448167214e-05
-3.61201209905047e-05
-4.0131146985028e-05
-3.5407893014275e-06
-2.39352166906695e-05
-1.60513150738101e-05
-2.2672916372871e-05
-2.04412273082604e-05
-2.70478572547103e-05
-3.69875945159434e-05
-3.62304071167873e-05
-3.34061364145479e-05
-3.3438413931601e-05
-1.64334784298331e-05
-2.10359962927032e-05
-3.14954733553444e-05
-4.11890328844941e-05
-3.19553544747387e-05
-1.9060669685145e-05
-3.52052790691036e-05
-1.76201609785036e-05
-1.1367378328961e-05
-1.99242461331202e-05
-7.48721790980961e-06
-3.62321662513719e-05
-2.40894276927482e-05
-6.74735165319694e-06
-4.74282695902454e-05
-2.07477910248197e-05
-4.11621936717874e-06
-1.89671182675961e-05
-2.74865164048233e-05
-4.35781572113847e-05
-1.5980927850611e-05
-6.92538079773517e-06
-1.16146562509666e-05
-9.26562722988092e-06
-3.95555769966812e-05
-1.18139157518048e-05
-1.11087248650129e-05
9.71788494127161e-06
-3.20873781030687e-05
-1.82278350003148e-05
-3.42402527856535e-06
-3.15289928325936e-06
-3.44348272356672e-05
-3.16847164135916e-05
-1.68477664103825e-05
-1.86797412290967e-05
-2.34660606151343e-05
-1.10914178615123e-05
-3.29683829898562e-05
-3.37615130251985e-05
-4.02594407019121e-05
-2.28770176514406e-05
-2.53060234217905e-05
-3.52471512850448e-05
-2.62133353525709e-05
4.11629078495226e-06
-1.85494425129985e-05
-1.60536985177161e-05
-1.92952656191143e-05
-1.43964884137431e-05
-2.12922434416023e-05
-4.63846888181248e-05
-3.67286798701253e-06
-1.23663084639726e-05
-2.67915271370044e-05
-1.41630132625993e-05
-3.98443773102408e-05
-2.16894630355271e-05
-2.62467847168217e-05
-1.92581654470605e-05
-4.32413049392663e-05
-2.52542978554907e-07
-1.70654132834669e-05
-2.76131912487695e-05
-3.63767046070326e-05
-4.20935991510664e-05
-7.07933189707445e-06
-2.6268468877932e-05
-2.36279267444542e-05
-1.32149906919211e-05
-2.49626922645192e-05
-2.61812873257633e-05
-5.77017391489915e-06
-3.28163119512402e-05
-1.55385040493154e-05
-4.73042738990053e-06
-2.31244622851798e-05
-2.64952209406644e-05
-1.50493357033764e-05
-1.35842869258155e-05
-1.12504736198908e-05
-2.42943958927223e-05
-1.54138553687405e-05
-3.33547701734491e-05
-3.41840860192057e-05
-1.26155978844517e-05
-2.60314834504521e-05
-1.61371890207287e-05
-9.48084214382685e-06
-3.00047155757047e-06
-1.03546778589826e-05
-1.6610307835734e-05
-3.34276296885469e-05
-2.00183110838406e-05
-3.05087663151208e-05
-1.58225525269006e-05
-4.34592815161176e-06
-2.99370192862973e-05
-2.65417216375624e-05
-6.74094063249653e-06
-3.19061055643929e-05
-8.61058785701225e-06
-1.44146081111537e-05
-2.68441178648324e-05
-1.73524555886488e-05
-1.51055347650143e-05
-3.34156136056514e-05
-1.55518074324533e-05
-6.17630595203146e-06
-1.52812807424782e-05
-2.63165107611872e-05
-6.92445669631621e-06
-2.38888023370118e-05
-2.03163302105912e-05
-3.19713895836278e-05
-1.58614594183942e-05
-3.33023241217124e-05
-4.43372229034404e-05
-1.56743012853483e-05
-2.52178391732717e-05
-3.25486582398112e-05
-2.37627523893675e-05
-3.15557335483596e-05
-2.63054359854186e-05
-1.63837338051311e-05
-1.38110778545887e-05
-2.17461440168779e-05
-4.05790660163777e-05
-2.60802232706813e-05
-1.57816703429516e-05
-2.27643088638606e-05
-2.55615382356471e-05
-3.75017494742347e-05
-4.38493863218236e-06
-2.94923697514298e-05
-1.70545180999699e-05
-1.34658537040925e-05
-2.97968050077876e-05
-1.58361933570824e-05
5.04375086895057e-06
-2.4041801402823e-05
-9.30138697707469e-06
-2.21374335422609e-05
1.8472229786468e-05
-1.64761981304339e-05
-2.31457616757056e-05
-1.51848598705505e-05
-1.61892371341155e-05
-1.26558905253672e-06
-2.58624732242454e-05
-2.68674004704124e-05
-2.98896137908755e-05
-1.63915350680137e-05
-2.10398875036011e-05
-2.09869995072268e-05
-1.99995542800036e-05
-2.69205874524942e-05
-1.30720267575383e-05
-2.77859620676746e-05
-2.25105001919881e-05
-7.74365475623463e-06
-1.86927387945458e-05
-1.13426724089913e-05
-2.06909782053419e-05
-1.1448955168815e-05
-8.60291570872541e-06
-2.50656712950374e-05
-1.0428275893918e-05
-1.97681402687553e-05
-1.20622084202321e-05
-1.17682823960497e-05
-1.84184584205481e-05
-2.98118873207143e-05
-4.45880214043623e-05
-2.03865074171523e-05
-1.37363711858797e-05
-2.68204309663917e-05
-1.78898013519823e-05
-3.37160561979601e-05
-1.61915121447503e-05
-1.55792910021899e-05
-1.99060991947903e-05
-2.61387495686849e-05
-1.88020584799302e-05
-1.24726167843619e-05
-1.56608925599924e-05
-2.19779001856202e-05
-1.14863712370781e-05
-1.92596413718537e-05
-2.3783624901176e-05
-1.76820513693915e-05
-2.18473055584212e-05
-1.80403636365456e-05
-3.16589270937773e-05
-1.98206626601322e-05
-2.22096275278171e-05
-8.43766970200923e-06
-3.54675977243824e-05
-3.12572716308126e-05
-1.24905275774852e-05
-3.06432946980996e-05
-3.33801785017897e-07
-1.57800095127837e-05
-4.7670738930677e-06
-8.54438406376596e-06
-9.03648824734236e-06
-8.14267819249868e-06
-1.49474618052619e-05
-2.34035668159894e-05
-8.97999486168611e-06
-2.56142382072262e-05
-3.45218435137645e-05
-3.11235600144539e-05
-5.6266228608248e-06
-2.33388159554176e-05
-2.99695914565801e-05
-3.02243848670482e-05
-2.32722764525769e-05
-2.48553577333271e-05
-1.37773692592784e-05
-2.64055638716127e-05
-1.74148161842114e-05
-2.30077892989391e-05
-4.42609101791424e-05
-2.03132216080753e-05
-2.64371086038013e-05
-5.99780916761009e-06
-3.06784146452537e-05
-3.26461937585813e-05
-2.08485611268886e-05
-4.15034358347984e-05
-4.85156111164616e-05
-2.38098549421918e-05
-4.01746939370328e-05
-2.29989028711233e-05
-3.16232307443421e-05
-4.49798256320779e-05
-1.77874710488695e-05
-2.64709337141231e-05
-2.33673755596992e-05
3.51279195822965e-06
-3.11385752426805e-05
-2.11495240953269e-05
-3.06598943013011e-05
-2.45822000316844e-06
-2.96189876327951e-05
-2.99515866614245e-05
-7.84205074969854e-06
-9.36606080305615e-07
-1.15084452040199e-05
-1.49313160262034e-05
-1.64233194440017e-05
-1.68462430928546e-05
-2.96399211142124e-05
-1.57246913518001e-05
-2.55579344363008e-05
-2.73211551220889e-05
-3.33920399190246e-05
-3.17835502790605e-05
-2.65483279551244e-05
-3.70493171509124e-05
-6.31522464698032e-07
-2.29126822798393e-05
-2.36159841153106e-05
-4.91800667232636e-06
2.19349011186361e-05
-2.38096427329161e-05
7.32931406362545e-06
-2.35532380548014e-05
-1.83655631305969e-05
-2.07140339240286e-05
-3.92986097990545e-05
-2.83243636785558e-06
-1.92849674489117e-05
-3.68941820410863e-05
-2.65013749697598e-05
-1.83973277384899e-05
-2.68267461824845e-05
-9.68025493849633e-06
-1.83097340468993e-06
-3.68254913243835e-05
-4.04036832696928e-05
-7.9234515215132e-06
-3.2813662350553e-05
-2.73324280267383e-05
-1.05430497985413e-05
-1.06575940704069e-05
8.40967123523631e-06
1.41807600516938e-05
-1.24348263240815e-05
-2.4752618215354e-05
-3.72704618644452e-05
-2.13978720641444e-05
-1.73287105470922e-05
-1.8782769506851e-05
-2.08375152845774e-05
-3.4385517751661e-05
-3.09792971762398e-05
-1.82597556123992e-05
-2.25711053916382e-05
-1.32091624201366e-05
-1.33599961900618e-05
-1.24480269636216e-05
-1.74914846523086e-05
-1.30542298416401e-05
-3.4844554390348e-05
1.6363837357391e-05
-2.78997824673517e-06
-5.38228588476017e-05
-4.22543833910038e-06
-1.2736920046715e-05
-1.09853264902794e-05
-1.58480337366648e-05
-1.78011141909655e-05
-2.7368189634316e-06
-4.09859348212612e-05
-1.38187043861769e-05
-2.69633496667289e-05
-2.89742342958569e-05
-8.95220425582784e-06
-3.17483035132556e-06
-9.33709759900096e-06
-4.11737187479986e-06
-4.40108016402712e-05
-1.22288886123979e-06
-2.31165490784139e-05
-2.50919810723745e-05
-2.09073628670272e-05
-7.31260568632639e-06
-2.65650787450991e-05
-2.8204800108531e-05
-2.06613053957742e-05
-3.2757189499785e-05
-2.39755387581358e-05
-1.66988845469658e-05
-1.05492765348031e-05
-9.50926903633228e-06
1.35704399053907e-05
-1.27925948673798e-05
-3.34059230319601e-05
-9.48963141422373e-06
-2.37365231595373e-05
-3.16846756965214e-05
-2.84575888322231e-05
-4.94245705629175e-05
-3.63257094617799e-05
-1.91995211718534e-05
-4.01614701771688e-05
-4.48025604392773e-05
-2.55676741429027e-05
-4.05412987288131e-06
-2.03267165066238e-05
-2.91233302662885e-05
-2.91523228342268e-05
-2.4866794837798e-05
7.15863946959204e-06
-1.45523963316533e-05
-8.39471888867262e-06
-2.71039954187395e-05
-2.51480463798127e-05
-3.32641381577819e-05
-1.21983425366806e-05
-2.37269316672576e-05
-4.72767488625295e-05
-3.76377453791408e-05
-1.38503063193628e-05
-8.09096449135075e-06
-1.72838447062979e-05
-2.24762320253267e-05
-1.6668563415749e-05
-1.08321075501524e-05
-3.1885237510325e-05
-3.39451815644256e-05
-1.23477055372883e-05
-1.58436976791289e-05
-2.66719531343994e-05
5.36123173536815e-06
-6.20091487834437e-06
1.18303498811049e-06
-1.07457151162429e-05
-2.97641081725685e-05
-2.49817626780603e-05
5.08810847353985e-08
-1.80956762368082e-05
-2.04126331926673e-05
-3.55672100209076e-05
-3.57636930956781e-05
-2.95453882744217e-05
-7.71523722682496e-06
-3.18464801052722e-05
3.51553574054739e-06
-3.09029572814251e-06
-4.80183457833229e-06
-1.92424097193632e-05
-1.15097935221706e-05
-2.91212854773021e-05
-3.39827567409124e-05
-2.52527190962376e-05
-4.15636272462456e-05
-3.75693453514249e-05
-2.29524753095698e-05
-2.41026781172837e-05
-9.20439234555631e-06
-1.88037273786303e-05
-9.213919913033e-06
-2.89356988244113e-06
-2.04484935432882e-06
-3.94253320350683e-05
-2.98968354269093e-05
-7.21474277498483e-06
-1.36061244384482e-05
-3.06899914674429e-05
-2.89719506814679e-05
-2.6180235895469e-05
-2.11195727237777e-06
-1.49371666602434e-06
-8.06369289361624e-06
-2.31741614951406e-05
-5.61240788058634e-07
-8.19415445775479e-06
-2.81812301866689e-05
-3.29868199774006e-05
-8.76523047500938e-06
-8.27251931763408e-06
-3.15342199972908e-05
-4.53482971381373e-05
-2.03590991155056e-05
-2.11265864327057e-05
-1.70492085921629e-05
-5.29558835832138e-06
-2.48906008755795e-05
-3.3381739389822e-05
-3.71659034319198e-05
-2.12456348915658e-05
-7.50256676602029e-06
-1.22763352258468e-05
-1.80502730932659e-05
6.44525041020441e-07
-1.95148929705324e-05
-2.08873674048982e-05
-3.23532009916904e-05
-3.34545909661643e-05
-4.42061909269064e-05
-3.35802327528498e-05
-2.88153722567545e-05
-2.81466526617739e-05
-9.88510864182243e-06
-3.78706760291866e-05
4.0267633551809e-06
-2.74831870131481e-05
-1.31272971849649e-05
-7.92931241031042e-06
-1.86972744398847e-05
-2.08528776300221e-05
-3.19439094452311e-05
-1.56840725195298e-05
-8.89576020016063e-06
-1.67899959129195e-05
-1.95163393561157e-05
-1.80230031097668e-05
-2.32091366022767e-05
-1.83829009256338e-05
-2.1779883883357e-05
-2.45051768984906e-05
-1.37824341904127e-05
-4.07668906401605e-05
-3.22239159984922e-05
-1.92219467075076e-05
-1.51448979119556e-05
-2.99693557768613e-05
-7.88444907924086e-06
-1.92722571389855e-05
-7.40564215340664e-06
-1.96800925239212e-05
-1.15585941737695e-05
-2.31321602250633e-05
-1.36158157914649e-05
-2.2883136479517e-05
-1.45230599254865e-05
-5.82560844413857e-05
-4.96895840106427e-06
-1.22546084149751e-05
-1.00301226838686e-05
-3.73428612112982e-05
-1.72871157000698e-05
-1.33522024213205e-05
-2.25649150953655e-05
-3.23672039683705e-05
-2.50912127177204e-05
-2.64523347929899e-05
-1.20335757251812e-05
-2.36092468517933e-06
-1.69957800425561e-05
-2.31106597773241e-05
-2.33332051271355e-05
-4.10225508840469e-05
-1.04656651869472e-05
-1.09670709076022e-05
-4.16449402694028e-05
-3.50212015012506e-05
-1.24848799602981e-05
-2.38774885006331e-05
-2.56594332071069e-05
-2.65094675683267e-05
-3.4289633748331e-05
-2.64949088629033e-05
-2.42388411394927e-05
-3.18150614571042e-06
-2.02207995115058e-05
1.46675606290329e-05
-2.08812471388596e-05
-1.79176737034065e-05
-3.104451221984e-05
-2.03259397773947e-05
-8.26139144483148e-06
-1.91261620732051e-05
-1.07910776859126e-05
-9.81473427112754e-06
-1.22777760600935e-05
7.04196622474631e-07
-1.21822867630663e-05
-2.90339124271988e-05
-2.84855359437756e-06
-1.32299924733823e-06
-1.31723801483914e-05
-2.59099669234756e-05
-2.81436359805752e-05
-3.5458420175378e-05
3.94004247921084e-06
-1.19148291743771e-05
-3.47392484174558e-05
-3.8420491687744e-05
-1.73534131546247e-05
-2.08512442814008e-05
-2.05853931480909e-05
-2.48867285721455e-05
-2.41899863902236e-05
-1.07408698303195e-05
-1.28139416028924e-05
-2.94556803919237e-05
-3.73366983853372e-05
-1.81673448367595e-05
1.55746780198626e-06
-3.03165096960499e-05
-2.77539958735996e-05
-2.44699216332427e-05
-2.05732864478824e-05
-1.28945442875683e-05
-1.80555470230826e-05
-3.80655122378498e-05
-2.16690907367529e-05
-3.14803211189099e-05
-1.90718824042904e-05
-2.49663836570637e-05
-2.25402790474714e-05
-3.27655469307602e-05
-5.79761733568768e-05
-4.23845415313626e-06
-2.00766296194524e-05
-1.03451969311008e-05
-1.97627406711459e-05
-2.71568676970265e-05
-2.8865316016735e-05
-2.91787982158618e-05
2.34589359086173e-07
-2.02043204970607e-05
-1.61893983465366e-05
2.66469549250461e-07
-2.71366050340054e-05
-3.81497667969267e-05
-3.9970102933952e-05
-2.65981991692149e-05
-3.43221663155537e-05
-2.67107607547466e-05
-2.6786397878671e-05
-2.47139012183508e-05
-1.42946113926145e-05
-1.38483959102452e-05
-6.48450086283747e-06
-1.36453793892529e-05
-2.09047201198067e-05
-3.20619828615836e-05
-3.10988760855235e-05
-4.78734855011542e-06
-1.82150202289019e-05
-3.32410207143052e-06
-1.73422156180246e-05
-8.22606079958729e-06
-2.97270050246878e-05
-2.46466279292943e-05
-2.2035630869706e-05
-2.23641933239905e-05
-1.48136875419966e-05
-4.49939689895065e-05
-1.00677605609928e-05
-3.56322984107129e-06
-1.95753655814036e-05
-5.1976496376726e-05
-1.94357477204801e-05
-1.28719961572188e-05
-1.22303471769623e-05
-1.54713214917663e-05
-2.35863231354034e-05
-1.77377488089367e-05
-2.93179983140908e-05
1.59680143607263e-06
-2.33968347133079e-05
-3.6258104328059e-05
-1.63792806591785e-05
-3.59528713918552e-05
-3.36439659366878e-05
-3.07254533678968e-05
-2.21287754174363e-05
-2.26098826231055e-05
-3.24965930165753e-05
-2.83003389454646e-05
-1.24167742947096e-05
-1.57446270304169e-05
-3.57050760874963e-05
7.23010280248837e-06
-1.8370111074081e-05
-1.27740980577317e-05
-1.88609138639041e-05
-1.17675593916295e-05
-1.36888120014296e-05
-4.25132983444434e-05
-1.65055090190824e-05
-3.79117803912291e-05
-4.15928373848947e-05
-1.70348333956854e-05
-2.92747613311643e-05
-2.6366479229499e-05
-1.03439047288857e-05
-3.93871760811586e-05
-1.60056089028307e-05
-2.47945687826026e-05
1.00879974913195e-06
-2.21065853800235e-05
-3.4500451260409e-05
-1.33595231545329e-05
-3.53219386790236e-05
-8.51590907348773e-06
-3.76055493194831e-06
-2.12632183148307e-05
-1.15865973050154e-05
-5.61367646729404e-06
-1.64684467475446e-05
-1.73525260540861e-05
-1.16451778634552e-05
-2.60551524611311e-05
-4.97558384023692e-05
-3.13918661483001e-05
-1.80425293028329e-05
-7.86514870833368e-06
-4.29093685122184e-06
-3.394320430546e-05
-2.29279001922142e-05
-2.04550970481926e-05
-2.18739926565666e-05
-6.91332668088876e-06
-1.12676635089563e-05
-3.3447520499767e-05
-4.50098942766588e-05
-3.26220568199128e-05
-1.09675239140124e-05
-4.0823265595016e-05
-2.8763960718719e-05
-2.44358332473773e-05
-4.99723021401973e-06
5.13075800396437e-07
-2.12672999307358e-05
-2.60543554300707e-05
-1.7330993941221e-05
-4.12440455784747e-05
-1.99713039531266e-05
-4.71544333376012e-05
-1.45802813763628e-05
-2.00204808148321e-05
-2.01551690310234e-05
-4.39648404798385e-05
-2.31671396565782e-05
-3.41727405204771e-05
-3.27367667257455e-05
-2.0365867039474e-05
-3.19310486726707e-05
-4.24758435237026e-05
-1.37789737092893e-05
-2.65116959418833e-05
-3.49766484118519e-05
-1.46675957465992e-05
-3.19435954065775e-05
-8.24467097900013e-06
-3.13738652223894e-05
-1.36874452641997e-05
-3.31628457809762e-05
-2.7364670520744e-05
-2.89404820133172e-06
-6.20117493478453e-06
-1.16143467095325e-05
-1.30227944924828e-05
-2.77038805661893e-05
-1.2995466258725e-05
-2.04137584333928e-05
-5.96340161244481e-06
-2.81777065480656e-05
-7.42250307167109e-06
-2.77319674222912e-05
-3.5003314323636e-07
-1.93446752045307e-05
-3.39301840480248e-05
-1.51696770836219e-05
-1.78743893968183e-05
-2.01367986501349e-05
-6.09013806446007e-06
-3.42393516541285e-05
-2.50626573274872e-05
-2.53648679089911e-05
-1.83655011099365e-05
-2.16922058188569e-05
-3.35983145032829e-05
-3.04800550723342e-05
-1.4600653730603e-05
-2.32071574403533e-05
-2.51868959178999e-05
-1.22939077590258e-05
-2.8054885443384e-05
-3.63032545275298e-05
-2.27996867699749e-05
-2.81379941000065e-05
-2.20729932526288e-05
-3.10996997061974e-05
-2.76551058366127e-05
-1.56545273310437e-05
-2.56661763186828e-05
-1.59892413146808e-05
-1.62382598323921e-05
-2.72592244019014e-05
-4.13036010588969e-05
-1.61624644374239e-05
-3.92192405087541e-06
-3.48210871106103e-05
-1.75491700594942e-05
-2.78744878401901e-05
-1.85342036201752e-05
6.20278659373136e-06
-9.73669794625844e-06
1.23334792329227e-06
-3.16820167562994e-05
-7.75773683988663e-06
-3.78908728003531e-05
-2.27983440180238e-05
-1.11649134813851e-05
-2.84326544838395e-05
-3.5604859660026e-05
-3.08581629059367e-05
-1.15358737810556e-05
-1.30085251554139e-05
-1.03570980389792e-05
-2.74480462953023e-05
-1.95750009962846e-05
-2.03580978800535e-05
-2.21840151789429e-05
-3.54763677749995e-05
-2.60793121141739e-05
-4.08812931238113e-07
-1.15651628711221e-05
-3.02293719291219e-05
-2.3049002339751e-06
-1.96358457200029e-05
-2.46320673429848e-05
-2.04064980283925e-05
-2.20485446925746e-05
-2.46971677445385e-05
-1.48737951197148e-05
-8.27657056201796e-06
-4.06638934009761e-05
-2.52115410282303e-05
-1.45573986222984e-05
-1.4611366929679e-05
-3.14910381384167e-05
-3.92298593520405e-05
-3.09166571855848e-05
1.56138247892642e-06
-1.12269664886743e-05
-2.17648646363791e-05
-1.05945076288366e-05
-1.25966803964468e-06
-1.37551196928287e-05
-2.31322193679144e-05
-2.76183057463707e-05
-4.31344461505848e-05
-3.33563152385901e-05
-5.26372736519341e-06
-1.77991412362168e-05
-3.32135695906785e-05
-2.34400731664619e-05
-2.72259825508454e-05
-2.40033694147789e-05
-2.57425836836007e-05
-3.45956589872348e-05
-1.20176762783696e-05
-2.09302872417374e-05
-3.89156221524661e-05
-4.34749946333793e-05
-7.65414539126967e-06
-1.52297221270321e-05
-2.02527281447432e-05
-2.25432125358069e-05
-2.10291424832458e-05
-2.20454470633678e-05
-1.04973320702201e-05
-2.79420767975256e-05
-3.71760435320507e-05
-9.46899277114175e-06
-2.8940969366527e-05
-2.34373907468454e-05
-1.83755723872695e-05
-3.31562837406452e-05
-1.00328452617977e-05
-1.39053906704664e-05
-1.96257643641656e-05
-1.46577109009645e-05
-4.46742619389634e-05
-2.02578736365533e-05
-2.59045042986598e-05
-1.80673618872868e-05
-1.44008336145861e-05
-2.3657661386967e-05
-2.3855506619528e-05
-2.41803324416851e-05
8.31337816985813e-06
-1.4929628127528e-05
-4.96603400081478e-05
-6.26774466832745e-06
-2.04295433884528e-05
-1.68357527100179e-05
-2.39437663554614e-05
-9.96785302770393e-06
-6.11916106504643e-06
-1.52918274658961e-05
4.93232543387637e-06
-3.97650010785455e-05
-1.25912452571709e-05
-3.52154494362912e-05
-6.87074183087834e-06
-2.59695624873776e-05
-3.84572037137335e-05
-8.59249620448348e-06
-2.09346611385683e-05
-2.94762585116579e-05
-1.76258095553077e-05
4.32138016138159e-06
-1.93003521653243e-05
-1.69059012177702e-05
-3.44086609881759e-05
1.59879040302174e-06
-1.87960739691441e-05
-9.50473465752371e-06
-4.34036989570521e-05
-1.05322010904531e-05
-1.21857338417988e-05
-3.42062904535701e-06
-2.49719583508313e-06
-2.62560879819394e-05
-1.18263540309993e-05
-2.8098550020947e-05
-1.0140566487784e-05
-7.86536326832766e-06
-3.09083058666208e-05
-2.93716182823098e-05
-1.38778360035472e-05
-2.00828792644788e-05
-1.21378944747526e-05
-2.48044214904015e-05
-4.58816598634479e-05
-5.11189506608089e-06
-5.72237480090741e-06
-2.19414386366258e-05
-2.39620509764869e-05
-1.83838505731793e-05
-2.92076631868434e-05
-3.08115472228037e-05
-2.42479793123901e-05
-3.25948105184087e-05
-2.29531221972288e-05
-2.24019875506936e-05
-1.74678492125834e-05
-1.89257146128422e-05
-2.96416558438139e-05
2.39663326640959e-06
-1.74769689818832e-05
-2.11270344069512e-06
-1.18370706315778e-05
-1.95409787089894e-05
-3.03548617773063e-05
-5.76027894730578e-06
-3.04420914642894e-05
-8.94290486660844e-06
-2.36655267639424e-05
-1.50931982332066e-05
-3.01027299722108e-05
-2.19986169450177e-05
-1.21613460116042e-05
-4.57131746009762e-06
-1.44069348739126e-05
-2.72666988140913e-05
-5.55775558534975e-06
-1.36216749546158e-05
-3.64415251782862e-05
-8.78986950835388e-06
-2.31373146955783e-05
-9.58641952884502e-06
-3.27850159101419e-05
-1.05553326167758e-05
-1.60018008401319e-05
-4.51592029742568e-06
-3.32737199260272e-05
-1.41675188005406e-05
-6.18722798516708e-06
-4.18207419713467e-06
-3.93766594005533e-05
6.61004916487165e-06
-2.48893120454473e-05
-2.26501882764097e-05
-1.47309266507973e-05
-1.38938442222563e-06
-2.05395211632078e-05
-4.96438673412838e-06
-5.67436532002644e-06
-2.29533885878149e-05
-1.61287325041533e-05
-2.1468955180266e-05
-8.2048034184835e-06
-1.09872566555643e-05
-1.71229394256342e-05
-3.07168046311886e-05
-2.2980793638926e-05
-1.22331750724983e-05
-9.30726924413625e-06
-2.87144383242971e-05
2.5486426949669e-06
-3.87869015236517e-05
-2.93137411094563e-05
-2.45966276919346e-05
-1.82280183070514e-05
-3.32185815970293e-05
-1.09580968984991e-05
-4.92247810558023e-06
-2.58049287192441e-05
-1.10862322857621e-05
-3.4684786900599e-05
-1.25440425455345e-05
-2.29252440204292e-05
-2.94022748162969e-05
-2.62732228508236e-05
-3.81163246493275e-05
-1.25743510243565e-05
-3.25177274036314e-05
-2.53553267701459e-05
-1.52091026377059e-05
8.22991694805601e-06
1.60215394513694e-05
-3.01985475638307e-05
-2.28717216130602e-05
-3.08719819229576e-05
-2.81690560851172e-05
-2.41973627073855e-05
-7.91691600534851e-06
-2.36357716669038e-05
-3.86476604222982e-05
1.2481828762655e-06
-2.56090760864265e-05
-2.63114351983421e-05
-2.18726019375512e-05
-2.18927327880287e-05
-1.74604023997925e-05
-1.18367999248042e-05
-1.21218562869168e-05
-1.73636949929933e-05
-3.62114004702765e-05
-3.27476328127812e-05
-3.36456586077647e-05
-2.5131738643227e-05
-2.60762630360255e-05
-3.60566821195097e-05
-9.64628160779993e-06
-1.219934142249e-05
-4.039529618199e-06
-2.93992178676208e-06
-1.16370560185644e-05
-3.93061088248593e-05
-2.97853958816749e-05
-3.29422919175845e-05
-3.46141958877143e-05
-1.89796890066076e-05
-1.80093870287904e-05
-1.65946589968587e-05
-1.02815031292125e-05
-3.93310584859631e-05
-3.17983449824331e-05
-3.41354029038621e-05
-1.4768269759141e-06
1.84154945198695e-06
-3.2838064185305e-05
-2.55603086221818e-05
-2.51503797627995e-05
-3.07800000684101e-05
-4.72162557674534e-05
-2.57608255547937e-05
-3.72817957276377e-06
-9.65581039901903e-06
-3.05070819664825e-05
-3.83886802357996e-05
-1.52527872490668e-05
-4.22798724482331e-05
-2.19344079016088e-05
-2.24299071788581e-05
-4.34853813303651e-06
3.34364269478629e-06
-9.56963472319916e-06
-3.18421601001335e-05
-1.4299258063088e-06
-8.16744069061169e-06
3.43295555784648e-06
-3.46123060773813e-05
3.97859347864551e-06
-1.3080462764555e-05
-1.66252054056675e-05
-1.91410948633098e-05
-2.25735723562619e-05
-2.97659758825651e-05
-3.53694602577918e-05
-2.74974738942129e-05
-3.75634129445859e-05
-3.13250617789293e-05
-2.39840421177583e-05
-1.20656664562308e-05
-1.08568708086206e-06
-2.56807342184995e-05
-2.17829468543272e-05
-1.22806208422682e-05
-1.21198098599734e-05
-2.54489585469003e-05
-1.97540732206274e-05
-1.60891195818853e-05
-8.54874920719014e-06
-1.60899026785182e-05
-3.38850739673291e-06
-2.06757990706329e-05
-2.66142616410808e-05
-9.66586746474995e-06
-1.06156423124915e-05
-7.53321610156835e-06
-2.98166395562331e-05
-1.41929584803965e-05
-3.35053507660282e-06
-1.7467607154414e-05
-1.13900162312161e-05
-3.49272877715853e-05
-1.34371182399206e-05
-9.49132326552941e-06
-3.21084022320498e-05
1.18142122583441e-08
-1.27166222464663e-05
-3.52745285711723e-05
-2.44048136567129e-05
-1.86006455310338e-05
-2.61710834974515e-05
-2.58642332064626e-05
-2.44135427005453e-05
-2.62602136564107e-05
-3.49353989675785e-05
-2.14306649019471e-05
-2.92094753886916e-05
-3.77400814140426e-05
-2.18616435941786e-05
-4.20540176042065e-05
-4.09211134988198e-05
-2.15081653195489e-05
-1.42781067807023e-05
-1.62235012707418e-05
-1.71641285500512e-05
-2.9843015878387e-06
4.18397685743992e-06
-3.76451915172553e-05
-2.16697120238607e-05
3.84846300040269e-06
-3.52283455533594e-05
-4.17456419919252e-05
-3.61430771516951e-05
-1.41714186186535e-05
-2.62193412376331e-05
-3.63936375253027e-05
-2.60028906501139e-05
-3.10146037224427e-05
-2.35270081642262e-05
-3.13452184140859e-05
-2.19091775730005e-05
-4.32804847446604e-06
-1.68806697355204e-05
-2.77429552286988e-05
-4.74540826932409e-05
-4.63532584057499e-05
-7.48984309615423e-06
-1.40302260516189e-05
-3.19499495038856e-05
-2.1666102515075e-05
-6.55517060017997e-06
-2.36468033900426e-05
-3.05953382421986e-05
-2.80595796197557e-05
-3.77410996490219e-05
-1.88984363559009e-05
-2.29934659458571e-05
-3.3758785473476e-06
-9.55018672710104e-06
-2.87713299400819e-05
-5.87411657187694e-06
-2.17096237132476e-05
-4.3360426849692e-05
-2.4329876124152e-05
-4.19146819917508e-06
-2.03893458430316e-05
-2.77615118544033e-05
-2.87723497376227e-06
-1.78174409728174e-05
-1.4927934104482e-05
-2.36616670160471e-05
-3.0535576101512e-05
-2.44458253892747e-05
-5.36533352859065e-06
-1.44267054280499e-05
-2.73836199632355e-05
-7.07368099616834e-06
-1.78172800605685e-05
-3.16420834189705e-05
-1.86141524319226e-05
-3.83092557858697e-05
-2.41969361319084e-05
-3.18319503505428e-05
-1.69296788711556e-05
-2.79413197934897e-05
-1.2665102401441e-05
-7.04934309920191e-06
-1.80570269610856e-05
-2.59776650850778e-05
-1.43212640223405e-06
-2.07934181876298e-05
-1.81083153746347e-05
-4.76010962053571e-05
-3.47611217979049e-05
-1.20136017043101e-05
-1.27963289706058e-05
-3.02455942234361e-05
-2.77096705543311e-05
-2.91280263151292e-05
-2.03088229969246e-05
-2.22883838322901e-05
-1.75934668101541e-05
-2.50421293114434e-05
-9.99992448249605e-06
1.39176051001656e-06
-1.40773889067212e-05
-3.92233329426407e-06
-4.53767480397015e-07
-2.72601594515068e-05
-1.39262227328264e-05
1.66912727487822e-06
-2.81755563868954e-05
-2.92668988964184e-05
-2.89764362573812e-05
-3.05536439381091e-05
1.61034003824246e-06
-2.25524213605589e-05
-2.6625808979607e-05
-1.474569321339e-05
-5.77537554675214e-06
-2.17317072495255e-05
-1.34779829056181e-05
-3.87036197929098e-05
-1.79718993269428e-05
-1.08277787480562e-05
-4.06976468676399e-05
-6.85929124793308e-06
-4.28095279041649e-06
-1.51472576730091e-05
-1.96855785727848e-05
-2.13689960488746e-05
-2.34151462008585e-05
-1.70312328614898e-05
-1.25689664381664e-05
-3.73300592742873e-05
-5.22961098496166e-06
-2.92857303476489e-05
-1.77536750876623e-07
-3.59459852444138e-05
-3.57632250987528e-05
-3.91077208793271e-06
-1.68085129530785e-05
-1.54625951165585e-05
-1.941682440886e-05
-2.12074203534897e-05
-2.54887725653226e-05
-9.65246026927105e-06
-9.81692287586491e-06
-1.83011666575436e-05
-1.92645546532236e-05
-2.88964032141963e-05
-2.02159717624569e-05
-6.02137798349792e-06
-1.04740905171916e-05
-6.07404900628083e-06
-6.46426355187212e-06
-3.56396636642536e-05
-2.12064781882023e-05
-3.9997203124305e-05
-2.29815461439792e-05
-8.85850885066574e-06
-3.4672284086574e-05
-2.98867680370524e-05
-1.84693992508305e-05
-4.71900411375075e-05
-2.98585581957034e-05
-7.6634437603944e-07
-2.94682085030462e-05
-5.49904149865365e-06
-2.24091230485363e-05
-1.4216603834871e-05
-1.58653847751611e-05
-2.18176037932406e-05
-1.49355283431232e-05
-3.64311393322054e-05
-1.18565740346138e-05
-3.48941445838894e-05
8.35138146634301e-06
-3.80773050696253e-05
-1.70248902774338e-05
-1.2983325679239e-05
-2.18859950882969e-05
-2.5915207141608e-05
-1.23424415052662e-05
-3.47557159183172e-06
-2.80006621757056e-05
-4.54124899500777e-05
-2.41283560326591e-05
-3.7961162612754e-05
-2.35300202769502e-05
-1.42854580191184e-05
-1.97334278840446e-05
-2.14085712449642e-05
-4.94010235328287e-06
3.68352829430406e-06
-2.13107743574829e-05
1.01868138870181e-06
-1.14040248268648e-05
-1.16438382035074e-05
-2.43516528925231e-05
-5.26327887150118e-06
-2.19345012700824e-05
-1.18749569308555e-05
-2.2940188722167e-05
-2.28278293583951e-05
-4.84481769019959e-06
-1.65316011005593e-05
-3.62704799852385e-05
-2.12853644143098e-05
-3.84294619658159e-05
-1.8567296162212e-05
-2.73404637353937e-05
-1.23242466136126e-06
-2.24409423408407e-05
7.45649036751293e-06
-3.27719718709063e-05
-2.01291485279405e-05
-2.18290305458089e-05
-1.36762450664075e-05
-2.54889683862833e-05
-2.59736624368312e-05
-3.03688913036923e-05
-1.67521317764437e-05
-1.85800387798588e-06
-1.76761956980893e-06
-1.9473523861109e-05
-2.26318369481569e-05
-1.66977674160102e-05
-2.2746388189855e-05
-2.04938649875587e-05
-1.63548153201247e-05
-7.44546607862143e-06
-2.17300587969183e-05
-1.7497548944968e-05
-3.70877297528773e-05
-3.82966633335623e-06
-8.1318753671407e-06
-3.90441023048869e-05
-8.95861597856445e-06
-2.88966593992703e-05
-1.81700846260794e-05
-4.64645488433482e-05
-2.99985376277608e-05
-9.58279685515141e-07
-2.88239500585402e-05
-9.35114858008524e-06
-1.22473251641253e-05
-4.90667676963222e-05
-1.70433686232942e-05
-1.62923579835156e-05
-1.40391311564992e-05
-1.66884051888724e-05
-2.70453798363532e-05
-1.72273398104665e-05
-2.09225024801684e-05
-2.68561532370086e-05
-4.41047151093992e-05
-3.12409697334607e-05
-3.74932856235698e-05
-3.47556112682667e-05
-2.21215316482488e-05
-1.57493850608467e-05
-5.07402372180734e-05
-3.4564737495121e-05
-7.02077992304812e-06
-3.10696918196367e-05
-2.82741107618517e-05
-2.44086326803915e-05
-1.78274090118681e-05
-3.36632835160236e-05
-2.43655851706487e-05
-4.34698430901813e-05
-2.43446826637394e-05
-2.91223902910073e-05
-4.27638581208595e-05
-1.96037113322093e-05
-3.52330105404081e-05
-5.6246123861043e-06
3.69562688992804e-06
-2.15322932022347e-05
-1.23081870932094e-05
-7.44384340788918e-06
-3.3024121738449e-05
-9.75582975829977e-06
-4.99158135431285e-06
-2.06488720468618e-05
-3.17272078512214e-05
-2.2227749936063e-05
-4.40348892959447e-05
-1.71981848194749e-05
-2.92607744794136e-05
-3.94126824859955e-05
1.86389985146348e-05
-1.4414255477053e-05
-3.21987248923375e-05
-3.63956889172272e-05
-9.1508321073318e-06
-5.67205774382566e-06
-3.93907110507672e-05
-1.82509164031035e-05
-3.81950573563165e-05
-3.71194743905517e-05
-2.08110128332214e-05
-2.04678780385422e-05
-2.49864949296198e-05
-1.48219204065866e-05
-1.42011011080091e-05
-1.338466788308e-05
-2.41001340583652e-05
-3.11227230048832e-05
-9.99658749270341e-06
-2.19582494055619e-05
-1.17261930702953e-05
-1.01572244451486e-05
-1.06320267166804e-05
-2.69263054676653e-05
-3.86462097187293e-05
-3.69773929205548e-05
-1.23460033278377e-05
-3.17916032505605e-05
-2.90995352169972e-05
-3.4647773439082e-06
-1.96632016306921e-05
2.55357091021922e-06
-1.08139021771474e-05
-3.67567812905826e-05
-1.01537733787701e-05
-1.15984001336298e-05
-9.91096807171206e-06
-2.43221925146741e-05
-7.49416138004948e-06
-2.61622464687058e-05
-1.32631504717457e-05
-3.55636129231821e-05
-2.64135853291102e-05
-2.33878364469448e-05
-3.79977264491065e-05
-3.17808176503374e-05
-3.4532449050023e-05
-1.56955161769635e-06
-6.921962237121e-06
-4.23640930153328e-05
-1.28420882327892e-05
-4.7496295891634e-05
-2.70663429375887e-05
-1.62247367269023e-05
-3.26555266498098e-05
-3.62562847443406e-05
-2.16997307484089e-05
2.32785251385306e-06
-2.01590566400548e-05
-3.04773619370945e-05
-5.85780077066376e-06
-1.76764625168502e-05
-2.7080769477599e-05
-2.59094041535376e-05
-3.09009344183363e-06
-2.71288816647866e-05
-2.83693345157698e-05
-3.69928441845147e-05
-2.10303583096758e-05
-1.78653509937222e-05
-2.18570562530422e-05
-2.30311012798136e-05
5.43618703468442e-06
-2.35448456813994e-05
-1.14522207811632e-05
-4.28957204142818e-05
-2.97175043203777e-05
-1.82943724342154e-05
-2.7312618309029e-05
-1.72607235038013e-05
-3.4851154006898e-05
-1.43384456897032e-05
-2.43917463850742e-05
-1.61494614947019e-05
-4.40994309388782e-05
-2.62921402968188e-05
-4.02448663716304e-05
-2.48799022028873e-05
-1.51411899482533e-05
-1.05788361477334e-05
-2.06679882695236e-05
-5.4658313544252e-05
-7.6072960470379e-06
-6.1161453220535e-06
-3.75025798417803e-05
-5.1987465315514e-06
-3.23817968028072e-05
-2.18049423388016e-05
-3.56697110324248e-05
-2.25374974373861e-05
-3.48786970186257e-05
-3.78659657680233e-05
-2.9436888342987e-05
-1.40425829401148e-05
-2.58824013295237e-05
3.63759631579347e-06
-9.98456781851261e-06
-2.44752661573417e-05
-3.78120055577465e-05
-3.3418563987082e-05
-2.32989404343765e-05
-1.95402154602758e-05
-8.62785001260685e-06
-1.27623243986767e-05
-3.06714365111445e-05
-3.08806632598703e-05
-3.96299972977438e-05
7.40274711783547e-07
-1.18289121684642e-05
-5.18747290850801e-06
2.29036599127411e-06
-1.59178722412923e-05
-3.29418539804169e-05
-1.75622654885584e-05
-1.60726193187017e-05
-2.54895651322008e-05
-7.70106053678596e-06
-1.76554701063609e-05
-3.4586063688754e-05
-2.86334174086266e-05
-1.87281296527187e-05
-4.46573569089874e-05
-4.84488643398192e-05
-2.50839948659517e-05
-2.40359121157288e-05
-3.15644281385402e-05
-2.62472323480692e-05
-5.24885547763254e-06
-3.78438528783661e-05
-2.36277824444511e-05
-3.51250976176527e-05
-1.06864494832712e-05
-9.21995190540249e-06
-2.552765148252e-05
-2.31483195814002e-05
-2.848251833052e-05
-2.2024006578175e-05
-2.70645695312407e-06
-1.06285951082265e-05
-6.34181539133706e-06
-2.54228288785299e-05
-3.11190959053427e-05
-1.58597919996049e-05
-2.13088520439989e-05
-1.52533589582565e-05
-3.94065662103876e-05
-1.33831822155392e-05
-1.16883023153349e-05
-1.09010920816618e-05
-2.63270034203706e-05
-1.74691508906224e-05
-2.91689071262454e-05
-1.82506853397176e-05
-1.48823355107271e-05
-1.69759360758368e-05
-1.96750876228587e-05
-7.73150578941213e-07
-3.13902921264335e-05
-3.81968090170569e-05
-2.49973344220927e-05
-4.19339109623426e-05
-3.97280128641428e-05
-2.28108926661328e-05
-1.56798117709099e-05
-2.54732346704094e-05
-1.22088507128565e-05
-1.38968764051049e-05
-9.24411100136232e-06
-1.79071354796701e-05
-3.22914730647167e-05
-2.32728278800119e-05
-1.05265380512078e-05
-4.40670274612314e-05
-1.41520796190402e-05
-2.3471968502784e-05
-1.66432990240226e-05
-1.83629726088532e-05
-4.58704351750124e-05
-9.29639027476707e-06
-4.00163769400097e-06
-3.69775408605381e-05
2.26975941689826e-06
-1.52838451428516e-05
-1.75928764282113e-05
-2.70447338144975e-05
-4.14159502080871e-05
-8.15394750186489e-06
-3.01728730317697e-06
-1.43853443400102e-05
-1.43138315422879e-05
-3.10533570633382e-05
-1.6470803233527e-05
-2.02232088367491e-05
1.52468653082459e-06
-3.72211755230372e-06
-2.11694029958233e-05
-3.22910785751793e-05
-1.20757111521299e-05
-1.53701464657547e-05
-2.22616157734192e-06
-3.51291581385961e-06
-2.21980468017165e-05
-2.12650734846304e-05
7.24043071764514e-07
-1.51216243568022e-05
-3.58002984503339e-05
-3.19374452015544e-05
-2.69411043478389e-05
-6.06107814851163e-06
-1.77696427343256e-05
-1.86144074825853e-05
-4.07883656385424e-06
-2.57177005192456e-05
-1.15936441574994e-05
-3.64352726583408e-05
-4.45543628218147e-05
-2.03015588397709e-05
-3.33538271698877e-05
-8.21206818091975e-06
-1.65153358688143e-05
-4.64445938391151e-05
-1.27968962648534e-05
-1.76460866032033e-05
-1.69638241856906e-05
-2.09866508641669e-05
-1.98791119807226e-05
-6.65455157459895e-06
-1.02382236877216e-05
-4.36435050048254e-05
1.89635814784378e-06
-8.53375625356501e-06
1.02336707503165e-05
-1.75269129660099e-05
-2.70588432952255e-05
-5.17785761162175e-05
-2.13332224523043e-05
-1.8765571084266e-05
-2.94886409447695e-05
-3.82142866977801e-06
-3.04701393726762e-05
-8.90723944597194e-06
-1.88455515549553e-05
-1.84671374740764e-05
-2.6125411862486e-05
-1.13281151525429e-05
-3.20295196877324e-05
-2.13466804942243e-05
-2.13277074877609e-05
-1.40884052045476e-05
-1.81100159006001e-05
-9.78649681153421e-06
-1.04642799399191e-06
-3.3748956919203e-05
-8.38761852325219e-06
-2.59242965542485e-05
9.0385747069406e-07
-2.20463962334707e-05
-1.35539273292701e-05
-2.08686651272017e-05
-1.03111063496864e-05
-2.73967720058532e-05
-4.04515881097429e-05
-3.52371894322066e-05
-1.51972723009454e-05
-1.04503377098589e-05
-3.47150762198605e-06
-6.43976523958214e-06
-8.24638061400602e-06
-1.00814644544528e-05
-1.45919199013487e-05
-2.14076124411282e-05
-2.85952567495692e-05
-2.83570488803007e-05
-1.65482083329593e-05
-2.13333459828164e-05
-2.56601210940382e-05
-2.14321561207205e-05
-2.94922838279086e-05
-2.23560722088998e-05
-1.9699924489229e-05
-2.56931700888631e-05
-8.79874322659613e-06
-1.84228957505744e-05
8.66288411177982e-06
-1.13852808530642e-05
-2.83622891428442e-05
-3.00301303945922e-06
-1.71313921948668e-05
-7.10138556551771e-06
-9.62576375974052e-06
-2.55756320388063e-05
1.79336556742815e-06
-3.45992715486148e-05
-2.57666382998974e-05
-1.66549188510298e-05
-1.40340338569342e-05
-1.57343499777481e-05
-4.37705874171723e-06
-2.50473528163095e-05
-1.80707293245621e-05
-5.06061985136025e-05
-1.67273003012446e-05
-1.97353881829062e-05
-2.69093343314483e-05
-2.38122519102216e-05
-2.45888355213526e-05
-1.46918822996661e-05
-1.06625591779021e-05
-7.21267268798571e-06
-5.13830705725499e-06
-3.20063971298227e-05
-8.1529244186851e-06
-2.17364305707586e-05
-5.00560297394007e-06
-1.87223994962054e-05
-2.04466839892356e-05
-2.69457467803738e-05
-1.40924638627582e-05
-3.15539590559936e-05
-3.14464604427083e-05
-2.30395480841817e-05
-1.46444968125928e-05
-1.28725357691064e-05
7.8496882585786e-06
-3.89930872291685e-05
-4.66564641791732e-06
-5.09687581536816e-06
-2.27556874778215e-05
-2.42378478068837e-05
-3.36459404423016e-05
-3.10216922473537e-05
-5.5466612425013e-05
-1.82691065588912e-05
-5.93555938529955e-06
-4.98569793861404e-06
-3.56447931667306e-05
-1.47821899898606e-05
-4.74504159766519e-07
-2.6147092366956e-05
-2.08477183140229e-05
-5.91529315450156e-08
-1.90532825544062e-05
-1.62440407317276e-05
-2.90117520211315e-05
-2.29085819013903e-05
-2.58536996554999e-05
-1.56277859353898e-05
-3.2536549146764e-06
-3.59918392443931e-05
-1.94946166074995e-05
-3.56047015992971e-05
-2.71917434839989e-05
-2.1266369920209e-05
-1.05159068557576e-05
-2.69280976096553e-05
-2.56368963479889e-05
-1.62304554420435e-05
-3.74304827338649e-05
-4.04008233160465e-05
-3.07675699312628e-05
-6.72158184598268e-06
-3.02581143846118e-05
-1.29509257359013e-05
-8.65654965604221e-06
-3.36763467563891e-05
-1.71481588917198e-05
-2.45991540725832e-05
-2.98094132947464e-05
6.53668980096503e-07
-3.63872976970578e-05
-1.37005698458708e-06
9.80080686423967e-06
-1.7601320971368e-05
-9.80934462193211e-06
-2.78982647891785e-05
5.63847820312514e-06
-2.4571431901544e-05
-1.89104873612581e-05
-2.64176043955771e-06
-1.40400143158796e-05
-5.35816759311851e-06
-1.2534693722453e-05
-6.35479325026739e-06
-1.37109668699806e-05
-1.13746410388242e-05
-9.03198826156366e-06
-2.11963976081678e-05
-1.43457438033432e-05
-3.45197681883651e-05
-2.87844562058772e-05
-1.73871513919188e-05
-1.6780841064948e-05
-2.31621646406015e-05
-1.90421560963892e-05
-6.82172812356455e-06
-9.88168693429956e-06
-3.05404625781843e-05
-1.04801315998194e-05
-2.47843360330515e-05
9.64197446902857e-06
-2.13430994665365e-05
-2.01070666129382e-05
-7.25427594766446e-06
-2.67192799054878e-05
-2.53877003790168e-05
-3.07256307169244e-05
-3.08670683910463e-06
-8.27143480476446e-06
-1.14194317990906e-05
-1.31114744592796e-05
-1.1766296390941e-05
-1.20023908868605e-05
-8.0572222748277e-06
-1.68939398830984e-05
-3.67204361879305e-05
-2.40609916569028e-05
-5.12012548844671e-05
-2.63257590618222e-05
1.02136130780216e-05
-7.49998540929873e-06
-3.92670890057149e-05
-1.97961489875359e-05
-1.18562066572543e-05
-3.76443194516549e-05
-2.15102809813808e-05
-1.41313363996515e-05
-2.7844615854856e-05
-2.75137141993645e-05
-1.63649112461565e-05
-1.86138596501476e-05
-2.48327614857862e-05
-8.62431309596524e-08
-5.2672780382027e-06
-4.87019036687018e-05
-2.16025334226473e-05
-5.92739793224083e-05
-2.67307782870909e-05
-1.08346776809479e-05
-1.94324162592447e-05
-6.71465789467832e-06
3.01188651358661e-06
-3.93760494050737e-05
-7.4518048211566e-06
-2.68695046348308e-05
-3.19053791319708e-05
-2.87198383551233e-05
1.16062307501276e-05
-3.10534579506223e-05
-2.37804812534053e-05
-3.54187316153562e-05
-2.79882053834419e-06
-2.18834422725265e-05
-2.67013802104073e-05
-4.43975718955621e-05
-3.49322448794436e-05
-4.35581521174054e-05
-6.38737606441806e-06
-7.10102020704436e-06
-3.80056515275534e-05
-2.48751200261356e-05
-1.1681548384939e-05
-1.34955293978279e-05
-1.38069224627754e-05
-1.6418926634349e-05
-5.38059901988104e-06
-2.39125032718463e-05
-1.06909466956113e-05
-1.46588109752228e-05
-1.30843971347238e-05
-1.59530323836079e-05
-2.30491092748883e-05
-1.59590031864589e-05
-1.47621653579946e-05
-2.35170756833449e-05
-6.44219605434514e-06
-1.24685727724633e-05
-3.99589484518742e-05
-3.4615678156294e-05
-2.20493241192833e-06
-2.02185501316926e-05
-6.43473422940537e-06
-2.1809310345187e-05
-3.12197285565128e-05
6.29051346697618e-06
-1.64743480344729e-05
-7.70720735847712e-06
-1.76492626374104e-05
-1.34907232000609e-05
-3.06606862137785e-05
-2.26493399210043e-05
-2.7754199899756e-05
-1.90621832185082e-06
1.37519133138458e-05
-4.55675818151355e-05
-2.25836500692607e-05
-1.2764854213701e-05
6.75891512719121e-06
5.0196267087719e-06
-3.16027707874896e-05
-2.44517814756333e-05
-1.0073089969121e-05
-4.03851322608861e-05
-2.10801998740968e-05
-2.88835037076109e-05
-2.11418428978912e-05
-2.04426685615567e-05
-2.91472324661258e-05
-7.32642408650856e-06
-1.54704696290075e-05
-4.2173647217315e-05
-1.92252861531315e-05
-1.30943383332731e-05
-1.08361017040389e-05
-1.37420255767121e-05
-1.7605170855157e-05
-2.61943831060161e-05
-2.07000206794475e-05
-2.07372672670822e-05
-2.24116752313281e-05
-1.77836605784264e-05
-1.19056628059295e-05
-2.03164043417679e-05
-1.28283835448099e-05
-1.34633369373075e-05
-1.25040747055374e-05
-3.66412601937779e-06
-2.3505069730256e-05
-1.16780466318488e-05
-1.96091648339663e-05
-6.71281195138785e-06
-2.98772054732546e-05
-2.99777907998748e-05
-1.37703903852149e-05
-4.23190877095209e-05
-3.79458327225819e-05
-6.91483166938914e-06
2.52757037377366e-06
-1.74853150963258e-05
-2.97812915249646e-05
-1.35447963944176e-05
-2.48753013720754e-05
-1.11522333092255e-05
1.79380743732294e-06
-3.68534157965335e-05
-2.63850068960829e-05
-1.54187776717305e-05
-2.23565892700583e-05
-1.64269452740083e-05
-1.61880085886117e-05
-2.4616699530158e-05
-3.54446058255923e-05
-5.09957888954888e-06
-2.42176165671166e-05
-2.4356133269477e-05
-1.89311861362317e-05
-8.87255213076358e-06
-2.26164192550383e-05
-2.72444277439656e-05
5.01703933650137e-06
-2.43853583707215e-05
-1.12043698466162e-05
-1.24389394440049e-05
-3.59157295101773e-05
-3.32459486020395e-05
-2.26314174043773e-05
-1.91262913307942e-05
8.82679478299077e-06
-3.40175090539287e-05
-2.64120750401274e-05
-2.11936461876068e-05
-1.80081943565035e-05
-8.85297146089828e-06
-6.02035557229234e-06
-1.21491440332583e-05
-9.03242572174569e-06
-1.19563738371954e-05
-1.8253495364665e-05
-2.09056850364251e-05
1.17962192459685e-05
-1.00656829337109e-05
-2.6283361503083e-05
-2.25615167513192e-05
-2.73302586091915e-05
-2.53814561818685e-05
-5.20474797417072e-06
-7.69198726267807e-06
-3.17359315982118e-05
-2.61688776798988e-05
-1.04557396453132e-05
-2.52987732706511e-05
-3.02014846622703e-05
-2.41438296907875e-05
-3.24989135081074e-05
-8.12532679257069e-06
-3.96978504785437e-05
-4.13573246465454e-06
-4.0958140422341e-05
-1.50427288660877e-05
-1.88234880599395e-05
-4.04978580859108e-05
-2.12838243698559e-05
-1.74742467181924e-05
-1.2459057475097e-05
-8.58961814222238e-06
-2.54017595996961e-05
-2.59135852920774e-05
-1.673232444321e-05
-2.37851068651148e-05
-1.6134096151527e-05
-1.4699449432216e-06
-1.03974233623401e-05
-1.32356091603262e-05
-2.65966292724084e-05
-4.1501626433865e-05
-3.05725612737427e-05
-2.56096768307126e-05
-4.34205438847501e-05
5.10136853615687e-06
-2.98677101771603e-05
-9.84644610012123e-06
-1.80563122998542e-05
1.04691770675794e-06
-2.91660334815528e-05
-1.49395791751681e-05
-3.2682024597114e-05
-1.72987394742794e-05
-8.43236289413669e-06
-2.98825114655508e-06
-8.9832108655661e-06
-2.76685119657543e-05
-1.88837166591273e-05
-2.91531354521002e-05
-3.66004472623603e-05
-2.77975719614727e-05
-7.92745711246605e-06
-2.33042362159206e-05
-2.79718136375366e-05
-1.65538099293174e-05
-1.53368711130817e-05
-1.47016360844547e-05
-2.8286205077054e-05
-2.29416846796002e-05
-5.18997319716677e-05
-1.25931327980722e-05
-4.38598752915857e-05
-2.31019295239738e-05
1.05846593008496e-06
-2.95588981381915e-05
-2.19556070889039e-05
-3.99852444096122e-05
-3.71337083954534e-05
-1.15457915525065e-05
-4.37407151436349e-05
-1.37659841793942e-05
-2.64046115904418e-05
-3.77912081839518e-05
-9.46199692873209e-06
-3.19972924615827e-05
-1.96495578847521e-06
-2.17340710311746e-05
-1.92468971879582e-05
-3.01575192279734e-05
-1.37753822726586e-05
-1.98282944611828e-05
-1.52507854119132e-05
-3.70761618458841e-05
-2.26090433395643e-05
-9.12990110145469e-06
-1.25961041066473e-05
-7.00940095784284e-06
-4.47328372282932e-06
-2.10043249737451e-05
-1.90652243637249e-05
-1.58494781917553e-05
-3.28115500785957e-05
-4.36982003851161e-05
-2.98314429137639e-05
-9.0157977675457e-06
-2.8722483291597e-05
-1.48972148972202e-05
-9.06443322944479e-07
-1.39460786627192e-05
-1.73678873870977e-05
-8.48179519149768e-06
-1.83988486018812e-05
-2.59556983525459e-05
-1.08327745343458e-05
-4.92895936552118e-05
-1.81530705268906e-05
-5.20782872907369e-07
-9.64914219776978e-06
-1.93379822385894e-05
-2.93145501246562e-05
-2.87064612367381e-05
-1.05832380755128e-05
-3.17906311822082e-05
-1.54744472360042e-05
-1.61935236534562e-05
-1.53094915587186e-05
-2.42059095346008e-05
-3.903202160359e-05
-6.57499099535057e-06
-2.51858872472919e-05
-4.00554982927052e-05
-1.16928677881992e-05
-2.02657126432023e-05
-1.44133644595891e-05
-3.25215766517834e-05
-2.8315956136576e-05
-1.41498088818622e-05
-2.83495989078041e-05
-1.94755676300314e-05
-2.98813430283721e-05
-1.07406651605185e-05
-2.0705431466755e-05
-1.67521836864435e-06
-2.1275589065518e-05
-3.30256557369233e-05
-2.85979481854212e-05
-5.05890921003269e-06
-3.53641286604201e-05
-2.54429353260308e-05
-3.7534115977656e-05
-3.42559431819347e-05
-2.21141446155565e-05
-2.70924322856857e-05
-1.44818573132352e-05
-2.22974891665128e-05
-1.94242052983419e-05
-2.15093082701766e-05
-2.95537938012554e-05
-3.40679427396657e-05
-2.3183687013198e-05
-2.3627133895101e-05
-8.67564286308911e-06
-4.21659279005233e-06
-2.85259054410716e-05
4.53747340074317e-07
2.80296073170851e-06
-1.27871191096118e-05
-2.66390833261244e-06
-4.41398895259789e-05
-1.66033072582862e-05
2.74533933307264e-06
-4.25218217086838e-05
-2.74504128969497e-05
-3.15733741469797e-05
-7.52439459155383e-06
-3.67244448264972e-05
-2.28549300399279e-05
-3.1941435865051e-05
-6.9150987818891e-06
-3.5707242787799e-05
-2.33553428454274e-05
-2.58189494430081e-05
-1.24034971434219e-05
-2.79987671746546e-05
-1.67053532304203e-05
-8.49485324325735e-06
2.52080044441698e-06
-3.24436711743705e-05
-3.12730710582608e-05
-2.54076954755443e-05
-2.1658948268625e-05
-2.1055769749365e-05
-1.20760634095081e-06
-2.14622932594425e-05
1.40701546345111e-07
-1.27320000109407e-05
-2.76559562434303e-05
-2.50156273945404e-05
-2.20889615594411e-05
-1.73409089780529e-05
-2.22267938894983e-05
-3.75382870041859e-06
-1.98033717023902e-05
-7.50584471197417e-06
-1.75862615859078e-05
5.05370707430163e-06
-2.82998887472416e-05
-3.79638968838593e-05
-1.59788065930583e-05
-1.51559894726396e-05
-1.07438792208721e-05
-2.4060880248206e-05
-2.18356714001367e-05
-4.03997509159584e-05
-3.26516891447903e-05
-2.45202733046152e-05
-2.10951654810948e-05
-2.58482335281194e-05
-3.61542806237497e-05
-4.49785324128556e-05
-2.02894607950683e-05
-1.54011703368274e-05
-9.42952765291552e-06
-5.61335513891483e-06
-1.00320253812806e-05
-9.57751189781641e-06
-9.20992885151357e-06
-2.17993100094411e-05
-3.45296959394901e-05
-2.70884892566924e-05
-3.09293282216354e-05
-9.34799945163564e-06
-3.52668454430531e-05
-4.88544721743033e-05
-2.2333804190935e-05
-1.32748700542236e-05
-3.99439412615157e-05
-1.58039183950168e-05
-3.69325018112514e-05
-3.68658100405683e-05
-1.28265574275205e-05
-1.98805504515296e-05
-1.53098602528558e-05
-1.20987949317028e-05
-2.50601539554734e-05
-4.42422683013175e-05
-2.07532626717312e-05
-3.14217234456979e-05
-6.91489246787547e-07
-2.03883796900367e-05
-4.48699589100415e-05
-9.0644962347865e-06
-6.24070020404747e-06
-1.15526561004548e-05
-5.27733164488219e-05
-2.61005194760854e-05
-1.9246624201031e-05
-3.20462508524423e-05
-2.45092739438201e-05
-1.67628037209108e-05
-1.19441419359985e-05
-1.90330756651029e-05
-2.40595955996257e-05
-3.12754730074883e-05
-1.56366473211012e-05
-2.45333950994072e-05
-3.04556725663199e-05
-1.10576870440255e-05
-2.89608963594456e-05
-7.03489135214454e-06
-3.15737839762219e-05
-1.18447428098088e-05
-3.1610887852488e-05
-7.81942002663331e-06
-3.43531206145737e-05
-5.43976664202806e-06
-2.35654156269928e-05
-1.26114251796398e-05
-3.59593884094838e-05
-1.56526713693618e-05
-4.49160585136414e-05
-3.56023474970035e-06
-2.25966103523636e-05
-3.5157147894985e-05
-3.04721182506898e-05
-2.93548041799981e-05
-3.2316292602153e-05
-2.07973140553639e-05
-1.88493793790068e-05
-1.36379262961673e-05
-2.01481962088743e-05
-1.04484333486018e-05
-3.05276029503278e-05
-1.36800535583331e-05
-1.31308618100354e-05
-7.30884937455425e-06
-2.79118894372295e-05
-3.35345508440928e-05
-7.38445055309844e-06
-2.97327498867193e-05
-4.04357198488383e-05
-3.1776997465513e-05
-1.84719611048695e-05
-2.23642478087362e-05
-2.66554895827067e-05
-2.25775067954729e-05
-1.97213096016577e-05
-2.3433496001626e-05
-2.56156842024744e-05
-2.79305917347165e-05
-2.87565718683536e-05
-2.89176571637215e-05
-4.29164355332593e-05
-1.80143015520256e-05
-1.93154813505536e-05
-1.84567485135845e-05
-3.37221253821916e-05
-1.7677364366139e-05
-1.87057060907711e-05
-1.85244267148463e-05
-4.40897388608049e-06
-1.97727272583437e-05
-2.36533481177373e-05
4.35935684827732e-06
-2.08401966514689e-05
-2.25597319290837e-05
-2.33489514084498e-05
-2.3685636674775e-05
-3.10116862709372e-05
-3.36376457754134e-05
-1.73299388855982e-05
-1.41424499203228e-05
-4.07004224816244e-05
-2.64475484760086e-05
-2.0520425391649e-05
-2.35131482981392e-05
-1.58522320422373e-05
-1.57409723295992e-05
-1.05721344545993e-05
-2.75564292694228e-05
-1.11370193726416e-05
-2.31871354375993e-05
-1.21354545148989e-05
-8.39845161332853e-06
-2.1203973014492e-05
-1.51208784643399e-05
-3.17237595862968e-06
-2.4910894900419e-05
-1.34371443617964e-05
-1.94016941787036e-05
-1.54803501541163e-05
-2.69744910988626e-05
6.00265377749291e-06
-2.1020779477815e-05
-2.73755937547341e-05
-5.10760661371157e-05
-1.24004427776879e-05
-2.55306665273186e-05
-2.1202428123635e-05
-2.07713968531311e-05
-1.76519970514927e-05
-9.22160653438486e-06
-2.81306691072018e-06
-2.43173571886025e-05
-2.62585910800272e-05
-3.14574076363779e-05
-2.28863283454309e-05
-2.79264356078427e-05
-3.68724761212462e-05
-2.60110469310555e-05
-4.15977932726183e-05
-3.97770674491119e-05
-2.97035499915299e-05
-2.09550267953388e-05
-7.76324305773036e-06
-2.88591070130149e-05
-1.32215279591649e-05
-1.02459182920598e-05
-4.1286338092064e-05
-1.96539806573954e-05
-1.06488060188373e-05
-2.30901647647575e-05
-2.19419539368309e-05
-3.10416385088716e-05
1.0651958577815e-05
-1.10113982262964e-05
-3.02341139030008e-05
-1.42475145161175e-05
-1.76501676490208e-05
-2.02626551130846e-05
-1.30419367827391e-05
-1.82724631147283e-05
-3.85584661616938e-05
-1.32489834974734e-05
-1.09206893736056e-07
-1.48196648726925e-05
-6.49615611085571e-06
-9.23511354292529e-06
-2.63175034931536e-05
-2.72787466502245e-05
-1.3508513208585e-06
-2.82339866359096e-06
-2.06601613174033e-05
-2.34482586742376e-05
-1.2250100983062e-05
1.97175357490081e-06
-1.12872089575923e-05
-3.73989116787598e-05
-2.66971919210069e-05
-4.88829011567523e-06
-1.46625224308371e-05
-1.91385857574308e-05
-2.12659604515921e-05
-2.85703456625264e-05
7.85538106682713e-06
-3.28738603860275e-05
-6.53011378865761e-05
-1.23892589502211e-05
-2.17229298664488e-05
-3.82147448312078e-05
-2.86798812849423e-05
-3.62988014276882e-05
-1.89057378861352e-05
-8.15733901503897e-06
-1.78729984666817e-05
-4.38515276436085e-05
-2.73129033358002e-05
-5.06204484797047e-06
-1.71782559360458e-05
-2.51317524405023e-05
-2.40113107287631e-05
-9.68815726508801e-06
-1.58561819192339e-05
-2.43361354538547e-05
-1.39866757609492e-05
-1.62833217892331e-05
-1.59265722617391e-05
-3.32089283376546e-05
-1.62303813952623e-05
-1.47456589382206e-05
-1.78885066350859e-05
-1.62162965197468e-05
8.63298104733231e-06
-1.61261457728496e-05
-2.05136922044267e-05
-3.19112277643547e-05
-2.29463811556775e-05
-3.21431323436384e-05
-3.43823620570612e-05
-1.60131077530915e-05
-3.79379656302658e-05
-2.12981346614496e-05
-2.39913405896699e-05
-1.48816459634314e-05
-2.15443365785684e-05
-3.9623485573316e-05
-1.2578424679713e-06
-2.01667177981081e-05
-1.80810136213507e-05
-3.21724499507455e-05
-1.06167305783204e-05
-1.585903309158e-05
-1.78208564273902e-05
-1.53459392862238e-05
-2.02657446754244e-05
-8.89275795071798e-06
-7.0606335334101e-06
-2.41930319777377e-05
-3.76901567175597e-05
-3.62825741601483e-05
-2.06431056327815e-05
-2.27278309680888e-05
-1.73416960337147e-05
-1.29989128910946e-05
-2.81116511645027e-05
-3.97748867060762e-05
-1.92622516223911e-05
-2.78842921785517e-05
6.72120737133121e-07
-7.66389027434772e-06
-1.66242960862669e-05
-9.35878808882669e-06
-9.54225280558502e-06
-3.00070391009013e-05
-3.15206451913519e-05
-2.97792410064384e-05
-1.01781201304831e-05
-4.86915092343432e-05
-1.70232155157461e-05
-4.03887486508281e-05
-4.25252506452782e-05
-3.16052183733342e-05
-1.51492925769529e-05
-1.87136932236702e-05
-2.95335912835854e-06
5.03949472255457e-06
-3.1256734947167e-05
-2.09294842232695e-05
-3.90350091718504e-05
-2.26378789454992e-05
-2.70358605184297e-05
-3.3161375060776e-05
-3.56496224711864e-05
-1.4687284923238e-05
-2.40394535940409e-05
-4.42859766061978e-05
-8.61980936151502e-06
-2.35159720693519e-05
-3.78303257363275e-05
-3.4372961547467e-05
-2.46561741053617e-05
-1.20653049297168e-05
-2.61909664889105e-05
-2.34802370741576e-05
-2.30320029603672e-05
8.18764504133783e-06
-2.48611445449662e-05
-1.68689675266748e-05
-2.27465868852332e-05
-6.03295178822479e-06
-3.5812771598497e-05
-1.00976488077859e-05
-3.40850977866295e-05
-2.32566719220248e-05
-8.10099267254473e-06
-7.52666567474714e-06
-2.87774218553271e-05
-2.81454930078953e-05
2.06875459621612e-05
-2.2230667417119e-05
-1.43094999104299e-05
-3.52791434700948e-06
-2.45420776927588e-05
-2.00999674617236e-05
-1.42037919095524e-05
-9.50705419751582e-06
-1.1372827049901e-05
-2.41757523601465e-05
-2.46909250217312e-05
-1.56525842216817e-05
-2.57460006633915e-05
-4.01582536760495e-05
-2.30751380467237e-05
-2.89670423034562e-05
-9.02382899743818e-06
1.23594312405014e-05
-1.99289497603584e-05
-2.48542331420217e-05
-3.61766830628141e-05
-3.06249740909991e-05
-3.72079571173249e-05
-9.65170441202018e-06
-4.23468852657224e-05
-3.09521954504907e-05
-5.20511372969768e-05
-2.89847051916838e-05
-1.60427805869449e-05
-1.4299905193032e-05
-5.80863181891674e-06
-2.7797227709035e-05
-3.83813854418465e-05
-3.63994177952324e-05
-2.31358809708996e-05
-1.25507298120933e-06
-2.53248692996442e-05
-3.64010922740259e-05
-2.95567462120498e-05
-3.94665906400571e-05
5.95417235119894e-06
-3.58927067777494e-06
-2.36167212794755e-05
-4.23368742336483e-05
-1.86506383491308e-05
-4.03382643343914e-05
-4.6621761309973e-06
-3.95703224890652e-05
-3.82565280625066e-06
-1.17949503533554e-05
-5.64053794922301e-05
-1.34553791757247e-05
-3.28401737444909e-05
-2.9435016143775e-05
1.7039433529578e-05
-2.92925606746639e-05
-1.86530578930093e-05
-1.66240284643844e-05
-2.11926876939347e-05
-3.20990163691148e-05
-2.3816513554015e-05
-2.28552219642439e-05
-8.13859020866819e-06
-2.24554793100313e-05
-1.50796909388162e-05
-9.26666550915353e-06
-2.7930348804017e-05
-1.57379552205125e-05
-1.03936977014692e-05
-2.98996468436069e-05
-1.78118412092915e-05
-3.02743810372805e-05
-8.46169208185583e-06
-1.67105397290191e-05
-3.14078135927671e-05
-8.01403574820024e-06
-2.23215007808878e-05
-3.21243880925749e-05
-3.25777995287236e-05
-1.82617835409885e-05
-2.41572719856869e-05
-1.99968803876575e-05
-2.71306275701932e-05
-1.97541263959764e-05
-2.65854940833372e-05
-2.21338987847644e-05
-3.56680102767317e-05
-2.08587819746534e-05
-8.71542213442546e-06
-1.65211658519658e-05
-8.87055872023276e-06
8.6985706436083e-06
-2.72406580430645e-05
-3.52572150224775e-05
-2.26442236997585e-05
-2.67396300475127e-05
-2.40793749416623e-05
-2.75935613461808e-05
-6.58142526578593e-06
-1.65181472578824e-05
-3.36366607496319e-05
-1.08287616916846e-05
-1.01318440686933e-05
-3.16191741897213e-05
-2.9350310262089e-05
-3.61590061264498e-05
-2.55928651614557e-05
-4.43880567089272e-06
-2.20762491195796e-05
-3.65937755586619e-05
-2.13636816888238e-05
5.67624178739004e-06
-8.7026294188203e-06
-3.14422298305425e-05
-1.90848616520648e-05
-4.10444834285902e-05
9.58484720014473e-06
-2.01006791917672e-05
-3.75955046270127e-05
-2.67502404927806e-05
-4.64442922060426e-06
-1.80788321787611e-05
6.99210918658275e-06
-1.88493361064513e-05
-3.25584803813598e-05
-2.88052846343292e-05
-2.86373018385803e-05
-2.08809241041078e-05
-1.27055365032741e-05
-2.10270268601412e-05
-4.58233157252348e-05
-2.67237181778416e-05
-1.48069110740243e-05
-1.57979579052588e-05
-3.28376802256287e-05
-4.58815600514497e-06
-1.35311164034887e-05
-1.45537067683867e-05
-2.45195282117475e-05
-2.66996974436635e-05
-1.97452774700767e-05
-3.58136453431157e-06
-1.8348177666862e-05
-3.03512400630785e-05
-1.4799002404891e-05
-7.80930960608827e-06
-2.97406191902025e-06
-2.98944006484564e-05
-3.66387159075834e-05
-1.54297289135951e-05
-2.03643339534522e-05
-6.36231852166344e-06
-3.19071225654578e-05
-1.79859405174634e-05
-2.60072385570654e-05
-2.77970437270681e-05
-3.23921060468341e-06
-3.58839701800446e-05
-2.92169317620246e-05
5.51331154768634e-06
-2.9477539613129e-05
-2.06433691860588e-05
-2.36200557867691e-05
-3.08134474749437e-05
-3.95389244989905e-05
-2.82753447396838e-05
-9.50052944070713e-06
-1.03222788319336e-05
-1.08871656781375e-05
-1.55125103776683e-05
-1.67752397319998e-05
-1.01796225127279e-05
-2.10206561452806e-05
-2.6687095473582e-05
-2.51884242798385e-05
-2.20971201399739e-05
-3.50490722034745e-05
-2.33695973157823e-05
-1.89611885511864e-05
-1.27461776151159e-05
-1.89147092019364e-05
-1.50821081405262e-05
-1.17556090604628e-05
-1.94010844025031e-06
-2.07593760392727e-05
-3.05412754695045e-06
-5.60625731960299e-05
-2.2120005158759e-05
-1.87264523330809e-05
-1.34511025607154e-05
-3.62008953292056e-05
-3.10484868688251e-05
-3.12988538316404e-05
-2.34723026416491e-05
-1.66300622866245e-05
-1.53717055045229e-05
-1.89378355059573e-05
-7.46894860803933e-06
-4.56587402803157e-05
-1.27298678272583e-05
-2.22190996867068e-05
-3.93370046439839e-05
-1.15947403601074e-05
-1.50260507391852e-05
-1.77537931120604e-05
-1.28525400806081e-05
-4.07701771564788e-05
-1.6805514786172e-05
-2.2984492905675e-05
1.96279334321842e-06
-3.5145194110458e-05
-2.06437933441993e-05
-1.41571737910948e-05
-1.96433137379605e-05
-2.26935946333043e-05
-4.51539020688314e-05
-1.60034991480861e-05
-1.62156860075673e-05
-6.88991023491083e-06
-1.35547143078233e-05
-1.21987094372411e-05
-3.28731696638308e-05
-2.1464687964888e-05
1.22702261419375e-06
-1.30779955534921e-05
-2.32671167055704e-05
-1.39184104958173e-05
-2.04024624513587e-05
-4.40610751941295e-06
-8.54936321369058e-06
-1.64927764083232e-05
-1.70231176287851e-05
-3.62287901934779e-05
-2.14108167683987e-05
-2.35509042796922e-05
-1.62529679873317e-05
-2.31791424563421e-05
-5.80689999118223e-06
-1.99073978684471e-05
-2.61551354914271e-05
-1.50181403198428e-05
-2.05533909911648e-05
2.12548302992904e-06
-1.34458397341212e-05
-3.28275354566195e-05
-1.24629390640133e-05
-3.13583748756294e-05
-4.46275236491384e-05
-9.33326911727579e-06
-2.22754606167732e-05
-5.76395912389611e-06
-1.95309201307367e-05
-3.12957941400533e-05
8.28510031536375e-06
-1.08967395379363e-05
-2.11679981437433e-05
-1.67549352645765e-05
-2.37007766075913e-05
-1.70965844529774e-05
-1.41266162824655e-06
-8.56888013696636e-06
-7.83598018510785e-06
-2.93692844186884e-05
-1.02691892087003e-05
6.60387285878193e-07
-1.94516704538592e-06
-3.64259558922745e-05
-3.19208308634242e-05
-1.19750524650682e-05
7.74146451963915e-07
-3.46830848678379e-05
-2.49968258748177e-05
-2.67691364777274e-05
2.28940595746083e-06
-1.2308693426273e-05
-1.72396254573624e-05
-2.52947410190459e-05
-2.85717920358007e-05
-1.64572254729338e-05
-2.6787516898949e-05
-1.27919942192331e-05
-6.09949320819386e-06
1.43292851528827e-05
-4.60018276860475e-06
-4.26284405767939e-06
-8.13846934891238e-07
-3.55560495306941e-05
-3.99606963484301e-05
-2.55962172114174e-05
-3.56682592696823e-05
-1.87017928637725e-05
-3.49762689841967e-05
-1.16938013873222e-05
-1.39407824398964e-05
-1.09311791441876e-05
-1.56954089363181e-05
-2.72848133374194e-05
-2.77617723200421e-05
-2.51396528165763e-05
4.50670502548843e-06
-1.45916737836571e-05
-4.2595057707193e-05
-3.72559448478653e-06
-1.72451591771393e-05
-1.86232855539114e-05
-2.67696878554142e-05
-1.41176414494136e-05
-2.84912596490946e-05
-3.15076363788144e-05
-5.76638262788021e-06
-1.68088232669914e-05
-2.08219720610298e-05
-2.54898003473187e-05
-3.30572158439255e-05
-1.75808924902007e-05
8.39960556691364e-07
-1.16031119572845e-05
-1.42121963742263e-05
-2.13878048874551e-05
-3.65440782368626e-05
-3.87091793660083e-06
-3.21925321251206e-05
-2.65353401034206e-05
-2.11805222158553e-05
-1.92000880260684e-05
-2.5995558644415e-05
3.82017038824673e-06
-2.2892943845788e-07
-3.1889701965683e-05
-2.64513925952754e-05
-3.71940067650329e-05
-3.09899592742903e-05
-3.86090955004224e-05
-2.56011176675252e-05
-8.51557831473829e-06
-3.50600433272147e-05
-3.52418683977871e-05
-1.95934328683882e-05
-2.91116625801565e-05
-2.51425907572509e-05
-1.00562416391548e-05
-4.01758952058406e-05
-1.66583730029542e-05
-2.47553250981927e-05
-1.86344164484348e-05
-1.50482329972235e-05
-2.48615403159587e-05
-1.72638914767362e-05
-2.29262524957286e-05
-1.05145652536198e-05
-4.42273205858104e-05
-1.92215579310218e-05
-2.81676783430029e-05
-3.48730682742436e-05
-1.62050772304276e-05
-2.44105058603154e-05
-1.73033192072526e-06
-2.86582715436427e-05
-1.00648641059376e-05
-2.6840018024693e-05
-2.63842543634856e-05
-1.52841633209095e-05
-3.32588796260293e-05
-1.71634182289267e-05
-2.88518044469308e-05
-2.41643032820744e-05
-2.64565788047723e-05
-2.80750114333096e-05
-3.10493705102167e-06
-1.51398403993026e-05
-4.54773542284764e-05
-2.09771175189739e-05
-4.62177595300356e-06
-2.18402205611086e-05
-1.91332375433166e-05
-1.71049967387098e-05
-3.01931548688041e-05
-1.96872977457618e-05
-4.12549783057739e-05
-5.453783904926e-06
-1.34886043506633e-05
-1.96868236789429e-05
5.62939840844008e-06
-1.89344315664092e-05
-1.24204717358975e-05
-1.26117091409258e-05
-2.23933930658638e-05
-3.82479100930368e-05
-6.14975213182891e-06
-2.42801053040742e-05
-1.78481310167985e-05
-2.43813166781718e-05
-1.22315195821186e-05
-1.11583334367534e-05
-8.43100218268413e-06
-1.59568471755122e-05
-2.9466460523093e-05
-3.28926113707977e-05
-1.26996935574238e-05
1.00136137379349e-05
-4.12066741938975e-05
-1.94883457018044e-05
-1.72893136128543e-05
-3.74090109083009e-05
-3.08266141891825e-05
-4.84552194064831e-05
-3.90233445830011e-05
-1.86178324642537e-05
-2.00666816487768e-05
-1.14680891307108e-05
-2.85289303176131e-05
-2.47918931033119e-05
1.03803161765826e-05
-3.20346891301936e-05
-2.51504680490296e-06
-5.01539731265601e-05
-1.38993030491359e-05
-1.8890993899841e-05
-1.45657711339351e-05
-1.98870840530383e-05
-1.68560863792416e-05
-5.85667340083727e-06
-3.47622177039777e-05
-1.48877700869195e-05
-8.63113411276167e-06
-1.73134540893694e-05
-1.20639880327689e-05
-2.7724969693299e-05
-9.67070833590739e-06
-2.3751699266324e-05
-1.75476662243017e-05
-2.83970510032112e-05
-4.17886612584126e-05
-4.32645303752372e-05
-2.34661223369537e-05
-8.19454935367474e-06
-1.53160021343126e-05
-1.70894304193281e-05
-9.10218570444099e-07
-2.9039798896774e-05
-2.76838285056659e-05
-2.31378469331304e-05
-3.78267748513321e-05
-3.00849394861583e-05
-1.99090668052386e-05
-9.53924984953726e-07
-1.94838223999737e-05
6.01376855162544e-06
-5.92795835140939e-06
-4.28660930429377e-05
-7.46163735562346e-06
-5.43303483562999e-05
-4.15117510594525e-05
-3.83347818793905e-05
-2.42914032691885e-05
-9.53826162216416e-06
-3.49244792492294e-05
-2.91892003770447e-05
-1.07389152318212e-05
4.38401980034544e-06
-2.0707320180793e-05
-2.75101410485315e-05
-3.31263573025112e-05
-3.47233944753594e-06
-1.92628559156677e-05
-2.44516097593975e-05
-2.4344745978617e-05
-2.16813467141133e-05
-1.08587659286334e-05
-3.6177338778544e-05
-6.24975838276653e-06
-1.56717597635831e-05
-1.68497194769624e-05
-2.75790021158402e-05
-1.50527032938186e-05
-1.4750394810596e-05
1.19952671488292e-05
-2.49404906701033e-05
-3.06179333918512e-05
-2.97430030543495e-05
-3.39793062806453e-05
-1.85004382811144e-05
-1.42735673512088e-05
-2.77477551169305e-05
-2.13817941924838e-05
3.4554196859836e-06
-1.98703591846126e-05
-3.79749102181032e-05
-9.88955085278407e-06
-2.55684809151488e-05
-7.09513388289486e-06
-1.17624096975095e-05
-1.12067160426991e-05
-1.60300711348461e-05
-1.86148959850438e-05
-1.95075826001171e-05
-2.62777377401952e-05
-2.11391577318439e-05
-3.22064502435524e-05
-1.14990754874345e-05
-8.55640365637965e-06
-3.21261231449434e-05
-1.26556814748955e-05
-2.54528869082441e-05
-1.45204817150347e-05
-2.72810517962471e-05
-1.57637758899335e-05
-2.21418010566717e-05
-1.95575861581284e-05
-1.02468370435415e-05
-3.36229272500078e-05
6.62579455197653e-06
-1.19324436801233e-05
-1.06200840713286e-05
-4.84170451349616e-05
-1.93538919255335e-05
-2.75050136170225e-05
-3.90917412014497e-05
-2.31704194389156e-06
-2.94253689259189e-05
-1.74604737227593e-05
-8.65284317919197e-06
-2.57351519752327e-05
-2.12437488865206e-05
-3.56539572082662e-05
4.37479838478843e-06
-1.27241040695804e-05
-1.18906260338032e-05
-8.83773832316389e-06
-1.89074291473974e-05
1.21070979201886e-05
-4.74458424050309e-05
-1.15688465143076e-05
-3.05622016521071e-05
4.31054640456032e-07
-1.91734959309178e-05
-1.21835394730824e-05
-1.71387435889394e-05
8.77972037876167e-07
-2.65507080346494e-05
-2.49861556940696e-05
-4.46384173428632e-05
-3.73974460452794e-05
-1.44193632874862e-05
-4.59203913078e-05
-3.50469257630902e-05
-4.44266837100448e-05
-1.55460313004345e-05
-1.26565904047556e-05
-9.67775909638514e-06
-2.42807106294114e-05
-1.83071865209035e-05
-2.92349489108272e-05
-7.13176539002616e-06
-1.6763732954292e-05
-2.23377427705032e-05
-1.79375753315224e-05
-1.81419718966952e-05
-3.73349141189086e-05
-5.22217126462138e-06
-1.81448209442717e-05
-2.14669862386814e-05
-3.32797006345676e-05
-2.81258144240816e-05
-2.11775801942254e-05
-1.25469695344913e-05
-2.29695843284923e-05
3.91606592449864e-07
-5.53952243898985e-06
-3.04105821995865e-05
-2.42790791608886e-05
-3.76866972002767e-05
-4.20454706782564e-05
-1.72785302994012e-05
-1.01031960391302e-05
-1.89262488002944e-05
-7.77469122727436e-06
-3.46756174390455e-05
-2.25787014609085e-05
-2.75234081235291e-05
-3.34349194047833e-05
-3.17292743666974e-05
-1.94770558513092e-05
-5.57195513943496e-06
-3.96718844876167e-05
-1.18755060935953e-05
-3.36869976091062e-05
-2.00157234268956e-05
-2.36434165108416e-05
-2.10163467905599e-05
-1.79179674299862e-05
-5.13879287409825e-06
-2.14060712148782e-05
-2.14376473853121e-05
-1.63256855874576e-05
-1.90372482793331e-05
-5.22423082770527e-05
-1.08734475819193e-05
-1.27975014169909e-05
-1.97344045871316e-05
-1.22601315094318e-05
-2.94066545180565e-06
-1.27901219772695e-05
-1.40168656286545e-05
-5.18271964336742e-05
-1.83468027044334e-05
4.34466437585563e-06
-2.92795256747476e-05
-4.71184829742923e-06
-1.04745314841956e-05
-2.63961640964026e-05
-8.04560323965522e-06
-2.48263435936082e-05
-3.23710908606266e-05
-2.73531370946688e-05
-6.15704148739763e-05
-3.33297872743135e-05
-1.43779459245616e-05
-1.13081901123902e-05
-2.94410613566268e-05
-4.18631554585963e-05
-2.26259607172807e-05
9.27520017791691e-06
-1.54091593826584e-05
-2.79019473745822e-05
-3.80173112524902e-05
-4.4703594370052e-05
-2.37789638825597e-05
-3.67029812732652e-06
-2.13791975582382e-05
-1.25339567902622e-07
-4.01117681099772e-06
-1.12318749675486e-05
-5.10639660681404e-06
-2.303861088636e-05
-1.72753378704994e-05
-4.49308739390774e-05
-1.47774671074992e-05
-2.36928328483537e-05
-3.20366298853374e-06
-2.44204611843516e-05
-2.62643169325398e-05
-1.46571763030199e-05
-5.80796806125068e-06
-3.45424651961569e-05
