# Supplementary material for: Research on computational propagation and identification of mine microseismic signals based on deep learning
Source: PLoS One. 2025 Oct 22;20(10):e0334641. doi: 10.1371/journal.pone.0334641 (PMC12543183; doi:10.1371/journal.pone.0334641)
Supplement: S11 Data — (ZIP) [file pone.0334641.s011.zip › 000101100002628.xlsx_0.txt_24.txt.txt]

-3.51995686020467e-05
-1.1859279330122e-05
-2.41931759422187e-05
-9.80425245027035e-06
-2.10006379222281e-05
-9.58005214319591e-06
-1.64045348412886e-05
-1.02327492828655e-05
-1.54950119471797e-05
-1.79858878012972e-05
-1.30351730615502e-05
1.15463911992714e-06
-1.7399445695408e-05
-1.73746278348601e-05
-1.69743918794226e-05
-8.41285401448565e-06
-2.12977514589182e-05
-1.26960912214692e-05
-3.64477824328367e-05
-8.2142092761992e-06
-2.09088834820764e-05
-1.81882646345367e-05
-1.02824457774475e-05
-1.53467663031243e-05
-3.01354232221528e-05
-3.71985604611695e-06
-3.21630677858305e-05
-1.62004673751073e-05
-1.40763794971954e-05
-7.7980781995597e-06
-3.03332911277591e-05
-1.81809457424806e-05
-1.52017482430168e-05
-2.92886825716662e-05
-6.99954129600407e-06
-2.6140131871756e-05
-2.87133692677873e-05
-2.41515561401454e-05
-8.60405296058154e-06
-1.78575820710557e-05
-9.49496503264189e-06
-1.16921113901788e-05
-1.90528757508851e-05
-2.13738051592989e-05
-4.04222997558385e-05
-2.71063132466228e-05
-2.82499237883085e-05
-8.25527393722759e-06
-1.86977126104996e-05
-3.90096457983992e-06
-2.47992422775815e-05
-2.07033679258163e-05
-1.44213329669257e-05
-2.95064931995839e-05
-3.93703621054903e-05
-1.05727206776731e-05
-2.54198416731032e-05
-1.91856862395551e-05
-1.30336610891315e-05
-1.26717520272274e-05
-1.62802439663864e-05
-1.87199593838066e-05
-1.43991108189109e-05
-1.43971020152047e-05
6.00285851263987e-06
-1.45580492959973e-05
-1.59831840160525e-05
-2.21276827594752e-05
-5.09477894706694e-07
-3.26090177886099e-05
-1.43492512492507e-05
-3.55532566294173e-05
-3.01334533592954e-05
-5.88574054555563e-06
-7.64955581382461e-06
-1.58587032116977e-05
-3.68058056874946e-05
-8.57783197310978e-06
-1.98628399245162e-06
-3.01889743656836e-05
-3.52692434749209e-05
-1.66680312791184e-05
-1.70241999964636e-05
-3.83223359042807e-05
-2.38505939489148e-05
-1.08338631756973e-05
-4.96571277813306e-06
-1.83587061231901e-05
-3.39397913161205e-05
-1.45367529278168e-05
-2.27822012087758e-05
-2.54382894414269e-05
-1.17717133450145e-05
-1.02638218765719e-05
-4.15094852256582e-07
-2.6210317891923e-05
-1.17744411411358e-05
-2.75011267473551e-05
-2.062051191134e-05
-2.43901662496752e-05
-1.83948576414072e-05
-4.18304000104717e-05
-1.99282438522141e-05
1.31077922521288e-06
-2.0946538257274e-05
-2.45485307835154e-05
-2.65786445176168e-05
9.03583996619876e-06
-2.60996928241979e-05
-1.78702563405253e-05
-3.09021916616842e-05
-7.71611435132671e-06
-2.67974664085325e-05
-1.04330369658171e-05
-2.79591485745711e-05
-1.36895539592499e-05
-1.69272230651632e-05
-1.27879462044881e-05
-2.32383518320418e-05
-3.26346101063203e-05
-3.32148351805907e-05
-1.80987004631169e-05
-3.2781674243567e-05
-3.73114866244999e-05
-3.35693976798785e-05
-2.20197641542693e-05
-3.56241344480308e-05
-4.86367506414191e-06
-1.37261558359604e-05
-2.57331363462752e-06
-2.50094324148136e-05
-2.43553030733268e-05
-4.59983852119019e-06
-5.16664716387325e-06
-2.36600414010132e-05
-1.26450749268743e-05
-1.55212775734203e-05
-8.00948911346187e-06
-2.45260521258742e-05
-2.66765526223025e-05
-2.42406417290096e-05
-8.59657207782259e-06
-4.90838858466783e-05
-1.81480969036429e-05
-6.94451089415443e-06
-1.9540729486303e-05
-2.98334736093363e-05
-1.90861859696444e-05
-2.89303284883077e-05
-1.38728697274606e-05
-2.86660811993636e-05
-2.72732617454993e-05
-7.73993095806093e-07
2.03977838287226e-05
-1.7806327213044e-05
-2.70456773935025e-05
-2.27849323020994e-05
-1.86689810741623e-06
-1.6950364126504e-05
-2.36097966576483e-05
-9.25662278926774e-06
-1.20633692002382e-05
-1.77952170497531e-05
-2.66195940597431e-05
-7.83686175295938e-06
-4.58011378641359e-06
1.52507440717283e-06
3.69389705480022e-06
-3.12527725182801e-05
-5.80396651930964e-06
-1.53359919268189e-05
-2.02791662889732e-05
-3.16828776108305e-06
-2.93126575557853e-05
-2.15518413635412e-05
-2.54597821568221e-05
-1.71422271482593e-05
-1.20143156933043e-05
-3.43031057736158e-05
-2.36208957734432e-05
9.03706336643779e-06
4.21027437587936e-07
-4.12718312780085e-06
-1.47251090145411e-05
-2.871712192105e-05
-2.30724811445207e-05
-2.39313015347415e-05
-2.13375134691894e-05
-1.33238859808314e-05
-3.34726530964915e-05
-3.25490169179643e-05
-2.89445533864841e-05
-1.92349802369825e-05
-1.40976840160517e-05
-1.42075242413903e-05
-6.81298087672423e-06
-5.49224559920386e-06
2.88899686011679e-06
-1.96217191231572e-05
-2.37129424107139e-05
-1.98467069441074e-05
-3.06621287714527e-05
-2.0136935227599e-05
-3.1324560355022e-05
-2.88612745130442e-05
-2.89144865308537e-05
-1.02327327333936e-05
-3.44185615066069e-05
-1.8134049509613e-05
-7.64057341828761e-06
-2.60609871890568e-05
-1.81616088005391e-05
-1.76627802283987e-05
-1.51064555701414e-05
-2.9523228067945e-05
-4.40486582415003e-05
-1.40546762447755e-05
-2.14239215115346e-05
1.69438751991332e-06
-2.78188289612115e-05
-2.32197462342133e-05
-1.63905892010207e-05
-2.01244312214516e-05
-2.89760856130029e-05
-2.42696034623296e-05
-2.15980990304493e-05
-1.59512809279667e-05
-3.04773469333607e-05
-2.32318009342008e-05
-4.82563601168967e-05
-1.44074884993149e-05
-2.1871419396177e-05
-2.6390119973539e-05
-1.52785478765591e-05
-1.66328188762307e-05
-1.06040680159913e-05
-2.057889742214e-05
-3.96026517247247e-05
-3.06019765615518e-05
1.24030167771469e-05
-2.17434254010567e-05
-7.93821346739523e-06
-4.93472474080341e-06
-2.82336559154359e-05
-2.60536837850036e-05
-2.34727346403989e-05
-4.55272783178391e-05
-1.49537061889629e-05
-7.29841207888192e-06
-3.62254046187987e-06
-1.97516996070258e-05
-3.88878294993236e-06
-1.23024047301193e-05
-2.6336058739898e-05
-1.87046496231096e-05
-9.84612100658817e-06
-1.78528866151715e-05
-1.61224498283242e-05
-7.17604851499884e-06
-1.24982058692377e-05
-1.35062931379018e-05
-2.25344214424911e-05
2.4377885567403e-06
-1.69872164442982e-05
-5.54281810699793e-06
-1.73386062611786e-05
-7.75987065314634e-06
-1.0394066772659e-05
-3.05649342614733e-05
-1.00208944941698e-05
-2.15069901458941e-05
-1.30669219568433e-06
-3.34746946599537e-05
-2.93510729964707e-05
-2.52940097958748e-05
-2.95107687623716e-05
-8.96362446266195e-06
-1.26289460545091e-05
-3.11390753673642e-05
-3.73201936289263e-05
-3.73322512099475e-05
-1.97726278887986e-05
-1.22429726424695e-05
-1.05391097391867e-05
-1.24925512973447e-05
-7.81105033182282e-06
-2.37564579079984e-05
-2.69024384586754e-05
1.00188007749794e-05
-1.67838436734486e-05
-5.83705057485969e-06
-1.75047207798971e-05
-3.35452370356505e-05
-1.851606247996e-05
-3.4144773172475e-05
-3.13417234688674e-06
-2.90298370199142e-05
-4.12518477577441e-05
-9.66642770662481e-06
-9.70284157491596e-06
-2.01729303694422e-05
-1.77051832854287e-05
-2.51466897833381e-05
-2.86547331377851e-05
-1.40365131616612e-05
-1.51793194033386e-05
-9.45816199279633e-06
-3.54488882846033e-05
-5.54103246215666e-06
-5.04121170551815e-06
-1.27212209090464e-05
-1.39432897527497e-05
-3.31844293872774e-05
-5.12337652967143e-06
-3.04732274893617e-05
-1.72039576692067e-05
-1.67497729911347e-05
-3.47016799217512e-05
-9.31101611951726e-06
4.74099343424623e-06
-3.02175053966547e-05
-1.29385205689611e-05
-2.38265394714494e-05
-1.00798501062907e-05
-1.15990245621016e-05
-3.63589247122689e-05
-2.003288568722e-05
-2.46620368750144e-05
-6.29786985833201e-06
-2.19041523909359e-05
-1.98172475075362e-05
-2.79068428465565e-05
-3.88941889565123e-05
-1.98961215364704e-05
-9.82298667090184e-06
-2.86971181642253e-05
-1.78491812994701e-05
-2.848935871482e-05
-1.27979868008083e-05
-1.20758150896714e-05
-3.40574154838672e-06
-1.36819612916078e-05
-2.31191463698214e-06
-1.52337108118381e-05
-2.63530435567315e-05
3.22369470636087e-06
-2.15958020316972e-05
-4.13673275032429e-05
-2.27461337325295e-05
-2.03197383399642e-05
-2.0690389192162e-05
-3.43154572400379e-05
-1.92984666634826e-05
-5.76669680678612e-06
-3.27190663404442e-05
-2.09189826970351e-05
-1.09248602846456e-05
-2.10048289786368e-05
-4.10803474836323e-06
3.00704688524989e-06
-1.35799038049741e-05
-1.32951696754694e-05
-3.8446258387833e-05
-2.17197226942948e-05
-1.01812212496171e-05
-2.65596879758589e-05
-5.41423823239794e-06
-6.31435172567424e-06
-2.63425586498572e-05
-4.17110707527244e-06
-1.27266977863001e-05
-3.05250484490388e-05
-2.26403188011746e-05
-2.84931564414552e-05
-2.45064809940087e-05
-3.5239618374256e-06
-2.20886260123315e-05
-1.93433638995534e-05
-2.17799740067426e-05
-2.30238268363652e-05
-2.22349705513845e-05
-6.52095830679235e-06
-4.43050600679917e-06
-1.59471500378459e-05
-2.09689660239952e-05
-6.9371666541962e-06
-2.69177800438483e-05
-2.08571868614643e-05
-7.61726668967727e-06
-1.69657382183472e-05
-2.15977842372748e-05
-1.29595461676932e-05
-7.80696851245546e-06
-1.7767566267652e-05
-1.96707469518442e-05
-2.31144949913966e-05
-1.28055452284922e-05
-3.04272572673955e-05
2.6247154502039e-06
-3.49392727744886e-05
-3.30359762766863e-05
-5.00766686463985e-06
-1.88623182243433e-05
-2.50959836685381e-05
-1.69892876503961e-05
-2.50809121804983e-05
-3.39627271544333e-05
7.59457849672012e-06
-2.90772805363595e-05
-1.4891824077261e-05
-1.30915694382796e-05
-3.13940737412885e-05
-3.20819763505577e-06
-8.87363773109363e-06
-3.70011441865735e-05
-7.77121001487134e-06
-4.11073237076666e-05
-7.96220036472478e-06
-1.82781409416805e-05
-2.53633277605037e-05
-7.2967869140584e-06
3.56252353678899e-06
-2.29479583651643e-05
-2.81620528392325e-05
-3.99837457977607e-05
-2.28014827872958e-05
-5.54853025730129e-06
-2.59875736009486e-05
-2.03726479773862e-05
-9.70489997400786e-06
-6.25110332058076e-06
-1.63974947287e-05
-2.25815437978686e-05
-1.80503262152353e-05
-1.91506022101575e-05
3.84740399170598e-07
-5.14986233087019e-05
-2.43461576259029e-05
-1.69079591540006e-05
9.98750753499237e-06
-1.74736226045993e-05
-2.35298179941959e-05
-4.03913390093416e-05
1.35673814455165e-06
-2.71915726234467e-05
-1.70321689662462e-05
-2.79191312938474e-05
-3.66703332386346e-05
-3.14352170083995e-05
-2.8783815751653e-05
-1.8269061524878e-05
-1.72880874800763e-05
-1.26085207614423e-05
-1.20128835781546e-05
-2.18649030623014e-05
-4.16175510593454e-05
-9.87004110951853e-06
-1.20426187507953e-05
-2.07686170277969e-05
-6.54649826654222e-06
-1.17138510489184e-05
-2.17127862250811e-05
-1.3151914809445e-05
-3.72735259816862e-05
-2.43450086880666e-05
-2.45417103167936e-05
-1.23824607255064e-05
-1.62038869244049e-06
-1.88287132557736e-05
-8.28865799243149e-06
-9.25079846702716e-06
-3.47411126763207e-05
-2.14705797650696e-05
-3.17575459341871e-05
-2.20819078821186e-05
-3.1719779482997e-05
-1.17231923095865e-05
-2.40308811943504e-05
-1.72115932092142e-05
-3.98823597418496e-05
-2.83751913005533e-05
-3.17489199489933e-05
-1.26068128284583e-05
-1.91588914166917e-05
-2.17902492264347e-05
-2.34013894970989e-05
-2.20041027045176e-05
-1.89530225625655e-06
-1.01345118747099e-05
-1.01449560174044e-05
-2.73000089450794e-05
-1.12850822791057e-05
-1.87222275238493e-05
-1.77596404723686e-05
-3.16563660191873e-05
-3.06529354436792e-05
-1.98416836342985e-05
-2.14006458408983e-05
-2.25120417212024e-05
-4.13548392909107e-05
-3.95867974308707e-05
-2.03138942738244e-05
-7.95540330113843e-06
-1.15836475929318e-05
-4.02393273183122e-05
-2.24834274833143e-05
2.0020869388625e-07
-2.78661847588846e-05
-1.41772166238037e-05
-2.71732221099073e-06
-2.176285359438e-05
-1.81753397303701e-05
-2.07521766706369e-05
-3.71998810366157e-05
-2.54759060077916e-05
-2.41679809178226e-05
-2.38816108398687e-05
-1.80002284407261e-05
-2.59494941197046e-05
-2.26170819991331e-05
-1.34441952788037e-05
-1.82894764748597e-05
-2.10837237936952e-05
-2.01498606081281e-05
-2.26379584813859e-05
-1.6176002195487e-05
-3.02020425653959e-05
-2.91825960655844e-05
-1.41735792668712e-05
6.41168132442206e-07
-2.83285913992582e-05
-7.02425960215832e-06
-1.01620757602415e-05
-2.22305471057104e-05
-7.51047451080735e-06
-9.48110430338031e-06
-3.64973669909079e-05
-1.20387640238962e-05
-1.79223772066491e-06
-1.95949458161788e-05
-5.13551296655094e-06
-3.67746493457088e-05
-2.46795786424554e-06
-1.21832620706505e-05
-1.49471086985241e-05
1.1737269632979e-06
-1.02875463901224e-05
-1.33183981236615e-05
-4.80665757208589e-06
-1.51576737863645e-05
-3.61159407209965e-05
-1.23812869856785e-05
-2.65767440080608e-05
-2.99710526636362e-05
-1.39411637911837e-05
-2.70168556096573e-05
-2.25857964697895e-05
-2.2037764678906e-05
-1.67747989087844e-05
-3.53960620250057e-05
-1.3158819481784e-05
-4.66564101589237e-06
-1.97494548275579e-05
-1.91893844873217e-05
-3.63399996245148e-05
1.24784955419658e-07
-2.65720487209242e-05
-1.22677700016426e-05
-1.29730682694579e-05
-1.9176811063502e-05
-1.92584992711886e-05
-9.31826664653767e-06
-2.92427228482196e-05
-2.02937736393496e-05
-2.4297279406345e-05
-2.76399457649863e-05
-3.17261610595729e-05
-4.52426050531315e-06
-2.63462913336573e-05
-8.5983361782843e-06
-1.69887181533336e-05
-9.51379761457615e-07
-1.54865989977541e-05
-3.25199344263176e-05
-1.67366123762694e-05
7.02767538362028e-06
-2.072217796771e-05
-1.96038208127316e-05
-2.87662921924718e-05
-2.90497186174095e-05
4.5663141580682e-07
-9.61952741456904e-06
-1.46122921049832e-05
-1.23438218109407e-05
-2.84948892405672e-05
-3.01954817463492e-05
-2.10589718073089e-05
-5.18490836531103e-06
-1.24884100864407e-05
-2.2735613150753e-05
-2.03054606246718e-05
-3.07410937608477e-05
-3.95867919633955e-05
-1.37750636377869e-05
-1.18984553081381e-05
-2.10872521483292e-05
-2.16534166586519e-05
-3.75091282155089e-05
-6.9061895595477e-06
-2.77376843473987e-05
-1.93377788619159e-05
-1.73918841076389e-05
-5.12259668850959e-06
-1.67383951554486e-05
-4.37456635159358e-05
-2.00426531113252e-05
-2.23106856970191e-05
-3.66595680447095e-05
-8.37735724142158e-06
-1.2744418494856e-05
-1.35424943003148e-05
-2.9480852634509e-05
-8.03489158409985e-06
-2.99202460193815e-06
-2.49085659057143e-05
-1.45078898900023e-05
-1.41709957957092e-05
-2.8969448809797e-05
-2.09804053720388e-05
-2.17333396951017e-05
-2.59783876600153e-06
-2.23334851092882e-05
-2.24363974653118e-05
-1.39221575257323e-05
-9.03076698796146e-06
2.85398769800381e-06
-3.1593255006805e-05
-3.74037003661682e-05
-2.09274951951475e-05
-2.42347571192582e-05
-2.74263197354481e-05
-1.78873419590637e-05
-1.58787194495319e-05
-2.20370674534928e-05
-1.67175204165331e-05
-1.34260331117834e-05
-3.15353315420647e-05
-3.7676045256074e-05
-2.48388596159226e-05
-9.90632033939898e-06
-1.07669744275514e-05
-2.24395677812997e-05
-1.63210680133092e-05
-1.45020974486844e-05
-4.21553448802403e-06
-7.43066574449024e-06
-2.5783731245185e-05
-3.33896609339923e-05
-1.47758267795614e-05
-9.87459774973689e-06
-1.65099360903268e-05
-2.99687829069269e-05
-3.7456777283214e-05
-2.85630015024838e-05
-1.6501838883622e-05
-2.94591934621693e-05
-2.63793964529631e-05
-2.3236835619831e-05
-1.87540045228087e-05
4.77676024196775e-08
-1.0137299953114e-05
-9.3533285317855e-06
-1.72243620758886e-05
-2.08411865417691e-05
-1.6284684167317e-05
-3.37025073481582e-05
-6.17063006228602e-06
-1.490570781463e-05
-3.12172870532277e-07
1.38069080335905e-06
-3.46771198661769e-05
-2.42534794184813e-05
-1.67841337196455e-05
1.25333614397316e-05
-1.95100021196354e-05
-1.05531402191549e-05
-2.70525965476562e-05
-1.92043378041035e-05
7.54781771850666e-06
-7.73716005570469e-06
-2.62693015300933e-05
-4.29202969297863e-05
-1.88770351526748e-05
-1.95836397003988e-05
-2.92892898387812e-05
-2.32991916265601e-05
-1.75681599730356e-05
-1.50594152935522e-05
-3.81294824990034e-05
-8.83649002023429e-06
-3.09084044670897e-05
-1.39537448642682e-05
-9.96149373091998e-06
-1.35923420674922e-05
-2.22972608669286e-05
-2.98197639061446e-05
-1.2945598532637e-05
8.3286046473081e-06
-1.34329470479259e-05
-2.6736343364819e-05
-1.07109582817927e-05
-1.632072464612e-05
-2.27875102178589e-05
-5.69050266383343e-06
-2.58116284551062e-05
-7.57951966843362e-06
-4.34347748388866e-06
4.33705247867451e-07
-1.53237051023908e-05
-2.15534551662504e-05
-2.31166515339717e-05
-2.42220143755602e-06
-1.73732957454778e-05
-1.12999461205121e-05
-2.7576025834916e-05
-5.00760887442907e-05
-3.10716995309275e-05
-8.77067938920322e-06
-1.24477195578398e-05
-1.56786906637029e-05
-1.83398461467666e-05
-4.28305228852365e-05
-1.13283719236999e-05
-2.44500774320496e-07
-4.20814609115191e-06
-2.75868718490332e-05
-2.42352388295283e-05
-6.16898630665932e-06
-9.0449207910521e-06
-1.924136112728e-05
-1.70227133720228e-05
-2.77436498852858e-05
-1.37539058939985e-05
-2.67540234401466e-05
-1.00929716572964e-05
-1.33601759763365e-05
-3.65184004621393e-06
-2.01343015613882e-05
-5.29624372873709e-05
-2.5455783618808e-05
-3.37587016969049e-05
-2.24655064081402e-05
-1.55493596782592e-05
-2.98384589034198e-05
-1.88064166209219e-05
-2.66529380830302e-05
-2.60210775116614e-05
-7.86948774261216e-06
-1.757110061444e-05
-1.2288058451312e-06
-3.33461891899249e-05
-1.77333069541688e-05
-1.05675439371818e-05
-1.82747878799161e-05
-1.21877225097071e-05
-1.28354520257672e-05
-1.29213713756092e-07
-2.72308080534264e-05
-3.28405092856429e-05
-1.44392135238013e-05
-2.15310613291635e-06
-2.36672748692772e-05
-8.9165296529085e-07
-2.91885809549897e-05
-1.44775263626602e-05
-1.06962618127376e-05
-1.86892142340619e-05
-1.75937967823214e-05
-1.01060262366627e-05
-2.49261528169309e-05
-1.00672144083926e-05
-3.62696592492007e-05
-3.77826964370398e-06
-2.01152683750116e-05
-7.10293356430797e-07
-9.60761681369961e-06
-7.91921516233342e-06
-2.43728643076597e-05
-3.20527983285404e-05
-1.62206872451189e-05
-1.98595412212442e-05
-3.25328257696976e-05
-5.82500316832527e-06
-2.73618487280092e-05
-2.1866998931412e-05
-2.43995284787434e-05
-8.34481132736496e-06
2.74645529370123e-06
-4.20812606157357e-05
-1.61769132918868e-05
-2.08492127751358e-05
-2.21735667635757e-05
-1.45094901803566e-05
-2.00200477566852e-05
-1.40987889275861e-05
-7.01541326121082e-06
-2.22683741957837e-05
-9.8408389149353e-06
-2.56649788670077e-05
-3.53020157438812e-05
-6.94042392569641e-06
-2.76166923733795e-05
-1.86617505541784e-05
-3.61359332961082e-05
-2.56730104245694e-05
-2.08348799897578e-05
-1.85619059344918e-05
-2.09727173406433e-05
-4.25877186514748e-05
-2.74649419525274e-05
-1.66913287854041e-05
-2.3198720940617e-05
-3.06979983145707e-05
-9.66349813575035e-06
9.85886827038345e-07
-4.87118181974923e-06
-3.10103125897086e-05
-2.34160077913011e-05
-1.9460019415221e-05
-2.01282826691258e-05
-5.16219187994969e-06
-1.37355307150411e-05
-3.92652234535131e-05
-1.51029634370686e-05
-1.74474787883135e-05
-1.07740581527142e-05
-1.5551881381768e-05
-2.16014883295747e-05
-1.79325488797367e-05
-1.70946387972366e-05
-1.56426765262926e-05
-1.59566141063506e-05
8.75060585999985e-06
-4.18075290332473e-05
-6.8652803215367e-06
-1.36409654816164e-05
-3.07411217959802e-05
-1.545503894663e-05
-1.46153093881798e-05
-2.46489502801929e-05
-1.93589622707544e-05
-2.68754063877277e-05
-1.31793541729767e-05
-1.26342725316905e-05
-3.47426727503285e-05
4.37653749359155e-06
-2.20195163250703e-05
-1.5208874994905e-05
-1.19711215901745e-05
-1.5359672901348e-05
-2.01541302557396e-05
-3.16451508182901e-05
-1.57084612531208e-05
-2.58141132088312e-05
-4.01199445637907e-05
-2.01021893712552e-05
-2.08150638227364e-05
-1.18076566652683e-05
-2.13429042818914e-05
-2.63157148644e-05
-7.55542625663951e-06
-1.76584520419964e-05
-1.06624781787536e-05
-1.68629376301862e-05
-3.43362312132255e-05
-1.3245291570471e-05
-2.67233718292327e-06
-2.60252666313572e-05
-6.22251309210049e-06
-1.69586447458426e-05
-5.67925040133535e-06
-2.94879459202271e-05
-1.15215739121769e-05
-2.27661030418954e-05
-1.57128126126706e-05
-4.07989589716725e-05
-2.44262451276396e-05
-1.39440696345678e-05
-2.47348033481047e-05
-1.69620569211146e-05
-2.41618897286938e-05
-2.31677809713315e-05
-2.1980316057943e-05
-2.37340211700536e-05
-1.84661462874071e-06
-3.26974956414436e-06
-2.02569678481629e-05
-1.77329812839905e-05
-1.79020852440492e-05
-1.88731958978256e-05
-2.16100973169897e-05
9.13312064274032e-06
-2.79175880308104e-05
-2.94946198643995e-05
-1.85380473283915e-05
-2.42452076778063e-05
-6.33237839235095e-06
-2.26820141579498e-05
-2.34340459721597e-05
-3.26804518595919e-05
-2.28015865487494e-05
-2.01674238742829e-05
-8.55302932944778e-06
-1.88556474605972e-05
-1.7961752990692e-05
-4.24309911533637e-05
-2.53755528843851e-05
-1.72459070661097e-05
-9.12886225511327e-06
-2.17455895221833e-05
-6.57213556984679e-06
-2.55497918151038e-05
-3.45543704264971e-05
-2.3159459778311e-05
-6.89469940590176e-06
-2.32571549789538e-05
-7.52248819191572e-06
-1.53921901672084e-05
6.30336842707812e-07
-2.61124328748585e-05
8.97962873237204e-07
-2.19560060384016e-05
-3.68352470652979e-05
-2.18886362107452e-05
-1.08681242755279e-05
-2.15386678674603e-05
7.64708408237783e-07
-2.2286224055561e-05
-4.17813902821229e-06
-2.93840958290823e-05
-2.61185421351907e-05
-4.05422221826247e-05
-1.67269746951583e-05
-2.42980838093345e-05
-3.5752568358408e-05
-9.15506092441714e-06
-5.83376028997152e-06
-3.1925818907863e-05
-5.67836101602346e-06
-4.07076984881187e-05
-1.72389509856319e-05
-1.39441661047461e-05
-4.04214888482601e-05
-2.81836010044318e-05
-3.01005769612581e-05
-3.79536351798094e-06
-2.90283007829126e-05
-4.27848199489576e-06
-3.83651157074117e-05
-1.91105885473698e-05
-2.28009567962945e-05
2.07407031388673e-06
-1.90438484695734e-05
-3.5197467846396e-05
-2.48983185156842e-05
-1.63796383631132e-05
-1.78657250162828e-05
-2.49219013721219e-05
-2.81707506106547e-05
8.29296140713292e-09
-6.03518024302741e-06
-1.28861319140961e-05
-5.28399701680413e-06
-1.39017731788816e-05
-3.06275013360879e-05
-2.74985733084386e-05
-6.53308912641648e-06
-1.14630982603531e-05
-2.64179079228314e-05
-1.33483718125243e-05
-5.1167466047327e-06
-2.88725742374712e-05
-9.23990321027111e-06
-1.97116128811914e-05
-2.74462179394717e-05
-1.54731787645391e-05
-2.29944253986391e-05
-2.53522072412342e-05
-4.72216743582764e-05
-2.41612470359131e-05
-2.05735243820277e-05
-1.62030515114349e-05
-1.48586131553385e-05
-2.28482645342095e-05
-6.99764411610693e-06
-6.82007157101455e-06
-1.39262797693231e-05
-1.59597495783751e-05
-4.7660749895838e-05
-3.36505194890267e-06
-2.00183363358673e-05
-2.16006069461511e-05
-2.05396614480558e-05
-2.51296897536836e-05
-8.33728802494447e-06
1.48546168131392e-06
1.87421510595744e-06
-2.21488182223966e-05
-3.91898724290415e-05
-2.7352182102249e-05
-2.31470695611196e-05
-3.60042881645041e-05
-1.16680622840957e-05
-2.30571427691783e-05
-1.2860559255438e-05
-1.50766582062442e-05
-2.01848206088316e-05
-1.65169295066584e-05
-4.49527387645155e-06
-5.98789807105556e-07
-3.23298207566253e-06
-1.1150986060482e-05
-1.87529325954428e-05
-1.57744868455726e-05
-3.43050080254027e-05
-1.22081123217283e-05
-1.08458324537334e-05
-2.10832282104866e-05
-1.63824404996664e-05
-7.48759730978975e-06
-1.81898466785836e-05
-1.17637793436169e-05
-3.54918119397655e-05
-1.39686500502884e-05
-1.47855209205527e-05
-2.74453530701539e-05
-2.00909596829379e-05
-2.80903939529702e-05
-2.7263014889715e-05
-3.4922170230132e-05
-1.20021873130788e-05
-3.25582357341416e-06
-2.00315020924446e-05
-2.98961734927818e-06
-4.64894531308555e-05
-3.27709333848314e-05
-1.52982282629793e-05
-1.63300543866963e-05
-2.25976182885181e-05
-8.51086818864207e-06
-1.29583926288979e-05
-2.04811474601478e-05
-1.75431875117407e-05
-3.81191877988937e-05
-1.35522636627869e-05
-3.43105149810309e-05
-6.96344816120111e-06
-2.31681555970024e-05
-7.68945593851048e-06
-1.30411807935931e-05
-3.00959416001973e-05
-2.532862473236e-05
-3.7845401552566e-05
-1.2919933099241e-05
-2.58070107786518e-06
-3.68311731174991e-05
-1.93776971328865e-05
-4.3502936362828e-05
-2.37343114093249e-05
-1.97741988012537e-05
-9.39360488696851e-06
-3.30402264493845e-05
-9.15049449751853e-06
-3.53086288101142e-05
-3.25108515465255e-05
-8.85665362458525e-06
-4.09632525226719e-05
-2.32549316634334e-05
-1.5914363811501e-05
-3.23562579132124e-05
-1.588820599665e-05
-1.95333985649978e-05
-1.3786964273306e-05
-1.62593506972267e-05
-1.54996354806193e-05
-1.23750775105644e-05
-3.11411926738675e-05
-2.42271576189789e-05
-1.16540269164035e-05
3.482224031025e-06
-1.68154458965811e-05
-3.20941603941801e-05
-1.09884613545246e-05
-7.11707816697957e-06
-3.79407029749444e-05
-2.17175360418957e-05
6.65113241249885e-06
-8.45916723527216e-06
-2.53147796403827e-05
-3.56489062487222e-06
-1.30387869923693e-05
-1.00260972379366e-05
-4.38129749980681e-05
3.43620908206027e-06
-1.88416366161664e-05
-1.78452569220969e-05
-1.97534207294388e-05
-1.29057675569685e-05
-3.01016711713175e-05
-3.94334256816362e-05
-1.6487946154654e-05
-8.51113408212576e-06
-9.52692506310128e-06
7.53790039344697e-06
-1.74719319487259e-05
-2.0930232179319e-05
-7.68500545245309e-06
-3.282272956279e-05
3.33152693305258e-06
-8.270876003266e-06
-2.11634936259451e-05
-3.65242313060929e-06
-2.25918159924279e-05
-2.1353327561043e-05
-1.83120397346331e-05
-2.75839656442685e-05
-2.75394093435445e-05
-2.24473730151276e-05
-3.73085038306014e-05
-2.5511819062856e-05
-2.59770912743402e-05
-1.9277395269226e-05
-1.47169225010783e-05
-1.5473729281392e-05
-2.10159930515257e-05
-1.39931213841533e-05
-1.64888205338501e-05
-2.09022912100784e-05
-1.05956664465595e-05
-9.51420286800022e-06
-1.73529390903147e-05
-2.45703398527797e-05
-2.25808127505049e-05
-1.75902041263334e-05
-3.92006006643794e-05
-4.8344424404956e-05
-1.83677734848358e-05
-3.23301335032894e-05
-2.58649766399047e-05
-3.09901426516934e-05
-1.44335234097836e-05
-1.10351159320796e-05
-7.52304855344087e-06
-2.54408290831196e-05
-9.05172115762661e-06
-1.65341660285464e-05
-1.98240982746183e-05
-1.80488965458467e-05
-3.60637081660834e-05
-4.96375784630036e-06
-3.20218828556138e-05
-1.73120780011345e-05
-6.94729816935677e-06
-1.66198522020756e-05
-3.77905248949431e-05
-2.37754120599917e-05
-3.09856090174836e-05
-5.45747092041595e-05
-1.87860569831776e-05
-1.93526193921904e-05
-1.34946265040797e-05
-2.62306717005243e-05
-1.99435821443028e-05
-2.57950576707282e-05
-2.34088117512319e-05
-3.00410375485448e-05
-2.54785210564361e-05
-6.70774164301793e-06
-1.08623116809341e-05
-4.35649424038171e-06
-2.2113295347147e-05
-9.14137296554591e-06
-1.39652040986501e-05
-2.13037990086148e-05
-3.68797504357857e-05
-3.34020564386915e-05
-2.6772802335044e-05
-1.99039903554387e-05
-2.47806422172349e-05
-4.34227514818829e-05
-3.65719668145886e-05
-1.72220243643924e-05
-1.15659807688745e-05
-7.63093940401301e-06
-1.61343100891937e-05
-2.30921295104537e-05
-1.7181377815905e-05
-1.66985777397367e-05
-2.06060381825521e-05
6.84727548519278e-06
-1.29851852778624e-05
-1.5117478306309e-05
-1.7574731311247e-05
1.0191491622859e-05
-3.63056366084809e-06
-8.0571571791741e-06
-1.67964700447317e-05
-4.92695768844954e-06
-1.83032377322479e-05
-9.94544449332001e-06
-4.21671532363647e-05
-1.13179500401881e-06
-3.99086622232847e-05
-7.66431974050075e-06
-2.34801975751215e-05
-2.52403241582938e-06
-2.07920352017839e-05
-2.07781584458152e-05
-2.68306334633664e-05
-2.83968102990801e-05
-1.99478003331379e-05
-6.20125196571399e-06
-2.43178198600371e-05
-1.50105221685326e-05
-1.64193820793219e-05
-2.84382630580209e-05
-7.56739366739145e-06
-4.43735915530373e-05
-1.82326220581546e-05
-1.03321783336649e-05
-1.55839042017807e-05
-4.51015547558488e-05
-1.90138455028218e-05
-8.39624206765927e-06
-2.6678996310618e-05
-2.3358492254081e-05
-2.29169768186273e-05
-1.43547655830825e-05
-2.64881989489895e-05
-2.51257989421822e-05
-2.63562706448322e-05
-2.92406275693271e-05
-2.5535562612073e-05
-3.25812598615192e-05
-1.48266586906509e-05
-2.31237594481455e-05
-3.03064424160192e-05
-2.50546149456671e-05
-2.87644773807112e-05
-3.29065664893307e-05
-1.12372146814381e-05
-2.05675303064046e-05
-2.99729066041044e-05
-1.25230261563528e-05
-8.88155259395668e-06
-1.46472319409538e-05
-3.23269351135729e-05
-2.10284218186354e-05
-3.47490262605764e-05
-2.28712257173092e-05
-4.18019622947045e-05
-3.10027404402064e-05
-7.81395307020711e-06
-1.38010100565224e-05
-1.51384953894009e-05
-1.34179524156236e-05
-1.37617109245746e-05
-2.63203948706746e-05
-2.47785517705532e-05
-2.55866272308874e-05
-1.48305662025108e-05
-3.39761158827939e-05
-3.36770996598651e-05
-2.22883301957056e-05
-2.01285256257529e-05
-4.06720499178543e-05
-3.08161455446364e-05
-3.53467317817402e-05
-3.6313867412506e-05
-5.30327415795328e-06
-2.99323119194191e-05
-1.82298911999935e-05
-2.72747346377803e-05
-2.15127131662101e-05
7.40088711217457e-06
-2.73577603589749e-06
-4.04909689738591e-05
-2.02931233670859e-05
-7.22265947813142e-06
-5.70488149311783e-06
-1.05370224894414e-05
-2.01076177391305e-05
-2.08872013333145e-05
-3.19916978920179e-05
-1.98031457609239e-05
-1.91698308503066e-05
-3.03235166044716e-05
-3.19735274019349e-05
-7.38122638183189e-06
-1.61352884991986e-05
-3.03687793027636e-05
-2.28185105812357e-05
-4.05603534812466e-06
1.37828509477603e-05
-2.38670103970084e-05
-2.47500646892417e-05
-2.32028484945829e-06
-2.16828356851278e-05
-1.53485667654507e-05
-2.16634135309753e-05
-2.81735539886988e-05
-2.64440376451859e-05
-2.93731534286941e-05
-2.56334480018168e-05
-1.3575933802208e-05
-6.36480190096283e-06
-9.32101991533708e-06
-4.05267863001059e-05
-1.47292306680632e-05
-2.52477431750386e-05
-3.27237935408237e-05
-4.45294172367905e-06
-2.7092081802969e-05
-7.27730571136359e-06
-3.40059498230179e-05
-1.54249172998849e-05
-1.6163228366827e-05
-8.09189980955573e-06
-1.54433961507661e-05
-1.28789052996092e-05
-2.15403274484424e-05
-1.07104083778307e-05
-2.04388159564324e-05
-4.32536311573441e-05
-2.17230748195366e-05
-1.32461625034161e-05
-1.25574729448713e-06
-3.36849160292992e-05
-3.23870298006863e-05
-2.16101168863137e-05
-1.84473794051104e-05
-1.03612817408588e-05
-2.15584935371779e-05
-2.36781835263429e-05
-3.52087918480437e-05
-1.38629506854601e-05
-2.24044621897038e-05
-4.15220549102921e-05
-6.10303667534768e-06
-4.50833139716707e-05
-4.45016354737036e-06
-9.1806196569791e-07
-2.7924950705265e-05
-1.81235253700149e-05
-3.80926417597157e-05
-2.53574272865757e-05
-1.63082312434827e-05
-2.88697784549508e-05
-2.13041960178012e-05
-3.28669875254362e-05
-2.53440174003499e-05
4.28728244322814e-06
-3.21755519279416e-05
-3.11459070153463e-05
-4.79327946694016e-05
-9.54528729638967e-06
-2.99944351911382e-06
-9.52473155366891e-06
2.87683971057025e-06
-1.68130857126488e-05
-5.40137682448603e-06
-4.25511383962729e-06
-3.54292798859115e-06
-4.84879105169077e-05
-3.18684157295537e-05
-1.25259990179758e-05
-1.16777425227758e-05
4.35411774460986e-06
-2.39567473686144e-05
-2.94612646908758e-05
-8.87690275908242e-06
-5.45568362714112e-06
-1.64396730677128e-05
-2.73849656533558e-05
-3.50248867031078e-05
-1.70537320941826e-05
-2.94534604577458e-05
-1.24909172375995e-05
-8.19705404035127e-06
-2.02586637478984e-05
7.41729572314989e-06
-3.76216670231763e-05
-2.31459829927547e-05
-2.39236414763058e-05
-1.77083008308506e-05
-3.73925210060924e-06
-7.19919788121016e-06
-1.74594827087672e-05
-3.33264755326583e-05
-3.01887373464376e-05
-5.25886747103824e-05
-1.68649784592262e-05
-1.25605208542291e-05
-2.65779330696655e-05
1.03193401194229e-06
-6.06279480775043e-06
-3.26959176839134e-05
-3.2818836926794e-06
-9.87612914292777e-06
-2.92197551165109e-05
-2.00844430985928e-05
5.2798127498149e-06
-3.94783366265634e-06
-2.33970011151669e-05
-1.50835384837833e-05
-3.10413239255903e-05
-2.20641984842892e-05
-1.57198856486291e-05
-1.64458704348167e-05
-7.39519875062082e-06
-1.87029897854616e-05
-8.13395040585351e-06
-2.41537552574229e-05
-2.26008190309312e-05
-2.96418772258165e-05
-3.50367677284419e-05
-1.08239867818461e-05
-1.98412398783397e-05
-3.27173812035687e-05
-1.67915267202353e-05
-1.00626462811667e-05
-3.32255834737422e-05
-2.85736995427243e-05
-2.89563414802872e-05
-3.32750285601772e-05
-1.8298233419431e-05
-1.88314870767969e-05
-7.94982952152563e-06
-1.4371329629515e-05
-1.68698394556348e-05
-1.71978426637602e-05
-1.40830464983969e-05
-2.50494296601117e-05
-2.81659619121741e-05
-2.06191130700722e-05
-9.61757917165773e-06
-2.36350574365439e-05
-2.50404970816334e-05
-3.8547744594486e-05
-2.89765726710502e-05
-2.29382033086253e-05
-1.97256929773778e-05
-7.22184496710075e-06
-1.70253743382037e-05
-4.75096941314585e-06
-2.20189530794639e-05
-3.2874109138981e-05
-2.67978494246992e-05
-1.96677965597647e-05
-8.05002145444492e-06
-1.82610282864191e-05
-9.85364332463265e-06
-3.8894538909369e-05
-1.19199456839171e-05
-1.59051690127104e-05
-1.9391037864156e-06
-3.47221226886348e-05
-1.09844134617258e-05
-2.03186532502207e-05
-1.02176570594344e-05
-1.14261812564468e-06
-4.58371074403383e-05
-4.94558619534281e-05
-4.03750705366192e-06
-2.49561515988752e-05
-9.54077128399947e-06
-1.63051764198667e-05
-1.02844181732338e-05
-3.14230212933932e-05
-1.18940378426322e-05
-9.85515723485705e-06
-1.73822607530408e-05
-1.87459847087217e-05
-1.0394312505281e-05
-3.37949295817185e-05
-1.00212014701952e-05
-3.48618503989581e-05
-1.52852986660031e-05
-1.88987775922034e-05
-6.77537223022717e-06
4.50374959276053e-06
-2.50232815218933e-05
-1.37706093915036e-05
-2.09059135266395e-05
-1.75477622392103e-05
-2.52765334544818e-06
-1.78079497988643e-05
-2.48909109411271e-05
-2.00272669437996e-05
-9.02706123939223e-06
-2.5408387269557e-05
-6.75757111019881e-06
-1.12986996651618e-05
-3.5791978691998e-05
-1.12902440200556e-05
-1.41896219495293e-05
-2.92711302875123e-05
-3.36606574325642e-05
-1.36388349396579e-05
-1.99603999377835e-05
-2.700255586009e-05
5.00516259508362e-06
-1.07540978101148e-05
-3.15185935680792e-05
-1.30601429726873e-05
-1.97865097021251e-05
-3.61180200366673e-05
-7.89786065531572e-06
-1.73037527178552e-05
-1.22461505571872e-05
-2.74980354906413e-05
-1.66573969030345e-05
-3.73151323759625e-05
-3.31397777985794e-05
-3.99712073792586e-05
-1.12396327772348e-05
-3.42989404999887e-05
-1.50374200485597e-05
-2.50916475925057e-05
-8.62577981379498e-06
-9.84955114657596e-06
-3.03630593628083e-06
-3.24278620497191e-05
-1.26719794731816e-05
-1.2374480823887e-05
-2.23933096340318e-05
-2.54428558720639e-05
-2.76752274654448e-05
3.62223831045768e-06
-2.85317329323192e-05
5.25783668721902e-06
-1.01566740891843e-05
-1.35660786196811e-05
-2.91717371554238e-05
-1.70916742206873e-05
-2.17967985843041e-05
-2.77909437916686e-05
-1.96071730377401e-05
-1.54446209817237e-05
-1.99689533102443e-05
-2.27615320365957e-05
-1.82090086416169e-05
-1.74562822800966e-05
-1.91224589418008e-05
3.18722633600984e-06
-3.08900419060072e-05
2.03358201577875e-06
-1.42239826487147e-05
-1.52798520091991e-05
-3.4955862568424e-05
-3.39893493682941e-05
-1.02051966417104e-05
-2.33945584079928e-05
-1.44545986364293e-05
-4.16182668230883e-05
-1.1681634656245e-05
2.76229660865401e-06
-2.29586315404236e-05
-1.14376425657311e-05
-2.54916464490953e-05
-3.2522810641118e-05
-6.82284284232042e-06
-9.21350366938647e-06
-1.90456975232282e-06
-3.38750443752056e-05
-2.44875638448619e-05
-1.18557904319841e-05
-2.7857120532149e-05
-4.56778978430134e-05
-3.32126425499063e-05
-6.18956535285218e-06
-1.6082391711923e-05
-2.28764822671349e-05
-1.27710748136592e-05
-2.74081570269507e-05
-3.8450174453488e-07
-1.9419891798712e-05
-8.30383551570156e-06
-3.0309420839151e-05
-1.83603641960676e-05
-6.68343422388261e-06
-1.22146811394391e-05
-1.41227164336191e-05
-2.71534626764821e-05
-1.99273714806705e-05
-3.81454119708406e-07
-5.34673829726737e-06
-1.43315199741006e-05
-2.47872624110285e-05
-2.59216879534288e-05
-5.65364771086977e-06
-4.6752360604976e-05
-4.25291988335553e-05
-1.73544962860705e-05
-3.1023657787124e-05
-1.75286139809284e-05
-2.39178821197722e-05
-3.06811866042571e-05
-1.55511676320998e-05
-1.18459503652906e-05
-2.58204217298803e-05
-1.02636202895643e-05
-2.08961332959735e-05
-5.78820235725907e-06
-3.76664828973963e-05
-2.64938854522391e-06
-1.87883481840005e-05
5.95856550132071e-06
-2.00422399708332e-05
-1.39715772096915e-05
-3.09411856427051e-05
-1.65789871032129e-05
-2.30058476877497e-05
-1.33358710844165e-05
-2.18409175281302e-05
-1.05593500600337e-05
-1.9356936309494e-05
-1.18362122719169e-05
-6.47987613365878e-06
-1.16329944298803e-05
-5.21300289947103e-06
-1.19946021692819e-05
-1.62439357524638e-05
-2.45925443801059e-05
-9.0947404124418e-08
-3.30615963334749e-05
7.11313206542012e-06
-2.54657061036029e-05
-1.28855159818166e-05
-1.20830300379923e-05
-4.07224645745244e-05
-2.89976592181375e-05
3.73729556998043e-08
-1.71134672279417e-05
-1.04413776057915e-05
-1.95786676972298e-05
-1.10454983594181e-05
-1.57597483751102e-05
-1.32963447597178e-05
-1.76900188774444e-05
-1.18158537956258e-05
-1.84435706766257e-05
-4.5068846727142e-05
-1.79409065621529e-05
-1.64386944052378e-05
-1.43868697896482e-05
-9.93696547644951e-06
-1.01628956724874e-05
-1.78543076323323e-05
-3.07111212269934e-06
-3.0343958656056e-05
-1.38758948416301e-05
-2.73140537514566e-05
-2.70125172089857e-05
-9.04641527986494e-06
-2.70961159608488e-05
-2.59649857627933e-05
-1.40589921957405e-05
-1.05408649193532e-05
-2.95612721866109e-05
-1.13662099550454e-05
-1.2237931878831e-05
-3.50997793358226e-05
-2.62870183209844e-05
-2.35730942655736e-05
-1.40584962813658e-05
-1.93457453829401e-05
-1.43648577791525e-05
-2.72740585691239e-05
-1.75983384738649e-05
-2.41931639455433e-05
-1.92820389363563e-05
-2.90886695476945e-05
-2.62361388313398e-05
-1.85760668417516e-05
-2.46902348311351e-05
-1.74946663514619e-05
-2.72684945059753e-05
-2.03107759782635e-05
-3.02295755135805e-05
-2.24756283660323e-05
-1.06761906833579e-05
-1.69220999445929e-05
-2.46875979029071e-05
-8.08354072500642e-06
-2.77381644421832e-05
-2.45380240926873e-05
-2.44780765320663e-05
-2.90117640689854e-05
1.47469150910618e-06
-3.08111360079348e-05
-1.90531982308831e-05
-2.0563300914959e-05
-6.42893643732048e-06
-2.90156162512104e-05
-1.98451182439979e-05
-2.10954530452919e-05
-1.28304219208977e-05
-3.08649512245599e-05
-3.05076429364333e-05
-2.29142329192369e-05
-1.39418053077646e-05
-4.53681937441309e-05
-3.67471461691646e-05
-2.73041228047009e-05
-6.02292919125332e-06
-1.81372838036051e-05
-9.83416450493262e-06
-3.72821436084723e-06
-3.12146152185675e-05
-2.86299018236049e-05
-5.22155816413048e-06
-3.20395000796974e-05
-2.51447282582893e-05
-2.15760709377037e-05
-6.25739402838277e-06
-5.49582819367671e-06
-2.3653368081943e-05
-1.42314477057307e-06
-2.16019239435003e-05
-1.21095876877779e-05
-1.64486743544904e-05
1.30970625007194e-06
-3.05218431998381e-05
-3.5102369868857e-05
-2.37904945668834e-05
-2.53372859129622e-05
-1.26475370678716e-05
-2.01528754731401e-05
-4.40374328335533e-05
-8.66402415757687e-06
-2.89253967518606e-05
-2.07639883664733e-05
-3.28430830272408e-05
3.62212529009874e-06
-8.71009413636581e-06
-3.18139755098564e-05
1.04948364645331e-05
-2.65819785259572e-05
-1.39812216497109e-05
-8.72186035714822e-06
-9.39207278030579e-06
-1.82812126074799e-05
-1.33792430108272e-05
-4.41603633014556e-05
-1.02306331371321e-05
-4.26661034038599e-06
-2.36233362012013e-05
-4.09600334297292e-07
-2.73192724464177e-05
-1.19798608319534e-05
-1.58811677738516e-05
-2.0332056342357e-05
-3.32962048449209e-05
-1.75907221791263e-05
-3.75703837855591e-05
-3.54102356294623e-06
-1.76567190570997e-05
-2.49117226900531e-05
-2.39708381346303e-05
-1.43446244186551e-05
-3.33512529214922e-05
-1.19938805509972e-05
-2.08529053818159e-05
-1.36068530734979e-05
-2.27840193829068e-05
-4.35281221848688e-05
-2.24452094942397e-05
-3.25950566210796e-05
-2.25730279629798e-05
-1.39338466694091e-05
-2.19051944084164e-05
-2.24722932612285e-05
-3.37565132402117e-05
-4.56021749006618e-05
-3.28443794446736e-05
-1.58932759310156e-05
-1.60194308268863e-05
-1.87393937874049e-05
-3.23473895494414e-05
-3.49221870726068e-05
-2.78019413663329e-05
-2.42036342039088e-05
-1.34508162431667e-05
-1.5978646819213e-05
-1.16589410520817e-05
-1.48843148512428e-05
-2.71471288798576e-05
-3.30214006780207e-05
-2.23782220499538e-05
-2.67416651473089e-05
-2.31412893745156e-05
-8.15060959999759e-06
-2.95303530771581e-05
-2.02472578030688e-05
-1.17025381955085e-05
-1.94582409587456e-05
-2.24679304993976e-05
-1.47407894064541e-05
-5.80609055570088e-06
-1.96748505059019e-05
-9.69529841279738e-06
-5.27801650636083e-06
-1.99793188412514e-05
-2.09732946606375e-05
-3.48428349263187e-05
-2.44120407993977e-05
-2.22603646568919e-05
-2.89314823462615e-05
-1.3862159811224e-05
-3.40586657869578e-05
-2.68822219563031e-05
-2.66510676572544e-06
-2.06135938305942e-05
-5.52627312670556e-06
-2.45588013357693e-05
-2.7077690540093e-05
-3.32685430723758e-05
-1.30097789207265e-05
-2.40932257572337e-07
-2.31235317187992e-05
-1.17309263258823e-05
-2.48236572870241e-05
-2.79544136366965e-05
-1.09136008370625e-05
-1.50307587847329e-05
-4.3278130807438e-06
-1.73386304988492e-05
-6.92548047263294e-06
-9.58261960760434e-06
-4.00382641748892e-05
-8.05677106449383e-06
-1.31640418783601e-05
-4.47538711748376e-06
-2.6788213883631e-05
-2.86734898629755e-06
-3.88923162369301e-05
-2.50046211108456e-05
-2.29381368812656e-05
-1.30293984033466e-05
-2.89082021941289e-05
-2.76310267503388e-05
-2.51406695038088e-05
-6.71404477198071e-06
-2.13723911663317e-05
-2.54285853052276e-05
-6.07499305679284e-06
-7.23050560789009e-06
-3.53159085938349e-05
-1.11309183772953e-06
-1.41065278868364e-05
-2.5786986616837e-05
-4.6120702924134e-05
-4.92674485214049e-05
-1.70992741625629e-05
-2.86304064530512e-05
-1.65348057025049e-05
-1.25615422309151e-05
-1.4544860447321e-05
-1.67474271167018e-05
-1.56122391727447e-05
-1.33122858641468e-05
-1.01216442651166e-05
-6.21169256483963e-06
-1.65895417330402e-05
-2.57762841490232e-05
-3.72481727914213e-05
-1.89812769076005e-05
-1.65529415290126e-05
6.00815149043247e-07
-1.37929896064584e-05
-1.74152530050831e-05
-1.86020449788339e-05
-1.47345042296842e-05
2.89784518854691e-06
-2.80688936732401e-06
-4.02525969305179e-05
-1.73625908795961e-05
-1.50670395988254e-05
-1.50203769208751e-05
-8.2511720314611e-06
1.46294606259761e-05
-2.84037888255256e-05
-2.40197817466932e-05
-4.9944422179936e-05
-9.04675109135753e-06
-1.56470687178784e-05
-3.13367364179388e-05
-3.41536275953325e-05
-5.77050345536761e-06
-2.1082349439792e-05
-2.231468157367e-05
-1.2738369050113e-05
-2.09000164590799e-05
-2.04480820283314e-05
-1.2251756268143e-05
-2.58224684376219e-05
-2.4766580707211e-05
-3.65835938403019e-05
-2.60797414568983e-05
-2.74739623122006e-05
-7.30655841138043e-06
-2.17278028629183e-05
-2.00739368540576e-05
-2.63167423087086e-05
-3.0660583286844e-05
-2.16235620285252e-05
-2.67907883535704e-05
-3.25113480730127e-05
-7.05775750370837e-06
-1.55020885858255e-05
-1.75759886990041e-05
-2.11772542980271e-05
-2.27369289183858e-05
-4.2040042539119e-05
-9.61048729683885e-06
-4.63369133011948e-05
7.63261875079587e-06
1.15231802974064e-06
-2.49624008593212e-05
-9.1443348069723e-06
-1.78435040012338e-05
-1.80371276003062e-05
-2.00430969759535e-05
-1.0783570946426e-05
-2.77387354604646e-05
-1.84606183147699e-05
-1.06560013047797e-05
-1.08104640791204e-05
-2.63842423420268e-05
6.86732484956137e-06
-2.23456392458875e-05
-2.04399031199033e-05
-2.02982098807145e-05
-2.38143161312764e-05
-3.13078313985684e-05
-1.53971431897134e-05
-3.73806672445678e-05
-2.29901521742172e-05
-1.18809176709737e-05
-3.51593203654761e-05
-5.29920055349044e-05
-1.58265654219371e-05
-1.94589432838921e-05
-1.40296670929705e-05
-3.77656393865919e-05
-4.73486793236826e-06
-2.36285561485908e-05
-7.47465776810051e-06
-9.28012650419383e-06
-1.10769687580258e-05
-3.07962280853313e-05
-1.0037690041388e-05
-1.77983328476476e-05
5.56835632931823e-06
-7.59595630639379e-06
-2.42852412228937e-05
-2.75101513916469e-05
-4.04231771075641e-05
-4.01856909787905e-05
-1.82392712020634e-05
-3.27711176073458e-05
-1.33763937785605e-05
-5.71328858634998e-06
-2.94190536137073e-05
-2.90341649619999e-05
-2.12504926290381e-05
-7.84651203287688e-06
-3.30295581549823e-06
-1.27131721467598e-05
-1.32986239483896e-05
-2.00628306991863e-05
-1.90449283899685e-05
-1.9240336891888e-05
-1.90747805251468e-05
-1.66150386708013e-05
-3.59328995379363e-05
-1.32832834819095e-05
-1.63769247634357e-05
-8.24107150146865e-06
-2.09156449742589e-05
-2.41815000514009e-06
-3.99999386289864e-06
-1.73826199698683e-05
-2.60727855100364e-05
-7.1272848226926e-06
-8.9163775183609e-06
-1.57427516586778e-05
-2.99017375713729e-05
-2.11252001981824e-05
-1.85891978298418e-05
-1.62922423477578e-05
-2.00925935710536e-05
-2.97355850422393e-05
-1.59776584562713e-05
-1.58799040039645e-05
-1.85796190447028e-05
-3.10235338561153e-05
-6.27570990345684e-06
-6.14650588242653e-06
-2.07310394644191e-05
-3.11380894266371e-05
-1.02739589395884e-05
-4.02636732983931e-05
-1.3478826227014e-05
-1.871874034369e-05
-2.68234912680053e-05
-2.85043506455032e-05
-2.05333509207722e-05
-8.36864441802184e-06
-3.90880469686535e-05
-2.93554737485407e-05
-3.69901051263166e-05
-8.82579432471403e-06
2.34574401139454e-06
-1.46502826457008e-05
-1.67950083664546e-05
-2.69287993261999e-05
-3.17845515574171e-05
-1.79324780476238e-05
-1.69753827328634e-05
-4.41219159532176e-06
-3.97641035527276e-05
-3.29300538409522e-06
-3.19129939249723e-05
-2.39637316810574e-05
-2.17823588479609e-05
-2.59362461996877e-05
-1.90094327101757e-05
-1.44759585877352e-05
-1.70340284148995e-05
-3.67777495730773e-05
-2.97904874434808e-05
-1.57143837157873e-05
-1.09262995919397e-05
-1.78414312297731e-05
-1.87534960414746e-05
-4.46322914859461e-06
-2.08485987490223e-05
-2.87687116721531e-05
-1.60539381712888e-05
-2.50747269880931e-05
-8.54073554820367e-07
-1.335717439311e-05
-2.10097128821239e-05
-3.09731872094793e-05
-2.64045612858668e-05
-3.9868122493241e-05
-1.15416313175266e-05
-1.74341939356238e-05
-2.23168713407745e-05
-3.10849903454747e-05
-2.43103885012905e-05
-1.89051564517863e-05
-3.16003842101345e-05
-2.4787725098603e-05
-2.49607846096927e-05
-5.57122415896193e-06
-1.48840398605437e-05
-3.42868075260239e-06
-5.15435274021033e-05
-2.9200603480166e-05
-9.25477671465875e-06
-3.24338151767118e-05
-3.1344558293792e-05
-1.50945567843179e-05
-1.0676768605549e-05
-2.33269069073475e-05
-2.75992900696832e-05
-3.12130540965201e-05
-1.77163848994032e-05
-2.87574052468267e-05
-2.09850942564143e-05
-3.96797546536765e-05
-1.97929433425706e-05
-2.39209203417829e-05
-1.87598425971154e-05
-1.44124941882135e-05
-4.65556393638846e-06
-1.04498823997482e-05
-2.77780233862372e-05
-1.52502939036223e-05
-2.11584636904489e-05
-3.0416561157528e-05
-3.55335262114988e-06
-3.43507688687873e-05
-2.81115431452117e-05
-2.63083200962545e-05
-1.61954449666379e-05
-1.99033158361516e-05
-1.89435755095766e-05
-2.58920990831366e-05
-2.41803838473549e-05
-1.48516411785774e-05
-1.40712924128064e-05
-2.58084144360689e-05
-2.43769793764654e-05
-9.78144657842721e-06
-2.67566397189174e-05
-4.30223723997442e-05
-1.275534337502e-05
-2.25534288813876e-05
-3.05463207841115e-05
-2.59049305988075e-05
-4.83751537947568e-06
-2.12120523388822e-05
-1.17965192237571e-05
-1.97537034105266e-05
-2.25318220784809e-05
-5.06284396997963e-06
-2.76872632088075e-05
-2.8164129912733e-05
-2.12420361571608e-05
-1.3902706277859e-05
-1.21586145808034e-05
-1.20478707478688e-05
-1.0226467707286e-05
-2.43164501758214e-05
-1.97927514294412e-05
-1.07433832807105e-05
-1.65020886481671e-05
-1.99201070754705e-05
-3.40807433251937e-05
-2.15413771324358e-05
-1.50159814944453e-05
-1.59185910501207e-05
-1.88413771583026e-05
-1.43041958709387e-05
-2.3941449521133e-05
-6.47377913049071e-06
-1.17639933326633e-05
-1.0654995728794e-05
-2.2743855340188e-05
-2.60475356500585e-05
-2.93248473460909e-05
-1.90789868016682e-05
-3.61645764160245e-05
-2.81488671360105e-05
-1.6083359985965e-05
-2.64451392675087e-06
6.00337588761051e-06
-2.18828923605195e-05
-5.07492912626627e-05
-3.84174229601445e-05
-1.63234133315706e-05
-4.55441256461275e-05
-3.88311780024045e-05
-1.71064864827542e-05
-7.91063858087331e-06
-3.347630881157e-05
-1.71921972140384e-05
-9.54162570682653e-06
-4.19181584018274e-07
-2.63872479230543e-05
-2.3116345771913e-05
-2.53672787373853e-05
-2.52664206010456e-05
-1.93595761374884e-05
-1.22080953234665e-05
-5.05455726585448e-06
-2.72581812136761e-05
-1.05363533311708e-05
-2.78143798949856e-05
-1.50639612650447e-05
-1.32086474256123e-05
-1.56742253074935e-05
-1.84451230759704e-05
-1.78079566042566e-05
-4.27690895353006e-06
-2.58592747809747e-05
1.14956018803739e-06
-2.66953801567621e-05
-2.42698166949125e-07
-3.20007277640509e-05
-1.37908578719304e-05
-8.26499688799774e-06
-2.84212517905386e-06
-2.92371289532779e-05
1.16341756850426e-06
-1.95498071643296e-05
4.89730232685659e-06
-2.0894497511449e-05
-1.19954168175023e-05
-1.99036627327281e-05
-3.58535516417777e-05
-2.37391824111982e-05
-2.60374276543192e-05
-5.39418001457058e-06
-3.28133524384488e-05
-2.07123289894001e-05
-2.38230663878893e-05
-1.47745608353733e-05
-1.6576109355978e-05
-3.01373108498172e-05
-2.84420127125716e-05
-1.65837008550808e-05
-1.71131645944482e-05
-2.00026708861791e-05
-4.1850789340171e-05
-3.55677575995146e-05
5.68905374262458e-06
-3.07927734254773e-05
-6.3900140531077e-06
-2.60883920260191e-05
-1.9940953330519e-05
-2.57573932126408e-05
-2.16878883944965e-05
-2.3388030438666e-05
-1.59207486437827e-05
-2.15026784488987e-05
-1.77916908123155e-05
-1.70596067117876e-05
-1.53069092352006e-05
-2.05883302148283e-05
-1.16694124957759e-05
-1.83701342540138e-05
-3.70791270335952e-05
-5.85293427185732e-06
-4.8611553236316e-06
-2.09095920041479e-05
-3.00385842859056e-05
-2.19906459595727e-05
-2.71010362905412e-05
-1.73796262562637e-05
-1.95172677512766e-05
-1.48734518265834e-05
-4.65553352345608e-05
-1.08146613249076e-05
-2.44412006393886e-05
-1.86905349872823e-05
-1.62529587766759e-05
-2.12640681726219e-05
-1.18620643861578e-05
-2.02966339514722e-05
-7.04806329794616e-06
-2.613618586041e-05
-1.71254891227652e-05
-4.00701810497371e-05
-2.36762402214854e-05
-9.98480483452613e-06
-1.43410047284065e-05
6.09288836347238e-06
-3.37890863661655e-05
-1.62267181877343e-05
-1.92947978852071e-05
-1.13541392346968e-05
-2.33506476884919e-05
-9.38810516274366e-06
-2.00389534862043e-05
-2.27324563247261e-05
-5.73688361226568e-06
-2.77464489141143e-05
-2.86330072683849e-05
-1.21827113841993e-05
-1.70872912737801e-05
-8.51718283916814e-06
-1.82843301973771e-05
-1.70934567578874e-05
-2.76233496803627e-05
-4.44273164412548e-05
-1.98315807550622e-05
-2.44932788805711e-05
-2.97926757237784e-05
-2.21856419100258e-05
2.97971332786344e-06
-3.04609712663613e-05
-2.23506421342994e-05
-1.60070492631607e-05
-2.22555910760026e-05
-2.18435982756133e-05
-2.64313288634195e-05
-7.90059639772122e-07
-1.25198588994484e-05
1.04818489318565e-06
-3.58582210741026e-05
1.27922660734762e-06
-1.19502558680011e-05
-2.23189744820751e-05
-2.66839187290867e-05
-2.09837296656586e-05
-8.25148224974974e-06
-1.70250819418476e-05
-6.71844492360632e-06
-1.69879992455047e-05
-3.02517395777497e-05
-1.32165545985655e-05
-3.34877295333572e-05
-3.48040787379569e-05
-3.77229802620741e-06
-7.36071625708908e-06
-2.94784127313449e-05
-3.03524466392374e-05
-2.42790778230037e-05
-3.47503703938033e-05
-1.19979075886128e-05
-1.95578213830026e-05
-2.22260537393584e-05
-2.84512870195973e-06
-1.70129363564567e-05
-3.9604373392094e-05
-3.26518981073607e-05
-3.23456061524417e-05
-1.03453774157638e-05
-2.15713412229441e-05
-8.92243591781772e-06
-1.37370952410329e-05
1.5569039900138e-05
-2.13600114284234e-05
-2.66870614169718e-05
-3.29896256912904e-05
-2.47542112169764e-05
-3.7534154651488e-06
-2.91180323419796e-05
-3.02633124266863e-05
-6.49694914041058e-06
-3.08514674011843e-06
-2.17342229744952e-05
-2.11751365237746e-05
2.8113644519622e-06
-1.73783721364483e-05
-1.77659995699067e-05
-1.19625646754467e-05
-1.80133855800317e-05
-3.17184556185977e-05
-3.36536322167554e-05
-2.4275330131477e-06
2.16965970561353e-06
-4.87218129653052e-06
1.0608937514666e-05
-1.95287126319936e-05
-8.29223572258523e-06
-2.26680778003993e-05
-7.98234150339006e-06
-9.59164351739582e-06
-5.73841320660147e-06
-1.3809878907285e-05
-3.09476842932168e-05
-6.92211225243249e-06
-2.58812404011797e-05
-8.86714565403584e-06
-2.53389284210988e-05
-2.65711955245682e-05
-2.77825966785324e-05
-3.49838774596345e-05
4.4483625141014e-06
-1.12380301454432e-05
-1.8840423039177e-05
-6.5750518463252e-06
-2.52345333244779e-05
-1.73484003225149e-05
-1.82841836288055e-05
-7.01250796005558e-06
-3.03939429986847e-05
-2.21771855561929e-05
-1.79124299535793e-05
-2.85801231174226e-05
-3.26201019762948e-05
-9.88792629159465e-06
-1.75382534940632e-05
-2.23627259359072e-05
-8.59122581758609e-06
-1.76647603254843e-05
-1.49698445886886e-05
-1.84078366529467e-05
-2.62430282194427e-05
-3.01344567886723e-05
-1.13737322433148e-05
-1.81765275292201e-05
-4.92921681411419e-06
-2.95569951759386e-05
-1.21534919478082e-05
-2.64225363351726e-05
-2.13923406560344e-05
-2.97025672486202e-05
3.32577719043368e-06
1.54824527567334e-05
-4.66017265031085e-06
1.31841346919925e-06
-1.41114044443567e-05
-1.89102654394625e-05
-1.01918318146591e-05
-4.26913842487647e-05
-3.92730762734319e-05
-3.47697241366743e-05
-3.73171217643599e-06
-2.56597521562042e-06
-2.07741112595752e-05
-1.17817576835535e-05
-2.51934050620488e-05
-3.72472162428312e-08
-7.40857039199014e-06
-1.81246531539277e-05
-2.02336400154589e-05
-1.93774804853643e-05
-7.76356806443167e-06
-1.51728057143973e-05
-3.0801925994814e-05
-4.36173284242329e-05
-1.99298799976322e-05
-6.25877731658594e-06
-3.16228472371907e-05
-1.94288625211064e-05
5.88162871414477e-07
-1.31885813765677e-05
-2.0975808315265e-05
-1.46023286709485e-05
-2.40713944496378e-05
-2.96523283418925e-05
-2.60597529851209e-05
-2.46547904964908e-06
-1.88847125075872e-05
-1.85213477667883e-05
-3.72645207093738e-05
-2.8602591430816e-05
-1.56514628447981e-05
-1.76158113171198e-05
-1.01446140903149e-05
-2.7510718331808e-05
-1.26583364213516e-06
-2.6946549058224e-05
-7.97304013129161e-06
3.55630950206493e-06
-3.37622995520341e-05
-6.28289142257201e-05
-2.05262933768667e-05
-2.47764223961952e-05
-2.61202315999213e-05
-2.03461103997418e-05
-3.38953091050809e-05
-5.73699909270583e-06
-3.24463068676535e-06
-1.58829228798259e-05
-2.01517125449021e-05
-3.51144662956656e-05
-1.3429090370804e-05
3.44363130841899e-06
-2.32733626952224e-05
-8.15371298389311e-06
-4.20467101394022e-06
-1.60722615666637e-05
-2.72893651294445e-05
-1.25390421779757e-05
7.42803139361187e-06
-1.37680658893559e-05
5.81525310518597e-06
-3.37921762366742e-05
-3.2923976094065e-06
-5.08821366796202e-06
-8.93294647515238e-07
-3.70020356357941e-06
-2.36861867462662e-05
-7.66772694242906e-06
4.33470337247861e-06
-3.31373016613664e-05
1.48464050553378e-06
-6.52559254242715e-06
-1.76318343574376e-05
-4.49658899112416e-05
-1.85314633572734e-05
-3.35817225208481e-05
-1.59987747217867e-05
-3.72310605722669e-06
-3.54479589972085e-05
-1.32355984676751e-05
-1.90894181961922e-05
1.25786673156698e-05
-2.37501926524165e-05
-1.24391339065227e-05
-2.15978386110949e-05
-9.87584525475561e-06
-1.91351075175942e-05
-1.62987475527926e-05
-1.61701733527519e-06
-3.97203259594272e-06
-1.41382615893458e-06
-1.40796646694273e-05
-3.02839034066354e-05
-1.46873078254554e-05
-2.32323596597258e-05
-2.63984411572676e-05
-3.68518827024624e-05
4.94741602268374e-06
-4.59291843469944e-05
-2.43540257164955e-05
-1.1837718299965e-05
-2.2458910227426e-05
-3.31445717230263e-05
-3.83638132483194e-05
-1.36256199632832e-05
-1.34976554524105e-05
-1.45059830127861e-05
-5.26211969107269e-06
-2.40518537665632e-05
-6.99310758090144e-06
-6.42784243242521e-06
-8.54698909590723e-06
-1.09348451118167e-05
4.68554418793323e-06
-7.48490190079898e-06
-3.60499616643061e-05
2.06576774711997e-06
-2.81114573049618e-05
-2.21191964256711e-05
-1.50454981837726e-05
-1.08880471370304e-05
-1.05433986565805e-05
-4.12116838479256e-08
-2.43713854347011e-05
-8.49865392534637e-06
-1.37914974073826e-05
-2.70449035123755e-05
-1.56649057336155e-05
-2.61054461385181e-05
-2.18164102927072e-05
-3.67509698579083e-06
-3.73330489081351e-05
-1.94437849381511e-05
-2.4377007857157e-05
-1.41421876373832e-05
-3.052465608241e-05
-1.95588651589148e-05
-1.18095881360299e-06
-1.45212784291131e-05
-1.88514057829872e-05
-1.8126954382768e-05
-2.06228563946886e-05
-6.62947301960167e-06
-3.77568745658694e-05
-9.47978586952939e-06
-1.39559856080921e-05
1.38750453243966e-06
-1.22336389317935e-05
-3.03425222565315e-05
-1.63145233402612e-05
-1.20570305578899e-05
-1.68138204448189e-05
-2.03556202192484e-05
-8.35429578492172e-06
-3.63206557719658e-05
-3.49808430530221e-05
-1.89671653055855e-05
-2.32746255311478e-05
-3.39404527087412e-05
-2.91778068279791e-05
-4.54382054709844e-05
-3.58342681218805e-05
-1.25117288810612e-05
-1.6393717579107e-05
-1.54112907256053e-05
-1.43010861528224e-05
-1.0780608002296e-05
-2.21391195895337e-05
-7.61300411945941e-06
-5.13507849542458e-06
-5.6336819964142e-06
-7.18627354353536e-06
-2.66306041646254e-05
-9.13819133885677e-06
-1.93289736677964e-05
-3.24173200127366e-05
-1.80352833170932e-05
-3.69839970073499e-05
-1.23125640063234e-05
-2.48897507253851e-05
6.67676716497126e-07
-3.73663375958767e-06
-1.63116139316411e-05
-1.82312793248831e-05
-2.53722192553869e-05
-9.96867928001336e-06
-4.03257711840847e-06
-1.48744353877246e-05
-1.4782908569223e-05
-1.54369596690883e-05
-1.25077321187618e-05
-3.55766243551787e-05
-1.23054286920295e-06
-3.30868526573041e-05
-1.52943851780728e-05
-1.93613545894902e-05
-2.66878888745284e-05
-9.65740042510198e-06
-2.00164745317187e-05
-8.76569093760187e-06
-2.60060440978785e-05
-1.09424958957705e-05
7.12901303324061e-06
-1.97895138346576e-05
-3.43905711524268e-05
-6.6840560155759e-06
-1.62839901895272e-05
-2.67861207653773e-05
-1.77295666351828e-05
-1.96539848599589e-05
-1.41331989339668e-05
-2.16055043317227e-05
-1.7379456780746e-05
-2.41535386805543e-05
-3.47099928224985e-05
-1.27114977608929e-05
-1.55294958295098e-05
-1.97273392328352e-05
-2.48748192976287e-05
-1.57464584382154e-05
-4.73291071039189e-05
-2.5359537486604e-05
1.21342359555689e-05
-1.10116495434464e-05
-7.42691317884512e-07
-2.40095703561967e-05
-6.91644798430112e-06
-1.6297587725546e-05
-1.45306702289386e-05
-2.03987733476802e-05
-2.99413099807639e-05
-2.4209064794183e-05
-3.36433814514989e-05
-7.85546504656687e-06
-1.66150920590353e-06
-3.74531076259035e-05
-2.37748485585984e-05
-1.20242092468845e-05
-2.74193719346984e-05
-2.47346954011705e-05
-2.08918330298498e-05
-1.28187521199034e-05
-4.43841209799555e-05
-2.46105072296176e-05
-3.59121041951384e-05
-1.65847429100608e-05
-1.49298177767477e-05
-2.27741899435104e-05
-1.85790053879679e-05
-1.36120855834543e-05
-1.38440599439167e-05
-2.28182508069032e-05
-1.35376591698054e-05
-1.2973764667691e-05
-1.16305485513888e-05
-2.39576179798199e-05
-2.36857681429707e-05
-2.75622812614029e-05
-2.29950069907318e-05
-5.09561459769637e-05
-3.56876378241e-05
-2.92608219848012e-05
-3.35678663253594e-05
-1.31758886669194e-05
-2.48814700722526e-05
-2.54548023316895e-05
-4.08904269990049e-05
-2.28551456284677e-05
-8.50623345166725e-06
-1.37343203402238e-05
-1.35407409816049e-06
-2.85717684490908e-05
-2.84882533527922e-05
-3.50075489370083e-05
-3.94658974761402e-05
-1.58611470960254e-05
-1.54135975209723e-05
-1.46053047282904e-05
-1.27167500658064e-05
7.59036550188617e-07
-1.49449468494322e-05
-2.43240605099486e-05
-1.32595653655189e-05
-1.71022750977122e-05
2.602643594299e-06
-2.58362258016815e-05
-1.00480213036353e-05
-3.7582221262275e-05
-2.68717852496063e-05
-3.33691047392768e-05
-2.7373431982816e-05
-1.84811798721348e-05
-1.10065067445562e-05
-9.75308005108764e-06
-4.56387288535064e-05
-3.31973564638082e-06
-3.52265310109134e-05
-2.6372792056746e-05
-2.68171130531618e-05
-2.64896597065887e-05
5.25113532314123e-06
-1.23626207062933e-05
-1.25807341438967e-05
-2.06800597965948e-05
-3.3961981967894e-05
-1.20537007017339e-05
-1.11170080053944e-05
-3.79235854409635e-05
-1.70900609814549e-05
-3.75875789816144e-05
-2.59331421275893e-05
-2.56075731106893e-05
-9.53563551154154e-06
-1.33196485137263e-05
-1.52074620167055e-05
-2.82619354594381e-05
-3.95576360390123e-06
-3.659776877248e-06
-3.01477187525419e-06
-3.50948011588306e-06
-2.85028712632264e-05
-2.39634164859517e-05
3.66854384714332e-06
-1.0435097652587e-05
-2.49992997940657e-05
-4.51887828805299e-05
8.04370562953752e-06
-9.38566195232186e-06
-3.53034790904702e-05
-1.45045963410591e-05
-1.7407026307713e-05
-3.70932949483235e-05
-1.25060211631751e-05
-4.562470936556e-06
-8.54722506261775e-06
-2.81076309518369e-05
-2.43299425254386e-05
-2.32786037441325e-05
-1.41482464338553e-05
-1.70777992462263e-05
-2.77729311569711e-05
-2.10092484648021e-05
-2.92521395856427e-05
-5.36311801364715e-06
-2.98917211582385e-06
-4.14665701717143e-05
-2.39304469313266e-05
-1.01484783091566e-05
-3.23836887677806e-05
-1.52223154044365e-05
-8.77094067839005e-06
-1.29958263431319e-05
-2.45878074184417e-05
-3.79829635221162e-05
-1.2376911656309e-05
-9.99345401838788e-06
-1.26539369141413e-05
-9.74092826781079e-06
-1.71742827635025e-05
-1.51352100961407e-05
-2.34831417991066e-05
-1.96293537963287e-05
-1.22392285738087e-05
-1.78424032651761e-05
-3.080529016863e-05
-1.48547075180974e-05
-2.96582600873615e-05
-2.50449247550503e-05
-8.70697262844764e-06
-8.89478182113978e-06
8.10584830169062e-06
-3.69960959448665e-05
-5.70818590176307e-06
-2.21710240898231e-05
-3.14319732983388e-05
-2.18252949336055e-05
-1.11498970091497e-05
-3.50510944069006e-05
-3.33481294617357e-05
-2.58609941214362e-05
-4.62247514723224e-05
-8.55270116334248e-06
-1.88043612448601e-05
-1.2498819191969e-05
-3.111872797284e-06
-2.22328447883298e-05
-1.46224322241222e-05
-3.14285208411326e-05
-1.91141465988628e-05
-2.99801267580271e-05
-1.03566490878218e-05
-3.16727863030383e-05
-9.09096266065551e-06
-2.88264262836387e-05
-1.73651070145042e-05
-2.48462390176705e-06
-2.83617365388301e-05
-1.26256983340701e-05
-1.8857790695599e-05
-2.4259469364498e-05
-3.07696544761832e-05
-1.3179266166732e-05
-7.25553609172458e-06
-1.62835141479899e-05
-2.80261652183018e-05
-2.38977032361486e-05
-5.47439860385772e-07
-2.80736437399547e-05
-3.93846485675548e-05
-3.27761458926398e-05
-2.52455939332344e-05
-2.07290757218693e-05
-2.37458839906436e-05
-1.18203096267157e-05
-2.70599544943227e-06
-1.34344399043663e-05
-2.84551191252585e-05
-3.83632680278563e-05
-2.60604073255964e-06
-8.06170396530197e-06
-2.54263364717457e-05
-2.60178452334063e-05
-2.18360433238142e-05
-8.70141615698113e-06
-1.54737367297037e-05
-5.27297395988094e-06
-1.48296090354975e-05
-1.98296691664055e-05
-1.09127413676757e-05
-2.59707868784374e-05
-1.47286562360161e-05
4.64635569060368e-06
-1.68347391289004e-05
-2.44971121364076e-05
-2.92115241519106e-05
-3.13023376583979e-05
-3.73631932647419e-05
-2.5505713064029e-06
-2.02680222532682e-05
-2.14671346314552e-05
-3.25599171174884e-05
-2.05558605124264e-05
-1.08073951867e-05
-6.19251501195243e-06
-1.44057966249427e-05
-1.24580462162297e-06
-2.79684156381834e-06
-2.97806174791061e-05
-3.06923356235508e-05
-9.30193602135516e-06
-2.75657476167023e-05
-1.43916634248344e-05
-1.90624810526315e-05
-2.1883410252323e-05
-4.80470412753328e-06
-9.54430947913027e-07
-6.75940006900814e-06
-5.00879930459927e-05
-1.95980187428998e-05
-3.44949957452582e-05
-2.75688206478239e-05
-1.91014260394295e-05
-2.27056628847248e-05
-2.00041212116986e-05
-2.47821199727699e-06
-2.91570421623009e-05
-1.07090321670334e-05
-6.2525867829767e-06
-1.08271942784936e-05
-2.4355562434277e-05
-1.88655631941365e-05
-1.72910314609495e-05
3.14253365959561e-06
-1.03751637357809e-05
-1.81228254079028e-05
-2.32799130187229e-05
-5.30643316113095e-07
-8.35696695566518e-06
-3.37379135211453e-06
-2.95420881613289e-05
-2.89084399873141e-05
-1.52656034442524e-05
-2.10221767172081e-05
-1.99446086746299e-05
-6.61867342251121e-06
-1.14495921561546e-05
-1.18059598399517e-05
-2.61332888846791e-05
-1.34263421115026e-05
-3.05249214098847e-05
-3.55736519777909e-05
2.53719747200509e-06
-5.9698886862179e-06
1.35356815348469e-07
-1.95338630335623e-05
-2.65466034446606e-05
-2.59843638650762e-05
-3.18974894929219e-05
-2.81834530220654e-05
-3.44639560775763e-06
-3.74277007916902e-06
-1.72378469441559e-05
-1.42721027416911e-05
-1.63539946822893e-05
-2.01534302322919e-05
-2.56661174008191e-05
-5.57338160986217e-06
-2.24959037762424e-05
-3.52604559474782e-05
-1.7922374403244e-05
-1.51474099718194e-05
-1.57148298700051e-05
-2.77616155103905e-06
-1.43294257394054e-05
-9.18743478323607e-06
-1.77942901109482e-05
-1.9652993540864e-05
-2.26253414986549e-05
-1.99844271401547e-05
-1.40186739092932e-05
-7.79441696246591e-06
-2.37884614637394e-05
-1.42751035237817e-05
-5.4299213253543e-05
-1.57440572449725e-05
-4.19901672875043e-05
-2.94597183055597e-05
-2.71188835178569e-05
-9.74081042607393e-06
-2.45676138415949e-05
-1.85213767359054e-05
-7.51378831339986e-06
1.52922317899181e-05
-7.9488896470629e-06
-1.35678870925348e-05
-3.3206001782916e-05
-3.47637088697121e-05
-2.48272027523213e-05
-1.88903283531115e-05
-2.19408825817848e-05
-9.82680694739855e-06
-4.29257983546249e-06
-2.59909077906611e-05
-9.63035274070636e-06
-2.16897087473527e-05
-1.54614282436945e-05
-1.75576880275292e-05
-1.17565848521085e-05
-1.21651353424279e-05
-1.00599051280732e-05
-1.59948414695879e-05
-4.16941105433204e-05
-2.29877750223044e-05
-2.29858626662351e-05
-1.19516996223093e-06
-1.60962330301222e-05
-2.6409588225765e-05
-2.41719287143832e-05
-3.16658402701557e-05
-1.67441167807337e-05
-3.51910129248804e-05
-1.84149815555125e-05
-2.43935110957219e-05
-2.52551068222381e-05
-2.86675334257863e-05
-1.9823862804298e-05
-1.00258148520263e-05
-1.60318557915447e-05
-1.54210829665403e-05
5.29726722852988e-06
-2.22367649929779e-05
-9.61912524856981e-06
-2.38545881008584e-05
-6.98891932575456e-06
1.22886589120169e-05
-1.91952297780493e-05
-1.81477997794525e-05
-1.38315731864123e-05
-1.65923191565262e-05
-5.88723712668271e-06
-2.59286999896737e-05
-2.41400403451534e-05
-3.47321371958957e-05
-1.91594558904906e-05
-1.7403900953824e-05
-5.65006298711148e-06
-2.42666832870021e-05
-1.23802160882347e-05
-9.60879369168881e-06
-1.0714150110418e-05
-1.64921526165226e-05
-1.7385830510217e-05
-2.77524557309266e-05
4.53290014741752e-06
-3.0040624866028e-05
-2.12417321658827e-05
-1.77220175755351e-05
-2.04905698919138e-05
-2.16644113586892e-05
-8.88336477791972e-06
-2.14392636834069e-05
-1.88600570049562e-05
-1.16768688104341e-05
-8.35503071582138e-06
-9.14163326470331e-06
-9.4129713236704e-06
-1.42225317390958e-05
-1.44004586168249e-05
6.82353705929729e-06
-1.8146149892193e-05
-2.05102149166623e-05
-2.05755570247239e-05
3.34529118391966e-06
-1.82162499191959e-05
-1.43233186342621e-05
-3.64226372880109e-05
-1.39286161394567e-05
-2.514019300862e-05
-2.24612560915948e-05
-3.07876379650274e-05
-1.99383916254573e-05
-9.32309391860816e-06
-2.65151994950697e-05
-4.05164326196201e-05
-2.5185665764385e-05
-1.57205048237589e-05
-1.96616441187584e-05
-1.49383669244178e-05
-1.95841943957814e-05
-2.4792339719231e-05
-2.06615163220265e-05
-2.43976648811134e-05
-1.93234248089543e-05
-1.36431362265151e-05
-2.4187984467132e-05
-3.21636732302381e-05
-4.07263844040054e-05
-1.36485595946144e-05
-1.75440705248538e-05
-2.00210328254845e-05
-2.41450555529073e-05
-7.89693806157115e-06
-1.32993594260607e-05
-1.76238315776521e-05
-2.77400759137154e-05
-3.63476310965204e-05
-9.50757931122819e-06
-2.21229270959096e-05
-2.9986127323016e-05
2.2133473367977e-07
-3.51464410115884e-05
-6.51577625673863e-06
-6.5478740524592e-06
-1.67430621280454e-05
-1.47788928416767e-05
-2.72380707670701e-05
-2.65496718489205e-05
-3.65924171599558e-05
-3.20844807080783e-05
-1.71312028314119e-05
-2.07654024640621e-05
-1.14525011084193e-05
-2.81434758265989e-06
5.62895099243843e-06
-1.74758435356231e-05
-1.3655858870535e-05
-2.408927383132e-05
-4.47730638851427e-05
-3.40892368188601e-05
-1.75700247224661e-05
-2.6642940229588e-05
-1.28540367697411e-05
-1.40076820904622e-05
-9.57189067319229e-06
-1.49552198370392e-05
-1.79506258116725e-05
-2.24775222662309e-05
-1.47979166621787e-05
-3.19471491237399e-05
-3.89544482829679e-05
-1.69733622815962e-05
-2.19774201157255e-05
8.35633267261331e-08
-5.89282507555088e-06
-1.76943990715606e-05
-1.89321783650817e-05
-2.70217537221247e-05
-3.27413926147248e-05
-1.8447068050964e-05
-2.35269968239029e-05
-2.08894882219815e-05
-2.76001537771777e-05
1.46771795360283e-06
-1.44797435284023e-05
6.88523478912413e-07
-3.96593430921437e-06
-3.64569137503361e-05
-1.22841094800199e-05
-2.00957994546251e-05
-1.68930488830587e-05
-5.91673221997737e-06
-2.36483828895401e-05
-2.57748009229369e-05
-2.25005414206386e-05
-2.42489573323514e-05
-1.41129978794682e-07
-2.11804058211771e-05
-1.16987290970264e-05
-1.39504773708636e-05
-2.76819002582015e-05
-7.46789665159354e-06
1.49671208709642e-06
2.48074619982967e-06
-4.26061422141107e-05
-1.39838918535299e-05
-4.04078476735935e-05
-2.54111349892346e-05
-4.84659295471043e-05
-1.74521901590337e-05
-1.26889972296528e-05
-1.55763788205442e-05
-1.3754777506608e-05
2.63364009449068e-06
-2.50427690702552e-05
-1.35708237413079e-05
-4.14566559398185e-05
-1.07083371071634e-05
-2.69661179960607e-05
-3.79985922329205e-06
-1.15777401615029e-05
-1.61772239553437e-05
-6.77720556125619e-06
-1.69885178678773e-05
-3.13407239399313e-05
-2.5111413950463e-05
-2.8031708327297e-05
-1.47060814874405e-05
-3.64615377456039e-05
-4.41089657782813e-06
-1.99252444752964e-05
-2.18641192662245e-06
-3.71144353499973e-06
-1.72994835185065e-05
-3.06939510937979e-05
-2.37469840539285e-05
-3.76380836542463e-05
-1.5509854078285e-05
-1.97806025652789e-05
-3.32876286633866e-06
-3.34479453866001e-05
-1.48302874556026e-05
2.22872613880408e-06
-2.61959038765818e-05
-3.79958001774229e-05
-1.42381487191646e-05
-1.92874228017561e-05
-2.85829235114465e-05
-2.44027329294796e-05
-1.08535327473321e-05
-5.36437817433844e-06
-2.51167157171709e-05
-2.63289754170827e-05
-2.35537364347082e-05
-2.48381268781601e-05
-2.92790055981284e-05
-1.99361297836491e-05
-2.11618801959542e-05
-1.10357693211448e-05
7.2373428042579e-06
-1.48689530747401e-05
-2.00796278231211e-05
-5.8460541611596e-06
-6.46135672344521e-06
-1.89383404100496e-05
-1.9886365806181e-05
-1.17977307733675e-05
2.06358757087253e-06
-3.33441245930172e-05
-3.55921183703339e-05
-1.8843616153953e-05
-3.13574527119707e-05
-2.45931668221619e-05
-2.73255959217965e-05
-1.26688011845002e-05
-6.32026703160703e-06
-1.84897130423832e-05
-2.11991174888179e-05
-2.1450248931034e-05
-2.33213264702824e-05
-2.75991825744825e-05
-3.06760246359482e-05
-2.79276457536141e-05
-2.39855515435206e-05
-1.72479111289138e-05
-2.53982838026436e-05
-2.09677118988614e-05
-1.63778879152519e-05
-4.84552990040382e-05
-1.1107601811816e-05
-2.42105369437224e-05
-1.46217932024288e-05
-4.62092015402817e-05
-2.7509423566336e-05
-2.77086464983939e-05
-2.31877382284436e-05
-7.52046193373777e-06
-1.35083084498164e-05
-1.91851019226859e-05
-1.24322937881968e-05
-1.00202909647701e-05
-6.1659253168944e-06
-1.09045659894014e-05
-2.2967403689547e-05
-2.70019290004882e-05
8.83020204787453e-08
-1.7127827016417e-05
-1.9478628625355e-05
-6.89091014797068e-06
-2.29013021864984e-05
-1.68089416098548e-05
-3.82364908583518e-05
-3.36441208054931e-05
-3.083348309919e-05
-1.4903368507859e-05
-2.61661618935393e-05
-1.8183182065608e-05
-3.10419433321193e-05
-1.02000491455566e-05
-3.25091456383778e-05
-1.82433113745069e-05
-6.80083778883565e-06
-3.88407772782882e-06
-8.161078486836e-06
-1.18834021549798e-05
-1.71151448734955e-05
-7.90048914919318e-06
-7.27769255155098e-07
-2.02584309300081e-05
-1.42484530401784e-05
-2.46068595271166e-05
-3.88386194082561e-05
3.18960112555269e-06
-2.89411104050654e-05
-2.14228523960801e-05
-2.11156618695996e-05
-8.63648542472869e-06
-1.10903114876852e-05
-2.66847953370414e-05
-2.90359784086375e-05
-1.75729276287201e-05
-2.90729369819358e-05
-2.67900486633893e-05
-1.89957285835762e-05
-1.15168959354197e-05
-1.08475658359898e-05
-4.65054392187334e-05
-8.69670860580683e-06
-5.05358777546115e-06
-2.87883686491415e-05
-1.59864958641694e-05
-9.56398643154752e-06
-1.81874849347646e-05
-1.70360629106841e-05
-2.51018942651321e-05
-1.66118697002935e-05
-2.84917623265314e-05
-4.80097951427013e-06
-1.15491281769507e-06
-8.08467761346823e-06
-3.57797215207415e-06
-3.06712882878919e-05
-7.90342163771672e-07
-1.42351380627933e-05
-1.46600975601317e-05
-1.17470472375277e-05
-1.0067870169274e-05
-1.57607010102104e-05
-1.97766972418895e-05
-8.70332278303336e-06
-2.61391145421844e-05
-2.15969019100248e-05
-2.06923479230266e-05
-1.45118973965816e-05
-2.45855095129441e-05
-4.5189481522804e-05
-1.3722548348704e-05
-1.54613228968176e-05
-1.8937322783193e-05
-2.25469707998277e-05
-1.87525720141517e-05
-6.72853034295795e-06
-1.37802167102011e-05
-7.19973822320016e-06
5.38187812451343e-06
-1.05525846705658e-06
-2.99871276919066e-05
-2.64993088744852e-05
-2.22141552794834e-05
-2.53177907487383e-05
-4.00951761633431e-06
-1.41638926221583e-05
-2.18973812948285e-05
-2.81434555202881e-05
-2.19272355362006e-05
-1.16414965388539e-05
-1.02691384707357e-05
-2.43563366761463e-05
-2.23533707351134e-05
-1.92055702854242e-05
-2.19826332541054e-07
-3.33608209831297e-05
-2.19416805360223e-05
-1.81741401767165e-06
-1.49664091693561e-05
-1.50171685786289e-05
-5.74062250037711e-06
-2.28426951128566e-05
-2.7230590033e-05
-2.32213655308486e-05
-3.45564260738154e-05
-9.96274098046643e-06
-1.76832396465688e-05
4.31276012620036e-06
-1.92967794257637e-05
-2.05426136583525e-05
-3.33020909603241e-05
-1.92283981337046e-05
-2.34331342033454e-05
-2.17503841199496e-05
-1.27468103168128e-05
2.41145000965044e-06
-2.28888269207916e-05
-2.70997568466931e-05
-2.17839269822521e-05
-2.2961814377397e-05
-6.73943143563107e-06
-1.42656258169782e-05
-2.80351836525265e-05
-2.34851846592628e-05
-2.26857462119295e-05
-1.60870720983053e-05
-2.25331687041761e-05
-2.55232513492246e-05
-1.38586835548285e-05
-2.07342558866453e-05
-3.04709558645983e-05
-1.6021996278846e-05
-3.38576286265475e-05
-3.71080817263936e-05
-3.07649161314698e-05
-3.43709230824157e-05
-3.80167671476494e-05
-2.07505971066441e-05
-2.22483298076896e-05
-2.53087106810362e-05
-7.85309427106672e-06
-2.7558078179381e-05
-1.89920449258025e-05
1.02819696149191e-06
-1.95551285920977e-05
-2.47171592635393e-05
-2.71921659487739e-05
-1.56757954124084e-05
-3.78588403953234e-05
-8.18305735368915e-06
-2.3460181742722e-05
-7.38325339217713e-06
-1.04523098383282e-05
-8.86867335178111e-06
-5.07660971833018e-06
-1.61517692636002e-05
-2.86428256231136e-05
-1.21114956047852e-05
-3.48798592635607e-05
-1.98359304266909e-05
-1.12869892255209e-06
-1.94743592581855e-05
-2.86302320527248e-05
-3.88291001658321e-06
-2.3378283917593e-05
-3.98775769903157e-05
-2.61380176805467e-05
-9.10405346149637e-07
-2.15253610131321e-05
-3.14240883908362e-05
-8.4417751474152e-07
-1.32034056888166e-05
1.17754779713704e-05
-2.4529948820435e-05
-2.3278649597356e-05
7.37738422281776e-06
-2.86910672142821e-05
-1.9390634122797e-05
-7.38663126606567e-06
-3.43956240801434e-05
9.28065020854842e-06
-2.27840159730262e-05
-1.23189701483802e-05
-3.11291416355704e-05
-1.81296828044633e-05
-1.37116751346368e-05
-6.48566705280639e-06
-1.79019055902841e-05
-1.22138439006903e-05
-8.53233463250269e-06
-2.11022274335198e-05
-3.2725795641874e-05
-6.49063431392227e-06
-3.05406263698057e-06
-1.57973077525858e-05
-6.90971551394691e-06
-3.95425355528284e-05
7.76832449646679e-06
-2.40789270859668e-05
-4.61159455145413e-05
-2.16868263795745e-05
-4.09141982359575e-06
-1.0926919506342e-05
-2.22183671188614e-05
-4.01517268648807e-05
-1.65453644097621e-05
-2.78036391009207e-05
-8.39785183336116e-06
-1.46384969667019e-05
-1.15908508470077e-05
6.71583855156587e-06
-1.80043852314807e-05
-1.21013587849936e-05
-2.53744392953342e-05
-1.79195450343298e-05
-3.14146506081378e-05
-3.7694865043522e-05
-3.13471379297766e-05
-1.81738467659332e-05
-8.51373827060975e-06
-3.20036325223679e-05
1.32424129195684e-05
-2.17491854376073e-05
-1.98282269352788e-05
-2.2158047539686e-05
-3.12570210956419e-05
-2.04105562470313e-05
-2.02478928518039e-05
-2.80829887512266e-05
-4.39245691579942e-05
-3.25883270392445e-05
-1.31156959522955e-05
-1.70661557978486e-05
-1.54031422649083e-05
-1.61213792541125e-05
-2.32946040793515e-05
-1.60735585702934e-05
-1.19927096980513e-05
-7.16036220800928e-06
-2.37072032193628e-05
-2.88134703476464e-06
-1.48863660728678e-05
-4.34701810613806e-06
-1.67599927192519e-05
-1.58013852916705e-05
-2.67496908607816e-05
-2.14975583133194e-05
-1.8440503448872e-05
-4.03034933715812e-06
-2.41585632580423e-05
-8.97040886634038e-06
-2.92043096789315e-05
-1.10828237089347e-05
-1.83234531855037e-05
-2.89566936975287e-05
-7.40030812443588e-06
-1.81022317609707e-05
-4.74972670276096e-06
-1.95292404889081e-05
-1.7046587781107e-05
-1.39530171905162e-05
-2.78447914310725e-05
-2.20298444681914e-05
-2.40712014314159e-05
-2.36185351206617e-05
-3.6087100293769e-05
-2.57386360315355e-05
7.20691110212673e-06
-1.99329707299022e-05
-2.83178742867252e-05
-1.30886779921985e-05
-2.21310745039782e-05
-1.78000653797846e-05
-2.79635591114772e-06
-1.06961355799526e-05
-7.15405259582089e-06
5.951410022157e-07
-2.76294747814464e-05
-3.05924345326299e-05
-2.66801612304855e-05
-6.98000427424112e-06
-2.1095718307252e-05
-2.64924547168021e-05
-2.38497496521746e-05
-3.1286905268355e-05
-9.43744784596443e-06
-5.20659871498796e-05
-3.68377386466693e-05
-1.78874513663947e-06
-1.78922453056425e-05
-4.36999663143344e-06
-2.34550184373942e-05
-3.40385351271733e-05
-1.08317059609361e-05
-1.0739570535213e-05
-2.99883867073475e-05
-1.8176228104161e-05
-1.55385283752153e-05
-4.1694482756518e-05
-1.70669136737851e-05
-2.1199505465545e-05
-3.66816636062181e-05
-2.72822258276454e-05
2.71703538327998e-06
-3.45777934042873e-05
-1.65431001403998e-05
-1.50266963672922e-05
-1.63927192429901e-05
-1.14079198079018e-05
-2.26879275260882e-05
-1.9027171254469e-05
-2.18974050006505e-05
-3.55155406299002e-05
-3.57908798428405e-05
-2.75208549993471e-05
-3.51510543172681e-05
-2.21565437536432e-05
1.44981365136438e-06
-2.84165447879753e-05
-4.28375546707408e-06
-1.3314804332753e-05
-1.26770370336835e-05
-7.04239651174515e-06
-1.50784422224674e-05
-3.42981303354501e-05
-1.86947905115741e-05
-2.34295889831652e-05
-2.6818781522044e-06
-1.92324875254205e-05
-9.13258190667488e-06
-2.41908810057933e-05
-2.50379233507568e-05
-3.38491571638263e-05
-3.92989582463612e-05
-2.21891873704704e-05
-1.25506561679875e-05
-1.54197841983753e-05
-4.72897482489605e-05
-1.54378009126638e-05
-1.42539814742372e-05
-2.74619301601605e-05
-1.73107579300352e-05
-2.57038025126742e-05
-1.01845082492175e-05
-2.2310630849781e-05
-5.52468034617463e-06
-4.4366954226471e-06
-5.3240629609968e-05
-2.55656193827646e-05
-2.70824037168338e-05
-1.97490607908921e-05
-1.70885027979633e-05
-9.22812094257067e-06
-5.99857335930693e-05
-3.60452568119257e-05
-8.73876661123316e-06
-1.38314457038587e-05
-1.1812701374593e-05
-2.37371882323042e-05
-1.79505980238566e-05
-2.9913801381136e-05
-3.02943228093892e-05
-2.12283899569456e-05
-1.21032285404809e-05
3.50771304923974e-06
-3.83148646475731e-05
-7.2528460797287e-06
-1.5446571859508e-05
-2.00596007074447e-05
-2.84273453642544e-06
-2.55853532353072e-05
-3.56700629863699e-05
-2.19066139896899e-06
-1.69875287856699e-05
-3.04512168753394e-05
-1.03083830504411e-05
-1.6371870720649e-05
-3.25762737218373e-05
-1.93333621527242e-05
-3.07187067374344e-05
-1.32711709710503e-05
-2.55627586996128e-05
-2.44926900075795e-05
4.05189776387598e-08
-2.23439812935949e-05
-8.05678779438111e-06
-1.41198719017821e-05
-2.33277117547724e-05
-1.34672378927419e-05
-1.2268291297283e-05
4.33272912478546e-08
-1.64715509737178e-05
-1.43347413505448e-05
-8.27059774345915e-06
-9.22583897774216e-06
2.94133932564497e-06
-1.24207623800429e-05
-2.22604017361025e-05
-2.36095783416772e-05
-1.54001458624263e-05
-3.2105415345243e-05
-8.5694842449366e-06
-3.95905700802638e-05
-1.91453283053488e-05
-2.21228386669104e-05
-1.76042151846586e-05
2.49970401427944e-06
-2.73833047149995e-05
-7.14220547403823e-06
-4.88046379236509e-06
-2.14377129253563e-05
-1.24128370037101e-05
-9.94398084265133e-06
-2.09673803014935e-05
-2.84168819494145e-05
-1.72962126929305e-05
-1.18328822567415e-05
-2.79386663661813e-05
8.94808147896132e-06
6.07521834527012e-07
-1.08036295319692e-05
-9.73253857653066e-06
-2.15435200896394e-05
-2.02648339665905e-05
-1.67910646554847e-05
-2.89622540249684e-05
-1.91293352483988e-06
-2.20913749099154e-05
-2.29131501626667e-05
-1.35922652735432e-05
-1.31414316961537e-05
-4.65689066071752e-05
-2.05931965789832e-05
-1.6536088710387e-05
-2.84884452359984e-05
-1.15156743187664e-05
-2.12423424763281e-05
-1.90597588273588e-05
-2.81141231300084e-05
-3.04513797976844e-05
-3.52447805019154e-05
-6.73361372241285e-06
-2.48220340388819e-05
-1.58500445686385e-05
-2.92878678987119e-06
-6.21226579024275e-06
-2.7115409674013e-05
-2.71430010700173e-05
-2.32218272538112e-05
-2.57473635362983e-05
5.93786393565698e-06
-3.2290338062943e-06
-2.21509422092999e-05
-1.81067986911626e-06
-1.46349036127493e-05
-1.6745348803812e-05
-8.87533090864675e-06
-2.09507359668897e-05
-2.91026869501175e-05
-2.28735223055084e-05
-1.79522235840345e-05
7.42526614902004e-06
-1.91236191609365e-05
-6.85308150999006e-06
-3.99051438569061e-05
-1.34837810422178e-05
-1.66636788095017e-05
-2.61893586374173e-06
-5.35581334030698e-06
-2.19637652613298e-05
-2.26760533191856e-05
-6.17568703614487e-06
-2.67814696190724e-05
-4.28730233878364e-05
-2.18719297297179e-05
-2.49773371900055e-05
-2.29163947015967e-05
2.9905366996929e-06
-1.67908496217684e-05
-1.6236506344956e-05
-2.73477501963821e-05
-2.66371334730546e-05
-2.23698095778392e-05
-1.87640502713254e-06
-2.27811708157964e-05
-6.54907368311396e-06
-3.11732562043859e-05
-7.13223888770075e-06
6.33543243318268e-06
-2.40556452016397e-05
-3.00758245069476e-05
-3.5135630691277e-05
-1.04937475227014e-05
-3.28101167479213e-05
-5.10893842626731e-06
-2.85433255901131e-05
-2.55136853273539e-05
-1.64148795142692e-05
-2.13924324904524e-05
-1.05572837159226e-06
-2.29824852861845e-05
-1.4750173964078e-05
-1.60093322697965e-05
-2.45928208363085e-05
-1.61702499480439e-05
-2.11300385285169e-05
-3.19329326938442e-05
-1.26528010899428e-05
-2.17094604875092e-05
-1.4803586739787e-05
-1.77257487455562e-05
-3.15529155400016e-05
-2.62688411346621e-05
-5.05308602430543e-06
-2.43349644632871e-05
-2.11589819183177e-05
-1.79153612522871e-06
-2.79967803277567e-05
-4.40867295553238e-05
-9.88539616684848e-06
-1.34437358671281e-05
-8.26445236436991e-06
-7.98314977431741e-06
-4.03106284618939e-05
-2.16922501408263e-05
-2.81554239397465e-05
-4.4308026969407e-05
-3.35419109733915e-05
-2.68196687329326e-05
-3.85129773761754e-05
-1.06773645834633e-05
-3.89839296351162e-05
-2.27489035290361e-05
-2.80582662951324e-05
6.89108661997555e-06
-1.41593544001305e-05
-3.28392066060976e-05
-1.59996029288804e-05
-3.77109156171313e-05
-1.44176866832977e-05
-1.79794009602877e-05
-8.67756821136969e-06
-9.26441059090833e-06
-2.71821695455874e-05
-1.35646460109944e-05
-2.24493933443425e-05
-2.12130847624846e-05
-2.36706914385638e-05
-1.16036203452829e-05
-1.81417543335414e-05
-1.57701296906273e-05
-1.74472966137992e-05
-1.78899123695865e-05
-2.33294284138567e-06
-1.96823802013563e-05
-3.13932748383266e-05
-1.93915638099958e-05
-3.24280192825969e-05
-1.67518402282215e-05
-4.03072512098032e-05
-4.55740487177579e-05
-1.07160059421918e-05
-1.46582011133734e-05
-1.38634778906841e-05
-2.85077853474251e-05
-2.8814158840888e-05
-1.3867002345759e-05
-2.36306166321845e-05
-5.63321298340578e-06
-8.07192526621315e-06
-7.72703857924964e-06
-3.20656700547212e-05
-7.31276234230024e-06
-3.14985552808118e-05
-1.11858470481834e-05
-3.15968781194626e-05
-1.02258115078118e-05
-2.52678282459023e-05
-3.23906848332925e-05
2.2216894507006e-06
-2.410770032429e-06
-1.92971778308999e-05
-2.43236004186123e-05
-2.8917835862583e-05
-1.66864008900954e-05
-3.91964531079669e-05
-1.0822063098187e-05
-4.80193558459028e-05
-2.92625797964381e-05
-2.11599206210196e-05
-2.70799762765328e-05
-4.32198955967702e-05
-1.97446384092068e-05
-1.76078211005906e-05
-1.21945647701955e-05
-1.87204218271824e-05
-9.1028254143828e-06
3.01665564602323e-06
-4.64733410360772e-06
-6.69766625878503e-06
-5.21911087789209e-06
-4.25576462553739e-06
-3.14906667597622e-05
-3.99477265105441e-05
-1.94629360731277e-05
-1.75565048643318e-05
-2.32340621581142e-05
-6.93233845165555e-06
-2.4387512531728e-05
-2.51803806208371e-05
-3.32991448957413e-05
-1.95544792859438e-05
-5.48913228468673e-06
-2.72276263049596e-05
-1.45067824345638e-05
-1.47032458173207e-05
-1.58979751664043e-05
-3.7652796744406e-05
-6.88129101124759e-06
-2.20247449035809e-05
-2.19323526163902e-05
-3.07880541045561e-05
-3.32623054301179e-05
-1.57218564211788e-05
-2.75651690322467e-05
-3.030388057364e-05
-3.38083080204116e-05
-1.46999910694037e-05
-2.19122223606638e-05
-1.67319719860574e-05
-7.85949158652635e-06
-3.1704591383012e-05
-5.68551716562595e-06
-2.22519452996383e-05
-2.31340176680893e-05
-4.66221105308502e-06
-2.3059178494461e-05
-1.14522119808718e-05
-2.70642650560937e-05
-2.62053546505286e-05
-1.9815239806211e-05
-8.51917447991089e-06
-2.48101492917432e-05
-1.2580157520188e-05
-1.97119055551263e-05
-3.31614331673729e-05
-1.94753536768292e-05
-1.43700503362754e-05
-1.26657107923566e-05
-2.34043958933596e-05
-3.85293050796404e-05
-9.82314741913896e-06
-3.06477118830337e-05
-3.56847807845549e-05
-2.62571840504032e-05
-2.80600994222481e-06
-3.45288908436887e-05
-4.57651363542045e-05
-9.13130607471746e-06
-3.53913727007796e-06
-2.00952609506915e-06
-8.60123798736044e-06
-5.87909417752882e-05
-5.2619030143251e-06
-5.10450840791919e-06
-2.15122238003417e-05
-1.56146253701974e-05
1.06166587207615e-06
-1.33760690109365e-05
-2.83561901928912e-05
-9.93132158005765e-06
-1.24332639293196e-05
-2.62850880334501e-05
-7.68774868581389e-06
-2.29418170661629e-05
-3.05159730409856e-05
-2.61912690170854e-05
-1.28521261800812e-05
-1.76479706084155e-05
-1.28056179740295e-05
-1.28830961761684e-05
-3.70672294849063e-05
-3.24784745556577e-06
-8.14443367128586e-06
-5.32675565096876e-06
-1.84587468885139e-05
-2.77790997221987e-05
-3.15165062404853e-05
-2.09374491412321e-05
2.89162855705416e-06
-1.16704307419389e-06
-3.44759144889334e-05
-1.56297414983735e-05
-1.24323170028372e-05
1.01414393155816e-05
-2.07790452339441e-05
-2.60860009050415e-05
-2.25941391064714e-05
-1.21426611086455e-05
3.85831213309502e-06
-1.25828053831765e-05
1.02079671192837e-06
8.58921902310385e-07
-1.44418453472641e-05
-1.68233679531332e-05
-3.47201330789252e-05
-1.30675736451771e-05
-2.13342209571953e-05
-1.81893447203605e-05
-2.35954230018504e-05
-3.86108471027532e-05
-2.66470107213612e-05
-6.60277652815587e-06
-1.54491870796682e-05
-2.02287866027837e-05
-2.04183422390888e-05
-3.14263236860715e-05
-3.51929414367997e-05
-7.99240021037203e-06
-2.69244183060597e-05
-2.89131574995586e-05
-5.60618248485712e-06
-1.80905965092953e-05
-2.35158289802844e-05
-7.60358848083299e-06
-4.5518152955851e-06
-1.7133625352779e-05
-7.11554908122541e-06
-7.67292978309173e-07
-2.03908859229233e-05
-2.79813192494884e-06
-2.50968206194471e-05
-1.95397367001186e-05
-2.9818875166456e-06
-2.28817152279039e-05
-1.40331447784208e-05
-2.87889410417273e-05
-5.23451107005499e-06
-4.40650097749774e-06
-2.71004137946804e-05
-8.18859865479504e-06
-2.68368722439387e-05
-3.14391050834728e-05
-1.80669528865427e-05
-1.71714557692132e-05
-2.11041832444435e-05
-1.77505460737748e-05
-1.99932349804413e-05
-2.59835832634976e-05
-2.71402417916687e-05
-1.56341913207074e-05
-3.33182149348403e-05
-2.11788516457336e-05
-2.21014984470481e-05
-1.1073581045658e-05
-1.88740528089091e-05
-1.22452666955259e-05
-1.35255145731357e-05
7.61504174361086e-06
-1.55926078437272e-05
-1.1437091628466e-05
-3.90533334467285e-05
-2.62530350913187e-05
-1.9832393439712e-05
-1.19294363876115e-05
-1.11967704510825e-05
-3.61104732991011e-05
-1.52149362384118e-05
-6.7660478154471e-06
-2.98350964124269e-05
-1.48714370498532e-05
-2.17983846707399e-05
-5.03411454961326e-06
-1.16913375809545e-05
-3.06694504443654e-05
-1.92244634672223e-05
3.68070794795265e-06
-1.83978291619893e-05
-1.85246768305568e-05
-5.04778460345216e-06
-1.4573635038788e-05
-1.20672535998526e-05
5.03487749963502e-07
-1.96890748456854e-05
-2.68363322876852e-05
-1.47595548889375e-05
-2.23000417045136e-05
-1.75427812671514e-05
-1.12690439853143e-05
-1.09790604099157e-05
-2.48924150192139e-05
-1.92959396757971e-05
-1.47807650016605e-05
-3.84610490104911e-05
-1.56908624312742e-05
-1.24091733483772e-05
-2.4053939999197e-05
-9.35952352252631e-06
-1.27929177822615e-05
-1.63433788173888e-05
-3.36778583753021e-06
-1.77951716230491e-05
-8.83654224624568e-06
-8.60132158755606e-06
-2.82073175407581e-05
-3.51937769857452e-05
-8.78023832676206e-06
-2.27792320035574e-05
-8.32845894240613e-06
-1.97373988685665e-05
-2.52485971463622e-05
-2.07495665069991e-05
-9.50397330659584e-06
-7.1342061256221e-06
-5.74787340738734e-06
-2.62948322633002e-05
-4.57992403238765e-05
-8.79139170450296e-06
2.61608378318208e-06
-1.09758931145196e-05
-1.98346952953589e-05
-2.35660066301247e-05
-1.4088812944716e-05
-1.835278526912e-05
-1.51891005432649e-05
-2.10455014472567e-05
-2.38435783834583e-05
-1.77603133819092e-05
-1.10209336425824e-05
-1.92229352521685e-05
-6.61947356885285e-06
-3.2713676880504e-05
-1.76312041061953e-05
-2.13622626405958e-05
-1.18177651472907e-05
-2.88760952672917e-05
-1.04299227877354e-05
-1.69083790940914e-05
-1.92522295879442e-05
-9.67006627708188e-06
-2.78767266102726e-05
-4.65539551454968e-05
-2.23482151574083e-05
-1.04960040594828e-05
-1.81566965067153e-06
-2.12139986921866e-05
-2.23296518244159e-05
-2.19955388629006e-05
-1.89981607977587e-05
-1.80301895390891e-05
-2.52882610762109e-07
-2.09798739706691e-05
-4.61950466175116e-05
-1.9640215097372e-05
-1.89265533578211e-05
-2.03861154297692e-05
-2.62791846660219e-05
-2.18752719599187e-05
-2.69486110370506e-05
-2.20761073534905e-05
1.20928747774022e-06
-1.17093008114685e-05
-1.89894275463679e-05
-4.19701307731325e-05
-6.86670642239541e-06
-1.77504974794511e-05
-1.53487799246281e-05
-7.68894903414369e-06
-1.89417641103089e-05
-1.06319094085386e-05
-1.09354287451362e-05
-1.61744172079729e-05
-1.85867106809511e-05
-1.21826266665956e-05
-2.77957706471852e-05
-1.8560752531498e-05
-8.87790800264846e-06
-3.42762393721811e-05
-7.33986092941566e-06
-2.19109411138391e-05
-2.19054532761616e-05
-1.49786683660027e-05
-1.75604123638993e-05
-3.98595295345223e-05
-2.10833007652603e-05
-2.68326292350074e-05
-1.4792729398683e-05
-3.53105167444236e-05
-1.16986110277179e-05
-1.12565988088578e-05
-1.62075741697986e-05
-2.03729476976498e-05
-2.10548462154022e-05
-2.14615699428485e-05
-1.67434532883846e-05
-7.27508940740464e-06
-2.90903112178528e-05
-2.83019796433932e-05
-4.3465006393313e-05
-1.72388710519741e-05
-6.54874450900181e-06
-1.89892925871441e-05
-1.1358686012635e-05
-3.23770597033836e-05
-1.64151896030167e-05
-2.52914169888064e-05
-7.11301864268146e-06
-1.18504132289138e-05
-2.46990624024539e-05
-8.1420732044731e-06
-3.22631700932876e-05
-2.14633689332069e-05
-2.27577531898084e-05
-4.60995023610218e-05
-4.07060586357436e-05
-1.32188065483439e-05
-2.74217504579425e-05
-3.90536184577105e-05
-3.18721041990163e-05
-1.60268476590867e-05
-5.91281286010994e-06
-3.01341594418493e-05
-3.1444095781101e-05
-2.56361518821563e-05
-1.91222279883946e-05
-2.07245313622071e-05
-4.31478931724846e-06
-2.23906850935889e-05
-1.56567652065864e-05
-3.04525307442533e-05
-1.03025845670268e-05
-5.36895884275025e-06
-2.00271501260384e-05
-2.41426717851343e-05
-2.92941565158093e-05
-2.8959574231301e-05
1.96236252246827e-06
-2.26308634506409e-05
-3.82564708267298e-05
-3.25033308746452e-05
-2.13551466293443e-05
-1.4289498768124e-05
-1.64408051986479e-05
6.17323704870448e-06
-1.36546842558651e-05
-2.83227898098311e-05
-9.22341340373138e-06
-1.56413136626128e-05
-3.57436316651914e-05
-2.0040184065195e-05
-1.87518340538708e-05
-2.58165042463069e-05
-7.50812913020741e-06
-1.60697861214063e-05
-2.8652779841555e-05
-1.44291829130327e-05
-2.90019556675555e-05
-2.79507018731613e-05
-2.49531923911934e-05
-1.43355024724407e-05
-2.41666267661113e-05
-2.35003951971559e-05
-2.76664396143719e-05
-5.79930379773251e-06
-1.81890763138224e-05
-5.75988898991605e-07
-1.81018176369744e-05
-2.85072760263763e-05
-6.46200476363062e-06
-1.67769621724277e-05
1.92144023270472e-06
3.86804827248726e-06
-1.92995839283035e-05
-5.56482310136779e-06
-1.81598726702982e-05
-1.82564598069422e-05
-2.20135837290125e-05
-2.12929494112723e-05
-1.9696952402502e-05
-2.20776846589247e-05
-2.16251992868592e-05
-3.10746294616179e-05
-3.19419246340958e-05
-2.47480897029606e-05
-3.54814208693716e-05
-2.30853646257334e-05
-3.40808890805086e-05
-1.67426669762264e-05
1.47365094385124e-05
-1.57848916167977e-05
-2.8046407063432e-05
3.27765004609605e-06
-2.7866365573572e-05
-1.83954511550585e-05
-1.4763281552515e-07
-1.70459023322164e-05
-2.7146892531577e-05
-1.05286776534715e-05
1.71041595886071e-06
-7.07194816520616e-06
3.43293167353954e-06
-1.90944041534669e-06
-2.993466394593e-05
-3.64125644131676e-05
-3.01872867655924e-05
-3.45924728590606e-05
-5.05765749515129e-05
-2.40634566353745e-05
-1.03064729738038e-05
-1.20444286655193e-05
-6.41720541482214e-06
-1.71020162319388e-05
-7.16042129209428e-06
-2.7493966507264e-05
-2.88620872949058e-05
-1.59235276513858e-05
-2.24971640382814e-06
-2.1347482715264e-07
-2.6756748253865e-05
-2.20333676585439e-05
-2.50431787723634e-05
-2.31102806261721e-05
-1.38492989540253e-05
-1.36752385157885e-06
-5.55097884255275e-06
-2.92885393822871e-05
-3.13703171089658e-06
-4.15503485006259e-05
-1.90915893296151e-05
-1.33548158315876e-05
-1.6148103113264e-05
-2.33556673688492e-05
-3.35834816477391e-05
-1.94413918768621e-05
-2.07819440636138e-05
-2.46076996719149e-05
-1.31256811417058e-05
-4.62485944630957e-06
-8.14536183293939e-06
-2.06285157767213e-05
-1.96980916227184e-05
-2.87206762230287e-05
-1.07308623915076e-05
-3.13944117745894e-05
-1.1517859986409e-05
-6.17488515270987e-06
-1.73280729070538e-05
-2.25675692673569e-05
-1.34032743139833e-05
-1.82423015158719e-05
-3.05270336577912e-05
-1.28081651679961e-05
-5.71724870973795e-06
-2.12072642144076e-05
-1.05948489573163e-05
-4.33319083087861e-05
-2.51621356195248e-05
-1.69864941584901e-05
-9.89019295885222e-06
-1.54642912286995e-05
-2.95875292295128e-05
-1.63242379814488e-05
-1.48603670935073e-05
-3.60253354544405e-05
-2.62971016746358e-05
-1.29823854835712e-05
-2.90214660996548e-05
-4.0446426434082e-05
-1.94846823025344e-05
-1.21453623129754e-05
8.81482373357445e-07
-6.9789239649726e-06
-3.71897356352593e-05
-2.41249186161593e-05
1.23398859166173e-05
-2.17842419457273e-05
-7.69920504058022e-06
-3.30848525141409e-05
-2.50342858842393e-05
-2.15616113173814e-05
-1.79287481393716e-05
-1.28006823832512e-05
-1.79447766690844e-05
-4.18925770716824e-05
-2.32577560288128e-05
-1.33915510786761e-05
-4.05739297992553e-05
-2.48881744145907e-05
-7.78251330948425e-06
-3.33581491775522e-05
-5.32968572743869e-06
-1.08777406304189e-05
-2.51759296287205e-05
-1.0018332418547e-05
-2.38245766241729e-05
-2.23138759615376e-05
-1.15166120096709e-05
-1.57432438729268e-05
-4.32726381959596e-05
-1.28823497846674e-05
-1.03238993250795e-05
-1.82032620885451e-05
-1.35751705255971e-05
-2.06973544380379e-05
-2.27517530773203e-05
-2.10526558767759e-05
-2.38923171866165e-05
-3.70766908905182e-05
-8.05905998501819e-06
-2.10099123315603e-05
-4.69500573077455e-06
-2.68591593019355e-05
1.53245814998974e-05
-1.95756684342964e-05
-1.24543635487002e-05
-2.7151309632004e-05
-2.25277696661561e-05
-3.54843860709206e-05
-1.99170144576991e-05
-1.72282768508422e-05
-3.49711371058103e-05
-2.69828714516974e-05
-2.76216513318448e-05
-2.73605988192606e-05
-4.00301861174377e-05
-1.4853304843622e-05
-3.25261854637392e-05
-1.62728349534452e-05
-1.86038590392092e-05
-1.30422219526881e-05
-1.518394206163e-05
-1.54036823512855e-05
-2.64868880915898e-05
-3.28965738470153e-05
6.92064611081024e-06
-8.07746114506961e-06
-1.3106659276422e-06
3.42058124512442e-07
1.25585213118337e-05
-3.21608450310972e-05
-8.04744787683773e-06
-2.10882304180516e-05
-2.32855448137992e-05
-1.94616240164162e-05
-1.25760167080767e-05
-1.93414097674919e-06
-1.53823998583361e-05
-2.78855455143602e-05
-2.15727972370112e-05
-9.21792590009258e-06
5.65414884753891e-07
-1.53329077647692e-05
-1.29617568974652e-06
-3.612491325418e-05
-1.46777011616864e-05
-3.16597891211847e-05
-1.7237620460734e-05
-1.56488295574165e-05
-3.50816869273216e-05
-1.37635693780197e-05
2.86810690651798e-06
-2.94450252990722e-05
-1.35473737517846e-06
-1.51354775537372e-05
-2.2740917926352e-05
3.7250347830151e-06
-1.70358824685604e-05
-1.16600362452777e-05
-7.22045275428578e-06
-1.79187129835791e-05
-1.03218559337194e-05
-2.01863699062183e-05
-1.32480100114493e-05
4.52791967160433e-07
-2.29784456413322e-05
-1.63961987604044e-05
-3.87498107184997e-05
-2.14188150108155e-06
-2.8330703231949e-05
-1.57063560321882e-05
-2.1722840927762e-05
-1.90979312335061e-05
-1.61296228354146e-05
-5.2360153847127e-06
-1.23650871490621e-06
-2.35447185925707e-05
-1.02669552061125e-05
-3.06419334837265e-05
-2.74473162924109e-05
-3.65962592987141e-05
-1.17886937158137e-05
2.77384907882234e-06
-1.12546126166508e-07
-1.95494471706439e-05
-1.78589077512793e-05
-1.97269810054053e-05
-1.94606474059723e-05
-8.42020687841291e-06
-3.19579839015711e-05
-1.0677880937261e-05
-2.76752788274107e-05
8.33429949841757e-06
-6.953683748519e-06
-2.14603891523224e-05
-3.11718503331781e-05
-1.78688115924168e-05
2.42592163112985e-06
-3.73323079893977e-06
-3.31620928453398e-05
-2.07414902922497e-05
-1.31364116683981e-05
-2.11260994101758e-05
-8.28213041425996e-06
-3.86467728043832e-05
-2.2169389054557e-05
-2.17306649358395e-05
-4.00486919559195e-06
-2.58512079187852e-05
-2.57534646435935e-05
-1.5603757033696e-05
-2.09022803860691e-05
-2.08107751133863e-05
-2.83351684920044e-05
-2.85168768311789e-05
-4.00574826666557e-05
-4.28957931564532e-05
-2.3969038619915e-05
-2.30477334169568e-05
-2.51824272728728e-05
-1.3925648860659e-05
-1.922908597949e-05
-1.60187439367982e-05
-8.61250424934597e-06
-3.21362454644504e-05
-1.01220893177591e-05
-1.89165536093301e-05
-2.81998898541689e-05
-2.08868388287181e-05
-1.06903505047713e-05
-6.3260291445557e-06
-8.53324522861287e-06
-6.87906548439907e-06
-3.64310349544292e-05
-2.28449644772974e-05
-3.52116315535525e-05
-2.65728874961313e-05
-2.46875408137497e-05
-2.27572324549009e-05
-1.13341756412203e-05
-1.62996333729929e-05
-1.77915461450157e-05
-2.86570448863308e-05
-1.2419702420031e-05
-2.76169349353877e-05
-2.85964755544978e-05
-2.00417231219921e-05
-9.69027115233779e-06
-1.85229706196096e-05
-9.42230083506697e-06
-1.53339846175773e-05
-1.51593288280085e-05
-4.19267967364994e-06
5.45216702019752e-06
-1.74734546493433e-05
-2.26598175000724e-05
-2.53580578086506e-05
-1.9549441446808e-05
-1.19401317742321e-05
-1.27731487630102e-05
-9.9875031544403e-06
-8.55285784491944e-06
-4.21073838322841e-05
-3.77082228317322e-05
-2.61397549851637e-05
-1.71337353086979e-05
-3.95442724176804e-05
-1.71152078409004e-05
-2.54126229839484e-05
-2.31030657287648e-05
-2.74933583829473e-05
-1.17922354563131e-05
-3.09804619549095e-06
-2.28610140841296e-05
-1.92903649197776e-05
-1.21878739681646e-05
-1.94329327171723e-05
-2.71452992711201e-05
-5.3488021605395e-06
-2.86014821240708e-05
3.76862720505792e-06
-1.27560197680648e-05
-1.81597110749344e-05
-3.81111272152139e-05
-1.45789928906853e-05
-3.03139737304659e-05
-2.2390570888958e-05
-1.75408572041123e-05
1.30398191393621e-05
-8.51658010081179e-06
-2.57880108390249e-05
-2.01072218515265e-05
-1.48252364733996e-05
2.87415907721854e-06
-2.83832292300448e-05
-1.56393639471492e-05
-2.92308968017422e-05
-3.43302587418394e-05
-2.36314814544695e-05
-8.47213772101663e-06
-7.13619348858282e-06
-1.67038231648911e-05
-3.96093585089371e-05
-2.69373928425551e-05
-1.4207352686208e-05
-3.52755498210853e-05
-7.91638490501096e-06
-3.1556514362309e-05
-3.10800558169025e-05
-4.28787319524874e-05
-1.6625194512727e-05
-1.40164482137373e-05
-1.5066678095633e-05
-1.2879211392191e-05
-2.57311002300424e-05
-1.4323474989118e-05
-1.34935362527694e-05
-7.40718304733373e-06
-1.9263593572033e-05
-2.41192683085067e-05
-1.25598074968353e-05
-1.76374346760646e-05
-1.32239831995808e-05
-2.89096857932513e-05
-2.46865951587283e-05
-2.48394936111757e-05
-2.5437493004153e-05
-9.64722110973045e-06
-2.21093159774011e-05
-3.04847605034791e-05
-1.72721355250176e-05
1.90211820890242e-06
-2.35981473917287e-05
-2.01997513386527e-05
-2.27987834308081e-05
-1.52987619289564e-05
-9.08411023297712e-07
-1.68475438034878e-05
-2.89388722203668e-05
-3.15337856522681e-06
-3.82154352233049e-05
-2.88166641246069e-05
1.19865358675595e-06
-3.98844537491267e-05
-2.92087065670577e-05
-1.80621222198361e-05
-2.37195954898346e-05
-1.67445083922096e-05
-8.5834894380759e-06
-1.97871689786076e-05
-1.877460861293e-05
-6.09167511908381e-07
-9.6051915990521e-06
-1.14411522991989e-05
-1.2147549488446e-05
-2.81672613704044e-05
-1.05886849258431e-05
-2.54781986800579e-05
-4.08583094924724e-05
3.71914811424505e-06
-2.46847005427042e-05
-2.47119641228349e-05
-1.35186217758882e-05
-3.38866235310796e-05
2.35039617174868e-06
-2.23248358607924e-05
-2.18836693934001e-05
-2.06559432852069e-05
-1.56079991648851e-05
-3.62348233366936e-05
-5.0193001939711e-05
-1.83550075620521e-05
-2.75307670788909e-05
-1.38592470487959e-05
-1.99527024197463e-05
-3.27556168188143e-06
-1.49858951281429e-05
-3.51362413347321e-05
-1.03346895494678e-06
-2.02030171224685e-06
2.64280229434969e-06
-6.7608595617336e-06
-1.80173751374747e-05
-4.134480600536e-05
-1.5904344511621e-05
-2.77289767605554e-05
-1.47721303344676e-05
-3.4536285616796e-05
-3.62156245612192e-05
8.80783278845581e-07
3.48660485978167e-06
-6.71036842191409e-06
-2.36159203363165e-05
-4.24813250161546e-05
-3.2250587521012e-05
-3.43392121899988e-05
-1.3142207332227e-05
-2.83112261979623e-05
-2.06405710394759e-05
-1.22629770553975e-05
1.23825783423011e-05
-3.58796505935455e-05
-2.04029355102419e-05
-1.53287174575699e-05
-1.46555018075877e-05
-1.03915531431379e-05
-1.14858712929864e-06
-1.6305153244715e-05
-1.6137182010956e-05
-2.17634541054948e-05
-2.25925218469392e-05
-2.50217200618738e-05
-1.39516997885603e-06
-1.23637341583985e-05
-7.10886547101299e-06
-3.48799157193971e-05
-2.83646415158842e-05
-2.9481989354323e-05
-1.48264147319072e-05
-4.97723527864069e-06
6.3152085155271e-06
-2.79819024572037e-05
-2.95210118324531e-05
-7.27633283599763e-06
-2.4626039772737e-05
-2.71857171142781e-05
-2.55742304896348e-05
-9.81407583954176e-06
-2.8224284133726e-05
-2.26656806360876e-05
-1.92684903586208e-05
-2.73243990280555e-05
-9.3944624774789e-06
-2.03854486200684e-05
-3.43160061681115e-05
-1.53328052702772e-05
-7.75291789332346e-06
-1.17735468963369e-05
-2.00634277807382e-05
-7.19935355238863e-06
-1.995497317448e-05
-1.24797779656109e-05
3.08682035956274e-06
-1.38116216686943e-05
-2.77284192387098e-05
-3.24567579378479e-05
-1.68480946616789e-05
-2.01471819639088e-06
-1.13216921506182e-05
-2.61280207860918e-05
-3.70356816092817e-06
-1.55757738492575e-05
-7.81268949540052e-06
-2.07814622825504e-05
-3.32567066553917e-06
-3.26960688313781e-05
-3.10496505040458e-05
-2.14075828123076e-05
-3.23183563470442e-05
-2.99685353762967e-05
-3.9601005939734e-05
-1.80916706429956e-05
-7.31416976551127e-06
-4.37726514653977e-05
-1.94291158387268e-05
-1.17626161915859e-05
-1.16081675864298e-05
-2.60616836523418e-05
-4.77831642738645e-08
-2.44956249175989e-05
-3.39126747673074e-05
-1.21791265980063e-05
-2.3804358468244e-05
-1.03241086251705e-05
-2.63169939169735e-07
-3.15523408151388e-05
-1.13751828903244e-05
-3.87045542328483e-05
-3.20361595246387e-05
-2.49023153697936e-05
-1.23767662099272e-05
-2.43317216923954e-05
-1.2916861730726e-05
-1.29089059340931e-05
-1.83257259724344e-05
-9.75901751123512e-06
-9.88691560377395e-06
-3.25089061108102e-05
-1.63100935181355e-05
-1.87875861193979e-05
-2.7262688175239e-05
6.04292568524538e-06
-2.1984780774539e-05
-7.02781351879847e-06
-1.09131261577273e-05
-2.86035715965192e-05
2.27683712330257e-06
-1.10077922868183e-05
-6.2028327649525e-06
-1.8585160111992e-05
-2.74437581908048e-05
-3.51463101446068e-05
-1.3979124045287e-05
-2.33426268697484e-05
1.03200246124957e-05
-1.24263429351521e-05
3.69236409958463e-07
-2.62657862718729e-05
-2.68903945335682e-05
-2.57339955122385e-05
-2.81152794560581e-05
-3.13178717163847e-05
2.13339617366064e-06
-4.92787180460116e-06
-2.35773548500438e-05
-2.55398647598521e-05
-1.76134164059453e-05
-1.93421903338111e-05
-2.45389723291874e-05
-1.50938057651215e-05
-3.83807557696651e-05
-2.7798585389999e-05
-1.70616436976656e-05
-1.0572487115612e-05
-2.95967058486656e-05
-2.67328480284176e-05
-4.12965246863813e-05
-5.42465813680153e-06
-3.53712991802019e-05
-2.12661999015344e-05
-2.19474249799356e-05
-2.36433040790018e-05
-3.4319824833846e-05
-1.37961350324349e-05
-1.07175040886765e-05
-1.72454573145712e-05
-8.53482320901053e-06
-2.60315016380673e-05
-3.20447616452604e-05
-1.64752806084243e-05
-6.86241517070708e-07
-7.79572171757365e-06
-3.35955280511431e-05
-3.60335150625674e-05
-2.35420071009877e-05
-2.98198986199284e-05
-1.84634813541977e-05
-3.04739848281187e-05
-1.93257273171697e-05
-3.07217774415555e-05
-6.71227135206953e-06
-2.04067670024564e-05
-2.51650637319797e-05
-1.36506596371763e-05
-1.52964521083112e-05
-1.6777083334453e-05
-2.02858214004899e-05
2.09976601219038e-06
-7.80173847655412e-06
-2.53260136880007e-05
-1.26431986853892e-05
-2.55371740886856e-05
-2.08375264796227e-05
-1.90373898593664e-05
-1.70987519787244e-05
2.07684312640508e-06
-1.67294187371238e-06
-3.76845876447192e-05
-1.62401788751617e-05
-2.87960794526692e-05
-2.43916773338269e-05
-1.74338953699321e-06
7.04461737973859e-06
-2.81817279268339e-05
-1.40715227065479e-05
5.97814716688318e-06
-2.17627419970394e-05
-2.79646687443986e-06
-3.02269187845987e-05
-2.51619767896371e-05
-6.59706345450953e-06
-3.2443755383378e-06
-2.98797988613083e-05
6.85166245942862e-07
-3.43866070050199e-06
-1.86511026129293e-05
-1.49071413731197e-05
-1.15845006898684e-05
-2.43740192808956e-05
-2.05922627893833e-05
-1.04776826099315e-05
-3.24275991304197e-05
-2.13767527010152e-05
-1.19742983680899e-05
-2.15941339897948e-05
4.35534764068404e-07
-2.94150228433572e-05
-1.46593041068828e-05
-1.24853466688329e-05
-1.85043212840565e-05
-1.32188290662426e-05
-2.15820449024966e-05
-2.27213537494301e-05
-4.8502511460573e-06
-3.3931620163512e-05
-4.32947352123645e-06
-8.9056453285801e-06
4.69415542936264e-06
-3.02466137213414e-05
-7.93193342897446e-06
-1.15887865597927e-05
-8.11002051638676e-06
-1.39340730416662e-05
-1.89652991395832e-05
-1.67112630304408e-05
1.33064133667152e-05
-9.80180924872316e-06
-5.07474716303692e-05
-1.50773083344263e-05
-1.90518771030628e-05
-1.60371858967337e-05
-2.07425892210999e-05
-1.10485590698022e-05
-2.26181937447552e-05
-3.38358896066542e-05
-2.87731873881217e-05
-2.74390630565884e-05
-3.15506225512813e-05
1.39713894740475e-06
-2.91955826527198e-05
-2.43966929853406e-05
-2.59269151714704e-05
-1.27951388325276e-05
-3.67373602278478e-05
-1.92295725488029e-05
-2.79781535329727e-05
-1.62786367582411e-05
-1.41363952123404e-05
-3.21956025007285e-06
-2.72000155041301e-05
-2.09343559269475e-05
-2.60653051332361e-05
-1.70660409105972e-05
-2.61917933948324e-05
-1.4213089768409e-05
-9.07779596820966e-06
-1.42536378186912e-05
-3.04810471219188e-05
-1.49884697916915e-05
-1.57705800179817e-05
-7.29226813763092e-06
-9.17464222009746e-06
-1.09347054821641e-05
-1.42004292923843e-05
-5.66612696388009e-06
-6.06455303431604e-06
-1.8844146735576e-05
-2.00733944636017e-05
-1.72528781479566e-05
-2.17100164619473e-05
-1.04082959245059e-05
-3.15417071448885e-05
-2.01139692322409e-05
-1.86382265773935e-05
-2.35179300017665e-05
-3.80540490223955e-05
-2.47472487317678e-05
-2.40905131898711e-05
-2.15817282257641e-05
-3.18473944673196e-05
-7.65304245778601e-06
-1.93652708806622e-05
-1.530593951845e-05
-4.66147151123158e-05
-3.60993308453439e-05
-2.12150480685681e-05
-8.52333962744396e-06
-2.09674386227309e-05
-4.86248676967902e-06
-3.48383065753691e-05
-1.30270836147848e-05
-5.74989194090039e-06
-3.64028941100009e-05
1.77899825561069e-06
-3.71013434818845e-06
-3.42551603244034e-05
-3.14119544337113e-05
-2.379616897471e-05
-1.86506899020779e-05
-2.43479471129432e-05
-1.09236591943257e-05
3.15868838417077e-06
-2.19489879075051e-05
-1.35875006537761e-05
-1.55516273677614e-05
-3.92027929548433e-05
-4.31572612022083e-06
-1.02643627632568e-05
-3.05658088346135e-06
-1.28148638399931e-05
-2.14143522007414e-05
-2.023274393094e-05
-2.11426660786674e-05
-1.30544875731653e-05
-1.95361031800646e-05
-2.76382728863048e-05
-1.58392727719806e-05
-1.98731014359742e-05
-9.62864103475801e-06
-2.3586433041575e-06
-1.70462076057439e-05
-2.46439588125501e-05
-1.19341020844271e-05
-3.67509758491034e-05
-2.64790506720334e-05
-2.85908471962619e-05
-3.22683785585639e-05
-3.39444276194931e-05
-1.42593166718333e-05
-3.73690387538568e-05
-2.78272086607157e-05
-1.60459824295472e-05
-3.4185294064934e-06
-1.89156421352381e-05
-2.12396332890694e-05
-4.8373066952637e-06
-2.28320533057662e-05
-2.4317953948706e-05
-3.40659529529342e-05
-2.11478557938925e-05
-2.82322765968355e-05
-1.70081291319536e-05
-1.18592578615204e-05
-2.31965398592461e-05
-4.77200848587058e-05
-7.99565439215172e-06
-1.71418009349444e-05
-8.81091623906218e-06
-2.85703955668821e-05
-1.45989616709686e-05
-4.19050666876552e-06
-1.17289635972136e-05
-2.87804679043986e-05
-2.41941707513955e-05
-1.98954137580854e-05
-1.7234413280872e-05
-4.12991139942835e-05
-1.19063386743356e-05
-2.08741042364096e-05
-2.1228739562034e-05
-2.36101029243378e-05
-3.09511193913162e-05
-1.98853829993297e-05
-1.49616524869332e-06
-3.39142229542779e-05
-3.26495624629021e-05
-2.02231206893077e-05
-3.52480543797498e-05
-1.70311663527104e-05
-4.14525786822505e-05
-3.85612428016568e-05
-2.5628484990148e-05
-2.39312772936241e-05
-3.92056653212475e-05
-1.34244059260089e-05
-8.97940430755956e-06
-2.91781438534025e-05
-3.89687866927611e-06
-1.00913306730465e-05
-2.51099249354925e-06
-2.26633599150521e-05
-1.230169374998e-05
-3.00457764015772e-05
-2.08495367769938e-05
-1.25486003138472e-06
3.31192808466292e-06
-2.37645455220586e-05
-1.43757819651105e-05
-2.42378023218841e-05
-3.16286246272694e-05
-2.02794243714954e-05
-2.57407767177316e-05
