# Supplementary material for: Research on computational propagation and identification of mine microseismic signals based on deep learning
Source: PLoS One. 2025 Oct 22;20(10):e0334641. doi: 10.1371/journal.pone.0334641 (PMC12543183; doi:10.1371/journal.pone.0334641)
Supplement: S11 Data — (ZIP) [file pone.0334641.s011.zip › 000101100002629.xlsx_0.txt_24.txt.txt]

-4.67193655869824e-06
-2.16053582064019e-05
-8.65119284814756e-06
-2.38688213364537e-05
-8.35819183335226e-06
-6.56751304259414e-06
-2.02553774828238e-05
1.93898031385546e-06
-1.10103798156709e-05
-2.82727333947517e-05
-2.46458641748413e-05
-3.52376348827622e-05
-2.26888516787909e-05
-1.29810964068573e-05
-1.52367009206674e-05
-4.20422327149686e-05
-7.25503157817894e-06
-2.71047369369517e-05
-2.57014514280932e-05
-4.32751271564123e-07
-1.10431217339738e-05
-3.08500323488936e-05
-6.08907624513313e-06
-2.91972240052173e-05
-2.25714668547998e-05
-1.404658310946e-06
-2.88992350557189e-05
3.32893566059778e-07
-2.32738705362234e-05
-1.79758218376164e-05
-1.1190160397913e-05
-2.40089152846315e-05
-8.40768448414138e-06
-2.30733004235868e-05
-2.77546865573553e-05
-4.08203141867463e-05
-3.88097970354958e-05
-1.52288006326172e-05
-3.6277622151863e-05
3.75098330650496e-06
-1.08846413665442e-05
-1.35904040670115e-05
-9.70296306339444e-06
-1.28799500928366e-05
-2.84881233577048e-06
-1.81381910650362e-05
-3.55763036718381e-05
-2.26069689273553e-05
-1.87392364323649e-05
-7.33895970552456e-06
-8.68344903613265e-06
-1.80288598712253e-05
2.91745463568204e-06
-1.08789053357133e-05
-1.7475312402406e-05
-2.73468992848414e-05
-2.78038280412566e-05
-2.39681081004915e-05
-5.2952435395114e-06
-3.79075180033035e-05
-1.6264186829683e-05
-2.75500846657153e-05
-2.4599308198465e-05
-2.93796537528002e-05
-4.10006450793143e-05
-1.76880973853508e-05
-1.76110398234811e-05
-8.84044533178049e-06
-1.31633970639651e-05
-1.23976163258088e-05
-2.28776053671624e-05
-3.24456621646658e-05
-2.78740911008868e-05
-1.64515415885165e-05
-3.12689508962755e-05
-2.56183059998195e-05
-1.8007831938401e-05
-1.76995703739242e-05
-2.72575571126458e-05
-2.91396589546357e-05
-3.65889846350167e-05
-1.95883631490939e-05
-2.75890525492405e-05
-3.51700985527748e-05
-7.04860131000747e-06
-1.70439303145367e-05
-1.36248980715057e-05
-3.64295361771799e-05
-1.02135203927032e-05
-1.95504809999943e-05
-1.78371064755624e-05
-5.79900552680389e-06
-1.55858399101516e-06
-2.9118110863004e-05
8.6016903016403e-06
-2.16249497956486e-05
-1.859728439009e-05
-1.85078803358661e-05
-2.25496289278095e-05
-9.40663185656704e-06
-1.7270527769817e-05
-3.55418972414215e-06
-1.76859067097065e-05
7.07638087008533e-07
-2.35151434666116e-05
-4.65971857538042e-06
-1.69887233187462e-05
-2.65941944393666e-05
-3.33329102037988e-05
-1.76942717482673e-05
-4.49018251013445e-05
-2.18913184843386e-05
-2.42123767398704e-05
-2.16632658869225e-05
-2.99523944885889e-05
-1.77347258950731e-05
-1.10518571377607e-05
-3.44150861509549e-05
-5.59541578869906e-06
-2.2238968659369e-05
-2.82833827674552e-05
-2.94854322385329e-05
1.95142199835044e-06
-1.36589340429355e-05
-2.78542521468713e-05
-1.74388117823081e-05
-5.07234489635908e-06
-1.7914145401559e-05
6.90904585190629e-07
-2.68035560524474e-05
3.05781188917564e-07
-3.38797901828599e-05
-3.44060240999928e-05
-1.43756213393734e-05
-2.03364654444043e-05
-1.56356624071471e-05
-4.15718562220697e-05
-4.06873694905706e-05
-2.33143449240057e-05
-1.31556032238108e-05
-4.20012341770761e-05
-9.71381289329644e-06
-1.73495791026515e-05
-3.18948754250564e-06
6.34042731045483e-08
-2.34604033421071e-05
-2.84183473139434e-05
1.22025578209283e-06
-1.49563045819177e-05
-2.36530200781685e-05
-1.25628743327738e-05
-1.04418979541086e-05
-2.62870149902528e-06
-2.61438594898654e-05
-3.72400538106831e-06
-2.9053519105503e-05
-2.17955207423534e-05
-2.15927484440036e-05
3.8749026158414e-06
-7.46894270834278e-06
-1.75102076941652e-05
-1.22303102008831e-06
-3.37961874599891e-05
-1.39081074958023e-05
-1.75225375836092e-05
-2.92605661500572e-05
-1.45023230587166e-05
-1.35517173389563e-05
-1.22242771025927e-05
-2.66802093135772e-05
-2.45680589044851e-05
-3.72429241958456e-05
-2.96504809967335e-05
5.12180242570514e-08
-3.40791413637974e-05
-1.14028395020368e-05
-3.5501630280322e-05
-6.9658743052198e-06
-2.10279429863097e-05
-1.31784841998529e-05
-6.9821619681795e-06
-3.55445592136789e-05
-1.67691083996141e-05
-1.56192817723759e-05
-2.86531784040225e-05
-1.66058031523307e-05
-2.7645052280316e-05
-7.08226616134146e-06
-2.75512331484799e-06
-3.80475527016589e-05
-4.65530489951852e-06
-3.53103546666787e-05
-1.58424028296003e-05
-1.95161189183795e-05
-1.02321968466487e-05
-2.82721316448553e-05
-6.28718896359589e-06
-2.12968252508022e-05
-8.01334488380379e-06
-1.44999100002939e-05
-2.57337446507928e-05
-3.83854273171577e-05
-1.56841773011429e-05
-9.3254190976566e-06
-2.87511833145169e-05
-2.00815800862533e-05
-1.51018107516558e-05
-1.98229723329421e-05
-2.70754462806973e-05
-3.4108727246225e-05
-1.14803673828564e-05
-2.20018993565846e-05
-4.02359652720887e-05
2.03166514956209e-06
-2.42852660605092e-06
-1.55820539931011e-05
7.72893083153293e-06
-1.32592040333988e-05
-1.20588118075801e-05
-3.85151256416244e-05
-2.89383661445312e-05
-5.32476974895448e-06
-3.27287402857139e-05
-1.91851135223176e-05
-9.34717430639419e-06
-2.21245192982508e-05
-3.60755260904461e-05
-1.90326863850229e-05
2.71671021128849e-06
-7.49663609390923e-06
-1.23665759489149e-05
-2.32854209298082e-05
-3.97082903412569e-05
-3.41673202052982e-05
-3.21218704501995e-05
-3.26753219680691e-05
-2.59264344598769e-05
1.28313444060072e-06
-1.91665984449649e-05
-1.48825946445402e-05
-2.34606420043955e-05
-1.17872563819681e-06
-4.48457743821564e-05
-3.54871019572535e-05
-1.78681757406237e-05
-5.03481792935769e-07
-2.06301003946603e-05
-2.61457565223655e-05
-1.30583985130796e-05
-1.03256210759218e-05
-1.46992477883839e-05
-2.38590931953033e-05
-1.76915394602369e-05
-2.68898576619409e-05
-1.79764375514412e-05
-3.72587191505464e-05
-3.59567012061356e-05
-3.58057558598266e-05
-8.17558529380179e-06
-2.9409174036366e-05
-2.13046279125885e-05
-8.68413505143417e-06
2.26115602284209e-07
-2.48930937841653e-05
3.51627696654509e-06
-1.92331925633217e-05
-2.65103344869537e-05
-2.89829594117206e-05
-1.68751403282913e-05
-1.98176920117575e-05
-2.26523648662518e-05
-2.08210949105992e-05
-2.56920354281677e-05
-2.87654088461547e-05
-1.95189652912747e-05
-3.14906234478027e-05
-2.45302317037151e-05
-1.12902311406061e-05
-4.28026482224063e-05
1.64970421061855e-06
-9.01079383119843e-06
-1.23214375144277e-05
-2.5587307628051e-05
-3.32133629443993e-05
-2.43825871786309e-05
-3.26587811541425e-05
-1.08770473132093e-05
-1.28676040101802e-05
-1.02670199918814e-05
-1.83228415215563e-05
-2.89127529753548e-05
-2.93549250825593e-05
-1.15951135419926e-05
-1.54702755236476e-05
-2.53179838744886e-05
-2.08946050959131e-05
-5.94637642199274e-06
-6.95058053547802e-06
-2.05408040902098e-05
1.03307795485895e-05
-1.07946731982693e-05
-4.12075215885773e-06
2.43108036357676e-07
-6.23970388907816e-06
-9.61308287881399e-06
-1.92265006567796e-05
-2.63711558134629e-05
-1.98449724338676e-05
-2.10957472184265e-05
-1.88050641552932e-05
-4.02242743487808e-05
-2.17175789401444e-05
-2.41346285007912e-05
-2.75451766550161e-05
-1.57360557155227e-05
-3.23084998434824e-05
3.19755559289454e-06
-7.37990084119775e-06
-2.25373767178667e-05
-4.94336811568678e-05
-1.7956653381738e-05
-1.84867557496575e-05
-2.2061908575186e-05
-1.10386826125782e-05
-3.77716962460829e-05
-2.18458520370176e-05
-2.59045860740602e-05
-8.3553996841398e-06
-1.23150248421627e-05
-2.12818896600854e-05
-2.74709656232119e-05
-2.2153570612902e-05
-1.11729006215371e-05
-2.88728784256204e-05
-1.14906900374059e-05
-2.35909240133582e-05
-2.53113907190019e-05
-1.38142899559754e-05
-1.48762276582505e-05
2.84803700133937e-08
-3.10833416616931e-06
-2.42603561744201e-05
-1.06053395267582e-05
-1.1931339958387e-05
-8.96204258021514e-06
-1.83517086727083e-05
-1.13458827314099e-05
-1.08074507197613e-05
-7.4597737723731e-06
-1.96322058091257e-05
-4.56476729151726e-06
-3.49974391053847e-05
-1.84918114377125e-05
9.21667399756781e-08
-1.9461976963434e-05
-2.07675157817807e-05
-1.65622179216327e-05
-2.90021609585754e-05
-1.76970084859528e-05
-8.05503558909257e-06
3.94156993378187e-06
-1.27139088179983e-05
-3.32919938558234e-05
-1.21297474985798e-05
-1.02968532097401e-05
-4.01582425036982e-05
-2.45490932266747e-05
-9.37858345234946e-06
-3.3331458245276e-05
-2.99445169155596e-06
-3.10635088970127e-05
-1.62776956866463e-05
-1.25027679297077e-05
-1.8334813438852e-05
-2.33549187006032e-05
-2.39338292948484e-05
-1.49385026417171e-05
-3.43598534560253e-05
-2.16494764990934e-05
-2.82515252295455e-05
-2.19493009303923e-05
-4.55031473044273e-05
-1.55033813209926e-05
-1.11588244718218e-05
-3.20223980757246e-05
-2.13421161535203e-05
-2.54337901605417e-05
-1.99795179546066e-05
-1.38239192407368e-05
-4.41342506423616e-05
-9.65302146840249e-06
-2.25733427931131e-05
-3.14072365859003e-05
-3.58851607797484e-05
-2.18523119653722e-05
-1.45494117341169e-05
-3.33972142917061e-05
-2.51088602720776e-05
-4.1434933687881e-05
-2.7294912385403e-05
-3.9858865639202e-05
-1.61628846516472e-05
-2.05600294132419e-05
-4.69647006681892e-05
-1.36189421138516e-05
-2.76088029359482e-05
-2.40300145923731e-05
-1.66873565807647e-05
-4.43996956237892e-05
-2.312352269077e-05
-3.25602152307424e-05
-3.22400811246883e-05
-2.5043240586798e-05
-1.81157226353277e-05
-2.46624519934445e-05
-2.51139870120502e-05
-9.52417265747715e-06
-1.18193799410687e-05
-2.24389536196438e-05
-1.10594051656774e-05
-2.28434241301733e-05
-1.03221253431276e-05
-1.5174230246338e-05
-2.03650105364349e-05
-4.20173812606387e-05
-1.34652862442441e-05
-5.27535937818136e-06
-3.96075122837244e-05
-2.67168106369473e-05
-2.98563740592476e-05
-8.53782792797315e-06
-2.18667025534027e-05
-1.83026799007792e-05
-2.13304673547892e-06
-7.8178642360847e-06
-1.40031410282429e-05
-1.61589755727676e-05
-4.19375693179438e-05
-8.61330300207826e-06
-2.14863518573025e-05
-2.03658684517137e-05
-1.58161776336712e-05
-1.91881151833174e-05
-1.64314742919384e-05
-2.08245002494727e-05
-1.41713664371707e-05
-2.39469557526397e-05
-2.03185632229428e-05
-1.96051957789747e-05
-2.53282879736574e-05
-2.93371400798119e-05
-2.13866867523484e-05
-2.04785343725946e-05
-2.8431239040887e-05
-1.98527994599031e-05
-1.72064083118692e-05
-3.18409672473625e-05
-1.41796539904528e-05
-1.20473615381811e-05
-1.36134237078762e-05
-2.74469770763268e-05
-2.40045012070227e-05
-3.07812482922662e-05
-2.12737018241788e-05
1.28345235193555e-05
-2.82154170658877e-05
-2.22714486158088e-05
-4.40385617324998e-06
-4.26473402823876e-05
-2.45462744680344e-05
-4.50575977243945e-05
-1.29660948609651e-05
-1.9509519673316e-05
-1.7683358601741e-05
-2.64344761775753e-05
-5.26972028098009e-06
-3.92978687131334e-06
2.89979486298457e-05
-2.46005525959667e-05
-4.20763007617889e-05
-2.5184244085965e-05
-2.66470979108692e-05
-2.17629583790516e-05
-4.48966438258375e-05
-5.24433141848235e-06
-4.23181411891753e-05
-4.15454142101422e-05
-1.70417650221779e-05
-1.58411413855598e-05
-9.87248101249672e-06
-1.72796941068293e-05
-1.33657597577306e-05
-2.97668095380723e-05
-1.36154834657911e-05
-1.02849568174065e-05
-1.0166312968514e-05
-3.70407851405736e-05
-3.36479657047918e-05
-2.96476285353553e-05
-4.82304508025062e-06
-8.64366372042142e-06
-1.62101230064639e-05
-1.27319491376817e-05
-6.1463568680048e-06
-1.42856514513315e-05
-4.77577202049444e-06
-1.29409114667058e-05
-3.04752357847606e-05
-2.13477591026304e-05
6.69830989306376e-06
-1.62350508465798e-05
-2.79140902221527e-05
-1.78554622205137e-05
-6.12894494183054e-06
-1.89456467452064e-05
-1.89974391032643e-05
-3.59287405131919e-05
-1.49952133141683e-05
-1.38254836579144e-05
-4.56117852228192e-05
-2.57775195961e-05
-1.84198788545822e-05
-2.24232103255407e-05
-1.35418334839503e-05
-1.22750121802309e-05
-2.63745960915331e-05
-1.79330124139244e-05
1.15591912062198e-06
-1.54303781779452e-05
-1.93535023509415e-05
1.94058501164276e-07
-2.05702006050589e-05
-2.89410602092307e-05
-7.93750184440553e-06
-3.10429246923859e-06
-5.57943814761467e-06
-2.13580446236557e-05
-1.04985302661138e-05
-4.52748712377495e-06
-2.65660704010595e-05
-4.17263871081667e-06
-1.92997938236691e-05
1.19620571308248e-06
-3.08339977854662e-05
-1.59269448320765e-05
-5.13948589524595e-06
-2.37885658395624e-05
-3.94234420298568e-05
-2.19402596854527e-05
-1.62836070002824e-05
-2.3839477893303e-05
-1.81321617458337e-05
-1.53427350665577e-05
6.80400481234756e-06
-1.34370102524864e-05
-2.22982327600024e-05
-8.85307534496627e-06
-1.18345004458064e-05
-6.13618080273547e-06
2.85394528500879e-06
1.25924075188194e-06
-2.38948571409761e-05
-1.33279664719248e-05
-2.68541390956219e-05
-9.95138562951641e-06
-9.96003186274703e-06
-2.87849241005914e-06
-2.00049636163721e-05
3.95082843749353e-06
-8.12272774738845e-06
-2.63504344346995e-05
-2.84352146382701e-05
-1.73809560938145e-05
-1.79416388247438e-05
-2.34974257490503e-05
-2.83685466508064e-05
-1.49535192004715e-05
1.70722781428003e-06
-2.06205564889551e-05
-3.62865186432338e-05
-1.76132939096345e-05
-1.4188175427327e-05
-7.38611544700803e-06
-4.59803680293563e-06
-8.80035146196931e-06
-6.48413961286726e-06
-1.17372362428887e-05
-2.64457794527907e-05
-3.05339599695862e-05
-9.11531734498112e-06
-2.24845140652045e-05
-2.78083149832798e-05
-1.84401018182444e-05
-2.49680686516232e-05
-2.74183881305702e-05
-7.94057549347629e-06
-1.9395550461445e-05
-1.23256453068588e-05
2.59527007143639e-06
-2.42872111477719e-05
-2.68669662885865e-05
-6.2749170067909e-06
-1.04946858102588e-05
-2.05489903998998e-05
-2.83749038838864e-05
-3.7286790951694e-05
-1.18739250525414e-05
-2.5728031623444e-05
-5.91031727329384e-06
-8.93398148587075e-06
-2.06271736565847e-05
-1.78345519082035e-05
-2.98686535321166e-05
-9.46427885962039e-06
-2.04347217015165e-05
-1.3104908001719e-05
-1.60440793727364e-05
-5.02459745295702e-07
-2.14158889211108e-05
-2.29795326585324e-05
-1.65267860454901e-05
-1.78902102822932e-05
-1.62658545595639e-05
-1.64955197320353e-05
-2.25658005182076e-05
-6.70228447313714e-06
-3.19897468538189e-05
-1.45116498746591e-05
-8.1387126975752e-06
-1.8558379971789e-05
-4.00599120772679e-05
-6.62693797321376e-06
-2.55080129266897e-05
-4.04864181231006e-05
-7.00336572659597e-06
-3.13347542434876e-05
-1.62047106780481e-05
-9.60598200611439e-06
-3.34784244341324e-06
-3.42901376658822e-05
1.48573000119209e-06
-1.08820956209704e-05
-8.20355893356487e-06
-1.05210201717949e-05
-1.1162469276222e-05
-4.19108889598061e-05
-1.73657255790409e-05
-3.92034072992261e-05
-4.47438742172706e-05
-2.93477904391276e-05
-2.28248790853386e-05
-2.93198506984439e-05
-1.61097038657707e-05
-1.85020598260354e-05
-2.77944060577825e-05
-2.42844891017146e-05
-2.17263226642751e-05
-1.29183820004108e-05
-2.00594019013822e-05
-1.53806497410155e-05
-2.35615997155867e-05
-1.43258511359951e-05
-3.83782672670691e-05
-4.58262174690422e-05
-3.90089975727728e-06
-8.32469395447739e-06
-2.49776069329484e-05
-2.91641366057559e-05
-1.64698360412364e-05
-1.58735841695466e-05
-2.82343382755452e-05
-2.91074227975899e-05
-2.6243205905859e-05
-4.71150490764703e-05
-2.03109979232232e-05
-1.5445417093019e-05
-2.42891859320445e-05
-2.98142029517226e-05
-2.91345175483499e-05
-3.19800407558127e-05
-2.3561169057399e-07
-4.79969463245921e-07
-6.5876174393172e-06
-1.19146833671114e-05
-1.78429195437382e-05
-9.66890764666982e-06
-2.14882683044956e-05
-1.20619693569209e-05
-4.05786985138769e-05
-3.73107552459596e-06
-1.7115430866948e-05
-3.00503276495068e-06
-1.67456556004989e-05
-1.23528569609108e-05
-1.10872705023638e-05
-2.30762242483819e-05
-7.85106769084263e-06
-2.36586724147649e-05
-1.35897168851352e-05
-5.94939300785921e-06
-3.36017755674276e-05
-9.36793004486236e-06
-2.31245668492087e-05
-1.14066497952232e-05
-2.70640583265019e-05
-1.9423641704327e-05
-2.35763222334821e-05
-5.9934551393712e-06
-2.66363107903037e-05
-1.48997733467816e-05
-3.57348626441826e-05
-1.20378037535451e-05
-3.05851460418697e-05
-1.13679317733267e-05
-1.94691704416579e-05
-2.5811432351266e-05
-1.539401949329e-05
-2.36017149411905e-05
-1.78884450743578e-05
-2.61231257367385e-05
-8.49849950977892e-06
-1.06565600870976e-05
4.08053716355005e-06
-4.7972386609181e-06
-7.68825196490228e-06
-1.22150540772182e-05
-9.54792763580381e-06
-1.11521095018256e-05
-2.39580953309659e-06
-1.67785742597629e-05
-1.80428858003418e-05
-1.91953356939224e-05
-3.36366791148812e-05
-3.80630634713814e-05
-1.63526650125466e-05
-3.0966419709938e-05
-3.63622608261897e-05
-1.20852704167268e-05
-9.69503070228198e-06
-2.61414679313044e-05
-3.32013740934884e-05
-1.82068031785772e-05
-3.09210082314134e-05
-2.55487947292764e-05
-2.39478353182868e-05
-1.44406226973007e-05
-1.48151044592278e-05
-3.36759781220848e-05
-1.19479027201232e-05
-2.40807459743402e-05
-2.45429522880382e-05
-3.11769089035786e-05
-2.55849340582547e-05
-3.26461525738756e-05
-2.68728951011422e-05
-1.86482543612652e-05
-1.86295455671208e-05
-1.98605923584463e-05
-1.79077513645165e-05
-1.82504495626737e-05
-4.14104922928301e-05
-1.89626294699058e-05
-1.1928378579847e-05
3.07487264237327e-06
-1.81046557731221e-05
-3.55764175026088e-05
-1.91615161802224e-05
-1.26455327113032e-05
-2.15366507654804e-07
-2.23733067491425e-05
-2.62303286319482e-05
-1.78904781531685e-05
-2.21324488625088e-05
-1.62623880424637e-05
-1.75767748463434e-05
-2.43286779128133e-05
-1.33664828183329e-06
-5.94353276450093e-06
-2.54037865322213e-05
-3.69745980911397e-05
-4.72389233565227e-06
-1.96066386346893e-05
-3.05061344703517e-05
-1.66114975451275e-05
-1.49605507490644e-05
-1.46135186864692e-05
-4.50486178318694e-06
2.18611583731493e-05
-5.90423751568947e-06
-2.65492699800814e-05
-1.52317028916716e-05
-1.96594480569689e-05
-1.8391084300963e-05
-2.36764466991805e-05
-2.33917158914481e-05
-2.25708015866596e-05
-2.31168824193058e-05
-8.26300163956944e-06
-1.32913180662314e-05
-8.71089814627275e-07
-2.85556101126761e-05
-2.22635161802083e-05
-6.2736818258508e-06
-2.35601434345582e-05
-1.89425818570899e-05
-3.44275330961866e-05
-1.34312562640076e-05
-1.96350720757114e-05
-2.29760091105322e-05
-1.48005840054532e-05
-9.49180231946538e-07
-3.32829421726722e-05
-4.29322528525389e-05
-3.29026182797347e-05
-2.2406762269455e-05
-3.39618660358845e-05
-2.78718076349017e-05
-3.02205381705268e-05
-1.34411085936148e-05
-6.58429852424929e-06
-3.3485229766527e-05
-1.22341101666159e-05
-1.9412456385569e-05
-2.73037442073653e-05
-2.38361510554875e-05
-8.95584188654612e-06
-4.34807873562071e-06
-2.18065216798761e-05
1.249470433356e-05
-2.08222678694728e-05
1.85300627466432e-05
-1.34066761388746e-05
-1.3204775060671e-05
-3.95160904195471e-06
-1.38340082307282e-05
-1.91990331485613e-05
-2.45982198543051e-05
-3.98126980978508e-05
-3.56638472465224e-05
-2.20274877927418e-05
-2.10221921621771e-05
-1.58353519893618e-06
-1.94711173243893e-05
-1.28738446419618e-05
-2.69495733244214e-05
-2.573045968814e-05
3.00272640312742e-07
-3.90555028609402e-05
-3.09485154081877e-06
-1.06673538216642e-05
-3.5132715045714e-05
-2.96459729886248e-05
-2.52672125654379e-05
-1.83871611673487e-05
-3.00048853560994e-06
-2.40279276670375e-05
-3.07983154172217e-05
-2.54900985071548e-05
-2.4680229011423e-05
-2.74887575067098e-05
-1.04395749201652e-05
-2.85012241681335e-05
-1.68373539823516e-07
-1.62318976160299e-05
-5.29196008051594e-07
-3.62281131904437e-05
3.82778311850767e-07
-1.53682960746811e-05
-2.10755164171438e-05
-2.50249298226367e-06
-1.21504730760952e-05
-1.64431352250614e-05
-4.2273136418905e-05
-2.18439488045922e-05
-2.10900161725949e-05
-3.52920714259689e-05
-1.60200220044357e-05
-1.14248969943827e-05
-3.95389894009491e-05
-2.60996750356326e-05
-2.31449197836526e-05
1.45606159749333e-06
-2.43564463866505e-05
-2.26256597761181e-05
-2.25558810241988e-07
-3.20577331834501e-05
-3.18025983001648e-05
-6.57633914156431e-06
-9.67261025386974e-06
-2.78852673114168e-05
-3.23147400078711e-05
-2.42419193176177e-05
-1.54740434341012e-05
-1.48471839335795e-05
-5.2032315063068e-06
-8.04218972082328e-06
-4.95700397407901e-05
-9.33812000931377e-06
-1.40382792740324e-05
-1.78874803706172e-05
-2.69063165059413e-05
-1.74781298021139e-05
-2.12245670701702e-05
-3.15927631889246e-05
-2.70241423015583e-05
-1.17932390933201e-05
-2.13130949926189e-05
-1.34762389575073e-05
-7.2567247262788e-06
9.59164390527139e-06
-2.7889134456458e-05
-2.94358207838806e-05
-3.09921537263355e-05
-2.58907371007209e-05
-3.33558364679653e-05
-3.73893062837912e-05
-1.09464975845504e-05
3.03759429142466e-07
-1.48073611890289e-05
-2.7504638371991e-05
-1.87658623324307e-05
-2.67565338746973e-05
2.90005372494611e-06
-1.38583692477476e-05
-1.15163698542619e-05
-7.0783359906675e-06
-3.02075264395415e-05
-1.85599648217469e-05
-4.30614430335206e-06
-1.78549504161209e-05
-2.29643160631349e-05
-4.18255317602379e-05
-1.49897639123077e-05
-2.36028727264217e-05
-8.70660574215743e-06
-2.8900597313635e-05
-1.75935935946327e-05
-2.19095359628494e-05
-1.44325994744882e-05
-3.97863574704837e-05
8.36827118102786e-06
-9.91721042332669e-06
-1.69769334076905e-05
-2.21413526894326e-05
-1.56992777982958e-05
-1.78998322428565e-05
-3.71702936027841e-05
-3.51379614975498e-05
-4.05693936614466e-05
-3.38290503031715e-05
-3.11232515550053e-05
-2.08147831331725e-05
-2.52820307691809e-05
-1.97056904610142e-05
-1.7207396324122e-05
-2.67936408099596e-05
-7.33227167812653e-06
-2.50218890361663e-05
-1.48789595931172e-05
-1.22386936567608e-05
-2.35729264550697e-05
2.99064303641542e-06
-3.4291467184224e-05
-2.16411913928727e-05
-1.96559500382288e-05
4.41856939404184e-06
4.59216833077654e-07
-2.99388646077414e-05
-3.54727769972369e-05
-1.79565329496133e-05
-1.26294133989432e-05
-2.20982469111706e-05
-4.05669469736758e-05
-1.25204149666406e-05
-1.04193371957757e-05
-2.46430397118454e-05
-4.6442480223159e-05
-2.33568423362686e-05
-2.56083194485919e-05
-2.18787720259937e-05
-2.20361831538907e-05
-2.66329010574175e-05
-1.22486367779487e-05
-4.67451238662503e-06
-2.26662626615693e-05
-7.96899301652928e-06
-2.63063895976118e-05
-1.11839856480785e-05
-1.23034870346773e-05
-6.54956936838669e-07
-2.18899078983638e-05
-1.34889182154662e-05
-1.23375970703846e-05
-5.40729130443804e-06
-8.17394433138605e-06
-1.0463142594671e-05
1.41948528535507e-05
-3.21195764379203e-06
-2.11674321733197e-05
-7.89044279513985e-06
-8.783440419589e-06
-2.90271700614137e-05
-4.08353090054617e-05
-1.45019820317905e-05
-7.41986998034116e-06
-4.13954634558703e-05
-2.92937675537359e-05
-4.02323206765564e-05
-1.39772967829231e-05
-2.79305388536412e-05
-5.56330744193489e-06
-3.24910416358513e-05
-2.50849039983719e-05
-3.56727746287142e-05
-2.89277458236794e-05
-3.60790037207151e-07
-7.76474652769741e-06
-2.10944705408116e-05
-1.4117320223045e-05
-1.11404694840251e-05
-1.98820743206236e-05
-2.075570348014e-05
-2.42761513555219e-05
-2.17551205212477e-05
-1.29762429114207e-05
-3.58569011140153e-05
-1.3372283162835e-05
-1.10182664617168e-05
-3.17961703824461e-05
-1.88374725682266e-05
-9.06926715680227e-06
-1.84866224139266e-06
-1.66540519505474e-05
-9.96408221871523e-06
-3.28965046795223e-05
-3.58000944894554e-05
-9.54952838483254e-06
-3.69804792468561e-05
-2.46192681946176e-05
-2.43349611621071e-05
-8.57795437332731e-06
-1.51722065634772e-05
-1.74954915160526e-05
-4.22467466179248e-05
-1.95946433190356e-05
-1.87365545299488e-05
-4.55022853511012e-06
-3.68436686087292e-05
-4.29639268765261e-06
-6.15867111489972e-06
-1.8869641298416e-05
-8.45945709832015e-06
-8.64074032775986e-06
-3.65641687185855e-05
-3.02276353794035e-05
6.11463538985914e-07
-1.65997538533065e-05
-2.5671677053129e-05
-3.32556737199299e-05
3.11873974557409e-06
-2.16712706607467e-05
-1.86499977938594e-05
-1.18030352812142e-05
-1.2477237634467e-05
-2.60028365744362e-05
-9.73742375924819e-06
-2.20637093951706e-05
-2.94440482381367e-05
-3.38010039655331e-05
-1.50768560373498e-05
-3.20701503136323e-05
-1.47077935330736e-05
-1.29679945510084e-05
-1.41230228046822e-05
-1.2833490643415e-05
-2.84880860015142e-05
-1.31996258175743e-05
-3.78254545634811e-05
-4.01222525891083e-06
-5.56972527082556e-06
-1.62434478931595e-05
-2.27583776991069e-05
-1.76798527766022e-05
-1.58518543591399e-05
-3.32011044814577e-05
1.93590769395631e-06
-6.48025135684708e-06
-1.47423130886626e-06
-1.72428908605885e-05
-6.42830646027405e-06
-8.37652702958736e-06
-2.60031873225659e-05
-7.62371978397293e-06
-1.37681309891401e-05
-3.90312134273902e-05
-5.70750346012563e-06
-1.81202931505399e-05
-3.25871469009436e-05
-1.53192076962889e-05
-1.60190152791576e-05
-2.09242865021195e-05
-1.24251030517234e-05
-6.41701381841552e-06
-5.43873014093733e-06
-1.44026280792215e-05
-1.36678263264616e-05
-2.81420440995022e-05
-1.09240073173143e-05
-2.73732878364269e-05
-7.48405209864092e-06
-1.91738877618937e-05
-2.47433601151251e-05
-3.08421474146472e-05
-2.90367668921315e-05
-2.60260330028325e-05
-1.34660189999855e-05
-1.45635827303725e-05
-2.51172119659615e-05
-3.18700568168487e-05
-4.88643878556728e-05
-1.8584827964768e-05
-1.06868334950481e-05
-2.62358499281444e-05
-1.50026208380205e-05
-2.51281361372951e-05
-1.84714812462025e-05
-2.93846169315786e-05
-2.74517632041033e-05
-2.04948831944728e-05
-3.5645796278896e-05
-5.92033108385806e-06
-5.48384702620179e-06
-6.54089718514333e-06
-1.62731966238751e-05
-1.76496022211633e-05
-1.4913041251231e-05
-2.39358443438561e-05
-1.30699291002244e-05
-8.47797525928196e-06
-7.11288120087234e-06
-3.35695693768574e-05
-6.24695394798989e-06
-2.02498798362357e-05
-2.06748369198592e-05
-1.38509995025672e-05
-2.01132429161096e-05
-2.66897650784285e-05
-4.69127469085952e-06
-2.12028047366902e-05
-1.62390600190485e-05
-5.23272684604105e-05
-3.58600132535137e-05
-1.57521059288269e-05
-1.6198513389042e-05
4.33986814258211e-07
-1.29210208333923e-05
-1.85556634565511e-05
-2.60266247052269e-05
-6.29747006376119e-06
-1.73689676334207e-06
-1.44963718586044e-05
-2.53350219847521e-05
8.95591694716529e-06
-1.71743708902399e-05
-9.81150647393388e-06
-6.78276312841106e-06
-2.5632667439587e-05
-1.43030757027723e-05
-2.74790232274047e-05
-1.47628825900498e-05
-2.4541703320602e-05
-3.38595067213936e-05
5.36282382443439e-06
-4.13766351583102e-06
-2.04142468453747e-05
-1.98238336129541e-05
-3.00256657044096e-05
-1.1860412484118e-05
-3.35008422903438e-05
-1.9440184097731e-05
-2.49114309763232e-05
-4.95140421972171e-06
-1.47253752890019e-05
-2.53012023160941e-05
-6.69423471398106e-06
-1.78394858784208e-05
-1.47211859533059e-05
-1.69808685850818e-05
-2.27060536485811e-05
1.82421352622044e-06
-9.05958822686815e-06
7.38865784027752e-07
-3.16214140219104e-05
-2.04575192341109e-05
-3.38552572772786e-06
-1.61286065099831e-05
-1.74540958053901e-05
-2.56762186416378e-05
-1.15627682736254e-05
-2.42513428552731e-05
-2.48713382007536e-05
-1.47219646735991e-05
-1.65675928915064e-05
-3.21577394167982e-05
-2.77722316809465e-05
-1.60185683996946e-05
-2.88669090763873e-05
-3.0083001843146e-05
-1.85996745635252e-05
-5.62903019379152e-06
-1.76228244405522e-05
-1.33056346868248e-05
-1.78822659939826e-05
-2.54582051763756e-05
1.43830536581464e-06
-3.13805704052319e-05
4.82712058750679e-06
-1.92345588062592e-05
-3.60556056792206e-05
-1.54037328297661e-05
-3.02451355997994e-05
-2.17886585127776e-05
-1.60376039700721e-05
-3.1371076409822e-06
-2.20039443021167e-05
-2.64999562224269e-05
-4.3214763340032e-05
-4.8579107068139e-06
-2.65783721754264e-05
-9.56177779134323e-06
-2.30445925750129e-05
-1.37785828428851e-05
-2.95078627164131e-05
1.20301291450675e-06
-4.22021891219544e-05
-2.87369265545389e-05
-1.24430185768686e-05
-1.56001289854381e-05
-4.06348013263552e-05
-1.00618082691082e-05
-3.61961350735814e-05
-2.06324056517536e-05
-4.68498885940143e-05
-3.72915339326081e-05
-2.8424533059838e-05
-1.52418274790892e-05
-1.46261764119916e-05
-8.52873888994274e-06
-3.77323807764715e-06
-1.98540218024288e-05
-2.32892930495309e-05
-3.00861755515394e-05
-1.64514881841861e-05
-1.01020400946549e-05
-2.32328085723328e-06
-3.35523679650859e-05
-2.09045193138267e-05
-3.7997700278049e-05
-1.72883736348687e-05
-2.69022643866327e-05
-2.62304335163252e-05
-9.33160749472454e-06
-3.2530591884335e-05
-2.76766470616246e-05
-5.60207920873541e-06
-1.22134484210503e-06
-1.87430812350384e-05
-2.24903599178652e-06
-6.25087707536459e-06
-1.6548169979523e-05
-9.94134609705911e-06
-3.78707365039835e-05
-1.43050010044818e-05
-1.67925149128988e-05
-1.19307966489036e-05
1.59451137315834e-05
-2.40092525523853e-05
-1.85180659212596e-05
-3.19847747004048e-05
-3.42094189198446e-05
-3.02290944856909e-05
-4.38702942462162e-05
-3.26178310435257e-05
-1.99835818243721e-05
-1.6183489380646e-05
-3.84160264812226e-07
-1.49769264029091e-05
2.0061247715765e-06
-1.5909343659437e-05
-1.67768096312832e-05
-2.74760118530317e-06
-9.92808901348043e-06
5.86472149089568e-07
-1.79157990931593e-06
-1.28485780085834e-05
-2.37387673547874e-05
-2.01268302810156e-05
-2.20551486121754e-05
-9.66943602384078e-06
-8.56994643032527e-06
-5.90705606761787e-06
-1.16498680826296e-05
-2.41533358711247e-05
-2.06135171847259e-05
-7.72524782957353e-06
-1.6927755092725e-05
-3.3251554247132e-06
-2.80067909413466e-05
-3.16787974428803e-05
-1.50965214115525e-05
-3.45092767301824e-05
-4.88448351169203e-05
-4.66553837053679e-05
-1.5773092804199e-05
-4.21666245560998e-05
-2.59704832029142e-05
-1.51901335765179e-05
-2.32737381384831e-05
-1.59802568925748e-05
-3.65910306115015e-05
-3.17746916857636e-05
-3.19331887849052e-05
-2.95409340516313e-07
-2.11628212181838e-05
-4.65757978667243e-06
-1.64513357035914e-05
-2.15286797292957e-05
-9.38428986428895e-06
-5.35934256606237e-05
-2.03451605453687e-05
-2.65874341571516e-05
-3.1695220250718e-05
-1.72381725895625e-05
-3.75067174593087e-06
-1.26788651654548e-05
-2.9521679045553e-05
-1.63075430090918e-06
-1.96733899651617e-05
-4.18901591616646e-05
-3.88212268901071e-05
-1.9699121205801e-05
-3.45832691333886e-05
-1.35243846869289e-05
-2.43378787182858e-05
-4.03458739803767e-05
-3.44682901321758e-05
-2.41926503400734e-05
-6.35046233464311e-06
-3.07531059459424e-05
-1.156931082229e-05
-1.69280198335382e-05
-1.19583056680867e-05
-2.78836249163336e-05
5.90104402240123e-06
-3.51618910749802e-06
-1.77817948620469e-05
-1.54383885268851e-05
-1.42838199873047e-05
-1.29969538392176e-05
-3.44480515914546e-05
-1.69063705026447e-05
-6.40103169419616e-06
-2.23492464553691e-05
-1.91101196566041e-06
-2.25888132779497e-05
-2.37804683509146e-05
-2.63291483906692e-05
-1.63318296228982e-05
5.02243210365147e-06
-2.07650050711981e-05
4.54749934003346e-06
-3.59743320857307e-05
-2.29952859525536e-05
4.51897695753534e-06
-4.60262517908933e-06
-2.21662538831853e-05
-1.90172604916859e-05
-4.07819294336643e-07
-2.281792177199e-05
-2.94270067147063e-05
-2.2616607948215e-05
-3.97181443736343e-06
-3.19584055415698e-05
-1.23928907922633e-06
-1.06111936444341e-05
-3.65345780319212e-05
-1.14073452833082e-05
-2.36926064178525e-05
-3.66693408183956e-05
-3.17050056001895e-05
-2.05611211667994e-05
3.72802083876168e-06
-1.7377429960028e-05
-3.63429595549472e-06
-9.48241435778953e-06
1.76736361274877e-06
-7.81462893100733e-06
-1.7458875361865e-05
-2.36784503865358e-05
-2.13665016063583e-05
-2.73598787855936e-05
-3.52902643988412e-05
-3.78366275611492e-05
-2.05513481092161e-05
-2.0251944997758e-05
-9.02080538620755e-06
-1.26725751151943e-05
-1.3779677465685e-05
-1.94921377876649e-05
-2.7092601009795e-05
6.71641611945943e-07
-1.94251178121258e-05
-2.81216766592543e-05
-1.45076966108578e-05
-2.57007881955907e-05
-9.77764389474899e-06
-1.24602307142604e-05
-2.66265688814636e-05
-1.41682665129009e-05
-6.2686503170127e-06
-2.44855004428277e-05
-1.03360486363898e-05
-1.95767705729633e-05
-1.65667142435884e-05
-8.46214625290937e-06
-2.09673001075611e-05
-1.85215975062144e-05
-2.72287686026533e-05
-3.01424308504484e-05
-1.79430568310611e-05
-1.13056970463585e-05
-1.83074935602376e-05
-3.88273084170143e-05
-3.02450536381152e-05
-7.04940623274952e-06
-2.70027554670656e-05
-2.52161692554818e-05
-1.71439499865313e-05
-2.13188212646682e-05
-1.46642610204373e-05
-2.05086308302435e-05
-3.76118874149343e-05
-1.81132112219079e-05
-7.06505977801643e-06
-5.2269753937738e-06
-2.3893052728182e-05
-4.7955034870737e-06
-2.26621999497751e-05
-3.92685234980661e-05
-1.50627727927928e-05
-2.08575328265108e-05
-2.58151046832293e-05
-2.02569474237911e-05
-1.91486840581744e-05
-3.09667344409095e-05
-7.47990703853241e-06
-2.25610462013008e-05
-2.73460659027596e-05
-7.61315725204339e-06
-2.78883129514244e-05
-2.36657515618721e-05
-1.0969620809683e-05
-2.2816448369652e-05
-3.33928565804809e-05
-1.81232333514878e-05
-2.1743050423836e-06
-5.74204082914327e-06
-2.91791271690251e-05
-1.61810346251355e-05
-1.38639493230861e-05
-1.65626163320737e-05
-3.10211449792379e-05
-6.28634416708778e-06
-3.19754998493921e-05
-1.62762931072272e-05
-2.13417854227819e-05
-2.46732678064115e-05
-3.84780589826167e-05
-2.03641368177244e-05
-1.28642792259397e-05
-1.29748891644792e-05
-1.43637273835409e-05
-3.21933842193209e-05
-7.59267650956299e-06
-2.17854993534875e-05
-2.04240153400002e-05
-1.45729025682212e-06
-1.87688646261306e-05
-6.48984826145177e-06
-1.62664360880434e-05
-1.74839110183985e-05
-3.08484862235538e-05
-2.70238500983799e-05
-3.12117683870405e-05
-1.00720198654787e-05
-2.80183100402153e-05
-1.69771751008855e-05
-1.45716008179878e-05
-1.85801825327366e-05
-2.0987052692624e-05
-2.1087657295305e-05
-6.87101048835775e-06
-1.74633676426682e-05
-1.95390177570483e-05
-2.64054425887821e-05
-3.00394236332911e-05
-6.38394525730575e-06
-5.43596237594272e-06
-4.13916327188607e-06
-3.66043360306423e-05
-1.44848380760163e-05
-2.37470114595317e-06
-2.30807166633955e-05
1.60168094199581e-06
-2.30009249818835e-05
-2.8394447610341e-05
7.56845970274058e-06
-2.92167875781163e-05
-2.79648931419064e-05
-1.33773437768673e-05
-5.5258554910137e-06
-3.79363268454294e-05
-3.18014284250206e-05
-1.04130218523181e-05
-3.3259169020679e-05
-4.27279084479986e-05
3.48429874355056e-06
-1.30172317576327e-05
-1.99194721971645e-05
-1.77395717341257e-05
-1.84836154172079e-05
-2.63159560019595e-05
-2.88922799479642e-06
-2.45357465357544e-05
-4.48855571972166e-05
-9.65304390246371e-06
-2.83799028654987e-05
-2.69710215841835e-05
-3.68899517363498e-05
-1.58625940530886e-05
-2.51281155095904e-05
-2.6864636836853e-05
-2.45985265935323e-05
-2.34121856539836e-05
-1.13894350157758e-05
-7.03461840970273e-06
-1.73652287251113e-05
-1.10110735822627e-05
-2.37660737967034e-05
-1.50166297076913e-05
-4.28579483831847e-06
-1.19817046311547e-05
-2.4307123006862e-05
-2.60125274326948e-05
-1.20308850426142e-05
-3.52778810053947e-05
-2.42134051445305e-05
-3.09023612497781e-07
-3.45042402896329e-05
-7.4293348081241e-06
-1.7879497849824e-05
-1.22617715083882e-05
-1.32794421672751e-05
-1.33695521015399e-05
-1.28558941599562e-05
-1.48847650832627e-05
-1.35594461861749e-05
-1.8257942681046e-05
-1.49294610457806e-05
-2.3460908196442e-05
-2.00775959618509e-05
-1.2081853439466e-05
-2.10753857988982e-05
-2.39429832094047e-05
-2.89598674587487e-05
-2.55161793282646e-05
-8.11002016461697e-07
-6.12405764963932e-06
5.45715620664966e-07
-1.16694977546272e-05
-3.1648277571134e-05
-3.16106961903073e-05
-2.96282679705287e-05
6.09386601329865e-06
-6.22965367860188e-06
-2.50673392076718e-05
-3.51083188127459e-05
-2.54425490594882e-05
-1.31823522359244e-05
-4.02884908789813e-05
-3.7884883381193e-05
-5.49940523057288e-05
-1.72167237313093e-05
-2.08679884793897e-05
-5.14731986969086e-06
-1.16791982256228e-05
-2.17448376546175e-06
-2.78398884666175e-05
-3.05964869922315e-05
-1.27285480425654e-05
-1.48440078544257e-05
-1.0662145014221e-05
-1.55813063619208e-05
-1.95989264487571e-05
-1.53973468293924e-05
7.13061377631708e-07
-1.16309107738248e-05
-7.21976916267586e-06
-2.38145452840361e-05
-9.31855168582783e-06
-1.07635598841368e-05
-3.2291352989271e-05
-1.77611039804266e-05
-9.50502157310603e-06
-2.5456181110953e-05
-2.57504315962291e-05
-3.97848231770542e-05
-2.93826973140436e-05
1.31378561609604e-06
-3.70824983012859e-05
-1.88746120895471e-05
-2.70997533152676e-05
-4.41437067489705e-05
-1.4042404475485e-05
-2.49734124061504e-05
-2.29692922021235e-05
1.59394996728887e-06
-2.99822067501953e-05
-1.72860182134641e-05
-4.5396946366707e-07
-1.20246724872967e-05
-4.09256074006289e-05
-6.83830902801581e-06
-1.56916885789427e-05
-1.71588611450404e-05
-1.6722898458809e-05
-1.58817458641205e-05
-2.35823385733548e-05
-4.38874434186196e-05
-2.16721318702828e-05
-9.70874919398185e-06
1.38541368856596e-06
-2.46601799820831e-05
-9.13178116803549e-06
-5.27686250446877e-06
-2.39327592663135e-05
-2.23407631825384e-05
-2.26934556226862e-05
-3.61912135106998e-05
-3.9316363076894e-05
-3.8161225391324e-05
-4.05034613785976e-05
-8.40320523948845e-06
-5.69337422149854e-06
-1.34771933002022e-05
6.99345825327677e-06
-2.12612141938031e-05
-1.70351939770364e-05
-3.20826046076878e-05
-5.55664219933159e-05
-4.87856866209465e-05
-3.02805703231124e-05
-2.12184779325312e-05
-6.49602460999047e-06
-1.34059034922194e-05
-1.8991900032786e-05
-1.20454561439528e-05
-4.08979963782925e-05
-1.80507566260209e-05
1.10850948397356e-06
-2.67064311343259e-05
1.3327430657992e-06
-1.72065741334867e-05
-1.72767467298502e-05
-2.32319678398516e-05
-1.87608411068434e-05
-4.01480993264177e-05
-2.140294517523e-05
-2.06498617777314e-05
-1.68717343750514e-05
-2.4378027457976e-05
-2.8696954048618e-05
-1.10092340792402e-05
-1.26966086629161e-05
-3.18029531993613e-05
-1.7930138502033e-05
-5.32916770432608e-06
-1.39861904232983e-05
-1.9435899418306e-05
-1.10681758768969e-05
-4.2382339284865e-05
-1.46750029432499e-05
-1.65707405822789e-05
-3.31147682378045e-05
-3.18583253504527e-05
3.23918681108732e-06
-3.51399005632168e-05
-2.20245647875123e-05
-1.25489022890909e-05
-9.59968953726306e-06
-4.90661548927168e-05
-1.43261740964256e-05
-1.56847895102674e-05
-1.66578820527378e-05
-1.3287401176077e-05
-1.15517625128053e-05
-4.8168877603976e-06
-3.24775520068016e-05
-3.83562987446925e-05
-1.60744629679806e-05
-2.1302495887891e-05
-1.89833533615261e-05
-2.33572600572516e-05
-1.83992533186456e-05
-1.95855396078607e-05
-3.11593726876867e-05
-3.82267989600851e-05
-1.45308507757007e-05
-1.92490758412065e-05
-1.72767292883262e-05
-2.33903655786504e-05
-1.5169698976008e-05
-2.12062359440473e-05
-8.20704970685881e-06
-1.48307301268423e-05
-1.53828142800793e-05
-2.65215156741427e-05
-2.54219925752508e-05
-3.6081806535765e-05
-8.65298591623205e-06
-4.1346366352584e-06
-4.41220339560418e-05
-2.17797241233407e-05
-2.1282824327862e-05
1.98244495222744e-07
-1.15449960012367e-05
-3.31347445808982e-05
-2.00360000741739e-05
-2.94044894722838e-06
-3.57322102665839e-05
-6.70907538485061e-06
-2.27957434106809e-05
-2.62484260273049e-06
-1.30103468279103e-05
-2.48514029890197e-05
-2.31237380438808e-05
-1.91950612732514e-05
-5.53598175647052e-06
-2.13830667382863e-05
-1.38610479931623e-05
-9.11557173671585e-06
-9.84449695698723e-06
-1.56599624202322e-05
-2.49068470385588e-05
-2.4574222747055e-05
-1.64694054564291e-05
-1.58882113781737e-05
-3.56305738148905e-05
-1.28017269251177e-05
-2.01931711594264e-05
-3.12175929689354e-05
-1.43913269649343e-05
-4.61719081815542e-06
-1.04208628064747e-05
-7.26237103596432e-06
-2.21150871439393e-05
-1.3258242877424e-05
-1.57557557659615e-05
-1.59878654105715e-05
-1.42161283685557e-05
-1.46122362797767e-05
-3.34059224559318e-05
-1.29619527217948e-05
-2.60585338019466e-05
-1.85682061782041e-05
-2.6312633015149e-05
-8.62860115617235e-06
-1.21596204213958e-05
2.48514592217712e-06
-7.18130974176376e-06
-2.6772773769845e-05
-2.20175495158306e-05
-9.06894905960549e-06
-1.55810976137247e-05
-1.91112025306498e-05
-5.52864441426098e-06
-2.40506633836784e-05
-2.7235668418118e-05
-1.74934756460413e-05
-1.36649769987134e-05
-2.62148234958452e-05
-3.70769503561083e-05
-1.6633600809591e-05
-1.45552455542547e-05
-3.45464619580392e-05
-7.30060894508202e-06
-7.99924016569556e-06
-1.84498781313252e-05
-1.78198711089796e-05
-4.90959085372271e-06
-1.29308213975576e-05
-3.61497072238953e-05
6.26083033734146e-06
-2.52917278683192e-05
-3.38853876854195e-05
-1.49030726429681e-05
-3.7092334716542e-05
-2.77747897486774e-05
-4.74422783920377e-06
-8.96054295008214e-06
-2.82396917117232e-05
-1.72369690947334e-05
-4.23929715857482e-05
-2.42498146778669e-05
-8.83235330107575e-06
-2.37357829998444e-05
-2.12310788983728e-05
-2.54963789681101e-06
-2.01352966567916e-05
-2.19547433235996e-05
-1.37603409247537e-05
-2.82048379347773e-05
-3.2761692351494e-05
5.15315733377253e-06
-1.80927160945503e-05
-2.32063533310179e-05
-1.46598338667511e-05
-2.73131081004994e-05
-1.32778141687255e-05
-2.19748115195685e-05
-2.1305598004775e-05
-1.25276245052242e-05
-2.84625435888239e-05
-4.03625579795475e-05
-1.66926642006533e-05
-1.50010814962029e-05
-3.05431264024159e-05
-1.02170930538323e-06
-1.6596255462414e-05
-1.90918269913639e-05
-1.86176809407496e-05
-1.5233953912221e-05
-3.04197486841858e-05
-1.03498197270732e-05
-1.80375647594049e-05
-9.17365851813401e-06
-1.24789081412242e-05
-1.53888914879147e-05
-1.79830556818376e-05
-3.73884067965061e-05
-1.48083721663755e-05
-9.24977778161837e-06
-3.2300031402381e-05
-3.05675596238273e-05
-1.06508647185433e-05
-1.06184303006679e-05
-1.76099378927815e-05
-1.54119219516658e-05
-1.92461489495665e-05
-2.92363228090516e-05
-4.52603113312672e-05
-2.59889053297812e-05
-1.64302267262152e-05
-1.71370999618189e-05
-1.68867609475354e-05
-6.42254219774744e-06
-3.53849285346155e-05
-4.27874346855451e-06
-4.04964355879908e-05
-2.78461271912218e-05
-1.90830518607381e-05
-2.43642141138939e-05
-2.26606244653306e-05
-4.42485867315984e-06
-1.88228421788919e-05
-1.22155633627227e-05
-1.5172696688259e-05
-8.00957762785964e-06
-4.53054421061586e-05
-2.13180093299683e-05
-3.36955925654789e-05
-7.015152702398e-06
-3.23861348599997e-05
-9.9786404892525e-06
1.23677255125358e-05
-8.0581727628049e-06
-1.63967897743163e-05
-1.35922284515632e-05
-1.19382804080364e-05
-2.70318173426375e-05
-1.37323898429186e-05
-2.78776598520607e-05
3.5019180989636e-06
-1.92716736542446e-05
-2.25904362535641e-05
-1.74357919978996e-05
-3.30140222091971e-05
-8.27677905058886e-06
-2.51963317403002e-05
-1.86652028861834e-05
-4.34523744205417e-05
-4.09989673493919e-06
-1.01724033843263e-05
-1.6670298046738e-05
-3.27899009563668e-05
-2.39838361052647e-05
-9.36528550130746e-06
-1.08429737045189e-05
-1.26821464884507e-05
-1.89537536248837e-05
-7.00093531235221e-06
-3.26209906686021e-05
-3.80876825227642e-05
-1.67033437490993e-05
-2.80839797246055e-05
-2.70090359108501e-05
9.40942201750262e-06
-3.08942369487803e-05
-7.66062587060491e-06
-1.93420209177303e-05
-2.34618782454791e-05
-1.87274890637024e-05
-2.86515346925655e-05
-2.22537390773702e-05
-1.65326654895058e-05
-1.23799928298904e-05
-7.94998372544663e-06
-8.24002764520991e-06
-4.23117095051543e-05
-3.12278087828727e-05
-1.64557225281042e-05
-3.52226545167385e-05
-1.75380456797543e-05
-9.49833690369222e-06
-1.48288540081273e-05
-1.58718334599687e-05
-1.61887048134972e-05
-2.16653847532443e-05
-2.2090046814674e-06
-1.48185879513354e-05
-2.22963520397198e-06
-2.72648939136233e-05
-2.4146347917367e-05
-3.60662191944697e-05
-2.50036455306969e-05
-1.59388393464139e-05
-1.64924860914993e-05
-2.07353193921076e-05
-1.11466803353998e-05
-1.61587188585505e-05
-1.03149820387332e-06
-2.92555886386864e-05
-2.15940367487495e-05
-2.01629510854002e-05
-2.35078253306934e-05
5.14790158892033e-06
-2.93044503159378e-06
-1.73809770599183e-05
-1.29296385962477e-05
-2.83031074265852e-05
-2.5050466851798e-05
-2.82022511377739e-05
-1.93722796201008e-05
-1.78772950527571e-05
-1.67873141537127e-05
-3.22603683054967e-05
-2.07963647603725e-05
-2.80515639354352e-05
-9.91585069288391e-07
-1.10090959382489e-06
-2.53814192776787e-05
-3.04064289110517e-05
-3.32466220144885e-05
-1.76127000670297e-05
-8.43369077352394e-06
-3.29211038130404e-05
-2.74653093442307e-05
-1.73932437867136e-05
4.23399755983699e-07
-3.10838632828993e-05
-2.90040513084706e-05
-1.38446691427995e-05
-1.6100951405233e-05
-1.33062996507374e-05
-3.60706883102947e-05
-3.02748202217298e-05
-1.59701580497699e-05
-1.3469453471386e-05
-2.65764374992603e-05
-1.84519449610697e-05
-9.72616585883166e-06
-3.52810657127873e-05
-1.44026705201257e-05
-1.17335237516488e-06
-2.15421963735419e-05
-1.15890983074674e-05
1.96622154770486e-05
-1.2508154458173e-05
-2.9802324845917e-05
-2.3378605349375e-05
-1.45201978063528e-05
-1.68903684774899e-05
-1.75752599934864e-05
-2.48218947300349e-05
-1.43692614607804e-05
-1.36592804988635e-05
-3.31085777500589e-05
-2.93251407458658e-05
-2.51850827481791e-05
-7.16205860590305e-06
-3.74235050917546e-05
-1.02681469091195e-05
-2.23100435484602e-05
-2.62389939920285e-05
-3.67522922948742e-05
-7.59542455869001e-06
-1.04120507636957e-05
-2.53941926882303e-06
-2.36825985044873e-05
-2.92417189434312e-05
-5.61160581632603e-06
-1.64787567477313e-05
-3.44306032846695e-05
-3.88689421460093e-05
-2.05308970760151e-05
-2.04924917866415e-05
-1.88077713728652e-05
-1.68258325968319e-05
8.68557511017056e-06
-3.05173824143857e-05
-7.04229023767848e-06
-1.51003416348702e-05
-4.70275064149747e-06
-9.22386206296559e-06
-9.57630250478002e-06
-2.62052010615768e-05
-5.38481772426703e-06
-1.70559857844423e-05
-2.43876972279638e-05
-2.1627381738976e-05
-1.94133842794425e-05
-4.43113257821243e-05
-3.39505417788896e-05
-9.77896773472583e-06
-2.16452366188734e-05
-2.56407059332671e-05
4.12899775244001e-06
-1.16149286108361e-05
-2.45822448098868e-06
-3.83213879529289e-05
-1.40794568768938e-05
-1.73667778817142e-05
-2.74984984842291e-05
-2.50404001547849e-05
-2.07036205083843e-05
1.28485881571346e-06
-4.06269458551774e-05
-2.7910216671484e-05
-7.78578080899833e-06
-4.22483011187513e-05
-1.82490234160231e-05
-1.06690739277538e-05
-2.40666207203376e-05
-5.98262658633111e-06
-2.66543731577555e-05
-3.2229661381483e-05
-1.74252517246766e-05
-1.84052738134387e-05
-1.74755315860587e-05
-2.46663953567041e-05
7.78757833482443e-06
-3.01463112474666e-05
-3.96350189482492e-05
-3.46266905111225e-05
-1.65986924334439e-05
-1.66363256813313e-05
-2.36203318160763e-05
-3.29666964421921e-05
-1.5485251806105e-05
-4.75283461539114e-05
-1.05317166617177e-05
-1.86159434272281e-05
-1.32113189367909e-05
-4.55326764898417e-05
-6.90779493878067e-06
-1.25934669414484e-05
5.73543668165928e-06
3.79768575117617e-06
-1.41791602985882e-05
-2.6677887155408e-05
-3.52092748849257e-05
-7.36158314799631e-06
-6.66134453386897e-06
-1.00054111838829e-05
-2.27004634700393e-05
-4.79486346912121e-06
-1.45964858164393e-05
-1.25530614682459e-05
-3.04176338525263e-05
-2.6347763656299e-05
-4.13127193430375e-05
-2.09145840268954e-05
-2.46901502882794e-05
-1.59270033800892e-05
-2.99886707055403e-05
-2.33762391043347e-05
-5.42696756962557e-06
-2.40971539812079e-05
-1.64560735536359e-05
-5.91087432337642e-06
3.34411447462702e-06
-1.63820086742922e-05
-2.00083067735327e-05
-1.45050808974289e-05
-1.5966143623362e-05
-9.86059997984685e-07
-1.50696044932583e-05
-1.68040959490113e-05
-1.59620830402672e-05
-2.74185138823924e-05
-3.91597435128257e-06
-2.23003025885273e-05
-1.71952702502654e-05
-2.5429544280705e-05
-3.63098273313577e-05
-1.41461249640415e-05
-1.95935607840187e-05
-7.10268048332495e-06
-2.51393410699586e-05
-1.14833829542685e-05
-2.50537107061684e-05
-2.41357968555683e-05
-3.29340496609992e-05
-3.13239662536341e-05
-4.80401441392022e-06
-9.33268588468059e-06
-1.17514381921085e-05
-2.68656230052466e-05
-2.33426039270685e-05
-3.13423500966805e-05
-5.85339982046381e-06
-1.61606573168074e-05
-8.69267392425301e-07
7.80628285659273e-07
-2.46984034083981e-05
-1.93363135145365e-05
2.49644236746819e-06
-2.69209078358683e-05
-6.23861606610634e-07
-1.60574179731873e-05
-3.00969350460786e-06
-2.08365310424605e-05
3.10676487447849e-07
-2.48358122728205e-05
-2.55370875596232e-05
-1.09509653728151e-05
-2.4223768066384e-05
-1.26201382231259e-05
-3.46723596662696e-05
-2.45007977616636e-05
-2.1098107302539e-05
-1.86081836122091e-05
-3.67146569485896e-05
-3.08159233383387e-05
-3.61808393881132e-05
-1.08364659200611e-05
-2.47765681636638e-05
-3.0513534359758e-06
-1.87412272600726e-05
-1.62274024347504e-05
-1.67406818615809e-05
-6.12368591626151e-06
-2.47880252724337e-05
3.9209777851997e-06
-3.45499328453406e-05
-1.39592587885624e-05
-4.75171383355973e-06
-6.91512853377811e-06
-2.33719036333548e-05
-3.72599814037343e-05
-1.75463899572418e-05
-4.14223613180583e-05
-1.34181879771857e-05
-2.37479192016679e-05
-4.12846507545111e-05
-7.20624231833401e-06
-1.39444629010653e-05
-2.21014088513105e-05
-3.89401788977403e-05
-3.13624641827596e-05
-1.24356613863928e-05
-8.8628383891947e-06
-2.27203403232977e-05
-1.18563226741315e-05
-1.10444054042141e-05
-1.46994068313449e-05
-2.05937013647538e-05
-4.46506921110797e-05
-2.65640387863105e-05
-3.03361554626414e-05
-7.46568278110537e-06
-9.19550116103925e-06
-1.21186726761384e-05
-2.12235576650405e-05
-1.28054978861153e-05
-1.32045419221924e-05
-3.31855906837104e-05
-3.3288684737831e-05
-1.61898650333479e-05
-1.95885618717393e-05
-1.0139430209183e-05
-4.27198096810834e-05
-2.24784173664762e-05
-1.98520219052625e-05
-3.33199258662404e-05
-1.70477755115701e-05
-1.25544160573301e-05
7.67269052410197e-06
-1.01232086374514e-05
-1.74298282310798e-05
-1.48666290879705e-05
-2.06716942765752e-05
-3.51315101997713e-05
-2.2166920670946e-05
-4.05031820096276e-05
-2.64254212169233e-05
-2.35841778981795e-05
-2.28116939520169e-05
-1.84509584097957e-05
-8.68928938881693e-06
-8.90511865517819e-06
-2.59021255575818e-05
-3.0654807844297e-05
-5.37592194087804e-06
6.51641675541245e-06
-2.75483685108261e-05
-4.30784689562684e-06
-1.17693085160036e-05
-3.65738226561147e-06
-1.96350231026411e-05
-1.03414573448592e-05
-3.11524075429359e-05
-2.27592797912813e-05
-1.42934992999323e-05
-2.27090012931399e-05
-3.00324645201944e-05
-1.50346277612159e-06
-3.28123600882542e-05
-1.8353682515656e-05
-3.31134613888121e-05
-1.85976868727492e-05
-3.0963106074572e-05
-2.58935510062812e-05
-1.41214547033161e-05
-9.82878175364152e-06
-1.82539276301273e-05
-1.62297646473518e-05
4.74009898111252e-06
-4.77820814050058e-06
-3.41232749844899e-05
-4.44616055593049e-05
-1.52275420473476e-05
-2.62379298391162e-05
-1.96406128691323e-05
-1.5518423945146e-05
-3.34170122609457e-05
-2.06699347365819e-05
-1.20784189064814e-05
-2.31410961774356e-05
-2.25101569536776e-05
-8.74297145164289e-06
-2.77348539657008e-05
-2.33970841253543e-05
-1.13433227734478e-05
1.932117443296e-06
-4.83067469206235e-06
-3.01263029620545e-05
-3.79153096361466e-05
-1.6647866882273e-05
-2.49556568371891e-05
-7.85465733888824e-06
-2.92205994778629e-05
-1.37167928820837e-05
-1.87683348594375e-05
-8.31004894727985e-06
-4.01466513860261e-06
-1.75153495623879e-05
-4.27357827579752e-06
-2.66113054254205e-05
-1.57342107751975e-05
-2.1211422625428e-05
-5.21460704202128e-05
-9.40260781300536e-06
-2.18920341099898e-05
-1.0179992160638e-05
-4.32014539806347e-05
-2.99344452873681e-05
1.51255166327326e-06
-3.89311355640459e-05
-7.10748504226666e-06
-5.22569613448238e-06
-2.14837772673332e-05
-1.54422242893421e-05
-1.57010664069083e-05
-2.20656058850698e-05
-3.0816450828354e-05
-3.06754484219568e-05
-1.28879436145559e-05
-1.92414650672248e-05
-3.43591898467063e-05
-1.61879556046123e-05
-3.58287541105791e-05
-2.51160735921283e-05
-8.83611613204003e-06
-1.91754499395718e-05
-2.10234214009653e-05
-2.17778796832653e-05
-2.77708994914295e-05
-1.51913034380252e-05
-2.40842583223515e-05
-6.99977529764204e-06
-2.33229679443765e-05
-3.42862233240956e-05
-1.6743189542019e-05
-4.84430308713785e-06
-2.4646592670468e-05
-2.42074816408045e-05
-5.24411747317003e-06
-2.10682580821878e-07
-1.4339762816624e-05
-2.08781711063983e-05
-1.78920169644846e-05
-9.11207743525258e-06
-3.78402545928388e-05
-1.75618218192466e-05
-2.19539755738925e-05
-2.39452246161131e-05
-2.36166038480196e-05
-2.7326637356056e-05
-1.63474048197828e-05
-3.4687903973343e-06
-1.73853860084061e-05
-2.16804706044475e-05
-2.16171719305059e-05
-2.14018418121339e-05
4.35133099538755e-06
-2.17583887435172e-05
-1.02652496168942e-05
-1.84660532761959e-05
-3.31221508471262e-05
-2.89976248569494e-05
-9.01728885985814e-06
-8.71035224077191e-06
-2.56342859200795e-05
-5.73283783784999e-06
-2.26671283899141e-05
1.19199552606213e-06
-2.18763020251661e-05
-2.16697028491348e-05
-2.01811612183631e-05
-1.37129919467584e-05
-2.67252417216751e-05
-1.17447445033589e-05
-8.77026907675592e-06
-2.1960599563465e-05
-2.04680339951835e-05
-2.14089976086372e-05
-1.43109192042598e-05
-2.19168659119748e-05
-3.8746570978917e-05
-3.06638402500579e-05
-5.96361174565899e-06
-2.42751299814697e-05
-2.79378900443949e-05
-1.03426464085929e-05
-2.65905167291286e-05
-1.36108930425222e-05
-1.58789931081605e-05
-2.51037742437989e-05
-2.74516418221362e-05
-1.6653327092194e-05
-1.34724372068874e-05
-2.17640306528002e-05
-9.13919200976005e-06
-6.95632857009002e-06
-3.57700052760503e-05
4.8493910223002e-07
-2.27155201334186e-05
-3.38347187730553e-05
-1.42067476375797e-05
-3.23124731014342e-05
-1.13366681528603e-05
-3.75544186183908e-05
-2.09030384407287e-05
-3.03158294146723e-05
3.02138173280872e-06
-3.56750495772933e-05
-2.87606437333539e-05
-4.86244968509862e-05
-2.72800696542394e-05
-1.58484224446972e-05
-3.45197551145983e-05
-2.72953061157784e-05
-2.59855836432347e-05
-4.23332650134974e-05
-1.52586732429695e-05
-2.47265437732529e-05
-3.11641210712308e-05
-3.33516378738479e-05
-2.3928171400697e-05
-3.02933598225751e-05
-7.76832074683315e-06
-1.97671068198592e-05
-9.69275557461508e-06
-8.71807173608661e-06
-2.92644695191281e-05
-1.71907257522899e-05
-1.78093455603978e-05
-7.05207447349196e-06
-1.78930327945161e-05
-1.41409002001347e-05
-2.72591394085315e-05
-2.0306059230555e-05
-2.52857153409055e-05
-2.60367304677291e-05
-2.12314655665242e-05
-1.3706073073205e-05
-2.39121564277568e-05
-1.33693989047316e-06
-1.35870750125102e-05
-2.75119905356019e-05
-4.38598801596624e-06
-7.91445186024076e-06
-3.71863712731708e-05
-2.13531682073237e-05
-1.76429199221133e-05
-4.49866028159043e-06
-2.05522549709346e-05
-2.29981824783952e-05
-4.39653144327252e-06
-2.14584670280937e-05
5.29422373074825e-06
-3.16666946900083e-05
-1.00159159021463e-05
-1.70510309581479e-05
-1.18426260572289e-05
-8.90839092280264e-06
-2.83715935211554e-05
-1.16653130816898e-05
-4.23394861694678e-06
-8.54900484672066e-06
-3.84589926966706e-05
-2.29749601855032e-05
-4.28052417501758e-06
-1.34859989686515e-07
-9.29031724892103e-06
-2.74855915524017e-05
-4.03694232916698e-05
-1.29381638323635e-05
-3.12649012407351e-06
-1.96801973643235e-05
-2.46314064105022e-05
-2.00374237838225e-05
-3.19188438321664e-05
-2.08843515328418e-05
-2.74909920855339e-05
-2.0663108556946e-05
-2.61898240229983e-05
-8.43943079896621e-06
-2.7317447138357e-05
-2.68102796880959e-05
-3.30290024497387e-05
6.85747810557551e-07
-2.10356723557757e-05
-7.38205518917858e-06
-1.71123759214419e-05
-1.49442703003219e-05
-1.80776356857037e-05
-1.2226974034026e-05
-1.4356186852311e-05
-2.09347489629072e-05
-2.51865063509174e-05
-3.94898589691484e-05
-2.96381688473982e-05
-3.01854812423232e-05
-1.5758449731571e-05
-3.08739564595917e-05
-3.57704198162706e-05
-3.43213609304978e-05
-1.12412166828589e-05
-2.26747607043967e-05
-3.22453748246019e-05
-6.31337985158992e-06
-2.32073843619095e-05
-1.46204111760229e-06
-2.61019415621896e-05
-2.50447649507777e-05
-1.94767540178093e-05
-1.19620886845709e-05
-3.82159586401247e-05
-1.38650409259947e-05
-2.04152766870829e-05
-1.78488787760146e-05
-9.2238154079025e-06
-1.92561131060183e-05
-2.38784891308198e-05
-1.15165870750586e-05
-1.87739737319967e-05
5.13507800146711e-07
-4.83730244256636e-06
-3.01079592644449e-05
-1.79585780910843e-05
-1.35226502348022e-05
-3.71515750406561e-06
-3.46569947865836e-05
-9.49962515165818e-06
-3.37846573071071e-05
-3.46215751850332e-05
-2.01515187417475e-05
-1.87585591078672e-06
-5.15382769974599e-06
-2.49836847346586e-05
-1.92265566051337e-05
-2.78036688058716e-05
-9.95485129482725e-06
-1.88785294389015e-05
-1.6103417155196e-05
-3.02229072581225e-05
-3.01002351162639e-05
-1.03326459427556e-05
-2.28474019219486e-06
-2.9656053686352e-05
-2.31621896036394e-05
-3.68250290234877e-05
-2.58837442039029e-05
-6.42292075245342e-06
-3.33879500776994e-05
-7.34771427819492e-06
-4.02918345871873e-05
-1.29113893034114e-05
-2.58986514294501e-05
1.57214833428931e-06
-9.27053801742886e-06
-5.39048718149864e-06
-1.44531880453856e-05
-3.17337760128079e-05
-1.53349679812129e-05
-2.44701979162701e-05
-2.46871527400962e-05
-2.9392989511766e-05
-2.4170501561369e-05
-3.04914100976029e-05
-3.78310026056169e-05
-2.57300937528454e-05
-2.83442265356861e-05
-2.65301242848216e-05
-1.84552905379122e-05
-1.49090107364075e-05
-1.67457442864158e-05
-2.67171434070258e-05
-1.10024534446118e-05
-3.53395380183066e-05
-9.39542348647142e-06
-5.31263379795802e-06
-1.35978662721826e-05
-9.33398070629974e-06
-2.21623300814033e-05
-1.05497054964419e-05
-6.1803258400182e-06
-3.3461031905621e-05
-2.34409454681169e-06
-1.10367368195954e-05
-2.75738825124518e-05
-2.77385830743942e-05
-1.80468884316457e-05
-1.84065608204737e-05
-1.13911096173736e-05
-1.7693535857809e-05
-1.85668953913538e-05
-1.44414903330154e-05
-1.25575225920506e-05
-2.05468179950209e-05
-4.28342376991119e-05
-1.66370055904124e-05
-1.27096302232054e-05
-2.60317445033138e-05
1.36601722410876e-06
-5.22902356815211e-06
-5.43117147117442e-06
-7.08239551041253e-06
-2.87670360433273e-05
-9.21977630063573e-06
-5.18597978211352e-06
-3.62855787854525e-05
-1.35038013332634e-05
5.56377039158222e-07
-2.91441329046866e-05
-1.20110697074558e-05
-1.86729407172686e-05
-3.17913155042391e-05
-1.19696083720669e-05
-3.7518845229503e-05
-4.43782246706003e-05
-2.18917927733917e-05
-1.6568565267358e-05
-4.11244875291922e-06
-2.32831824444483e-05
-2.16957076171343e-05
-4.00381856770744e-05
-1.75969001524369e-05
-2.23866228844707e-05
3.51261253845261e-06
-1.36124142482287e-05
-1.79661618950891e-05
-3.44533747546914e-05
-3.06557577615728e-05
-2.05081435797194e-05
-3.10874799073141e-05
-9.04984763459936e-06
-2.23149177210282e-05
-6.62105684845206e-06
-1.76668627924197e-05
-2.54798111018589e-05
-7.80508862329527e-06
-1.25958797917399e-05
-1.28156639978863e-05
-1.38774204702256e-05
-2.41567081308954e-05
-1.13141636416095e-05
-2.51347996912894e-05
-2.35154790278537e-05
-2.42026286606237e-05
-4.45578767186162e-06
-2.53841729128735e-05
-3.12241044412057e-05
-2.71513520409877e-06
-1.36081874898548e-06
3.02345997556117e-06
-2.2267002127778e-05
-5.02298504120856e-06
-4.49849850518557e-05
-3.71333990725723e-05
-2.63162939511974e-05
-9.58959425705217e-06
-3.1076883458938e-05
-2.35937815024261e-05
-1.78435932707856e-05
-2.90504227650818e-05
-1.24235423368884e-06
-1.72713305700733e-05
-1.84639062211204e-05
-9.7993561776124e-06
-5.46096569891369e-06
2.00070125211965e-06
8.13779814570881e-06
-2.40517561376291e-05
-2.73787747530409e-05
-1.39622617419829e-05
-3.34465469648489e-05
-2.07978301188636e-05
-2.98625206953775e-05
-2.26288101812069e-05
-2.72203429503463e-05
-1.54326422340714e-05
-3.89047978817571e-05
-2.4430960009036e-05
-3.91040656954316e-06
-1.3070854348777e-05
-1.25472065405097e-05
-2.62181326211612e-06
-2.45790340332318e-05
-1.56048149560089e-05
-2.67461791257257e-05
9.04563125657066e-06
-2.36869644277842e-05
2.49603315088331e-06
-6.28437633737512e-06
-6.80446466826988e-06
-1.78607021537311e-05
-1.61495993486123e-05
-2.14825576371631e-05
-1.90091676455632e-05
-1.08936365857478e-05
-1.55436674451578e-05
-5.61619116119735e-06
-3.59612431590115e-05
-3.88534740866858e-06
-3.8468663912709e-05
-8.52627931532732e-06
-2.90151794857467e-05
-1.38107733383782e-05
-2.00232605613956e-05
-1.59859511230149e-05
-4.80174811606801e-05
-2.06302045419871e-05
-2.29094203020256e-05
-4.55710475796938e-06
-8.3074657915724e-06
-2.91333430289057e-05
-2.78523616952184e-05
-1.92101703976783e-05
-8.81829532264556e-06
-2.24645229538283e-05
-2.49894376167885e-05
-8.76832353537844e-06
2.63805627495126e-07
-2.50700329706017e-05
-1.00905430693411e-05
-2.33697875047145e-05
-3.5304356736013e-05
-2.89231343525418e-05
-1.00511163970394e-05
-2.12110486423105e-05
-6.86389417328151e-06
-1.04248364626644e-05
-2.05085469610453e-05
-2.90507786664354e-05
-1.10846378871083e-05
-2.32416134731802e-05
-1.20328306906521e-05
-2.28761226541808e-06
-8.76687683582208e-07
-3.78462969270211e-05
-2.45428006636393e-05
-2.01371208822222e-05
-1.54340498491186e-05
-1.42643561283464e-05
-3.55852492536885e-06
-1.4934971514676e-05
1.85060124626618e-05
-1.70563889490354e-05
-2.84100847692288e-05
1.42800912562266e-05
-1.23620398807011e-05
-2.43439623204828e-05
-6.93342349861086e-06
-3.07789541955095e-05
-2.04447919606779e-05
-1.16606819665473e-05
-2.7673801572431e-05
-3.21608988691228e-05
-2.85214830789741e-05
-2.86773353670234e-05
-2.51542544372892e-05
-2.76545240351454e-05
-1.30115121383697e-05
-1.13258435538008e-05
-4.54783995670711e-06
-1.12594234938626e-05
-1.32186602124809e-05
-2.80928776729299e-05
-1.87108631101131e-05
-3.99823103933719e-06
-1.09264323901022e-05
-1.70069551015941e-05
-2.34112297439339e-05
7.51360152833979e-06
-3.52826236356262e-05
-1.40929736218127e-07
-3.86849893430289e-05
-2.17560261996093e-05
-2.20893988369664e-05
-1.2350361634815e-05
-1.36635397517887e-05
-3.65732652026355e-05
-2.2350367414926e-06
-2.69453783932065e-05
-1.7193932157533e-05
-1.29855408738993e-05
-2.66794839957482e-05
-2.63573589954373e-06
-1.91807958075505e-05
-2.13008169782363e-05
-4.35848223025508e-05
-3.60527529013394e-05
-4.73714502317254e-06
-3.66522999906275e-06
-2.12934872189116e-05
-2.15876858038923e-05
-1.12430357240569e-05
-3.75209763536779e-05
-1.11036963556098e-05
-1.92782769146369e-05
-1.79641512170974e-05
-2.36622227461704e-05
-3.13600048099712e-05
-2.15116594574244e-05
-3.19977034971458e-05
-2.69484628604989e-05
6.47541320450239e-06
-2.42658289942369e-05
5.50499616500845e-07
-1.25676583999684e-06
-4.50932055003483e-06
-2.78786806535864e-05
-3.710359524312e-06
-2.17418542993807e-05
-2.9625351958582e-05
-2.95139056338057e-05
-1.58303300508504e-05
6.14625699205662e-06
-1.57112496001574e-05
-1.36390494168885e-05
-3.33486235124689e-06
-1.36487154290563e-05
-3.35216033773266e-05
-2.24988745841607e-07
-2.90029165110979e-05
-1.16820612631297e-05
-1.4002981058489e-05
-2.35778753528758e-05
-3.23943225096948e-05
-9.02753896206391e-06
-2.14589236478027e-05
-1.48013977494244e-05
-3.02647737718192e-05
-6.35272686136702e-06
-8.68690136275432e-06
-8.36926202086621e-06
-8.61502857694032e-06
-1.6015507934885e-05
-2.70764103624763e-05
-1.33038356648024e-05
-5.94012539689023e-06
-3.48384507442997e-05
-1.03577180220717e-05
-1.04926659472957e-05
-1.68539015707782e-05
-1.71498174674102e-06
-1.93518458145551e-05
-1.34397716701418e-05
-3.16599528600987e-06
-1.0669327610138e-05
-3.81061554783985e-05
-7.12416201416675e-06
-1.02500910604874e-05
-1.52411138448508e-05
-1.06843530304116e-05
-1.55797058258675e-05
-2.68374661592803e-05
-6.47810741116662e-06
-3.1065811126222e-05
-7.51234407870713e-06
-1.63556994521186e-05
-1.45163991131811e-05
-9.98785916883324e-06
-2.73748581294974e-05
1.49234835444998e-06
-1.10965252660027e-05
-1.40715765376514e-05
-2.08379624827656e-05
-2.55180621621314e-05
-1.61433323731951e-05
-2.7168685704172e-05
-5.11703820554167e-06
-1.3603129169497e-05
-1.23995927092464e-05
-2.85419975906676e-05
-2.25750143375108e-05
-6.58543086299181e-06
-2.04662683843302e-05
-1.92397735223709e-05
-1.15557752910725e-05
-2.52989335894123e-05
-2.04376571289484e-05
-1.52199833446638e-05
4.66321141224411e-06
-4.24659162722592e-05
-1.16941310981534e-05
-1.57467137380656e-05
-3.3232017596312e-06
4.21126471563386e-06
-1.48220348532604e-05
-2.52937224777689e-05
1.62658164315416e-06
-2.43405758517676e-05
-2.35882170989006e-05
-1.23532368644319e-05
-1.38622538040561e-05
-1.80548000884781e-05
-1.75332762646677e-05
-3.02535683578202e-07
-2.58658452777559e-05
-3.51719025715655e-05
-2.11122549449461e-05
-2.72010957030544e-05
-1.77863420132881e-05
-2.63857098721644e-05
-2.38167268634297e-05
-1.90482707289287e-05
-1.7199780126087e-06
-1.67796258716717e-05
-7.22215523129279e-06
-2.60312708835841e-05
-1.71192492366803e-05
-2.66186628538719e-05
1.70200894446525e-06
-1.21379198343801e-05
-3.01054024771254e-05
-1.60419334408086e-05
-1.31888287401311e-05
-7.41794435795779e-06
-3.69471457924905e-06
-1.41222939701747e-05
-6.01760066128543e-06
-2.37185885240889e-05
-1.68244557000835e-05
-3.20134270127476e-05
-9.70647513024903e-06
8.39877091933201e-06
-6.0884943947076e-06
-1.28313107795031e-05
-1.3714507248941e-05
-3.865212779293e-05
-7.75772559970711e-06
-1.58298735588363e-05
-2.57136601124551e-05
-1.28096346465925e-05
-1.35960806674639e-05
-2.79576564184414e-05
-2.63591968985265e-05
-2.95435422579892e-05
-5.53740048877641e-06
6.4617082435805e-07
-1.46600880881931e-06
-2.38159380077552e-05
-3.12710254083544e-05
-4.85957995296799e-06
-1.6209903601961e-06
-2.02505136322042e-05
-2.00260704265742e-05
-2.97583853389217e-06
-6.97487594922244e-06
-3.01259355173462e-05
-1.89466130588243e-05
-2.35403614452557e-05
-9.61543553107716e-06
-3.90256162454369e-05
-7.79234089148184e-06
-2.366630043281e-05
-3.90340781703486e-05
-2.74728606496056e-05
-2.864548597049e-05
-2.50112329124373e-05
-2.06251336436517e-05
-1.76381900596225e-05
-8.07659088635117e-07
-1.46819443969605e-05
-1.47609467492308e-05
-3.51081460242447e-05
-2.89945855087974e-05
-3.22674034777567e-05
-7.4430577452075e-06
-1.66294809851442e-05
-2.8083494829869e-05
-2.28045657246034e-05
-2.33480647703192e-05
-2.47201767016364e-05
-1.31375686225163e-05
-1.83349064207006e-05
-1.28226347624673e-06
-3.25787192366437e-05
-2.90290007043372e-05
-2.51393394623259e-05
-2.86190812474253e-05
-2.34475103120804e-05
-2.08141635150501e-05
-2.96705068212198e-05
-1.28754977660137e-05
-1.44603931983665e-05
-2.61953253413188e-05
-1.03011327006178e-05
-2.31031490176335e-05
-2.8360397827852e-05
-3.13009116695896e-05
-2.99001259785636e-05
-3.0414558756467e-05
-2.7533954941685e-05
-8.02000664555056e-06
-1.95429350089769e-06
-1.75743734384326e-05
-1.29051770041311e-05
-2.15179326270276e-05
-1.18064349975095e-05
-2.83525287519536e-05
-4.70038660203855e-06
-1.45742509603632e-05
-1.50014637794996e-05
-1.02794262144072e-05
-3.20968022024163e-05
-2.55698867535661e-05
-4.44259874572734e-05
-2.14982680132812e-05
-1.15459491969172e-05
-3.38836576485048e-05
-5.15714042844588e-06
-3.0879176608171e-05
-6.27699834701657e-06
-1.01178297579879e-05
-3.56701118220516e-05
-1.87640502576185e-05
-2.67310791334392e-06
-2.47869255182278e-05
-1.42108633210794e-05
-2.98135693435923e-05
-1.86726388305961e-05
-1.49892379614571e-05
-4.51533164719767e-05
-2.69262029586859e-05
-3.32098186400612e-05
-2.744529900878e-05
-2.19024718562653e-05
-1.22409461983256e-05
-8.63798049540083e-06
-3.08675297492528e-05
-2.40059192521353e-05
-2.90489950290873e-05
-1.38681643840402e-05
-1.03982875527691e-05
-3.53057612108722e-05
-2.19769137082661e-05
-3.32431586834084e-05
-2.5776862261819e-05
-2.68566064278475e-05
-1.7086800491285e-05
-1.20697674915185e-05
-1.69376111034721e-05
-1.90671458541842e-05
-4.30976814132475e-05
-1.89979084227036e-05
-4.28731114133014e-05
-4.45943237448689e-05
-1.34935811645819e-05
-1.51470793165643e-05
-3.89401928614828e-05
-2.30865325737107e-05
-1.26050487270179e-05
-2.28286622371595e-05
-3.50990737910105e-05
1.54079286181619e-06
-3.24459783310884e-05
-2.23791139653755e-05
-2.67491610235804e-05
-2.0159501914078e-05
-1.4162046172115e-05
-1.92737314068206e-05
-4.90103659185083e-06
-1.68665733384766e-05
-1.8423582484243e-05
-1.23944077639307e-05
-1.89819653688838e-05
-1.74799269535483e-05
-3.12544152043797e-05
-2.49938454792421e-05
-7.58160362278931e-06
5.02329185531067e-06
-3.2710957186885e-05
3.85877356987318e-06
-3.49865160123436e-05
-2.18743712478514e-05
-3.01088921726095e-05
-1.63522441808695e-05
-2.97688133319604e-07
-1.54912468670742e-05
-2.80403286273389e-05
-2.97689874764228e-06
-4.62947763546023e-05
-3.0293445426394e-05
-1.36577458157072e-05
-1.70675993878674e-05
-2.44805337678604e-05
-1.52459620707945e-05
-2.91018398576963e-05
5.85408548741603e-06
-4.46006622974927e-07
-3.09037763341546e-05
-9.95761777302103e-06
-1.9848421270916e-05
-5.44194049623964e-06
-1.90231338924838e-05
-1.69044504229772e-05
-2.54544505868658e-05
-5.26968384450445e-05
-2.45606147150211e-05
-2.47313446491245e-05
2.91621682110685e-06
-1.7833421962305e-05
-4.37208045094506e-05
-3.30256758885254e-05
-1.88302206090803e-05
-2.53196239458604e-05
-2.29138463786263e-05
-3.13658681520111e-05
-2.43406951152545e-05
-7.72081113844077e-06
-1.15304840209851e-05
-2.1738491495534e-05
-2.58653460117962e-05
-2.19788223293275e-05
-1.2532575155959e-05
-1.73639028868555e-05
-2.70968686170099e-05
-3.19385947060603e-05
-2.41725920189878e-05
-2.02499205909205e-05
-1.93559016073775e-05
-1.250081130352e-05
-1.42936828168778e-05
-2.51657503951799e-05
-2.37144269474653e-05
-2.96974534361326e-05
-2.78739661847393e-05
-2.18742944896126e-05
-1.66608508437037e-05
-1.81251755552603e-05
-2.0492755891382e-05
-1.7878049535707e-05
-3.06988352668911e-05
-8.38021241318781e-06
-2.12167288994578e-05
-7.10917969010442e-06
-4.00698291144396e-06
-1.31841954689694e-05
-9.48869007686936e-06
-7.87336144972909e-06
-2.01679705651213e-05
6.84206968064662e-06
-3.28205103272505e-05
-1.80573212238756e-05
-2.37025325924319e-05
-6.44288085387519e-06
-2.39795045022895e-05
-3.05358105013236e-05
-1.94776994851045e-05
-1.83566653537418e-05
-2.59777966311864e-05
-9.56913453164203e-06
1.82334758375208e-06
-2.26094313334101e-05
-3.46904236075371e-05
-2.04293728385704e-05
-1.93230825823237e-05
-2.71139442365528e-05
-2.54361327648227e-05
-3.77103646478672e-06
-2.90360133274572e-05
-3.31612786884086e-05
-1.70734313620889e-05
-3.71951917580025e-06
-1.37496823273057e-05
-1.52602027093884e-05
-1.89583805780984e-05
-2.14330593863229e-05
-4.27750880804766e-06
-1.82229719234453e-05
-3.00930972236616e-05
-6.20592940511042e-06
-1.9861971582047e-05
-2.35058595234336e-05
-2.69552726969906e-05
-3.67936899733836e-05
-2.73305919056271e-05
-4.20774590602549e-06
-3.77189555723045e-06
-3.84725923458496e-05
-2.28122599206565e-05
-1.1711580933867e-05
-8.85354601379153e-06
-5.14722727497941e-05
-7.09898540897438e-06
-9.45572947472061e-06
-1.26661245711098e-07
-2.35400064390698e-05
-4.48116852790257e-05
-2.67943114987106e-05
-1.84633364577716e-05
-2.89815198533582e-05
-1.28438280276723e-05
-6.5722342337894e-06
-3.81718823198429e-06
-2.37439563643363e-05
-1.81955780836838e-05
-4.10375353400644e-05
-3.45670895014386e-05
-2.39277861462107e-05
-7.91662506497578e-06
-2.12478067084753e-05
-3.04972992422348e-05
-2.7957584277478e-05
-5.28063531178495e-06
-4.19785367919735e-06
-2.61325661966107e-05
-4.34830618697695e-05
-9.14910274841208e-06
-2.83873269523286e-05
-2.27224548413054e-05
-1.76350817621951e-05
-1.36505198470765e-05
-1.9160248591626e-05
-1.07751122491974e-05
-3.33248209160727e-05
-3.1485370990611e-05
-4.67305185644081e-06
-2.95929664738709e-05
-3.01936826142161e-05
-8.66369203292362e-06
-1.13454551382061e-05
-7.91045325468531e-06
-5.00192748241245e-05
-1.02008181719147e-05
-8.22476239163877e-06
-1.25494401458153e-05
-2.41855103535091e-05
-2.53239807380058e-05
-2.91690654789649e-05
-1.87459133292613e-05
-3.39588709089266e-05
-9.02743655140191e-06
-1.49334300283955e-05
-2.89216244325454e-05
-1.27670150974745e-06
-3.07572133530625e-05
-2.98021699961079e-05
-1.7046774056002e-05
-2.14910644851957e-05
-3.32662780987892e-05
-2.29524639872168e-05
-1.34130793469932e-05
9.72639925806204e-06
-1.17614678137941e-05
-3.51942349324354e-05
-1.13856690282099e-05
-2.06622405953822e-06
-2.36289726897304e-05
-2.6680243281674e-05
-9.58392023468413e-06
-2.93962253102443e-05
-9.21041123621638e-06
-2.23957950778959e-05
-3.89208645823847e-05
-2.30968162908205e-05
-1.18602465771493e-05
-2.9402483733214e-05
-4.94519764346212e-06
-2.19186423102108e-05
-3.75288986057521e-05
-1.03651518562137e-05
-2.02444599329379e-05
-2.1569385626061e-05
-2.23906273997564e-05
-1.73068921303017e-05
-2.97671410764968e-05
-4.94753662837039e-06
-1.80649984989532e-05
-5.12931024320064e-05
-2.21656244930736e-05
-2.01326595999428e-05
-1.44007170084234e-05
-7.24490316099697e-06
-3.28385520408317e-05
-1.07195522309462e-05
-5.61762270765258e-05
-1.14116088639565e-05
-3.75713757231349e-05
-3.86747742388999e-05
-1.5669775135792e-05
-1.78177147472605e-05
-2.73578769298802e-05
-3.08462903164562e-05
-2.70639491616972e-05
-2.24745692501392e-05
6.79602183678354e-07
-1.48214362332203e-05
-1.86524200541518e-05
-2.21634501236105e-05
-2.46639213020147e-05
-3.22386209566771e-05
-1.1973055715879e-05
-1.56869257225411e-05
-1.29271605376553e-05
-3.22364803723589e-05
-1.86430693592877e-05
-1.30592526544623e-05
-7.99112590426612e-06
-4.02609992665667e-05
-1.43458266017139e-05
-3.7453468015657e-05
-3.19083159969858e-05
-2.17292952843035e-05
-1.47203479392553e-05
-2.78473640103907e-05
-2.39933683006904e-05
-2.43276966473525e-05
-2.18222299200096e-05
5.33861132132157e-06
-7.64207054302594e-06
-1.35768575703122e-05
-2.60385576430983e-06
-3.04096083276287e-05
-2.17369899655505e-05
-2.7792105540494e-05
-9.90536329314505e-06
-2.21001765755658e-05
-1.48911465017068e-06
-2.29253414169694e-05
-1.30900210066074e-05
-4.01285301485833e-05
-2.11690980507302e-05
-3.91683379792435e-05
-3.44108051283143e-05
-2.41362840972297e-05
-2.2041571067396e-05
-2.61175426062185e-05
-2.57452780987159e-05
-2.26411337441171e-05
-1.03631204064434e-05
-2.462690301344e-05
-5.47505533944891e-06
-3.4375695477029e-05
3.01937157922079e-07
-1.85984007048432e-05
-1.88693125938167e-05
-2.03699889244958e-05
-9.72573903298389e-06
-1.00213778535029e-06
-2.91104046865039e-05
-1.96522253254291e-05
-1.46005593332488e-05
-4.16805718306734e-05
-2.08867830615975e-05
-2.08194846614741e-05
-7.59474369197314e-06
-3.33549010202603e-05
-2.57718000452913e-05
-7.82503202699464e-06
-2.35974558387043e-05
-2.47501734768247e-05
-2.27122157254117e-05
-1.24485999625997e-05
-2.53958023182008e-05
-3.91838555286116e-06
-1.17213313414649e-05
-4.77550344550697e-05
-1.75358194616261e-05
-1.8250884171154e-05
-1.47428646322763e-05
-2.90518906619436e-05
-9.33130103301222e-06
-6.33877203760004e-06
-2.19509967003764e-05
-2.86309748747958e-05
6.44785655117283e-06
-1.25459689411531e-05
-3.07617365794338e-05
1.02822776676011e-07
-3.01673291942405e-05
-9.81090521369762e-06
-1.88853982913003e-05
-3.14681129386952e-05
-1.86944074955378e-05
-2.54642913887789e-05
-3.71952321906705e-05
-6.04806662900639e-06
-2.71487527028767e-05
-2.30361925146129e-05
-3.0590528777257e-05
-2.3966427904636e-07
-1.40715445311264e-05
-1.69056637376802e-05
-3.3028871910269e-05
-8.6673012113484e-06
-1.46063681794785e-05
-1.00434757838624e-05
-2.63562589069389e-05
-1.28311171319419e-05
-3.74315946100345e-05
-1.19266147109588e-05
-3.69469049497849e-05
-2.538995839519e-05
-2.37772820726647e-05
-1.88360958924912e-05
-2.6634063897503e-05
-2.0361055920381e-05
-6.63117280924543e-06
-1.86812998742648e-05
-1.81767286288515e-05
-1.39457085304766e-05
-1.82215753542226e-05
1.25385513757835e-05
-1.60260814975847e-05
-2.56431937344248e-05
-2.59091841004249e-05
-1.85953099037042e-05
-2.47541784818453e-05
-2.4451080832408e-05
-6.41906576803805e-06
1.57298911849178e-05
-1.04338068503785e-05
-2.03835851013672e-05
-3.59277723650016e-05
-2.33354472543123e-06
-7.56970653774531e-06
-2.43957089613945e-05
-2.74453627290336e-05
-2.21637793351247e-05
-3.71229689139199e-05
-2.15706179750264e-05
-2.2601516192258e-05
-2.70983081208773e-05
-1.79430763160127e-05
-1.56683274062502e-05
-3.65262812220209e-05
-3.37240197356688e-05
-2.91413133538068e-05
-3.54259072719215e-05
4.82782735452989e-06
3.76643908725203e-06
-2.66408220144092e-05
-2.6173402043391e-05
-3.75394888614426e-05
-1.53573175940239e-05
-2.46206171742443e-05
-7.1309150170465e-06
-1.13218286410201e-05
-1.59339896238813e-05
5.25975187200651e-06
-4.51739384750576e-06
-3.31314473503547e-05
-2.4698279591289e-05
-1.05278912053666e-05
-1.61791497963193e-05
-2.79348211861504e-05
-1.3319704707936e-05
-4.87744101163963e-06
-2.83753750631762e-05
-2.73240999994784e-05
-2.2758803898558e-05
-1.04095050737433e-05
-3.85096881641618e-05
-3.91352209864222e-05
-4.1927207038876e-05
-1.5104564114876e-05
5.80674868934642e-06
7.60718281004506e-06
-3.81291983737305e-05
-2.69512934008513e-05
-2.04944567826248e-05
-1.80185384138844e-05
-2.50056460893554e-05
-3.03607169643921e-05
-3.5604194419898e-05
-5.92778313917789e-06
-3.47593994508574e-05
-3.00370719902912e-05
-3.21656007000626e-05
-1.85851549383666e-05
-2.37317585233071e-05
-1.45650105535631e-05
-2.27801525080868e-05
-2.65133260285827e-05
-1.79371997722473e-05
-2.12854064991435e-05
-1.57476299610152e-05
-9.01072402406281e-06
-2.50753465660408e-05
-1.83177103122812e-06
-1.08312037291304e-05
-4.83559728270824e-06
-6.42108914005659e-06
-2.27284997488955e-05
-2.42713889190454e-05
-2.76597449716827e-05
-7.25052406291804e-06
-2.56394289262668e-05
-4.18436980798846e-05
-1.60550258437773e-05
-1.93816132569565e-05
-1.90417214516988e-05
-3.66053650194325e-05
-9.88049692765271e-06
-1.20426640191555e-05
-3.52557043616983e-05
-2.5429597064299e-05
-2.34317745970985e-05
-1.47966169228138e-05
-1.88696277569717e-05
-1.5148723647618e-05
-2.61136319796681e-05
-3.98338594991513e-05
-2.16292517545841e-05
-2.29806554374675e-05
-2.88314265345678e-05
-1.44460958892684e-05
-1.33199003694256e-05
-2.60084029850139e-05
-2.76161794233343e-05
-1.84155709207977e-05
-1.92621017861942e-05
-2.29196500114656e-05
-1.14997622431815e-05
-8.12798169468496e-06
-1.33407603529887e-05
-1.76797889488676e-05
-2.67313375723713e-05
-1.21844516540187e-05
-3.41728480685877e-05
-1.37922516051752e-05
-2.13344062191079e-05
-1.25392738138398e-05
-2.24177952454061e-05
-2.40654964093692e-05
-3.119050176647e-05
6.29945730499746e-06
-9.46357536235892e-06
-1.69827991354313e-05
-9.07287440839246e-06
-8.66606681162785e-06
-1.98124244828599e-05
-2.32878285058371e-05
-2.33352491870681e-05
-1.59364007604234e-05
-1.22632822372883e-05
-3.16710957017089e-05
-2.90221080280597e-05
-3.35084136709145e-05
-2.92348853578484e-05
-2.2273752580987e-05
-5.23246792174791e-05
-2.64451447407253e-05
-1.9877236347545e-05
-8.87614040635139e-06
-3.02689191096312e-05
-6.04168846803492e-07
1.19997018943665e-05
-1.9534954709751e-05
7.11932118878553e-06
-1.7909813762413e-05
-6.07368401670233e-06
-2.2104258838654e-05
-1.96011278145185e-05
-3.08907247343533e-05
-2.36449223404256e-05
-1.55933730673683e-05
-2.36427943305223e-05
-7.31471548307592e-06
-1.39893850300842e-05
-2.01172703703952e-05
-1.5021702822368e-05
7.44974693468652e-07
-3.86425087947702e-05
-2.72642363633054e-05
-2.16462349159349e-06
-1.80774453067707e-05
-1.9933794658628e-05
-2.01532512711638e-05
-5.1426166230825e-06
-1.26627158377433e-05
-1.26375862843214e-05
-1.2273806420917e-05
-2.39607343728353e-05
-9.75740064349691e-06
-1.52559335984622e-05
-1.17955621457928e-06
-3.05533277996125e-05
-1.14272369090287e-05
-1.4166313150043e-05
-5.36484347066696e-06
-1.63089920464e-05
-1.46948161273087e-05
-1.31481940839389e-05
-1.77699131702726e-05
-4.30642010673892e-06
-4.4625739386445e-06
-1.63484844519265e-05
-1.11606127235385e-05
-5.25166564904417e-06
-2.14819741465832e-05
-1.71121859751936e-05
-2.46101501143857e-05
-2.84014306541766e-05
-2.59513785738086e-05
-1.02663223729484e-06
-1.02169488183442e-05
-3.64169845329273e-05
-5.48028672504728e-05
-6.79048950619653e-06
-8.00030120595893e-06
-2.42225594982127e-05
-1.25321287506076e-05
-1.52005939682286e-05
-2.27190603455937e-05
-2.02057175430816e-05
-3.41693722847597e-05
-1.87407940940406e-05
-1.33410780066897e-05
-1.36559783597556e-05
-2.53385013897672e-05
-2.57938750921567e-05
-2.7041941947981e-05
-1.23961376845393e-05
-2.43941831058257e-05
2.40962171941361e-06
-2.5923796439948e-05
-1.77879657989013e-05
1.46673882075415e-05
-3.26144005858859e-05
-3.33936267983466e-05
-2.27196034965563e-05
-2.26663066475896e-05
-2.64994201064677e-05
-5.55539641183235e-06
-2.33088031724472e-05
-1.71937295416739e-05
-2.65236206659742e-05
-3.15549234040307e-05
-1.96566849539276e-05
-9.91202393973961e-06
-1.59007586141388e-05
-2.14962425096224e-05
-1.8332117544799e-05
-4.37641439632554e-05
-3.64319795256731e-05
-3.35273939714679e-05
-2.47769007450985e-05
1.9144996864057e-06
-1.1191981902575e-05
-1.36852849616263e-05
-2.07195795219587e-05
-1.03600945846518e-05
-1.45464869046762e-05
-2.14168978895957e-05
-1.39329670713747e-05
-8.05885200922549e-06
-1.22735092040898e-05
-1.23253028269563e-05
-2.46545184420286e-05
8.93140257085466e-07
-3.08991107495311e-05
-2.06755193673124e-05
-2.50723541958508e-05
-2.10884381163868e-05
-1.74880346201158e-05
-1.73847343867397e-05
-2.62466006663027e-05
-3.27902986054569e-05
-2.64100722230691e-06
-9.96964286031301e-06
-1.50579885333051e-05
-7.2696749050841e-06
-2.49947069452192e-05
-3.27327304548429e-05
-2.22847384755644e-05
-5.7951426451797e-06
-2.2948246649419e-05
-2.3987557746419e-05
-2.11608540725831e-05
-1.58936194479719e-05
-3.62181517662867e-05
-3.75825675155259e-05
-1.70931190371268e-06
-3.0084690372028e-05
-2.03080490911086e-05
-2.04005410049339e-05
-1.21454697702686e-05
-2.07763455436506e-05
-9.22111235979091e-06
-1.81535112962404e-05
-1.30840522153881e-05
-2.01864425258026e-05
-2.92842264764108e-05
-2.02261874769757e-05
-9.89972718902757e-06
-2.39525557409258e-05
-3.11758525122317e-05
-3.874359129052e-05
-2.37490390962606e-05
-2.40235811903157e-05
-3.00580227195401e-05
-2.00317791102755e-05
8.32979187388539e-07
-7.62901886922162e-06
-3.35318409802053e-05
-1.65937902558907e-05
-1.55899541645729e-05
-1.78948698598414e-05
-1.3455390584009e-05
-3.07263282385478e-05
-1.00302806734756e-05
-2.9895312956142e-05
-2.88745098393545e-05
-2.78438710845253e-05
-3.15571627411912e-05
-1.77150597719028e-05
-3.26327996039156e-05
-4.24751142216212e-05
-1.09252985535342e-05
-2.30939419305455e-05
-2.60055160344848e-05
-3.07413337275317e-05
-1.20664847483959e-05
-3.27285920920204e-05
-2.23583036641426e-05
-2.52651931630684e-05
-3.02915477639529e-05
5.43018565200922e-07
-2.63896220257437e-05
-1.82172386302629e-05
-2.21301627323373e-05
-2.31403139928074e-05
-2.28450188109737e-05
-8.42041436875578e-06
-3.18158675028691e-05
-2.10538431177012e-05
-1.13173463596419e-05
-1.23943138983922e-05
-1.62837664183758e-05
-8.23533616026792e-06
-2.95775880015867e-05
-2.85443495461537e-05
-3.36750696686593e-05
-3.77355589885475e-05
-8.36933868998974e-06
-2.71781085407197e-05
-2.50681952588315e-05
-2.92244690822436e-05
-1.46834283896338e-05
-8.95228357358675e-06
-3.45633003905479e-05
-3.72754955099107e-05
-1.27602689148178e-05
-3.30822941689797e-05
-2.55946503227874e-05
-1.95328099283098e-05
-2.70576867438098e-05
-8.40781001800949e-06
-2.98322995446404e-06
-5.81498328113025e-06
-1.68990836115542e-05
-9.48073166178898e-06
-1.23880659017861e-05
-1.31931672651778e-05
-1.26720234241354e-05
-1.83396001477061e-05
-2.3225650625249e-05
-1.54828875921096e-05
-7.76012926638636e-06
-1.86185229351278e-05
-2.45145944480119e-05
-4.29339917647567e-06
-1.74809903071758e-05
-4.79778895414504e-06
-8.76086330292672e-06
-7.51708237307202e-06
-2.39242874015084e-05
-1.90749135665384e-05
-4.04066038416311e-05
-2.61178969208127e-05
-2.1038846704958e-05
-4.37176204437191e-05
-1.67833177245205e-05
-1.52186424519178e-05
-2.71008718148024e-05
-1.50614398909092e-05
-2.45509240290419e-05
-3.04644584420527e-05
2.81054441959492e-06
-1.36079790939756e-05
-2.09887225582276e-05
-8.40250222533397e-06
-2.35200764191243e-05
-2.16703464574075e-05
-1.84957299963174e-05
-1.84309181702414e-05
-1.18603756932971e-05
-1.87788044440122e-05
-2.35151832311517e-05
1.13341748869511e-06
-3.01324826652875e-05
-2.457537754104e-05
-2.54472218781079e-05
-3.91198152246696e-06
-1.65095007128775e-05
-3.03834969450549e-05
-2.26238794636838e-05
-9.85750380115939e-06
-2.48309471113713e-05
-2.93548711225984e-05
-1.72711442513093e-05
3.4042275822454e-06
-4.91390129036343e-05
-1.57643596002598e-05
-2.59055894334391e-05
4.53034188442458e-06
-1.6465826029017e-05
-2.70531050845539e-05
-7.89609108527544e-06
-1.10840704777012e-05
-7.90409298133409e-06
-5.25281119677931e-05
-1.59204786854143e-05
-2.01091179497695e-05
-4.80161216117875e-06
-2.64076665916107e-06
1.17190495538199e-06
-2.78370037569665e-05
-2.69002504576018e-05
-1.17890398904767e-05
-1.06802682599723e-05
2.27048101914578e-06
-1.10871888478321e-05
-2.61876738311618e-05
-1.79012883616454e-05
-2.64954722458376e-05
-1.08346898701759e-05
-1.30961880475221e-05
-1.58905412774775e-05
-4.07616280770406e-05
-2.0513664411791e-05
-2.14470124022477e-05
9.45594810133966e-07
-2.00064194698761e-05
-2.08359695944349e-05
-2.87042194922473e-05
-3.8001146742776e-05
-2.01583915100458e-05
2.37755161229939e-06
-2.51331099987847e-05
-3.23766332988858e-05
-1.35700208216099e-05
-3.55131860255751e-05
-9.09901072260153e-06
-8.80215259288267e-06
-2.18803014190596e-05
-3.52063306876029e-05
-1.55612479726285e-05
-2.6330910876505e-05
-1.67774795551717e-05
-2.05650534424625e-05
-4.72829713031747e-05
-2.5234311253259e-05
-1.74785350081457e-05
-2.28718422827474e-05
-9.78037953481823e-06
-2.16793886149372e-05
-2.83393322572672e-05
-1.08195811104484e-05
-2.22999805111571e-05
-9.81817485011582e-06
-3.50869904026062e-06
-2.45576551298991e-05
-2.08029943053552e-05
-3.39878143047644e-05
-7.39406594566668e-06
-1.01077926608022e-05
-1.91017434751347e-05
-1.13698730350109e-05
-3.16956087827667e-05
-2.06165632502898e-05
-9.85898653739149e-06
-1.17282252728371e-05
-2.65948648678555e-05
-3.05155094157206e-05
-1.28654717100598e-05
-9.37224917895971e-06
-3.2635806972452e-05
-6.16481632058222e-06
-3.89970101150398e-05
-1.64960074934386e-05
-1.24775895187533e-05
-2.13092751656297e-06
-1.85947100113735e-05
-2.38714998168849e-05
-2.94986488382408e-05
-2.44269844380343e-05
-3.65742319071114e-05
-9.80579048467541e-06
-9.93139143237334e-06
-5.57727825113326e-06
-2.98716519577508e-05
-5.76608010527522e-06
-1.37442683536596e-05
-3.58770855396949e-05
-1.37751948788674e-05
-2.27666769833988e-05
-2.96839538851324e-05
-2.64718724596771e-05
-1.43534582367425e-05
-2.15287045520442e-05
-2.2195654008642e-05
-1.07461240163233e-05
-3.28041567772544e-05
-2.17228728610861e-05
-2.68758781236259e-05
-4.84724684796234e-06
-3.27780489229957e-05
-3.27172797316976e-05
-3.52308700982953e-06
-3.17544491518011e-05
-2.05377013944794e-05
7.50584781516431e-06
-1.61896341720938e-05
1.21604871350577e-05
-2.22059263183871e-05
-4.3217535797715e-06
-4.38552042883702e-06
-2.80404748340003e-05
-1.02963764707377e-05
-1.86070685785702e-05
-2.17461456165013e-05
-1.6283914137995e-05
-1.17923899864576e-05
-1.22679237546733e-05
-1.12473127587601e-05
-2.89724114351013e-05
-1.78486975272091e-05
-1.09399048849585e-05
-1.58465049616509e-05
-8.36124626793846e-06
-2.69824916197924e-05
-4.45834049356988e-06
-2.4152270000832e-05
-1.2010372524833e-06
-1.50234157709956e-05
-8.00891632632186e-06
-1.36172923189111e-05
-1.0365422259081e-05
-2.99667107628703e-05
-1.24605784667171e-05
-1.5078795273261e-05
-7.30129943627266e-06
-2.0817768258782e-05
-1.26130627895254e-05
-1.12127518845776e-05
-1.82501103025463e-05
-1.82493653056455e-05
-2.98956531840203e-05
-1.33507858564657e-05
-2.68851130958704e-05
-6.56535641538811e-06
-2.66848252566067e-05
-1.5230305997146e-05
-2.12083319081577e-05
-4.2043796941225e-05
-1.78155407289201e-05
-3.71656714108992e-05
-2.29804622682876e-05
-1.39652218814068e-05
-1.55098915848101e-05
5.05764886029616e-06
-2.35627632391462e-05
-2.15750426767962e-05
-3.98534719993294e-06
-3.98276377769694e-05
-3.93154398526095e-05
-1.83195018460534e-05
-1.61922465588324e-05
-3.80926999539733e-05
-1.8435008116949e-05
-1.92144988980115e-05
-1.34753364804195e-05
-3.07819334979529e-05
-2.57364190269661e-05
-2.67422898332864e-05
5.03146046990883e-06
-3.62299458993615e-05
-1.92188148353185e-05
-2.41348734109162e-05
-8.85728570450468e-06
-2.23645852592659e-05
-1.38807025331235e-05
-6.64823736205822e-06
-3.0363399777979e-05
-5.91310865185958e-06
-1.37758026923649e-06
-1.89828517529182e-05
-1.65399500038277e-05
-4.03858257278342e-05
-1.6855829686356e-05
-1.65927777384427e-05
-8.06334737101402e-06
-1.38983335607959e-05
-3.90892394952179e-05
-1.48911581744045e-05
-5.71637024086252e-06
-1.93058048443051e-05
-2.8121910375791e-05
1.20330398981984e-05
-3.15552539576083e-05
-2.81149580115249e-05
-3.09123432413783e-05
-3.24329048097621e-05
-2.15678677281393e-05
3.18010940448095e-06
-2.97607916947688e-05
-2.13193468461679e-05
7.63624874421935e-06
-2.32650703650099e-05
-2.14355818000145e-05
-8.5344688465742e-06
-1.47764010494725e-05
-8.7655370311946e-07
-2.98595949886251e-05
-2.70730527690229e-05
-2.34829848569365e-06
-1.4982812631541e-05
-3.57774707222709e-05
-1.09071298224169e-05
-3.45705612295379e-05
-6.0962272360212e-06
-1.35162051233173e-05
-2.06129124069871e-05
-3.33864684415473e-05
-1.67857707784379e-05
-3.1684244946766e-05
-9.90392497045451e-06
-1.20529252656605e-05
-1.74147470434643e-05
-1.9953977162288e-05
-1.54791104680941e-05
-1.50532232679273e-05
-1.01077567929482e-05
-2.33693621288612e-05
-2.51305390662204e-05
-3.0527379665869e-05
-1.75469072314897e-05
-2.96558334366284e-05
-3.52182497465565e-05
-1.18020544234654e-05
-6.31209060381378e-06
-3.25779900352642e-05
-1.25441593951106e-05
-5.00107769907438e-06
-3.01826570492066e-05
-4.98180505119224e-06
-1.18682043741029e-05
-1.72153554451049e-05
-3.21548538236742e-05
-3.56542410642814e-05
-3.10197979772152e-05
-1.05495966669408e-05
-1.20721162393761e-05
-2.86253936443858e-05
-1.24402304625655e-05
8.00139243992546e-06
-2.06675075552803e-05
-8.07958993952862e-06
-1.75009479909838e-05
-3.7360666871667e-05
-2.03738485063218e-05
-1.87546869480779e-05
-2.74802607565231e-05
-2.04568809540373e-05
-2.73557845078083e-05
-1.83124173848395e-05
-1.95935134098886e-05
-2.99957413894018e-05
-1.81281287866586e-05
-2.62852118809691e-05
-1.84113972139492e-05
-1.65150593668991e-05
-2.20703744773047e-05
-1.2867888983582e-05
-3.83029443334621e-07
-3.41341386499279e-05
-1.81291879159106e-05
-1.24478028137986e-05
-1.5836879976347e-05
-3.00345370881758e-05
-1.8772210520819e-05
-9.09020979989267e-06
1.00109383764599e-05
-2.12916949830417e-05
-2.97575224532624e-05
-2.74128923941098e-05
-1.5927242283002e-05
-7.66954962469716e-06
-1.56510706410186e-05
-1.92336766237886e-06
-1.1099692785962e-05
-2.65691408341568e-05
-1.74292681826688e-05
-3.06936356903382e-05
-2.92377522468518e-05
-4.45960492287671e-06
-1.36732554127734e-05
-1.80017199739751e-05
-2.57119961858752e-05
-2.140900634946e-05
-1.60180570368025e-05
-3.42471031720349e-05
-1.48152871053004e-05
1.88872562466715e-06
-2.25930282865039e-05
-1.87960953965893e-05
-1.98269013336459e-05
-3.07199590339121e-06
-1.62657679832475e-05
-1.88275594272026e-05
-2.19176041245431e-05
-1.71888144108626e-05
-1.45581742870827e-05
-7.68372074483136e-06
-2.7501350098841e-05
-1.13885098280119e-05
-2.32451990037823e-05
-1.01442428301249e-05
-5.18442098075888e-07
-1.10434356292423e-05
-5.91770562511637e-06
-2.66628715110337e-05
-2.19929940805342e-05
-1.60752382784506e-05
-8.31967073390574e-06
6.25769244167457e-06
-4.0994474470644e-05
-1.96970267899415e-05
-1.75257515395102e-05
-1.00296472090136e-05
-1.59491410439295e-05
-2.82096908059113e-05
-3.81034644448649e-05
-8.77698555246313e-06
-1.94537686108575e-05
-2.28662235300001e-05
-2.37180374902915e-05
-1.81658776821823e-05
-2.78279375898693e-05
-1.78163013529819e-06
1.01883114242957e-06
-6.63016477069458e-06
-2.61220211111704e-05
-2.09989729470288e-05
-1.53681041805625e-05
-2.83843199665286e-05
-3.89423436618042e-05
-1.74871416156537e-05
-1.54509851779996e-05
-1.97269628210754e-05
-1.75895442589782e-05
-8.48824890468315e-06
-3.30078915052589e-06
-1.98148230405004e-05
-2.52998507107937e-05
-2.28427486111151e-05
-2.46765485872208e-05
-4.32595999230753e-05
-3.09819935986462e-05
-2.28876269261054e-05
-2.8639512241048e-05
-2.78530536035267e-05
-2.16219830622939e-05
2.87693027930035e-07
-1.18359155462588e-05
-3.09687127399127e-05
-2.31067375357002e-05
-1.35479471813264e-05
-2.15852869503538e-05
-6.81958421566465e-06
-4.11541991072899e-05
-1.33689952868024e-05
-2.13195120722335e-05
-5.19564060763039e-06
-5.78269637638055e-06
-1.98534955273731e-05
-2.68656145638998e-05
-2.38265253557812e-05
-1.94012048441641e-05
-3.71506199330199e-05
-2.2486298519049e-05
-1.04180802958421e-05
-3.26878838652547e-06
-2.41960418549961e-05
-3.07801342899709e-05
-2.93176937963056e-05
-1.37891492308859e-05
-3.04075085510664e-05
-1.19410085688664e-05
-3.41939846953814e-05
-3.46150282874702e-05
-1.38736749825458e-05
-1.46751247250382e-05
-2.80267469956279e-05
-1.885788008567e-05
4.91685689019607e-06
-2.05656639409902e-05
-3.03288672799091e-06
-4.66128815881472e-05
-3.22845483510591e-05
-4.05849336386262e-05
-2.95616626711073e-05
-2.25830192970979e-05
-2.89341005958437e-05
-1.81773394110463e-05
-2.57431537650545e-05
-2.58447331818734e-05
-1.16972989506692e-06
-2.09775163191993e-05
-4.40526708076407e-05
-3.75884534154038e-05
-1.06586449396004e-05
-1.5422638919066e-05
-9.28600140601914e-06
-2.30069103285077e-05
2.24111453773158e-06
-1.87929065050716e-05
-3.85291992787242e-05
-2.43552195535409e-05
-8.85127357035442e-06
-1.45904922278751e-05
-3.88060418462826e-05
-3.05063673928264e-05
-2.34565144982888e-05
-3.47888603589159e-05
-4.08846157865173e-05
-1.9594588842572e-05
-2.32275641038126e-05
-3.17754853948209e-05
-2.94961784995846e-05
-1.90680864823122e-05
-2.39841403765553e-05
-2.47191030998746e-05
-2.85906569793877e-05
-2.72444581851348e-05
-1.3232172525799e-05
-2.7323235371575e-05
-2.5327996663061e-05
-6.22670569828056e-06
-4.56906909047927e-05
-5.04729862789579e-06
4.11020215491127e-06
-1.2314731750362e-05
-2.22543595267711e-05
-7.94903208710874e-06
-2.17949549045128e-05
-4.3075665693338e-05
-2.5123027277418e-05
-2.90204016731582e-05
-1.79171680072045e-05
6.27927200403904e-07
-1.87482853968317e-05
-3.13750611675683e-05
-2.36014498662125e-05
-1.79371268810247e-05
-7.57095369312829e-06
-1.40224431452661e-05
-2.76368848771823e-05
-2.9422090414752e-05
-3.09736408445e-05
-2.08360939080647e-05
-4.91145388253006e-06
-2.26394402969174e-05
-2.30104306490253e-05
6.5842751451662e-06
-1.96044810647121e-06
-3.33663041640221e-05
-2.21204803309583e-05
-1.71488503314945e-05
-2.91777954896851e-05
-1.57742076031121e-05
-1.22134340902703e-05
-2.53930114184842e-05
-1.79959970549401e-05
-2.09415344497487e-05
-1.99079957459764e-05
-1.36501452536712e-05
-1.11746843908137e-05
-1.7442001313818e-05
-2.5028089026188e-05
-1.53505189408345e-05
-2.04329785117229e-05
-2.11692419543376e-05
-2.60138898689572e-05
-1.98546196513048e-05
-1.99650883577034e-05
-2.12784501334277e-05
-2.30981699898102e-05
-2.26687289353805e-06
-2.78183253808143e-05
-4.47712177094839e-05
-1.54759287456853e-05
-2.66168880943766e-05
-1.85341400064435e-05
-3.09640463254865e-06
-2.21109052895912e-05
-2.279729203734e-05
-3.65006682284515e-05
-1.15653802565168e-05
-2.15466651152996e-05
-8.05325706892829e-06
-1.38814218097995e-05
-2.19110941114548e-05
-2.44868347595904e-05
-1.27131146715784e-05
-3.04821647248288e-05
-7.70967692605003e-06
3.58769789553223e-06
-1.62200002990924e-05
-1.18749826178807e-05
-3.65452993087006e-05
-2.38195459595513e-05
-2.15297187990709e-05
-1.48383630015592e-05
-3.30805844528096e-05
-3.42231013676343e-05
-3.00462171395417e-05
-1.56381733976583e-05
-6.23776238458149e-06
-2.03799159947037e-05
-9.63979775442246e-06
-3.0472036988515e-05
-1.90390212594583e-05
-1.46035494104857e-05
-2.64733235114696e-05
-1.98018261523671e-05
-8.309041899013e-06
-2.52641470538893e-05
-2.3928240718307e-05
-1.2242355872126e-05
-2.67801458130221e-05
-1.64856597411824e-05
-1.11117000613428e-05
-2.70060109534857e-05
5.64879371372544e-07
-2.34364065859297e-05
9.34765603688813e-06
3.98037291445195e-06
-2.47593062571208e-05
-1.55898464564057e-05
-3.04344071558007e-05
-1.36900757368152e-05
-1.67886733206278e-05
-2.21178020217532e-05
-3.15438874875811e-05
-3.50471979508919e-05
-4.56324222683114e-06
-2.11564085662439e-05
-1.04155025112688e-05
-2.54235848893116e-05
9.94481006743163e-06
-2.50644128146312e-05
-3.8382261977588e-05
-3.19448650876482e-05
-3.05809310126801e-06
-2.57395194071983e-05
-1.31479087625342e-05
-5.48088017393583e-06
-2.12087650048803e-05
5.43313931184057e-06
-2.38752642240434e-05
-1.53309895201398e-05
-2.20050408435401e-05
-7.21677383879822e-06
-7.08447009923351e-06
-2.2969365990662e-05
-2.84175449719047e-05
-3.6214214098784e-05
-2.26172496297556e-05
-6.74232638968074e-06
-1.9054118050231e-05
-9.10928940291502e-06
1.71127891203367e-06
-2.43415691916093e-05
-3.33944299804835e-05
-1.83414050117203e-05
-2.12827422019295e-06
-2.35978454807804e-05
-1.20341472861442e-05
-8.06159673061671e-06
-3.39337934632857e-05
-1.90888175133026e-05
-2.16705997043782e-05
-2.37426992754181e-05
-1.22401680446871e-05
-2.17075751628908e-05
-1.70034461942232e-05
-2.29286355092538e-05
-4.49316853796395e-05
-2.45007651267881e-05
-2.87084729679717e-05
-5.17480063948111e-05
-7.10524881667304e-06
4.58079688336932e-06
-1.66032636788071e-05
-1.44874335532019e-05
7.05633734125796e-06
-2.00673927080504e-05
-2.5144931140427e-05
-2.6675791710359e-05
-1.41528564907912e-05
-2.02061726806122e-05
-3.71120762513353e-05
-7.47919213585069e-06
-2.9521826867656e-05
-4.13357698207369e-05
-1.25794274527848e-05
-3.29775294115848e-06
-2.99595427248078e-05
-1.67026930285653e-05
-8.71250069223196e-06
-1.80651275072186e-05
-2.41618208266105e-05
-3.09957717049961e-05
-2.48010197463583e-05
-2.6435924299821e-05
9.69531346372565e-06
-2.77323044230783e-05
-2.05280385932081e-05
-1.77991182243761e-05
-7.27231814655262e-06
-2.8597249322494e-05
-2.02476499624748e-06
-8.6782619724873e-06
-1.95001911996518e-05
-2.68095368168456e-05
-3.92688707318681e-05
-3.48985587448353e-05
-1.99036018322844e-05
-2.94108913137261e-05
-3.29601402080386e-05
-1.69903243076705e-05
-2.61753687456072e-05
-3.15445030564664e-05
-1.55606376518748e-05
-3.37931063883248e-05
-8.377554207165e-06
-1.77493414475739e-05
-3.03797745721211e-05
-1.60141062354196e-05
-3.47576470664445e-05
-3.37221440737031e-05
-1.76856609027172e-05
-3.32606635811205e-05
-3.25873403015636e-05
-8.57117905218434e-06
-1.4827395455948e-05
-1.20449147338474e-05
-1.10222300759796e-05
-5.78236765476062e-07
-3.2317637027197e-05
8.87228969716705e-07
3.17949078849037e-05
-2.81433730435977e-05
-1.8406097251021e-05
-2.53369131974851e-05
-2.25084976570584e-05
-3.10989725359983e-06
-1.41808778123221e-05
-4.09242420116097e-06
-5.45556948243169e-05
-1.13407287991031e-05
-2.28865750109904e-05
-8.7269552161852e-06
-1.82998915441742e-05
-3.26683679933211e-05
-2.21721273821743e-05
1.51440960589805e-05
-1.98919523141922e-05
-2.04292701054802e-05
-1.50377016454262e-05
-3.31791757288327e-05
-1.35854397302958e-05
-3.98055586731187e-05
-2.6381546558661e-05
-3.43752120998612e-05
-3.46392216830355e-05
-3.1318220875823e-05
-1.78063810721047e-05
-9.51537058415983e-06
2.50420696378641e-06
-1.75245630102845e-05
-3.32706584308186e-05
-2.5485414593294e-05
-2.89285610003426e-05
-1.56464513513682e-05
-1.95216458884388e-05
-3.03010879265311e-05
-8.17865286220077e-07
-3.19505627919684e-05
-1.67988794026004e-05
-1.92733285290383e-05
-2.20116525169479e-05
-1.56261075586429e-05
-1.59010118384703e-05
-9.48008602202825e-06
-2.84048291999993e-05
-3.29676911752928e-05
-4.13309923812557e-05
-1.41902501834153e-05
-1.02470203975994e-05
-1.95962116543656e-05
-2.63404303076387e-05
-1.81150579719047e-05
-2.79600767050302e-05
-1.23684792613601e-05
-1.49935459175325e-05
-2.50521453740733e-05
-3.18622214639157e-05
-2.57428859975904e-05
-3.88157723686256e-05
-1.90663567709352e-05
-1.56249459974243e-05
-5.34656149808178e-06
-6.65139826901783e-06
-3.75565215679899e-05
-4.94256801141028e-06
-3.00322049030254e-05
-5.62088889081189e-06
-3.54062452127707e-05
-5.43407745346922e-06
-2.19259187344945e-06
-2.44727556626305e-05
-2.74509907870478e-05
-6.37638003363559e-06
-2.65870663520855e-05
-3.43221122934871e-05
-1.56979537655276e-05
-2.17867437681385e-05
-4.18122603021212e-05
-2.10630128347199e-05
-5.96275389925386e-06
-2.70302895746278e-05
-2.49710847447436e-05
-5.63675090885602e-06
-3.29459006113523e-05
-1.06848952413656e-05
-2.27150725604422e-05
-4.25454001214874e-06
-1.0412064327438e-05
-2.98941241528676e-05
-3.21608688095114e-05
-2.38562968812285e-05
-2.82119642245474e-05
-1.17906973497738e-05
-1.49212062266668e-05
-9.4374735187852e-06
-2.5310741945068e-05
-3.91156581643241e-05
-1.73738955085427e-05
-2.87194417118963e-05
-1.26441130229443e-05
-1.08388147220927e-05
-1.13948589546261e-05
-2.8080202482884e-05
4.35741259184273e-06
-2.96306546775164e-05
-1.47652262035755e-05
-1.21966697869263e-05
-3.23872494033406e-05
-8.85370427295894e-06
-1.62004615740072e-05
-1.02280124783185e-05
-2.87013796792747e-05
-2.88143842517557e-05
-2.10085382936047e-05
-3.25185989610318e-05
-5.32062011205873e-06
-1.41701611942973e-05
-1.68677429503842e-05
-1.80923938579171e-05
-1.33189981953069e-05
-1.90760066153718e-05
-2.91441533830269e-06
-1.39291831004095e-05
-2.97980640853343e-05
-6.39450099058869e-06
-3.00098713926038e-05
-2.0305724227581e-05
-2.43409885784584e-05
-1.91326072874859e-05
-5.98668673501312e-06
-1.00504522221181e-05
-2.20963622674429e-05
-9.91212034163653e-06
-1.35345072187883e-05
-1.4217485262442e-05
-1.9960529957742e-05
-1.34751100181871e-05
-2.86562242074434e-05
-2.85548244699474e-05
-1.91064189955205e-05
-1.02706058857153e-05
-2.44058961970387e-05
-2.41535178689885e-05
-1.68007451990943e-05
-3.78408205370952e-05
-2.98804241526398e-05
-2.51661428849137e-05
-1.71941590376526e-05
5.46651254651763e-06
-1.7369058409866e-05
-1.69204038048284e-05
-3.08302105056013e-05
-9.75370397531051e-06
-3.08589471764707e-05
-1.13760659527236e-05
-9.39412131895714e-08
-1.48253512218047e-05
-3.72413269620559e-06
-2.3856417199698e-05
-1.5781508908932e-05
-2.51755021140215e-05
-5.50242552830429e-06
-2.31227393814707e-05
-8.2663514819399e-06
-3.29413674076367e-05
-1.05801520670164e-05
-1.31993021482305e-05
-8.4431225555783e-07
-8.03818768450834e-06
-2.47217099688698e-05
7.85730940068655e-06
-1.92285209993591e-05
-2.00009100021429e-05
-3.85247180037973e-05
-2.01309698689162e-05
-2.73860324580603e-05
-2.44607498444937e-05
-4.56727073616467e-05
-1.55670930967742e-05
-3.04537623746915e-05
-2.91685359303963e-05
-5.37603771404339e-05
-1.00017097427638e-05
-1.46714557225828e-05
-4.97547918727212e-06
-4.71452205829851e-05
9.04054144858228e-06
-2.95054626907158e-05
-2.33895745966976e-05
-3.07975241867972e-05
-1.7445054971779e-05
-2.71673359805664e-05
-2.56874574470038e-05
-3.8018798881115e-05
-1.74067530324256e-05
-1.29844280482673e-05
-1.36187468101641e-05
-1.99994466913039e-05
-2.49199720231931e-05
-1.22504154631057e-05
-7.25284698219048e-06
-3.21460573842317e-05
-1.49212192662025e-05
-4.55279550144158e-05
-1.40273297029163e-05
-5.57278509299374e-05
-1.8290246820856e-05
-1.06979839566133e-05
-1.88302169108533e-05
-1.29660569677487e-05
-2.47321443815286e-05
-2.1036069008317e-05
-2.07530935145605e-05
-4.57869005320214e-06
-1.42502193053315e-05
-1.76208340201875e-05
-3.31354408212907e-05
-2.12949763504542e-05
-2.29656207725961e-05
-1.76927450562737e-05
-9.12430308815736e-06
-4.04841043202513e-06
-1.79345963922997e-05
-1.81374813437263e-05
-1.50008170328159e-05
-2.08750180936423e-05
-1.56425681573432e-05
-3.38168655022021e-05
5.17693068368958e-06
-2.22426265629403e-05
-2.27781961909856e-05
-1.48284613748454e-05
-1.55764486042103e-05
-3.25654977800167e-05
-2.10574940000284e-05
-1.53356255088624e-05
-1.07891102740454e-05
-2.6344291174708e-05
-4.49754898694748e-06
-2.32276413405555e-05
-2.24855006646181e-05
-1.1802525874078e-05
-3.3074028450791e-05
-6.93905824094148e-06
-2.74729843198851e-05
-3.09212784608562e-05
-3.09913855814714e-05
-2.04281089124215e-05
-3.01137527077312e-05
-4.32556256809229e-06
-1.5192306041556e-05
-7.00632504546586e-06
-1.67106601779916e-05
-2.06171950660282e-05
-2.22352544339365e-05
-1.48081556281201e-05
-2.99553663366741e-05
-2.15062984399722e-05
-3.66719054911194e-05
-2.62114692693419e-05
-3.23013585842392e-05
-2.69458625482002e-05
-1.27663929712197e-05
-2.89510167427693e-05
-7.62889619567432e-06
-1.46474023806923e-05
-1.49908152389902e-06
-2.02130884960251e-05
-5.78894384998338e-05
-1.17615899866872e-05
-2.30062777172797e-05
-1.58946137802953e-05
-2.36914291523855e-05
-1.98973960967876e-05
-2.20263195514347e-05
-2.27132686382183e-05
-2.79560743421822e-05
-4.14515671639749e-05
-1.38940097457002e-05
-2.53831820766894e-05
-2.17125080560112e-05
-1.98454980263498e-05
-5.47756940617363e-06
-2.58675581857831e-05
-1.08619439428663e-05
-6.92338108164651e-06
-2.94067918601434e-05
-1.91228850829801e-05
-1.79038333104707e-05
-2.45877937016054e-06
-1.81589441685183e-05
-3.20391007271086e-06
-3.14007659576322e-05
-2.39888765530352e-05
-2.13294872027402e-05
-2.55861063403589e-05
-5.60381430514379e-06
-2.12899721821636e-05
-1.82706900941051e-05
-4.32869516788212e-05
-5.01168994711182e-05
-2.37996199154865e-05
-1.26226889027235e-05
1.19836406315237e-07
-1.95343144382723e-05
-2.89569098999997e-05
-3.10479546054908e-05
-2.18515379292272e-05
-1.39310688776412e-06
-2.48030114873053e-05
-1.25745184588422e-05
-3.13513041722223e-05
-1.68238484020128e-05
-1.21631412536623e-05
-2.41672291723217e-07
-1.10721858867796e-05
-2.12788512422969e-05
-4.87635919183838e-06
5.07577461395887e-07
-2.03134901433617e-05
-2.01329100795958e-05
-1.88941017411587e-05
-2.660605128562e-05
-1.32737336399722e-05
-4.37938439833742e-05
-1.66363943286139e-05
-2.48212845974673e-05
-2.10483597074376e-05
-1.03621023339931e-05
-1.04445282486928e-05
-9.44541458307191e-06
-1.81803763824836e-05
-1.22870492514454e-05
-5.16652100499308e-06
-3.05454860859693e-05
-3.00028091375804e-05
-2.65959218063158e-05
-3.47446998115255e-06
-3.78380035950214e-05
-2.41987295072592e-05
-2.90073340507046e-05
-3.72145767908208e-05
-5.69315218764653e-06
-6.25821674100263e-06
-6.02294327517312e-06
-4.09898342627714e-05
-2.73688640300058e-05
-1.16896556120554e-05
-1.619686037772e-05
-5.80971532303752e-06
-1.66156641391283e-05
-2.37397465259688e-05
-1.80274971546798e-05
-2.74077863115728e-05
-9.9888370117636e-06
-3.92389035061414e-06
-9.05178168351778e-06
-2.13694196321778e-05
-1.86212514162222e-05
-2.75193521911434e-05
-1.66218042563436e-05
-2.9161096787909e-05
-9.40430444159513e-06
-1.67914061145054e-05
-1.86615419489306e-05
3.63697233398062e-06
-2.91973192883689e-05
-2.23266655116562e-05
-3.18365672529501e-05
-3.57236950613656e-05
-2.85783625773317e-05
-2.38018400292332e-05
2.52811398189704e-06
-2.45646206095909e-05
-1.21709399063644e-05
-1.06155951848042e-05
-2.24454314564492e-05
-8.87079051735854e-06
-7.57418335804489e-06
-1.14627643669327e-05
-4.3815008975324e-05
-3.30040883969524e-05
-8.71612276219513e-06
-3.79840074157072e-05
-2.29883908501374e-05
-1.6447588895937e-05
-1.21043377291461e-05
-1.17922244633852e-05
-3.87429440936415e-05
-4.24299823452892e-06
-5.42809202860811e-06
-1.21623508606987e-05
-4.83531720209611e-06
-3.35695733927471e-05
-6.108110318936e-06
-3.25472493334696e-05
-1.64564166767229e-05
-6.72015015151209e-06
-2.44678610985226e-05
-2.07943636831724e-05
-3.06015887418228e-05
-1.26108061259019e-05
2.13049065983768e-06
-1.57547062444241e-05
-2.06719068203e-05
2.23162063400319e-06
-2.64508510204931e-05
-2.16530348622463e-05
-2.35830389198378e-05
-1.31794408800603e-06
-2.66127985937514e-05
-2.9063414436214e-06
-3.51937674793651e-06
-2.87842402577496e-05
-1.48959435859886e-05
-2.8314890574961e-06
-5.76877477523099e-06
-3.59748844627425e-05
-1.78834938175197e-05
-3.62911030707266e-05
-1.90573875761264e-05
-1.79723406515054e-05
-4.50138437508225e-05
-2.78496972204113e-05
-1.88685455988459e-05
-4.65623935183337e-05
-4.9599580271272e-06
-2.3074239992146e-05
-1.79521160296854e-05
-8.21788816575229e-06
-3.73283558131587e-05
-2.2086606580295e-05
8.7507247365945e-06
-3.28301922314151e-05
-1.96863367682079e-05
-2.01910000088685e-05
-5.22261214444388e-07
-3.60563939943067e-05
-8.42016017737765e-06
-1.85109476524781e-05
-3.12250617758084e-05
-2.0784140707479e-05
-2.32375626598368e-05
-1.66600113149746e-06
-1.23565870610199e-05
-3.16717029611146e-05
-3.73781010406552e-05
-2.34405027159186e-05
-3.32592392371871e-05
-3.27708748976335e-05
-1.02385440126388e-05
-1.84415221197337e-05
1.43644814048e-07
1.34797560778741e-06
-2.43727643843069e-05
-2.72450568471374e-05
-1.02376100568786e-05
-3.65983321653988e-05
-5.84813090882972e-06
-1.27304245118177e-05
-3.98767146941824e-05
-1.86677294485769e-05
-1.06539934002761e-05
-2.24966329494516e-05
-1.40478744024845e-05
-1.97695762676367e-06
-3.65437230027491e-05
-1.11244074223737e-05
-4.27081720137707e-05
-4.04498506802621e-05
-3.22097151454061e-05
-3.43915019743381e-05
-1.56573578213869e-05
-2.30232884646926e-05
-1.0055902382812e-05
-1.65738691910566e-05
-1.98528257508407e-05
-1.61492865534164e-06
-2.22117794724086e-05
-2.90767171575058e-05
-7.57995262661291e-06
-2.0627903333598e-05
-2.59789741569603e-05
-1.44942725694776e-05
-1.45350983189441e-05
-1.34177546391464e-05
-2.47457813383546e-05
-3.0327205740462e-05
-1.45023588633629e-05
-2.1372131991097e-05
-1.60268797722535e-05
-1.88102934265777e-05
-2.82477820227722e-05
-2.05261155150481e-05
-1.42435465775798e-05
-1.56608964282584e-06
-2.46433370905689e-05
-2.3417662063127e-05
-3.09266973502321e-05
-3.75588068628197e-05
-2.43505551877008e-05
-7.00064454368311e-06
-4.58259490012464e-05
-1.36159295624311e-05
3.30727689033522e-06
-1.60775820950333e-06
-1.39286563867084e-05
-1.25117705097992e-05
-1.43327046903421e-05
-2.34714165282281e-05
-3.20685345040993e-05
-1.22579431109833e-05
-3.37644312035025e-05
-1.13689052788114e-05
-1.79626283995275e-05
-7.04011466888944e-06
-3.20898773727119e-05
-3.73092214535839e-05
-2.13452815312264e-05
-3.15502042903732e-05
-3.22521328252679e-05
-3.46514568531145e-05
-1.28827538492196e-05
-1.18687378442203e-05
-1.2724116568841e-05
-3.29674602314339e-05
-1.41519621624398e-05
-3.16305960649846e-05
-6.9390074002383e-06
-4.26144895532817e-06
-2.43027034840507e-05
-2.4058278968282e-05
-3.74222995702329e-06
-1.72369535486393e-05
-5.38400601408389e-05
-8.41217895884229e-06
2.87482622543873e-06
-1.59980437479584e-06
-1.99376404426904e-05
-3.31224201531723e-05
-3.93340175608008e-05
-6.9749021276223e-06
-2.92472437040272e-06
-1.92369437295876e-05
-2.13873908628636e-05
-3.15903236001667e-05
-9.11954517323561e-06
-2.45236021228814e-05
-2.79247569694342e-05
-1.56965971863549e-05
-2.74954681070709e-05
-1.99622184046317e-05
2.87666636188889e-06
-4.19490296711987e-05
-4.38066895587828e-05
-1.48254815228257e-06
-1.30044924691146e-05
-3.02615781341148e-05
-1.74124665476323e-05
-2.27078282123086e-05
