# Supplementary material for: Research on computational propagation and identification of mine microseismic signals based on deep learning
Source: PLoS One. 2025 Oct 22;20(10):e0334641. doi: 10.1371/journal.pone.0334641 (PMC12543183; doi:10.1371/journal.pone.0334641)
Supplement: S11 Data — (ZIP) [file pone.0334641.s011.zip › 000101100002630.xlsx_0.txt_24.txt.txt]

-2.90020737734744e-05
-2.33739543436991e-05
-2.91580408811879e-05
-3.21966479209432e-05
-3.92516888550356e-05
-1.77405380225666e-05
-1.72722858693037e-05
-2.5625419254278e-05
-1.82716763005209e-05
-1.09873273538467e-05
-1.99185487431495e-05
-1.95137212346508e-05
-4.17376394887684e-05
-1.91880236987161e-05
-3.67412675365083e-07
-7.12386394162532e-06
-1.49241908914104e-05
-3.50137363248477e-05
-1.86010156875731e-05
-8.11909819694519e-06
-1.982731774308e-05
-1.14418832256927e-05
-6.85731829386017e-06
5.8895333499801e-06
-9.60556865208937e-06
-1.12520185052441e-05
-3.2051590099233e-05
-2.24966552687633e-05
-2.26579824545162e-05
-2.19557712358393e-05
1.01758462158066e-05
-1.26587869578205e-05
4.92841307636627e-06
-1.94419430016705e-05
-2.83129987790163e-05
-2.25519203616616e-05
-2.07628202449249e-05
-1.65938239522203e-05
-1.01802697190615e-05
9.35373524919039e-06
-2.6705391188663e-05
-1.96835766079456e-05
-9.63050552724431e-06
-1.60111990231467e-05
-2.87852210477967e-05
-4.10939521594512e-05
-3.0120404832804e-05
-1.74468506706247e-05
-2.90763313663825e-05
-1.18298210147512e-05
-1.45902369184191e-05
-2.77427072168365e-05
-2.83340121981103e-05
4.03388265921754e-06
-2.44604538801067e-05
-3.83868632446526e-05
-1.38535516700756e-05
-1.18584930991521e-05
-4.54069677139155e-06
-1.81097627482847e-05
-4.01609306495127e-06
-6.01637731429931e-06
-5.57870311234868e-06
-3.36113807492968e-05
-1.92818466117062e-05
-3.28385885956441e-05
-3.25383931588278e-05
2.28689112646355e-05
-1.16189531401362e-05
2.1399751042395e-06
-8.70004140587508e-06
-4.65485642315027e-05
-2.13525496296223e-05
-2.38905902591014e-05
-3.28870192349197e-05
-2.10713127561477e-05
-2.41349665414063e-05
-3.03804312343703e-05
-2.01968927078376e-06
3.24650862916936e-06
5.98623817573853e-06
-1.53182081464506e-05
-1.2692023309159e-05
-3.0568681463919e-05
-2.52645276207369e-05
-1.92425144230431e-05
-2.7668886810116e-05
-2.91899007305611e-05
-1.7388599195197e-06
-1.01714744025355e-05
-9.34746245287823e-06
-1.44406585664224e-05
-5.49148433332129e-06
-9.43864555594972e-06
-4.06810450671758e-05
-6.81510255920257e-06
-1.21728800866081e-05
-1.647367177226e-06
-2.84941968617433e-05
-4.8496210413511e-06
-7.94558494472538e-06
-2.27667441310369e-05
-1.42000591136119e-05
-7.21243882914487e-06
-2.45486663761466e-05
-1.48549616063944e-05
-2.54021945092701e-05
-1.68962078248488e-05
-1.92035140018754e-05
-1.38506942963243e-05
3.14424311433707e-06
-3.60949628374498e-05
1.57511839061107e-06
7.45684418042742e-06
-2.34047535121751e-05
-6.30686516446254e-06
-1.90692739047094e-05
-1.87335733433028e-05
-1.0230919762934e-05
-2.52990616390705e-05
-2.37275351150596e-05
-2.5100372610216e-05
-3.11916641986337e-05
-2.36866262035675e-05
-3.72157606872752e-05
-1.34109660765538e-05
-2.11790599780344e-05
-3.65933724926866e-05
-2.54875038863269e-05
-2.72376935386626e-05
-1.98985578497269e-06
-2.03257591360617e-05
-5.71701239155683e-06
1.91145589537287e-06
-5.49750261456961e-06
-1.35152780259045e-05
-1.26444738811163e-05
-2.14282174019176e-05
-3.05620366642533e-05
-2.52585128462152e-05
-3.35294667181372e-05
-3.03090200588699e-05
-1.37271863142056e-05
5.67577068224475e-06
-3.2357004278506e-05
-2.13620637865602e-05
-1.24060104692681e-05
-2.357629104908e-05
-2.97423506004551e-05
-1.94626146047014e-05
-2.62270142331785e-05
-1.95580094972871e-05
-2.58834419945816e-05
-3.09636146919847e-05
-3.6316593890062e-05
-8.12049513265471e-06
7.32381854773685e-06
-2.12070344769168e-05
-9.45944807298443e-06
-1.7221117004066e-05
-1.71886033516751e-06
-3.88646889405485e-06
-3.06679035079199e-05
-1.90113899104762e-05
-2.7947281322118e-05
-8.18838479870357e-06
-2.67182291797979e-05
-1.6353126458817e-05
-4.30995549744063e-05
-1.49562924332803e-05
1.26180189829474e-05
-1.60216509263493e-05
-2.73785617048852e-05
-2.72867699478086e-05
4.12601426582136e-08
-3.56105492440587e-05
-1.96992227691924e-05
-2.95576877157317e-05
-1.68768827859649e-05
-3.44236905703817e-05
-3.32040520639737e-05
-3.04732796568397e-05
-2.14044489567048e-05
-2.37610360971988e-05
-2.24342704608765e-05
-1.00354569050692e-06
-3.2731421966534e-05
-2.69923920070618e-05
-7.26280917042614e-07
-6.12262086439582e-06
-1.36294967852027e-05
-1.70774238942866e-05
-2.30862586837249e-05
-3.02442249749425e-05
-1.67356808666705e-05
-1.68878891345958e-05
-1.15023897381686e-05
4.80497779400887e-06
-3.36546664694594e-05
-1.20392955930599e-05
-1.97440425449344e-05
-2.09606930811966e-05
-1.88409807079261e-05
-1.78401819879926e-05
-2.10372765296722e-05
4.41715409778127e-06
-1.04469010111937e-05
-3.42291213194616e-05
-1.30507416661474e-05
-1.62302572842583e-05
-1.52079157714468e-05
-3.48482168321169e-05
-6.89757478453409e-06
-3.58043633425618e-05
-2.90534057558484e-06
-2.65363987648963e-05
-2.59611575677887e-05
-1.16243764448808e-05
-1.57501412543013e-05
-1.92671838585002e-05
-3.97516948202917e-05
-2.24404118056527e-05
-2.77046739069215e-05
-2.41789196931254e-05
-2.84991713403875e-05
-1.96435071367092e-05
-3.59694161418416e-05
-2.90178660270731e-05
-2.66235581968819e-05
-1.9547446710384e-05
-1.95097330093285e-05
-2.36258244431884e-05
-1.30357520401762e-05
-1.40422051192684e-05
-1.01418587815785e-05
-1.72306431575219e-05
-2.17114761028585e-05
-2.85347442743165e-05
-1.60573185243127e-05
-9.48762588856014e-06
-1.38484970948008e-06
-2.0519998256355e-05
-3.2600621626638e-05
-2.18605532346409e-05
-2.9729052213876e-05
-1.67311858429848e-05
-1.49209179133894e-05
-1.35772111384985e-05
3.14356083315066e-06
-6.3053200760181e-06
-1.62162913264064e-05
-2.87191436831845e-05
-2.42466847552473e-05
-2.59752879089991e-05
-1.52845002837332e-05
2.54743597702272e-06
-2.68258195114781e-05
-1.31654293413287e-05
-1.3827547990822e-05
-1.75329086547493e-07
-3.83922506074543e-05
-9.31758367306804e-06
9.2375753795198e-06
-1.96555706588072e-05
-3.3621696072098e-05
-1.31953920023846e-05
-1.63684704511948e-05
-3.35326080630292e-06
-8.69509154527239e-06
-1.53431718964161e-05
-3.14817721639233e-05
-1.51141471521753e-05
-3.85315209230762e-06
-1.01713694475799e-05
-6.46424460827848e-06
-2.37022214256691e-06
-2.2281454174091e-05
-2.13049831304646e-05
-2.9079368515238e-05
-2.62973031163461e-05
-1.90956241886199e-05
-2.53257040414469e-05
-2.98461098507428e-05
-8.25015769518397e-06
-1.68236577589954e-05
-1.99912050100275e-05
-1.87058719833187e-05
-3.47880557127347e-05
-3.06556665564811e-05
-2.47992465425157e-05
-4.21777943959806e-05
-1.42682940340209e-05
-5.57828406642825e-06
-2.66164889789349e-05
-1.31141751635653e-05
-2.83443840486527e-05
-1.22810128351992e-05
2.20698401142224e-08
-1.97533066699563e-05
-2.81901133734499e-05
-1.22386501833419e-05
-1.38487379022497e-05
-6.80313896527672e-06
-1.30121465787371e-05
-1.64617983903267e-05
-2.77357016354721e-05
-4.05149778554836e-05
-1.52569242765004e-05
-3.93063365940583e-05
3.87460595994619e-06
-1.44181450144078e-05
-1.65822405119407e-05
-3.3271225980815e-05
-1.00241273172604e-05
-7.53958898429296e-06
-3.20442897675235e-05
-1.74318178148673e-05
3.96414639015065e-06
-1.40130982365301e-05
-1.72297121489072e-05
2.10346557076657e-06
-3.05987196054468e-06
-2.88456812778494e-05
-2.87609133404613e-05
-2.46483387044515e-05
-1.71122077310253e-05
-6.92991849388941e-06
-3.41054037655968e-05
-1.83875196178678e-05
-1.9061442947938e-05
-2.03161080662477e-05
-1.23674086205352e-05
-2.53490926901052e-05
-1.15924382456014e-05
-2.96286215377074e-05
3.12254062139205e-06
-1.78952762364479e-05
-3.86174017253607e-05
-8.422191482144e-06
-9.64793545214142e-06
-2.15640692185748e-05
-3.29311882424726e-06
-1.23866103172026e-05
-1.68849094664267e-05
-1.90087216257223e-05
-1.77941569570609e-05
-1.86220091830946e-05
6.15080893806232e-06
-1.9528771738543e-05
-1.63523104436142e-05
-3.90396395231622e-05
-1.29149240983771e-05
-2.04578375576423e-05
-3.40387129721742e-05
-9.37122603990481e-06
-3.57906761403033e-05
9.49657409134174e-07
-2.55445299337886e-05
-1.16431290773965e-05
4.62042450745735e-06
-4.53485827826317e-06
-6.57295338857832e-06
-2.24112286328544e-05
-1.3525193795275e-05
-2.15488014139399e-05
-2.72859734369297e-05
-2.1272752892025e-05
-2.98860151678031e-05
-5.46210152883846e-06
-1.54230730646771e-05
-1.93559343074623e-05
-4.47931469660355e-05
-2.01952976726664e-05
-4.26908026650352e-05
-2.03433067209526e-05
-2.36792124589886e-05
-3.12997060277741e-05
-2.21523541575926e-05
-4.02180925586358e-06
-1.51039876495015e-05
-1.28485526266542e-05
-2.50696994545097e-05
-2.52991681521762e-05
-1.35213958953843e-05
-1.31168275372938e-05
-1.95519912535669e-05
-1.24854413852836e-05
-2.56249890551073e-05
-1.42928193283631e-05
-7.80572409457834e-06
-1.9815259608458e-05
-2.33033829683176e-05
-2.47114091131259e-05
-2.45919070647204e-05
-2.31747716911027e-05
-1.5330723186404e-06
-4.49232513028018e-05
-2.50046192309824e-05
-1.33932276699982e-05
-1.75963056562927e-05
-1.62734948097737e-05
-6.85105023800747e-06
-9.3293595604825e-06
-2.21216662639085e-05
-3.3949180175368e-05
-2.78001275984533e-05
-5.6178651424913e-06
5.51290191196998e-07
-1.21570310754851e-05
-3.45120540642039e-05
-1.94069938325504e-05
-2.90027029661272e-05
-2.85042890396916e-05
-2.35120817095244e-05
-1.57872508373047e-05
-1.55786678977504e-05
6.86032530822548e-06
-3.22640138943993e-05
-4.33742004453383e-05
-2.15057764266836e-05
-6.64328172159197e-06
-3.19255451485646e-05
-3.84069043764334e-05
-1.62912691760926e-05
-1.15171751746187e-05
-2.54969818199783e-05
-6.04814530361856e-06
-1.79686063319653e-05
-4.18575292009698e-05
-1.120763423884e-05
-6.30880417058225e-06
-1.93999691200515e-05
-1.18743735226974e-05
-2.41120649121441e-05
-6.77840595227474e-06
7.86311499195971e-06
1.0294850688727e-07
-1.28924398134194e-05
-1.64856958282811e-05
-6.19098014861683e-06
-1.8795655610324e-05
-1.53814562491234e-05
1.41959878742402e-05
-1.53218074493566e-06
-1.63148374473049e-05
-2.51833920606903e-05
-7.99681059114584e-06
-4.35978188651248e-05
-3.42725135353626e-05
-1.64022097051245e-05
-2.92052503058172e-05
-2.25596430939284e-05
-1.9994454717778e-05
-1.33558274821155e-05
-6.23774417319964e-05
-1.19106617916344e-05
-1.74975259795221e-05
-1.09576121981499e-05
-2.26225380607922e-05
-3.29424124496543e-06
-1.91370356236513e-05
-4.03828810175638e-05
-3.08729751014943e-05
-1.76319492462429e-05
-7.48030517752437e-06
-1.17336784239769e-05
-1.74412419295708e-05
-4.35359013047655e-06
-1.77585784902103e-05
-6.35578267722465e-06
-1.86860226389655e-05
-1.84493434791751e-05
-1.63862320538829e-05
-1.0862647266469e-05
-9.26785562444346e-06
-2.32530229290213e-05
-9.91877858386108e-06
-1.12556063992666e-05
-2.0973339629903e-05
-1.04150491196045e-05
-1.87787009310072e-05
-2.59165015723569e-05
-2.02936514091054e-05
-2.94999283121964e-05
-2.140821862923e-05
-2.85841076917829e-05
-6.34914669091776e-06
-1.0407028276925e-05
-1.35217817610672e-05
-1.44223536315376e-05
-2.29810519687227e-05
-2.04808530240001e-05
-8.48982813941115e-06
-2.16794167298503e-05
-7.43037779748665e-06
-5.41915318527811e-05
-1.1893144982341e-05
-3.04665372269e-05
-2.5577396053164e-05
-2.98431190281703e-05
-2.16938925834794e-05
-2.45333988822183e-05
-2.57548509137888e-05
-3.02453347757127e-05
-1.24631324086022e-05
-2.29261595771889e-05
-2.9134632730338e-05
-2.41726588295482e-05
-1.97065810117454e-05
-2.41203411751173e-05
-2.83956531740656e-05
-1.80676024816309e-05
-8.78860505687325e-06
-9.05983393016892e-06
-1.23412587128156e-05
-8.58231788203398e-06
-1.88785759064501e-05
-2.60815978002989e-05
-8.92906700837219e-06
-1.41790313102433e-05
-1.15598296116816e-05
-2.13310324854986e-05
-2.5075002944507e-05
-1.94708767727373e-05
-9.07886321951577e-06
-2.62049284899455e-05
-1.84022568650251e-05
-1.29588555627928e-05
-2.12542878001929e-06
-9.6026861286743e-06
-4.74652382134511e-05
-6.71128114878357e-06
-2.95983011267895e-05
-2.51198525024055e-05
-3.26899366814327e-05
-7.78348870924416e-07
-2.72822801133821e-05
-1.03187213181196e-05
-9.45038576046824e-06
-2.08795144094081e-05
-2.37085373558029e-05
-1.59931653427918e-05
-1.99524850525678e-05
-3.31345565541665e-06
-4.33767868910981e-06
-3.95563086417387e-06
-2.74486238400984e-05
-4.35925823819273e-05
-1.36816637700727e-05
-1.97509142458307e-05
-2.20143605500507e-05
-1.32724743152887e-05
-4.03159010951262e-06
-6.79788499358684e-06
-3.22589444932365e-05
-1.58937500152206e-05
-3.51903800956798e-05
-1.62471783404498e-05
-4.51534631261366e-05
-4.0023142444584e-05
-2.59368704495975e-05
-1.99733178160794e-05
-6.55948218318444e-06
-6.80485135226654e-06
-7.80675905089634e-06
2.48161929959146e-06
-8.25301826230377e-07
-1.0668536492659e-05
-2.64428563624772e-05
-2.12178948096543e-05
-2.22641887037198e-05
-3.33136221651993e-05
-2.57674141052721e-05
-1.50142652728662e-05
-2.58438158324496e-05
-1.04018244235228e-06
-2.5091502439985e-05
-6.76576282313898e-06
1.12013200183774e-05
-3.99560243329523e-05
-2.63889159354067e-05
-3.06078042113344e-05
-2.86510965002252e-05
-2.03415883530384e-05
-2.68271733971976e-05
-1.79635257297232e-05
-2.50053380618968e-05
-3.5700713208764e-05
-2.44091421353331e-05
-5.23951528059559e-06
-1.72156305370254e-05
-1.30574008650591e-05
-1.94132178937862e-05
-1.44959775066414e-05
-2.07113684884142e-05
-1.73858040523946e-05
-2.73893888161843e-05
-1.87312997828055e-05
-1.53045410415444e-05
-9.93682430664235e-06
-4.04448243810245e-05
-1.9929873208919e-06
-9.91443963061208e-06
-3.08653242185601e-05
-7.42697481363508e-06
-1.91859175135512e-05
7.13159956899795e-07
-8.94346482532036e-06
-2.69548763513707e-05
-1.84899953325731e-05
-2.17049033323425e-05
-2.16500122143122e-05
-1.74232931648164e-05
-3.30961298789363e-05
-6.62699918049422e-06
-2.07481466091159e-05
-1.23357019853674e-05
-1.83339394996111e-05
-4.20558634312246e-05
1.89599771478017e-06
-3.56963571794653e-05
-1.74343955723328e-05
-3.24888546445895e-05
-2.00877993350616e-05
-2.6211833465229e-05
-2.84109513947071e-05
-2.53683418921256e-05
-2.14713918191053e-05
-8.48826543536513e-06
-9.72452016395901e-06
-1.73826337041579e-05
-3.5046311608398e-05
-2.42382630438332e-05
-1.34360448489077e-05
-3.6505536503727e-05
-1.79820238711333e-05
-3.16603088169165e-06
-1.33569890342575e-05
-3.17429991349958e-05
-1.14229708831592e-05
-2.74175503173965e-05
-1.96339866057389e-05
-4.24285183518213e-05
-9.23153503458449e-06
-2.3800634367033e-05
-4.35631640244164e-05
-2.84642759736424e-05
-1.38659178262563e-05
-2.70411655710006e-05
-2.82638947240357e-05
-3.05193702130043e-05
1.9485923809798e-06
-2.73427173113519e-05
-1.66543412903517e-05
-3.15206337292397e-05
-7.77782627082472e-06
-1.94188127337884e-05
-1.45802368345846e-05
-3.11576776824625e-05
-1.19599411740743e-05
-3.95627883677434e-05
-1.24737990713403e-05
-1.12289113167751e-05
-7.00158243999593e-06
-2.29782208530554e-05
-1.9573204602493e-05
-2.77016522274579e-05
-1.36421685926322e-05
-1.41894392727142e-05
-1.81627740744889e-05
6.99255923395624e-06
-7.77506078669468e-06
-5.07898129969895e-06
-1.97053658525924e-05
-3.99326180754045e-05
-2.34328971680585e-05
-1.06013569125667e-05
-2.04880233513244e-05
-2.85534666150441e-05
-1.55769529616949e-05
-3.48490526264142e-06
2.45405265888975e-06
-1.14014190579659e-05
-1.75754260975408e-05
-2.05167779934763e-05
-2.10573560258804e-05
-1.77742720267032e-05
-1.70341509349136e-05
-9.21281473546916e-06
-2.09326253715281e-05
-1.60311565392847e-05
-1.56510452408783e-05
-2.94776032230666e-05
-1.50208835737835e-05
-2.93369341165361e-05
8.27902224518305e-06
-3.82611006437158e-05
-1.32525155856581e-05
1.81761786743668e-07
-6.7686216002676e-06
-3.00512923305746e-05
-1.33707492560519e-06
-5.63047431063374e-06
-2.75377463426064e-05
-2.5555016519334e-05
-1.22482686001824e-05
-3.46978918798428e-05
-3.16681839187899e-05
-9.52739169128133e-06
-7.91669207214446e-06
-2.71303240734289e-05
-3.92741393267146e-06
-1.17802073400613e-05
2.17906458690315e-06
-1.60757093560931e-05
-2.37268717027543e-05
-8.54339104760099e-06
-2.80486995716095e-05
-2.06793877736918e-05
-2.64566465193445e-05
-2.27238980595922e-05
-2.67691428910935e-05
-1.42166313737134e-05
-2.92908452379718e-05
-8.65053651628928e-06
-1.03984755207107e-05
-1.7019918173464e-05
-3.61509216025963e-05
-1.8401373719529e-05
-2.07273309760046e-05
-1.45885363760763e-05
-1.74840595770541e-05
-1.49906555214126e-05
-1.22910355127492e-05
-1.35583166695698e-05
-4.53186828483193e-05
-4.53639984212441e-05
-1.8953232340067e-05
-2.62339163919257e-05
-3.11090430909385e-05
-2.1936538770285e-05
-2.00137492526041e-05
-2.06896405173083e-05
-5.29054983817982e-06
-1.82562217314087e-05
-1.36660415577025e-05
-1.98849514073542e-05
-2.8561270241903e-05
-2.88086326904539e-05
-1.48806077426961e-05
-1.63905595833656e-05
-7.62165158155017e-06
-1.20582521798274e-05
-2.56678865681776e-05
-1.3673034848456e-05
-7.88016807299391e-06
-2.06545860938663e-05
-2.21769762063394e-05
-2.71641430628819e-05
-6.00388213898157e-06
-2.13280766835183e-05
-1.85661553190057e-05
-2.81291151211518e-05
-1.72572842550267e-05
-3.61679844848067e-05
-3.27025597517154e-05
-8.06669383120754e-06
-2.82005137220943e-05
-3.27446063536602e-05
-1.68394832141597e-05
-1.90024498255452e-05
-7.26932869645783e-06
-1.23685650300764e-05
-3.79570374191269e-05
-4.38153245388745e-05
-1.18638570615287e-05
-7.97829840654552e-06
-1.83666521278989e-05
-7.60404171701439e-06
-1.82071384083472e-05
-1.17155161777983e-05
-9.6941185735621e-06
-3.7027770507421e-05
-5.103269159684e-07
-6.5655613881458e-06
-2.0931099929796e-05
-3.98671710804927e-05
-1.6605191509364e-05
-6.35872913118327e-06
-3.3483586538558e-05
-3.57764207022169e-05
-2.43796561735274e-05
-2.03748292934371e-05
-2.0385483761153e-05
-1.20211058413914e-05
-3.15055588189133e-05
-6.92850071287673e-06
4.31939081690573e-06
-1.64401559195592e-05
-2.2369436367249e-05
-4.21726316742388e-05
-2.31047789696518e-05
-1.35224904586015e-05
-3.2060701688048e-05
-1.55312057281506e-05
-8.41191356972885e-06
-1.00013966191183e-05
-1.62861542871028e-05
-3.81797075983726e-07
-3.75544485594158e-05
-1.51463791632417e-05
-2.39611377989728e-05
-2.17640151193004e-05
-7.38749914468839e-06
-3.88374735357081e-05
-3.27849464888468e-05
-2.19430127118578e-05
-2.40639700800145e-05
-1.99855046647354e-05
-1.99278412208863e-05
-2.99075711189772e-05
-7.42955978261615e-06
-1.23197016025627e-05
-2.13348191467221e-05
-1.15590589435861e-05
-1.36412301671024e-05
-1.29837155177375e-05
-2.21436701156457e-05
-1.69083011727476e-05
-2.10144052676634e-05
-2.41992803505879e-05
-4.94291928260653e-06
1.09144951713678e-05
-1.41912388059358e-07
-7.19403446178947e-06
-9.00245413231361e-06
-1.07379519041173e-05
-1.84211090955986e-05
-3.9246996482952e-06
-1.36244807062621e-05
9.42766170401312e-06
-1.27644489219708e-05
-1.58003415334658e-05
7.44116565472747e-07
-2.40724936762708e-05
-3.63507157114456e-05
-2.28586480048189e-05
-9.56818074534015e-06
-2.33854035245407e-05
-1.69927707514447e-05
-1.93811473984072e-05
-1.4889969218533e-05
-3.45679860733255e-05
-8.85588629313056e-06
-2.03578329271392e-05
-2.78597369177989e-05
-1.86230515034954e-05
-2.96131277675187e-05
-2.32606091328955e-05
-1.58221798898219e-05
-1.97314920621277e-05
-1.29755396563786e-05
-2.66937152544787e-05
5.28834271564809e-06
-1.41545352738596e-05
-4.66873250310752e-05
-1.05981387334312e-05
-2.67370228741246e-05
-2.70459909341567e-05
-1.40982962189705e-05
-2.70009544578159e-05
-3.22106795749165e-06
-1.1978567773268e-05
-3.01804155129212e-05
-1.45510517290779e-05
-2.00558407596796e-05
-1.30839561294381e-05
-7.30581443427583e-06
-9.6854574502241e-07
-2.06925288207106e-05
-3.5013059141882e-05
-3.03183940798713e-05
-8.019850828686e-06
2.01815803363777e-06
-2.20986243240544e-06
-5.39005186537089e-06
-4.14425924674947e-05
-2.09211112275796e-05
-2.68436089328825e-06
-2.21281826688521e-05
-3.58436304645316e-06
-2.99783911144334e-05
-2.94974116168287e-05
-3.19687603874941e-05
-8.77071133957626e-06
-3.17868970769907e-05
-5.3878236864693e-06
-1.17769089188167e-05
-1.84610076268977e-05
-9.97721008692191e-06
-1.57223883765048e-05
-3.76924478358398e-05
5.81308733130906e-07
-1.37685609501343e-05
-1.58584687883329e-05
-2.87899278663051e-05
-2.13590068756467e-05
-1.61883754139702e-05
-4.09553604103745e-06
-1.68188557263403e-05
-9.1678535432291e-06
-2.06826588525488e-05
-2.08208386563269e-05
-1.3500572982198e-05
6.21014713697856e-06
-7.37915301788954e-06
-2.93345258131994e-05
-2.72898122107284e-05
-2.56295440235887e-05
-5.03565123103014e-06
-2.81058549400041e-05
-6.64747249214836e-06
-9.92540125359163e-06
-3.47164664162311e-05
-3.33140897276422e-05
-3.30934293888848e-05
-3.94269449751192e-05
-1.46699329502995e-05
-1.70547629840837e-05
-2.26350411834055e-05
-8.07684856001237e-06
-3.77113824281009e-05
-4.04729872595012e-05
-2.14748658093823e-05
-2.79402734367956e-05
-1.37074910670585e-06
-1.86575190923355e-05
-1.72990484871518e-05
-1.99900399392858e-05
-2.74416032510627e-05
-3.42484142395826e-05
-1.83814685345534e-05
-6.60166571386734e-06
-2.84295613430599e-05
-9.78873832325861e-06
-1.33523207232297e-05
-3.8088512623473e-05
-2.56285801404803e-05
-2.76602236103981e-05
-3.45475220446372e-05
-2.49227944565275e-05
-2.72907960717281e-05
-2.27014654037877e-05
-2.20700659402747e-05
-3.26615598667064e-05
3.20876556459095e-06
-1.78734645447192e-05
-1.80963912978458e-05
-1.22841968902517e-05
-3.25987444446569e-05
-3.23758221316018e-05
-6.15656261878395e-06
-1.42414436517053e-05
-1.45543964296671e-05
-7.69411541253849e-06
-3.193120160841e-05
-4.53135587811435e-05
-2.80615353707297e-05
1.10816452567694e-06
-3.06548148835151e-05
-1.11986632792412e-05
-1.53462751399654e-05
-8.24031538498054e-06
-2.64149237212178e-05
-1.24058388234798e-05
-3.11670422341353e-05
-3.36996665386088e-06
-2.16497660409897e-05
-6.01252564012157e-07
-3.97242453410107e-05
-1.65256134152356e-05
-3.3511615742326e-05
-1.99719581165063e-05
-1.50127668008103e-05
-1.56509974377563e-05
-3.81818155370645e-06
-6.2898997865883e-06
-1.82070243753753e-05
-1.59759779203789e-05
-3.03533014013536e-05
-3.4772611199246e-05
-1.54276640838376e-05
-8.96483930837608e-06
-2.16157181345103e-05
-9.4590918869898e-06
-2.39330650240293e-05
-2.56448716504228e-05
-1.60322665384661e-05
-1.87945034946896e-05
-2.07356756693969e-05
-2.04750025732345e-05
-2.10500449337585e-05
-1.13977465188118e-05
-1.41892436942479e-05
-1.92749872693314e-05
-3.23612391563899e-05
-2.70962820951338e-05
-1.66986229040025e-05
1.00284343885079e-07
4.34267891264251e-06
-3.52431683628358e-05
-1.23169411548021e-05
-3.03944009514158e-05
-3.46063909597912e-05
-1.19878457515776e-05
-2.24524222624163e-05
-1.25984334370316e-05
-5.13664616264811e-06
-2.71033914991097e-05
-3.33999101848352e-05
-2.93510579394314e-05
-9.48689126824401e-06
-4.07976949981807e-05
-3.83764384631498e-05
-2.78241162275823e-05
-1.65047491131551e-05
-1.46279692350691e-05
-1.52761896393689e-05
-1.36161683873966e-05
-3.14028841007134e-05
-1.13449490775578e-05
-2.00700815870141e-05
-2.6997210863267e-05
-1.08096603416475e-05
-3.14762672764995e-05
-4.4495970124455e-05
-5.73222991941469e-06
-1.66414717509549e-05
-1.60695681921709e-05
-2.22284926566149e-05
-1.13673936413683e-05
-1.22207814231277e-05
-2.80647726036172e-05
-1.90992291692558e-05
-2.56761902520289e-05
-1.32710144038712e-05
-4.55325228030577e-06
-2.39194637027543e-05
-2.57206419637425e-05
-1.45739051016188e-05
-4.25747442959762e-05
-2.17163439682945e-05
-1.52770611399333e-05
-1.78371766572976e-05
-1.04560174109457e-05
-2.55146185572022e-05
-1.76925650626784e-05
-3.09056248201631e-05
-1.11718494027142e-05
-1.83130925800829e-05
-1.28224644509094e-05
-2.73691412653611e-05
-1.35551112266255e-05
-1.9190188564526e-05
-2.22150328132693e-05
-2.04012125478998e-05
-1.2380362564589e-05
-2.57104237930871e-05
-3.5362583107469e-05
-1.36610367186017e-05
-7.96343811808876e-06
-2.33088494534e-05
-3.58770539726081e-05
-2.94210874662281e-05
-1.80349841646719e-05
-1.1325822279515e-06
-2.08270361648756e-05
-4.29064960300226e-06
1.24774577339829e-06
-8.15397752796182e-06
-2.03655516208544e-05
-2.64700511821251e-05
-2.44449991030471e-05
-2.11339711246757e-05
-3.32049324177444e-05
-1.24562735737359e-05
-3.18971968492359e-05
-2.07221519890006e-06
-2.21495732408368e-05
-2.83116918380662e-05
-8.98113503804746e-06
-2.69812650550955e-05
-3.05027360406303e-05
-3.14813356793554e-05
-2.58354901473168e-05
-3.12714099177158e-05
-4.44001378046328e-06
-2.30772868945469e-05
-4.00773490574902e-06
-1.55696354620597e-05
-1.88778135414205e-05
-1.00823591889493e-05
-1.00010496545175e-05
-1.39778062928093e-05
-2.63977909275654e-05
-2.45029766932569e-05
-1.36217422817604e-05
-2.0983513327714e-05
-3.34213994569699e-05
-3.74799679321842e-06
-1.16505521092132e-05
-9.67056667950259e-06
-8.70233542653592e-06
-2.6116411434781e-05
-2.14981217561853e-05
-2.31129015622231e-05
-2.63793062348806e-05
-8.6656994136481e-06
-3.31914263126784e-05
-2.70962653247111e-05
-2.45374756791828e-05
-3.53592930937513e-05
-1.68946127054842e-06
-8.23768408450491e-06
-3.3403567148987e-05
-2.8723637199772e-05
-2.89251795448189e-05
-1.73039732146076e-05
-5.99877632674024e-06
-1.68405752746077e-05
-2.23157297268396e-05
-2.50738908315313e-05
-1.47572027528089e-05
-2.96817083586712e-05
-2.67365816521589e-05
-3.45380247460905e-05
-1.6052618425363e-05
-1.72280764261607e-05
-2.27583450199042e-06
-1.93879598396393e-05
-2.20862268941229e-05
-2.99543611600158e-05
-1.58204344265933e-05
-2.50593127728796e-05
-3.18577753184798e-05
-1.34426003291338e-05
-1.83307381741836e-05
-1.94038429575447e-05
-6.11565161128381e-06
-1.97520571684474e-05
-1.04991742371952e-05
-1.67675936711667e-05
-2.01462808927123e-05
-2.26068528657302e-05
-3.18982957968915e-05
-5.27426190859725e-05
-1.71874278543911e-05
-1.63024423439556e-05
-3.65838447590998e-05
-1.07641085865453e-05
-1.1971860441575e-05
-8.14234819765472e-06
-1.21912849207818e-05
-5.67196882418149e-06
-3.78414206123987e-05
-2.33896240998882e-05
-1.43221857479145e-05
1.62329171853291e-06
-3.91181250472158e-05
-1.25613275187782e-05
-2.26534833241036e-05
-4.13972110239328e-05
-1.1677010947012e-05
-1.95415219500908e-05
-3.53745959765857e-05
-2.95695496232134e-05
-1.19186158670215e-05
-3.94411418866589e-05
-2.59623406912708e-05
-1.68882192048721e-05
-1.90802141380488e-05
-4.38114458727889e-05
-7.64992971978027e-06
-2.39682160246172e-05
-1.51554846482947e-06
-1.73712927694668e-05
-2.65416296584866e-05
9.16054370660995e-07
-1.70684320292967e-05
-3.13327047835391e-05
-3.57675909185702e-05
-7.71171648749859e-06
-3.96721632078119e-06
-1.64907570617102e-05
-2.36962709674697e-05
-3.26911349481623e-05
-3.01833853881544e-05
-1.94520383593813e-05
-2.51031804597142e-05
-1.72342564418528e-05
-8.40080421492001e-06
-2.76312451145555e-05
-2.21804281529094e-05
-2.93507733797415e-05
-2.14427766440361e-05
-2.26741388269338e-05
-1.8584962372985e-05
-4.28190537853999e-05
-2.48038788816736e-05
-2.15617236224234e-05
-1.3727138418308e-05
-1.72322186814235e-05
-1.48102419124431e-05
-7.04447380783431e-06
-3.31938388447643e-05
-2.45700994385709e-05
-1.39613880300976e-05
-2.50544532916189e-05
-8.05164816973369e-06
-1.43348777344341e-05
-9.08323058320059e-06
-4.26778797352183e-05
-2.44529244264117e-05
-1.11013626221071e-05
-1.00853270588003e-05
-1.4649924284014e-05
-3.88783090797219e-06
-2.62554695443656e-05
-1.88112665327619e-05
-2.86450510481043e-05
-2.98446658461356e-05
-3.82526914679757e-06
-2.96719345760987e-05
-5.19452316286142e-06
-1.21366643888943e-05
-3.44788310945956e-05
-2.95120683452908e-05
-1.17513698522429e-05
-2.90564402820991e-05
-1.18531953989089e-05
-3.13464623041662e-05
-1.47795936522588e-05
-3.63382523182515e-05
-1.24009848484932e-05
-1.91325168594969e-05
-1.77581605063701e-05
-2.55163866808257e-05
-1.57816782138142e-05
-1.88136909357538e-05
-4.97909274952015e-06
-2.53184502247973e-05
-2.74949682693161e-05
-4.68476780045814e-06
1.67947706893973e-05
-7.73324866511894e-06
-9.0659010175762e-06
-1.91003472400947e-05
-2.4745926759581e-05
-1.26539232448167e-05
-3.43163507092177e-05
-1.71093190565724e-05
-1.44272697044211e-05
-3.36425361810785e-05
-4.63516575744353e-05
-2.5505050196941e-05
-1.37629063928835e-05
-3.15604736952861e-05
-1.35313547132965e-05
-1.46220181428864e-05
-1.2721142241457e-05
-3.93100068208544e-05
-3.87468119658191e-05
-1.00624865362066e-05
-1.33290860220205e-05
-1.42780223344397e-05
-2.02818421854898e-05
-2.09417285476766e-05
-2.52396444663622e-05
-2.38238240109411e-05
-2.61722038389119e-05
-9.24851518451425e-06
-3.55564446004169e-05
-1.18692313051704e-05
-2.07406736969603e-05
-6.43922583697555e-06
-2.8669360520236e-05
-1.96759360580658e-05
-3.15840790107178e-05
-3.06170557982864e-05
-7.42324176465179e-06
7.29726600957367e-06
-9.95009316987678e-06
-1.91207979868551e-05
-1.63854814761445e-05
-8.18935287419304e-06
-3.67608945416106e-05
-2.80975177867843e-05
-9.84252528938381e-06
-2.50488023808227e-05
-1.88931814206281e-05
2.72590302744956e-05
-3.67867344256957e-05
-2.35799593912091e-05
-1.65004132315768e-05
-2.13479669222764e-05
-2.18736661031994e-05
-1.76024998387988e-05
-1.74686800459189e-05
-1.56447281618116e-05
-3.16356049140886e-06
-3.82633457350384e-05
-1.88345392682455e-05
-1.48408112372721e-05
-2.05220822424815e-05
-1.37014031536515e-05
-3.43080591283292e-05
-2.27636149769041e-05
-2.11009917776196e-05
-2.27509416133309e-05
-3.23603295464793e-05
-1.56467102462982e-05
-1.54821805906583e-05
-5.56495563785172e-05
-2.22156165494149e-05
-2.03778107677128e-05
-7.82428933490118e-06
-1.64027604788462e-05
-1.22136539402626e-05
-1.45860914021275e-05
-1.22820829582988e-05
-2.87172352579417e-05
-3.49854065266239e-05
-1.7358083348461e-05
-1.3933553603181e-05
-2.2088071162721e-05
-3.96976274088749e-05
-1.41041950117716e-05
-2.3673033142656e-05
-1.66563831016026e-05
-3.57737119815308e-05
-2.74142089590024e-05
2.1536864804098e-06
-3.0315134865882e-05
-3.02067608068273e-05
-8.64016997634877e-06
-1.9857721664748e-05
-9.57910602647031e-06
-5.02415468324796e-05
-2.16730364829134e-05
-4.64146568883153e-05
-1.98336849327261e-05
-1.44801815621071e-05
-1.57974711515747e-05
-2.92561918265552e-05
-2.48582902973982e-05
-6.02524358326916e-06
-5.22830724330244e-06
-2.25786740561544e-05
-1.84386038474073e-05
-7.51648201046009e-07
-8.59685416226836e-06
-3.70655742396147e-05
3.64523193327013e-07
-2.2127816838828e-05
-2.11802466072616e-05
-1.07231511858369e-05
-3.28454915220148e-05
-2.64678441209268e-05
-8.78370567911811e-06
-3.01943576508072e-05
-2.3361629608213e-05
-1.5060078160864e-05
-7.97194342292109e-06
-1.82578188534278e-05
-2.84277137519058e-05
-2.76739189680968e-05
-1.23173858669501e-05
-3.34362703869601e-05
-3.53169664493392e-05
-3.71929398666282e-05
-1.93759611185347e-05
-1.58854740300047e-05
-3.04095092178661e-05
-3.91079002768939e-06
-2.16472416894953e-05
-1.1691165330729e-05
-1.2444604882546e-05
-2.12067855907212e-05
-1.69236018542416e-06
-2.20108954344909e-05
-3.2794685089919e-05
-1.7807635349687e-05
-1.46867988085115e-05
-2.23775837922548e-05
-2.04549844118439e-05
-3.26943777663609e-05
-1.31776908693113e-05
-2.86599245515971e-05
-2.6009679105954e-05
-2.06198634727187e-05
-3.29366717459529e-06
-2.17059193220059e-05
-2.84780864549087e-05
-1.27924383763271e-05
-2.69466429797042e-05
-2.03673461817294e-05
-1.0275736016013e-05
-2.32668428183663e-05
-1.96023366037148e-05
-1.13580338477045e-05
-1.85220468869118e-05
-7.96014128136592e-06
-1.3609793576554e-05
-2.04978241565857e-05
-1.41184954953525e-05
-1.4144780048936e-05
-1.78111412656534e-06
-1.65034639349417e-05
-1.04356853136248e-05
-1.00766646025917e-05
-3.0802165174294e-05
-3.91672435281503e-05
-2.02573275952998e-05
-2.45746027839591e-05
-1.36589854650619e-05
-2.69711255189033e-05
-2.22408875063574e-05
-2.1735807290685e-05
-5.95719935422189e-06
-2.63649810856368e-05
-2.16487484130584e-05
-2.03246155096957e-05
-2.4808076822508e-06
-3.08098678128166e-05
-2.16977118559361e-06
-1.54250425074093e-05
-1.45773540594858e-05
-2.6596575297594e-05
-3.3364759617501e-05
-3.61928199031888e-05
-8.46774893442003e-06
-1.93529599226532e-05
-2.54026785533278e-05
-2.37792404291144e-05
-1.07974037015801e-05
9.58740629155823e-07
-4.48741128601475e-05
-2.58668929199244e-05
-1.7331901295311e-05
-2.73076482505442e-05
-2.53180265483299e-05
-2.24578137545328e-05
-1.99748660676867e-05
-1.4333785304832e-05
-1.96159873030273e-05
-3.53611727208331e-06
-3.12724375915216e-05
-3.75384623942696e-05
-1.76169987294786e-05
-2.52364905554762e-05
-4.40621900732446e-06
-1.47501147495401e-05
-2.6017368218476e-05
-3.56893678901974e-05
1.78120896862747e-06
-1.81828656521242e-05
-2.10668860514389e-05
-1.32465846398411e-05
-2.99189482544304e-05
-1.88516035705997e-05
-1.81302162701794e-05
-3.41615875371542e-05
-3.74183889625613e-05
-3.84268826609841e-05
-1.82748166233079e-06
-3.96037456972329e-07
-8.41943780807165e-06
-2.87517605844159e-05
-2.96885847380832e-05
-3.46347119088062e-05
-2.18294887905665e-05
-1.90882134109064e-05
-6.28747078095879e-06
-2.55280325477998e-06
-2.61824704463548e-05
-1.79926301402825e-05
-2.2458129420691e-05
-2.28979723652901e-05
-2.61036088465747e-05
-1.69331824775537e-05
-3.83271165870989e-05
-3.95966484884913e-05
-1.8068819824409e-05
-2.86091015868602e-05
-1.38898281961232e-05
-3.36928361367911e-05
-2.13187091521789e-05
6.90588333979328e-07
-9.32713475129637e-06
-1.69140096034975e-05
-4.62859072951636e-06
-2.9894373124405e-05
-3.33425002435285e-05
-3.18688241639768e-05
-1.13438735572071e-05
-2.17123244788624e-05
-2.23034569223451e-05
-1.99581028428693e-05
-7.88075053637435e-06
-2.94513131072917e-05
-1.33787759132134e-05
-6.74588631799638e-06
3.39093561992949e-07
-2.61949362124951e-05
-1.10737564505625e-05
-4.46896791417115e-05
1.06409355644145e-06
-3.43460047116876e-05
-9.17593339368795e-06
-5.15517565457513e-06
1.67602463811877e-06
-1.48432953199012e-05
2.57345430235355e-06
-2.04136601213643e-05
-1.5302804661741e-05
-1.3659906220686e-05
-2.05859009395408e-06
-1.83469591535064e-05
-1.98485413910105e-05
-2.76546366788687e-05
-2.49102613276702e-05
-7.77792305790059e-06
-1.79829199790033e-05
-1.82448850545608e-05
-2.7074672903265e-05
-2.68698861768372e-05
-1.23996333539857e-05
-7.52751371125298e-06
8.00278687987644e-06
-4.01518100062449e-05
-2.06246022704379e-05
-3.19413881233767e-05
-7.49576648267699e-06
-3.57742635330977e-05
-3.25425382576992e-05
-2.37730855817057e-05
-2.12128818745224e-06
-2.48212401545659e-05
-4.81926942223118e-06
-2.23597587575193e-07
-6.95880050665642e-07
-2.29434355438649e-05
-3.19400606649146e-05
-3.81233875231815e-05
-8.60120822002088e-06
-2.80771692795382e-05
-1.50849989423958e-05
-3.57918487831573e-05
-2.55192611063664e-05
-2.67479373661931e-05
-3.07409887451687e-06
-1.61723050422517e-05
-6.04258764442126e-06
-3.02442790408347e-05
-1.46514327485351e-05
-1.53813284288733e-05
-1.5188566978836e-05
-9.80155324296321e-06
-1.19731458184973e-05
-6.55021635889706e-06
-2.1831263244409e-05
-3.33872999733404e-05
-2.45259853468329e-05
-1.35935518018621e-05
-3.62114959432804e-05
-1.79048477141978e-05
-2.55157432661203e-05
-3.11857347357023e-05
-1.16392011039486e-05
-3.82053389582135e-05
-1.26476541889094e-05
-3.23548554471069e-05
-1.08276798335092e-05
8.25869727421665e-06
1.1791451357752e-06
-6.3610508819918e-06
-2.2336899146489e-05
-2.11160951490335e-05
-1.78016286002483e-05
-1.11670660648107e-05
-9.60337205070403e-06
-3.71985490787254e-05
-7.16549061704874e-06
-2.74690677250214e-05
-3.01566543350929e-05
-2.65909200261752e-05
-1.15762463167898e-05
-1.1259306210491e-05
-3.44676653638433e-05
-5.83983058788635e-05
-1.92651895199474e-05
-1.74984562193768e-05
1.19538523554913e-06
-2.85554954724809e-05
-6.12829074679699e-06
-7.45676655560574e-06
-2.01392610463408e-05
-2.03115542784707e-05
-1.05328728345829e-06
-3.86645691080542e-05
-2.04641514209319e-05
-3.21033925563701e-05
-3.22193889607658e-05
-3.54151211580578e-05
-2.23767714701354e-05
-1.95772204218992e-06
-3.85464459357082e-05
-3.78571535846066e-05
-6.4159973172737e-06
-2.82423639156947e-05
2.30678995374138e-06
-1.45765746099894e-05
-2.18580857585906e-05
-5.50955684251429e-06
-1.40077808277957e-06
2.78948536880935e-07
-2.02790970096871e-05
-1.14340792347364e-05
-3.55947572493142e-06
-3.73331482685141e-05
-9.43702754206247e-06
-4.8500625225736e-06
-1.2048073094129e-07
2.72420763309465e-06
-1.68738930389242e-05
-1.135957627502e-05
-1.34828834506411e-05
-2.27146204678052e-05
-5.96543742305521e-06
-2.12236821903925e-05
-1.86422261613179e-05
-2.94397086664441e-05
-2.48101478081743e-05
-1.32931367154721e-05
-1.54473969298618e-05
-1.90911269650189e-06
-4.48328163389187e-05
-3.72854639184655e-05
-2.07290223830824e-05
-1.56451758070166e-05
-2.04139588961751e-05
-9.13914944035699e-06
-2.0895069857361e-05
-8.44832035217114e-06
1.5395129218376e-06
-2.48443076054067e-05
-1.95032249138973e-05
-2.05658619366803e-05
-2.59130131558571e-05
-1.98380551174797e-05
-1.54321330118328e-05
-1.72094719697023e-05
-1.70503719440082e-05
-1.19566480868345e-05
-1.68582494849196e-05
-1.21560109231162e-05
-1.53045876506695e-05
-1.84436138888471e-05
-6.92319425505596e-06
-1.64452200910003e-05
-2.12706062855669e-05
-7.17549045236735e-06
-6.77017710007297e-06
-4.18873700249904e-05
-6.8395972119018e-06
-1.44460324242655e-05
-1.66348473324676e-05
-2.26100463272644e-05
-3.47320302740189e-05
-2.12154231404161e-05
-2.81090560032424e-05
-2.80802432801317e-05
-2.26448968421622e-05
-4.09238291987223e-05
-6.83607702250254e-06
-1.01538130472315e-05
-2.73193954173828e-05
-1.44934270107423e-05
-1.37660166460799e-05
-1.13656458971068e-05
-3.58932806389756e-05
-2.32442692880884e-05
-2.24231942072504e-05
-2.18448352125372e-05
-1.92815720493822e-05
-1.23060390701831e-05
-1.8330448041727e-05
-7.3829677357915e-06
-1.742865398028e-05
-1.61268738795757e-05
-2.38193721217348e-05
-2.29363074294611e-05
-3.49950032504811e-06
-3.08289714860363e-05
-2.74747477216403e-05
-2.44875387094975e-05
-8.82994833370358e-06
-3.02124060790518e-05
-2.67821419975222e-05
-2.53095562591867e-05
-2.1497763648534e-05
-2.19260191166896e-05
-4.27300763729333e-05
-2.24438245612144e-05
-2.1208547205087e-05
-1.89484927146057e-05
-1.21110284417136e-05
-2.74916930323773e-05
9.27963017278863e-06
-2.93766380363816e-05
-3.60887444869047e-05
-1.53709284154057e-05
-2.6554241460621e-05
-1.1800282557164e-05
-2.69350909231196e-05
-7.90410173311255e-07
-6.91359631233131e-06
-9.86141394647236e-06
-3.62123485963179e-05
-9.28392468111569e-06
-1.53844250476788e-05
-2.90791280056056e-05
-2.78227033197567e-06
-1.90245229213638e-05
-1.22481237264603e-05
-1.97708205010041e-05
-1.14704435721851e-05
-2.16231609498743e-05
-1.77313825457874e-05
-1.02778033316933e-05
-2.1645218024814e-05
-2.80596918931273e-07
-2.50551362615275e-05
-7.34909972961919e-06
-2.26247493147598e-05
-1.19782505974746e-05
-2.76479137325186e-05
-1.84517948760183e-05
-2.71883956337451e-05
-3.89082318209003e-06
-2.01835049729513e-05
-1.47347349623503e-05
-8.48380246927783e-06
1.64899923300316e-06
-4.91004612130936e-05
-1.73401603306958e-05
-1.8097546598606e-06
-1.78528891880851e-05
-8.43920613394233e-06
-7.60650206931983e-06
-2.31207066418145e-05
-2.86304762760732e-05
-1.89167216062768e-05
-2.0508933694686e-05
-2.54789544168551e-05
-3.36948459745698e-05
-3.50971119726679e-05
-3.42307389151904e-05
-6.5917108325536e-06
-7.98716591928681e-06
-4.04113752576049e-05
-4.89941390202023e-05
-2.73287903708597e-05
-2.22114731198966e-05
-1.06181317049193e-05
-4.62585589593761e-06
-2.13094632809554e-05
-3.56582927219353e-05
-3.21874067488664e-05
-3.05687910630001e-05
-1.89646162570407e-05
-2.52686120288816e-05
-1.70942771848447e-05
-3.32653627667794e-06
-3.93480898376836e-05
-1.14857076262452e-05
-1.81943646526471e-05
-2.01092178712461e-05
-2.04282640052789e-05
-2.14098315908794e-05
-3.12570860675594e-05
-1.36368308521379e-05
-3.04012787686298e-05
-7.2800692830982e-06
-2.69008942668337e-05
-2.88691085976098e-05
-2.44341044373525e-05
-3.10443895583939e-05
-9.1834735851263e-06
-3.149822229962e-05
-1.38154271310336e-05
1.09552416114119e-05
-1.82211445748845e-05
-9.60921867388881e-06
-2.52877523877085e-05
-2.57605196901064e-05
-2.88432760605501e-05
-4.24627926644011e-05
-1.45865104386427e-05
-3.86134834903887e-05
-1.42283892447027e-05
-1.90772824340212e-05
-4.35731705731916e-05
-2.65432168115169e-05
-2.23096850142702e-05
-6.95628819308018e-06
-1.88886963490491e-05
-4.02515917835401e-05
-6.5789681851238e-06
-2.74306009916832e-05
-2.55570214275599e-05
-2.48542170139261e-05
-2.83167231301369e-05
-1.43789608936113e-05
-6.19039145095977e-06
-1.39621900673764e-05
-3.75950126209966e-05
-2.3496537920419e-05
3.54955348247473e-06
-1.14660642795349e-05
-3.45270599596206e-05
-9.77506094027031e-06
-2.05717747330296e-05
-1.5402184543067e-05
-8.30826667851472e-07
8.55567854054167e-06
-5.87230300632415e-06
-1.52541141008434e-05
-3.15658267670525e-05
-6.58064579664033e-06
1.01869635967316e-06
1.02598717000504e-05
3.15264161178436e-06
-1.33705712717825e-05
-3.23534772881242e-05
-2.46324403144355e-05
7.87096547769295e-06
-1.53586422950479e-05
-1.28693252449665e-05
-3.01356941416373e-05
-1.36728403016005e-05
-3.40676818682374e-05
-2.09541939516456e-05
1.36663198273975e-06
-2.47473817225327e-05
-2.85528146077104e-05
-2.24361613554343e-05
-2.88710809459321e-05
-1.102528146391e-05
-1.20947171579527e-05
-3.52742744508921e-05
-8.7672456577945e-06
-1.4324407250293e-05
-2.42237392017286e-05
-2.59628704189181e-05
-1.61660175622371e-05
-2.91787950115735e-05
-2.74808406315775e-05
-2.3036488043216e-05
-1.25234731538198e-05
-1.48785150340845e-05
-2.59094653271096e-05
-1.0497481026405e-05
-9.76940377520404e-06
-1.00259560009224e-05
-7.62125523440274e-06
-2.1445129752551e-05
3.76877285755619e-06
-2.22233009584381e-05
-8.97966946427942e-06
-9.00174571077706e-06
-9.49232905476806e-06
-1.57922930310711e-05
-2.95818835297369e-05
-4.14230391483283e-05
-4.5213322295945e-06
-1.56803460574013e-05
-2.16488765032352e-05
-1.38880668910459e-05
-1.05368538276017e-05
-1.8010167766226e-05
-1.68318551282772e-05
-2.25761218236281e-05
-3.44400707162906e-05
-1.58330826836595e-05
-2.21361007786064e-05
-2.94635333705746e-05
-2.71735096150818e-05
-1.18997670033726e-05
-1.68850366878563e-05
-1.66136874598864e-05
-1.58866889068126e-05
-2.35409232119566e-05
-1.8676715102843e-05
-3.66854703220101e-05
-3.05815149927599e-06
1.68651589478972e-06
-2.12197072811382e-05
-1.57845600019737e-05
-3.43453299381315e-06
-3.12652567432659e-05
-7.72110060043125e-06
-2.71975329915527e-05
-1.68100169243909e-05
-1.67181128673466e-05
-2.32927973847312e-05
-6.54394696683275e-06
-1.37288889230068e-05
-1.58530158657984e-05
-2.97379637746938e-05
-3.20098921422017e-06
-2.52413151016967e-05
-2.43896816418191e-05
-8.11902048694925e-06
-1.73896948789998e-05
-1.58531877355693e-05
-6.87371655649808e-06
2.56484779941085e-06
-2.16876877857961e-05
-2.14704820319823e-05
-9.99720407216891e-06
-1.24960069689336e-05
5.67269645470605e-06
-1.91121403095e-05
-2.26308593953491e-05
4.6309588883813e-06
-1.00268394486624e-05
-1.69143898165923e-05
-2.10351324607709e-05
-2.29784452867123e-05
-3.38195263894661e-05
-6.08483788035017e-06
-2.2867315401102e-05
-6.61550216802804e-06
-2.07204037566469e-05
-1.97567568959563e-05
-2.6164433036737e-05
-1.44963747583715e-05
-9.68455385442321e-06
-4.74032141329686e-05
-2.01858421515827e-05
-1.1030480289316e-05
-3.45216036598128e-05
-6.47431960747045e-06
-2.40845055992755e-05
4.45668287482769e-07
-2.40351105545494e-05
-3.17956238599111e-05
-3.19465119821267e-05
-2.15718897717479e-05
-2.3860747487808e-05
-2.30210907605517e-05
-2.45076318642102e-05
-1.81452164224633e-05
-1.2783340766357e-05
-1.74045071723111e-05
-8.47167660722521e-06
-2.2843427361643e-05
-4.99895966127281e-06
-2.23208964142007e-05
-2.0909663008575e-05
-3.47690491212019e-05
-2.16096908582861e-05
-1.40198349006495e-05
-1.90727497763016e-05
-2.40440265730415e-05
-1.46875229969179e-05
-1.8788674385351e-05
-1.11891297688864e-05
-2.14248881713593e-05
-9.9772948304941e-06
-3.0150090826411e-05
-2.04572370900322e-05
-3.77113706650368e-06
-2.05833841206564e-05
-2.78104962171489e-05
-6.45670308122477e-06
-2.28769323915888e-05
-1.00885825827204e-05
-1.54931160633991e-05
-3.56316635051933e-05
-1.28402684275065e-05
-1.81266905988591e-05
-8.77130396347754e-06
-1.81724681655363e-05
-2.63281383923954e-05
-2.87060597455892e-05
-4.82671676046269e-06
-1.40205827372744e-05
-3.74726012388191e-05
-1.90250976814562e-05
-1.28837105903863e-05
-2.7899563839496e-05
-1.08923237381091e-05
-3.54183765635124e-05
-1.34975803991183e-05
-3.4060418680274e-05
-8.55830006022094e-06
-2.3382949070219e-05
-4.61495982387635e-06
-2.04941421961735e-05
-2.87231056474236e-05
-1.8962681473552e-05
-6.12867881988997e-06
-2.21913881321922e-05
-2.1529911699765e-05
-1.96430964992014e-05
-4.67262642318516e-05
-1.86890978828457e-05
-2.69489743050419e-05
-1.15018848537512e-05
-2.54106131541634e-05
-2.56443736440859e-05
-3.14730911247738e-05
2.1993824832757e-06
-1.30629963528405e-05
-4.00995812596316e-05
-2.737612868979e-05
-3.59043791830722e-05
-1.70359190193677e-05
-1.90174207094716e-05
-2.64591851820602e-05
-2.90057563147739e-05
-1.45002850232376e-06
-1.6664558462698e-05
-7.34284847765448e-06
-1.81346562740482e-05
-2.13429426262695e-05
-1.20835479460271e-05
-2.19687816980558e-05
-2.23003052264734e-05
-9.71617003112554e-06
-3.33909393822261e-05
-3.22777002262527e-05
-3.37315596269291e-05
-2.84733026159323e-05
-1.17966937304538e-05
-1.73983318067564e-05
-2.70371763339678e-05
-1.26448150087441e-05
-1.93711798998725e-05
-3.19273210339024e-05
-3.27742135448217e-05
-1.50784656792132e-05
-2.43128501583358e-05
-1.20339319635582e-05
-1.44064296564272e-05
3.33360434195716e-06
-1.10141604338235e-05
-2.26439203625726e-05
-2.43528615245331e-05
3.36993685469532e-06
-1.39794141151906e-05
-2.51057843718524e-05
-1.82047112315684e-05
-3.00748494884682e-05
-3.91490473237096e-05
-3.20236853332312e-05
1.27471012779972e-06
-1.73736786024128e-05
-2.364155525019e-05
-3.9192133652909e-05
-3.11324988679368e-05
-1.92531035966278e-05
-1.37748199839719e-05
1.1405738005874e-05
-1.86839019945894e-05
-2.76672539580987e-05
-1.11950600780931e-05
-2.14692115791232e-05
-1.00202789738212e-05
-2.35489215216029e-05
-1.08508628678511e-05
-2.03642919557617e-05
-1.14567594040976e-05
-2.47695875429978e-05
-1.12277813475483e-05
-2.20549369120462e-05
9.99252721244158e-06
-1.12030442313095e-05
-2.49281596752824e-05
-4.41849840684362e-06
-6.95486365836868e-07
-1.02035141879628e-05
-1.1057219281725e-05
-2.77733261571437e-05
-2.16451314647679e-05
-1.74534617063355e-05
-5.2898879279172e-06
7.49748086274411e-06
-1.78228854823048e-05
-2.67871996737451e-05
-2.43283235850438e-05
-2.01534941547469e-05
-2.34592299162822e-05
-2.63327013533533e-05
-2.32395320756503e-05
-1.91716559171242e-05
-2.72665178532018e-05
-1.57478704977441e-05
-3.5601374981158e-05
-1.86843955364313e-05
-2.7401007236271e-05
-2.05359703855813e-05
-8.69584650091198e-06
-4.34041730468062e-05
-1.07894314095843e-05
-2.536383690172e-05
-1.93441767007745e-05
-2.82016206255222e-07
-2.38659661590763e-05
-4.36113137832743e-06
-3.6720361336197e-05
-2.01359371456156e-05
-2.65972442852666e-05
-3.75681568575219e-05
-3.31107090184744e-05
-1.8696629761934e-05
-6.25182340496391e-06
-3.0572331660519e-05
-5.47312582661122e-05
-4.91138707001633e-06
-3.46676981796241e-05
-3.28287446070171e-05
-1.02645627998203e-05
-1.1813962837845e-05
-1.69502644921684e-05
-6.7090139800397e-05
-2.79523385353581e-05
-1.9061098082831e-05
-1.14816880047329e-05
-1.80905899790958e-05
-3.87104700444254e-05
-2.31526102296042e-05
-3.59372500255612e-05
7.02965737660805e-07
-9.13568672947001e-06
-1.83139060325497e-05
-2.19100163587553e-05
-2.08656392339701e-05
-2.21051720813572e-05
-9.92373632130482e-06
-2.12219480715155e-05
-1.56879398693876e-05
-3.22376753041406e-05
-1.42462897409613e-05
-2.24171176388524e-05
-3.88621018428647e-05
-1.9021854326194e-06
-1.29832195030248e-05
-3.71688373606372e-05
-4.64244258717311e-06
-3.15490479517485e-05
-2.40724999422449e-05
-2.03433313024693e-06
-6.36897525197423e-06
-1.92737395297083e-05
-1.38473835007745e-05
-2.44253029300544e-05
-1.21023037067251e-05
-1.80351002048955e-05
-2.71276281637238e-07
-2.46171231972133e-05
-8.91188464021517e-06
-5.18706079052566e-07
-2.59978711152015e-05
-5.48708519565168e-06
-2.93117692982707e-06
-1.19882866086611e-05
-2.03953779564558e-05
-3.68771740980701e-05
-7.30167041832293e-06
-1.21140965097941e-05
-8.13310082699195e-06
-2.2433685993805e-05
-1.19237961553487e-05
-2.65103888146366e-06
-7.01549666322139e-06
-1.26762169519359e-05
-1.31213725805992e-05
-1.57032729784219e-05
1.21704097339765e-06
-2.45292677344314e-05
-2.55782296976848e-05
-3.4906603875024e-05
-7.79122089783736e-06
-3.73497859758314e-07
-1.87609333157873e-06
-1.23743004345436e-05
-2.97481771636589e-05
-5.41447292290439e-06
-1.27931660043493e-05
-3.9955395894967e-05
-1.56867645914416e-05
-1.11690520767161e-05
-2.70899983916567e-06
-2.85014538508074e-05
-1.92359549839326e-05
-1.04058713665964e-05
-1.95855720860572e-05
-2.98286475884602e-05
-2.16942054694384e-05
-2.56503160752361e-05
-9.83457458797151e-06
-2.72597960777616e-05
-2.00180679960553e-05
-1.0353314121606e-05
-2.81349360060353e-05
-2.94027125285657e-05
-4.08216332100359e-05
-3.42532887360858e-05
-7.97592584103528e-06
-1.85258001579002e-05
-4.30420232257736e-05
-1.65550856609802e-05
-2.15369367947311e-05
-2.79689030891783e-05
-1.27880225307621e-05
-1.02603012780953e-05
-2.49899518983053e-05
-1.84381843465565e-05
-6.0537636798326e-06
-1.56464831390385e-05
-2.22988466845636e-05
-2.5462628574346e-05
-3.89233538131484e-05
-1.8668976205895e-05
-2.552137378268e-05
-3.10080925827124e-05
-1.21941808914199e-05
-3.61557298775211e-05
-2.1296973351736e-05
1.97600646442517e-06
-3.54089477724618e-05
-5.12538917690048e-06
-3.21359258305372e-06
-5.90339119176468e-06
-9.14653342978458e-07
-3.38903312162126e-05
-1.89222027338939e-05
-2.666257525973e-05
-1.72636301482652e-05
-3.90768817987214e-05
-1.49387573904965e-05
-1.00226036476328e-05
-2.21359814562841e-05
-8.29367388116181e-06
-2.82153781403541e-05
-2.22481689766627e-05
-2.8786949297316e-05
2.01161289514174e-06
-2.14539572302321e-05
-1.3391946290991e-07
-1.70821768768481e-06
-2.53165388703819e-05
-2.59548130894757e-06
-1.07375529724397e-05
-1.20465651456767e-05
-1.62795282517858e-05
-7.2446120167861e-06
-2.98429595034999e-05
2.26962013273282e-06
-6.80824436087246e-06
-1.45367137226278e-05
-4.48639490513584e-05
-2.44010734380397e-05
-2.24374077821722e-05
-1.88313570001841e-05
-2.49360738121024e-05
-2.72160144667537e-05
-2.24950262576231e-05
-3.14521369387627e-05
-7.08078910898558e-06
-2.03410879642004e-05
-2.64296373095898e-05
-1.96485718302604e-05
-1.85223381390995e-05
-2.90231401892875e-05
-1.58744450888034e-05
-3.66201077954522e-06
-1.16286763215204e-05
2.72997188308242e-06
-1.47141841201075e-05
-1.76204634298341e-05
-1.20453647892965e-05
-2.4467525983483e-05
7.75554288859228e-06
-2.48246170823044e-05
-1.72134889488384e-05
-2.28537684149175e-06
-1.31734842335412e-05
-2.38744203017842e-05
-6.26285378177763e-06
-1.33745667030868e-05
-1.52549996562003e-05
-3.87013517561933e-05
-2.56269361785309e-05
-3.64913789587927e-05
-1.41903267478465e-05
-1.34868494120852e-06
-1.61883179133966e-05
-3.26083606825106e-05
-1.86572905971542e-05
-1.36457680963447e-05
-3.68276582177232e-05
-1.23932686250009e-05
-1.92012882271947e-05
-3.37968984562023e-05
4.26170410081405e-06
-8.33220477514404e-06
-2.67615606167255e-06
-4.3043603343648e-05
-1.29157110832548e-05
-1.60951729558972e-05
-2.60004830260267e-05
-2.53342635929387e-05
-1.66460237296134e-05
-2.3862393487397e-05
-2.85563630099367e-05
6.13896598363707e-06
-6.81346954952047e-06
-8.64209638809793e-06
-2.37796024516052e-05
-3.40838446377893e-05
-1.14737918474748e-05
-1.68965685351339e-05
-2.711592620218e-05
-3.64129988455227e-05
-2.97886826850489e-05
-2.351179056981e-05
-1.75199675302409e-05
-1.27242514234473e-05
-2.18466170877027e-05
-2.43875851814942e-05
-1.86370599453852e-05
-1.658135542632e-05
-3.36026967942843e-05
6.12102170982152e-06
-5.21714464337043e-06
-1.15152114411983e-05
-1.09788081952678e-05
-8.06852234730291e-06
-4.75931486019093e-06
-1.32232568589454e-05
-3.76758398602725e-05
-9.9982209526975e-06
-1.25451868503007e-05
6.97396386439724e-07
-2.7135235381635e-05
-2.55036471350407e-05
-1.99109277418269e-05
-2.54395809704176e-06
-2.42038247588386e-05
-3.35897566931276e-05
6.97177317069386e-06
-2.75634774894827e-05
-2.24405385189503e-05
-4.97234721575698e-06
-9.9543892978856e-06
-1.87139691696663e-05
-4.10536450946475e-05
-6.51643859547557e-08
-1.6477159532426e-05
-1.18375726346809e-05
-2.59483359372386e-05
-2.50632293140688e-05
-2.44526812798403e-05
-3.47206954227749e-05
-7.59572390162571e-06
-1.34819653190151e-05
-8.49889687826181e-06
-1.58444848121141e-05
-2.61752696630648e-05
-2.21277228009147e-05
-2.29793440577162e-05
-3.26545190806706e-05
-4.10508056262877e-05
-2.77962662645496e-05
-2.38063424727994e-05
-2.36670067329565e-05
-9.90958478085104e-06
-1.86812472775867e-05
-1.5071370762732e-05
-3.17351831258735e-05
-2.16856736591431e-05
-4.67444520704741e-05
-1.45368914220296e-05
-3.75682612887649e-05
-9.9844250120459e-06
-2.96749953049434e-05
-3.91667766319096e-06
1.09317773231453e-06
-2.43216628824481e-05
-2.60447497271922e-05
-5.23046853129036e-06
-1.90172476749439e-05
-3.33339169772438e-05
-2.17807126633675e-05
-2.49777555085987e-05
-3.62827313016443e-05
-6.54976805778213e-06
-3.14152081283232e-05
-3.22359123652548e-05
-2.41644818420463e-05
-2.17535826202629e-05
-1.69094887290828e-05
-2.96000084779432e-05
-3.0287689820771e-05
-3.00695636074681e-05
-1.76668770626179e-05
-1.63395710021849e-05
-3.114817410649e-05
-2.23493715622353e-05
-1.65093814588664e-05
-1.5411414967122e-05
-1.26909323704467e-05
-4.75421046339378e-05
-1.84958789913163e-05
-1.48028484093131e-05
-1.59053290603097e-05
-2.94811909741992e-05
-2.56537530826307e-05
-2.05912006129184e-05
-3.75970647816743e-05
-3.22111604419918e-05
-3.65519883432192e-05
-1.53535893466787e-05
-1.91445225805881e-05
-1.43326974543517e-05
-4.36056122561101e-05
-3.18818386908824e-05
-7.70812494645327e-06
-2.12815748600742e-05
-1.91767570547448e-05
-3.70177621348541e-05
-2.27259870752803e-05
-5.96317591227462e-06
-1.64381922998396e-05
-1.4124653779483e-05
-2.88226162861681e-05
-1.40538164336129e-05
-1.12794299928912e-05
-1.34253537248418e-05
-1.19650811874644e-05
-1.31661139365223e-05
-1.12944160985701e-05
-3.15193829921361e-05
-1.81606154909632e-05
-8.21787598798596e-06
-1.40748628497885e-05
-1.67129908605189e-05
-2.69761112232936e-05
-1.95816082853697e-05
-3.39718036814744e-05
-2.26349801547765e-05
-1.44364687496936e-05
-9.92342618492925e-06
-1.48292730312807e-05
-2.95450378118129e-05
-2.34944582345266e-05
-4.44438709362615e-06
-2.28132574418227e-05
-1.00956616437359e-05
-1.86025124175711e-05
-2.05516905529902e-05
-2.21216268744523e-06
-5.48525752662294e-06
-1.34432029949179e-05
-1.96493978834631e-05
-2.86079273317986e-05
-2.96341357294298e-05
-2.97421534523177e-05
-3.23848530361612e-05
-2.5978258682058e-05
-1.31241068595295e-05
-1.91930479579509e-05
-1.67629849251729e-05
-7.46905322359531e-06
1.27640668036049e-06
-9.46333971976788e-06
-2.43460952973759e-05
-2.14023459888433e-05
-2.07979579538328e-05
-1.95464415185386e-05
6.46725854917999e-06
-2.55732575794112e-05
-2.18892107659814e-05
-6.68824366045213e-06
-2.87528378661573e-05
-3.64055684906318e-05
-2.01515117620844e-05
-3.87018805825216e-05
-3.67613754090962e-06
-7.2868466656217e-06
-4.38254535510876e-06
-1.73086773915264e-05
1.62372154606372e-06
-6.71683661811293e-06
-2.28500384879759e-05
-1.69686959686598e-05
-1.39037309151531e-05
-1.60030236006588e-05
-2.6697788520496e-05
-1.78883099703205e-05
-1.73954362834122e-05
-1.2819658268995e-05
-2.07954681132908e-05
-2.79517079516119e-05
-1.20677786509605e-05
-1.27058686857615e-05
3.51266727655516e-06
-1.03124060824614e-05
-3.50301938538311e-05
-2.57951953363816e-05
-9.42519607535699e-06
-3.1188931943316e-05
-2.36817970350068e-05
-9.8755311211646e-06
-3.3063976760266e-05
-1.65837847722299e-05
-7.26282640086752e-06
-1.38504450786324e-05
-1.52237347335592e-05
-1.24150775856861e-05
-1.68989351961419e-05
-1.56987048905024e-05
-2.35527166315345e-05
-2.5478557073821e-05
-1.89794401978819e-05
-1.49160295550497e-05
-2.26219775418058e-05
-1.62839366954377e-06
-2.12949722093731e-05
-1.47179107735773e-05
1.24366392930246e-06
-1.22301201249252e-05
-1.11784000576164e-05
-2.84582453827926e-05
-3.96164625053038e-06
-3.44610684437824e-05
-3.13789860112001e-05
-3.71241687572722e-06
-1.56276249888868e-05
-2.2392479698728e-05
-1.10899929725223e-07
-2.05713357657503e-05
-3.93326229908389e-05
-1.41910386600871e-05
-1.18665848233284e-05
-2.53886864472887e-05
-2.45879896191652e-05
-1.26230476159076e-05
-2.55092191863529e-05
-2.31480764941011e-05
-1.53841978324943e-05
-2.84069484391805e-05
-3.81631736111904e-05
-1.91251182221866e-05
-1.975829537839e-05
-1.50656687465909e-05
-1.72146837295216e-05
-2.36466513816638e-05
-3.09666054953758e-05
-3.07095254266439e-05
-1.09407573109729e-05
6.48259539914201e-07
-4.02154525139827e-05
-7.59052151397059e-07
-7.34862561984388e-06
-6.22587116690403e-06
-1.61033138190253e-05
-2.58497464206091e-05
-1.59569411485942e-05
-1.35110173279385e-06
-2.40456946776594e-05
-9.92217476985086e-06
-2.50590031375918e-05
-9.40173995083274e-06
-2.71266111633687e-05
-7.63403770832428e-06
-3.11600342778209e-05
-2.35879539898371e-05
-1.68217857390833e-05
-7.23648592789424e-06
-1.64190360783807e-05
9.4158958821491e-07
-3.1935413315555e-05
-1.9265421331836e-05
-1.39217038664575e-05
-3.73801691750454e-05
-2.35711566831118e-05
-3.5418124703211e-05
-3.02235551182646e-05
-1.12198405770029e-05
-8.53758083390168e-06
-2.42108189747355e-05
-7.20286767592457e-06
-2.00034141043918e-05
-3.52993032148389e-05
-4.10550643434988e-05
7.342640022738e-06
-1.76060025591978e-05
-3.19813105854184e-05
-1.46611089258981e-05
-1.75313979412801e-05
-1.2920207492461e-05
-2.06212383011477e-05
-3.004235484847e-05
-2.96862898366545e-05
-2.83459437357568e-05
-2.24378145548577e-05
-9.94294909568506e-06
-1.2997070892817e-05
-1.93558145975424e-05
-7.78538217599625e-07
-2.03822946893558e-05
-1.77129666952114e-05
-2.65926228711128e-05
-2.67695747401165e-06
-2.69762887798502e-05
-1.95291120345312e-05
2.31739838379384e-07
-2.56958484175643e-05
-2.42496484019655e-05
-1.70502731240419e-05
-1.91314788645511e-05
-3.02274950200706e-05
-2.68963280297882e-05
-2.69142126029296e-05
-2.5256374263721e-05
1.04489323115665e-06
-1.13548196457196e-05
-1.73626859348933e-05
-1.28666617353075e-05
-4.34528337295116e-06
-2.05321067477801e-05
-1.74716314997805e-05
-2.75599720119114e-05
-3.16342199467773e-05
-9.43345073059825e-06
-2.56548090759406e-05
-2.10883701451463e-05
-1.46474817749988e-05
-1.92365575993967e-05
-3.28028132910688e-05
2.45713969989424e-06
-5.09349144577698e-06
-2.89311197715285e-05
-2.19139306945397e-05
-4.02584333179023e-05
-1.97839251084293e-05
-1.54113004449322e-05
-1.6516003539455e-05
-2.63727155061441e-05
-4.34470577355227e-05
-2.06047006576157e-05
-1.6599561062208e-05
-2.83378834579421e-05
-2.07576620618689e-05
-1.18421486261053e-05
-3.55900343817509e-05
-2.69563557759035e-05
-1.86993994694504e-05
-1.05872967067855e-05
-2.93051472277335e-05
-4.0303562877679e-05
-6.65868184304425e-06
-2.80237920388952e-05
-2.34327100433954e-05
3.48933213954789e-07
-2.65376783070252e-05
-1.55747040475512e-05
-1.84268273958225e-05
-2.94508765758173e-05
-2.13132824674742e-05
-1.40090885677705e-05
-2.21850616468406e-05
-1.56506004242767e-05
-1.08861984098112e-05
1.22817592601145e-07
-4.89250471894917e-06
-3.74683873654094e-05
-1.21667970182044e-05
-1.7535439183386e-05
-6.47706196664277e-06
-2.92949788772802e-05
-1.45312643587228e-05
-5.73667155396959e-06
-1.98923509162993e-05
-2.70514665617938e-05
-2.49180784795859e-05
-2.51312983231409e-05
-2.35685899479199e-05
3.44564171698097e-06
-1.43443475186e-05
-6.85336526935047e-06
-2.57775796063868e-05
-1.56289990735758e-05
-1.3413057167817e-05
-2.26038202815632e-05
-3.05063735269831e-05
-2.68249814015774e-05
-1.48036572819801e-05
-4.87131518340131e-05
-2.75955770343965e-05
-1.92199879025731e-05
-1.36202187452035e-05
-5.11630394460962e-06
-1.85878652647542e-05
-9.91359232892203e-06
-1.8860740666281e-05
3.084939613644e-06
-1.74236723037209e-05
-7.15179786645003e-06
-2.04836810598566e-05
-2.54328718110527e-05
-2.88770747040851e-05
-2.00376342127684e-05
-1.29882356906724e-06
-7.42160762807472e-06
-2.90860608949914e-05
-1.41946101648488e-05
-2.17186965527956e-05
-2.41004884515409e-05
-4.16973513386062e-05
-1.27756831673409e-05
-1.73440410032974e-05
-3.83301621965581e-05
-2.59456471123446e-05
-2.2125894785648e-05
-4.1615976139396e-05
-2.63064990630541e-05
-5.76963863967906e-06
-2.28718248738136e-05
-4.2178218275839e-05
-2.58102711796177e-05
-2.29001999556225e-05
-3.13953254986306e-05
-2.694444450704e-05
-9.83341414810949e-06
-3.74806460685689e-05
-8.37656929986769e-06
-3.24963344957965e-05
-4.15280496474358e-05
-1.73700377310354e-05
-1.46471176286378e-05
-2.16598566664469e-05
-2.11277953853364e-05
-2.86448530359959e-05
-1.91158290255582e-06
-4.8508894639756e-06
-1.54516871850328e-05
-2.9630667890772e-05
-2.66307051792587e-05
-4.15041320061122e-05
-8.98862053411555e-06
-1.07687641422102e-05
-1.89995217852047e-05
-1.02757429442238e-05
-3.59961858217218e-05
-3.38410077453057e-05
-2.56022004703966e-05
-5.42765982952857e-06
-2.36670666845688e-05
-4.84107952153273e-05
-1.99757661225379e-05
-2.53296924021065e-05
-3.65297535473501e-05
-1.23065226229911e-05
-5.61171226728413e-05
-1.92333196379321e-05
-3.39714163356254e-05
-2.21387031579803e-05
-3.12342799968265e-05
1.26456890612782e-05
-1.2053998310958e-05
7.14910094294588e-06
-2.83338476060816e-05
-6.42695555540499e-06
-9.40039896797379e-06
-3.32130320472031e-05
-2.9573314175788e-05
-6.92873432682008e-06
-2.23171828808217e-05
-2.08769164264255e-06
-6.86856774272975e-06
-3.63963215949169e-05
-1.5884788094621e-05
-6.11073905767717e-06
-1.3317594059044e-05
-5.26448577416649e-06
-2.33514051927693e-05
-2.88991256994326e-05
6.46551504382154e-06
-2.39050915088786e-05
-9.07337417463353e-06
-1.87265183080893e-05
-2.03219569948677e-05
-1.26787827258566e-05
-1.9439728921524e-05
-4.97974144010484e-06
-1.58293546362825e-05
-1.96710570021585e-05
-1.8907651713212e-05
-3.61779767137276e-05
-2.64826945341826e-05
-3.48525301242702e-05
-3.89781613415703e-05
1.58055622493848e-05
-2.4325408761825e-05
-3.40105956258827e-05
-4.59385324025268e-05
-1.10395757102193e-05
-7.65222960220486e-06
-3.05723238637764e-05
-1.53573424835459e-05
7.96913457667307e-06
-2.04529718647671e-06
-1.84447463482494e-05
1.63521816451261e-06
-1.63409242052688e-05
-1.89188689064103e-05
-1.53633353579863e-05
-2.00229865563854e-05
-1.41002664717945e-05
-2.25259024334873e-05
-2.08076176460162e-05
-1.59401239039347e-05
-5.58598337600135e-05
3.08353669973209e-07
-1.201537176296e-05
-3.27200189898957e-05
-2.58763293957673e-05
-6.91534548461885e-06
-8.6287290816686e-06
-2.45037926505078e-05
-1.5352848467436e-05
-1.57217021614366e-05
-1.28346167799844e-05
9.0670962534204e-06
-2.61171843635652e-05
-2.25216142323014e-05
-1.3895634173752e-05
-3.0927796941591e-05
-1.87232083187845e-05
-1.28340604060144e-05
-1.2337983412363e-05
-3.66931925305484e-05
-7.40672191551065e-06
-3.62169067173268e-05
-2.47017066837653e-05
-3.11872693355585e-05
-2.45742641744577e-06
-7.9630978625539e-06
-1.79091462403103e-05
-4.93377516249295e-05
-2.02783582433129e-05
-1.20713795682833e-05
-4.34928766424423e-06
-1.79975701884601e-05
-2.17982017021741e-05
-3.17610471975469e-05
-3.76503424164324e-05
-3.14798860193053e-05
-2.75096634242037e-05
-1.97228140269794e-05
-1.47320884520375e-05
1.03081051233033e-05
-2.15220500858954e-05
-2.31094724074683e-05
-2.93504953472515e-05
-4.0709555241268e-05
-9.06651703963777e-06
-1.63418527074974e-05
-9.29121604143514e-06
-1.78564899485461e-05
-2.22604410924787e-05
-2.77118002378119e-05
-2.65608080207321e-06
-1.36128332211935e-05
-1.94154949154386e-06
-3.15379435464353e-05
-2.79666831178151e-05
-8.54093701704263e-06
-1.98682811223841e-05
-2.83772810717426e-05
-1.217129208598e-05
-2.52184891527636e-05
-2.06521879455562e-05
-1.85013444908458e-05
-1.04170501176201e-05
-2.2030016576463e-05
-1.7579079599695e-05
-2.71715779947594e-05
-2.68648875719817e-05
-7.3588683804742e-06
-2.2151892107156e-05
-2.09820850355184e-05
-4.03225107870309e-06
-2.95379636931285e-05
-1.80104845048712e-05
-8.11933809383914e-06
-1.36462690809427e-05
-1.67672354153804e-05
-2.75104687451324e-05
-2.17382443185365e-05
-1.39837853358334e-05
-3.56453245001004e-05
-3.84573252563388e-05
-2.56906399177535e-05
-2.59475675686234e-05
-2.94621669939427e-06
-1.47409488946486e-05
-2.74263148679683e-05
-4.57884124794845e-05
6.0511253276643e-06
-2.93947798572868e-05
-3.7213473554058e-05
-2.58608458081832e-05
-2.17181591897225e-05
-1.45464048153956e-05
-2.93962127007705e-06
-1.87287035952091e-05
-2.73309736369858e-05
-2.33743455228169e-05
-1.16611035878815e-05
-3.72749588557542e-05
-2.71715189473026e-05
-2.08194401190225e-05
-3.14129222707883e-05
7.82052958096483e-06
-6.89833075509354e-06
-7.33633281933328e-06
-1.59989463762219e-05
-1.66511917581632e-05
-2.33627687421007e-05
-2.16847423963692e-05
-3.23683969616692e-05
-2.45976794467476e-05
-1.80747940299502e-05
-3.80615427538564e-05
-2.78361442058585e-05
-2.91405798587704e-05
-3.05018370011411e-05
-1.30795001216048e-05
-1.96976702515406e-05
-3.76825602604127e-05
-2.73038752579065e-05
-1.08682269872021e-05
-2.09918372883535e-05
-1.18572617952322e-05
-2.1753621101088e-05
-2.87488977578542e-05
-3.14257738752351e-05
-4.39067237532149e-05
-2.78434234161753e-05
-4.69481152173872e-06
-1.64727711396291e-05
-1.10872762060627e-05
-1.98629109532931e-05
-1.99113689101897e-05
1.21386184781759e-06
-1.4714604427807e-05
-2.88477333797999e-05
-3.82334057000326e-05
-3.06593714982273e-05
-1.22068368337259e-05
-3.08391421946245e-05
-1.20711201222379e-05
-3.87182825686282e-05
-1.55617072795449e-05
-2.05800565321475e-06
-1.10611840451927e-07
-3.27727841449665e-05
-1.15610170365909e-05
-2.36069825599563e-05
-1.33729278783358e-05
-1.77351345677891e-05
-2.06420339152797e-05
-2.87686120749756e-05
-1.71597901164447e-05
-4.15060112994078e-05
-3.65837480283078e-05
-1.24036724229786e-05
-2.84591226619998e-05
-1.02831688352253e-05
9.15084617645663e-06
-2.43076097291489e-05
-2.94875613125596e-05
-2.39423067966638e-05
-2.68875135803659e-05
-2.59409851078391e-05
-2.72902885079133e-05
-1.7924985420927e-05
-1.90431543838253e-05
-1.52540116528661e-05
-2.75637643847957e-05
-2.83941683991522e-05
-4.37566539976022e-05
-1.57104934847959e-05
-2.11873232151295e-05
-1.46465901983731e-05
-1.73214124319305e-05
-1.47303227063667e-05
-2.48239556299838e-05
-3.75173222755529e-05
2.00408208868763e-06
-6.26606035745962e-06
-1.53236074836379e-05
-2.27498784845195e-05
-2.07192210269095e-05
-3.34486483405477e-05
-1.15133364946278e-05
-1.80357088734261e-05
-2.5299443174972e-05
-2.00886521214014e-05
-6.93207794587798e-06
5.64372969656326e-08
1.13116721593789e-05
-1.86259087230987e-05
-4.271508841044e-05
-2.437602729028e-05
3.56136957581588e-06
-3.13759009601709e-06
-3.8552516993759e-05
-2.55171410255259e-05
-1.00046436816506e-05
-1.9901601456727e-05
-5.70115082492935e-06
-2.45515296717235e-05
-2.23310857613229e-05
-2.49396402562867e-05
-3.05195966052989e-05
-2.92278629070239e-06
-4.14015944501089e-05
-1.70591711229194e-05
-1.10148423540755e-05
-3.41879640459597e-05
-8.9253721481673e-06
-1.82620836352161e-05
-4.21682980765027e-05
-3.56989600923822e-05
-1.17262092769947e-05
-2.50619575357557e-05
-2.1054831908663e-05
-6.11861481981022e-06
-3.96141821608868e-05
-9.76117230080044e-06
-1.053762848411e-05
1.98679005624418e-06
-2.42989082236106e-05
-1.14070412221142e-06
-1.22701040982583e-05
-3.14555731542702e-05
-1.0192468766266e-05
-1.40731240660402e-05
-1.07773741591703e-05
3.20637891673377e-06
-2.01985258850053e-05
-2.87478715014132e-05
-1.02903074061719e-05
-1.93680145258107e-05
-2.80037388815553e-05
-3.06587454136281e-05
-6.7909134857139e-06
-1.98113008381841e-05
-2.36881731686521e-05
-1.16707500134639e-05
-4.37686575971505e-06
-1.2667412196203e-05
-3.01841625930306e-05
-3.29267859008738e-05
-2.73495249350952e-05
-2.06493892984168e-05
-3.7366781097027e-05
-2.96209087578728e-05
-1.91929573923601e-05
-1.62905222701751e-05
-4.81525792298294e-06
-2.1493484483701e-05
-7.39641613371851e-06
-1.73235455303874e-05
-1.66832838188928e-05
-2.26424294511737e-05
-2.38275464098243e-05
3.34197244376957e-07
-4.65543561831525e-06
1.25005511407393e-05
-3.58148409508376e-05
-8.92669335519134e-06
-7.76951878272495e-06
-2.0777047342163e-05
-1.2532839039029e-05
-8.45008279461973e-06
-2.13128893063497e-05
-3.86320068011681e-06
-3.33029628308382e-05
-2.8894791409655e-05
-2.67757278081202e-05
-2.67022274875929e-05
-7.06633421502298e-06
-1.50515041403963e-05
-7.6646116317799e-06
-4.21247194573022e-05
-4.22794249829404e-05
-5.1309498763253e-06
7.04504611422314e-07
-2.92167504157537e-05
-1.85910477233542e-05
9.32158656636491e-08
-8.38699184789475e-06
-2.15029481932956e-05
-8.13044892924233e-06
-2.05307036540254e-05
-1.47359115187563e-05
-3.42806721238515e-05
-2.03889329225415e-05
-3.49044462591195e-05
-6.17963710249509e-06
-1.80727834473099e-05
-1.98796503332507e-05
-1.6120910845628e-05
-2.83893217731831e-05
-1.63698405524616e-05
-3.28068207644772e-05
-1.98044914971851e-05
-7.40375472261893e-06
-2.26907343812672e-05
-2.58419127234186e-05
-2.04476497860777e-05
-2.37081613864459e-05
-1.23145984912933e-05
-2.22152912582629e-05
-2.3757958513422e-05
-1.47494319288093e-05
-1.50797478819708e-05
-4.44145271158242e-06
-6.56156963590976e-06
-1.08954617637883e-05
-2.633856274242e-05
-9.95626618387353e-06
-2.40364239680523e-05
-6.60664517672811e-06
-3.09618265461077e-05
-1.90064616176155e-05
-1.86596255351395e-05
-2.16812698794807e-05
-2.21171371091573e-05
-1.63820814210245e-05
-1.80587942310597e-05
-1.86393629351636e-05
-2.15508373102712e-05
-2.77862077979443e-05
-1.33522120007964e-05
-1.26887945319191e-05
-2.22080660242867e-05
-2.15786802336746e-05
-3.57884211092107e-05
-9.06925315189654e-06
-2.26300601883099e-05
-6.70279427974569e-06
-4.14096074446724e-06
-2.90090306484619e-05
-2.67620696517888e-05
-1.72273349712478e-05
-1.18740668261012e-05
-2.07460452901103e-05
-1.6895477526698e-05
-3.03330249382503e-05
-2.26877089935403e-05
-2.2142062144109e-05
-3.03639865824146e-06
-7.61675286764139e-06
-1.25755113136777e-05
-9.70874918943549e-06
-2.86540657419128e-05
-3.44639852108281e-05
-1.73352947160556e-05
-3.65055435862094e-06
-3.24083972997874e-05
-1.59590802947679e-05
-1.26584544950893e-05
-3.36250087782016e-05
-5.34328326728237e-06
-2.66257036739705e-05
-7.06053098989182e-06
-9.6779996459605e-07
-2.44729791275841e-05
-7.70525419355017e-06
-4.92858865685428e-06
3.88003497384416e-07
-3.20748521412186e-05
-8.94604053020196e-06
-1.97526682328249e-05
-3.0345517525202e-05
-8.6052093169424e-06
-1.88885208786874e-05
-1.61744771439006e-05
-3.037125804522e-05
-7.16551939082392e-06
-9.47143940986934e-06
-1.5144178323635e-05
-1.91583555608003e-05
-2.25740824749011e-05
-1.93988744859662e-05
-2.41491643534562e-05
-1.55571589574521e-05
-1.65857686319578e-05
-4.04325513932317e-05
-9.58017257501023e-06
-2.89105109315855e-05
-2.35867236674719e-05
-1.11856871655187e-05
-1.79174359198284e-05
-2.04551969557087e-05
-2.05753657606929e-05
-2.30173318616695e-05
1.33454390756487e-06
-3.3453638503334e-05
-6.43252330124134e-06
-1.31402207129784e-05
-3.18148917113253e-05
-2.27908344345064e-06
-1.64120762736305e-05
-2.92015409638829e-05
-6.91069369458469e-06
-3.09018956953313e-05
-1.45208082245812e-05
-2.95074084376373e-05
-6.71692628989402e-06
-1.57035065420368e-05
-5.88907546005202e-06
-2.35693766211969e-05
-3.24884687843277e-05
-1.77944549415587e-05
-1.97488249480229e-05
-9.48480461322801e-06
-1.9707768333114e-05
-4.44018541951516e-05
-2.12280539363011e-05
-7.712418006997e-06
-1.76718660407977e-05
-9.43864365471785e-06
-2.00121398860327e-05
-2.05926180116827e-05
-1.81642704239776e-05
-1.09577272307537e-05
-2.39625407639247e-05
-1.49836694497615e-05
2.36905437584452e-06
-1.64618103574917e-05
-1.66881577465638e-05
-2.05767109268005e-05
-2.12354277844073e-05
3.76977061295649e-06
-1.62920954700848e-05
-2.47282501716124e-05
1.18482759764748e-05
-6.06814731078274e-07
-1.07793118641094e-05
5.95274459140787e-06
-2.16595210519164e-05
-2.16716877485607e-05
-1.77470943353431e-05
-1.85566192476469e-05
-2.03537226089323e-05
-5.10469795001629e-06
-1.80944922368868e-06
-1.59087203869486e-05
6.77433373772212e-08
-8.42053557381355e-06
-4.58184507423893e-05
-1.99310462665441e-05
-2.4954191225388e-05
-2.13502041563344e-05
-7.63782988378657e-06
-2.14129011244412e-05
-4.90995920358974e-06
-1.54464992084555e-05
-1.559270559226e-05
3.29410979738632e-06
-2.19333412501855e-05
-3.64054632177156e-05
-3.19777270651098e-05
-2.66615164738102e-05
-3.29497711276881e-05
-3.69296374366585e-05
-7.51651158661836e-06
-3.19874553688175e-05
-2.25474213412938e-05
-3.1171814282011e-05
-3.24531895792476e-05
-9.31415932725217e-06
-1.6374974623917e-05
-1.6451630009159e-05
-1.71777985042451e-05
5.1256956141064e-08
-3.59499464461217e-05
-2.58987345458196e-05
-2.15793268250388e-05
-2.6661536152402e-05
-2.30002068355929e-05
-1.38050243885398e-05
-2.38495190519955e-05
-1.48147082107721e-05
-1.85949379266573e-05
-1.49626085458133e-05
-2.62577988521277e-05
-3.54490591144194e-05
-3.61038531601519e-06
-1.09224892514884e-05
-2.10566105254368e-05
-3.00424410104116e-05
-2.82289739196667e-05
-1.27133904594339e-05
-1.40791087372411e-05
-2.62856564093657e-05
-3.31843816468539e-05
-1.51844595542254e-05
-1.08458047305927e-05
5.043838525911e-06
-1.53726913854381e-05
-4.22463272965261e-06
-2.54096849277346e-05
-8.81740702320135e-06
-3.75508759672113e-05
-1.73087327673692e-05
-1.42441542389842e-05
-2.14531461096337e-05
-2.21633409423969e-05
-3.5063688897125e-06
-1.2208821364065e-05
-3.41128294214994e-05
-1.76510292059683e-05
-1.22906937738355e-05
-1.67710234912977e-05
-2.31245581285692e-05
-3.40909795307483e-05
-2.2535369737263e-05
-2.93436222165453e-05
-1.95046048938177e-06
-1.1327440596608e-05
-2.49383948189603e-05
-3.25130562973002e-05
-1.72095619867001e-05
-7.08722044896766e-06
-3.31678130788082e-06
-4.6388911100502e-06
-2.11296752962612e-05
-1.25277443118868e-05
-4.15500480357072e-05
-8.00852137457467e-06
-2.36206573677539e-05
-2.00798955500127e-05
-4.33758946834784e-05
-3.23997889451898e-05
-1.73051391544549e-05
-4.31132711873403e-05
-2.96964610127883e-05
-3.31478103410418e-05
-1.46566469592944e-05
-2.71293145958853e-05
-2.36107234654312e-05
-2.09333572903928e-05
-2.45486053463743e-05
-1.95647777461437e-05
-3.86688410725229e-05
-3.74211264022057e-05
-1.20745651827984e-05
-1.34840397350276e-05
-1.96565712620427e-05
8.34535558332822e-06
-3.28525620792861e-05
-1.29112863410534e-05
-1.50061512879118e-05
-3.64641719988392e-05
-3.56236440175072e-05
-6.56909904860181e-06
-4.98500650807235e-06
-1.91229624847046e-05
-3.00814419563983e-05
-3.92791875065082e-05
-4.46747622422098e-06
-1.51532599485792e-05
-1.86364801912816e-05
-3.77319152290593e-05
-3.29933675779528e-06
-2.54318466489339e-05
-3.51874929123782e-05
-1.37513023340974e-05
-1.03568479719193e-05
-1.30418392319402e-05
-3.38212949684609e-05
-1.44335267025e-05
-9.03981046704283e-06
-2.05893807266878e-05
-4.096182599983e-06
-3.93571008976105e-05
-2.77144018976982e-05
-3.96287614990352e-05
-2.12397104175622e-05
-2.68275584462957e-05
1.2841566779782e-06
-2.07740907799098e-05
-1.76346421450063e-05
-1.33795436144426e-05
-1.42441075634238e-05
-2.1739146832662e-05
-5.92702323990101e-06
-3.42497109113137e-05
-2.09034336098128e-05
-2.31779064135998e-05
-1.55704138448071e-05
-7.17946394572396e-06
-1.12016727347537e-05
4.52685979034127e-06
-6.6113355825028e-06
-1.242427441358e-05
-1.82551423654318e-05
-3.1887485419797e-05
-5.17516267605444e-05
-2.73915503905955e-05
-2.34345694945157e-05
-1.33808293576995e-05
-2.13583793267564e-05
-1.76518595790485e-05
-1.30770918311409e-05
-1.5759250069804e-05
-1.04386420346295e-05
-3.4312490950446e-05
4.14042940085676e-06
-2.56016055022999e-05
-1.7278785992044e-05
-3.78970468157967e-05
-2.42392887255549e-05
-3.14072428757622e-05
-1.23513321933472e-05
-8.90706795313669e-06
-2.27834023413043e-05
-3.56970381945784e-06
-2.67361961916903e-05
-1.1602121743349e-05
-2.17979851937756e-06
-9.91223428044803e-06
-3.69747364543147e-05
-1.5203603143253e-05
-3.0868994875626e-05
-3.61449076540298e-05
-1.40221142109715e-05
-4.56294632636636e-06
-8.64170393941423e-06
-2.67253286570149e-05
-5.33205246047793e-05
-3.64275584536278e-05
-8.94452662979517e-06
-1.43225912719519e-05
5.4372872995726e-06
-2.45849067415559e-05
-1.6937331548816e-05
-3.46046378636467e-05
-2.59739785405636e-05
-3.37675101855107e-05
-2.6016190887998e-05
-2.33496179055787e-05
-9.40118969297855e-06
-3.92804277318551e-06
-8.22318592941783e-06
-2.98304246404197e-05
-2.11483623960346e-05
-1.58389193068043e-05
-3.05051253518358e-05
-5.86677696028434e-05
-3.40274291779097e-05
-1.14777576953267e-05
-2.01208461384498e-05
-5.03872086365301e-05
-2.76157418598949e-05
-3.10588097170795e-05
-1.14397406147017e-05
-9.38324692213703e-06
-6.41163104770464e-06
-4.11782316285696e-05
-1.16131465305884e-05
-4.14104829239353e-05
-2.13747310406043e-05
-3.93349468492133e-06
-1.42604833986323e-05
-1.9914282092471e-05
-2.66583966703066e-05
-2.03985528212551e-05
-1.62459050224867e-05
9.61255039375727e-07
-2.05265896282453e-05
-2.41341452357212e-05
-4.18994123366311e-05
-2.85766760721841e-05
-5.45147645592235e-05
-2.77824097974828e-05
-3.99112136027452e-05
-8.16773727354348e-06
-4.28239274360294e-05
-2.69394629094433e-05
-2.11476672265617e-05
-2.86402224284246e-05
-6.67418204548217e-06
-1.06164451064482e-05
-3.59810660515176e-06
-2.58642979505056e-05
-2.60997753586839e-05
-1.76801407134522e-05
-1.50485936835088e-05
-2.52104344550886e-06
-3.26502606619359e-05
-2.07880731772026e-05
-1.21387927987754e-05
-1.15815358195492e-05
-1.55229900771256e-05
-3.16443635600293e-05
-2.09728831910624e-05
-2.1444411140238e-05
-2.27368260285237e-05
-2.27978225565615e-05
-1.53555327692013e-05
-1.91211244708712e-05
-2.1638308673896e-05
-6.18189861575961e-06
-1.35890881129735e-05
-2.15138913919548e-05
-1.05977769950025e-05
-1.06268053318109e-05
-1.54807396852361e-05
-1.61362585046393e-05
-2.99981742457673e-05
-2.37015927426511e-05
-2.55734031565139e-05
-1.43650476986976e-05
-3.49100769495534e-05
-3.23515751934498e-05
-6.60872030403291e-06
-1.45288818848578e-05
-3.44096795854284e-05
-2.77595068193107e-05
-1.29725022275352e-05
-3.80437472373649e-05
-6.87870957302894e-06
-3.70867540849592e-05
-1.30793066819924e-05
-4.06443163962122e-05
-1.52064499191702e-05
-2.38772479702815e-05
-2.67551587290985e-05
-3.12081871934725e-05
-3.17828431375957e-05
-2.20458965952063e-05
-2.05995706648595e-05
-3.24278354000268e-05
-1.07710181268383e-05
-6.10270825311687e-06
-9.80781792309878e-06
-2.07612520524137e-05
-1.55854683028511e-05
-2.4089009450882e-05
-2.37943079157313e-05
-2.73417864783052e-05
-1.47198330177099e-05
-1.30585525515045e-05
-2.31251621534774e-05
-3.41677194156892e-05
-3.06252989634354e-05
-1.19200427908933e-05
-1.48309687106628e-05
-2.87976459330211e-05
-2.73081731199114e-05
-3.84077283078673e-05
-9.96798746145563e-06
-1.37380566707568e-05
-2.91611714677009e-05
-2.40175971425058e-05
-4.7713222494461e-05
-2.51136741804465e-05
-3.09692997644514e-05
-3.44405612108041e-05
-3.21673284718996e-06
-2.37094843158565e-05
-2.61032534189825e-05
-1.80316468408204e-05
-3.30377708877318e-05
-3.01114530903281e-05
-4.46349719412521e-05
-4.63661116432881e-05
-2.26167127515787e-05
-2.68985514955347e-05
3.97635796187402e-06
-3.4498301571851e-05
-8.86499177177538e-06
-4.02803832766139e-05
-4.32640348000835e-06
-1.87958151668596e-05
-1.30897034755545e-05
-3.18855845565112e-05
-1.46714032023753e-05
-3.83984031985537e-05
-3.35753257277887e-05
-1.94134050302215e-05
-1.30203224239748e-05
-2.10434650262406e-05
-2.83663162728997e-05
-1.21000834726709e-05
-2.88713671521271e-05
5.14709132179768e-06
-2.36277406436959e-05
-2.39902669763553e-05
-3.85043220300026e-05
-1.14231373693496e-05
-9.17786503155858e-06
-1.48309053435878e-05
-6.76798323967234e-06
-1.11980922483143e-05
-2.8101031597474e-05
-1.14026055209566e-05
-9.65182746522862e-06
-1.7273383744539e-05
-1.21523671839841e-05
-2.41047329687804e-05
-9.62860143679847e-06
-2.46958021396643e-05
-3.90084153449508e-05
-2.02823094185636e-05
-4.90371594396862e-05
-8.28824345054773e-06
-2.57773696345971e-05
-3.69029314996795e-05
-3.12150076304301e-05
-1.25870274520938e-05
-3.50144614528935e-05
-1.62982585661417e-05
-2.23237609126789e-05
-3.53979646983232e-05
-1.97110071246335e-05
-3.0743418551108e-05
-1.42524502404436e-05
-1.49573984869268e-05
-3.06843586069256e-05
-1.02348791475095e-05
-6.65957435683148e-06
-2.58507691749705e-05
-1.04052778281354e-05
-3.29219883682322e-05
-3.26815836721299e-05
-5.44053023585502e-06
-7.23644827833422e-06
-2.62894755993185e-05
-2.14341726745678e-05
-2.41185973911513e-05
-2.13779847784348e-06
-1.65057589569521e-05
-2.24198973935608e-05
-1.01010058101769e-05
-3.28277296037107e-05
-1.43158877095461e-05
-2.25412551544832e-05
-2.5859213661104e-05
-1.14403704465901e-05
-2.27787091534122e-05
-3.22859454861234e-05
-2.2375546703887e-05
-1.2959817865934e-05
-9.56117622595642e-06
-1.70447957022142e-05
-1.9947633277156e-05
-1.33372437605206e-05
-7.76028450303884e-06
-1.07634349579214e-05
-7.58999441194238e-06
-2.17618793277154e-05
-3.44781950260297e-05
-1.33207399177597e-05
-1.5658715291501e-05
-1.34520629460248e-05
-4.3501143998699e-05
-3.35605325436417e-05
-3.57044599688129e-05
-1.94535330939301e-05
-2.78388523491856e-05
-4.35216385939774e-06
-1.40453115808904e-05
-1.32015630761423e-05
-2.50508906711536e-05
-2.11978004979261e-05
-3.03175876895511e-05
4.81943223511893e-06
-1.01807941354678e-05
-2.04250305460728e-05
-1.26753608580174e-05
-9.3823849295324e-06
-1.95488844496423e-05
-2.79923442613122e-05
-1.2742526939408e-05
1.94556017256486e-06
-1.88197944121403e-05
-2.48176534031081e-05
-6.14208443024437e-06
-4.20133254095628e-05
-2.40698161868277e-05
-1.64294131934131e-05
-2.82061971395896e-05
-2.09266972693939e-05
-1.97018880071081e-05
-1.99990821595057e-05
-1.64792587703124e-05
-3.04506209475075e-05
-2.85431455328719e-05
-1.06930153222692e-05
-1.01578330783404e-05
-2.71449056403699e-05
-1.61644417921743e-05
-1.90540539682626e-05
-3.32404382774894e-05
-2.52887843307725e-05
-1.20089197028174e-05
-6.88635746800433e-06
-1.25506091024637e-05
-2.22992937265929e-05
-3.2381656954056e-05
-1.88034006551625e-05
-2.80974008147282e-05
-3.34096456624861e-05
-8.20719149237508e-06
-2.91435873708407e-05
-3.23149728719469e-05
-4.32677968001311e-06
-9.08865208494123e-06
-1.91612648663742e-06
-1.51341199770756e-05
-1.9336463890193e-05
-6.47225324380674e-07
-9.07127166264779e-06
-5.79791504798414e-05
-2.52282492404936e-05
-1.11561033540944e-05
-1.02885325154522e-05
-1.31849047957514e-05
-5.96954949995357e-06
-4.26707532648298e-06
-1.54613155126123e-05
-5.19267462786194e-05
-8.10642714758871e-06
-1.57179316009064e-06
-8.97437330467937e-06
-2.75022868776221e-05
-9.49269738984459e-06
-3.1041902143278e-05
-3.34730910652838e-05
5.17739619378158e-06
-1.4419437409339e-07
-1.24867898867565e-05
-2.36918592829743e-05
-1.9390526484066e-05
-1.22307851589539e-05
-2.16675860401073e-05
-2.96046240805555e-05
-1.63431358462111e-05
-4.48510718228461e-05
-3.54470464703828e-05
-3.94801090539519e-05
-2.95693185290454e-05
-1.14458759338598e-05
-1.17338907152588e-05
-3.00345024737982e-05
-3.29709950429225e-05
-2.48062618107541e-05
-1.51594590649857e-05
-3.18388795440781e-06
-1.28651635607802e-05
-2.97841085712942e-05
-2.72798433048176e-05
-1.46748330857316e-05
-1.87180335994399e-05
2.15445648276525e-07
-1.60746633342717e-05
-1.2950382873406e-05
-8.3566894458138e-07
-2.97039905343863e-05
-3.85423855309117e-06
-1.89532227773805e-05
-3.35050682177121e-05
-1.73706908078922e-05
-1.80430174867629e-06
-2.98550023071964e-05
-2.88498461521363e-05
-2.00560145408605e-05
-1.94155876935878e-05
-1.43400228177973e-05
3.59537863610826e-06
-2.11064271497552e-05
-8.60876477266376e-06
-3.13096686774466e-05
-3.88686104895525e-05
-1.76551833112388e-05
-1.74160048727698e-05
-1.78652583149423e-05
-1.53245382697274e-05
-2.47877593103566e-05
-2.56288025369518e-05
-2.6187527618723e-05
-1.21790076596375e-05
-1.69679919061195e-05
-2.88299211302982e-05
-1.32740678266527e-05
-3.13602182334172e-05
-4.22505769615254e-05
-4.3256755715004e-05
-3.25811457532007e-05
-2.20759439438553e-05
-2.38432088617582e-05
-2.93305002939924e-05
-4.66433412117066e-05
-2.35539814642851e-05
-1.39023414354691e-05
-1.45234548694383e-05
-2.75670757635327e-05
-6.18955313373813e-06
-7.89730886229962e-07
-2.0393518126408e-05
-1.32810855985939e-05
-2.65191835633921e-05
-5.05919059824114e-06
-1.66589439614459e-05
-1.25009727988625e-05
-1.89731867175257e-05
-6.90275352702358e-07
-6.49639011893487e-06
-1.9979747986956e-05
-1.3456268509732e-05
-1.53125100077026e-05
-2.03473263736967e-05
-5.76633508948561e-06
-5.06929950700637e-06
-1.78244526810244e-05
-1.31062241971603e-05
-2.89793101645901e-05
-1.7190519823558e-05
-2.90122364439343e-06
-3.22948664616299e-05
-9.50974527919321e-06
-2.4548873550732e-05
-1.64232103639167e-05
-1.18543224173791e-05
-2.14376791053755e-05
-2.68872148650993e-05
-2.34450438288722e-05
-1.99097040631424e-05
-1.38400083226852e-05
-1.86957287481354e-05
-3.75545501398411e-05
-9.44345786363108e-07
-2.4077342582661e-05
-1.33336655478963e-05
-1.87547403816623e-05
-1.89583304737885e-05
-2.04477345924463e-06
-2.72252660352317e-05
-6.13649099307622e-06
-1.00240045974657e-05
-2.25084828227962e-05
-3.62794225715118e-06
-1.4672715027886e-05
-1.96414605822461e-05
-1.44143362878326e-05
-1.44841728338169e-05
-1.35880696976808e-05
-3.57247477359956e-05
-1.23202092551508e-05
-1.97822961052236e-05
-1.17656836161579e-05
-1.08943847104536e-06
-1.62842740474764e-05
-1.93680939688437e-05
-2.37892678075213e-05
1.00103244151027e-07
-4.4997851536003e-06
-1.03854059249022e-05
-4.09943906566438e-05
-2.51782525652007e-05
-9.9937801976568e-06
-1.59270820963405e-05
-1.99350870668076e-05
-5.68221891818379e-06
-1.33167008470823e-05
-2.36159890986017e-05
-7.59718696116812e-06
-3.0583144954885e-05
-1.41466461885632e-05
-3.41798321318931e-05
-4.13773038769421e-06
-2.35643802162678e-05
-2.13845269626631e-05
-3.16294459505097e-05
-8.95026855882083e-06
-2.49883113915673e-06
4.63192701847053e-06
-2.12455685437505e-05
-1.61057768339146e-05
-2.93101102546853e-05
-2.56336688825664e-05
-3.28577985817761e-05
-1.19491980529071e-05
-4.61927066940963e-06
-2.99948975703092e-05
-1.29163640274964e-05
-2.22753963538606e-05
-1.23791538386866e-05
-7.24055122616797e-06
-2.00148632389608e-05
-2.83647435881509e-05
-3.89241996365291e-05
-1.20880965144628e-05
-2.98148167374049e-06
-5.18201126639104e-06
-4.30856067647663e-05
-1.0695711902204e-05
-2.41715530999183e-05
-2.49520044496114e-05
-3.42238066388563e-05
-1.50588190093587e-05
-1.39183536293417e-05
-1.30475395100585e-05
-1.19157030798513e-05
-2.11945338748381e-05
-1.33686810291184e-05
-3.12828789020492e-05
-2.96652632197808e-05
-1.63378512436365e-05
-2.79740813963381e-05
-3.27232446896409e-05
5.45534530670226e-06
-2.34066636003893e-05
-1.28766334613923e-05
-2.39958450891775e-05
-3.97478631336401e-06
-2.65740897911945e-05
-2.7638243983822e-05
-1.04478248728753e-05
-1.51472435193014e-05
-1.65588579661725e-05
-2.11782004606045e-05
-2.37027945807316e-05
-6.1860247280268e-06
-1.24252315335862e-05
-1.80204302891324e-05
-1.24545022575994e-06
-2.36549174951709e-05
-1.56302569646141e-05
-1.90897970265937e-05
-7.39138926991029e-06
-2.10656145778641e-05
-2.2768169237659e-05
-2.54037200920621e-05
-4.42696295133063e-06
-1.92103962255189e-05
-2.4316578355429e-05
-3.43893229338318e-05
2.22196818973805e-06
-3.6887273136895e-05
-8.07220921613787e-06
-1.6495659004237e-05
-1.74384543435057e-05
-2.97741067499672e-05
-1.08427150354208e-05
-2.00987752778741e-05
-7.78096778087228e-06
2.15423955751171e-06
-1.99374341146105e-05
-4.7972904955361e-07
3.04746840352735e-06
-1.72203052474622e-05
-1.86228143188767e-05
-1.29852764237035e-05
-2.39145682998644e-05
-3.14197006529427e-05
-3.42363592032654e-05
-2.55919645509135e-05
-1.85705965566978e-05
-7.36239019600265e-06
-3.49731488652775e-05
-3.18696934740164e-05
-1.48136668759823e-05
-1.79112938448553e-05
-3.51068296995601e-05
-6.47384185569658e-06
-7.9009064026108e-06
-2.03389734089463e-05
-3.99091542264097e-05
-1.93356701918833e-05
-2.79824879532278e-05
-5.5346323611198e-06
1.02686843971381e-05
-2.79235296190224e-05
-3.88063636705391e-05
-3.06904606684786e-05
-1.27285863722291e-05
-1.97926273555336e-05
-6.45419423771537e-06
-2.92674522871988e-05
-1.09433999884288e-05
-2.88149702189179e-05
-2.59990468868013e-05
-6.7641507298876e-06
-3.30248985580858e-05
-1.39117451021334e-05
-1.15631684497874e-05
2.26826770150256e-06
-3.34919063137315e-05
-2.32655503753987e-05
-2.56445412199412e-05
-2.45500053063271e-05
-1.69579559890248e-05
-9.27402505641134e-06
-4.76149557039515e-05
-2.34285979464344e-05
-1.90012524529926e-05
-2.35431874070488e-05
-2.88492948480365e-05
-1.14137821062085e-05
-4.53823481550056e-06
-2.12838823024408e-05
-2.4508744840674e-05
-1.78595735616195e-05
-2.41314196969476e-05
-2.11959086687371e-05
-1.60813626148287e-05
-8.43669937255762e-06
6.73819322395146e-06
-2.92856299483903e-05
-2.9159018422317e-05
-4.238845530011e-05
-3.00732132413347e-05
-2.77771226963171e-05
-1.93959611770029e-05
-3.1584344359268e-05
-1.35324959507965e-05
-3.03186821842956e-05
-1.22262252063328e-05
-2.33758344480122e-05
-2.36655199733596e-05
-1.54549614846827e-05
-2.33604062512845e-05
-8.18027069333041e-06
-7.97149655712345e-06
-3.0066995250439e-05
-2.34109984892461e-05
-2.37146631267498e-05
-2.21141575895915e-05
-1.08214792756483e-06
-2.27053504791536e-05
6.22964217739805e-06
1.41443702605961e-05
-1.54559033254645e-05
-3.46758352047268e-05
-1.67144576784385e-05
-2.25071616069311e-05
-1.52398359384361e-05
-1.092762020543e-05
-2.48861828485133e-05
-3.86645442550229e-05
-1.11414014025622e-05
-2.08584160835989e-05
-5.22160713901476e-06
-4.49422724981532e-06
-1.88968587157714e-05
-4.21967452161286e-05
-1.77973170865697e-05
-3.51946905061212e-05
-3.27211754181117e-05
-1.69926847703251e-05
-2.99932100717391e-05
-2.90520004758452e-05
-2.75337061714541e-05
-1.02651179029284e-05
-2.08310171425482e-05
-3.57675113619171e-05
5.43822337490957e-07
-5.69042220528837e-06
-2.42009160335333e-05
-3.25321117851399e-05
-1.48960580827908e-05
-1.67650772329316e-05
-2.33106400452986e-05
-3.06638187186943e-05
-3.02263869856006e-05
-3.97411925559084e-06
-7.82658134391314e-06
-3.96522659030193e-05
6.67257312547082e-06
-4.75261469861157e-05
-5.46579094395337e-05
-3.19382517861325e-05
-1.0837639627567e-05
-1.33688229634759e-05
-1.33621920335883e-05
-1.42924085191495e-05
-2.82461853319094e-06
-2.7402769249868e-05
-1.1555742204763e-05
-8.35396534256752e-06
-1.64404231383001e-05
-2.58934847435811e-05
-2.54943653396887e-05
-1.3138267580371e-05
-2.59182219722431e-05
-3.61229734335441e-05
-2.8927777414582e-05
-2.56689667337384e-05
-2.991928586722e-05
-2.97001317049802e-05
-2.50177720698304e-05
-7.33636195336261e-06
-3.38220359739416e-06
-4.33497815477153e-05
-1.68614731154356e-05
-2.25108446061339e-06
-2.47244694580819e-05
-2.34372671622198e-05
-2.62823276852714e-05
-9.49090729408004e-06
-1.58668554347245e-05
-1.98573922241154e-05
-3.37040272261059e-05
-1.90181915848896e-05
-2.46526412992094e-05
-1.96251916044807e-05
-2.61828678878531e-05
5.25340745052809e-06
-2.13759037804357e-05
-1.61075889257613e-05
-1.85988484764718e-05
-5.31367284413956e-06
-1.96621288264561e-05
-2.84155693755192e-05
-3.42630932660514e-05
-4.2877380503794e-05
-1.37154083658133e-05
7.41608644168545e-06
-2.73463089795795e-05
-1.6758302095563e-05
-1.33562414246636e-05
-1.47901188483353e-05
-1.29566111548738e-05
-3.56440688993546e-05
-4.26601826828652e-05
-4.82399183250389e-05
-3.22611250191397e-05
-2.1805274836342e-05
-2.07845670656739e-05
-2.25069107357321e-05
-1.7189458042754e-05
-3.55830686048889e-06
-2.5363716723664e-05
-2.71006262131646e-05
-4.01117497840048e-05
-5.82063631150046e-06
-8.79795463277533e-07
-2.86576119198007e-05
-2.71640804648856e-05
-3.5990939743745e-05
-7.19910222419123e-06
-2.02379060887678e-05
-1.61290336789363e-05
8.28589036705882e-07
-1.54478487942055e-05
-2.65068400401524e-05
-3.43168765922804e-05
-1.33442042782428e-05
-1.82395172717649e-05
-1.76503388569086e-05
-1.63177627554678e-05
7.168402764429e-06
-2.53810837167894e-05
-2.89177207612721e-05
-1.20555051428791e-05
-2.32149047894947e-05
-1.85625060721168e-05
-9.24619493536723e-06
-3.00361250866282e-05
-2.02081623882591e-05
-2.20807503208676e-05
-3.05151359322226e-05
-2.01907944577096e-05
-1.87940647262448e-05
-5.69371189188893e-06
-1.29060736794419e-05
-2.46995732901537e-05
-2.95333533768334e-05
-8.01300728567891e-06
-3.41175133437975e-05
-3.05983765129413e-05
-1.09274899088164e-05
-2.49933285445762e-05
-1.99806242754265e-05
-1.82378653272824e-05
-1.87260221762222e-05
-2.27199762335526e-05
-2.12569296797624e-05
-1.39739118489745e-05
-1.74011905020741e-05
-7.03117203575205e-06
-2.79796767028053e-05
-3.06597986743737e-05
-1.04097573920584e-05
-3.51558468205427e-05
-3.21305618519013e-05
-1.9509197308406e-05
-9.04835270678355e-06
-1.48396950204098e-05
-1.04686200384618e-05
-1.56907576221327e-05
-2.02456627713632e-05
-1.81376513685213e-05
-3.06871721162326e-05
-1.32123777358436e-05
-1.64694302987138e-05
-2.45705123189794e-05
-2.48034996747256e-05
-4.95048182548124e-06
-2.21084511838496e-05
-2.37655278559914e-05
-2.69660745036661e-05
-5.25405881619181e-06
-2.33225101667065e-05
-1.86770312364787e-05
-1.26209930598509e-05
-2.75947571750525e-05
-1.50273704066294e-05
-2.41844664684552e-05
-1.34173133497077e-05
-1.41356905187238e-05
-1.56018423686606e-05
-1.19598057735555e-05
-7.41462755262111e-06
-1.80505375155997e-05
-2.54276217233002e-05
-3.2382471227334e-06
-1.86463811665544e-05
-1.09009464540179e-06
-1.86045292509739e-05
-2.97780452649215e-05
-2.02603612582095e-05
-5.38594670679067e-05
-2.74025803877071e-05
-1.38088321228808e-05
-4.62709782979493e-05
-2.41841358673687e-05
-1.82264706887767e-05
-1.9935343000017e-06
-9.45982590851132e-06
-2.10489719297341e-05
-1.51763328214139e-05
-1.78350195009661e-05
-1.20413718860182e-05
-1.75983741908959e-05
-2.22561325701583e-05
-3.14766537599278e-05
-5.86798896469928e-06
-2.79266197847433e-05
-4.00508855999501e-06
-3.20439481696113e-05
-1.10732334231847e-06
-2.04573705606364e-06
5.92083980212399e-07
-1.39604703059267e-05
-3.26492500108467e-05
-2.70158743656817e-05
-1.80027004973357e-05
-2.22087520624499e-05
-6.37263425099909e-06
-2.98951128177282e-05
-1.065199907023e-05
-3.01099630581043e-05
-2.78330976980027e-05
-2.26887639226233e-05
-1.68375698443003e-05
-2.1955396760593e-05
-1.94063726790655e-05
-1.42380985627159e-06
-2.29266550168826e-05
-4.76597366965788e-05
-3.12893136649466e-05
-5.68677578491471e-06
-2.63397659800582e-05
-8.23621723685653e-06
-3.03700499803521e-05
-3.0366211003852e-05
-1.7370278193922e-05
-8.64967914578501e-06
-2.4189735085225e-05
-8.66764526317825e-06
-2.88654732265104e-05
-1.07143243351638e-05
-1.7194641438246e-05
-1.04056948771935e-05
-1.39096354194309e-05
-3.26683970548629e-05
-3.24878668292013e-06
-1.09059893446437e-05
-1.11277554902146e-05
-4.50327944749779e-05
-3.05349594233388e-05
-3.77432721088113e-05
-2.58900635871317e-05
-3.6403007359966e-05
-2.79070214295235e-05
-9.6037580194353e-06
-1.41299645241984e-05
-1.94398657143971e-05
-2.33306151969935e-05
2.51564128965006e-07
-3.43366977778883e-05
-2.01121026490943e-05
-1.96848854501161e-05
-3.44083454571882e-06
-1.97996281869817e-05
-6.11382003208929e-06
-8.61256799615637e-07
-2.27178359267829e-05
-1.19373281909721e-05
-3.09153848440248e-05
-4.98635215293664e-06
-7.20254777872162e-06
-1.66061809657254e-05
-2.41412491932719e-05
-3.17504310671753e-05
-4.29922364872827e-05
5.77638053755546e-06
-1.19313672112279e-05
-3.47160235585834e-05
-1.93724928346514e-05
-2.99276207750828e-05
-2.61368162332204e-05
-1.09700960690585e-05
-5.10432233507594e-06
-2.21743428337206e-05
-2.24524556294371e-05
-2.2192158111619e-06
-2.88069043238581e-05
-1.57642159282684e-05
-2.53639790409036e-05
-1.62502189176854e-05
-3.48704507358815e-06
-2.29603430361753e-05
-4.09618884994091e-05
-9.39112565708818e-06
-1.68436465495866e-05
-2.33804128418164e-05
-2.33009643883055e-05
-2.19215977422142e-05
-2.45910013132909e-05
-1.69174747346398e-05
-2.75323350489567e-05
-2.7599302671734e-06
-1.99313892298512e-05
-1.41223759961762e-05
-1.6598133356364e-05
5.70992394163431e-08
-2.84766158234572e-05
-2.60909107661291e-05
-8.0019073433656e-06
-1.44603614939247e-05
-1.03986011913132e-05
-1.55244503677232e-05
-3.04991545065963e-05
-1.64105955444369e-05
-1.52020601252318e-05
-2.07831279909342e-05
-6.66741493443469e-06
-1.8760063536222e-05
-1.23619637188247e-05
-2.96107534114764e-05
-3.06484023766286e-05
-9.21478923524289e-06
-3.38113255737324e-05
-3.50898812971011e-05
3.32448738389117e-06
-9.95869366290985e-06
-4.18572195611379e-05
-2.33569330467997e-05
-1.1534464354576e-05
-1.09480219229353e-05
-2.64427624961122e-05
-3.94154880328729e-05
-4.14903021223732e-06
-2.80736396307888e-05
-4.61673364667323e-05
-1.67753169958854e-05
-8.27577338014747e-06
-1.68548480495283e-05
-2.92694272850491e-05
-2.95017895112864e-05
-1.68889793263158e-05
-1.15982487689388e-05
-1.86308499139669e-05
-2.21211180738583e-05
-2.89535186561723e-05
-5.45922159706153e-06
-1.67178459901471e-05
-1.85381843926436e-05
-2.07047072674169e-05
-3.67448120773563e-05
-6.70197514649341e-06
-2.1054984341778e-05
-4.50628417459692e-05
-1.9762307989859e-05
-1.03369528613328e-05
-4.34515783869636e-05
-1.58567634593778e-05
-1.27674669114728e-06
-6.83222582254124e-06
-3.87363061427045e-05
-8.63675679322818e-06
-1.9587471145917e-05
-3.0986936998163e-05
-3.36984176515746e-05
-9.65149396715134e-06
6.85887763870797e-06
-1.664400531919e-05
-3.15190295166054e-05
-1.89658134769107e-05
-1.79879276427525e-05
-5.86566668390655e-06
-1.76823004020261e-05
-1.4629625831908e-06
-1.95642938295539e-05
-1.7121190090832e-05
6.74227330098474e-06
-2.7974193400731e-05
-1.78412233084675e-05
-1.35256586294619e-05
5.41242869087929e-07
-6.5985616553975e-06
-3.66752082869382e-05
-2.75195145154092e-05
-2.90773097629019e-05
-1.16038903900441e-05
-3.71837429200749e-07
-8.01215234486706e-06
-1.66663681885886e-05
-2.1498332239158e-05
-3.07804758392317e-05
-2.95698262551205e-05
-3.27482368929835e-05
-2.1377405992598e-05
-2.46862425965704e-05
-3.76770328083826e-05
-2.06401612661341e-05
-3.65116031408854e-05
6.43043210409557e-06
-1.45030798139876e-05
-2.61179627056039e-05
-2.98263183977635e-05
-1.01544906991694e-05
-2.03700500339417e-05
-2.85954824697458e-06
-1.49590072751271e-05
-2.65256372384209e-05
-3.21991628453693e-05
-1.89733227037358e-05
-5.67601424327942e-06
-2.14068049851759e-05
-3.58751861741419e-05
-1.34298327215808e-05
-2.06908841311995e-05
-4.11382512534553e-05
-1.13081901783543e-05
-1.44399959655073e-05
-3.37845947105505e-05
-2.09513753180622e-05
-2.22966407767856e-05
-7.35870919653455e-06
-2.04669854340751e-05
-1.41091204336957e-05
-1.47571837968868e-06
-1.06348779997625e-05
7.23162398602668e-06
-3.08592625571163e-05
-1.5382157257225e-05
-1.26346829178022e-05
-2.68068384143678e-05
-3.34111384052163e-05
-6.60913532406623e-06
-2.57053878368099e-06
-3.50363292570789e-06
-1.36865184697899e-05
-3.95998903430057e-05
-1.72239171857953e-05
-2.46699997236254e-05
-2.39813065652987e-05
-3.56574419374173e-05
-7.18441026879775e-06
8.42657395082976e-06
-4.05478087977949e-05
-3.59338651977848e-06
-2.4997772701122e-05
-2.45547389621698e-05
-2.31897224491984e-05
-2.47120505179459e-05
-2.63451573316052e-05
-1.44156329353693e-05
-1.39871889982794e-05
8.65647932873597e-06
-1.88693484408852e-05
-2.61376161469193e-05
-1.44789423339196e-05
-2.92404527227419e-05
-2.3717315003004e-05
-2.63748565422665e-05
-2.73769168073403e-05
-3.97747222072745e-05
-4.59773870658266e-05
-2.89425430762138e-05
-2.2644532633872e-05
-2.65380059969642e-05
-2.55746722075631e-05
-2.36981814265599e-05
-6.63474101834768e-06
-2.79330275997497e-05
-1.43007967539063e-05
-1.92714957321195e-05
-2.39132113976978e-05
-2.64604383588765e-05
-1.70848832012686e-05
-3.40401454813752e-05
-2.92385481483097e-05
-1.75837809177346e-05
-1.75383450972003e-05
-2.23598479522976e-05
-7.69796717677959e-06
-2.16988981107435e-05
-3.01650402491744e-05
-6.10812433235713e-06
-2.02674756942035e-05
-2.9498969097196e-05
-1.23394065400907e-05
-1.89987747591143e-05
-2.87156641170195e-05
4.95261660852242e-06
-4.07205039057127e-05
8.04690472618406e-06
-3.28779408950081e-05
-1.56430658786641e-05
-2.05631745375233e-05
-1.99322027066512e-05
-1.93848496822148e-06
-1.53647400987752e-05
-1.85370694646726e-05
-1.27140768726721e-05
-1.9369646601218e-05
-1.873151612445e-05
-1.63591024624431e-05
-2.00771866741467e-05
-2.24836284933645e-05
-1.84863247726671e-05
-7.47648660166577e-06
-1.92708767351712e-06
-2.21916594223881e-05
-9.2281958635389e-06
-3.24720272304132e-05
-3.56527391807638e-05
-1.09809368481527e-05
-1.88930442522516e-05
-2.67845009095282e-05
-1.16453712920857e-05
-9.40616983474613e-06
-3.03895768900938e-05
-1.0823025443575e-05
-2.42168779457082e-05
-9.40867959667034e-06
-4.31217872072131e-05
-4.01533726906292e-06
-9.96194163866067e-06
-4.12022555547291e-05
-1.81205714592454e-05
-1.61534579364486e-05
-1.19336817503707e-05
-2.16004136654131e-05
-2.24766411708823e-05
-2.34044213660401e-05
-1.74588602917246e-05
-1.80583676257281e-05
-2.69903031362304e-05
-2.2057015950248e-05
-1.00742350492337e-05
-2.41137747371547e-05
-1.25845834889781e-05
5.09173057994086e-06
-1.27946840349099e-05
-3.06289325168715e-05
-3.02728985886738e-06
-2.80412005850344e-05
-7.87516732170858e-06
-1.21108805776342e-05
-2.66848563120296e-05
-2.5436617253776e-05
-1.81159599305351e-05
-4.33379519167279e-05
-3.04264029898279e-05
-3.4659795456834e-05
-1.86122858840711e-05
-7.45141367905468e-06
-2.54179946506387e-05
-2.79843724657485e-05
-1.84794882320879e-05
-9.44870719681331e-06
-2.06905350904366e-05
-2.19204235056153e-05
-3.47641509279326e-05
-1.22558851525055e-05
-2.18235491000872e-05
-5.43070163369289e-06
-7.65123087429586e-06
-1.60532094657467e-05
-4.874349051675e-05
-4.33655826660868e-05
-2.82209718929567e-05
-1.31921917176411e-05
-1.68770758243229e-05
-1.01958355525028e-05
-2.11427055990976e-05
-1.56538692002802e-05
-1.09914476947528e-05
-2.45456499491305e-05
-3.16996346156775e-05
-8.7659175609691e-06
-7.88506141467383e-06
-1.79658681328246e-05
-1.58501633840176e-05
-2.37358665726059e-05
-2.49513941908959e-05
-1.91204926189131e-05
4.01904693806241e-06
-2.29184520813282e-05
-1.92796991860383e-05
-1.47316306104707e-05
-2.85989635087714e-05
-2.22837323495667e-05
-2.71415412343279e-05
-2.79772561413816e-05
-2.84601370315613e-05
-1.71932515353158e-05
-1.25720570072502e-05
-1.91879683243984e-05
1.27176565082412e-06
-1.92711191799614e-05
-1.98077053425909e-05
-6.58628195292524e-06
-9.70281996092925e-06
-2.45118763020424e-05
-1.66268336529299e-06
-7.89295255287637e-06
-3.66004730970398e-05
-2.58551286710323e-05
-1.09445914072022e-05
-7.91880482409623e-06
-9.38014720226362e-06
-6.53832881860597e-06
-2.06793092859247e-05
2.56124525458457e-06
-4.0710681011114e-06
-1.21157546905287e-05
-1.54736565404147e-05
-1.01464989984331e-05
-2.24080728833148e-05
-3.80374879443082e-06
-2.85439595594393e-05
-3.09555635048647e-05
-9.24158114835469e-06
-2.95477485459205e-05
-1.87877255465551e-05
-3.65619256222543e-05
-3.21522857917058e-05
-2.66524585273747e-05
-2.36761856125332e-05
-5.72801018818708e-06
-2.33656258220679e-05
-2.28912413565406e-05
-1.27142979381724e-05
-3.34285418709444e-05
-1.7323212157774e-05
-2.31943698567934e-06
-2.09749645006677e-05
-2.35884510336196e-05
-7.99762216052157e-06
-2.0350789175003e-07
-3.14441883557805e-05
-3.78198606780574e-05
-1.76458989783067e-05
-1.32940255089639e-05
-1.61796401156808e-05
-1.24639778684881e-05
-3.00183681001416e-06
-2.24092214380491e-05
-2.63134955507725e-05
-1.74957947850736e-05
-1.12920731583143e-05
-3.56865243188184e-06
5.26474251232764e-06
1.01081637476014e-05
-2.33792615064187e-05
-2.92221193381661e-05
-1.62513729867927e-05
-3.97933408070413e-05
-1.57700278489709e-05
-2.57923321243793e-05
-2.2090276216286e-05
-2.11766415737066e-05
-2.45116042393639e-06
-3.49575238253349e-06
-1.97659992321671e-05
-4.26346879790501e-05
-2.91571234798896e-05
-5.1854283005881e-05
-2.20282732441832e-05
-2.3682028223404e-05
-3.03047116983594e-05
-3.44836167686039e-05
-1.10582284398856e-05
-4.86730141106638e-06
-1.71260783781024e-05
-3.48348172181002e-05
2.21621653985021e-06
-2.28023585771199e-05
-3.81948568739454e-05
-1.8721232054697e-06
-2.68330913720919e-05
-1.6689964247515e-05
-1.09936556669571e-05
-2.21616691995277e-05
-2.20849956205635e-05
-2.99244810263711e-05
-2.61459506876277e-05
-3.74771551110979e-05
-1.8747100217672e-05
-5.61808503958922e-06
-3.70627561539004e-05
-3.02339118163347e-05
-3.83599711552765e-05
-3.62399265899077e-05
-3.00523097693345e-05
-6.24025210693456e-06
-1.95403534355132e-05
-1.87917665695301e-05
-2.58575603114071e-05
-3.03732771887157e-05
-1.41543436112216e-05
-5.95614682306002e-06
-3.35798540030905e-05
-1.05335364122761e-05
-9.92353130029002e-06
-1.81623806794808e-05
-1.37076977225617e-05
-2.06048083998925e-05
-1.96803801718724e-05
-1.84091832645338e-05
-1.89573084290961e-05
-6.19265771674243e-06
2.29198621937429e-06
-1.70638819086492e-05
-4.11943788361724e-05
-1.00037609129381e-05
-1.27568603191932e-05
-5.76588673240007e-05
-3.37536963290555e-05
-2.16480176385818e-05
-1.00312590873983e-05
-1.21707338939339e-05
-2.28813356176267e-05
-3.08407216632675e-05
-3.08516421783629e-05
-2.61875100697692e-05
-2.33248730835831e-05
-1.67751607867175e-05
-1.15355686549392e-06
-2.46383003501091e-05
-2.9209223704315e-05
-1.82423553768773e-05
-2.188400729634e-05
-3.45191684116586e-05
-1.99822528565208e-05
-1.65220415009956e-05
-3.44403284438079e-05
-4.05041140874723e-05
-2.22329302458841e-05
-3.51549032890262e-05
-1.74526504552908e-05
-9.04541203064527e-06
-2.81202416723527e-06
-4.32915409485407e-06
-3.64031844528566e-05
-2.4856046546182e-05
-1.41639520606971e-05
-1.563720825323e-05
-2.23620329744128e-05
-1.57471538421395e-05
-7.96658845960047e-06
-1.10650829546445e-05
-1.36784922492112e-05
-1.35803531480513e-05
-2.84645970605534e-05
-2.90254305547906e-05
-1.5569671724622e-05
-9.05935041237598e-06
-1.76516657593374e-05
3.22848386588063e-06
-2.72224920440928e-05
-1.55746493311639e-05
-2.23031660111478e-05
-2.56117318883842e-05
1.04717773508794e-05
-2.1507750054935e-05
-2.05086555059909e-05
-3.85079583642761e-05
-1.68115312963723e-05
-2.77230645626304e-05
-2.83215248246361e-06
-1.64318288089011e-05
-2.47694572820616e-05
-1.24952291563415e-05
-2.2110420827223e-05
-2.09582052934633e-05
-2.7658146845951e-05
3.00144906661186e-07
-1.85656140368379e-05
-2.95387656727133e-05
-1.93656455008363e-05
-3.83278987677632e-05
-1.08062066328807e-05
-1.85856304167218e-05
-1.36442249892768e-05
-1.15268867708111e-05
-1.5555434176102e-05
-1.09158623532335e-06
-9.11546691419293e-06
-1.73312765167188e-05
-2.5089028104673e-06
-6.50058478200743e-06
-3.22558946264536e-05
-1.49096844510236e-05
-2.69889949859714e-05
-2.3941952710256e-05
-2.5562861765135e-05
-3.08377787565847e-05
-7.21647069673298e-06
-1.68127798550529e-05
-9.24211983563011e-06
-3.04873930235745e-05
-6.9453386488751e-06
2.7185150343004e-06
-1.07932984580071e-05
-2.74588171407429e-05
-1.43918818908886e-05
-1.25589585323318e-05
-3.37751089846869e-05
-2.05822390985774e-05
-2.29843292783359e-05
-2.31461515191209e-05
-2.96227061640034e-05
-3.27217668740467e-05
-2.57729582468847e-05
-2.67444938938366e-05
-1.96004966078243e-05
-1.00435499764673e-05
-2.49424494794223e-05
-1.75339290872776e-05
-2.42913124959142e-05
-3.60716655273314e-05
-4.08178140068416e-05
-1.13777584416456e-05
-1.23040850031831e-05
-2.52308042283979e-05
-1.42211629049691e-05
-1.25741101442202e-05
-1.0579105396647e-05
-3.58354661292744e-05
-7.29751164167577e-06
-3.15628716014851e-05
-2.77741790743417e-05
-1.17245777075883e-05
-4.87618312329493e-06
-1.96513533962507e-05
-1.44233323265644e-05
-1.5336780391319e-05
-1.53961599478439e-05
-2.90157629823626e-05
-1.09505945231777e-05
1.13403620672178e-05
-1.07331572194395e-05
-6.75937255745281e-06
-3.6664016428036e-05
-1.98007096772279e-05
-1.54129117946224e-05
-2.57185501904436e-05
-9.30531638190429e-06
-2.1784782767875e-05
-3.04608468611644e-05
-1.00074943500837e-05
-3.0027801458796e-05
-3.61156658526427e-05
-2.50775036835474e-05
-4.50195745848685e-06
-2.63846787039791e-05
-1.67287423572835e-05
-2.39114888567181e-06
-2.55849278420083e-05
-2.08753787053288e-05
-3.07382618218416e-05
-1.62987460992616e-05
-3.53423667318025e-06
-1.74162156696562e-05
-1.40112305984462e-05
-2.22089818006004e-05
-1.45666049951771e-05
-1.96868121086538e-05
-3.71019497603365e-05
-2.36025683509757e-05
-1.75113358160621e-05
6.82773968759775e-06
-4.15181288790189e-05
-3.97359113492277e-05
-2.88766444369593e-05
-9.42657552292719e-06
2.81853258475668e-06
-3.39959712559762e-05
6.04102175167416e-06
-2.00938775815705e-07
-2.63152543674434e-05
2.80007394224972e-06
-3.32402651714184e-05
-1.63046601807857e-05
-2.55697127700173e-05
-7.28455919511022e-06
-2.5155919964307e-05
-1.29064282117969e-05
-2.84168393678737e-05
-1.13926578401334e-05
-3.38727601911383e-05
-7.11034792278277e-06
-8.18964688049246e-06
-2.08622226604816e-05
-1.91015471824121e-05
-9.96707971689998e-06
-2.93171451278578e-05
-4.05840330365979e-06
-2.84630013995508e-05
-2.23755506460708e-05
-8.01365436689306e-06
-1.11743293957828e-05
-1.55392270610458e-05
-2.01762121896845e-05
-3.59329205753472e-05
-2.16850361194182e-05
-2.31780710201274e-05
-1.45701011538676e-05
-1.57125544653942e-05
-3.49477542952438e-05
-2.84025733289025e-05
-3.33026848395748e-05
-1.89746553552846e-05
-1.83006561776942e-05
-2.59913471827401e-05
-1.24388563015625e-05
-1.1805139514149e-05
-6.299172622375e-06
-2.17407402372857e-05
-3.2143148169145e-06
-6.90169126560662e-06
1.21294290172887e-06
-3.40106922022372e-05
-1.81276188362654e-05
-1.26240496167173e-05
-1.93419086072383e-05
-2.56600232358201e-05
-3.65606304688111e-05
-5.22889529742068e-06
-2.58353435134125e-05
-1.30894754210178e-05
-5.95345137042075e-06
-2.08585179547101e-05
-1.69640361740388e-05
-1.48184500673651e-05
-3.58656992214869e-05
-4.48101654195881e-06
-1.18838554985049e-05
