# Supplementary material for: Research on computational propagation and identification of mine microseismic signals based on deep learning
Source: PLoS One. 2025 Oct 22;20(10):e0334641. doi: 10.1371/journal.pone.0334641 (PMC12543183; doi:10.1371/journal.pone.0334641)
Supplement: S11 Data — (ZIP) [file pone.0334641.s011.zip › 000101100002631.xlsx_0.txt_24.txt.txt]

-7.71776862742442e-06
-1.45595510214316e-05
-2.44104079387335e-05
-8.98721046413566e-06
-2.51838654567762e-05
-2.28312349446526e-05
-2.4103334952694e-05
-3.76152392113349e-05
-7.47962044832151e-07
-2.29707032106189e-05
-2.0116689421348e-05
-1.01645921254491e-05
-1.18502589052068e-05
-1.50555811676264e-05
-8.71488885400064e-06
-1.39011027446718e-05
-2.51756074559655e-05
-1.68732216080163e-05
-1.55794175908794e-05
-5.65787519518294e-06
-3.31105401856554e-05
-2.74886017112221e-05
-2.00260915192725e-05
-2.32811562591628e-05
-1.08533756016464e-05
-1.08916016428676e-05
-1.84580849367837e-05
-3.0478252674749e-06
-1.76429714382379e-05
-2.63216365810155e-05
-3.50532578711364e-06
-2.13495993946766e-05
-1.6524155698274e-05
-2.88930400396591e-06
-1.12139003525249e-05
-2.60156820395615e-05
-1.5790891184882e-05
-1.32162983451078e-05
-2.73311904773528e-05
-3.43427054401152e-06
-1.48125303392622e-05
-1.55172973121152e-05
-1.08982971413395e-05
-4.5667337170927e-06
-2.64554623690609e-05
-2.98055997737326e-05
-1.42774730077209e-05
-5.40382588137462e-06
-2.0617080130801e-05
-1.3212878466207e-05
-1.43462097395026e-05
-1.34345866529062e-05
-1.82462520784116e-05
-4.64571611656082e-05
-1.71382851444331e-05
-1.60860680965768e-05
-1.28584620684349e-05
-1.0503241861019e-05
-2.50137868050688e-05
-1.85572963325449e-06
6.04199006696283e-06
2.2561798344483e-06
-1.92941529628555e-05
-2.79616174114609e-05
-1.02269698002094e-05
-3.64290344916605e-07
-2.38083449646773e-05
-2.7797138765369e-05
-8.29696653412245e-06
-1.09176614442816e-05
-3.00672458161016e-05
-4.15823495386484e-05
-1.38495155222631e-05
-9.49981420561481e-06
-1.01983465008154e-05
-1.87231153120502e-05
-1.3053388502087e-05
-2.71497105007071e-06
-1.54272680698915e-05
-1.41172018675528e-05
-4.32501613215646e-06
-1.74285073071388e-05
-1.50113341462869e-05
-3.34008366067459e-05
-5.38173580328202e-06
-2.49164248788864e-05
-1.93747456942187e-05
-9.88711946584211e-06
-9.41207176843396e-06
-3.05433794229385e-06
-1.63886861722944e-05
-1.69622070080835e-05
-1.49623965855607e-05
-1.90744086327126e-05
-7.90019803836093e-06
-8.05057436031959e-06
-2.85489322218015e-05
-1.55863394918535e-05
-3.10649451550267e-05
-1.62721112375945e-05
-1.28930551980846e-05
-1.48498516907799e-05
-2.57387064383184e-05
-1.46136911402999e-05
-2.26107866372624e-05
-2.19924138891277e-05
-2.47590094228461e-05
-2.07829816028354e-05
-2.57245565459102e-05
-1.27621954244856e-05
-1.7571770582466e-05
-1.60663195644886e-05
-1.13203824368327e-05
-6.46999011971632e-06
-1.42052682012838e-05
-1.74136043037784e-05
-1.3570016434081e-05
-2.37000568498382e-05
-1.59881765296006e-05
-2.05954577222227e-05
-2.99577929521108e-05
-9.54182210229921e-06
-1.49754754861113e-05
1.9413149740898e-06
-7.92987282075891e-06
-1.81275472318758e-05
-2.75851934069384e-05
-1.20400815421894e-05
-2.84758778798378e-05
-1.89344540337063e-05
-2.45059475646595e-05
4.79618621520529e-06
-3.03862624202833e-05
-1.50249417982598e-05
-2.05962819201301e-05
-2.19779303090482e-05
-3.37636875782025e-05
-2.72119882052379e-05
6.44766509230781e-07
-1.03354496436629e-05
-1.96246687026331e-05
-1.86619179671008e-05
-1.9852057500215e-05
-2.57279517055074e-05
-8.9721624592062e-06
-2.00342267445073e-05
-3.20611199182846e-05
-3.17382542494818e-05
-1.77850469297798e-05
-3.13298269563427e-05
-2.19372596737413e-05
-3.59022722040135e-05
-2.23637234603779e-05
-9.92354071497843e-06
-4.06348168707808e-05
-1.43320114364475e-05
-1.46189753872942e-05
-8.7584404108675e-06
-1.99940380818969e-05
-8.70273427303957e-06
-1.80265806447341e-06
-2.69604312258275e-05
-2.96989613318442e-05
-1.50131558510101e-05
-4.655293574404e-06
-2.29150966690705e-05
-1.56366457112136e-05
-2.34710081316901e-05
-9.00067339261127e-06
-1.0772729934388e-05
-1.25229051922284e-05
-2.80996307396642e-05
-2.63701847591571e-05
-1.52247207932657e-05
-2.67366938501114e-05
-3.99318200857875e-06
-9.58097147600766e-06
-2.43018473817852e-05
2.58058251608562e-06
-2.00650424738964e-05
-9.26556093031965e-08
-1.06081479204598e-06
-4.60501964329773e-06
-1.99104097637485e-05
-5.06174973990584e-06
-2.4296806340865e-05
-2.78485915203877e-05
-2.75717966500038e-05
-1.32898536524257e-05
-1.02585595087245e-06
-3.17540355664602e-05
-2.71363354674397e-05
-1.0052260933966e-05
-2.04525324900813e-05
-1.41117347505792e-05
-1.23670726461889e-05
-7.06472266596022e-06
2.40263942532758e-06
-1.12878829325717e-05
-2.81999871453281e-05
-1.52716305431125e-05
-1.48154450554488e-05
-3.89100976485686e-05
-2.37174908210977e-05
-1.28082743200722e-05
-2.46407020543404e-05
-2.13577536019428e-05
-2.00373241940262e-05
-1.02439466397838e-05
-2.3637609327998e-05
-1.45748959045318e-05
-1.26461003741816e-05
-2.29120709359866e-05
-9.40649561226671e-06
-1.19321426395111e-05
9.20209944186194e-06
-2.77179397460954e-05
-2.96640795850278e-05
-1.86475799126111e-06
-5.29083627369047e-06
-1.58353640279966e-05
-2.60449652134118e-05
-2.30241713676067e-05
-2.28998744576576e-05
-2.47488492801329e-05
-1.60053842698247e-05
-1.29833497619478e-05
-1.969688829993e-05
-5.93106778265073e-06
-3.91973905287609e-06
-1.31509984629125e-05
-1.94184056916376e-05
-3.81672422552563e-06
-2.07885071557909e-05
-1.14737313889115e-05
-2.85552150562582e-05
-3.06079045421114e-05
-1.98192074932602e-05
-1.24476780386783e-05
-8.50879388952823e-06
-4.3685944898045e-06
-1.46349930832049e-05
-2.11473689417301e-05
-1.51480628529354e-05
-1.84424445589788e-05
1.21042103561738e-06
-2.12466760876021e-05
-1.93225407585121e-05
-2.62247154277442e-05
-1.67579728953934e-05
-1.32261759624441e-05
-2.79860208363375e-05
-8.34595835209299e-06
-1.85680665884934e-05
-2.32526918512485e-05
-2.99675334983419e-05
-1.57681994466081e-05
-2.11441329484737e-05
-7.39299012325682e-06
-2.87084077433733e-05
-2.62786808916796e-05
-1.51944903914438e-05
-1.65658274782325e-05
-5.40419227792458e-06
-1.7553242789944e-05
-2.44715857149948e-05
-6.19928862637052e-06
3.58633988592399e-06
-3.69623258470416e-05
-2.91527091322327e-05
-1.07726808327237e-05
-3.24118329029407e-05
-1.11149075559585e-05
-1.46338223379316e-05
-3.01162979563555e-05
-6.02340076845189e-07
-1.7314830274234e-05
-1.96785682905483e-05
-1.71562686173901e-05
-6.86478666433183e-06
-7.05869116797593e-06
8.93252156039738e-07
-3.55335007163779e-05
-2.16415784684831e-05
-7.83584437356942e-06
6.40852117954914e-06
-4.35702940284129e-06
-1.96565276858697e-05
-1.80283293423386e-05
-1.99038368130891e-05
-8.02127625197379e-06
-1.4507626211253e-05
-1.17694388894143e-05
-2.43445141551943e-05
-1.90912778438229e-05
-2.14429392243469e-05
-2.00444082478359e-05
-2.23482564003044e-05
-2.50663364894738e-05
-1.58547073292611e-05
-2.6460469550996e-05
-3.56083425016875e-05
-2.12750098797117e-05
-8.25521846283219e-06
-1.09479190595652e-05
-1.33987242759308e-05
-3.32741267099826e-05
-2.07764748054876e-05
-1.65395612995999e-05
-1.62133098892094e-05
-1.59485150435121e-05
-2.12116011578547e-05
-1.8057412351463e-05
-4.21098976947733e-06
-8.44609917817982e-06
-2.08989585782735e-05
-2.44021922552377e-05
-1.27127743540043e-05
9.64073967884518e-06
-1.37479372719759e-05
-1.49981620288703e-05
-2.52316087086108e-05
-1.79583133982023e-05
-2.87755337213822e-05
-1.13770270713956e-05
-2.18925791900837e-05
-5.85783685244475e-06
-4.49829811252405e-06
-2.9568738935255e-06
7.05412794598762e-06
-1.05848827362038e-05
-9.92300142172475e-06
-3.02008701764017e-05
-1.75463493997573e-05
1.06634076639252e-05
-1.90615250142193e-05
-2.06466754897162e-05
-5.48734513219227e-06
-1.32005954265426e-05
-2.17760748780578e-05
-2.44258371484796e-05
-8.0834824359486e-06
-2.51773098844421e-06
-3.37811320266433e-06
-2.52645773698685e-05
-2.19114150163199e-05
-9.62099929984189e-06
-2.97902835991105e-06
-1.87965010837817e-05
-9.89928684793759e-06
-2.02226240643187e-05
-2.48895189345764e-05
-6.46615924386156e-06
-2.76562535576575e-06
-1.27597428384488e-05
-1.51028267477528e-05
-3.10105519167191e-06
-5.86001415785815e-06
-1.14052412236096e-05
-2.16590253579115e-05
-2.66036284080267e-05
-1.89489426442116e-05
-6.30615744686472e-06
-1.40682959250223e-05
-1.09660646159824e-05
-2.14887706687191e-05
-2.89290538185035e-05
-1.53211118410769e-05
-8.65391548283392e-08
-2.51778803034934e-05
-1.45916540690876e-05
-2.38061674269309e-05
-2.13344572003313e-05
-1.58223718033379e-05
-8.61278698586737e-06
-2.84475387378295e-05
-1.58519115382731e-05
-1.31819706809112e-05
-2.08667453032933e-05
-1.37887532750781e-05
-1.67043379126167e-05
-1.54810998766209e-05
-1.82979871081213e-06
-1.70122068278434e-05
-4.1526081291915e-06
-1.03404608281057e-05
-1.48007807696339e-05
-1.10981849763969e-05
-2.29938313891299e-05
-4.40529373234129e-06
-1.65391110731004e-05
-1.55050564867864e-05
-1.84165077442823e-05
-2.87416902487649e-05
-2.83775006014916e-05
-2.39897689734966e-05
-2.79776742137539e-05
-7.78138275318641e-06
-1.80423688980667e-05
-2.07343861220954e-05
-2.25706147764327e-05
-9.32845372561735e-06
7.78084375337332e-06
-1.98505780313074e-05
-1.74020122497932e-05
-1.96929318382666e-05
-1.92177869961732e-05
-3.69016120184993e-05
-9.30652500138522e-06
-6.42291456341813e-06
-1.34797311886055e-05
-1.76551991396141e-06
-2.33983476430502e-05
-2.0142274813473e-05
-1.15791669751714e-05
-1.69394392189336e-05
-1.54596303592107e-05
-3.23794625718963e-06
-1.07468857076512e-05
-1.27035728406912e-05
-2.03415764055762e-05
-2.65689676537403e-06
-5.81163611202313e-06
-2.97584160421429e-05
-2.0726096364208e-05
-2.22284568365881e-05
-3.3992766926136e-05
-1.4684589391834e-05
-3.7252427542361e-06
-1.75498079954383e-05
-3.22895952424229e-05
-1.27227589488389e-05
-2.72086665463675e-05
-1.44544107144216e-05
-3.28456320312639e-05
1.34932020577035e-05
-1.80497142192542e-05
-9.23621247161354e-06
-2.72568294963998e-06
-1.48933464057999e-05
-3.26810410171728e-06
-7.09366569159996e-06
-6.46573352892932e-06
-2.62908052615516e-05
-1.03868074811192e-05
-9.62130776555774e-06
-7.397315602906e-06
-1.14265335469802e-05
-1.33964098359526e-05
-2.45002894209484e-05
-2.07928931062735e-05
-1.37181272601366e-05
-1.67762669872248e-05
-1.94733348389629e-05
-4.5180902551511e-06
-1.7434317774568e-05
-1.21492939773047e-05
-2.63691030405494e-06
-1.53115042020763e-05
-9.03267384679799e-06
-4.36469396756306e-05
-2.29192465395612e-05
-3.62760122576243e-05
-1.04514775016618e-05
-1.32858470120815e-05
-6.3232868230473e-06
-9.17790076534154e-06
-2.75784068168598e-05
-1.3071492788661e-05
-1.58275199285999e-05
-1.13312867338595e-05
-1.42301782113293e-05
-9.53134200109307e-06
-1.46378562236112e-05
-1.73678529675727e-05
-3.00014205534878e-05
-1.04695045007157e-05
-2.02582058188642e-05
-1.09535212482932e-05
-4.89511953997113e-06
1.55469341662521e-06
-3.25135615414984e-06
-1.86556024321068e-06
-8.44399757123059e-06
-9.75926806286025e-06
-2.32585728467084e-06
-2.413455833885e-05
-1.83646602542419e-05
-1.09631774961291e-05
3.42477639698331e-06
-1.16152009161737e-05
-1.2197181571269e-05
-1.20583597616923e-05
-1.1195379571546e-05
-3.49529286619614e-05
-3.85393982044331e-06
-1.49865490814793e-05
-5.61049968055197e-06
-2.63764095484774e-05
-2.21768281785709e-05
4.86447182565809e-06
-2.12668394808224e-05
-4.7256112951925e-06
-2.77227546343538e-05
-1.24563883593438e-05
-1.0122703057589e-05
-1.17006351769189e-05
1.04037369650733e-06
-2.08888324688265e-05
-8.8963974604254e-06
-1.90537899652967e-05
-3.57433414025638e-05
-8.78559071266867e-07
-1.33635418548485e-05
-8.74767563721011e-06
-8.88215975254617e-06
-1.73566051636869e-05
-2.12967322604797e-05
9.50296582362409e-06
-1.74561210304854e-05
2.51864368826692e-06
-1.93086145172008e-05
-1.73272588147481e-05
-1.1228707005647e-05
-8.7160925304921e-06
-1.51082189921017e-05
-1.56651991162785e-05
-2.45832202306886e-05
-2.63042046761008e-05
-3.0082959964821e-06
-2.98793625258991e-05
-2.40705975505364e-05
-6.94385425947812e-06
-1.74800999289737e-05
-6.38703430468352e-06
-5.49316454372658e-06
-5.75448583561871e-06
-2.51216169091305e-05
-2.2196221156026e-05
-1.05925922703012e-05
-1.73946736935381e-05
-6.59293581307091e-06
-1.47449171147566e-05
-3.67369743612658e-05
1.04584117194368e-05
-9.6679439293443e-06
-2.41876225088875e-05
-2.57322853100428e-05
-7.20739971561325e-06
-2.26737226987303e-05
-4.12455755540841e-05
-9.80373250733091e-06
-7.73324333340789e-06
-1.41227423411956e-05
-1.00509351014601e-05
-2.01255371735767e-06
8.99981804316804e-07
-2.35617372144156e-05
-2.62931362255456e-05
-2.14219672985518e-05
-1.37363532368161e-05
-7.91933644568329e-06
-1.27154946296469e-05
-1.56879928195942e-05
-9.79266017344405e-06
-2.18598745211481e-05
-2.33064289553073e-05
-1.21032604027481e-05
-3.2531935580507e-05
-2.27898276917199e-05
6.11053162858259e-06
-1.90117992559666e-05
2.29634659714549e-06
-3.06808054858755e-05
-1.60997178292204e-05
7.123635022857e-06
-1.56470591462302e-05
-1.63063376900172e-05
-1.12951899342792e-05
3.60661911519102e-07
-6.46942186162368e-06
-1.6414549608119e-05
-6.16595262236705e-06
-3.57517308211311e-05
-3.25876115409429e-05
-2.1037315309018e-05
-2.21572151763572e-05
-2.98031148659891e-05
-2.38655520412653e-05
-1.33242552813777e-05
-1.3870175214465e-05
1.76277068467282e-06
-2.25359956539866e-05
-1.67638123460418e-05
-6.39448741915223e-06
-1.95645173541566e-05
-7.82135101576689e-06
-3.412736700699e-05
-2.91391818921446e-05
-2.03786870115546e-05
-2.18494919173313e-05
-2.44591398609773e-05
-3.66481895290197e-05
-9.40276799738521e-06
-1.86720119356435e-05
-2.27155932191626e-05
-1.05868179080231e-05
-9.85214881206758e-06
-1.53719644000341e-05
-2.65792350575445e-05
-1.67729394766572e-05
-2.58410796826514e-05
-1.62026442733236e-05
-2.75037126239295e-05
-1.69739325310785e-05
-1.47526926726276e-05
-1.43995459468795e-05
-4.9936292005378e-06
-8.57642921859167e-06
-1.72665810826397e-05
-3.30890019494492e-05
-3.6003351775317e-05
-8.16791584671224e-06
-3.19859901691423e-05
-3.07136326431121e-05
-2.19280290440395e-05
-1.34750221735852e-05
-1.07110525106121e-05
-1.2721838579018e-05
-5.84823285643685e-06
-2.9087270274277e-05
-2.59266362019863e-05
-2.99559917672901e-05
-2.12317266094923e-05
-1.68533470158282e-05
-1.61027081954943e-05
-1.27181340962837e-05
-2.26334688583926e-05
-1.2839359554251e-05
-2.98746975764719e-05
-2.71800940083439e-05
-1.24389053335257e-05
-2.88769207479127e-06
-8.11966797276647e-06
-2.49713148655291e-05
-2.44453755729102e-05
-7.52039086070446e-06
-3.6167974227773e-05
-1.96247653374894e-05
-8.47356256905999e-06
-2.21043017447679e-05
-1.40472943856836e-05
-2.32276316945001e-05
9.51666329812519e-07
-3.09459811064044e-05
-8.45514352194287e-06
-1.70229898174842e-05
-3.03130457351595e-05
2.10122398391918e-06
-5.73850367567381e-06
-2.5363943125774e-05
-1.81224870745381e-05
-5.00062220402672e-06
-1.54451699446744e-05
-1.83420267727581e-05
-2.20166597945766e-05
-1.70301462832196e-05
-3.08842736145784e-05
-3.05730901854055e-05
-1.4802801259129e-05
-2.82201888348034e-05
-1.73540399082055e-05
-5.95446733543427e-06
-5.47919132105749e-07
-2.44054393914226e-05
-1.98172412652954e-07
-9.04049252993335e-06
-2.3818302538702e-05
-2.41913445756267e-05
-2.33012450793288e-05
-1.46398295492971e-05
-2.10810147360111e-05
-3.66245339182954e-06
-2.37363358003917e-05
-2.16780730453867e-05
-1.22502024624157e-05
-1.74966937330337e-05
-2.25890138930585e-05
-3.65345208701057e-05
-1.32887940342777e-05
-1.21454888790641e-05
-1.20292397760257e-05
-6.48502429467638e-06
7.15692335451191e-06
-3.80006434207347e-05
-1.94642159314853e-05
-1.44205674545434e-05
-3.44434025703515e-05
-1.14213062495122e-05
-3.16234805697411e-05
-3.62659375478793e-05
2.86072416939947e-06
-5.46490790552585e-06
-2.24460701675502e-05
-6.11437862352186e-06
-1.53538519972389e-05
-2.26107666001043e-05
-3.39657115540544e-05
-2.47411317410029e-05
-1.3333399110815e-05
-1.43690096298647e-05
-8.27979372260735e-07
-3.18324110835542e-05
-1.86768360905847e-05
-2.13448849578484e-05
-2.22676370924012e-05
-1.94592045383525e-05
-1.42528285753491e-05
2.59094203482542e-06
-3.98425295089587e-05
-1.68638210268599e-05
-1.09107876168111e-05
-9.5865306858239e-06
-1.46285372571838e-05
-9.89697060744723e-06
-1.72364370793867e-05
-3.59803492846905e-06
-1.60159728612428e-05
-3.78892633269683e-05
-2.01090460538707e-05
-1.29239814047212e-05
-1.12699060010469e-05
-3.30656070017108e-05
-1.47707070371976e-05
-9.00077917516613e-06
-1.0764468091799e-05
-2.14798450309926e-05
-7.95318173010561e-06
-9.46412007856108e-06
-1.59285089003846e-05
-1.59177950122354e-05
-9.29235129799237e-06
-1.67081183387472e-05
-4.63227618375067e-06
2.60663406154905e-06
-1.40440988018949e-05
-4.88205869483232e-07
-2.68167104964433e-05
-1.55812820486106e-05
-1.79828930539017e-05
-1.69149862071455e-05
-2.21477802461784e-07
-1.71021434559738e-05
-3.16268578709332e-05
1.02052035315257e-05
-1.42712374362031e-05
-2.13549681510031e-05
-2.27558695883856e-05
-2.53261482389566e-05
-1.29938503020236e-05
-2.50073294280205e-05
-5.50187098791726e-06
-3.45047116275866e-05
-6.50762444375612e-06
-6.5639818586618e-07
-6.2756254234858e-06
-2.49166443160066e-05
2.281856340209e-07
-1.35809092629252e-05
-5.47813027409981e-06
-8.68228594857422e-06
-1.24169083212176e-05
-2.19069075950666e-05
-1.3755016946533e-05
-1.2061079130149e-05
-3.94097731958075e-06
-2.82094433466038e-06
-5.80399635888989e-06
-2.96835557037479e-06
-1.93213345184532e-05
-3.43776245038517e-06
-6.99789920069266e-06
-1.38461281827197e-05
-7.43804786595529e-06
-2.92333013320416e-05
3.88701796856986e-06
-1.34948740458517e-05
-6.72388667776965e-06
-1.09803300909696e-05
-1.53545443438054e-05
-1.62988167452171e-05
-2.5252525823103e-05
-1.20911877047953e-05
-1.25723743054059e-05
-1.86910555854339e-05
-2.32977654726069e-05
5.18765500002011e-06
-1.76779228125684e-05
-2.86137109802423e-05
-2.00821026318324e-05
-2.26277272377138e-05
-1.21755593927887e-05
-1.03018844157078e-05
-1.87563861403007e-05
-1.24011432570885e-05
-1.92028581332488e-05
-1.60147436339594e-05
-1.9402665140064e-05
-2.52839178583791e-05
-1.7165687850863e-05
-2.20650023271914e-05
-1.00715983657262e-05
-1.3032634811727e-05
-1.67306281789111e-05
-1.10121350056344e-05
-2.73063216663012e-05
-3.01263879403437e-06
-2.1735969405719e-05
-1.44976314563443e-05
-1.02669779179977e-05
-1.0315257886028e-05
5.79444401725525e-06
-2.48061084397126e-05
-2.04188035956998e-05
-7.82629670603741e-06
-1.4157590502479e-05
-1.55780434572244e-05
-1.17921436993949e-05
-3.24333508326357e-05
-1.87478387273436e-05
-2.68319523176348e-05
-8.03785225085516e-06
-2.54940705808828e-05
-2.67357141741401e-05
-3.71573083156993e-05
6.36460701660169e-07
-1.92266984873307e-05
-2.10494924361972e-05
-1.65487190192711e-05
-3.39242247113243e-06
5.19059681412096e-07
-8.89539715073896e-06
-5.24793355860606e-06
-3.74665093433576e-06
-1.10164764588416e-05
-5.12469524447355e-06
-5.54085923704611e-06
-3.410197915347e-06
-2.68344455347057e-06
-1.12608923130391e-05
-1.64160843093436e-05
-7.9831319016029e-06
-1.02078794217061e-05
-3.04664687604912e-05
-1.18533256627711e-05
-5.91905728027923e-06
-1.58750293423335e-05
-3.20578297781488e-05
-1.26760135523863e-05
-1.94501067423799e-05
-1.79758594926595e-05
-1.96394006889454e-05
-1.50943875892191e-05
-7.89694929823657e-06
-1.78133967638611e-05
-1.26954858008977e-05
-2.42084398469867e-05
-2.02907327096563e-05
-2.16946505092982e-05
-1.58657784388759e-05
-2.47577826566525e-05
-1.71667486620016e-05
-3.79801174179979e-05
-3.91108558662125e-06
-1.5307149315664e-05
-1.74999298773953e-05
-1.75375937679616e-05
-4.0293913067752e-05
-2.04669484440762e-05
-6.83611399155333e-06
-2.18127602402943e-05
-6.53458247778555e-06
3.70171681493292e-06
-2.14593181925789e-05
-1.86564484358588e-05
4.21325252127794e-07
-3.97129051469515e-06
-7.32217385210716e-06
-2.20489458803162e-05
-7.31308504812114e-06
-2.56207883362517e-06
-3.67842628957212e-05
-3.8736068781404e-05
-2.50322669949934e-05
-8.13546091304832e-06
-1.69278622073663e-05
-1.02792280118753e-05
-5.39184784463185e-06
-1.46301195482502e-05
-3.1622045559212e-05
-3.74466027477863e-05
-2.17296419498748e-05
-2.33227157308629e-05
-1.56685129007887e-05
-1.51950168786416e-05
-2.61893897509711e-05
-1.03901662152612e-05
-1.35172880202248e-05
-3.73546728635813e-06
-1.62156349241614e-05
-5.57913037744137e-06
-1.84061693850027e-05
-2.79354436713449e-06
-7.20778176339128e-07
-1.66113619112277e-05
-2.86836535075481e-05
-2.12593036072067e-05
-1.75407669286883e-05
4.80946944741885e-06
-1.37124401562029e-05
-1.47893844525881e-05
-2.50826708288423e-05
-1.43776775535393e-05
-1.71224853218189e-05
3.70217455607342e-06
-2.17346308424616e-05
-3.16511769049255e-05
-1.4512226748807e-05
-1.53250672577512e-05
-1.85136483520451e-05
2.1212444235981e-06
-2.06969912698934e-05
-7.34090164032575e-06
-2.21938992232264e-05
-1.23974696563965e-05
-3.27515205166302e-05
-3.60950571284948e-05
-2.29916000904948e-05
-6.73698663630735e-06
-1.76888963846948e-05
-1.2634507267797e-05
-1.60422219161214e-05
-2.26346857771766e-06
-3.72548188154103e-05
-2.98832006467952e-05
-1.08960741863582e-05
-2.53935796955251e-05
-4.42806210489606e-06
-1.69054008783121e-05
-2.46036501278173e-05
-2.4397471736433e-05
-3.37289212686131e-05
-2.85625337026164e-05
-3.31168212986079e-05
-7.57416993054716e-07
-1.90572172056738e-06
-1.92348053339243e-05
-1.26052171511762e-05
-1.76729060921672e-05
-2.86450684127799e-05
-2.98542454388237e-05
-1.74208979310444e-05
-1.11658835807993e-05
-1.08383236966792e-05
-2.33378068490623e-05
-1.23097506439776e-05
-1.16946385470808e-05
-3.20483863373079e-06
-1.52909038880192e-05
-8.94790648261965e-06
-1.39513243141108e-05
-6.32507286292274e-06
-5.88170367515931e-06
-2.49044341599139e-05
-2.38341887584785e-05
-2.0052840360773e-05
-1.85590982036862e-05
-2.31670274703749e-05
-2.4657042480563e-05
-1.78207404220601e-05
-1.46543280689588e-05
-1.44619078227656e-05
-1.25267030528885e-05
1.7946854393285e-06
-2.73941671273743e-06
-1.12921946711354e-05
-5.86947290127271e-06
-3.18254711301904e-06
-1.73295660811018e-05
-2.05253756441532e-05
-2.82737337478349e-05
-1.49200255393825e-05
-1.30756002355551e-05
-1.52177700978017e-05
-2.19582724463047e-05
-1.03456924167367e-05
-1.89763047951678e-05
-1.02830598705446e-05
-2.68861688878118e-05
-1.89957171931798e-05
-2.11640380189649e-05
-7.04116358312917e-06
-1.29438680726347e-05
-8.4562993045476e-06
-2.29463425050005e-05
-8.17890439183538e-06
1.26421492206696e-06
-2.1863596716693e-05
-1.58228695386528e-05
-2.64453243089738e-05
-8.85314046814381e-06
-1.23370987570106e-05
-1.25112751679216e-05
-1.05830171285635e-05
-7.41432655542457e-06
-5.25015347492819e-06
-3.28593089503632e-06
-1.07864375109732e-05
-1.86794485346156e-05
-2.06867880696793e-05
-1.19720329201005e-05
-2.49606849898578e-05
-2.03774987021449e-05
-2.45810288110482e-05
-1.49803321629524e-05
-1.92978122798104e-05
-1.75086355496215e-05
9.76052907560679e-06
-2.83276241769653e-05
-2.1150840345578e-05
-7.58743082829923e-06
-1.30870754668129e-05
-2.37763062216548e-05
-2.01565287693109e-05
-2.46758482265953e-05
-8.99374949255322e-06
-1.0277469102501e-05
-2.30635804866744e-05
-2.03540324102369e-05
-8.53749880926223e-06
-6.00036986535233e-06
-1.72469512730408e-05
-2.23536520644006e-05
-2.46740818877711e-05
-6.58412119982059e-06
-1.18301868784974e-05
-6.1063674384056e-06
-1.85345642638338e-05
-2.39908770555863e-05
-1.9955356693979e-05
1.39904298716454e-05
-2.9861479465515e-05
-1.1050548227775e-05
-2.27298920002304e-05
-1.73987677778856e-05
-6.4983869790953e-06
-3.07833824107904e-05
-2.28058942390995e-05
-3.9466162333915e-06
-6.2742540522791e-06
-2.18257396080224e-05
-2.42673388837534e-05
-1.13544925931943e-05
-1.94394324456489e-05
-1.50697373065924e-05
-3.01971047532011e-05
-2.61115475437708e-05
-1.60667308206158e-05
-1.05481976531701e-05
-2.56892443212558e-05
-1.36880443873904e-05
-2.42825081470946e-05
-3.19995130218846e-05
-1.30294983379616e-05
-2.53124038327605e-05
-1.76337358956859e-05
-1.99265629493031e-05
-1.55218971947664e-05
-1.86603585594682e-06
-2.70418826398564e-05
-2.06728692053619e-05
-1.72761887550538e-05
-3.50230148554833e-05
-9.37441148479435e-06
-3.68710277895931e-05
-1.23853634621865e-05
-1.76596707204453e-05
-2.65536153154842e-05
-1.72874282508854e-05
-5.94698486022264e-06
-2.75490542121462e-05
-1.26772664285785e-05
-3.41092927196175e-05
5.2228399682613e-06
-3.9721714009343e-05
-1.47193624417156e-05
-2.09152648066967e-05
-2.93922265632702e-05
4.25576956827308e-06
-1.01048884810038e-05
-1.73955581949935e-05
-2.46509928687956e-05
-1.24401770579008e-05
-2.28734638286168e-05
-1.19709748447259e-05
-1.27892434538142e-05
-1.37295003425496e-05
-1.51755029246571e-05
-1.45731028195238e-05
-5.55598540061742e-08
-1.37936947490049e-05
-1.99024718589523e-05
1.8528687685642e-06
-8.088216285536e-06
-2.32126388849548e-07
-1.50335978358586e-05
-1.63016741236289e-05
-2.55886215819049e-05
-2.86360877059536e-05
-2.13437623526136e-05
-2.43623917249269e-05
-1.53606533134874e-05
-1.6632935084104e-05
-1.75228969377486e-05
-4.19922693471236e-05
-1.99355101891689e-05
-3.14696596043926e-05
-8.64754426325745e-06
-2.51833777652707e-05
-4.08744436262031e-05
-1.35207533995499e-05
-3.94327693550648e-05
-1.79378220371555e-05
-2.04123023889397e-05
-8.33346559531579e-06
-7.44454886390554e-06
-1.1021364839434e-05
-6.46440483871552e-06
-2.78863515127128e-05
-1.47573632936302e-05
-1.57887182242132e-05
-1.655659687767e-05
-3.74288797311267e-06
-5.61186200758902e-06
-2.82549783228721e-06
-7.36562144435584e-06
-1.85295407466909e-06
-8.6404521327661e-06
-1.46587805021856e-05
-1.14158264291905e-05
-1.77785617786539e-05
-1.14193611710827e-05
-9.80178654424134e-06
-3.60752755141525e-06
-1.65137264776237e-05
-1.75875811803622e-05
-9.24727856026076e-06
-6.56891800381878e-06
-1.61633224592465e-05
-2.86914714887031e-05
-2.55321883471279e-05
-1.96185063900221e-05
-2.64044528749901e-05
-3.90332719202592e-05
-2.75517838790009e-05
-3.19382886764165e-06
-9.32416771198986e-06
-1.65722343634172e-05
-1.11100312340002e-05
-1.43017653080414e-05
-1.72901441007363e-05
-2.2898324423206e-05
-2.77179601961735e-05
-1.0331025762874e-05
-1.52926109689255e-05
-2.36727448770749e-07
-1.43577080001997e-05
-1.15778707499016e-05
-2.38126246762027e-05
-1.60636153041731e-05
-2.57050819775773e-05
-6.95891868694832e-08
-1.27829825644985e-05
-1.3010000884757e-05
-1.5618984935756e-05
-5.78111916173743e-06
-2.46529318315465e-05
-1.43111251318125e-05
-1.1380305723959e-05
-6.13254361576151e-06
-2.19993809332977e-05
-2.48766540629821e-05
-3.0040708339488e-06
-1.13623100202862e-05
-9.03788015803022e-06
-3.82689739998633e-06
-2.07298662753223e-05
-1.24814510193408e-05
-7.68788851265489e-07
-2.49439026984826e-05
-8.06568903374979e-06
7.77159397958557e-08
-3.23520606286161e-05
-1.18778723595035e-06
-4.46828502922651e-06
1.64157304419962e-07
-2.08341183157595e-05
-1.16555936581366e-05
2.08270377348672e-06
-1.46076708122539e-05
-3.08257701154279e-05
-1.12967886256137e-05
-2.09728623837798e-05
-1.27594169252522e-06
1.39517308309876e-05
-2.67706301857353e-05
-3.79419407426853e-05
-3.59981364502041e-05
-2.36773248794929e-05
-1.50240305027394e-05
-3.6229299363176e-06
1.0521051335982e-05
-2.34204085267052e-05
-8.58081797988693e-06
-1.27377138903632e-06
-3.79814395184475e-05
-3.0034202263744e-05
-2.47206916802493e-05
-4.31363328189406e-07
-1.51878139379266e-05
-2.44094267473144e-05
-1.22527909935101e-05
-1.16546218068622e-05
-1.25786992752798e-05
-1.22427915508922e-05
-1.31492955357189e-05
-3.33543834216952e-05
-8.00378117613019e-06
-3.76895103293775e-05
-1.48237276915314e-05
-1.83022462098655e-05
-2.60513671725887e-05
-4.33973774973097e-06
-1.01599387272699e-05
-1.8436637354529e-05
-9.72035973640704e-06
-2.91643640780085e-05
-1.46135212023178e-05
4.19162893707174e-07
-1.77901164162176e-05
-3.63297351520389e-05
-1.98334392359266e-05
-2.83066857523987e-05
-9.7994026399816e-06
-2.22872132941534e-05
-3.02916639226807e-05
-1.8327696948711e-05
-2.4488735295771e-05
-1.17653645936872e-05
9.6472641841738e-06
-2.61762256095136e-05
-1.71709398595331e-05
-2.48002225989406e-05
-1.18838156992668e-05
-2.18112511393367e-05
-8.46517249171608e-06
-3.15529663114331e-05
-2.20673699891388e-05
-1.87890752089941e-06
-1.94165315139113e-05
-1.73793541363741e-05
-1.06839873958269e-05
-1.79999325689559e-05
-2.39333827808589e-05
-1.21783898199303e-05
-2.48641170184928e-05
-1.49348699338853e-05
-2.32525661978268e-05
-2.85234695234566e-05
-2.96759653584314e-05
-1.44058472990584e-05
-1.28041466527949e-05
-4.96946430180697e-06
1.59756152008245e-06
-8.98497346958648e-06
-1.00616111232993e-05
-1.19185836694169e-05
-2.31274634957439e-05
-2.53497215059344e-05
-2.15787469912098e-05
-9.9361831047047e-06
-3.3677208949186e-05
-9.93658628446106e-06
-1.85978680039709e-06
-1.3452579956495e-05
-1.06926668758942e-05
-2.28150573443245e-05
-2.71932835826046e-05
-8.65317593217423e-06
-1.77908004439495e-05
-1.83157502970397e-05
-5.05589809169558e-06
-2.38648994219274e-05
-2.01822704242065e-05
-2.22060018366281e-05
-1.54390979399236e-05
-2.62754550200757e-05
-2.06492646126371e-05
-9.37973628715002e-06
-8.34476983229282e-06
-1.64234043455574e-05
-1.57080000502534e-05
-3.00495155645163e-05
-2.00573385825683e-05
-2.29067349915901e-05
5.10964952325405e-06
-1.5685074561959e-05
-2.26872295691653e-05
-2.89047010408142e-05
-1.45783838498422e-05
-1.0744313304688e-05
-1.66991170295487e-05
-2.35731715228287e-05
-4.96839827000503e-06
-1.48860170047529e-05
-8.17001418787282e-06
-5.18840681752416e-06
-1.90642678281657e-05
-2.33059119505686e-05
-1.1877820863835e-05
-2.50011228646919e-05
-2.96122437544052e-05
-2.00428137141689e-05
-1.14464029503181e-05
-1.62596342812017e-05
-2.53937890331493e-05
-6.34642396303336e-06
-2.88967853277158e-05
-2.69166043837128e-05
-6.42793694152415e-06
-2.11909570115131e-05
-9.9083944939609e-06
-1.80731054822721e-05
-3.49180081888608e-06
-7.61140185689491e-07
-2.14323625876841e-05
-1.28178947633077e-05
-3.11537870868586e-05
1.47981170941312e-07
-3.58119501570747e-06
-1.31142531644604e-05
-6.72311809819266e-06
-2.16369727430206e-05
-3.11620792442439e-05
-2.47442834682785e-05
-1.63520649801344e-06
-1.76075933453648e-05
-1.79680680607691e-05
-2.19404406847913e-05
-1.18471857266095e-05
-8.88127033029099e-06
-2.49118414514875e-05
-1.92276422749614e-05
-5.6643129086882e-06
-2.8268105736424e-05
-3.07356147831321e-05
-1.56089629304055e-05
-1.20479538508832e-05
-1.87163000700462e-05
-1.20792998213913e-05
-1.71401234088035e-05
-1.92889936935286e-05
-1.68682153717654e-05
-1.18498887291044e-05
-1.18395998901803e-05
-1.8187315549526e-05
-2.15775020594462e-05
-2.35622524564777e-05
-3.75631000103699e-05
-2.35559928566387e-05
-3.00940276375168e-05
-2.22494430334542e-05
-1.8714741598293e-05
-1.69059295360505e-05
-2.50866673395068e-05
-3.34101661318447e-05
-1.60861596055525e-05
-3.0274652930247e-05
-1.55797005435526e-05
-1.724571331541e-05
-4.87834274351188e-06
-1.59412027354975e-05
-9.19224792622922e-06
-1.84855094909955e-05
-1.67577392196336e-05
-8.10748125084848e-06
-2.40404787075653e-05
-2.77955331349193e-05
-2.96526414172011e-05
-8.4208656040012e-06
-2.6511917732184e-06
-1.83543561190017e-05
-2.24207724809808e-05
-3.15022209932785e-05
-1.40333459741403e-05
-5.65394504990319e-06
-5.61505206072263e-06
-1.73273074967855e-05
-5.18526106714559e-06
-2.42602049534274e-05
-2.09454363753149e-05
-2.04439532498598e-05
-9.66851788410186e-06
-2.32500545349802e-05
-4.74619028285238e-06
-1.5258985814539e-05
-2.62014200991758e-06
-8.24909554973616e-06
3.57377770412392e-06
-7.37092893365818e-06
-1.61042339894161e-05
-1.390951155662e-05
-2.25633754133112e-05
-3.85611383028042e-06
-2.56368985041859e-05
-3.21895919547296e-05
-2.84209388230034e-05
-3.00756053605972e-05
-7.29893866393398e-08
-1.15762815386179e-05
-2.30499565223717e-05
-3.40586265932277e-06
-7.29174785109058e-06
-2.22616047435214e-05
-2.03743068646075e-05
-2.17430538531163e-05
-1.44758381104997e-05
-1.82693227314061e-05
-2.5024328173875e-05
-3.09712090211636e-05
-9.66605136409008e-06
-2.44340952974019e-05
-2.10886566748844e-05
-2.2910144172918e-05
-2.43994410886924e-05
-2.31912121192413e-05
-1.27784578082547e-05
-2.38760181060097e-05
-2.61921957604235e-05
-2.03156078302681e-05
-1.23271654589651e-05
-8.07367789413645e-06
-1.833742967163e-05
-1.75789122140019e-05
-7.52051912195686e-06
-1.48898690152942e-05
-1.41603132774511e-05
-1.56322830828439e-05
-3.07459805898492e-05
-2.36627176720556e-05
-1.70716597610026e-05
-7.42626873009984e-06
-1.17582771497304e-05
-2.57162831211844e-05
-2.81875106300875e-05
-7.78917093519205e-06
-6.3329289628413e-06
-1.7126894299204e-05
-2.18424951469064e-05
-2.5709338933352e-05
-3.21679411103362e-05
-1.84699105950412e-06
-1.80141946438968e-05
-9.33524077033511e-07
-2.39414363325049e-05
-1.10617009168971e-05
-1.93132888079288e-05
-1.29058564197143e-05
-1.5458287184297e-05
-1.6987086067229e-05
-1.70052093847874e-05
-1.43968399107671e-06
-1.96558963620031e-05
-2.83033113864685e-05
-1.36881158839657e-05
-1.00024804339128e-05
-2.42721124255853e-05
-1.82921208236457e-05
-1.8293856715819e-05
-9.64289046038507e-06
-2.97947018469589e-05
-7.93526446539077e-06
-1.12381419194822e-05
-9.50947081974937e-06
-1.77574979915623e-05
-2.0971644215329e-05
-1.52939295980675e-05
-2.65468379114018e-05
-2.4545801751242e-05
-1.66956966328456e-05
-1.53656026854278e-05
-4.12937187872348e-05
-5.86850269306082e-06
-1.15392445132418e-05
-2.4776999049062e-05
-1.88245860438177e-05
-2.94094591383013e-05
-2.82104778105181e-05
-3.22780778654972e-06
-5.05633042161808e-06
-4.56947820600381e-06
-1.87149374172154e-05
-1.29821214744645e-05
-1.43623995772641e-05
-1.55843997925851e-05
-1.37088488484196e-05
5.23275174610246e-06
-2.50433579009127e-05
-2.710970022877e-07
-2.7788970799342e-05
-1.84607019169895e-05
-2.56563023660684e-06
-3.85435873452049e-06
-1.23321750613617e-05
-1.1256271114183e-05
-2.33365309408692e-05
-1.03019095476477e-06
-1.48275492546311e-05
-1.02868921174214e-06
-2.68264406402702e-05
-1.47548181590128e-05
-1.26767214775988e-05
-1.32777078171449e-05
-2.057750917367e-05
-2.40324716622439e-05
-3.02124455250678e-05
-2.70476565003377e-05
-2.39916041811028e-05
-1.61543490626812e-05
-2.17900503987985e-05
-1.72259310014786e-05
-2.49929056467483e-05
-1.1398736976425e-05
-2.00100950287971e-05
-1.1598084449528e-05
4.59689100306745e-06
-2.27267134147514e-05
-1.89918787686315e-05
-4.8973860387301e-06
9.7205294061592e-07
-1.67711738115564e-05
-2.18755062870384e-05
-1.51483828693916e-05
-1.25736320347212e-05
-8.25975873948014e-06
-6.12736954611629e-06
1.06994441491516e-05
-1.19179338732811e-05
-9.67415556105481e-06
-2.89082740591096e-05
-1.39531256212995e-05
-2.93793138710593e-05
-1.6904358111695e-05
-1.14876882416266e-05
-1.69824428363377e-05
-2.5467597585059e-06
4.07869347547332e-06
1.88797799160549e-06
-2.76780421219164e-05
-2.77921857075573e-05
-8.73035490696335e-06
-3.6352035748408e-05
-1.56301440010472e-05
-1.13398606900508e-05
-2.24719367058991e-05
-2.15121229017598e-05
-1.24714333536755e-05
-2.45870693252681e-05
-2.87956362728136e-05
-5.61461801865132e-06
-2.39503406214712e-05
-1.63707607698749e-05
-2.87484492694697e-05
1.16874771421303e-06
-2.30744302868297e-05
-1.98584977322576e-05
-1.92966643967079e-05
3.83808901385459e-06
-6.99555910146299e-06
-1.62117248601033e-05
-1.91018997478839e-05
-1.59552677202409e-05
-6.42650296829052e-07
-3.4799909326153e-05
-2.81441452955068e-05
-2.0332582685137e-05
-1.49453685682168e-05
-2.36669281459248e-05
-2.5234626591656e-05
-2.09363275485518e-05
-1.34618720195624e-05
-2.56835614547049e-05
-5.60141803242776e-06
-1.90651720063596e-05
-1.34764412770835e-05
-1.53496084540301e-05
-1.79426404663307e-05
-4.06139277724088e-06
-1.23926854683011e-05
8.54430274742467e-06
-2.71090475212144e-05
-2.02147827992532e-05
-1.23663596087306e-05
-1.85533420580343e-05
-1.14231193814473e-05
-1.92212752905413e-05
-3.47683646022922e-05
-2.46617607391515e-05
-1.35248798796496e-05
-5.54133578534193e-06
-1.89130590016842e-05
-1.91445364837822e-05
-2.28918643327211e-05
-5.04663076165317e-06
-2.83727683535454e-05
-2.20972241346188e-05
-1.3765957424983e-05
-2.5429118076565e-05
-1.46394728704185e-05
-2.20895034953533e-05
-1.37802576691641e-06
-4.60178349653615e-06
-2.10396139204844e-05
-2.23147829300876e-05
-3.47567830665598e-05
-5.93455171427216e-06
-3.13234682204974e-05
-2.17928367408553e-05
-1.27326543677955e-05
4.84154395199776e-06
-2.43649544098647e-06
-1.75761421435526e-05
-8.47087348237188e-06
-1.64646210934412e-05
-1.19983355993074e-05
-1.07034158024868e-06
-2.58763242955741e-05
-6.13645247353893e-06
-9.0903004654033e-06
-8.39678268353531e-06
-3.29779165634269e-06
-1.84398035009181e-05
-1.05913927520618e-05
-1.56469714290534e-05
-3.37556756267629e-05
-1.82606001330656e-05
-1.48239534542604e-05
-2.75022830898688e-05
-2.45678570612148e-05
-1.55150668012405e-05
-1.2132353597581e-05
-1.9809943581746e-05
-2.22179196050776e-05
-1.65944914802847e-05
-2.29659657741661e-05
-9.9165829258123e-06
-1.80337153937423e-05
-1.86141798045347e-05
-2.31779280922865e-06
-4.5090692986405e-06
-2.18746836421374e-05
-9.69783490358483e-06
-1.15061329075668e-05
-1.24313349885859e-05
-1.7648254272633e-05
-2.3719766227557e-06
-2.08638307231177e-05
-1.10238594812448e-05
8.04675139014743e-06
-2.67800282889516e-05
-8.5563921048184e-06
-2.0279072101121e-05
-5.29446797665456e-06
-2.01164459312069e-05
-2.85519255645171e-05
-2.05112556562937e-05
-2.1871603168126e-05
-7.49139625287012e-06
-1.4999964526192e-05
-7.73460671681235e-06
1.13270309345216e-06
-2.42591556298052e-05
-1.62170625942604e-05
-4.27474639494662e-06
-2.70873751940533e-05
1.25900193326278e-05
-1.63562559692162e-05
-2.83437746948523e-05
-1.9003112683885e-05
-3.03679318783918e-05
-1.2358245028198e-05
-4.11022119726669e-06
-1.55995205022278e-05
-1.93633046202943e-05
-5.31717113180251e-06
-7.12690917453299e-06
-2.10301074521695e-05
-1.11070639806822e-05
-1.67352399020725e-05
-3.79409889131706e-06
-2.72101349619574e-05
-2.55579285589826e-05
-1.22193688159182e-05
-8.00307881678089e-06
-1.9459084178967e-05
-9.65085848026901e-06
-2.63105343814246e-06
-1.42377160646386e-05
-2.8615137855692e-05
-3.49503563918305e-05
-2.1255644973077e-05
-1.20908437207404e-06
-1.92587021650905e-05
-1.49320105021305e-05
-1.68583477498388e-05
-1.84519698727488e-05
-3.13691475283275e-05
-1.64359666985878e-05
-3.17184480473041e-05
-2.6557021171614e-05
-2.65361503853399e-05
-1.03887729071955e-05
-2.30387203138285e-05
-1.54240538546146e-05
-3.25026237749844e-05
-8.88940095018284e-06
-5.10771900490113e-06
-2.79471093347763e-05
-1.47522104250699e-05
-1.19427776462127e-05
-3.72556296245738e-05
-1.44824258805181e-06
-6.64216021438546e-06
-2.54006355001519e-05
-2.87977707607347e-05
-2.11182045873467e-05
-9.41252230801086e-06
7.83931471444489e-07
-3.13857365172571e-05
-3.97889267543383e-06
-2.27878438538314e-05
-9.03706244842978e-06
-2.14065343192433e-05
-1.16759682869443e-05
-1.35575508526391e-05
-1.22909972121967e-05
-1.68644151155065e-05
-2.14399329419236e-05
-1.19962997798678e-05
-3.27929174955069e-05
-2.58254817201167e-05
-9.17335143308759e-06
-2.5182470743298e-05
-1.60514839113572e-05
-2.08146206908546e-05
-3.266308921528e-05
-2.65845742189629e-05
-2.51550380897301e-06
-1.37231403820533e-05
-2.88335118172504e-05
-5.86362389494688e-06
-2.05208607892493e-05
4.29345709060185e-06
-2.11471279440614e-05
-3.74219661679725e-06
-9.76769138191588e-06
-1.3019073967545e-05
-3.43331390084627e-05
-1.6282449875464e-05
-1.98194379276632e-05
4.11692615384439e-06
-2.09586570030397e-05
-2.42007853209224e-05
-2.67499344264881e-05
-2.79099349223486e-05
-2.92312297335968e-05
-1.57492414904032e-05
-1.68596699043345e-05
-1.59294386167781e-05
-3.20654044694342e-05
-1.15312766808981e-05
-1.20079059273338e-05
-1.45949405099563e-05
-5.56463962757627e-06
-2.42841035113822e-05
-1.76144701359445e-05
-1.18355468429011e-05
-9.21297282845155e-06
-7.58304637974321e-06
1.91682830565462e-06
2.82816912036121e-06
-9.90338310053688e-06
-9.61678421521537e-06
-1.43996747349225e-05
-1.32146029868862e-05
-2.44772437764642e-05
-2.96019206850066e-05
-8.17246548007858e-06
-1.30461716202305e-05
-1.6193044099777e-05
-7.05504758966229e-06
2.13302347515552e-06
-2.25011214931463e-05
-5.39033131825113e-06
-3.3411273309673e-05
8.14016195259759e-07
-1.49683951903119e-05
-1.1316274866088e-05
-1.70771973521889e-05
-2.25561413368104e-05
-1.09248527705025e-05
-2.17163592452569e-05
-6.17162140482123e-06
-1.49355909545685e-05
-2.93616038567678e-05
-2.1018636584089e-05
-7.22736107767332e-06
-1.38413902645247e-05
-1.51868319125927e-05
-6.89551038134312e-06
-5.30434344555358e-06
-8.53820641798636e-06
-2.10056401565089e-05
-2.04820544392645e-05
1.58388210052637e-05
-2.0879484099508e-05
-1.95532014196185e-05
-1.2951892111619e-05
-2.69660681310753e-05
-4.59841458504916e-06
-2.6087817584586e-05
-7.99221961071899e-06
-2.48289668589016e-05
-1.26765321167375e-05
-1.70111910659929e-05
-3.51129251579408e-05
-1.97256492440968e-05
-4.58654431231081e-05
-2.87229754938507e-05
-1.67670358863277e-05
-2.89678786635142e-05
-7.99590067548901e-06
6.15975442370268e-06
-3.36293121384106e-06
-1.84798935532178e-05
3.01494995439792e-06
-1.31702264597046e-05
-2.39022998162907e-05
2.82681110022958e-06
-2.47681341027126e-05
-7.27722448145052e-06
-8.01407911004444e-06
-2.35632828736427e-05
-2.77855437212982e-05
-2.7885188735052e-05
-1.18874515860179e-05
-2.53829853068708e-05
-2.20233193297553e-05
-1.76538910689779e-05
-8.19019336384865e-06
-2.27136176988118e-05
-1.79626256263403e-05
-1.29712702608889e-06
-2.9468074512074e-05
-1.50464220397136e-05
-3.28526489625201e-06
-2.61228829342471e-05
-1.45424519063506e-05
-1.78978820805756e-06
-1.49965880808664e-05
-2.18576179154335e-05
-1.73459467755911e-05
-1.77010795968508e-05
-1.29298080504287e-05
-3.11025878886263e-06
3.9542818072175e-07
-4.19882898644838e-05
-3.12082587279728e-05
-1.90590146241328e-05
-2.21757670868404e-05
-1.89104643635698e-05
-2.53157050014374e-05
-2.45151123886622e-05
-1.31341005431453e-05
-2.35529657767378e-05
-1.80006934257377e-05
-2.97937320309373e-05
-3.2970775414896e-05
-3.07956832692971e-05
-1.75015306119081e-05
-1.4445130893721e-05
-1.20362750219514e-05
-8.13929944246361e-06
-1.78728010790554e-05
-1.87400625743632e-05
-4.08644707311217e-06
-2.17799038258268e-05
-1.53680289661672e-05
-1.50909360182213e-05
3.75215146922902e-06
-9.8813496097897e-06
-2.62162227716657e-05
-1.60226872337291e-05
-1.8715980185208e-05
-1.3917516400607e-05
-2.85092462003347e-05
-1.58920203700366e-05
-6.15885482840216e-06
-2.10760839612189e-05
-3.94728821686703e-05
-1.02790262810716e-05
-5.38547954777116e-06
-5.41730649740321e-06
-1.93297094575245e-05
-9.14555722089368e-06
-7.99418545212329e-06
-1.65370423302691e-05
-1.3100892765546e-05
-2.92197770612075e-05
-1.99004420408887e-05
-3.03760106495679e-05
-1.69443313608184e-05
-1.4649222692412e-05
-2.68903063028427e-05
-1.29987266760751e-05
-4.94281147038089e-06
-9.47269388501182e-06
-1.29481668932736e-05
-8.16651803711061e-06
-6.8754079237157e-06
9.63263013840985e-06
-1.48604500526337e-05
-2.71711539384939e-05
-5.38796841948997e-06
-1.50069888282253e-05
-3.2150247704055e-05
-2.42880271193089e-05
-2.46634251653869e-05
4.12026692875699e-07
-1.03270780710463e-05
-3.80736238406204e-05
-2.89291378277517e-05
-1.67986837173022e-05
-2.27035051563041e-05
6.42962262222488e-06
-2.33797642501008e-05
-1.92628415934176e-05
-1.49541712610054e-05
-8.89507400059435e-06
-1.03101905449491e-05
-1.67232418578146e-05
-2.40996856474723e-05
-3.05544540505416e-05
-2.64897552172523e-05
-1.64366442075808e-05
-1.79118979701007e-05
-2.80338665633836e-05
-2.33381207968488e-05
-4.33344683137573e-06
-1.094267974836e-05
3.58251575812554e-06
-3.72006292754189e-05
-1.90021937370832e-05
-1.65313665374277e-06
-2.05841577567627e-05
1.72072146287338e-06
2.07601565861567e-08
-1.7986966202707e-05
-1.68326683203086e-05
-1.88285459698766e-05
-4.97542030983717e-06
-1.58424916867744e-05
-1.30240325015439e-05
-1.5033882275761e-05
-2.10639894751937e-05
-1.5251335188988e-05
-1.4473490930407e-05
-2.01248481472337e-05
-1.25361961251433e-05
-8.58247781034694e-06
-1.8059311514964e-05
-3.08106968465291e-05
-3.49767029398279e-05
-1.85683742892626e-05
-1.40636749118092e-05
-1.49751348264611e-05
-2.32301558670781e-05
-2.77405250597511e-05
-1.54012545367296e-05
-3.17312247080815e-05
-4.24349360618163e-06
-1.53451606220123e-05
-9.76126719075756e-06
-1.68229133469821e-05
3.97450172657698e-06
-2.80490156051614e-05
-1.49720170580768e-05
-2.16428623024797e-05
-5.51878857809862e-06
-1.44738572562722e-05
-1.54303376491253e-05
-1.89581975314543e-05
-2.15658751926956e-05
-1.15622860217777e-05
-1.68213840536919e-05
-2.25666015865852e-05
-4.53612096970815e-06
-2.54289302952745e-05
-1.46165979272393e-05
-1.35123956919485e-05
-9.57475134218393e-06
-1.58990868671859e-05
-2.84010774442491e-05
-2.95908591789053e-05
-1.05801863124362e-05
-2.44027338913906e-05
-2.29427443571342e-05
-1.78986108546688e-05
-9.44122671440238e-06
2.9214274030275e-06
-2.77938549423547e-05
-3.38255096386962e-05
-3.34404239925438e-06
-2.69747614941493e-06
-1.86533231974552e-05
-2.53953170634915e-05
-1.95008721843515e-05
-2.84859076997549e-06
-2.30552588749786e-05
-2.5617511501262e-05
-7.35531633893262e-06
-2.089005662633e-05
4.55627332282798e-06
-3.38038049839195e-05
-6.02965669087813e-08
-9.14429607246155e-06
-1.98325046520206e-05
6.39800958468914e-06
-1.56508586809139e-05
-3.55486974786562e-06
-1.84189121881833e-05
-9.65780703734033e-06
-1.39576438418163e-05
-2.26896861660216e-05
-1.13145010961514e-05
-1.66276025673288e-05
-1.67463310891687e-05
-2.00865443485597e-05
-2.03655408506173e-05
5.03066938988947e-06
-2.67359621598526e-05
-1.93886594872595e-05
-3.27648697121972e-05
-3.35812379231851e-05
-2.0406545665551e-05
-5.67039020951728e-06
-1.77464704676245e-05
-7.79695020546798e-06
-1.85155134441282e-05
-1.68654559383923e-05
-1.46227302492247e-05
-1.50301595915637e-05
-1.39758143828773e-05
-1.39311015392524e-05
-1.77509785333153e-05
-1.38915075640719e-05
-1.35131533233058e-05
-1.92952693750005e-05
-2.06428989184993e-05
-2.53986472441815e-05
-1.20183398592249e-05
-1.42401694719598e-05
-2.97936028655464e-06
-3.05709394544971e-05
-7.57369724565152e-06
-7.33073468033773e-06
-1.6212751184015e-05
-2.21590780245184e-05
-1.77186371651766e-05
-7.66861245954685e-06
-2.99662071006939e-05
-1.55909055943523e-05
-8.45461253698604e-06
-7.99550951885852e-06
-1.26859736028592e-05
-1.5376345170796e-05
-1.46476219076034e-05
-1.69930487427686e-05
-1.19181934103936e-05
-2.43024671144545e-05
-1.88230452713586e-05
-3.23015623675303e-05
-3.83460227356335e-06
-1.75439466301569e-05
-1.20022093055285e-05
-1.96035440255174e-05
5.21442360108769e-06
-1.03100883229452e-05
-1.53628578369758e-05
-2.48299084533992e-05
-1.18205643860383e-05
1.73396449661324e-06
-1.99536644872759e-05
-4.04803036014191e-06
-1.6324474703589e-05
-1.33369884103777e-05
-7.85330598633752e-06
-7.42082863209479e-06
1.69792227624116e-06
-1.38335356475013e-05
-2.5610581977474e-05
-1.49252680742814e-05
-1.70273622024228e-05
-2.08803251096639e-06
-9.1037636378081e-06
-2.01252781208373e-05
-1.12489190717967e-05
1.34786815494439e-06
-7.22956701354341e-06
-1.71423594305286e-05
-3.3457129382507e-05
-2.08060494071876e-05
-2.09029368780921e-05
-3.66345989340855e-05
-1.98476790353417e-05
-3.035190709069e-05
-3.35271007718992e-05
-2.68868864136163e-05
-1.74132544342513e-05
-1.39242605109932e-05
-3.2759412161864e-05
-1.47425472565845e-05
-2.49601635832656e-05
7.26759306051934e-06
-1.7330990585293e-05
-1.46934294327894e-05
-1.05717579882861e-05
-1.7606667925518e-05
-9.29668607938272e-07
-2.06891729112592e-05
-2.84408892964293e-05
-1.48937631451557e-05
-2.43221069458362e-05
-1.40392512848423e-05
-2.52835999925775e-05
-9.2973558052824e-06
-1.72056946101116e-05
-1.49195795651753e-05
-1.43332741733083e-05
-9.16196499597977e-06
-4.59736423313491e-06
-1.89474177798216e-05
-1.03493346948617e-05
-8.48685853687183e-06
-1.99603984228637e-06
-1.82943621925885e-05
-1.23880217205559e-05
-7.02232742664153e-06
-1.61588967688561e-05
-5.57589923063971e-06
-2.89577896465855e-06
-8.56800754854899e-06
-6.77148740905156e-06
-1.7665643223918e-05
-6.82955396926346e-06
-3.03169560575645e-05
-1.36056147069822e-05
-4.20817610622703e-06
-1.46300692431396e-05
-2.79186064962315e-05
2.93935331151642e-06
-2.74771962618526e-06
-1.29549294529183e-05
-2.84445157238133e-05
-2.15890159621345e-05
-2.84565664427678e-05
-2.38279294018656e-06
6.88411191049777e-07
-2.56663040793267e-05
-3.58056960520682e-06
-1.64101991346608e-05
-1.47310706745351e-05
8.65871520689821e-06
-2.18767081383547e-05
-1.39996349227841e-05
-9.78729592216955e-06
5.90839124960475e-06
-4.29595452675614e-06
5.45295072191326e-06
-1.27461750754685e-05
-1.44905577906421e-05
-1.36534931072319e-05
-1.07055005000406e-05
-1.87961506538646e-05
-8.93297540424291e-06
-1.66948450174085e-05
-2.21038209280603e-05
-1.56296672698213e-05
-7.00823201276402e-06
2.87397068674419e-07
6.02663556616868e-06
7.49559050513762e-07
-2.48525408688546e-05
-2.03494159012564e-05
-1.54316558106217e-05
-2.35223088181812e-05
-2.5620039289861e-05
-5.19708196295587e-06
-2.32620739198392e-05
-4.80237934244697e-06
-3.27548172641476e-05
-1.75870756139558e-05
-2.68735044476244e-07
-1.3351590288277e-05
-8.54407943326272e-07
-1.38951403948741e-05
-2.89779926346955e-05
-2.67309499091978e-05
-2.09315458256354e-05
-4.75163057614173e-06
-7.45549695091812e-06
-1.82913706908641e-05
-2.19389539416342e-05
-7.68200816693967e-06
-2.31455186094347e-05
-1.71524572087055e-05
-3.60274701317707e-06
-4.52373357766342e-06
-4.23994841667093e-06
8.46811127868751e-06
-2.92097774489842e-05
-3.35156313328178e-06
-2.09162411556054e-05
-1.78231879476156e-05
-3.16376484553631e-06
-1.60039909558907e-05
-1.5940499479725e-05
-1.82045549116827e-05
-1.27539397050926e-05
-1.60082792790323e-05
-5.54152568338459e-06
-1.06337358095111e-05
-2.0104911846894e-05
-2.09185896143821e-05
-2.08317639292438e-05
-4.31457105224658e-06
-4.30707850692955e-06
-1.22285951910028e-05
-2.34504169570162e-05
2.49475942278813e-06
-3.37366861933005e-05
-2.66451154820953e-05
-3.47839486620428e-05
-2.49349121982202e-05
-1.44675011565112e-05
-1.64415635140441e-07
-2.13740821070278e-05
-6.07282843546817e-06
-1.83652789250304e-05
-9.14697509777938e-06
-8.37432277441309e-06
-1.19668316244556e-05
-1.49143223735962e-05
-8.39654119516064e-06
-1.08393323834913e-05
1.13850136201871e-06
-1.34596657907675e-05
-1.6490257641203e-05
-2.47106602361175e-05
-2.61705672812028e-05
-1.16994250858361e-05
-2.81725596914762e-05
-8.33088676513128e-06
-4.77912729079967e-06
7.32682698080583e-06
-2.13414126345605e-05
-2.2028941884118e-05
-1.76160827822698e-05
-1.24191793061941e-06
4.13037270890118e-06
2.73911868882817e-06
-1.39170434840457e-05
-2.80602581217105e-05
-1.95839693417449e-05
-1.60130112880222e-05
-1.40873995114847e-05
-1.54955901623084e-05
-1.45733715699966e-06
-2.55334972765044e-05
-2.55059479483987e-05
-1.1254576139156e-05
-3.29504561795247e-06
-1.32572807904379e-05
-2.47902196724349e-05
-2.77704233160502e-05
-8.46064546411569e-06
-1.6661107900012e-05
-1.4655027246598e-05
-1.18036704684547e-05
-1.41066942750487e-05
-2.97816079657098e-05
-1.07201527275578e-05
-2.31574232704296e-05
-3.46982725905424e-05
-1.02208702638076e-05
-1.72092413689677e-06
-2.00489446020384e-05
-2.51857826029667e-05
-2.6872248833228e-05
-1.4447467524561e-05
-2.19638531964044e-05
-1.50508243557766e-05
-2.72370896047785e-05
-2.94303938307776e-05
-2.30873259420518e-05
-1.48064313845485e-05
9.82243270642709e-06
-1.98571092218388e-05
-1.22160935541981e-05
-1.2634810855517e-05
-1.23080644204097e-05
-1.86215843697085e-05
1.43601808166377e-05
-1.39812306833364e-05
8.71437717454214e-06
-2.57885395346638e-05
-2.53302191862587e-05
-9.90164368231513e-06
-1.19147712808809e-05
-1.67104194198457e-05
-2.20459928837404e-05
-1.29989205590317e-05
-1.18203551772561e-05
-2.40296768362316e-05
-9.88126716164558e-06
-6.80907828112424e-06
-3.10124391504052e-05
-1.96044217663189e-05
-3.05692321382051e-05
-1.65418186542822e-05
-1.88731390269095e-05
-9.61410593546699e-06
-2.82633055495142e-05
6.13426645670011e-07
-1.56479302496778e-05
-2.02302115489564e-05
-3.70490931363612e-06
-1.67353601865361e-05
-1.68111773845895e-05
-2.49985236416929e-05
-1.40379451105362e-05
1.36816465813096e-06
-3.46568791900067e-05
-2.30127402447701e-05
-1.97903614530458e-05
-2.18264309358586e-05
2.06207632328692e-06
-2.11906550568594e-05
-1.04355754901783e-05
-1.31962596429313e-05
-1.9017533553001e-05
-1.72568002983171e-05
-1.57328514334942e-05
-7.81946500830374e-06
-1.52825955619164e-05
-1.69387452087091e-05
-4.86439041561748e-07
-8.028015450872e-06
-2.16775671209005e-05
-2.0969352297485e-05
-2.95582427526076e-05
3.57970211000215e-06
-5.97242534049456e-06
-3.27182543762535e-05
-1.26943859611268e-05
-4.06165792205233e-06
-7.61577710979313e-06
-1.18856565295333e-05
-2.10180615755324e-05
-2.2282999458239e-05
-1.87190009193275e-05
-2.48634885252741e-05
-3.51005040505967e-06
-2.79309094405714e-05
-9.73444185450751e-06
-2.58459688530712e-05
-5.31995944627121e-06
-1.50909239460989e-05
-1.39762810407955e-05
-1.65075684171899e-05
-3.73647854767006e-06
6.43457500214457e-08
-6.82954051754693e-06
-4.07493983532317e-05
-4.43266151432799e-06
-1.40744088852458e-05
-2.1141240748329e-05
-4.64687230249889e-06
-1.73446398817536e-05
-2.32906991782579e-05
-1.38851542249367e-05
-1.69664790271206e-05
-1.03215840168427e-05
-2.35311905245578e-05
-1.45219212545805e-05
-2.3941013570292e-05
2.45390523559944e-07
-2.65274791134811e-05
-1.06570893405732e-05
-1.69292808019042e-05
-2.42746172090551e-06
-3.72038435057762e-06
-2.01247209109155e-05
-1.06478963461014e-05
-1.64285708476792e-05
-3.25834449393556e-05
-1.24761258962104e-05
-1.4673412899765e-05
-1.95453776695571e-05
-2.0170679827067e-05
-1.71567402943001e-05
6.7856359094811e-07
-2.80973792683613e-05
-1.0043207489743e-05
-1.64228860459494e-05
-8.45337513899523e-06
-1.85345398134966e-05
-2.81279482953567e-06
-7.06606934169483e-06
-2.18503521194452e-05
-1.31939948630927e-05
-3.53910022778016e-05
-1.62473879609144e-05
-2.38362763572143e-05
-3.36817329094816e-05
-4.99531845583286e-06
-1.88475793778139e-05
-1.22193218760567e-05
-1.00713155831874e-05
-2.70753284137379e-05
-3.71396755049545e-05
-2.24218155267248e-05
-3.23004057961947e-05
-2.32832961790474e-05
-1.70128017595453e-05
-9.05256024837068e-06
-8.4026628889204e-06
-2.04974526334085e-05
5.81493392423455e-07
-2.09545959729137e-05
-2.01548179758308e-05
-1.29488714630442e-05
-3.00405734110167e-05
-1.76144208584746e-05
-1.3236452012019e-05
-5.15645369891052e-06
-1.17065452184349e-05
-1.62146856575335e-05
-1.14782705951629e-05
-2.19905809777723e-05
-2.09363486171322e-05
-2.89477660478088e-05
-2.05657719964456e-05
-1.2677738004699e-05
-2.69126678681136e-05
-3.72173228927364e-06
-1.99060135104381e-05
-1.1376500264356e-05
-1.72955584480091e-05
-2.18855787374711e-05
-9.81782305051668e-06
-2.49642887474388e-05
-1.85799543855923e-05
1.26640265608364e-05
-1.81846999645989e-05
-1.32895518014808e-06
-7.60087509750698e-06
-1.93898836736568e-05
-2.8794442612941e-06
-2.33632969019098e-05
-2.56836020374044e-05
-8.86999628765071e-06
-1.81152042865252e-05
-1.345933500564e-05
-1.0963281126858e-05
-7.75047828557552e-06
-1.23297631152319e-05
-1.84866343980156e-05
-1.88354929300076e-05
-1.21063752775061e-05
-1.8728107860309e-05
-2.03384604438956e-05
-2.15553025809384e-05
-2.120223315762e-05
-2.11217768672945e-05
-1.44293981823693e-05
-5.17546886716941e-06
-2.67623001590528e-05
-3.6391486539205e-05
-1.69969899366889e-05
-7.96669815456027e-06
-2.90721267778595e-05
-9.04814242710773e-06
-1.70244040003459e-05
-2.10983405216656e-05
-5.63945502302443e-06
-1.66685478714302e-05
-3.14637212446355e-05
-7.73757167136681e-06
8.47228462715848e-06
-1.13420919979254e-05
-2.03256271476838e-05
-2.39301098112371e-05
-6.08378162303371e-06
-1.53119270861792e-05
-1.47707629622428e-05
-5.84026311900748e-06
3.4017991462039e-06
-1.61971117508039e-05
-3.18664472175584e-05
-7.34041675836529e-06
-1.6512872925287e-05
-2.74748085960709e-05
-2.13363967466264e-05
-2.03199163784864e-05
-2.01445295884667e-05
-1.31240159368377e-05
-3.07811442237113e-06
-2.20748855114651e-05
-1.25004384871972e-05
-2.52284878218809e-06
-2.02549072962419e-05
-3.83821050744913e-05
-1.14449964939851e-05
2.75411289818586e-06
-2.75078134823903e-05
-1.6561462566209e-05
5.41594990911467e-08
-3.03382161994111e-05
-1.35782968738792e-05
-2.07827686906538e-05
-7.95453800769432e-06
-1.63513782813264e-05
-2.33879624956413e-05
-3.10939713242219e-05
-3.96825594970771e-06
-9.0332746062953e-06
6.36184227545439e-07
-1.56190295907856e-05
-2.86318945437988e-05
-1.49120416452877e-05
-2.16396600769482e-05
-9.85577711084335e-06
-1.16106025128884e-05
-1.21608294394704e-05
-1.16920904797273e-05
-2.21205248043618e-05
-2.81884010922e-05
-6.37246199007215e-06
-1.34138592020465e-05
-1.74802425355385e-05
-1.44353581410836e-05
-2.35569719384146e-05
-1.08547212946762e-05
-1.16397098713166e-05
-2.04492135925188e-05
-2.19543981957247e-05
-1.0053437111413e-05
-2.00775079011306e-05
-2.91216010920549e-05
-1.61611447949882e-05
-2.4810952795016e-06
-5.0504782453982e-06
-1.52042311971255e-05
-2.95089917441144e-05
-1.95054099156362e-05
-1.18300034380788e-05
-2.53000209592813e-05
-2.91689770703072e-05
-8.91698571982354e-06
-1.50923994836114e-05
-2.13833473935185e-05
-4.31598043592156e-05
-6.84836037663957e-06
1.65341719262619e-06
-1.90524072921193e-05
-2.74849245809621e-05
-1.68099000442742e-05
-1.62623126497703e-06
-1.51471581389217e-05
-1.26445536707948e-05
-1.54981208847762e-05
-1.61228615544382e-05
-2.64879820443755e-05
-1.47117979565998e-05
-1.05576179962863e-05
-2.5467975247308e-05
-9.72089251647082e-06
-1.14593068111034e-05
-1.40466660841487e-05
-1.38479399488268e-05
-6.90875301330268e-06
-2.90920013033667e-05
-2.07721020442729e-05
-1.55866446482779e-05
-3.13354497716383e-05
-1.83758154462704e-05
-1.05163710031271e-05
-1.05957416319078e-05
-2.2231194651108e-05
-1.22749469687458e-05
-2.02074566821975e-05
-1.10305483004844e-05
-2.85201020191007e-06
-1.29319256073476e-05
-9.8253865230468e-06
-2.19673087341259e-05
-5.21599018871026e-06
-2.8814697587362e-06
4.09611427617487e-06
-1.98842619518254e-05
-2.19236596775779e-05
-2.53304809261537e-05
-1.6923877518439e-05
-2.80489569335914e-05
-2.65358740278555e-05
-1.2497363069004e-05
-1.81858968170442e-05
-2.57151061417056e-05
-1.63130662001163e-05
-1.7217162287473e-05
-1.41279718510643e-05
-1.06636071637108e-05
-7.6151574476889e-06
-2.75560551629123e-05
7.34926050844287e-07
-2.44528664303336e-05
-3.12255341680033e-05
-6.65301781788544e-06
-1.90359558192297e-05
-3.745315588478e-05
-2.08653619800572e-05
-1.28882982633962e-05
-4.90658585526458e-06
-1.90597009851156e-05
-3.14231762625927e-05
-1.82053853222955e-05
-2.20772830680818e-05
-6.44409672732822e-06
-2.97649126143349e-05
-2.12739962459471e-05
-3.51520301856589e-06
-1.94555856631761e-05
-1.18176939471619e-05
-2.789242628485e-06
-5.97468391100942e-06
-1.31305849238786e-05
-7.0823518168358e-06
-1.82085252684642e-05
-1.18588967248096e-05
-2.09271488282802e-05
-1.60659409980851e-05
4.88618145027473e-08
8.56755720795479e-06
-6.30742120427049e-06
-1.77858600772932e-05
-3.75789348539092e-06
-2.0408048669216e-05
-2.99917285231975e-05
-3.26695619031534e-05
-1.23185071642957e-05
5.81229930014056e-06
-1.42300908374401e-05
-3.02740750138018e-05
-1.57529890181891e-05
-2.32481216279598e-05
-5.38917844433142e-06
-7.81590427667951e-06
-4.08827750519671e-07
-1.45168956951063e-05
-1.2585170589152e-06
-1.14341357890854e-05
-2.53391730227806e-05
-1.78077802476624e-05
-1.94764956413514e-05
-3.66910472319377e-07
-2.30856779446388e-06
-5.11486527962772e-06
-5.69288920463983e-06
-7.62974950132323e-06
-3.02407324786166e-05
-1.71164608299891e-05
-1.93296459745599e-05
3.17083125579956e-06
-4.97274912262424e-06
-2.28369665419766e-05
1.00141520794337e-05
-1.41498598733909e-05
-2.74580660976712e-06
-1.92303779248023e-05
-3.37747232238613e-05
-1.26203302185241e-05
-1.96572058127203e-05
-1.49329986257656e-05
-3.03962519192206e-05
-1.91589305852541e-05
-1.96722404560353e-05
-4.05216701958257e-06
-2.86126236724954e-05
4.96665438138361e-06
-1.19492954785003e-05
-3.29711696497353e-05
-2.29468623783375e-05
1.28261496565348e-06
-1.32898979423632e-05
-2.29100735843271e-05
-7.36580280900409e-06
-2.80169877604617e-06
-1.01713461671029e-05
1.01148717537111e-05
-2.12749864824455e-05
-2.99861250491417e-05
-1.25957657933431e-05
-1.45645698673119e-05
8.56672591781626e-06
-1.30375691018179e-05
-1.05338652845585e-05
-1.08122963452682e-05
-1.5870756932728e-05
-2.53015179098404e-05
-1.48010459598879e-05
-1.90588372120831e-05
-5.28100375268942e-06
-1.37578680067454e-05
-1.88012022996573e-05
-1.55247542903823e-05
-2.04882440439169e-05
-1.94492494188318e-05
-1.81027288707207e-05
5.43081556389221e-06
-3.71193382409862e-05
-9.72780770805021e-06
-2.48441724972768e-05
-1.36572883807721e-05
-1.55767681031425e-05
-3.38770980989968e-05
-1.62885268082212e-05
-1.05190387371683e-05
-4.20656590052967e-06
-1.12795924610698e-05
-1.03447949157798e-05
-2.45499538083188e-05
-3.81332759474222e-05
-3.32019638561354e-05
-4.55295159009511e-06
-1.79352200500126e-05
-1.49829740333356e-05
-8.20614754886396e-06
-1.46427859683461e-05
-2.98696119483746e-05
-1.81341389327572e-05
-2.99820604111885e-05
-1.8894500570823e-05
-2.08446628035244e-05
-2.91751391596962e-05
-1.55912060235795e-05
-1.61280445373375e-05
-2.8239973284093e-05
-3.4059380488095e-05
-2.99630254205972e-05
-8.36148770257408e-06
-1.57622945599852e-05
-2.29856834011528e-05
-2.0809399018878e-05
-1.20028698931269e-05
1.12679204910854e-06
-2.08424946057059e-05
-2.01380633204389e-05
-5.05870926818802e-07
-2.67818989829197e-05
-3.35095018910725e-06
-1.22814999188352e-05
-2.72628270838814e-05
-1.79470286843064e-05
-2.41190739961302e-05
-3.12112831252225e-05
-2.93886933393369e-05
-5.35594215891776e-06
-2.24023645532991e-05
-1.75265500143669e-05
-4.21266158916526e-06
-8.26308501653256e-06
-1.39458447159043e-05
-2.37741795147157e-05
-2.53409125621537e-05
-1.54276212202744e-05
-6.09078296528647e-06
-1.12361135564354e-05
-2.87399132472833e-05
-4.67929751359426e-06
-1.22542187129215e-05
-1.41178676468704e-05
-6.26321605913366e-07
-2.54003792931284e-05
-1.32852871025699e-05
-2.12909246974309e-05
-2.70552500981956e-05
-1.38243964691509e-05
-2.29659256686804e-05
-2.00682371446455e-05
-8.53033885342057e-06
-7.2496205423676e-06
-1.04291470758049e-05
-2.78308486704176e-05
-1.44988573011929e-05
-1.97721453843062e-05
-1.61750709053245e-05
-4.68517881916185e-06
-1.45959338322799e-05
-1.83674225613988e-05
-2.56046936094884e-05
-5.37502766128133e-06
-3.58747725987664e-07
-1.04391024964796e-05
-1.2730919142059e-05
-2.03352793186149e-05
5.82984053974605e-07
6.78800832338958e-06
-1.3810666530569e-05
-1.94361788249411e-05
-1.08314699103835e-05
-5.65105957507325e-06
-2.03208309070206e-05
-3.64798301306908e-06
-1.40933160983518e-05
-1.58287477814705e-05
-9.97227863341485e-06
-7.27533251753722e-06
-1.68576379650269e-05
-2.03546903118606e-05
-2.65091760535794e-05
-5.17174447010273e-06
-1.95554291744048e-05
-1.37774632436458e-05
-3.82537709178124e-05
-8.83668190584484e-06
-1.85347182472316e-05
-2.65325990968506e-05
-1.75049361263734e-05
-7.74525938445152e-06
-2.03738014963504e-05
-3.19508636615561e-05
-3.56832060082177e-05
-1.39300292906401e-05
-8.25106686875736e-06
-9.2257072272366e-06
-1.49190368558324e-05
-2.8717594481965e-05
-1.49405434159718e-05
-3.8692088936352e-05
-2.24259949233308e-05
-1.41621298035119e-05
-1.3639745113739e-05
-1.42224732550006e-05
-2.69104247990838e-05
-3.3022632744559e-06
-2.18087472732658e-05
-2.67200767216663e-05
-2.36842590485109e-05
-2.68286410429411e-05
-1.85797916684995e-05
-1.26743131921563e-05
-1.54134257581706e-05
1.14909918488781e-05
-1.67357456336087e-05
-2.08123305771424e-07
-2.06694540038332e-05
-4.57132926949669e-06
-1.7931873310569e-05
-2.45876469159878e-05
-1.37957390553009e-05
-1.49630583237841e-05
-8.54716929652055e-06
-1.63084844248231e-05
-3.05518158130617e-05
-2.86322109149042e-05
-8.41831195024958e-06
-2.40752206755413e-05
-2.37715002890663e-05
-2.08735112087738e-05
-1.93656036710625e-05
-1.78567770496149e-05
-2.64343333512484e-05
-1.06075852175642e-05
-4.84266811758265e-07
-2.42732821428599e-05
-1.64071526453227e-05
-1.42223219566103e-05
-8.90359557255915e-07
7.13694327248161e-06
-6.73088181181691e-06
-2.06490505445362e-05
-8.26108209984858e-06
-1.12768734632811e-05
-7.31226017292509e-06
-1.1094305893252e-05
-2.28933522431695e-05
-1.22883581087429e-05
-1.7532803285554e-05
-1.20408781082441e-05
-1.52757063707215e-05
-3.2984047176519e-05
-2.54259026592046e-05
2.14414450089623e-07
-1.09224364451965e-05
-1.08656076430542e-05
-2.33649810319695e-05
-2.92735487247078e-05
-4.40439604301426e-05
-1.33828015668528e-05
-2.29657151380326e-05
-1.97148907578911e-05
-1.52656019293392e-05
-3.81697900585407e-06
-2.19256232216072e-05
-7.88788235679012e-07
-9.49885808159869e-06
-4.04897580975594e-06
-3.67697866289884e-05
-2.71701935865848e-05
-1.24607163180917e-05
-2.04376069475232e-05
-8.99386396241758e-06
-1.90462758046207e-05
-2.24596533072986e-05
-6.92536768234714e-06
-2.21370728746651e-05
-9.98490722550831e-06
-2.01048410790813e-05
-3.33031706484972e-06
-1.70292881571755e-05
1.02885216116202e-05
-4.97216162388982e-06
-1.20164795825468e-05
-9.21816612430488e-06
-1.60330436962588e-05
-4.12685991683432e-06
7.20760175249166e-06
-1.52010192349351e-05
-1.09176571480363e-06
-2.99175593522147e-05
-2.20972016504544e-05
-1.2367904146494e-05
-3.22601796229219e-05
-1.05469324778606e-05
3.86666692053518e-06
-1.76667736796292e-05
-1.44357010410474e-05
-1.71069461845552e-05
-8.14826231718253e-06
-2.37773369044742e-05
-2.5580883431525e-05
-2.00663811985089e-05
-2.14135590517957e-05
-1.91837286335181e-05
-7.18609268035795e-06
-1.01399502378294e-05
-2.80431058827284e-05
-1.46424450850045e-05
-2.65188845643021e-05
-1.59906155587333e-07
-1.68489125160147e-05
-1.54543087657763e-05
-4.68401268463957e-06
-1.57804874687276e-05
-7.16188045432632e-06
-7.3647254006973e-06
-4.80621598587184e-06
-1.19330609810459e-05
-2.31452052769367e-05
-1.05277267257078e-05
-8.5374934946368e-06
-2.41517969172284e-05
-2.11320361215109e-05
-1.45809065006241e-05
-1.04843795254684e-05
-2.97830965435363e-06
-1.21365058028503e-05
-1.72436369665129e-05
7.91779875934876e-06
-3.1150126667252e-05
-1.86578949100695e-05
-1.65968717289076e-05
-2.98425649997324e-05
-7.02937472309417e-06
-9.4357988945153e-06
-4.93378362912258e-06
-1.03274055222946e-05
-5.27760182646319e-06
-1.90600791722631e-05
-1.74597274806142e-05
-1.85054040650241e-05
-1.62757930210324e-06
-1.88852253539908e-05
-8.45498652059324e-06
-1.6547082829679e-07
-1.89649535935765e-05
-9.84887874379131e-06
-2.26347804642053e-05
-1.80375942241602e-05
-2.804586612734e-05
-2.02444924105586e-05
-2.03086931399211e-05
4.33539365720648e-07
-4.52828305875782e-06
-1.42602804430219e-05
-2.6902828631909e-05
-1.05595567238343e-05
-2.21895066991956e-05
-3.59837184533552e-05
-1.14329949921487e-05
-1.55840669994711e-05
-2.32855592376344e-05
-1.73752883920825e-05
-2.33039224249479e-05
-3.74853810173074e-06
-2.45950630228728e-05
-2.54165372377667e-05
-3.99886006147502e-06
-2.86239134517957e-05
-3.38135858136427e-05
-2.61785249431858e-05
1.26777904394072e-06
-2.18046076216779e-05
-1.46917131215081e-05
-1.71052062281427e-05
-2.78226842369903e-06
-9.58034464325693e-06
-2.49497259682808e-05
-2.43803564742225e-05
-9.96732109557575e-06
1.49612732408711e-05
-2.72063345066245e-05
-8.80660457804556e-06
-1.26444112623068e-05
-1.18528610750826e-05
-1.8326922966512e-05
-9.7895248789015e-06
-7.11680956698487e-06
-1.91875490205642e-05
-2.13038223132906e-05
-2.05312330163156e-05
-1.66558539824377e-05
-1.18649269830927e-05
-3.30811395630167e-05
-3.55640209083989e-05
-1.70213017767286e-05
-4.30446463879117e-06
-1.9322890170895e-05
-2.35847364182519e-05
-3.08945171190249e-05
4.98973060873841e-06
-7.33547936250378e-06
-1.63310395330166e-05
-2.97100979749579e-05
-1.44647133058499e-05
-7.02990360422695e-06
-2.72599665690332e-05
-2.68590530491559e-05
-1.41171682012652e-05
-3.37186584238015e-06
-2.00309676340032e-05
-3.51563019300913e-05
-1.91751684472697e-05
-1.4343145762405e-05
-1.15678992764488e-05
-5.86141677398282e-06
-1.22369115378367e-05
-2.59123371092395e-05
-1.88933820781227e-05
-3.58157626248745e-05
-2.41727306829942e-05
-4.04122317843945e-06
-1.43118280226901e-05
-1.30582751595739e-05
-1.36649002966494e-05
-1.10745605200815e-05
1.72986535514996e-06
-2.10563797153522e-05
-2.48306013420586e-05
-2.25943373989737e-05
-2.18307215016137e-05
-9.05155603050908e-06
-1.42546187729618e-05
-2.06900159103842e-05
-1.35454015554844e-05
-2.23900080625998e-05
-3.70797397428421e-05
5.30338373037994e-06
-5.49856590743416e-07
-2.49256938664025e-06
-1.0893488250809e-05
-1.24227213175725e-05
-1.25849850970039e-05
-1.15241878911143e-05
-3.36143310680785e-05
-2.95562573708526e-05
-1.95050349752689e-05
-1.13180792721315e-05
-2.54092566523009e-05
-1.75904890862011e-05
-1.56443370772632e-05
-1.45964029366172e-05
-1.32628485602883e-05
-6.25715836003796e-06
-5.99533858947759e-06
-1.34117036947332e-05
-2.58638662065025e-05
-2.03556170327806e-05
-1.73542498997495e-05
5.76537757683636e-06
-1.01452548046684e-05
-5.32989245882342e-06
-8.01505801421757e-06
-3.57017653017442e-05
-2.46032904875945e-05
-2.37203101285781e-05
-6.14431504593128e-06
1.04464718040607e-06
-1.81245140850214e-05
-1.78444478534082e-05
-2.06526772785684e-05
-2.06134803415095e-05
-2.70766562611813e-05
-1.44466789563343e-05
-1.08928263221313e-05
-3.08110775159417e-06
-1.69442788369111e-06
-1.47888729446419e-05
-6.75333059837165e-06
-2.22889676446147e-05
-1.28200534581716e-05
-2.70960677125636e-05
-1.55113629252442e-05
-1.51230397166045e-05
-3.0160938069765e-05
-2.96710825567449e-05
-3.05614260247145e-05
-1.08572368180183e-05
-3.2510790179856e-05
-1.55800301941017e-05
4.47463598724213e-06
-1.09921890137853e-05
-5.45197472970292e-06
-2.77217078533438e-05
-2.71098115637335e-06
5.120976499674e-06
-1.92828917976641e-05
-1.40506012788902e-05
2.00904051480502e-06
-2.63595955791057e-05
-1.26322153211152e-05
-1.86586489230485e-05
-1.76993865166974e-05
-1.72450951691974e-05
1.02437531255962e-05
-7.25622696160628e-06
-3.65152776267575e-05
-1.45834809626988e-05
-1.99412601026708e-05
-7.18222977837544e-06
-1.08027314168364e-05
-2.76941385351266e-05
-9.99946750698626e-06
-1.75178069509709e-05
-2.25386680986196e-05
-5.94603060291214e-06
-1.76623466960876e-05
-1.84508586336191e-05
-2.16489198180301e-05
-2.41837429713517e-05
-1.15781856640842e-05
-2.06793489989358e-05
-3.15470498365983e-05
-1.8767389508047e-05
-2.18373017202433e-05
-1.43984430490685e-05
-1.13584391278587e-05
-2.20352515068814e-05
-9.749198226004e-06
-2.64187377072139e-06
-9.45630003460542e-06
-8.83059154651679e-06
-2.10908407686023e-05
-5.67498641241972e-06
-1.44238098456605e-05
-8.77221465069411e-06
-1.897476020549e-05
-7.89315908224343e-06
-2.34864852172543e-05
-1.35773447162528e-05
-1.15362735787755e-05
-6.50792583579729e-06
-1.18589444524207e-05
-2.53279021593709e-05
-1.83392831149447e-05
-1.1496219632509e-05
-1.63533797971723e-06
7.01264787964548e-07
-9.78883199097937e-06
-2.04110615886378e-05
-1.59405809412027e-05
-2.52234330251963e-05
-2.82823040278396e-05
-1.45916344579976e-05
-1.39542682349556e-05
-2.43488396528812e-05
-1.11959530043923e-05
-2.19630687074761e-05
-1.01333132769366e-05
-1.21971912106997e-05
-1.42154146214827e-05
-2.36875077002969e-05
-1.18086204923579e-05
-5.6967737106795e-06
-2.7191726051029e-05
-4.56228080406976e-06
-1.3679393255703e-05
-1.80357398203712e-06
-1.32156440527479e-05
-8.09818426990111e-06
-1.61997622287012e-05
-7.94020923858241e-06
-4.37872222958914e-06
-1.71751532389465e-05
-1.69269778502591e-05
-1.19102904202212e-05
-3.62409055372792e-05
-1.01582017310106e-05
-9.98616727059217e-06
-1.14909682844286e-05
-2.38581796476906e-05
-2.06840150794583e-05
-2.07561310570132e-05
7.04770127203683e-07
-2.9366441864278e-05
-1.14335499676131e-05
-2.24089433941316e-05
6.73341893247723e-06
-3.51632082553143e-06
-9.79978518056106e-06
-1.96873016629286e-05
-2.13734067568671e-05
-3.3608772044299e-05
-1.51048648898544e-05
-2.31795937823829e-05
-1.97588587170387e-05
-1.90540365210536e-05
-2.22571378087174e-05
-3.45404846315486e-05
1.55205629585047e-05
-6.78616335052001e-06
-1.94330606420398e-05
-1.0073497612254e-05
-1.29641482173402e-05
-3.68605572196787e-06
-3.65270655302238e-05
-3.08305414726471e-05
-1.59250005363649e-05
-7.27443623463651e-06
-6.98628689697139e-06
-5.75768285716373e-06
-1.80812115601801e-05
8.33627809057938e-06
-1.37411606305821e-05
-2.71672640797742e-05
-7.27893491914714e-07
-1.07211247563455e-05
-3.69993574055359e-07
-2.42400398386987e-05
1.45929848841506e-08
-1.76161322511547e-05
-2.35667290141186e-05
-1.10026330405663e-05
-1.81200376026851e-05
-2.19764803977665e-05
-2.48207286865334e-05
-8.95447983370334e-06
-2.08142360256017e-05
1.82761572845196e-06
-2.96564097361279e-05
-2.25181578264153e-05
-9.29761901266418e-06
-2.62935883403143e-05
-2.16537457895215e-05
-9.83289788001979e-07
-3.17263605874746e-05
-1.41631357094756e-05
-1.82386713557719e-05
-1.61611578942421e-05
-9.90485781311087e-06
-1.68794984212625e-05
-1.37926966047869e-05
-7.51197253160015e-06
-1.69784031115641e-05
-5.71722596902384e-06
-8.57782262021298e-06
-2.86506226651935e-05
-1.92211588323107e-05
-2.49542627382175e-05
1.88846772266128e-07
-2.68820170696061e-05
-1.38437955513832e-05
-2.30343433192308e-05
-1.44337837777156e-06
-1.94297854965741e-06
-1.87168470383596e-05
-7.65755417456994e-06
-1.67208159256679e-05
-1.46858820581032e-05
-8.75002997548106e-06
-1.64301021308322e-05
-1.95164125747765e-05
3.97992628205116e-06
-2.87279393611903e-05
-2.31949773042329e-05
-3.42041208968007e-05
-1.4873428830002e-05
-1.90711078072949e-05
-2.10808737103395e-05
-2.4324400151961e-05
-1.81079859483338e-05
-1.86682027033863e-08
-1.23640590580404e-05
-2.0780460696067e-05
-2.31542560903723e-05
-9.26868566747441e-06
-1.871785409147e-05
-2.54514088782548e-05
-2.02954830091423e-05
-2.01802865941198e-05
-2.08173733492514e-05
-1.66921301091525e-05
-2.57299767624828e-05
6.99949144925501e-07
-1.88388319681105e-05
-6.31413317335497e-06
-1.54601050761165e-05
-1.86220318096385e-05
-2.90735887163233e-05
-1.23201953566771e-05
-1.85835595378678e-05
-1.05196812809604e-05
-3.55667768715218e-05
-1.64534495676302e-05
-3.10449308896373e-05
-1.85427755508443e-05
-3.12925734139148e-05
-1.28518869914022e-05
-2.86958585241065e-05
-1.9010497814946e-06
-1.68513070260892e-05
-1.54859616480876e-05
-3.43929188711889e-05
-7.26054736148217e-06
-1.68465198742052e-05
-4.53972705684181e-06
-1.92612910643488e-05
-2.0424171634708e-05
-6.415156921086e-06
-1.58833513986151e-05
-2.9567253718229e-05
-1.97778941715973e-05
-1.59035309685525e-05
3.41309051216567e-06
-5.97124839392198e-06
-2.19024018949697e-05
-8.11807167144908e-06
-6.77411701920945e-06
-1.97527684522398e-05
-1.72395032954495e-05
-3.29660861766321e-05
-2.60442433682099e-05
-1.54808079477774e-05
-1.99480372462193e-05
-4.88395354352739e-06
-1.39205937283268e-05
5.15740678322105e-06
-1.74869761415891e-05
-2.21220136492287e-05
-3.70044058620692e-05
-2.27543773376998e-05
-2.47073532541036e-05
-2.62380100873183e-05
-8.80868863497505e-06
-1.56605007536269e-05
-1.00195496834875e-05
-1.29091724890929e-05
-1.87852630809231e-05
-2.57382328312586e-05
-2.08365391909547e-05
-2.5157147338544e-05
-1.58207500374807e-05
-8.74912585681306e-06
-3.23902409816295e-05
-2.43836528841396e-05
-4.39844785085441e-06
-6.98345004294876e-06
-1.20617978210285e-05
-9.77128934042992e-06
-1.64982329459629e-05
-1.35002557783586e-05
-2.79560132074398e-05
-2.39486287457936e-05
-1.4104541004511e-05
-1.65764481888144e-05
-1.73681333209443e-05
-9.09807199614424e-06
-3.06048083999759e-05
-2.17409325646543e-05
-2.22090264200384e-05
-6.75475521818702e-06
-2.97755154083884e-05
-2.64338930580593e-05
-1.79897712734728e-05
3.90366721680509e-06
1.01132033616877e-05
-1.42954764289766e-05
-1.22646765328242e-05
-1.9271034948201e-05
-1.01914048179976e-05
-1.71020813077517e-05
-9.90416610414449e-06
-1.74855449266372e-05
-1.48088328349907e-05
-8.42834615914588e-06
-1.23474589501532e-05
-1.54713946167194e-05
-2.33171817171906e-05
-8.80007159865451e-06
-2.47344452764964e-05
-1.03361952125142e-05
-5.16733147021448e-06
-1.43029318383547e-05
-7.92391128836929e-06
-1.15871508691751e-05
-1.11174295079725e-05
-1.48154231859433e-05
-1.43956400724129e-05
-1.61763461294579e-05
-9.9838062928685e-06
-3.14399899520727e-05
-2.79865087953804e-05
-1.83912463318865e-05
-1.54170936894087e-05
-2.62921973395811e-05
-2.4020698848741e-05
-1.80338789863209e-05
-2.38730342099836e-05
-1.77326200476076e-05
-7.33151627361177e-06
-1.05288575813429e-05
-2.72088907932275e-05
-2.42731833019576e-05
-2.45517287709453e-05
2.2317983217767e-06
-1.14385845130543e-05
-1.35993784589425e-05
-1.42617090442257e-05
-1.2189704985117e-06
-1.83611840691257e-05
-2.29305736104409e-05
-1.30307526284691e-05
-3.7381893460219e-05
-2.11840506867204e-05
-1.84273979671247e-05
-1.31527019384803e-05
-3.01386095616106e-06
-1.51547520397574e-05
-1.13135471299165e-05
-2.17472050971509e-06
-1.97391311475336e-05
-2.3157725980132e-05
-1.63951628562516e-05
-1.99425329589007e-05
-1.83962453097422e-05
-1.29552105758674e-05
-1.0416456358036e-05
-4.69449931594035e-06
-2.94902898943909e-05
-1.61249443414808e-05
-1.79274181892917e-05
-3.45185134079312e-05
-1.52758293934238e-05
-1.33649057316678e-05
-3.8090825975483e-05
-2.26491509345815e-05
-9.62391272266835e-06
-2.68199106524866e-05
-2.01197029027661e-05
-1.51836353942829e-05
-1.64792859350851e-05
-1.77973172113277e-05
-1.54783127788072e-05
-7.60157590494419e-07
-1.00087833160552e-05
-1.7429855577409e-05
-2.92562495990784e-05
-2.86240118888421e-05
-1.32555464284651e-05
-2.9207574576411e-05
-6.56020116198702e-06
-1.63242557093841e-05
-2.81742840265301e-05
-1.76615237123072e-05
-1.28169588837085e-05
-1.56124820893691e-05
-2.35830661310681e-05
-1.92007770361729e-05
-1.50581645080892e-05
3.46220553024059e-07
-1.98666451969573e-06
-9.45965533392852e-06
-1.3347808549439e-05
-3.82610514679905e-05
-1.28538002761306e-05
-2.51873228238772e-05
-1.09679023578705e-05
-7.22038968579225e-06
-1.74681234042123e-05
-6.58232039215572e-06
-1.34793764334624e-05
-1.52038070921427e-05
-4.35223555326823e-06
-4.13708326461925e-05
-2.04147755305463e-05
-1.38056762730051e-05
-1.96162859083463e-05
-1.16539374931481e-05
-1.52474037962014e-05
-3.22186822998962e-06
-7.51587214073371e-06
-9.96981742385833e-06
-7.69284619634132e-06
-5.69080847028421e-06
-3.16902902672371e-06
-2.55251796177993e-05
-2.97182832622204e-05
-7.8030252987969e-06
-2.0576660065089e-05
-1.4151840921366e-05
-3.31534642617353e-05
-2.15786813588301e-05
-1.17935885333877e-05
-8.86439460839887e-06
-2.3791055732054e-05
-1.33959234443618e-05
-1.25709455333775e-05
-2.84792966090593e-05
-2.10706726665959e-05
-3.50791966671767e-05
-2.01631636859352e-05
-3.09411672025272e-08
-2.53980414178763e-05
-2.18852038223224e-05
-3.12579237771462e-05
-9.84064346751113e-06
-2.92556988380375e-05
-3.8065983902163e-05
-1.4404109506177e-05
-1.27248642279284e-05
-1.22402242392846e-05
-1.57152456819747e-05
-1.95918867582543e-05
1.99197868013675e-06
-1.82929239649706e-05
-6.00980832042833e-06
-1.89691161338189e-05
-2.31733153736929e-05
-1.62602606986672e-06
-1.65428939312811e-05
-3.45466551833705e-05
-2.05191545253582e-05
-2.87297767912014e-05
-1.30788643322147e-05
-1.21087583518659e-05
-1.68698418219545e-05
-1.50627054392883e-05
-7.91850328670696e-06
-1.7181009438621e-05
-7.96105067206832e-06
-9.46917786227582e-06
-8.81066233400873e-07
-2.34661032461285e-05
-1.77923408494635e-05
-1.1899082630202e-05
-7.1065545796332e-06
-1.71785617198072e-05
5.24390553180009e-06
-8.03572338715006e-06
-3.91895372182346e-06
-2.49910401233988e-05
-1.0038473469563e-05
-7.60554927708678e-06
-1.95289850400336e-05
-1.10655764696527e-06
-1.50139753601395e-05
-2.91954748627747e-05
-1.83924554159593e-05
-1.24700747028903e-05
-2.8277990732573e-05
-2.56992015941166e-05
-2.72270046044183e-06
-2.76248436488182e-05
-6.34284574263763e-06
-2.30133244969627e-05
-1.3515058614149e-05
-3.12372046544647e-05
-1.61402662468575e-05
-2.13804804732102e-05
-2.70760553246951e-05
-2.91775096347325e-05
-1.82996428047284e-05
-1.11104600363984e-05
-2.38788518382873e-05
-1.40738233384179e-05
-2.39148545612511e-05
-1.06923169182522e-05
-2.24078324911991e-05
-1.69249271880353e-05
-3.1950785049847e-05
-1.55639568697164e-05
-8.03129428030356e-06
-2.86926050888683e-05
9.86764418323251e-07
-5.78005158555493e-06
-1.4143151767134e-05
-2.41470909843957e-05
-7.93672372264576e-06
-1.51026622470286e-05
-1.13405701559853e-05
2.36405377575327e-06
-1.63964807132036e-05
-2.36290185245523e-05
-2.70092479826571e-05
-8.10599563242152e-06
-2.33013454498958e-05
-1.79503838237784e-05
-1.95823666474135e-05
-1.98992885334719e-05
-3.02269743102575e-06
-1.85222283258017e-05
-6.37669196354208e-06
-2.19511138090112e-05
-6.80596077103578e-06
-3.49733632503412e-06
-2.55908458438913e-05
-9.04530331735088e-06
-9.59902995235321e-06
-1.6681364181306e-05
-2.43360377915814e-05
-3.89588193567769e-06
-8.05796672348498e-06
-1.65897985448691e-05
-1.09934671210448e-05
-9.88828203962641e-06
-1.40079356641628e-05
-5.37563607310681e-06
-1.47157591120151e-05
-5.94635125945594e-06
-2.3883646657975e-05
-1.41242559239048e-05
-3.03818232955425e-05
-1.46998763436841e-05
-1.9100914356454e-05
-5.00794365140039e-06
-2.57906655939656e-06
1.00481182186062e-07
-9.05608599938617e-06
-7.69776088892307e-06
-2.2194623064667e-05
-3.08750753368289e-05
-1.00341903858368e-05
-1.97489348035563e-05
-1.21617144776931e-05
-3.43928720611335e-05
-9.79490203082806e-06
-5.40241612696859e-06
-5.4941471854965e-06
-1.00088538417246e-05
-2.28602832642088e-05
3.07533040824252e-06
-6.16005508592777e-06
-2.10273493881976e-05
-2.33340526845703e-05
-1.65925954371381e-05
-1.86214489380172e-05
-1.62164526442354e-05
-1.45226755482673e-05
1.06324206353219e-06
-9.41497950160671e-06
-2.69978043411255e-05
-1.89914216172946e-05
-1.19917515414919e-05
-3.76869300101042e-06
-3.26302384154669e-06
-1.812638798286e-05
-3.05770232999463e-06
-6.88341311388705e-06
-3.39709856131906e-05
-1.55034975481258e-05
-3.24730626420488e-05
-1.19575575282868e-05
-3.2448439302031e-05
-2.93194228051466e-05
-1.12120506877142e-06
-1.79576729918158e-05
-1.9047357540441e-05
-1.09991979170218e-05
-1.82223042880949e-05
-3.18493886295834e-06
-3.73411756405736e-05
-1.48629893464355e-05
-2.33131898893458e-05
-2.58312677781993e-05
-1.57892903543924e-05
-2.47478684078688e-05
-3.24788720692822e-05
-1.76517802039895e-05
-2.70505150717829e-05
-2.3062842355524e-05
-1.46029966797504e-05
-2.36966790410676e-05
-1.31001433633211e-05
-2.84065700423342e-05
-1.1619184872e-05
-1.85428068872164e-05
-7.07307565843836e-06
-5.59378603334859e-06
-2.72445355633435e-05
-7.02416042839871e-06
2.8910682309141e-06
-1.32141146439442e-05
-1.38997912861615e-06
-3.58676710461729e-06
-1.41931851320707e-05
-2.19168393455447e-05
-1.96986296816221e-05
-2.44153435860443e-05
-1.71021132068286e-05
-2.32711173441811e-05
-1.77207881933167e-05
-1.12235861439882e-06
-1.35424133992002e-05
-1.78750455794334e-05
-1.41408631062468e-05
-1.03348043562786e-05
3.95282380430044e-06
-1.73533490389647e-05
-1.86087551134073e-05
-1.367860411357e-05
-2.00781036039375e-05
-1.16495819160792e-05
-3.02482893901554e-07
-2.68088956765584e-05
-8.98901807915331e-06
-1.71962451416747e-05
-1.8928886910646e-05
-1.53110756173536e-05
-2.63715645261791e-05
-1.27120349496821e-05
-1.50788695098771e-05
-1.42906270632499e-05
-1.21517627679683e-05
-1.85287233165955e-05
-1.32619854052128e-05
-2.49362080467627e-05
-8.49745644323998e-06
-2.67845530661222e-05
-1.39955609453987e-05
-2.35827084786301e-05
-2.81214609902581e-05
-1.35155838822425e-05
-1.72331173955152e-05
-1.78080114378099e-05
-1.42517360966254e-05
-9.99662613259053e-06
-2.55885383868822e-05
-2.54320423897082e-05
-2.33126517705444e-05
-2.13403732373817e-05
-1.53844486237996e-06
-2.53926460400219e-05
-2.80370235327525e-05
-1.55597343335051e-05
-2.5992409822818e-05
-1.09444281718466e-05
-2.17197089300309e-05
-1.78236475605708e-05
-1.54839724931324e-05
-1.88663339495319e-05
-3.70176316800142e-06
-6.96978189584808e-06
-1.61321061822276e-05
-2.7141924145996e-05
-1.80788473292352e-05
-2.62665514736846e-05
-2.17102559247192e-05
5.45979730591993e-06
-1.15349051565558e-05
-3.20869899039677e-05
-1.38996811692707e-05
-1.06218970411499e-05
-1.40633229303401e-05
-1.09229993921021e-05
-3.05079244976244e-05
-2.17145660394836e-05
-2.85070231963396e-05
-1.7186787299246e-05
-1.4564680604901e-05
-1.54457398958693e-05
-1.43882139666329e-05
-1.73286699795528e-05
-1.41424901285009e-05
7.05738504823942e-06
-1.65894602562794e-05
-2.50517820584765e-05
-2.65262955722325e-05
-1.37817419648061e-06
-3.62275489403108e-05
-1.47970536492559e-05
5.13542963862854e-06
-7.96175527537963e-06
-5.72192811311075e-06
-8.5484317543936e-06
-1.07110174391298e-05
-4.45462635273004e-06
-2.27817054816414e-05
-1.43121498216977e-05
-1.17137286102336e-06
-2.19065925674459e-05
-2.99473648636504e-05
-2.06325462584267e-05
-7.79619756853366e-06
-2.19894994923674e-05
2.00388760810326e-05
-7.09068410077502e-06
-2.50530282233599e-05
-1.17641430341301e-05
-9.22207601830417e-06
-2.07731853481472e-05
-1.82763231682053e-05
-9.4283689119366e-06
6.41155939380079e-06
-1.6768673048043e-05
-2.76293143705402e-06
-2.77197682765515e-05
-2.56584614718347e-05
-1.92926893323361e-05
-4.73082717530527e-06
-1.41669572042746e-05
-1.63419240055886e-05
-1.61990870547855e-05
-7.4547236188582e-06
-2.41790905376675e-05
-2.42769429163276e-05
-1.01345670588535e-05
-1.00537477044367e-05
-2.43041510661684e-05
-1.34177693968391e-05
-3.59313859101798e-05
-1.45511647446237e-05
-2.30820808778661e-05
-2.19855200072627e-05
-2.96109480288698e-05
-2.55832710608633e-05
-4.79958886852561e-06
-9.69451399559753e-06
-9.26211853525933e-06
-1.86613942562501e-05
-1.26974269599056e-05
-8.64867727660723e-06
-2.00663561214343e-05
-3.11660615679178e-05
-1.72549993390689e-05
-2.01514147449785e-05
-1.63977685986032e-05
-1.62512814716498e-05
-2.18512503999508e-05
-1.60338412590443e-05
-1.06481702235496e-05
-1.41201964779012e-05
-1.1852471985759e-05
-2.33172124335476e-05
-1.03963207080488e-05
-7.57845812928517e-06
-1.68199554707983e-05
-3.89080455186942e-06
-2.62243788786597e-05
-2.00643263326273e-05
-3.13427030337374e-05
-8.56731503071073e-06
-3.0773173987356e-05
-8.23462276928946e-06
-2.74794881437104e-08
2.20083519684804e-06
-3.41288117675483e-05
-1.5616821578547e-05
-1.62662778741427e-05
-7.78165699032134e-06
2.75427656265848e-06
-2.74531185463833e-05
-1.78405980239164e-05
-2.20448721246919e-05
-2.66309825041478e-05
-7.81076665266773e-06
-2.16227492749794e-05
-1.02332081488255e-05
-1.85094411357301e-05
-1.17308955151713e-05
-2.09158734217936e-05
-2.55382630968727e-05
-2.30337648828676e-05
-5.13282452819189e-06
-2.84699296844806e-05
-2.08436588222133e-05
-2.26062708046932e-05
-1.89911677800913e-05
-1.9399283216337e-05
-9.46872201546305e-06
-8.40034128221083e-06
-4.00224974240281e-06
2.53042216160912e-06
-1.45453370092203e-05
-6.41422412840945e-06
-1.30547622655555e-05
-2.96939757450576e-05
-3.43101113743471e-05
-2.42636321538375e-05
1.02211665728924e-06
-1.41407888076611e-05
-1.69103201350883e-05
-3.1503703732675e-05
-2.37576127045745e-05
-1.00066115260952e-05
-2.24913072615202e-07
-3.15085799415147e-05
-2.25564780566255e-05
-1.42164286037642e-05
-1.59706761798619e-05
8.53312560036487e-08
-4.4211141245506e-07
9.15239912880753e-07
-3.28642968468845e-05
-2.59700768084893e-05
-1.34758530950007e-05
-1.8863377047665e-05
-1.59987241214482e-05
-1.04262130935916e-05
-9.66251029452937e-06
-2.27366489613023e-06
-2.55382488486606e-05
-2.86158335814696e-05
-2.12317049820756e-05
-2.05098106766689e-05
-2.3355354675214e-05
-2.03278517889778e-05
-6.31053758002635e-06
-1.05722156965478e-05
-2.61242669389838e-05
-1.16217087690532e-05
-6.84080313112285e-06
-1.21955642051937e-05
-6.63428749485965e-06
-7.69885153757811e-06
-3.90974431459314e-05
-2.72684379013368e-05
-1.98312186126264e-05
-3.26455625623185e-05
-1.83875958705819e-05
-1.88806024594582e-05
-1.26357282876027e-05
-2.83120565194744e-05
-1.3117735157336e-05
-1.48207503527627e-05
-1.9271244267064e-05
-3.045801118412e-05
-2.92434247183393e-05
-2.88357242752886e-05
-1.37760351888505e-05
-9.32594511632249e-06
-1.70856533338473e-05
-1.3164390428426e-05
-2.00515955835143e-05
-1.73005075028771e-05
-2.26026323080664e-05
-2.27203627399982e-05
-2.39657028682371e-05
-1.98079575041498e-05
-3.28592946130992e-06
-1.37131268287851e-05
-1.80584878774953e-05
-1.6675744960682e-05
-4.81858492599487e-06
-1.32720541023078e-05
-3.4553243878285e-05
-3.64639239898767e-05
-1.98212983418683e-05
-1.95664684754497e-05
-1.88137703238268e-05
-6.04755623415336e-06
-9.65115555414435e-06
-1.66956988516229e-05
-2.07818399083427e-05
-1.75374830887984e-05
-1.82831784284476e-05
-2.18818090448797e-05
-2.21166996438578e-05
2.46911692982816e-06
-1.16367618679138e-05
-1.97195662811702e-05
-2.63735053325257e-05
-1.44479108642282e-05
-2.00637883351901e-05
-1.02125039764264e-05
-1.7386268022276e-05
-1.91389709059217e-05
-1.51672116298973e-05
-1.36652646489584e-06
-1.16451398749046e-05
-1.61451380254758e-05
-1.55724160756669e-06
-1.72060579388839e-05
-4.16564251739369e-06
-6.19813055229321e-06
-9.23153147218427e-06
-1.24356086488985e-05
-2.73496571926458e-05
-1.13038777959294e-05
-1.29231481608592e-05
-2.04660465984471e-05
-3.58322892823776e-05
-8.78767931631353e-06
-1.06800669198517e-05
-1.53055437922385e-05
-1.83395116334174e-05
-1.34301054791713e-05
-2.90139281216981e-06
-1.22992381366663e-05
-1.84658239925756e-05
-1.85234481468663e-05
-3.37382917699041e-06
-1.95129270826565e-05
-1.7188036390106e-05
-1.16481910634802e-05
-2.53372986849879e-05
-1.11438981432862e-05
5.34266539555137e-06
-3.71739384977423e-05
-1.60057567563496e-05
-3.01037008665218e-05
-2.00599352580521e-05
-3.13375957711296e-06
-2.20331988161148e-05
-3.27289485516598e-05
-2.32401168963992e-05
-3.21743825599067e-05
-2.26286705703604e-05
-1.58023716949929e-05
-2.38024888776858e-05
-1.15114508928225e-05
-2.3402779317851e-05
-1.73149707450116e-05
-9.98072470665069e-06
-1.21725409723145e-05
-2.31578161306411e-05
-2.40362947064504e-05
-1.9397774123652e-05
-9.64075198584813e-06
-3.26366334307461e-05
-5.09649120379213e-06
-3.01772307300767e-05
3.12960071011131e-06
-1.11926489316774e-05
-1.9178919039927e-05
-4.90364279783958e-06
1.2655633509205e-05
-1.19373555724149e-05
-3.78421077483108e-05
-6.48040963405571e-06
-2.26295248803345e-05
-1.09650172548595e-05
-1.51791143817598e-05
-1.37203883229623e-05
-1.83467276256564e-05
-1.80603115348315e-05
-3.67040417565795e-05
-1.68453989208512e-05
-5.84952001724959e-06
-3.05052433026646e-05
-4.8488851614405e-06
-7.80857577556561e-06
-1.40036102198103e-05
-1.59896761037685e-05
-6.30294444047959e-06
-1.34521965836738e-05
-1.73836365463938e-05
-3.18421541553702e-05
-2.43924711191365e-05
-2.4390400931792e-05
-4.32379781255175e-05
-2.1587189861765e-05
-2.21651580912145e-05
-1.51965905940176e-05
1.08143315169203e-06
-3.11664082332091e-05
-4.76318018164176e-06
3.03578167172998e-06
-7.68738823803736e-06
-1.22636504159778e-05
-1.32323150806339e-05
-2.60034846891191e-05
-1.78191585203018e-05
-5.59949349911121e-06
-2.07462133772261e-05
-9.91238845902121e-06
-2.3577683975305e-05
-6.33382181860059e-06
-8.8861201261441e-06
-2.34180211857642e-05
-1.64462729830694e-05
-1.32780765760491e-05
-2.69493149001444e-05
-1.32490641295651e-05
-1.05940931847172e-05
-8.79321201573349e-06
-2.30395092451649e-05
-1.55338683375354e-05
-1.43159896959603e-05
-1.53834982782149e-05
-3.61514523913916e-07
-1.51148835866268e-05
-1.37294748668461e-05
-1.7512397371893e-05
-4.55190261853487e-06
-1.27752865667595e-05
-3.52571201791063e-05
-2.38795730488687e-05
-2.02440262863104e-05
-2.24740687279029e-05
-2.28046505220256e-05
-2.88225773755199e-05
-3.35172388700294e-06
-2.13072707454898e-05
-3.23135809308535e-06
-2.48156070342397e-05
-1.41844929659497e-05
-1.68910475961714e-05
-2.03912128497437e-05
-1.84346823862273e-05
-3.72274634702563e-05
-2.78710879052531e-05
-2.47320257152101e-06
-1.10327061871565e-05
-3.1250397661928e-05
-3.612265045987e-05
-2.29962455978707e-05
-1.05228631936555e-05
3.87018242899828e-06
-2.65967479793224e-05
-1.9075261238216e-05
-2.46119557260255e-05
-9.25884038781616e-06
-3.41529305097087e-05
-1.29990801213387e-05
-9.23364554271384e-06
-5.03912533931294e-06
-8.7616202519767e-06
-6.82804508391248e-06
3.67645884639188e-06
-1.62919427184633e-05
-2.46937087784052e-05
-1.98590946885745e-05
-7.8435582590187e-06
-1.11753312914318e-05
-2.36067475364814e-05
-1.03946299748395e-05
-2.53692104206446e-05
-2.27106410124812e-05
-1.94217333225691e-05
-8.98569448979515e-06
-1.77132325683418e-05
-2.2279824006313e-05
-1.89323950446356e-05
-1.74950683287879e-05
-2.33501331126855e-06
1.24545087390538e-05
-1.44178930314031e-05
-2.44306130489596e-05
-2.53969930795497e-05
-1.96087657320947e-05
-2.76076481440248e-05
-2.76789177086947e-05
-9.97428273998847e-06
-2.04476385724427e-05
-2.94218193757314e-05
-1.70034288634338e-05
-2.33168868949419e-05
-9.92586804139228e-06
2.53533895037224e-06
-7.73624585865822e-06
-9.62038876360147e-06
-1.18315339443692e-05
-2.46012956523029e-05
-1.66456068938179e-05
-9.67309787142171e-06
-2.6960620824042e-05
-2.23741479707163e-06
-1.44352311311516e-05
-2.17664189957813e-05
-2.26292449066001e-05
-7.50016563498326e-06
-3.0330401678203e-05
-1.26461031021945e-05
-3.23685407552224e-05
-1.36567028261896e-05
-1.37648952376323e-05
-1.7342741153932e-05
-3.91018042246974e-06
-1.27059018417944e-05
2.17805923259642e-06
4.71176880576124e-08
-8.56378311616557e-06
-2.37662408937529e-05
-3.77226009759063e-06
-7.70615557639414e-06
1.1225407161067e-05
-1.193150141365e-05
-1.18341570275285e-05
-2.20977692507955e-06
-1.91470800032392e-05
-1.37465236974116e-05
-1.15254659114671e-05
-1.29196361143771e-05
-1.16448048780533e-05
-3.32161830543458e-05
-3.59792508669921e-06
-6.67608515702428e-06
-6.30358613142353e-06
-4.21242867327431e-06
-2.10641478004632e-05
-2.44613598464837e-05
-2.73151655524253e-06
-2.62982735153599e-05
-1.02759644607293e-05
-1.81481506677493e-05
-2.68233355918612e-05
-2.29906921413176e-05
-3.26473514745361e-05
-2.15444625300795e-05
-1.29033941733367e-05
-3.14407043219627e-05
-2.75881566485947e-05
-2.05568317942617e-05
-1.4303750160575e-05
-2.27402916826031e-05
-1.07134991716721e-05
2.0441184076477e-06
-1.55493144095306e-05
-1.1338198081181e-05
-1.48102490781904e-05
-1.76967695370937e-05
1.12593887069127e-05
-2.16635858223554e-05
-2.47557784672801e-05
-3.40204066509722e-05
-1.2016068025019e-05
-1.66082480976733e-05
-6.38382639049644e-06
-1.86826284499458e-05
-3.26527393751853e-05
-2.76897828343992e-05
-1.35036879916068e-06
-1.36640822254066e-05
-1.67470170178669e-05
-1.3310039873879e-05
-1.71003549432356e-05
-1.3329101763063e-05
-2.6636787306599e-05
-1.79189651395623e-05
-3.07799544925747e-06
-1.01867682552026e-05
-1.74434136770846e-05
-2.39123891669367e-05
9.70344052840718e-06
6.63471962007966e-06
-2.40504556164309e-05
-2.18116009687101e-05
-2.0086799784031e-05
-1.80799338133432e-05
-7.29184655332674e-06
-1.96696398513564e-05
-3.32659218053154e-06
-4.12892639849901e-06
-2.15557447903288e-05
-1.59953650325014e-05
-2.39007799494184e-05
-3.12493260956073e-05
-3.99746863495236e-06
-9.84830897895484e-06
3.18185813214454e-07
-1.31350519503566e-05
-1.52536157840173e-05
-2.80014589816444e-05
-2.16747058124909e-05
-2.06767581015215e-05
-1.01935392351313e-05
-2.70013738942766e-05
-1.04871721280175e-05
-1.74956716354485e-05
-5.83188837199238e-06
-2.00510646865726e-05
-1.88973306123493e-05
-1.07402501469456e-05
-4.45127468984912e-06
-3.10778743313133e-07
-1.18587544373491e-06
-6.90465732667861e-06
-1.8981721719806e-05
-2.3342194811942e-05
-6.26182553582891e-06
-7.38470268918075e-06
-2.80717992699989e-05
-2.81926031658704e-05
-2.92513874017746e-05
-3.04913655737048e-05
-2.54289099198735e-05
-1.18419608130211e-05
-1.41297389834402e-05
-2.38734759733095e-05
-3.66904941017178e-06
-3.29175807067387e-05
-1.73880508763119e-05
7.53887322041633e-06
-1.51178309196882e-05
-3.82143741397215e-06
-3.93461338268586e-06
-1.26358744406159e-05
-2.90472782627472e-05
-6.96439707259606e-06
-1.69203274991331e-05
-3.85344360257731e-05
-1.67356565790392e-05
-2.03813285941764e-05
-6.10634357345637e-06
-1.84034609345221e-05
-2.749941338646e-05
-2.03670668227927e-05
1.69122994335244e-06
-1.24867730150267e-05
-1.69325141064081e-05
-1.75833259594078e-05
-1.37379437057635e-05
3.95236708811961e-06
-1.83334317784084e-05
-3.36299354742605e-05
-2.94211078060923e-05
-1.8926817853108e-05
-2.89359914820543e-05
-5.21001777167976e-06
-2.89120884991911e-05
-2.30148945984446e-05
-1.97451115322535e-05
8.72084102271433e-08
-2.38814372151628e-05
-1.28333865975216e-05
-1.82997940258774e-05
-1.04511321027734e-05
-2.49602627190906e-05
-2.23648685576993e-05
-4.39478797531893e-05
-2.43357008267524e-05
-2.49330886867911e-05
-1.84588848546065e-06
-7.66276790542254e-06
-2.98418367206153e-05
-1.82091412143821e-05
-9.65551032314401e-06
-2.55122806435579e-05
-1.83189752677926e-05
-1.49752132179907e-05
-1.76523695024175e-05
-1.75619869588293e-05
-1.28006396566369e-05
-9.76758973876024e-06
-2.68183399295935e-05
-3.45468203292078e-05
-1.35074578507222e-05
-1.49304602741739e-05
-2.10768831919971e-05
-2.19482159612285e-05
-1.98238164342259e-05
-1.80084941979236e-05
-1.32378819546913e-05
-1.06477072795066e-05
-2.71654776524865e-05
-2.60282887034869e-05
-2.10745356359546e-05
-2.58949654641915e-05
-1.70797333922122e-05
-3.00742879490296e-06
-2.24307741632999e-05
-1.96941746248239e-05
1.282099785101e-07
-2.04329158674508e-05
-2.25345655863096e-05
-3.19597839927682e-05
-1.85252291367128e-05
-6.98559189258407e-06
-1.2302718178119e-05
-1.67986881551761e-05
-3.15295952515996e-05
-2.28272188700334e-05
-9.2619302779172e-06
-4.97617784302338e-07
-9.08878147015399e-06
-2.26728848017327e-05
-1.09989598303655e-05
-2.47345891734083e-05
-1.90584302302564e-05
-2.71152860868895e-05
-1.76428666916539e-05
-3.7043944385103e-05
-2.12544188908241e-05
-1.65563374202165e-05
-1.19711160521081e-05
-2.85405672277263e-06
-1.9179186984552e-05
-5.02972260018226e-06
-2.90597161816556e-05
-4.40683033315164e-06
-8.65050753126518e-06
-2.65622086235512e-05
-5.69000012895178e-06
-8.07938168347366e-06
-9.49237867640998e-06
-2.43661300511474e-06
-2.91179194129013e-05
-6.6451875931715e-06
-1.74042901425881e-05
-2.29598069871757e-05
-9.01166145669313e-06
-1.5316122501896e-05
-1.83948820665737e-05
-1.56173982496721e-05
-3.28766981583447e-06
-5.64428068292587e-06
-1.72853418284997e-05
-1.77807535329812e-05
-2.85488831021361e-05
-1.69906059178569e-05
5.14554663212682e-06
-9.04707647149711e-06
-2.10285354853146e-05
-1.78211092263698e-05
-2.7971653664291e-05
-1.32265997563957e-05
5.1914993815168e-06
-1.67591613106882e-05
-2.05536135517231e-05
-1.59119638780229e-05
-7.60068304606208e-06
-1.45968553751005e-05
8.06464668526797e-06
-5.56433332661634e-06
-2.22373370216122e-05
-4.06700987849798e-06
-2.20771755763654e-05
-8.59836179639364e-06
-1.33023170573362e-05
-6.80030597918659e-06
-1.51739524794547e-05
-1.72248528039895e-05
-4.27377934543234e-05
-2.33434830956203e-05
1.64172715201818e-06
-1.32562722124203e-05
-9.71936283689399e-06
-2.16628124525588e-05
-2.69712538290836e-05
-2.46470391998654e-05
-1.4050686689294e-05
-2.19177074523923e-05
-3.16183748300633e-05
-8.08399122167782e-06
-1.45844917127871e-05
-1.14198211046731e-05
-1.55304980246313e-05
-1.54044572584469e-05
-1.86366344739731e-05
-2.92831303498507e-05
-1.40405875965598e-05
-2.21708866393503e-05
-1.90020849885702e-05
-1.01633988677101e-05
-1.09888792363607e-05
-1.88749729900398e-05
-1.04932091889661e-05
-2.16087708623827e-05
-1.72113110075101e-05
-3.62342733333368e-05
-2.3880010175154e-05
-1.63913471633161e-05
-2.52451027644403e-05
-5.36188509670312e-06
-1.9008806681916e-05
-2.07122583316104e-05
-1.09673030446433e-05
-1.40334972331408e-05
-2.08316657320202e-05
-7.04783991496692e-06
-1.36039553713338e-05
-1.17091046121286e-05
-8.45354292154e-06
-1.31208380238662e-05
-8.11090327399624e-06
-1.22508460775e-05
-1.48757607050486e-05
-7.40562867460449e-06
-2.26964063130285e-05
-2.54903339847447e-05
-2.11561902786889e-05
-1.47242524476738e-05
-1.47293713464305e-05
-6.9807120803502e-06
-9.12371393657328e-06
8.70852885379111e-06
-1.41803517616153e-05
-1.0990614451262e-05
-1.02628059963632e-05
-2.23625054386786e-05
-1.23188902993046e-05
-9.90684372779143e-06
-3.44827360859907e-05
-1.60121941323346e-05
-5.82246386876844e-06
-1.58475863959232e-05
-2.49372489588911e-05
-1.07685373842972e-05
-2.04531312755129e-05
4.04808182000838e-06
-2.35629237781687e-05
-1.52573319070279e-05
-1.11179837377058e-05
-2.91142386509265e-05
-1.91153471975557e-05
-2.63995159619347e-05
-1.43866842802998e-05
-1.35265953444815e-05
6.34594441491626e-06
-7.03624742535652e-06
-2.53559674560445e-05
-2.30178570855567e-05
-1.48758492226441e-05
-3.36668481434452e-05
-1.32428612041884e-05
-7.81365382566021e-06
-9.38331204536219e-06
-2.99406116700968e-06
-3.13868312277863e-05
-9.9670927872951e-06
-1.54859943138842e-05
-2.46042064102575e-05
-8.17670860088397e-08
-1.50496314144284e-05
-2.09517200095842e-05
-2.84688868690538e-05
-2.03133594279522e-05
-1.62758500614011e-05
-4.84451233389392e-06
-2.51210391229783e-05
-1.96051884532438e-07
-2.68321547138231e-05
-1.63619309737209e-05
-2.99914200353328e-05
-1.85851593442587e-05
-1.89063839804201e-05
-2.0927103348019e-05
-1.79476518665484e-05
-1.45890505805074e-05
-2.63335986532714e-06
-1.94247349914218e-05
-1.35832937681794e-05
-2.74295600145289e-06
-1.44385325937443e-05
-3.3194878365243e-06
-1.72260469976014e-05
-2.47172363998418e-05
-3.24031169255222e-05
-1.94587384480251e-05
-2.16901193419751e-05
-8.80318921691364e-06
-5.93074106287098e-06
-2.99767937476558e-05
-9.59161588083424e-06
-2.9454834088093e-05
-1.83646690143326e-05
6.19882449528003e-06
-1.85286290512634e-05
-3.71707107310396e-05
-3.18509082896049e-06
-2.43507160989181e-05
-1.49149070987711e-05
-1.9052788982315e-06
-1.50945912703292e-05
-1.94631044702401e-05
-2.00074018225256e-05
-2.66079290649215e-05
-1.67367886084869e-05
-1.09868775401703e-05
-8.52649541368632e-06
-1.73859089688935e-05
-2.77868665123676e-05
-1.79326573185972e-05
-1.79938155984914e-05
-1.22230566123661e-05
-3.63971655225086e-05
-3.30911370401517e-05
-3.1042221784449e-05
-6.79520572193249e-06
-1.32321600133215e-05
-1.76420593031202e-05
-8.22519047217063e-06
-9.53705837766531e-06
-3.13593722390878e-05
-2.54761251145781e-05
-1.51778279877424e-05
-2.59892636252778e-05
-3.08789136680264e-05
-2.9351708783787e-05
1.92592617985791e-06
-3.15084643056694e-05
-7.12131895354955e-06
-1.975774271815e-05
-2.7588297642065e-05
-2.70803663981637e-05
-1.88998458068743e-05
-4.82496611149845e-06
-1.47090774797499e-05
-3.27589737395551e-05
-9.60820177353372e-06
-1.53766991636216e-05
-1.70360293719959e-05
-1.31139497246789e-05
9.20781171503234e-07
-1.58051858287554e-05
-2.28985131195718e-05
-1.13244887247649e-06
-9.49239822310315e-06
-1.06783561246919e-05
-2.91160443084809e-05
-4.78583300402025e-06
-9.65841216351978e-06
-2.58312520696556e-05
-1.26008434188168e-05
1.67148990321502e-06
-1.35484427100977e-05
-6.74140753725765e-06
-1.60461138705981e-05
7.9025962143511e-07
-8.90426621432017e-06
-2.0050521258518e-05
-1.36361592569331e-05
-2.15035861408069e-05
-5.46535025056616e-06
-2.57350757115287e-05
-3.42196304063272e-05
-1.76669911445792e-05
-1.73179369088827e-05
-1.19249931774794e-05
-1.76860451179281e-05
-1.70883260216471e-05
-1.08717112661101e-05
-2.14668032899096e-05
-2.97623982576616e-06
-2.33539869099758e-05
-4.67784410858892e-06
-1.98109686356829e-05
-3.79226404598647e-05
-9.26140101270438e-06
-1.52996946572702e-05
-2.99247613040301e-05
-1.9907485237234e-05
-2.06706348619872e-05
-1.83197473703692e-05
4.07803161012705e-06
-1.46437780736496e-05
-4.6114125377542e-05
-1.34906591414722e-05
8.71254445349421e-06
-2.60821979644533e-05
2.61179499351286e-06
-9.22407513990689e-06
-2.25870931171772e-05
-2.21034937265937e-05
-8.49034858033588e-06
-8.8439635995087e-06
-1.50321967495545e-05
-1.80963220315996e-05
-2.34901118184515e-06
-9.26202924486719e-06
-3.34944008219558e-05
-5.42594192951568e-06
-2.11892935977368e-05
-1.16695631529011e-05
-1.01444981006304e-05
-1.75386304770245e-05
-2.76783386240649e-05
-1.21390315362591e-05
-3.03351938165126e-05
-1.24575149643902e-05
-2.61524068555082e-05
-2.04902012969788e-05
-3.51132072593104e-05
-2.91098352116019e-05
-2.78861787452598e-05
-3.61158689929775e-05
-1.63761540229545e-05
-2.232697337973e-05
-7.08334609484043e-06
-1.71549813250549e-05
-3.40258556672007e-05
-2.41072084870339e-05
-2.87760511463048e-05
-2.65825619823277e-05
-8.98190347605853e-06
-1.71818780185388e-05
-1.39401906831882e-05
-2.23339969530158e-05
1.98044859496081e-06
-9.98011149947705e-06
-1.5082835839042e-05
-1.85497998991721e-05
-1.7736606645746e-05
-9.52094137703566e-06
-1.82783388380101e-05
-1.36942975839044e-05
-9.56587423885894e-06
-2.15109439154108e-05
-1.89265482585657e-05
-1.98671050626231e-05
-1.2223441003002e-05
-1.09476941618385e-05
-2.28517140020365e-05
-2.20184328881365e-05
-3.60228409780979e-06
-2.94140369647939e-05
-2.19271455475428e-05
-1.84824247766915e-05
-2.05570211446797e-05
-1.68235114725694e-05
-1.862877915486e-05
-2.43041298896271e-05
-2.89706291971786e-05
4.66185228724999e-06
-2.92978810496038e-05
-2.194615806589e-05
-3.09857710600702e-05
-2.33089967746774e-05
-3.48623001437504e-05
-1.72561308738419e-06
-3.05589650902032e-05
-1.57675287932471e-05
-1.60408350940979e-05
-2.59165946255939e-05
-4.17981420811883e-05
-2.60841130025908e-05
-1.11404987957915e-05
-1.48295167858367e-05
2.8634894214301e-06
-2.80616723126784e-05
-1.59952295958232e-05
-9.30225803936779e-06
-8.7428451966631e-06
-9.72603994531039e-06
-2.01413360454227e-05
-1.47133295635292e-05
-1.55362040729116e-05
-2.63552605904162e-05
-5.30450899288214e-06
-5.9408327407982e-06
-1.69800630826446e-05
-2.76774604578801e-05
-2.1919519583782e-05
-3.12567247403775e-05
-1.54587047377004e-05
-1.72788896889596e-05
-2.45980010983926e-05
-1.28754065718247e-05
-2.29208199543038e-05
-2.49288213354361e-05
-2.21677733933717e-05
-2.26315586687818e-05
-1.6632595225131e-05
-4.06190444257457e-05
-1.20719708469129e-05
7.27062660511108e-06
-2.16912509429086e-05
-1.22737588118977e-05
-2.59783694159658e-05
-2.3574657262426e-05
-2.17192671524219e-05
-2.4048975154248e-05
-2.95473942849892e-05
-9.76168630459467e-06
-2.26487606330406e-05
-1.913150750763e-05
-2.17482133402629e-05
-2.06781771822579e-05
-1.96511233889484e-05
-3.28148181491774e-05
-2.56017147455916e-05
-3.0570862452e-05
-9.46222886002014e-06
-6.41123276708148e-06
-2.35300382982271e-05
-2.94743438059535e-05
-2.32216080385443e-05
-1.23320686698662e-05
-1.95586953305581e-05
-1.06449856761475e-06
-1.82735419704862e-05
-2.91443984969372e-05
-3.51148352199991e-05
-1.81353059791375e-05
-1.63690785453993e-05
-2.1956793830209e-05
-1.51151203159257e-05
-3.23442445708176e-05
-9.32096810667159e-06
-2.07202931964051e-05
-1.77963721995514e-05
-2.51401365601656e-05
-8.04243216145878e-06
-2.46398576666112e-05
-6.46546522095476e-07
-3.24340241760251e-05
-1.49787223381069e-05
1.81644330211647e-06
6.05600160639563e-06
-1.16053009557665e-05
-6.69938468748449e-06
-6.10092351906664e-06
-9.12906736873528e-06
-3.00205004987327e-05
-2.45232895835831e-05
-2.37637951713638e-05
-1.83934359511562e-05
-8.72491701295108e-06
1.96950847365643e-07
-2.66030550427144e-05
-3.12438525687601e-05
-2.45951335457744e-05
-7.9458593330168e-06
-2.16352890740713e-05
-2.31372529450405e-05
-3.082515025322e-05
-2.4649544476112e-05
-1.93802929543054e-05
-2.4747062845192e-05
-1.28703577855034e-05
-2.17208372278057e-05
-1.58108094654619e-05
-2.07142220627541e-05
-4.18450082365904e-06
-2.55234160525307e-05
-1.51439537693802e-05
-1.46757956079033e-05
-1.81346239684885e-05
-2.95550184243923e-06
5.70058993081943e-06
-2.38523152379946e-05
-1.95607204428301e-05
-1.90410753921092e-05
-8.3162641729028e-06
-1.79005388556656e-05
-5.04145258581142e-06
-2.8786043529914e-05
-1.22814913015633e-05
-1.68497978210489e-05
-1.95788465725987e-05
-2.23123200795335e-05
-1.72325052679417e-05
-3.84608832889558e-05
-2.00526794500466e-05
-7.93693135133226e-06
-1.01886631659328e-05
-1.68554428753586e-05
-1.61376452331041e-05
-2.29651110714076e-05
-1.00398102656823e-05
-2.03552491359101e-05
-9.69943436427155e-06
-1.09209967529395e-05
-2.04079071476427e-05
-1.85063021774539e-05
-1.80091735828193e-05
-2.41366062625689e-05
-2.16124850750249e-05
1.28067166927592e-05
-1.78883769427612e-05
-1.45988287628512e-05
-1.61120830276591e-05
-2.10052841359509e-05
-1.84942007570775e-05
-1.88516658569666e-05
-2.55960923066836e-05
-2.76107716645675e-05
-2.20579929467217e-05
-2.66854539666389e-05
-1.71213000703086e-05
-2.60812096879124e-05
-2.97879644293418e-05
2.57420723991836e-06
-1.67257158654829e-05
-2.40938830823174e-05
8.1331110328314e-07
-8.2137948725015e-06
-3.14325166773133e-06
-3.01180314696471e-05
2.48538045330017e-05
-2.44165235045034e-05
-9.0382939429743e-06
4.42431831504222e-06
-1.40133313626638e-05
-1.90389479510022e-06
-2.61843344150873e-05
-2.50824649850237e-05
-1.13109733090166e-06
-2.01624054947106e-05
-2.50850359663025e-05
-2.16779273896271e-05
-3.86712704532207e-06
-2.26329218883182e-05
-6.50966237913902e-06
-1.95301958428171e-05
-2.00100418172092e-05
-2.12477545326776e-05
-1.91217871525853e-05
-1.19327923028378e-05
-2.60742011598155e-05
-8.71079586225261e-06
-1.31264762028664e-05
-1.09700730284041e-05
-1.18550906474685e-05
-2.7430628081489e-05
-1.48283653177955e-05
-1.41368986727646e-05
-1.24462677491651e-05
-1.81378701706358e-05
-8.67109289708668e-07
-2.79709787628803e-05
-6.37494320927931e-07
-2.2374430707535e-05
-1.05927113789356e-05
-2.65360874850573e-05
-1.82608049990021e-05
-2.01812029850306e-05
-1.21361683158094e-05
-2.40185386380432e-05
-5.57556222536163e-06
-3.39672302771617e-05
-1.72303740862075e-05
-7.91998607607812e-08
-3.34931797560799e-05
-1.6870568344376e-05
5.58397955476796e-08
-2.96035125540504e-05
-2.24888681705452e-05
-3.52558701882811e-05
-5.98322478302405e-07
-1.66424276305073e-05
1.49447288912643e-06
-3.02950293420964e-06
-1.57866353773795e-05
-1.21767073151183e-05
-2.50257629364212e-05
-2.20094110274179e-05
-2.54051877559397e-05
-1.03469552165038e-05
