# Supplementary material for: Research on computational propagation and identification of mine microseismic signals based on deep learning
Source: PLoS One. 2025 Oct 22;20(10):e0334641. doi: 10.1371/journal.pone.0334641 (PMC12543183; doi:10.1371/journal.pone.0334641)
Supplement: S11 Data — (ZIP) [file pone.0334641.s011.zip › 000101100002632.xlsx_0.txt_24.txt.txt]

-2.28307520053908e-05
-1.08386212414853e-05
-2.60521300104153e-05
-1.00582664397049e-05
-2.51023934330599e-05
-1.38834219625605e-05
-7.19060129997848e-06
-1.85674599360995e-05
-5.97730013284816e-06
-1.48978514787335e-05
-2.85572062260517e-05
-3.04244857838941e-05
-1.29703724857768e-05
-2.37831791604223e-05
-1.66472476879611e-05
-3.90514346246847e-05
-2.05110094640155e-05
-1.52823763058807e-05
-4.98684111418037e-06
-2.24966531669742e-05
-2.82440851089858e-06
1.66794506313622e-06
-1.75082973224045e-05
-1.19585054392465e-05
-1.50625057861217e-05
-1.88136198194178e-05
-1.18477914861448e-05
8.81180112690744e-06
-1.94166005856796e-05
-3.42167540160536e-05
-1.5410148461749e-05
-6.30858862270446e-06
-1.38294455589738e-05
-4.38997426537713e-06
-3.69788032604926e-06
-1.52779053456297e-05
1.25044232719288e-06
-2.69951071716353e-05
-1.28238310089834e-05
-2.81804217881648e-05
-2.1452036628832e-05
-1.28037731148693e-06
-2.31032145958069e-05
5.19213073677885e-06
-1.64824369597208e-06
-3.9690777744895e-05
-1.40657335930336e-05
-2.37985518639337e-05
-1.55368054224055e-05
-1.03956189638151e-05
-1.66232725392424e-05
-2.32568950198033e-05
-3.9316817103471e-06
2.67785325312252e-06
-1.22783328247897e-05
-6.30976390665814e-06
-1.0343639952092e-05
-1.93625801187834e-05
5.7638634152813e-06
-1.53009750941234e-05
-1.97061234800573e-05
-9.83637847195135e-06
-1.90208588463712e-05
-4.04670622114443e-05
-2.05519933624748e-05
6.37638489637798e-06
-2.88916373730411e-05
-6.28408623693051e-06
-8.49136880146568e-06
-1.25157117089643e-05
-1.59551941676835e-05
-3.07102953314751e-06
-6.5585683486377e-06
-1.51849102392451e-05
-1.20951262972852e-05
-2.22325355934762e-05
-5.21938920317063e-06
-2.13302702964212e-05
1.6354503933486e-06
-4.04739213344057e-06
-1.02022613531196e-05
-1.9132199655352e-05
-1.10009713377674e-05
-1.47695623511266e-05
-5.50799430562208e-06
-2.45244810204082e-05
-9.75632511934428e-06
-1.81305542996418e-05
-8.37754592693836e-06
-7.28195821869277e-06
-2.1212955059443e-05
-2.01020608949231e-06
-2.92844615474367e-05
-6.95123809513613e-06
-1.65838106987565e-05
-3.13046450536009e-06
-1.86268056067158e-05
-2.495675653728e-06
-1.63857822516185e-05
-1.28285912926263e-05
-9.05635606821234e-06
-2.01054295026443e-05
-1.95806081172913e-05
-2.2220501655859e-05
-8.94439394802054e-06
-7.95278161636986e-06
-1.28073308897864e-05
-2.48778310388984e-05
-2.12044279072443e-05
-2.4833138489733e-06
-1.45385993483325e-05
-1.54933084286439e-05
-2.93769532439432e-05
-3.62361113655005e-05
-1.38871638629996e-05
-7.02561648758346e-07
-2.06307708533526e-05
-1.73503487699901e-05
-2.82605562162343e-05
-2.11123088680532e-05
-2.59998159228345e-05
-2.03252299473344e-05
-2.35772908315376e-05
-1.13663406542267e-05
-1.5730406950731e-05
4.05157445689521e-06
-1.43139187181354e-05
-3.12329211001378e-06
-3.72631192610035e-06
-3.15410058105039e-05
-2.40969340515797e-05
-2.84962568770943e-05
-2.29086695179978e-05
-1.95211897907816e-05
-1.81126509581624e-05
-8.13179281545811e-06
-6.79364798417124e-06
-1.3699823638956e-05
-1.69748485217801e-05
-2.39276789553892e-05
-2.09044991792324e-05
-2.9284365942963e-05
-1.14576901455493e-05
-1.76543136986279e-05
-2.62708539704271e-05
-3.99582659437105e-05
-3.80657417098823e-05
-7.84221522401512e-06
-1.91156049305082e-05
-1.43694164843869e-05
-1.00281276677909e-05
-1.4139367544868e-05
-8.7051979543107e-06
-2.34082025652769e-05
-2.12426924051432e-05
-1.05264046175153e-05
-2.31644142775432e-05
-1.07256551933169e-05
-1.47136493093521e-05
-9.80193922817196e-06
-3.2321120117635e-05
-1.19070406598011e-05
-3.51938960164525e-05
-2.32574646688462e-05
-7.16465954698646e-06
-1.11344462495386e-06
-1.83219603228512e-05
-2.19539894484374e-05
-1.58085118015548e-05
-1.24635149794358e-05
-2.39390345153565e-05
-2.48046189852021e-05
-1.91570361884866e-05
-9.96552514748662e-06
-1.20316886770868e-05
-1.5614437894752e-05
-5.39296927921824e-06
5.00404116502789e-06
-2.57431134262209e-05
2.86173283777159e-06
-2.09835120828468e-05
-1.8329309888885e-05
-1.40724302521205e-05
-2.75395120801771e-05
1.60290577352187e-05
-2.25237819226746e-06
-2.24047127295779e-05
-2.84922594210347e-05
-2.73498248379009e-05
-2.21670279090229e-05
-2.138174035702e-05
-1.50221565036952e-05
-2.06744811824401e-05
-2.45974141944032e-05
-3.55259622619835e-06
-2.59614548158541e-05
-1.7028722091301e-05
1.31349293756816e-05
-1.60841075987321e-05
-2.22951788961186e-05
-2.06216052389445e-05
-2.24750835937573e-05
-1.30337145863143e-05
-1.52844506782273e-05
-1.21772494533926e-07
1.15243578223282e-07
-1.03641260202915e-05
-1.8454956302695e-05
-1.27399866594269e-05
-1.12753725870154e-05
-6.13601673548783e-06
-1.5706521461232e-05
-2.28048658942065e-05
-2.09386668918129e-05
-8.32016189145569e-06
-2.58976361749016e-05
-3.71052546274765e-06
-2.82913431464112e-05
-2.4319872674045e-05
-1.24568302342646e-05
-1.39353121591556e-05
-2.67299351190349e-05
-8.64070323247017e-06
-1.83004759464574e-05
3.48676338631961e-06
-1.90205352724181e-05
-1.27943856056947e-05
-2.34465686104614e-05
-1.93445204071183e-05
-1.43728702679134e-05
-1.18972342574232e-05
-1.63560971317357e-05
-1.58569034153334e-05
-8.53597279494444e-06
-4.96530727310764e-06
3.64566213573337e-06
-2.03061615033873e-05
1.99660493134778e-06
-8.12139194639196e-06
-1.06547766451763e-05
-9.11512012594688e-06
-2.61459222217174e-05
-4.09635235265022e-05
-1.43587443492983e-05
-2.2898563514395e-05
-7.92497479823976e-06
-9.07014464402255e-06
-4.40910844311005e-07
-2.57898858941901e-05
4.70572790178556e-07
-2.40292981363959e-05
-4.14124089906757e-05
-8.12006444096005e-06
-1.67752242328376e-05
-2.4932508582316e-05
-1.48550764552444e-05
-2.3376245277716e-05
-2.57815986640486e-05
-7.81913187646531e-06
-2.74293300715164e-06
-1.5348262231672e-05
-1.53698947543813e-05
-1.7075497639603e-05
1.42288637154245e-06
-1.48476325796735e-05
-9.14813835541988e-06
-2.16783566741565e-05
-1.02040796730531e-05
-1.58079771855404e-05
-1.59482117807085e-05
-2.31481890418126e-05
-1.40064773825967e-05
-2.5344530527357e-06
-1.60653997820989e-05
-1.89481688479927e-05
-1.60975316523803e-05
-2.04920536282585e-05
-1.58844600001593e-05
-1.03150961808172e-05
-1.62106296778154e-05
-1.3234623344504e-05
-1.58283819025161e-05
-2.51919457123555e-05
-4.07250462262393e-06
-3.95572671140218e-06
-6.61340770264083e-06
5.17214394697237e-07
-1.21553334842509e-05
-1.9867615066764e-05
-8.32152246392621e-06
-6.26956815844671e-06
-1.62384439539142e-05
-2.71854918028045e-05
-1.37077769991073e-05
-2.94818470658891e-05
-1.41121310272627e-05
6.431381621864e-06
-2.76469162825714e-05
-2.87925689954629e-05
-7.75467911557791e-06
-1.11935872245482e-05
-2.50973699547067e-05
-8.12901721593191e-06
-5.10138406378352e-06
-1.58290646756916e-05
-2.30932247479084e-05
-2.84896740390167e-05
-1.30907492734018e-05
-1.29890495775377e-05
-1.77660577878757e-05
-1.83628108839744e-05
-4.82259247154529e-06
-3.06625075388294e-05
-1.1770530593079e-05
-1.54964379212663e-05
-4.42125514433156e-06
-1.89760397834197e-05
-9.6678483936954e-06
-2.87875935816326e-05
-1.57494403490809e-05
-3.38301475379963e-06
-6.4317214250621e-06
-5.05193848258293e-06
-8.80012055504646e-06
-9.78190377183317e-06
-1.4648540832201e-05
-2.87862916641455e-06
-3.08852528906765e-06
-1.36533142000951e-05
-2.98425809761171e-05
-2.00353073636559e-05
-8.59103568269348e-06
-3.29839445667673e-05
-1.887168695452e-05
-5.9348555248403e-06
-1.91361406105126e-05
-2.86749240536959e-05
-1.71222059289675e-05
-2.38555110164346e-05
-1.54848446840538e-05
-2.80158867999354e-05
-2.13749818259203e-05
-7.48148671163665e-06
-1.34909360215682e-05
-6.26170754291385e-06
-5.83127766279731e-06
-1.87986669891517e-06
-2.45093312679216e-05
-1.26621725148507e-05
-1.19577232400045e-05
-3.18693076533697e-05
-7.13335166126718e-07
1.68177961337039e-06
-3.05806878220199e-05
-6.80631519447422e-06
4.68763536379138e-06
-1.03484254917922e-06
-1.32033413270128e-05
9.75598186329328e-06
-1.79776888825853e-06
-2.14736372554477e-05
-2.10889791668334e-05
-7.56073450340445e-06
-6.33442832422958e-06
-1.13881421944551e-05
-1.36414960224915e-05
-1.65492374034853e-05
-1.70816292234885e-05
-1.64124588938246e-05
-3.58507326386796e-05
-2.5492776175551e-05
-1.03500611950333e-05
-1.62818447425932e-05
-2.30764381647067e-05
-2.68084489161174e-05
-4.73528526010247e-06
-2.46805131502549e-06
-2.1196009958318e-05
-1.1617992136691e-05
-3.64612648412302e-05
-1.78770366593704e-05
-1.34887790924415e-05
-1.54009311002361e-05
-1.65044051214353e-05
-2.80961297438913e-05
-1.76885383411219e-05
-1.42489815137545e-05
-2.50706509203743e-05
-8.88316211114186e-06
-2.0217427601826e-05
-2.38878408738573e-05
-2.38478741754289e-05
-1.4124454094539e-05
-1.13935997018257e-05
-1.19742804270289e-05
-2.36090929791962e-05
-1.15787543245731e-05
-2.59590837525774e-05
-8.7040137764485e-06
-7.48761802249371e-06
-7.17364824888347e-06
-1.91595645742765e-05
-1.3584536974924e-05
-1.15888673818112e-05
-1.10977936498335e-06
-2.56620654294913e-06
-2.42468652140788e-05
-1.03743479639818e-05
-2.04633923634488e-05
-9.77368526636835e-06
-1.94995628749176e-05
-1.34523855207534e-05
-1.43173281114489e-05
-4.03196922913698e-05
-3.61260443856325e-06
-2.4073757753826e-05
-1.54980998953132e-05
-1.93392664764415e-05
-1.02805625202999e-05
-1.19549027003973e-05
4.71584344307184e-07
-1.92147457421258e-05
-2.35614657372877e-05
-9.67136393879806e-06
-1.80393714694631e-05
-2.54700085854265e-07
-4.12518813235733e-06
-3.0728959772084e-05
-3.50797524846617e-05
-1.83767033102828e-05
3.32076850084923e-06
-1.49599497531957e-05
-1.8461630023044e-05
-2.07806839278375e-05
-1.92244972253291e-05
-2.24027126425644e-05
-1.28347933236503e-05
-7.64319430566233e-06
-8.95946334213816e-06
-2.52876411030952e-05
-1.12874844311755e-05
-9.2870166414446e-06
-8.43503876360772e-06
-1.07567869453076e-05
-9.24325866564761e-06
-2.41854203791132e-05
-6.80379364266354e-06
-1.34835815548889e-05
-2.29901562440568e-05
-2.66123679085707e-05
-2.01407655735638e-05
8.3308043776345e-06
-1.00044745003053e-05
-1.74354935530451e-05
-3.55384961120268e-05
-1.30012610949509e-05
-1.6719904741731e-05
-1.64779279315558e-05
-1.79687946551555e-05
-3.23543992009985e-05
-1.77805623204655e-05
-2.89741086627673e-05
-4.24599692773463e-05
-2.53607308261745e-05
-1.00798859980007e-05
-1.76085529852621e-05
-2.05846400500001e-05
-7.78842083050271e-06
-1.2828341614089e-05
-5.71669640485322e-06
-1.39333177789759e-05
-5.68884166628826e-06
-1.85842887930588e-05
-1.48141864944168e-05
-2.01783480708128e-05
-1.89929845268073e-05
-2.46124520352936e-05
-2.03994957320222e-06
-3.1097649100288e-05
-2.70479164689328e-05
-2.16205870177113e-05
-3.38171095742689e-05
-3.13472851444551e-05
5.7760958546513e-06
-1.74051696173716e-05
-2.8361895760902e-05
-1.56335425875628e-05
-2.32326558615078e-05
-2.17566189225912e-05
-2.12321942917092e-05
-6.17622031138374e-06
-1.71506720074312e-05
-4.13597910128849e-05
-9.96919717566776e-06
-2.02873511857123e-05
-1.92721109100128e-05
-9.02214819590419e-06
-1.84913972433059e-05
-1.3806248551796e-05
-3.1321428547723e-05
-7.38822343517889e-06
-8.54918025039299e-06
-2.16835222861432e-05
-2.17842914362357e-05
-9.97000897635114e-06
-7.9657420614129e-06
-1.99227953221117e-05
-6.03217000971902e-06
-1.16408164693458e-05
-1.15010050149693e-05
-1.68831652969208e-05
-1.80269130929493e-06
-8.13111088423923e-06
-1.54132358679261e-05
-3.45853412854373e-05
-2.34650811551663e-05
-2.34999833725055e-05
-5.36831286014797e-06
-1.24284143710679e-05
-1.91645247819923e-05
-1.63035141765987e-05
-2.26618936969899e-05
-1.07959734367886e-05
7.05564257370985e-07
-9.89565782392143e-06
-2.65743023581873e-05
1.5182117954591e-06
-2.62482774479122e-05
-2.45578595265946e-05
-1.74472424134005e-05
-3.21163589983956e-05
-1.96059334945562e-05
-1.41355991043587e-05
-2.95934199113018e-05
-1.42488866684089e-05
-1.0029053605408e-05
-3.33110620795069e-05
-2.19746852725242e-05
-2.33856833456796e-05
-1.86564733291773e-05
-1.37260409044009e-05
-5.90410791370658e-06
-2.02135596933972e-05
-5.90074134638904e-06
-1.46838606980218e-05
-1.56945515906852e-05
-8.71059922537801e-06
-1.84801285646329e-05
-3.13089492572169e-05
-1.55344556625537e-05
-3.10675860397906e-05
-2.31726185435462e-05
-1.23843566296077e-05
-2.87378835175289e-05
-2.48768622300449e-05
-2.09490269391123e-05
-2.70676931383711e-05
-1.90985496087489e-06
-2.43346764224442e-05
-2.5371425839231e-05
-9.10855303342463e-06
-1.3212485736574e-05
-2.67134572284241e-05
-4.38594094540912e-06
-9.83030254985577e-06
-2.14926952257251e-05
-8.82218113913371e-06
-3.70318734583946e-05
-7.19328526431376e-06
-5.64050360316906e-06
-9.54909337195185e-06
-2.21468069660549e-05
-2.06255986538022e-05
-1.24586818451399e-05
-2.96929548638452e-05
-1.41252050669773e-05
-2.98998189617718e-05
-1.24750712479009e-05
-1.61897948839935e-05
-2.62687269005396e-05
-1.88441618116187e-05
-7.02145405294172e-06
-2.47894531182448e-06
-3.73320821277698e-06
4.56374660776715e-06
-1.42774718760037e-05
-8.95317376067189e-06
-2.30131501278268e-05
-3.26259745355697e-05
-1.3092987427702e-05
-1.00964967132141e-05
-2.56893910493361e-05
-3.9663392243467e-06
-5.41665030851537e-06
-3.15785337020437e-05
-9.10016566408987e-06
-1.65460712653466e-05
-2.20641969392589e-05
-2.34576443926801e-05
-1.89661026544438e-05
-9.1317874470295e-06
-1.21760423265815e-05
-1.54927018377754e-05
-1.60001894096996e-05
-1.16345311054282e-05
-3.16186962953722e-06
-5.63975275917241e-06
-5.86971468535435e-06
-3.61745260548852e-06
-1.81511358576602e-05
-9.65295229355626e-06
-1.473086922544e-05
5.04725671909214e-06
1.18273927579936e-06
-2.62589436585995e-05
-1.3062888417709e-05
-1.98844699617353e-05
-2.56923576893939e-06
-1.18039799937874e-05
-1.56892043454948e-05
-2.72726559959315e-05
-1.61775499567107e-05
-2.79993177171272e-05
-1.90662229799084e-05
-2.51237291820349e-05
-2.71445295674646e-05
-3.42951153855971e-05
-1.98699007601619e-05
-3.57521584652785e-06
-1.81056463430893e-05
-2.98740784101645e-05
-4.37871288089377e-05
-1.82399353627286e-05
-2.59256312876628e-05
-9.75187883143888e-06
-2.37322003376459e-05
-1.13330565148988e-05
-1.53281112340819e-05
-1.24247460521486e-05
-1.72050383512195e-05
-3.58689856212777e-05
-1.27873371900913e-05
-4.24484070357062e-06
-1.33420022820549e-05
-2.16829128561912e-05
-1.08231421671702e-05
-1.14052706959087e-05
-1.52567994554958e-05
-1.96418452393502e-05
-1.43694114753179e-05
-1.75416804806195e-05
-4.35730617054366e-06
-1.70727138501231e-05
-1.81582873551223e-05
-2.55273968410901e-05
-2.85564429423378e-05
-1.20291421675565e-05
-1.21678418695063e-06
-2.78465644738795e-05
-3.1272764736804e-05
-2.75949106700739e-05
-1.88629124326279e-06
-1.19792692016074e-05
-1.09546603859478e-05
-1.53021786945319e-05
-2.08699450629877e-05
-1.92291256813948e-06
-6.49405095200146e-06
-1.39872194417863e-05
-1.27191909054554e-05
-2.24043761377949e-05
-1.3683487876161e-05
-1.56299730775925e-05
-1.48388968096875e-05
-2.04041851289371e-05
-1.49412478250422e-05
-2.05910264385117e-05
5.94335419814651e-06
-1.11585583683031e-05
-1.65365402005875e-05
-2.38438778134864e-05
-2.63362811359156e-05
-6.07106417080516e-06
-1.39130742329971e-05
-2.08087287033432e-05
-8.17606142774734e-06
-2.79105556365063e-06
-8.3464870629329e-06
-2.46929018636838e-05
-1.09375218646181e-05
-2.09686911720745e-05
-2.29907072503662e-05
-2.43180137653692e-05
-1.06222553242253e-05
-1.61903607402197e-05
-2.50589430021223e-05
-1.41814872673678e-05
-1.94042556155744e-05
-1.96749593116994e-05
-1.70660629810807e-06
-1.39695675086458e-06
-1.25913308344984e-05
-1.41105743873153e-05
-2.66004647800703e-05
-9.51589656055036e-06
-1.48473002738197e-05
-1.13739201496068e-05
-1.67923609870857e-05
-3.18683629286011e-05
-2.01238803792165e-05
-8.79828425645557e-06
-1.05657591304513e-05
-1.06197375871803e-05
-1.18968625166395e-05
-3.83894753935901e-05
-2.80199142819358e-05
-1.63952990269126e-05
-1.45267832354375e-06
-1.84132426980553e-05
-9.43477348163732e-06
-2.22247176278929e-05
-1.7809457366723e-05
-1.63198308188237e-05
-6.99844241388319e-06
-1.29635449373004e-05
-1.14461277597721e-05
-2.80442276548786e-05
-2.79964312048749e-06
-2.42681951794919e-05
-1.33382535103859e-05
-1.27316096199285e-05
-1.32396784008604e-05
-2.13503323026241e-05
-1.13647047131e-05
-1.44167718670728e-05
-1.45439216838387e-05
-9.48011559916696e-06
-2.40844601475964e-05
-1.8898222916296e-05
-2.31733661472851e-05
-2.09055627636731e-05
-3.0030996886565e-05
-2.20820983986197e-05
-2.91418920295029e-05
-2.06062150921582e-05
-2.37712578190049e-05
-1.93879274541285e-05
-5.60595646925543e-06
-1.52539870228533e-05
-1.50693572185913e-05
-1.24704818243327e-05
-8.37828922651317e-06
-1.62005163377158e-05
-4.75997226970668e-06
-3.10659226578799e-06
-3.96511466027148e-07
-2.6735506505899e-05
-3.89592647910394e-05
-1.99550557587085e-05
-1.41770111720658e-05
-2.95353240814376e-06
-9.96779662785156e-06
-2.33051212642622e-05
-2.41076328942936e-05
-9.75941006363764e-06
-1.76609624636056e-05
-1.94114060957091e-05
-1.69914285992997e-05
-2.93136996263472e-05
-2.41774729999006e-05
-1.18399521836385e-05
-2.53144468583341e-05
-1.39082147336866e-05
8.30324249914369e-07
-5.67573529934794e-06
-1.09984071514608e-05
-3.11064036093101e-05
-1.95383731269777e-05
-1.97563390461421e-05
-3.38321739882495e-05
-2.53139753103507e-05
-1.95117023059532e-05
-2.95751170992024e-05
-1.434355424695e-05
-2.40047055984431e-05
-1.96571618881314e-05
-1.52744186285107e-06
-1.90659502887926e-05
-1.12051695588498e-05
-8.63452217295484e-06
-1.52262387466393e-05
-2.81145387912362e-05
-6.84071510453475e-06
-3.18044395512637e-05
-1.31512164283881e-05
-1.70865798321251e-05
-2.58405189424082e-05
-2.17741150805119e-05
-1.56983364303055e-05
-1.8516561878161e-05
-2.02182253123362e-05
-5.66443946982547e-06
-1.49116732954455e-05
-5.00347257285411e-06
-1.72577334416484e-05
-2.63522914382524e-05
-1.96949978021955e-05
-1.5393231163116e-05
-2.99207065401235e-05
-1.01244257593827e-05
-1.04802997254414e-05
-1.93667622029049e-05
-1.75188191915907e-05
-1.88186448092497e-05
-2.65467675503239e-05
-1.86930918065287e-05
-1.4798360471667e-05
-2.40842091769437e-05
-2.96353183439535e-05
-2.25312768606697e-05
-1.02713373276397e-05
1.56638485449782e-06
-9.19668906865457e-06
-7.58250884049022e-06
-1.64536739864008e-05
-1.92311226400388e-05
-1.02383427500976e-05
-1.32358751236781e-05
-9.60665476343789e-06
-2.01729728186251e-05
-2.90985200131531e-05
-3.6710520839661e-05
-9.53721630695837e-06
-1.26025985758581e-05
-2.04530763522046e-05
-2.11563607111017e-05
-1.48674491891198e-05
-1.90681101768348e-05
-1.52030890926514e-05
-1.42342792108117e-05
-2.28109580506781e-05
7.82275138130453e-06
-1.62399890860894e-07
-1.69089279984894e-05
-9.79258670192194e-06
-1.40420556774055e-05
-1.97130133963459e-05
-1.65845300779589e-05
-2.18287894182512e-05
-2.26506164999679e-06
-1.15064065791329e-05
-6.94620010967843e-06
-9.98137357004647e-06
-9.67970495058888e-06
-2.5541315248413e-05
-2.53476872194186e-05
1.88682575464731e-06
-2.53192402643127e-05
-1.17068501642212e-05
-1.69904199532196e-05
-4.92936954140346e-06
-6.00829639902538e-06
-7.3849454047839e-06
-2.04636778704209e-05
-1.27527914509093e-05
-1.01758898156796e-05
-1.76620750598972e-05
-4.51269856661314e-06
-2.17208399040265e-05
-2.42360900441968e-05
-3.78147959191469e-07
1.12725900196201e-06
-3.38377057369354e-05
1.0432828510953e-05
-1.03042082725308e-05
-2.93236168942769e-05
-9.4336676853935e-06
-1.58664170584881e-05
-1.44091058796479e-05
-1.65767498447997e-05
-2.3070368983084e-05
-1.60834796677254e-05
-2.53961069289399e-05
-2.34893286604557e-05
-1.24260294416909e-05
-1.59196080212837e-05
-2.3450935793904e-05
-1.18332248732114e-05
-1.995757491232e-05
-2.58476734606696e-05
-1.28562484516224e-05
-1.22797134820698e-05
-4.84982578448311e-10
-1.76916570711841e-05
-1.39681433861678e-05
-1.69154346157916e-05
2.56644100331156e-06
-3.35606462741648e-05
-3.14188206651856e-05
-2.00440739864576e-05
-1.94187801044295e-05
-2.43646702489435e-05
-1.72342368739024e-05
-1.20681243997332e-05
-7.64523000452638e-06
-2.32432185861104e-06
-1.50902923096889e-05
-1.0645162662867e-05
-3.05894620861698e-05
-2.44081906398806e-05
-1.02188629115754e-05
-2.4826635241676e-05
-2.44141637967617e-05
8.39677304853457e-06
-2.5217199535037e-05
-2.00247548824821e-05
-1.05568542412535e-05
-1.18243896076212e-05
-1.12827327802001e-05
-2.16994991321419e-05
2.1947991804004e-06
-2.22853608404906e-05
-3.13044347484661e-06
-1.84834486576751e-05
-7.33468714819797e-06
-1.41713619868687e-05
-8.24206758908193e-06
-2.34404531970345e-05
-3.45335366231369e-05
-1.04964481047201e-05
-2.06245829647957e-05
-2.49334907799018e-05
-1.36123580434584e-05
-4.22343201003255e-05
-2.89332026384711e-05
-2.29615834773895e-05
-1.69341149219534e-05
-2.99492816841037e-06
-2.43346556709914e-05
-1.74530076104032e-05
-1.98214153714852e-05
-1.09831168946857e-05
-1.52951908633289e-05
-3.10453134216591e-05
-2.02295598107968e-05
-2.3336864398431e-05
-1.62052421071042e-05
-1.20314437260545e-05
-1.61494426614107e-05
-1.56595530553785e-05
-1.90178645536402e-05
-3.91972707860747e-05
-2.70892535595984e-05
1.70420374147881e-06
-2.17050769102476e-05
-1.93391471977786e-05
-9.70418575860615e-06
-8.30479723474772e-06
-9.95142081306371e-06
-4.54992298963374e-06
-8.33321646643581e-06
6.54010957469764e-06
1.40523333059893e-06
-6.04386058050777e-06
-1.98755357645759e-05
-7.58651507807086e-06
2.68482077259963e-06
-1.70675382893241e-05
-2.1084387710836e-05
-2.52853208231355e-05
-2.45075378660201e-06
-2.43253101291015e-05
-1.9717986888497e-05
-3.99576668007388e-05
-1.40870875182871e-05
-2.20342316042564e-05
-1.2911167640188e-05
-2.79039453140698e-05
-2.20191504957287e-05
-9.73178221642261e-06
-9.09352131945275e-06
-2.31672420122381e-05
-3.14318173526942e-05
-1.9784457919446e-05
-2.21950031612447e-05
-1.65183006732006e-05
-1.74646584348387e-05
-7.32493831735795e-06
-1.05246430213234e-05
-1.44866454776732e-05
-2.27945571534583e-05
4.42093296589902e-06
-4.97491442384833e-06
-2.64161442166801e-07
-2.90178964041671e-05
-2.50797970442323e-05
-2.41816726273496e-05
-2.48138956848608e-05
-9.25199399841305e-06
-3.10497682405368e-06
-7.80685948259054e-06
-2.67331627572661e-05
-3.05084898929744e-05
-1.91155957647429e-05
-1.22162149747432e-05
-1.75973226292668e-05
-2.50281718438676e-05
-1.98586844513123e-05
-2.24741527673139e-05
-2.84825779644367e-05
-9.27259095676155e-06
-1.26060577860342e-05
-1.73236322096546e-05
-2.41483984959781e-05
-2.91636366734167e-05
-3.6017512977243e-05
-3.50913524072948e-06
-1.46449112764397e-05
-2.4751412525632e-05
-2.59121700014094e-05
-1.47373825363648e-05
-8.08744218527473e-06
-1.78491401873306e-05
-2.54503832974957e-05
-8.41132145948457e-06
-1.12322829133632e-05
-8.40962612315578e-06
-9.04855884450023e-06
-1.56014503722736e-05
-1.38504889159303e-05
-1.137940572525e-05
-4.29303415146365e-05
-5.22993425373225e-07
-2.70362177012225e-05
-2.01755530445804e-05
-1.42175923850379e-05
-1.17602957518366e-05
-2.75434239100201e-06
-1.0439490906065e-05
-1.75944959024892e-05
-2.03816175812772e-05
-1.93074200223747e-05
-1.83572815582803e-05
-7.96659426701326e-06
-1.79123690240164e-05
-8.63427581864903e-06
-1.70199777820893e-05
-2.80908754303748e-05
-1.52539814162868e-05
-2.07250691346799e-05
-2.32605729659825e-05
-2.7267689888166e-05
-2.32488743671023e-05
2.1832232597478e-06
-1.15663977982832e-05
-1.20020612097453e-05
-2.78582749385452e-05
-4.69220296318668e-06
-2.57983294623966e-05
-1.55704304317802e-05
-2.23529798795444e-05
-2.12470784251277e-05
-1.1963956611715e-05
-1.09697276433994e-05
-2.38880779685576e-05
-1.91105253883999e-05
-1.29256016066279e-05
-9.16016126163349e-06
-2.72449942259091e-05
-2.36624236618651e-05
-5.51796079568261e-06
-3.25811322356424e-05
-1.95708510616015e-05
-4.44101599163529e-06
-1.85565775551445e-05
-8.03823779652124e-06
-2.17370377255872e-05
-4.59923536214051e-06
-2.72033679708376e-05
-1.59654804718062e-05
-2.52519724901914e-05
-1.7185734089701e-05
-1.99589000052082e-05
-3.43116576116321e-05
-6.68592341871672e-06
-1.87776754626671e-05
-1.07647107292949e-05
-1.23697430573375e-05
-1.47431486667903e-05
-6.65737830655556e-07
-3.38151721811215e-06
-1.92429972747787e-05
-2.40510087088802e-06
-2.65086302127613e-05
-3.37428009550023e-05
-9.6959371609805e-06
-1.8713357280693e-06
-3.12127765957025e-06
-7.92542407434707e-06
1.03843814487487e-05
6.86423535267584e-06
-1.16570677972009e-05
-2.95185557451289e-05
-9.72958713144447e-06
-2.42087690744985e-05
-1.19485508985415e-05
-1.20855085870479e-06
-2.84767994343765e-05
-1.95280359668595e-05
-7.75057516155164e-06
2.52724449788243e-06
-1.71384516607736e-05
3.0173944316913e-06
-2.38835963777982e-05
-3.55462989747566e-05
-9.50808925476305e-06
-1.55349411120172e-05
-9.30043197821015e-06
-1.04263613959467e-05
-5.18590416276963e-06
-1.54307840463759e-05
-1.10146184643778e-05
-2.61743653883287e-05
-2.27157915123022e-05
-1.48517004869952e-06
-3.36028033828461e-05
-9.41920030387574e-06
-2.38745461445855e-05
-1.5850218734685e-05
-1.29761548880886e-05
-2.06258891021994e-05
-1.69205552350627e-05
-1.45242643845265e-05
-1.39182810777566e-05
-1.30066485386995e-05
-1.60286404813493e-05
-7.39017007147661e-07
-3.25734416825754e-05
-1.82974701982441e-05
-7.18661061007281e-06
-1.26394925404735e-05
2.81625945623004e-06
9.67003709159871e-08
-2.22180878167287e-05
-4.24879568237278e-06
-2.91540332564052e-05
-3.28723128178511e-06
-2.07209184514278e-05
1.95410663190029e-06
-2.11012915878374e-05
-3.13581665936147e-05
-1.26218229181341e-05
-2.334302778619e-05
-9.53903414014122e-06
-5.46474660035758e-06
-1.38886469717784e-05
-2.99107187925933e-05
-5.26867283642283e-06
-1.07784016141444e-05
-1.63792403448718e-05
-7.85065164140775e-06
-1.39939457912683e-05
-1.5245326272481e-05
-3.75374278267926e-06
-1.13363173584242e-05
-1.62578226902359e-05
-1.87065522034304e-05
-2.35146342743772e-05
-1.31140601299865e-05
-8.13990312309511e-06
1.77392469021336e-06
-1.23795792093564e-05
-1.58300689013388e-05
-1.46301406358117e-05
-1.03664416030503e-05
-1.5552937062683e-05
-1.89293917078356e-05
-1.17765350226252e-05
-6.61359768358121e-06
-2.81991072405799e-05
-1.44018352198533e-05
-1.97654386260787e-05
-1.62847832563216e-06
-2.42137916707461e-05
-1.78471794316479e-05
-2.02486199779284e-05
-1.63270492902843e-05
-1.32584408601694e-05
-1.03373613377031e-05
-2.29284531620511e-05
-6.62878901096673e-06
-2.05754023091497e-05
-1.61309796717453e-05
-1.58244098167777e-05
-7.09054580572224e-06
-1.91468749956992e-05
-1.06309804957971e-05
7.21829203538276e-06
-1.44512852679937e-05
-1.83982502980352e-05
-1.47030694295779e-05
-2.92802751284113e-05
-2.60961086323708e-05
-1.5744929315806e-05
-1.50700172496124e-05
-1.13048232455341e-05
-1.85523465568775e-05
-3.49339051152006e-05
-1.32164244267908e-05
-4.33113508834862e-05
-3.50144856751714e-05
-2.43617965441126e-05
-7.26144171575963e-06
-2.63486333805847e-05
-2.00042956126356e-05
-1.8025061957409e-05
-7.32216981932235e-06
-1.24799507771061e-05
-3.09922823865854e-05
-1.38364155868796e-05
-3.06353854081774e-05
-2.09637851240303e-05
-1.81261871256114e-05
-2.54988257588408e-05
-4.79303125113799e-07
-1.96570051346559e-05
-2.7791520016835e-05
-1.7527939356451e-05
-2.9902342965684e-05
-1.6146253085217e-05
-1.91941603660249e-05
-1.32400028498856e-07
5.37873987908555e-06
-1.5981709160533e-05
-2.07974027913236e-05
-1.05667375667987e-05
-1.20343319694492e-05
-1.24570346970561e-05
-1.41451820705376e-05
-1.55102665788083e-05
-1.98608541343723e-05
-2.00523762584209e-05
-1.45188736033175e-05
-2.52042348536482e-05
-1.3533280699525e-05
-4.86395004964474e-06
-3.31696465995298e-05
-1.32889219846273e-05
-2.09081850546388e-05
-2.21603397017736e-05
-8.80705775025744e-06
-2.81772287072143e-05
-3.16377341921862e-06
-8.76874693513612e-06
-1.32523674854058e-05
-6.56385582179243e-06
-1.75432430961999e-05
-2.77600376371082e-05
-2.19433704860972e-05
-1.07595586104103e-05
-1.1357598338415e-05
-1.68879714016401e-05
-8.31660367432952e-06
-1.6617811338906e-05
-2.02959938534802e-06
-5.45545530508936e-06
-1.32417993691515e-05
-1.81552542999915e-05
-1.33115001232391e-05
-4.95198890715558e-06
-2.52788841394222e-06
7.96094116518959e-07
-2.17590494681717e-05
-1.72547824621031e-05
-2.30655615618353e-05
-2.76212566583134e-05
-1.71743768426325e-05
-1.38153759929285e-05
-1.80555709159245e-05
-1.31705201321943e-05
-2.61450103372952e-05
-2.31630974235631e-06
-1.28077816431933e-05
-2.1549974789929e-05
-1.57099819482314e-05
-1.63670941583754e-05
-2.80300897222522e-05
-2.56489031857948e-05
-1.65926106244166e-05
-9.92408678207135e-06
-1.17507221381709e-05
-2.51515254165894e-05
-5.93736323270089e-06
-3.38767862612925e-05
-1.32627537111358e-05
-3.43115931323085e-06
-1.06925693562498e-05
-2.00385591020436e-05
-2.46181639829788e-05
-1.29034949252738e-05
-1.65268525917852e-05
-2.12951167713105e-05
-3.71279116610528e-05
-9.08236409373783e-06
-2.30850636109949e-05
-1.6025029697766e-05
-1.9361825263837e-05
-1.81774093499651e-05
-1.53023451562075e-05
-5.00345334355873e-06
-4.02084729937536e-06
-2.4405478610407e-05
-9.85113586185319e-06
-1.83264812748101e-05
-1.39672475375274e-05
-2.66627381437945e-06
-9.05865776366531e-06
-2.71713810820142e-06
-2.48141959645489e-05
-2.66020516709749e-05
-2.01072677132141e-05
-1.56727058416861e-05
1.18767552650298e-06
-3.90999231635801e-06
-5.33583876096686e-06
-1.75950803496008e-05
-3.36596154556511e-05
-3.26733011917301e-05
-2.54360112628859e-05
-5.64129585164864e-06
-3.84110477621597e-06
1.0798603174301e-06
5.55254022803912e-06
-1.84338082903316e-05
-2.61517281333473e-05
-2.43251471055907e-05
-4.81484416408665e-06
-2.0494143581716e-05
-1.54375731586411e-05
-2.30108367584517e-05
-3.9073625073666e-05
-2.43563839220057e-05
-1.05473595958289e-05
-7.10638124307604e-06
-4.90752855262698e-06
-2.46231860443298e-05
-1.77554606427068e-05
-1.19497852605374e-05
-1.82125374447851e-05
-2.72337698504357e-05
-3.35031196027196e-05
-2.67088300812674e-05
-1.37410455538795e-05
-1.66262715393381e-05
-1.07003093189977e-05
-2.3429117016387e-05
-6.75751237106888e-06
-4.99025968232051e-06
-3.12695485702882e-06
-1.48051398661339e-05
-1.82152510436775e-05
-1.09060351035811e-05
-1.27104734038621e-05
-1.94028771236336e-06
-2.21682880278031e-05
-2.17954885344331e-05
-2.44637805237422e-05
-1.87365879554025e-05
-1.90892461600755e-05
-2.40032961552309e-05
-2.59321817394465e-05
-1.08300129247651e-05
-1.51323066459878e-05
1.93644392432722e-06
-1.97308718946114e-06
-2.19494818049377e-05
-2.40062888282637e-05
-6.68560732100164e-06
-1.71061934572636e-05
-1.21716033447089e-05
-8.25824755328712e-06
-1.59762862760409e-05
-9.80687528173025e-06
-1.93891695900431e-05
-2.58861809586501e-05
-3.31734685325422e-05
-8.21210959005058e-06
-1.78178911935674e-05
-7.24315054444759e-06
-2.91793978105789e-05
-2.41832422193436e-05
-1.48651744849146e-05
-1.09415322172212e-05
-1.31334655185053e-05
-1.22385768846425e-05
-2.48481052367503e-05
-1.24320647676362e-05
-1.51963413868251e-05
-1.12644832078363e-05
1.13797655716446e-06
-5.39379233990733e-06
-2.56657289447081e-05
-1.29405512401548e-05
-9.98389617451736e-06
-1.25054941454752e-05
-1.65651836628131e-06
-1.22266952647975e-05
-2.13255763733787e-05
-1.59819989334395e-05
-2.02653169752322e-05
-1.86956226961659e-05
-1.14874814325243e-05
-1.42198523312414e-05
6.44084071898931e-06
-4.22219250295667e-06
-1.27812476405523e-05
-1.83507895869312e-05
-4.58705990035127e-06
-1.81321706594657e-05
-1.38642398567204e-05
-1.03805419712356e-05
-7.99329475972556e-06
-2.66912238070883e-05
-2.68572544827436e-05
-9.96496752151894e-06
-3.88196949173966e-06
-1.94036448504314e-05
-2.0714859440557e-05
-1.86445280667025e-05
-6.58603923622389e-06
-2.84364730096717e-05
-1.18252085720739e-05
-1.4470850714103e-05
-2.1101392263016e-05
-1.43381899118757e-05
-1.56010957594425e-05
-2.09351600188565e-05
-3.43348854905145e-06
-1.41375635961032e-05
-1.5575239833013e-06
-2.41269798097272e-06
-1.63857438942746e-05
-1.00911897774697e-05
8.09024318445495e-06
-7.12985992024943e-06
-1.39836082655467e-05
-1.35573593390328e-05
-2.35391611137682e-05
-9.97288373848445e-06
-1.44253186925129e-05
-1.47913290825215e-05
-2.69904341335569e-05
-1.63427025490675e-05
-2.38023647708943e-05
-9.44624188763668e-06
-2.09140662602282e-05
-2.0939698874508e-05
-3.43926279006494e-05
-2.10928930036078e-05
-1.95765499341217e-05
-9.1047578431328e-06
-2.1732582832494e-05
-1.84867088675379e-05
-2.81716328002337e-05
-5.59432207180207e-06
-1.94168014058413e-05
2.97376075960133e-06
-2.15584006329791e-05
-2.70663179260571e-05
-7.07991561572315e-06
-1.01701205805356e-05
-2.67111142238641e-05
-1.82823633005049e-05
-2.30905250774931e-05
-1.13994036416867e-05
-1.2501123203344e-05
-2.46956064690429e-05
-1.35422237570637e-05
-1.91055216957857e-06
-9.07493320153558e-06
-9.63551231262555e-06
-1.02868210710525e-05
-2.06476121515976e-05
-2.34830875891838e-05
-2.02589515997023e-05
-7.44391660536394e-06
-2.00805705192722e-05
-1.21337330929082e-05
-3.14097925985037e-05
4.41189972124888e-06
-2.21835684284314e-05
-1.26971934474797e-05
-2.6276821468049e-06
-1.27147838700446e-05
-1.4686068572693e-05
-2.50038090743709e-05
-3.02408256973176e-05
-2.70798849595894e-05
-9.26017895725001e-06
-2.41377114176606e-05
-2.22275258927883e-05
-2.82530078873179e-05
-1.71281418964196e-05
-2.14494205871837e-05
-3.2590387046594e-06
-2.61084323118705e-05
-1.48874689217184e-05
-1.74581045185832e-05
-1.35839182925876e-05
-3.19614907689178e-05
-1.6134548139335e-05
8.37870719488212e-06
-3.05883778672911e-05
-1.97631090349344e-05
-1.88529222385051e-05
-1.77738260782188e-05
-8.60216716449088e-06
-1.87746140127612e-05
-1.51683834292659e-05
-3.2155034410436e-05
-1.84449371045736e-05
-2.70912286299531e-05
-6.47802457838782e-06
-7.79686628497869e-06
-1.36693573949242e-05
-2.87551669730328e-05
-2.0467829625654e-05
-4.17912072353272e-06
-1.98158522621818e-05
-1.88824123471132e-05
-1.92868288622044e-05
-4.70005130402013e-06
-7.05935452618539e-07
-1.67811838828979e-05
-2.21631565100149e-05
-2.36368313879756e-05
-7.81162311402279e-06
-1.70747726946739e-05
-8.70695694135154e-06
-1.54566477591519e-05
-1.97341953954364e-05
-1.83367604567306e-05
-1.14944491741318e-05
-1.00793816718127e-05
-9.70012957367445e-06
-2.01509386593012e-05
3.00288271032306e-06
-1.00770646698222e-05
-6.57006581234629e-06
-2.34273498121985e-05
-2.06363898219721e-05
5.99056506046881e-06
-2.08735216155502e-05
-1.46985914405585e-05
-8.17339702171119e-06
-1.50059025424214e-05
6.50290163422159e-06
-8.4259396166567e-06
-8.94878050499637e-06
-1.69452660823087e-05
-6.70255557283261e-06
-6.20048565118875e-07
-1.29990679133213e-05
-2.22159198654821e-05
-1.36350572246162e-05
-2.08899775443321e-05
-1.39554056410426e-05
-1.06258830311671e-05
-1.31191359258887e-05
-3.3364883416349e-06
-2.70739771053847e-05
-1.22346438328038e-05
-9.87291732842232e-06
-1.75493350425148e-05
-1.46436099928362e-05
-1.16157974781179e-05
-2.25016113689237e-05
-1.9541320440752e-05
-2.36385371395804e-05
-2.72318203101528e-05
-2.82019568128634e-05
-1.66402014994894e-05
-2.04516542045399e-05
-1.41449031127833e-05
-2.30595056851304e-05
-1.13089708273398e-05
-2.81258748134526e-05
-2.21093855476871e-05
-2.24262213944264e-05
-1.35621492567778e-05
-4.559692792903e-06
-1.72161262231975e-05
-2.14938006169112e-05
-9.44871474307364e-06
-1.63398966842406e-05
-6.69835541557077e-07
-1.04340938078316e-05
-1.19710592049129e-05
-9.1922006932065e-06
-9.73875437595973e-06
-2.123548124279e-05
-2.51624284392424e-06
-7.85551463363176e-07
-2.931008086198e-06
3.3340267764563e-06
-5.5700520869106e-06
2.20603932955428e-06
-2.19509165404976e-05
8.80511237581953e-06
-2.42071268846229e-05
-1.92614976131361e-05
-1.22541454658405e-05
-1.53899868535163e-05
-1.50879322137479e-05
-1.0146871409753e-05
-2.51613516335678e-05
-1.64918452631557e-05
-2.20309751158943e-05
-2.49230329070803e-05
-2.78964083598227e-05
-5.22801078723884e-06
-7.87741138804313e-06
-1.52227141198211e-05
-1.26310137676924e-05
-1.39578354576594e-05
-3.38771805195202e-06
-2.64316984697031e-05
-3.33217070401474e-05
-1.34199245661978e-05
-2.58653543612534e-05
-1.39297809158813e-05
-1.99971358299114e-05
-1.1556899382555e-05
9.3094979177888e-07
-3.79894234237396e-06
-2.63981329028642e-05
-2.37277407357282e-05
-3.52494297740396e-05
-1.82883531465559e-05
-1.4385715381062e-05
-2.77552553362885e-05
2.10274008120162e-06
-2.72671051544344e-05
-3.93419668517129e-06
-9.23719768861115e-06
-7.99247308230898e-06
3.40396569420903e-06
-2.29103880940489e-05
-2.23767073224982e-05
-1.91250407263615e-05
-2.33858051412086e-05
-1.76430023993375e-05
-1.05808838659427e-05
-1.58697273393219e-05
-2.15013413081819e-05
-2.32555085825532e-05
-2.61358447329799e-05
-5.41942184281713e-06
1.44488832040395e-05
-1.68849248426511e-05
-2.30870860562236e-05
-2.00735495017346e-05
-1.01108353861016e-05
-1.20886294871056e-05
-7.0374608843377e-06
-2.56941339381465e-05
-1.62404211716329e-05
-4.10400893361635e-06
-1.96921200442584e-05
-2.6071934230956e-05
-9.19540815985261e-06
-2.94610306235639e-05
-4.12744315476839e-06
-8.78849879453444e-06
-2.2106241605191e-05
-2.72448855536984e-05
-2.51423295287508e-05
-2.55022670582895e-05
-1.44386917078986e-05
-1.44697501781533e-05
-1.83476758026485e-05
-1.75521240076902e-06
-1.07800117324424e-05
-3.61394759290763e-06
-2.68288359118687e-06
-1.63011200363218e-05
-2.95446788404072e-06
-6.96496427108029e-06
-1.21125157746597e-05
-1.54365444029989e-05
-1.23361525322077e-05
-1.01864624897336e-05
-1.80879176529727e-05
-1.10484800028287e-05
-7.92666121817972e-06
-1.51022450519214e-05
-3.15978537350826e-05
-1.36466820533699e-05
6.69718162340739e-06
-6.65029436791221e-06
-1.53604921185451e-05
-3.87081371383473e-06
-2.82977865796241e-05
-1.0309224204182e-05
-1.39284661319894e-05
-1.52354619477418e-05
-3.98856601668036e-06
-1.09812359267406e-06
-8.54577451902066e-06
-1.38798686566015e-06
-2.40071412389331e-05
-5.21409026889274e-06
-1.16750802831681e-05
-8.98235463077119e-06
-3.16774698330552e-05
-2.31914500156518e-05
-6.90007913069703e-06
-1.9610140810834e-05
-2.07168286008584e-05
-1.96941524856044e-05
-9.68755631363936e-06
-6.21161353282288e-06
-2.39955563810833e-05
-3.70445267979307e-06
-9.81322298153929e-06
-1.36209632562676e-05
-1.16658391286051e-05
-9.71061902121373e-06
-2.33772713081723e-05
-4.82952312187537e-06
-1.52489271600844e-05
-2.65529848597484e-05
-3.62810155356377e-05
-2.69696734860308e-05
-6.15628935517458e-07
-1.50928446824867e-05
-7.56280411839016e-06
-4.38945562507453e-06
-2.63524427058431e-05
-2.2743071766624e-05
-1.36883632803876e-05
-3.99141539173377e-05
-2.01571021199562e-05
-1.24739563520125e-05
-3.95815132285597e-05
-1.37931718341278e-05
6.84843486951618e-06
-1.11827360586756e-05
-2.18914380374267e-05
-3.51407837375559e-05
-1.22385813246325e-05
-1.06425592496077e-05
7.49883981104826e-06
-1.9359509355369e-05
-1.68198525483759e-05
-2.31994212816146e-05
-2.29002804760346e-05
-1.28011092002782e-05
-2.68923445316582e-05
-1.86942771219585e-05
-1.86207078818535e-05
-1.3099040249065e-05
-2.21726321811538e-05
-7.06288595032347e-06
-1.49649000165403e-05
-2.14540784581884e-05
-1.21027125319168e-05
-1.56453998632158e-05
-8.19114253976539e-06
-9.18276852989295e-06
-1.47200808003177e-05
-7.88475067543029e-06
-8.86115939074936e-06
-1.99142313633329e-05
-3.50734154782442e-05
8.16182241588207e-06
-6.88273092587505e-06
-4.33135453880405e-06
-2.47975370127314e-05
-1.80694832329282e-05
-4.71845637379694e-06
-3.92823166911578e-06
-2.88827253232849e-05
-5.72337065037701e-06
-1.44257810193564e-05
-8.53101960910035e-08
-9.14432426972132e-06
-7.19970471045774e-06
-1.37031770769355e-05
-2.72023207805325e-05
-4.04373241201392e-05
-9.79650992031399e-06
-1.78083736004792e-05
-2.0462169290291e-05
-3.4006895263312e-05
-2.06810734749998e-05
-1.84001784672908e-05
-9.98272745415775e-07
5.48213500869871e-06
-6.40638208653121e-06
-3.00643472411709e-05
-1.28467237011299e-05
-1.03834078222606e-05
-3.00087322614823e-05
-2.63283865833881e-05
-5.72523256852796e-06
-1.41923450850038e-05
-3.19702968786058e-05
-1.59386708749868e-05
-2.13935883317913e-05
-3.63940755147878e-05
-2.38507643747345e-05
-1.73945435416682e-05
-2.22286467131795e-05
-2.41667423354561e-05
-2.90599566355774e-05
-1.53123502279699e-05
4.80675133127581e-06
-7.81028683020747e-06
-1.42943014285219e-05
-2.89665949701989e-05
-3.06900676988145e-05
-2.80057288784644e-05
-2.10541356969244e-05
-2.20396635008419e-05
-1.13116092139361e-05
-1.18705551781154e-05
-1.10432555141375e-05
2.31150507861465e-06
-1.62098174761032e-05
-2.18548840173808e-05
-1.75217683646649e-05
-1.4686169048517e-05
-7.02733528874047e-06
-3.02080451862327e-05
-1.47248751357947e-05
-8.72613049568766e-06
-1.9704150277357e-05
-2.96356521881242e-05
-2.1238626684935e-05
-6.6284844996653e-06
-2.23028202305633e-05
-1.69221817014162e-05
-2.71962420566911e-05
-1.48935138523864e-05
-2.65732131934781e-05
-1.85313884849149e-05
-1.14688392541203e-05
-2.4017680755752e-05
-4.02819315864138e-06
-1.17173396272996e-05
-1.85099467816282e-05
-2.5640389734189e-05
-1.48549114852259e-05
-1.36826325178162e-05
-9.4850652793511e-06
-2.37612740720051e-05
-2.05881710829224e-05
-2.22997654282258e-05
-1.83268341147193e-05
-3.2707056391707e-05
-1.48589437858904e-05
-1.97920384482079e-05
-8.91999184528052e-06
-1.74827129835972e-05
-6.07025697502508e-06
-2.15598185244398e-06
-2.94002256002942e-05
-1.71562760514378e-05
-1.6874791922881e-05
-1.09017926431426e-05
-1.9114098702927e-05
-2.06859856297598e-05
-4.3751622043992e-06
-1.68355542643532e-05
-1.17531654001334e-05
-2.71784107688816e-05
-1.17066286149994e-05
2.37436387750213e-06
-2.21878448254729e-05
-1.73090010661718e-05
-2.65116719162683e-05
-6.13392144526696e-06
7.69957963576625e-06
-2.53862230461703e-05
-1.02912319454023e-05
-1.08074734030503e-05
-6.26813507848921e-06
-2.47813420905864e-05
-1.3677425746782e-05
-1.62822307426873e-06
-1.23467789624608e-05
-7.56660808828758e-06
-5.23535135657136e-06
-2.8937613459919e-05
-2.28007633960408e-05
-2.76254824294257e-05
-2.2454825528552e-05
-1.89149597518151e-10
-2.05354778037452e-05
-1.7458196633275e-05
-9.34493279970178e-06
-2.59953381926002e-05
-1.33497443285515e-05
-1.49856336089787e-05
-2.3259098961769e-05
-1.20903920106929e-05
-2.83810534157122e-05
-2.51270379296561e-05
-5.93872563367753e-06
-1.9214996861402e-05
-2.05842632955133e-05
3.85410394233503e-07
-1.70023434921704e-05
-1.95865479254568e-05
-1.7700962369659e-05
9.15042737491952e-06
-6.20904461773772e-06
-1.40272125662501e-05
-9.96473442210696e-06
-3.39332025336605e-07
-8.12052053032182e-06
-1.62074663716659e-05
-1.44934510608149e-05
2.12246921422312e-07
-1.30482747217393e-05
-1.21026029518686e-05
-1.58642803497849e-06
-2.28626257180282e-05
-8.00260199328137e-06
-2.95048834230971e-05
-2.31117070034104e-05
-7.92526683962357e-06
-1.77543702339391e-05
-1.1950735268344e-05
-4.78983912715594e-06
-3.13969033729024e-05
-1.77415878530361e-05
-2.9385588999138e-05
-1.66659812519605e-05
-1.26870338528265e-05
-2.24265884024831e-05
-1.22549811305274e-05
-1.22744922196857e-05
-2.91541224540101e-05
3.62225141912118e-06
-1.58097234259768e-05
-3.66763119931629e-05
-2.74745654069447e-05
-1.6856617348346e-05
-2.61959581818218e-05
-3.27809484590951e-05
-1.44235226884304e-05
-1.10546591532979e-05
-6.41448367396201e-06
-3.88903696860092e-06
-1.31386359910394e-05
-7.709603539736e-06
-1.50454011151246e-05
-2.87740741766012e-05
-1.61081153377669e-05
-1.66043341780729e-05
-2.45405514696678e-05
-2.51672438898766e-05
-1.01619745781797e-05
-1.7769288843106e-05
-4.00907695824479e-05
-4.84735738723958e-06
-2.05385828726864e-05
-2.38113455628758e-05
-1.59059078070398e-05
-7.98691786903774e-07
-7.0997848072773e-06
-1.77058770103698e-05
-1.79181152922261e-05
-2.45234424624463e-05
-8.44497582206894e-06
-9.28760011548686e-06
-2.68719163025308e-05
-1.12870370742032e-05
-5.60170227727237e-06
-9.62939921036789e-06
-2.25926565518757e-05
-1.41712080940721e-05
-3.01842607107553e-05
-1.77279270440515e-05
5.56250372374539e-06
-2.1614634572353e-05
-1.23507073063973e-05
-8.42275888154465e-06
-2.6339697523119e-05
-1.04340112760029e-05
-3.89628566528973e-05
-3.4235158544627e-05
-2.10941488760432e-05
-9.46476683283633e-06
-1.17526061831883e-05
-1.35022683027352e-05
-2.07392802117356e-05
-1.57151701803636e-05
-1.67976531770105e-05
-2.33120601821167e-05
-1.401123772376e-05
-1.17513257666075e-05
-1.34142420678486e-05
-4.56417157669802e-06
-5.93704057815907e-06
-2.3501599739278e-05
-2.35635550773731e-05
-1.45564718736918e-05
-3.19494942920979e-05
-2.57820134107593e-05
-1.02578831215469e-05
-1.81809407844539e-05
-8.64537030526436e-06
-8.70350983120903e-06
-2.51903390973635e-05
-1.72194903466785e-05
6.13550597999195e-07
-1.39656201385622e-05
-2.80877598041688e-05
-2.43736403883059e-05
-1.82238801486286e-06
-9.66767087880271e-06
-2.23386186404372e-05
-1.35405774365088e-05
-2.06144568196505e-05
-2.74694484522943e-06
-1.92682311990336e-06
-1.84386675831204e-05
-1.76094735160373e-05
-1.92038028864888e-05
-2.82424854127388e-05
-1.45853009870365e-05
-2.54651934244372e-05
-1.20370473753127e-05
-2.80445082182723e-05
-8.68553388771719e-06
-2.28611296824855e-05
-2.05375302864636e-05
-1.43902728706714e-05
-2.23526854504597e-05
5.34364684595169e-06
-6.71496785705196e-06
-2.48056793301003e-05
-3.10449050384041e-06
-7.08197884091165e-06
-7.99175506940919e-06
-3.07057561610985e-05
-1.313098486815e-05
-5.58742085583098e-06
-9.62665857050738e-06
-2.05898960731234e-05
-1.31998996970064e-05
-9.20386928344196e-06
-1.29880909533057e-05
-1.6231490257099e-05
-2.6785065689579e-05
-5.21556940014727e-08
-1.88490793143015e-05
-2.6097222132708e-05
-2.74978893505821e-05
5.8700539357275e-06
-1.89095578144789e-05
-2.90737737490562e-05
-1.47151239395488e-05
-2.47412764887986e-05
-1.97853355718746e-05
-1.65715801000658e-05
1.39187625441803e-06
-1.34643892321356e-05
-2.09458986147534e-05
-1.98500068225869e-05
-2.79538667222525e-05
-2.80839859183002e-05
-3.1201279282896e-05
-2.09833808113376e-05
-3.03151864911076e-05
-9.92818049782933e-06
-1.30818728134564e-05
-2.10848220187735e-05
-1.61982739668351e-05
-1.12895492191335e-05
-2.05641960827584e-06
-1.48710123121683e-05
-1.40398373550149e-05
-2.22888917368494e-05
-1.47732537098872e-05
-5.0442177483979e-06
-1.42389921521534e-05
-1.87825671232532e-06
-9.68891697213975e-06
-9.95108108256687e-06
-4.81960908937503e-06
-2.33632881235464e-05
-1.5742993024492e-05
-1.71084398953968e-05
-9.11206600591255e-06
-2.83903659017725e-05
-1.40705872804241e-05
-2.90380289668332e-05
-2.47394029853495e-06
-2.65716183091222e-05
-3.35899150478281e-06
-6.05541535316857e-06
-5.11802153791541e-06
-2.20202683747053e-05
-3.1112791522417e-05
-8.41322915020862e-06
-4.62851486919686e-06
-1.88290884231598e-05
-2.18525451956818e-05
-1.86704378367999e-05
-7.3001204352233e-06
-1.246937406228e-05
-1.90156688329674e-05
-1.50099935040254e-05
-1.91373643235218e-05
-2.57721147899612e-05
-1.3450817987522e-05
-3.44192363196832e-06
-2.86985842747137e-05
-1.84106719645493e-05
-9.73549567599289e-06
-1.57163219928607e-05
-3.43717193871072e-05
-6.92760587894898e-06
-7.92249810607292e-06
-1.13620261561053e-05
-1.61028331681615e-05
-1.14651025052889e-05
-1.92448816888086e-05
-3.127717273293e-06
-1.18957231139549e-05
-1.07359963607435e-05
-8.16407139724435e-06
-4.14651901862951e-06
-2.34195073669929e-05
-3.69503105125635e-05
1.54489406086826e-07
-5.63547295807056e-06
-2.71958936573793e-05
-2.36241837451183e-05
-2.53029344834118e-05
-1.19832470344207e-05
-2.77057970675844e-05
-2.11736184984679e-05
-2.14622772983128e-06
-1.0038280269805e-05
-1.49241080614093e-05
-2.02771423496752e-05
-5.64918381448431e-06
-2.4408730558826e-05
-1.06982706456251e-05
-1.96800274947199e-05
-1.04550478246375e-05
-1.19873475568558e-05
-2.57704459657359e-05
1.90424445644201e-06
-1.7233502473485e-05
-2.43322464482139e-05
-1.13315219183702e-05
-1.15095422001683e-05
-2.75326723334557e-05
-3.08306457298704e-05
-1.28432965126971e-05
-2.2179455335167e-05
-1.62098812617004e-05
-2.58468171690825e-06
-1.0933663171905e-05
-8.98098259705423e-06
-2.01118504608602e-05
-3.05215258587149e-05
-1.57136164053183e-05
-2.61232187513318e-05
-1.61109740283799e-05
-2.7740676367577e-05
-2.54807339888853e-05
-1.77981285193083e-05
-1.38860767088547e-05
-7.16585325115759e-06
-2.71859724453904e-05
-7.30290111001263e-06
-1.541415102205e-05
-2.031166683048e-05
-9.85373493948307e-06
-6.35321791911355e-06
-1.66379420213395e-05
-1.87091251557287e-05
-1.02183656940769e-05
-1.02032127833199e-05
-1.46491053322865e-05
-1.51989887193064e-05
-8.17688401986107e-07
-3.67659103132239e-05
-3.24812317923786e-05
-2.08891817848014e-05
-3.30813989982499e-06
-1.19174657699828e-05
-2.2088721889397e-05
-1.14961100619104e-05
-4.29370306662462e-06
-1.80342954415525e-05
-1.89941089413374e-05
-1.61670857901683e-05
-1.02997794440366e-05
-2.85127396284752e-05
-2.33914004625682e-05
-2.41407676932305e-05
-7.96880962371765e-07
-8.49883106942425e-06
-1.61878334064455e-05
-1.15955323874675e-05
-8.68577703010737e-06
-3.57930092373164e-05
-1.2365956987803e-05
-2.13798956066025e-05
-1.11644659036169e-05
-1.70910962134091e-05
-1.49073917075408e-05
-3.22347303975436e-05
-7.34093209213325e-06
-1.12112776579874e-05
-1.30744521000961e-05
2.28573029855655e-06
-1.28108099907857e-05
-5.6100551866501e-06
-2.72630119943652e-05
-2.3875155258545e-06
-5.90058244558081e-06
-2.53487173260278e-05
-1.63952478376975e-05
-1.03610436041084e-05
-2.30198710848653e-05
-2.79725509391542e-05
3.16702208305723e-06
-2.80646356081254e-05
-1.37681514970772e-05
1.22158613636476e-05
-1.04728974543537e-05
-1.2576683432494e-05
-9.18811080603301e-06
-6.30545222412135e-06
-1.80979366085619e-05
-1.61534147929443e-05
-5.5609328532136e-06
-5.35962119590517e-07
-1.0555192269511e-05
-2.06721707428029e-05
-7.06421146528867e-06
-2.71066906499518e-05
-1.57036406463864e-05
-1.05791433797719e-05
-2.10024775305083e-05
-1.59970239969336e-05
-1.05905456249436e-05
-2.2400169186678e-05
5.28180171948729e-06
-2.35308917030413e-05
-9.9451526134155e-06
-1.53252850877427e-05
-1.96691221972865e-05
-1.00318933675493e-05
-7.63637091002933e-06
-3.31119620847487e-05
-2.03797444692478e-05
-8.8482239883355e-06
4.17810284585452e-06
-7.13757023375375e-06
-9.56001738000674e-06
-2.52224234410515e-05
-1.53612375917301e-05
-2.18211871193758e-05
-8.84947696256366e-06
-1.35898017295779e-05
-2.73014671198458e-05
-1.34445493279217e-05
-4.9792046337131e-06
-1.69534058662137e-05
-7.78393877512139e-06
-2.14078414737126e-05
-2.28002370274061e-05
-1.95531716735474e-05
-1.67382328681701e-05
-2.8398096487845e-05
-1.44490962638605e-05
-4.16964322928901e-05
-1.04466876070493e-05
-1.48618597123403e-05
-1.99727159591456e-05
-2.02753824376596e-05
-2.4423470224186e-05
-1.36774565114071e-05
-2.31479346421725e-05
-2.25399788195555e-05
-3.09115938190429e-05
-1.81598034134681e-05
-2.96707978967015e-05
-1.25500672074712e-05
-1.1820058952217e-05
-8.29096457219759e-06
-2.36337561548749e-05
-1.68238405647813e-05
-1.61848213864715e-05
-2.29595809558699e-05
-1.86727091524812e-05
-2.1514265863475e-05
-2.47920064669335e-05
-1.56557458397111e-05
-1.43616597156995e-05
-2.9368159270315e-06
-3.41471264647981e-06
-2.12932971581038e-05
-2.0042883215715e-06
-1.50963218089899e-05
-1.24940954578938e-05
-8.02424749565639e-06
-1.61284276615341e-05
-1.35252369727128e-05
-9.01753360102633e-06
-1.55408080708729e-05
-1.14230022705603e-05
4.76100753404884e-06
-1.7179084669896e-05
-1.17729674941492e-05
-1.8479401633305e-05
-8.68370295849224e-06
-3.10014995799035e-05
-1.7921343682557e-05
-1.20967106002259e-05
-2.2230871995154e-05
-1.74635987385371e-05
-1.06216506152166e-05
-1.89942725607807e-05
-2.65235519040388e-05
-4.74092195608945e-06
-1.3172774697785e-05
-1.50655355100737e-05
-2.14132831058053e-05
-2.05739516125383e-05
-2.93354124310491e-05
-2.38319427265968e-05
-5.50029345115036e-06
-9.33574530668927e-06
-2.5275045167316e-05
-1.04657962577184e-05
-4.17843920735608e-06
-1.87382846725247e-05
-1.59847246063921e-05
-2.11367092733725e-05
-1.20693029557875e-05
-2.92687036332145e-05
-1.51245573755381e-05
-4.23572416899981e-05
-1.0761922075942e-05
-4.40399131985436e-06
-1.31428238358892e-05
-1.05514867541945e-05
-2.21816658501381e-05
-2.79547370278002e-05
-3.20750174298712e-05
-1.80183416477484e-05
-2.10228878000347e-05
-9.87379008589862e-06
-1.26455619449459e-05
-5.36311412870675e-06
-2.04119603028565e-05
-1.47286160042327e-05
-6.17983157698499e-07
-1.08934139337821e-05
-1.57984727722779e-05
-1.02526773493161e-05
-1.11570124456811e-05
-9.06274069572199e-06
-1.24381684741798e-05
-1.65015482901257e-05
-4.0334451841659e-05
-2.20995669542523e-05
-2.50120136105676e-05
-1.28623231830493e-05
-9.57144943568875e-06
-4.95460312720968e-06
-1.01979985350621e-05
-1.60794650456707e-05
-2.6127703736942e-05
-1.94187997779521e-05
-1.6239861754567e-05
-9.20548590784607e-06
-1.57414359907552e-05
-1.60611990943074e-05
-2.01766525189171e-05
-1.20414130100497e-05
-1.10369089586886e-05
-1.32584884621253e-05
-9.82362549953757e-06
-9.36073064485197e-06
-2.13488725140551e-05
-2.13631540302916e-05
-2.07289694173601e-05
-2.04757959711668e-05
-3.16777310837308e-05
-1.90236692375589e-05
-9.15237257134287e-07
-1.93531243330911e-05
-2.45025049101279e-05
-1.8298704536244e-05
-1.1648161350153e-05
-2.29255506683862e-05
-2.94088201779962e-05
-2.23193959637976e-05
-2.69553426675935e-05
-2.32231287269943e-05
-4.03528816488154e-05
-1.24318053687306e-05
-6.21948587000657e-06
-2.15530777005245e-05
-3.43409538522434e-05
-3.73207482715597e-05
-2.52278177210003e-05
-1.16925616985525e-05
-2.5996868960399e-05
-2.57937013489117e-05
-2.32103868752102e-05
-3.86649175207094e-06
-9.00464394382918e-06
-1.1294765545834e-05
-1.63169254785376e-05
-1.9502246389174e-05
-1.13881710761775e-05
-1.55341097941154e-05
-1.67834991704451e-05
-1.91094827906915e-05
-5.70448975950186e-06
-2.38067306141284e-05
-2.84182385798486e-05
-3.21349268527968e-07
-1.53832566032492e-05
-1.62247039926298e-05
4.28797158623171e-06
-1.72207159096565e-05
-1.88207167927592e-05
-1.38322062199699e-05
-2.39079753187228e-05
-1.99184841160493e-05
-1.8202443302155e-05
-9.90351103698104e-06
-8.74030895359969e-06
-2.34033930411054e-05
-2.00707602393766e-05
-7.12536415150826e-06
-1.53250968622178e-05
-2.99628865718314e-05
-1.83993541611219e-05
-3.63661481013116e-06
-1.58036695792211e-05
-2.88147392821766e-05
-3.14703655351511e-05
-1.16086847208373e-05
-9.22813158228226e-06
-1.36223775706143e-05
-6.65172188257133e-06
-1.71529643987265e-05
-1.48395631443105e-05
-1.79406089871545e-05
-2.31266208717714e-05
-3.31353123371734e-05
-3.36274687363688e-05
-1.23382623471418e-05
-1.16980482028892e-05
-9.60957310092378e-06
-1.39616949171884e-05
-1.26878091610044e-05
-4.05401730689761e-06
-3.31418994144267e-05
1.83021992925646e-06
-1.89145225349722e-05
-2.44893305587031e-05
-1.42257782413539e-05
-5.36619769929266e-06
-1.874369204905e-05
-1.51206149145379e-05
-1.59767749487121e-05
-2.58535628486918e-05
-1.24374709902006e-05
-1.35631720341902e-05
-2.41107075357985e-05
-2.40336719623043e-05
-2.79793852751869e-05
-8.51218317563847e-06
-4.62602114551883e-06
-2.19307138907157e-05
-1.65332850304625e-05
-9.05962123867266e-06
-1.89304426395267e-05
-1.98300541818517e-05
-2.93286872276154e-05
-3.04454149433363e-05
-7.88780061468701e-06
-2.38971577807653e-05
-1.96669512828979e-05
-2.2030525131206e-05
-1.01947556146951e-05
-3.34954302384098e-06
-3.15764748125542e-05
-6.64801762259103e-06
-1.72809778916973e-05
-2.83157501182987e-05
-1.56465745054053e-05
-1.84609445921916e-05
-2.64983581496866e-05
-1.91879804390645e-05
-2.99973772543171e-05
-2.20355430083463e-05
-2.23431687334158e-05
-1.36431031649779e-05
-1.65853274581262e-05
-1.20583133107356e-05
-2.96314190683358e-05
6.95762165410482e-06
-7.70616100962657e-06
-2.57514370005508e-05
-1.476784736017e-05
-2.27517076613165e-05
-1.11516022720551e-05
-2.0996288183444e-05
-2.5981922781542e-05
-8.85418767118794e-06
-1.42739120231898e-05
-3.88684632802538e-05
-1.742500001366e-05
-2.15366957027075e-05
-5.57981692166673e-07
-3.22115864027114e-05
-2.68174439783599e-05
-2.1965458577023e-05
-1.0127118754244e-05
-1.11297565728613e-05
-1.77382608751503e-05
-1.50841652982423e-05
-1.18593836874466e-05
-7.85761521229061e-06
-2.76705533305506e-06
-2.05548864899069e-05
-1.4306675717613e-05
-2.03338684485114e-05
-4.66420241006119e-07
-2.13688085343044e-05
-1.43719624383959e-05
-2.27918886553538e-05
-3.50701936068644e-05
7.52238739314725e-07
-6.41560315909715e-06
-3.0645604782202e-05
-1.45821864945074e-05
-2.40342037189265e-05
-1.12955183194265e-05
-8.98118477844046e-06
-1.6866255319343e-05
-1.20463966716802e-05
-1.49611141675956e-05
-9.15267973978559e-06
-1.27794208026608e-05
-3.22857068723636e-05
-1.27893574908005e-05
-1.61983451951142e-05
-6.62351809019417e-06
-1.2446771014141e-05
-1.07241424151121e-05
-8.44676486894572e-06
-1.91688156891694e-06
-1.8249411483667e-05
-2.99094459938989e-05
-6.76884072168393e-06
-1.32077096812275e-05
-1.87423330523556e-05
-7.01567787004376e-06
-1.97110969677974e-06
-9.51359350541489e-06
-6.24429376807301e-06
-1.13255400722057e-05
-5.07369185497674e-05
1.05737591009445e-05
-1.59347734006907e-05
-1.12059331779383e-05
-2.22914449137846e-05
-1.42470978810622e-05
-1.67702002036666e-05
-1.75219146996599e-05
-6.22154648753161e-06
-9.36270053021138e-06
-2.83779742797816e-05
-9.65177419067674e-06
-1.07610486454215e-05
-1.74416883322503e-05
-2.48573900300681e-05
-1.41986882779162e-05
-5.66168155516975e-06
-2.01354103651761e-05
-1.50337076805971e-05
-2.47969638068039e-05
-1.79127228883236e-05
-1.67019707572775e-05
-2.60784949335724e-05
-3.12051820616292e-05
-4.93450185646667e-06
-7.73532873591144e-06
-1.51979922642643e-05
-5.38994363525578e-07
-1.60285680696278e-05
-2.60445255317767e-06
-1.84555476086899e-05
-1.97727022452756e-05
-1.98649414090082e-05
-2.94503205780451e-05
-1.05444963643905e-06
-8.37349829702358e-06
-2.23873183266717e-05
-2.45621249314908e-05
-7.83826201538084e-06
1.62378247567422e-06
-1.74796038978458e-05
-1.1461052133054e-05
-1.85061994192236e-05
-1.98549174142737e-05
-1.73579067248117e-05
-2.17512237451623e-05
-1.75801732966623e-05
-3.1253115817453e-06
2.50520055610877e-06
-6.03620326447041e-06
-1.76997674072408e-05
5.25296854482096e-07
-9.57213655333579e-06
-2.56386110479943e-05
-5.77670595625424e-06
-2.81880292101039e-05
-1.4197702513418e-05
-3.98900969012845e-05
-1.31441192805844e-05
5.1292939898894e-08
-1.07331614152944e-05
-2.35730515455733e-05
-1.83531582306166e-05
-1.95061383602256e-05
-2.87231660799738e-05
-1.97505884052483e-05
2.70326739765472e-06
-9.2807595818237e-06
-2.54005976751736e-05
-8.14867654700893e-06
-2.64790679163038e-05
-2.81138390417503e-05
-1.31102075779136e-05
-1.41300630650108e-06
-3.6844517249331e-05
-1.5537132153442e-05
-1.4104346753109e-05
-9.76762320996933e-06
-2.05209120695517e-05
-1.26554954510441e-05
-2.36970755279676e-05
-1.21889194216015e-05
-2.13232746897193e-05
-2.00474499823101e-06
-3.96703831783288e-06
-1.2638902052012e-05
-1.66063129819515e-05
-1.57561330689339e-05
-4.22699857097389e-06
-3.82937259744088e-06
-8.99005349310884e-06
-2.93554119168853e-05
-1.61581781902705e-05
-1.65124928343476e-05
-2.58922692291186e-05
1.87351216353118e-06
-1.42017875750505e-05
-1.62792707107995e-05
-1.13003468839596e-05
-1.89651237736852e-05
-2.38234947040975e-05
-1.497740104705e-05
4.01776124992184e-06
-1.08865017621209e-05
-3.41318115165303e-05
-1.64410963570079e-05
-2.51162184455656e-05
-2.4594085929002e-05
-1.32063052787172e-05
-3.15422547473066e-05
-1.89509114326662e-05
-4.72674528783031e-06
-2.09871626754831e-05
-2.50799314914867e-05
-1.87623391420508e-05
-1.48234833075699e-05
-2.03643276288092e-05
-1.27938902795962e-05
-8.34024998607757e-06
-9.63113032132452e-06
-8.12929852751659e-06
-1.5031588674386e-05
-9.0121976266371e-06
-9.62847585648941e-07
-3.13266984181067e-05
-4.96414038535307e-05
-1.52266255878238e-05
-3.54569658337261e-05
-2.875243064593e-05
-1.84661979078856e-05
-1.01576421745888e-05
-3.37271932923808e-06
-3.25922295156509e-05
-9.8461959586211e-06
-2.03221396576946e-05
-4.17855538571198e-07
-2.22011010299174e-05
-2.39193586577536e-05
-1.53176873024806e-05
-1.81585779549956e-05
3.84035936459189e-06
-2.79328536981333e-05
-1.68821707757593e-05
-1.76245059569675e-05
-1.51821600959386e-05
-2.29128421823763e-05
-1.60054172565601e-05
-1.88045051432865e-05
-1.80307309208895e-05
-3.24441515704586e-05
-3.53009291040575e-05
-3.35271940066479e-05
2.98685722397997e-07
-9.40076545893161e-06
-1.42457499117691e-07
-2.05664382154712e-05
-2.16873289884397e-05
-8.53469264869039e-06
-7.57761812943196e-06
-1.04035654999355e-05
-1.16725803538064e-05
-8.97659701639193e-06
-1.34274877225315e-05
-2.41251999935688e-05
-1.10318017114162e-05
-2.834542312493e-05
-1.13721486904062e-05
4.73086555629214e-06
-1.03691944304925e-05
-2.83300510974336e-05
-1.2423120589004e-05
-1.77807311132023e-05
-3.65232794886795e-06
-1.91949991361538e-05
-2.7480096047651e-05
-4.38406171090042e-06
-4.40618472405034e-06
-1.79069928585008e-05
1.04771537175721e-05
-1.20548133465948e-05
-3.10878217690903e-05
-3.30289893365774e-06
-2.35637625246236e-05
-9.75440747917867e-06
-2.49478244599434e-05
-1.53404610806764e-05
-3.75977631677705e-05
4.18190451403154e-07
-2.4181856805303e-05
-1.09363688835179e-05
-9.67519056652124e-06
-6.92313684421171e-06
-5.28642823770532e-06
-1.62420666696403e-05
-1.56893807044799e-05
-1.01123675010426e-05
-2.16106001494385e-05
-2.10013116245291e-06
6.09440531925304e-06
-2.8638228291019e-06
1.98228739159705e-06
-2.47122817464102e-05
1.26544137889213e-06
-2.78571820794024e-05
-1.5338175054375e-05
-2.16338158481459e-05
-1.43869774165954e-05
-1.3002039025486e-05
-1.43507613344041e-05
-6.94804084961804e-06
-7.94727692621172e-06
-1.48235373783158e-05
-2.70731529356495e-05
-1.19967567697892e-05
-1.02188419190382e-05
-3.79157514606926e-05
-2.81666830577664e-05
1.00623225612752e-06
-2.21480434595358e-05
-4.1471329544524e-06
-2.79178240549724e-06
-1.38168600953185e-05
-3.03498451884705e-05
-3.18284002784055e-05
-1.18082916470717e-05
-4.09936432410632e-06
-1.63011274542045e-05
-1.96617905189208e-05
-4.30237791071323e-06
-8.0164465354625e-06
-1.33952272176925e-05
-2.19163323710058e-05
-1.49138200314663e-05
-7.64972565986284e-06
-3.67950742888725e-05
-1.53937224561371e-05
-2.57659400799257e-05
-1.30043898365566e-05
-2.96671804999305e-05
-6.56355855104908e-06
-6.64101311319826e-06
-2.73852323990459e-06
-2.07801079736338e-05
-5.08297437186861e-06
-2.98837844147775e-06
-2.23266093444994e-05
3.49128675526434e-07
-1.32684765233706e-05
-1.67398061638834e-05
-5.00697756509733e-06
-3.224241116221e-05
-2.30944169415526e-05
-1.26811775983802e-05
-2.82191725380808e-05
-8.41186528943218e-06
-2.63041015001372e-05
-6.45916818812338e-06
-1.84459805053374e-05
-1.94994880777691e-05
-5.74149568306965e-06
-8.0866927418361e-06
-3.64838355665979e-05
-1.93302510398493e-05
-4.97260055141738e-06
-1.54767669218128e-05
-2.17335646992844e-05
-1.63846088245679e-05
-1.08636611676021e-05
-1.43907403501151e-05
-2.46994866985803e-05
-1.87615355536575e-05
-1.95571848588942e-05
-2.42763424333349e-05
-2.340288058962e-05
-1.28937378960294e-05
-2.70134950989209e-05
-2.05042394310863e-05
-2.09578781703521e-05
-1.71503078537149e-05
-7.95249458535773e-06
-2.49081950233108e-05
-3.34380371468602e-05
-1.57059501919583e-05
-3.54104296076798e-06
-2.46898629997723e-05
6.76790369909745e-06
-2.30246989733277e-05
-1.5176411912654e-05
-1.7606748541215e-05
-2.50590030764114e-05
-1.07427056335632e-05
-1.53316090526038e-05
-2.28653378971604e-05
-7.079331498862e-06
-4.44890474272785e-06
-8.94331024999712e-06
-3.19154625180472e-05
-1.95738929831908e-05
6.42548333579578e-06
-1.10083203175535e-05
-1.83661893920483e-05
-1.92389211462208e-05
-1.14877823848693e-05
-2.51382069876342e-05
-1.45440397360732e-05
-2.46494092532409e-05
-2.71076128780984e-05
1.80731957719604e-05
-1.10199026201276e-05
-1.16028787469068e-05
-4.91152735353759e-07
-2.89778796278373e-05
-2.32051972297166e-05
-1.28085747025129e-05
-1.48067330357074e-05
-1.24888159686423e-05
-1.68563808064031e-05
-5.83964905543182e-06
-2.39049447929999e-05
-1.4990148386412e-05
9.790699137147e-07
-1.91494834572932e-05
-2.08748915635437e-05
-8.76563542052988e-06
-1.93371018216617e-05
-1.43218865132678e-05
-6.61824842880106e-06
-2.66657497691782e-05
-2.76543165335159e-05
-7.73419639848274e-06
-1.77618352594021e-05
-1.86188917064339e-05
-1.27466111741218e-05
-1.66335121931987e-05
-2.56101466926576e-05
3.78314765691622e-06
-1.94943684877393e-05
-6.37837418524999e-06
-1.29655210728773e-05
-7.91763364736673e-06
-1.82311376212743e-05
-1.49398167350816e-05
1.50555723362185e-06
-1.81051472359457e-05
-2.61445720477069e-05
-6.4006001718525e-06
-3.52121276436971e-06
-1.6598706898691e-05
-1.4064754487269e-05
-1.92948442609684e-05
-1.1408971979123e-05
-1.29528664507555e-05
-2.27325338359999e-05
-2.12323074843019e-05
-1.62431856075826e-06
-1.81822892919923e-05
-2.30678979965189e-05
-1.55181533079153e-05
-1.21261814822773e-05
-1.47388950685743e-05
-1.92693953390348e-05
-1.56498293710318e-05
-1.17707256938971e-05
-6.44279862700146e-06
-2.14445683752642e-05
-2.10113429914067e-05
-2.26757018667256e-05
-2.1454714159905e-05
-2.60778614270067e-05
-2.51457554787255e-05
-1.98153020305135e-05
-1.21398033394858e-05
-4.98756852992401e-06
-6.34782690663534e-06
-2.72636951367122e-05
-2.58143284450867e-05
-1.53428469766962e-05
-2.27203979997508e-05
-1.22702587061239e-05
-8.76553438875008e-06
-1.6085688251009e-05
-1.99348829214071e-05
-3.4158845076271e-05
-1.87290115882323e-05
-3.68037858805183e-05
-2.77788099745247e-05
-1.60814691308213e-05
-2.61610934526644e-05
-1.5822648236653e-05
-1.61225972262585e-05
-5.51822860035607e-06
4.15819311012445e-07
-2.47258416274423e-05
-3.16111126383541e-05
-3.09797837062911e-05
-7.80397585844836e-06
-1.23353961228575e-05
-2.66476618577435e-05
-2.26981842140552e-05
-1.05072475516871e-05
-9.90724805935779e-06
-3.18854486473921e-05
-1.17028684410666e-05
-1.2409878720852e-05
-2.01987816557671e-05
-1.91443479491629e-05
-1.32066544498942e-05
-3.676155803481e-05
-1.62872428790506e-05
-3.51435837487784e-05
-2.2339958578203e-05
-2.17971964688161e-06
-2.96354949896028e-05
-2.41283455220518e-05
-1.10998245897197e-05
-2.33901250953837e-05
-3.97490866877767e-07
-5.39203082748157e-06
-3.13343516958037e-06
-1.45820070159226e-05
-1.92069496295283e-05
-3.29125058988358e-05
-1.68851936009235e-06
-2.30454667062176e-05
-1.03560412508506e-05
-1.20604839134517e-05
-1.6363857122323e-05
-1.82348572399256e-05
-2.06779299564852e-05
-2.37984023104179e-05
-2.78234578615187e-05
-1.85210103540426e-05
-4.57599366513507e-06
-6.02686732527543e-06
-2.06172343346387e-05
-5.65619948536387e-06
-1.89011587690398e-06
-5.21572213082715e-06
-3.10774622876211e-05
-1.34588577673736e-05
3.8084677723866e-06
-1.09888739467083e-05
-3.10343439474655e-05
-3.24513876774178e-06
-1.20423570997557e-05
-1.65366039442666e-06
-2.6869525349418e-05
-1.16767149543251e-05
-1.25838903033373e-05
-7.4396699052993e-06
-5.14901110453778e-06
-2.88273288062834e-05
-6.27458939163355e-06
-7.12708820251617e-06
-1.04500380169779e-05
-2.52484438507045e-05
-1.91792524667316e-05
-2.10114743438628e-05
-2.10871032995137e-05
-2.97888456086239e-05
-2.30866674090431e-05
-5.20992206935307e-06
1.12161154643893e-06
-2.5417301834348e-06
-3.66211392082249e-07
-4.02772979709127e-06
-1.85014501444967e-05
-3.28920978875183e-05
-2.48473376604583e-06
-2.73515607241329e-05
-2.47578622219987e-05
-2.11702385864011e-05
-3.56940063323059e-05
-1.4430407239409e-05
-1.72563642000353e-05
-1.35722553820917e-05
-2.44314020639874e-05
-1.80416120198886e-05
-1.21018961301551e-05
-1.80753487820707e-05
-1.79517081060907e-05
-1.57504270939168e-05
-2.77804018760692e-05
-7.16976433383387e-06
-2.21186311217336e-05
-3.08742033662212e-06
-5.76585049664978e-07
-4.35157534528233e-05
-4.17418295680184e-06
-2.37055715848485e-05
-8.15986618764469e-06
-1.40195017691651e-05
-1.68407650359417e-05
-3.0108607982624e-05
-3.82955202612233e-06
-9.16246957582906e-06
-2.58018363932527e-05
-8.3278709773402e-06
-5.15447589796258e-06
-1.58821924383022e-05
-1.17196558003603e-05
-1.38057527216869e-05
-5.66023813459088e-06
-3.1513867921958e-06
-3.23207738611683e-06
-1.17090651279711e-05
-2.90030767151862e-05
-2.63664124227217e-05
-5.85220108346513e-06
-2.93574965292955e-05
-1.86891038317546e-05
-5.73485617515174e-06
-1.00473819090217e-05
-2.14016294746931e-05
-1.06329823782265e-05
-1.68505556354299e-05
-1.88203979524967e-06
-1.44350239736352e-05
-2.82906670935866e-05
-2.09052195794625e-06
-9.71822085295386e-06
-3.40885819128398e-05
-1.57585508261332e-05
-1.6209942529895e-05
-1.73116962199822e-05
-1.70454999594765e-05
-1.10842404239864e-05
-3.95027069553416e-06
5.23527059546042e-06
-1.83480181229809e-05
-1.18926103353794e-05
-3.30219336042848e-05
-1.12689651347005e-05
-1.97527208710787e-06
-2.10486991892873e-05
-6.11494685158202e-06
-1.66669201038866e-05
-5.51463260836625e-06
-5.28450707157469e-06
-2.41563174316138e-05
-2.65424329885509e-05
7.18868567223868e-07
-2.71249496319401e-05
-7.6715194114347e-06
-1.72803818330026e-05
-1.75814740610042e-05
-1.87413401180467e-05
-6.14335526847872e-06
-1.70528766720444e-05
-2.2323780875222e-05
-2.41266459152581e-05
-2.78294985011675e-05
-1.31165062377381e-05
-2.09535682678612e-05
-2.11463827732281e-05
-1.35745876633489e-05
-5.38699062074511e-06
-2.6155549375142e-05
-1.65439268759556e-05
-2.73320495507949e-05
-2.60045185402052e-05
-2.94851462395708e-05
-1.43545891044959e-05
-4.42957375598889e-07
-1.37754337997166e-05
-3.15089023369358e-05
-2.11973408457226e-05
-2.34657031073086e-05
-9.06281360229877e-06
-1.63709311986359e-05
-1.80342133562383e-05
-3.2281729240869e-05
-1.21581704500998e-05
-1.9545944490009e-05
-3.1024077527328e-05
-2.07129719973942e-05
-2.31876244104445e-05
-5.53480124523434e-06
-1.46250825794702e-05
-2.57461654269368e-05
-2.62270119821436e-05
-2.1374430220528e-06
-1.4647452990801e-05
-1.04174325137882e-05
1.1145297654978e-05
-1.26573104033758e-05
-3.23534300034158e-05
-1.69453845052245e-05
-1.0759954531493e-05
-1.02279623439989e-05
-2.02092271348795e-05
-1.35653461262486e-05
-1.4896474781141e-05
-7.34908853365798e-06
-9.36110163117348e-06
-1.36050482434739e-05
-7.08910724581369e-06
-1.57495703224424e-05
-4.67534348638877e-06
-1.84322023131503e-05
-1.06338031699647e-05
-6.03619257388411e-06
-6.21934486490333e-06
-1.90220438698951e-05
-4.43827703330277e-05
-2.50436904836634e-05
-1.68330070008205e-05
-8.75527371282139e-06
-1.69837019863879e-05
-9.32293721050306e-06
-1.34333888176358e-05
-1.84427798951737e-05
-1.27162163544963e-05
7.56682856662376e-06
-2.33554582215613e-05
-2.82472051038147e-05
-2.52026094467912e-05
-1.34935815644887e-05
-2.04447332926005e-05
-1.87118412490709e-05
-1.1726520885866e-05
-1.01984301993577e-05
-1.8961629349341e-05
-1.96787264024154e-05
-7.94274179105834e-06
-1.39987025034574e-05
-3.46985060842621e-05
-1.48872627151863e-05
-1.71981892417093e-05
-9.64255643387555e-06
-1.35253958901895e-05
-7.05642631247998e-06
-2.86240852758096e-05
-2.06939041539996e-05
-1.14463025865666e-05
-7.48566714828292e-06
-3.53966854015573e-05
-2.28851338513434e-05
-1.60307329151687e-05
6.41182631109557e-06
-2.8432072626678e-05
2.74433126479851e-06
-3.27854895809827e-05
-3.37806078872006e-05
-1.35174865539922e-05
-2.08938731390449e-05
-2.63323505898565e-05
-2.32373169404047e-05
-9.35368080383527e-06
-1.90863340922378e-05
-3.95367291008447e-06
-1.2025362356517e-05
-1.37357384913882e-05
-1.92743307911302e-05
-3.17044011979036e-05
-1.86020119267592e-05
-1.14401096128923e-05
-2.13364024416933e-05
-1.68755291726717e-05
-1.29039149312624e-05
-2.22661596714433e-05
-4.32483305136443e-06
-1.71391231387201e-05
-2.75539516606486e-05
-1.72715556738791e-05
-7.33713838350475e-06
-2.31903553937427e-05
-3.97109804265713e-05
-1.71863328039719e-05
6.7888881690542e-06
-7.20102245849377e-06
-2.45548328353278e-05
-2.0021593264607e-05
-2.45669992718922e-05
-1.84673983551526e-05
-1.56826166923204e-05
-1.34996677420029e-05
-1.51007853400715e-05
-3.00933537763736e-05
-2.58638053820454e-06
-2.3737387526241e-05
-1.69251513695177e-05
-1.84417755788525e-05
-2.11726356321885e-05
-2.0380709453793e-05
-3.87361382981701e-05
-6.09526416478371e-06
-2.48914559772975e-05
-1.32133492922812e-05
-1.15994670161319e-05
-1.42429992340113e-05
-6.42620077268986e-06
-1.84161363376719e-05
-1.84785470462976e-05
-2.76700924752892e-05
-1.30086041058531e-05
-1.88411682566816e-05
-5.9679488922885e-06
-4.22795374687549e-06
-1.21708847470683e-05
5.73976532002468e-06
-1.62229417238694e-05
-2.45919393161878e-05
-3.76327097409368e-06
-7.41925980883582e-06
-1.04016805253802e-05
1.50568113237968e-06
-1.32798947403452e-05
-6.54752211983411e-06
-2.65871368811986e-05
-9.47622335465065e-06
-1.87135852979287e-05
-1.55351446054627e-05
6.879966523063e-07
-2.25590021680196e-05
-2.62506364804043e-05
-2.8868564876355e-05
-1.21099956320924e-05
-2.61133792275073e-05
-1.00010503780069e-05
-1.86476968281955e-06
-6.39950903056083e-06
-9.61893037037331e-06
-5.14718262443377e-06
-1.88172545530478e-05
-7.60962991212126e-06
-2.19028715515277e-05
-1.44012217991109e-05
-1.76626655287129e-05
-5.50846541192581e-06
-1.56004632401524e-05
-2.43434443402537e-05
-1.67802427887485e-05
-7.21978218971533e-06
-6.77306476068841e-07
-1.49825761691102e-05
-3.12498401317549e-05
-2.28679628744931e-05
-2.58686775648585e-05
-1.03391314618752e-05
-1.81461865385225e-05
-1.19605204960986e-05
-7.89559926053221e-06
-2.10550524304056e-05
-1.97367223826069e-06
-3.05555067456935e-05
-3.61433932607214e-06
-2.58892313196707e-05
-8.23225957117485e-06
-3.64882397316583e-05
-3.00220968606806e-05
-4.31401608710849e-05
-1.23196239534719e-05
-1.38462317317732e-05
-4.94672814172198e-06
-2.11641678042666e-05
-2.44192740934874e-05
-1.5452382719476e-05
-2.03402353837563e-05
-1.13493051727879e-07
-2.82571434948186e-05
-1.77484781457869e-05
-1.00839010132664e-05
-2.50750296646763e-05
-1.53508611194925e-07
-2.79612417886924e-05
-3.6325845121642e-05
-1.07401066101329e-05
-7.51762467318958e-06
1.39883288211262e-06
-2.00564319259596e-05
-1.41148731032826e-05
-1.33533630615277e-05
-1.93280272372114e-05
-5.21175612784034e-06
-3.40128136811507e-05
-1.02988695589485e-05
-8.65650128726604e-06
-3.48837205727468e-05
-2.18525773229176e-05
-2.77228270193165e-06
-3.54245134210498e-05
-2.28126515036436e-05
1.08699595391845e-06
-1.13058359434339e-05
-2.17885775932105e-06
-1.20319970376872e-05
-1.62371514986648e-05
-4.16981162850381e-06
-1.43608421617482e-05
-1.4094009958501e-06
-3.81150198372253e-05
-2.89846345443945e-05
-8.75847615826353e-06
-1.03252540969243e-05
-1.39126020113705e-05
-2.49368946854043e-05
-2.70179214413946e-05
-1.21622142267672e-05
5.62330629487224e-07
-4.27345780882982e-06
-1.9998325888377e-05
-1.49735440331848e-05
-2.23486285464523e-05
-2.63908087953452e-05
-1.99051120767267e-05
-8.32070934246046e-06
6.25322916154587e-06
-2.8912997486555e-05
-1.4944506084085e-05
-2.61004145084573e-05
-1.96223596401345e-05
-9.95640529206707e-06
-1.86642681780331e-05
3.72691614864371e-06
-1.35402343171002e-05
6.40703420231485e-06
-8.05614049450343e-06
-1.85761347448825e-05
-5.71149782443995e-06
-2.63627280412494e-05
-1.09486072282515e-05
-4.00196027263885e-06
-1.08906894717695e-05
-1.22178083408663e-05
-2.74727868566492e-05
7.81125588536657e-06
-1.00978537671665e-05
-2.8591884364965e-05
-1.24243836571023e-05
-1.13596259507338e-05
-1.69324921735846e-05
-2.23948667032904e-05
-1.70044600818158e-05
-1.86139401067081e-05
-2.97712076397718e-05
-3.2539808973059e-06
-7.92323639045422e-06
-2.43136386051752e-05
-3.70020705632489e-06
-8.67796841660913e-06
-1.29942265668241e-05
-2.88586056179588e-05
-2.29634318828185e-05
-2.74241039857806e-05
-1.09536685511548e-05
-4.81166955615985e-06
-2.62205661862301e-06
-1.3968064936573e-05
-5.35910735532261e-06
-1.78093204216796e-05
-2.81044905038094e-05
-3.06290864607978e-05
-6.43592415528779e-06
-1.86547804930689e-05
-1.10669752485722e-05
-1.28941848491472e-05
2.33849176844864e-06
-8.49571475194213e-06
-1.89811734706291e-05
-2.55199759474312e-05
-3.80375418986749e-06
-2.64341469057581e-05
-8.57259682060782e-06
-1.27767411080873e-05
-9.7381582722449e-06
-7.36905352325785e-06
-2.85743614714543e-05
-1.69983295302338e-05
-1.61384337445533e-05
-1.69596626048406e-05
-2.63733130432232e-05
-1.82643330437387e-05
-1.38747032989041e-05
-1.60359279984254e-05
-1.04487556256508e-05
-2.20120568530515e-05
-2.47429252151449e-05
-3.24597100980755e-05
-1.20525629617004e-05
-2.72638835146582e-05
-2.67128690098085e-05
-2.15405867562978e-05
1.04575392818768e-06
-5.01031465242881e-06
-1.00815061099793e-05
-2.50623406739542e-05
3.89297985088711e-06
-7.20567282011919e-06
-3.02424721775623e-05
-1.21691498483422e-05
-1.52927911493751e-05
-1.52760933338124e-05
-5.96324258660771e-06
-1.71521005143919e-05
-4.91963117713651e-06
-4.13843626477913e-05
-1.35301349214565e-06
-5.27064449926755e-06
-2.24299916838098e-05
-9.64525327882392e-06
-2.49924775134633e-05
-1.72117688052072e-05
4.56967405310373e-06
-3.70960401194456e-05
-1.00254899136516e-05
-4.79943759485675e-07
-2.9353948660762e-05
-1.02888691334077e-05
-1.92814547928907e-05
-1.64475665482144e-05
-7.34951190242685e-06
-2.74117554677674e-05
-6.41828915899677e-06
-1.95082730474933e-05
-2.68981454157989e-05
-6.48848450334199e-06
-2.2829071167688e-05
-1.9270134803708e-05
-2.73553311242402e-05
-1.18239357782689e-05
-2.89027953805628e-05
-1.176190987884e-05
-1.95424331802161e-05
-1.54742130803065e-05
1.98199749631159e-06
-2.09023409601532e-05
-2.78408412802377e-05
-3.95909655008285e-05
-1.72156562219409e-05
-4.83126651493375e-06
-2.76494286836723e-05
-2.03614170661945e-05
-1.78347841481627e-05
-3.3481392137707e-05
-1.1055179480849e-06
-2.03303169318679e-05
-1.30838446200427e-05
5.26851257498929e-06
-3.11685056889888e-05
-2.97979857207791e-05
-5.39513521187219e-06
-2.27162242889449e-05
-2.91876880346485e-05
-3.77220091848373e-07
-1.99904881146717e-05
-2.31669134296999e-05
-7.50544550882593e-06
-4.13969702508333e-05
-1.63831681061767e-05
3.00712490941638e-06
-1.03244960142177e-05
-5.52391750666273e-06
-8.67926941398045e-06
-1.50643764444747e-05
-2.52516105063484e-05
-8.12705737381198e-06
-2.91618532730911e-05
-1.76732083911721e-05
-2.77829208812603e-05
-3.66278355135214e-05
-4.75824390358191e-06
7.81250982465865e-07
-1.32573150262165e-05
-2.7815035752917e-05
-6.18575110106354e-06
-2.11992090194514e-05
-1.02916126144223e-05
-1.36211909162378e-05
-2.57665829976194e-05
-2.04094386180049e-05
-2.82529073119841e-05
-8.61889620906125e-06
-2.47024872966603e-05
-2.42646352785771e-05
2.25792375496647e-06
-2.64211741544015e-05
2.97136830987866e-06
-2.30481933094099e-05
-1.17705489246915e-05
-2.33197344185801e-05
-3.05524386066723e-05
-2.89244127932764e-05
-2.45047643200239e-05
-3.0956136289279e-05
-1.67860121197328e-05
-1.75368022514849e-05
-1.22823278895739e-05
-1.21055649526095e-05
-1.78059204225371e-05
-6.82616029635795e-06
-1.32621004841918e-05
-2.95414508877187e-05
-2.1211205268485e-05
-1.25505708168942e-05
-2.21995579112593e-05
-1.51033850449978e-05
-1.46271976274679e-05
2.47483639875075e-06
-2.06788518996208e-05
-1.49851761240692e-05
-1.44570542329776e-05
-7.35078215334683e-06
-3.00468058455605e-05
-1.57783202976543e-05
-1.5963418755528e-05
-2.47141906704328e-05
-9.40857135823476e-06
-2.06824893897072e-05
4.19433099929398e-06
-4.78135543625647e-06
-1.84440097715879e-05
9.82708054276938e-07
-2.37383215683609e-05
-1.33646497794471e-05
-1.3296429181942e-05
-2.44378248145463e-05
-1.10248232756482e-05
-7.94968931971768e-06
-1.19812683701913e-05
-2.43203306983423e-06
-5.01003728254136e-06
5.29919282007586e-06
-1.01266828670752e-05
-2.13751278515399e-05
-1.54709299554482e-05
-2.97309533718556e-05
-3.8437100956788e-06
-2.86497034059925e-05
-2.91131068964261e-05
-2.27419592480841e-05
-1.09453583739547e-05
-2.59134689036105e-06
-1.80514631680869e-05
-1.05807253914785e-05
-7.81682687999676e-06
-3.0643950852207e-05
-2.53530142444981e-05
-1.44594417484202e-05
-1.08688539684216e-05
-1.7377516173668e-05
-2.80891846521493e-05
-1.65417956743498e-05
7.99683298075716e-07
-7.00709932670396e-06
-1.44783584598327e-05
-1.48352116027778e-05
-1.87251529781115e-05
-1.39957266922605e-05
-1.4038950917229e-05
-3.04024185693644e-05
-8.94427799445245e-06
-1.44555730362389e-05
-1.71817530002034e-05
-2.2079449368163e-05
-3.71081227456818e-06
-5.74441292839146e-06
2.31583160851343e-07
-2.380672242976e-05
-2.61630021077776e-05
-1.24742918233405e-05
3.79852824408235e-06
-2.45396339567299e-05
7.3300292760858e-06
9.80095710462106e-07
-1.55727299186333e-05
-2.99460932375348e-05
-2.25153363781651e-05
-1.23403340522647e-05
-1.34577215925359e-05
-1.56629201676321e-05
-3.62458889424342e-06
-2.06833670061845e-05
-1.79996236686858e-05
-7.61186799616962e-06
-8.4268981287785e-06
-3.35562940008032e-06
-1.06817593459845e-05
-2.68568047387282e-06
-1.45153515853982e-05
-9.57326487567781e-06
-2.49829040811815e-06
-2.22177919497697e-05
-1.88588660066552e-05
-1.05928540179262e-05
-9.70816454664116e-06
-1.81890901613064e-05
-2.0194515835068e-05
-2.67609508651181e-05
-2.94217502327776e-05
-1.14240525515721e-05
-1.40350551311868e-05
-2.18590181693235e-05
-2.19977608898574e-05
-1.23104380796479e-05
-2.99346044034922e-05
-1.40480733354841e-05
-8.31666827799907e-06
-3.00250582933264e-05
-2.11989330675432e-05
-2.747876566958e-05
-2.06372529281207e-05
-3.07735525353803e-05
-2.30631898662818e-05
-1.73348456821068e-05
-1.34352760128658e-05
-4.96606025222771e-06
-9.59574716743824e-07
-1.07934121898911e-05
-8.2156749895627e-06
-1.87626497029942e-05
-1.90649258756453e-05
-1.93704794076398e-05
-2.56700784670374e-05
-1.56379539233558e-05
-1.46791167274406e-05
-5.46909860930121e-06
-1.25488511260404e-05
-8.07686141125905e-06
-9.00956390729047e-06
-1.12566748053533e-05
-2.3469776980822e-06
-1.05774417566303e-05
-1.28254264597988e-05
-1.03761472464798e-05
-2.17751406539035e-05
2.85850156206746e-06
-1.31544158316518e-05
-1.62373321204388e-05
-1.88362731897094e-05
-2.3563530202802e-05
-2.70632772653628e-05
-3.53046373235789e-06
-1.91574251062064e-05
-3.43902266505912e-05
-1.52192474680194e-05
-8.5751785623256e-07
1.59161962973523e-06
-1.6813297802216e-05
-2.31180982563228e-05
-8.80247127712877e-06
-1.84371212190329e-05
-8.98560462888328e-06
-1.63480457474356e-05
-1.77191144779027e-05
-2.04292989509967e-05
-1.72372515597071e-05
-1.99054545562912e-05
-2.54760146334373e-05
-3.42830675582787e-05
-1.56805072154788e-05
-2.12215449410096e-05
-2.3564019240656e-05
-1.17440922911812e-05
-4.71746046015893e-06
-2.64739958462341e-05
-1.4025829621833e-05
5.14015432448334e-06
-1.25260464915769e-05
-8.16989070940008e-07
-1.25910900985413e-05
-2.17304293251926e-05
-1.55400479228114e-05
-2.84956389316048e-05
-2.16557872286783e-05
-1.39693253738373e-05
-2.55025543379305e-05
-3.39913018781557e-06
-2.69625154691594e-05
-1.80214789983899e-05
-2.51983655945696e-05
-3.28324774586742e-05
-1.64708891591706e-05
-1.00692349958831e-05
-1.915119624585e-05
-2.85933187152801e-05
-2.4315552186872e-05
-1.71124102316117e-05
-1.40696852720514e-05
-1.26420856966091e-05
-1.358428702111e-05
-4.54602062417238e-06
-1.62648887508776e-05
-3.00439242016244e-05
-1.23979122090001e-05
-5.38456205582953e-06
-1.03814215456727e-05
8.31282601639409e-07
-8.86127191268799e-06
1.91179329018592e-05
-8.41053159568603e-06
-2.5558943913264e-05
-7.36121929936233e-06
-4.03700557493285e-06
-1.620941414855e-05
-2.09828239117348e-05
-4.38764776635562e-06
-1.54380963428843e-05
-2.14409809177671e-05
1.15475546106704e-06
-1.35595266559176e-05
-1.05941703986852e-05
-2.02765187850933e-05
-1.73864236162378e-05
-1.10436092035214e-05
-2.114594274044e-05
-1.01330797284928e-05
-1.77857763864522e-05
-1.0291184952401e-05
-1.47006214291809e-05
-2.57158449753918e-05
-1.78732247911683e-05
-2.48134810820291e-05
-2.99066578841744e-05
-1.24532488408057e-05
-1.33202502678166e-05
-2.61465643267472e-06
-4.28224356460138e-06
-1.47546574605595e-05
-9.60939994726566e-06
-1.25609330083091e-05
-2.49856106824911e-05
-5.81887603854882e-06
-7.75263500730421e-06
-2.01433415058283e-05
-4.92067533187026e-06
-1.72342633411628e-05
-6.99858221134247e-06
-1.33784709532338e-05
-4.79482113639611e-06
-2.3542556796436e-05
-2.17398522534861e-05
-1.87078032242176e-05
9.66612364631495e-07
-2.11882294994016e-05
-1.38904750292705e-05
-4.20236690853865e-06
-1.86881730634171e-05
-1.96396446677192e-05
-1.40199667797734e-05
-1.62070498604014e-05
-1.55800985355994e-05
-2.87808487231951e-05
-6.68940573550672e-06
-1.64834470535908e-05
-9.74263173710078e-06
-2.91115978836622e-05
-9.02966849450206e-06
-1.07500380446198e-05
-5.91492757087586e-06
-1.01058441866625e-05
-1.28929568828935e-05
-4.67352352405408e-06
-6.29891869474082e-06
-1.50073424288019e-05
-1.10408916893508e-05
-3.20532380466511e-06
-3.16741278180717e-05
-1.09484786318245e-05
-7.28281134385924e-06
-2.42222234980059e-05
-1.3070655383909e-05
-3.00797199240308e-05
-7.77735693120495e-06
-9.64032945109553e-06
-1.77375738030619e-05
-2.45930860067195e-05
-1.52365502456095e-05
-1.20379593733311e-05
-1.27520610931813e-05
-8.72566624883117e-06
-1.95045859271878e-05
-2.27455681765926e-05
-2.33273584897405e-05
-2.71295893957929e-05
-1.65495497256003e-05
-2.12591015094406e-05
-1.88279021890651e-05
-2.44771944052326e-05
-1.23067764105041e-05
-1.99619499653043e-05
-1.5137337427974e-05
-9.63138981865793e-06
2.31231726651788e-06
-1.86308090301173e-05
-1.86128792443036e-05
-1.56491277649062e-05
-1.37988083955247e-05
-1.14691155133197e-05
-3.15590043057397e-06
-1.35155286147172e-05
-6.47676959961063e-06
-9.36410852948195e-06
-1.13076073031901e-05
-1.76125243495211e-07
-1.63338953927965e-05
-2.85448650624098e-05
-1.3700308386341e-06
-1.94359763985747e-05
-3.3360245578193e-05
-8.21497017408119e-06
-1.62308537797718e-05
-1.68312370626888e-05
-1.65544964348114e-05
-1.64467857100515e-05
-2.69820178580794e-05
-1.6653611920665e-05
-2.38274853336399e-05
-8.15367681685513e-06
-1.99356980394092e-05
-2.14999286320198e-05
-1.89303000000294e-05
-1.62731190753868e-05
-5.14834481667005e-06
-1.18252329656182e-05
-3.13989583089033e-05
-1.07058632179258e-05
-1.07474726794075e-05
1.38087232894683e-07
-8.30588118515143e-06
-2.59539414428372e-05
-1.20361708266414e-05
-2.23069801470075e-05
-2.72304383485843e-05
-1.8449024932672e-05
-1.95841408002888e-05
-2.65629727429923e-05
-9.40344144720691e-06
-1.13292069806083e-05
-2.66664687945254e-05
-1.58812636256867e-05
-6.92965572298615e-06
-8.03203600602777e-06
-1.13656585815339e-05
-1.66692673154006e-05
-1.82415813319712e-05
-1.95249829131003e-05
-2.07018288409622e-05
-1.93298935471953e-05
-2.02183626572288e-05
-1.80968800894698e-05
-5.3504364012886e-06
2.87987248039355e-06
-1.25144054132435e-05
-2.90525118803221e-05
-5.30803974938093e-06
-2.28045179352975e-05
-1.78220480968766e-05
-2.0701950219202e-05
-1.93102944364388e-05
3.77051949346286e-06
-1.39248804177704e-05
-6.45661692282597e-06
8.27924948508145e-08
-9.14698267886399e-06
-3.93372384470409e-06
-6.99158784752626e-06
-1.14135751487999e-05
-1.07587670709851e-05
-2.12210467302862e-05
-1.71136928424949e-05
-3.30389037174942e-05
-4.51876368170593e-06
-9.17366329120136e-06
-1.28374676544589e-05
-6.62805263423469e-06
-7.77059677781767e-06
-2.81893940789498e-05
3.57060199229804e-06
-1.24401359518094e-05
-2.13763056649166e-05
-2.24403754437406e-05
-2.83067771424622e-05
-2.15720132742304e-05
-1.50507894516501e-05
-6.04430219135155e-06
-8.41951357853186e-06
-1.38766898607439e-05
-1.30530275031518e-05
-2.3429375651388e-05
-1.68054134460234e-05
-3.24862066182324e-05
-1.89865126594223e-05
-1.14699592010021e-05
-2.85119986188012e-05
-1.19949840284208e-05
-1.89583809344496e-05
-2.52546705152226e-06
-1.58895903959097e-05
-1.53150801357563e-05
-5.6113010014358e-07
-2.5787650440203e-05
-3.41950922057362e-05
-1.11936580041417e-05
-1.43751307700516e-05
-1.50138753699025e-05
-1.62418903778745e-05
-2.19511443845036e-05
-1.82892121652003e-05
-1.62810999468688e-05
-1.54694935852405e-05
-1.76858051724169e-05
-2.1000381748736e-05
-4.66652265672604e-06
-2.16343055225551e-06
-3.40958387570988e-05
-1.19073097753591e-05
-8.24576291961271e-06
-2.18177063710066e-05
-2.31040180804471e-06
-2.065530515155e-05
-2.32151238745882e-05
-3.12155162308606e-06
-1.49476664299136e-06
-2.10091649170037e-05
-1.62310143950407e-05
-1.85385314928997e-05
-2.22456447161705e-05
8.2359463255035e-06
-3.3691755495094e-06
-1.95465638729593e-05
-1.28480914810104e-05
-1.06985276443063e-05
8.81512593508156e-07
-1.08132257008944e-05
-9.2475096718827e-06
-7.1315350920539e-06
-2.44965341614228e-05
1.01224971629752e-06
-1.62158049395806e-05
-3.4534270350767e-05
-8.68218454445353e-06
-2.8716442055257e-06
-1.69339482985767e-05
-2.24550293293895e-05
-1.14239424028549e-05
-1.52713561457534e-05
-7.15704647167256e-06
-1.72215938719188e-05
-2.67860132200033e-05
3.86310503308616e-06
-1.26783751995174e-05
-2.82039131641676e-05
-2.89020500267233e-06
-1.76736242686181e-05
-2.55341249311363e-06
-1.5821088533391e-05
-9.55467131110252e-06
-2.01166445348235e-05
-1.30403537026376e-05
-1.72019354282546e-05
-5.07879865390025e-06
-1.59602161263057e-05
-1.33129938507647e-05
-2.24617130915681e-05
-1.03704102626515e-05
-6.2095126616031e-06
-1.39943693941604e-05
-5.02758506098712e-06
-2.82570087530308e-05
-4.9440359570608e-06
-1.00799415401965e-05
-2.44737906075939e-05
-1.72992506606335e-05
-1.32318889560413e-05
-6.43013806248182e-06
-2.23128796453476e-05
-1.02240496639361e-05
-2.43328070776225e-05
-4.59795721540652e-06
-9.05739515326922e-06
-1.17281287683341e-05
1.21739683969496e-06
-2.32972074803206e-05
7.57277430659128e-06
-1.4718778871071e-05
-1.34737768267751e-05
-3.34522615369116e-05
-1.03826438115987e-05
-1.76357192547598e-05
-1.92405864072522e-05
-2.80478595142297e-05
-1.82633978379686e-05
-2.26235272147554e-05
-2.53270217762425e-05
-1.15984699496399e-05
-1.77388538778735e-05
-8.305793604162e-06
-5.28451304901733e-06
-2.63123493370454e-05
-4.51208192462284e-06
-2.10937676010721e-05
-7.83203733930071e-06
-1.80707631924453e-05
-1.16980967555957e-05
-3.14610728097709e-05
-2.79925721902785e-05
-1.35425730723998e-05
-1.43353353460117e-05
-3.48500951723983e-05
-2.69476195306603e-05
-1.53477082467053e-05
-1.93574540406349e-05
-1.05793555191562e-05
-2.40416093732081e-06
-1.14788125657995e-05
-2.24620252559876e-05
-1.32887770606681e-05
-1.78819822677996e-05
-6.99830081012384e-06
-8.89400987637023e-06
-1.84042053627094e-05
-1.30462435884696e-05
-3.94207391319771e-05
-1.02075277408812e-05
-2.48108101534273e-05
-1.79027297267054e-06
-2.70130315149137e-05
-2.58854073087984e-05
6.86340062804069e-07
-2.01603916151573e-06
-2.15795278910775e-05
-1.46537739812758e-05
-2.76763201697704e-05
-4.24142616797624e-06
-1.90432662676865e-05
3.15225529952308e-06
-2.72813510265781e-05
-1.83858514530844e-05
-2.16344076664276e-06
-3.10244579808824e-05
-1.60340865425568e-05
-1.48174023632076e-05
-4.89990132770121e-06
-3.18818920529583e-05
-1.07493400062698e-05
-1.39506568566937e-05
-3.15989554604567e-05
-2.8545593016967e-05
-1.29964070375959e-05
-2.39535896016073e-05
-1.83405180095634e-05
-1.67597129488052e-05
-2.83889202606489e-05
-1.6582740585131e-05
-6.82824377835482e-06
-8.02493594144753e-06
-2.49699664355959e-05
-1.48486206908906e-05
-1.05984869432088e-05
-1.46701424312455e-05
-5.80048904776776e-06
7.07943254583099e-06
-1.41073035843879e-05
-1.92399278418515e-05
-2.99136850722599e-05
-1.45536442033874e-05
-1.85130649215775e-05
-1.62801740039441e-05
-1.9266470478004e-05
-3.03007454874857e-05
-1.80634716242224e-05
-1.21169624118245e-05
-1.85440417026738e-05
-2.03968215823055e-05
-1.35566284661459e-05
-1.63801841529064e-05
-3.73397864539257e-05
-2.90103868583813e-06
-5.48470118247248e-06
-1.78884273749057e-05
-4.98550956675194e-06
-6.36295517334576e-06
-3.01136057320006e-06
-1.99727154302985e-05
-1.32817881870311e-05
-1.03070271360723e-05
-1.53779382318531e-05
-1.27050447576187e-05
-1.19006840781146e-05
-1.75463979630092e-05
-7.54212036311864e-06
-9.19797077424183e-06
-8.90598950580469e-06
1.01682426860567e-06
-1.69884450546997e-05
-8.74857326851362e-06
-1.0277668943566e-05
5.73085032183441e-06
-1.74932881045765e-05
-1.51991733911895e-05
-8.31391182971029e-06
-1.88104866034148e-05
-1.11389754011954e-05
-1.67544288394165e-05
-1.55948781736376e-05
-9.84838940572678e-06
-6.40776259931721e-06
-8.37743250360479e-06
-1.43333972429092e-05
-9.14757938414318e-06
-1.57319282790449e-05
-1.96238040370675e-05
-1.2864384302972e-05
-3.37277561977396e-06
-6.55770899929959e-06
-6.34167107766134e-06
-1.18908412645337e-05
-4.05183432157867e-05
9.18876411544828e-07
-2.85542966062823e-05
-2.9789134570174e-05
1.43455739558982e-05
-2.09098832979653e-05
-1.47622154042753e-05
-1.81692022920148e-05
-2.54364871573645e-05
-2.03087132222633e-05
-1.07511802014405e-05
-1.64129421180117e-05
-2.93241348663131e-05
-1.01850621516892e-05
-1.96764587437756e-05
-1.10366337532988e-05
5.78743470161285e-06
-1.87646530311479e-05
-1.00049686608053e-05
-1.97759702604462e-05
-1.89685461024158e-05
-1.3766286909122e-05
-3.42254296397447e-06
-7.0629419725245e-06
-1.75128069812438e-06
-1.12614586417316e-05
-1.79474107667424e-06
-2.66903787110124e-05
-1.98055900858122e-05
-5.58245751778861e-06
-1.87465165209051e-05
-9.89810915853788e-06
-1.28390146095973e-05
-1.49981455575486e-05
-1.9582454750955e-05
-6.80972370676383e-06
-2.30272385985892e-05
-1.29590046295909e-05
-1.81969573842444e-05
-5.71283169610764e-06
-2.38625642222537e-05
-2.47403037744842e-05
1.92525552550406e-06
-5.32158981142813e-06
-1.12170582492483e-05
5.43589602636723e-06
-8.59257207492851e-07
-4.60227781305188e-06
-1.84596365938175e-05
-1.84583634147615e-06
-7.41800802808242e-06
-1.75520091565153e-05
-1.87106039689953e-05
-1.25348732439828e-05
4.89302308944218e-06
-1.37724782822417e-05
-2.79166325511402e-06
-2.97567379589961e-05
-8.35722364638434e-06
-3.13497783188921e-05
-2.30612642809015e-05
-1.08044215210451e-05
-1.03635343868087e-05
-1.58756895609516e-05
-2.52499391672903e-05
-1.78776724679239e-05
-1.19576789876374e-05
-1.16381166482467e-05
-2.12428153312079e-05
-1.99841471430892e-05
-3.05318386118713e-05
-1.00787051917345e-07
-7.04220122638808e-06
-1.37824789753948e-05
-2.73876175463799e-05
-1.39601548916562e-05
-1.16282690845976e-05
-2.761827296521e-05
-9.26837234489058e-06
-1.63009681671927e-05
-2.16665207812786e-05
-5.71343794809117e-06
-1.21263062618395e-05
-1.66003363924097e-05
-5.11099337628832e-06
-1.7268621669766e-05
-1.66892060420783e-05
1.77053890120288e-06
-3.18131422162953e-05
-5.94004441916386e-06
-2.10318454139901e-06
-9.92200747294339e-06
-1.51008694366519e-05
-2.36082348253928e-05
-2.21103681585082e-05
-1.28800628913984e-06
-1.27440891634035e-05
-2.98691782832325e-05
-2.73974836355802e-05
-3.03856062818712e-05
-2.03893502003731e-05
-1.25430396933592e-05
-1.3704313869194e-05
-1.77782172202016e-05
-1.74415774488826e-05
1.04059337797639e-05
-1.68100199257379e-05
-4.9633897321217e-07
-4.82208732661043e-06
-2.51839469674708e-05
-1.98005895584634e-05
-7.14048506130483e-06
-2.16912079941262e-05
-1.64283548543135e-05
-2.00672368347036e-05
-2.69180682769993e-05
-1.28454496220636e-05
-7.41400909578784e-06
-2.48718870207058e-05
-8.87744106498189e-06
-5.96394481952805e-06
-5.77796547809143e-06
-2.55696441601972e-05
-2.96884834441871e-05
-1.60777825324227e-05
-7.02591621028157e-06
-2.7491364323376e-05
-2.42973797170427e-05
-1.71769874315246e-05
-1.3345687591634e-05
-8.0949029736147e-06
-1.52295330480277e-05
-2.54464145812358e-05
-2.04763328978194e-05
-2.2953994755968e-05
-1.71833813565134e-05
-2.99446351250796e-05
-2.22333370173343e-05
-2.28352018909487e-06
-1.44349492447841e-05
-2.44925930882482e-06
8.41443849394424e-06
-2.57035221979353e-05
-2.33720778364527e-05
-1.45627353129711e-05
-2.37285868502541e-05
-1.89848533967622e-05
-2.23638497044727e-05
-1.66836793808163e-05
-9.11218387975097e-06
-8.3189973830123e-06
-1.78625319255222e-05
-9.42271364628473e-06
-2.22587223970144e-05
-1.65300607192063e-05
-1.98427348566424e-05
-2.2661636683261e-05
-1.07060640681079e-05
-3.56539710154939e-06
-1.68510193436754e-05
-3.31769501864625e-05
-1.70332793129126e-05
-1.61466746745172e-05
-9.29236724294504e-06
-1.53428952794261e-05
-1.22999603590593e-05
-1.29999758340468e-05
-2.69175623456867e-05
-2.45257423459055e-06
-6.45993863898875e-06
-3.28732924174769e-06
-2.85346546127021e-05
-1.13469821151435e-05
-1.74430634424574e-05
-2.4001794071729e-05
-1.8722728929797e-05
-1.67403842461897e-05
-2.36400479913983e-05
-1.63479668071216e-05
-2.67083646763457e-05
-9.74114455509112e-06
-2.32733331569979e-05
-2.55259352386731e-05
-1.10498172799067e-05
-2.86316132924722e-05
-1.6221070875507e-05
-1.24695934762309e-05
-2.11433515164422e-05
-2.03211740076065e-05
-8.53571410814088e-06
-4.5462674356334e-06
-1.68198422674491e-05
-3.64504310608915e-06
-2.61374117059489e-05
-1.1964416308272e-05
-1.38117873891527e-05
-1.04987572700689e-05
-1.09263617025403e-05
-9.53953121248216e-06
-2.15302556742033e-05
-1.77144921166263e-05
-1.48154102854419e-05
-1.5534022806928e-05
-2.77490752254402e-05
-1.78628452754971e-05
-3.68474899998468e-05
-3.45162749745737e-05
-1.15575602723735e-05
-2.83212206277615e-05
-2.46055328775899e-05
-1.80898648849076e-06
-7.05389543256713e-06
-2.20053889999654e-06
-3.93521744436666e-05
-2.15019151630442e-05
-1.88059835804374e-05
-3.85744760083413e-05
-3.43689687547493e-06
-1.79760812433924e-05
-2.52215462743108e-05
-9.11951866532758e-06
-2.87710773528377e-05
-1.83561873379055e-05
-3.20657445462391e-05
-2.44190243090838e-05
-6.97920715150012e-06
-1.31445438003331e-05
-1.34016275219792e-05
-1.76442798109298e-05
-3.11138652226015e-06
1.08678937854446e-05
-1.12607515159562e-05
-2.81476380375589e-05
-1.15103097003373e-05
-2.71787332742424e-05
-1.82100335654051e-05
-2.79241146842723e-06
-1.45413426025992e-05
-8.74913839506878e-06
-1.80816946001137e-05
-9.34083002992297e-06
-1.68132927396395e-05
-1.36782037152906e-05
-7.56800556205979e-06
-7.78728549343383e-06
-3.34608378329997e-06
-1.76730266663076e-05
-2.53119188977416e-05
-2.01200005875247e-05
-3.49257091783658e-06
-2.00096398287871e-05
-1.48770328593499e-05
-1.47663710417213e-05
-1.92238004113835e-05
-1.98190791826662e-05
-2.26995501839642e-06
-2.86452471998952e-05
-2.25964750462019e-05
1.94619510352602e-06
7.73283274410841e-06
-1.45520872272895e-05
-2.85098322795064e-05
-1.10686547388903e-05
-8.15806176327066e-06
-3.88494488603878e-06
-1.01419474754007e-05
-1.53214402135044e-05
-2.8593302546961e-05
-4.84556542829237e-06
-4.98096254415434e-06
-8.53418515926583e-06
-8.54964859608412e-06
-2.28156384371712e-05
-5.70653111769866e-06
-6.82301564819236e-06
-2.21682660209198e-05
-3.37063458001028e-05
-4.08797896484156e-06
-8.85562700652141e-06
-1.16728137273674e-05
-1.81137509376133e-05
-2.72582824540533e-05
-2.18109640450295e-05
-2.67079815254147e-05
-2.53278409359944e-06
-1.96321920785251e-05
-1.59027298784784e-05
-1.85249897905063e-05
-7.38947004742854e-06
-7.64984783405933e-07
-1.93089480731818e-05
-3.43913056617135e-05
-1.30055516599001e-05
-3.66379960857316e-05
-2.06350109911031e-05
-7.44729683244727e-06
-1.01940907459472e-05
-1.04994223302751e-05
-1.5554839387318e-05
-2.20440760001413e-05
-3.60213380160517e-05
-1.20110952616026e-05
1.69429217992149e-05
-3.09584544073178e-05
-1.47808536587065e-05
-3.14606256563521e-05
-8.13743017967062e-06
8.83423533137218e-06
-1.49835872040734e-05
-2.75093309411215e-05
-7.71729859415621e-06
-2.23494433032682e-05
-1.60615021768354e-05
-8.04579363055601e-06
-2.68935995872555e-05
-1.79717519387536e-05
-1.09848595903382e-05
-1.85728707848497e-05
-4.32225277807464e-06
-2.46450594786201e-05
-1.69032625340957e-05
-1.76521836167666e-05
-1.11393146832928e-05
-2.44403916648658e-05
-4.30141915359988e-06
-1.46429235175241e-05
-1.37544444258215e-05
5.95764674062765e-08
-4.77121030709173e-06
-1.72030067649039e-05
-3.19953440087205e-05
-1.19642297706838e-05
-7.11608958957284e-06
1.60367081713473e-06
-3.01080450168841e-05
-1.50922530509539e-05
-1.51108886008053e-05
-2.18822879172707e-05
-2.39580308144617e-05
-8.04796136571445e-06
9.27186561021139e-07
-2.11200584458141e-05
-1.5348478016871e-05
-2.32455264379509e-05
-6.63820202840533e-06
-5.7549958091102e-06
-3.11953769532817e-05
-3.49355197301935e-06
-1.87516972735681e-05
-1.45422467437754e-05
-2.28228812618129e-06
-1.37352280664052e-05
-1.11521076062724e-05
-3.82656509465892e-05
-2.46725605432616e-05
-1.41494750885496e-05
-6.04545016336743e-06
-5.21689393341186e-06
-1.64967344371374e-05
-1.62801995678431e-05
-9.94436698978342e-06
-1.95901408984022e-05
-8.44883806753571e-06
-2.30496618063974e-05
-1.64897630075456e-05
-1.72031554930994e-05
-5.62851240520647e-06
-3.82958037065884e-06
-1.28835299363744e-05
2.56800573638707e-06
-1.45876946491877e-05
-1.13552218493701e-05
-2.24694910928348e-05
-2.8499618669398e-05
-1.89446963532927e-05
-2.02656269022679e-05
-1.12145480676611e-05
-1.2628850970957e-05
-2.09014970455359e-05
-1.76093538904684e-05
-2.28729205480158e-05
-1.0097012265818e-05
-2.62465960516564e-05
-9.77358375967285e-06
-1.15300541430297e-05
-2.69549035995473e-05
-9.48181924894205e-06
-2.92243328214921e-05
-1.70230445662084e-05
-9.20173716553675e-06
-4.77790279169802e-05
-3.09423979078164e-05
-7.09148743817736e-06
-1.82160035194419e-05
-1.3474026684259e-05
-1.4556424738246e-05
-6.63248156385205e-07
-3.38169372149559e-05
-2.83897161545039e-05
-4.47709990452881e-07
-2.32609693698833e-06
-2.82741342914267e-05
-1.19576821176709e-05
-1.39722247941272e-05
-2.42644408146563e-05
-1.49625287860786e-05
-2.46838313985636e-05
-1.49398647251669e-05
-1.99575700464288e-05
-1.23460742616855e-05
-1.79062401524945e-05
-3.65216386402495e-06
-2.21670328554385e-05
-2.11253009678495e-05
-2.59095586585622e-05
-2.08096160168084e-05
-2.44961482381009e-05
-2.12277006278743e-05
-2.00195328348305e-05
-4.82499988555305e-06
-1.07578804396323e-05
-2.25063358167034e-05
-2.88848265915298e-05
-1.215730425359e-05
-2.42680494912177e-05
-1.788420441719e-05
-2.42572311168445e-06
-5.78034608772045e-06
-2.99497509529767e-05
-1.66888806670484e-05
-2.02687646387154e-06
-1.46335889497102e-05
-1.93216353237988e-05
-1.01710956302196e-05
-3.42441612032325e-05
4.75362048428385e-07
-2.39117551454172e-05
-6.24825814916728e-06
-1.63257925768107e-05
-1.51001920735095e-05
-2.42085003185053e-05
-6.00264642746719e-06
-8.50234438561741e-06
-1.37329607345343e-05
-6.69806956259621e-06
6.14035610197989e-07
-6.04416404963604e-06
-7.82308595506887e-06
-1.38319712748486e-05
-8.84609005947714e-06
-4.97787966897782e-06
-7.56027893143293e-06
-1.79445110262057e-05
-1.95845196457664e-05
-1.67265231216977e-05
-1.43694479048968e-05
-2.30473542798358e-05
9.02204183682571e-07
-8.71486143775316e-06
-2.86789676442053e-05
-3.5073072874739e-05
-1.72542905094043e-05
-1.60163518094076e-05
-2.68969916431188e-05
-2.13939879464027e-05
-2.69783875474404e-05
-1.40440252164732e-05
-1.84735631683384e-05
-1.29667864171282e-05
-1.47589690981705e-05
-1.79244662753073e-05
-2.33686645085215e-05
-2.26596122009061e-05
3.56938011537096e-06
-7.09464960231589e-06
-2.32604465062157e-05
-2.63119608197615e-05
-2.38079130802874e-05
-2.66656078102701e-05
-1.46015271047143e-05
-1.33641155358583e-05
-8.20580547643387e-06
-1.09311480762661e-06
1.56307131576785e-06
-1.56954103328149e-05
-6.41778496817123e-06
-2.23565342250227e-05
-1.83234826098132e-05
-2.49748019962446e-05
-1.79439009766532e-05
-2.93580232938949e-05
-1.67028445530248e-05
-4.53682638467931e-06
-1.4728166683033e-05
-2.32323331594588e-05
-2.5387333280678e-05
-2.04892752253313e-05
-3.39115831845113e-05
-2.58579572380763e-05
-2.30186079631653e-05
-1.3750544842307e-06
-7.07930653236544e-06
-7.45363995882178e-06
1.02835078260703e-05
-4.69779233179508e-06
-2.80828250670933e-05
-3.39629149551125e-05
-2.04170858192852e-05
-2.95386643054007e-05
-1.93403269384048e-05
-1.32372358728809e-05
-1.98186866311671e-05
-1.65846817154187e-05
-1.6221666776433e-05
-1.1189155337747e-05
-2.1429750254587e-05
-1.57657413467501e-05
-3.11354398435571e-06
-1.82005173479671e-05
-2.20324937175255e-05
-2.05494349602179e-05
-9.95058093126979e-06
-3.19456821142356e-05
-2.30473628694199e-05
-3.96510203186225e-06
-1.99528603730323e-05
-1.24111968648526e-05
-7.11911055572219e-06
-2.89433266627788e-05
-1.27103812841842e-05
-3.60960288240112e-05
-1.94441800712849e-05
4.69650643352972e-08
-1.2801432947505e-05
-1.52718717772278e-05
-1.08469750498393e-05
3.55662796369371e-06
-1.88066308942371e-05
-8.16509167932963e-06
-6.90697742265365e-06
-1.82303386781166e-05
-1.60603346554575e-05
-1.73308240856126e-05
-2.3492203595784e-05
-4.41590904746657e-06
-2.07909281156152e-05
-1.46691544866583e-07
-2.53575673467173e-05
-1.80740399575421e-05
-1.88872546577466e-05
-1.00733083624676e-05
-1.18576699262154e-05
-2.05430916187442e-05
-1.78557881668583e-05
-2.23051859341552e-05
-1.85239530697253e-05
-1.318255493073e-05
-1.58151141713835e-06
-1.89913859187217e-05
-2.17225490819282e-05
6.31282946019245e-07
1.04506324464126e-07
-1.41642429081277e-05
-2.78616559694966e-05
-3.86961567090922e-06
-7.83539254497252e-06
-1.59167066954685e-05
-1.59873440146776e-05
-1.27203443216523e-05
-2.35301744359474e-05
-8.19914594743587e-06
-1.68468948104726e-05
-5.20511449386875e-07
-2.25908158663504e-05
-2.87465931250108e-05
-2.0269006020178e-05
-4.0204772625192e-05
-1.22223157660456e-05
-1.21893062796549e-05
-1.20823441401126e-05
-1.46096155245128e-05
-1.30962263768912e-05
-1.54448761686982e-05
-1.79974319495339e-05
-9.91581252135344e-06
-6.41504016126352e-06
-2.37894305315956e-05
-6.13072379704918e-06
-3.1044184878263e-05
-1.72230468905967e-05
-1.5432047257635e-05
-6.10747598455395e-06
-1.68934087492865e-05
-1.11140264954128e-05
9.5277393030201e-07
-1.01576240270025e-05
-2.39408824312632e-05
-2.72201431731644e-05
-5.89798158730112e-07
9.42939901908642e-06
-1.21483301805627e-05
-5.9408407097598e-06
-1.79627238125129e-05
-3.46118701935584e-05
-2.6033342077682e-05
-1.76245296090678e-05
-2.23167346568416e-05
1.63164050469555e-06
-1.29749450591145e-05
-2.03852688765458e-05
-3.20419512677268e-05
-2.59717819713891e-05
-1.09729425108144e-05
-8.169402139793e-06
-4.42008462830782e-06
-1.19176889981929e-05
1.71672509787173e-06
-1.34619631462348e-05
-1.93064397979176e-05
-1.57545935269572e-05
-2.22939632917113e-05
-4.55854517000445e-05
-1.28732114264927e-05
-8.874235327179e-06
1.07470531763332e-05
-2.67500045445066e-05
-2.81550922208862e-05
-1.85402958809947e-05
-1.93247093182033e-05
-4.14160121110395e-06
-2.80088999048125e-05
-2.17457418802334e-05
-7.29135684751507e-06
-3.58348062140908e-06
-1.40292768252488e-05
-2.93115687046953e-05
-2.42905666841776e-05
-1.81980421496468e-06
-1.61626858796615e-05
-1.38368501215198e-05
-6.70006177648417e-06
-1.32914322153157e-05
-7.40357397562808e-08
-2.65214954382089e-05
1.11259786709138e-05
-7.99940360451914e-06
-2.05385069517549e-05
-8.59453661653724e-06
-8.72689404314467e-06
-4.67352967776584e-06
-1.2147259490287e-05
-2.60049563901162e-05
-7.38020591787452e-06
-9.90355627963296e-06
1.54079975159652e-06
-2.35555821313364e-05
-3.37219697829329e-05
-1.28036452857836e-05
-1.91899785515027e-05
-3.13505697184497e-05
-1.06887769715344e-05
-8.20208104815625e-06
-3.03936056753832e-05
4.99486913412365e-06
-9.2411984677857e-06
-2.21121828882482e-05
1.93397614887651e-06
4.43784110245774e-06
-2.03425796849292e-05
-1.57170477973629e-05
-1.72624431089963e-05
-1.13967147618504e-05
-1.05268874023707e-05
-6.51943948306044e-06
-1.36283698616035e-05
-3.80396849670817e-06
-1.65253519567265e-05
-3.77723828137814e-06
-1.17963289726886e-05
-3.14935157419046e-05
-3.56300221521072e-05
-3.81583339775188e-07
-2.10805175577698e-05
-2.5669513177423e-05
-8.2814080590394e-06
-4.38575294431309e-05
-1.57849493976349e-05
2.59695175192292e-06
-9.59014680958901e-06
-1.0572544986772e-05
-2.39132029450631e-05
-1.92325717390179e-05
-2.69460277944409e-05
-1.44177505128554e-05
-1.90135357603907e-05
-2.11968567721511e-05
-2.17102058730252e-06
-2.32500869626009e-05
-2.50228474710452e-05
-2.79375994047272e-05
-2.12939833404204e-05
-1.83305627315244e-05
-1.55762792532841e-05
5.51110068723259e-06
-1.1287869757893e-05
-2.75522844199486e-05
-1.98001177198668e-05
-9.23817525629047e-06
-2.12591814072315e-05
-1.56320923203121e-05
-1.30945790128544e-05
-2.16509405239098e-05
-2.11732432741799e-05
-1.44664127843096e-05
-1.31918887365422e-05
-3.15754153221117e-05
-6.74205256985087e-06
-6.55826564771697e-06
-8.39878747392891e-06
-2.1759311462089e-05
-1.59729450023365e-05
-2.0299955129539e-05
-1.34105627436149e-07
-2.95973338656584e-05
-8.12712099216169e-06
-1.31514396728373e-05
-1.83321566964196e-05
-1.45906612596288e-05
-9.62539034588864e-06
-1.51439454633917e-05
-4.68377609305768e-06
-7.72793809190273e-06
-6.94813902623672e-06
-2.7432925744588e-05
-2.42612161394901e-05
-1.22666519982389e-05
-3.90035510599774e-05
-2.16295424343797e-05
-1.40444050956876e-05
-9.30834499544549e-06
-2.01437945207171e-05
-7.40408609070303e-06
-1.4240349329334e-05
-1.22100408766547e-06
4.03798106059643e-06
-1.36346405310641e-05
-7.09970847821693e-06
-1.42737296296753e-05
-2.48239392798087e-05
-9.14300905772171e-06
-1.89064448281953e-05
-6.60377590582278e-06
-1.62658772508723e-05
-2.19376012049917e-05
-9.56391409758389e-06
-2.66077348752352e-05
-1.51944544263631e-05
-1.62915067830387e-05
-3.44032369383927e-05
-3.29398115324106e-05
-2.69706018650584e-05
-4.93754085797484e-06
-5.03739764400114e-06
-1.17649633320985e-05
-2.07679702245343e-05
2.18690506064647e-07
3.7568131352077e-06
-3.3033458187852e-05
-1.52504128738135e-05
-1.92133621654146e-06
2.16728701180726e-06
-1.96425929241392e-05
-3.92045771610965e-05
-9.34611810584791e-06
-2.28644572940571e-05
-1.92651687253465e-05
-1.29854190660052e-05
-5.20077432500659e-06
-2.91501272692357e-06
-1.59076084468548e-05
-2.45945190073817e-05
-2.45206648783468e-05
1.78174353506263e-07
-2.00158298468323e-05
-9.75544859372251e-06
-1.19174884924765e-05
-8.51127493179632e-06
-9.37545757421268e-06
-5.4686429500137e-06
-6.0904583058044e-06
-1.06952743647862e-05
-1.77039572939231e-05
-1.07436965799597e-05
-9.46391906836877e-06
-1.98801914315626e-05
-1.27930748047439e-05
-2.14953341790875e-05
-2.21482854912821e-05
-2.08442213531877e-05
-2.9314738207855e-05
-1.98951051736473e-05
-3.19997429866348e-06
-1.58360129233378e-05
-2.75516878631491e-05
-2.32676672718909e-05
-2.0920311026905e-05
-3.798711843526e-06
-2.065204331588e-05
-1.56383540061874e-05
-8.25137688569876e-06
-1.53637651430634e-05
-2.10941778410936e-05
