# Supplementary material for: Research on computational propagation and identification of mine microseismic signals based on deep learning
Source: PLoS One. 2025 Oct 22;20(10):e0334641. doi: 10.1371/journal.pone.0334641 (PMC12543183; doi:10.1371/journal.pone.0334641)
Supplement: S11 Data — (ZIP) [file pone.0334641.s011.zip › 000101100002633.xlsx_0.txt_24.txt.txt]

-4.74784641417936e-06
-3.1477335425898e-05
-3.27727391293461e-05
-2.21306089528327e-05
-1.08573001448365e-06
-2.7433479544038e-05
-1.88868564291611e-05
1.09110490507494e-06
-7.49458262237362e-06
1.46575368491001e-06
-4.60868533943071e-06
8.55948329738956e-06
-7.24323660459405e-06
-2.40065617719181e-05
-2.40473819066119e-05
-2.49785349338332e-05
-1.02464421214288e-05
-2.19896007282278e-05
-1.00186178444162e-05
-1.76124338624189e-05
-1.69366292197388e-05
-1.42332446708573e-05
-1.42075401336605e-05
-1.65210622020196e-05
-2.1987184988184e-05
-5.91268973575032e-06
-2.28715591283393e-05
-2.50311795401841e-05
-1.78357211735655e-05
-1.70193009347395e-05
-8.20938525436514e-06
-2.51836891667781e-05
-3.54722343269217e-06
-1.28757114485937e-05
1.62435104570544e-06
-1.14409739339038e-05
-3.28811087626757e-06
-1.29360976964901e-05
-2.97899806988788e-05
-2.14336943494798e-05
-1.77532441759617e-05
-6.67817923387235e-06
-1.83262821329398e-05
-2.49667758053029e-05
-1.64319666869834e-05
-2.07566147985062e-05
-1.51762526069086e-05
-3.98525338991975e-06
-2.24346786208055e-05
4.1009313594051e-07
-3.4315443555983e-05
-2.27049153463279e-05
-3.76901274490086e-05
-2.73685070566177e-05
-2.13608256170525e-05
-2.69562912390385e-05
-1.10959802292714e-05
-2.05255180986161e-05
-1.61917074007219e-05
-3.17927731496384e-06
6.13349499211929e-07
-1.19737853635415e-05
-2.38599742551071e-05
-2.36187687484494e-05
-1.47724611864035e-05
-5.86987332716581e-06
-3.95085797263513e-06
-1.08666046091531e-05
-1.69112680424408e-05
-9.22875898748829e-06
-4.05234935476817e-06
-1.39324396716418e-05
-2.04435524167649e-05
-9.24040958914582e-06
-1.36789032658243e-05
-1.35860161780725e-05
-2.55378639974834e-05
-1.26822395096616e-05
-2.35913089093214e-05
-1.27665021292401e-05
-3.94550403325398e-05
-1.42504610951175e-05
-1.68402846100526e-05
-7.98289621009796e-06
-2.67316235625475e-05
-1.61388622262162e-05
-1.77382826881765e-05
-1.61613843913163e-05
-1.53123118068174e-05
-1.85874081397524e-05
-2.26453048574887e-05
-2.02357024972413e-05
-1.62174553966377e-05
-2.26408709920433e-05
-1.04282513043161e-05
-2.92410643013134e-05
-2.04780124298393e-05
-2.46232536791425e-05
-1.58818316622984e-05
-2.24274751485577e-05
-1.70710834175617e-05
-1.41638181168524e-05
-2.80273005843212e-05
-1.51056975161342e-05
-1.36433877749695e-05
-9.42360491735801e-06
-1.24942005033858e-05
-3.22942265948951e-05
-2.74755557087097e-05
-3.26370749399938e-05
-6.87251335471129e-06
-1.78156657021592e-05
-1.72768713995468e-05
-3.03859242503074e-05
-1.31825991041685e-05
-2.21976011606193e-05
-2.10233761200567e-05
-8.29728175932325e-06
-1.58721594477999e-05
-1.16753010541578e-05
-1.80544052703081e-05
-9.44174346002379e-06
-8.12630051049757e-06
-2.62134774980335e-05
-2.36369252930816e-05
-2.30443669882667e-05
-2.40211338112304e-06
-8.06722403303493e-06
-2.0805528213055e-05
-2.36340622383766e-05
-8.57180365290197e-06
-2.5323611495582e-05
-6.684713037829e-06
-3.24428379304218e-06
-1.86479397697468e-05
-1.58845792223439e-05
-1.68826204394197e-05
-1.75821669151568e-05
-1.43381002598927e-05
-1.40859756557477e-05
-8.1064420395704e-06
-2.00827187353771e-05
-7.52814997960335e-06
9.81188151448108e-06
-1.351908818082e-05
-7.26790675686794e-06
9.79665319526346e-07
-7.67350743699513e-06
-1.19319895876281e-05
-8.55118943001935e-06
-2.45873819199124e-05
-2.21868229347659e-05
-2.2459159063609e-05
-2.53974583000111e-05
-1.22115407683505e-05
-3.78113581072717e-05
-1.03846386828428e-05
-2.49842768945389e-05
-1.67667672342595e-05
-1.84102224796565e-05
-1.61230305038207e-05
-2.6223375678541e-05
-2.85515627958181e-05
-2.80591892530107e-05
-1.77716103161814e-05
-1.07414279503166e-05
-2.0290520913167e-05
-3.64183034978589e-05
-2.60783462780079e-05
-5.46443564470612e-06
-4.95758004244793e-06
-2.47350500903796e-05
-1.87277993329795e-05
-2.44940808892931e-05
-2.01076728286649e-05
-1.05367897488475e-05
-2.34909063747582e-05
-3.499048948182e-06
1.50971151867444e-06
-1.95271790906953e-05
-1.61636696239629e-05
-2.45467839376128e-05
-4.18510847572631e-06
-1.82585908307822e-05
3.17161917592375e-06
-1.86423343129851e-05
-1.81313188169841e-05
-2.34394273813361e-05
-1.95601851893403e-05
-1.78569814608616e-05
-2.29840073797059e-05
-2.28113228332083e-05
-1.55329442104067e-05
-3.79000530134406e-05
-2.34168435881229e-05
-1.67770958170114e-05
-1.95433029437102e-05
-1.49472448585367e-05
-2.43822879231601e-05
-2.80048174350083e-06
2.69430614074451e-06
-1.17335337687329e-05
-9.78922322173542e-06
-6.74146181828263e-06
-4.63572228884409e-06
-2.52171672454843e-05
-1.75734525561169e-05
-2.04657125255508e-05
-2.13791464541041e-05
-9.16213490031458e-06
-2.04281228564181e-05
-2.28580748850982e-05
-2.96092835953081e-05
-6.49013895224758e-06
-4.10298036320395e-05
-1.53798956889013e-06
-1.23837495653863e-05
-1.5690008990101e-05
-2.69051397103274e-05
-3.20479262934772e-05
-8.56846600618587e-06
-1.01444829871744e-05
-7.27909302403016e-06
-9.06094959484695e-06
-7.22354228747994e-06
-1.35653728905129e-05
-1.72128665460796e-05
-2.58876306258958e-05
-4.75720860149914e-06
-1.53780738089762e-05
-1.88313831522922e-05
-2.32972248023667e-06
-2.01628054217594e-05
-1.30507976273228e-05
-2.55750774272522e-05
-3.07400117003819e-05
-4.22473180240188e-05
-1.98695788821009e-05
1.16515492942058e-05
-3.05059059759835e-05
-2.17375702193785e-05
-4.02268994486954e-06
-1.71124477916516e-05
-1.78011229171391e-05
-1.3216296686872e-05
4.10876231319955e-07
-1.11603736201959e-05
-2.52061678156101e-05
-8.90500433563669e-06
-1.4821684453796e-05
9.00651854127245e-06
-2.29398427967135e-05
-1.55155060677264e-05
-2.23819180461093e-05
-1.80528079038482e-05
-1.18929852272158e-05
-5.16868858533044e-06
-4.82000702619322e-07
-1.75890308132249e-05
-5.40729518989698e-06
-1.85632478795241e-05
-1.89976332388637e-05
-7.1917756691843e-06
-7.33464736938263e-06
-2.15174972157887e-05
-1.27385526961108e-05
-1.81299330583291e-05
-2.00868383752561e-05
-2.07495954743679e-05
-1.68795052842378e-05
5.54187512334275e-06
-8.90544415034071e-06
-6.20761411370699e-06
-1.86065657272999e-05
-2.11634686283636e-05
-8.53321473279085e-06
-2.35152692927562e-05
-1.71633734963634e-05
-7.19752800106889e-06
-1.61352093084225e-05
-4.86795031813582e-05
-4.64828253629204e-06
-1.60396717462416e-05
-1.21032626231698e-05
-4.10363395656307e-06
-2.13645973717404e-05
-1.47372083996711e-05
-3.1482447292837e-05
-1.70349812866231e-05
-1.24386297972763e-05
-2.31051077875787e-05
-2.18805487263191e-05
-8.42208051371836e-06
-1.0501348983567e-05
-1.51615269769642e-05
-6.40385157570847e-06
-8.31629109560153e-06
-1.87663755505543e-05
-6.31277200975621e-06
-1.94095618158504e-05
-1.77124380359769e-05
-1.67132586614614e-05
-1.50245098249588e-05
-2.67572205604152e-05
-2.69919563996337e-05
-1.33666068497872e-05
-2.39407484585172e-05
-1.27149230625023e-05
1.11637416980189e-05
-7.02362360056064e-06
-2.84920075262347e-05
-1.04229673233254e-05
-1.51513171533101e-05
-4.38255866497813e-06
-2.17153842020038e-05
-1.49459024094743e-05
-4.36427169100994e-05
-2.33289373834522e-05
-1.81816771425644e-05
-5.0096553042914e-06
-2.37039375286746e-05
-1.93479261582265e-05
-1.73828934321997e-05
-8.23445689346787e-06
-1.50526796015298e-05
-1.55524220805938e-05
-1.45475507134322e-05
-1.14425995268447e-05
-2.08083072396309e-05
-1.83180901740574e-05
-1.9685578494246e-05
-2.4371079410797e-05
-2.67350107557804e-05
-1.39052777022421e-05
-1.30985320155356e-05
-3.47975395370447e-05
1.47366553136049e-05
-2.58280192620096e-05
-6.30213729004279e-06
-2.13931521471222e-05
-1.35769376722519e-05
-1.07359560767384e-05
-2.08071716329263e-05
-3.74174789565723e-05
-5.38388989112792e-06
-3.01694610375078e-05
-1.58984230863299e-05
-2.22698948013652e-05
-2.39539443092738e-05
-1.09590280772004e-05
-2.29697836808058e-05
-1.09018581375672e-05
-1.31571851056795e-05
-1.86139369866306e-05
-2.55021858050617e-05
-9.72239184455992e-06
-1.04115420683201e-05
-2.45718990794391e-05
-7.37317878655675e-06
-2.00727798657587e-05
-1.78741640052071e-05
-1.47008429546836e-05
-2.70352315025015e-05
-1.97598360251221e-05
-3.46000101094226e-06
-2.93221077400271e-05
-1.06707248673057e-05
-1.95498696412682e-05
-3.66512496563211e-05
-4.19641736585343e-06
-1.03539730676987e-05
-1.75540008341436e-05
-1.8066277520778e-05
3.82642366853506e-06
-2.20061014599275e-05
-1.18255875238778e-05
-3.53831750442167e-05
-1.54753521677096e-05
-1.20506354950441e-05
-3.70666147312116e-05
-1.96767455591871e-05
-3.59515460746816e-05
-2.31931648284935e-05
-2.37704915753609e-05
-6.46045922318847e-06
-2.26777223758416e-05
-2.56136819550383e-05
-1.23073275749868e-05
-2.12040811158414e-05
-8.61275455822581e-06
-3.07678571910017e-05
-8.05123985772866e-06
-4.02072455491434e-05
-2.76869248115633e-05
-8.75657350428944e-06
-2.1481963592384e-05
-2.31322560744263e-05
-8.8454600359876e-06
-8.45230835435352e-06
-1.93682936177667e-05
-1.29817115045245e-05
-3.53893355010084e-05
2.08487368269143e-06
-5.93024332256877e-06
-1.75924085301293e-05
-1.62966803684533e-05
-2.46995597034399e-05
-1.1351746688217e-05
-2.41733673741849e-05
-1.34505839476084e-06
-2.17336050571134e-05
-1.05797904758715e-05
-2.99676532181872e-05
3.91114154275537e-07
-1.41758848885447e-05
-2.83757129566539e-05
-1.68982274278936e-05
-2.74883920556501e-05
-2.66104174250694e-05
-2.931663523038e-06
-2.308290719945e-05
-6.66019011214377e-06
-1.98638421296056e-05
-3.14443894671067e-05
-1.15689460556155e-05
-3.40783621705372e-05
-2.39426082005806e-05
-1.43556444871176e-05
-1.18458318005673e-05
-1.31084475344605e-05
-2.19635037618519e-05
-2.177853725032e-05
-2.66901793707931e-05
-2.64725201653558e-05
-2.34099759267921e-05
-1.50262937403389e-05
-1.42803845297711e-05
-1.0230054518416e-05
-2.07495707799523e-05
-1.06961270003362e-05
-1.16763489350032e-05
-2.46215903842754e-05
-9.30610516977862e-06
-6.59453016515482e-06
-2.01292381472484e-05
-2.06102981405158e-05
-1.43297336018446e-05
-2.10461303971376e-05
-8.76872726771602e-06
-1.45581506295004e-05
-1.38157116036397e-05
-1.80577804996585e-05
-1.39063269608444e-05
5.41511024595695e-06
-5.36806173286772e-06
2.10576094039717e-07
-1.49494601184169e-05
4.96604722901184e-06
-7.41751217211581e-06
-4.70295135431674e-06
-2.41239587071292e-05
-6.09498809063038e-06
-6.80727247363103e-06
-1.8793366791077e-05
-2.30818194508337e-05
-1.86964060511241e-05
-1.15480179853727e-05
-9.66408053326037e-06
-1.16102985973231e-05
-1.96620276245517e-05
-3.47108255120397e-05
-2.16841457546124e-05
-3.2993846754897e-06
-7.02860963714542e-06
-1.13901668207518e-05
-3.5255348108808e-06
-6.1299188183296e-06
-8.21859137557288e-06
-1.79607764034358e-05
-2.48010074356082e-05
-2.24722150067239e-05
-1.46340775496711e-05
-2.00378657223043e-05
-2.19047153237015e-05
-4.57047986501084e-06
-2.36346889849395e-05
-2.53448314620046e-05
-1.97803536004909e-05
-3.25280952111255e-05
-2.26222260711621e-05
-8.21050561223666e-06
-8.0225643322327e-06
-1.29406054605836e-05
-1.35030873872812e-05
-8.80852667854251e-06
-1.92862890703478e-05
9.39072762424623e-06
-2.28865834411875e-05
-3.7574153326605e-05
-1.0902253479447e-05
-1.56036099634181e-05
-2.57606480890902e-05
-2.79319001817614e-05
-1.49742068925446e-05
-1.71555527332319e-05
9.79963641808942e-07
-5.20534901780687e-06
-1.98709012820188e-05
-1.47521357513337e-05
-5.5433120724987e-06
-2.84681173611414e-05
-2.43404602880462e-05
-1.91207005885425e-05
-9.88249376928104e-06
-2.17362664523536e-05
-3.18333279669049e-05
-2.59050072463293e-05
-1.89193431434023e-05
-2.24201048721804e-06
-6.46964671301021e-06
-2.44473113392011e-05
-8.14131954584428e-06
-1.00135934961825e-06
-1.83801430059083e-05
-1.77761699172627e-05
-3.41127866934916e-06
-1.89123362161221e-05
-6.45401790315008e-06
-3.03996031088144e-06
-1.78719554450563e-05
-1.82926884826728e-05
-1.57384850914696e-05
-2.72915464630237e-05
-1.54037121516277e-05
-9.4754618767823e-06
-1.18405728837719e-05
5.54977653802788e-06
-1.84019816383615e-05
-1.2638310409432e-05
-2.16689720953022e-05
-2.68951901326005e-05
-1.7178409115724e-05
-7.53473957334479e-06
-1.36811364769566e-05
-2.81264300087973e-05
-2.33481167740385e-05
-2.72586593396526e-06
-2.23007259323877e-05
-2.68357752427337e-05
-2.09223588893982e-05
-1.77791011280967e-05
-7.27443555435778e-06
-3.15200687476673e-05
-1.0341895775102e-05
-2.355288238853e-05
-1.37971451075188e-05
-8.4645234828849e-06
-2.22154343780995e-05
-1.61556327436264e-05
-1.11729905430678e-05
-2.10547855038558e-05
-1.9274549432001e-05
-2.0381104302489e-05
-2.05936048313672e-05
-2.60641053156967e-05
-2.4751048916671e-05
-1.16685165394852e-05
-9.70509857420912e-06
-1.13532254459199e-05
-2.12363547067895e-05
-1.16123937526047e-05
-9.38586278948859e-06
-2.46299614733344e-05
-1.10863025087638e-05
-6.82515338766996e-06
-1.25272411491722e-05
-1.79445732693267e-05
-2.27301802995116e-05
-7.94063857141478e-06
-2.67377661159155e-05
-1.01499592313197e-05
-2.61667903736257e-05
-8.78012510864813e-06
-2.69623379666058e-05
-1.88943369466062e-05
-3.24815194360521e-05
-1.95388407821614e-05
-2.12950176390817e-05
-2.18147181502281e-05
1.00964177829618e-05
-1.32382889368734e-05
7.85796731856392e-06
-6.89501507599297e-07
-1.62945880334461e-05
-1.42824914913611e-05
-1.0064713787823e-05
-6.42153597524671e-06
-2.40914212236582e-05
-1.36413139212587e-05
-1.96397978983874e-05
-1.35755361585958e-05
-3.74672316691531e-06
-1.29801165859512e-05
-1.13446129474186e-05
-2.28618015780467e-05
-9.34828440996444e-06
-1.76536851945722e-05
-8.39009282729543e-06
-1.00671710113273e-05
-2.24854460604528e-05
-1.53854484733672e-05
-6.78189144113536e-06
-2.21218097965215e-05
-2.42625288299145e-05
-7.92874571672527e-06
9.2199606945963e-06
-2.5507460018927e-05
-2.21622165562225e-05
-2.43148859544383e-05
-1.89265005224886e-05
-1.4712095326186e-05
-2.20656948838273e-05
-2.16599794258155e-05
-1.44571892212199e-05
-1.85755456679863e-05
-1.241481582238e-05
-4.21337038673196e-06
-1.29007534703318e-06
-1.99096780311309e-05
-1.06186121373718e-05
-1.93176728945364e-05
-2.7051819720224e-05
-1.62083298211802e-05
-2.25384398920414e-05
-3.79425158739961e-06
-2.69628153863494e-05
-1.40645139894784e-05
-5.86704125719332e-06
-1.17790077554549e-05
-4.65095434816508e-06
-3.69340655527687e-06
-1.20929549231146e-05
-1.99314449411243e-05
-1.23339096815615e-05
7.01293919271144e-06
-1.43679665630841e-05
-1.14336677202965e-05
-2.95193115217889e-05
-2.16491514942845e-05
-9.20179294934013e-06
-2.57982274282923e-05
-2.68894599351996e-05
-2.49679367264392e-05
-1.21104786400516e-05
-1.66441800127853e-05
-2.46178587644349e-05
1.02708131730425e-06
-2.58432243621598e-05
-1.11788933106033e-05
-8.48043173158978e-07
-1.08939143441799e-05
-3.30000073517445e-05
-2.41664389121417e-05
7.72084709362444e-06
-1.54188393982264e-05
-1.67232302418304e-05
-1.27088507966858e-05
-1.40450928876689e-05
-1.30628611410828e-05
-1.5263947146333e-05
-5.08910708730887e-06
-2.28211701163663e-05
-2.56461406559208e-05
-2.93277912024512e-05
-1.96284258417251e-05
-3.60767821758723e-05
-2.61461495626025e-05
-1.87299767706827e-05
-2.55874162777798e-05
-1.95094119257894e-05
5.32861380534805e-06
-4.86854529917235e-06
-2.30210460534954e-05
-1.12378824359526e-05
-1.18839267902069e-05
-1.13839668386385e-05
-2.98768142352701e-05
-1.05871279616156e-05
-6.02751559791563e-06
-1.18669053159718e-05
-8.45479896677387e-06
-1.93917105970857e-05
-1.46186826108145e-05
-1.06498089613606e-05
-3.72734825612114e-06
-3.36522303764543e-05
-9.85027935715181e-06
-1.92533365266744e-05
-1.87428322218892e-05
-1.63935811793176e-05
-2.57505317964464e-05
-1.51395143379482e-05
-1.15015760300566e-05
3.58155753814366e-06
-2.65740763627e-06
-2.47972141161209e-05
-1.28592763738739e-05
4.92766877440404e-06
-2.8111192515548e-05
-2.40860965469962e-05
-1.56131053975163e-05
-1.86215611906926e-05
-5.80470245570164e-06
-3.50932417467562e-05
-6.40641033483954e-06
-2.05024747512087e-05
-2.1362512969317e-05
-8.94085797710163e-06
-1.45247448489045e-05
-1.69130228635688e-05
-1.20100759943933e-05
-5.95562494130844e-06
-2.01088992355867e-05
-1.42694985830222e-05
-2.8173497305252e-05
-2.27951515114757e-05
-1.2503936056678e-05
-2.01807880654108e-05
-3.17035142178704e-05
-3.41124987121417e-05
-1.89129650464228e-05
-2.50414916022558e-05
-1.82788190995602e-05
-3.44244870831654e-05
-1.55923116325491e-05
-3.03086830038522e-05
-1.17284159403979e-05
-3.04464685985789e-08
-1.73494023213437e-05
-4.55180128398222e-07
-1.51240882835388e-05
-2.47480472555187e-05
-1.39809168984148e-05
-1.09971285715371e-05
-2.52733201069824e-05
-1.50541266878722e-05
-1.3462183273576e-05
-3.02666343309488e-05
-1.45202944787871e-05
-8.53288823944445e-06
-3.09221322873291e-05
-7.46649887965584e-07
-1.34920127458319e-05
6.56073073451338e-06
-2.78877872055363e-05
-2.28829052382452e-06
-6.79847719387512e-06
-3.89561645122776e-05
-1.74387063427671e-05
-1.57859048709261e-05
-2.15300081302176e-05
-2.98450026829021e-05
-2.64873621528803e-05
-2.23387107749843e-05
-2.24568825666416e-05
3.71444779644847e-06
-3.18689076794568e-06
-2.56272826222405e-05
-9.3524104016479e-06
-3.21252545393614e-05
-2.63168694223599e-05
-1.65868649035632e-05
-2.72175280631816e-05
-1.67935099210512e-05
-1.68957716044071e-05
-2.5520038355987e-05
-9.88492434834978e-06
-1.09360310946928e-05
-3.54482165331371e-05
-2.48508845611369e-05
-2.50416632523767e-05
-4.37187058263882e-06
-1.53584188523807e-05
-1.37014040934737e-05
-1.74460628207812e-05
-1.7569227344259e-05
-1.90299422455111e-05
7.34620719144576e-06
-3.59045981499214e-06
-2.37526009341411e-05
-5.33178975089575e-06
-1.90290071187286e-05
-4.20066066105979e-06
-7.34071664377395e-06
-1.86862732890152e-05
-1.07114564219266e-05
-7.33764013087125e-06
-2.35205052702547e-05
-1.34068314391163e-05
-1.208519872313e-05
-2.32933659233856e-05
-2.41219693343687e-05
-1.96107688217635e-05
-1.81956796446831e-05
-1.88150687140654e-05
5.42524181952656e-06
-4.50005965005913e-06
-1.47441900311893e-05
-2.63661314179884e-05
-6.96881449058548e-06
-9.41306449054059e-06
-1.07074102809644e-05
-2.17000337111064e-05
-7.8469830677244e-06
-2.17566595048898e-05
-2.58026867150837e-05
-1.48741269527858e-05
-2.10070087145661e-05
-1.73831715948664e-06
-3.42532131131573e-05
-6.87608341662803e-06
-8.07445353163501e-06
-1.69637072287357e-05
-2.33434074340703e-05
-1.93581907532761e-05
-1.34550463832808e-05
-2.54799702384733e-05
-2.61746929059365e-05
-4.99029205572929e-06
-1.96699845157755e-05
-2.19042825420643e-05
-1.81614359073905e-05
-1.14483942103642e-05
-2.23535433588674e-05
-2.9510035262777e-07
-5.44560162591477e-06
-3.10124584282752e-05
-7.02067313731689e-07
-8.09175366882915e-06
-8.01606550386507e-07
-1.14065905126822e-05
-3.89114322347657e-06
-2.08557025287915e-05
-8.11066734065974e-06
-2.24663766465497e-06
-2.52946355138469e-06
-1.7754346999515e-05
-1.50220412944802e-05
-1.90014386206501e-05
-2.04862917597436e-05
-1.39380430813959e-05
-1.75178911337024e-05
-3.11735737247191e-05
-2.79272379947911e-05
-2.03504610279753e-05
-1.9569973903855e-05
-1.11513441192543e-05
-1.71799753728665e-05
-2.33564967678723e-05
-1.98611511769562e-05
-1.52215430577522e-05
-4.28466216834294e-05
-1.55311634881496e-05
-6.48232452201481e-06
-9.24853652858232e-06
-1.63017047569773e-05
-1.20008718274305e-05
-2.38710928079091e-05
-1.09279833586843e-05
-2.51781585278967e-05
-1.68896718185603e-05
-6.4042689583723e-06
-1.95541720992871e-05
-1.01724302359612e-05
7.50981415399487e-06
-3.25391712818934e-05
-2.93383352367778e-05
5.73675368984184e-06
-2.31627462309425e-05
-1.40803566980965e-05
-2.94172178521724e-05
-1.09344171795636e-05
-1.15644394425607e-05
-1.4309634885358e-05
-3.11163690561752e-05
-3.17489304162887e-05
-2.67454801785869e-05
2.40071141178705e-06
-1.20205253221517e-05
-2.20969635864407e-05
-5.65518048497396e-07
-1.94268765248704e-05
-1.9814119975522e-05
-1.12219404173299e-05
-1.35224077002162e-05
-2.59422799084123e-05
-1.76232105452774e-07
-3.63368847992638e-05
-1.58088277452463e-05
-2.14040483276447e-05
9.20532462093884e-07
-1.49766916327377e-05
-1.31605806229674e-06
1.44616120792236e-06
-2.03882619930797e-05
-1.47001634902194e-05
-2.08860879922209e-05
-1.74022505057725e-05
-2.22075218741159e-05
-1.61912336463834e-05
-1.46306211933407e-05
-2.07108486964505e-05
-2.50812208936179e-06
-1.44143178069598e-05
-2.07020504507938e-05
-2.61190493496975e-05
-3.9587562690395e-05
-1.78724182294997e-05
-1.40822049528953e-05
-7.92027858809618e-06
2.58650245109637e-06
-1.58309797642282e-05
-3.72900533435884e-05
-6.41188014659295e-06
-3.02916473091358e-05
-2.73066257673951e-07
-1.05827661182046e-05
-1.75356427512837e-05
-4.87246840293892e-06
-1.75509609892107e-05
-3.96211229600243e-06
-3.9900827585081e-06
-1.21298463806812e-05
-1.96414608594984e-05
-1.54883079092543e-05
-3.57999740066504e-05
-1.61788040992486e-05
-5.16563256264679e-06
-1.99880947129764e-05
-1.59753801447217e-05
-1.62959099148352e-05
-2.33081294402474e-05
-2.38567544721664e-05
-7.45716154711052e-06
-2.73929470804556e-05
-8.13914898308457e-06
-1.22949912287054e-05
-1.36657579289944e-05
-4.77405607172517e-06
7.91698100118413e-06
-6.23091854245057e-06
-1.51303739252842e-05
-1.98541500042159e-05
-1.62964509006588e-05
-1.53107964527097e-05
-1.54702562132417e-05
8.33309742323113e-06
-1.56287650683842e-05
-1.65289957493916e-05
-2.25854465430794e-06
-1.54593093707901e-05
-2.05666562691121e-05
-4.68201387638135e-05
-2.00479180145799e-06
-6.21486717632487e-06
-2.00920261853881e-05
-7.33168758848993e-06
-1.06560653470135e-05
-1.40434781306606e-05
-1.8624158128594e-05
-2.95630155560904e-05
-1.3194868919681e-05
-1.17621294395182e-05
-1.89410692489198e-05
-2.42655340411083e-05
-1.91045594014289e-05
-1.3785705575339e-05
-1.56628460502939e-05
-1.24512803440023e-05
3.24951171350775e-06
-2.29629503326735e-05
-3.57342073681064e-05
-1.92879940437757e-05
-2.08687051016639e-05
-3.74739161382447e-05
-1.57137674509991e-05
-2.23844200046689e-05
-1.75020213959916e-05
-2.86516741439088e-05
-1.35953605385574e-05
-1.64073519201941e-05
-1.54007811252881e-05
-1.97468057219381e-05
-2.39554004888018e-05
-2.49570068401078e-05
-2.17776510939978e-05
-1.90251344359438e-05
-3.25796593743972e-05
-1.15763983932477e-05
4.70670738960295e-06
-4.56879901618708e-05
-9.42058236988606e-06
-1.62755014028878e-05
-1.8928261482385e-05
3.56681895953702e-07
-1.92344314004533e-05
-3.46706902698846e-05
-3.17788056583585e-05
-8.68090419702408e-06
-2.39779706373939e-05
-1.95145857718699e-05
-1.26185214458374e-05
3.43885516884066e-07
-2.00658302739981e-05
-1.77215417662554e-05
-3.27721947373482e-05
-2.37693354361077e-05
-1.79593393378872e-05
-4.91260703293659e-05
-1.25010589920375e-05
-7.64552287088435e-06
-2.93104707055863e-05
-1.09019776666802e-05
-4.16863753748739e-06
-3.28531931616687e-05
-7.64239626406262e-06
-3.47120528847728e-06
-2.04132048094822e-05
-2.62175027092934e-05
-2.58039166075353e-05
-1.34383787258948e-05
-1.19540673528136e-05
-9.11992804970557e-06
-4.94585485455704e-06
-1.55817099119412e-05
-6.74235394798579e-06
-2.65441693222867e-05
-8.81578401166804e-06
-3.69402558884056e-05
-1.091495788324e-05
-2.5151218893881e-05
-3.11602649729179e-06
-7.22665188324939e-06
-1.34303202713112e-05
-1.9757007950083e-05
-2.75621044602864e-05
-2.00117646868196e-05
1.82528894014707e-08
-1.42864106370696e-05
-2.3678540011338e-05
-1.75556050034691e-05
-1.96356290931432e-05
-1.81939717151068e-05
-1.43538508608248e-05
-7.02866290769081e-06
-1.14862507872095e-05
-2.99309946171192e-05
-6.39954720316325e-06
-1.28335193518243e-05
-2.12105481239909e-05
-1.35283955002066e-05
-2.13522615923041e-05
-7.72231791244354e-06
-4.24045611427961e-06
-1.36527294108904e-05
-3.34325699203368e-05
5.34347806244569e-06
-1.14603943294946e-05
-2.06673176889149e-06
-7.57292086326143e-06
-6.07293528780109e-06
-1.10786530393111e-05
-2.05727396852972e-05
-2.66824119507727e-05
-8.98475206313429e-06
-1.94945710134094e-05
-8.4494610335546e-06
-3.10114661522644e-05
-5.7043187792706e-06
-1.01636676046379e-05
-2.51805189555495e-06
-7.77485732995098e-06
1.57967338349855e-06
-2.05149307100792e-05
-2.34288738140421e-05
-1.56249906192897e-05
-1.11582439659073e-07
-2.3188558606743e-05
-9.8769513658997e-06
-1.89213946015207e-05
-3.81451778121051e-06
-1.20766842265712e-05
-4.93792731996148e-06
-1.69797439871417e-05
-2.01836604271631e-05
-9.6543418097119e-06
-5.60941147738304e-06
-4.9517083872011e-06
-7.25860160169551e-06
-2.67887546918869e-05
-4.03340492831137e-06
-1.52433462265067e-05
-1.36473492656652e-05
-8.11882748088142e-06
-4.79892230689623e-06
-2.24361430437996e-05
-1.34692954047211e-05
-1.45542966389078e-05
-1.40041694369213e-05
-1.90354583788809e-05
-1.59374565687603e-05
-2.83939097685018e-05
7.22255051488336e-06
2.62420166631452e-06
-3.19251083998716e-05
-9.47779870514117e-06
-5.20384006891739e-06
-3.01796038984628e-05
-1.53649628272888e-05
-1.41232557178242e-05
-2.21393356416809e-05
-1.28522993192637e-05
-1.36620876995988e-05
-1.90537347261267e-05
-2.44527505730172e-05
-2.07303621908855e-05
-8.46650313539998e-06
-2.96985406728157e-05
-2.03075947130254e-05
-8.42592919623758e-06
-1.9977431462323e-05
-1.45264089724132e-05
-1.16404188821738e-05
-8.24570585867127e-06
-3.97624324090856e-05
-1.52598164558672e-05
-2.04044593980043e-05
-3.02153944460747e-05
-3.16934222287097e-05
-1.45732111534478e-05
-9.79689440302405e-06
-7.75046733123925e-06
-2.32905210996338e-05
-2.20827395412454e-05
-1.68199905943874e-05
-5.21136478269559e-06
-2.0676420400417e-05
-9.33075330600561e-06
-1.85482169232363e-05
-1.74253579009108e-05
-2.15259197377003e-05
-1.5414618894744e-05
-1.19364902433801e-06
1.42216438673234e-06
-2.83747294872808e-05
-1.8308220405641e-05
-2.12478037152725e-05
-1.98671540869146e-05
-1.48053683049864e-05
-2.74194029485913e-05
-3.00200633824656e-05
-3.05033654018167e-05
-2.01880294306593e-05
-1.32491863457246e-05
-4.58226336957325e-06
-1.11884700004862e-05
-2.97599011982757e-05
-2.8292131443835e-05
-7.55853022923835e-06
-6.17151381986558e-06
-2.41051515117029e-05
-1.33515204522752e-05
-1.41011351503875e-05
-8.08476219957263e-06
-2.61055749303964e-05
-2.61417561598949e-05
-1.40505720513636e-05
-1.96926581141432e-05
-9.78307849765643e-06
-2.5076881675873e-06
-3.03454271094091e-05
-1.18112972846759e-05
-1.29332658323737e-05
8.13359614036561e-07
-3.15390251032679e-05
-1.48690569260009e-05
-2.03014642691967e-05
-2.48838483743257e-05
-2.6552659428338e-05
-3.26131504357923e-05
-4.90370565029413e-06
-2.01909159299322e-05
-9.83853538998607e-06
-1.00967399663337e-05
-1.38442001503364e-05
-2.7360419637521e-05
-2.00012373779265e-05
-1.65975357582446e-05
-7.82048568389582e-06
-2.37545160795319e-05
-1.65420865702031e-05
-4.94815243023638e-06
-2.03370659571219e-05
-6.6896484525298e-06
-3.93515848355148e-06
-1.96414326612747e-06
-1.42617639655965e-05
-1.75141513559357e-05
-2.01960673581249e-05
-3.24990258352245e-05
-2.15977615608815e-05
-2.73386808227006e-05
-8.5929280413611e-06
-2.25336433555948e-05
-2.90279420354277e-05
-1.59180737009002e-05
-3.3485901954518e-06
-2.06231183277562e-05
-3.52147715890565e-05
-2.21439339957745e-05
-1.23475187547426e-05
-8.30259849909427e-06
-3.02428220089142e-05
-2.21346869863301e-05
1.23265185892772e-06
-1.39709998026082e-05
1.38920220802698e-05
-1.43769441787854e-05
-1.4173525497417e-05
-7.83370034322724e-06
-2.03761863853734e-05
-1.22690026464789e-05
-7.71735097450509e-06
-3.94893655443499e-06
3.61170381442791e-07
-1.13210406824421e-05
-1.64202672629358e-05
-1.64722040325413e-05
-2.70714513319995e-05
-1.98940559832509e-05
-1.47548288177944e-05
-8.73055061880818e-06
7.27427188295572e-06
-8.25849537072639e-06
-2.18316894276022e-05
-8.17483549225052e-06
-1.13470240016941e-05
-1.63830382694542e-05
-1.32670180853449e-05
-2.27500560652719e-05
-9.84987063494388e-06
-1.77745452156646e-05
-2.818262464851e-05
-3.81003018805319e-05
-1.86348919883222e-05
-2.76605311518285e-05
-2.02202783875341e-05
-1.07822292558431e-05
-1.21280301832108e-05
-2.36692353401167e-05
-1.54945839672927e-05
-6.21708166594543e-06
-1.08961354159254e-05
-1.76257613599172e-05
-3.14452389865117e-05
-3.04449539773575e-05
-2.28950631015611e-05
-7.39567866282325e-06
-5.83416460831331e-06
-2.92020143468528e-05
-1.45397909135361e-05
-9.89819466703947e-07
-2.23220423359756e-05
-9.42841850556174e-06
-3.05965019013447e-05
-2.63291233032769e-05
-1.53599241926975e-05
-9.31373752516521e-06
-1.97325581078366e-05
-3.03565304975757e-05
-2.30484309758962e-05
-2.5371577536002e-06
-1.13171916078081e-05
-1.29590190555121e-06
-1.82265458884387e-05
-1.57639392329105e-05
-1.61331692688696e-05
-2.14974511566056e-05
-1.79497670094171e-05
-1.54879550837832e-05
-1.42277012690783e-05
-1.42989288853573e-05
-2.72342893497677e-05
-1.0080278830512e-05
-1.78175618122616e-05
-6.88398982984816e-06
-1.09380374289371e-05
-6.95265302164629e-06
-2.33594186949289e-05
-1.62023147640074e-05
-1.2617636941932e-05
3.38276739454605e-06
2.78270044986175e-06
-3.3616984562234e-05
-7.25960942243553e-06
1.48337121699408e-05
-1.50564888992859e-05
-2.59720924417761e-05
-1.19552209110702e-05
-1.29644808398275e-05
-5.60014487145492e-06
-1.20400156347739e-05
-1.11770762409968e-05
-2.25536939853191e-05
-1.56641100922848e-05
-3.22005421181673e-05
-7.93737758423792e-06
-2.6228833973897e-05
-1.51114489618506e-05
-1.37184214310595e-05
-2.99634894222712e-06
-2.55011291720806e-05
-1.80089493716945e-05
-4.93212849739283e-06
1.29304347111581e-06
-1.85976282871864e-05
-3.27480314569402e-06
-1.37060985501468e-05
-5.46254977943568e-06
-2.38339365586833e-06
-5.34550969935694e-06
-1.67937847899579e-05
-4.63648450100297e-06
-8.14951929168707e-06
-1.13751884284389e-05
-1.89912928881664e-05
-1.18966704635471e-05
-1.28279743529044e-05
-1.82347415253448e-05
1.84959735287979e-05
-1.46838145124718e-05
-2.82510543166992e-05
-2.7911632900809e-05
-1.27693716488128e-05
-1.73211818509184e-05
-1.73239857734476e-05
-2.27725593687244e-05
-5.26500091547469e-06
-1.5709213414307e-05
-2.349162581076e-06
-3.59984550189036e-05
-2.37659694005773e-05
-1.77782419075357e-05
-1.49769875263592e-05
-8.44097325393171e-06
-1.37190022833008e-05
-2.53055057591225e-05
-3.73495056539545e-05
-2.70725220533765e-05
-1.95345591683409e-05
-4.57901001986051e-05
-5.51789536413734e-06
-1.26368249229854e-05
-1.32503988415749e-05
-9.53535996981893e-06
-9.77128223934873e-06
-1.64352660353332e-05
-1.53380519053113e-05
-2.68556784891698e-05
-1.70118092506266e-05
-1.6946230623901e-05
-1.11806649306231e-05
3.91801195781768e-06
-1.433988965012e-05
-1.62180540405036e-05
-7.43926252802031e-06
-1.53614298257658e-05
-2.18392568859254e-05
-1.26148047733632e-05
-1.81556764087171e-05
-7.74186144506369e-06
-1.25087194145314e-05
-2.55198711358062e-05
-2.98189457915738e-05
-6.31375413910475e-06
-2.28111245858754e-05
-2.56648505179936e-05
-1.6132255561934e-06
-2.08212950422444e-05
-5.45174342956054e-06
-1.28405876270064e-05
1.26299642424777e-06
-1.81713146283229e-05
-6.00028096146379e-06
-3.3456360855311e-05
-2.29674586179045e-05
-7.38226542474985e-06
-2.11466221815893e-05
-4.86978100795932e-06
-7.29611902031602e-06
1.90956255681821e-06
-3.51657323001563e-06
8.15035616857084e-07
8.62300447318373e-06
-2.12853086519179e-05
-2.57494414150213e-05
-2.67531377332524e-05
-7.76057727533819e-06
6.25718400087979e-06
-1.14638225371994e-05
-5.15417789773223e-06
-2.01962430433115e-05
-3.12515062424014e-06
-1.70422023197091e-05
-1.8210409658546e-05
-3.14295009821361e-06
-2.21074295462397e-05
1.30466617942402e-06
-3.60713140294323e-05
-1.55017861863657e-05
-1.75408430583025e-05
-1.12120513965685e-05
-1.6671171009591e-05
-1.25640783035212e-05
-2.90712817698314e-05
-1.14065833164559e-05
-2.25390123207698e-05
-3.82772983990485e-05
-1.03119800251728e-05
-6.77649702097553e-06
-3.2521733960415e-07
-1.11947007507769e-05
-2.46971209243446e-05
-6.8996564434209e-06
-1.61307160368913e-05
-1.83715373709964e-05
3.07216466855852e-06
-3.22836556414969e-05
-1.49168291680779e-05
-9.40284577381219e-06
-1.96175162662009e-05
-2.19963289487168e-06
4.13623626961094e-06
-5.92120606974618e-07
-2.27555453059005e-05
-2.35707429355954e-05
-1.5656099677424e-05
-1.66813014808352e-05
-2.83392354974182e-05
-2.35986689569134e-05
-2.00620745031738e-05
-1.98798893629337e-05
-1.86201647487168e-05
-4.84937273442802e-07
-1.33998831422436e-06
-3.52386120976764e-05
-3.42766881175687e-05
-4.755951048139e-06
-2.11212053134103e-05
-1.09311064796176e-05
-1.39303033326291e-05
-2.64892003923296e-05
-1.44978365357892e-05
-1.73069784831192e-05
-1.59663502533593e-05
-3.32060517396108e-05
-1.30200748849939e-05
-1.1401096704982e-05
-3.04652387793047e-06
-3.93991196363967e-06
-2.16494714304323e-05
-2.10771443515862e-05
-2.54711061180359e-05
4.17532794110062e-06
-2.26192172712499e-05
-1.71468933538022e-05
-8.79386150155901e-06
-7.90792573844836e-07
-2.80736576543351e-06
-3.62750259393044e-05
-2.31505237055332e-05
-2.64235261823308e-05
-2.48893413582423e-05
-1.43617695766443e-05
-2.62720768004456e-05
-6.92729337067197e-06
-5.32960951830367e-06
-2.45971950884362e-05
-9.21467185595225e-06
-9.51299113274809e-06
-9.01788422619858e-06
-1.78576074729106e-05
-2.58093660084412e-05
-5.68788360337889e-06
-1.324791342081e-05
-2.19252138452813e-05
-9.28621523156437e-06
-6.81796834167058e-06
-1.28299629184892e-05
-1.63362056006791e-05
-1.26258850648215e-05
-2.61969703428386e-05
-1.77980199171991e-05
-1.51673838861082e-05
-1.82742233246807e-05
-2.19762118296274e-06
-1.41073086426441e-05
-1.09924349293092e-05
3.57874328588169e-06
-3.46042814164147e-05
-6.58081581045411e-06
2.90150505190286e-06
-8.55046087355157e-06
-9.18817280352959e-06
-1.64556222335697e-05
-1.82374374942805e-05
-1.76189336293058e-05
-6.17981216714184e-06
-2.23857021411768e-05
-4.68680189396922e-06
-1.3503688660933e-05
-8.24161088458478e-06
-1.94796593323629e-05
-1.10287298087382e-05
-1.43746627228729e-05
-2.45693380145818e-05
-3.09241249467465e-05
-8.01193243472527e-06
-1.30190012284661e-05
-2.27111171608893e-05
-1.38120147405515e-05
2.90460391095165e-06
-1.54080652993693e-05
-1.87623651429007e-05
-1.54361593292128e-05
-1.57808596499123e-05
-1.15966553848772e-05
-1.50644132896426e-05
-1.00017151832612e-05
-1.80090148020505e-05
-3.38461575727932e-05
-2.38275475209452e-05
-4.71428449737592e-06
-3.00005076174769e-05
-1.25489259654276e-05
-2.95984047817072e-05
-1.80335955104268e-05
-2.40481052974457e-05
-1.49144742268546e-05
-2.17501115435569e-05
-2.95221416259721e-05
-5.0195133601491e-06
-2.43797719796154e-05
-2.40879687509541e-05
-1.0091768870383e-05
-1.15485752409885e-05
-1.19064626901509e-05
-1.18039013377348e-05
-3.259494821099e-05
-7.9620435284172e-06
-2.72513537495657e-05
-2.58160702109102e-05
-6.32950835051558e-06
-1.96685902943857e-05
-1.09974606001327e-05
-1.61976637087472e-05
-1.00067204680157e-05
-4.23546672727711e-06
-1.10291172768387e-05
-4.53339968352496e-06
-1.16792001634184e-05
-8.34326660869127e-06
-2.10362168805402e-05
-2.21700733017576e-05
-9.27038568444344e-06
-1.45528411805412e-05
-1.58513706216211e-05
-7.80939141496908e-06
-2.44036275401892e-05
-2.19475203275961e-05
-1.91190698781359e-05
-1.22673560529917e-05
-3.28072517953221e-05
-3.297250262263e-06
-2.79698801154275e-05
-3.8406540679825e-06
-2.99193477940901e-05
-2.13388880272715e-05
-2.81401895705803e-05
-2.31097404452339e-05
-2.74570878974844e-05
-2.03345897929893e-05
-2.0287587416922e-05
-2.72184528820584e-05
-1.18263494985642e-05
-2.1686429318094e-05
-1.34630450641142e-05
-5.88186286981686e-06
-2.45048565776363e-05
-1.98149705283506e-05
-1.09064077015468e-05
2.9509807928524e-06
-1.04536124748183e-05
-1.75932737356296e-05
-1.70599737880932e-05
-2.33124195194593e-05
-1.69773531356147e-05
-1.59314545103266e-05
-2.15187140187483e-05
-2.54439547342126e-05
-1.6192476559774e-05
-1.69797826787013e-05
-5.88700410507969e-06
-3.1719631468655e-05
-1.58087513392197e-05
-1.4306108981588e-05
-2.43825831485412e-05
-2.3597336120989e-05
-1.54119463849222e-05
-5.98763448190138e-06
-9.92793177343077e-06
-2.65293291925961e-05
-2.42925741693707e-05
-3.24870669888355e-06
-2.23659893462417e-05
-1.16267045682116e-05
-1.33503580902515e-05
-3.48654330097272e-05
-1.44295975796435e-05
-2.53131126268868e-05
-1.61519370644747e-05
-1.37966658432576e-05
-4.06328800217524e-05
6.43584871924204e-06
-2.73464010735083e-05
-1.13821746178884e-05
-4.63876386505047e-06
-5.67346659305794e-07
-1.75818335790107e-05
-7.61006886463781e-06
-2.07875863363287e-05
-1.70355786869803e-05
-2.39065686737293e-05
-7.6466919403041e-07
2.53755522640913e-06
-2.23480416683635e-05
-1.11781420641193e-05
-2.07099347729702e-05
-2.8915366402443e-05
-9.36681557754172e-07
-1.84733634022061e-05
-2.72847233578281e-05
-1.51772069244958e-05
-1.04557754169547e-05
-1.05341327045631e-05
-5.2105787250046e-06
-1.40665275055251e-05
-2.52838305343533e-05
-1.0514274682838e-05
-2.54908254119665e-05
-3.24840964305415e-05
-3.14880377260069e-06
-2.88034182252257e-05
-1.12820974427849e-05
-1.37296267391443e-05
-1.9698579133997e-05
-2.9549544476993e-07
-2.7992236940123e-05
-2.52790662109476e-05
-2.37500342763126e-05
-1.18929838180367e-06
-1.49542565543887e-05
-1.05014181861904e-05
-1.07493371152541e-05
-8.09360460565919e-06
-1.00215850133286e-05
-9.17388503953386e-06
-9.61140648435783e-06
-6.7409527109545e-06
-1.94859301529538e-05
-4.20001128694957e-06
-2.29590274295311e-05
-3.101199209569e-05
-1.82737473139981e-05
-2.13394372879637e-05
-3.5248266645541e-05
-4.20739872610346e-06
-1.86352753750124e-05
4.7218819185091e-06
-1.17550193166199e-05
6.8233492110525e-07
-1.99635710906445e-05
-1.22495074223226e-05
-1.68253924193049e-05
-8.76631995409715e-06
-2.07051937570987e-07
-3.43748849042714e-06
-1.66596462522639e-05
-2.60815392908782e-05
-1.21247132081481e-05
-2.95398533833582e-05
-2.01727152386884e-05
-7.18882404024406e-06
-1.78100975479446e-05
-2.34839230680176e-05
-8.97138377836275e-06
-9.0109403035135e-06
-1.65742311292755e-05
-1.74319978857995e-05
8.27146940152188e-06
-2.1892809373968e-05
-8.19084681817451e-06
-2.83081175981678e-05
5.71072844700433e-06
-1.04112159493375e-05
-9.6713360992933e-06
-2.29514170262551e-05
-3.89572256338036e-05
-1.09089472753857e-05
-1.77794240123748e-05
-1.78909589223216e-05
-4.2802465313766e-05
-2.0315029613944e-05
-1.96063390495719e-05
-1.62506852270443e-05
-7.08993419142129e-06
-3.15726453486724e-05
-1.15665884509229e-05
-1.95415856676019e-05
-1.50952369258954e-05
-2.53187202972147e-05
-2.27447830648297e-05
-2.5412183444447e-06
-9.46420227266976e-06
-1.86721483684659e-05
-1.23087736039568e-05
-1.66698134442904e-05
-1.32699420044028e-05
-2.1011265121764e-05
-2.20629099283182e-05
-8.93564476174252e-06
-1.72387401456989e-05
-1.40302192090575e-05
-1.53990970757467e-05
-1.69533148427597e-05
-3.23683497897275e-06
-1.32892549864299e-05
-1.46194221513425e-05
-1.52994722883133e-05
-1.63171343843949e-05
-2.14693552500925e-05
-1.85833905111041e-05
-4.06324336150829e-05
-1.01595690714903e-05
-2.49780504153476e-05
-1.17016480868913e-05
-2.11587027384232e-05
-1.55432549455612e-05
4.67534162278684e-06
-1.11475654593619e-05
-1.4641303992132e-05
-1.21479404706206e-05
-2.31716871582824e-05
-3.49395883574069e-05
-3.32666740602062e-05
-7.75970338714024e-06
-8.24932064377629e-06
-2.65487770082767e-05
-9.13386869832217e-06
-7.79351091263281e-06
-1.62140642941432e-05
-1.11552988182292e-05
-2.59063575917313e-06
5.29447311023753e-07
-1.97462350189994e-05
-1.80748385764828e-05
-1.50267799546696e-05
-1.67407200076123e-05
-3.45191778645899e-05
-1.33761662629124e-05
-3.0107984444535e-05
-9.25755593817896e-06
8.27724086809122e-06
-1.1983589031753e-05
-2.11702941459179e-05
-1.1879271669933e-05
-4.21431580564297e-06
-5.13639400749707e-06
-1.38282762989549e-05
-8.87742356663078e-07
-3.78207037609962e-05
1.05317670644599e-07
-1.07481799293118e-05
-2.07403241178421e-05
-8.17446392816386e-06
-9.62294576296192e-06
-1.07963395900991e-05
-2.03729766322395e-05
-3.21272413232338e-05
-2.30064718270227e-05
-1.0717035203143e-05
-2.6768156635424e-05
-1.93398388936706e-05
-7.74316060936565e-06
-1.60653924957916e-05
-1.65206306330126e-05
-3.08385456181789e-05
-2.21003006990685e-05
2.6297812557992e-06
-1.14517877801943e-05
-5.01465365501994e-06
-1.47193427856006e-05
4.20936173585396e-06
-1.17843519462763e-05
-1.49267372981999e-05
-2.01780000257342e-05
-2.67520852531547e-05
-2.18813224166336e-05
-1.20837606908781e-05
-2.1060695312896e-05
-1.96826182446758e-05
-1.61171244442471e-05
-1.40193923887924e-05
-6.30893595209732e-06
-2.19558944080567e-05
-1.56293139832949e-05
-1.05726587472904e-05
-1.60456115411624e-05
-2.04311851975627e-05
-1.1628629407021e-05
-7.51259907524046e-06
-3.40538583525271e-06
-9.15611330214184e-06
-8.86581536042608e-06
-1.03936327502552e-05
-1.28193152966436e-05
-2.6476939345127e-05
-1.39314466810351e-05
-2.57435392882609e-05
-1.2760915270548e-05
-2.28323509287689e-05
-1.95802357178295e-05
-7.96000988509703e-06
-3.40779020941774e-05
-1.62906851853172e-05
-1.46046547443903e-05
-2.05667314990167e-05
-5.2223472694442e-06
-2.22016177606426e-05
-1.61729011288821e-05
-1.07084254775021e-05
-2.00802998991402e-05
-2.35292774173393e-05
-1.44024660785348e-05
-4.98125564155799e-06
-1.01842987451487e-05
-2.07422267394837e-05
-1.93020639803515e-05
-1.11034909213057e-05
-1.65746815250727e-05
-2.67663436533225e-05
-1.00496230902137e-05
-7.5060562619787e-06
-1.02477531575608e-05
-2.28389272725154e-05
-1.686802550008e-05
2.58988381076015e-06
-1.84886149184415e-05
-1.41377575807485e-05
-7.31150350120136e-06
-2.11068203224151e-05
-2.26944601726131e-05
-4.30965215433767e-05
-2.47733743723425e-05
-3.76831386390951e-05
-1.94247261214693e-06
-2.85877692250261e-05
-1.8488400909844e-05
-2.60919547215927e-05
-1.78468696072739e-05
-3.85218866868968e-05
-2.29554007139979e-05
-1.37250067908375e-05
-2.38587246889171e-05
9.69770899962072e-06
2.73800622481297e-07
-2.12382701147711e-05
-6.11628504358385e-06
-1.78039996987559e-05
-1.42159380963481e-05
-2.79366692036396e-05
-2.39593875475373e-05
-1.32693688964295e-05
-4.75924087263888e-06
-1.03788327793142e-05
-1.6480656127102e-05
-1.6039088496787e-05
-6.10615602446114e-06
-3.27163497668741e-05
-3.4164824636325e-05
-2.0630143944606e-05
-2.10887366201694e-06
-1.54215513216731e-05
-2.96842772281298e-05
-2.29624290270491e-05
-1.18930154678772e-05
-6.5394068975616e-06
-3.34199132106072e-05
-1.93689830033694e-05
-1.26063433113669e-05
-1.90243211210485e-05
-1.16026777244475e-05
-1.50590302649454e-05
-1.32277039556582e-05
-2.60142439272196e-05
-9.7466261005958e-06
-1.78971641778598e-05
-2.21499992464043e-05
-8.22219143495643e-06
-3.54484516028634e-05
-1.86803732922291e-05
-5.20471360325602e-06
-1.01313123018648e-05
-3.00299621750367e-05
-5.54718713216287e-06
-4.11545071441628e-07
-1.24389988759336e-05
-1.39099265216758e-05
-5.40865120418061e-07
5.65732293311005e-06
-2.59975262611901e-05
-3.05876787674704e-06
-2.12253664784487e-05
-5.20803734174299e-06
-3.05013706723984e-05
-2.79433022085648e-06
-1.4913816735309e-05
-1.08316782849801e-05
-2.12900114187302e-05
-7.53273755650922e-06
1.64648389448624e-06
-1.80463960989402e-05
-8.44911227976851e-06
-1.76457921636641e-05
-4.26401339173417e-05
-5.51192469368092e-06
-1.36644992409364e-05
-1.4254099808751e-05
-5.64771059335575e-06
-2.99821769728125e-05
-1.2722973030303e-05
-1.47891061774777e-05
-1.57891863794559e-05
-1.67146878461694e-05
-6.74032781654068e-06
-1.31953524086818e-05
-4.3012944832871e-06
-2.20747742465943e-05
-1.07195585864581e-05
-3.96176312040084e-06
-1.46556177826773e-05
-1.43996111855215e-05
-2.79506889660436e-05
-1.66282075021647e-05
-1.57291634580718e-05
-1.27768756905735e-05
-7.19392757127778e-06
-2.85301503656727e-05
-1.48776153207167e-05
-2.07806790214214e-05
-3.00507228800089e-05
-2.4573915827048e-05
-2.68141996568623e-06
-1.67897273274196e-05
-5.9753505453524e-07
-4.02263512866715e-06
-7.18448552747588e-06
-1.74309116277087e-05
-2.14675113734071e-06
-1.92358207799695e-05
-3.66914808032454e-05
-1.59847956488124e-05
-1.03292668780531e-05
-3.12593064037952e-06
-2.47820708257961e-05
-2.23905328140949e-05
-5.37691721244471e-06
5.50385233193344e-07
8.40997870059266e-06
-1.37232812830099e-05
-3.58390046420898e-05
-2.01693800486925e-05
-1.01436260766005e-05
-1.84070431354192e-05
-2.09019165846826e-05
-1.59386974279701e-06
1.04936773190995e-05
-2.13674679302198e-05
-3.46985341216364e-05
-3.41501610819368e-05
-9.11704294970607e-06
-2.09098461210871e-05
-1.47393902814533e-05
-5.86998693213756e-06
-2.74901264094546e-05
-1.81791283386961e-05
-5.84256575399901e-06
-2.38704424925529e-05
-1.59231863712719e-05
-2.15554313494208e-06
-4.16864856846053e-06
-1.71474732831979e-05
-2.23387441609696e-05
-3.27904425312343e-06
-4.97665405797535e-06
-1.44989437448564e-05
-2.32311749368315e-05
-3.35640690851727e-06
-1.12883191912442e-05
-1.98204921016696e-05
-4.6942241627267e-06
-6.12430107959877e-06
1.35731134366788e-05
-2.07127259825849e-05
-2.06942555644036e-05
-1.67775086239143e-05
-2.47319332571857e-06
-1.757201050092e-05
-2.37308350801497e-05
-2.62697012558008e-05
-1.43813754513264e-05
-1.14712028979289e-05
-1.83729251337129e-05
-1.81215891751829e-05
-1.83020713386392e-05
-2.06167830929088e-05
-9.26697990995456e-06
-1.16278977473608e-05
-1.09669273165128e-05
-1.0158505409195e-06
-6.13493812655388e-06
-3.24296447576603e-05
-1.4841051670799e-05
-3.16081590942918e-05
-3.26743488640534e-05
-1.63121064803918e-05
-1.38761728863551e-05
-1.30233717211665e-05
-2.19858876327246e-05
-1.00435089721207e-05
-1.5257419847548e-05
-2.9979227581625e-05
-2.39436719001773e-05
-1.36485524330509e-06
1.09093028018892e-06
-1.45902401296616e-05
-1.26305036096322e-05
-2.91324293799108e-05
-1.32995518074852e-05
-2.11877379369505e-05
-7.42516078990275e-07
-1.79954328651487e-05
-1.86165779566014e-05
-1.11474927018877e-05
-1.6186531812707e-05
-4.046774230655e-06
-2.04739216380607e-05
-1.64503611548073e-05
-1.59126501814294e-06
3.07559719170335e-06
-7.04538891207663e-06
-7.10473571303579e-06
-2.58951444941604e-05
-6.78907884108812e-06
-2.3409739023561e-05
-1.25568442099291e-05
-1.74732714433432e-05
-1.5121440873326e-05
-2.70770724377477e-06
-2.58671812879299e-05
-1.41986312467647e-05
-2.46946369928106e-05
-1.34829650791163e-05
-2.97770971336767e-05
-2.12073300318491e-05
-1.54823253527656e-05
-1.00992145605893e-05
-2.67097894777932e-05
-9.49681429446589e-06
-9.403342388182e-06
-4.85230363858544e-06
-1.61703907823831e-05
-3.89511370645255e-06
-1.28061855797588e-06
-1.12385112451044e-05
-1.44950115229473e-05
-1.33121391611235e-05
-5.60188112231846e-06
-9.20329369645866e-06
-2.16143216073056e-05
-5.58427181336249e-06
-1.63882091954835e-05
-1.99180001523573e-05
-2.50112243843977e-05
-1.58927997068251e-05
-6.16707562952595e-06
-1.66568156711872e-05
-1.68379388025483e-05
2.10976298044193e-06
-2.41387360830201e-05
-2.75543969360756e-05
-2.571507216019e-05
-1.55209634195441e-05
-2.91921204422928e-05
-2.25304745621627e-06
-2.92263563514991e-05
-1.37865084308036e-05
-1.51306451180092e-05
-1.22452384861471e-05
-1.62419136711212e-05
-8.26813968563462e-06
-1.68621865817446e-05
9.73918904410109e-07
-7.69525308735383e-06
4.70450664895757e-06
-1.99862775086816e-05
1.00791866770496e-05
-2.49683940573256e-05
-2.61999638181032e-06
-3.43204008446959e-05
-1.81801197997281e-05
-1.83337544801887e-05
-4.49653100776904e-06
-2.85009189115493e-06
-2.13931626262445e-05
-1.23954586035243e-05
-4.07664595203178e-06
-1.8804402212923e-05
-1.64535838807112e-05
-1.96700613500617e-05
-6.72457284036392e-06
-1.71390704965899e-05
-1.60458193573104e-05
-3.11224148551627e-05
-1.7187503200757e-05
-1.4049578938004e-05
-4.00782747040408e-07
-6.64284309075398e-06
-1.42176407381584e-05
-1.30697555661658e-05
-2.08885589985229e-05
-1.85760363565196e-05
-1.03219150811115e-05
-1.9585029963324e-06
-2.3351072626382e-05
-1.91402329434129e-05
-2.71369534153808e-05
-9.48398289708659e-06
-1.36195124347441e-05
-1.86187042262596e-05
-1.03087063343253e-05
-1.71186950305366e-05
-1.39175257745309e-05
-5.33895533072888e-06
-3.285827987156e-05
-2.00444186228515e-05
-2.61237266248035e-05
-3.0750135697154e-05
-9.34056134753023e-07
-2.61215549529361e-05
-3.61842773220116e-06
-1.28144935475489e-05
-1.01398134612914e-05
-1.14398298627701e-05
-2.19164760151199e-05
-1.02096431465961e-05
-1.54134345069698e-05
-1.8796184266049e-05
2.43373614743571e-06
5.46737795171751e-07
-8.50071556219469e-06
-1.62262274869302e-05
-2.16224203461758e-05
-2.71568186825783e-05
-1.13640132670605e-05
-6.82678529695901e-06
-1.3668990011554e-05
-2.33532505751958e-05
-2.49952022908438e-05
-2.2134725581873e-05
-2.70641629780674e-05
1.73608935577381e-06
-5.7735900257152e-06
-1.22646116113204e-05
-1.0405309725297e-05
-1.85210059889243e-05
-1.29054528660301e-05
-5.22000323465523e-06
-3.26388986391395e-05
-9.02639839208737e-06
-1.78396016905999e-05
-2.51321868065154e-05
-9.45053716346929e-06
-1.38542714628288e-05
-2.60676101032593e-05
-2.15075763824061e-05
-1.37881242715755e-05
-1.71563700180082e-05
-1.38505036111765e-05
-2.37794065782049e-05
-1.8057115515173e-05
-1.99321428932654e-05
-4.79396589373513e-06
-3.52895485518275e-05
-1.67189664374893e-05
-1.61281425102538e-05
-2.77011787975793e-05
-1.02314083950611e-05
-1.38929239363733e-06
-2.70672329815414e-05
-2.51839401826475e-05
-1.1932833586312e-05
-5.29429773441595e-06
-2.08556919476145e-05
-1.00225157820674e-05
-2.28678985428222e-05
-8.29492991601828e-06
-6.29631269708352e-06
-1.77076952456725e-05
-2.22470383758504e-05
-2.45785778859129e-05
-2.36390621690281e-05
-1.72687981598813e-05
-2.21397807945648e-05
-2.41485480714494e-05
-7.48329730406198e-06
-1.74265895805284e-06
-1.92096147982128e-05
-9.82987836018877e-06
-2.22358245704729e-05
-1.35370100732317e-05
-1.53576605366907e-05
-1.2731328165983e-05
-3.47083543695473e-05
-1.02540684261686e-05
-2.88485203686978e-05
-3.55668524745456e-05
-1.48756556718818e-06
-2.03308799182392e-05
-2.55107313837821e-05
-2.22778869570626e-05
-2.87699140953848e-05
-1.69318109675649e-05
-2.12873054683239e-05
-2.01750344568875e-05
3.83823463209755e-07
-7.32997069975467e-06
-1.37199484867533e-05
-1.91484677156148e-05
-1.72189924260851e-05
-9.13475135999685e-06
-6.41990324745733e-06
-1.9284396888753e-05
-1.781844170788e-06
-2.68170262797972e-05
-7.09413275501009e-06
-2.35365055033486e-05
-1.13212694996701e-05
-2.5556925511947e-05
-1.56867266472368e-05
-1.37170734600382e-05
-2.15094624844454e-05
-1.34301161182718e-05
-1.60826550205112e-05
-5.33674378417677e-06
-1.75596844922401e-05
-3.52792466908897e-05
-2.60945984454607e-05
-9.09988113999932e-06
-1.10776395153473e-05
-1.33889474234224e-05
-3.18237451881593e-05
-2.10567133082564e-05
-1.14514727188255e-05
-2.04626943485481e-05
-1.8230891237351e-05
-2.06636312940977e-05
-2.32398464505319e-05
5.66802996015012e-06
-1.36281074427114e-05
-8.82758948005352e-06
-1.31167566170525e-05
-2.11911080183504e-05
-1.95886304104984e-05
-1.0003638985077e-05
-1.27440668912432e-05
-2.9485265824564e-05
-1.29672033948577e-05
-2.07126255400013e-05
-2.20947381747241e-05
-1.01006604767419e-05
-1.06464499081669e-05
-2.42460168863685e-05
-1.67514089820413e-05
-2.66354899402967e-05
-1.50695606424793e-05
-2.49250379703897e-05
-2.54959059939551e-05
-3.13849627994667e-05
-1.79249174532835e-05
-5.07599108384371e-06
-1.65080655708623e-05
-1.97820925789155e-05
-1.29295157347763e-05
-3.18609368346879e-05
-1.55465580919799e-05
-2.50760462862094e-05
-1.62205730221198e-05
-3.96219620133279e-05
-1.11982615921689e-05
-1.73872863106407e-05
-3.16193039354707e-05
-4.47939081168021e-05
-2.08239954017703e-05
-2.69710320318791e-06
-2.37515655166908e-05
-1.01524668571713e-05
-1.21923673290415e-05
-2.78892581173643e-06
-3.04063907792714e-05
-1.20076595945131e-05
2.59214843279327e-06
-2.47624698528085e-05
-3.92437007756663e-06
-1.24067443647596e-05
-1.54736760288697e-05
-1.81923010303904e-05
-6.99874196055112e-06
-1.33554601718096e-05
-4.68174490075314e-06
-1.04146483232159e-05
-2.46672990283002e-05
-6.08310816047173e-06
-1.61165401250761e-05
-4.28115329721265e-05
-3.02338153771249e-05
-4.22299725762465e-05
-1.3606518165081e-05
-2.58185634187482e-05
-3.32471759092354e-05
-1.14784625402941e-05
-4.0389831633155e-06
-9.11041660719222e-06
-1.5378150871922e-05
-1.00164862444953e-05
-1.92878704165222e-05
-7.61839932357644e-06
-2.5526834215876e-05
-4.85917101159492e-06
-1.56812940240412e-05
-2.45031897680742e-05
-1.97943523420633e-05
-8.56034131942776e-07
8.34129883942123e-06
-2.82175397564853e-05
-3.00580023913654e-05
-2.78801194109201e-05
-1.90796069099494e-05
-1.95163943954098e-05
-1.27634448997166e-05
-3.70273735027655e-05
-2.93871890999943e-06
-3.41578122641335e-05
-2.14790839647566e-05
-8.1625256791413e-06
-2.85021909381323e-06
-2.18746950868577e-05
-2.85489872391067e-06
-7.38923584576954e-06
-1.22452388050669e-05
-2.55041930729858e-05
-1.49092110299501e-05
-1.16807361480306e-05
-1.27667158790432e-05
4.24283159884143e-06
-2.54101235571562e-05
-1.35670462848221e-05
3.41103623680462e-07
-1.14991870687164e-05
-2.06967590711554e-05
-3.70970087891873e-05
-8.7797361936431e-06
-1.36447185849034e-05
-1.00935792931723e-05
-1.40622658621966e-05
-2.11676144115387e-05
-2.09372595835677e-05
-4.33885825449525e-06
-2.27323466038701e-06
-2.40660282188691e-05
-1.38972218582482e-05
-2.78117056327264e-05
4.30615229724426e-08
-7.75002703041239e-06
-2.12421007237482e-05
-2.87238626411435e-06
-2.83101051785705e-05
-1.40128004157148e-05
-1.50813045366573e-05
-1.42565152951233e-05
-1.7706357824503e-05
-2.83387836403369e-05
-2.41363218782578e-05
-1.2588813734173e-06
-2.30394819167474e-05
-1.02888743148826e-05
-2.55309539686156e-05
-1.53203429514325e-05
-1.33168689314284e-05
-2.76012779504834e-05
-3.81141795674028e-06
-3.47024969317857e-06
-1.48977445845913e-05
-2.21077425620889e-06
-2.61762764174188e-05
-2.90647209273083e-05
-2.07010732921989e-05
-2.08564671575383e-05
-8.21766980239703e-06
-1.07139748315461e-05
-1.35281797882855e-05
-3.07262834809085e-06
-1.76725014195613e-06
-8.40957489401281e-07
-3.13616785541563e-05
-1.17374372219025e-05
-1.77722112310546e-05
-2.36858440654691e-05
-1.71743188831623e-05
-1.62784955409932e-05
-2.56536063077576e-05
-1.87920068697304e-05
-3.1689409242709e-05
-2.05473101859176e-05
-1.19263697851087e-05
1.12577553201048e-06
-1.18390936758822e-05
-3.63409503748665e-06
-1.59497766519871e-05
-2.10987566004107e-05
-1.46906934749942e-06
-2.79680202046197e-05
-2.70884349827672e-05
-2.46997046285756e-05
-2.47333620777811e-05
-8.29504591727007e-06
-7.39632435702897e-06
-1.75665667377105e-05
-2.48500446031551e-05
-1.05784290418007e-05
-4.04940175400189e-05
-2.87064449559404e-06
1.36684158503975e-05
-2.14570753558668e-05
-9.91281635352901e-06
-2.13355229324605e-05
-2.04800932619901e-05
-1.76112658321417e-05
-3.05361066360175e-05
7.41273907163889e-06
2.06228500921708e-06
-1.22440396290923e-05
-2.42405209175859e-05
-1.49831806478476e-05
-1.9026402066194e-05
-1.23344018129804e-05
-2.9940569050134e-05
-3.14867735383481e-05
-2.08852835731545e-05
-2.42469881473033e-05
-9.27507070950157e-06
-3.03659088813291e-05
-4.03113840982631e-05
-1.54933413852058e-05
-1.92821220803779e-05
-2.52462379123159e-05
-2.25725340715969e-05
-2.94074822166616e-05
-7.28883024940507e-06
-1.87658056415919e-05
-2.26533073753474e-05
-2.37765724736666e-05
-2.25200286061562e-05
-8.90570532570848e-06
-1.98441974181793e-05
-1.35786638103016e-05
-2.08872510820438e-05
-1.91539141498099e-05
-1.67302974016192e-05
-1.04448221614454e-05
-1.3966572307966e-05
-8.579598742156e-06
7.85630574271078e-07
-3.69532028630041e-05
-6.44583169512502e-06
-1.02501568969822e-05
-1.88116434222605e-05
5.71081503116261e-07
-1.0199060777604e-05
-2.56609608693769e-05
-4.36873264356314e-06
-1.55148671028794e-05
-1.5022153293737e-05
-1.6177542688698e-05
-3.28338564803051e-05
-3.01708303443227e-05
-1.16492584874843e-05
-9.09864784443384e-06
3.38972523623957e-06
-1.593323298852e-05
-1.99466013366041e-05
-8.20513653071944e-06
-1.46012351143499e-05
3.70476130872393e-06
-2.85035731277427e-05
-1.03798863058735e-05
-3.21982023807075e-06
-8.85775355191509e-06
-8.61659817911984e-06
-1.52035918863718e-05
-3.44022213119004e-05
-3.30228836058483e-05
-2.01158072342523e-05
-1.7319402551544e-06
-2.2003754365255e-05
-6.80272672463124e-06
-1.31362891023436e-05
-1.24333143005515e-05
9.917891837409e-06
-1.73238674248424e-05
-2.32275272396839e-05
-1.54962303467527e-05
-6.84148972414262e-06
-1.84486257731705e-05
-7.16238893492848e-06
-2.14558406556526e-05
-1.58863805160193e-05
-2.04582087354726e-05
-1.04155736510506e-05
-1.26953574369413e-05
-2.02206974807522e-05
-1.36585557749664e-05
-6.10914372393297e-06
-2.00116532153747e-05
-1.70906739756297e-05
-3.54571638472605e-06
-6.52607725942255e-06
-2.19411261814103e-05
-1.83981992150143e-05
-2.61561046213306e-05
-1.80490668029565e-05
-1.06270852076547e-05
-2.16287907821094e-05
-1.22311481475346e-05
-1.37354534391e-05
-3.5596671865997e-05
-2.1062547962731e-05
-5.4950204010796e-06
-2.32247934083649e-05
-4.50588958346538e-06
-1.27554186471986e-05
-1.30222181424117e-05
-3.0301968589557e-06
-2.46314712630899e-05
-7.98859943954836e-06
-3.15475149383506e-05
-9.82085954214551e-06
-2.68940515189763e-05
-2.10955924207044e-05
-5.77187419212349e-06
-5.76160692817763e-06
-7.21455019911557e-06
-1.28734570690947e-05
-7.00409006335663e-07
-4.67069853805824e-06
-5.98784827348075e-06
-8.5619236580818e-06
-1.59833961197638e-05
-6.05087432161734e-06
-1.27068152566215e-05
-2.33184160646738e-05
-2.95200871694076e-05
-5.97436344598663e-06
-8.15163049225869e-06
-1.00836622074362e-06
-1.42380057840043e-05
-5.7967027056106e-06
-1.73109465155532e-05
-1.01695562779651e-05
-2.25587381994376e-05
-1.37563683406658e-05
-1.76090745322768e-05
-2.2444060055315e-05
-4.06907566067537e-06
-1.2486177247935e-05
-2.19109682027796e-05
-2.90442356178912e-05
-6.13684360903657e-06
-1.40896307176273e-05
-3.23120656811257e-05
-1.81937749094682e-05
-1.07375749801582e-05
-2.36527222322976e-05
-1.40021160304976e-05
-3.64002493491034e-05
-1.29439144955976e-05
-1.9940107306513e-05
-1.36094559965986e-05
-2.45079667029502e-05
-7.82930895151932e-06
-2.19106312775448e-05
-2.78687081494912e-05
-1.49110162960931e-05
-2.03965253920875e-05
-1.20304221383251e-05
-1.09173823883454e-05
-1.06886899178769e-05
-2.6192235590226e-05
-1.84025787797015e-05
-1.54082539518357e-05
-1.07345514130975e-05
-3.50621765723542e-05
-2.2467976237577e-05
-1.44881013307906e-05
-1.1750295550022e-05
-2.6821706596611e-05
-2.31504769198114e-05
-1.4305804670842e-05
-3.53903358089108e-05
-1.92789437942612e-05
2.20641637168938e-08
-3.1595469225866e-05
-1.88230390684296e-05
-3.04678757016329e-05
9.1462153945504e-07
-3.45481621165844e-05
-1.87869309075722e-05
-6.70854762140637e-06
-1.77428227711125e-05
-1.33561389092787e-05
-1.69640529365115e-05
-7.24976747759865e-06
-1.76598818962682e-05
-1.11341700785667e-05
4.9879006298178e-06
-1.58309233658145e-05
-1.44986973454058e-05
-1.42224594810154e-05
-1.27380181966152e-05
-2.15248880716702e-05
-1.78468610966952e-05
-9.90942748659525e-06
-1.68007406616405e-05
-1.98968095537009e-05
-2.22414623222283e-05
-2.11795342601158e-05
-2.40563511074631e-05
-2.88305506954245e-05
-2.55971082707975e-05
-2.82297672728405e-05
-6.41236566164463e-06
-7.67490456221332e-06
-1.174878850803e-05
-2.74077485983245e-05
-2.56563400045668e-06
-1.21786817857313e-05
-9.20825178112686e-06
-2.9496126696016e-05
-2.72725620866467e-05
-3.0257785048669e-05
-1.54918581246793e-05
-1.75832610735509e-05
-1.3369865996509e-05
-2.59806943775372e-05
-8.0645702549152e-06
-8.29740774144004e-06
-1.43687423001871e-05
-6.27815619122632e-06
-2.02648325943739e-05
-1.43264259461266e-05
-3.43077914870765e-05
-2.3073852851537e-05
-1.27681567610652e-05
-2.72127280831679e-05
-1.40741246234079e-05
-7.68672728924167e-06
-1.12183212293799e-05
-2.00134317526469e-05
-5.74982362067654e-06
-1.49866086843556e-05
-1.37604788032312e-05
-3.14695357180945e-05
-2.23040967880319e-05
-3.35429092106423e-05
-2.4000472505879e-05
-1.85787372836837e-05
-2.06128152790119e-05
-1.91452566217652e-05
-1.14411061737505e-05
-1.70518026098833e-05
-1.13500490193494e-05
-2.86117480975062e-05
-1.82171687236881e-05
-1.80746873167901e-05
6.83370872143599e-06
-8.34171909644716e-06
-2.83003067646394e-05
-2.22684034282061e-05
-6.03692947327806e-06
-2.84146661384806e-05
-4.46801238704393e-06
-1.31848577855902e-05
-2.30566504634687e-05
-1.64086187989084e-05
-2.23407801505967e-05
-1.65721118210135e-05
-1.02876398851985e-05
-1.77965056779761e-05
-1.27890528971886e-05
-3.10874773797112e-06
-1.55973057433186e-05
-3.16220806957945e-07
-1.47395449054939e-05
-2.50982327918014e-05
-3.16117832189538e-05
-3.72947952367988e-05
-2.3433358082155e-05
-2.32678662474299e-05
-1.39386541935662e-05
-2.84854108108137e-05
-3.17899251629786e-05
-1.4799190024244e-05
-1.48403662174093e-05
-1.5172737417943e-05
-2.7931418361024e-06
-1.11174163603268e-05
-1.08801429193866e-05
-4.27159294682337e-06
-1.09515385862419e-05
-2.43132762657552e-05
-6.54696733414468e-06
-1.05846559241024e-05
-2.08135395532939e-05
-3.23628308037323e-05
-3.1580739893227e-05
-2.67820879488752e-05
4.51041145201595e-06
-1.55253376903555e-05
-2.08673960241491e-05
-2.37405917020038e-05
-2.87667745931961e-05
-1.5800358676056e-05
-1.76148927629415e-05
-2.72892461319556e-05
-1.24770786610985e-06
-1.28765751747496e-05
-6.94896263806337e-06
-9.90213438247379e-06
-3.95685007717829e-05
-6.17610234911994e-06
1.40694763669043e-05
-1.67982809970967e-05
-1.24789155139283e-05
-1.52730102468136e-05
-1.71112209568695e-05
-1.14545327385496e-05
-1.2540534514115e-05
-3.09319514234703e-05
-7.04800452949473e-06
-1.5522308697771e-05
-1.81564569337641e-05
-3.17369947635795e-05
-3.0460212738027e-05
-3.16660459428545e-05
-4.01029610598165e-05
-1.8665545416262e-05
-2.0313450690008e-05
-1.65789945696147e-05
-1.84495038418447e-05
-2.43503185632096e-05
-1.41268021791668e-05
-1.70404971441756e-05
-2.99928106513953e-05
-1.74418019930364e-05
-4.6602291146116e-06
-3.04503840698536e-05
-7.92637043867737e-06
-1.33997932007546e-05
-2.20929358339684e-05
-1.97735507126084e-05
-1.77611920941416e-05
-3.31434726346945e-05
-3.31357916667952e-05
-9.64404590101889e-07
-8.35026191876878e-06
-1.5970047522985e-05
-1.45159865721131e-06
-7.12063238997291e-06
-8.63192047214337e-06
-1.92879528327503e-05
-2.06173367863665e-05
-2.16224850402083e-05
-1.34832137609683e-05
-2.04343982581308e-05
-2.16863531618813e-05
-1.26702816664653e-05
-1.70569390207715e-05
5.06241157579348e-06
-1.67384288170948e-05
-1.41254862604025e-05
-6.01316482082277e-06
-2.33068458690673e-05
1.23438682241138e-05
-1.85763239282178e-05
-4.65014250177578e-06
-1.00902869828788e-05
-3.81427790433505e-06
-2.51856715496434e-05
-1.4633142005133e-05
-1.27379256127977e-05
-7.96493952885287e-06
-3.36764234466798e-05
-1.11525758393571e-05
-1.83566133335431e-05
-8.29641242966075e-06
-8.5464749568854e-06
-7.76442974927771e-06
-8.27845763146449e-06
-2.60533609508974e-05
-1.13289932330322e-05
-1.72748491143335e-05
-1.46873639505475e-05
-1.21267375899313e-05
2.03943044960154e-06
-1.64630539617552e-05
-2.14482696693003e-05
-2.06798201843028e-05
-1.71573960132193e-05
-4.75723955437715e-07
-2.42815566711024e-05
-1.89507181901262e-05
-1.39552599509686e-05
-2.49353811638372e-05
-1.57564964278762e-05
-9.67632956713334e-06
-4.13432930404026e-06
-1.13266328452876e-05
-2.27289949878451e-05
-1.37258773354811e-05
-7.41141038240228e-06
-1.36390243521378e-05
1.71523607525416e-06
1.04985825623891e-05
-3.3994042991964e-05
-8.32281758161589e-06
-7.23038702493137e-06
-3.00092541114366e-05
-4.55533104608985e-06
-7.81998218088771e-06
-1.93895089381372e-05
-1.84749513031179e-05
-2.62922008238185e-05
-1.76358631216201e-05
-1.01946809662233e-05
-3.39983106203095e-05
-4.24323163744292e-06
5.84735580297778e-06
-2.42236197592134e-05
-1.85160756563399e-05
-6.32297556925549e-06
-2.33044924200553e-05
-9.94071740430182e-06
-1.87369479054835e-05
-1.94841223219865e-05
-2.08288521894177e-05
-2.58000983509372e-05
-3.01955524786374e-05
-2.98612396603378e-05
-1.77829565157594e-05
-1.95323638184484e-05
-2.99220506334136e-05
-1.01728787251373e-05
-4.52728323869659e-07
-1.82144137102765e-05
-3.80898171254618e-05
-7.67509535182877e-06
-1.10355890649149e-05
-1.94796746113104e-05
-8.40089752378134e-06
-1.21436639281165e-05
-2.94338735937518e-05
-1.46340382733789e-05
-2.62642800637053e-05
-2.6920638445031e-05
-1.6183377356854e-05
-1.94240859856122e-05
-7.44263504824144e-06
-1.15393165837746e-05
-1.0183291479422e-05
-7.55600180617409e-06
-1.44147566094874e-06
-2.84508993667178e-05
-1.60242800401701e-05
-8.61683223382936e-07
-6.8141645897103e-06
-2.26222551448518e-05
-6.81126281950696e-06
-8.2717410459394e-06
-4.36683367128658e-06
-2.73547071516293e-05
-5.43559338495193e-06
-2.88257923526326e-05
-3.89934506939724e-05
-3.45269480356397e-05
-1.58692963094354e-05
-1.8227379265033e-05
-1.78377128063484e-05
-8.28441585023223e-06
-1.33592338369893e-05
-1.2648536441743e-05
5.61676404186468e-07
-8.99645522459416e-06
-1.82014652142057e-05
-1.64121373727423e-05
1.4262689932086e-06
-8.32163006775512e-06
-2.03283234572257e-07
-9.86638645219773e-06
-2.44305796076492e-05
-1.2087151242153e-05
-3.41136616631424e-05
-4.05756956732684e-05
-1.62035493840967e-05
-1.50250162991824e-05
-1.14767747170121e-05
-1.66973878706341e-05
-2.3123765594369e-05
3.43352677664867e-06
-2.0779458165213e-05
-8.91482918143377e-06
-2.60571475965748e-05
-2.20954949579621e-05
-2.84879506013649e-05
-2.30936517017666e-05
-7.35263354611398e-06
-1.94477769917624e-05
-2.70546098314809e-05
5.21501875498993e-06
-1.29687136645277e-05
-4.10301472433099e-05
-2.49579719364294e-05
-2.20404272317266e-05
-1.35238033493792e-05
-1.27805398965865e-05
-2.22439223617008e-05
-2.35692340372468e-05
-2.06478662836056e-05
-1.32150652883915e-05
-7.12234861811566e-06
-2.4471334890709e-05
-5.84338816647444e-06
-1.36626289656055e-05
-2.5145263787651e-05
-9.84277150093457e-06
-1.00550906174275e-05
-2.12533008809468e-05
-6.80244461016383e-06
-2.38546709349732e-05
-1.67922369169879e-05
-2.1055831190895e-05
-8.81664776041666e-06
-5.58190521712947e-06
-2.13633514864227e-05
-1.1456925905876e-05
-1.01749170353522e-05
-1.90981971723104e-05
-1.25339423732358e-05
-1.15618157036825e-05
-7.04926189096206e-06
-1.81147186515817e-05
-6.47604800599986e-06
-1.25470667691387e-05
-1.47556404508911e-05
-2.26509895769959e-05
-3.227820477787e-05
-2.95758894468847e-05
-1.00108336680141e-05
-1.57417618951977e-05
-1.22344857810631e-05
-1.24203277821933e-05
-9.78201466468282e-06
-2.65968897231281e-05
-2.65059631806004e-05
-2.24904592803531e-05
-4.84568254993014e-06
-1.47971558182407e-05
-1.82029644633507e-05
-1.02490267778519e-05
-1.06819896303341e-05
-2.15199324704749e-05
-1.64491879942829e-05
-1.95444352998182e-05
-1.61581485990537e-05
-2.24113222561414e-05
-2.10226120050923e-05
-1.10950575334667e-05
-1.39447822530777e-05
-2.04010565529468e-05
-9.19728531078137e-06
-2.67827161198292e-05
-2.33196660642891e-05
-1.45812627924088e-05
-1.94155875479077e-05
-2.65980431939458e-05
-2.1449807877768e-05
-2.2198916607036e-05
-1.86856892412024e-05
-1.84204311425484e-05
-2.83964940556695e-05
-3.4517416192101e-05
7.93713735564769e-06
-1.50234585250029e-05
-1.95621152601653e-05
-1.78829796117049e-05
-2.5143697533267e-05
-2.06563398687096e-05
-2.16646146954628e-05
-1.21376016666238e-05
-1.43924190964763e-05
-7.02007559423187e-06
-1.74784699772569e-05
-2.03437957325628e-05
-1.44923018233823e-05
-1.83085425070963e-05
-6.34115036134324e-06
-4.1740770971677e-06
-1.13794422268616e-05
-1.29402335487974e-05
-2.53878901850289e-05
-2.65659368254284e-05
-2.24038855992874e-05
-3.24224047441416e-05
-1.19876968798104e-05
-1.86066791639962e-05
-2.52587310973721e-06
9.84885646588028e-07
-1.70096837760626e-05
-8.84028574492342e-06
-6.26302158218182e-06
-1.24397250847402e-06
-2.13888003907743e-05
-4.01218361528376e-06
-1.82591394950338e-05
-1.63135419537739e-05
-2.29738618022407e-05
-1.26532674773241e-05
-1.81448727700544e-05
9.51985088258786e-06
-4.10818539737254e-06
-1.85174482955529e-05
-2.48030694689546e-06
-9.20838954698483e-06
-3.41344743029945e-05
-1.75090365051391e-05
-5.79136725085805e-06
1.08501955006041e-06
-1.42085747530641e-05
-9.31248028622357e-06
-1.5106357044054e-05
-1.79862610107909e-05
-1.86937806368735e-05
-1.34719313922473e-05
5.89749773215676e-06
8.39406305035086e-06
-3.99549865859346e-06
-2.28949467632035e-05
-1.92689934975805e-05
-2.34753494249532e-05
-1.25259748717714e-05
-1.8537243041644e-06
-3.65442498536615e-05
-2.24564759338591e-06
-2.98499792886177e-05
-1.88206545275475e-05
-3.37310906144881e-05
-1.04020330326149e-05
-1.76184039901171e-05
-2.84789989498434e-05
-2.09887704041197e-05
-8.42627593355506e-06
-1.88776367674168e-05
-1.84805716585224e-05
-8.30336196722822e-06
-7.98848824229505e-06
-8.01830906613506e-06
-3.80457162305389e-05
-1.64372476421655e-06
-1.62937084116735e-05
-1.60424351265077e-05
-2.90850890651251e-06
-1.21804869983071e-05
-1.18747818977093e-05
-1.81541983100828e-05
-2.87045397079527e-05
7.05466631521256e-06
-3.57870795345507e-05
-1.71522547167415e-05
-2.80444059508285e-05
-8.63832992138796e-06
-9.77013982744816e-06
-1.12083987338113e-05
-3.60538092862898e-05
-2.3613287180516e-05
-3.2844651738105e-05
-9.48591923071243e-06
-9.65395415404129e-06
-2.33085074276186e-05
-2.33208097092951e-05
-8.73929994493091e-06
-1.13793050618933e-05
-2.41452460842911e-05
-5.98669283484941e-06
-3.40563756828821e-05
-1.97284335649309e-05
-2.89630909792645e-05
-2.7060179085413e-05
-2.31282492311921e-05
-1.05405928964832e-06
-1.37010437736138e-05
-1.84210720703189e-05
-1.15485131904501e-05
-1.13924417096103e-05
7.77717093673391e-06
-1.49139226935169e-05
-3.20576430189212e-05
-2.1270610929749e-05
-2.23681019783363e-05
-2.03674146233695e-05
-1.46311772181158e-05
-2.23334626744657e-05
-1.52156434720334e-05
-1.81214808501923e-05
-1.14499766480245e-05
-1.90287452236041e-05
-1.27532700877101e-05
-3.22152051666857e-05
7.92751803082433e-07
-8.07097407476954e-06
-1.85975393619243e-05
-3.1364990126837e-05
6.25093637306797e-06
-5.18969572049557e-06
6.88462449187422e-06
-5.28872516825052e-06
-4.09018707316481e-06
-1.85899851013064e-06
-2.33597566821031e-05
-2.28564189234578e-05
-1.28394490749639e-05
-9.2571153069163e-06
-1.74167007992829e-05
-1.58009463328508e-05
-7.03325961495819e-06
-1.24750986880814e-05
-7.67605193913286e-06
-3.76223554881013e-06
-2.39162610009635e-05
-1.91421972183341e-05
-2.28805535710225e-05
-1.16758216943899e-05
-5.04938439208256e-06
-1.32811030348064e-05
-2.66961082989491e-05
-1.51230261589083e-05
-1.83388100375092e-05
3.83877511649259e-06
-1.18796149943133e-05
-2.21582140190077e-05
6.61627702793674e-06
-5.1708843282028e-06
-4.3729496601049e-05
-2.79296263859258e-05
-2.64647669259458e-05
-2.81452059388535e-05
-5.45955009989348e-06
-1.86992960062754e-05
-2.35699866223503e-05
-2.94466491716314e-05
-7.15638041617468e-06
-2.88046360015819e-05
-2.76585539650956e-05
-1.65803231184174e-05
-2.2527985089567e-05
-2.08252750847827e-05
-2.10532207729918e-05
-4.8378414132295e-06
-9.00856638777758e-06
-2.73091923045341e-05
-1.12293074302889e-05
-4.17389350101583e-06
-5.3234217665598e-06
-1.05705693697865e-05
-7.3165902063363e-06
-1.42766438847697e-05
-1.75941804911627e-05
-3.24531344711219e-05
-6.46678535024763e-06
-2.41097297327497e-05
-1.67980234837653e-05
-2.02874323287924e-05
-1.59391905860562e-05
-1.04296710425302e-05
-1.73660456316269e-05
1.75422767928193e-07
-2.33369669173757e-05
-2.45732817925232e-05
-1.58824334016704e-06
-4.23108965475599e-06
-1.24613356260555e-05
-2.42318920545961e-05
-3.43508170947037e-05
-1.17673575933839e-05
-1.72888718058662e-05
-1.63306295878001e-05
-1.36583618390662e-05
-2.22561761475578e-05
-4.62293067543352e-05
-1.34683121962882e-05
-1.56825877950311e-05
-2.08257924460476e-05
-1.18296156688236e-05
-1.66420453298286e-05
-2.41913047197548e-05
-3.14786124848929e-05
-1.7917455058321e-05
-1.52734306775584e-06
-2.09327422916888e-05
-1.50369557412486e-05
-1.34890640977162e-05
-1.83371112984571e-05
-1.44980557296757e-05
-6.74713361890206e-06
-1.48998703331931e-05
-2.96745111845484e-05
-3.46026115357393e-05
-3.62761357664088e-05
-2.87481899022172e-05
-1.13726661565655e-05
-3.94524025277848e-07
-1.01402943446324e-06
-1.73496822821389e-05
7.4310280358967e-06
7.46048506108018e-07
-2.09124060031649e-05
-1.50238399553047e-05
-1.33879111904276e-05
-2.70548177318567e-05
-8.8861337034767e-06
-2.76686254161557e-05
1.5901020190129e-06
4.77313640764917e-07
-1.42118562839775e-05
-2.0638671296507e-05
-3.25645020146605e-05
-1.91938088246587e-05
-1.08738547111877e-05
-1.65679777350484e-05
-1.48010657559776e-05
-5.70154039385949e-07
-3.47889018185953e-05
-8.20136623451516e-06
-2.74701510822867e-05
-1.62042329429127e-05
-1.75266648460182e-05
-2.93370644929721e-05
-8.46539254293268e-06
-1.80499764305916e-05
-2.71537786469448e-05
-2.45757780247311e-05
-1.51095697685282e-05
-2.15071303959953e-05
-1.81508422794891e-05
-1.36350860804037e-05
-1.55416683292336e-05
-2.51612866688034e-05
4.50403695580851e-07
-1.83313355740819e-05
-2.20541050518597e-05
-1.80947498112225e-05
-1.91853561284814e-05
-9.91675371955659e-06
-1.02843960001555e-05
-1.756160312387e-05
-5.29404624799736e-06
-2.13572970542634e-05
-1.00706710255964e-05
-2.4029157545245e-05
-2.24416258365058e-05
-9.1091208717318e-06
-2.82772309817063e-05
-2.79502848918603e-05
-1.44646481022721e-05
-1.02437918964479e-05
3.09932149334796e-06
-2.03703631561541e-05
-1.33632723989515e-05
-1.82999039686715e-05
-3.19569934525532e-05
-2.75262807286043e-05
-5.16697918945653e-06
-1.60049478202305e-05
-7.95013614496868e-06
-1.22724249488312e-05
-2.3142525519772e-05
-4.13235642595015e-06
7.26314681820071e-07
-1.97968427983144e-05
-4.28474537330334e-06
-1.11557956642535e-05
-1.72426134842426e-05
-4.23255250780676e-06
-1.92380546484877e-05
-1.94662140957671e-05
-1.3935946077564e-05
-1.41884923469792e-05
3.82585635239225e-06
-1.73920888683853e-05
-3.17174365322926e-05
-1.75307753586771e-05
-3.75334118601803e-06
-1.03526813630457e-05
-1.21777015269128e-05
-1.79450860165187e-05
-2.19075090192251e-05
-1.62425426081022e-05
-2.63205195196034e-05
-2.10668721857524e-05
-2.40705672298891e-05
-9.76802502826848e-06
-1.71247897655021e-05
-3.08252093058424e-05
-5.63712639418808e-06
-4.77620530790376e-06
-1.58668305206177e-05
-1.23483150186441e-05
4.33338402449803e-06
-2.73004593518377e-05
-1.50906304407281e-05
-2.99968639110245e-05
-2.7745306548591e-05
8.42987455225924e-06
-1.00389134303206e-05
-2.27844417428919e-06
-2.47501940713319e-05
-2.19233911478945e-05
-6.82291702022989e-06
-1.2281335431071e-05
-2.68294659804595e-05
-1.67517051551814e-05
-2.34475511124645e-05
-2.35590572576067e-05
-1.56342088259844e-05
-2.9564806648101e-05
-5.13966645307925e-06
-8.97057464697832e-06
-1.26693719766071e-05
-4.24650320945076e-06
-2.25141817894072e-05
-2.46713023249553e-05
-4.73639439547695e-06
-5.44031730271102e-05
-1.59654168670745e-05
-1.17336405828771e-05
-4.26138313681615e-06
-1.3122078172146e-05
-3.23705142905828e-05
-2.20152616427994e-05
-1.87536950540558e-06
-2.20475749258344e-05
-4.58321345326456e-06
-5.02831250084717e-06
-6.6799285489641e-06
-1.20901577132467e-05
-2.05868607772755e-05
3.87150710495545e-06
-2.89550411448419e-05
-3.05714203933174e-05
-8.11425492559451e-06
-1.57389232654982e-05
-3.44817669243353e-05
-6.70609961178847e-06
-1.47902480331601e-05
-7.5654585192116e-06
-2.88296214942407e-05
-2.75529481276976e-05
-4.05364242938361e-06
-1.81484592129998e-05
-1.84731046061601e-05
-9.73202795137622e-06
-5.8915584508452e-06
-1.8221575563565e-05
-1.77286266226355e-05
-1.90951295260209e-05
-2.70517887247669e-05
-2.27543267884111e-05
-6.98815303844198e-06
-2.22813774317027e-05
-2.5326710463979e-05
-3.22624554798828e-05
-2.05738281749332e-05
-2.04215509087704e-05
-1.91738728699938e-05
-2.09945135254323e-05
-2.27661619055544e-05
-1.8118969729908e-05
-1.96758673545291e-05
-1.10448548399241e-05
-3.89801104857023e-05
-1.6943492799444e-05
-8.89936773528949e-06
-6.89390366287297e-06
-1.79439412015509e-05
-1.2937229232334e-05
-2.1187292901389e-05
-1.65796963634852e-05
-1.26148580279501e-05
-2.43738836015234e-05
-2.34505213903702e-05
-2.82042903906916e-05
-1.85019691958719e-05
-1.96354254268595e-06
-2.74305576263368e-05
-7.30002718630597e-06
-2.11939270619642e-05
-4.18990574655736e-05
-1.84109380043689e-05
-1.72737835739797e-05
-1.05741982626005e-05
-1.38432735738131e-05
-2.41769437496969e-05
-1.10921086334701e-05
-1.1939598915179e-05
-1.06674578065575e-05
-2.01624050461721e-05
-3.54129154556881e-05
9.78243368637898e-06
-2.90752463077575e-06
-3.14980824341366e-05
-1.73125274453529e-05
-3.2575322373284e-05
-3.12599606542433e-06
-3.22089363897705e-05
-2.62529392765461e-05
-1.02348245791676e-05
-1.44763187410867e-05
-1.92675566789026e-05
4.96988134381488e-06
-1.42401965084673e-05
-1.27457245816531e-05
2.15080450775065e-06
-1.75708409649353e-05
-2.44173923374975e-05
-2.8446618260803e-05
-1.32217543904015e-05
-2.65095018059452e-05
-2.11961603874386e-05
-1.20435473055711e-05
-1.28152007023127e-05
3.33398821401671e-07
-7.40320706731784e-07
-1.73803122397864e-05
-2.15725320335532e-05
-3.23613127399549e-05
-1.52588944372817e-05
-2.28387324852834e-05
-9.05285171886759e-06
-2.18752062036321e-05
-1.80790677104951e-05
-3.52400929794554e-05
-2.4144193114825e-05
-1.05843589788949e-05
-1.96346868600066e-05
-9.75607337438277e-06
-2.78646865478248e-05
-2.27145564091539e-05
-3.40458195882923e-07
-1.92949547817068e-05
-2.26498995528175e-05
-1.19671391856957e-05
-2.47859335850517e-05
-1.42848719501973e-05
-1.56122542636313e-05
-2.09101224695609e-05
-1.77697527690696e-05
-1.14980365084926e-05
-3.83620336032631e-05
-9.03380558207285e-06
-1.5122166478621e-05
-2.49662388900461e-05
-1.45011991960238e-05
1.92277064784431e-07
-2.27586007476807e-05
-1.28743274874686e-05
-7.42646757348044e-06
-1.63198032184876e-05
-2.70846555606262e-05
-2.83667517770851e-05
-1.55455553549013e-05
-2.14964500049944e-05
-6.59979060700878e-06
-2.19699320374722e-05
-4.99948124054754e-06
1.77402015325882e-06
-2.20041791962146e-05
-2.09116220868725e-05
-2.63834763556958e-05
-2.49703675108187e-05
-1.32069750858123e-05
-2.17590006913886e-05
-2.39363631752676e-05
-2.43224828548727e-05
-1.16566263017077e-05
-1.53883369436805e-05
6.71822362045101e-06
-1.99462695339923e-05
-1.56251961352409e-05
-4.98269768513449e-06
-1.12155864430455e-06
-3.02363887463481e-05
-2.88809032679692e-05
-5.48191660805276e-07
-2.64028235627098e-05
-3.16642706512446e-05
-2.9813102489684e-05
-2.21674599146474e-05
-3.91456980790228e-06
-1.86137053810892e-05
-2.77376741288431e-05
-3.13299767755343e-05
-2.13966170002536e-05
6.3223663402271e-07
-1.89844337223312e-05
5.12657036021444e-06
-1.32664791944896e-05
-9.35025831834146e-06
5.69423172601351e-06
-2.49768927245275e-05
-2.83596122283232e-05
-1.54200374811121e-05
-9.51729847313131e-06
-2.57307274608929e-05
-1.17544036898693e-05
-1.38051341563571e-05
-1.89862334882729e-06
-9.34427212328125e-06
-2.80040832473352e-05
-2.13721827301398e-05
-2.16289256647326e-05
-3.00488520510357e-05
-1.82536143413639e-05
-1.33825958472306e-05
-1.930262278165e-05
-3.06129934548786e-05
-2.29910489342253e-05
8.43127174457068e-07
-1.64282892486279e-05
-1.72259922232326e-05
-2.85922593006304e-05
-1.67157698785773e-05
-3.07330272948881e-05
-1.42143698508174e-05
-2.21627404572079e-06
-1.30229673689012e-05
-2.30324630660415e-05
-1.18664979692437e-05
-1.61103372555272e-05
-8.04424367129371e-06
-1.50555870398766e-05
-1.97558252678811e-05
-2.29588137343645e-05
-1.99123474103846e-05
-2.13945165507686e-05
-2.12125813313793e-05
-3.04233486741327e-05
4.567127606496e-07
-3.31054350427913e-06
-1.13929282248419e-05
-2.23399853553497e-05
-7.01370741112205e-06
-7.35743556412098e-06
1.66065654085576e-05
-2.33388188467159e-05
-4.73672211868693e-06
-1.53272586701021e-05
-1.18854931796001e-05
-1.91863800895246e-05
-1.4310016790681e-05
-1.78584753917143e-05
-1.74149786000284e-05
-1.25524610158046e-05
-9.18714145856719e-06
-1.10639523649091e-05
-2.58989295852614e-05
-1.53382446546953e-05
-3.38135322802131e-05
-2.37325186695012e-05
-1.97266788646145e-05
-6.57871644864699e-06
-1.30719792554312e-05
-2.33464035493584e-05
-6.67985968129452e-06
6.38328614444108e-06
-1.42019194220713e-05
-8.89505884476833e-06
-2.06459291928838e-05
-3.04223640340038e-05
-2.80828669799414e-05
-1.21057031507775e-05
-1.9210389883061e-05
7.33362683877308e-06
-1.3157768931056e-05
-3.83587350975448e-05
-6.22623325319191e-06
-1.49602559949205e-05
-1.73734049438113e-05
-8.45146326966897e-06
-1.45217543355393e-05
-4.79235088611877e-06
-1.55608365041607e-05
-1.38472222896302e-05
6.72149000554714e-06
-1.87464369695036e-05
-1.50112689298247e-05
-3.63619466012663e-05
-1.13002898237565e-05
-4.93546909229212e-06
-1.28246637262566e-05
-1.06731410525415e-05
-2.73949891795073e-05
-2.88448789477328e-05
-1.02084713003452e-05
-1.56035525861568e-05
-2.30346578582354e-05
5.00549438813852e-06
-1.7765468943556e-05
-1.73854642896021e-05
-2.48724526345418e-05
-1.76521732392102e-05
-1.59957435517257e-05
-1.54739584943822e-05
-3.14314238620178e-05
-1.03967265631725e-05
-1.05251108161436e-05
-1.8152359358204e-05
-1.80669688902047e-05
1.94038917303796e-06
-1.2389334181958e-05
3.98735385302381e-07
-3.45780725882886e-05
-9.25785510646438e-06
-1.36294188232539e-05
-1.48490914693239e-05
-2.11629446520434e-05
-2.59679651133698e-05
-2.83834587458621e-05
-2.20812054246498e-05
-1.76093216135743e-05
1.30190105067459e-05
-2.58877362532198e-05
-1.60726955319181e-05
-2.28108771235447e-05
-1.76377026016596e-05
-1.4486048069381e-05
-1.43768513269621e-05
-3.48897618177068e-05
-2.13060845874203e-05
-2.11117835648633e-05
-7.49645459407573e-06
3.79583081797473e-06
-2.30203717923867e-05
-2.02790043279142e-05
2.08616437466939e-06
-6.83782782271405e-06
-1.71847139211825e-05
-9.62676934111253e-06
5.1506031975744e-07
-2.5527203720811e-05
-3.33248955049868e-05
-2.47162206330798e-05
-1.90625511265371e-05
3.27952204736814e-06
-3.27679661306973e-05
-4.21339579421652e-06
-1.5050208127138e-05
-1.59963096167167e-05
-1.48199693695624e-05
-1.4324175633444e-05
-1.17740241101382e-05
-1.9135070925728e-05
-1.88665843864767e-05
-2.21270554774521e-05
-1.74880719888504e-05
-3.62222209508118e-05
1.10756044459218e-06
-1.75581341033666e-05
-7.30698472339035e-06
-2.36297810716874e-05
-1.98871688517472e-05
-2.39518732525134e-06
-1.61056576704692e-05
-2.61790070521736e-05
-2.68327643995739e-05
-7.62424806529513e-06
-2.26623051134165e-05
-8.63588674276126e-06
-1.41409657134726e-05
-8.29212658626522e-06
-1.07191130556613e-05
-4.31336532283027e-06
-2.26843397406418e-05
-1.8009209364854e-05
-9.63131483494467e-06
-1.65819000726545e-05
-9.56378427316572e-06
-3.32564117050514e-05
-1.39389386363379e-05
-9.37412185880122e-06
-1.04353293219051e-05
-2.37459498413475e-05
-1.92975105647019e-05
-1.4611102279907e-05
-1.71531938619945e-05
-1.02679661514493e-05
-1.25030297098743e-05
-1.67952935492013e-05
-2.03220611537778e-05
2.11890997839765e-06
-9.38593360391116e-06
-2.66719606665956e-05
-1.05524284259109e-05
-1.63091707329501e-05
-3.89660096929285e-05
-2.9198220032717e-05
-2.1263074897997e-05
-1.72849528298233e-05
-2.45456572112026e-05
-1.77755784611654e-05
-2.17759630468266e-05
-2.19670454783926e-05
-3.56933866607984e-05
-8.93015243331204e-06
-1.39642270779823e-05
-6.3303317740761e-06
-7.17974220338291e-06
-3.23396061092664e-06
-1.43857387663513e-05
-6.33375656117033e-06
-1.66017788210409e-05
-7.05175411124781e-06
-2.60300194746037e-05
-2.29397966875448e-05
-3.89438256779724e-06
-3.86234122071171e-06
-1.19761776148995e-05
-1.56044808345254e-05
-2.12179219889626e-05
-1.48952011399257e-05
-2.74521637275422e-05
-1.79103387246722e-05
-7.35093364487672e-06
-2.79073068735347e-05
-1.64433426148643e-05
-8.21235257968611e-06
-9.84825700892315e-06
-2.80419673273301e-05
-2.5013359704769e-05
-3.42034358933282e-05
-2.08101533236727e-05
-1.11870946417119e-05
-9.77128771200176e-06
-3.03847585804412e-05
-1.02272908143352e-05
-1.23381873275093e-05
-2.32197922413566e-05
-1.13445547600551e-05
-2.45070127946131e-05
-1.80817206842711e-05
-1.45233671470375e-05
-1.01532707545019e-05
-7.58091291117959e-06
-3.39183753720936e-05
-2.5831349040151e-06
-5.57128913487999e-06
-1.29195578378392e-05
-2.92217136966622e-05
-2.41488225748679e-05
-1.76382828360162e-05
-1.34292715614199e-05
-3.57424793836208e-05
-4.3427237471114e-05
-4.85106653280784e-06
-2.82490301223776e-05
-1.21633516659021e-05
-3.56451468487704e-05
-1.58595098590314e-05
-8.19758562630107e-06
-1.1092599116923e-05
-3.46599861376315e-05
-2.12610292580549e-05
-4.03504281382464e-06
-1.83986590889975e-05
-8.21763983474668e-06
-2.059328484188e-05
-1.43113149204122e-05
-2.03738121410683e-05
-1.29931759085907e-06
-2.7219840598453e-05
-2.93093043531983e-05
-1.61348932753386e-05
-6.14781442411649e-06
-1.41975442762063e-05
-2.03104332008973e-05
-1.14861952795104e-05
-1.61291834683723e-05
-7.09609597818386e-06
-8.27468187399589e-06
-4.39358681617351e-06
-1.63171734779154e-05
-2.51138185567119e-05
1.08553762684942e-06
-8.36109245217039e-06
-2.21590002002988e-05
-2.83796000771087e-05
-1.72227209405684e-05
-3.19017758979922e-05
-1.64108940679125e-05
-1.63449486394222e-05
-1.26259799005807e-05
-1.17444572992182e-05
-2.78245809140025e-05
-3.12008341684942e-05
-2.43738990389292e-05
-2.86773748088141e-06
-2.54028856017094e-05
-7.32922434431157e-06
-1.05056872800345e-05
-8.99739121758488e-07
1.17491742417904e-05
-1.52441452836582e-05
-1.76895309524641e-05
-1.10868620909299e-05
5.94061609632885e-07
-2.29029858858318e-05
-1.33650544499421e-05
-1.95297666423449e-05
-5.20315393797163e-06
-1.7719591193924e-05
-1.22422777123638e-05
-2.08773522863064e-05
-7.99121820189192e-06
-2.8640417023618e-05
-1.52911206976631e-05
-1.35770500424749e-05
-2.04369252127333e-05
-1.22520881741648e-05
-2.35805515168328e-05
-8.37945919156154e-06
-1.26259242197329e-05
-2.25097070092417e-05
3.61819652175739e-06
-2.48164605750212e-05
-2.50011307150821e-05
5.37903065109219e-06
-1.71327788650986e-05
-2.13741978116903e-06
-2.39426923091687e-05
-1.8372467314838e-05
-1.64077208821581e-05
-1.06537863686952e-06
-3.5166188976051e-05
-1.47279445987341e-05
-1.7873990900175e-05
-2.89041756317634e-05
-1.59941822461567e-05
-1.12849529284283e-05
-2.17913903730942e-05
-1.56324224266535e-05
-1.45546351745218e-05
-5.50297510267432e-06
2.34668908673108e-06
-2.09726587162791e-05
-1.908686549683e-05
-1.22821458438771e-05
-2.42230829948566e-05
-2.34182172234779e-05
-1.5089993262539e-05
-3.13122663635629e-05
-3.13604847546655e-05
-1.26689927051184e-05
-5.59373246712325e-07
-2.77866047557933e-05
-5.16924479351369e-06
-1.64790761426817e-05
-1.28584626680328e-05
-1.20596281398206e-05
-1.4696632602916e-05
-1.11767491557231e-05
1.55031147246073e-06
-1.98799921289593e-05
-4.86068655580511e-06
-2.49343122588534e-05
-6.70851567332061e-06
-2.56257816869482e-05
-2.46328305792347e-05
-1.48419076351431e-05
-1.31240649966618e-05
-2.29093748528539e-05
-2.28407032469288e-05
-1.70367013915168e-05
-5.94625024636461e-06
-3.25078900003641e-05
-4.00682766844419e-06
-2.17257251650524e-05
-5.98670758086591e-06
-1.3061737519894e-05
-8.88542740528169e-06
-2.70438313320061e-05
-1.83159272693954e-05
-1.6437158850144e-05
-2.89167577217735e-05
-1.1378750284051e-05
-1.38839284666224e-05
-1.12322543221777e-05
-1.06252387545615e-05
-7.95089905684405e-06
-1.6917492935633e-05
-2.57861253754987e-05
-2.98601498565279e-05
-1.47986551528315e-05
-2.88855732658955e-05
-1.09533992510251e-05
-1.16751566147874e-05
-1.80826199798045e-05
-9.29743040289794e-06
1.17161509221358e-06
-1.15659604126457e-05
-1.70735737370564e-05
-8.39606289977264e-06
-3.13129813483162e-05
-1.19795525581788e-05
-1.63521479716939e-05
-1.05443893573917e-05
-8.85372577479348e-06
-4.31307553565615e-05
-1.08223210203398e-05
-2.13404614400784e-05
-2.63665022797884e-05
-1.16917911901154e-05
-1.61579282070934e-05
-8.07445218331068e-06
-1.3002013129402e-05
-2.93187993579519e-05
7.92789021842324e-08
-3.52301644833763e-07
-2.30458738074734e-05
-1.02572615086295e-05
-1.42080366293656e-05
-1.75838477476358e-05
-1.0452801950635e-05
-1.86889846434614e-05
1.25460422054874e-05
-1.51546434184798e-05
-3.05648817183319e-05
-2.36057010250747e-05
-2.65061826860458e-05
-2.09086873763952e-05
-2.00451325970237e-05
-3.13617095608721e-05
-1.69187182633774e-05
-3.0930730461335e-05
-2.23536493418367e-05
-3.06705615565956e-05
-2.46248802240903e-05
-2.21159365807468e-05
-1.13922290050148e-05
-1.95464457875567e-05
-2.39147400470514e-05
-1.73438299178218e-05
-7.48760465399189e-06
-1.26260245353791e-05
-2.23007994735887e-05
-1.98258570398784e-05
-2.81072598247702e-05
-1.86506625365043e-05
-5.99931404592097e-06
-1.47007409187592e-05
-2.62691165716002e-06
-2.24887188356017e-05
-9.88527118544577e-06
-9.17475691144981e-06
5.19055522963151e-06
-2.84602989035144e-05
-1.88268191969975e-05
-1.0765896419849e-05
-2.33599589520609e-05
-1.37946355712258e-06
-1.29571105839142e-05
-1.31179331001662e-05
-2.59723543580021e-05
-1.73577194200427e-06
-1.9651635974993e-05
-3.19617932356501e-05
-1.87003437458182e-05
-1.62219055146888e-05
-1.90310432389833e-05
-2.01012872804508e-05
-1.12332559651122e-05
-1.7416066582315e-05
-2.57245753822877e-05
-5.09337256981478e-06
-7.18305275251777e-06
-5.09332008057664e-06
-1.38112261876373e-05
-1.90124842279082e-05
-2.67848283784811e-05
-8.37404952419729e-06
-9.39672096961191e-06
6.92864491951318e-07
-1.83920213450924e-05
-1.65964110415354e-05
-2.56901494006277e-05
-3.13632401678321e-05
-2.50455330942812e-05
-5.92854028722533e-06
-1.35346696266669e-05
-1.93483454208511e-05
5.03485874237868e-06
-1.59818857673948e-05
-5.64104868159037e-06
-1.02396459306649e-05
-4.76630070473785e-06
-1.23430199636337e-05
-1.0315977697939e-05
-6.68675076869002e-06
-1.91800590222053e-05
-6.6522756650483e-06
-1.38177443611105e-05
-1.32589554850941e-05
-1.70698109172718e-05
-3.32069932387788e-06
-2.51165427529235e-05
-2.37182257420444e-05
5.75767768616985e-06
2.09503255553721e-06
-1.61860079515012e-05
-1.54531285369444e-05
-4.2712066329806e-06
-1.55633027261165e-05
-1.06615825810076e-05
-1.08040831690869e-05
-4.35733774374917e-06
-1.15309769389488e-05
-3.36852318948493e-05
-1.34907136201032e-05
-6.73103639303308e-06
-1.81803922091745e-05
-1.77919524083757e-05
-2.08403879289135e-05
-1.80053588881491e-05
-4.97819299387242e-06
-1.29197465124112e-05
-3.46746567839206e-05
-2.94405150191751e-05
-1.42109427908665e-05
-8.76720650283193e-06
-8.94819385557225e-06
-3.2362064472942e-05
-1.27760250550908e-05
-4.66034886110239e-06
-3.90013005744117e-07
-1.82579972600376e-05
-1.91920234377052e-06
-1.14146845682759e-05
5.89323740374444e-06
-9.89794632848205e-06
-1.52139512819887e-06
-1.8612051512769e-05
-1.93327933680193e-05
-6.34936180356637e-06
-2.20650715363976e-05
-1.52114110730208e-05
-1.43679307070143e-05
-1.84336812105884e-05
-2.58888531169582e-06
-3.40193895091723e-06
-1.21326736304198e-05
-1.14964989589231e-05
-1.01058254832288e-05
-1.67932253677504e-05
-1.02692006872246e-05
-1.51829589791528e-05
-8.5953455743609e-06
-3.00377410202953e-05
-2.29072940543016e-05
-6.64793240072862e-06
-1.67546960712139e-05
-2.05241986071951e-05
-5.7262631715963e-06
-4.19126192492883e-06
2.46881373438575e-06
-1.26589092839396e-05
-1.59569952385768e-06
-1.28300482131494e-05
-1.33453597833371e-05
5.38576176014371e-07
-1.63466160313079e-05
-2.1520898303748e-05
-1.02965573823965e-05
-2.73411498736614e-05
-8.75384856431513e-06
-1.112097471128e-05
-1.00113112747128e-05
-1.07308049909659e-05
-1.23459568660922e-05
-3.96286883187546e-05
-2.03093037907129e-05
-8.51607808341047e-06
-2.42021759267798e-05
-1.94817177589091e-05
-6.72409356167231e-06
-6.19704679089304e-06
-1.69271082884531e-05
-3.15150047442442e-05
-1.23685513391835e-05
-1.97535730170268e-05
-1.48297697420482e-05
-1.32173129271145e-05
-8.69857078458955e-06
-2.6257230413157e-05
-2.60735018588122e-06
-5.60697869124573e-06
-2.58757268435673e-05
-2.79804649197913e-06
-1.41979481508117e-05
-2.47655092259698e-05
-2.44280945195297e-06
-2.25154239209241e-05
-3.37376068726789e-06
-1.31783153656476e-05
-7.30554918459263e-06
3.10871889280488e-06
-1.16326875724097e-06
-5.03694633272304e-06
-1.58955411633936e-05
-8.27998915772531e-06
1.71581028263189e-07
4.42236367980021e-06
-9.01264593407265e-06
-7.19991142700811e-06
-1.27594217432713e-05
-7.65850405653171e-06
-1.10715256432908e-05
-1.08550180334791e-05
-1.57250749372761e-05
-1.49112517294591e-05
-2.97854144652004e-05
-3.65387598362013e-05
-9.59353613211971e-06
-1.43634617541091e-05
-2.90792898660764e-05
-1.51474127029083e-05
-1.72023640123872e-05
-1.26008254167457e-05
-2.11604787408316e-05
-3.5950069937812e-05
-1.63045428727511e-05
-2.0896563144726e-05
-2.40909778496188e-05
-1.50495835951769e-05
-2.93926086116628e-05
-1.33192812330001e-05
-1.40631399303495e-05
-1.72064256005279e-05
-1.23465104807232e-05
-1.15625253281339e-05
-9.6693390442561e-06
-1.56966129303271e-05
1.29645534299904e-05
-1.24479998888665e-05
4.2671246252898e-06
-2.12819880198562e-05
-1.46994821171383e-05
-2.16536442541419e-05
-1.15797573284197e-05
-2.7223952178816e-05
-2.93790599592281e-05
-3.58108715011663e-05
-1.09647931137775e-05
-1.44807478298426e-05
-1.96148423565767e-05
6.22359828096933e-07
-2.71765417814336e-06
-2.48605003859018e-06
-1.69724720331078e-05
3.06350120562e-06
-3.98994870607766e-05
-2.4400619747752e-05
-8.96395431313797e-06
-1.9616660908282e-05
-2.71171721677757e-06
-9.74654279981591e-06
-1.59094182025448e-05
-6.79205080215702e-06
-2.31922255868432e-05
-1.13754968139453e-05
1.55312217923702e-06
-3.03006406918974e-05
-5.73569094791663e-06
-5.57200250372265e-06
5.52896845996118e-06
-9.45249842390319e-06
-2.21222784609089e-05
-1.56544610004611e-05
-1.66996551461225e-05
-1.45479190587876e-05
-2.28809061929212e-05
-2.05292756593361e-05
-1.86694572365399e-05
-1.43064595798996e-05
-1.83123767768746e-05
-5.52217272650207e-06
-2.55271450938495e-05
6.84717353807951e-06
-2.74951893829256e-05
-3.8062313349279e-05
-1.84112299389756e-05
-1.36660349747624e-05
-5.34707948832706e-05
-6.12322805419023e-06
-2.47999133067611e-05
-1.49650312852659e-05
-2.12507375807997e-05
-7.99422905361037e-06
-1.72155092451396e-05
-6.29903805116691e-06
-1.18007545176433e-05
-2.49771570528648e-05
-2.61798047831897e-05
2.65652419204335e-06
-1.51779962894473e-05
-4.2146723134272e-06
-2.79216386563279e-05
-2.00210488057202e-06
-2.69722554136384e-05
-1.65575258712143e-05
-1.21786873438873e-05
-3.9544224675528e-05
-2.2646183908878e-05
-2.215351448612e-05
-1.73632954515024e-05
-9.47498030220309e-06
-2.08511228260611e-05
-2.79068874729097e-05
-2.08494764195006e-05
-7.85931566284441e-06
-1.13055327714655e-05
-1.40303227271677e-05
-1.42848218646785e-05
-2.92734306525671e-05
-2.26398167189345e-05
-1.07492756475596e-05
-1.76656092255018e-05
-9.95022575996882e-06
-1.01817567310687e-05
-2.36867432549237e-07
-1.75424059510727e-05
-2.87427416756922e-05
-2.28013284060696e-05
-1.73558576979557e-05
-1.96045825830497e-05
-1.44122042180324e-05
-1.21759566038953e-05
-2.03956926355137e-05
-8.55820869038464e-06
-2.75317797889996e-05
-3.09973163194989e-05
-6.1715929804015e-06
-1.09196753320698e-05
-3.9733681864166e-05
-7.58819762351792e-06
-1.68369406127118e-05
-5.29264526002649e-06
-2.47852450696577e-05
-2.39392525915783e-05
-1.50487021357282e-05
-1.67892344336161e-05
-1.73054977757019e-05
-3.52920232571267e-05
-1.38764205224076e-05
-1.21973131072389e-05
-2.05050668670015e-05
-2.84733156419701e-05
-1.21839249621954e-05
-3.48165014014294e-05
-2.22592489383706e-05
-1.99905659400018e-05
-3.74538967562996e-05
-2.28068263887446e-05
-1.47498015802133e-05
-1.52274397426362e-05
-1.30622787868115e-05
-1.54919191728259e-05
-1.27642231338253e-05
4.14759904195904e-07
-2.91376925334747e-05
-8.4247815055044e-06
-7.95924570743635e-06
-1.27850420538481e-06
-3.9502520737328e-05
-4.25536423867876e-06
-1.86280824012018e-05
-1.30881340587835e-05
-2.5764754727257e-05
-2.09003050077839e-05
-1.30621092621035e-05
-1.8423514699679e-05
-1.67810779563088e-05
-8.67293520895518e-07
-2.5437389491494e-05
-1.66680382156907e-05
-2.23896387940814e-05
-1.50104895917773e-05
-3.62782265785381e-05
-1.79247647501291e-05
-2.41262214257134e-05
-4.94328962268551e-06
-2.856144256261e-05
-1.51278609448686e-05
-1.64382225634298e-05
-2.14725413970602e-05
-2.09654756681933e-05
-2.43764210564819e-05
-1.00817421411864e-05
-2.88797638980756e-05
-2.3345229794628e-05
-1.23920575720569e-05
-2.01317829736211e-05
-2.74811848317389e-05
-2.72199956990154e-05
-2.86174418256741e-05
4.75401264360932e-06
-2.15242641454106e-05
-1.42900713907289e-05
-2.52135066028845e-05
-1.06241976663052e-05
-1.14976935859099e-05
-1.43163472654703e-05
-9.99615392310826e-06
-2.07316167534312e-05
-2.19126605339142e-05
-1.45882332494131e-05
-1.76105065350214e-05
-3.00003408147714e-05
-2.03224757880167e-05
-1.12504084442178e-05
-2.23739131344483e-05
-2.37191168241356e-05
-8.19399139140493e-06
-1.04157437960704e-05
-1.97057131738302e-05
-1.99988343958329e-05
-2.46178698232193e-05
-1.82345325185886e-05
-3.00608330792187e-05
-2.15258752454968e-05
-1.57581232248953e-05
-1.19181964149012e-05
-1.27616875940472e-05
-3.08967323535688e-06
4.93758012574467e-06
-7.74002536263312e-06
-4.44460220869865e-07
-1.27974261233709e-05
-7.72475637384105e-06
-2.65103440482842e-05
-3.65088649789798e-05
-2.48881621935941e-05
-3.12503240373811e-05
-2.44638990980376e-05
-2.09744070152057e-05
-1.10026019217682e-05
-1.32511413438621e-05
-2.21424768171565e-05
-2.48139173419616e-05
-2.54174824379874e-05
6.50073241511557e-06
-3.69874190148741e-06
-1.5237353785783e-05
-1.57628147877311e-05
3.11239666963957e-06
-1.53266434358365e-05
-1.18038785643604e-05
-1.43985250036069e-05
-1.10193688603382e-05
-2.699303058745e-05
-1.54886456550798e-05
-2.93619819393668e-05
-7.52227422093478e-08
-2.7781028803562e-05
-2.34397327616872e-05
-3.02464552760438e-05
-3.10792997814624e-05
-1.65678742646422e-05
-5.49137549013813e-06
-2.10450687455072e-05
-1.63748410278985e-05
-1.4979201485315e-05
-2.17509848109576e-05
-1.10034256536822e-05
-6.97824623913959e-06
-8.71584542092064e-06
-1.5549731724188e-05
-1.13549726202617e-05
7.11133278820052e-06
-1.18028454120591e-05
-2.36402746487556e-06
-1.63917863715415e-05
-1.58338792823207e-05
-1.77838443817735e-05
-1.64292278583456e-05
-2.21351676093473e-05
-1.56515056493335e-05
-5.95656206542728e-07
-1.25395723564337e-05
-1.6494684766622e-05
-1.1351091843112e-05
3.80100258039685e-06
-6.42332568900689e-06
-3.18562387098443e-05
-1.58410128992557e-05
-2.39129000085703e-06
-2.81347086893528e-05
-1.75227059982948e-05
-2.0471243824799e-05
-1.60281033374624e-05
-8.70786445082761e-06
-1.25022194417484e-05
-1.7537297709371e-05
-2.05311130441769e-06
-1.54078263186263e-05
-2.03069726557424e-05
-1.33247320045885e-05
-1.60759788791265e-05
-1.89145168919561e-05
-1.46251117974801e-05
-1.24832460213966e-05
-2.33736692854169e-05
-5.21691056663906e-06
-2.15043915617428e-05
-3.79508127075056e-05
-2.33898586532954e-05
-2.47428081500081e-05
-1.17847330617214e-05
-1.941923138498e-05
-3.32495384119764e-05
-8.00300711002905e-06
-1.32236631581561e-05
-1.38697496397053e-05
-7.63758928385859e-06
-8.55927254314311e-06
-3.82094622333208e-06
-2.35816851036166e-05
1.34592332729629e-05
-2.67176556654791e-05
-5.91715000904754e-06
-2.84000827145171e-05
-2.28832251276517e-05
-1.57481481621884e-05
-1.82691992359401e-05
-1.58302796983246e-05
-1.75673822271005e-05
-2.17068568706594e-05
-8.71948422221836e-06
-1.77791039033909e-05
-2.2793476351001e-05
-1.98711247070996e-05
-8.43744234236426e-06
-2.1996884664062e-05
-1.17579274155866e-05
3.66855846957705e-06
-2.10849943123717e-05
-1.03876863335024e-05
-1.59050424056464e-05
-2.01046256171895e-05
-2.01915835551539e-05
-5.56587169964823e-07
-8.6389557677287e-06
3.18004486197166e-08
-4.40423221286573e-05
-1.15885222213501e-05
-2.46726362950689e-05
-2.20229102384957e-05
-4.67925867020742e-06
-7.42224617190116e-06
1.0218750761892e-05
-2.35401466391146e-05
-2.76974945540211e-05
-2.58237382939196e-05
-2.95620207427953e-05
-1.73570674799717e-05
-2.60464373145935e-05
-1.01640668904411e-05
-1.60431352422017e-05
-2.1320382244627e-05
-2.55854100881596e-05
-2.05538184563765e-05
-2.04480543408e-05
-2.52677361378504e-05
-1.92346766780412e-05
1.37724250995117e-06
-1.83077472965923e-05
-2.44189513570188e-05
-1.7794962142253e-05
-1.67126055165614e-05
-1.80991787888708e-05
-3.72149083170559e-05
-1.35554858727188e-05
-1.57305041060295e-05
-8.55870859515024e-06
-3.33096791079029e-05
-3.1850235532688e-05
-2.32356157384276e-05
-5.11754412244487e-06
-6.81177949733346e-06
-1.45965812846569e-05
-2.69752411772591e-05
-3.28491700766822e-05
-8.90391971451807e-06
-1.90453094505986e-05
-1.19435670055345e-05
-3.54990443205292e-07
-3.09731993390529e-05
-1.58344885239608e-05
-1.70486141851455e-06
-1.8401370556469e-05
-1.74707265736798e-05
-1.2600478465766e-05
-1.90840323081957e-05
-1.36694530941899e-05
-2.90006610111202e-05
-2.42176837914019e-05
-7.01342946330956e-06
-1.48254396879677e-05
-1.82557421615663e-05
-2.08624766532987e-05
-9.72051287860139e-06
-3.00167452141324e-06
-3.86202976089128e-05
-2.6531934096035e-05
-4.38351105758778e-06
-2.49854301273668e-05
-1.45923988747302e-05
-5.11447465429688e-06
-3.52173812879419e-06
-1.87057222587882e-05
-1.39004553133843e-05
7.67807726360351e-06
-7.53856151565901e-06
-1.40081359984492e-05
-1.51262564547144e-05
-1.69111603035042e-05
-1.9598269701301e-05
-1.56812724584504e-05
-2.90990967039567e-05
-8.69660166948613e-06
-2.56483508030712e-05
-2.33277280509505e-05
-1.68768115823369e-05
-2.53242197584142e-05
-2.24809988153415e-07
-1.79407016919788e-05
-1.71526967269204e-05
-2.58046670875832e-05
-1.89806351593952e-05
-1.57467832499997e-05
-1.06045384780875e-05
-2.51492143548613e-05
-2.59882199563274e-05
-2.22128890563742e-05
-1.8358479271329e-05
-2.3996597716964e-05
-1.67804368895123e-05
-1.76463756150771e-05
-1.6450953476699e-05
-2.17876538053494e-05
-1.59061064928174e-05
-2.27376215243404e-05
-2.43816482406845e-05
-2.47887259618239e-05
-1.63625042400499e-05
-9.46512533873493e-06
-2.51210393740809e-05
1.17508304091623e-06
-1.09948497382333e-05
7.14492834568603e-06
-3.29227965088843e-05
-2.60822931062334e-05
-3.25117610056894e-05
-2.24696303710961e-05
-1.00769732369146e-05
-1.6685540702894e-05
6.6657208638526e-06
-2.26563103576249e-05
4.61940798326526e-06
-2.18711390347399e-05
-2.26965170157322e-05
-1.37685191480194e-05
-1.24388672467229e-06
-2.96912813409838e-05
-1.51746248577721e-05
-1.37713521770991e-05
-1.00957496939986e-05
5.33937555406655e-07
-2.76421339686066e-05
-4.6239529100977e-06
-2.27196182227665e-05
-1.84020141578629e-05
-1.60148415323755e-05
-1.50121741100086e-05
-1.30899617247046e-05
-1.69186244939552e-05
-6.92844119275665e-06
1.91896351499786e-06
-1.5584622595283e-05
-1.71382255808863e-05
-2.07414956125319e-05
-2.3967933725544e-05
-1.72266008610424e-05
-2.4414426501632e-05
-1.72930540850126e-05
-1.84141778421471e-05
-2.68182485621722e-05
3.9724090091254e-07
-1.05630758580105e-05
-1.69878897930236e-05
-7.62048941475908e-06
-4.06991674746751e-05
-1.19421168104466e-05
-1.01679607137877e-05
-2.77051166966564e-05
-1.69991412205037e-05
-5.49757127146241e-06
-6.06476033637527e-06
-9.42465221683756e-06
-2.14950928390852e-05
-1.55603404279653e-05
-2.74349702018653e-05
-1.26921967115887e-05
-1.19351543863284e-07
-2.02778212925562e-05
-1.61896713017631e-05
-1.20758664807217e-05
-3.18599539332551e-05
-1.7414650845709e-05
-1.62179542706782e-05
-1.14080080944128e-05
-8.78603195020732e-06
-1.4020144574134e-05
-3.19664797459607e-05
-2.88768083444017e-05
-6.4825411623586e-06
1.2274468805764e-05
-1.38856867727533e-05
-1.5524662646887e-05
-7.96810884199489e-06
-1.27557703938199e-05
-2.84536803314129e-05
-6.82343548080963e-06
-1.37119082643237e-05
-2.48902199878549e-05
-6.05975439937864e-06
-2.41628481595177e-05
-2.66901911464065e-05
-6.70638472476191e-06
9.70168515219493e-06
-2.50984304256661e-05
-1.66334924231912e-05
-2.47251164305737e-05
-1.31481215328795e-05
-7.31860501015428e-06
-1.45351092645643e-05
-4.67884387676316e-06
-1.29451862763192e-05
-1.76021504296812e-05
-8.65347823774223e-06
-1.34652034827986e-05
-2.49625705007554e-05
-2.07163964708538e-05
-1.51218365543187e-05
-3.73166269347081e-05
-2.31591290389642e-05
-4.05259402478395e-06
7.60817966253958e-06
-2.08649202932651e-05
-3.05368044125141e-05
-4.23908550763688e-06
-2.40773562653148e-05
-1.16456747546514e-05
-7.54834014529882e-06
-3.56554287623572e-05
-1.28919397091211e-05
-3.84569556480601e-05
-7.85196054106684e-06
-1.01533727065844e-05
-2.78466707136379e-06
-1.40085936944094e-05
-1.15966536376532e-05
-2.34053355831477e-05
-3.4965492443836e-06
-5.98727746816748e-06
-1.57271373209385e-05
-1.17558303536224e-05
7.33731322854325e-06
-1.79012375151427e-05
-1.26344830801918e-05
-2.31935439976434e-05
-1.14449076412202e-05
-1.00570366949117e-05
-2.13804091970421e-05
-1.88845979039294e-05
-8.18995030481446e-06
-1.15568394003965e-05
-1.52980161281989e-05
-3.72403852828904e-05
-3.32711969858806e-05
-2.51350905415966e-05
-2.50342032347285e-05
-2.75362450985414e-05
-1.62979610371682e-05
-8.63448359992751e-06
-1.47328124869086e-05
-1.01401550834791e-05
-2.78086596916119e-05
-1.63861634770283e-05
-9.82597847432724e-06
-9.95456795032407e-06
-1.23954274775973e-05
-2.04443073145414e-05
-8.95304912005983e-06
-1.75219334465435e-05
-5.05289692407563e-06
-2.24584344041678e-05
-2.07479787163494e-05
-2.01223978096855e-05
-1.62031185289312e-05
-2.43741485965508e-05
-2.62028286389157e-05
1.47440884560482e-06
-2.00071205916645e-05
-2.27453958307294e-05
-1.91659616193068e-05
-2.7906354377249e-05
-1.59894488574389e-05
-1.42155685900761e-05
-1.6575131863151e-05
-1.76876730872126e-05
-2.97727034989743e-05
-1.29708293204435e-05
-5.73552735849901e-06
-2.42435892571849e-05
-2.02336615144974e-05
-2.03539346702997e-05
-1.71664245098445e-05
-1.59937001395742e-05
-1.4340756941824e-05
-3.76722619474749e-05
-1.58906507743262e-05
-1.01946740165246e-05
-3.93131615365134e-05
-4.80675882808453e-06
-3.44461297896218e-05
-1.00388261818895e-05
-2.7611337946649e-05
-1.46473830486054e-05
-1.38565337859769e-05
-2.32321258397055e-05
-1.59570871786774e-05
-8.84073265538032e-06
-3.29399459186107e-05
-3.21881311325915e-05
9.60705158481063e-07
-2.36603339942187e-05
-1.83588096598682e-05
-1.28412353226795e-05
6.82391811766053e-06
-2.76476417697749e-05
-2.06908183351131e-05
-1.75569011924886e-05
9.9433201672055e-07
-2.58949770667245e-05
-8.05594107672129e-06
-7.44394303936791e-06
-2.65114288244523e-05
1.8853183849148e-06
-3.06499165990415e-05
-1.7454441114553e-06
-3.42794467189382e-05
-2.44850602441331e-05
-1.67928642594013e-05
-1.03454219070705e-05
-1.37816736585732e-05
-8.78103754974556e-06
-2.37076957744617e-05
-1.89528701790362e-05
-3.73859556808576e-05
-2.23322577012583e-05
-1.3461346786802e-05
-1.54527047988695e-05
-1.52004145645766e-05
-1.29923366148225e-05
-1.91652327211894e-05
-1.69728091800784e-05
-8.37828585973266e-06
-9.73715661441681e-06
-3.14993639223569e-06
3.65786440017635e-07
1.10772955141307e-06
-4.1418271625605e-06
-1.64941299403873e-05
-1.8919428659302e-06
-3.09132166632673e-05
-2.77141413584581e-05
-1.14432724833109e-05
-2.46457367992922e-05
-1.33121174756878e-05
-1.59584036722658e-06
-1.83050498995371e-05
-2.56360197735909e-05
-1.79040917211934e-05
-6.89889623279042e-06
3.26277031796569e-06
-1.64067399279647e-05
-4.12527160327363e-06
-1.14306177832214e-05
-7.83587469143655e-07
-5.63121206580371e-06
-5.21640604402691e-06
-1.31425766596752e-05
-2.11391679389885e-05
-1.97698070660027e-05
-9.77639543613121e-06
-1.23393761839772e-05
-3.32674478518819e-05
-1.83119246399362e-05
9.30131594466492e-06
-1.62031794233762e-05
-3.13362066670691e-05
-1.79756389577711e-05
4.23413474411987e-06
-2.61133911378649e-05
-1.08090462239864e-05
-1.28320299703298e-05
1.68465495450901e-06
-1.17340121113539e-05
-9.07536550016794e-06
-1.25306314550006e-05
-1.66792474023843e-06
-2.44188201092055e-06
-1.6116360150378e-05
-8.58744040986839e-06
-5.66334562670178e-06
-3.06095980047562e-05
-1.16076646020336e-05
-2.09479961255227e-05
-9.68135507337375e-06
-1.00849351812155e-05
-2.84309182745952e-05
-2.56338680614539e-05
-1.36176962573062e-06
-1.89643110007187e-05
-2.43107954427742e-05
-1.42032885261943e-05
-2.00034983993196e-05
-7.4508605188373e-06
-1.18144972159979e-05
-9.1224197211152e-06
-2.05595917537823e-05
-3.51656171953046e-05
-1.54720086828178e-05
-1.60333340136787e-05
-2.78258698377284e-05
-3.32414323756028e-06
-2.09523345613539e-05
-1.52303056089113e-05
-1.32605013376007e-05
-5.5133600564716e-06
-1.39035201660808e-05
-7.38647628937156e-06
-2.12122681721307e-05
-2.2002510561138e-05
-1.80219519044854e-05
-1.64492650413948e-05
-2.24620638963951e-05
-2.70818489481118e-05
-1.12530336292605e-05
-2.07066080969907e-05
-1.46228532754725e-05
-2.14021966190239e-05
-2.57149032435962e-05
-2.38825191131234e-05
-1.24048189569658e-05
4.11217226947882e-06
-1.91421912620813e-06
-1.86661768371395e-05
-2.22204160802287e-05
-1.69464114319549e-05
-1.26043404570972e-05
-1.69022361816e-05
-1.953403303629e-05
-1.74987168769247e-05
-1.62587363141419e-05
-1.82375558579104e-05
-1.13717801153657e-05
-2.63179196379299e-06
-9.70635323263183e-06
-1.91278149111811e-05
-1.26401074550063e-05
-1.22988754981259e-05
-2.67813389769837e-05
-1.761756685692e-05
-2.10339784583397e-05
-1.13638122812042e-05
-8.953147152918e-06
-9.40965093458272e-06
-2.60099261585224e-05
-2.96928990560764e-05
-9.53583589894239e-06
-7.36195865326589e-06
7.9803320933702e-06
-6.26620134648381e-06
-1.36175009397673e-05
-9.63739891136687e-06
-1.66667065894841e-05
-1.50755877188817e-05
-9.31168670365609e-06
-1.81264624889512e-05
-1.09807499007588e-05
-1.36746150327902e-05
-2.35106247838225e-05
-2.73272123832349e-06
-1.43811069307621e-05
-3.33568470145121e-05
-2.74597884422367e-05
-1.49130018316708e-05
-3.2655052461185e-05
-2.03259370682604e-05
-2.42775266381736e-05
-1.16915684957355e-05
-2.25216517364564e-05
-2.01500215543097e-05
-2.85871637781443e-05
-7.35077070723203e-06
-1.4243249552398e-05
-3.00131400782163e-05
-1.81140180426584e-05
-3.45983787771701e-06
-2.03555208592417e-05
-3.07932784968907e-05
-1.94793729047689e-06
-1.05638970952114e-05
-1.36753850516225e-05
-2.47848498869696e-05
-9.4529511192304e-06
-3.21990304479546e-05
-9.94114614940808e-06
-2.28788199315209e-05
-2.1330098122489e-05
-2.67182631048556e-05
-1.42330518724084e-05
-2.29201922635902e-05
-1.39210663687488e-05
-1.28977005897364e-06
-6.05317474643828e-06
-1.29198185705075e-05
-1.42895681261878e-05
-2.2399253586275e-05
-2.79636384286672e-05
-1.36112106075914e-05
-1.05927941310316e-05
1.48897537002509e-06
