# Supplementary material for: Research on computational propagation and identification of mine microseismic signals based on deep learning
Source: PLoS One. 2025 Oct 22;20(10):e0334641. doi: 10.1371/journal.pone.0334641 (PMC12543183; doi:10.1371/journal.pone.0334641)
Supplement: S11 Data — (ZIP) [file pone.0334641.s011.zip › 000101100002634.xlsx_0.txt_24.txt.txt]

-4.23224620784275e-05
-2.37002960546145e-05
-1.73099489164448e-05
-1.85010718772008e-05
-2.60924616023627e-05
-1.33505493354288e-05
-3.05511438869649e-06
-1.43802562694392e-05
-4.42397029573598e-06
7.01646916695332e-06
-9.83063072755977e-06
-2.97079635978596e-06
-4.78777001732089e-06
-1.26987215101291e-05
-2.12680827448957e-05
-1.27459086707831e-05
-5.2571087699371e-06
-1.69830440932353e-05
-1.3191370663059e-05
-7.29001246398607e-06
9.85434167991891e-06
-1.04499921506363e-05
-2.08183516168949e-05
-3.02020383555309e-05
-1.40851626619131e-05
-2.14698206811351e-05
-2.14432051127535e-05
-1.85327731903028e-05
-1.20324010826157e-05
-1.10849189965379e-05
-1.36802620371242e-05
-8.14782434762489e-06
-1.44163265179212e-05
-1.66240043974118e-05
-9.88191898283233e-06
-1.69138938128613e-05
-4.37863186601413e-06
-1.89675351072734e-05
-8.34555525835865e-06
-1.68068336739719e-05
-1.65289051671845e-05
-2.68526119109988e-05
-4.80106219002993e-07
-1.38102157284545e-05
-2.10049890063837e-05
-2.54452132480264e-05
-3.22307638194504e-06
7.44572327972924e-06
-5.58712102414328e-06
-1.09130034290484e-05
-1.43757259029157e-05
-2.36432322741333e-06
-3.55172495149848e-05
-2.24193675732301e-05
-2.29779288441668e-05
-2.28773821713812e-05
-1.77243327384633e-05
-2.14994581666792e-06
-3.25825870799786e-05
-1.26580450201917e-05
-3.9482976139444e-05
-6.96826342320989e-06
-1.56039778875078e-05
-1.93011125555857e-05
-6.1356321390052e-06
-7.76061304974541e-06
-1.43730413806161e-05
-6.27908722497013e-06
-1.55159193475599e-05
-9.87225502569827e-06
-9.69404997002078e-06
-1.13084810560003e-05
-1.35657892346137e-05
-1.8660769998162e-05
-5.11385785848999e-06
-1.79504874849494e-05
-1.13978685324964e-05
-2.95797239233492e-05
-1.79135980526047e-05
-2.24472357455237e-05
-6.44786259932708e-06
-4.68558303564522e-06
-3.55954258976364e-06
-1.06403179361667e-05
-3.51558658642596e-06
-9.18504699828895e-06
-1.75043767823842e-05
-1.51132677672752e-05
-5.92929658940685e-06
-1.43867918729004e-05
-1.59233402980029e-05
-3.19340507208611e-05
-2.75519562022978e-05
-1.84672723769602e-05
-3.53401668518676e-05
-2.15330540709212e-05
-8.79748068777033e-06
-2.00356203945073e-05
-2.01942145296006e-06
-6.86314114891603e-06
-1.68677932359016e-05
-7.15383129800749e-06
-3.32267237451481e-05
-1.24595059968464e-05
-2.31772013001048e-05
-3.25287681832789e-05
-4.89695426047615e-06
-1.52591038880757e-05
-3.44560675563529e-06
-9.67440326226695e-06
-9.29546038907651e-06
2.80905201734185e-06
-1.42376207730596e-05
-2.16553527754962e-05
-1.57527328109299e-05
-1.54010059312288e-05
-1.95982343449081e-05
-1.14005004864487e-05
-6.60562588127814e-06
2.00298160812322e-06
-4.60242711177208e-06
-2.40363185486636e-05
-1.65921689298153e-05
5.77012333486923e-06
-1.60200812143165e-05
-1.25276352941884e-05
-2.41583849439275e-05
-8.61637288038457e-06
-1.44096624458372e-05
-1.03365785272869e-05
-1.4842621295154e-05
-3.01785484798195e-05
-9.84134270725575e-06
-2.06664490015566e-05
-3.31554307537392e-05
-2.21101803385296e-05
-2.254265951784e-05
-6.07880752005746e-06
-1.10579079898446e-05
-1.55253625791413e-05
-4.58999599142569e-06
-4.31812583423403e-05
-1.10577977096303e-05
1.08123350308018e-06
-1.61240760666455e-05
-2.57040957740973e-05
-1.41724077305133e-05
-1.18207592807366e-05
-9.07514656847923e-06
-7.81507638091657e-06
-8.90178280171364e-06
-8.2464253228678e-06
-1.97963782607058e-05
-1.81188518972254e-05
-6.44841969943255e-06
-2.51608295382941e-05
-1.08631896111646e-05
-2.70656875444694e-05
-1.77564095561681e-05
-3.42851165992234e-05
-1.76015519935083e-05
-1.15308064792549e-05
-3.47269310533624e-05
-1.85867610724676e-05
-1.91305874679542e-05
-1.1663670496985e-05
-2.29730741199155e-07
-2.79996327187152e-05
-1.46780194426273e-05
-5.65920939827999e-06
-2.72231750917498e-05
-1.69268741429754e-05
-8.47627073605101e-06
-1.23811834962531e-05
-1.65137619999719e-05
-2.85680820290645e-05
-1.7035859272732e-05
-1.76454478606643e-05
-6.38023378604862e-06
-5.51347410897475e-06
-1.25890394206133e-05
-1.79307425537984e-05
-2.25205350119865e-05
-1.14391525398503e-05
-2.65094202707218e-05
-2.43922151133013e-05
-1.69161861428085e-05
-1.37564969704639e-05
-2.43408184552862e-05
-2.07135523755071e-05
-2.47545795660474e-05
-3.37330526164073e-05
-3.320365960196e-05
-1.97669149283893e-05
-1.92527463906569e-05
-2.51828032013347e-05
-1.89324839849667e-05
-6.37605188888549e-06
-2.33274581787028e-05
-6.89846006407922e-06
-1.09788529560893e-05
-2.5492057654299e-05
-1.77645998299213e-05
-1.45795318282643e-05
5.23591332105591e-06
-1.73607174880823e-05
-1.99090778105024e-05
-8.87241712168066e-06
-2.5537031950811e-05
-1.478720112269e-05
-2.24499109684377e-06
-2.77540148038439e-05
-4.29828773091495e-06
-1.24844535105687e-05
-1.48435236059691e-05
-2.28181954278453e-06
-2.73764759912748e-05
-1.73869357235465e-05
-8.96135586193964e-06
-1.83832207684757e-05
-1.14257749640667e-05
-1.68695316925272e-05
-3.83195040277603e-05
1.65333081040736e-06
-9.502621498762e-06
-2.08358401917845e-05
-1.15490018016766e-05
7.15158319781539e-07
-8.86477888822877e-06
-2.11254496346366e-05
-1.07639898835964e-05
-1.96684419707564e-05
-2.38766658076426e-05
-1.16363229198705e-05
-1.8834686636221e-05
-6.88583371844944e-06
-1.40543633293055e-05
-5.6895478196618e-06
-1.80869387625501e-05
-3.72994006220774e-05
-1.52362133328387e-05
-1.06989550858484e-05
-1.44832155819825e-05
-1.69334127211302e-05
-1.91638689407936e-05
-1.5234850264187e-05
-2.88557106124804e-05
-9.94278895675232e-06
-1.75882611766525e-05
-2.79573877054456e-06
4.37524844282479e-06
-2.14693686998296e-05
-1.81308223970397e-05
-1.59404351378121e-05
-1.20824409409017e-07
-1.75544689330009e-05
-7.2266810868981e-06
-2.25024447925912e-05
-7.04111550664664e-06
-1.13351132651146e-06
-2.56033580233542e-06
-1.94919998562745e-05
-1.27240231770404e-05
-1.25951763181019e-05
1.72357651963202e-05
-1.42633543814644e-06
-1.34886148745108e-05
-1.83424464437092e-05
1.50198648381421e-07
-1.72698253108835e-05
-6.91636106836788e-06
-1.85798315127797e-05
-3.15544057847781e-05
-4.46546958870325e-06
-1.06284529783728e-06
-1.38512399551464e-05
-6.79299266497978e-06
-1.3631882385299e-05
-1.28719229447748e-05
-1.17023661560858e-05
-2.10185807979457e-05
-2.63447661761079e-05
-1.04199249761881e-05
-2.64768217839679e-05
-1.81451200133612e-05
-2.39963042602135e-05
-5.89052934968692e-06
-1.2845289501709e-05
-3.11935973029491e-05
-1.40847124592421e-05
-1.99245329533669e-05
-3.25996515014449e-05
-1.32988585356241e-05
2.56758508105584e-06
-1.66741034848641e-05
-1.55169282786853e-05
-9.90280216989306e-06
-9.3895978303108e-06
-2.14645544436562e-05
-3.64409846684812e-05
-9.67945678965611e-06
-2.03165012830198e-05
-1.30211906970739e-05
1.94069995350547e-06
-1.01212419854799e-05
-1.62333170067121e-05
-2.49626071042772e-05
-9.44592583310583e-06
4.3427211010913e-06
-1.48474628762291e-05
-7.22956359053356e-06
-1.97781412522691e-05
-3.93601385447891e-05
-2.40834247768642e-05
-6.8881848382598e-06
-3.34785789748532e-05
-1.87731656661344e-05
2.31091687108014e-06
-1.82133020109548e-05
-1.68353683390198e-05
-2.427245411069e-05
-3.45741007964259e-06
-2.71714254369353e-05
-2.88438721908074e-05
-1.37567732648651e-05
-2.63463130909247e-05
-1.37433744688197e-05
-1.14869351871851e-05
-2.82909458172595e-05
-2.50644477467139e-05
2.34221259903141e-06
-2.53078848743242e-05
-2.06244039887569e-07
-1.39954486798792e-05
-3.25037163230856e-05
-2.13962598313912e-05
-1.06295597889046e-05
-5.55239496398097e-06
-1.81329786563636e-05
-1.52837093347176e-05
-3.18747218850806e-05
-2.7769635418272e-05
-4.25252418130361e-06
-2.75724134826784e-05
-2.92825431876512e-05
-1.11389837112967e-05
-6.19017428905924e-06
-4.52804640942453e-06
-4.77603649450234e-06
-1.9327208570085e-05
-1.31911437011617e-05
-1.62389513815466e-05
-1.78481464555311e-05
-2.14763957269697e-05
-5.24668174411657e-06
-7.67717226046532e-07
-3.88690351034824e-05
-1.15616979924483e-05
-1.75804540492706e-05
-9.68529071004582e-06
-8.99958336464144e-06
-1.36174711647161e-05
1.61213553964355e-06
-2.27473797506736e-05
-2.52370661874959e-05
-7.62444760286916e-06
-1.47312517321611e-05
-3.06200469462519e-05
-2.21777518360823e-05
-1.50534927339931e-05
-2.01673692081291e-05
-1.67719961867138e-05
-3.73224907801709e-05
-8.69214819443955e-06
-3.4492881360703e-05
-2.41262208083768e-05
-2.29297301593728e-05
-1.60061124542899e-05
-1.01876095817966e-05
-2.30864155529808e-05
-1.92543423835747e-06
-5.00514556862951e-06
-3.67832819494834e-05
-3.03662339374582e-05
-1.86549506347884e-05
-1.10969139595373e-05
-1.1682184009353e-05
-6.10989083123601e-06
-1.60875095846639e-05
-1.66843483106481e-05
-6.8550411542439e-06
-2.26096902419523e-05
-3.31347517410202e-05
-2.10828685197467e-05
-1.03423450164103e-05
-1.79620619545371e-05
-1.75330047277845e-05
-2.30063439953381e-05
-9.76152325165218e-06
-8.01456105565466e-06
-1.7493515907166e-05
-1.04986945020071e-05
-2.42892421116683e-05
-1.7466355862742e-05
-3.35492174446936e-05
2.14202106932404e-06
8.56788386477205e-06
-8.96171793061401e-06
-2.68130683930023e-05
-7.67272507167059e-07
-2.18548846114317e-05
-2.37863956061782e-05
-1.17230621760085e-05
-2.60325719035325e-05
-2.37122908532066e-05
-1.46093135491139e-05
-3.72247065313876e-06
-2.05003011975402e-05
-1.19521282425731e-05
-2.4167160156733e-05
-2.61383755289221e-05
-8.38263734791846e-06
-2.42936096114974e-05
-1.75686269299842e-05
-6.18971185692139e-06
-1.87164495410358e-05
-8.50706166130751e-06
-1.62586440411934e-05
-2.43359455428366e-05
-2.69678710779818e-05
-8.72002453487628e-06
-1.78842481832678e-05
-2.49062433531723e-05
7.26879631915245e-06
-6.5130344529584e-06
-2.73987592483328e-05
-1.60336418604608e-05
-1.91669008214477e-05
-2.42407481047266e-05
-2.90987141248652e-05
-1.21806163702127e-05
-1.62782743518022e-05
-3.19155207374762e-05
-2.70767398144103e-05
-3.42137738400602e-05
-4.88475830100689e-06
-3.46360110119538e-05
-9.86162825542268e-06
3.85024130205985e-06
-1.39492430191163e-05
-2.0287833461668e-05
6.0376020156116e-06
-1.82813168261742e-05
-1.82930523740506e-05
-1.06958644572228e-05
-2.78356319333286e-05
-1.40461857259709e-05
-6.65161795136591e-06
-9.20335300780274e-06
-8.31460601759043e-06
6.07080189556454e-06
-1.20468269040518e-05
-4.67729701949343e-06
-4.63611376851483e-06
-1.23507018429789e-05
-2.71705033508698e-05
-7.05648191471906e-06
-8.95413185527308e-06
-2.1536471246974e-05
-1.12073642719601e-05
2.88702072170524e-06
-2.67007475773722e-05
-1.39528614979957e-05
-3.35587451206556e-05
-1.86465553124069e-05
-1.8608241574533e-05
-3.36012218169282e-05
-2.7762807454319e-05
-1.10287090163269e-05
-1.41633659235958e-05
-1.03653470908626e-05
-2.17731171326812e-05
-2.03674037267575e-05
-1.68565743668327e-05
-2.73497902911332e-06
-1.445902609277e-05
-2.24810781033323e-05
-1.56810296686303e-05
-1.06385493578221e-05
-5.01680845164665e-06
-7.84772700968779e-06
-2.92941085860484e-05
-1.52744092077415e-05
-1.40603478007844e-05
-1.98174719899743e-05
-2.57408210664868e-05
-1.9757804810896e-07
-3.71287889859935e-06
-6.07451651468333e-06
-1.30821920138358e-05
-2.87374571757885e-05
-6.15492005152621e-06
-1.57408492159697e-05
-4.95398752705952e-06
1.35412008927619e-06
-3.19069954345531e-05
-8.19617963747389e-06
-2.68867124558533e-05
-2.26452149666082e-05
-2.40179855937988e-05
-1.01717750833462e-05
-1.03974282414372e-05
-8.40841056812373e-07
-6.51749454925223e-06
-1.69287566860677e-05
-2.02778077278724e-05
-1.49440818790704e-05
-2.65231114742774e-05
-2.41087674002321e-05
-4.57014552037815e-06
-1.59306001650286e-05
-3.82865802642466e-05
-7.75263826898823e-06
-1.15277258274119e-05
-1.31575163896057e-05
-2.30364834181197e-05
-2.6206005882679e-05
-1.86459252050219e-05
-3.1383398771418e-06
2.82390456444311e-06
-3.2931291884732e-05
-8.02416149478237e-06
-2.0976919369046e-05
-3.00875029349258e-05
-3.1560469009623e-05
-8.96749703768568e-06
-2.94068586037305e-05
-2.26820461888721e-05
-1.57274450567249e-05
-8.82399016868776e-06
-4.11598173843934e-05
1.67053854194259e-06
7.45656836102952e-06
-2.42470084755025e-05
-1.99241194355579e-05
-2.39084989931341e-05
-2.2148516090605e-05
-2.1318647035669e-05
-4.22567431814083e-05
-9.06626427304659e-06
-2.41662060312967e-05
-1.3381411330747e-05
-1.67170724958966e-05
-2.45115336086386e-05
-5.67413691910704e-06
-1.34883182259619e-05
-8.10424826372524e-06
-2.36078453354045e-05
-5.02493419194201e-05
-2.36905124334884e-05
-5.43463350578049e-06
-2.79545246712018e-06
-1.67507813341718e-05
-1.87593548647824e-05
-2.22971790929734e-05
-1.78164141287445e-05
-1.91483244102111e-05
-1.25554074408607e-05
-4.9369233929117e-06
-1.15507639211527e-05
-9.77657427410624e-06
-1.29626815140151e-05
-2.2388076809523e-05
1.27932170835432e-05
-1.7664230320987e-05
-9.62633304339989e-06
-2.92433936862914e-05
-2.15514919063561e-05
-1.60578243418954e-05
-3.89000777699663e-06
-9.92337307211511e-06
-2.34497031411004e-05
-3.10830110755067e-05
2.47479076993435e-07
-4.94677571422556e-06
-8.4866280841643e-06
-1.4542065110493e-05
-2.10810253178745e-05
-1.56901523404226e-05
-2.96181342967855e-05
-1.98710284537857e-05
-5.32577075296818e-06
-7.0670283556164e-06
7.10546313358082e-06
-2.86415811279665e-05
-1.89234176823545e-05
-1.32361601370589e-05
-3.53424222210616e-05
-2.57195132335552e-05
-2.07885039206335e-05
-1.22091414957613e-05
-1.00427012314611e-05
-2.30217897929225e-05
-1.00080234241533e-05
-4.98464441829154e-06
-1.6809246749389e-05
-1.20053744801559e-05
3.08281384840054e-06
-3.18720824282861e-05
-1.81219829684999e-05
-2.31810433970754e-05
-5.66798933112009e-06
8.41125589018715e-07
-3.31831676533806e-05
-8.77004744091103e-06
-8.25066672587276e-06
-2.07632333332926e-05
-1.95370094078248e-05
-3.1290338396025e-06
-2.22616021680314e-05
-1.43507794057924e-05
-1.79117665119825e-05
-1.63491014594227e-05
-1.54787221888693e-05
-1.24969765513665e-05
-2.75265785447756e-05
-1.68704937801654e-05
-2.07633214080764e-05
-7.79913858481668e-06
-1.16912167345376e-05
-2.08307255682361e-05
-2.50324960383613e-05
-2.65818449836112e-05
-1.48699793626942e-05
6.16021081188886e-06
-2.56747234295244e-05
-1.82078406412366e-05
-1.72431581259139e-05
-1.15787859987254e-05
-1.02088401672879e-05
-2.22931336130093e-05
-2.40709547983135e-06
-2.58252538933155e-05
-3.4218270761107e-05
-3.4491106661922e-06
-7.90406571361646e-06
-7.69980084376584e-06
-1.67485428248779e-05
-9.90436374923779e-06
-6.97305767425489e-06
-7.74176845135158e-06
-5.52788816749894e-06
1.65070522477542e-06
-4.9656792429572e-06
-1.31419149664726e-05
-1.16799925862082e-05
-2.54157256621586e-05
-1.61512877704235e-05
-1.15467241137089e-05
-9.57253624462051e-06
-9.23970691687508e-06
-3.7228386673155e-06
-2.53992400891557e-05
-1.86612117209655e-05
-4.08182050704633e-06
-1.71751883367114e-05
-2.07549614436052e-05
-2.11904307426754e-05
-1.1119981409103e-05
-3.34877003052518e-05
-2.28110013360832e-05
-2.40214627140635e-05
-3.3364353594e-05
2.55902356441208e-06
-2.16861045334803e-05
-1.6054564707604e-05
-2.0072619529887e-05
-1.6333293135659e-05
-2.04691552151145e-05
-2.27623401927019e-05
-8.13648560248959e-06
-2.60787028679522e-05
-8.25488809249192e-06
-1.26885442822591e-05
-3.08658759996407e-06
-1.76612439273964e-05
-2.4822926202498e-05
-1.03764888526447e-05
-9.02708446529684e-07
-1.62503477333096e-05
-1.69037301754737e-05
-1.42327642673446e-05
-1.53217756526121e-05
-2.54057561938993e-05
-1.01883983029042e-05
-4.58105260988606e-06
-1.18864034555959e-05
-1.56837731030911e-05
-2.08513813834188e-05
-2.43512678587029e-05
-1.99622703501299e-05
-1.54783257416082e-05
-1.55532380135658e-05
-3.42182444893587e-05
-1.59249967274908e-05
-2.20767903178878e-05
-1.32019897413136e-05
-4.76841962598318e-06
-2.67742323149076e-05
-2.43253180127315e-05
-1.59649814146054e-05
-3.25541643166511e-05
-1.85276007427295e-05
-2.45812085283836e-06
-2.62879019432136e-05
-1.473281229813e-05
-7.27101013300027e-06
-2.44671997263444e-05
-2.59987797445424e-05
-2.4999058708366e-05
-1.95048995785422e-05
-1.58538332923707e-05
-7.68246619906524e-06
-2.71884891451393e-05
-3.94301501742674e-05
-1.25529880933191e-05
-1.06982618295279e-05
-1.89820443216718e-05
-1.57024861075669e-05
-2.48237126916434e-05
-2.28828947887367e-05
-6.23451998374316e-06
-6.31677407810487e-06
-2.25962052905472e-05
-9.36174805272087e-06
-2.58350197468614e-05
-3.3825424450336e-06
-1.56554731183924e-05
-1.44051610194204e-05
-8.89894392596929e-06
-9.68394852764171e-06
-1.47541869755315e-05
-3.16117531820453e-05
-1.45372077276105e-05
-1.51661450355022e-05
-1.84424322021079e-05
-1.03509829662003e-05
-6.82548846709652e-06
-1.40192248505879e-05
-9.14769130295145e-06
-2.22388190971886e-05
-2.40376755951789e-05
-1.75907153822813e-05
-1.21172136300779e-05
-1.8083054592071e-05
-2.39668554416838e-05
-2.70300873684312e-05
-2.04446255884213e-05
-5.79602317336638e-06
3.90896543503252e-06
-2.37836494458518e-05
-2.14931326011829e-05
-9.05323994246541e-06
-7.47369274362168e-06
-1.68681016427687e-05
-8.14045419708523e-06
-1.6610734999654e-05
-1.21715990666946e-05
-1.05706249812965e-05
-1.02260083857073e-05
-1.95664272298051e-05
-1.27351117856444e-05
-1.68403269231112e-05
1.39371519647738e-07
-1.43050173770422e-05
-1.27397491263516e-05
-1.56033062473655e-05
-2.70566722630616e-05
-1.34567849864095e-05
-2.52024866811513e-05
-6.76847464251341e-06
-2.95388810030013e-05
-2.73345003530344e-05
-1.24511797660299e-05
-1.27704431437495e-05
-9.55407599288946e-06
-2.26530282618897e-05
-1.84998411150536e-05
-3.11869809017349e-05
-2.08651840854226e-05
-2.32680482196606e-05
-1.45190773741465e-05
-1.53810206496997e-05
-1.89812786979983e-05
-3.78608963411044e-05
-1.36382101502117e-05
-1.27432036453602e-05
-1.49327849112644e-05
-1.89465436070197e-06
-1.89058790453355e-05
-6.0631309634971e-06
-1.50241859443466e-05
-1.2178557160422e-05
-1.5633094816964e-06
-1.75589183329873e-05
-2.88123355029827e-05
-8.97276875711487e-06
-1.32041424993796e-05
-8.49314485101485e-06
-2.08112880480114e-05
-2.44275023560919e-05
-1.77810701399639e-06
1.10288878023982e-05
-2.78752877748552e-05
2.6047753214124e-06
-1.49029594186622e-05
-2.67830517476686e-05
-1.88775939519477e-05
-3.45975957645556e-05
-2.92063055732328e-05
-1.53965436557669e-05
-2.1206902227499e-05
-2.55858345279503e-05
-1.40923737827124e-05
-2.56149780838402e-05
-6.95199926292839e-06
-2.00681176058985e-05
-1.89195218062458e-05
-2.64204990006599e-05
-1.92633502284526e-05
-2.0851882473327e-05
-3.02495979138678e-05
-1.97397126263794e-05
-1.63988130727931e-05
-5.05868335414029e-06
-3.86396446519509e-06
-2.22849946702122e-05
-8.46943071578446e-06
1.43603429545148e-06
-1.39953749422136e-05
-2.37286246930217e-05
-1.9187432965635e-05
-1.48336702185546e-05
-5.39083138382751e-06
-1.17076939707358e-05
-3.93918118671178e-05
-2.63059500053806e-05
-1.52578839913243e-05
-1.57972911151077e-05
6.93747131588423e-06
-2.24685837700923e-05
-9.57908824597071e-06
-1.75981510251057e-05
-1.49567833327747e-05
-1.59763545469965e-05
-1.67701528435944e-05
-1.52444367284561e-05
-1.4372805750663e-05
-1.79577106446767e-05
-3.60519691380328e-05
-1.49852467328937e-05
-2.07292477851187e-05
-1.15483025135196e-05
-2.17372797424214e-05
1.3385402184348e-06
-3.18354365958406e-05
-3.10536100757473e-05
-7.41859369296136e-06
-2.02359740281555e-05
-1.26084976669544e-05
-2.27757632983318e-05
-5.78582825757789e-06
-5.97980660101529e-06
-1.24849224835323e-05
-1.71830831818924e-05
-2.9349722913903e-05
-7.25713986569771e-06
-1.00650989675088e-05
-1.76668716368319e-05
3.00926028604155e-06
-2.0061656817876e-05
-7.80483106745166e-06
-1.85655464672615e-05
-3.29842342607913e-05
-2.41117402074621e-05
-1.06787124881817e-05
-1.23372133510071e-05
-3.46575314292576e-05
-2.16898167580116e-05
-1.13429572533728e-05
-3.49692020165025e-05
-2.96277853662394e-05
-1.98399723383592e-05
-2.21964210695443e-05
-4.50790453544305e-06
-1.73936380955303e-05
-6.17741837516106e-06
-1.0438915739362e-05
-2.12496313538893e-05
-1.42271750711008e-05
-4.19726276196117e-06
-1.50341308942564e-05
1.00002421830721e-05
-2.6406568224035e-05
-1.33774178625979e-05
-3.12055562583237e-05
-1.55862958082281e-05
-5.63231271875578e-06
-1.54400527955688e-05
1.0099379879191e-06
-2.31010717648028e-05
-1.68862391162268e-05
-1.51169512160509e-05
-1.25941748915304e-05
-2.94943929439398e-06
-1.78908834491632e-05
-1.56672254051947e-05
-1.19367173566021e-05
-1.53114878318014e-05
-1.3254947552822e-05
-2.76788342207255e-05
-1.3060343428814e-05
-1.17058613476381e-05
-5.44975231148752e-06
-2.17702538549243e-05
-3.55205409222922e-05
-1.6503516769761e-05
-1.22183269720939e-06
-1.85736777753769e-05
-1.07003411482111e-05
-1.44991568188621e-05
-2.66565368526548e-05
-2.01826290606139e-06
-1.89205311806984e-05
-2.23085813610954e-05
-1.99427339717132e-05
-1.24018760957656e-05
-3.46147914158948e-05
-5.01850119546489e-06
-1.31567486112032e-05
-2.71748842035371e-05
-8.85473981526247e-06
-7.91008750210343e-06
-2.45112433188745e-05
-2.94160239520603e-05
-1.783093997165e-05
-3.3700591245288e-05
-1.72482973821822e-05
-1.65789992515053e-05
-2.77031213057868e-05
-3.19108911854372e-05
-1.82567349967615e-05
-3.27486276282182e-05
3.29281209243989e-06
-1.8378496236976e-05
-6.93943133100299e-06
-2.43822566956231e-06
-6.3775829017939e-06
-1.18247165100396e-05
-9.48040993870656e-06
-1.63315886316044e-06
4.69852458967418e-06
-2.61862010662029e-05
-3.72051406413086e-05
-4.93365280244218e-06
-1.86074241347955e-06
-2.35480481722382e-05
-1.08289075475388e-05
-6.01307336275903e-06
-8.22759168514735e-06
-2.58200082381171e-05
-2.20926508138673e-05
-3.24421984912494e-05
-1.96437827295796e-05
-1.02933007460416e-06
-3.92688907422371e-05
-1.76085331007508e-05
-8.82364547173126e-06
-3.00309479045752e-06
-2.19716970016542e-05
-1.70028028082092e-05
-3.60688065259382e-05
-2.36097368812522e-05
-5.38194441126751e-06
-1.67415017978869e-05
-3.02630739213902e-05
-1.31611025681529e-05
-9.47485147142646e-06
-2.98507851813335e-05
-1.21652586807425e-05
-1.07693543967189e-05
-3.53155756815927e-05
-1.27940163667847e-05
-2.91350102852597e-05
-1.40919730629172e-05
-7.8733490227197e-06
-2.44985570222685e-05
-2.10069376375044e-05
5.64681720839194e-06
-7.16689147582291e-06
-1.56073946748738e-05
-1.37629474182655e-06
-2.08419001975858e-05
-4.3471769138853e-05
-1.38796680312511e-05
-2.14888450343754e-05
-2.1561005743891e-05
-2.62224794906278e-05
-2.72433931176223e-05
-2.90471749478431e-05
-1.40165831420129e-05
-3.69534774834802e-05
-2.37425397895366e-05
-2.44891187431801e-06
-1.56362663144307e-05
-2.61509635436552e-05
-1.57437393367431e-05
-6.62828730897211e-06
3.26176014346256e-06
-2.30844458369253e-05
-7.59086435857163e-06
5.13430049994893e-07
-2.42551486152716e-05
-1.56274920286565e-05
-2.91437603915079e-05
-2.28011796337086e-05
-1.88310430571114e-05
-5.64853886496631e-07
-9.2360858502891e-06
-2.57565598959184e-05
-2.00536436531931e-05
-1.63933991847633e-05
-2.21626627406552e-05
-1.21307476680234e-05
-2.23306969855716e-05
-1.609304305998e-05
-1.63272894029618e-05
-2.02483256704624e-05
-2.52549727476003e-05
-3.88646478361949e-05
-1.47688012175616e-05
-1.6815088386017e-05
-3.31576557104964e-06
-2.69418688731935e-05
-2.44494219891817e-05
-1.87213979203891e-05
-3.40138536129404e-05
-3.46293479126755e-05
-7.26125225448019e-06
-1.76582227267368e-05
-1.75396869356473e-05
-2.96668916594821e-05
-1.62921709838349e-05
-1.21717201636617e-05
5.84503315308369e-06
-1.62578410272989e-05
-1.57750461694397e-05
-1.40160844021349e-05
-2.06012780913039e-05
-2.04320028511667e-05
-1.36868448156827e-05
-1.36591080664948e-05
-2.1028034235986e-05
-1.20973298316007e-05
-7.50827845888755e-07
-8.85009014859351e-06
-3.49214672983645e-05
-2.54027478957159e-05
-1.93967427829469e-05
-3.45358569781695e-05
-1.22798798354734e-05
-7.35890423346856e-06
-2.64998600019623e-05
-9.69561343055211e-06
-1.33627759058172e-05
-8.75415087404981e-06
1.23439349461388e-05
-3.98638622563613e-06
-2.57991760769794e-05
-1.2508577285269e-05
-1.04626566585994e-05
1.43773970352058e-06
-1.94101914073721e-05
-2.26807112474559e-05
-9.1920917253721e-06
-1.84724533995496e-05
-1.45129064366716e-05
-2.65707915948381e-05
-2.05263754438512e-05
-1.78239327850328e-05
-9.23974614326967e-06
-7.63229670435491e-06
2.84765767104388e-06
-3.15887670341975e-05
-2.15504302356879e-05
-2.56432820376812e-05
2.210394415029e-07
-1.63611410540733e-05
-1.52828688425396e-05
-1.52227495668034e-05
5.55928784415175e-06
-2.22615715556454e-05
-6.16364880585187e-06
-1.82954725669848e-05
-1.66573659552852e-05
-1.43428338617371e-05
-1.59151158536581e-05
-1.6511084448284e-05
-2.59776472796144e-06
-1.07348195004235e-05
-1.42663567233741e-05
-2.27657581060598e-05
-2.25375288525464e-05
-1.37761941298892e-05
-1.29176184168251e-05
-1.82288226692427e-05
-3.08981924663733e-06
-1.59842755034437e-05
-2.07293993180181e-05
-1.67322435475199e-05
-1.69049913285543e-05
-1.54703054901547e-05
-9.2361784449226e-06
-2.1319213649229e-05
-2.67937223347598e-05
-9.41359711897229e-06
-2.68438968148481e-05
-1.73666295339403e-05
-1.1144992983487e-05
-3.00699275599268e-05
-9.89885165099126e-06
2.85587742684048e-06
-1.62026628072177e-05
-3.52630343609199e-06
-1.59085268681097e-05
-1.82241461006896e-05
-2.95470773551916e-05
-1.29333916410816e-05
-1.59193160415853e-05
-1.00151083082574e-05
-1.21345235565504e-06
-6.14643193392395e-06
-9.23872972706474e-06
-2.13899133017441e-05
-1.16854544078842e-05
-1.62442970387692e-06
-6.91823716183471e-06
-1.8174130070234e-05
-2.65579475990126e-05
-5.71426348982166e-06
-1.08373079832453e-05
-9.09766403810218e-06
-2.01970052963897e-05
-1.4751833386585e-05
-8.08787548776414e-06
-1.53858862083728e-05
-1.48343477192224e-05
-5.51292616651562e-06
-2.03036852997747e-05
-5.76917008011226e-06
-1.6571197275091e-05
-1.59518248701336e-05
8.3929804085348e-06
-2.69772268721439e-05
-1.92559540423154e-05
-3.82985130717026e-05
-1.2953284616753e-05
-3.55418595351155e-06
-1.67178295552991e-06
2.09413672663483e-06
-1.28427943824197e-05
-2.50686816945626e-05
-2.59306771967393e-05
-1.67632748689425e-05
-2.6318213604192e-05
-4.03163588636964e-06
-1.64348165417472e-06
-1.18503689986675e-05
-3.65057936560075e-05
-1.91829812073615e-05
-2.12064831250724e-05
-2.19653512223494e-05
-1.45050470325486e-05
-2.82469374174908e-05
-2.43337549420041e-05
-2.2690942905802e-05
-2.69859371559833e-05
-3.1848375568841e-05
-1.2379363190226e-05
3.26383047989027e-06
-3.83211464598071e-05
-1.22754977691288e-05
-3.03761413278462e-05
-3.63560248071227e-05
-1.06660085906334e-05
-4.53875593112966e-06
-4.17480446114934e-05
-1.18310048311836e-05
-2.53639083860236e-05
-8.91856769265249e-06
-1.24415840428522e-05
-2.7246507508397e-05
-2.17823542903733e-05
-1.46946988507838e-05
-1.05388078123531e-05
-1.08894232627429e-05
-2.65258233757722e-05
-1.91985461338244e-05
-8.29087404127383e-06
-1.57152667991126e-05
-2.56951774552335e-06
-3.10122456853044e-05
-2.29630294547826e-05
-8.26537961170316e-06
-2.43449135342091e-05
-2.00776886995538e-05
-3.13428820563425e-05
-1.38669912193442e-05
-1.64279167767098e-05
-2.38132355711269e-05
-2.84628303064009e-05
-2.14388863992626e-05
-1.8368517554687e-05
-1.90979145418428e-05
-1.6593673002497e-05
8.58450432576963e-09
-2.57950516987407e-05
-4.43115950062394e-06
-2.23609959612286e-05
-1.70185302423208e-05
-1.17512846578965e-05
-9.7559641877354e-06
-8.24182468178376e-06
-1.13689701898856e-05
-1.1295389220668e-05
-1.15887177606182e-05
-2.1428261735e-05
-1.32995917093234e-05
-8.53031052586391e-06
-1.49586511259485e-05
-2.65851048829427e-05
-2.49788234283843e-05
-2.22119150539062e-05
-1.33415267040449e-05
-1.32046071164997e-05
4.08880240664148e-06
-1.39030133259136e-05
-2.02435763159075e-05
-1.53105441882416e-05
-1.36116033014961e-05
-1.94978328746504e-05
-3.81247294228102e-06
-2.1592041641253e-05
-2.26336994169047e-06
-1.37998458518782e-05
-1.06195122345273e-05
-1.07060732808636e-05
-9.44112835963986e-06
-1.3785133306341e-05
-1.73527957900921e-05
-9.17638576537433e-06
-8.74780514620087e-06
-2.67216292634826e-05
-8.97870212766379e-06
-2.94989409023648e-05
-3.5106717804494e-05
-9.74377081265756e-06
-3.40097619212627e-05
-1.42264480925523e-05
-1.14746604005537e-05
-3.0807857068169e-07
-7.37731980187086e-06
-2.30992002787858e-05
-1.10104630066167e-05
-1.62415862062958e-05
-2.30456235602367e-05
-1.11022538465814e-05
-2.75648301534906e-05
-2.98453200333701e-05
-2.11753135132997e-05
-2.34895073119442e-05
-2.15104035202504e-05
-1.06361424642327e-05
-1.74189942099775e-05
-7.52264841077598e-06
-5.24896778810217e-06
-1.32400279727619e-05
-1.24086343333616e-05
-3.68954365869253e-05
-3.02408193863876e-05
-2.10480298457538e-05
-2.18947012105612e-05
-1.60975733432858e-05
-1.23586159300008e-05
-1.39828797942048e-05
-2.0550104119788e-05
-1.87942236506223e-05
-1.92279538735171e-05
-1.6166968434225e-05
-2.56732046457603e-05
-1.40401887247202e-05
-2.42628250338077e-05
1.49214747145689e-06
-2.77850914640977e-05
-1.69701285785362e-05
-3.48970364012733e-06
-5.11637652779372e-06
-2.5169771243285e-05
-2.04569557015653e-05
9.00554975686517e-06
-1.31511716286726e-05
-6.1825429134043e-06
-1.0055868085562e-05
-8.25559988308172e-06
-3.00454125867846e-06
-1.34081069302515e-07
-1.59803219167904e-05
-2.22370864890099e-05
-2.8270467010827e-05
-1.05236214085205e-05
-1.16745660410512e-05
2.09858332697732e-06
-1.9672784464396e-05
-7.86538224564257e-06
-1.1610954897341e-05
-2.51320133452727e-05
-1.05740047024988e-05
-4.75105257204213e-06
-2.25241224790002e-05
-1.12933553552279e-05
-2.40124431785877e-05
-1.83255018891353e-05
-1.76536516958475e-05
-1.29204782402434e-05
-2.77537036429359e-05
-1.43985407674471e-05
-5.94416771090937e-06
-4.91673585398851e-06
-1.25035157650927e-05
-8.33298098072787e-06
-2.58349912015292e-05
-1.28673409241984e-05
-3.18267038280188e-05
-1.6821033941093e-05
-2.08794669916778e-05
-1.24352197400389e-05
-1.09335752297305e-05
-2.47806742995318e-05
-2.23206616807579e-05
-2.69659195309612e-06
-4.33118453812147e-05
-1.48490030627026e-05
-1.60163025554845e-05
-2.10931989441405e-05
-8.96623110217163e-06
-2.77647502769291e-05
-1.04044580042903e-05
-6.54160176802085e-06
-9.76890107566971e-06
-1.16444179877003e-05
-1.89699258216913e-05
-9.69031290937912e-06
-2.69610696111654e-05
-9.85847256145289e-06
-2.19520599077419e-05
-3.33897396992809e-05
-3.71091786169617e-06
-3.33091432221046e-05
-2.33536251228584e-05
-9.49722910263231e-06
-7.20939695036977e-06
8.9024981033053e-07
-1.60859546906108e-05
-1.66051608607185e-05
-2.4726487737221e-06
-2.25377503299047e-05
-2.94956473177167e-05
-9.26456616251945e-07
-1.61445258394734e-05
-1.04442802233396e-05
-2.30210386898157e-05
-1.57761542681217e-05
-2.95138750275753e-05
-1.4099361237725e-05
-2.7456898006544e-05
-2.59030135359281e-05
-7.67220124423604e-06
-1.20269689234083e-05
-5.4133131025527e-06
-2.60869437825183e-05
-1.93151204293434e-05
-2.08839237046541e-05
-2.93024798771376e-05
-3.64566785548978e-05
-7.29336550274763e-06
-2.84963436493833e-05
-1.15896439034663e-05
-2.95985521461211e-05
-1.46194230260604e-05
-2.14480861436341e-05
-2.44088813876717e-05
-1.21497084796488e-05
-9.44825822516809e-06
-1.30185051323471e-05
-8.77485593368659e-06
-1.01393356616098e-05
-3.62379107645784e-05
-2.41405517986057e-05
-1.46355349678993e-05
-1.19988424047668e-05
-9.4162650566253e-06
-1.47897940269243e-05
-1.79366880796386e-05
-3.63428554792825e-05
-2.08360353784618e-05
2.29810725516682e-06
-1.29734287424266e-05
-2.1119605722667e-05
-6.59813979469437e-06
-5.5383016688284e-06
-2.47281184324846e-06
-3.80111404545582e-05
-1.65655600524551e-05
-1.45548451763898e-05
-1.71362545249887e-05
-2.46357754207126e-05
-2.27946977951901e-05
-8.69439603549939e-06
-2.97978041344327e-05
-1.26142850717613e-05
-3.47381442914051e-05
-8.63763288011171e-06
-1.09123673658196e-05
-5.47602249573127e-06
-1.75989198138028e-05
-1.8200051315251e-05
-1.4316322880364e-05
-5.13165879760478e-06
-1.90993423447698e-05
-2.66597807378596e-05
-2.35593902154897e-05
-1.26437375352432e-05
-2.61614576373544e-05
-1.32836372919266e-05
-2.57273322580085e-07
-1.19225203421916e-05
1.84106300856041e-06
-3.88371103170153e-06
-3.2051302788227e-05
-3.44174928980376e-05
-1.99856054103537e-05
-4.95928244847482e-06
-1.90365084202368e-05
-1.7189375799252e-05
-2.76874660905255e-06
-2.69236434071123e-05
-1.10375996297523e-05
-1.96489210177677e-05
-1.71680502802816e-05
-2.00470647510763e-05
-2.70447080821068e-05
-4.67442858900676e-06
-2.55586422690852e-07
-1.67901533673359e-05
-1.52163953513286e-05
-9.14520093684371e-06
-1.72799975684595e-05
-1.9491700986379e-05
-1.4879052265791e-05
-1.86046195319642e-05
-1.46872852149421e-05
-1.41338439700573e-05
-5.87643505825504e-06
-9.76830875422817e-06
-7.27279469747478e-06
-4.97397584905453e-06
-1.69800519514121e-05
-1.1087718611239e-05
4.30242653343171e-06
-2.5453405046271e-05
-7.0303049767994e-06
-1.04164620438376e-05
-1.51447853955693e-05
-1.85155743759019e-05
-7.81826808015612e-06
-8.13959417286647e-06
-1.31084104996278e-05
-4.63889339213272e-06
-1.54589146557013e-05
-2.14427160748097e-05
-1.83524285639634e-05
-3.51393962632358e-06
-2.35540656694557e-05
-3.99140862765514e-07
-3.40796536169027e-05
-2.62406593181745e-05
-1.50133843525704e-05
-1.11572456206536e-05
-9.76742919680881e-06
-1.37998646817422e-05
-1.86065006171501e-05
-2.29627789478454e-05
-2.11588033339279e-05
-1.40252875272267e-05
-1.08962940058575e-05
-1.34246453526647e-05
-1.69706512686391e-05
1.16470381675075e-05
-5.31298886280114e-05
-8.73022380993826e-06
-4.02598045100138e-06
-1.50449003003317e-06
3.50592804596617e-06
-9.59323695325803e-06
-6.47898534182367e-06
-2.68966743212313e-05
-8.71003111265363e-06
-1.33887102967177e-05
-2.72344586365006e-05
-1.40804285674931e-05
-2.47688785855186e-05
-2.51823078303516e-05
-1.79168511702558e-06
-2.12735885205976e-05
-1.45189413885877e-05
-1.99660583109108e-05
-1.5007095134368e-05
-2.46229054258211e-05
-2.99461290116042e-05
-1.66800050665676e-05
-4.08563691621215e-05
-9.95819700488489e-06
-1.97373590530726e-05
-7.34996169506937e-06
-2.10118753005769e-05
-1.92555282239912e-05
-1.9666101746757e-05
-1.39496643452784e-05
-1.14184048322724e-05
-2.82939919033459e-05
-1.56233137654983e-05
-1.73057524014257e-05
-4.78215052069337e-06
-2.90434355452455e-05
-1.35883260300565e-05
-1.96564346424393e-05
-1.34337700219442e-05
-2.16616386202985e-05
-1.79235808741644e-06
-1.81102442123002e-05
-2.08895715253287e-05
-1.35876799166191e-05
-1.73105172711989e-05
-2.21099755974627e-05
-3.00117023252249e-05
-5.86254955174025e-06
-2.82560150434028e-05
-2.56083253581591e-05
-1.65673230046107e-05
-2.56803935931699e-05
-3.23808043479883e-05
-2.83610722892999e-05
-1.33207976067749e-05
-2.17224386343606e-05
-2.27201775117433e-05
-2.76570855967918e-05
-2.27483555895452e-05
-3.38381908160928e-06
-1.83847128498228e-05
-1.88507327590851e-05
-1.13013736575144e-05
-8.48573559858252e-06
-2.19559747097668e-05
-2.65168272773248e-05
1.92042708358758e-05
-9.5286597200929e-06
-1.86454830954173e-06
-1.74993309957072e-05
-8.22678890398252e-06
-6.39855009082988e-06
-1.13247765189158e-05
-3.10994015857318e-05
-1.80428138485677e-05
-2.17116512128964e-05
-1.33343526860454e-05
-4.97126293506396e-05
-1.60403810891106e-05
-7.39433272964455e-06
6.75217348185741e-06
-1.74910035775551e-05
-6.40575520955079e-06
-1.18284970069082e-05
-3.20119724875946e-05
-3.29517987828149e-05
-3.49300125931337e-05
-2.6847484756844e-05
-1.44613571313176e-05
-1.93103301292546e-05
-4.42519648722326e-06
-6.72549557066033e-06
-1.48054319638747e-05
-2.16845572151212e-05
-1.40541700803633e-06
-1.70233712533038e-05
-1.74808174543317e-05
-1.81964769117192e-05
-6.47973716415353e-06
-1.71880715301787e-06
-1.83824947057849e-05
-5.51828559017297e-06
-1.75829118979755e-05
-6.17415707806514e-06
-2.84676446551104e-05
-8.136103088168e-06
-1.77970611135663e-05
-2.21427183486078e-05
-2.58721032216981e-05
-1.55823426786845e-05
-1.51330857962594e-05
-1.47183893895268e-05
-1.97362486996625e-05
-7.79976869363726e-06
-2.80352165293704e-05
-6.99220381300979e-06
-1.83548027871476e-05
-8.76053918913718e-06
-2.99303958735346e-05
-1.61364619957845e-05
-7.03047940673512e-07
-1.65601067249231e-05
-1.08914712548108e-05
-4.37434611192563e-06
-2.06720118397009e-05
-3.56336848741782e-05
-2.55216315357451e-05
-1.11295660824807e-05
-2.51106860334703e-05
-3.2366832792177e-05
-2.81041025261755e-05
-2.02736371768201e-05
1.82113956902012e-06
-2.10074016417117e-05
-2.08570885379468e-05
-1.37986707237061e-05
-2.54715709177802e-05
-2.66317183072393e-05
-2.99188984658899e-05
-2.93909602793885e-05
-1.7112727346001e-05
-1.02217239251281e-05
1.32188612990277e-05
-1.21195701523069e-06
-1.42292372609588e-05
-4.73137194321947e-05
-2.25876986196158e-05
-2.58254256119428e-05
-2.66963818726239e-05
-8.90605148369695e-06
-2.61173871890827e-05
-2.0932062927348e-05
-2.74938097840327e-07
-2.2912956455532e-05
-2.57676215928876e-05
-2.39989073163859e-05
-1.21889420293074e-05
-2.73024119572012e-05
-2.82123594525914e-05
6.36340859997859e-07
-2.50689048470568e-06
-2.16829180035055e-05
-1.11429647228549e-05
-1.09596322981281e-05
-1.26807093372728e-05
-1.91586245267662e-06
-1.61593650160255e-05
-2.18977550220875e-05
-4.08274504077977e-06
-1.03403590253964e-05
-9.25194062142423e-06
-6.00387631323493e-06
-2.29314516745015e-05
1.08621414527739e-05
-1.79581968178724e-05
-1.31706766356815e-05
-2.57490114202266e-05
-2.87661835875865e-05
-2.18567093641325e-06
-2.62082212983474e-05
-1.10869534341239e-05
-2.54838581288196e-05
-2.56779358293178e-05
-2.71787983011574e-05
-3.53997561167305e-05
5.11388136889659e-08
-5.03233557976294e-06
-1.28004453313782e-05
-1.79020525629053e-05
-1.91066686218239e-05
-1.70323425227714e-05
-3.34645882637547e-05
-1.25896097653891e-05
-1.6931748520871e-05
-1.96544943372532e-05
-2.06412367292479e-05
-1.53697956552484e-05
-2.12782988437483e-05
-2.19407395476235e-05
-1.10453630346515e-05
-2.58679030285498e-05
-1.55103170597483e-05
-1.38384544242579e-05
-2.64240902691028e-05
-1.71687466121164e-05
-1.75370604619219e-05
-1.12447396205177e-05
-2.27991502279098e-05
-2.01160509196666e-05
-2.31670878623275e-05
-9.75752061133285e-06
-1.07443984605741e-05
-2.60724140138011e-05
-8.88070711481034e-06
-2.59858474849437e-05
-2.50720306405479e-05
-1.46600491912266e-05
-1.86445392325525e-05
-1.18298111580218e-05
6.44346139223944e-06
-5.07273375332338e-06
-1.84782284305901e-05
2.80198781073925e-06
-1.60765864685898e-05
-1.39788287636218e-05
-7.06285053491046e-06
-1.55384087221022e-05
-8.91191263998529e-06
-1.28559507898851e-05
-2.305275185413e-05
-1.85134534052645e-05
-2.32222890792826e-05
2.6735748670368e-06
-1.33006364572556e-05
-1.89879527423234e-05
-1.06765713937038e-05
-3.99844988376257e-05
-1.67491337325629e-05
-6.33092234542441e-06
-2.42912233647471e-05
-1.02343228218258e-05
-8.0001430287757e-06
-2.13947799569063e-05
-1.28271155378304e-05
-2.07264746948678e-05
-3.54482602296324e-05
-2.01846627930645e-06
-3.22259354452954e-05
-1.14106849324699e-05
-4.1231383971985e-06
-7.92845852904894e-06
1.11412638757704e-06
-2.0443016903988e-05
-2.28006652929449e-05
1.81600871093957e-06
-2.35616502076204e-05
-2.16583426708943e-05
-4.16389886472173e-06
-2.06953688810182e-05
-2.36152574310349e-05
-6.4879814752903e-06
-1.39748664901704e-05
-2.93431689834544e-05
-2.4533643804475e-05
-1.50359897642948e-05
-1.87455768618356e-05
-2.84602864516439e-05
-6.76606403294024e-06
-7.00443971212694e-06
-1.76840956389449e-05
-1.17675284553258e-05
-3.2179032255185e-05
-1.50483597865225e-05
-8.87383347528207e-06
-2.47477757319248e-05
-7.54236474422008e-06
-1.69227687179809e-05
-2.9817946490956e-05
-1.8449332182794e-05
-9.88678230098526e-08
-2.90691423530267e-05
7.3275513355471e-06
-2.52382452939954e-06
-2.4066580348366e-05
-1.8365756790714e-05
-1.03416737113894e-05
-1.95679478249158e-05
-7.45326861574712e-06
-3.54791851491955e-05
-2.4438542166322e-05
-1.41649132054136e-05
-2.46574198896003e-05
-7.27344490109433e-06
-1.51648384622836e-06
-3.00525375521021e-05
-3.19892335647089e-05
-2.37205463060114e-05
-5.24720501086977e-06
-3.01230103668116e-05
-1.15363137075363e-05
-1.30336453626657e-05
-1.60872820589053e-05
-1.19210511223505e-05
-2.07973636343738e-05
-2.29134405712223e-05
-2.53842230469069e-05
-1.05921426870755e-05
-9.74252801621773e-06
-2.30563926671845e-05
-3.1695456292875e-05
-1.65052087018136e-05
-2.37852745845291e-05
-3.02389872840697e-05
-3.19846225129343e-06
-2.22821679883297e-05
-2.09509054658293e-05
-8.45167223657548e-06
-6.14992929820011e-06
-1.0614330636809e-05
-1.64542799739173e-05
-9.62068863307601e-06
-1.71554097092642e-05
-1.49750328185892e-05
-2.16655243470164e-05
-1.09872063531156e-05
-1.62453608675644e-05
-2.64437533533555e-05
-1.16831138455482e-05
-3.22817468415359e-05
-1.25272043766473e-05
-1.46693722262274e-05
1.12722974141026e-05
-1.10447184401011e-05
-2.48049098447846e-05
-2.41883668358022e-05
-1.41648981262767e-05
-3.68373408554439e-05
-1.70541768742752e-05
-1.73091317059546e-05
-2.00430622057254e-05
-3.05395064741376e-05
-9.81593156330692e-06
-1.06480904383627e-05
-3.45225168967044e-05
-4.71149729044272e-06
-9.92434453728785e-06
-2.7011199077113e-05
-1.19782334555292e-05
-1.18792513287212e-05
-6.26747436434259e-06
-2.41351414259711e-05
-2.05390361419737e-05
-1.89407401175644e-05
-2.20885253616129e-05
-1.30984137265775e-05
3.68474585858611e-06
-2.63353153462969e-05
-2.15327319229113e-05
-2.44012363863545e-05
-2.08129521268805e-05
-2.80529236330361e-05
-1.17852605051959e-05
-1.83640445758158e-05
-1.52397810501018e-05
-2.17444916229851e-05
-1.42000297327197e-05
-1.00251568283503e-05
-1.85773227748394e-05
-1.85228986577758e-05
-2.62904624955025e-05
-2.589088421771e-05
-1.67341653903975e-05
-2.98799882424767e-05
-8.98178311657232e-06
-1.15517507907454e-05
-2.69959114246314e-06
-1.83309463964738e-05
-1.31915882860841e-05
-7.86832032450583e-06
-8.73013197214353e-06
-9.43317971600407e-06
-1.83908752527053e-05
-4.23517579352003e-05
-1.74609483604464e-05
-1.07477940742925e-05
-3.44084060766214e-05
-2.02432885239077e-05
-7.91781615440439e-06
-3.14750254779861e-05
-3.66299245668914e-06
-1.65825346169184e-05
-2.09074542810416e-05
-2.73686703473908e-05
-1.77620195303234e-05
-1.0118505604054e-05
-2.3066598342164e-05
-3.75797800695003e-05
-2.70202152668565e-05
-8.91319436832925e-06
-2.2300929305355e-05
-3.02648103305975e-05
-9.15192905603171e-06
-2.12899318899776e-05
2.90849589119526e-06
-9.67150340394993e-06
-8.21356869623691e-06
-2.12971982047517e-05
-4.14809759523823e-05
-1.78844096031913e-05
-1.07260802159612e-05
1.04370756685614e-07
-5.35669909837757e-06
-1.9851904280015e-05
-1.63645876873558e-05
-2.36157789984242e-05
-1.20843292240246e-05
-8.15099872867019e-06
-2.86441594718663e-05
-8.0461504609281e-06
-2.22143506284875e-05
-9.5286047306513e-06
-1.0032170405707e-05
1.17225278893348e-06
-3.3830384373828e-05
-2.61078453700082e-07
-5.00082169705129e-06
-1.05458047087807e-05
-1.1401599906671e-05
-1.38136433226241e-05
-1.6957736223538e-06
-9.75144413630495e-06
-2.81017055738533e-06
-8.89423848903269e-06
-1.85861640462588e-05
-2.11004644166524e-05
-1.67142858112962e-05
-2.19104139822659e-05
-8.41297463661699e-06
-8.01590927669391e-06
-2.30416144621805e-05
-2.18083421805283e-05
-2.14685820953583e-05
-1.72144329852441e-05
-6.36107995771075e-06
-3.02612238935686e-06
-2.56727397926796e-05
-3.69439766018549e-05
-1.61166050808398e-05
-1.28762938818361e-05
-1.08922562055666e-05
-5.78674161485304e-06
-3.18841217710079e-05
-2.54537390213161e-05
-1.22234587397468e-05
-2.39755168597851e-05
-1.35464258222922e-05
-1.12270737670117e-05
-1.63840391032983e-05
-2.36331697502055e-05
-1.2342201292045e-05
-2.90675888472576e-05
-8.43080329532916e-06
-1.24090978699485e-05
-3.70287744151927e-06
-1.68175728220611e-06
-7.14461245008547e-07
-3.09939391323694e-05
-1.42232922403201e-05
-2.37603467471795e-05
-8.18052787949945e-06
-2.14768841649864e-05
-1.97447029243865e-05
-1.13336464805688e-05
-2.65610451331554e-05
-2.46743442605494e-06
-2.20722056656552e-05
-1.09130086105177e-05
-1.62584085544467e-05
-2.70879022840906e-05
-1.67146767825614e-05
-3.45167165504456e-05
-1.6855808595793e-05
-1.57187654240071e-05
-9.76314606750424e-06
-1.15625147113332e-05
-2.24857785751621e-05
-3.28481044914275e-05
-1.2076690020404e-05
-1.00830202439425e-05
-7.55234790036347e-06
-2.21424585641508e-05
-1.63003873269646e-05
-3.17731448887173e-05
-2.60500563019786e-05
-6.37543100725136e-06
-1.55868703363962e-05
-5.80623580160815e-06
-2.97023411677906e-05
-2.18459000217856e-05
3.50093932718159e-07
-1.15785140870518e-05
-2.09373270209208e-05
-1.32918243498757e-05
-1.68442414369898e-05
-1.41833784049846e-05
-4.00050428767901e-05
-2.11823762802375e-05
-2.51061520557755e-05
-1.95929237160593e-05
-1.09801340249071e-05
-4.90738952800704e-06
-2.09452546827563e-05
-2.46292245673472e-05
-2.56327044687332e-05
-1.5823922242197e-05
-1.54714752047813e-05
-1.27507237274412e-05
-1.03938668372334e-05
-2.35780875157216e-05
-2.3760085423841e-05
9.29085300294211e-07
-1.90406267335208e-05
-1.14032692613479e-05
-1.87889501897739e-05
-1.36688889358982e-06
-3.68339485181514e-05
-1.12198873671574e-05
-3.54998750103669e-05
-2.43021919449936e-05
-1.44725629955745e-05
-4.64212735940167e-06
-1.77768847450479e-06
-1.09392347360175e-05
-2.35068736512025e-05
-4.63718237823051e-06
-3.86997796271568e-06
-1.27239634067474e-05
-3.76185142181374e-05
-2.04599702304728e-05
-3.35679706645786e-06
-1.09629681287851e-05
-3.13589836232867e-05
-1.97681447080893e-05
4.39507004463576e-06
-2.98987754572928e-05
-1.31560828109529e-05
-1.69599445792456e-05
-9.6552497290546e-06
-1.06780514795117e-06
-6.54000304446845e-06
-1.183219582676e-05
-1.2336586208876e-07
-1.49839493327926e-05
-1.2890194669683e-05
-1.3181838860569e-05
-1.84912171678524e-05
-2.47751314195618e-05
-8.69918635135083e-07
-2.40709719888714e-05
-1.654458016367e-05
-1.90793107318579e-05
-7.22043025895912e-06
2.67748654348605e-06
-2.74749178769055e-06
-2.0999006543892e-05
-1.73763172243571e-05
-1.94164319321422e-05
-3.30420248307209e-05
-1.62498381144178e-05
-7.46239505031451e-06
-3.95598500170981e-06
-1.24123111855401e-05
-6.59990603053725e-06
-1.71937648566721e-05
-8.35761592191952e-06
-1.06447891714616e-05
-2.96973863822937e-05
-1.68174041646858e-05
-1.57333211419019e-05
-1.73001316104643e-05
-2.03421578206773e-05
-1.31464335851054e-05
-3.19123859820075e-05
-3.83212058204497e-05
-2.86530330419084e-05
-1.70911605430985e-05
-1.80827095141237e-05
-7.56918206572754e-06
-3.20836803228818e-07
-8.15234931424118e-06
-2.5705540567756e-05
-1.70152536624706e-05
-1.05341694670062e-05
-2.59388257699311e-05
-1.62837490832775e-05
-3.49922048027587e-05
-1.85517189358537e-05
-7.73430736967899e-06
-2.58834590059981e-05
-1.99506250000074e-05
-1.20999965185885e-05
-3.17825675819824e-05
-2.97387901731993e-05
-3.57041664931327e-05
7.34876731161372e-06
-9.7327154878239e-06
-1.74661635286615e-05
-2.1401304220029e-05
-1.63654812643195e-05
-6.42533276469877e-06
-1.17441525734133e-05
-2.31023649352544e-05
-7.03811665787466e-06
-2.89851166381232e-05
9.96400515435056e-06
-1.23819400951076e-05
-1.43243663374226e-05
-6.25950945131706e-06
-5.47262104587953e-06
-2.9734829472047e-05
-3.1282082114407e-05
-1.70319695634242e-05
-1.9534950909558e-05
-2.04235076939942e-05
-2.01336638049934e-05
6.44535409329951e-06
-5.27948847445502e-06
-3.74437086148479e-06
-3.46404704195632e-06
-2.08727850161701e-05
-1.795238423356e-05
-1.23396241548319e-06
9.46009874204033e-07
-1.89733436330303e-05
-2.03656566428948e-05
-2.11491083921132e-06
-4.56859686229123e-06
-1.83892427637224e-05
-3.01579155294278e-05
-1.58736007189156e-05
-6.0854060745545e-07
-1.95038171186674e-05
-1.01207574471976e-05
-1.58844961047141e-05
-1.78190444310837e-05
5.34611524091661e-07
-1.79284082228245e-05
-2.27623089709532e-05
-6.46619506131555e-06
-4.65001441186618e-06
-1.59334677540727e-05
-2.21946448832706e-05
-7.46125686690091e-06
-3.10025644151878e-06
-3.44204761768258e-05
-9.0382942135747e-07
-1.01036893107253e-05
-3.35348330979229e-05
-1.38411425642883e-05
-1.9362164668463e-05
-3.37211049010191e-05
-2.86966174804939e-06
-3.05384162602776e-05
-1.07903885196773e-05
-3.19039620862446e-06
-2.52559233066431e-05
-1.26680418847837e-05
-3.36529218340521e-05
-1.64416401079009e-05
8.20403979105186e-06
-1.03016655635832e-05
-1.47069418097472e-05
-2.43519241343322e-05
-3.63710896900795e-06
-7.10004311955629e-06
-3.14988113952636e-05
-3.01936675459335e-05
-7.34721834879596e-06
-7.08842950651742e-06
-2.82606928302922e-05
-5.58591072215384e-06
-2.051095553929e-05
-1.41594276584829e-05
-1.74508222125485e-05
4.21943255915778e-07
9.04167617070928e-07
-2.93224983629522e-05
-2.4186005000596e-05
-1.52258157744274e-05
4.81911438977322e-06
-3.94432648347261e-06
-2.36530565150574e-05
-4.25063891557603e-06
-1.73457029401817e-05
-1.1465674694525e-05
-4.29926676082155e-06
-9.74077296175518e-06
-8.87011467358967e-06
-9.58403727956112e-06
-3.21016822042065e-05
-2.98059449346371e-05
-1.72257905072607e-05
-2.22429663173972e-05
3.95106878916917e-06
-2.59448398968223e-06
-1.52510391127679e-05
-2.65839827618995e-05
-2.31331264527861e-05
-1.72210910910523e-05
-3.31040858348663e-06
-9.15209453501147e-06
4.10460323180627e-06
-1.89561481359556e-05
-1.49972956071723e-05
-2.31974742055483e-05
-8.04007374728121e-06
-2.45514206521174e-05
-6.69168890602072e-06
-1.34288884190273e-05
-2.49380189847411e-05
-4.42464955016646e-05
-2.771929674889e-05
1.08913490170183e-05
-3.57229322273523e-06
-2.20143514634173e-05
-1.98823019710708e-05
-2.21387383442751e-05
-2.82357779028015e-05
-2.77719756458109e-06
-8.96569045657035e-06
-3.01961168268139e-05
-1.40678971234809e-05
2.08977138568419e-06
-5.03769430981946e-06
-1.39159965238382e-05
-5.33146317142953e-06
-1.0617048107194e-05
-2.2695837420667e-05
-2.51748216203543e-05
-7.98508595920709e-06
-2.16687801409794e-05
-1.32087575584015e-05
-1.79265253117087e-05
-1.14180236172253e-05
-1.38176297797293e-05
-6.17524625222798e-06
-9.9163545412416e-06
-1.90362782156805e-05
-1.66978084501773e-05
-2.62158468118743e-05
-2.43952814606581e-05
-3.85923071270943e-05
-5.24263287230802e-06
-2.59270420936663e-05
-6.30399250787161e-06
-3.85594552666135e-05
-1.37241516689526e-06
-1.19484817569081e-05
-3.27497421614053e-05
-1.19287451930914e-06
-2.25457134996857e-05
-1.7788899486687e-05
-2.32196919949532e-05
-3.67646228668052e-05
-9.32673795967005e-06
-1.88466569341833e-05
-2.16847328037025e-05
-1.84206573935899e-05
-2.73871068285541e-05
-1.90195436935417e-06
-7.87409905076329e-06
-1.73006996290578e-05
-1.31437339242062e-05
-1.85093297856552e-05
-3.10806219890319e-05
1.62267577556399e-06
-1.35471860316625e-05
-2.23119847634644e-05
-1.60903657050873e-05
-2.32733746158884e-05
-2.59022048971326e-05
-2.05037706313723e-05
2.77898372789054e-06
-1.74249274068739e-05
-1.58890858400576e-05
-1.07116418650859e-05
-2.22770665320215e-05
-2.17927459238095e-05
-2.61609076788798e-05
-1.78597827877284e-05
-1.09047008340384e-05
-1.33836996786203e-05
-3.60509603696643e-05
-8.44762093756271e-06
-1.64295031404282e-05
-1.40377358239378e-05
-1.66818421230289e-05
-2.46823128753888e-05
-2.68739869363663e-05
-2.40191254873016e-05
-5.81739512426805e-06
-4.72578958570794e-06
-4.01639364899139e-07
-4.14626893239257e-05
-3.0749915400418e-05
-1.45971484861158e-05
-1.6713000063003e-05
-2.13686574144001e-05
-2.01749071932951e-05
-2.24088570562001e-05
-2.3437323936848e-05
-1.65065860441566e-05
-1.34475098993769e-06
-1.6183318853047e-05
-1.0090148822805e-05
-1.8768966810458e-05
-8.29707012932711e-06
-1.24853135860407e-05
-2.05663249627069e-06
-2.75484644260205e-05
-4.1200955681652e-06
-1.18338027249208e-05
-2.75878972626522e-05
-1.64552191945925e-05
-9.31546859922831e-06
-1.08597023178601e-05
-1.68452772702576e-05
-1.35525107017861e-05
-4.45095577814668e-05
-2.13709645683096e-05
-2.50840139038818e-05
-2.14805374296121e-05
-1.40380328657654e-06
3.36620209568608e-06
-1.55714993980783e-05
-2.79622161278307e-05
-7.32147735841799e-06
-1.45497096065919e-05
-4.66201119078077e-05
1.06718411748277e-05
-1.29714149142493e-05
-1.06542553315828e-05
-1.1593107564773e-05
-2.88384971289037e-05
-2.24698603045919e-05
-2.14802993983932e-05
5.5432937660011e-06
-2.96674645615306e-05
-6.1208666624194e-06
-3.47731266895996e-05
-2.32360984050613e-05
-7.78945905514875e-06
-1.11315612875211e-05
-2.2288982489325e-05
-3.95553436980195e-05
-2.72770450489162e-05
-2.68936249509859e-05
-4.55105072552829e-06
-1.52753154262422e-05
-1.55484416812629e-05
-1.2198676193459e-05
2.72974547901652e-07
-1.65594578012287e-05
-1.73111360004248e-05
-3.58737538300718e-05
-2.36412131384836e-05
-2.34534931077851e-05
-3.47632704586346e-05
-2.24592469988176e-05
-1.40710966629175e-05
-1.7309102633828e-05
-1.83380178936901e-05
-2.21957262944166e-05
-2.17897754140417e-05
-1.70072067619568e-05
-2.14038191893741e-05
-2.47963908478552e-05
-1.96533857384283e-05
-3.90990420836968e-06
-1.44888436693043e-05
1.9351198250132e-05
-8.56004110397801e-06
-1.29843191789167e-05
-3.33567687153942e-05
-1.52576909998043e-05
-1.97915394605575e-05
6.43565438716493e-07
-2.42710981390666e-07
-2.02926201088794e-05
-2.13068147040024e-05
-1.21217860751772e-05
-1.59546450776829e-05
-2.30644589124249e-05
-3.85583761940748e-05
-1.98484418767044e-05
-4.22893482888649e-06
-2.77270367781402e-05
-6.90670990906371e-06
-3.32967084245978e-06
-7.78284640518889e-06
-2.27437597833815e-05
-2.12935633187687e-06
-1.21560428809867e-07
-3.97047850682962e-06
-2.45638866917062e-05
-1.60658753195039e-05
-2.64121370243251e-05
-1.84812759025642e-05
-1.64806732315571e-05
-2.16520067558652e-05
-3.29410755802594e-05
-1.77762493047655e-05
-1.37715955249797e-05
-5.35826809469559e-06
-1.89455058309014e-05
-1.78752197798761e-05
-2.47198190410773e-05
-1.49081961708436e-05
-2.04698400385703e-05
-2.66227275420973e-05
-8.20379061515523e-06
-5.733127656553e-06
-5.37033323700691e-06
-3.46007919100836e-05
-2.79004084224441e-05
-2.71774651739539e-05
-1.60892152577667e-05
-1.89593224209486e-05
-2.44461996552336e-05
-3.90888063016534e-07
5.58633357034177e-06
-1.71074973621172e-05
-8.53531064524995e-06
-2.21372962096687e-05
-6.36635922123822e-06
-9.80029408005555e-06
-1.1380929022752e-05
-4.47773456948288e-06
-1.21438575112269e-05
-3.49920394618144e-05
-2.323547956254e-05
-1.85222056487225e-05
-9.70826552672823e-06
8.4877420238177e-06
-2.51334380987226e-05
-1.38538670824593e-05
-6.06645549143879e-06
-1.80581263683914e-05
-1.71774966322774e-05
3.28569068348952e-06
-8.71125411651567e-06
-3.73220427905221e-05
-2.40563346203414e-05
-3.3296265851707e-06
-2.19290944811424e-05
-2.10534577430045e-05
-1.922208919718e-05
-1.9497093846611e-05
-2.00833905687801e-05
-2.56675968278656e-05
-2.02217933826406e-05
-1.29629746767125e-05
-9.08408146154841e-06
-1.19649117644098e-05
-1.22729019348796e-05
-2.04967063273281e-05
-9.79444124548239e-06
-3.91494770035679e-06
-2.43276387026966e-05
-2.30923904363811e-05
-1.92441715373856e-05
-1.69843628637117e-05
-2.22782771508638e-05
-1.82396028069664e-05
1.24871948320067e-05
-1.65736268818503e-05
-2.6059204982279e-06
-9.53145200111143e-06
-2.52241097940345e-05
-2.3182834522034e-05
-1.26973585111216e-05
-3.75409818300604e-06
-1.79687297402049e-05
-2.04918776160992e-05
-8.76370316715923e-06
-3.15240816415142e-05
-2.31455871896292e-05
-2.4458909748442e-05
-9.07834757903685e-06
-1.77120514635477e-05
-2.70325938817775e-06
4.33659778701929e-06
-1.97255387799717e-05
-1.26383060022961e-05
-2.15973287514768e-05
-5.48518304698983e-06
-4.41528613115213e-06
-2.25109529708788e-05
-4.10452150287936e-06
-1.66750522788474e-05
-1.8853970287113e-05
-2.18758333692208e-05
-4.24476263435261e-06
-1.40383677590663e-05
-1.581175049354e-05
-1.67419894641282e-05
-2.05983697803589e-05
-2.32687079506753e-05
-1.65434038654576e-05
-2.29006158991298e-05
-3.04199287621552e-05
-7.57337566474232e-06
-1.09423501804743e-06
-2.87737887510866e-05
-1.93462179189496e-05
-1.54432724498086e-05
-1.22247191732788e-05
-7.71691041609726e-06
-4.02800013480776e-05
-1.60657678736378e-05
-1.82605718898197e-05
-1.62932082055738e-05
-2.16251355518198e-05
5.56213452670658e-06
-1.04730343581874e-05
-8.81124494207687e-06
-7.50022569594184e-06
-8.10086045545229e-06
-2.03269698027959e-05
-2.27172680352687e-05
-1.96074988293953e-05
8.81529074445569e-07
-2.58775423546385e-05
-1.25604169014329e-05
-2.58812980515964e-05
-2.5310610212319e-05
-1.95368271117156e-05
-8.98140382058637e-06
-1.53519098962323e-05
-1.56889351180159e-05
-1.8609820499924e-05
-3.53910507472124e-06
-3.75436901581008e-06
-8.79259233332614e-06
-1.65792459989958e-05
-6.02871729401783e-06
-4.67818901283161e-05
3.07535820223232e-06
-2.4726991271789e-05
-2.9290262201664e-05
-1.39679290202504e-05
-1.70406433425952e-05
1.09723865709109e-06
3.97882978432689e-06
-1.3660175189383e-05
-1.92281956547942e-05
-8.70853756887804e-06
-1.5368131234348e-05
-1.4060194920538e-05
-1.83055711983861e-05
-1.57741853753949e-05
-1.55541357672736e-05
-3.78747870149842e-05
-2.60858689183676e-05
-1.03860433896979e-05
-6.33657982582064e-06
-2.11948080306466e-05
-3.58718481709368e-06
-1.98230838813041e-05
-2.1287305048755e-05
-8.13539077104746e-06
1.04162320782552e-05
-1.32643853385971e-05
-1.97111773522824e-05
-1.57587234661789e-05
-8.58546253823642e-06
-8.5227934312476e-06
-3.12714038165147e-05
-8.40067654532052e-06
-6.09693111188938e-06
3.1234886341466e-06
-1.06128796381224e-05
-1.51859374570942e-05
-1.19326207373337e-05
-1.15031479004745e-05
-1.49857354922908e-05
-1.5805685000665e-05
-8.62265495655793e-06
-1.65324465431067e-05
-1.91566023662621e-05
-1.02250143139469e-05
-2.02054874709918e-05
-2.77492685318766e-05
-1.94437425833847e-05
-1.15320307795127e-05
-1.58229954880028e-05
-3.32496670573974e-06
-2.62363509546887e-05
-9.20478952838046e-06
-1.3529087018738e-05
-1.34716181190014e-05
-1.99563641596682e-05
-8.18918904871202e-07
-1.49580074278437e-06
-2.49225473770212e-05
-1.0361062208857e-05
-1.30817514746429e-05
-3.06940851469898e-05
-1.62739240237296e-05
-1.54560318546723e-05
-3.2722225323088e-05
-2.33197245360617e-05
-1.73333753864329e-05
-4.38783783390706e-05
-2.88932940000915e-05
-1.91976746503176e-06
-1.12287661960797e-05
-2.8595400508378e-05
-1.11589475452408e-05
-1.87953810587446e-05
-1.65604057811359e-05
-1.15669165921798e-05
-1.13197406974545e-05
-2.79628607823199e-05
-1.65770168978641e-05
-2.17547576063702e-05
-6.20440717392694e-07
-2.09511703450889e-06
-2.72435248074287e-05
-2.68037556562241e-05
-2.83466894938004e-05
-1.09735032750536e-05
-1.72700044875361e-05
8.09673843448875e-06
-2.6382449887807e-05
-1.68287495645887e-05
-7.14086627725439e-06
-1.31000129762538e-05
-5.81869420515759e-06
-1.03261278379373e-05
-1.01721864038701e-05
-1.6942282263299e-05
-2.85176373017308e-06
1.25378824479019e-05
-2.10771637089741e-05
-1.08124684605076e-05
-2.75986683817062e-05
-3.22113714573303e-05
-1.69213649121347e-05
-1.4943353802511e-05
-1.58310442818998e-05
-2.69885007350239e-05
-3.32917345041982e-05
-1.31660197485215e-05
-2.88416828288123e-05
-4.75436725345469e-06
-1.26385089779526e-05
-3.40073693496636e-05
-3.67460385554532e-06
-9.90897894281548e-06
-1.37358103313726e-05
-5.28156597734609e-06
-3.58549690555081e-05
-3.64416446578481e-05
-2.20903961228513e-05
-1.10618654392768e-05
-2.02246405769304e-05
-8.27474613655672e-06
-1.12148348452739e-05
1.94388947504586e-06
-1.74787976818268e-05
-2.12891321375727e-05
-1.08095718492289e-05
-9.99310419380686e-06
-1.80804341749833e-05
-2.04496024316207e-05
-1.77244217873337e-05
-1.61717243311427e-05
1.97309134546715e-07
-2.86857401458797e-05
-1.97715033028035e-05
-4.82879848206384e-06
-1.24766267420698e-05
-3.07063521921736e-05
-2.33021783203969e-05
-1.80345214544696e-05
-1.46265529057059e-05
-1.78469046732196e-05
-1.68457242460535e-05
-1.6857374740162e-05
-1.1829370334723e-05
-2.77218002902046e-05
-2.84340331236524e-05
-2.07800524959677e-05
-1.53498115633751e-05
-1.77721033000267e-05
-2.02611697592815e-05
-1.68435249912084e-05
-2.8210398128186e-05
-2.59004806907939e-06
-4.59272944317807e-06
-1.69801305130457e-05
-1.7280975098828e-05
3.40367508440099e-06
-1.08642343876342e-05
-2.13062583465529e-05
-2.32034634890807e-05
-1.73635192483761e-05
-1.97485316927338e-05
-9.57632880927112e-06
-3.62852960016747e-05
-1.2146955592534e-05
-1.36718055555479e-05
-1.77451100664311e-05
-2.78047899119417e-05
-5.8183436059754e-06
-1.91599264509679e-05
-2.20208580587299e-05
2.48719088600768e-06
-2.24917502243538e-05
-9.88361638652401e-06
-1.8660745399044e-05
-1.82101522238373e-05
-2.13887682049918e-05
-1.27895131192804e-05
-4.38275822855711e-06
-8.28338749881716e-07
-3.95801518472111e-06
-1.21619569878012e-05
-2.32022259533818e-05
-2.52658526815551e-05
-2.57041764595113e-05
-1.57396079924326e-05
-2.14587501078701e-05
-2.50222235281194e-05
-2.46474907050688e-05
-2.13440646264511e-05
-1.13239343573988e-05
-1.39607134701306e-05
-1.45955625625632e-05
-2.16365315043353e-05
-2.19303948944407e-05
-1.81793995421126e-05
-2.86117417333834e-05
-3.62713612767305e-05
-1.77638996491604e-05
-1.25586442764247e-05
-2.134734325832e-05
-7.76721738658432e-06
2.21421932284496e-06
1.22598336555278e-06
-2.39206774390351e-05
-5.25574435407561e-06
-2.31187338410479e-05
-3.26201059130252e-05
-2.34624352370838e-05
-1.49421355344835e-05
-3.10467513170782e-05
-6.05168814244854e-06
-2.67737317698356e-05
-2.29321115714187e-05
-1.21892224825999e-05
-9.45159995705504e-06
-9.56088163946304e-06
-2.76254465880073e-05
-2.55835987424065e-05
-7.45444293851294e-06
-1.9280804117909e-06
-1.34012965311733e-05
-2.17114877795006e-05
-1.80070245614198e-05
-9.90773187141446e-06
-2.12795421377998e-05
-9.57116620963011e-06
-2.4052694515202e-05
-2.90908357694606e-05
-2.44276845372564e-05
-1.32092209504526e-05
5.61255186852776e-06
-3.300177810393e-06
-1.79776443167054e-05
-1.4905592662514e-05
-1.34003576433376e-05
-2.11819819853818e-05
-2.39381403083483e-05
-2.51255669696834e-05
-2.54517392212902e-05
-1.22060627247396e-05
-2.67978136624514e-05
-9.46852679353351e-06
-1.25880917958848e-05
-1.44898543218108e-05
-2.07240486049662e-06
-1.82312413835099e-05
-6.74727251547348e-06
-1.55579949431438e-05
-8.22653630868233e-06
-2.79855006469663e-05
-1.20636856397391e-05
-2.16188655246272e-05
4.24806213249634e-06
-2.21131607063058e-05
-1.25359289970707e-05
-4.06207399951389e-06
-2.57495802333123e-05
-2.08260497549543e-05
-5.9998997491786e-06
-3.10156674959225e-05
-1.64595388400828e-05
-2.29582701617972e-05
-2.6502833568681e-05
-2.58791500586278e-05
-1.09951834035767e-05
-1.80857916557963e-05
-1.28935098811591e-05
-1.1860929490891e-05
-1.38206825319312e-06
-6.981570240364e-06
-8.02334674793016e-06
-1.83745697050499e-05
-2.72564215282288e-05
6.39929135227016e-07
-1.03574701917689e-05
-1.36366863538698e-05
-9.87842213446629e-06
-1.26464634925175e-06
-2.79952298762951e-05
-8.55138407596801e-06
-3.12064157754127e-05
-2.01677672204582e-05
-4.1177514160643e-06
-4.03991648772031e-05
-3.04489668530504e-05
-9.95804823401418e-06
-1.94994762188837e-05
-2.04220973330106e-05
-8.81407365749141e-06
-1.90844463673808e-05
-1.65535656839166e-05
-9.74227134209862e-08
-1.0095383090677e-06
-1.04728266867366e-05
-5.76968635497267e-06
-2.07940212312724e-05
-2.50869845803924e-05
-1.42478376623791e-05
-1.88771197823773e-05
-2.69820262478108e-05
-7.73337076267193e-06
-1.55416099269696e-05
-7.95604358328261e-06
-3.03522608761722e-05
-2.1715748537563e-05
-7.81839669676291e-06
-3.27661533877858e-05
-1.65744322171928e-05
-3.67403254968733e-05
-2.82649730457701e-05
-4.37720457940274e-06
-2.76140364554166e-05
4.8124452367597e-07
-6.8096924319048e-06
-1.36723828090208e-05
-3.98489373400975e-06
-2.45238510892167e-05
-2.32044396252574e-05
-1.98760777515252e-07
-2.47410756284404e-05
-6.04201988793997e-07
-2.62622579638955e-05
-2.71901551657368e-05
-1.59225557982672e-05
-1.70703192312813e-05
-2.18661648424321e-05
-7.92607762639625e-06
-2.48954403901322e-05
-1.74504576240113e-05
-1.2665151759862e-05
-3.08825445002025e-05
-1.19263540723161e-05
-4.12953458657977e-05
-3.18455195759079e-05
-8.98986677862774e-06
1.50817878798598e-06
-4.57256344142989e-06
-1.53812798433787e-05
-2.60023472401715e-05
-9.43864370914859e-06
-1.20418417958139e-05
-1.86470548007803e-07
1.21895258616469e-06
-1.53955614720461e-05
-8.6830240113441e-06
-1.66286739378733e-05
-1.42595951953096e-05
-2.40117983330944e-05
-3.15376687607183e-05
-2.03831497304733e-05
1.39153275431524e-06
-1.67322674131615e-05
-3.05325699122149e-05
-1.95813191545351e-05
-2.58526949386012e-05
-1.81081498766798e-05
-9.55200339697435e-06
-2.60022343932784e-05
-3.506827236845e-05
-1.67940430153796e-05
-2.19831828015523e-06
-8.74161598066072e-06
-3.35127863270592e-05
-3.65347853573881e-05
-3.24548803843843e-05
-1.9433735384592e-05
-1.70706886447662e-05
-2.2242660245378e-05
2.48391390209378e-06
-2.54801627466313e-05
-1.0318809423008e-05
-2.21362729287941e-05
-7.39377972817167e-06
-9.25400818992899e-07
-3.57981440038305e-05
-2.03331965034274e-05
-1.61588069450845e-05
-3.29456870181385e-05
-2.27212744151705e-05
-2.66077528197018e-05
-2.43762938671558e-05
-7.78497166378769e-06
-1.34275198967192e-05
-3.15106160901926e-05
-1.65538722293097e-05
-2.80919455429114e-06
-2.88618671888563e-06
-2.40401293895286e-05
-1.73939465722271e-05
-1.55399764505249e-05
-2.12404006261194e-05
-8.286681181177e-06
-6.63946766897811e-06
-3.60706859303912e-05
-1.69084355247737e-05
-3.74198768751721e-05
-1.37888784087151e-05
-2.17312148206285e-05
-1.88631512716964e-05
-1.22106029055281e-05
-1.70018080827762e-05
-5.58400548157391e-06
-1.91418286982689e-05
-2.51545755338106e-06
-1.32689425076859e-05
-1.16886474668056e-05
-6.95357023060109e-06
-1.75924533441922e-05
-2.1246080877295e-05
-3.00471867520019e-05
-2.1469034071148e-05
-3.1587423001304e-05
-1.87720456841782e-05
-6.37645349310814e-06
-1.59231617151826e-05
-8.90859926137455e-06
-3.32628334312185e-06
-1.79973472681827e-05
-5.29128778383596e-06
-1.18887611844912e-05
-1.65886572359285e-05
-1.34498190282264e-05
-8.24404690818406e-06
2.92799349722355e-06
-1.96203819324261e-05
-5.61468307873869e-06
-2.49245769959161e-05
-1.34835852273599e-05
-6.27950548498277e-06
-1.49871053813323e-05
-1.6869484999078e-05
-1.67931669765904e-06
-2.24676204853427e-05
-1.68938733770504e-05
-2.12182175935736e-05
-2.94621577929014e-05
-2.5168986368348e-05
-6.89186998530451e-06
-3.82504711153742e-06
-8.7682785019327e-06
4.0899516735093e-06
-1.6446881862996e-05
-2.7006382395123e-05
-2.09708650161493e-05
-1.96483157433086e-05
-5.06014466434616e-06
-2.91393885627986e-05
-2.27021004445225e-05
-2.19770813553988e-05
-1.33813144926848e-05
-6.79861198058012e-06
-2.78464202949821e-05
-1.25960976341676e-05
-1.59556570396665e-05
-2.13327939841774e-05
-1.58969973683784e-05
-2.55465551954809e-05
-8.65829868333005e-06
-1.59559920396208e-05
-1.15517290870053e-05
-1.59180018006912e-05
-2.29063469698808e-05
-1.33653134972982e-05
-1.19752064320677e-05
-2.28818606036026e-05
-1.97214363915981e-05
-1.35533962897612e-05
-7.19668024663124e-06
-1.68913479748488e-05
-1.1685219112641e-05
-2.48034274065622e-05
-1.88903917566416e-05
-1.49979182608232e-05
-1.04036167514671e-05
-9.4408845359367e-06
-2.88236668116968e-06
-1.23021607228822e-05
-1.26758826404473e-05
-1.03946136867903e-05
-5.63784591587615e-06
-1.7709589624939e-05
-1.42132078363759e-05
-1.8235178524785e-05
-6.91107733818137e-06
3.79793421658256e-06
-7.44785404547425e-06
-5.45312683615956e-06
-1.61384135984821e-05
-2.71949110548286e-06
-1.35544529197836e-05
-1.41732810004395e-05
-1.640055498311e-05
-1.71652060205979e-05
-1.07502399738351e-06
-9.40049629086622e-06
-2.5982290080108e-05
-2.27310704468663e-05
-9.27975760552487e-06
-1.68586542906217e-05
-1.91623880582021e-05
-1.76440679365496e-05
-1.58297051844969e-06
-3.00628650954771e-05
-3.87860649671786e-05
-1.38950399439337e-05
-1.49487167296878e-05
-8.18726412046154e-06
-2.03920467385387e-06
-1.58739149103374e-05
-6.57518507305368e-06
-2.07666179812202e-05
-7.1633690468683e-06
-2.07168495931472e-05
-2.79758400727699e-05
-1.57805173904115e-05
-1.40119687363447e-05
-2.24225688315513e-05
1.0277574705282e-06
-1.75336115947415e-05
-1.31245744161385e-06
-5.63032740001713e-06
-1.4048154976405e-05
-5.2289328889549e-06
-1.31891773469758e-05
-1.4108531396585e-05
-8.68618018529515e-06
-2.29993949924142e-05
-2.28333166511198e-05
1.22242724377159e-06
-1.24262056048959e-05
1.65791436941608e-06
-2.24968382282724e-05
-1.28017427053921e-05
-4.23696998554347e-05
-1.89944874659005e-05
-1.26180294694556e-05
-1.21579085100632e-05
-1.07148887438273e-05
-1.15244085880757e-05
-2.09143751125339e-05
-9.35375696501011e-06
-2.36467703163749e-05
-2.53257227234268e-05
-8.3358073018068e-06
-1.79564905964118e-05
-2.10954496634415e-05
-8.48945496118801e-06
1.56908524154231e-06
-8.84287051689584e-06
-1.90093928744527e-05
-1.97037057366443e-05
-1.19796448837798e-05
5.09738649118068e-07
-1.60387670519685e-05
-2.45753055763614e-06
-1.90774308334127e-05
-8.7966570403777e-06
-1.56195445570041e-05
-2.82423046273257e-05
-2.63350649610137e-05
-1.59636277487604e-06
-3.01222318655308e-05
-2.1880801319707e-05
-7.77305472222322e-06
-2.55905807270693e-05
-4.26567336941923e-06
-4.34352353006991e-06
-2.40309237288395e-05
-5.99674513856303e-06
-1.86444960960112e-05
-4.13203297917156e-06
-1.72648201096209e-05
-2.31147936170858e-05
-3.197375229674e-05
-2.11665813759396e-05
4.28766385827843e-07
-1.71618290190217e-05
-1.44541081450396e-05
-1.70997851040864e-05
-2.99065804921139e-05
-1.13794182270563e-06
-9.33863346570582e-06
-2.24954684640688e-05
-2.31514933952362e-05
-2.16772280605562e-05
-1.84526510365772e-05
-1.73535213913993e-05
-1.64437635782263e-05
-8.14133143963492e-06
-1.31633042622086e-05
-4.67344617412092e-06
-5.29291024429254e-07
-1.66030993408417e-05
-2.96127178123587e-05
-2.38928336982331e-05
-2.05774728835995e-05
-5.41571973091059e-06
-8.9015716087852e-06
-1.15350642006642e-05
-2.83881829330795e-05
-1.22254739585548e-05
-3.18134537882588e-05
-2.76429519658337e-05
-1.84505800004116e-05
-2.61102907526896e-05
-1.3936270723951e-05
-2.79107286373689e-05
-5.89331595124375e-06
-8.64549237574702e-08
-2.72742516069694e-05
-7.33932106156744e-06
-2.39152485509075e-05
-1.50372112457113e-05
-1.52867577107073e-05
-7.73165959305956e-06
-1.8910215757577e-05
-6.54530925948846e-06
-1.4588300027377e-05
-1.93642082291063e-05
-2.71021831160729e-05
-1.6398311359501e-05
-1.3859967360301e-05
-2.60229661573588e-05
-1.35226643513434e-05
-1.16827171621859e-05
-4.29944774933976e-05
-2.63049581028399e-06
-7.44160834863743e-06
-3.03185081628092e-05
-3.65004436327419e-05
-1.21947650111466e-05
1.04494409470088e-06
-2.59044913953603e-05
-5.11970338393232e-06
-7.19631602960971e-06
-2.37758249226909e-05
-1.74827026006116e-05
-1.55148646587066e-05
4.32270527126249e-06
-1.48022394561056e-05
-2.12179434179935e-05
-3.34092204471672e-05
-9.40412942805706e-06
-1.11715556699565e-05
-7.09923157925292e-06
-4.2417295559785e-05
-1.77672759298175e-05
5.20054217234023e-06
-2.33835818768415e-05
-3.03442931211502e-05
-1.94159120676648e-05
-2.61888246312053e-06
-8.43831937091242e-06
-1.87356432180281e-05
-2.64219663880557e-05
-2.53735116243157e-05
2.27586795929329e-06
-1.04573704276714e-05
-2.74555470096329e-05
-3.56618612695022e-05
-3.06100183805144e-05
-1.69422844884186e-05
-1.76878772965723e-05
-1.46604614278044e-05
-2.04593924070444e-05
-3.55670017465276e-05
-2.44667554417935e-05
-1.8087703272186e-06
-2.48119507626668e-05
-3.01651684387218e-05
-2.49403150310959e-05
-2.1684157070482e-05
-2.23368433553969e-05
-1.6791692991579e-05
1.19040309558114e-06
-1.66756897347251e-05
-1.16284899352324e-05
-1.69176174804111e-05
-6.56718818655829e-06
-2.42473352688153e-05
-4.53575715157057e-06
-1.8028220388224e-05
-6.55913103398278e-08
-9.10499308230375e-06
-2.87981191419557e-05
-1.7203836364105e-05
-2.30435349274912e-05
-2.79106171460741e-05
-2.21474212711343e-05
3.19341754454056e-06
-2.16212906938062e-05
-1.32131153477474e-05
-1.12984751071702e-05
-1.1212883916078e-05
-2.81611335110609e-05
-7.67452345369393e-06
-2.99780623254033e-05
-2.56008324716076e-05
-2.44172293176398e-05
-1.41163188661657e-05
-5.45021404288111e-06
-8.10535299713447e-06
-1.98389928787015e-05
-1.50394910369042e-05
-2.35121562506531e-05
-2.74453944712751e-05
-2.69971745113796e-05
-2.07698441370479e-05
-1.64095704385379e-05
-2.15945902894869e-05
-3.12096210951266e-07
-1.27406786634217e-07
-1.32348551870888e-05
-1.46457323063745e-05
-1.32767817082491e-05
-1.93642791351708e-05
-1.17235824300261e-05
-1.3027428308535e-05
4.8155112807614e-06
-3.34186984248707e-06
-9.94727864563392e-06
-1.73672390565061e-05
-1.86619101889943e-05
-6.78803196392607e-06
-2.09057771304798e-05
-2.1582047017653e-05
-2.34951775531122e-05
-2.12291759208673e-05
-2.28206345509929e-05
-2.65027001358462e-05
8.86248282845304e-06
-2.43074584998408e-05
-1.10963326502512e-05
-1.95520137585701e-05
-3.17736408085728e-05
-1.16549833354368e-05
3.27583560487662e-06
-6.8848527882425e-06
-2.44575972391659e-05
-1.60452368361738e-05
-5.5867641977666e-06
-1.353315147832e-05
-1.63330121845285e-05
-9.04225688404226e-06
-1.70611729510637e-05
-1.40683542808983e-05
-2.07848946925275e-05
-1.74785174989543e-05
-1.61980179941739e-05
-2.58839779871123e-05
-3.74330070416798e-05
-1.60834016783049e-05
6.12755261443874e-07
-2.16971603943594e-05
-1.10678347586466e-05
-1.29683081028941e-05
-1.30628929142605e-05
-1.18344071457261e-05
-8.96446506937387e-06
-9.56390103135722e-06
-4.27389199287488e-06
-1.68019444816179e-05
-4.49773590946046e-06
-3.32655355598221e-06
-6.92641367335184e-06
-1.96915101628038e-05
-5.29600691029245e-06
-6.67681914891032e-06
-1.46305849260031e-05
-2.32147109431863e-05
-1.60931663000077e-05
-9.17950786140663e-06
-1.88813750941314e-05
-2.15521257846568e-05
-1.99417242714607e-05
-1.14062786866726e-05
-2.24788008728742e-05
-1.68363746043388e-05
-1.78378767899313e-05
-2.07603604111668e-05
-1.1027384211296e-05
-1.60135437376673e-05
-1.34223232247688e-05
-2.32049372161623e-05
-9.7893978672408e-06
-1.4038462469977e-06
-1.4601568689573e-05
-1.40246781638992e-05
-2.22576543455598e-05
-2.46934806780682e-05
-5.81063561022036e-06
-1.58595821109763e-06
-1.02337920605191e-07
-2.23681201621379e-05
-2.70898446438049e-05
-3.37698144151913e-05
-3.03800081234386e-05
-2.10858683892035e-05
-1.57042689173508e-05
-1.83916647259502e-06
-2.01607695377091e-05
-1.88317189512063e-05
-1.36308835252805e-05
-1.67167924040147e-05
-2.15332314507622e-05
-1.73347483429339e-05
-1.31173052269172e-05
-2.26299522013649e-05
-1.46125635405266e-05
-1.53782988075827e-05
-3.29515077066043e-05
-3.19554157585486e-05
-2.53476737174084e-05
-2.30878015724078e-05
-2.04728651867329e-05
-2.13777824120198e-05
-1.80320640163656e-05
-1.3557497544543e-05
-2.31614429446018e-06
-8.99221632101797e-06
-2.17230744800642e-05
8.71949367141347e-07
-1.63372348006151e-05
-7.94577905436619e-06
-1.44236273007314e-05
-2.23390378430114e-05
-2.09253353805097e-05
-3.44931304629468e-05
-1.61329480546382e-05
-1.39276124163615e-05
-1.35130504316995e-05
-1.47918348613807e-05
-8.01827199937337e-06
-3.13833146797854e-05
-1.75127459275658e-05
-2.35861198354939e-05
-3.53283076935437e-05
5.08214807502605e-06
-2.00122666665132e-05
-2.45981692852023e-05
-2.59495881254873e-05
-2.68460165810965e-06
-1.09418044404308e-05
-2.85877887273068e-05
-3.60706900536143e-05
-3.42814837183081e-05
-3.60732966166183e-05
-2.88085362309724e-05
-4.1722537692958e-06
-8.24764703423611e-06
-2.336316501052e-05
-2.9299858579449e-05
-2.03181224952187e-05
-2.89897986793705e-05
-1.04036257937466e-05
-3.68099456911392e-05
-2.13263447376989e-05
-1.08889920839249e-05
-3.1164217254718e-05
-1.0974741936401e-05
-1.59920405376234e-05
-1.78610505233585e-05
-1.78255804193557e-05
-2.64580598295452e-05
-3.02927445484091e-05
-3.03088262167744e-05
-1.79217481553373e-06
-2.42781513548459e-05
-2.14256461501452e-05
-2.85546053104248e-05
-2.1374968962445e-05
-2.40623122019264e-05
-2.09513660452075e-05
-1.82624568602042e-05
-3.15763688600849e-05
-5.87976774789598e-06
-2.28377850400825e-05
-2.13367476087804e-05
7.42169151220475e-06
-6.44203175511666e-06
-3.14860942551472e-05
-6.28852307607008e-06
-1.68022494861657e-05
-2.43059096881427e-05
-2.30352519307455e-05
-4.3985570386396e-06
-1.37638812756493e-05
-1.48508542272026e-05
-1.3447202640953e-05
-1.07824138121958e-05
-1.0373432167356e-05
-1.83173300246493e-05
-1.93423716086153e-05
-8.45925375226729e-06
-1.14788985879206e-05
-2.37853378602732e-05
-2.18421362914748e-05
-1.71531932309644e-05
-1.04371997337175e-05
-3.94504185922475e-05
-1.85313040327605e-05
-1.61979888492059e-05
-6.56858439550275e-06
-2.63087480128304e-05
-2.36642776474872e-05
-1.96897282356533e-05
-1.54353290929439e-05
-1.65987766872756e-05
-1.61616811873818e-05
-8.15824347861275e-06
-1.90324308403692e-05
-2.36082362231054e-05
-2.25216356677777e-05
-2.57036019984553e-05
-1.70973214620915e-05
-3.0100491502456e-06
2.34811523400004e-06
-2.31235899286109e-05
-1.59299233085584e-05
-1.05968610380131e-05
-1.2771206330138e-05
-1.99277634286684e-05
-2.08098995975872e-05
1.11465268037635e-05
-2.12904759487819e-05
-2.21514947917785e-05
-8.1184728794395e-06
7.14647493861852e-10
-2.59222450758926e-05
-3.25660295138987e-05
-9.20270537824884e-06
-3.55733540656087e-06
-8.33628235708307e-06
8.80174481094181e-06
-2.89127013119748e-05
-2.20953125411953e-05
-8.23198332231642e-06
-5.33121102160969e-06
-3.53845364135995e-05
-2.54165061661872e-05
-3.0809709796513e-05
-1.02274581196605e-05
3.61329992856317e-06
-3.05556739423642e-05
-2.52810597899163e-05
-1.78852918083948e-05
-2.17712909775439e-05
-9.91960075066852e-06
-1.97873175493901e-05
-2.29787656192478e-05
-1.43949631710701e-05
-1.80443329538541e-05
-1.59778745984459e-05
-2.79086536270206e-05
-1.55489937387713e-06
-2.25305903249388e-05
-3.41750298610907e-05
-2.82568904942265e-05
-7.99073299045293e-06
-9.70558895132061e-06
1.75868170795379e-06
-7.84126740465538e-06
-1.87299092421422e-05
-2.2626374808643e-05
6.36203803416187e-06
-1.2299347526312e-05
-1.59300194024394e-05
-1.66767696243844e-05
-5.72330875534414e-06
-3.40082491868016e-05
-7.25608876131449e-06
-1.30670627426874e-05
-2.38870433147336e-05
-1.27440350923381e-05
-2.85813506984348e-06
-1.22231701095811e-05
-9.29636150754241e-06
-1.92493687541635e-05
-2.05553497760695e-05
-2.3206764911869e-05
-9.06702526804618e-06
-2.11268930155679e-05
-1.45984647722984e-05
-1.46787121484219e-05
-3.4764510414718e-05
-1.70679764386204e-05
-1.69621100384301e-05
-1.9918828826511e-05
-1.35480344446413e-05
-1.82468853070011e-05
-1.96429291140991e-05
-7.76052517354327e-06
-2.20869193860516e-05
-1.43534781801538e-05
-2.49771542184793e-05
-1.97634062235418e-05
-7.54129393523145e-06
-6.89807638744293e-06
-7.8576100621609e-06
-2.1858178354369e-05
-1.96773252648959e-05
-2.95855261327013e-05
-1.17647026446362e-05
-1.86065948516214e-05
-2.68553363199164e-05
-1.33892164581466e-05
-1.50780436991959e-05
-2.23707734970686e-05
-2.74834283619679e-05
-2.25503936537028e-06
-3.8121612918825e-06
-1.97212265431364e-05
-1.17175153318443e-05
-2.15748850141955e-05
-9.96884923772572e-06
-1.22392456840032e-05
8.52525618684277e-07
-1.90085013853238e-05
-1.3212142845684e-05
-9.54541868992835e-06
-3.56773165182515e-05
-1.65595571004369e-05
-7.76159412510043e-06
-1.46492312264044e-05
-2.79453293993253e-05
-2.13479097052452e-07
-1.72304428919174e-05
-3.27645037183245e-05
-1.87160689829382e-05
-1.04028991678129e-05
-2.07406661014437e-05
-2.76447155539139e-05
-1.22047723472802e-05
-2.97513477946558e-05
-8.83525836432874e-06
-2.87654007090357e-05
-2.957489786514e-05
-1.09883813016223e-05
-1.84389826007671e-05
-2.02645153649617e-05
-3.04865240412036e-05
5.23524257676644e-06
-2.99322237125341e-05
-1.25071741595954e-05
-3.09444525044863e-05
-1.21893684752678e-06
-1.36803950595419e-05
-2.04112949231653e-05
-1.98091137591208e-05
-1.41572935180605e-05
-7.13998199401329e-06
-2.22419481417587e-05
-1.91681867927368e-05
-2.32344616431654e-05
-1.34448010428147e-05
-2.8337889239266e-05
-1.02893865820738e-05
-1.07352357338384e-05
-1.31972322934519e-05
-2.3636079993348e-05
-1.24696124575259e-05
-1.04829091489612e-05
-1.44496686148854e-05
-1.47037245252199e-05
-1.13809906336113e-05
-2.29958821960851e-05
-4.63868462157806e-05
-5.70917116701748e-06
-2.30894569801952e-05
-1.22646781420069e-05
-2.45688931704242e-05
-1.09495826268698e-05
-3.18778437758674e-05
-2.30815706736533e-05
-3.12555012523102e-06
-2.21814643638089e-05
-2.80079279652038e-05
-2.97501362085148e-06
-2.16513847630483e-07
-4.36774142356143e-06
-2.19240653854327e-05
-1.92893792243241e-05
-1.1644669314907e-05
-3.27458733375972e-05
-7.66911403964848e-06
-4.05221830284165e-06
-1.15031701974195e-05
-2.7278337828149e-05
-2.66225946005815e-05
-1.73609811162337e-05
-1.56932059115918e-05
-3.07703238078133e-05
-1.77610193248941e-05
-1.27246697984939e-05
-3.39394932407649e-05
-4.76597780240551e-06
-3.66203060845539e-05
-1.85355402464322e-05
-2.79445511874406e-05
-2.63177215396336e-05
3.55470542888525e-06
-1.97969527653702e-05
-1.72955272022079e-05
-6.36971744770925e-06
-7.56269624233436e-06
-1.26360265971607e-05
-2.39677300898826e-05
-6.7230052952287e-06
-1.04322027663771e-05
-2.79758151600235e-06
-3.36479425957813e-05
-1.31320609096987e-05
-1.18542215898732e-05
-1.40758649582304e-05
1.56803217172014e-07
-1.60634473982899e-05
-2.52626248395181e-05
-5.19473394257114e-06
-1.08069204267379e-05
-7.27147226387246e-06
-1.39770333693904e-05
-2.21028864258919e-05
-2.59349902763332e-05
-1.85270881697618e-05
-1.15572544816056e-05
-1.14621914449723e-05
-1.52380956982954e-05
-3.35211881356227e-05
1.93399412254423e-06
-1.264111567127e-05
-1.19226912527929e-05
-6.84872813664316e-07
-3.19041014027683e-06
-1.64818015122675e-05
3.83496730543281e-06
-1.46474730801526e-05
-1.35495807472812e-05
-1.26401779379708e-05
-8.26595555064501e-06
-1.33924307004834e-05
-4.51183587344254e-06
-8.3617623999967e-06
-2.79885224953024e-05
-2.90427829237297e-05
-7.94991052118592e-06
-8.479318821753e-06
-4.37007471137209e-05
-2.03751642238724e-05
-1.87995581471766e-05
-1.85572214452189e-05
-1.25829653610674e-05
-2.33467531866922e-05
-2.67043059232151e-05
-9.1572706316855e-06
-1.5494499878011e-05
-1.48291783469061e-05
-4.60690034500135e-06
-1.25896218025123e-05
-2.70807121554203e-05
-1.24433940804589e-05
-7.47864077764765e-06
-2.62545289505111e-06
-2.3248800154861e-05
-3.13199938936053e-05
-1.29715650972171e-05
-2.65016065861591e-05
-6.2102139351714e-06
-2.64093639852391e-05
-1.10935350062707e-05
-3.61580047201705e-05
-2.6441485039183e-05
-2.0310179749346e-05
-1.81237890441715e-05
-2.46689962700229e-05
-3.407707073417e-05
-2.20135713982732e-05
-1.98762209105956e-05
-9.35407011412105e-06
-8.57125043956647e-06
-1.70333828779931e-05
-5.5761480902177e-06
-2.98666789334672e-05
-3.64150007493033e-05
-1.23464252048496e-05
-2.28495732377392e-05
-1.64517740560326e-05
-9.18859048001403e-06
-1.3461326330794e-05
-1.90498049671504e-05
-2.01407492273939e-05
-4.59775431171268e-06
-1.16836316012067e-05
-6.62945485770409e-06
-2.90768409810509e-05
-8.8869227844726e-06
-3.24474828905883e-05
-1.7798057659971e-05
-1.85353915688969e-05
-1.10060503814177e-05
-2.70348287582921e-06
-7.00736726543408e-06
-1.76044118148558e-05
-1.51601734726109e-05
3.09177664808043e-06
-3.3590651794364e-05
1.4885488724294e-05
-1.80225942221617e-05
-1.55902847404951e-05
-1.86273603856406e-05
-5.05908369828979e-06
2.7166951136024e-06
-2.07653944037068e-05
-5.66739323307996e-07
-2.49034251573838e-05
-2.24881992521624e-05
-1.73938004855506e-05
-6.6156389081365e-07
-2.62841840748509e-05
-1.14060446716729e-05
-1.27471856226124e-05
-2.58442293601396e-05
-1.43740676693884e-05
-8.62259844639548e-06
-1.17704578622264e-05
-1.81374612904804e-05
-6.62557354785298e-06
-1.69422204179451e-05
-1.20719514875963e-05
-2.03217094745742e-05
-1.80536758597585e-05
-1.93247995773285e-05
-2.24788936030016e-05
-2.86133394982059e-05
-2.29150160193134e-05
-1.28319957030572e-05
-1.73021449863185e-05
-3.06428692069456e-05
-7.37972202428396e-06
-1.42215667768161e-05
-1.64733233497612e-05
8.21058248865897e-06
-2.42060847495729e-06
-2.0480519953219e-05
-1.4749242696241e-05
-1.3568785075026e-06
-2.65878450422012e-05
-1.54781885570194e-05
-3.91779228818914e-06
3.31110073633612e-06
-6.36164421019358e-06
1.14507175678748e-07
-2.95626870380196e-05
-2.54345496037138e-05
-2.3403994650443e-05
-1.6852365786054e-05
-2.04508491015568e-05
-1.45735748726095e-05
-2.79017553711601e-05
-2.25006350407305e-05
1.39951870719929e-06
-4.0712871774295e-05
2.67576995785823e-06
-1.8073828055734e-05
-2.97605982185465e-05
-6.83799618786485e-06
-1.71557446874592e-05
-5.86861874535046e-07
-1.84121935908649e-05
-2.38078210785199e-05
-2.94805503449816e-05
-1.45115635994844e-05
-1.82713340030614e-05
-1.51053284644198e-05
-4.15458391351458e-05
-1.98661138296478e-05
-2.98059051227607e-05
-2.04068549841537e-05
-1.68677908265376e-05
-3.62530885142091e-05
-8.81689844166749e-06
-2.39648661281482e-05
-2.73437253937076e-05
-4.6704685074686e-05
-2.49764121165236e-05
-1.32612615481713e-05
-1.2017845709049e-05
-1.71994337000905e-05
-9.26821252116105e-06
-3.27623623000648e-05
-1.60154038340743e-05
-1.19127351698494e-05
-1.41515743745152e-05
-3.11933172266334e-05
-1.93985921450709e-05
-1.90385847086731e-05
-5.98579948866584e-06
-1.89295646078833e-05
-1.65017829148419e-05
-1.63252031788045e-05
-9.27569949530655e-06
-2.01749597072837e-05
-1.61643038139782e-05
-6.09971151172677e-06
-9.86185185929856e-06
-2.25718231610286e-05
-2.22979897011339e-05
-1.71510317291675e-05
3.72893558496348e-06
-1.76167877789638e-05
-8.52812599785545e-06
-1.99042091024939e-06
-3.66575081384521e-05
-2.83672308606479e-05
2.37122094922743e-06
-5.87927758933966e-06
-2.5239479057617e-05
-1.80867200135701e-05
-1.72244799168585e-05
-1.86716715369142e-05
-7.11336401612508e-06
-5.98551030668257e-06
-1.99495385056166e-05
-3.13107321614726e-06
-1.05909874627066e-05
-1.76041511614577e-05
-6.33564074071357e-06
-1.09643724718616e-05
-1.83528401044358e-05
-7.28578185080336e-06
-2.83880514624095e-05
-2.11631614935389e-05
-1.79203815709426e-05
-3.12404441312019e-06
-1.71026967050358e-06
-2.30488595330516e-05
-5.30708907946314e-06
-1.5208626265269e-05
-1.21006592186989e-05
-1.71214865336083e-05
-2.49758944418626e-05
-5.96578168238909e-06
-1.7708017673752e-05
-2.07583104521283e-05
-1.68220039315417e-05
-3.70986949303014e-05
-2.58325742953187e-05
-1.70388594931199e-05
-2.06842823318058e-05
-1.45745019518988e-05
-7.11110269709178e-06
-2.38592251728255e-05
-1.50660694984702e-05
-2.20448871506173e-06
-1.52463182299122e-05
-2.85466735718089e-05
-1.52395923958142e-05
4.90928372852257e-07
-2.57029158339779e-05
-1.20161244764778e-05
-1.15764132060422e-05
-2.15900572758867e-05
4.72032781883544e-06
-7.65032622935573e-07
-2.4430712309753e-05
-2.80400200840494e-05
-4.31200914169847e-05
-3.29311282409001e-05
-1.79094827380077e-05
-2.05300393458463e-05
-1.71713082201194e-05
-3.03665945340582e-05
-2.11436572232958e-05
7.81427675132379e-07
-6.00099361107454e-06
-3.03438446253293e-06
-1.54674234821617e-05
-1.19728652343759e-05
-3.3582845339431e-05
-6.0490817936203e-06
5.87376064991784e-06
-7.08399350666127e-06
-2.87233522967949e-05
-1.84849236124835e-05
-2.09012959464046e-05
-1.84220460821163e-05
-2.92957661452055e-05
-1.69417452403013e-05
-3.47832487568912e-05
-2.45995308719882e-05
-6.94259895999217e-06
-1.10981341735228e-05
-1.48695073503173e-05
-2.21543490956331e-05
-9.79305149808091e-06
3.76056466037894e-06
-3.18268239324132e-05
-1.72088703534765e-05
-4.52388284873408e-06
-1.24078596690758e-05
-2.35768297505156e-05
-1.76327534056806e-05
-5.61264875855912e-06
-2.75027095525036e-05
-6.01186381978117e-06
-2.1205462569947e-05
-1.15422498347308e-05
-1.11740059275242e-05
2.57771778610519e-07
-1.67755376006511e-05
-2.12270076513105e-05
1.83459984059751e-06
-1.89545841817575e-05
-9.75691040861351e-06
-2.216151598843e-05
-1.54325143274853e-05
-1.49175391523058e-05
-6.27580324684493e-06
-1.05273712436881e-05
-1.07351033299602e-05
-2.14009229084562e-05
-1.65045601295758e-05
-2.78479240452576e-05
-1.26117277856428e-05
-1.41760384204781e-05
6.17282970383795e-06
-3.27677910634261e-05
-1.59666213902116e-05
-1.73382248479066e-05
-2.95158081133933e-05
-6.14899480854854e-06
-1.65460191762924e-06
-2.21542015103587e-05
-1.58208158881138e-05
-1.23458943684375e-05
7.30839298879708e-06
-1.70227404429326e-05
-1.05029165634807e-05
-1.66181759970569e-05
-2.14982755670912e-05
-7.78993621689698e-06
-2.15928546840584e-05
-3.42223718442636e-05
-1.77457240930709e-05
-1.22283103419926e-05
1.02282887506712e-05
-1.52598867875953e-05
2.86605307484878e-07
-9.98136265997997e-06
7.13241668966855e-06
-3.61987265104233e-05
-1.88701545026983e-05
-2.71251841019273e-05
-2.03139029243646e-05
-7.40137452486051e-06
-1.59667528619061e-05
-1.60993868907208e-05
-2.54848025924684e-05
-1.04366824486926e-05
-2.08614400287762e-05
-1.10953242744062e-05
-2.27821411949135e-05
-1.54832132725331e-05
-4.60710320380033e-06
-3.36599583890673e-05
-2.55143349316808e-05
-2.11614700475185e-05
-1.27231346587046e-05
-1.77944698699262e-05
-8.70411690061156e-06
-1.71481511964306e-05
-2.90809612296178e-05
-1.16852304215523e-05
-1.86866030064792e-05
-2.16422965548589e-05
-5.20957647859217e-06
-9.78214768936063e-06
-1.04555417759471e-05
-2.15847500944511e-05
-1.73967635704724e-05
-1.73340034358969e-05
-1.07947636418899e-05
-2.20713277714973e-05
-1.88866959944798e-05
-2.41161256085704e-05
-2.56495049690931e-05
-1.61339494400974e-05
-1.46890349952868e-05
-2.72552347518696e-05
-1.85652001033516e-05
-1.52991621987464e-07
-6.29321551576487e-06
-3.33717995655952e-05
-2.67123846345238e-05
-2.37257342995962e-05
-2.27950940790991e-05
-1.66433241931885e-05
-6.73682038826017e-06
-1.69969347896696e-05
-7.53312276366579e-06
-1.51546509446825e-05
-2.19908465268288e-05
-2.0551204005185e-05
-3.754378580845e-05
-2.5229732837279e-05
-8.71502668372437e-06
-1.11846458596524e-05
-2.098753478387e-05
-2.23320623690334e-05
7.87515844360293e-06
-1.62073924276176e-05
-1.61788664258595e-05
-1.12469093136419e-05
-4.21746716943869e-05
-9.13512789946496e-06
-2.3114551032015e-06
-4.72285719524567e-06
-2.11232881231755e-05
-2.83111436791388e-05
-2.00623272380176e-05
-2.31787645794941e-05
-2.55779992209107e-05
-2.40314238369746e-05
-1.67028059411216e-05
-2.90083883377807e-05
-1.86483564458279e-05
-1.77318006286655e-05
-2.35812199348846e-05
-2.23189148916224e-05
-2.06954784209773e-05
-9.47540059946469e-06
-7.56905384082783e-06
-2.69355450423544e-05
-2.87865164366305e-05
-8.35498736599985e-06
-1.05514348006308e-05
-2.12920153000489e-05
-7.94778552098778e-06
-1.50201907326264e-05
-3.20463637872745e-05
-1.78952746439334e-05
-2.17435180865222e-05
-2.88732658406431e-05
-4.08631123637169e-06
-1.71442077238936e-05
-9.30973442224803e-06
-4.37399758412156e-06
-2.17909535098661e-05
-2.63639702903287e-05
-1.4250560363855e-05
-1.32724602522376e-05
-6.94421520886281e-06
4.07091198894412e-07
-1.2147007700271e-05
-7.1940406689326e-06
-3.10695859286289e-05
-1.52606580871176e-05
-1.13252581097107e-05
-2.42014755124242e-05
-1.05334755706913e-05
-1.2739827445296e-05
1.29491167393362e-06
-9.36727826280645e-06
-7.09520929376514e-06
-3.72786083100435e-05
-1.05926507737018e-05
-2.95446994641805e-05
-6.94092839611441e-06
-1.11375041669989e-05
-1.77414525813117e-05
-2.50120282828026e-05
-1.31480658314991e-05
-2.41609072433117e-05
-2.03730707805762e-05
-3.76190215749702e-05
-1.84892022602262e-05
-9.42990808330687e-06
-1.32373917321386e-05
-6.07431037228814e-06
-2.13274191632385e-05
-4.36206133334481e-06
-2.70647169908327e-05
-4.74064339279459e-06
-1.74123024041873e-05
5.75049205195474e-06
-2.17771858919547e-05
-2.50702298804993e-05
-1.17929810820665e-05
-2.17906874240236e-05
-1.51421256871183e-05
-2.00699331565371e-05
-1.52281343500271e-05
-3.10109773343823e-05
-1.68862241634082e-05
-1.34694624155387e-05
-1.03506785604204e-05
-1.6760551144268e-05
-1.7463700437887e-05
-2.01615649825308e-05
-1.85448772039907e-05
-1.65539497463083e-05
-1.13167834440166e-05
-7.81102503939037e-06
-1.88783516456186e-05
-9.87595975075769e-06
-2.25898206628024e-05
-4.15369442800839e-05
-2.28514363296537e-05
-2.09659085977222e-05
-1.3968823571608e-05
-1.2296569733201e-05
-2.1645215988195e-05
-2.82038930637809e-05
-1.73484371534964e-05
-8.41741682878105e-06
-2.60702014598399e-05
-2.9053448479253e-05
-1.68924363077473e-05
5.37712727558324e-06
-1.92587779941048e-05
-2.51271023220948e-05
-2.10099781168013e-05
-2.94205810594934e-05
-2.7994367767806e-07
-2.45239585720149e-05
-2.62035075287534e-05
-1.8527318928007e-05
-1.05112692501894e-05
-1.1600611054607e-05
-2.08846648991527e-05
-2.55409732374585e-05
-1.34700978992013e-05
-1.93465897732061e-05
-2.97156603334158e-05
-1.23602203071835e-05
-3.49947062344281e-05
-6.88370976053074e-06
-7.11344910047913e-06
-2.92186473035703e-05
-1.57308897227883e-05
-1.88232866336054e-05
3.81742386968908e-06
-1.87526450456097e-05
-2.94290302745614e-05
-7.91246466196292e-06
-2.50568626601442e-06
-3.09274612845752e-05
-2.37114617633356e-05
-2.99393452187687e-05
-2.5446482942055e-05
-1.22714036903526e-05
-1.45918371621649e-05
-1.50672344727036e-05
-1.54042605724267e-06
-3.36859236376132e-06
-1.75952625581434e-05
-1.42153969138265e-05
-8.45713542649083e-06
-5.30844975819311e-06
-1.90319711704266e-05
-1.06634769424383e-05
-2.1663914371043e-05
5.41365120545589e-07
-1.29541954945752e-05
-1.90547803857743e-05
-6.95439923500395e-06
-2.01525605914099e-05
-2.0824532244669e-05
-2.51755275154231e-05
-9.13391992928735e-06
-1.65795683306181e-05
-3.89245824010377e-06
-1.79149062707188e-05
-2.33857838673915e-05
-1.01340479742444e-05
-2.87880560180676e-05
-1.12405004367228e-05
-2.21219596297036e-05
-2.33021162285854e-05
-2.01321132688489e-05
4.42338250286735e-06
-2.29397534725564e-05
-1.87838676398363e-05
-9.60896342106437e-06
1.06881992713686e-06
-5.127125119626e-06
-1.85247321808859e-05
-1.72070023758486e-05
-2.24540341987938e-05
-1.99885091709332e-05
-1.12138575220394e-05
-2.90706730546218e-05
-2.09090089576372e-05
-9.53227613973418e-06
-2.58545907896317e-05
-2.6622205995223e-05
1.02107608004353e-05
-2.45395499398181e-05
-2.03032409948807e-05
-2.27741777970005e-05
-1.55812182100181e-05
-7.69924556739608e-06
1.41358197077704e-06
-1.92963855376202e-06
-5.21333835335958e-06
-9.04266067556438e-06
-1.5030901818696e-05
4.64882926372108e-06
-2.05914893191564e-05
-1.60087420744469e-05
-1.61961387843304e-05
-2.04635342386885e-05
-2.47595534441996e-05
-1.77528023957295e-05
-1.14756424200492e-05
-1.4389132266333e-05
-9.72076343802224e-06
-7.71065333899101e-06
-1.60597331081891e-05
-1.60631262429306e-05
-2.87224281450179e-05
-3.29400335976426e-05
-4.39748499362199e-06
-2.59855074169828e-05
-6.47334190230747e-06
-2.69223420835103e-05
-1.67139128450933e-05
-1.07783518988095e-05
-3.00456216019255e-06
-2.73697436864036e-05
-1.49955914900372e-05
-6.35792274649585e-06
-3.33282225979044e-05
-2.5525686625027e-05
-5.53569823239272e-06
-2.05252336346889e-05
-2.64296599830098e-05
-1.007692499366e-05
-7.61218006514216e-06
-7.27782642423311e-06
-2.80183076980568e-05
-1.06735036901171e-05
-1.87214102780273e-05
-3.10860613002922e-05
-2.03656978262935e-05
-2.03307346279495e-05
-9.96761599824937e-06
-9.37577896100184e-06
-1.00282787426666e-05
-1.1521908121075e-05
-1.93458719414373e-05
-2.17396527837261e-05
-9.90701099582281e-06
-2.45033418056577e-05
-1.56530659489519e-05
4.59547173713213e-06
-4.93839007573663e-06
-4.89270980597178e-06
-3.84984333086367e-05
-1.28377853882313e-05
-1.65358827020658e-05
4.83606785322607e-06
-5.50331379036306e-07
-8.04723286182608e-06
-4.46411709673828e-06
-2.63536801467408e-05
-3.82431694864613e-05
-2.0613924243631e-05
-8.4762614207322e-06
-1.13658547030511e-05
-2.57525228136412e-05
-1.27231872744039e-05
-1.35305898442804e-05
-1.77337625985523e-05
-1.2503177628455e-05
-1.87802485213497e-05
8.9060325205487e-07
-1.05546677247225e-05
-1.78797562024245e-05
-4.73713405768386e-06
-7.53301476131025e-06
-1.09205987410988e-05
-1.28473627464575e-05
-2.1092422993187e-05
1.90731261959133e-07
-1.74925667257239e-05
-1.71147107543434e-07
-1.50443975857963e-06
-3.51709710816669e-05
-6.19068371219691e-06
-1.28658563355299e-05
2.5805122791468e-06
-2.15671516261131e-05
-1.85442905000629e-05
-1.46834588680696e-05
-4.71775271125141e-07
-3.90849242214111e-06
-9.61849160511063e-06
-2.42570580527976e-05
-1.62037421366588e-05
-1.33343962400651e-05
-1.08312267703189e-05
-1.72412615416278e-05
-1.13496020223526e-05
-1.12269760262041e-05
1.1540056175979e-06
-2.02824601597638e-05
-2.77271292603517e-05
-1.76231143205433e-05
-1.05496366843268e-05
-1.80655365576855e-05
-1.90471524401717e-05
-1.61218833236295e-05
-1.51825281638456e-05
-2.00222829830967e-05
-2.08075469254088e-05
-1.54954826202798e-05
-2.35458647889518e-05
-3.56646849654348e-05
-1.5846228382618e-05
-1.48397970737432e-05
-3.23556150908645e-05
-2.49046315291279e-05
-1.71577735131695e-05
-2.90926211380916e-05
-1.8108084667406e-05
-1.28257319822323e-05
-1.67122160586032e-05
-1.95391615888658e-06
-1.81684906380737e-05
-1.58864044288147e-05
-2.79151310148961e-05
-5.35579593698267e-07
-1.59894593713311e-05
-3.05321876325394e-05
-7.509816132764e-06
-2.39653385048986e-05
1.28282901943912e-06
-5.58319403229215e-06
-1.01293715131321e-05
-9.79664098507983e-06
-2.70683060902032e-05
-1.98330929659912e-05
-1.47104815320306e-05
-7.84426423335565e-06
-1.66611695881564e-05
-1.21262446561438e-05
-3.64099343960418e-05
-2.05213468181674e-05
-1.18365554870926e-05
-1.13872697758735e-05
-3.06664453262345e-05
-6.60776158244317e-06
-2.40913429278555e-05
-2.53551528559154e-05
-3.80318937966107e-06
-1.51781393105761e-05
-2.40321059956463e-05
-7.83416791633189e-06
-2.61363575576102e-05
-2.23282989183662e-05
-2.12061309394537e-05
-1.4334232945799e-05
-1.51800674110899e-05
-2.72079161965578e-06
-1.57379433633774e-05
-1.67831537283149e-05
-3.60322231159457e-05
-2.11536466092072e-05
-9.71638493037317e-06
-1.3417388235519e-05
-1.48504423476727e-05
-2.04529371859011e-05
-1.18087447291205e-05
-8.37077574844456e-06
-2.15690865817891e-05
-5.94631055550401e-06
-1.19684223388001e-05
-1.83550297380792e-05
-2.24092235511927e-05
2.7782099506197e-06
-3.13640299910961e-05
-3.45380809903889e-05
1.56795686237047e-06
-2.80912919295523e-05
-2.43806958204749e-05
-4.60927895411191e-05
-1.04209600832865e-05
-1.65552020647482e-05
-2.66676561245176e-05
-2.10148355620124e-05
-1.3107544275437e-05
-8.50745359989121e-06
3.92942582938525e-06
-2.55295627565722e-05
-1.31679339355567e-05
-7.70432655075038e-06
-1.85617033970764e-05
-2.24394785877198e-05
-1.79466683458375e-05
-1.32802392549746e-05
-9.44017918697692e-06
-2.28920146637203e-05
-3.28257897847523e-05
-2.51515108462703e-05
-1.45259126012403e-05
-5.67152097227537e-06
-1.17155603995875e-05
-1.61150366735358e-05
-8.57839941804133e-06
-1.75933758938817e-05
-1.71789362452984e-05
-2.58930144299308e-05
-3.59471919844644e-05
-2.40140088590339e-05
-3.47487873882036e-05
-2.44760734630389e-06
5.70514196936022e-07
-7.91311371144221e-06
-3.1339984153619e-05
-2.18363074680144e-06
-1.66717554110823e-05
-1.38680141391896e-05
-3.13471992940694e-05
-2.05433259727288e-05
1.97847991266398e-06
-1.3145128299852e-05
-2.02108722607708e-05
-3.18051979498368e-06
-1.65133486851551e-05
-1.55710752231754e-05
-1.19088285473018e-05
-1.08935305287937e-05
-2.04653596972216e-05
-1.81678488915888e-05
-2.35748864664812e-05
1.72058885715779e-06
-1.43001340976815e-05
-2.17993321695122e-05
-9.74423777387283e-06
-1.18187611527907e-05
-1.71484458966196e-05
-1.2818813549019e-05
-2.1691458138953e-05
-1.54805115651602e-05
-1.68754284490681e-05
8.25366958017207e-06
-2.76379165285586e-05
-2.01952050599431e-05
-9.13067237707048e-06
-3.44266427524119e-05
-1.87824877453646e-05
-1.80129471152441e-05
-1.64974026897284e-05
-2.8153629353967e-05
-2.89545088386261e-05
-1.0827341463624e-05
-3.24199175799344e-05
-3.42559110055693e-05
-3.03183593574386e-05
-2.28755886469998e-05
-1.27531173181955e-05
-2.96936719822256e-06
-2.81499267396687e-05
-7.27079194604329e-06
-4.62857871251388e-06
-1.54679618290481e-05
-1.35893525702155e-05
-2.08149990250385e-05
-7.35230035496735e-06
9.02404795555067e-06
-2.13982573938306e-05
3.66262139925825e-06
-1.80512247574299e-05
-2.2868416600793e-05
-8.50036739124165e-06
-2.97981991803653e-05
-2.50404207310665e-05
-1.01090853970851e-05
-8.48343911788115e-06
-1.94876565956042e-05
-1.9675807666114e-05
-1.99731639460647e-06
-1.92093729926381e-05
-3.490052012093e-05
-2.15790031770483e-05
-1.83449311455529e-05
-1.64040083547205e-05
-1.87495968666045e-05
-7.64952153572934e-06
-9.77133105179926e-06
-2.3830336428808e-05
-1.54132272293922e-05
-3.66805553016151e-05
-2.38101060602225e-05
-1.67448886132275e-05
-1.85861152842712e-05
-6.44201541131786e-06
-4.82008862437588e-06
-1.52688210116557e-05
-2.32875216037079e-05
-5.13245745016096e-07
-1.96155063748694e-06
-3.28751457520306e-06
3.70362244951472e-06
-9.82762071058737e-06
-3.09645525849817e-05
-1.45452153719084e-05
-9.94652172360404e-06
6.16672277395047e-07
-1.48434755023883e-05
-6.71089907942887e-06
-1.18290727747856e-05
-2.4182109809155e-05
-1.61522521919267e-05
-1.69656720524206e-05
-1.2090281113271e-06
-5.73315111956094e-06
-1.52485796919657e-05
-4.47553712344894e-06
-1.5479089243885e-05
-2.57728634040443e-05
-1.51774824038939e-05
-1.54998148404864e-05
-6.41102133011872e-06
-2.17619052446306e-05
-5.05356552663769e-06
-2.6619020238535e-05
-1.63709617262701e-05
-6.70339550139951e-06
-1.0788837183279e-05
-3.10305000897722e-05
-1.20644238423346e-05
-2.67484559465287e-05
-2.21121340453785e-05
-2.02826476052918e-05
-1.0269666399016e-05
-3.01189191612728e-05
-2.71588851588612e-06
-1.95896356365175e-05
-3.03998941264907e-05
-2.15540688186013e-05
-1.27527179424757e-05
2.12101271345539e-06
-2.50519671430365e-05
-1.88091951594477e-05
-3.97942645069034e-05
-1.66870737336515e-05
-2.26470936510982e-05
-1.93788156259893e-05
-2.07772052397306e-05
-1.87426643223652e-05
-1.69819587185915e-05
-3.27800160246664e-05
-2.01419517013369e-05
-1.01216263438105e-05
-1.5341988804496e-05
-2.79766941298951e-05
-1.6415758631409e-05
-1.13265679871112e-05
-1.40132946338652e-05
-1.98904059573781e-05
-1.5921049930614e-05
-2.05023321078713e-05
-2.59137157890531e-05
-1.29105621322461e-05
-4.01231417799602e-06
-3.37235264240553e-05
-2.22987672314341e-05
-2.24280623840579e-05
-1.99936066201178e-05
-1.63877604565483e-05
-3.63457060962522e-06
-3.95656879095575e-05
-9.94884084304787e-06
-2.05937272623223e-05
-3.38737899518494e-05
-1.82178237556544e-05
-1.86262867256644e-05
-3.66006320184745e-07
-8.3719033688397e-06
-2.58024294938396e-05
-2.16540465621787e-05
-2.25383347803425e-05
-3.56382336183098e-05
-2.38459839571871e-05
-6.54536879140724e-06
-9.53391063802628e-06
-1.23191265864979e-05
-2.54067082384343e-05
-3.33396773888887e-05
-1.73034675029127e-05
4.44251303753408e-06
-2.32224294270353e-05
-1.22671569081118e-05
-2.10549105543277e-05
-9.76718907473181e-06
-1.42263592673492e-05
-2.28679400409012e-05
-2.30835415841903e-05
-5.43794765955211e-06
-1.344092173777e-05
-1.14234284347215e-06
-1.75544847867372e-05
-3.58232524041592e-05
-1.71446480949809e-05
5.43864882679447e-06
-2.36379372813978e-05
-1.62994835264005e-05
-1.61900094160755e-05
-1.24003483291854e-05
-2.44351020397908e-05
-2.51587360891583e-05
-1.51575874220658e-05
-2.35361652881128e-05
-4.19314782620891e-06
-1.15539769672836e-05
-1.25337697385505e-05
-1.05981098635029e-05
-5.99774278036691e-06
-1.75008985571132e-05
-1.27664074488125e-05
-1.6087163439657e-05
-1.81749298816872e-05
-1.1541586232342e-05
-2.71742637619958e-06
-1.4416209081381e-05
-1.0483420012734e-05
-2.05628089196209e-05
-1.03095335706838e-05
-2.2916237570463e-05
-1.22553509941908e-05
-2.13066632574185e-05
-3.20597379414244e-05
-1.66574570861424e-05
1.30034140745517e-06
-5.25011455222942e-06
-3.20757178767786e-05
-5.28466258003883e-06
-1.05446014893557e-05
-1.25240355991148e-05
-1.91306832572839e-05
-1.23354714985761e-05
-1.34541581262061e-05
-1.09943978247893e-05
-1.70118726764109e-05
-2.01036648140411e-05
-1.75216780925188e-05
7.74467972475137e-06
-6.82913168122343e-06
-2.60900612342905e-05
-7.63459464494084e-06
-1.47479036485829e-05
-1.65460771295616e-05
-8.46253564950517e-06
-1.74822431924549e-05
-1.00280413048707e-05
-2.13966264485357e-06
-1.37058856619131e-05
-2.76664702967656e-05
-9.37814107031779e-06
3.21939917800967e-06
-2.94431948815731e-06
-2.60247480985655e-05
-1.71164232800079e-05
-2.27345471562192e-05
-1.52838819879876e-05
-2.33954488947159e-05
-2.71400288019996e-05
-2.30740794875747e-06
-2.46383445140852e-06
-8.63514739726112e-06
-1.869082606055e-05
-1.65324011085452e-05
-2.86020625721908e-05
-1.10016373525385e-05
-7.7501125653429e-06
-1.31797811160628e-05
-2.13812429252826e-05
-2.00673266489163e-05
-6.30487577330665e-06
-8.52864529662309e-06
-3.15604765085674e-05
-2.41194126501639e-05
-1.01609392164857e-05
-2.1765940411176e-05
-1.46188265957659e-05
-1.85848607171021e-05
-2.68068316858297e-05
-2.19435927829153e-05
-1.59981085852039e-05
-7.98613614773102e-06
-2.25039579241748e-05
-1.54308923761017e-05
-3.71413369537296e-05
-9.41759690287394e-06
-1.42537975191565e-05
-7.69412022912545e-06
-1.46575608031424e-05
-2.32103026509703e-05
-2.69453880911198e-05
-2.1602992204228e-05
-8.77572621828337e-06
-2.8032455086743e-05
-2.1490525839e-05
-1.90263699096047e-05
-1.05260382225261e-05
-1.93825671809643e-05
-1.54941043540034e-05
-3.37503042127254e-06
-3.80709667818129e-05
-1.80697398088537e-05
-2.19764353817995e-05
-2.46699981164133e-05
-2.13338977368221e-05
-1.26104638210773e-05
5.02343759478666e-07
-3.08266501987491e-05
-3.0369748696975e-05
-1.45282629559197e-05
-3.06945242181678e-05
-3.10369496236994e-05
-2.34474845377103e-05
-1.64455364132498e-05
-2.09686140628275e-05
-2.24969256782388e-05
-2.06747721168193e-05
-1.86881117292807e-05
-2.35378760017287e-05
-2.0677001834055e-05
-1.92241048192184e-05
5.19979057231251e-06
-1.01304403340789e-05
-2.20122480954422e-05
-2.63825698834676e-05
-1.38414643593999e-05
-1.59597149683351e-05
-1.5303668162995e-05
-1.94580430281339e-05
-3.23348662358248e-05
-2.07069132143449e-05
-1.14717604989202e-05
-3.31767733161152e-05
-2.13856832603093e-05
-1.30098207679132e-05
-6.32320002483046e-06
-3.37255249495676e-05
-9.26536070548056e-06
-1.31226468971872e-05
1.32737943709263e-05
-1.08492347544444e-05
-3.18350354797631e-05
-1.66041647273987e-05
5.60384677107438e-06
-1.77053117655372e-05
-1.84517366796946e-05
-1.88209302958237e-05
-1.60123116601061e-05
-1.61322915750795e-05
-3.66081387544175e-05
-1.7160683886018e-05
-9.93781467168954e-06
-7.52844211812523e-06
-8.57206726585912e-06
-2.97555341398938e-05
-1.75637370549081e-05
-2.07690082918773e-05
-1.07118477307586e-05
-2.76048379938071e-05
-1.97298008004739e-05
-1.18608736805291e-05
-1.85246507251315e-05
-1.30627947351248e-05
-5.7831445095023e-06
-1.15776316682846e-05
-2.11896713889254e-05
-1.56654989132723e-05
2.39404719352444e-06
-3.5222618929809e-05
-4.01679872914301e-05
-2.41785625481536e-05
-3.34098168286719e-05
-1.75155907986245e-05
-2.37865348771418e-05
-1.31733787328891e-05
-1.84731793315526e-05
-1.01769184012555e-05
-2.65279982305019e-05
-4.42810007229804e-05
-1.28050755187384e-06
-1.88916232838573e-05
-4.46101366034392e-06
-1.66684728276339e-05
-2.26802862959942e-05
-1.84650075763846e-05
-1.98849062121161e-05
-1.85657855348519e-05
3.33184140488711e-06
2.73724106455218e-06
-1.33870450615784e-05
-2.00951737333796e-05
-2.0961317949368e-05
-1.7465921904013e-05
-6.64338863196899e-06
-2.48716113892926e-05
-5.94069828079639e-06
-6.70365852909807e-06
-2.26576917430089e-05
-1.33352005914661e-05
-1.88001185951082e-05
-2.5704124046666e-05
-2.58489460021637e-05
-1.85105660053347e-05
-2.73467544700505e-05
-1.91742543333334e-05
-2.41925988253015e-05
-2.44890759174838e-05
-6.64762494120715e-07
-1.8673782089898e-05
-2.98167505330337e-05
-1.75634233531893e-05
-1.1851719580611e-05
-1.91642776349455e-05
-1.18882834448855e-05
-1.99826057881831e-05
-1.33993685013219e-05
-1.36652792819041e-05
-1.82184415846733e-05
-2.08870943829908e-05
-6.27345186263147e-06
-9.5889807436753e-06
-1.8731089968045e-05
-2.92100236384027e-05
-1.05704256040713e-06
-1.55704433248998e-05
-6.39751601755571e-06
-1.84294813411336e-05
-1.19900507116847e-05
-1.67195931562845e-05
-2.59439305744217e-05
-1.97398000936304e-05
-1.44125902677705e-05
-1.77981314498862e-05
-2.71897292971318e-05
-1.63145910647534e-05
-1.20387973743731e-05
-2.36918484202654e-05
-1.54881943586521e-05
-1.88060606332464e-05
-2.53549615953474e-05
-2.19975190610126e-05
-1.12527530566101e-05
-1.72957438172203e-05
-3.57621320413121e-06
-7.32594320367481e-06
-2.52103097649188e-05
-9.38168649082912e-06
-2.09393701889139e-05
-4.36206185700917e-05
-1.6718151517198e-07
-2.37463834455901e-05
-3.53284050979057e-05
-2.24517426717615e-05
-2.5852516130201e-05
-1.75561783860323e-05
-1.00661202743946e-05
-2.08868336982197e-05
-1.90377187645543e-05
-7.37787186491671e-06
-2.11978608898081e-06
-8.76018863501382e-06
-7.01970657951441e-06
-1.71905710610892e-05
-2.70039076700854e-05
-1.85249321612893e-05
-1.84157322170697e-05
-2.96330478251625e-05
-2.81369712078071e-05
-2.13611056610461e-05
-2.37834742558498e-05
-2.57425536691441e-05
-2.44090378088545e-05
-8.991598096173e-06
-5.95804864520245e-06
-1.59444112521624e-05
6.27177090162796e-06
-2.01418380669641e-05
-2.01822307736493e-05
-2.91146101978458e-05
-4.83422042791954e-06
-7.13870157467959e-06
-2.9875182596025e-05
-1.67097149271487e-05
-2.46125717090758e-05
-2.10025282366828e-05
-1.24936970054473e-05
-1.01736887983262e-05
-1.20632067086765e-06
-2.58591384521755e-05
-1.6931229390193e-05
-1.67937930235689e-05
-1.22621978870147e-05
-1.25393052807243e-05
-2.38387727654647e-05
-9.59941461546755e-06
-1.23282357906784e-05
-1.56193570003856e-05
-3.87322236688692e-05
-2.51025771128801e-05
-2.74180979403805e-05
-1.09764425350564e-05
-1.74587594874625e-05
-2.43587028874362e-05
-9.01236029023539e-06
-1.63023626515593e-05
-1.90089432929616e-05
-1.35643315557693e-05
-1.58175408377606e-06
-7.67668424466347e-06
-1.8087462534016e-05
-3.62903442576906e-05
-4.98526742631156e-07
-2.87065891120989e-05
-7.67785555466143e-06
-8.12704658321688e-06
-4.36586455458449e-07
-1.07358948705832e-05
-2.33082092256818e-05
-1.54510197983369e-05
-2.10677027047572e-05
-6.54060237110877e-06
-1.37008945235984e-05
-2.51056013276553e-05
-1.5299318988621e-05
-4.2795928415344e-05
-5.60054957527611e-06
-2.07163998687139e-05
-2.93266516438198e-05
-8.07273211954442e-06
-8.55810688884664e-06
-4.06256684252938e-05
-1.76319394686394e-05
-1.74438973428299e-05
-1.01577506439153e-05
-2.92078688031611e-06
