# Supplementary material for: Research on computational propagation and identification of mine microseismic signals based on deep learning
Source: PLoS One. 2025 Oct 22;20(10):e0334641. doi: 10.1371/journal.pone.0334641 (PMC12543183; doi:10.1371/journal.pone.0334641)
Supplement: S11 Data — (ZIP) [file pone.0334641.s011.zip › 000101100002635.xlsx_0.txt_24.txt.txt]

-4.37898637998203e-06
-2.3046097405542e-05
-1.76045905159025e-05
1.00757346988203e-05
-2.23520596245871e-05
-1.70351969872122e-05
-8.90867810808761e-06
-5.08223871092487e-06
-1.5425804775975e-05
-3.04282775668631e-05
-2.64150982258719e-05
-7.74436836498051e-06
-2.18400433576688e-05
-1.28991338213263e-05
-1.8988400131859e-05
-2.4838293875609e-05
-9.78712487276357e-06
-2.34121773143229e-05
3.7791149262153e-06
-7.48937062650598e-06
-4.3228968434799e-06
-2.08257101346284e-05
-3.25390369845473e-05
-1.69705278433182e-05
-1.97104680578347e-05
-7.12876042342999e-06
-1.48690718235257e-05
-5.50237037119775e-06
-2.89428558405972e-06
-2.40579008020541e-05
-2.58149962065783e-05
-1.39005232651475e-05
-1.41304792076484e-05
-2.73729044869691e-05
-1.85972770973754e-05
-1.72708316175681e-05
-1.77800721518983e-05
1.69845783273004e-06
-1.51728334172162e-06
-1.906575313898e-05
-4.98837158286306e-06
-1.88944344725971e-05
-1.79885720522582e-05
-8.2223828893585e-06
-6.50279264887076e-06
-1.79141412234991e-05
-2.6883331813217e-05
-1.2546464061069e-05
-7.89151331766939e-06
-1.56537270755744e-05
-2.09144008046727e-05
-1.53367179355958e-05
-1.26392972627331e-05
-1.10805246747956e-05
-2.34486973832906e-05
-1.63987007210828e-05
-2.07841675595743e-05
-5.87724976171018e-07
-3.78955002572806e-05
-1.75653442718513e-05
-1.05831294030966e-05
-1.12245887684655e-05
-1.4639925480572e-05
-1.78758306474341e-05
-2.43726101801113e-05
-3.03338524516284e-06
-2.74412727513355e-05
-2.66885136307809e-05
-2.83107015272067e-06
-2.95084344566392e-05
-8.38027383080617e-06
-2.89726791068216e-05
-3.70273017979411e-05
1.38246594180086e-05
-2.49184237382686e-05
-1.27212255494972e-05
-8.94057606616653e-06
-1.78126507356563e-05
7.57375569530934e-07
-1.20346047977385e-05
-1.70452162850058e-05
-3.63451741367928e-05
-1.34429727516895e-05
-2.73401269221857e-05
-3.58791601533403e-06
-8.56290430762996e-06
-1.97029067937651e-05
-3.40512586943272e-05
-2.34035618319226e-05
-4.64237576100773e-06
-1.2259941276164e-05
-2.02782010781396e-05
-2.2197796220301e-05
-2.18779176796378e-05
-3.5148243753758e-07
-1.2301439138683e-05
-1.88946945847945e-05
-6.29373470040383e-06
-1.76245201447305e-05
-1.3283754231516e-05
-8.13613317770003e-06
-3.37486149267912e-05
-1.38464825365395e-05
-2.12782014795828e-05
-1.82238806720321e-05
-9.28501394325721e-06
-4.44478188959381e-06
-2.91542698586617e-05
-1.67052275142199e-05
-2.38176128701381e-05
3.18146662652477e-06
-2.73891336054143e-05
8.10770273003964e-07
-3.708846932616e-06
-1.05590776926251e-05
-2.13802361826351e-05
3.22205608004182e-07
-1.77577849364896e-05
-2.41668249873847e-05
-1.66259219492874e-05
-1.0788374112271e-05
-6.78070478283385e-06
-1.23775055103699e-05
-8.18773499008761e-06
-2.43179430157464e-05
-1.67121418488581e-06
-9.4227239272715e-06
-1.41156921498704e-06
-1.71488028941708e-05
-3.1052002250673e-05
-1.5973665323659e-05
-1.44442321469262e-05
-1.66950585601829e-05
-1.20733537581647e-05
-2.03455130540994e-05
-7.17629414402152e-06
-2.51901113533224e-05
-1.59150680534603e-05
-1.19280252354707e-05
-2.3539417866332e-05
-1.47200535644894e-05
-3.98704832510657e-06
-1.58155438608035e-05
-2.71050824395113e-05
-1.14551846445872e-05
-1.12428851252842e-05
-1.23781706508446e-05
-1.76800496345672e-05
-6.03699136652131e-06
-7.53818134350877e-06
-3.69750083663069e-05
-1.55192432592956e-05
-1.99968876097834e-05
-2.15204930367936e-05
-1.10613267703332e-06
-3.13706677602086e-05
-1.95838915431126e-05
-2.20172200698642e-05
-9.76255816806431e-06
-1.98223765898819e-05
-6.33867047679816e-06
-2.22712181593098e-05
-2.03740123656139e-05
-1.13967978119525e-05
-1.92543103908126e-05
-2.33391091343115e-05
-1.88448756228083e-05
-6.76344795021487e-06
9.33952229698962e-06
-2.33486003061844e-05
-2.11440252312651e-05
-2.15552123924435e-05
-2.19028228773279e-05
-2.14369458870915e-05
-6.36927787444717e-06
-1.40101541467016e-05
-2.4939308175924e-05
-2.02791790272958e-05
-3.46342503558109e-05
-1.19655811734514e-05
-2.30535811299074e-05
-1.74343809630035e-05
-1.34537725907872e-05
-1.99804375982073e-05
-1.60108554591542e-05
-1.48018265297e-05
-8.74944489036147e-06
-1.38119906963605e-05
4.9353504054485e-06
-1.41756181536205e-05
-9.30763647068597e-06
-2.05382268349997e-05
-1.78279936950715e-05
-1.95320858612631e-05
-2.02119120527735e-05
-1.49393495431333e-05
-1.34165154205621e-05
-1.14173129817894e-05
-1.92023612554062e-05
-2.7420998445364e-05
-1.51162951067401e-05
-2.31790875947562e-05
-1.11044831652205e-05
-2.70283710833645e-05
-7.01967415774309e-06
-2.1402418977834e-06
-1.3350815881055e-05
-1.07355080174077e-05
-1.96601187945433e-05
-2.0913539283402e-05
-1.82176406720733e-05
-1.0996664073676e-05
-8.07409236084389e-06
-1.03486017015353e-05
-1.40954249201234e-05
-1.51977753516624e-05
-7.12428145497209e-06
-3.84097527986459e-05
-2.04575557152078e-05
-2.20618636973352e-05
-1.02875481325139e-05
-9.07574854478643e-06
-2.00058356701085e-05
-4.97912869616453e-06
-2.13043606532083e-05
-4.57228939970218e-05
-2.77087452801956e-05
-1.34140299970687e-05
2.38084427363618e-06
-1.50790745621479e-05
-2.54004464164065e-05
-2.07291541089064e-05
-2.03048307900172e-05
-2.65344854154557e-05
-1.22521825855806e-05
-5.61936927709899e-06
4.77552592379125e-07
-1.10746883924054e-06
-2.57234108395152e-05
-1.27296905077024e-05
-1.20411928631008e-05
-2.66062483282688e-05
-2.74743462664059e-05
7.43365823717438e-07
-2.18614669473171e-05
-7.12268435637605e-06
-1.37934588235522e-05
3.47850471907852e-06
-3.14560525201008e-05
-2.27277812211508e-05
-1.2226532545878e-05
-3.92216432321579e-05
-3.15780256075835e-05
-2.38659340627896e-05
-1.69752743536011e-05
-2.49858707052272e-05
-1.75840257426768e-05
-3.21789612808057e-05
-1.63524461172622e-05
-2.43659736157397e-05
-8.99854712134633e-06
-2.51238247696142e-06
-1.3849156961145e-05
-8.49874669673604e-06
-3.18456306199301e-05
-2.52587224406267e-05
-1.78375850685308e-05
-9.88805673150448e-06
-1.31117090605561e-05
-1.11259459308536e-05
-6.2092472742963e-06
-2.03637353322792e-05
-2.07586650565589e-05
-3.34686947136306e-05
-3.79480278851376e-06
-2.8128122079338e-05
5.94403590227068e-06
-8.7361781418469e-06
-4.25480371743056e-06
-3.46507568883451e-05
-1.2901934121729e-06
-1.35201831994113e-05
-3.1806073685095e-05
-1.2074714910927e-05
-1.56106518914906e-05
-9.600491743738e-06
-3.05505121860406e-05
-3.57005855737578e-06
-8.95269806519448e-06
-7.12914138749746e-06
-7.74912747828903e-06
-1.69707571695162e-05
-3.15580737154235e-05
-2.27804978212769e-05
-1.58542877221879e-05
-1.30562767026061e-05
-1.31711989019762e-05
-2.53543322666829e-05
-2.56688753482587e-05
-2.15826599624724e-05
-1.91065712460432e-05
-1.33705030104661e-05
-1.59576582125826e-05
-1.90268862996678e-05
-2.34193561608748e-05
-1.80953698759975e-05
-2.23008244366647e-05
-1.90555937467199e-05
-4.21578178603377e-05
-1.67351309357813e-05
-1.47794483419926e-05
-2.05858995188269e-05
-6.7055782214049e-06
-7.36283541397095e-06
-2.12555728458761e-05
-1.1788710967838e-05
-2.07526878140261e-05
-5.17483480925696e-06
-9.22526961887035e-06
-1.93986889667474e-05
-7.43440173523264e-06
-3.90318751288386e-06
-9.3314626544031e-06
-4.22089877506767e-06
-1.41835144205863e-05
-5.05142637869355e-06
-2.81531749898562e-05
-1.56932395086414e-05
-2.21712980584753e-05
-2.98555877925392e-05
-1.86961047385935e-05
-1.71816895075034e-06
-9.498250466352e-06
-1.44601484380918e-05
-1.27373912123569e-05
-1.22233678285191e-05
-9.2607514675543e-06
-1.2877578766945e-05
-3.48412139209462e-05
-1.52591054307626e-05
-6.49756646220204e-06
-1.28955036091845e-05
-2.32417505915068e-05
-1.13144790038855e-05
-3.06275296378772e-05
-1.42486107238405e-05
-3.15261661453194e-06
-2.93604001048333e-05
-1.32703505047338e-05
-9.51143313903042e-06
-1.39842263459248e-05
-1.02378883173713e-05
-1.64336826522114e-05
-2.10499042526771e-05
-1.9896015450234e-05
-2.44156267385346e-05
-2.26696133245363e-05
-8.13523565000389e-06
-2.21813211480825e-05
-1.0177286262067e-05
-7.08559613641246e-06
-1.84844476731723e-05
-6.52103270195642e-06
-1.49249110039216e-05
-2.70827305459864e-05
-2.88306002113568e-05
-1.92583181303241e-05
-2.02457509832414e-05
-8.91856554483638e-06
-2.70218520249819e-05
-1.12118114411507e-06
-6.86371827784052e-06
-2.04542773824787e-05
6.81476114801653e-07
-2.53823264448011e-05
-2.68469909992538e-05
6.45942172683533e-07
-2.04814165310264e-05
-1.09095485998755e-05
-3.68908669459246e-06
-2.52201911259756e-05
-1.66788328861898e-05
-2.033530076278e-05
-2.55053978705376e-05
-1.76823770377608e-05
-4.22849642651877e-05
-1.7277601669413e-05
-1.58423393256637e-05
-1.46852411041721e-05
-3.45974210733674e-05
-3.9351734353438e-05
-1.10714358364395e-05
-1.80781567859081e-05
-2.78064702395548e-05
-1.97045580904039e-05
-4.55502238328622e-06
-2.90846355845874e-05
-1.03753903243926e-05
-2.46055104830663e-05
-3.42436893290772e-05
-1.0326915665299e-05
-2.50125886413979e-05
-2.5568735755601e-05
-1.3510080048967e-05
-6.77551905159659e-06
-1.63557463962755e-05
-2.61214249768277e-05
-8.17882323960182e-06
-1.77633464008399e-05
-1.88258934053665e-05
-1.52974476230282e-05
-1.36080083376498e-05
-3.30577818246649e-06
-2.87216352566343e-05
-1.80330301959597e-05
-1.17018820235955e-05
-3.82045306404012e-07
-2.84271751521057e-05
-2.14148224186081e-05
-7.28392186878656e-06
3.88788288369983e-07
-9.73677873655404e-06
-2.73946238978669e-05
-3.98194677968009e-05
-8.05754061261339e-06
-9.63525028033514e-06
-2.72783321352817e-06
-1.74989493365131e-05
-1.16105581816074e-05
-1.34128774035207e-05
-2.37137631732388e-05
-1.71142054837993e-05
-9.27600147726368e-06
-1.49219283951229e-05
-1.95762881927234e-05
-7.47171072184484e-06
-1.81250539163899e-05
3.28838323675496e-06
-3.40485303923014e-05
-1.69062629113484e-05
-9.69399746130218e-06
-2.32918718125893e-05
-1.00811417199577e-05
-8.20553291994459e-06
-1.91604477000529e-05
-8.29599145298021e-06
-3.31784942603255e-05
-1.96357216876596e-05
-2.83779349919169e-05
-2.40911954466807e-05
-1.22876333993414e-05
-9.78576959562008e-06
-1.94551277457858e-05
-1.63386528974084e-05
-1.9942582492733e-05
-1.90404408349206e-05
-9.49268304499501e-06
-2.17369495821153e-05
-5.22234492275701e-06
-2.47622981177848e-05
-6.64385367817287e-06
-3.18317614520413e-05
-1.47468798638515e-05
-2.30292490354626e-05
-6.82778222905989e-06
-1.1698657027287e-05
-2.69588312575497e-05
-2.10354934440762e-05
-1.9266411395869e-05
-3.25658583551188e-05
-1.5552108245409e-05
-8.29779882773678e-06
-1.88530150376176e-05
-8.55338537950555e-06
-2.37349346061022e-05
-3.24954296529538e-05
-1.26400969116021e-05
-1.49594468025518e-05
-2.48431607842534e-05
-1.44700848376871e-05
-1.81575579076872e-06
-3.74410345130429e-05
-1.71304675862211e-05
-4.30276405882453e-05
-1.11429792887026e-05
-2.39773341232202e-05
-3.08238761208994e-05
-1.43855793995042e-05
-2.65280712999037e-05
-3.17063297655514e-06
-1.75989091893161e-06
-4.75504433829553e-06
-3.30548467331875e-05
-2.57063109007711e-05
-3.68976474184188e-05
-6.8460025370181e-06
-1.12096782558326e-05
-3.29007649143602e-05
-2.28322120777183e-05
-1.69277874431866e-05
-1.57112162309764e-05
-1.50412867949808e-05
-5.46003127539546e-06
-7.88823321503397e-06
-1.52796559090575e-05
-1.46341117803617e-05
-1.85054904803028e-05
-1.76498796773878e-05
-2.55124680957172e-05
-2.3057250335965e-05
-2.47057010330703e-05
-2.3335172549781e-05
-1.88401593148653e-05
-7.39044069215273e-06
-7.1367261577516e-06
-8.40451146491282e-06
-2.25574322336313e-05
-4.24763141294514e-06
-2.94896255091769e-05
-2.50227477427881e-05
-1.24014063954939e-05
-2.03731711644495e-05
-9.79210737520914e-06
-1.64945372244461e-05
-1.16983025757286e-05
-3.14176335107131e-05
-2.47224555065602e-05
-8.47842210779725e-06
-1.0429506499979e-05
-2.58176817130355e-05
-3.02284374300146e-05
-1.96372165280054e-05
-1.12659944256797e-05
-6.50130094843565e-06
-1.11238605848293e-05
-2.19323802464608e-05
-2.7343700277835e-05
-1.58661184277912e-05
-3.56609149784305e-05
-1.9399543223182e-05
5.53518690269279e-06
-1.08622189679169e-05
-1.32557897003783e-05
-1.90729356157761e-05
-1.64070065120597e-05
-6.45616675897992e-06
-1.2330588788343e-05
-9.3502335096068e-06
-2.41613711184901e-05
-1.38371305913194e-05
-1.82169394118157e-05
-1.96195859239785e-05
-2.85336656091929e-05
-1.256151143582e-05
-2.39530735570117e-05
-9.88741145815518e-06
-1.05604451396462e-05
-1.90991731126087e-05
-7.92269880566584e-06
-3.69260498358994e-05
-1.56899278170972e-05
-1.59911889229059e-05
4.98588927159009e-06
-9.46070497870194e-06
-6.61560069759468e-06
-2.05082797435267e-05
-1.15170086458558e-05
-2.92024656349613e-05
-1.30189126043561e-05
-1.37075831986124e-05
-1.6588148601228e-05
-2.09888070980043e-05
-3.05630567727236e-05
-1.86544602418866e-05
-4.93893231314607e-06
-1.39656794282932e-05
-2.36172411215691e-05
-1.74450321605106e-05
-1.04237254846991e-05
-3.03318994127293e-05
-2.79483275423918e-05
-3.88861088748149e-05
-5.15304150870896e-06
-3.72989745249734e-05
-7.40892403237505e-06
-1.00810361941217e-05
-3.78298368989978e-05
-2.64268942279977e-05
-1.0236414271848e-05
-1.28080328027653e-05
-1.19662647615069e-05
-2.19488627975201e-05
-2.54652396673555e-05
-1.49629152047318e-05
4.36793238863096e-06
-1.5377632538384e-05
-8.57705189180328e-06
1.25730910417021e-05
-2.57760340170585e-05
-2.71739761125762e-05
-5.37439110944916e-06
6.80934443138797e-08
-6.65132781830452e-06
-2.18184618719368e-05
-2.30009934059253e-05
-5.35392810816651e-06
-2.38093150640546e-05
-2.06076151106259e-05
-1.4363163701202e-05
-1.36715193954307e-05
-2.62510705944737e-05
-3.43624526439899e-05
-2.40333933591811e-05
-2.1758418951501e-05
-2.55893026708589e-05
-7.58382302792189e-06
-5.3777001699569e-06
-2.38887160621082e-05
-7.06301954584046e-06
2.7685900824394e-06
-5.20856239884531e-06
-1.96952048055912e-05
-7.37603707579788e-06
-2.07039508586104e-05
-2.81397662956914e-05
-1.00686187018038e-05
-3.18590871251591e-05
-1.16920180174792e-06
-2.53803221332174e-05
-2.95047991829339e-05
1.51847253346206e-06
-1.91379574524051e-05
-1.92830187433108e-05
-2.03606522804341e-05
-1.90268446524936e-05
-1.90381616579672e-05
-2.57454517757671e-05
-1.59816001856117e-05
-1.67376556009149e-05
-2.9648431092022e-05
-1.12331517231263e-05
-2.20373575301018e-05
-9.59591298740676e-06
-1.43908999099938e-06
-2.30270883688092e-05
-1.44701470420289e-05
-1.45383312603922e-05
-1.54561179154359e-05
-1.12465833788108e-05
-6.34527470195455e-06
-1.40567003961461e-05
-2.43294285450234e-05
-2.97562943786354e-05
-2.09650249219826e-05
-1.00375939253944e-05
-3.56452550128361e-05
-5.88504701408849e-06
-5.44600506109918e-06
-1.70031121411854e-05
-2.132930233488e-05
-1.79753040805697e-05
-1.84826069418606e-05
1.38015768259932e-06
-1.7913805032791e-05
-1.90386159881163e-05
-4.94161195647559e-06
-1.50023930661021e-05
-1.88133450826479e-05
6.52075205849892e-06
-3.2346987046076e-05
-2.37465368015825e-05
-1.59104511854797e-05
-5.29903171813797e-06
-1.37540467956501e-05
-1.7086015195274e-05
-1.11831093967501e-05
1.81642284024285e-06
-2.21139348530978e-05
-2.57066457990122e-05
-2.58336738555288e-05
-1.76176501082297e-05
-2.9876257738636e-05
-3.87227241891317e-06
-1.12192238956945e-05
-9.74309912995733e-06
-3.05103117677067e-06
-1.21406093485284e-05
-3.05017284727923e-05
-1.88276564301648e-05
-1.62155961153419e-05
-2.50464705225884e-05
-1.76416838145304e-05
-2.62810889152231e-05
-1.50560369828234e-05
-2.60855785055968e-05
-7.41541538236647e-06
-1.18755697097804e-05
-8.07902946911144e-08
-1.95287934665059e-05
-3.37256834971419e-05
-9.18735857550921e-06
-2.78488918611512e-05
-1.23847842483431e-05
-1.29198850887798e-05
-1.48491460887737e-05
-2.20456929157274e-05
-1.85930651571275e-05
-8.14497749680717e-06
-1.47764217862107e-05
-1.60582030227329e-05
-1.3902924125956e-05
-2.91361847171135e-05
-3.25988226099564e-05
-4.27821444291684e-06
2.95162359342802e-06
-8.97208784335306e-06
-1.90774385641545e-05
-2.80705755539101e-05
-2.98044197277621e-05
-2.21835069006563e-05
-1.78886160406414e-05
-2.35776009313248e-05
-1.95634003387635e-05
-2.91190612796788e-05
-8.94450621206883e-06
4.9465374512813e-06
-2.16280757152193e-05
1.68216551575857e-06
-1.53039806123856e-05
-2.26001612003588e-06
-9.18649021115631e-06
-1.78805947668164e-05
-1.16080813891983e-05
-2.85679672168038e-05
-1.66471597406715e-05
-7.43314094404318e-06
-7.46495101233964e-06
-1.36826422269263e-05
-2.73123087692675e-05
-3.36649094588034e-05
-1.11767806385848e-05
-9.01204963366295e-06
-1.51693497209723e-05
-3.46686856010335e-06
-1.42386426935777e-05
-2.30241802372587e-06
-2.25647694656531e-05
-1.30646500024994e-05
-1.35947867594691e-05
-2.01595967712782e-05
6.16492440700951e-06
-1.45403004719693e-06
-7.41790242313307e-06
-1.01842049691995e-05
-2.61965264360618e-05
-5.16358603199609e-06
-1.41854282971989e-05
-3.3193854884212e-07
-4.43917553236574e-06
-1.35139920656572e-05
-9.2700658665727e-06
-2.30337737700383e-05
-3.41927624961707e-06
-4.10221682644307e-06
-2.04949132465137e-05
-2.93920926664808e-05
-2.04607349740809e-05
-3.39446039390854e-06
-4.50086993740849e-05
-2.6739936914085e-05
-3.5595791018561e-05
-2.45411158281887e-05
-1.49766180835174e-05
-9.79046193205112e-06
-2.97292204520037e-05
-4.56958952720964e-05
-1.57631379280882e-05
-3.06810371844492e-06
-2.53535603088873e-05
-1.22045137656358e-05
-9.41262321209455e-06
-4.09629456581332e-05
-2.18201553916691e-05
-2.01678618140809e-05
-1.42964174614525e-05
-2.0787777340089e-05
-8.05365511301755e-06
-1.93448847454761e-05
1.5842788049074e-05
-1.2652972111425e-05
1.69650886035174e-06
-1.85775109643757e-05
-1.14843467540301e-05
-2.0706891525487e-05
-1.31235914516435e-05
-2.44590005340775e-05
-9.20178394436127e-06
-1.69499876325265e-05
-1.08607577386679e-05
-2.54947334908911e-05
-1.72471337937969e-05
-1.49165343238044e-05
-2.55544048581921e-05
-6.43055229263304e-06
-5.17107785504887e-06
-1.05817661431683e-05
-2.23358384611768e-05
-1.5193316397321e-05
-3.40614974943698e-05
-1.78466746221138e-05
-2.20061168841125e-05
-1.00960647625326e-05
4.9304332590945e-06
-3.21022546501723e-06
-2.75008223257539e-05
-2.79392366219156e-05
-1.31816830055589e-05
-4.07472521846436e-06
-2.05652544769061e-05
-1.28904815024369e-06
-1.63433544664816e-05
-1.4329836344966e-05
-9.53369903143953e-06
-3.29358630644392e-05
-2.39169073844624e-05
-2.49216910435229e-05
-2.93517164320016e-05
-1.14372253756926e-05
-7.93812825444384e-06
-1.45649236367074e-05
-2.90582895175665e-05
-9.98225009000257e-06
-2.57251633374049e-05
-2.76975724529437e-05
-2.02351082443546e-05
-7.93509963233747e-06
-7.03680260131552e-06
-1.23286402797098e-05
-2.48092788608073e-05
-2.49306488214143e-06
-1.34169493222215e-05
-1.90889922415916e-05
-5.74755843372869e-06
-3.10361049232008e-05
-4.94513526770376e-06
-7.87908626110486e-06
-1.24774070687412e-05
-8.22581659029983e-06
-1.49950565055128e-06
-1.20381697291344e-05
-5.63426845234792e-06
-1.31827912685685e-05
-8.26553028949457e-06
-1.19032112773708e-05
-2.08770594189576e-05
-1.37146350121642e-05
-8.45847432225125e-06
-1.05953331339721e-05
-3.85045625809407e-05
-2.40639115245233e-05
-1.08431778180706e-05
-2.02739514097439e-05
-1.6093491256518e-05
-5.86226927029498e-06
-1.86846676581319e-05
-1.28214842649526e-05
-2.63036977271493e-05
-2.12418224140795e-05
-1.35591666077119e-05
-7.8395701808496e-06
-4.76126779538862e-06
-2.62233212926518e-05
-3.03630384999425e-05
-1.93057212115883e-05
6.01391929588537e-06
-7.9974570999405e-06
-1.43597677382382e-05
-1.2205414952693e-05
-2.77933266531963e-05
-1.24056894129237e-05
-1.08600349894957e-05
-4.29031446324713e-06
-2.71501563805875e-05
-1.96467580355628e-05
-1.98569911553692e-05
-9.13244975943234e-06
-3.23610255720703e-05
-1.30426764336009e-05
-2.2806187153128e-05
-2.45263561129877e-06
-1.38778879381036e-05
-2.91327572171999e-05
-1.11811890901425e-05
-1.36540204952336e-05
-7.42667932478e-06
-2.4555628535883e-05
-1.41895537909578e-05
-1.05580874764308e-05
-1.48432524872158e-05
-2.67759160449269e-05
-4.73342580008729e-06
-1.47094385966293e-05
-2.68791011573044e-07
-1.20272833627569e-05
-2.01173023953829e-05
-2.94754658989768e-05
-2.02662851279874e-05
-5.42954762606991e-06
-1.16179349605786e-05
-1.99803796239378e-05
-1.84194806771216e-05
-1.6739652137307e-05
-1.04683075661671e-05
-3.26065562455502e-06
-1.99500095924026e-06
-2.65615577016258e-05
-2.25624263153286e-05
-2.39336135774575e-05
-3.90317808255553e-06
-2.919811387559e-05
1.35029916436234e-06
-1.90529797737401e-05
-2.61187439275281e-05
-1.07604129649303e-06
-7.74512689695073e-06
-1.72555834914696e-05
-8.12263393861379e-06
-2.67342542598931e-05
-1.06772279731049e-05
-1.43076367906515e-05
2.67731227626593e-06
-1.26888856131685e-05
-1.55522324137634e-05
-1.98579756617176e-05
-3.02015438911003e-05
-9.37928383682696e-06
-4.16102957753471e-06
-4.96886369258129e-06
-2.63498733796133e-05
-1.4167836188988e-06
-2.14178738630578e-05
-2.50022332336722e-05
-2.97228830080301e-05
-1.62732716599417e-05
-1.55872976856554e-05
-1.84868537443856e-05
-3.7456847934139e-05
-1.22950474613277e-05
-2.00756983255409e-05
-2.58105506452746e-06
-2.55150546840699e-05
5.30620146337179e-07
-2.03277219470225e-05
-1.29397062253347e-05
1.02550793167429e-06
-1.67002006768509e-05
-2.17720932845889e-05
-6.67444802111842e-06
-2.07053135421746e-05
-7.50073783773484e-06
-1.1520650713195e-05
-2.67815744035535e-05
-6.80123435165979e-06
-1.04384911880166e-05
-1.59101772830702e-05
-6.3816142120757e-06
-2.01579612128028e-05
-2.11952324019818e-05
-9.12518918982299e-06
-2.07002579114871e-06
-1.79049147228391e-05
9.27536966595591e-06
-1.52481065832373e-05
-2.95600237206009e-05
-1.53366943708873e-05
-5.01476123065358e-06
-2.31694539560886e-05
-2.97953230941343e-05
-2.18970656184254e-05
-5.97123968585808e-06
-4.77389528151094e-06
-3.33695017779481e-06
-8.52224842645991e-06
-1.33031896215223e-05
-2.63560960750165e-05
-1.51982859847491e-05
-7.35562858193827e-06
-2.2250635143198e-06
1.87322648344363e-06
-2.38662908837295e-05
4.05010377382071e-07
-3.01174250721754e-05
-1.28583340153574e-05
-8.93764047585623e-06
-2.0689872413513e-05
-1.51695694956649e-05
-3.72584094955319e-05
-1.56448275872962e-05
-1.65668749872274e-06
-1.25373075533695e-05
-5.09217641512492e-06
-1.60275948402007e-05
-1.83828957958137e-05
-2.18345992431454e-05
-2.95917955532267e-05
2.36486959285872e-07
-9.20028834447081e-06
-2.24127603468025e-05
-1.95046911366403e-05
-8.17652364034531e-06
-4.55027898140576e-06
-1.91300016440187e-05
-1.83894837060056e-05
-5.09745601383004e-06
-1.59359626215692e-06
-1.79185564245202e-05
-2.40245651492393e-05
-8.51892383417208e-06
-2.2278543177367e-05
-2.12026483489161e-05
1.80434703977644e-06
-1.03973551666767e-05
-1.81951021516804e-05
-2.96324862246384e-05
-1.93386786128866e-05
-1.15444583124248e-05
-2.24163246001336e-05
-2.76283471032388e-05
-3.86844749383025e-06
-1.85187342101416e-05
-2.46791668573012e-05
-1.1228458647912e-05
-1.14290289237783e-05
-1.26495461535963e-05
-7.69289841836918e-06
-8.79410493843906e-06
-2.11194257361644e-05
-1.86373387705544e-05
6.34860042743582e-06
-1.81071782029531e-05
-2.33227184782555e-05
-2.1384119354426e-05
-1.71418638855942e-05
-2.5489405605076e-05
-5.18092052432297e-06
-1.62137474086036e-05
-2.09688025485306e-05
-2.60354742095105e-05
-1.583696302244e-05
-3.05473446768345e-07
-2.99503349536974e-05
-3.36386176234657e-05
-8.07635422772272e-06
-4.06606173890243e-06
-2.04286135628953e-05
-9.94533102344444e-06
-1.21264650147894e-05
-1.61211197748814e-06
-2.34460831231024e-05
-3.04462101273465e-06
-1.72875283979371e-05
-2.38526947791106e-05
-1.54407428555406e-05
-8.14514661428764e-06
-2.10351630179096e-05
-1.5479394770154e-05
-1.17809658772926e-05
-6.52601308744592e-06
-7.4576686748018e-06
-6.19292512170358e-06
-8.51358101273766e-06
-2.10127962699979e-06
2.62725616649284e-08
-2.45853075699948e-06
-3.57286304838098e-05
-3.85530734149146e-06
-7.27822959033663e-06
-1.62094610355913e-05
-2.22710829440206e-05
-3.33052858087804e-05
-1.43576498408256e-05
-2.56136157361933e-05
-2.04080962671531e-05
-2.62197808089022e-05
-1.38703767873542e-05
-8.59823108927221e-06
-2.01899402117376e-05
-1.71326963747599e-05
-2.16761317070657e-05
-1.57022911899818e-05
-1.61472643379111e-05
-1.94123518053649e-05
-2.96038806240951e-05
-1.52226893523653e-05
-7.98584144179204e-06
-2.36573866312135e-05
-1.44624751762925e-05
-6.752184480001e-06
-9.23316620715985e-06
-1.37685524416873e-05
-9.67856995419634e-06
-8.56126821282489e-06
-2.23736578466199e-05
-3.69672135128465e-06
-2.59946102922201e-05
-2.01226252161872e-05
-2.04621030796091e-05
-1.50515608250918e-05
-1.00199236918504e-05
-3.12332857843008e-05
-1.0756387181395e-05
4.63502582547297e-06
-1.50130381310404e-05
-1.22157929614035e-05
-1.3065472972401e-05
-2.31302128783122e-05
-1.17221251940788e-05
-3.94447676375569e-05
-1.86415387731608e-05
-1.02534115755078e-05
-1.40527249386837e-05
-7.64970735308654e-06
-2.20922554505766e-05
-2.73216587252352e-05
-1.68141696371816e-05
-3.29554558522497e-05
-3.83013875443308e-06
-1.31328948977713e-05
-2.85241405529419e-05
-1.78164327211332e-05
-2.05302633724548e-05
-3.26976837005436e-05
-1.4301174647995e-05
-4.77956943016903e-05
-1.70986878581805e-05
-2.04876741501806e-05
-2.26761379746538e-05
-1.21427577529561e-05
-1.80137471331146e-05
-1.73432976657236e-05
-8.72069288053892e-06
-2.91290409358966e-05
-3.72294759121532e-05
-7.9178400715272e-06
-2.82606210389021e-05
2.47913075826606e-06
-2.23787237886777e-05
-5.65245109130492e-06
-2.3698039020417e-05
-1.30101888221203e-05
-1.98967686604278e-05
-2.03650414301559e-05
-3.49015468314078e-05
-1.21657493080515e-05
-3.08699104607887e-05
-2.1852419434295e-05
-2.4381151892886e-05
-1.80872126191821e-05
-2.66010602195148e-05
-2.24150009659483e-05
-2.16608277132525e-05
-2.15746960125549e-05
-2.81725393219425e-05
-2.50375598957422e-05
-1.63898631499002e-06
-1.70211928292632e-05
-1.1177020290559e-05
-3.06111414490493e-05
-1.65492206998185e-05
-3.30489053036549e-05
-2.5526138592983e-05
-1.20125129701775e-05
-2.60990176236661e-05
-2.46261296602703e-05
6.34774162370051e-07
-1.84276699376085e-05
2.2599778730575e-07
-3.53893448816054e-05
-2.76833957922675e-05
-1.56116621846638e-05
-7.76481551664538e-06
-5.85272943821943e-06
-2.39441269438034e-05
-1.16593065399635e-05
-2.31674972005158e-05
5.51083924191137e-06
-7.3222395775263e-06
-2.57573900957955e-05
-2.09988698364241e-05
-3.9546258865848e-05
-1.17462075425313e-06
-2.18004511691609e-05
1.06341884611735e-06
-2.61485384342361e-05
-2.21523716708644e-05
-9.45243712631475e-06
-2.08127505421336e-05
-1.84257151073376e-05
-2.79487790004546e-05
-1.80536431897119e-05
-2.76209648128475e-05
-1.21784986336948e-05
9.98895505608941e-06
-1.98935336267969e-05
-1.38833495536943e-05
9.26231955143266e-06
9.75806518883602e-06
-2.06621467193655e-05
-1.85701478213249e-05
-2.08834396289626e-05
-8.44371854443188e-06
-3.59530799805087e-05
-3.14070836651174e-05
1.05436694033204e-05
-3.50021937952748e-05
-2.08402175567768e-05
-1.33290124141987e-05
-1.18803081671075e-05
-1.07698681308851e-05
-2.07142676181013e-05
-1.90783781749418e-05
-1.91466924889383e-05
-7.4442135055798e-06
-1.3495973119536e-07
-2.03197258001904e-05
-1.62744034786484e-05
-1.39844958125594e-05
-1.23625525905235e-05
-1.18082754960294e-05
-8.35804533855759e-06
-1.95501435988499e-05
-1.95691923081789e-05
-1.17799384006367e-05
-3.56722020208208e-06
-2.4820711079612e-05
-1.84859712952953e-05
-2.25334737305253e-05
-9.44233995648496e-06
-3.01869381321808e-05
-2.46589021477368e-05
-3.57163420795007e-05
5.64945817274621e-06
-1.60126286829745e-05
-2.13548249603325e-05
-1.27330620412174e-05
-2.34334087203932e-05
-9.53338713870099e-06
-1.73600828485044e-05
-2.06289764567408e-05
-2.17013462896482e-05
-2.66403522837986e-05
-5.47904770766739e-06
3.99793822027264e-06
-8.53186260809717e-06
-4.45991943344318e-06
-2.91271894452729e-05
-1.25575399124085e-05
-1.61309712371718e-05
-3.07660868841356e-05
-1.30950928514597e-05
-1.92754330104644e-05
-2.17601406845502e-05
-1.30237584426552e-05
-9.64881818825977e-06
-2.24101249001686e-05
-1.07199765619597e-05
-2.39827402750685e-05
-4.7322076923705e-06
-3.61533484044664e-05
-3.09600372741846e-05
-2.61992578703784e-05
-2.04371330813015e-07
-1.5142562867156e-05
-1.83498485818654e-05
-1.38052806260151e-05
-3.07262960048756e-05
-1.41764430235451e-05
-9.24249026395249e-06
-8.20938431846068e-06
-2.0226638131515e-05
-1.98244259796199e-05
-2.60092666975143e-05
-1.06558826457491e-05
-7.78809382231615e-06
-1.72771503469517e-05
-2.16040375333918e-05
-1.28778671293669e-05
-1.51784928296996e-05
-2.25150363300882e-06
-1.84300822122168e-05
-3.10237367875457e-05
-3.11013539924698e-05
-1.64456728405503e-05
-3.28765530307291e-05
-3.21409525172369e-05
-2.18304162185034e-05
-1.99328299678934e-05
-2.38801623864831e-05
-1.1450411522883e-05
-4.40661725707961e-06
-2.37634967700253e-05
-7.10531830510368e-06
-3.32041815823569e-05
-2.21429784522592e-05
-2.20766420195769e-05
-3.42464985532001e-05
-1.28807527001995e-05
-1.45294646590078e-05
-1.54289686344104e-05
-1.63119499986482e-05
-1.54219766529268e-05
-1.7632745635005e-05
-6.65609036508402e-06
-1.7529234082466e-05
-3.21531826324141e-05
-1.09516276535546e-07
-3.99311459180602e-05
-4.98314983250467e-06
-1.00887156159959e-05
-6.67057585742997e-06
-6.74587786685482e-06
-1.62660665665699e-05
-1.32752749152066e-05
-2.74719301236253e-05
-1.49913394990769e-05
-2.6767400823847e-05
-2.31575327638583e-05
-1.66479888859486e-05
-1.5123014508063e-05
7.26637255921843e-06
-3.31683238477104e-05
-2.44501379604026e-05
-2.0012272374651e-05
-1.81734924791447e-05
-2.8854384858969e-05
-2.50145810281847e-05
-2.66789570503242e-05
-3.38826033551211e-05
-2.07333399076087e-05
-1.59967455737834e-05
-1.1498558337645e-05
-2.31559380659374e-05
4.5792156398648e-06
-2.05959046327699e-05
-4.39450108805389e-06
-2.36665195445735e-05
-2.28929587745329e-05
-2.14532962770038e-05
-2.19460378480615e-05
-1.8260059054822e-05
-3.51988138307039e-05
-3.9552161256389e-05
-6.48843748858717e-06
-4.82406365489516e-06
-2.34377970873607e-05
-3.25396063048159e-06
2.47950142162802e-06
-3.14756493626142e-05
-2.31943804875871e-05
-1.41259885991495e-05
-2.67739913090508e-05
-7.928700358482e-06
-3.30812018022428e-05
-1.70557719423353e-05
-1.08500201010863e-05
-9.01073610234506e-06
-2.42895584341692e-05
-1.95483814015894e-05
-1.63900867904018e-05
-3.44576055703698e-06
-1.12502907869677e-05
-3.04701422491619e-05
-1.69637243636969e-05
4.06233789099846e-06
-2.15514183284981e-05
-2.21067851039083e-05
-1.04263663075604e-06
-1.31698080852929e-05
-6.98665207722508e-06
-1.64457191956247e-05
-3.24046394604844e-06
-7.15529744001811e-06
-1.22153044279583e-05
-1.50863744700131e-05
-2.089321410691e-05
-1.75300277093454e-05
-2.99628128337444e-05
-1.89942558223384e-05
-3.20725858071121e-05
-1.79776896898204e-05
-1.53895952818328e-05
-2.04513610858863e-05
-1.04795591133926e-05
-6.41404740738334e-06
-1.74759626192384e-06
-2.41048750063594e-05
-6.16329268463003e-06
-2.16032635662962e-05
-2.68024785271692e-05
-4.10324657691133e-05
-6.84545727432662e-06
-1.15387759972706e-06
-9.11769900862225e-06
-2.12888570486082e-05
2.33139409342536e-06
-7.30177412323459e-06
-8.66738422188204e-06
-2.75513249334646e-05
-1.75745256817799e-06
-2.46872469356532e-05
-4.01129057899273e-05
-3.28853767231465e-06
-7.01570789311167e-06
-2.61597553932703e-05
-1.62074658529342e-05
-1.71755931573758e-05
-1.74858968791603e-05
-2.79795133039758e-05
-2.93387499546408e-05
-1.88197612731368e-05
-3.33820053012772e-05
-6.86938170167305e-06
-1.18230491589826e-05
-1.0254961988027e-05
-1.15026721037371e-05
-7.71735708812044e-06
-1.27629760352776e-05
-1.4595215646964e-05
-2.18702298705617e-05
-7.12629399278881e-06
4.23188319266133e-06
-1.38845667813399e-05
-1.58727502101881e-05
-2.69786109935817e-05
-3.32934685663057e-05
-2.20347112008063e-05
-1.106548784543e-05
-1.43277997816287e-05
-1.48612321643926e-05
-4.37032422570964e-05
-2.33957105223045e-05
-1.65492622649109e-05
-1.93554708681657e-05
-1.94870087483434e-05
-1.13713176401956e-05
1.97662693423229e-06
-9.78631933710671e-06
-8.54572150335171e-06
-3.03227546247645e-05
6.59135951835808e-06
-1.10253356530173e-05
-3.10424434715785e-05
-3.46204236092001e-05
-1.66597042878857e-05
-1.50972977422573e-05
-1.60432415301944e-05
-1.07927712177675e-05
-1.79453125905531e-05
-2.37892010119372e-05
-1.98352084510943e-05
-3.41874265555882e-05
-8.81646363220177e-06
-2.25253065932286e-05
-2.58018840579247e-05
-3.1809146280751e-05
-1.60937998470804e-05
-7.84941673088518e-06
-2.02601527083664e-05
-1.67391692551409e-05
-2.28802087908142e-05
-8.48724974130501e-06
-1.52873575056841e-05
-3.02203414007352e-06
-1.16309725947293e-05
-2.22859693806992e-06
-1.21188040452202e-05
-1.19783995013919e-05
4.78261205746034e-06
-3.01388880547795e-06
-1.26942839150028e-05
-1.63964474258264e-05
-9.34895912438111e-06
2.52287808373127e-06
-6.48487222909628e-06
-1.93030962248166e-05
-1.61971163317922e-05
-2.28520274274626e-05
-1.33575450809634e-05
-1.56666039124601e-05
-2.01436677839745e-05
-2.89174774724278e-05
-6.7259338892675e-06
-1.71948552159787e-05
-1.44496110339531e-05
-1.94220257293167e-05
-8.46499977434557e-06
-2.72990934932252e-05
-1.32811300843746e-05
-4.46503737545867e-06
-2.92992128425611e-05
-2.36783675500545e-05
-2.62313510077657e-05
-1.94242656293589e-05
4.59983404095837e-06
-2.8436061415702e-05
-3.00108370529706e-05
-2.81350254093717e-05
-1.88524676410285e-05
-1.97862015916126e-05
-2.10575469519711e-05
-8.60149827271483e-06
-1.06715130848558e-05
-1.13540189852766e-05
-3.2338975941293e-06
-1.73735854988964e-05
-1.67409112090736e-05
-2.11625305003223e-05
-1.66262609477221e-05
-4.08778683508361e-06
-9.00683661991348e-06
1.58546183975631e-06
-2.48343844456494e-05
-1.08720413710631e-05
-2.5208683983775e-05
-1.79797376418031e-05
-1.24691835036733e-05
-2.35212417315684e-05
-2.07677809955565e-05
-2.31652538693632e-05
-1.66023359542817e-05
-3.84247463876689e-06
-2.28900738015434e-05
-1.80699482408276e-06
-2.16788892102597e-05
-1.78901552045157e-05
-3.36081707007894e-05
-2.59813202505727e-05
-1.32254447902238e-05
-1.74252982101924e-05
-1.24330532816846e-05
8.33609620374628e-06
-2.94713109794403e-05
-3.05623024005016e-06
-6.09928645704204e-06
-3.25030269592817e-05
-2.67032378044914e-05
-2.49742916731818e-05
-2.01460529949069e-05
-2.44522574420942e-05
-4.60004825335346e-06
-2.28067418719407e-05
-2.47364032131993e-05
-1.35655169007912e-05
-7.55329107868272e-06
-1.82594026690229e-05
-2.86583700308112e-05
-8.36530562439819e-06
-1.68407317373621e-05
-2.13456168010346e-05
-1.62039437273633e-05
-1.78497294893126e-05
-2.48208248651182e-05
-3.35092875196645e-05
-2.98901182843536e-05
-2.35970862247759e-05
-7.71300215010442e-06
-9.79918767664387e-06
-1.5814651782975e-05
-3.09586268534722e-05
-1.62084417069599e-05
6.55049469553229e-06
-1.63029228591563e-05
-1.98238961688748e-05
-1.47372143324439e-05
-2.22258904109416e-05
8.36668980232757e-06
-9.45105572107922e-06
-2.75233839938711e-05
-1.94908610713262e-06
-3.09461853582197e-05
-1.61601417001023e-05
-6.5506757704297e-07
-2.63610706548896e-05
-6.24360799008897e-06
-2.57422977420585e-05
-7.59769679807659e-06
-7.46940983697225e-06
-1.0612727244345e-05
-3.44406030923335e-05
-1.14802588781533e-05
-2.67489918565063e-05
-2.67097994418404e-05
-2.02900476146878e-05
-2.80391465653651e-05
-1.73402136189921e-05
1.12225250779495e-07
-1.92392678330237e-05
-7.53529311078065e-06
-1.68828084371904e-05
-4.31029809056897e-06
-3.11338888811605e-05
-2.06723241658453e-05
-1.56608961442967e-05
-1.46765396997541e-05
-1.01471569113882e-05
-1.59354483225646e-05
-4.29085175568705e-05
-1.33405810695032e-05
-3.19447121553665e-05
-3.18629331767033e-05
-1.33811207641892e-05
-1.2402662154726e-05
-1.78888743123779e-05
-9.64270073907127e-06
-3.09822445571006e-05
-1.28028163693621e-05
-7.36695875206109e-06
-3.00470807212966e-05
-2.14009797779282e-05
-8.15532100677615e-06
-2.67367443044874e-05
-1.65068227365092e-05
-3.55071380686139e-05
1.01039120454941e-05
-1.43010015806546e-05
4.51602743319e-06
-1.60212171990341e-05
-4.64781349399491e-05
-2.49484303439878e-05
-1.72387299952022e-05
-1.61621810305764e-05
-2.44768108467475e-05
-1.71636065831552e-05
1.8090202444127e-06
-1.15696337913057e-05
-1.33412590049733e-05
-3.49411450955207e-05
-2.85856405628007e-05
-3.02412254094995e-05
-1.09918649910444e-05
-1.01328275612834e-05
-6.80811490505006e-06
-7.22976802260287e-06
-1.21978189211034e-05
-1.78888973756035e-05
-8.7639349483206e-07
-2.14454958331505e-05
-1.76948162299039e-05
-1.34084797346977e-05
-1.78627081517061e-05
-2.6131666684715e-05
-3.13016590271892e-05
-7.88356642090368e-06
-1.9709845047065e-05
-2.15398690303337e-05
-3.85916364116054e-05
-3.27165486203907e-05
-1.81581588681361e-05
-2.81205417377554e-05
-1.04902220234138e-05
-7.83810373201263e-06
-8.3976157209688e-06
-2.02693209929721e-05
-4.06560483274981e-05
-9.88500865876817e-06
-3.13294631717324e-05
-1.75744112946404e-05
-6.70246254280923e-06
-1.36987271815352e-05
-1.19549586259161e-05
-4.16670908301476e-06
-1.38103319722313e-05
-9.96922927590796e-06
2.37707008863285e-07
-1.64755595072562e-05
-1.47833025087799e-05
-4.2259100566764e-05
-1.24227882341907e-05
-1.57605189551536e-05
-1.07287416857205e-05
7.30153868399555e-06
-2.49270407194366e-05
-8.1763159807865e-06
-4.8537299316711e-06
-8.18987311595299e-06
-1.08422010089445e-05
-1.36167117632038e-05
-2.49598116980729e-05
-2.33384318222127e-05
-7.7498378782972e-06
-2.38045019680634e-05
-1.7537530858081e-05
-1.3832889103129e-05
-2.53443162198351e-05
-2.14353256439968e-05
-1.52795835260845e-05
-1.8618360941787e-05
-1.29827055316892e-05
-2.39209421346202e-05
-1.38511297440814e-05
-2.42656415319006e-05
-5.95962791043586e-06
-1.46176193576074e-05
-7.79845931542483e-06
-2.21223209120817e-05
-2.77616079776183e-05
-2.27577687465566e-05
-1.39408501380054e-05
-1.37820729088278e-05
-1.05708880455527e-05
-1.20662631611863e-05
-1.59521830660422e-05
-1.13968208034954e-05
5.14317998549248e-06
-2.81316358867799e-05
-1.69496680754043e-05
-1.6004428394699e-05
-1.7567807444554e-05
-9.32355588669849e-06
-3.62613987232347e-06
-1.35444208562815e-05
-1.48454526380544e-05
-1.26253786323788e-05
-1.67680398971893e-05
-9.14383610239924e-06
-1.51035909335112e-05
-2.55713107383586e-05
-1.55073866025942e-05
-2.00893056452729e-05
-2.14009162284087e-05
-9.41879118032497e-06
-1.07522665146563e-06
-2.38566747497294e-05
-1.89628653618447e-05
-1.50552635927552e-05
-1.39910504206938e-05
-3.40365194009382e-05
-1.850103027456e-05
-3.10119777216702e-05
-4.17805850007651e-05
-4.80445606455382e-06
-2.44342591795863e-05
-1.69324222341258e-05
-2.44708967823071e-05
-9.68862819520916e-06
-1.1961127097401e-05
-2.34965757128009e-05
-6.10719816056524e-06
-1.5449077019961e-05
-2.30697569059207e-05
1.81442112589264e-06
-2.2310573670097e-05
-2.59744435601907e-05
-3.89467337864814e-05
-1.90774975640752e-05
-1.9100877294843e-05
-1.79530957952086e-05
-3.14852995240481e-05
-2.84189356913748e-05
-1.44805373895792e-05
-1.21523342026366e-05
-5.35115828452959e-06
-2.95627258916381e-05
-2.2311728641601e-05
-1.78912413329323e-05
-1.23208570716187e-05
-5.09154093724616e-06
-1.42172836838672e-05
-1.38855402856218e-06
-1.4378319601016e-05
-2.84052401069387e-05
-1.1200999661612e-05
-1.77851006019858e-05
-4.31540556683256e-06
-1.88984155342111e-05
-2.12455889159993e-05
-3.99550757340271e-05
-1.22209284077195e-05
-2.63366836174227e-05
-3.61777598790975e-05
-3.84796383221994e-06
-9.75182414453165e-06
-1.22605465873142e-05
-1.21148151884392e-05
-4.72962472257454e-06
-1.25691065268505e-05
9.00399197322239e-07
-2.74180333069277e-05
-2.01062392585135e-05
-3.85792704686671e-05
-2.13327241362195e-05
-1.5601535298614e-07
-2.81915206654168e-05
-1.05277944223959e-05
-2.79365003359251e-05
-3.43166056223347e-05
-3.53189634375519e-05
-1.78245554409904e-05
-1.97630742556379e-05
-1.90528486421101e-05
-5.76321476383408e-06
-1.74586315534169e-05
-9.29534031197462e-06
-5.34856009660019e-06
3.9649755616096e-08
-1.99540433254139e-05
-2.18697602462087e-06
-3.70251124127636e-06
-1.83226222941748e-05
-3.63601692409488e-05
-1.88768001559003e-05
-8.1406099750431e-06
-1.06973002250906e-05
-7.61312210804282e-06
-1.81067664485151e-05
-2.20983099674073e-05
-6.41374055665601e-06
-3.32662471905605e-06
-1.03120814357504e-05
-7.30685372087713e-06
-1.83413694062546e-05
-2.81163737335031e-06
-1.54821363853523e-05
-9.2248540792204e-06
-2.6193440221703e-05
-7.64399179425702e-06
-1.52029664407161e-05
-1.11580695152489e-05
-1.83180485040475e-07
-1.34788424714793e-05
-2.57011181558753e-05
2.80264958409677e-06
-1.54355100215307e-05
-1.38257504868537e-05
-7.75149360872328e-06
-5.44178762585848e-06
-2.09391141301001e-05
-2.99219659414433e-05
-1.19528577227025e-05
-2.00191513478662e-05
-5.67165032686739e-06
-3.6523903377681e-05
-1.35092380602776e-05
-8.07757703189026e-06
-2.58983466770542e-05
-2.8390138136938e-05
-1.83882059008317e-05
-1.51976474804195e-05
-2.16019263955209e-05
-3.07644898746497e-05
-2.08515151926177e-05
-1.7323812228e-05
-1.99667318122585e-05
-1.44852113101442e-05
-1.48948423469782e-05
-7.20944601533587e-06
-1.49183986858007e-05
-2.44510154984399e-05
-2.68757881095602e-05
-1.67739209695584e-05
-1.44404302853452e-05
-1.63365793939257e-05
-3.85618220757902e-06
-1.39116357934312e-05
-1.94858993276635e-05
-1.56367131977427e-05
-1.55907588941483e-05
-1.52877586736514e-05
-1.16271582427591e-05
-6.70550738283889e-06
-2.00637461194764e-05
-2.14126878552584e-05
-1.16490682768824e-05
-8.07121802469853e-06
-1.50422126044437e-05
-2.47584927280055e-05
-1.11558802307535e-05
-1.07865915674897e-05
-2.61648437580173e-05
-7.14450340611436e-06
-2.38214492198506e-05
1.68320428844229e-06
-1.50796941959883e-05
-1.99696945843752e-05
-2.33123475153109e-05
-1.92026293858708e-05
-1.8162262814962e-05
-1.83670964183134e-05
-1.14218282172249e-05
-2.62419778425316e-05
-1.81358441982943e-05
-1.05169881014968e-05
-1.36301593154028e-05
2.89774095256926e-07
-1.07208289970226e-05
-1.13178370735737e-05
-1.07351203950485e-05
-1.71741264282494e-05
-1.26735527543265e-05
-1.18840157095697e-05
-1.82017191013264e-05
-2.43668177822561e-05
-2.60152042245317e-05
-9.51726543999685e-06
-2.29439202821308e-05
-2.74394940321552e-05
-4.1078901658982e-06
-1.07833536683704e-05
-1.89057254115359e-05
-5.08695112710089e-06
-1.01450006808782e-05
-2.57576397967566e-05
-7.65708899628341e-06
-1.88754792773543e-05
-1.02312045537974e-05
-1.34682021593852e-05
-9.2460913293774e-06
-2.20174169516658e-05
-3.13570917674954e-05
-4.20460846703721e-05
-1.76402325612498e-05
-2.08194450536054e-05
-5.55606873579476e-06
-1.51706290767142e-05
9.50703011575977e-06
-8.31484424521598e-06
-2.95504755527117e-05
-2.19028402344401e-05
-1.44406952638598e-05
-1.12042519425012e-05
-1.7760937231696e-05
-1.11853977155342e-05
-1.17923038833846e-05
-7.18715968913146e-07
-3.14166015360055e-05
-5.38876826166761e-06
-9.99103037176934e-06
-9.29430440538728e-06
-2.17962985657425e-05
-4.49470354218517e-06
-1.71235888263464e-05
-8.04266307767731e-06
-1.61056704548375e-05
-5.65113384173364e-06
-1.77588337268933e-05
-1.97541952079179e-05
2.4997151909367e-07
-2.36509697897728e-06
-8.45497060517205e-06
-2.5434736162473e-05
-2.14912644555069e-05
-1.43000649035599e-05
-2.36562305474048e-05
-2.39687001947233e-05
3.17145803689235e-07
-1.24588758004046e-05
-2.16624616869276e-05
-2.03694783551164e-05
-2.1613910757468e-05
-2.5538049120007e-05
-2.72193284664559e-05
-2.39309166050225e-05
1.71723132462479e-06
-1.21319648376885e-05
-1.65413822246623e-05
-4.03192714803998e-06
-2.2960113714853e-05
-9.73248348448932e-06
-2.4356974377537e-05
-2.95730731618439e-05
-9.82004962537358e-06
-1.35044604226397e-05
-1.92373613155331e-05
-3.82571034266895e-05
-1.30034292061242e-05
1.43505816564713e-07
-2.41798139591646e-05
-1.95558815504598e-05
-1.67580380325447e-05
-2.31741446763392e-05
-1.72416053401787e-05
-1.81600208429648e-05
-8.61478818898757e-06
-1.50753131411222e-05
-3.536354751881e-05
-7.85024566650075e-06
1.56264536817041e-06
-2.73875457084646e-06
-3.07035765541012e-05
-5.35375441320541e-06
-1.74615590466043e-05
-1.82256682170104e-05
-2.01967338399369e-05
-7.87421038095481e-06
-1.10571854661412e-05
-1.62341663900065e-05
-2.94150565164643e-05
-1.77824895420208e-05
-1.90721485929874e-05
-8.58814533966259e-06
-5.70190618349674e-06
-2.85410895738048e-05
-1.17968699789652e-05
-1.40639998642104e-05
-2.4469903053798e-06
-6.85458088943647e-06
-1.22830559320349e-05
-1.73822966784777e-06
-1.31670635566714e-05
-4.22068427224185e-05
-2.76016667036021e-06
-5.52751414033158e-06
-1.26746970030503e-05
-9.9761698396833e-06
-2.56915626591215e-05
-3.83524931477405e-06
-6.62605636606097e-06
-1.41924044909767e-05
-1.63275961108842e-05
-1.05422926674402e-05
9.10380193564355e-06
-1.80883951594912e-05
-1.09870365064572e-05
-1.59960545384237e-05
-1.51536549799103e-05
-2.31950959585191e-05
2.25100724337248e-06
-1.6988000629874e-05
-3.19389078495894e-06
-1.37445156413472e-05
-2.14209404267737e-05
9.10086586741307e-07
-1.01061485222077e-05
-1.02947369538807e-05
-1.06924802687431e-05
-1.10729808029308e-05
-1.94531404484322e-05
-1.45293394665031e-06
-1.80056670988673e-05
-2.64758909386431e-05
-2.42824916762367e-05
-9.90939434955692e-06
-2.83588050605772e-05
9.32488483350523e-06
-1.18540281369562e-05
-1.39924420308359e-05
-4.25480879748166e-06
-2.95906271758582e-06
-2.78307328904948e-05
-1.91873868315923e-05
-1.01389121749028e-05
-1.93963972386214e-05
-2.03733603133622e-05
-5.72140983475428e-06
-2.49495679709437e-05
-1.84140287694438e-05
-1.31109149048936e-05
-9.54860132627421e-06
-1.40235869036457e-05
-2.8540791732316e-05
-1.11126853852855e-05
-2.2210786712125e-05
-3.08852737645533e-05
-7.84436815194465e-06
-6.10242913884721e-06
-7.60041223276301e-06
-1.76396613998796e-05
-9.9665422724119e-06
-1.33940381054821e-05
-8.74555196499907e-06
-2.31710221209505e-05
-3.46982262634262e-06
-2.9115646604606e-05
-1.08282339928549e-05
2.03005420235813e-07
-2.56043350062993e-05
-2.80254565871767e-05
-1.29607268798634e-05
-9.99998764606332e-06
-1.61106856451385e-05
-2.53881260135906e-05
-3.09074967270622e-06
-1.14400202161872e-05
-2.63739453355236e-05
-1.4308750741943e-05
-7.02865573850804e-06
-3.26214630407154e-06
-1.79179381654892e-05
4.27716841595917e-06
-2.43520621349092e-05
-2.04661044141598e-05
-1.89625634415152e-05
3.07200608728017e-06
-2.55390123887267e-05
-2.79718041469586e-06
-2.60573449981336e-05
-9.79393823985845e-06
-3.32809815908678e-05
-3.4168856251734e-06
-2.64805694517041e-05
-2.09128226584824e-05
-2.2038541046202e-06
-5.51831645942964e-06
-1.94254057747577e-05
-1.89307999770332e-05
-1.54066645700404e-05
1.35479413959548e-05
-1.89039976199663e-05
-2.77646840057007e-05
-8.61609465383932e-06
-1.42880345033828e-05
-1.56652649077884e-05
-2.06979813338531e-07
-3.61476839912208e-07
-2.50347089489146e-05
-3.45260715235312e-05
-1.16164118532693e-05
-2.76896050820257e-05
-2.12572541536465e-05
-5.90211948914292e-06
-1.75240497086317e-05
-1.49756602191515e-05
-2.73248759632729e-05
-6.0953722840668e-06
-1.84957667380974e-07
-1.72490689558963e-05
-1.55596198483459e-05
-1.24431087621077e-05
-1.39981161415549e-05
-2.83236476508282e-05
-1.01121077854015e-05
-1.08557880864061e-05
-5.19730339968189e-06
-1.27742728494477e-05
-1.36598442884764e-06
-1.3033380174304e-05
-1.98800285759142e-05
-2.95562092216302e-06
-1.46333824186052e-05
-1.65749355247369e-05
-1.28245132552841e-05
-2.4980118911156e-05
-1.94258126033611e-05
-1.84272081578861e-05
-1.30446903352447e-05
-1.83722175851318e-05
-2.63791000063684e-05
-2.85116695606815e-05
-2.67024418164998e-05
-4.16107667418635e-06
-1.52855870596341e-06
-1.60188038795477e-05
-2.37518354069564e-05
-3.30919886513268e-06
-3.76739410940717e-06
-1.28518421615667e-05
-2.4095286842195e-05
-1.57006176599846e-05
-1.39208990226946e-05
-1.4838761519074e-05
-2.04463178958131e-05
-3.59888453071828e-07
-3.10789183101423e-05
-8.53409648099938e-06
-3.45344312957569e-05
-1.97810565608548e-05
-1.37676738774056e-05
-1.56225953543971e-05
-1.88029356010899e-05
-1.43476722615952e-05
-1.81137804243264e-05
-5.14618019869139e-06
7.75021968463656e-06
-1.76083193083718e-05
-9.90174290425764e-06
-2.68588826112782e-06
4.91333387143156e-06
-9.71859885026261e-06
-1.21136719453495e-05
-2.00486244213337e-05
-5.13128119640761e-06
-1.35197605880664e-05
-2.2079286403505e-05
-2.39712452389556e-05
-8.75614149630829e-06
-1.72598986552126e-05
-2.70813502156532e-05
-1.89436380116491e-05
-1.36979618401533e-05
-1.9755800916742e-05
-1.95564964207942e-05
-3.66846931382456e-05
-1.40957476294264e-05
-1.95108848507842e-05
-9.13701017300577e-06
-1.85042743505832e-05
-1.67650839760394e-05
-2.15688127399626e-05
-1.0870471545271e-05
-2.11469615719779e-05
-1.45880958245341e-05
-1.84995657655151e-05
-2.7470671639869e-05
-4.01801615247439e-05
-2.57224435731424e-05
-2.03452156270154e-05
-2.91784710457272e-05
-9.46392202240795e-06
-5.28714549514152e-06
-4.21215926427991e-06
-1.14511524776323e-05
-1.848692509182e-06
-2.4607986457274e-05
2.26791441136391e-06
-1.59839807137427e-06
-1.44261582818667e-05
-1.33625815368103e-06
-2.28324653757335e-05
1.51467315793524e-06
-2.25023020627963e-05
-2.01191475728012e-05
-2.34479319170931e-05
-1.59716982904567e-05
-2.42567870981768e-05
-2.23635196114666e-05
-5.79841454310094e-06
-2.92868426536299e-05
-1.97201084570705e-05
-1.08833333113954e-05
-3.40063947644547e-05
-3.21046577643539e-05
-2.49088751824986e-05
4.97647488729188e-06
-6.57104052344941e-07
-3.56788529589738e-06
-1.20573818029543e-05
-2.00609077280471e-05
-4.43224548950208e-06
-1.4074157875751e-05
-1.8187528721445e-05
-1.66239401020588e-05
-1.74261144548868e-05
-3.45350118804654e-05
-5.29668715668387e-06
-1.20996074371858e-05
-2.31141427046095e-07
-6.18833227249053e-06
-2.08135729289639e-05
-2.11936818102718e-05
-1.59651009771153e-05
-1.05766305224284e-05
-3.47507634842135e-06
-1.91966611930397e-05
-2.55032999529338e-06
-1.64893034597484e-05
-1.10287070261625e-05
-1.26193133141493e-05
-1.54486076828675e-05
-1.88505141727961e-05
-2.53915201576361e-05
-1.26966443169322e-05
-3.20176502958064e-05
-3.9786445397907e-05
-2.33366943422749e-05
-2.39787420822326e-05
-2.34383191626262e-05
-1.69136669048857e-05
-1.77794233322653e-05
-1.81875250159767e-05
-1.17895400747328e-05
-2.02985671045656e-05
-1.0157977242558e-05
-6.24387860913323e-07
-1.4176061052967e-05
-3.3234440708147e-06
-2.27381869022496e-05
-1.26395516623897e-05
-6.29250400414752e-06
-1.89822668293876e-05
-3.14319321588363e-06
-1.57040475297281e-05
-2.96615821048237e-06
-5.55829643768132e-06
-1.80007270577701e-05
-1.66920999662619e-05
-9.54365162049498e-06
-3.20637869252404e-06
-2.44156871067506e-05
-5.03243157896051e-06
-3.21590352014279e-05
-1.48573732853491e-05
-2.55238686022364e-05
-1.63643760902325e-05
-1.47365938931623e-05
-1.48953552378092e-05
-3.12340419810868e-05
8.21974580047702e-07
-1.57170707953553e-05
-2.318506550253e-05
-3.72267501638257e-05
3.46484096119122e-06
1.02879111565596e-06
-3.43686800547672e-05
-1.56169966536102e-05
-3.02862172179634e-05
-2.10029482773412e-05
-2.06333672485441e-05
-2.1014016140514e-05
-9.89959036265413e-06
-2.24592409060596e-05
-9.45198031920909e-06
-2.35459433155437e-05
-2.65095858718064e-05
-1.58726963615496e-05
-1.18374096743354e-05
2.87480380006661e-06
-1.68259141259492e-05
-2.12548709927195e-05
-3.17164208143761e-05
-1.67051183265633e-05
-1.03117202757386e-05
-1.91784862775297e-05
-6.80142554639891e-06
-2.94824810858749e-05
-1.85894253838319e-05
-1.40486606380439e-05
-2.2553056154775e-05
-2.41838145059661e-05
-6.00094393453487e-06
-1.68683986039175e-05
-2.35877818561052e-05
-2.76733983006206e-05
-3.91234428124529e-06
-1.04291219180201e-05
-2.11070742025283e-05
-2.49084309756533e-05
-2.86781328421405e-05
-1.78060716524444e-05
-2.15528728737481e-05
-2.11241686830874e-05
-2.10597460558249e-05
-2.82906712793218e-05
-2.64739697016929e-05
-1.56010336094971e-06
-2.79872785962873e-06
-1.97497452673114e-05
-3.70180992982696e-05
-2.1828387861884e-05
-1.69201836370697e-05
-1.85855206127896e-05
-3.11303215774047e-05
-1.64646485084217e-05
-3.16455326356793e-05
-1.4805928627405e-05
-3.67002137264714e-06
-1.52238654933518e-05
-1.3665613515993e-05
-2.34302252618107e-05
-2.24539079595826e-05
-2.45433682986215e-05
-1.91119551798014e-05
-3.34834605673585e-05
-1.70777335778869e-05
-8.44688380873557e-06
-2.12478600445568e-06
-1.11482458535216e-05
4.27698893252001e-06
-5.49157038878524e-06
-2.47635610246112e-05
-1.98727932204759e-05
-1.43031056571447e-05
-2.49453646405148e-05
-1.26515232232943e-05
-2.94313478897604e-05
-4.08264397922596e-05
-6.33467687448665e-06
-2.6566295779689e-05
-1.59594141611136e-05
2.98954964978966e-06
-1.20872594949088e-05
-1.03404368874451e-05
-8.63048129089508e-06
-2.75276035449902e-05
-2.48599513868535e-05
-9.21715667790605e-06
-4.46519052329975e-06
-1.27373306040672e-05
-4.0115456126645e-05
-1.81454188733525e-05
-1.2757570570679e-05
-1.47707447743813e-05
-2.96396564442886e-06
-3.03260793447911e-05
-8.73235864767432e-06
-2.49289444411151e-05
-2.64497656401481e-05
-2.14248923485516e-05
-1.35879645814316e-05
-1.280378667328e-05
1.98991262026474e-06
-1.77742410502312e-06
-5.70263680476823e-06
-2.40840370885503e-05
-1.08709022274274e-05
-2.61424705103091e-05
-1.65168660692234e-05
-3.15524627917808e-05
-1.41752926442701e-05
-1.91056261832809e-05
-6.82586776069225e-06
-4.67717207030979e-06
-2.07698362592548e-05
-2.33537427361394e-05
-8.05258276242668e-06
-2.34890674871287e-05
-1.97983377622693e-05
-1.94941611349573e-05
-2.85641304964039e-05
-2.03502980945248e-05
-2.21072170332186e-05
-2.10521868546351e-05
-3.19781784095959e-05
-6.84608788203974e-06
-2.33366420550258e-05
-1.81466927416318e-05
-1.2871555429011e-05
-1.36693979628965e-05
-1.3465147019615e-05
-1.54391050307202e-05
-1.22070486145545e-05
-1.2487626364457e-05
-3.11585402763267e-05
-3.09015898364017e-05
-1.09620179446606e-05
-1.67736108751525e-05
-1.90987640786312e-05
-1.72440578916454e-05
-2.33114841614383e-05
-2.18686043626589e-05
-2.33456575425399e-05
-1.16828056548628e-05
-5.7249620045107e-06
-2.14668390330955e-05
-1.93829886124631e-05
6.10622288333977e-07
-1.95451166262463e-05
-1.60867168608267e-05
-4.25554600572053e-05
-8.06426184843501e-06
-2.07138976447699e-05
-6.57103753950045e-06
-2.43462768893377e-08
3.18277230544344e-06
-2.84823899241404e-05
-2.59408102420141e-06
-1.97647070534147e-05
-3.38392522285918e-05
-1.04483669806967e-05
2.66194453122474e-06
-1.53530159598079e-05
-1.47871729698188e-05
-2.22558813203358e-05
-1.13254038614185e-05
-1.42025077196361e-05
-2.10659263704752e-05
5.8556354529534e-06
-7.07714959602594e-06
-1.61787820582296e-05
1.17985280803191e-06
-1.5094645153488e-06
-7.24217830756689e-06
-1.52425824839112e-05
-2.8063205136088e-06
-1.79982229052746e-05
-7.815955184458e-06
-2.34165787303353e-05
-2.38044756045032e-05
-1.8077690534167e-05
-1.43583749550212e-05
-2.5250428931729e-05
-4.48762005324562e-05
-2.12555485905336e-05
-2.81287232479824e-05
-2.09007947988264e-05
-1.12075875300649e-05
-1.42867719290734e-05
-1.29971544269639e-05
-1.0770590029353e-05
-1.55589542214156e-05
-1.2318583804534e-05
-1.13122993127207e-05
-1.46885990521327e-05
-1.34857709496911e-05
-2.61000049950004e-06
-1.013971005292e-05
-2.03688781853581e-05
-1.50097779047467e-05
-1.18411870710975e-05
-1.99066623177909e-05
-1.43201657419071e-05
-1.85855527740111e-05
-1.3570534825888e-05
-1.82156090155668e-05
1.47245658549203e-06
-2.83796322160589e-05
-2.26757053057698e-05
-4.21062355072986e-05
-1.87159825145524e-05
-1.55140970879445e-05
-1.03284243932939e-05
-2.01420030026605e-05
-2.43012854369907e-05
-1.32190949762144e-05
-2.27058226883888e-05
-1.84752143783071e-05
-2.50181004756334e-05
-1.94514310302793e-05
-1.7365824117674e-05
-3.50234635633899e-05
-3.10440191438998e-05
-6.01433270853479e-06
-1.80027402158807e-05
-2.44684018203562e-05
-8.41075363675483e-06
-2.6657378492736e-05
-1.10519588026047e-05
-3.62618184883905e-05
-2.16350486629788e-05
-1.44182670239623e-05
-1.79078832852057e-05
-2.77125105842661e-06
-7.59528265776977e-06
-1.39533555513365e-05
-1.93121597792629e-05
-2.50891708164306e-05
4.07332538369634e-06
-2.24443330572472e-05
-2.28260298249908e-05
-1.91696204211682e-05
-2.16178274075725e-05
-2.02342946969505e-05
-5.64791594343577e-06
-1.42026454300316e-05
-1.44316093277962e-05
-1.45552433478447e-05
-2.59139304600282e-05
-2.23914833425799e-05
8.75394097060847e-08
-9.70835914762694e-06
-3.24521254384161e-05
-2.24156643856537e-06
-2.69171251370655e-05
-2.50175592098634e-05
-3.05243170229351e-05
-8.70953153103441e-06
-2.30218409455353e-05
-2.40139177315144e-05
-2.17720845495701e-05
-2.34242021793994e-05
-1.76176724467761e-05
-1.22012885492882e-05
-1.51628192596e-05
-8.79814153546482e-06
-1.71351640423037e-05
-1.89990595204537e-05
-1.95210120302579e-05
-1.81725885020191e-05
-2.45756915886667e-05
-2.0807807274542e-05
3.09044386748808e-07
-1.72701194487913e-05
-2.25883102176185e-06
-1.89405532365156e-05
-2.88224178415933e-05
-5.61184903234186e-06
-5.71547798135339e-06
-1.52451384161616e-05
-6.19169677781705e-06
-2.10459846522292e-05
-2.71156956328328e-05
-7.07081178754173e-06
-1.87711597857552e-05
-1.05125938078932e-05
-4.17671083798831e-05
-2.11817454063315e-05
7.13173637987306e-06
-1.26953063347194e-05
-2.01296912889814e-05
-2.27632311246423e-05
-4.16238686903554e-05
-2.6273573380197e-05
-1.42738639562572e-05
-2.22325229021918e-05
-5.3499153374426e-06
-2.35296179547701e-05
-1.28099627462558e-05
-9.46129950111312e-06
-1.80880376008015e-05
-2.52590768988687e-05
-3.2933786244783e-05
-2.34706748654751e-05
-2.5072715534266e-05
-1.85205989048082e-05
-1.93453775539732e-05
-2.01888821718706e-05
1.54123399618889e-06
-2.18135474272515e-05
-1.01640898321205e-05
-1.44939907064865e-05
-2.98735214690491e-05
-6.04401088243727e-06
-1.74458331055479e-05
-2.34797102722256e-05
-3.18229815328111e-06
1.64771325543705e-06
-2.4421162064788e-05
-1.64076713920203e-05
1.08955995222929e-05
-2.29759293144692e-05
-2.46152485383477e-05
1.26832071389616e-06
-8.92904773201395e-06
9.14780756960593e-06
-1.64809294938895e-05
-2.38906762227693e-05
-1.17934647339759e-05
-1.52199224155759e-05
-1.49135920807405e-05
-1.09237991326371e-05
-2.0892176316068e-05
-3.06765042360146e-05
-1.08875610372077e-05
-4.11025923164456e-06
-2.73675836724593e-06
-1.33091263610247e-05
-9.53237466773061e-06
-9.0215596582669e-06
-2.48834816248276e-05
-8.75524768653525e-06
-3.74117289385417e-06
-1.07289878113849e-05
-2.8508245343616e-05
-1.0795475785042e-05
-2.3936788386856e-05
-1.82382958583205e-05
-1.32629257715358e-05
-1.04161710750872e-05
-8.87076427979896e-06
-4.34038028894263e-06
-4.47511397270906e-06
-2.67872578403643e-05
-2.51108253925716e-05
-1.93269164777318e-05
-1.3913470139296e-05
-1.07865091456342e-05
-2.68980423569703e-05
-2.03917306565513e-05
-1.14079929950902e-05
-2.72770724251759e-05
-1.09437014018278e-05
-9.84406901521889e-06
-1.08678028546011e-05
-2.23135820487946e-05
-1.53520474181986e-05
-2.6748763361266e-05
-3.15923551172818e-05
-1.78737720488288e-05
-2.31138349350438e-05
-1.55519576108131e-05
-1.44221448043503e-05
-1.78121851443971e-05
-2.33698567610292e-05
-1.97446168192283e-05
-6.60380648008756e-06
-2.16183092524856e-05
-1.9528184109881e-05
-8.53811954767598e-06
-1.68277162741005e-05
-1.61457846547071e-05
-2.00794421625773e-05
-2.67777240425363e-05
-4.41052124401698e-05
-1.94851472298728e-05
-6.84522081162432e-06
-2.46249152339174e-05
-3.33834359926854e-05
-2.09741313348932e-05
-5.11416199662675e-06
-2.5621145496693e-05
-9.33024536877677e-06
1.07730362810755e-05
-1.85872204496546e-05
-1.17047807068624e-05
-1.21699437340817e-05
-3.03025821891048e-05
-1.4990370907933e-05
-1.08271115283813e-05
-1.02946467908403e-05
-1.85513926617079e-05
-9.16167834477618e-06
-1.35991019108727e-05
-2.59034386000297e-05
-3.17643088354777e-05
-3.67257064660032e-05
-2.82163389723865e-05
1.89190011673966e-06
-5.50978075047076e-06
-2.71472194732322e-06
-1.34949670322636e-05
-1.49896529903282e-05
-9.36127933033374e-06
-2.0999349731285e-05
-1.23260606296574e-05
-1.30071390275599e-05
-5.92447757132959e-06
5.75407313500638e-06
-1.21705441619534e-05
-2.05840654403684e-05
-2.1161720391155e-05
-2.1360782855735e-05
-2.1742779540978e-05
7.14729705094523e-06
-8.56942240667433e-06
-3.011170847544e-05
-1.8746852360121e-05
-2.3272638654214e-05
-1.37591328585616e-05
-1.7947969285561e-05
-2.16954504033796e-05
-5.66757949199924e-06
-1.47124485789571e-05
-1.43369413879852e-05
-2.55112125345615e-05
-4.7519774770493e-06
-2.16282222025227e-05
-1.44936657786805e-05
-2.4672770565738e-06
-1.56768364880347e-05
-9.5819000742936e-06
3.22089456038034e-06
-5.19786388677924e-06
-1.12498771067936e-05
-2.56640491653412e-05
-1.70647326208475e-05
-6.47614298431416e-06
-2.30165961034527e-05
-1.45336087828276e-05
-3.62011142306505e-06
-1.42622668959404e-05
-2.44781956308032e-05
1.10473203520326e-06
-3.14441412466028e-05
-2.28039573963586e-05
-4.97608191196011e-06
-2.22253359502241e-05
-3.27059619512894e-05
-3.34677235023129e-05
-2.36179148380129e-05
-1.7822212196649e-05
-8.67172926023724e-06
-1.69987176489347e-05
-1.34545736971436e-05
-2.21891721286102e-05
-1.6553846273087e-05
-5.1700626089749e-06
-1.1207370761054e-05
-8.78492515556057e-06
-2.0250853699575e-05
-1.66901598654291e-05
-1.93413715955054e-05
-2.10425287142174e-05
-1.6172005482803e-05
-2.01719061586786e-05
-4.58599393121858e-05
-2.50358337548397e-05
-1.93747213720935e-05
-1.96530236087831e-05
-1.64342781255256e-05
-9.60901812549972e-06
-1.44883555536574e-05
-2.57282736984725e-05
-2.27735465980293e-05
-2.21194646883448e-05
-2.11324930970017e-05
-1.98080244578278e-05
-1.66295853700095e-05
-8.98219261509903e-06
-1.45230508672757e-05
-2.28950944888628e-05
-1.67879505901584e-05
-1.0335534121336e-05
-1.83874424078324e-05
-7.09955978576877e-06
-3.01031766084038e-05
-1.97972857417173e-05
-1.42440762238279e-05
-1.13826818109504e-05
-1.32042022069842e-05
-1.41677199509538e-05
-2.66812541902695e-05
-1.18261737065906e-05
-2.22347862776604e-05
-2.37138138145885e-05
-1.48759188010751e-05
-2.21569819073972e-05
-1.47354685224156e-05
-8.3344175090717e-06
-9.3002189472031e-07
-4.8838917491585e-06
-8.37673760088559e-08
-1.2378317038701e-05
-2.41550097929503e-05
-1.24655704363605e-05
-1.93417635093651e-05
1.34915915029212e-05
-1.26992859976643e-05
-2.43897558755356e-05
-3.38551538556906e-05
4.56860303707201e-06
-1.87760201602158e-05
-2.48057901144902e-05
-1.98050254017596e-05
-3.4706581519051e-05
-3.25893755104255e-05
-1.42142461717129e-05
-1.45005252879232e-05
-3.36762720577399e-05
-2.20144518539757e-05
-1.16330428233338e-05
-2.16054623732625e-05
-1.42790118929325e-05
-2.7888498637663e-05
-2.59579883522816e-05
-1.92144304026962e-05
-1.4246547304495e-05
-1.02128580822105e-05
-1.23082916001769e-05
-1.24458616609249e-05
-2.3256499643067e-05
-2.20209197629995e-05
-1.45290112105184e-05
-8.52615426920126e-06
-1.23168618045723e-05
-1.59609328483644e-06
-1.51611812470237e-05
-1.2236991285715e-05
-2.33201800740154e-05
-2.272921126707e-05
-2.2507418140318e-05
-1.74871002559665e-05
-1.3801592676114e-05
-2.73770172577006e-05
-1.41915235986726e-05
-1.40250182666055e-06
-1.13851504452468e-05
-2.0630435441762e-05
-2.69618858788473e-05
-2.65438861737199e-05
-1.32568676329353e-05
-1.32794803196805e-05
-2.16440690168221e-05
-8.38100254694697e-06
-1.81476980496564e-05
-1.18517210208753e-05
-2.40287996084544e-05
-4.6697082132936e-06
-1.75617244640754e-05
-1.30330172649363e-05
2.02275792260421e-06
-1.60920541107961e-05
-1.50342979056765e-05
-1.3247801316186e-05
-3.24986398901437e-06
-7.33170619772834e-06
-1.37848349325348e-05
-1.13227961709472e-05
-2.98997637632835e-05
-7.53234511438665e-06
-3.64768359385791e-05
-1.87253093275354e-05
-2.71325970254656e-05
-1.79735345326354e-05
-2.37343968361637e-05
-1.90430022649341e-05
-1.98277966508751e-05
-1.88720590867532e-05
-2.81034325927912e-06
-2.35103889153397e-05
-1.9320332990582e-05
-2.84132444879943e-05
-2.30462536779881e-05
-2.77325217948951e-05
-5.39249226641581e-06
-1.24805284619853e-05
-1.45044949160175e-05
-1.69992080575824e-05
-2.82139025535751e-05
-2.63178283436635e-05
-2.20454732616445e-05
-1.3332418394332e-05
-1.07012206471188e-05
-9.64766077010705e-06
-1.31938173680952e-05
4.67827394187176e-06
-1.98904399812557e-05
-2.74863469374983e-05
-1.89880225444066e-05
-1.05374662801557e-05
-2.98241742472001e-05
-3.09902349835453e-05
-2.5944415515544e-05
-1.51212722785198e-05
-1.57775642060868e-05
-2.56922058461903e-05
-2.1178037036615e-05
-9.46692225172134e-06
-1.77443074170557e-05
-1.51880171844356e-05
-1.36474723344655e-05
-6.30358306622059e-06
-6.15188998328461e-06
-8.26540891270957e-06
-3.80477809700492e-05
-3.98350971700368e-05
-1.64529945605893e-05
-6.37360721684855e-06
-2.00699774308016e-05
-1.50210517368998e-05
-2.13565163194156e-05
-1.41307957412913e-05
-3.10870716088202e-05
-2.1088595409886e-05
-5.30047860055862e-06
-7.99903433733443e-07
-3.96165441882244e-06
-2.19358865693274e-05
-5.05257156226389e-06
-2.05702177393627e-05
-1.10934879117521e-05
-3.21431453127108e-05
-2.32209239746572e-05
-9.05310109724552e-07
-6.65427134542236e-06
-1.06553258364918e-05
-2.09125007391096e-05
-1.84311237410482e-05
-2.69034735534244e-05
-8.25980142755576e-06
-1.03283667787729e-05
-1.94836916138851e-05
-2.18986630909006e-05
-2.10913825819292e-05
-4.18066509049177e-05
-1.4610952427499e-05
-4.37764147758048e-05
-2.02340932272201e-06
-1.24896917588253e-05
2.65537824437242e-06
-1.07770254806806e-05
-2.11694928887959e-05
-2.76886997809188e-05
-2.19284850977189e-05
-1.18886277861718e-06
-2.06885204325612e-05
-8.38100686342557e-06
-1.67646030222957e-05
-3.37221906337255e-05
-1.33930069308153e-05
-4.24097947439393e-05
-2.42873659081561e-05
-1.04649228484988e-05
-1.21350021599552e-05
-7.19768339494259e-06
-4.17140949928599e-06
-2.44460218723777e-05
-2.35146685700731e-05
-1.75318835367787e-05
-2.61162289301846e-05
-6.30904814792492e-06
-6.54725059518509e-06
-2.58052639161156e-05
-1.1995795646801e-05
-2.16812233243569e-05
8.23829362403907e-08
-3.03401746266664e-06
-5.23909823649339e-06
-1.01350141053579e-05
-4.88102034257502e-06
-2.22717694576464e-05
-2.54160142811738e-05
-2.56419863378686e-05
-2.05250912838058e-05
-1.6074411099727e-05
-1.05466499128022e-05
-1.22781839326181e-05
-6.04594093065856e-06
-1.20563059561432e-05
-1.19703849596587e-05
-1.40899373055674e-05
-3.3196553212166e-05
-2.31840430840192e-05
-4.16521343246659e-06
-1.59934630292635e-05
-1.35954315771816e-05
-1.15423804207611e-05
-2.17739501331987e-05
-1.80929054437004e-05
-1.43515942346123e-05
-2.73836653298955e-06
-8.14843831379985e-06
-2.41245632700996e-05
-1.36845755400879e-05
-1.25643866407496e-05
-2.42567786931762e-05
-9.19234218617973e-06
-9.55945011053288e-06
-1.53311570078317e-05
-2.09065876453162e-05
-3.2022886977527e-05
-6.195728940127e-06
-2.46705948242604e-05
-1.6521334334665e-05
-2.0560347454727e-05
-9.57236612587553e-06
-8.32056318411198e-06
-1.65370385095824e-05
-1.97462711173508e-05
-1.14647476870115e-05
-2.62046622610074e-05
-1.15060757724147e-05
-5.24262671368206e-06
-4.03737401095562e-06
-1.12879176368293e-05
-6.47499558809745e-06
-2.05836594070237e-05
-2.77762452154527e-05
-2.36053203254968e-05
-1.53941544039517e-05
-5.20430791630673e-06
-2.41998836686241e-05
-1.75817999937065e-05
-3.10174079094568e-05
-1.14732003387832e-05
-2.20791926133394e-05
-5.55353836178057e-06
-1.67736238303592e-05
-1.34249333406786e-05
-1.42481251425638e-06
-1.55253694085527e-05
-2.00512145987901e-05
-2.8581972238317e-05
-2.70083000648319e-05
-3.47256773169716e-06
-1.25454840112854e-05
-5.70244449488115e-06
-7.69288589959964e-06
-1.1275223262237e-05
-4.94337368982254e-06
-6.89477120702763e-06
-2.60014207451805e-05
-1.79177284599649e-05
-1.51939657414478e-05
-3.72421017563874e-06
-1.80493099706305e-05
-2.74862864708956e-05
-1.87906931454245e-05
-1.19209722203482e-05
6.32851927607036e-06
-8.23617984339963e-06
-8.86008752562586e-06
-1.17120275237023e-05
-1.31171288766213e-05
4.25706995685333e-06
-2.54817614484218e-05
-1.76660929496934e-05
-1.48464160698039e-05
-1.49911090037979e-05
-5.07230004726475e-06
-2.03550980955514e-05
-2.31349933502134e-05
-3.07241896528223e-05
-3.05604594790571e-05
-1.33555397281215e-05
-3.23967176832374e-06
-1.92114032794713e-05
-1.64218343001247e-05
-1.85641899432824e-06
-5.70201716342774e-06
-3.29196524692644e-05
-1.85410100363703e-05
-1.60813163171327e-05
-1.84439983606552e-05
-1.75715354706783e-05
-2.24016604053028e-05
-2.04642640585228e-05
-3.01680481520064e-05
-2.05839051200466e-05
-6.16457145026141e-06
-2.56828648369953e-05
-3.60032928332341e-05
4.63083024193534e-06
-7.02666728723826e-06
-6.04143123064017e-06
-1.65947000685419e-06
-1.64542051910883e-05
-4.92418375369001e-06
-3.87391953523461e-06
-1.34638400785312e-05
-2.24369621164852e-07
-2.14453199836017e-05
-2.41813900032451e-05
-8.68310892787494e-06
-2.79621977280036e-05
-9.47710970812226e-06
-1.86067822355851e-05
-1.37793798486724e-05
-5.43845025757698e-06
-2.44168884924021e-05
-2.35338388068944e-05
-8.03308953011202e-06
-2.51421365651197e-05
-3.66261748642418e-06
-1.72745327084768e-05
-2.6550287062134e-05
-2.66874470202563e-05
-1.84682395380904e-05
-1.54316298521596e-05
-2.07037624140762e-05
-1.76720352356342e-05
-2.20820223581584e-05
-2.01773406734498e-05
-1.32315489316425e-05
-1.63687497638814e-05
-1.8305509642489e-05
1.38559422992899e-07
-1.94904270853977e-05
-3.89150009653481e-06
-2.56874797971992e-05
-2.33499653949419e-05
-1.4057138629746e-05
-3.54759233888938e-05
-1.21750065558959e-05
-1.85542435025724e-05
-1.21774613384702e-05
-2.91591133046369e-06
-1.28637847185304e-05
-1.60562761842329e-06
-2.00266758790122e-05
3.52265639743993e-06
-2.06445568847243e-05
-1.71005769446531e-05
-2.52150533277102e-05
-1.68567546676876e-05
-1.72557702415861e-05
-2.55818464365631e-05
-3.11970475368025e-05
-1.66543512079109e-06
-1.50349375981156e-05
-3.37174054104004e-05
5.14238301120665e-06
-9.85820440373194e-06
-2.007651426935e-05
-3.09461967925427e-05
-1.96611720954641e-05
2.61419231281832e-06
-1.89390492990771e-05
-6.22602481392341e-06
-2.71123946269062e-05
8.53443990175279e-06
-1.26871646484618e-05
-4.38046195093767e-07
-1.94473387835869e-05
-1.77885735135282e-05
-1.70652868102279e-06
-2.61854888007776e-05
-1.53718957414593e-05
-1.07071532473644e-05
-3.53850524379488e-06
-4.74515138763433e-06
-1.81863572484866e-05
-1.26991872830623e-05
-1.73413342901526e-05
-1.86138743419858e-05
5.44475756790498e-06
-9.27296011877874e-06
-1.68215855643029e-05
-3.99449093169247e-06
-1.98181733417492e-06
-1.79309232648932e-05
-2.35851859282274e-05
-1.87669738642791e-05
-3.35542282535743e-05
-1.84571531140913e-05
-8.07612111986134e-06
-2.16689297302406e-05
-9.97918523169216e-06
-2.5930482623319e-05
-2.16985127407763e-05
-7.39494519038824e-06
-6.0604257896167e-06
-1.21252924574996e-05
-1.72859326430661e-05
-2.45052410549996e-05
-1.68666476627485e-05
-1.62471232551926e-05
-2.03595340923631e-05
-3.35480186956993e-05
-1.65893268009795e-05
-1.42334139224819e-05
-1.67891631122437e-05
-8.87217335023733e-06
-9.24147552297936e-06
-1.57542906028579e-05
-2.82729246135355e-05
-2.23491202425959e-05
-1.38691407878297e-05
7.31516393802086e-06
-1.72386188251478e-05
-1.03330973548525e-05
-1.20760612671274e-05
-9.12499731074153e-06
-7.00023987619286e-06
-1.72109118753179e-05
-2.94410160782644e-05
-8.65338753153212e-06
-1.19547427470148e-06
-1.01058710266616e-05
4.0958353435253e-06
-2.09865903526104e-05
-1.47239557062154e-05
-1.56153959994344e-05
-1.92053823727116e-05
-5.95564947843313e-06
-2.32634288013526e-05
-2.28064299687085e-05
-2.72843577777269e-06
-1.24102401132841e-05
-1.9020602429853e-05
-3.60625671146493e-07
-2.32025087404054e-05
-1.73830434155347e-05
-1.35566708117388e-05
-2.50174208024957e-05
-7.8261384424713e-06
-1.91881813560597e-05
-1.3267947637363e-05
-2.55112963833552e-05
-3.84809141040289e-05
-3.17229197694241e-05
-3.22864458307133e-05
-1.73424043739909e-05
-2.3801484570198e-05
-1.89496134240508e-05
-2.92822328427281e-05
-1.75349931269851e-05
-1.6738427986282e-05
-2.72674403051792e-05
-8.42677488818341e-06
-1.26617856817158e-05
-2.22300046867651e-05
-3.04122710090007e-05
-5.17303445314272e-06
-1.36550595137811e-05
-5.96708015892313e-06
-2.41421794392747e-05
-1.54267799156971e-05
-1.08457091963073e-06
-1.01105068969927e-05
-1.19506787836924e-05
-7.85728474291507e-06
-4.92944752284681e-06
-3.85415421461913e-06
-2.29668429378837e-05
-3.4595027706973e-05
-3.02451644687024e-05
-2.31983789274335e-05
-1.0086292427559e-05
-1.31710677681183e-05
-1.72297186108511e-05
-2.68781105210704e-05
-2.1766853154729e-05
-4.17643602477773e-06
8.29551483476361e-06
-1.91166706797578e-05
-1.15854628974059e-05
-2.01951571407078e-05
-1.14697314523114e-05
-2.06737757882203e-07
-1.16907720994877e-05
-1.77224281353853e-05
-1.67530646901583e-05
-1.28953869604929e-05
-2.85653435505117e-05
-1.81849782195603e-05
-2.47296255137064e-05
-3.92819559083371e-05
-1.92781086333318e-05
-8.84086597920931e-06
-8.83014792710882e-06
-1.91197627983921e-05
-1.6739712775007e-05
-2.12359967263856e-05
-2.99339032689957e-05
-1.73577647147064e-05
-1.90982497485474e-05
-1.22724592206374e-06
-3.59978045435335e-05
-1.36814882319261e-05
-1.24847605372713e-05
-2.95257092172027e-05
-1.16766086239471e-05
-1.45794364689011e-05
-5.19586868242354e-06
-2.02498481087297e-05
-1.86959797235329e-05
-1.29251266342958e-05
-1.6342450259277e-05
-4.16872753513872e-06
-2.60316842154026e-05
-2.23285492087691e-05
-2.94727579951898e-05
-1.67226596112168e-05
-5.02469251731843e-06
-1.40003815906828e-05
-1.41857984713242e-07
5.90965119241035e-07
-1.18140334636644e-05
-4.12516863051013e-05
-2.26060404136153e-05
-2.75590943195682e-05
-1.91934752808507e-05
-1.8836974970999e-05
-1.89087997192746e-05
-3.20976294487123e-05
-3.22895298713162e-05
-2.01510716431617e-05
-1.41391792946465e-05
-1.52109199382796e-05
-1.81957728565578e-05
-1.09609484659932e-05
-5.48106537645854e-06
-4.70465889202014e-06
-6.51499224530298e-06
-2.22663384333534e-05
-3.38509065421576e-05
-1.99344086482673e-05
-1.70105146644292e-05
-3.71236427917287e-05
-8.91424423825056e-06
-2.58383469708548e-05
-2.40722229627196e-05
-1.53856588436381e-05
-9.45936096272857e-06
-2.70001408292106e-05
-1.9829411885874e-05
6.31869718344781e-06
-1.42707565922333e-05
-1.63504060646964e-05
-1.23125017890358e-05
-6.2186371047166e-06
-1.42837911602276e-05
-1.52833866494368e-05
1.71959045851052e-06
-4.30246326902797e-06
-6.46905670781138e-06
-1.39342716829463e-05
-3.66797283369483e-05
-3.82564726909812e-05
-1.40823905161081e-06
-2.35210515424086e-05
-1.06859110357644e-05
-1.4638282959373e-05
-2.07800412367828e-05
-9.40602394975919e-06
-3.00032555027314e-05
-2.67499131548251e-05
-3.70624806087814e-06
-6.1651981193473e-06
-2.90110610531236e-05
-1.02219314298051e-05
-1.83322595091847e-05
-2.13060578522687e-05
-1.78086512307251e-05
-1.32549096333068e-05
-2.33714778236918e-05
-2.20578552158877e-06
-1.84257987901727e-05
-2.12043458581689e-05
-1.28054803074268e-05
-1.5656198964325e-05
-2.60100897255063e-05
-2.66163804950677e-05
-1.88414497945122e-05
-2.7537316208693e-05
-9.34001429949804e-06
-1.68867917639338e-05
-2.90659590411263e-05
-1.76344207812669e-05
1.11264430144793e-05
-3.46691086913958e-06
-2.97161410808252e-06
-7.4512814226441e-06
-8.32567880016676e-06
-3.30148263219522e-06
-2.71124311680093e-05
4.23210492655217e-06
-3.20858695693388e-05
-1.18026401277586e-05
4.8613913125795e-06
-3.54109654836834e-05
-3.0347507395534e-05
-5.13972328984797e-07
-2.06800074127896e-05
-1.13958030696742e-05
-7.77009542086989e-07
-1.96971427196658e-05
-1.86419385201228e-05
-1.32012021585649e-05
-2.36045642720589e-05
-2.06530104724889e-05
8.46291863953485e-07
-1.37307589422903e-07
-3.03085466797863e-05
-4.83027807534738e-06
-3.0550528572586e-05
-2.18314676561306e-05
-2.14332678971112e-05
-1.95656673577771e-05
-2.84936551903253e-05
-2.06085105920693e-05
-1.06460461629738e-05
-6.88252433517889e-06
-2.8317166784119e-05
1.9066208610718e-06
4.81712925686536e-06
-1.52939755095346e-05
-1.81530182100836e-05
-6.21833722041756e-06
-6.27420913461689e-06
-2.31173171857831e-05
-2.03974051255115e-05
-3.01689734463602e-06
-4.32647017982389e-06
-2.33964385278769e-05
-1.65867848027086e-05
-3.47943741911007e-06
-2.92701628375342e-05
-2.75232892130113e-05
-1.05126352172548e-05
-1.30814020955397e-05
-9.84207498436732e-06
-4.44879337634469e-06
-5.68091490653327e-06
4.5232798642196e-06
-2.56403412390088e-05
-8.39083395553648e-06
-1.16043106184839e-05
-1.9997830092137e-05
-6.30976826686849e-06
-6.09540412479304e-06
-3.50604464999374e-05
-1.46731366547746e-05
-2.88199419416717e-05
-2.42289338487577e-05
-2.25344114727188e-05
-3.13536133127023e-06
-4.00105268437702e-06
-1.1305259526429e-05
-2.03332741549924e-05
-5.37829796658124e-06
-1.21704308612904e-09
-1.67734485161881e-06
-1.26683802552737e-05
-7.75697034988287e-06
-1.96238859797284e-05
-1.93956467197525e-05
-1.41294438202772e-05
-1.74339865035726e-05
-2.38488954481813e-07
-1.5430041310677e-05
8.63083153007945e-06
-2.8883214494152e-06
-1.23309773694e-05
-1.33531611918351e-05
2.22149188314004e-06
-2.93379077687664e-05
-1.2116873575964e-05
-1.9213798912712e-05
-1.27478859116494e-05
-9.13055944658814e-06
-9.22300104761358e-06
-1.80028241701399e-05
-1.07833254347231e-05
-2.20633303492228e-05
-2.48724461582816e-05
-2.08028354133382e-05
-6.44673970180239e-06
-1.56237306449132e-05
-1.50114858049641e-05
-2.18214873454598e-05
-1.00646343943015e-05
-7.9053003610357e-06
-9.07917134655118e-06
-1.44431332244028e-05
-2.40854736778049e-05
-1.43179809393189e-05
-1.11613899974567e-05
-1.88835735044247e-05
-1.15023561683632e-05
-7.21407058856566e-06
-1.79008100163687e-05
-1.935955795716e-05
-1.36164111814032e-05
-2.755711381356e-05
-2.57028081163155e-05
-2.04221614455723e-05
1.24371237461306e-06
-2.21983912765413e-05
-3.24097112020452e-05
-1.58043483311236e-05
-1.46357530447163e-05
-2.24306783513048e-05
-5.90172753897312e-06
-1.35174587502779e-05
-3.15970739568208e-05
-1.50756412746878e-05
-6.5299513120058e-06
-5.98083983922784e-06
-1.93565336323878e-06
-2.30462477300903e-05
-1.74075503356527e-05
-3.1029254311479e-05
-1.13364004745189e-05
-6.92779928659957e-06
-1.49029542159849e-05
-1.88631752313539e-05
-6.33383566150456e-07
-1.46099961053472e-05
-7.76322023552881e-06
-1.10771009821441e-05
-2.32168530749721e-05
8.8765765602106e-06
-3.32081435693808e-05
-9.83254793157394e-06
-1.49956118910011e-05
-7.96691005279951e-06
-1.46798406543172e-05
-9.76806599498957e-06
-3.05675056693337e-05
-1.54092332199997e-05
-3.35743836049375e-05
-1.27599923880852e-05
-1.57750508533078e-05
-1.75792710248231e-05
-2.85908353271186e-05
-4.10777625509088e-05
-7.14894096278928e-06
-3.3713588545274e-05
-1.91525422503398e-05
-8.47480765221139e-06
-6.78769972065879e-07
-1.88237720447904e-05
-2.11269787737724e-05
-4.77459424812044e-06
-8.34021620127832e-06
-1.0201192745435e-05
-1.64438728809803e-05
-1.03658048452386e-05
-3.19195590951506e-05
-7.45825499058024e-06
-1.87390531670554e-05
-7.26317747707066e-06
-2.81183507035925e-05
-6.17288726055938e-06
-1.52535001207278e-05
-1.2037264304219e-05
-1.09203347800716e-05
-2.24880518394393e-05
-2.03456243870761e-05
1.20395030803678e-06
7.8732097962151e-06
-3.18368417454784e-06
-1.67780515671939e-05
-2.99178703613669e-05
-8.59251372168682e-06
-2.2021622839581e-05
-1.47068156942663e-05
-2.58342091037674e-05
-3.77894777894969e-05
-9.46750006696798e-06
-1.81500708169917e-05
-1.37260980740172e-05
-5.69140321201812e-06
-1.74526738230971e-05
-5.40908724519593e-06
-2.37130042550535e-05
-1.3906774787406e-05
-2.75536280645228e-05
-1.34210923759614e-05
-1.14368079759875e-05
-3.59092622520255e-05
-1.43296871666001e-05
1.58638966449094e-06
-1.01768906018973e-05
-1.76420693377944e-05
-2.10388205555128e-05
-1.20190550060449e-05
-1.7038929746916e-05
-6.76330748488715e-06
-7.04272471537557e-06
5.92242175065873e-07
-1.55882907336693e-05
-1.14182770397686e-05
-6.36974509601254e-06
-2.44738189615969e-05
-1.20348501836594e-05
-1.01788088530393e-07
3.13713421051472e-06
-5.80770847366318e-06
-1.73112029467249e-05
-7.82299434806053e-06
-1.41859224952743e-05
-1.49185196636284e-05
-2.68019399481924e-05
-1.73865871458972e-05
-3.03046378480331e-05
-1.52431227074683e-05
-1.96033951819705e-05
-2.5658132282881e-05
-1.67883570170797e-05
-1.45865670989336e-05
-2.08640905425126e-05
-1.99504629735785e-05
-5.03786617559331e-06
-1.87479540593084e-05
-2.85905952429493e-05
-1.40928882230024e-05
-2.38753364097495e-05
-1.71876130588979e-05
-1.64213112014154e-05
-3.39494916226461e-05
-1.25590640446385e-05
4.05012140646919e-06
-6.15836576392496e-06
-4.95369000285894e-06
-3.40009741202693e-06
-1.90004723615459e-05
-2.31109692228273e-05
-2.78742703753171e-06
-5.38802468392175e-06
-8.73703033598615e-06
-2.02524449638065e-05
-2.62293727372245e-05
-2.82711843132213e-06
-1.88940543585655e-05
-2.02956692264762e-05
-1.37468412343896e-05
-2.21648030341146e-05
-1.85686961726492e-05
-1.11013780769735e-05
-1.47065986770235e-05
-1.53078280038469e-05
2.74783647856493e-06
-2.87656659369821e-05
-2.46617057397275e-05
-2.46216161858596e-05
-4.79922350406335e-06
-1.41697722171756e-05
-2.14626834482506e-05
-5.63791152892223e-06
-1.23223226692613e-05
-1.66332370006034e-05
-2.66069206489309e-05
-1.52128585352105e-05
-1.71507799643594e-05
-2.5290783811837e-05
-1.79287251699914e-05
-1.9716483715096e-05
-1.4283980255823e-05
-1.59131910951681e-05
-2.00082260307101e-05
-1.29850786981237e-05
-2.13660155080679e-05
7.05125126902102e-06
-7.45054063116709e-06
-2.54423427921386e-05
-1.35022814856829e-05
-1.77717395113632e-05
-1.69843366759775e-05
-2.70666580356314e-05
-6.94146379707554e-06
-1.74254776504424e-05
-1.49108016248687e-05
-7.56000267308581e-06
-1.38423566411283e-05
-7.51557267165174e-06
4.33024124105875e-06
7.85266056900369e-06
-1.7259341221963e-05
-2.84950029793433e-05
-1.01852254283982e-05
-3.16804558733884e-05
-2.14487672518486e-05
-1.80430078650336e-06
8.74226040822775e-06
-5.15470229753805e-06
-1.4072300403221e-05
-2.00104162177991e-05
-1.43658952663927e-05
-1.31014446673309e-05
-1.19721466909423e-05
-1.58074365579475e-06
-6.44369113520253e-06
6.38554293231916e-06
-1.32128907609313e-05
-1.35941566963738e-05
-2.46054948802846e-05
-1.62150612431591e-05
-2.04743831804867e-05
-2.31706303556481e-05
-1.82318199951195e-05
-1.43919447838523e-05
-5.69760776135369e-06
-1.10871704823439e-05
-1.71985042301088e-05
-1.21385015963359e-05
-1.22624251590497e-05
-3.45832909615608e-05
-7.93380479757662e-06
-2.89234468912393e-05
-1.4004298269996e-05
-2.22143519696598e-05
-1.70194146488723e-05
-2.17980655808637e-05
-9.24872723028489e-06
-2.46321750825021e-05
-1.41201964731153e-05
-1.52282124883124e-05
-5.79281837403523e-06
-2.34709868170636e-05
-4.02981554933118e-05
-8.73103051547096e-06
-3.49661286905198e-06
-1.47867796117073e-05
-2.86634065463363e-05
-1.85067286998195e-05
-1.34682166397548e-05
-2.08155447205798e-05
-2.16813496220049e-05
-1.32934343708028e-05
-3.03882047723851e-05
-2.01163408859752e-05
-1.085349176973e-05
-2.24177519360495e-05
-2.18499207868527e-05
-1.97625934384961e-05
-2.7685088294979e-05
-2.05569593580017e-05
-1.43954317826339e-05
-1.83058872118247e-05
-2.4843504047864e-05
-1.89441972102995e-05
-1.10568004887502e-05
-1.3605419263889e-05
-1.56649524179012e-05
-1.43441521031163e-05
-2.28283211342082e-05
-1.37587950948181e-06
-2.12067053881778e-05
-2.94051937939861e-05
-9.50571217818518e-06
-2.05485089237576e-05
-1.40452357437554e-05
-1.6522536400916e-05
-1.86186293143045e-05
-1.8195288238811e-05
-1.20714635492318e-05
-1.98048138511697e-05
-1.37003764433853e-05
-1.04759670076057e-07
-2.5583137182684e-05
-1.62597188871413e-05
-1.03218700802704e-05
-3.16545711592992e-05
-1.38765274021454e-05
-2.29381350066141e-05
-1.23884851431554e-06
-1.99521071164533e-05
-2.53849564995875e-05
-4.3759001296363e-05
-3.07608718104117e-05
-1.8053734170764e-05
-1.00666979924352e-05
-1.83923845754854e-05
-1.91668549712679e-05
-4.64237877734365e-06
2.24120283386726e-06
-2.28646858757216e-05
-2.31170186329774e-05
-1.30637394920966e-05
-1.12039668714943e-05
-1.66299788322387e-05
-3.17236011772175e-05
-1.17788445302612e-05
-1.72211875115895e-05
-2.13947913907669e-05
-7.00731262889281e-06
-1.54330426586903e-05
-1.80759047981531e-05
-2.15970800378965e-05
-2.90855155330346e-05
-1.91397200491763e-06
-1.55998560798281e-05
-1.73405746774412e-05
-3.02757700332446e-05
-2.01370583897564e-05
-9.63513830123542e-06
-1.87675819872606e-05
-6.0492586553352e-06
-2.43460101196824e-05
-2.67793469142651e-05
-2.20323917615742e-05
-1.90474211821928e-05
-4.14635998020707e-06
-9.36346441653686e-06
-2.10640681837044e-05
-2.19418427774838e-05
-3.0558420230299e-05
-3.21358285719421e-05
-1.05091519225122e-05
-1.84143834535822e-05
-1.63404849880577e-05
-1.5428662214694e-05
-1.35965450950212e-05
-1.39447544874191e-05
-2.19405171125852e-05
-9.19866174990514e-06
-3.94318170662095e-05
-2.57489505861422e-05
-2.42926263613394e-05
-9.75772341271747e-06
-1.77250595129091e-05
-2.36769897248575e-05
-1.89411251898968e-05
-7.89162208286637e-06
-1.11013219854947e-05
-1.21372638980249e-05
-2.04704490530357e-05
-2.30590509272365e-05
-1.88037992060172e-06
-2.28354137703508e-05
-2.681972143834e-05
-3.74577917796524e-05
-1.33817111536563e-05
-2.73513160816195e-06
-2.69383869262009e-05
-3.79014027496453e-05
-2.01965215186861e-05
-1.40332173732463e-05
-1.81898978336817e-05
-1.91386266938839e-05
-2.70252699559299e-05
-1.15074876878068e-05
-2.27829529304177e-05
-1.0916327858438e-05
-2.93961081999578e-05
-8.16749914646814e-06
-8.57916854440426e-06
-2.28713463501953e-05
-7.84428005476408e-06
-1.45573142268603e-05
-2.39322402944352e-05
-2.37750752397043e-05
-2.19367035591738e-05
-9.98667281764447e-06
-3.70106278628206e-05
-1.75565143037612e-05
-1.85033445681478e-05
-4.86846770859558e-06
-2.14588086891885e-05
-5.77842959602668e-06
-2.22562460156555e-05
-2.107441984215e-05
-2.67374694632585e-05
-1.769919356348e-05
-1.9964832633458e-05
-1.80991203688812e-05
-8.8846322527357e-06
-2.0874219373244e-05
-7.00390792442569e-06
-9.25415406932762e-06
-2.91369088874872e-05
-9.61957926001946e-06
-2.0666755517529e-05
-1.66249849299369e-05
-1.83607317986594e-05
-2.18626892044484e-05
-2.65651395520816e-06
-2.30532470055437e-05
-2.27768121253843e-05
-3.76350853081607e-06
-1.00962531996756e-05
-1.07027209356452e-05
-1.53188864570922e-05
-2.77167166716772e-05
-1.05607441628668e-05
-3.00368774848586e-05
-1.89765001184974e-05
-1.79816836812529e-05
-1.53775425471903e-05
1.12003617138839e-05
-1.85219015878541e-05
-2.29770031295094e-05
-1.52831166517384e-05
-3.10643377024948e-05
-2.54514983692512e-05
-1.37816189622065e-05
-1.02091923752032e-05
-1.83375981905888e-05
-3.3948285648006e-05
-1.66484430556967e-05
-1.0577455774738e-05
-3.086304321766e-05
-2.64874438423909e-05
-2.63076925161916e-05
-2.08922487736203e-05
-1.95771177376299e-05
-2.39234443394595e-05
-1.41909991706034e-05
-2.99447969526376e-05
-2.33395526674965e-05
-1.33172428789629e-05
-1.87908389070826e-05
-4.2080671971334e-05
-2.86842685279144e-05
-1.8690121865665e-06
-1.49728293484327e-05
-6.32368054108944e-06
-3.11180165128455e-05
-9.98329095615099e-06
-1.74368783761372e-05
-2.17549325321165e-05
-6.13471332659625e-06
-7.95812751681686e-06
-1.4250171873624e-05
-2.30940492616386e-05
-1.09478577313512e-05
-3.13505103795197e-05
-1.26184211111461e-05
-6.21830326959056e-06
-8.85978888061499e-06
-3.15088726560551e-05
-1.59780674482977e-05
-1.55369984119445e-05
-1.9487815969828e-05
-1.09795359611714e-05
-1.86907262158041e-05
-3.13686868945483e-05
1.0234684995781e-06
-2.76823118634016e-05
-1.77145225788427e-05
-2.63501218046012e-05
3.03748059521076e-06
-2.1228782464318e-05
-2.18431573306971e-05
-1.58329708916632e-05
-2.21317481924667e-05
-8.96162551338732e-07
-3.25158100290115e-06
-2.28077770121156e-05
-3.67007637751814e-05
-2.00556281079284e-05
-4.30021813562432e-06
-1.3410548528119e-05
-9.47319954340216e-06
-1.10280875153676e-05
-2.90952173977694e-05
2.86803339922109e-06
-1.91548886003751e-05
-1.28084242422056e-05
6.15511429677363e-06
-1.03098020554208e-05
-2.81316849413866e-05
-1.74129209706805e-05
-2.44002914998742e-06
-9.20283285239426e-06
-1.62541304360614e-05
-2.52766104467276e-06
-2.41640003114297e-05
-1.94918131800662e-05
-1.50989370387242e-05
-1.66189270463506e-05
-1.97639253655213e-05
-2.65896051888515e-05
-1.90216541148457e-05
-9.58028369195688e-06
-2.07412678979816e-06
-2.84731435309856e-05
-1.28496631097194e-05
-1.55517778477216e-05
-2.00727524242137e-05
-8.9019011399465e-06
1.96539525348544e-06
-1.35735083312478e-05
-3.19140845575859e-05
-1.4796394821183e-05
-6.44154953786937e-06
-2.62659511755425e-05
-1.00114071189225e-05
-1.86709529734409e-05
-1.8893424535879e-05
-1.33686882001283e-05
-1.12755727272416e-05
-1.16979227883298e-05
-1.84961377790208e-05
-2.10300148944935e-05
-1.93466705290959e-05
9.15393467894477e-06
-5.47381027080992e-06
-1.9795748107925e-05
-2.21926439311301e-06
-2.31933947142233e-05
-2.10917778818942e-06
-2.19903561848363e-05
1.59086455838815e-07
-1.49674214859288e-05
-1.02422057580264e-05
-4.47245218788839e-06
-3.02984405638177e-05
-6.203767214116e-06
-6.57574808548698e-06
-1.38671752073575e-05
-9.35133670945713e-06
-2.63590533308988e-05
3.40551046221574e-06
-1.25717933908601e-05
-2.6646868177676e-05
-2.570400400086e-05
-2.29540547374747e-05
5.09382278162875e-06
-2.13471772801945e-05
-3.27426952843176e-05
9.46050504038779e-06
-1.57294550088895e-05
4.39755553371524e-06
-1.49857388332147e-05
-7.78301506859178e-06
-1.61300470246973e-05
-1.02490950236867e-05
-1.71460574864395e-05
-1.49767720192138e-05
-2.4626357668633e-05
-1.64815818757722e-05
-2.34577569592446e-05
-1.91900433133996e-05
-1.73085740047452e-05
-1.11644382839487e-05
-1.81547772773462e-05
-8.340939737592e-06
-8.66154090715986e-06
-1.43281490472316e-06
-2.00208213412181e-05
-2.23932265457026e-05
-1.60694815943154e-05
-1.30497923039927e-05
-1.93987043343519e-05
-1.46512916858431e-05
-1.91806339893235e-05
-2.9579691090708e-05
-2.45231468634653e-05
-1.95848281842396e-05
-1.39594744376211e-05
-3.61536688415596e-05
-3.88322500120689e-05
-1.10455121615029e-05
-2.62557451167755e-05
-3.45409738734721e-06
-2.39699391634172e-05
-1.17028757236481e-05
-1.22758809442046e-05
-2.0827246596365e-05
-2.44942460758147e-05
-3.85034812336752e-06
-2.61316517154776e-05
-1.76036612766424e-05
-1.03648501764765e-05
-6.66037524078864e-06
-2.64166744569163e-05
-2.56088370409972e-05
-1.24031593819612e-05
-1.59378358687939e-05
-1.68900681489393e-05
-2.07283795770049e-05
-4.23921935575834e-06
-1.73562591863134e-05
-2.33609191914807e-05
-1.34643276771641e-05
-3.2385291906611e-05
-1.81857838252078e-06
-7.16688971949735e-06
-1.61543667964858e-05
-1.2561252605288e-05
-1.19128349723293e-05
-3.3972603260202e-05
-1.61449638226787e-05
-1.78229334766362e-05
-2.65393159857055e-05
-1.15622143046565e-05
-2.7843033745093e-05
-2.01535036782726e-05
-6.16522462395971e-06
-1.80263932209989e-05
-9.43012415635099e-06
-1.93706027818379e-05
1.22861586342597e-05
-2.45832007062445e-05
-3.68756881857498e-05
-2.9699631173512e-05
-1.27523993296609e-05
-1.00026585803695e-05
-3.69317414746827e-05
-5.41989350213714e-06
-2.55093427958701e-05
-1.19148866381999e-05
-2.06547513117479e-05
-1.74941508494905e-05
-1.42641680528042e-05
-1.47428551436436e-05
-1.31033408035019e-05
-1.76910822854576e-05
-2.09196505580323e-05
-2.60965807218402e-05
-1.43873356594755e-05
3.03684970580765e-06
-1.30374092812826e-05
-1.96491533922603e-05
-2.41697099318862e-05
-1.18115700604763e-05
-2.90056801890048e-05
-2.8631880118209e-05
-3.15963703540667e-05
-1.00536201136904e-05
-2.6086001322189e-05
-4.10750555285949e-06
-2.2426784699061e-05
-2.28771426758888e-06
-1.63212767864734e-05
-1.48439867707082e-05
-1.27613391770772e-05
-1.41317993004108e-05
-3.05914926156722e-05
-5.25201241341387e-06
-2.91586306375866e-05
-2.00827214138207e-05
-1.64737765052362e-05
-3.17726004732776e-05
-1.16817252963495e-05
-2.03328773893439e-05
-2.74517141919257e-06
-1.58338422235285e-05
-1.23289549587562e-05
-1.24237594069241e-05
-1.30192594355801e-05
-5.91476955569642e-06
-1.58204597982372e-05
-7.83506307459593e-06
-2.65420377958724e-05
-1.88680114687377e-05
-5.04810385888524e-06
-8.48741807314884e-06
9.47936594434625e-06
-1.84583264651078e-05
-2.70050469069571e-06
-3.99692005809567e-05
-2.06209281807707e-05
-3.39394795480678e-05
-1.76445327064805e-05
-1.81782380805935e-05
-9.6664691504755e-06
-3.4651040172046e-05
-2.00054215158265e-05
-1.13048200585326e-05
-1.72097514416026e-05
-5.54779700906266e-06
-2.13641653356303e-05
-1.80999920553917e-05
-6.78616439926457e-06
-1.54767735713386e-05
-9.97323143393603e-06
-2.36551446559932e-05
-2.64930433834744e-05
-8.19101712158312e-06
-1.35980320590037e-05
1.43500591692616e-06
-5.86591082130834e-06
-2.00129818727946e-05
-1.3013258034582e-06
-1.98323102836412e-05
-1.66426348699103e-05
-5.87323190585459e-06
-1.69573267900837e-05
-1.00763452082869e-05
-2.4004243844408e-05
-1.9284748104588e-05
-2.4150715815737e-05
-2.8205081357103e-05
9.17187083993557e-06
-1.13564638996691e-05
-2.62165240946277e-05
-7.22033929370865e-06
-1.52897873835917e-05
-1.66673177844899e-05
-3.52770593477822e-06
-2.35274111503989e-05
-1.71016003908923e-05
-1.62368674392401e-05
-2.023247705124e-05
-2.26180597530129e-05
-6.62895312772257e-06
-1.68103063953675e-05
-7.30428936920535e-06
-6.48312314304392e-06
1.81341664888149e-06
-1.30414894863661e-05
-6.36107837517259e-07
-3.1447469304493e-05
-9.11255395768125e-06
-1.2813936535391e-05
-1.95126267394665e-05
-1.570252135365e-05
-2.32628547804739e-05
-3.54139098644641e-06
-1.72498610026298e-05
-1.08951216280786e-05
-1.35462502977519e-05
-1.62710134988058e-05
-1.45937370929522e-05
-1.39425205946189e-05
-1.52511125742533e-05
-2.76977859825169e-05
-1.29727607184627e-05
-1.9527966239808e-05
-8.03985043320734e-06
-1.63212301479074e-05
-2.16015826100797e-05
-2.72338302129758e-05
-1.11101881185726e-05
-2.95789927360681e-05
-2.00247407606173e-05
-2.19376036798979e-05
-1.77108999214802e-05
-1.09076595790254e-05
-8.87071723597847e-06
1.26467230829511e-05
-1.73175422995584e-06
-1.47508060725616e-05
-1.69571357891827e-05
-1.65386873929136e-05
-1.16844038704984e-05
-1.60925762296833e-05
-5.96760104854408e-06
-4.93738356607631e-06
-2.51977373966194e-05
-2.20741461126414e-05
-7.28949477863459e-06
-5.92607877235483e-06
8.48228780143196e-07
-2.12166218951562e-05
8.47731915569057e-06
-4.43636302922184e-05
-1.21049350250515e-05
-2.34625300483881e-05
-2.16967324520299e-05
1.00196849560318e-05
9.45754814622591e-06
-2.83392683620046e-05
-1.40121435345086e-05
-8.43840694324214e-06
-2.69157545448621e-05
-1.78483971621558e-05
-2.75513529008201e-05
-1.36287053450648e-06
3.01854129861619e-06
-1.73251563282899e-05
1.52667922759578e-06
-1.7910561313647e-06
-2.63364831267239e-05
-1.36457174883942e-05
-2.19246945643555e-05
-2.86669269723301e-05
-2.45077322853503e-05
-2.41319551013554e-05
-6.89304718192212e-06
-8.26809998696379e-06
-1.91314916304654e-05
-7.62282926416261e-06
-2.76782331042663e-06
-2.91925681060295e-06
-1.00098889258653e-05
-7.74153315317323e-06
-3.70404459597558e-05
-6.46571223841266e-06
-1.89434937327568e-05
-1.9622795155766e-05
3.92044931327558e-06
-4.24128520369458e-05
-1.68232978111947e-05
-1.15055040302873e-05
-1.51467663495848e-05
-1.91614241004352e-05
-2.22242277746182e-05
-1.65363729520946e-05
-2.28630060922038e-05
-2.66971203016478e-05
-8.48603825376901e-06
-5.84521417631194e-06
1.11792229297795e-06
-1.70302755544831e-05
-1.04046580070055e-05
-2.24514636248835e-05
-1.7720120213665e-05
-1.47120565857629e-05
-1.85681512268177e-05
-2.80664371834598e-05
-2.86367816453731e-05
-1.55291391182435e-05
-1.20667005991921e-05
-3.01849417017195e-05
-1.91512516070614e-05
-1.19138258877671e-05
-8.94532693761797e-06
-3.31984232550876e-05
-3.82822462870726e-05
-1.31586310699469e-05
-1.12991265046726e-05
-1.16344899900233e-05
-3.49548359189141e-06
-2.07923233635798e-06
-2.33222231275488e-05
-1.99770533799529e-05
-1.32601699711575e-06
-2.76214611383155e-05
-4.30334088934034e-05
-1.50069980577765e-05
1.39223857623934e-07
-1.67739373207346e-05
-2.33650462473417e-05
2.9110982465194e-06
-2.28549266845808e-05
-4.24441901579386e-05
-2.47442417158174e-05
-1.17524905481213e-05
-1.38504664351964e-05
-1.71507608641839e-05
-5.26449046277389e-06
-3.46148473105983e-05
3.69186518076876e-06
-1.58696354014398e-06
-2.19736809829689e-05
-1.42921375883653e-05
-1.58046655632339e-05
-1.26879009323806e-05
-2.44978079713988e-05
-2.13817556999793e-06
-1.88164007069826e-05
-1.2635795733441e-05
-8.95398853190313e-06
-1.34265309554595e-05
-1.73400906321285e-05
-2.33309178486633e-05
-1.3060974769916e-05
-3.62924103227106e-06
-1.39350919889649e-05
-1.60941311086641e-05
-1.82596375650808e-05
-3.07112217023484e-05
-2.12874754813009e-05
-1.87486565260681e-05
-2.86586071291517e-05
-1.7589116441636e-05
-2.55717311817347e-05
-5.7276821256942e-06
-1.96648154987865e-05
-1.17971623329921e-05
-6.86208345641739e-06
-1.98880651128187e-05
-9.4152572517714e-06
-6.24855223282413e-06
-2.14058184579291e-05
-3.85244933802222e-06
-2.25818817434267e-05
-1.27614641372067e-05
-6.11944609135155e-06
-1.95094989872269e-05
-1.55889677607237e-05
-7.29444239059126e-06
3.58594795792952e-07
-2.13729413996798e-05
-8.50977881689351e-07
-2.04111389066382e-05
-1.13573518554664e-05
-3.47700716631171e-05
-2.86994256829344e-05
-1.24740565438547e-05
-8.13393807969469e-06
-2.38586422065034e-05
-1.70454758880343e-05
-1.77747741075699e-05
-2.38779458629382e-05
-1.73421489906156e-05
-1.67901998587714e-05
-1.47846861918299e-05
-1.03606997351808e-05
-4.48122066093968e-06
-1.96061043749148e-05
-1.48813740053232e-05
-2.70317202337287e-06
-2.21679872899781e-05
-3.29616414014792e-05
2.67056710209105e-06
-1.7307965809627e-05
-1.16326410833687e-05
-1.09427240974131e-05
-4.36821633503399e-06
-1.17922758537397e-05
-2.48399669742935e-06
-2.2944500694318e-05
-1.00848864809462e-05
-1.82842161068325e-05
-3.49953839667858e-05
-2.24156595237731e-06
-7.39688639933177e-06
-7.83919356224948e-06
-1.61154479761383e-06
-7.22870896519974e-06
-2.86689390604194e-05
-8.3863558166463e-06
-2.00225389408126e-05
-1.87436929435245e-05
-2.64840328763643e-05
-1.82357076642689e-05
-1.88872643408279e-05
-6.45490356542933e-06
-6.61945878611657e-06
-2.1516824615569e-05
-1.87525750062243e-05
-6.28021706200794e-06
-1.14586420205002e-05
-1.9189786684465e-05
-2.84142570014109e-05
-1.84047081977383e-05
-3.09496935472104e-05
-2.67101554751975e-05
-1.01239409541105e-05
-1.52895724036711e-05
-8.37214521945244e-06
-3.04575326215306e-05
-1.19994424837921e-05
-4.92602848947291e-06
-8.29041801775854e-06
-2.19300846829308e-05
-2.14864586407465e-05
-2.14086647989393e-05
-2.49276498214089e-05
-6.44359969176921e-06
-1.02881849946414e-05
-2.77040996558347e-05
-2.89713082493165e-05
-5.17103541208471e-06
-7.93278616576576e-06
-1.62428536361908e-05
-2.55322378887465e-05
-1.14728662877916e-05
-2.46122766900687e-05
-3.45458508786903e-05
-2.65565372714869e-05
-2.1962894276662e-05
-1.55437454568024e-05
6.36639246322387e-06
-1.01428840042856e-05
-1.15987709089615e-05
-3.54845373993708e-05
-1.34569462946912e-05
-5.25249800718682e-06
-2.87646260020931e-05
-1.28242372114148e-05
-2.32690421271526e-05
-6.75519211070663e-06
-3.1110962420819e-05
-2.40416256901461e-05
-1.57591099666019e-05
-3.00316082460489e-05
-1.00045577272184e-05
-1.46729425433091e-05
-2.4356449041624e-05
-2.37872336738703e-05
-3.04910687828649e-06
-2.28789172224029e-05
-3.31622063809714e-05
-1.38365145569684e-05
-7.14848029419032e-06
-2.48329698991452e-05
-4.52517029901911e-06
-1.19520524429711e-05
-2.2544905288896e-05
-1.8699705699745e-05
-1.48608717349993e-05
-2.7959461091026e-05
-1.74454652434449e-05
-2.42374204263365e-05
-2.26320177619159e-05
-2.17614267697944e-05
-1.84735363145837e-05
-5.29603661046992e-06
-7.56155182670398e-06
2.75859114162397e-06
-1.84986836608561e-05
-1.20213309116294e-05
-1.90765113048314e-05
-2.80410915311896e-05
-1.95468207385882e-05
-1.16525389549465e-05
-1.60853427741879e-05
-3.55731852846961e-05
-3.22446033417455e-05
-2.60577362613546e-05
-1.06750607825192e-05
-2.48380208597802e-06
-1.44081948701466e-05
-7.26884842655351e-06
-2.74613966785116e-05
-1.04486249185818e-05
-1.92999749978165e-05
-2.25167373009201e-05
-1.50716887878506e-05
-1.45424470676198e-05
-6.16178495060855e-07
-1.83611575567386e-05
-1.38095221518313e-05
-2.21204499109158e-05
-2.90863248630994e-05
-5.3332827656573e-06
-3.21196397390133e-05
-2.73081118794947e-05
-1.54367283604773e-05
-2.04944301523598e-05
-1.21584509953102e-05
-2.29580589559001e-05
-3.52353690122643e-05
-1.08355624950301e-05
5.29410710272875e-06
-4.92017603256242e-06
-2.20114608924066e-06
-1.8750551390588e-05
-1.49227495553667e-05
-1.23666043900789e-06
3.9801552888268e-06
-2.06006036840746e-05
-6.19824708233354e-06
-1.66268291698369e-05
-2.20337632091502e-05
-1.66333394346202e-05
-1.57095867960788e-05
-7.31627249884078e-06
-2.1220118038249e-05
-1.97264046971659e-05
1.50643444395369e-06
-1.74718751088512e-05
-1.18021468409512e-05
-1.74101503883662e-05
-1.96011845445353e-05
-2.70559472439193e-05
-2.10160499937258e-05
-3.5694754230951e-06
-1.47466456170773e-05
-1.13438826954775e-05
-3.28343103633605e-05
-2.66430324694835e-05
-3.13292865402892e-05
-7.0840032158417e-06
-1.5918426727155e-05
-2.5468935054449e-05
-1.82270583213603e-05
-1.04758074047956e-05
-8.65000275338028e-06
-3.4674038934495e-05
-3.24082457485926e-05
-2.06272568991857e-05
-2.26005651512662e-05
-2.43248800665513e-05
-1.00145190078881e-05
1.10259718300971e-06
-4.07968933609334e-06
-1.83494031171595e-05
-3.18627389650598e-05
-2.27524909420116e-05
-8.47846741794789e-06
-7.24175515725978e-06
-2.11188032653819e-05
-2.07402683574512e-05
4.24392195534742e-06
-1.81527775595878e-05
-3.99980365625598e-05
5.90579319148909e-06
-3.97136188348197e-06
-2.97541675779719e-06
-2.12653867927844e-05
-2.00866338302974e-05
-1.13382405314998e-05
-2.78019824527314e-05
-1.37107065464818e-05
-2.88546215194054e-05
-3.34507038538101e-06
-8.26790176532744e-06
-1.40596937523284e-05
-3.37605743452972e-05
-2.68214058792294e-05
-1.43877103940895e-05
-7.12761892492939e-07
-1.23044032467347e-05
-1.74130520864974e-05
-5.52936033133647e-06
-2.82795310803347e-05
-1.89536588870341e-05
-2.9017322085504e-06
-1.88963433554213e-05
-1.53340373061418e-05
-6.21878749064932e-06
3.38204625588315e-06
-2.64489095799067e-05
-2.12341556710124e-05
-2.77320085554064e-05
-3.06503590019633e-05
-1.33999946100628e-05
1.39041252832435e-05
-1.10523901476174e-05
-1.47035574901164e-05
1.83013980136887e-06
-2.40214235926846e-05
-3.01049324708531e-05
-1.86623828720871e-05
-2.76550119334682e-05
-1.59687502721194e-06
-2.07219394939507e-05
-9.953929235719e-06
-4.91340141044748e-06
-2.30376937357892e-06
-1.67994074860494e-05
-1.12755276413607e-05
-2.03850502965385e-05
-6.49147336515421e-06
-1.71347755985612e-05
-3.97102615785224e-05
-5.61623831775286e-06
-1.23755378673399e-05
-1.86469613221236e-05
-2.04657548358068e-05
-1.02033278663881e-06
-1.97901717788191e-07
-7.82531709312555e-06
-2.28134991862989e-05
-4.57509626163215e-05
-5.84865744429161e-06
-6.65160070881064e-06
-1.00933157600396e-05
-5.78550028719004e-06
-1.04296968198856e-05
-1.23889510341886e-05
-9.25124950368653e-06
-9.89734558313958e-06
7.10277278704566e-07
-4.0752804334855e-06
-2.03484272320191e-05
-9.54641050463063e-06
-1.54481724439476e-05
-2.24012660998796e-05
-3.0042773305098e-05
-3.23440036314742e-05
-2.37863061788798e-05
-2.45463238939508e-05
-2.27713446218368e-05
-1.84204682546993e-06
-4.85144407711994e-06
-1.13708252997561e-05
-1.66664649638432e-05
-9.22876045779884e-06
-2.04496062544863e-05
-1.0581288848126e-05
-1.76729608933585e-05
4.3516318826033e-06
-1.21754635311886e-05
-1.31579688264634e-05
-3.09472663447594e-05
-2.25168839322861e-05
-8.3967523060152e-06
-7.59240097633475e-06
-3.749355285758e-05
-1.60010264026837e-05
-1.2650460762891e-05
-2.94751654265002e-05
-2.24750800441722e-05
-9.11794332159479e-06
-9.08011884593217e-06
-1.28052145664932e-05
-1.19067542602969e-05
-2.20001117529641e-05
-2.9434845330397e-05
-1.36241324144133e-05
-1.17829614662564e-05
-2.08086468934272e-05
-1.40671278375677e-05
-1.30928899833901e-05
-1.92624046559739e-05
-6.26348824986887e-06
-1.70307414627636e-05
-1.06624145190476e-05
-7.79852086092006e-06
-6.32989433528148e-06
-2.28183662802434e-05
-2.20441217588551e-05
-1.30649963491409e-05
-1.10226706496114e-05
-1.4271642849593e-05
-1.54122649809168e-05
-2.80963360543053e-05
-9.79387317712104e-06
-1.1419758952759e-05
-3.32358439738703e-06
1.26437860784064e-06
-2.92232710135863e-05
-1.43562044808214e-05
-2.33243902757111e-05
-1.97868301767273e-05
-9.36671095760085e-06
-1.3132568281995e-05
-2.1910788148305e-05
5.6315991225528e-06
-1.9295859925395e-05
-2.40844893379572e-05
-1.19778065399113e-05
-1.37707442556816e-05
5.06207904804084e-06
-9.57583553159613e-06
-1.39413423732493e-05
-6.78232552362594e-06
1.38740121790909e-06
-6.75474023553608e-06
-1.2501516558521e-05
-1.64715984710716e-05
-1.91954483850513e-05
-1.28984178456396e-07
-1.17115390279822e-05
-1.30833094682044e-05
-1.72244858050813e-05
-1.48337677418804e-05
-2.16107611707992e-05
-1.77928902207543e-05
-1.80071302104411e-05
-2.79116887519237e-05
-3.87831949537058e-06
-5.96616140280223e-06
3.22492437863495e-06
-1.9898833151685e-05
-3.23294707719439e-05
-2.97627315105244e-05
-2.21374686369733e-05
-2.28016070810077e-05
-2.94128938984405e-05
-2.16935689000385e-05
-3.2978859504166e-06
-1.89236059500782e-05
-1.64876968464534e-05
-2.50630748697319e-05
-1.64434153125107e-05
-1.61296604893438e-05
5.95978371418948e-06
-2.92918396344742e-05
-4.11069302184366e-06
-2.58788829436036e-05
-1.4473977674419e-05
-1.63063490657369e-05
-1.74301845427527e-05
-1.67883182981831e-05
-1.06715050621843e-05
9.48879016737126e-06
-1.82211486855439e-05
-3.14171237242483e-05
-1.04525452979592e-05
-1.94247597755203e-05
-1.71384240829248e-05
-1.3486020860701e-05
-1.44464371063854e-05
-1.50422685416421e-05
-1.22762167030605e-05
-5.84532627236819e-06
-2.09357789488243e-05
-1.40718339246142e-05
-1.18027864067205e-05
-3.05558876728513e-05
-2.29948063479248e-05
-1.51493244527268e-05
-1.13914265972393e-05
-2.47891808093584e-05
-1.71048564231919e-05
-2.39268124644575e-05
-5.778318603751e-06
-1.10354913746951e-05
-1.33434286538734e-05
-1.8027063663706e-05
-1.86792317424521e-05
-2.58900842141646e-05
-1.30637770129679e-05
-1.34816199713914e-05
-8.72507959555445e-06
-9.4429449330945e-06
-1.52973278950989e-05
-1.68077428800414e-06
-2.86184850067526e-05
-3.31889455567866e-05
-2.57924021230171e-05
-1.64497529466308e-05
-3.00886195743583e-05
-1.61626292751199e-05
-1.43481837096709e-05
-1.9116970930566e-05
-3.15939963225995e-05
-1.3587280033876e-05
-2.41953191981195e-05
-2.48292917651914e-05
-1.52002705155382e-05
-8.60330492801248e-06
-4.98630939375743e-06
-4.2861336451402e-06
-2.29809157460322e-05
-1.02564520057896e-05
-2.86418450003025e-06
-2.41879015853379e-05
-1.58046808303633e-05
-1.37182792776782e-05
-6.52835005522177e-06
-2.6322833212222e-05
-8.91239556029186e-06
-1.24021278513794e-05
1.76766141337874e-06
-1.40783724711193e-05
-7.35667426005301e-06
1.8663580432307e-06
-1.65891987603166e-05
5.50492768750148e-06
-1.68578947802319e-05
-1.21443001733651e-05
-2.95528202565578e-05
-2.45497112480833e-05
-2.10617384698591e-05
-2.39535569535142e-05
-2.40041832881193e-05
-1.55095404821332e-05
1.17534071634204e-06
-7.93329066101948e-06
-7.58744554385155e-07
-7.27041847024323e-06
-1.86547961270233e-05
-7.98358700800488e-06
-2.12769906752918e-05
-1.91908727981857e-05
-7.69747452715343e-06
-2.22899757691911e-05
-2.95065784615989e-06
-1.57213442731867e-05
-2.53860197815546e-05
-2.62295742198104e-06
-1.66402704515571e-05
-2.08054745949843e-05
-3.32394397092249e-05
-1.87805175957724e-05
-1.30910948069583e-05
-4.13587337590072e-06
-1.58787515915282e-05
-1.1487212280552e-05
1.66999155310348e-07
-1.36653055196926e-05
-1.76232409146902e-05
-3.02642753767772e-05
-5.64539626273869e-06
-2.53585549176913e-05
-1.32433628460424e-05
-2.47132068571317e-05
-2.62774570904275e-05
-1.37150920074684e-05
-1.55078014195558e-05
-2.04646886992602e-05
-2.53636542694462e-05
-1.58230631061535e-05
-1.68170593566933e-05
-1.06801119653599e-05
-2.35288735726448e-05
-3.21824974847068e-05
-1.2147365139701e-05
-3.85975628138495e-06
-1.88184737469434e-05
-2.33557819265854e-05
-1.60108294936883e-05
-1.22031399007599e-05
-1.49280917619727e-05
-4.74146605474101e-06
-1.28364750405992e-05
-1.7346793075302e-05
-1.72763604844915e-05
-2.05859575630713e-05
-1.45736371596247e-05
-9.82911849459264e-06
-1.71157114740333e-05
-1.53954667361936e-05
-1.49597716699405e-05
-1.97516606778342e-05
-3.20847574503964e-05
-1.13031385058121e-05
-6.6008039438959e-06
-1.4148940427805e-05
-5.06557700024242e-05
-3.73999086719986e-05
-1.02876816499586e-05
-1.90862267128102e-05
-5.73681819354107e-06
-5.82679126065605e-07
-2.16794788002352e-05
-3.03456896891423e-05
-1.02863906444604e-05
-1.68554741624913e-05
-1.8373538730892e-05
-1.22017814545127e-05
-3.56842562847121e-06
-1.82036968402665e-05
-1.43808636411089e-05
-6.56601978433931e-06
-2.08413698852164e-05
-2.17679315888886e-05
-2.34419896235492e-05
-2.48738079040909e-05
-2.62815879651741e-05
-4.49101746635617e-06
-1.95500294515217e-05
-1.65574609442823e-05
-9.22839742962525e-06
-1.66612547711383e-05
-2.05284325732511e-05
-1.12893352366034e-05
-2.25248069114797e-05
-3.25675949988198e-05
-1.27028662335054e-05
-1.31111545059759e-05
-1.77078251887631e-05
-3.84450707050343e-05
-2.06967025807737e-05
-5.03419270169705e-06
-1.48698623884194e-05
-1.15556466444731e-05
-1.29703169646636e-05
-8.70769450846806e-06
-1.00204046998044e-05
-1.91451610754041e-05
-3.59404741548403e-05
9.55175202091667e-06
-2.62489403904822e-05
-3.31745437469177e-05
-2.15171161119241e-06
-2.44424797073321e-05
-1.1314805621464e-05
2.81362254313421e-06
-3.61718915445534e-06
5.28057160685812e-06
-1.16404037922997e-05
-1.88223182840231e-05
-2.29525052750528e-05
-2.46180931169772e-05
-1.87290824724644e-05
7.14885167706627e-06
-3.20308968828686e-05
-7.92935022419002e-06
-3.4533094988263e-05
-2.34973288186274e-05
4.48293512055364e-06
-5.12627258443258e-06
-1.36691360067033e-05
-1.98817826292677e-05
-2.81534166675953e-05
-2.26513657634537e-05
-4.03955273649188e-06
-1.99883382345192e-05
-3.60476371405982e-05
-6.6608311281172e-06
-9.29501782724949e-06
-2.77830370390499e-05
-9.04146437144304e-06
-2.55500510463266e-05
-2.2533460352273e-05
-1.87903354446211e-05
-1.7799348725839e-05
-8.44465621944901e-06
-2.64566699567036e-05
