# Supplementary material for: Research on computational propagation and identification of mine microseismic signals based on deep learning
Source: PLoS One. 2025 Oct 22;20(10):e0334641. doi: 10.1371/journal.pone.0334641 (PMC12543183; doi:10.1371/journal.pone.0334641)
Supplement: S11 Data — (ZIP) [file pone.0334641.s011.zip › 000101100002636.xlsx_0.txt_24.txt.txt]

-5.57620722909124e-06
-6.74102597082108e-06
-1.90936765282283e-05
-2.12360351933137e-05
-3.62987465268393e-05
-1.77066388080085e-05
-2.51883169907249e-05
3.10295657030561e-06
-1.66453252413536e-05
-6.76357723381071e-06
-1.28119456427634e-05
-1.51563166723697e-05
-2.8114593154168e-05
-9.65711785161046e-06
-1.66883900927773e-05
-2.54328991104726e-05
-1.77069327033277e-06
-2.50238922838658e-05
-2.60402988176257e-05
-3.7096213252367e-06
-6.22302194201679e-06
-3.19247754231656e-05
-7.87670655251541e-06
7.2962400801367e-06
-1.59347916197492e-05
-2.52318870856855e-05
-2.11173018446511e-05
-1.17023339353873e-05
-1.36184965764326e-05
-2.07619127756658e-05
-1.85751536709344e-05
-3.91059979386187e-06
-9.18238116606826e-06
-1.13173786637193e-05
-1.41244935211233e-05
-9.12103024891985e-06
-1.21262311173422e-05
-1.52370273044629e-05
-3.97016696875549e-05
-2.09236886198804e-05
-3.30644357602244e-05
-2.7613822407458e-05
-2.11629106999447e-05
-2.44590307768918e-05
-7.12207908254833e-06
-1.69652884687633e-05
-1.32384889450186e-05
-1.4833687951393e-05
-1.36654471518277e-05
-2.66866510521597e-05
-2.29041019989332e-05
-1.02732099242913e-05
-3.09116284126692e-05
-1.75816715715546e-05
-2.36463407222249e-05
-1.77435976686205e-05
-1.35560504450414e-05
-2.43776343597581e-05
-3.1671973051935e-05
-9.5076570394966e-06
-1.93947208188792e-05
8.67084773341693e-07
-1.31411639736438e-05
-1.28847972289943e-05
-1.77340465714001e-05
-1.57348526526896e-05
-1.16919199270119e-05
2.25671178366104e-06
-3.11023342323992e-05
-3.26458112177381e-05
-1.28729224198645e-05
-1.717023464217e-05
1.92514402481952e-06
-1.85497259044067e-05
-2.0284836180399e-05
-6.56974042304904e-06
-2.44660587879399e-05
-2.76732430118612e-05
-1.42600491102119e-05
-4.40778039812338e-06
-2.74719429572176e-05
-1.88493797734285e-05
-1.24750563418187e-05
9.32859657162994e-06
-7.30375327136208e-06
-2.50375635642937e-05
-3.08711705416224e-05
-1.21554930389609e-05
4.32751611084222e-07
-2.41006726713962e-05
-1.22889398128342e-05
-2.24941455023836e-05
-1.80661914640367e-05
-8.32012296641186e-06
5.11221341137556e-06
-1.15180584735424e-05
-2.01141450556942e-05
-1.32047189132951e-05
-1.70402486995513e-05
-4.18534683024283e-07
-2.53741292788829e-05
-2.34610638972437e-05
-8.96956264820885e-06
-1.73519879076675e-05
-1.69645022605083e-05
-1.98058314769806e-05
-2.11071387243053e-05
-1.13839976468951e-06
-9.19657632471736e-06
-2.41075752588111e-05
-2.6514856945116e-05
-1.52268232285343e-05
-1.23092581561106e-05
-1.08128713389396e-05
-1.09458194949977e-05
-2.8692397196891e-05
-1.14270527157315e-05
-1.63083118944506e-05
-1.20770613195942e-05
-1.92107364913954e-05
-2.08055600505534e-05
-7.90855681684187e-06
1.19307131613464e-06
-2.73776829380321e-05
-1.3500932988819e-05
-7.62279553183477e-06
-1.39227149492176e-05
-2.2788208971657e-05
-1.41634668556818e-05
-1.02142926667803e-05
-8.57155260278693e-06
-7.97255823815229e-06
-8.34193763969703e-06
-3.36640957871934e-05
-1.56417294988348e-05
-1.72629552297583e-05
-3.03054025080785e-06
-1.87034773127957e-05
-2.04560347649394e-05
-7.72281609991743e-06
-1.5272162308252e-05
-1.39236208624665e-05
-2.10245270901967e-05
-2.35805039800323e-05
-1.6627709655379e-05
-1.91074149041351e-05
2.0988115011215e-07
-2.33414067303865e-05
-8.66251550354567e-06
-1.76864984750605e-05
-3.85877651874966e-05
-2.01231334942969e-05
-6.35437064121783e-06
-3.59598307465258e-05
-2.35766233324752e-05
2.46358701314062e-06
-1.35689125666852e-05
-1.92100016266683e-05
-1.2927573847647e-05
-1.84768843911111e-05
-1.50143703591672e-05
-8.09701050265725e-06
-1.60303428246752e-05
-1.96205777673624e-05
-1.17557471032912e-05
-2.50767657969526e-05
-1.00017306149007e-05
-1.79262637613451e-05
-1.81511484188245e-05
-7.83483394252133e-06
-7.86858111837814e-06
-9.68942443252118e-06
-5.35723438797217e-06
-2.35815010733236e-05
-2.26102520521165e-06
-1.47987772080582e-05
-1.57285066798484e-05
-1.01385271318262e-05
-6.66683473577221e-06
-6.1798260942461e-06
-1.58432076104986e-05
-1.772232738194e-05
-5.89156883070482e-06
-2.65947407118794e-05
-3.15883792201625e-05
-2.38141845171052e-05
-9.25782418226168e-06
-4.31609095916837e-06
-7.73946511609166e-06
8.07972102803001e-07
-1.29926201347387e-05
-3.15041971145444e-05
-9.42016721197917e-06
-1.34858900723157e-05
-2.52527551843851e-06
-2.52403185772742e-05
-2.34924695808213e-05
-1.98092605017458e-05
-1.3746727448389e-05
-2.72880048597249e-05
8.3270628001661e-07
-2.55198661507605e-05
-2.98867166546589e-06
-6.84294032368463e-06
-1.57619921461254e-05
-2.36884926334449e-05
-1.52442939039685e-05
-1.01435422579742e-05
-1.93273802392712e-05
-5.84616510469343e-06
-1.73381139616427e-05
-3.29399106907785e-07
-2.4903354813826e-05
-8.65679685774228e-06
-8.75152214396693e-06
-1.56426150065961e-05
-2.70456765612201e-05
-7.47531709717428e-06
-2.73617470175454e-05
-2.18338689926678e-05
-2.96298326312562e-05
-2.32037765089922e-05
-1.42482439280503e-05
-2.43855377626516e-05
-2.80325494513782e-05
-1.8232242236655e-05
-5.45846489264235e-06
-2.15172088260281e-05
-1.75414949654898e-05
-2.10432092392578e-05
-3.45800683374024e-05
-2.24867018385457e-05
-1.00231270248339e-05
-1.16229730990188e-05
-4.37092416845211e-05
-2.59526200531748e-06
-1.24917571430157e-05
4.57982645426037e-07
-3.50549049754169e-05
-1.39519655576265e-05
-2.37866486433502e-05
-1.44195971780483e-05
-1.6078942038768e-05
-1.8586432234945e-05
-2.08624239029906e-05
-1.55507270027202e-05
-9.69544094160772e-06
-8.45686316740624e-06
-1.2225501473503e-05
-1.70452013253938e-05
-2.52540694947919e-05
-1.25273563960088e-05
-2.1233001476995e-05
-1.00274482360355e-05
-2.56549573838821e-05
-9.61506212399101e-06
-2.93552087394579e-05
-1.37377713624635e-05
-2.39604862861702e-05
-2.00666993421563e-05
1.11392685364994e-05
1.45435927996662e-07
-1.2535255433732e-05
-1.18274947091957e-05
-3.16711266351272e-05
-5.97054259683235e-06
3.42516943296462e-06
-8.01095382555149e-06
-1.74619442342936e-06
-2.85860976051329e-05
-2.44677780302669e-05
-1.7146929962619e-05
-2.96388416836986e-06
-2.00351999739465e-05
-1.09644451204241e-05
-9.80512513336656e-06
-1.55464358604969e-05
-1.02485802356735e-05
-9.74620346191789e-06
-1.64580057687533e-05
-7.35227542529362e-06
-1.57734145898844e-05
-1.29653133865345e-05
-2.62055824640389e-05
-2.21190433123876e-05
-4.53526932945429e-06
-1.13468310792051e-05
-4.65713676244977e-06
-1.844964697595e-05
-2.8319225786034e-05
-1.63064473790473e-05
-2.09810394284186e-05
-5.38542659383522e-06
-1.51878290083658e-05
-1.60559288433434e-05
-5.4367309753667e-06
1.50393740858779e-05
-4.82448974838895e-06
-1.68146146405775e-05
-3.28114458350105e-05
-2.3198158057169e-05
-2.17012064111168e-05
-1.12679675096699e-05
-4.87205167327737e-06
1.30460744082612e-06
-1.03075185592332e-06
-1.31403017005564e-05
-2.44652297841884e-05
-4.05522719131509e-05
-1.9555809054587e-05
-2.23896770236372e-05
-4.47003793773347e-06
-7.12397729015269e-06
-2.59454191948099e-05
7.72194375820792e-06
-1.90132045620434e-05
-1.52539818390548e-05
-8.33983366404802e-06
-1.67006463035645e-05
-1.01938567467908e-05
-7.11285300855915e-06
-9.14095005179985e-06
-1.72747829921443e-05
-2.3486928668379e-05
6.36276950456872e-06
-1.29585047952239e-05
-1.80622393327047e-05
-6.37956828574702e-06
-1.8460574803153e-05
-2.14858309882207e-05
-2.41076091549087e-05
-1.70422059066723e-05
-2.91207740624941e-05
-2.50856232138006e-05
-2.23754664089276e-05
-2.79861274849198e-05
-9.66880778905063e-06
-1.07162715945452e-05
2.65201298700905e-06
-1.65278182591238e-05
-1.60669958116498e-05
-1.16663538499417e-05
-3.05365864344473e-05
-2.83200392945799e-06
-8.69075333759924e-06
-1.18367272681679e-05
-2.54818154094e-05
-1.13182476013492e-05
-2.29416066081821e-05
2.91523520001221e-07
-2.73504812460696e-05
-1.67796754134613e-05
-1.77336933224343e-05
-3.05959560072585e-05
-1.1709829756263e-05
-1.06547055863542e-05
-5.44027277126442e-06
-1.07298752538845e-05
-1.91903232791238e-05
-1.94593379716503e-05
-3.06060896248053e-05
-2.20949879717796e-05
-6.82541707087939e-06
-2.57154001818747e-05
-4.82600734379887e-06
-2.64518374561964e-05
-1.75513836992808e-05
-1.86289862296341e-05
-2.54551279401682e-05
-2.44380631353302e-05
-1.36940352981317e-05
-1.15124825245814e-05
-8.97967761646841e-06
1.07247929657058e-05
-1.87710053424353e-05
-6.7224902870896e-06
-2.05328361886047e-05
-2.98033309654255e-05
-4.98952529643235e-06
-1.55624935000127e-05
-2.78199757337968e-05
-2.06023098126926e-05
-9.42084661570052e-06
-3.24192484325169e-05
-2.97471697590452e-05
-2.01490370143992e-05
-1.27568579062455e-05
4.33119634796732e-06
-3.16045431977188e-05
-2.31504134131102e-05
-1.54908950478494e-05
-2.91809705962021e-05
-1.05785575946954e-05
-2.20347698115359e-05
-2.31252351694733e-05
-3.20319211928096e-05
-2.48486873744941e-05
7.28493359286741e-06
-2.24985177867944e-05
-2.30381905298349e-05
-1.29414584590069e-05
-3.33118093179665e-05
-1.52533064321259e-05
-8.37803587339738e-06
4.0211148596214e-06
-1.91678436316034e-05
-9.60932612585349e-07
8.76251046742241e-06
-2.46073707555494e-05
5.72403232477728e-06
-5.95272964354661e-06
-3.29062451054049e-06
-2.68964687823663e-05
-6.08451294633106e-06
-1.19145907250757e-05
-5.17649217425151e-06
3.36037913136237e-06
-2.34478561330276e-05
-5.75817403796653e-06
-1.54420617599518e-05
-2.48339526134954e-05
-1.65300714644019e-05
-5.52374538277578e-06
-7.26613249187376e-06
-1.27649536892063e-05
-8.86091429972867e-06
-2.26865792203506e-05
-1.26135410486931e-05
-1.16907221415075e-06
-3.59995693116057e-06
-8.81148914833971e-07
-7.60275899050398e-06
-1.01602542820665e-05
-1.84774015288795e-05
-1.3882185945483e-05
-2.53103877680315e-05
-1.08581200617954e-05
-1.05984285993439e-05
-8.13802302467329e-06
-1.56521125302131e-05
-3.23296158119716e-05
-1.380847993023e-05
-2.66582979737941e-05
-1.74640994462577e-05
-2.29388973338691e-05
-2.04781081609338e-05
-2.52045185521428e-05
-1.32361493357772e-05
-3.24014823382224e-05
-1.92369613571993e-05
-2.63796832723356e-05
-9.62208667328191e-06
-4.47567574652928e-06
-2.55596752614626e-05
-1.41464430470344e-05
-3.06276868357542e-05
-2.32350044894153e-05
-9.91381751088359e-06
-1.74350208558756e-05
-6.04484950717069e-06
-9.11203349973849e-06
-2.12756673869281e-05
-3.42016253817464e-05
-2.56427451466099e-05
-1.97397129289923e-05
-2.15144189329255e-05
-1.56178281384309e-05
-1.47583486443157e-05
-2.03225987445811e-05
-9.4488834255286e-06
-5.50154342081237e-06
-1.28122534939641e-05
-2.08267263573363e-05
-7.28081438565122e-06
-1.23182608609936e-05
-4.60437550982827e-05
-6.88788745062342e-06
-2.1765542297287e-05
-1.578515466358e-05
-6.77096132677233e-06
-8.61831948303434e-06
-5.57218412931053e-06
-2.17714736027386e-05
-1.38892802387252e-05
-1.26951874299452e-06
-8.07080163507729e-06
1.7261198179845e-06
-3.53920461085275e-05
-2.36389706970207e-05
-1.93332613930481e-05
-9.62283982840158e-06
-9.36531342862063e-06
-9.09157374406564e-06
-2.43392083194366e-05
-1.18145547876596e-05
-1.6825708272742e-05
-7.64754921480017e-06
-2.22806953599792e-05
-1.74981516804041e-05
-2.0261411371793e-05
-3.06274470712235e-05
-3.038641758326e-05
-1.64730087278559e-05
-1.20940522195378e-05
-1.66458439738724e-05
-1.01632340130777e-05
-1.1850540340664e-05
3.79148453819563e-07
-3.69316889038359e-06
-1.03525925502647e-05
-5.89547687411445e-06
-2.09196667105587e-05
5.70625637336375e-06
-2.54365287634812e-05
-3.78676486988674e-05
-1.55207753345874e-05
-2.31764236421693e-05
-2.15345728312222e-05
-1.80937672601423e-05
-8.65791745042303e-06
-1.39928420384498e-05
-4.67703152667268e-06
-2.2931448663967e-06
-9.82377462528376e-06
-8.17026868796645e-06
-1.385165373221e-05
-1.9895922384043e-05
-2.80987410843639e-05
-2.56687315081026e-05
-1.6974887097624e-05
-1.81009940079949e-05
-2.48583566392072e-05
-2.90508692407005e-06
-1.14127732700238e-05
-1.69881022458109e-05
-1.29229741083691e-05
-1.20099407720223e-05
-1.88821293475359e-05
-5.1472627432853e-06
-1.2103140151548e-05
-7.68654470162787e-07
-6.45842492439242e-06
-2.83786174243236e-05
-2.23416074765562e-05
-9.27804471091823e-06
-8.98853482497638e-06
-1.77146826076715e-05
-1.85004215013358e-06
4.49015451936062e-07
-2.34928897865295e-05
-2.05410911151596e-05
-2.80246342670526e-05
-2.17478853108022e-05
-7.5030435047799e-06
-2.63237714223773e-05
-7.66441582977401e-06
-2.25568672863272e-05
-2.90334468538164e-05
-1.72840386325386e-05
-1.99986855703022e-05
-1.41321688178603e-05
-1.97462400499309e-05
-3.60466552852538e-05
-3.11400423384987e-05
-2.31060135876008e-05
-2.63964748566677e-05
-2.91991766404911e-05
-1.03056945888505e-05
-7.277110779227e-06
-1.88069672914765e-05
-2.56166746760695e-05
-1.59267706225199e-05
-2.98284421277049e-05
-1.95859126771225e-05
-1.57258184951048e-05
4.86980160814317e-06
-1.61428079105677e-05
-2.92332040300408e-05
-3.44844912187552e-05
-1.78972674800835e-05
-1.01777462540135e-05
-1.28099871604862e-05
-2.03567040078414e-05
-1.99246452337521e-05
-2.46972694763313e-05
-2.95288022583094e-05
-1.91133397278917e-05
-1.27856299074367e-05
-3.03604301343122e-05
-3.42874155122377e-05
-2.30467870238558e-05
-8.71164086576315e-06
-1.72424122013991e-05
-3.95115668513111e-05
-1.61845286695617e-05
-1.5468813615356e-05
-2.75281334338213e-05
-1.07660976774423e-05
-3.55716266416476e-05
-1.76870300682817e-05
-1.59855444774425e-05
-1.5486130352364e-05
-2.41768862179176e-05
-2.30176018815852e-05
-1.62524679347346e-05
-2.38512832845964e-05
-1.53577186776976e-05
-2.67993179908657e-05
-1.48536313050745e-05
-2.48682190290579e-05
-1.60758913145027e-05
-6.91929191425872e-06
-1.44117845070223e-05
-2.50988759582907e-05
-3.50984569940227e-06
-1.26491655488287e-05
-7.84625224827565e-06
-6.56627986663059e-06
-3.14605473234052e-05
-1.72885702459332e-05
-1.98414960077429e-05
-1.63629410223096e-05
-9.12875944687864e-06
-9.07471458407916e-06
-1.37812025325486e-05
-2.46203433524564e-05
-2.02253982762448e-05
-1.29425840779816e-05
-1.59997465156638e-05
-2.40280449743642e-05
-6.59654365407048e-07
-3.14146630613052e-05
-2.92772499600062e-05
7.82376966022737e-07
-3.95271890629429e-06
-2.85653007762542e-05
-9.40922368300096e-06
-1.81109689793248e-05
-2.03722089028096e-05
-2.55126946540154e-05
-2.6219766236725e-05
-2.40390271402413e-05
-2.50188395099298e-05
1.34381801717601e-07
-2.4215286261913e-05
-3.01186984857909e-05
-6.89448220209061e-06
-2.31023249568313e-05
-2.01481982027911e-05
-1.72840274548688e-05
-2.45943742072758e-05
-7.15105427153174e-06
-2.00571298743608e-05
-2.71012468869292e-05
-1.29130103776383e-05
-3.26604258300839e-05
-1.3299037228322e-05
-3.53838490829583e-05
8.44728477289644e-06
-2.30703076139503e-05
-2.03420662726673e-06
-8.85236089741403e-06
-2.16283258042093e-05
-8.19433224391361e-06
-2.16906404568294e-05
-2.30117806397292e-05
-3.20791729553227e-05
-7.54753311814359e-06
-1.00196344301583e-05
-1.74582933937709e-05
-1.54861151233264e-05
-2.87700167475878e-07
-1.49166921097293e-05
-9.42798086470491e-06
2.33524583671466e-06
-3.315845033712e-05
-1.54864764077029e-05
-2.06184691097332e-05
-2.77049352734956e-05
-2.40740810225784e-05
-5.29447344491269e-06
-1.29522921774734e-05
-1.0230853641563e-05
-1.08162675274919e-05
-1.57277705263177e-06
-1.133401815947e-05
-1.56313399501565e-05
-1.84832643028644e-05
-2.57149751748134e-05
-2.43389828774291e-05
-2.85229943742513e-05
7.1973587225604e-06
1.47362694233541e-05
-1.74184218570267e-05
-1.08140954722513e-05
-1.4527732770232e-05
-2.4313335276337e-05
-1.02464436479526e-05
-1.59574184366117e-05
-1.58325676373768e-05
-2.88850953145068e-05
-7.26169300406854e-06
-3.39253388747541e-05
-2.82676889178146e-05
-4.37777522688045e-05
-2.25985001370711e-05
-3.1044013087054e-06
-1.48557825589031e-06
-1.3288970769839e-05
-2.54369530795006e-05
-1.98600239378307e-05
-7.84696856049374e-06
-1.74078511566705e-05
-1.08708618843335e-05
-3.25305472509985e-05
-2.49929761468776e-05
-1.53427825431492e-05
-2.30247471657428e-05
-2.77607070178559e-05
-2.91500961381714e-05
-2.3427220868662e-05
1.20743235101436e-05
-1.08885459500303e-06
-1.32540968860674e-05
1.16061979588682e-05
-3.18494804601803e-06
-2.54094848776386e-05
-5.10641520355306e-06
-1.96916953043353e-05
-8.3555530961762e-06
-1.09005029171077e-05
-8.75679786092103e-06
-3.05766821491291e-05
-2.08251392681946e-05
-2.4948979948872e-05
-2.95466983942987e-07
-2.45374052874451e-05
-8.08068150410893e-06
-1.67526740385924e-05
-2.72030690023175e-05
-2.16101463413507e-05
-1.62698450196629e-05
-1.73156969526633e-05
-2.79460466254921e-05
-2.54439928289207e-05
-2.2765169175734e-05
-1.63290383616238e-05
-1.37592903248677e-05
-2.15493821703311e-05
-3.45970167446796e-05
-9.25834714829009e-06
-2.46140464964566e-05
-1.04669852801476e-05
-1.77729288622167e-05
-1.32553784460743e-05
-2.08107360507613e-05
-2.59261209521791e-05
-2.95170530004347e-05
-1.26804055599421e-05
9.22942176209842e-07
-3.6046450679158e-05
-4.71895781887264e-06
-1.57898364678348e-05
-1.38846967915171e-05
-2.36316516030535e-05
-3.85122040404232e-05
-3.61646647144505e-05
-4.0520253044807e-06
-2.60499817605673e-05
-1.11407461327701e-05
-2.64948528518522e-05
-2.55342285436627e-05
-8.37092367841293e-06
-9.86058701976471e-06
-1.41253547585998e-05
-1.88498729228672e-05
1.60587098872017e-06
-2.35495004423864e-05
1.47063130911166e-06
-1.32866248575781e-05
-9.16957005479237e-06
-1.67828854481932e-05
-3.17902032079084e-05
-1.80222023751214e-05
-5.76821433776221e-07
-2.7828888717931e-05
-7.11358045315762e-06
-3.58024297818128e-05
-2.93129693659324e-05
-2.14164912798464e-05
-1.43020775908208e-05
-2.73691532253203e-05
-6.42837185502512e-07
-2.24882713232864e-05
-1.5767335585739e-05
-5.48500713018314e-06
-1.26329389318883e-05
-1.17688575524883e-05
-2.23624154210561e-05
-1.74968649120566e-05
-2.44680678283767e-05
-2.52111495316379e-05
-2.19606071889449e-05
-2.58752910770849e-05
-8.9926991603457e-06
-2.03240168817226e-05
-2.24541472555139e-05
-1.90328705002708e-05
-3.4214887965612e-05
-8.65795446250948e-06
-1.19058100288644e-05
-7.23143125572042e-06
-2.29363980012147e-05
-1.12781680296903e-05
-2.33476605006427e-05
-2.65369075469212e-05
-9.58713285132613e-06
-2.45874330916004e-05
-2.32927404900465e-05
-1.02274608231917e-05
-1.60706251364345e-05
-2.95014123922189e-05
2.89320377545126e-06
-2.3549638020469e-05
-5.16719804407757e-06
-1.3263502952667e-05
-1.05708313425869e-05
8.47024285885319e-06
-1.82767233042533e-05
-2.90577282159114e-05
-2.10121923802379e-05
-1.86899816597355e-05
-2.79259184166055e-06
-2.70383455292406e-05
1.71412922426727e-06
-6.21035703483388e-06
-7.88604332272026e-06
-5.47990792884463e-07
-1.01023874540442e-05
-4.70889683580505e-06
-6.47933516138614e-06
-2.60868494651642e-05
-1.07505112867404e-05
-7.87037980209077e-06
-2.74083733155217e-05
-2.0847312031088e-05
-2.88463366816839e-05
-6.69245014208526e-06
-2.24678132859782e-05
-4.66003116396195e-06
-5.67141373331659e-06
-8.99044889388883e-06
-1.23756646335293e-05
-3.60902262365025e-05
-1.44713467655324e-05
-2.75783648258786e-05
1.178493160016e-05
-2.33177770349837e-05
-3.69403897460564e-05
-9.15897521638473e-06
-3.34525884364694e-05
-1.28327382267393e-05
2.04944524667434e-06
-2.70546339751346e-05
-2.60993863330705e-05
-2.34120976489172e-05
-8.34072081627904e-06
-2.87945637325847e-05
-1.31055066161806e-05
-1.7575701902733e-05
-1.45287552621607e-05
-2.82164024345796e-05
-2.53719356131581e-05
-2.12511225219017e-05
-2.38812554541806e-05
-2.97506056218494e-05
-1.52046356234066e-05
-1.46606051599231e-05
-8.34331533483064e-06
-7.54909238455638e-06
-3.02560507117821e-05
-1.04822326584564e-05
-9.71149145968529e-06
-1.80271783436589e-05
2.60235405208437e-06
-1.13959777053812e-05
-1.27176167882021e-05
-2.53297608707459e-05
-1.52666084379369e-05
-4.27823974135452e-05
-1.96807412982872e-05
-1.96833336526971e-05
-1.81682524393415e-05
-1.59469059300043e-05
-2.72187991027905e-05
-7.66478652539208e-06
-1.10281888028165e-05
-1.85740971230177e-05
-1.72099538659528e-05
-1.68831125661957e-05
-2.00123015657382e-05
-1.32313247336614e-05
-2.62157524045018e-05
-2.169981799916e-06
-1.67216368825069e-05
-1.89097597992576e-05
-3.99206158587129e-05
-8.10870462107984e-06
-1.11560574375047e-05
-1.94671495864327e-05
-7.68590231732619e-06
-1.50758183431464e-05
-2.16491049193791e-06
-8.02758284852985e-06
-2.39749275831858e-05
-2.99011452886619e-05
-3.52253052051193e-05
6.44419685891262e-06
-6.57036691016407e-06
-1.11025032528814e-05
-2.32117449056948e-05
-1.73064184505142e-05
-1.28926976403537e-06
-2.95171942829951e-05
-2.95179522877544e-05
8.94711394650831e-06
7.38353462456806e-06
-6.46532747941209e-06
-1.21035395402818e-05
-2.59738253020168e-05
-1.18519993684081e-05
-1.04822277524531e-05
-8.74110570227401e-06
9.02452942900227e-07
-2.60081606520581e-05
-3.53968679444539e-05
-2.85105609993119e-05
-2.58981192184421e-05
-5.39849653935806e-06
-3.64782521322893e-05
-2.11261428460633e-05
-2.47625747255865e-05
-2.12574104185664e-05
-1.85639038981313e-05
-2.20615560835167e-05
-1.3185016025041e-05
-1.03836735519616e-05
-6.91782607840758e-06
-2.00859345206608e-05
-2.34619488128945e-05
-2.15963955785142e-05
-1.59063779224712e-05
-2.03931944707225e-06
-1.95980356023807e-05
-1.03482350857169e-05
-3.17298058739528e-05
-2.16143689650587e-05
-2.95896665914926e-06
-2.26344862796177e-05
-1.74329860058714e-05
-6.44747380368587e-06
-2.62625976367574e-05
-2.3692707976899e-06
9.85018358105246e-06
-1.54422136418078e-06
-2.30309198603509e-05
-2.97604098768528e-05
-1.29380298768971e-05
-1.45084301713685e-05
-2.00425432219672e-05
-1.40367363666597e-05
-5.42086083067524e-07
-2.70196668517748e-05
-2.30572981576798e-05
-6.41913071351926e-06
-2.7274583899508e-05
-2.3554581192421e-05
-9.85719448426179e-06
-1.26132830561113e-05
-2.39776233557255e-05
-2.47377359949497e-06
-2.08880524061337e-05
-3.9889111200098e-05
2.86024521118823e-06
-1.2046029719059e-05
-1.16128054170804e-05
-2.78658558240222e-05
-2.05204794711007e-05
-1.11331675483692e-05
-8.54424389072572e-06
-2.47365489074873e-05
-1.42152325013608e-05
-2.89945240613794e-05
-1.52407546406205e-05
-1.96452371079093e-05
-2.45711650614116e-05
-4.526028524523e-06
-2.50219738738e-05
-1.38897924571804e-05
-3.28136466054158e-05
-1.63056782437189e-05
-4.06475997777008e-06
-8.34297786526089e-06
-1.90639488595256e-05
-2.83448270752288e-05
-1.37306154938248e-05
-8.49992677480731e-06
-2.14357813614154e-05
-2.0719624276898e-05
-1.30050699041847e-05
-5.04339312565023e-06
-3.82379924494374e-05
-2.84414229773663e-05
-2.36930161529401e-05
-2.77656982154216e-05
-1.88614614940338e-05
-5.77464258855311e-06
6.35662613986303e-07
-1.13692863832118e-05
-9.83093260530014e-06
-2.22771308496087e-05
-2.38305187045714e-05
-2.07882034734219e-05
4.0817952916004e-07
-2.30764278107154e-05
-3.03469700457806e-05
-1.91098079749576e-05
-1.2076904096278e-05
-1.81255193659509e-05
-2.70427934849435e-05
-2.03620982837216e-05
-1.54662701719851e-05
-2.30756187528703e-05
-1.69964144542628e-05
-2.40394617656951e-05
-2.70023221517177e-05
-1.33450252020378e-05
-1.43873279673414e-05
-2.18830272649125e-05
-2.47906313391479e-05
-1.9442553194316e-05
-6.28532636825924e-06
-1.99891969010596e-05
-3.87611522861429e-06
-1.52996366669965e-05
-2.41151523142297e-05
-2.16111689186803e-05
-2.64127838139351e-05
8.25006705490292e-06
-3.12210622466133e-05
-3.29535330203069e-05
-4.07078910579627e-05
4.93000920783899e-07
-2.35448336716936e-05
-2.80887078627814e-05
-2.82287637546654e-05
-7.12413957130048e-06
-2.06708702495635e-05
-2.00410060953989e-05
-2.56781181828192e-05
-2.21562201870815e-05
-1.82558660656345e-05
-8.53285934988581e-06
-1.91784227261718e-05
-7.88576861074205e-06
-1.63877543133055e-05
-4.93589730783053e-06
-4.128174925e-05
-2.9182756227108e-05
-1.1168688320881e-05
-3.08024852302026e-05
-2.49098635616351e-05
-1.5480331861168e-05
5.13039493333053e-06
-3.63570057295548e-05
-2.02646245216849e-05
-5.60481043898989e-06
-1.20308023826685e-05
-1.60704035525841e-05
-4.82935232887126e-06
-1.87065037652376e-05
-8.87330957533382e-06
-3.37558190091691e-06
4.10953912965406e-06
-1.16702424690725e-05
-3.6738847732654e-05
-1.22867514489357e-05
-1.64021842513592e-05
-1.76271449519881e-05
-1.92098085136474e-05
-4.03534800859279e-05
-3.17235160920613e-05
-1.65536364066083e-05
-2.45722167465995e-05
-6.78167300960232e-06
-3.07706653164238e-05
-3.23438528808898e-05
-2.16467496293168e-05
-3.15841314838318e-05
-1.84630127865201e-05
-1.88503918270572e-05
-1.62822149944948e-05
-5.08428407206679e-06
3.53861563683588e-06
-2.36934616742664e-05
-1.1663456734828e-05
-1.27841477912194e-05
-1.16737958649793e-05
-5.23471759275688e-06
4.76555245954717e-07
-7.90466266980395e-06
-1.56531252329506e-05
-2.86636083308843e-05
-2.52576853153326e-05
4.47549053259059e-06
-2.09650099834523e-05
-1.47557255902916e-05
-1.70156452172605e-05
-1.44935607055004e-05
-1.86493754291039e-05
-1.9954541492296e-05
-1.68354396781876e-05
-1.22957976244186e-05
-1.9603578422316e-05
-1.16483616706399e-05
-4.48413158039365e-05
-1.16649534523641e-05
-1.02921243693544e-05
-8.58942050891234e-06
-2.7258955162718e-05
-3.5892187483567e-05
-2.87523863419016e-05
-2.02519892511511e-05
-1.76907434577167e-05
-2.49428422990385e-05
-1.24896219585719e-05
-1.13498796154503e-05
-2.16465100660609e-05
-1.92586976347742e-05
5.28324585438134e-06
-5.53784037326135e-06
-1.65976781268913e-05
-3.26009794497509e-05
8.25556302347537e-07
-2.94881574923033e-06
-2.22610612743666e-05
-1.03625555265005e-05
-6.40835704609379e-06
-1.02851968846467e-05
-8.53773533369135e-06
-8.50133779439085e-06
6.76840465610503e-06
-1.53865473029754e-05
-1.60725067428e-05
-3.61476367552585e-05
-3.83570685832866e-05
-1.53155422560588e-06
-3.45238551379406e-05
-4.09948217238588e-05
-2.74657986109251e-05
-2.52792547036033e-05
-1.85132527836202e-05
-3.24578253379102e-05
-1.28339440555123e-05
-8.16113962295897e-06
-1.22840183391722e-05
-4.14521047307743e-05
-2.63820197541636e-05
-3.6998288370584e-06
-1.66886019195945e-05
-6.9773470399869e-06
-2.1335297950136e-05
-4.76258684346514e-06
-1.49712814264243e-05
2.47232929076876e-06
-2.10200879272523e-05
-4.2131844835991e-06
-2.28034460212841e-05
-1.41108105038006e-05
-1.93061256284375e-05
-1.80980470568937e-05
-3.52083229491983e-05
-2.58538001573188e-06
-2.27872228755917e-05
-1.61338181677625e-05
-1.63013043661271e-05
-2.16708194522615e-05
-1.34803099200576e-05
-6.10070325884887e-07
-9.90236409793829e-06
-7.70667715449391e-06
-4.17670184578303e-06
-1.4838264362747e-05
-2.45768951846184e-05
-1.46693786837768e-05
-2.80811677773897e-05
-1.53495374667745e-05
-2.47306661006272e-05
-1.65710283725326e-05
-2.97188330331736e-05
-3.62323121607991e-05
-7.16491513016331e-06
-1.71652079321465e-05
-2.81534436004636e-05
-5.17237196708734e-06
-4.30128750091186e-05
-3.6535178915131e-05
-2.53369032186493e-05
-1.39430000286565e-05
-1.31725083276183e-05
-8.95053664118891e-06
-1.22869722450062e-05
-2.93030671801337e-05
-2.36946249162839e-06
-1.53814752307637e-05
-2.2435183390583e-05
-2.86331180088971e-05
-2.22114003261151e-05
-2.74223638890998e-05
-1.27914507448837e-05
-2.67498209212433e-05
-1.40741978988189e-05
-5.04799314079833e-06
-3.20790921817852e-05
-8.79989080479105e-06
-2.4228590571416e-05
-1.90362844618349e-05
-1.81322255158221e-05
-4.1021326144817e-06
-2.0461708337853e-05
-5.55406967924787e-06
-4.40327557958912e-05
-3.62241977670632e-05
-6.28117042217872e-06
-3.39330480919525e-05
-4.16895449025527e-05
-1.30399508745501e-05
-2.0241322843545e-05
-1.91946944435571e-05
-2.38736485160608e-05
-2.35014129904641e-06
-1.63965241394857e-05
-1.7570040712687e-05
-5.52696069431733e-06
-6.45118562951923e-06
-1.30860986100477e-05
-1.98077651540537e-05
-6.90953054945025e-06
4.4420385037331e-06
-1.27314533571514e-05
-1.06975046326085e-05
1.56218007798348e-06
-3.28880462066189e-05
3.78458750617822e-06
-3.31140745150462e-05
-8.04794446464272e-06
-3.96478224985225e-06
-1.63480338906419e-05
-1.52626001625727e-05
-2.2920096601111e-05
-2.7693783283382e-05
-2.71258039694714e-05
-2.32307434768434e-05
-1.36980082182022e-05
-2.81785700640252e-05
-2.3863854903854e-05
-1.6875300724908e-05
-2.79351506292451e-05
-8.39756750615643e-06
-2.6626931268053e-05
-9.45672219849507e-06
-2.72630793648596e-05
-1.43024850876211e-05
-5.67698435246341e-06
-1.20156766951617e-05
-2.06769235580437e-05
-2.92200432939631e-05
-2.21473301314138e-05
-3.45379793627928e-05
-1.48355525909452e-05
-1.22284548942495e-05
-6.8732454387557e-06
-2.37155408199226e-05
-2.9085833572599e-05
-9.86041214870498e-06
-1.44919312652954e-05
-9.98038337250911e-06
-1.87498405939888e-05
-9.93386290427007e-06
-2.52043305799944e-05
-9.94762150673797e-07
-5.98523114913422e-06
-3.35741116743952e-05
-3.8858105663568e-05
-2.2623288353917e-05
-2.8936763698507e-05
-2.02644194276412e-05
-8.13517218507165e-06
-2.59822217626478e-05
-3.42629848679915e-06
-7.14259297650339e-06
-4.77338963455359e-06
-9.9839517702004e-06
-6.17414136575277e-06
-2.76218234628871e-05
4.93153599439579e-06
-1.25160108020718e-05
-2.67719671056751e-05
-3.31605405020764e-05
-1.42096340751961e-05
-1.1651770008058e-05
-1.16563632151489e-05
-3.51445395860842e-05
-1.91239983452496e-05
-7.58466337044227e-06
-3.74985418725366e-05
-1.17623745967558e-05
-2.41059932255324e-05
-2.32235379587633e-05
-1.66458663787895e-05
-7.9869851171988e-06
-1.35578918215394e-05
6.17016625155438e-06
-1.93504532787478e-05
-1.32891982063968e-05
-6.52592305141029e-06
-1.04063886593107e-05
-2.09376675714643e-05
-1.66854857088912e-05
-1.6018129204663e-05
-1.71532786199387e-06
-2.27887027102898e-05
-6.22313200902424e-06
-3.1635144154548e-05
-1.4589912879618e-05
-7.48610498122953e-06
-2.72557795253686e-05
-1.13179948592234e-05
-2.08359606988749e-06
-2.91454553872845e-05
-1.21796369732337e-05
-2.39688061493561e-05
-1.41572864428881e-05
-3.3219427341594e-05
-1.93563541079621e-05
-2.36575899679688e-05
-1.51773256630854e-05
-1.83388812928439e-05
-2.4350412414242e-05
-1.06009576694075e-06
-1.02515265145277e-05
-3.69278533149112e-05
-1.84163533224195e-05
-1.72542955713195e-05
-1.64487891274456e-05
-1.2918024787836e-05
-2.98897086093688e-05
-1.07849718636526e-05
-1.21871787544007e-05
-1.59123307572665e-05
-1.2874139464116e-05
-1.86258034609707e-05
-1.94642824796173e-05
-3.5644958559418e-05
1.38453045571197e-05
-1.73304602208196e-05
-7.97254967030781e-06
-2.14736786630196e-05
-1.39984530174188e-05
-4.44397500896058e-06
-3.19724164333528e-05
-1.2477510197733e-05
-3.04407390087615e-05
-2.5646346204185e-05
-2.54648088345149e-05
-6.70826867487263e-06
-1.82711984347607e-05
-2.53512376595591e-05
-4.01718539001541e-07
5.73473062089782e-06
4.6668055467594e-06
-1.92342167507546e-05
7.92964540664114e-06
-3.62973228289573e-07
-1.00019443609785e-05
-7.43215181833266e-06
-1.68110011029655e-05
-8.3581742584661e-06
-1.69858237775814e-05
-3.95923186325505e-05
-1.18639965376635e-05
-5.71408278605346e-06
-2.52999112623082e-05
-2.51380161060399e-05
-2.02056079973389e-05
-1.71134555216235e-05
-7.06322517831504e-06
-1.13451577849982e-05
-1.59987003317148e-05
-1.94250295247079e-05
-1.16387051166472e-05
-2.37903666017884e-05
-1.70136126943661e-05
-2.75842346513971e-05
4.35220445050317e-06
7.87628308799816e-06
-1.24584223329343e-05
-2.03345677437633e-05
-1.07512216389613e-05
-7.96963886528375e-06
-2.52732652367326e-05
-3.30288140901568e-05
-3.42704162857113e-06
-9.46272215071557e-07
2.38963064528639e-06
-4.53435447300742e-06
-8.25491210878441e-06
-3.81955695209251e-06
-2.00971705361307e-05
-3.1632413591276e-05
-1.09314092159948e-05
-1.01542533860123e-05
-7.92590651761775e-06
-1.61321844920981e-05
-1.54123656659582e-05
-9.72162931566242e-06
-2.99662173674829e-05
-1.67010086569593e-05
-3.50722464776001e-06
-1.72011510924579e-05
-2.69888088803747e-05
-9.84053549856966e-06
-1.76311338301224e-05
-3.48406922619563e-05
-8.79391321007292e-06
-2.34969863681497e-05
-2.40721961737868e-05
-2.91018957099459e-05
-3.21149765549582e-05
-6.59157324484008e-06
-8.27541465531501e-06
-1.71102729302276e-05
-1.65571954992962e-05
-5.22374132208879e-07
-1.88275043735312e-05
-1.65452183760131e-06
-2.29284752968466e-05
-2.29523255542856e-05
-1.57297303972e-05
-6.83285187611688e-06
-2.30080599174353e-05
-1.61334525595819e-05
-1.23072812211093e-05
-1.68236230196937e-05
-2.43207155976921e-05
-6.07883838645459e-06
-3.10941313161875e-05
-1.69927367530341e-05
-1.94965492519881e-05
-2.52266755619555e-05
-1.08033215446415e-05
-6.10252230099963e-06
-2.56136967246378e-05
-1.50670696946794e-05
-3.71162321000148e-06
-4.54635332843214e-06
-1.20891261270825e-05
-4.02033462259416e-05
1.57715981016602e-06
-4.7099949906955e-06
-1.54001374343573e-05
-1.15653899127696e-05
-1.72375532357863e-05
-2.51337350320531e-05
-2.33724232934951e-05
4.79692636597922e-06
-4.73664344540913e-06
-2.47086430552803e-05
-3.02052072106591e-05
-1.44280983257945e-05
-2.24661918387969e-05
-2.68960059825036e-05
-2.36985899751225e-05
-2.58169061759398e-05
-2.27544536375257e-05
-8.75631892403947e-06
-1.74316417669217e-05
-1.50252656326586e-05
-1.88988639430742e-05
-2.65667915414248e-05
-2.47711708473318e-05
-1.4311493503995e-05
-1.82545844733181e-05
-1.81519050640492e-05
-1.76014836053715e-05
-2.58016462231592e-05
-1.54931339846793e-05
-6.4514617583077e-06
-1.07330904957487e-05
-1.95377144329047e-05
-1.193165659332e-05
-2.23208211777035e-05
-2.65387834239125e-05
-1.54002648454537e-05
-8.82085236438507e-06
-2.28529066885191e-05
-2.9236888297081e-05
-2.4937292301055e-05
-3.05010543958483e-05
-3.40771294108682e-05
-8.05469278390505e-06
6.74873951734182e-06
-1.61334295354938e-05
-7.08168266041366e-06
-1.35920831641914e-05
-9.46167045185731e-06
-1.92767625804037e-05
-4.66197675946487e-06
-9.11360325988498e-06
-1.80497860699166e-05
-1.34148572015049e-05
-1.05488326700597e-05
-3.83668242911413e-05
-2.48110619166604e-05
-1.60150144168706e-05
-2.30040775002128e-05
6.04310754088064e-07
-6.50968630317457e-06
-1.52327548399208e-05
-1.54653485078401e-05
-3.963833756811e-06
-1.78168010809497e-05
-2.08150192831973e-05
-1.7506373024057e-05
-2.11911093204568e-05
-2.35264110350266e-05
-6.06853509623109e-06
-1.08586036237934e-05
-1.63888155093422e-05
-5.0443456800533e-06
-1.98128101614361e-05
-1.745894178225e-05
-8.97341742497825e-06
-1.66225314640397e-05
-3.42599974178603e-05
-1.63332202105412e-05
-9.68830594853837e-06
-8.47829102716761e-06
-2.43405094115311e-05
-1.26363284771429e-05
-8.35365998184348e-06
-1.61046619059155e-05
-7.53226787842169e-06
-1.12783358651142e-05
-2.85876979674621e-05
-3.31667805539612e-05
-1.26627567923562e-05
-2.60049741022108e-05
-2.68892400146154e-06
-1.25293391293382e-05
-1.07706789219713e-05
-2.11696898402237e-05
-1.50108843315513e-05
-2.29398651026981e-05
-2.42742544426644e-05
-1.66937295145274e-05
-1.87552845084184e-05
-1.6465689080492e-05
-1.04242079303587e-05
-3.37388389863565e-05
-2.66487847499254e-05
-1.16980215851149e-05
-7.65273566657094e-06
-1.41049600841537e-05
1.29897129328815e-05
-1.06130940605913e-06
-2.55422731792056e-05
-1.25336945310179e-05
-1.34245603743091e-05
-2.23039517027046e-05
-2.42292157514145e-05
-4.09258348162409e-06
-1.96247246148286e-05
-2.48844917241254e-05
-1.36981783127202e-05
-4.03313253139091e-05
-2.80736756738599e-05
-2.50630182145175e-05
-2.63875315163092e-05
-2.18403621328429e-05
-1.88962011655428e-05
-1.48986570497993e-05
-1.01774535745841e-05
-1.95627287455157e-05
7.10376857467028e-06
-1.74313769760767e-05
-3.45410177863033e-05
7.63909110465262e-07
-3.0988174425277e-05
-2.05186785201627e-05
-1.46346256414925e-05
-1.39080429939871e-05
-6.86215430723173e-06
-2.16449464311553e-05
-2.47323015541872e-05
-1.94223168613971e-05
-1.57103194648144e-05
-1.4051275622786e-05
-1.39968287691411e-05
-1.30278191306943e-05
-6.69045608152191e-06
-1.24169330390245e-05
-3.62763244528053e-05
-1.87523311039417e-05
-1.6622662014932e-05
-2.45550651908111e-05
-2.59307942920061e-05
-1.22045072951407e-05
-1.40188412600575e-05
-1.74277340470366e-05
-6.57289993390509e-06
-1.8134591895961e-05
-9.68581679315014e-06
-2.55097929072212e-05
-2.34932295167645e-05
-2.34479364845734e-05
-1.97449567901324e-05
-4.16529186556622e-06
-1.80321773285728e-06
-3.27252300380157e-05
-8.47763921703908e-06
-1.31836350537391e-05
-2.25896963624196e-05
-1.64934566787649e-05
-1.06982719707126e-05
-7.24680360644273e-06
-1.74410623033534e-06
-6.21086965707336e-06
-1.29614633966211e-05
-8.88233581451606e-06
-1.26421968607e-05
-2.60533389865717e-05
-1.38035768660482e-05
-2.11858238372887e-05
-1.2128187154525e-05
-1.26936626096915e-05
-4.14160309907008e-06
-1.59419877915038e-05
-8.21982880443944e-06
-1.65330560835386e-05
-1.30781362273497e-05
-1.23891038013452e-05
-3.06027848451405e-05
-1.70030503366088e-05
-2.34526392407866e-05
-1.23837601198789e-05
-1.70363504999561e-06
-1.44978676834008e-05
-1.98012105716346e-05
-4.50877807328093e-05
-9.23011488912927e-06
-2.85712151563724e-05
-1.21555684994717e-05
-6.23854495738972e-06
-1.67510896000896e-05
-1.2579247801011e-05
-1.47371182861642e-05
-1.08732785276111e-05
-1.1186209236663e-05
-8.17142117507528e-06
-1.68059677311013e-05
-2.86305712021457e-05
-3.45375604607703e-05
-2.36991288049623e-05
-2.11388020351392e-05
-1.11690516079191e-05
-1.19628579041583e-05
-2.11204332024708e-05
-2.97819949252248e-05
-1.76746445053774e-05
-2.40107238728581e-05
-1.23691651427211e-05
-3.92283357264144e-05
-2.33209700527763e-05
-2.27698185776127e-05
-1.73547081342026e-05
-8.84965095763147e-06
-1.29976104410777e-05
-2.4522061963066e-05
-1.22932600892325e-05
-1.40256246479145e-05
-2.08491281679407e-05
-2.6776311902481e-05
-4.46818306766183e-06
-1.98364610965097e-05
-1.20264016444212e-05
-1.88010504792222e-05
-3.58980039431379e-05
-9.47161547805455e-06
-1.87921073268361e-05
-2.21115043949668e-05
-4.51168697946401e-06
-1.36616473521679e-05
-2.17315092731887e-05
-2.54183307139583e-06
-2.54811817763337e-05
-1.19037543735538e-05
-7.75867105667595e-06
-1.33402679980899e-05
-1.89687219137678e-05
-2.48468295035705e-05
-2.98634385612706e-05
9.11336233586652e-06
-7.45542424891895e-06
-1.73812358963025e-05
-3.46223700142852e-05
-2.88088962022061e-05
-1.43179094289234e-05
-2.55362500700975e-05
-1.81672040914235e-05
-2.40685394009727e-05
-2.82072382580785e-05
-1.07546559591738e-05
-9.2831265771461e-06
-1.19694639678245e-05
-2.11682711986902e-05
-9.89039363928668e-06
-1.31610563118177e-05
-2.18867222503697e-05
-6.28672051138089e-06
-1.54337332916664e-06
-1.40135720447464e-05
-2.07399308398273e-05
-1.69981826434536e-05
2.89248296456493e-06
-8.47073141282724e-06
-1.3424556323912e-05
-3.04042214498252e-05
-3.32876447387225e-05
-9.89053174855368e-06
-2.51799923474305e-05
-1.46419595104796e-05
-2.03485765130576e-05
-2.23563483378098e-05
-2.74701355433728e-05
-2.91157103009485e-05
-1.43893996898536e-05
-6.59272626561233e-06
-6.83920392888085e-06
-6.61823377962569e-06
-2.84566860838886e-05
-2.73772922066962e-05
-1.47620597000432e-05
-1.55706056044298e-05
-2.31045695580276e-05
-1.24918143948982e-05
-1.61259344908176e-05
-1.13109485124784e-05
-2.38083511931568e-05
-2.59719521993362e-05
-1.49294093801514e-05
-2.6338520475509e-05
-3.15230754274658e-06
-2.06892546187312e-05
-1.76605330000344e-05
-1.64935584554472e-05
-1.97501444623432e-05
-1.7123767267434e-05
2.19107129272588e-07
-1.28723808356874e-05
-1.89574523253834e-06
-1.89238342947977e-05
-5.51545056503301e-07
-1.07893188255239e-05
-2.43285682507613e-05
-8.38721294513877e-06
-2.06507544939234e-05
-1.06486832513578e-05
-1.40847598787257e-05
-2.52727868509551e-05
-1.70034001724756e-05
-2.262277899902e-05
-2.17028784780369e-05
-1.75126696264524e-05
-1.69422268738253e-05
-1.66223360637158e-05
-1.89450377356468e-05
-3.13443421311177e-05
3.12253513571913e-06
-3.09968250259984e-05
-1.80798700731613e-05
-3.1392655410186e-05
-1.39657392353125e-05
-3.70183514218017e-06
-3.02884281068257e-05
-3.50344880772383e-06
-1.02797058484938e-05
-2.68565583467025e-05
-2.21828961785878e-05
-3.87226118371143e-06
-9.19374905780818e-06
-1.43393946263103e-05
-9.07883579855253e-06
-1.72403893559185e-05
-4.30548313623198e-07
-2.0141508704005e-05
-1.40414447038506e-05
-1.24154135327229e-05
-8.27182444088994e-06
-1.82043684871278e-05
-1.55946346970177e-05
-2.29308640610814e-05
-1.24277478090597e-05
-2.98770245202419e-05
-1.28459350679518e-05
-1.96404413155675e-05
6.72603086023653e-06
-1.81679977769199e-05
-2.17214568146395e-05
-2.14302799843884e-05
-2.48006269460879e-05
-7.71578902657207e-06
-1.10889893848344e-05
-8.30965611750533e-06
-3.38294697514488e-05
-3.05442109817385e-05
-9.56248197099431e-06
-1.9348469780049e-05
-1.47394592955384e-05
-2.88430386720654e-05
-2.71301353594294e-05
-2.35268290165655e-05
-3.24210369381276e-05
3.11446834357808e-07
-4.00418548066945e-05
-7.0052135651305e-06
-1.12085928785317e-06
-8.1925130804138e-06
-2.12202761493094e-05
-1.36213765273161e-05
-9.95501883425274e-06
-1.60529747981167e-05
-1.47641994405796e-05
-2.36357310026024e-05
-1.78331120397318e-05
-7.04649433944339e-06
-6.57273083482619e-06
-2.75611364024714e-05
-2.21660073130704e-05
-5.71557246323026e-06
-8.3120297613013e-06
-6.97695186076905e-06
-2.26633391981943e-05
-5.83746688186521e-06
-2.14775480615325e-05
-1.70443048468016e-05
-2.50717489870597e-05
-1.71666426030962e-06
-1.4546554420533e-05
-3.3311254808461e-05
-3.28308596315739e-05
-2.59907021618037e-05
-2.90172969390014e-05
-1.91514504869513e-05
-1.08610882304642e-05
-2.37273860361595e-05
-5.83179509570116e-06
-1.27395436340945e-05
-2.30094711111264e-05
-1.98214486855182e-05
-1.42993584336598e-05
-3.29193052947424e-05
-2.67327875827459e-05
-1.86391821931729e-05
-1.78684713142483e-05
-1.51842877504986e-05
-1.47206800118322e-05
-2.38130801151106e-06
-1.46372882894353e-05
-2.11942651210192e-05
-2.20590778235853e-05
-1.1870505190387e-05
-2.79124972950543e-05
-4.34202734696963e-06
8.71413155471058e-06
-3.22741308517456e-05
-2.42873671440813e-05
-2.4459140091725e-05
-2.9028691695233e-05
-1.68152289146988e-05
-7.68853541843657e-06
-1.39901358382504e-05
-1.58767938121651e-05
-2.50587028196609e-05
-2.82630661220608e-05
-1.44223815308687e-05
-8.74120260845312e-06
-1.53217289094968e-05
-2.78039060243858e-05
-2.46447297094734e-05
-3.14193859019887e-05
-8.29206894742902e-06
-1.5385289576794e-05
-1.69437351143857e-05
-1.93335434119177e-05
-1.5312906286978e-05
-4.23973678059952e-06
-3.17281039466364e-05
-2.18891455424955e-05
-3.01312636445948e-05
-2.82010059374613e-05
-1.45820887309947e-05
-3.45221244140234e-05
-2.4601103379254e-05
-3.5797522360342e-05
-2.8886659243248e-05
-2.26257637570872e-05
-1.94737282121393e-05
-2.48729396851003e-05
-6.21651839779591e-06
-1.64303394738013e-05
-9.78070015932949e-06
-1.94310776602971e-05
-1.73105822724364e-05
-2.43984787793247e-05
-1.21791696279422e-05
-3.28724142000056e-06
-9.59011512405271e-06
-2.76866122553797e-05
-2.24817350074723e-05
-5.91734874804445e-06
-2.13835856531404e-05
-3.78972834232651e-05
-2.67370858097794e-05
-9.84007096142864e-06
-3.08123094013835e-05
-8.98157054646825e-06
1.08178700371717e-05
2.95234811880967e-06
-9.50965963841763e-06
-2.40975811398987e-05
-1.73762261987404e-05
-2.95626479893844e-05
-2.27564302870208e-05
-1.71879070911361e-05
-8.85537637215365e-06
-1.92767624578561e-05
-3.24556464090131e-05
-9.42970838988905e-06
-2.9729368224137e-06
-4.413395114654e-05
-1.16169541743409e-05
-1.0453508791425e-05
-1.97428386626667e-05
1.31461172869121e-06
-8.03794304091395e-06
-9.72416643807455e-06
-2.99609463882834e-05
-1.96358090287453e-05
-1.74048951037013e-05
-4.50018014269779e-06
-6.77439077902284e-06
-2.70231188776834e-05
-2.50665551112308e-05
-2.49584302534303e-05
-2.09021113591166e-05
-1.22392622722182e-05
-1.19939310397859e-05
-1.23305579951431e-05
-1.09591877503377e-05
-1.83735299414242e-05
-1.38808820644055e-05
-5.56752801626321e-06
-1.65991720100745e-05
-1.16411835988349e-05
-1.83749903138817e-05
-1.5825594340583e-05
-5.15644955585718e-06
8.58950372862283e-07
-2.22667385480898e-05
-1.62596080587298e-05
-2.04041016504141e-05
-2.36325897773539e-05
-1.95207897683054e-06
-1.13553347609064e-06
-8.20159528808628e-06
-2.96751127384189e-06
-2.58501811656835e-05
-2.86292299569555e-05
-2.09072483308814e-05
-3.47078316955774e-05
-2.88226281620697e-05
-1.32779924480734e-05
-1.70116248662159e-05
-1.81773808569371e-05
-1.96738807580154e-05
-1.18481199591195e-05
-2.98027023124336e-05
-1.79810589025739e-05
5.06135883225694e-06
-2.41653247207605e-05
-1.83590273006631e-05
-8.21165143159983e-06
-3.99156002432657e-05
-1.95822765095542e-05
-1.22432446414139e-05
-1.7250078334489e-05
-1.93235819772259e-05
-1.49411536000997e-05
-7.16307034113045e-06
5.67510943278545e-07
-4.61659381486884e-05
-1.29993437397441e-05
-6.19151136009259e-06
-1.10779225706537e-05
-3.12220920682491e-05
-3.41844936219366e-05
-2.66202496059149e-06
-3.09114406253373e-05
-8.50094973265746e-06
1.65440235315612e-06
-3.78977861451072e-05
-1.01916369909074e-05
-3.51115013995658e-06
-1.7310021537877e-05
-5.75809694507263e-06
-2.95608486706612e-05
-9.39667479021904e-06
-3.31900957917926e-05
-2.8360585799799e-05
-4.20092296999709e-06
-2.11044675458804e-05
-6.41254135515581e-06
-3.05872519570433e-05
-2.5033273936965e-05
-1.60957601063086e-05
-7.98176356456467e-06
-4.9348412024487e-06
-1.34165953511658e-05
-9.32372289356724e-06
-1.66513506575736e-05
-2.66259951355627e-05
-1.53537469352215e-05
-9.83363195417327e-06
-1.18828968265956e-05
-1.79724506194862e-05
-2.96560276309736e-05
-1.24519416151315e-05
-1.93080810561145e-05
-2.49516282055466e-05
-2.00991645165067e-05
-1.69302619207594e-05
-8.70133773925479e-06
-1.86780191580013e-05
-2.49057491188882e-05
2.74503261259391e-06
-9.64674228179289e-06
-1.62947324033623e-05
-2.44094536416509e-05
-1.52810626423869e-05
-1.04969859693907e-05
-2.7407478517385e-05
-2.80636467377205e-05
-4.18820157125483e-06
-3.19899358546662e-06
-2.98081444260963e-05
1.2114961037396e-07
-3.82465495750544e-05
-1.89710071431807e-05
-8.59193035420174e-06
-7.9738358893343e-06
-2.11025800434468e-05
-3.16522402408673e-05
-2.07290699092526e-06
-2.23346072416754e-05
-3.27865464027807e-05
-1.26673152354471e-05
-1.29918627534876e-05
-3.77400691136765e-06
2.70779931305648e-07
-1.16693151802622e-05
-2.07615563192265e-05
-1.1539597987943e-05
-2.05356964424773e-05
-2.83495238798586e-05
-2.31304540008857e-05
-2.55102771857973e-05
-1.491425816825e-05
-1.62973173040605e-05
-7.15052140917561e-06
-1.53803283445832e-05
-8.18373316170515e-06
-9.47643982091307e-06
-1.71343795551843e-05
-3.10285690217876e-05
-7.25959882249625e-06
-6.0851635823596e-06
-8.49916552430528e-06
-1.15687430042408e-05
-2.20642974449338e-05
-2.90124470892335e-05
-2.2535516079351e-05
-3.14142087108989e-05
-8.98018814023503e-06
-2.25063118613375e-05
-2.635473954379e-05
-1.72576872873488e-05
-1.78052768147113e-05
-1.4765329917418e-05
-1.57988271203164e-05
-1.85292842746659e-05
-1.71924772034223e-05
-2.73733013202095e-05
-1.39966976194788e-05
-2.30603814867431e-05
-9.11129326450903e-06
-7.89783337993278e-06
-1.34006489009929e-05
-1.65252328410083e-05
-3.91928454358723e-05
-2.35235266823341e-05
-2.1140535266607e-05
-1.92941397219813e-05
-2.66705099824253e-05
-2.92248489918986e-06
-1.19046338337232e-05
-1.92191977777068e-05
-3.29712185574299e-05
-2.76744472959029e-06
-1.80488988695312e-06
-2.42907965004903e-05
4.18642569360144e-07
-2.23178971537776e-05
-2.15063312129337e-06
1.38952650501571e-06
-3.65287995821933e-05
-9.52669826205954e-06
-1.70196593632421e-05
-2.38611102327633e-05
-2.39114329932568e-05
-1.2480367318486e-05
-4.32461552969314e-05
-2.41978601878014e-05
-3.56004821653296e-05
-2.44401560344843e-05
-2.30587537810141e-05
-9.06839441613225e-06
-2.43056446180707e-05
-7.2254437959766e-06
-2.70170867391639e-05
-1.55081297734163e-05
-7.75301592832333e-06
-5.14462226211033e-06
-2.21175079880515e-05
2.69657408790241e-06
-1.35991874035971e-05
-2.91971135376471e-05
-1.63846093459831e-05
-3.07555466452003e-05
-1.21164969007459e-05
-1.20036863203156e-05
-1.89524504302605e-05
-1.11567778739718e-05
-1.64355070216453e-05
-1.91684962294678e-05
-1.09644456091058e-05
-6.40011797791008e-07
-1.92849390020295e-05
-2.35517154019266e-05
-3.19360108134361e-05
-1.50400278429482e-05
-2.16640430230832e-05
-1.67478325472884e-05
-1.80358251824284e-05
1.96789181757788e-07
-1.49971787096581e-05
-1.86909986281713e-05
-5.37427269927715e-06
-1.20755116074792e-05
-6.79406514640918e-06
-1.42591935235178e-05
-2.1336236477254e-05
4.13014933574324e-06
-1.56619989006189e-05
-4.70345145127382e-06
-1.9168295034827e-05
-2.5018303531042e-05
-2.47048602112621e-05
-1.13748713079584e-05
-7.93146984120941e-06
-2.16160053227082e-05
-3.2946297368264e-05
-4.13044299847875e-06
-2.18138888013667e-05
-5.57380875372518e-06
-1.78930908476507e-05
-1.64828416114416e-05
-2.26906605035733e-05
-2.08528543917305e-05
-1.45198086982277e-05
-2.7721146273011e-05
-2.32282620401586e-05
-8.64657937461354e-06
-9.12126628528956e-06
-1.14403733249126e-05
-6.84385890737137e-06
-1.36294169577268e-06
-1.32449310166442e-05
-7.47320687711759e-07
-6.30752067052674e-07
-2.342985781307e-05
-1.90093767454524e-05
-2.61679195409458e-05
-2.78071089148973e-05
-2.73119789216442e-05
-2.84457698038723e-05
-1.86993026441894e-05
-1.42487121517196e-05
-2.58177104073607e-05
-3.53030364632608e-05
-1.60398267087149e-05
-1.04760279464869e-05
-9.34973225437574e-06
-1.80753512798061e-05
-1.46849498246002e-05
-2.98855847559619e-05
-2.72305971059172e-05
-1.12773975090517e-05
-1.43243949001351e-05
-4.96072091547385e-06
-2.15527888829043e-05
-6.45527396690648e-06
-3.84721983141856e-05
-2.83152007916121e-05
-1.78450660799726e-05
-2.33064927370218e-05
-6.01543094816825e-06
-7.46655925186891e-06
-1.99807612588893e-05
-2.43672188233309e-05
-2.31567748650455e-05
-8.32498470594364e-06
-2.80301632273174e-05
-2.28739203138471e-05
-2.50251504866311e-05
-1.35068085507015e-05
-2.52933756684323e-05
4.17375798286875e-06
-1.5165067238339e-05
-2.27660755296415e-05
-1.56392366359957e-05
-2.30041263594772e-05
-1.51090422504144e-05
-9.63174648757915e-06
-4.42655009884613e-05
-2.88654852369836e-05
-1.85024650387445e-05
-1.57564528222102e-05
-1.79015821438074e-05
-1.09015330221476e-05
-3.79932858416619e-05
-2.62804785492415e-05
-5.71991109894975e-06
-1.84513593549927e-05
-1.81320215421182e-05
-1.3489211001094e-05
-2.57648766715448e-05
-2.22027538787968e-05
-2.18351444813988e-05
-1.19698624705649e-05
-4.0682248706112e-05
-3.79205878615944e-06
-1.15447547961677e-05
-1.42123253282734e-06
-2.88011109019429e-05
-1.18916669635423e-05
-4.14908631091617e-06
-1.16910202784731e-05
-1.61175224955563e-05
-8.24576755116591e-06
-1.72451894442833e-05
-1.89118554803045e-05
-1.19389292658471e-05
-9.44581371396794e-06
-4.62021359459526e-06
-1.78008057312929e-05
-2.39632287393085e-05
-3.62480337058545e-05
2.14501802170512e-06
-1.72536775667036e-05
-2.98946505285973e-05
-1.80281370552885e-05
-2.01370276908101e-05
-1.03192675586368e-05
-1.13461921267852e-05
-2.65256921395906e-06
-1.83069035328106e-05
-2.13641608933843e-05
-2.91204969979691e-05
-2.3166417688117e-05
-7.73676852721463e-06
-1.07946776406372e-05
-1.24533574435403e-05
-2.08137056585967e-05
-1.70127371515361e-05
-1.44024066935269e-05
-2.10498620121158e-05
-2.84119128024604e-05
-1.72957371564181e-05
-4.06571806475149e-05
-1.24681041034966e-05
-2.71677849075573e-05
-1.19535428754685e-05
-1.50649519526137e-05
-1.30624873150105e-05
-3.9116755815433e-05
-1.50658292709757e-05
-6.96778769231097e-06
-2.37757708187619e-05
-3.67238833099942e-06
-2.40751918913908e-05
-9.75713721218504e-06
-2.246277219011e-05
-1.0088902101883e-05
7.0450728387962e-06
-5.81319536066882e-06
-1.8623715270653e-05
-2.10114179360656e-05
5.60560107580132e-07
-1.69833980412907e-05
-2.46571482630636e-06
-8.32814441241089e-06
-3.35058422449117e-06
-2.01196523403046e-05
5.85158451188915e-06
-1.20578965092242e-05
-1.39001032523545e-05
-2.6910814352683e-06
-1.05344294492045e-05
-1.09298591409547e-05
-5.00518331893147e-06
-9.85683872327942e-06
-1.03907403381071e-05
-1.89742041892088e-05
-1.30916202201997e-05
-4.32077145428054e-06
-2.20177953566155e-05
-2.54181962223522e-05
-1.1405468393803e-05
-5.63701955668609e-06
-1.65630441670101e-05
-2.16457251025766e-05
-2.06932588596746e-05
-2.92788441689915e-05
9.87930214014473e-07
-1.01556172897022e-05
-2.49612030168767e-05
-3.57659991681933e-05
-1.72966365586419e-05
-8.8578509952522e-06
-1.23094823715697e-05
-2.85224418056294e-05
-1.05919279853293e-05
-2.53140363064855e-05
-1.28434896487809e-05
-3.08458557370291e-07
-2.02441357631417e-05
-1.71546367502763e-05
-5.02848520744116e-06
-3.03145442533101e-05
-1.65200668465019e-05
-4.27002096877265e-06
-1.59332620206176e-05
-2.77980813702858e-05
-3.34795373901957e-05
-6.22097001622375e-06
-4.61585298976083e-06
-8.94605617828313e-06
-1.84590608017744e-05
-8.08813553839114e-06
-1.71488117866802e-05
-7.05695087865284e-06
-1.55436582437527e-05
-1.68814432937482e-05
-2.77131102402889e-05
-1.3052156041044e-05
-3.10515718804804e-05
-1.46331724764144e-05
-1.88173416785152e-05
-1.90937476779445e-05
-8.25202738979495e-06
-2.06176151027452e-05
-1.69670355041779e-05
-1.17012802085844e-05
-2.37892497743084e-05
-1.61906843711469e-05
-1.10963232324969e-05
-2.29540532842578e-05
-1.48733486719314e-05
-6.70895609729942e-06
-2.01989351140917e-05
8.7901247017412e-08
-1.81389514621193e-05
-6.88860523104085e-07
-1.40175161040382e-05
-2.56342102796497e-05
-1.85186034820719e-05
-1.81759091112064e-05
-1.34198632091781e-05
-2.04730220921331e-05
-1.36545791819722e-05
-1.7826265525253e-05
-2.07520150103259e-05
-1.98692623027522e-05
-3.77411372871201e-05
-1.27297834687446e-05
1.99390988019453e-06
-1.58764759885578e-05
-1.0429959514101e-05
-2.26924431182871e-05
-1.35001252346126e-05
-9.35558598854703e-06
-2.54703082847406e-05
-6.53474509602631e-06
-2.3713420082976e-05
-7.67196256576858e-06
-3.47754732083778e-06
-2.73001273057731e-05
-5.13687199586631e-06
-3.04344022033725e-05
-1.93875999514465e-05
-9.87403598628846e-06
-2.73285363052337e-05
-2.22061298068462e-05
-2.34719650036971e-05
-1.35726118754519e-05
-1.26321713238003e-05
-2.92410191014429e-05
-2.8798054138994e-05
-1.29154495127909e-05
-4.22113396467375e-06
-1.15507638503056e-05
-1.60072614678856e-05
-1.15694239155451e-05
-2.24614447467888e-05
-9.7971024898489e-06
-4.61833782836815e-05
-1.00017460683203e-05
-7.70253960510491e-06
-3.58948099044835e-05
-1.40699437712745e-05
-3.58556153960029e-06
-1.26047204796191e-05
-1.92987873407128e-05
-1.1044169573088e-05
-1.67603120305545e-05
-2.09267172161475e-05
-1.60519208336707e-05
-1.56099631842059e-05
-1.6550411391425e-05
-5.76447886019875e-07
-2.92429982558994e-05
-4.74199168333752e-06
-1.67224899572931e-05
-4.14114670749925e-06
-4.83849796756729e-06
-1.85139990048629e-05
-2.62643002319239e-05
-8.97995027617076e-06
-2.54720850865084e-05
-1.79795795288299e-05
-1.97578137339523e-05
-5.79798426879981e-06
-1.09239945422794e-05
-2.25218022424082e-05
-9.16843494974073e-06
-2.60349413881487e-05
-1.5548446871417e-05
-7.35703668881299e-06
4.20643246083886e-06
-4.22029222191347e-05
-1.06701757070398e-05
-2.10285770399e-05
-1.39601105633853e-05
-7.8129722134395e-06
-2.51121057172709e-05
-2.14606871248425e-05
-2.2180305516061e-05
-1.40099848177917e-05
-1.73665652651287e-05
-1.53063474056401e-05
-2.51551278214684e-05
-1.33611171649663e-05
-2.14305405022508e-06
-1.15350226496523e-05
-2.06919688398988e-05
-3.02717383567872e-05
-1.1735497123899e-05
-1.68983922703424e-05
-2.36499902360105e-05
-2.26314280787594e-05
-1.35664241153053e-05
-2.06339821772905e-05
-3.44256021290104e-05
-2.00717440724346e-05
-6.58096961873716e-06
-2.82311766067495e-05
-3.38522584177105e-05
-8.45291374882952e-06
-1.83600938031043e-05
-1.17231811282034e-05
-5.21230916297646e-06
-2.0991521519146e-05
-1.99495104681149e-05
-3.39886721517506e-05
-4.03152341584217e-06
-1.41323143234475e-05
-1.73924539520405e-05
-2.06496293341526e-05
-1.54964978787672e-05
-2.75411594793673e-05
-2.60546612680873e-05
-1.85527905253633e-05
-8.06994826915323e-06
-1.44450192269155e-05
-3.74451741968811e-06
8.04262791079997e-07
-1.33586663989214e-05
3.39447453324618e-06
-2.23103733778894e-05
8.84116975314919e-07
-7.54116595328743e-06
-1.09201946725547e-05
-2.0593016840099e-05
-3.10336678336346e-06
-2.05361709682565e-05
-3.25722007470075e-05
-1.07581870199501e-05
-1.63003439370381e-05
-1.62255409328503e-05
-4.24522953008208e-06
-2.69513085622745e-05
-3.8736675537267e-05
-7.3432416535592e-06
-7.21159752915078e-08
-2.22980360696953e-05
-1.456306736284e-05
-7.25421605957916e-06
-2.816977357463e-05
-1.7420322193358e-05
-1.82129645796136e-05
-2.46854417039346e-05
-4.74107164756571e-05
-2.4093694770581e-06
-2.71599749732889e-05
-1.84679956523903e-05
-1.927636290808e-05
-1.60740761911563e-05
-2.08730552939861e-05
-2.30381629939503e-06
-7.23388180042036e-06
-2.61136883830361e-05
-3.19488956707268e-05
-4.01045239406586e-05
-1.38424309036344e-05
-1.7729518619463e-05
-2.70294931416533e-05
-1.80066453592446e-05
-1.57112307139226e-05
-2.36041018550559e-05
-1.89630121477353e-05
-6.60104997963892e-06
-3.40613905565449e-05
-3.03190508713456e-05
-1.18974703817817e-05
-9.13090846577567e-06
-1.16436617771752e-05
-1.12725143671449e-05
-2.47485323908183e-05
-1.49315103638542e-05
-2.47595456656358e-05
-2.04735685365558e-05
-1.15434298423759e-05
-1.56665249857805e-05
-1.21954345337401e-05
-1.08556556204052e-06
-6.39088999465563e-06
-2.44058263868141e-05
-2.02895514707537e-05
-3.18275644400312e-05
-1.43516076881245e-05
-1.71747420210558e-05
-6.91121491662255e-06
-2.92989989324484e-05
-3.3640714670128e-05
-1.14905518909039e-05
-1.13728069238494e-05
-2.70245997176294e-05
-2.48359312061846e-05
3.29114231562747e-06
-3.57737487853109e-05
-2.66124477707608e-05
-1.28643555655477e-05
-1.9725399536822e-05
-1.09257595486818e-05
4.07939892154399e-06
-9.20556532413804e-06
-2.41860730568693e-05
-1.49160543955163e-05
-3.50335616612e-05
-3.14476085035524e-05
-1.74658972192389e-05
-9.97394340502594e-06
-2.85503693269544e-05
-1.86882806949676e-05
-2.38779742557782e-05
-2.15362532626617e-05
-7.60233273200225e-06
-1.93049167379673e-05
-9.95260874210029e-06
-1.66952451409061e-05
1.5458057894082e-05
-2.21840581513111e-05
-1.3912818024082e-05
-1.74965276730638e-05
-4.29635408719866e-05
-1.24261294802536e-05
-2.06975291187246e-05
-2.49194176453191e-05
-1.9354779045268e-06
-2.76753321432211e-05
-1.57339453553053e-05
2.01613762915931e-06
-2.46642990217571e-05
-1.37134036410424e-05
-2.63124338293822e-05
-6.15333221110047e-06
-2.38737019835613e-05
-1.93825566760458e-05
-8.18099762042998e-06
-2.24547837539892e-05
-1.65486697435175e-05
-1.39304109492783e-05
-1.25550074382105e-05
-8.15152489428712e-06
-1.35650939140699e-06
-1.6412439400382e-05
-2.55522683081065e-05
-1.68748250846807e-05
-1.32138787148319e-05
-2.54616563889689e-05
-2.06259905884946e-05
-2.53373449747909e-05
-1.61911573770286e-05
-1.18820187532917e-05
-6.97560148115865e-06
-1.64224522771276e-05
-1.68193926459777e-05
-2.01124594935297e-05
3.65705824059409e-07
-9.84851205395012e-06
-1.81035760043467e-05
-4.41914463207269e-05
-2.23226459825049e-05
-3.93280247470679e-05
6.32877128517584e-07
-1.11940908874198e-05
-1.92850169692997e-05
-1.71585915882656e-05
-7.48584393966425e-06
-2.34271118626168e-06
-1.29624084766721e-05
6.133431118137e-06
-1.04746540023617e-05
-1.63828998747414e-05
-2.33414106868162e-05
-1.7904981638857e-06
-2.41971811219747e-05
-3.01897998859732e-05
-1.07550747053396e-05
-2.41390462375898e-05
-6.99276077358613e-06
-9.36303110923508e-06
-2.52519011632652e-05
-2.68427824725022e-05
-6.05273332277408e-06
-1.18796318434546e-05
-2.19924506994897e-05
-2.12852247846138e-05
-1.71705291915599e-05
-2.31921218906011e-05
-1.23366386428433e-06
-1.33269996299873e-05
-7.46611687963771e-07
-2.66455275890368e-05
-2.18412553954795e-05
-8.43433049935691e-06
-2.59119194299207e-05
-2.36198010117015e-05
-3.80128682590786e-05
-2.47091567748086e-05
-1.83843852994004e-05
-2.2667505618714e-05
-2.11670845466978e-05
-1.22352693037152e-05
-2.36924514751179e-05
-1.97224730254151e-05
-1.81126259169566e-05
-1.40275564859951e-05
-1.29804243386594e-05
-2.8780362785729e-05
3.63998383051613e-06
-3.03163406463282e-06
-3.77626097835981e-05
-2.63229487714767e-05
-1.64621078027655e-05
-7.77087147358699e-07
5.74102708974759e-06
-3.50561941893382e-05
-1.79377899051453e-05
-1.36134038701122e-05
-9.17415299399157e-09
-4.70071801143509e-06
-2.35854777589981e-05
-7.08017720873062e-06
-8.79374932535248e-06
-2.005095164034e-05
-1.68902676072323e-06
-1.43719600606756e-05
-2.57697650193634e-05
-1.89699684512685e-05
-1.2366388814921e-05
-1.74390030589754e-05
-7.71514295800353e-06
-2.19717132268814e-06
-2.94408300844683e-06
-7.72124229687049e-06
-1.42468140832146e-05
-1.60289726489395e-05
-1.04186045091475e-05
-1.00540566781448e-05
-1.36115394264246e-05
-1.87249519421993e-05
-1.91867034969047e-05
5.74876556550054e-06
-3.41615725257035e-05
-2.21397420433778e-05
-1.26881601302075e-05
-1.19342802697487e-05
-2.32162774804213e-05
-1.57768466191067e-05
-1.10303422627826e-05
-1.89562646081472e-05
-1.1558641676512e-05
-2.58961458919756e-05
-1.25432678332814e-05
-1.4843167772546e-05
-1.94105517741054e-05
-2.9270108205738e-05
-1.83338190844718e-05
-1.81281086383261e-05
-2.14273500049055e-05
-1.83625745866453e-05
-3.76568465148983e-05
-1.28807256996889e-05
-2.39342308531754e-05
-1.8132860997998e-05
-1.57357145713674e-05
-2.68469629226402e-05
-2.05937230257519e-05
-2.54917107522225e-05
-2.01541929360572e-05
-1.12575501076803e-05
-1.78469009335909e-05
-2.1082249159001e-05
-5.50264562944488e-06
-1.98824673846146e-05
-1.7659841872852e-05
-1.10660280061733e-05
-5.65023298009188e-06
7.24079933269845e-06
-2.64934459169604e-05
-1.38448701042948e-05
-1.71712173035426e-05
-3.36396181104405e-05
-1.60062011916638e-05
-1.00728583127561e-05
3.81572783562806e-06
1.27327644111962e-05
-1.61018316809096e-05
-4.3588967390708e-06
-1.04422080471346e-05
-3.25565297909491e-05
-2.73327186200355e-05
-1.52698584205879e-05
-9.02924224600356e-06
-3.10975550134506e-05
-1.29670876467218e-05
-1.54815532618322e-05
-8.98963334108122e-06
-7.38614265272491e-06
-8.43361454512531e-06
-2.23614552985387e-05
-3.43810603730313e-06
-1.90378048233737e-05
-1.47014153478446e-05
-2.05386134822703e-05
-2.99437617362684e-05
-1.29722828714062e-05
1.32818120900685e-07
-8.50596193448305e-06
-1.99650056456281e-05
-2.26858202823793e-05
-1.77362464123822e-05
-2.38563997901505e-05
-1.70014976471881e-05
-2.60804142840418e-05
-4.66337260584448e-06
-1.25213913569872e-05
-8.45101281133703e-06
-1.92049325217679e-05
-1.64294340770225e-05
-1.37213208619185e-05
-1.61791809060726e-05
-1.75067874565111e-05
-2.38883199845922e-05
-2.62491586311283e-05
-3.02911161619738e-05
-3.60402058939742e-05
-1.32431065599146e-05
-3.24672917414689e-05
1.54685654617488e-06
-1.4927777684864e-05
-1.98683977067491e-06
-1.96205279394805e-05
-1.69374523178921e-05
-1.19750191907274e-05
-1.031215211299e-05
-1.87358212694456e-05
3.44650523628034e-06
-1.17371840270975e-05
-1.2234954250616e-05
-7.48392514422609e-06
-8.00151235443946e-06
-5.34967796014806e-06
-2.06463726526734e-06
-5.65348696989261e-07
-1.59526722980099e-05
-2.33065543591775e-05
-2.53529161397287e-05
-1.00477971262189e-05
-1.05307841161763e-06
-2.37863349736381e-05
-3.39261081160065e-05
-1.32759547851171e-05
-1.2622100733472e-05
-1.91701313165623e-05
-2.3164004585886e-05
-5.72908439949668e-06
-1.75470858777726e-05
-1.46128100284825e-05
-6.9940155087782e-06
-1.45460626600147e-05
-8.81339503011134e-06
-8.83712525797611e-06
-1.95852466540197e-05
-1.56715104497311e-05
-1.38978142677087e-05
-2.67460035156535e-05
-3.03026247612826e-05
-1.83468529147676e-05
-2.18347690848046e-05
-9.84676000251414e-06
-1.19385828565117e-05
-2.96995060047185e-05
-8.76005851017883e-06
-1.16565277533894e-05
-2.07806218507845e-05
-2.75642312151954e-05
-2.31100610891414e-05
-1.24090568458473e-05
-2.14216646211814e-05
-7.24050112213326e-06
-2.57857814051625e-05
-1.07661021399263e-05
-2.8724214379562e-05
-1.74087842185991e-05
2.68702745719352e-06
-1.36261180938345e-05
-1.2155115121617e-05
-3.43695145373787e-05
-1.79568754080913e-05
-3.9905479505113e-06
-2.61720223152621e-05
-2.66334264356175e-05
-1.2062639768712e-05
-1.52879352646698e-05
-9.87321309406252e-06
-1.2748038360679e-05
-2.4354931010318e-05
-5.46027845778287e-07
-1.01419444980072e-05
-6.24779005573852e-06
-6.35619995002037e-06
-1.36674613857838e-05
1.23624557800553e-05
-2.07129031828294e-05
-8.27147602172188e-06
-1.61027470333077e-05
-1.13975674606215e-05
-1.59325653715235e-05
5.90802234665497e-06
-6.85322461269276e-06
-8.25979292834963e-06
-8.00135019894392e-06
-2.66045459963123e-05
-1.75376351733406e-05
-1.71030696625631e-05
-1.29188568475523e-05
-2.01248175561746e-05
-7.68573625404584e-06
-1.40674762891708e-05
-3.03746450088991e-05
-1.13427406597697e-05
-1.24703205873512e-05
-1.75150930043516e-05
-2.29792782472612e-05
-1.57593399350954e-05
-2.5103727816492e-05
-1.47118693931929e-05
-4.01861737738862e-05
-9.38156223474903e-06
-3.85942982414917e-06
-4.23501820888215e-07
-1.05593401495017e-05
-1.55119594828862e-05
-1.76303849876141e-05
-1.30188948419654e-05
-3.17398725914479e-05
-2.04672890169603e-05
-2.77800105790928e-05
2.42597696488859e-06
-7.86352904441707e-06
-1.48967506974802e-05
-3.8777947256532e-06
-2.79730195332159e-05
-2.81805838794304e-05
-2.73861290106162e-05
-1.92176446765283e-05
-2.55308131461145e-05
-1.11148905515915e-05
-1.69807425789318e-05
-8.2790308309003e-06
-2.05934945928514e-05
-1.57951788338827e-05
-2.48064236646262e-05
-1.80729181241791e-05
-1.80646578618627e-05
-2.14879089276272e-05
-1.89840159138025e-05
-1.70151615431432e-05
-2.12534540233887e-05
-3.02919811760887e-05
2.67985565342695e-06
-3.16157590749776e-05
-2.6071533772664e-05
-1.09813771515883e-05
-1.62789549175655e-05
-2.94187906641697e-05
-1.23364744240372e-05
-4.24940228260082e-06
-3.16279217384524e-06
-1.06262133608812e-05
-2.50992803993487e-05
-1.32332267698247e-05
-1.69819486143048e-05
-1.93271235886802e-05
-1.25920749198431e-05
-2.12606732611381e-05
-2.38003598468893e-05
-1.42028243092193e-05
-1.93358237153696e-05
-1.58958440767473e-05
-2.51553958866225e-05
-1.53848234269676e-05
-1.57011432440254e-05
-1.73430334262918e-05
-1.20245019815507e-06
-1.54627420780636e-05
-3.03988058939388e-05
-7.27366530993603e-06
-1.36084298085132e-05
-1.53190054570881e-05
-3.24553214778703e-05
-2.03471373602472e-05
-2.23764137219958e-05
-2.81455077769002e-05
-5.04152068304585e-06
-1.33592614256275e-06
9.93174046579013e-06
-1.59010686319097e-05
-5.89220831807194e-06
-1.30688343059339e-05
-1.83080153285966e-05
-1.55960237617531e-05
-1.59480859267996e-05
-8.57007536828233e-06
-1.95786569029967e-05
-6.35235454857197e-06
-3.33023680371515e-05
-1.94783233505654e-05
-5.0135281857976e-06
-1.42146324958197e-05
-1.0037393183412e-05
-9.67865272963291e-06
-6.95384075190767e-06
8.49610969831442e-07
-7.97152768182644e-06
-3.26524764083607e-05
-2.52893989720047e-05
-2.15127750693063e-05
-1.35212167995834e-05
-1.55854959858069e-05
5.28035940753112e-06
-2.77147020800045e-05
-3.10409285217788e-05
2.11469169873922e-06
-1.9807397217285e-05
-1.35444913154058e-06
-1.67507059071363e-05
-5.87340692364056e-06
-2.88357114140162e-06
-1.78728018449505e-05
-6.14604254827011e-06
-1.5411659362311e-05
-3.10299107255046e-05
-1.94438898250386e-05
-1.37917512042839e-05
4.99715289980041e-06
-1.2795220821972e-05
-8.14877359357871e-06
-1.85004185019773e-05
-1.72825680343103e-05
-3.20356304469644e-05
-3.18404175725396e-05
5.92012327822028e-06
-1.6152121123997e-05
-2.40513308781651e-05
-2.38227267605085e-05
-2.58984488392544e-05
-1.01577855360555e-05
-1.08904496612962e-05
-1.40472761484456e-05
-8.78526125565354e-06
-1.69916480897211e-05
-3.02081623021526e-05
-1.69082500287657e-05
-2.42567833187927e-05
-2.29945031427372e-05
-9.26562356100194e-06
-2.6951412233539e-05
-1.31541524240205e-05
-1.5434374886726e-05
-2.98103235269357e-05
-9.80290698945538e-06
-1.58597678279594e-05
-2.51982018074443e-05
-4.93382663948393e-05
-2.33054373816535e-05
-2.72871707487537e-05
-1.94392699021853e-05
-1.15720218727709e-05
-4.63528420567801e-06
-3.14837288271316e-07
-8.35631411662532e-06
-5.77792283114941e-06
-1.28415000148834e-05
-2.5371348289407e-05
-1.98572417440497e-05
-2.07863207805539e-05
-2.57767480032163e-05
-1.39041892240012e-05
-1.79294839620138e-06
-2.6466802548202e-05
-1.12689035715702e-05
-1.5537622012658e-05
-1.76501887208742e-05
-8.22708989406497e-06
-1.24152884975109e-05
-2.16103163259711e-05
-5.00688307074011e-06
-2.49347904810715e-05
-5.35257696809859e-06
-2.13835598893704e-05
-2.18708569955743e-06
-3.74811479565836e-05
-2.56653808184549e-05
-2.64467863430025e-05
-1.05263460522923e-05
-2.03380709396374e-05
-2.13763949850937e-05
-2.86965140523859e-05
-2.68910976630267e-05
-1.47482986887346e-05
-1.9367537157708e-05
-3.1117057507839e-06
7.44060464897827e-07
-6.58624262805438e-06
-2.79198660608966e-05
-1.49964969657691e-05
-1.42268515746743e-05
-3.78291897709703e-05
-1.98664682895552e-05
-2.06153432612194e-05
-2.29169755682233e-05
-2.44534113184941e-05
-1.90795385951634e-05
-3.19326870730956e-05
7.6819519208077e-06
-8.87790662113297e-06
-1.36941391711487e-05
-2.13881026865419e-05
-1.1150539504888e-05
-1.14312520253495e-05
-6.58560628663218e-06
-4.1804413740946e-06
-2.44668947824046e-05
-1.78891645617974e-05
-1.08513592608094e-05
-8.89619819278586e-06
-2.27166283012098e-05
-1.18040934331482e-05
-1.74036566271995e-05
-1.69821819197681e-05
-2.28831574856816e-05
-1.0327898592696e-05
-3.62822264047933e-05
-1.07712040934118e-05
-1.63360830774014e-06
-2.12592917002288e-05
-1.36945026146147e-05
-1.60404199284723e-05
-3.15761523529413e-05
-1.27892316574733e-05
-1.60435551940615e-05
-7.64599290674646e-06
-6.87033571295961e-06
-3.22512047951504e-05
-6.21095291905363e-06
-2.50696359073457e-05
-1.9865714089602e-05
-1.21570879158237e-05
-1.98787404544911e-05
-1.56811782575664e-05
-1.27038345456819e-05
-6.81886168483494e-06
-9.21203525148006e-06
-1.54526206591323e-06
-2.16104726336383e-05
-1.05776355790388e-05
-2.82560934448365e-06
-1.09305779624824e-05
-1.67939900182808e-05
-1.52053252533355e-05
-1.92662462346342e-05
-3.03242807129269e-05
-9.73362335679904e-06
-1.29959530777323e-05
-6.90641005325817e-06
-1.61699071258764e-05
-1.18031778065905e-05
-5.15684094453954e-06
-3.80895814188081e-05
3.58351236842159e-06
-1.22056351290992e-05
-2.78799299426658e-05
-1.33080149875721e-05
-1.70562890025634e-05
-2.88614547875317e-05
-3.32241347399687e-05
1.18213838357008e-06
-1.68329082859671e-05
-1.88548029251909e-05
-1.68792126365168e-05
-1.98180300564136e-05
-1.37725232354224e-05
-8.45801723852471e-06
-6.17797111108203e-06
-1.05338333031506e-05
3.76749648428323e-06
-1.58795206935752e-05
-2.91400198764484e-05
-1.79994975935488e-05
-2.84555963840209e-05
-1.61934332680632e-05
-1.15421210987513e-05
-1.08511040504614e-05
-1.13379319124437e-05
-2.41285482293007e-05
-3.11439509654418e-05
-1.34489603312762e-05
-3.61308101089483e-05
-2.53024236089695e-05
-1.14113073325449e-05
2.02505957183367e-06
-1.97442133872235e-05
-1.44220752264251e-05
-1.28341512791658e-05
-1.08481748329609e-05
-2.14415434178281e-05
-2.51668929778727e-05
-2.33514234782234e-05
-1.92054520143959e-05
-2.33748788952114e-05
-3.05947317861637e-05
-1.55034978287871e-05
-2.33533006502763e-05
-2.32337626872096e-05
-1.61281305218761e-05
3.19123913926166e-06
-1.97738934963124e-05
-7.39941200031746e-06
-1.14718833460422e-05
-3.81330858930295e-05
-1.33217933634124e-05
-1.90991896527599e-06
-2.48924728855871e-05
-2.17589513597361e-05
-2.19052497852803e-05
-2.5242189850416e-05
-2.06329649722293e-05
-8.28313065998581e-06
-3.10859792361463e-05
-2.77676915211279e-05
-1.99495144058969e-05
5.37020856894338e-06
-2.2804909520268e-05
-2.12647932654004e-05
2.19204556824268e-06
-3.02490056549162e-05
-1.22020206638963e-05
-9.55585594269686e-06
-7.41205780452544e-06
-4.19933470031506e-05
-8.4058075227666e-06
-2.92698999752686e-05
-3.03274854520898e-05
-1.40989763438415e-05
-4.81238728227164e-05
-1.73001373018345e-05
-1.49996256018285e-05
-5.87872105362818e-06
-9.90027321034865e-06
-2.4945445707808e-05
-3.13835326389462e-05
-3.10125889663447e-05
-3.28049244469497e-05
-1.34309690895627e-05
-2.56845886910511e-05
-2.91300827731207e-06
-5.80742822571909e-06
-2.04833452140516e-05
-3.01335346228966e-05
-7.16907585282575e-06
-2.79312882568315e-05
-2.33071917598219e-05
-2.95912981912388e-06
-2.32618352359479e-05
-1.68321631994095e-05
-1.66998862735014e-05
-3.77372263005522e-05
-2.94735624893864e-05
-1.40610522340914e-05
-2.79894085834737e-05
-2.69110897161342e-05
-2.45185147721596e-05
-6.5009656712324e-06
-1.03323981293388e-05
-5.68726644471583e-06
-3.65892370659049e-06
-1.4586383403138e-05
-1.38008326172991e-05
-8.49097757513323e-06
-1.63730116952102e-05
-1.19839497754769e-05
-1.72026647877377e-05
-9.30257850738969e-06
-4.24063886437115e-06
-2.31412701367525e-05
-1.69323860595667e-05
3.72786726678116e-07
7.7858099157097e-06
-2.42181927584695e-05
-1.86538784861817e-05
-3.38351270702901e-05
-2.69355449222794e-05
-1.50629950431993e-05
-1.29942857446972e-05
-1.37824991539294e-05
-1.93880314799518e-05
4.02321013460309e-07
-1.73224842296756e-05
-5.94498350757272e-06
-2.09826263946039e-05
-4.84255435461447e-06
-8.26800782368877e-06
-2.02364034006868e-05
5.51815816893885e-06
-3.52538755873531e-05
-2.03719727876551e-05
-3.33732626126989e-05
-4.80183449079092e-06
-2.09380184866395e-05
-1.72390974218285e-05
-1.8626190575509e-05
-8.53360270808855e-06
-4.96279841449887e-06
-2.73924337703224e-06
-1.90657550236695e-05
-4.93774648986371e-06
-1.51551227032954e-05
-1.27039786240877e-05
-2.97610239320871e-05
-1.52916737193833e-05
-2.30165448754158e-05
-2.59019181759908e-05
-6.34593664416832e-06
-2.99169030466367e-05
-2.68477915113664e-05
-6.90252265534547e-06
-5.74708247733713e-06
-2.93954752738759e-05
-6.05166454601059e-06
-2.35711576655763e-05
-2.48835935848524e-06
-1.91452884511867e-05
-2.90628195036555e-05
7.49316135156457e-07
-7.57520049254936e-06
-2.23800747288962e-05
-1.35439190378436e-05
-3.31481202993941e-05
-7.39968597408364e-06
-4.7858418241318e-06
-2.47153288056991e-05
-1.06732687389745e-05
-2.10200546024049e-05
-1.56909935243246e-05
-3.55473941477303e-06
-3.47415433463509e-05
-1.432623306253e-05
-1.15212244443862e-05
-1.86908738418772e-05
-1.22185404529569e-05
-1.47514856492506e-05
-1.88867649945799e-05
-2.59143001245805e-05
-2.41223268234637e-05
-4.03678715289433e-05
-6.91180396286113e-06
-2.86150484604917e-05
-3.49052823079683e-05
-1.41672379506138e-05
-1.60541940999367e-05
-3.85238711587861e-05
-2.57270024475835e-05
-1.74751745040526e-05
-2.28408095285261e-05
-2.9832140777543e-05
-1.30698279396958e-05
-1.82075035083122e-05
-1.56321884557017e-05
-1.94044025719246e-05
-1.90662935660098e-05
-5.43600950597454e-06
-9.08407935326113e-06
-1.92800027070946e-05
2.24433234514569e-06
1.05864744123537e-05
-9.48185804124968e-06
-2.11246177472508e-05
-9.25916521434561e-06
-2.72959198801408e-05
2.39323983869005e-07
-2.00553579156091e-05
-2.18196977915251e-05
-1.51317978365656e-05
-1.43512979905356e-05
-3.49913900633701e-05
-9.85800011292236e-06
-2.69575405984112e-05
-1.88070382434437e-05
-3.19241522343115e-05
-8.59446303174059e-06
-2.03455959496322e-05
-6.46244982887255e-06
-2.24487586873402e-05
-1.84952633337903e-05
-3.59462327271056e-05
-2.53978877077198e-05
-6.24317962695709e-06
-7.07555821256734e-06
-2.4317859166932e-05
-1.80155636608492e-05
-1.76807147128818e-05
-2.45363658733777e-05
-2.93058509468941e-05
2.55036507700025e-06
-1.71421694111818e-06
-2.95610324590356e-05
-1.09906341481355e-05
-2.14664891966795e-05
-1.89025847936319e-05
-1.45075570975702e-05
-1.69377606833715e-05
-1.2009324419515e-05
-7.91656932025511e-06
-4.06970623688252e-06
-2.01963200291235e-05
-3.44342561771624e-06
-7.96121065662174e-06
-4.2731832031215e-06
-1.87092705189271e-05
-2.11270902477144e-05
-1.61355743772881e-05
-7.75181392562875e-06
-1.53205015959056e-05
-2.95738995774122e-05
-1.78391487917845e-05
-2.7738704127182e-05
1.02821584136059e-05
-3.61152890716023e-05
-5.61156436143777e-06
-2.9691669773116e-05
-8.8471212903214e-06
-2.07514432029536e-05
-2.54937664891731e-05
-2.88677684258616e-05
-1.74038411373967e-05
-2.09281029320159e-05
-3.01796109194899e-06
-4.63446162100444e-06
-3.02654896846948e-05
-1.44649890710679e-06
-2.3555728683529e-05
-9.47796368923109e-06
-1.88246020670092e-05
-7.11714891979756e-06
-6.98660764025086e-06
-1.76001530251789e-05
-6.94222992238485e-06
-2.90942544161242e-05
-9.73180205032233e-06
4.44380232343154e-06
-3.51787081246277e-07
-4.68801938063278e-06
-1.11580237302302e-05
1.40792217712228e-07
-1.30997504471235e-05
-1.16835956803922e-05
-2.99726102713326e-05
-2.09751112522362e-06
7.34180438644828e-07
-2.03034680891846e-05
-2.0696637726102e-05
-4.29202110941893e-06
-1.52494546106139e-05
3.01760568773735e-06
-1.73848960244867e-05
-6.74324571519497e-06
4.26152534772579e-06
-1.05625451459846e-05
-2.5250338757311e-05
-1.4483675128951e-05
-1.72844237890035e-05
-2.1551748997492e-05
-1.05522288766042e-05
3.79744553087511e-06
-1.61411835050149e-05
-1.42325834381856e-05
-1.98015334332386e-05
-1.32339272916105e-05
-1.92857584591347e-05
3.37769242947953e-06
-1.53843230496379e-05
-1.39698643371276e-05
-1.38013386009564e-05
-1.58219549780312e-05
-1.00518027325788e-05
-5.10074461291713e-06
-1.01180073959478e-05
-8.51166588826476e-06
-3.29722413920787e-05
-1.31362479180236e-05
-1.31952324344698e-05
-2.02458308312186e-05
-8.65466092381569e-06
-2.06214898044635e-05
-3.68800782400652e-05
-2.90336349139008e-05
-1.37414901021978e-05
-2.43612455866444e-06
6.02408959113493e-07
-2.1043649970971e-05
-1.11627985111036e-05
-7.23412739646018e-06
4.94018564229134e-06
-1.98682971466945e-05
-1.550357674185e-05
-2.73085103972638e-05
-2.43546657009324e-05
-8.80248480538111e-06
-8.4669406066101e-06
-2.23977603603498e-05
-2.07370362789151e-05
-2.2174167960763e-05
-8.8195550358319e-06
-2.39083060386787e-05
-1.76315670749448e-05
-2.27344651793263e-05
-1.38868982861743e-05
-1.31318350905957e-05
-7.53354977746198e-06
-1.36859887295316e-05
-1.14957239434704e-05
-1.17542372615909e-05
-1.55538759006256e-05
-2.18011767383894e-05
-6.51314243170975e-06
-1.21760675744776e-05
-2.28672202344209e-05
-2.69411253912344e-05
-9.49014097326661e-06
1.97316756920239e-06
-2.71830342925587e-05
-2.15264183380851e-05
-1.82189068258246e-05
-9.69295683496293e-06
-2.52812453197787e-05
-8.1299243354213e-06
-2.09105573034169e-05
-2.3914211040784e-05
-1.79152969696386e-05
-9.03348024538122e-06
-1.67747740294279e-05
-1.37226476335248e-05
-4.85596450384552e-06
-1.943501873439e-05
-2.43379299000164e-05
-2.9068665336574e-05
-1.70833194680943e-05
-2.0545586633212e-05
-2.17913690722033e-05
-1.06129483376832e-05
1.24409195180111e-06
-1.0262984472005e-05
-6.44181285442035e-06
-2.76644282856094e-05
3.37442735133242e-06
-2.48344037248308e-05
-6.80212805483566e-06
-2.44898581506882e-05
-2.18749089474965e-05
-2.31292419980327e-05
-9.55690413906518e-07
-1.62483289952531e-05
-1.20999625128212e-05
-3.45053786610117e-05
-2.22570610856888e-05
-2.03532266553583e-05
-1.46701146249893e-05
-1.46412113334996e-05
-1.65972702049319e-05
-1.18890161228977e-05
-1.70105869868614e-05
-1.7404330824118e-05
-1.65878500993745e-05
-2.15752833272459e-05
-2.6523867080606e-05
-1.08363991813803e-05
-1.76692502566805e-05
-2.1354822021764e-05
-1.06846778240064e-05
-1.91039053715057e-05
-2.39860514700075e-05
-1.43262001948803e-05
9.49300654197754e-06
-8.90507809308093e-06
-1.32597449723091e-05
-2.21359682283424e-05
-6.02950729002773e-06
-2.85596287177124e-05
-2.04073219801415e-05
-1.40890869900905e-05
-1.67007463683042e-06
1.16286653613207e-05
-1.20700445722596e-05
-2.43082619312257e-05
-2.53707933088968e-05
-3.02173126256001e-05
-1.37125678164553e-05
-1.28040904754485e-05
-2.1265230873649e-05
-4.52492588460419e-06
-2.55118283340315e-05
-1.65778978400425e-05
-2.71750827284059e-05
-3.66542305932742e-05
-8.83110725862354e-06
-2.98864061436815e-05
-3.05917624282792e-05
-9.73004778734807e-06
-4.28478057489323e-06
-2.64313903140649e-05
-2.39275384696459e-06
9.21420992474019e-07
-7.452782866966e-06
-1.92605026501821e-06
-1.17825496467042e-05
-2.42626986469185e-05
-2.23651795434333e-05
-1.8604763555634e-05
-1.37227762988509e-05
8.73757159129847e-06
-2.40539612300395e-05
-1.09850525892835e-05
-2.7561965195077e-05
-2.75435319014025e-05
-1.89010344071932e-05
-8.96370187200744e-06
1.42138399672065e-05
-5.75177814977695e-06
-2.43505985242298e-05
-1.56217366190569e-05
-1.89486564579481e-05
-1.65757955953051e-05
-3.12795726362003e-05
-8.45345184743664e-06
-2.3255801376456e-05
-2.0127301813408e-05
-2.43518161651525e-05
-3.16984658946772e-05
-1.91994765100838e-05
-1.15389142904009e-05
-2.49592834382862e-05
-1.48985300665348e-05
-3.44207242808951e-05
-2.44152099593473e-05
-3.16274059996678e-05
3.82021092291028e-07
-6.39333252559092e-06
-1.36132832105346e-05
-1.57259072547063e-05
-1.10622461274972e-05
-1.70082886267725e-05
-1.92845356477779e-05
-3.78671378760066e-06
-3.18476052370487e-05
-4.07800008014784e-05
-1.54240858523217e-05
-3.09463714441543e-05
-2.7803072388379e-05
-1.00327226769636e-05
-1.75386716304339e-05
-8.70124018889746e-06
-2.28525755462292e-05
-1.64728303937251e-05
-2.14967318647894e-05
-4.28579872709035e-05
-2.60525673656777e-05
-9.82725529708992e-06
-1.88046231434889e-05
-2.81065361461631e-05
-1.76787691832181e-05
-1.62509967972269e-05
-2.20680368868644e-05
-2.14476109243262e-05
-7.92965287743281e-06
-3.2481983062883e-06
-2.00340221222262e-05
-2.03834657892759e-05
-1.63443969256455e-05
-1.69254519574253e-05
-1.73158625329455e-05
-1.9467186355732e-05
-1.7640555801983e-05
-4.1206049947129e-05
-2.18472122995355e-05
-6.224489480906e-06
-2.44504366944428e-05
-1.42956210828984e-05
-2.42839487514192e-05
-1.34684663016986e-05
-9.64160593855962e-06
-8.56045399732637e-06
-3.90337291307401e-06
-2.98991775041881e-05
-1.07323039174575e-05
-1.24543911244371e-05
-1.2793398687918e-05
-1.69954696610902e-05
-2.09229973792878e-05
-5.67650411638043e-06
-1.86875731113638e-05
1.6405098626618e-06
-2.10910034041777e-05
-9.23208681800299e-06
-2.42440920033806e-05
-1.18278037912231e-05
-2.18347537508465e-06
-6.55268529433011e-06
-2.61169687750281e-05
-1.90984356958042e-05
-2.92350446189316e-05
-3.12223106868681e-05
-1.64841714959826e-05
-1.69808394484516e-05
-2.33627410810219e-05
-1.67406246958011e-05
5.04774071102779e-06
-9.43810903211751e-06
-1.57072690129639e-05
-1.43001951902179e-05
-1.26494996081025e-05
-1.43489820583782e-05
-6.88246472518387e-07
2.91234263244639e-06
-2.04312081703897e-05
-1.30226712940479e-05
-1.37806432713445e-05
-2.77035549933685e-05
-2.45995355888984e-05
6.09783999104923e-07
-1.43657044368028e-05
-2.47136515009031e-05
-2.34580398298848e-05
-6.08527946003008e-06
-6.66293295573845e-06
-2.34465167074738e-05
-1.42462350326694e-05
-1.41130653874157e-05
-1.36164417601091e-05
-7.53154622521609e-06
-1.29106088273019e-05
-9.91476183629767e-06
-2.42825501413223e-05
-2.33030705030799e-05
-2.05530796224664e-05
-2.03682014826376e-05
6.36893921212958e-06
-2.53431272856616e-05
-2.70162246536398e-05
-2.0263349233446e-05
-8.8973651540582e-06
-6.09665002121143e-07
-4.57332705683315e-06
-1.65368912760121e-05
-1.82051651492452e-05
-1.42318572017424e-05
1.80222201350063e-05
-3.84179769135264e-05
-1.73020700504128e-05
-2.39069492163509e-05
-2.68693958889483e-05
-2.54314558055193e-06
-3.14264860807924e-06
-8.8868031865879e-06
-3.02331266362357e-07
-1.91904208814265e-05
-2.29569859998537e-05
-2.09654517436116e-05
2.67527500240768e-06
-1.29349193335472e-05
1.19245745263026e-06
-1.58706536421127e-05
-7.96338493834654e-06
-1.02651879473771e-05
-2.54105780688341e-06
-6.18608386674032e-06
-2.74374096260746e-05
-3.11429696440469e-05
-2.1332316717811e-05
-1.78034085307969e-05
-3.57203084442044e-06
-1.24262378461156e-05
-4.72581788329162e-06
-1.67609980398425e-05
-2.91379545618391e-05
-2.30978178159403e-05
-1.01618254351112e-05
-4.21366698724768e-05
-2.8339358742425e-05
-2.03273061779211e-05
-1.38097146557342e-05
-2.89273074525079e-05
-2.94788164944683e-05
-1.39027255411519e-05
-1.90093813069106e-05
-1.14560941717101e-05
2.37528084605997e-06
-2.15016472568554e-05
-3.20316761755949e-05
-1.10772323541154e-05
-1.01151237616704e-05
-2.24640381468044e-05
-1.74744056433016e-05
-9.44179583677558e-06
-3.95984163804626e-05
-1.84370576123314e-05
-8.60258983817259e-06
-2.43006657496874e-05
-3.84965708223043e-06
-2.19103927516115e-05
-1.51636009951927e-05
-2.81915240192145e-05
-9.30897302020055e-06
-1.80440297072906e-05
-2.43938544169661e-05
-1.03233640738092e-05
-1.29036991534591e-05
-3.64101019324875e-06
-1.7924552323401e-05
-2.36331419180613e-05
-2.01647793816276e-05
-9.40091119236497e-06
-2.29985748092915e-05
-2.13967183802331e-05
1.7590876165021e-07
-1.12776236042715e-05
-1.7679114901675e-05
-1.20563774749726e-05
-1.83957819670581e-05
-1.00119899878771e-05
-1.69805905401116e-05
-2.70795943353886e-05
-2.40657236022187e-06
-1.90222640731558e-05
-2.71828172283377e-06
-1.28860867279449e-05
-2.54244268328478e-05
-7.95622626348509e-06
-1.72129244002883e-05
-1.05782077575978e-05
-1.04654278134562e-05
-3.6201460647894e-06
-1.10644972097506e-05
-1.18961304657275e-05
-1.55931183695864e-05
-8.57547712772273e-06
-1.37503590651166e-05
-1.70597333320334e-05
-2.82660560266869e-05
-1.80938904828901e-05
-1.7908258118663e-05
-2.08146738047759e-05
-2.25955455524468e-05
-1.97076320093488e-05
-9.3281685981371e-06
-1.32156428773622e-05
6.46855869712562e-07
-8.77475772995462e-06
-3.75349143407792e-05
-2.32001245550006e-05
-2.69488693420911e-05
-1.7207196468361e-05
-1.68959414643316e-05
-2.03566912226851e-05
-3.66297746314159e-05
-1.50822797512684e-05
-1.17240177956862e-05
-7.44465736103555e-06
-1.69561485731607e-05
-2.03073836658296e-05
-1.31529912527826e-05
-1.8094289285436e-05
-7.40233519270861e-06
-1.83199883736683e-05
-8.77066343154976e-06
-3.60935878764946e-05
1.55310708221308e-06
-1.69546692353539e-05
-1.66177819110836e-05
-1.73426469541268e-05
-4.30348648260252e-05
-4.28208847975653e-05
-4.85196887860107e-06
1.62954637181848e-06
-7.52897239327934e-06
-1.5745400222169e-05
-4.24259448139849e-06
-3.68164949672615e-05
-5.68312174217345e-06
-1.08597402559393e-05
-1.15541060571587e-05
-1.3201178455768e-05
-1.96678055828833e-05
-1.36168988549245e-05
-1.9999229906622e-05
-2.28710838857969e-05
-1.37515224168494e-05
-1.93619054848612e-05
-2.03721028546529e-05
-1.66357671966527e-05
-2.86500850807442e-05
-1.08040833861894e-05
-1.30262960078653e-05
-2.16583013117256e-05
-1.94639510135443e-05
-1.04231141882041e-05
2.72296018520235e-06
-1.48427360789751e-05
-1.89323521907485e-05
-1.91325273518981e-05
-2.69960217740183e-05
-1.837677937157e-05
-2.60168010984635e-05
-9.38681738934836e-06
7.40030547327016e-06
-2.00799703006453e-05
1.36997450283558e-06
-3.56300895413274e-06
-2.32133214122984e-05
-1.88045786639235e-05
-1.65104288500451e-05
-4.72253228756767e-06
-1.76783234759168e-05
-6.79308071268918e-06
-1.44913100833951e-05
-1.27491678051262e-05
-2.3271708585549e-05
-5.87158697584065e-06
-1.52937954786884e-05
-1.18688453642485e-05
-2.06716333909397e-05
-2.02017894582696e-05
-1.22380534293227e-05
-1.19414062645358e-05
-1.99596680038754e-05
-1.86035355873e-05
-5.56573033869812e-06
-5.59588719938185e-06
-1.08379622688544e-05
-4.00736973489361e-05
-3.54729417749885e-06
-1.92321965081626e-05
-1.19956779660419e-05
-1.54440474076538e-05
-1.68363676720615e-05
-3.20632374083421e-05
-2.46933630633583e-05
-2.78805687762082e-05
-1.59090150407533e-05
-1.15879877024908e-05
-1.03966223931092e-05
2.38092734816229e-06
-1.18151501997343e-05
-1.98685473591343e-05
-1.50457049672629e-05
-1.61873382771288e-05
-1.09350367632242e-05
-7.41515627324271e-06
-1.30128331900857e-05
-1.51407338650643e-05
-9.79434907338708e-06
-2.61883227997439e-05
-9.76912947731198e-06
-1.29682697182396e-06
-2.09378459774632e-05
-2.64341913284667e-05
-8.16567456569991e-07
-1.65811985482742e-05
-2.20184122144714e-05
-2.76034477308935e-05
-1.77114039896122e-05
-1.23958909834637e-07
-2.15433437488623e-06
-1.9962716130398e-05
-8.10236434302484e-06
-8.16235519840448e-06
-1.64034688551364e-05
3.05638613749859e-06
-1.53511268341718e-05
-1.8171916098432e-05
-1.51414320979618e-05
-1.62879756392075e-05
-2.95211094346696e-05
-8.3388655491232e-06
-2.53491599030526e-05
-3.68101165048687e-05
-1.61845928691625e-05
-2.08458225663016e-05
-1.13657459596933e-06
-6.87983047507857e-06
1.23101237924765e-05
-2.40124853768669e-05
-1.48249900701746e-05
-2.56479176829305e-06
-1.73979613448153e-05
-8.45845299634003e-06
-1.43071129325945e-05
-1.36769510900962e-05
-8.42486554133763e-06
-4.83274138445692e-06
-2.89219400574163e-05
-6.03697755214766e-06
-2.49364034495529e-05
-1.10089871781394e-05
-1.3882584976412e-05
-1.46805303205577e-05
-1.74189968456245e-05
-1.90293962561476e-05
-1.59990655460083e-05
-3.13957805290714e-05
-1.38759271511295e-05
-1.99710933036133e-05
-2.47748308676714e-05
-2.01879580632406e-05
-8.40484337769678e-06
-1.53368914322723e-05
-1.37747733524479e-05
-4.2183137951975e-06
-7.85871295292471e-06
-7.73321277879901e-06
-5.77214270270171e-06
-2.11890009110726e-05
-4.28511957217852e-07
-2.03257927237192e-05
-1.26706147940776e-05
-2.26033359426896e-05
-8.64010539481733e-06
-2.66181435468476e-05
-1.31843467844005e-05
-7.64209526597553e-06
-3.46091133712861e-05
-3.25243070339499e-05
-1.02936497854171e-06
-1.24419300337253e-05
-2.40368678683495e-05
-1.16698888789422e-05
-2.40139475465005e-05
-5.86883046270138e-06
-2.20731557474379e-05
1.40586291497352e-05
-1.67604479767654e-05
-1.10967650052228e-05
-1.16502497025728e-05
-1.19676133756248e-05
-1.36795782648257e-05
-4.12165760979575e-06
-1.41450678975589e-05
-1.05173558753987e-05
-1.34705391804701e-05
-1.50074998455012e-05
-2.39064491505217e-05
-1.23577764037373e-05
-1.9337663200354e-06
-1.27892573999024e-06
-1.37113098420573e-05
-2.77418038789447e-05
-3.62141545796701e-06
-1.80101973581232e-05
-8.34709513562354e-06
-3.09699097136785e-05
-2.33005876500915e-05
-1.22580356345538e-05
-1.71590263012072e-05
-1.43149090720285e-05
-1.5306060804733e-05
-2.40785315685771e-05
-3.66095188418997e-05
-1.33994358196871e-05
-1.4170931694539e-05
-1.2509911286226e-05
-1.41598077463349e-05
-2.91009891180738e-05
-1.5643450744831e-05
-1.12524290855164e-05
-1.10440294692176e-05
-3.6892356440159e-05
-1.65126545069892e-05
-1.26012108014419e-05
1.22657662197919e-06
-1.50197147028315e-05
-1.45799477591737e-05
-1.87140207340035e-05
-8.85078923997612e-06
-8.7278965834425e-06
-8.15258015782374e-06
-1.54602976081649e-05
7.27670623023687e-06
-1.47925191373053e-05
-2.64605826215496e-05
-1.34008463545918e-05
-1.8304621120285e-05
-2.48545038824529e-05
-1.08868490708792e-05
-1.65977162682475e-05
-2.90537536499512e-05
-2.52175242506532e-05
-2.40655619453506e-05
-3.31700649253306e-05
-4.68671911918953e-06
-8.65787065819798e-06
-4.13422027993425e-06
-2.61555174769206e-05
-1.18360059668665e-05
-1.03904968321549e-05
-2.05738240206678e-05
-1.12943452942455e-05
-2.38702780363598e-05
-1.50381060707017e-05
5.10916224715216e-06
-7.17569703579711e-06
-1.45574305983273e-05
-2.03354170447946e-06
-1.98993536139736e-05
-2.85907648091253e-05
-9.72084310387806e-06
-1.41444010842669e-05
-1.28109523373935e-05
-1.30761086199018e-05
-3.30696693519427e-05
-2.05908395634005e-05
-1.92068729218532e-05
-2.81117101104552e-06
-1.91613949375038e-05
-6.0428662714527e-06
-1.42925662379297e-05
-1.62467807407347e-05
-8.70032131007016e-06
-1.93617447374763e-05
-3.5341067476988e-05
9.13124301208428e-07
-2.10510297360236e-05
-1.50446376209747e-05
-6.8744005819764e-06
-1.75811188641879e-05
-1.87247207788043e-05
-4.03058303368938e-06
4.27247902168935e-06
-5.82042191307677e-06
-3.54236069774772e-05
-1.65764147496972e-05
-5.09921991837943e-06
-1.077065479688e-05
2.40836944231612e-06
-9.3356137172474e-06
-7.78358137575499e-06
-1.59951363731645e-05
-3.68205404913881e-06
-2.18869045551903e-05
-1.55639144317318e-05
-1.62751194470095e-05
-1.24649205296627e-05
-6.38485927961491e-06
-7.19084190415027e-06
-8.44316774386828e-06
-9.0114864663588e-06
-1.59102344538873e-05
-2.37118836590775e-05
2.38330099395387e-06
-3.92392841101666e-06
-2.09367915136997e-05
9.09469630022643e-07
4.77076476667242e-07
-7.25278488805461e-06
-1.83935980495489e-05
-2.4966738680479e-05
-2.64995135055042e-05
-2.70981969424658e-06
-1.64668410732507e-05
-2.32941912064491e-05
-1.26539419647257e-05
-2.42728687839972e-05
-2.28754415161035e-05
-7.2620141763037e-08
-1.70953774389253e-05
-2.20602105063261e-05
-2.51423320910122e-05
-2.37349157230274e-06
-3.23061663966274e-06
-2.27570859045494e-05
-1.05026956918407e-05
-2.41104480074943e-05
-1.11708462459538e-05
-3.08238214309538e-05
-1.33187663580062e-05
-6.55020683948739e-06
-5.038507616861e-06
-8.96390563610773e-06
-1.80121849796219e-05
-2.40982229230142e-05
-6.41981551027573e-06
-7.54936053489705e-06
-3.79086939319185e-05
-7.14421551367604e-06
-1.50327025356723e-05
-9.45041878419883e-06
-2.75707214906553e-05
-2.23626292064831e-05
-1.64788292839699e-05
-2.90870863366918e-05
-1.84080642620715e-05
-2.57362589336494e-05
-3.28950276805962e-05
-8.75481618498352e-06
-2.46973376453685e-05
-3.24171020168334e-05
-3.88397770900929e-05
-4.06611246970351e-06
-3.74521574247762e-05
-6.97178323819193e-06
-1.91448823712092e-05
-7.65717633379773e-06
-1.22087260577248e-05
-1.10729829911719e-05
-1.57766834821518e-05
-4.58317362155943e-06
-3.4781003388883e-07
-1.55785877680305e-05
-2.60392837249752e-05
-8.1813826113652e-06
-1.65290276523454e-05
-4.34565281949279e-06
5.39023593990115e-06
-1.14932388425024e-05
-2.09444344565371e-05
-1.17202851123126e-05
-2.32567817280982e-05
-3.69839999022595e-06
-4.31714775499726e-06
-2.00910690191962e-05
-1.27935101259615e-05
-1.07006420617266e-05
-2.31840173792236e-05
-2.87562109139547e-05
-2.51668962144655e-05
-1.63537754253328e-05
-3.449177492454e-05
-1.18045525769921e-05
-1.99709799374583e-05
-3.58461192104387e-06
-9.72541871721515e-06
-1.52412350261623e-05
-1.32439132266046e-05
-1.22917712287634e-05
-1.71392622790207e-05
-8.87874215779188e-06
-1.33315246481172e-05
-2.01632182024554e-05
-1.64155864545517e-05
-2.85995470171017e-06
-1.66470441444696e-05
-1.8014318393641e-05
-1.03167993805187e-05
-2.71381123212496e-05
-2.65182341874232e-05
-2.1529045772292e-05
-1.20420258580947e-05
-1.89046682442845e-05
-3.10109308342514e-05
-1.37811564427994e-05
-2.47513985736179e-05
-2.67363174703446e-06
-1.56428302258153e-05
-1.82984229127832e-05
-3.20733244503472e-05
-1.78483690794029e-05
-1.6548759779515e-05
-1.18050747419243e-05
-1.89932022588618e-05
-3.54292882513136e-06
-1.8425767057627e-05
-1.26051358397506e-05
-9.65419766341147e-06
-1.3311878422314e-05
-1.41122231995299e-05
-2.94188487909822e-05
-1.20147251609788e-05
-7.58993166222687e-06
-2.26323501326335e-05
-2.669613051341e-05
-1.3563272644387e-05
-1.16963621737427e-05
-2.8303467603463e-05
-1.89965166671553e-05
-2.90531918840428e-05
-3.10961586152521e-05
-2.47611508161356e-05
-1.36872282605586e-05
2.29322604505708e-06
-2.32091011582014e-05
-1.05058898201654e-05
-7.89709265158049e-06
-2.40826524705025e-05
-2.32453820100847e-05
9.86728742792846e-07
-1.28710159888963e-05
-1.16570807660922e-05
-1.00829856802451e-05
-3.85556586282354e-05
-1.19571865751387e-05
-5.58779748852725e-06
-1.61222245305527e-05
1.28297993987511e-06
-1.22215054776682e-05
-1.7302752232801e-05
-4.60756012659262e-06
-2.22323186508901e-05
-2.8963843257039e-05
-1.22646550757749e-05
-2.24894238698543e-05
-6.036320547025e-06
-1.58634883836186e-05
-1.28855407960548e-05
-1.71580326674818e-05
-3.53685277579304e-05
-1.03679671084245e-05
-1.93286077005568e-05
-1.66187661959838e-05
-1.12155670498122e-05
-2.18932022735113e-05
-1.20965598157438e-05
-2.60368241247163e-05
-1.1594868428529e-05
-9.58548772036924e-07
-1.81475909798934e-05
-3.2881033595978e-05
-9.51506849837559e-06
-2.81962335851582e-05
-2.58478082318754e-05
-8.50921245623606e-06
-5.52768263356869e-06
-6.37925798310539e-06
-2.13834579338584e-05
-1.61771119290508e-05
-2.30348337817444e-05
-1.09263798533898e-05
-5.28617988369504e-06
-3.83695361489551e-06
8.33172492622581e-06
-6.36567639307266e-06
-9.93060128907618e-06
-1.25197463169726e-05
-2.60130210381031e-05
-2.71241915267565e-05
1.00918499552974e-05
-2.42941334132317e-05
-3.26244764972932e-06
4.53800253449906e-06
-8.95643858970048e-06
-1.12182461323317e-05
-1.74719198281395e-05
5.84549720781846e-06
-1.46074339631284e-05
-1.09137435894936e-05
-4.28685364413278e-06
-2.93161311144287e-06
-2.32720491391506e-05
-2.71780319160557e-05
-1.01015293898056e-05
-2.90331935869034e-05
-3.04929112614176e-05
-1.027704680439e-05
-2.23452528480635e-05
-1.48244166405436e-05
-1.70781840858396e-05
-5.82957141467475e-06
-1.96957232171627e-05
-1.64470056059341e-05
-1.83244112523556e-05
-5.61985019024523e-06
-1.46987796341925e-05
-2.07781316092482e-06
-2.08289155252432e-05
-2.73448473442691e-05
-1.12127087600542e-05
-2.61121597682966e-05
-1.31725058985761e-05
-1.57961510281574e-05
-4.85783427806617e-06
-1.21962042122562e-05
-1.25013278127042e-05
-1.48898467824267e-05
-2.48590139637968e-05
-1.88627193499229e-05
-7.49707731694263e-07
-1.05787032144194e-05
-1.51195810425899e-05
-1.73001494521505e-05
-1.1152360495157e-05
-3.64803637106598e-05
2.44297017476778e-06
-6.45161883801733e-06
-1.62995216445241e-05
-1.56330619561672e-05
-1.21133016314914e-05
-3.41946878896945e-06
-1.1857109337412e-05
6.7519158591886e-06
-2.28405193077276e-05
-4.29357136639498e-06
-7.55219992174558e-06
-4.86016594190333e-06
-1.77816892411405e-05
1.36268460693418e-05
8.02786203614117e-06
-1.15345248993586e-05
-1.93972703733605e-05
-1.71989977421005e-05
-1.36664219958984e-05
-1.64567819085052e-05
-3.10590842635724e-05
-1.97432764926818e-05
-3.09594041454544e-05
-8.78197750262577e-06
-2.18482984886591e-05
-3.93096216070815e-06
-3.15272143150229e-05
-1.89508909907665e-05
4.48210440799494e-06
-2.17216243826265e-05
-1.02316794432352e-05
-1.70044415109761e-05
-2.00937333812807e-05
-1.01276696585276e-05
-2.55094275362914e-05
-3.34696117098922e-06
-1.71662334165685e-09
-2.00989567442248e-05
-8.03451676314599e-06
5.61327852397261e-06
-1.76988341699756e-05
-2.42072883808263e-05
-9.01590408696485e-06
-1.85068894173908e-05
-7.61444915549107e-06
-2.14274354958956e-05
-2.37839659556243e-05
-2.11300232562036e-05
-8.33413131514979e-06
-1.13563646003659e-05
-2.94377199168551e-05
-1.15516708002625e-05
-2.09687053408724e-05
2.99520081861603e-06
-1.38972742236462e-05
-2.7098205070373e-05
-2.61057122946591e-05
-3.18702669727102e-05
-1.12056394729307e-05
-1.04107148571759e-05
4.56394926471379e-06
-2.76831123492196e-05
-6.06278703741487e-06
5.57148490388303e-06
-2.33667612158918e-05
-1.07235759550413e-05
-1.68020622559282e-06
-3.91858921026692e-05
-1.79673159797797e-05
-2.71095725183869e-05
-1.65933032278149e-05
-1.45369051697508e-05
-1.03275033363331e-05
-1.60211248063144e-05
3.91857784648881e-06
-1.69734245612613e-05
-1.21502170462034e-05
-2.54529328931374e-05
-1.97444479377994e-05
-2.03986001236373e-05
-1.7867268874175e-05
-2.28400121665943e-05
-1.49495424289363e-05
-3.21229083665973e-05
-6.70106099985804e-06
-2.44881843538611e-05
-2.77259253154409e-05
-2.66280704470657e-05
3.6926789634343e-06
-1.88965588075164e-05
-4.35899245269072e-06
-4.44402958466307e-07
-1.60498095547543e-05
-9.52031392915102e-06
-1.90619071470909e-05
-2.13251560398543e-05
-7.14247150307751e-06
-2.26508063626429e-05
-4.41246106348816e-06
-2.49341322563818e-05
-1.39908638449704e-05
-5.44512225010427e-06
-2.28883077164705e-05
-6.88884236278232e-06
-3.20382836695036e-05
-2.29515242717902e-05
-1.88584022094764e-05
-1.53864587977056e-05
-1.70462166943693e-05
-1.96441971566355e-05
-2.90807904872566e-05
-2.54391960945429e-05
5.27625364673908e-06
-3.29105439094211e-05
-1.11263039317141e-05
-2.13971485731051e-05
-1.3117169347737e-05
-1.72165960798796e-05
-9.12948600570222e-06
-1.72372093739654e-05
-3.88070159415311e-05
-1.8349340023834e-05
-3.47565624758924e-05
-1.46062148934937e-05
-1.01916198089347e-05
-2.28161891885046e-05
-3.86409826455275e-05
-2.33990546011001e-05
-1.60741458864733e-05
-8.87073534894347e-08
-1.76655296881306e-05
-3.18079967900217e-05
-2.14421689048774e-05
-3.23260125813405e-06
-1.68142266986665e-05
-1.26931478506255e-05
-1.75548434801986e-05
-2.08731471579587e-05
-1.71709107866458e-05
-1.67307083848361e-05
-1.68430977768526e-05
-1.49529133988107e-05
-1.4043928641999e-05
-2.88493430667675e-05
-1.63414034307934e-05
-1.82489882383443e-05
-2.27325553989687e-05
1.48148041100598e-05
-1.11247670362294e-05
-3.81174812130386e-06
-2.0830214168896e-05
-3.17746587295561e-05
-2.06559122221876e-05
-5.88110150715467e-06
-2.0205103854338e-05
-3.52191925014201e-05
6.53922324803533e-08
-1.03025347940122e-05
-3.32971476685127e-05
-1.45270591322363e-05
-2.00325851841112e-05
-6.22174761389489e-06
-2.73586149375905e-05
-3.34838983693688e-05
-4.16853750803002e-06
-3.84829407950349e-06
4.12855177752422e-06
-1.38456912966694e-05
-2.40157475283011e-05
-1.06408800271294e-05
3.86467346767924e-06
-2.58959675135404e-05
-2.45851799768337e-05
-2.21143433818919e-05
-2.0142713224911e-05
-7.00701144041952e-06
-2.73686712039337e-05
-1.048037751012e-05
-8.44826053370391e-06
-1.66336570960537e-05
-1.72081619350783e-05
-2.68834585212764e-05
-4.35019767158793e-05
-6.80565530981081e-06
-2.17614723070645e-05
-2.85196921155857e-05
-1.98014551989283e-05
-2.26499962059061e-05
-1.44666323704906e-05
-9.3158866605198e-06
-1.68655066417419e-05
-1.20679561330952e-05
-1.73335090577586e-05
-2.27430727516298e-05
-3.14159290335213e-05
-1.59585628900422e-05
-2.79546473862669e-05
-1.22006521570703e-05
-8.19293532212652e-06
-5.83988845851721e-06
-1.00087013615925e-05
-2.00065860712747e-05
-2.29449269373101e-05
-7.25262251143015e-06
-1.19702277677442e-05
-1.63131452804889e-05
6.03840467720196e-07
-5.93156550117447e-06
-2.12155612755981e-05
-1.28795720529852e-05
-2.12125123140171e-05
-2.40013364530982e-05
-1.14261436152998e-05
-3.96409549422136e-05
-2.258866400913e-05
-1.26147107869776e-05
-5.66515712809436e-07
-1.95891065950645e-05
-1.98574886784234e-05
-1.25967913447478e-05
-1.51168663896946e-05
-5.84171990673198e-06
-1.5725623980333e-05
-1.39307207814718e-05
-1.61292609054543e-05
-3.29186947922014e-05
-1.37163700996916e-05
-5.17175991606079e-06
-6.66458216322891e-06
-6.69402102506861e-06
-9.59103538606761e-06
-7.75101366673987e-06
-2.41655404909576e-05
-2.22510162907606e-05
-1.41786812659697e-05
3.59065390981232e-07
-5.8617710387573e-06
-2.73027772981737e-05
-1.82388024840477e-05
-3.91395088038698e-06
-2.06751567352108e-05
-1.33112085390432e-05
-2.06997247477925e-05
-2.55002674299333e-05
-1.05321598284149e-05
-8.00449316675311e-06
-2.65807558791737e-05
-2.33926928034739e-05
-2.24237565908439e-05
-1.24524796787872e-05
1.87003168175895e-07
-1.0793978884541e-05
2.23717054343358e-06
-3.37178130739539e-05
-8.05819250927466e-06
-2.06210285313193e-05
-2.38146766519855e-05
-2.00422860240844e-05
-2.5496493142128e-05
-4.44495283791373e-06
-2.19968922628423e-05
-1.51561720912705e-05
-1.51044709078683e-05
-1.29213116771746e-05
-2.64400289306525e-05
-1.23848802284742e-05
-1.8705860634837e-05
-2.30811937622282e-05
-1.00538566086621e-05
-1.24092386391044e-05
-2.83730706846834e-05
-6.39623351940163e-06
-6.22860651123573e-06
-7.07911268586555e-06
-3.4465390369992e-05
-9.52298505440242e-06
-2.42833976382008e-05
-1.44169507243722e-05
-1.56282258007034e-05
-2.35469399619143e-05
-8.90586349377963e-06
3.22969928332534e-06
-1.67257030886843e-05
-2.33217216478483e-05
-2.6752506294747e-05
-1.64382659047234e-05
-1.87524598636603e-05
-2.31568918206871e-05
-3.59714786387801e-05
-2.00415188321272e-05
-9.87562343282147e-06
-4.43321134498114e-06
-1.35438864063557e-05
-2.59114356023342e-05
-2.45445180629016e-05
-1.6451018928536e-05
-2.5194668072888e-05
-3.72339920385364e-06
-2.60102667809781e-06
-2.90514426899787e-05
-2.58694279886221e-05
-2.2367136286349e-05
-2.01668315094452e-05
2.79497833417762e-06
-2.02492083398524e-05
-1.74697853883298e-05
3.96551528565416e-06
-1.2769289406554e-05
-1.74616164001292e-05
-2.42244417851231e-05
-4.2596749814894e-06
-2.07961347733461e-05
-1.82804344684714e-05
-2.0899977837517e-06
-2.66261121122853e-05
-8.41110367540661e-06
-2.7602752050907e-05
-1.9167270239541e-05
-2.80306980215226e-05
-1.1177852553577e-05
-2.44076970132264e-05
-9.2119489028759e-06
-2.3147219480852e-05
-2.06130655408944e-05
-1.73006587972478e-05
-1.39719652493314e-05
-1.47559218292906e-05
-1.52191288716298e-05
-1.45300666104249e-05
-1.94887783278501e-06
-1.453216571022e-05
-1.73197278258388e-06
-2.53710628152009e-05
-1.05227164446023e-05
-1.63689481729224e-05
-7.1250994433962e-06
-1.57170643372111e-05
-2.36173404971385e-05
-1.21806735529691e-05
5.28696157984853e-07
-8.09860992197248e-06
-5.71719597194587e-06
-4.13093213427237e-05
-2.0214098546383e-05
-1.07777078568223e-05
-1.77372462529488e-05
-1.41619560088488e-05
-1.0150524652762e-05
-2.65732442617591e-05
-2.08492680662151e-05
-5.62045133852165e-06
-8.43859325357373e-06
-1.93434519014265e-05
-1.40117741930964e-05
-2.09321746923529e-05
-2.59701529407694e-05
-3.2082741794233e-05
-1.2172525756663e-05
-2.56015582049494e-05
-1.15633320294399e-05
-1.7205074689094e-05
-2.13845362358921e-05
-7.12631656409734e-06
5.50569961295108e-06
-9.87418560380535e-06
-2.92752790059928e-05
-1.66417621675374e-05
-4.45584010908256e-06
-1.6413288877012e-05
-1.89430228405467e-05
-1.73041293644977e-05
-1.60026958938861e-05
-7.79180030395523e-06
-2.47421362022219e-05
-1.94228411061271e-05
-1.01515406443689e-06
-2.78929081213294e-05
-8.80995085571617e-06
-1.92919983606859e-05
-2.05575266784129e-05
7.53706122558244e-06
-1.38392859855047e-05
-1.51348928239015e-05
-1.19146751537216e-05
-2.29590521449958e-05
-2.34092363937304e-05
-1.62677127108383e-05
-3.07982958358664e-06
-1.33693891632486e-05
-2.96015445763677e-06
5.23420910972904e-06
-2.12295102835601e-05
-2.39721868747238e-06
-9.32427369256943e-06
-8.63030281783129e-06
-1.02817863534324e-05
-2.9106457351412e-05
-3.24446182533925e-05
-2.98187337184243e-05
-2.13189659386771e-05
-1.8438751031928e-06
-1.47212675655727e-05
-2.45439517826192e-05
-1.51583008057378e-05
-1.43748189593676e-05
-3.52298108089753e-06
-3.48248541217221e-06
-2.69206658879969e-05
-4.59123573043735e-05
-1.42693220010283e-05
-6.06950461397025e-06
-2.74814661655018e-05
-7.69703183200898e-06
-1.2279941890299e-05
-1.62953224830535e-05
-1.60962291085338e-05
-2.07144031358935e-05
-3.12190997457831e-05
-1.87465356436253e-05
-9.13811501215424e-06
-1.75020815811357e-05
-2.18540074644145e-05
-1.42548068985271e-05
-2.10078877135093e-05
-4.0728331683791e-05
-2.10461983900183e-05
-6.17411051958001e-06
-2.89848726641352e-05
-2.49673913633577e-05
-2.46047630867472e-06
-1.37288301654142e-05
-9.61328179262301e-06
-7.56535607354146e-06
-1.71215833210638e-05
-1.06791282784761e-05
-2.45072957352251e-05
-2.15056974264363e-05
5.20802501159007e-06
-2.42115075293695e-05
2.42631935624168e-06
-3.42402232248411e-05
-2.15408419154635e-05
-1.50107366455565e-05
-1.39566105823818e-05
-6.6555499727422e-06
-2.19287678386511e-05
-2.85845451315872e-05
-5.61183155270889e-06
-2.91040465975159e-05
-3.98925944098912e-05
-2.11523303376915e-05
-2.44165603517929e-05
-1.52777966580299e-05
-7.19411843625728e-06
-1.47072016952736e-05
-1.37270626607652e-05
-2.81198522782105e-06
-2.36122904265701e-05
-3.08003032259865e-05
-1.48105929859984e-05
-1.95719737045697e-05
-9.70998864437638e-06
-1.24788435748738e-05
-1.44522099517707e-05
-2.50986219979671e-06
-1.01757593919737e-05
-9.72778942564106e-06
-7.59789773084462e-06
-1.03327305158254e-05
-1.28891922349029e-05
-2.98833838257753e-05
-3.17715909084084e-05
-9.76966838630655e-06
-2.22835413681861e-05
-4.02307702154001e-06
-1.72622943496308e-05
4.3083933568821e-06
-1.77580278182558e-05
-5.19750922717133e-06
-1.63173571212009e-05
-1.29855590039518e-05
-2.22799175217222e-05
-1.06139198272424e-05
-3.26679894937805e-06
1.69449335668353e-05
-2.10902339210066e-05
-1.1060146544062e-05
-2.11303542630313e-05
-1.52302855993008e-05
-3.2561170051181e-05
-1.80665090094048e-05
-9.16562691908052e-06
-1.5368851310068e-05
-1.22948617692629e-05
-1.58221131785408e-06
-4.08241306256382e-05
-1.21398915160479e-05
-2.26221461689962e-05
-2.56448352547113e-05
-3.52946403313248e-05
-1.89952520567452e-05
-1.04827055595744e-05
-2.0547099863168e-05
-1.61584226194484e-05
-1.38902862868173e-05
1.46759888758814e-06
-5.20192854953012e-06
-1.14416409418393e-05
-1.05100892903511e-05
-1.59205639039481e-05
-8.74127800526615e-06
-1.92826492677838e-05
-1.27049980884426e-05
-1.84769261427921e-05
-2.30994684133714e-05
-1.08751805558963e-05
-8.7101003318095e-06
1.18012043538041e-06
-1.13279804926563e-05
-1.10270156455276e-05
-2.47143493139099e-05
-2.69138459141255e-06
-1.09645758878966e-05
-1.30346600417428e-05
-5.60293202370106e-06
-3.74418365192385e-05
-9.14775464170996e-06
-1.84924599841906e-05
-1.37078631300471e-07
-2.04698639004505e-05
-1.8770741989525e-05
-1.66406024498185e-05
1.24313653747785e-05
-1.98253503866839e-05
-2.45739818534498e-05
2.33755096847293e-06
-1.70308682602922e-05
-1.41398460975972e-05
-2.05702660542942e-05
-1.28345640568192e-05
-6.313433623189e-06
-1.32268017078842e-05
-1.52147633966363e-05
-4.69318803909227e-06
-1.75795727360992e-05
-1.20743171751028e-05
-1.99374615078074e-05
-3.33041225091169e-05
-1.67385222829989e-05
-9.85054946610038e-06
-2.4754315776394e-05
-9.81039553658553e-06
-1.36952574931488e-05
-2.27217095680764e-05
-1.43446021930949e-05
-1.53375613813505e-05
-8.39724103213101e-06
-1.2057122257327e-05
-3.48776178229331e-05
-3.28061644370014e-05
-6.0799917232961e-06
-1.1189862757946e-06
-3.46646204921144e-05
-1.10979786228532e-05
-1.52741580095475e-05
-1.21280058981588e-05
-1.38343835926435e-05
-1.02966321299545e-05
-2.17578719572859e-05
-3.99546207217317e-05
-1.03475027970762e-05
-1.78187813131389e-05
-3.97433992950007e-05
-1.25294141747983e-05
-2.71910180886522e-05
-6.97141969800539e-06
-1.18443079641726e-05
-1.35024393650794e-05
-1.31652232029473e-05
-1.24495723337449e-05
-5.99082258119456e-06
-2.28162068101195e-05
-1.32261421655389e-05
-1.92222424623981e-06
-5.93929744580462e-06
-2.52895897401604e-05
-3.4833073866267e-05
-2.80952956653349e-05
-1.47420285768666e-05
-1.20229883975084e-05
-2.34464473325479e-05
-1.18941619265228e-05
-2.05807632420384e-05
-2.38504588899014e-05
-1.76878838446333e-05
-1.30770712370031e-05
-2.72259609277374e-05
-3.2000326168418e-05
-3.48013330058095e-06
-1.28158182462749e-05
-1.26064028159442e-05
-1.31012173174247e-05
-1.88421487734763e-05
1.04216948033508e-07
-3.0754167896104e-05
-6.73309500752123e-06
-3.09006199968702e-05
-9.2403193671304e-06
