# Supplementary material for: Research on computational propagation and identification of mine microseismic signals based on deep learning
Source: PLoS One. 2025 Oct 22;20(10):e0334641. doi: 10.1371/journal.pone.0334641 (PMC12543183; doi:10.1371/journal.pone.0334641)
Supplement: S11 Data — (ZIP) [file pone.0334641.s011.zip › 000101100002637.xlsx_0.txt_24.txt.txt]

-2.21274165347466e-05
-3.0239160091957e-05
-3.08592407542942e-05
-2.16659238373331e-05
-2.20434154579806e-06
-1.9468301931864e-05
-1.38535132825622e-05
-4.9533587750363e-07
-1.57620903533052e-05
-2.83094383414178e-05
-3.04632571907747e-05
-3.19944181685716e-05
-1.83827196706699e-05
-1.65532554726008e-06
-1.80852140062716e-05
-3.34658175602952e-06
-3.54423664889787e-05
-2.3934506786997e-05
-1.27734535681467e-05
5.31386730575118e-06
-4.85195437657253e-06
-2.40744604035816e-05
-1.48267742837201e-05
1.09818571746946e-05
-3.10729288517885e-05
-1.87979498606647e-05
-8.02029544239865e-06
-7.8194709309597e-06
-8.73946561102316e-06
-1.7635324539232e-05
-2.92144001341927e-05
-2.1338846173619e-05
-1.25970862665156e-05
8.12386502807461e-06
-5.95765696333472e-06
-1.88682583469403e-05
-4.88192278090519e-06
-1.41551041904528e-05
-2.99208492193821e-05
-6.12031597182746e-06
-2.88498722871385e-05
-1.95520984876697e-05
-1.81703516910938e-05
-2.50567760506096e-05
-3.88371687792452e-05
-1.35088529711601e-05
-1.54673361374485e-05
-3.1422175709518e-05
-7.56347465484914e-06
-1.67050300697175e-05
-4.08636030832211e-05
-7.46655122940386e-06
-6.4854826648122e-06
-2.97059626942273e-05
-2.14791134317888e-05
-3.46404290797323e-05
-1.92468010904932e-05
-2.97642720753706e-05
-3.09599354667725e-06
-2.33569969657683e-05
-2.09977302805763e-05
-2.32322089497178e-05
-1.96303893103905e-05
-3.16872521966484e-05
-1.1021547629977e-05
-4.21093789835089e-05
6.69920100689818e-07
-2.20707072065387e-05
-6.2301650892957e-06
-8.93006043031312e-06
-2.24362214333719e-05
-2.09249197665345e-05
-1.09383629469464e-05
-8.84101031404487e-06
-1.65350674867989e-05
-4.14230703737853e-05
-2.91611849944192e-05
-3.32385018227135e-05
1.97693120721325e-07
-2.06826825107812e-05
-2.5080814952537e-05
-2.40531579472925e-05
-2.90465385475933e-05
-3.44881810575119e-06
-1.34983135243056e-05
-3.56201243041078e-05
-1.82072265654716e-05
-3.09119390999577e-05
-4.01904286639368e-06
-1.47657811372609e-05
-1.13094588445897e-05
-1.80994258247452e-05
-2.70568738724131e-06
-4.40469319805305e-06
-9.84344994273664e-06
-2.63748812644455e-05
-8.44262544285119e-06
3.66428283703125e-06
-6.68309685738799e-06
-1.26722011610725e-05
4.67468210573171e-07
-1.8446353390072e-05
4.23504296508928e-06
-1.45376948881248e-06
-3.14861663209688e-05
-1.53504801832235e-05
-7.6232971772067e-06
-8.3359784722702e-06
-2.8614660859989e-05
-1.5139177719136e-05
-2.32969039210885e-05
-2.04701008163698e-05
-3.39731709953575e-05
-1.23121853406872e-05
-1.98189569776209e-05
-2.78733576068201e-06
-9.01561009907274e-06
-2.03780717893521e-05
-1.27875790864652e-05
-1.55998835836203e-05
-3.78079159572269e-05
-3.71205961156447e-05
-9.50601927181525e-06
-2.16286828204967e-05
-1.04065052208256e-05
-2.1726427313053e-05
-1.48766312336198e-05
-1.93137992652726e-05
-3.52260728166551e-06
-3.83372994653979e-06
-2.63982147082069e-05
-6.11685587394364e-06
-1.43281503919648e-05
-3.6263271671531e-05
-2.15311343529503e-05
-3.46392198306002e-05
-7.8079050331591e-06
-1.55833272525551e-05
-1.53222945272793e-05
-8.14543040466683e-06
-1.96894565993077e-05
-2.42558782862561e-05
-3.76846919146132e-06
-1.52915441110859e-05
1.81081640427912e-06
9.97438832544898e-07
-5.76328770115558e-06
-1.85385852808952e-05
-1.34171076304488e-05
-2.34844592839878e-05
-2.32427854059017e-05
-1.66346575912811e-05
-1.90064073567293e-05
-5.05549656628368e-06
-1.73591832214785e-05
-1.06057141996481e-05
-2.90109253558931e-05
-1.2932988472815e-05
4.94378965005378e-06
-3.39924077190933e-05
-2.20820256080189e-05
-1.35833520794317e-05
-2.11564278632641e-05
-1.14035257170139e-05
-2.71604781878042e-05
-3.28995353803578e-05
-1.50402503009498e-05
-5.6025918262661e-06
-1.98493539251125e-05
-1.92281165138214e-05
-5.66311107463142e-06
-2.30225355301143e-05
-1.20466177949959e-05
-2.03872484751003e-05
-2.47369726884456e-05
-1.13667284057829e-05
-1.73039626142169e-05
-2.66973192909503e-05
-1.01555451955978e-05
-1.35098876594877e-05
-1.42906750457079e-05
-3.17816525678691e-06
-1.62788526982706e-05
-7.20229340613745e-06
-2.88343877613166e-06
-2.38660058259254e-05
-2.57579388268596e-05
-1.07389346215805e-05
-1.70129174545118e-05
-1.70383490170645e-05
-1.13021794225612e-05
-1.08800521834885e-05
-5.7462312528525e-06
-1.35516164144383e-06
-3.24038517791805e-05
-1.0117782426246e-05
-3.37744559576889e-05
1.99703757360041e-05
-1.74463346709954e-05
-1.94512132948167e-05
-1.8793735404915e-05
-1.74045684475702e-05
-2.3803945028873e-05
-2.15559935025476e-05
-2.36781352515382e-05
-1.17676928500566e-05
-2.36457321267699e-05
-3.56430245911751e-05
-6.30284747844939e-06
-2.25539675782954e-05
-1.50696039172823e-05
-3.82885629315108e-05
-4.0355563591696e-05
-2.4894506279579e-05
-2.65955653561701e-05
-2.02347961895649e-05
-6.17741325774308e-06
-1.50055123594901e-06
-1.29392436754431e-05
-1.82469923097191e-05
-2.47617699069495e-06
1.18583037147932e-05
-1.60209548405162e-05
-3.12387451770486e-05
-2.58827896738317e-05
-2.17198331368568e-05
-7.22750050900529e-06
-2.89827695794922e-05
-1.44030485890365e-05
-1.9360026390757e-05
-2.62285571469124e-05
-1.82904516970646e-05
4.18998881976057e-06
-2.62113409821715e-05
-2.56551833886625e-05
9.83954582623553e-07
-1.31920599055363e-06
-1.782177575219e-05
-1.41906945926276e-05
-2.02577209004396e-05
-1.27952482949551e-05
-1.5240300219192e-05
-2.80035591753541e-05
-1.58540069174205e-05
-1.40609016245289e-05
-1.29618039774266e-05
-2.29890947220125e-05
-1.73214771267035e-05
-3.53396711261152e-05
-8.45969477340972e-06
-2.89589056817658e-05
-2.94581721466679e-05
-7.1041241517639e-06
-1.39615316250405e-05
-5.37117681945108e-06
-1.65830168054521e-05
-3.22085518124627e-05
-8.04943144380001e-06
-3.11274806103327e-05
8.50011079996954e-06
-3.58151823310113e-06
-3.91883037300756e-05
-2.43576976517733e-05
-2.47135817935241e-05
-1.64439377425732e-05
-2.10047417525861e-06
-1.70685975645791e-05
-1.71033987140134e-05
-2.24579669584149e-05
-1.51252719604482e-05
-1.92868660912143e-05
-5.54538832577535e-06
-1.02437332891944e-05
-2.19220296916104e-05
-1.95106429347503e-05
-1.57223862551314e-05
-1.16473749378765e-05
-1.54936070679087e-05
-2.68537532679257e-05
-3.18180207179483e-05
-1.24218374175518e-05
-1.33822556761475e-05
-2.8121182734945e-05
-1.31820711690094e-05
-1.07326270746295e-05
-1.17410690048894e-05
-2.45930734719669e-05
-2.11699241084744e-05
8.39885421684438e-06
-3.75696598743945e-05
-1.73907357404244e-05
-2.15725677577505e-06
-2.94628780509033e-05
-3.42995218917809e-05
-2.57504510214867e-05
-3.14172956256764e-05
-1.78640629411595e-05
-2.16400550627178e-05
-2.00052826981205e-05
-1.35562208847408e-05
-3.61652261502506e-06
-3.20752780169698e-05
-2.79918057670818e-05
-1.25163073094479e-05
-2.75828625639867e-05
-2.24808382001832e-05
-1.9388064787371e-05
-3.05422469289284e-05
-9.23306642472293e-06
-2.81994465365279e-05
-1.07155143306071e-05
-2.2754328055614e-05
-1.26168941194428e-05
-3.85444437749439e-05
-2.65218428368343e-05
-7.76938890733974e-06
-1.81513816822425e-05
-8.44517829463458e-06
-1.49221596609886e-05
-7.61603883677461e-06
-1.38777076642533e-05
-2.12249443875601e-05
-3.99862626741563e-05
-6.70923089406797e-06
-2.02962099563933e-05
-1.10764056388435e-05
-1.29514808136503e-05
-2.03182013838904e-05
-1.83152024477378e-05
2.98836774652822e-06
-9.93103497761103e-06
-2.82660916485525e-05
-2.03800466598287e-05
-2.72209972804294e-06
-2.7498416588063e-05
-3.4453067682106e-05
-8.6103950877361e-06
-4.29862187404612e-06
-1.3415589270769e-05
-4.29104489490177e-06
2.68979723644201e-06
-1.54676925205409e-05
-2.35066207960112e-05
-3.31119501198757e-05
5.63637704900886e-06
3.05420826952179e-06
-1.38276766042424e-05
-1.47832421148038e-05
-2.23250502959918e-05
-8.32464450332555e-07
-3.93318474399763e-06
-7.76083611168514e-06
-2.45294751902717e-05
-6.46567462779302e-06
-1.46807187957541e-05
-2.78416935276814e-05
-1.23606619310826e-05
5.01525017029695e-06
-2.91879899905823e-05
-2.1989750666151e-05
-1.05248125600411e-05
-1.76451167859615e-05
-2.1045560632016e-06
-6.33887799029981e-06
-2.10461288474626e-05
-9.76741704836025e-06
-2.57599523990092e-05
-2.49770581386604e-05
-1.63261660929699e-05
-1.15675503909153e-05
-3.07393351205758e-05
-3.82778059870181e-05
-2.57163528318578e-05
-1.97316338572098e-05
-2.04396195379788e-05
-2.03116917752864e-05
-1.22876051043705e-05
-2.50977835151004e-05
-2.18450722536419e-05
-1.98082714324016e-05
-3.2240222713976e-05
-3.0542480981807e-05
-1.4391872223859e-05
-2.31397252966638e-05
-2.52438058442538e-05
-4.62320989158116e-06
-2.93506487613181e-05
-2.07215478020106e-05
-4.34271836430346e-06
-2.81979176464967e-05
-1.20470627093833e-05
-2.45012172348867e-05
-2.20034546866727e-05
-2.41313969254857e-05
-9.21759323195918e-06
-1.97133231605411e-05
-3.45509831590305e-05
-9.22883636834139e-06
-6.37288470758418e-06
-2.82821360466267e-05
-7.69934599585908e-06
-1.18161047630047e-05
-1.94051050086285e-05
-4.42890341505513e-06
-4.23376615102787e-06
-2.94236947652472e-05
-2.0177997288453e-05
-1.77162829917617e-05
-4.26153540009137e-06
-2.16225076590254e-05
-1.82433217079304e-05
-1.82341564589667e-05
-1.92310661421055e-05
-1.03451916107054e-05
-2.06890694955682e-05
-9.30946997123687e-06
-4.16404459970032e-06
-2.43584169299549e-05
-1.46198713086899e-05
-2.07513699524278e-05
-1.5949459586335e-05
-1.92500047212631e-05
-1.9607072885338e-05
-2.84685795188451e-05
-2.98056988525321e-05
-1.1942649241579e-05
-2.99403517708814e-05
-2.41469575020266e-05
-7.39134506336683e-06
-1.77482294070672e-05
-3.04741810231465e-06
-9.93052311177028e-06
-1.99073876295093e-05
-1.44093683108533e-05
-9.45653103469056e-06
-1.15274102380192e-05
-4.09378819497616e-05
-1.32674989690427e-05
-3.19452511372934e-05
-6.51318728677895e-06
-1.11315524748924e-05
-9.50729819959092e-06
-1.15757780122079e-05
-2.60537058042683e-05
-2.11913948573593e-05
-1.3731956100057e-05
-9.82093101850978e-06
-1.51960729581176e-05
-1.79987455088336e-05
-2.05467012094574e-05
-4.39752660107122e-06
-1.87733543699962e-05
-3.08067656850193e-05
-2.03222192271495e-05
-2.31205695697059e-05
-1.01143060218962e-05
-2.61853268946713e-05
-7.91667158186345e-06
-2.78456680183282e-05
-1.02593744332834e-05
-9.17048387738143e-06
-1.3120330915401e-05
-1.00495196741314e-05
-2.70266572692357e-05
-4.1097458477873e-05
-2.05780289741956e-05
-1.95138772141964e-05
-5.29269469641476e-06
-1.3500068794652e-05
-1.88404385367117e-06
-1.55986599622903e-05
-3.67073471410841e-05
-1.94152240924729e-05
-2.54051905265244e-05
-2.97626875335077e-05
-2.03399599541311e-05
-2.51615540531587e-05
-1.40323834915079e-05
-2.40662890653432e-05
-1.41437552105437e-05
-4.98484768729275e-05
-2.71572833830824e-05
-1.38845082882063e-05
-2.27010588533922e-05
-1.97234975201511e-05
-2.13945070151281e-05
-2.85456481677531e-05
-3.91757489558905e-05
-1.54023140200153e-05
3.61716586466484e-06
-1.16242725848059e-05
-2.76461316780945e-05
-1.48512068200994e-05
-3.08378418662688e-05
-1.48727098715826e-05
-5.88010811190989e-07
-1.72876677323978e-05
-8.59522184962429e-06
-1.55781456145298e-05
-2.46643164949469e-05
-6.13306757061424e-06
-2.1384740943314e-05
-3.74149983071729e-05
-1.57449929111272e-05
-1.87124828377769e-05
2.07498148075336e-06
-1.4882374901603e-05
7.5279719713287e-07
-9.60090218657345e-06
-1.04287309005832e-05
3.73369838061857e-06
-1.99897853389556e-05
-4.31794655967517e-05
-1.64628642007037e-05
-9.69096896846089e-06
-4.12172637117911e-06
-1.56862785862182e-05
-3.31492819279319e-05
-1.36165915579477e-05
-3.56492145359233e-05
-2.25390292796385e-05
-3.33810351825572e-05
-2.05008704615227e-05
-2.23773263141931e-05
-1.82578724859018e-05
-3.01873714276439e-05
-3.05046588308743e-05
-1.36580652583271e-05
-6.36163704621645e-08
-2.22823779677207e-05
-1.3668932352699e-05
-1.17062265524307e-05
-2.96179802056792e-05
-1.98642094992012e-05
-1.32856947577385e-05
-8.40786716384775e-06
-1.14017116429239e-05
-7.27520595943551e-06
-2.86775983271459e-05
-1.56212400441254e-05
-2.60621023597868e-05
-1.53247473938403e-05
-2.14083821619773e-05
-1.23616695499407e-05
-2.16067988478302e-05
-2.85335524603171e-05
-1.22436828111412e-05
-2.15593508702133e-05
-1.19651957584523e-05
-1.98063066342709e-05
-2.37297378097576e-05
9.17789426895693e-06
6.74261599587265e-06
-1.46482912312382e-05
-2.06853233053968e-05
-1.14429462170435e-05
-2.21453478034963e-05
-2.75746047308128e-05
-1.15298207132745e-05
-2.33650136066954e-05
-2.12383133650491e-05
-2.06677430560464e-05
-3.22057361476062e-05
-2.65370404017365e-05
-2.73603327844842e-05
-1.7929785486651e-05
-2.07761532997708e-05
-1.9317468050192e-05
-1.65148108170629e-05
-2.06296381258011e-05
-1.57474792251533e-05
-1.40383553718106e-05
3.46056384543868e-06
-9.56025487412029e-06
-1.5857945226483e-06
-2.70772313987183e-05
-1.77590810028886e-05
-1.59158408671932e-05
-1.06002897012633e-05
-8.35512120956961e-06
-3.2405845437603e-05
-2.38123775367046e-06
-2.55837869719406e-05
-2.87783987946374e-05
8.52814351312201e-06
-6.544271985387e-06
-1.37884675160616e-05
-1.86036022831284e-05
-4.43392231557988e-06
-2.27301206916084e-05
-2.28883050224574e-05
-1.98004114308769e-05
-1.34445463758355e-05
-1.06612440487698e-05
-1.09826142319608e-05
2.87173603411251e-06
-2.70112716529752e-05
-1.65411091124433e-05
-1.08378548913356e-06
-1.07788918937081e-05
-2.05588617527839e-05
8.88844287044621e-06
-2.64279890562906e-05
3.6881353622582e-08
-5.70402144215124e-06
-1.53440000340123e-05
-3.23161212125556e-05
-1.31877313859997e-05
-3.10309240478602e-05
-1.64128489202809e-05
-2.69419787224133e-05
-6.41917608763495e-06
-2.92012101407483e-05
-9.66290515829877e-07
-2.06549464948319e-05
-2.06596008350058e-05
-1.12560337256031e-05
-3.12936965463426e-05
-2.59985407987245e-05
-2.23842585512341e-05
-2.5547215491737e-05
1.68200824281194e-06
-2.22339440877039e-05
-2.32883529056137e-05
-1.97199927098568e-05
-2.41321600962404e-05
-1.20738998734693e-05
-1.49960925568653e-05
-1.44447300042263e-05
-2.13331330856931e-05
-2.80562299121673e-05
-1.0997951928822e-05
-2.29271372320041e-05
-6.89415077728397e-06
-8.176541984426e-06
-5.99483655507446e-06
-2.0419907699203e-05
-2.43800143991145e-05
-9.10944828149031e-06
-1.50432007810928e-05
-7.78467094398543e-06
-4.62417688234674e-06
-2.85485621489871e-05
-1.91116793891485e-05
-2.57327211719093e-05
-1.19820001295054e-05
-1.922844291661e-05
-8.4414661768136e-07
-1.80902677353745e-05
-1.35623768688961e-05
-1.3102328919659e-05
-9.1415529616509e-06
-1.7896912165197e-05
-9.12340784013793e-06
-9.83309451555972e-06
-2.46279114992576e-05
-1.65703486959944e-05
-1.71778399477822e-05
-9.22356376354517e-06
-9.41936028138985e-06
-1.21666948369498e-05
-1.14789116853765e-05
-1.06395650810615e-05
-1.82904926783215e-05
-6.9914686647086e-06
-6.35614503809776e-06
-2.84376807147655e-05
-2.03681462031817e-05
-1.22902567662481e-05
-1.19468780723601e-05
-1.58293394641446e-05
-1.65307876676599e-05
-2.49987332639314e-05
-1.93745682838674e-05
-2.08724440897959e-05
-1.649376321252e-05
-2.34299444140129e-05
-1.88708395184312e-05
-9.71989018149528e-06
-1.90006619496876e-05
-7.7585548786816e-06
-1.56501165627718e-05
-1.70937082767102e-05
-2.62482236938134e-05
-2.40965077273128e-05
-6.08465594536223e-06
-1.12388053724713e-05
-9.49905872058054e-06
-2.60538744593867e-05
-2.30581505060805e-05
-4.50098884616009e-06
-4.79535171026869e-06
-1.13845487467394e-05
-2.0090498550774e-05
3.27152573488446e-06
-2.22428780436226e-05
-5.71408213239242e-06
2.52035883436561e-06
2.13188529000251e-06
-1.35879428266533e-05
-2.38395603345046e-05
-4.10847660424625e-06
-8.38693763902844e-06
-1.51807504889311e-05
-2.17136601730771e-05
-2.98712696157386e-05
-1.27034729863397e-05
-1.49351293593693e-05
-1.60477660211486e-05
-1.17826634079465e-05
-2.11236860567273e-05
-8.83716349954569e-06
-3.62865358701345e-06
-1.40157875581486e-05
-1.76391388583636e-05
-8.88574969605596e-06
-1.59345412564716e-05
4.74680758994251e-06
-3.1276456893004e-06
-3.28871441994111e-05
-6.28256588287675e-06
-4.24524812053332e-05
-2.57071770664107e-05
-2.5018525859179e-05
-1.65817479776178e-05
-2.64484348917975e-05
-1.55026120105418e-05
-1.53526832977467e-05
-2.08606339430351e-05
-2.07839233826586e-05
-2.0324711069242e-05
-1.0294943469101e-05
-2.98905981742835e-06
-1.26053114460855e-05
2.57751739065431e-06
-1.62824982262914e-05
-3.30282920104304e-05
-6.49387962732917e-06
-2.18234663268887e-05
-1.87501815838215e-05
-1.2763869903169e-05
-3.73686689483065e-05
-2.25434502852438e-05
-1.61522748762794e-05
-2.15722873285754e-05
-1.48762830146282e-05
-1.48836201693912e-05
8.08688072756873e-06
2.10097275493774e-06
-1.36553396744004e-05
-1.09857758202895e-05
-6.19054625373651e-06
-1.15068356847322e-05
2.50398896271237e-06
-4.09677261775624e-06
-3.26230297137778e-05
-1.00313865492455e-05
-6.52763923076959e-06
-2.57968854523455e-05
-2.81664796531114e-05
-1.30961870218639e-05
-1.74834332813815e-05
-8.84364736095601e-06
-3.28922649895296e-05
-2.54407899187064e-05
-2.2915238846943e-05
-2.32756508773739e-05
-1.65496908086449e-05
-2.69117359780515e-05
-2.18460532966344e-05
-1.4602455789886e-05
-2.71020875139494e-05
-1.87924501137904e-05
-2.17744673217395e-05
-1.59840622662588e-05
-4.05860157890221e-05
-1.60582954244021e-06
-1.00698457055357e-05
-1.99715773066495e-05
-1.26746791186777e-05
-1.84112653353835e-05
-3.64774958860913e-05
-2.18290121704349e-05
-2.52075590969792e-05
-1.13762454756555e-05
-1.38066133791314e-05
-1.33108179668936e-05
-1.51704373812986e-05
-2.00500075253891e-05
-2.02262515316714e-05
-2.31708838976015e-05
-2.25343542780214e-05
-2.79018082348023e-05
-1.65185172395231e-05
-1.97498250817096e-05
-1.1161540755822e-05
-1.08463558589043e-05
-1.98842024438391e-05
-1.0899680707649e-05
-3.07205774076822e-05
-4.2304238564882e-05
-1.20511287666356e-05
-4.94560504473271e-06
-3.89984352648522e-06
-1.28432262932043e-05
-1.66110957083763e-05
-1.99188286830483e-05
-3.99152593559761e-05
8.17575020674658e-06
-1.42497831098537e-05
-1.60852898667499e-05
-1.48743487795983e-05
-1.74251075114786e-05
-3.82390125395243e-07
-2.81814489119799e-05
-1.33105356495855e-05
-2.35542726320957e-05
-2.5518978884045e-05
1.3955698571507e-05
-1.8003595416968e-05
-5.06870356208832e-06
-6.20125634976957e-06
-1.60943528565696e-05
1.74821796467268e-06
-1.08495467519024e-05
-2.56740703952458e-05
-1.68989076723772e-05
-1.91298587201819e-05
-4.22500009784392e-06
-9.39840892681073e-06
-1.79704896840075e-05
-1.35438013453011e-05
-9.46536745805214e-06
-6.08037420586794e-06
-2.24384521164346e-05
-1.93549017440751e-05
-2.41945288993821e-05
-1.55171662510894e-05
-1.35697919120793e-05
-1.08722666366911e-05
-2.50734534855931e-05
-2.29647653981384e-05
-1.80359747253599e-05
-8.30926123882016e-06
-4.79978908742823e-06
-1.83417705882381e-05
-1.52034709556796e-05
-9.40410335169595e-06
-1.60959818635647e-05
-2.39540625965545e-05
-1.04823598249763e-05
-3.58499576352001e-06
-2.6415940579574e-05
-1.0338420185508e-05
-2.646001154038e-05
-1.00702216116403e-05
-1.16108100986504e-05
-2.81940682922463e-05
-2.53926296002831e-05
-3.51173848605351e-05
-3.1286542561936e-05
-2.81937061588722e-05
-2.79791295696251e-05
-1.83533223041352e-05
-1.96903275987358e-05
-1.43214548712589e-05
-1.14252696850837e-05
-1.73153261055044e-06
-2.74849226848612e-05
-3.69035268767808e-05
-2.09116704818665e-05
-1.68871503942239e-05
9.64842897238412e-07
-2.074527860914e-05
-1.55438299618755e-05
-7.06336028481404e-06
-1.62194388430912e-05
-8.24590909043369e-06
-4.01045817810329e-06
-1.80136164841178e-05
-1.2998527022366e-05
-1.56952310970707e-05
-1.27892753192811e-05
-1.99554471652702e-05
-1.24973425512608e-05
-1.66278813764933e-05
-2.04462394042259e-05
-2.00974546319536e-05
-2.52941631516146e-05
-1.0298875396868e-05
-6.04916005700948e-06
-2.2447841114713e-05
-1.18128594097821e-06
-1.90986981552177e-05
-1.67781150677951e-05
-3.81374983059084e-06
-2.40993695953033e-05
-2.71642290403646e-05
-2.68829921165313e-05
-2.77280066985097e-05
-1.20720713062374e-05
-2.06781149141696e-05
-1.84679239612883e-05
-3.19708106782433e-05
5.69344386240764e-06
-1.94106000099247e-05
-1.87737585016242e-05
-2.66667678072866e-05
-5.97987392469286e-06
-2.01894933961398e-05
-3.99710198888393e-05
-3.1747880096249e-06
-1.56542187508293e-05
-2.25785330579042e-05
-4.00265990086032e-05
-1.39701671719763e-05
-1.23350149038708e-05
-1.4501029140485e-05
-1.72312260300979e-05
-1.74434088173495e-05
-1.59530336579775e-05
-1.20340981338441e-05
-1.76848168630544e-05
-2.83550401107072e-05
-1.07201349388604e-05
-7.50933352105739e-06
-2.10850053026834e-05
-9.08997495957585e-06
-2.65816180950296e-05
-1.73606928933599e-05
-7.32654193765338e-06
-4.43387849598024e-06
-2.40347488947753e-05
-3.26293139843832e-05
-3.01411415134677e-05
-3.19767510910893e-05
-7.74457703025595e-06
-2.57034065755449e-05
-9.92466379310043e-06
-2.26604608758207e-05
4.89598381574871e-07
-8.37461632785308e-07
-8.32796735766207e-06
1.59674549225536e-06
-3.47244155556351e-05
5.65769506200038e-06
-2.67877206197678e-05
-2.43532864417891e-05
-1.72015771069071e-05
-9.8873167229542e-06
-2.06172024002067e-05
-1.6160758337878e-05
7.67446638656103e-06
-1.54285230887057e-05
-2.49173294280086e-05
-2.72036195839386e-05
-2.50584870646114e-05
-1.70152733663937e-05
-3.27054638169564e-05
-2.64389297644252e-05
-2.65573914295912e-05
-1.04050537864018e-05
-1.04940354843688e-05
-2.06620583579149e-05
-1.89906649355593e-05
-2.16560049354263e-05
-1.51331367651386e-05
-1.23431330758636e-05
-1.15759431674291e-05
-1.39516999679855e-06
-1.4871740974565e-05
-1.37041642808263e-05
8.08827561251328e-07
-2.13448433946187e-05
-3.48062547445576e-05
-3.14580727085438e-05
-1.96923378192724e-05
-1.00330420144134e-05
-2.42294924803256e-05
-4.11112176550478e-05
-2.08048203450443e-05
-1.57481219957625e-05
-1.64430858038903e-05
-2.75491515036666e-05
-1.44931655065155e-05
-1.68699903855029e-05
-7.86033929569026e-06
-1.0701288456891e-05
-2.46702361358815e-05
-1.31780588801974e-06
-2.30490964601588e-05
-9.33490503447849e-06
-9.270892939388e-06
-1.25733512677545e-05
-3.67303258013859e-05
-1.08711609007683e-05
-3.07617942289253e-05
-6.65510286994827e-06
-9.97809655485351e-06
-1.47273434984146e-05
-1.66278179007646e-05
-5.94420187675221e-06
-2.26375884182855e-05
3.95777087145566e-06
-1.73813043561602e-05
-2.21024849963e-05
-1.04044058558975e-05
-1.58811458068699e-05
-2.06925510824695e-05
-3.26258335539245e-05
-1.28083259287177e-05
-2.87288029389627e-05
-3.04715610152769e-05
-2.9427251195269e-05
-1.47200427134841e-05
-2.60873203134132e-05
-1.8714225730734e-05
-1.63262772822977e-05
-1.36095267654382e-05
-2.79942998731818e-05
-1.89012093369139e-05
-3.79002518751481e-06
-1.67827796499328e-05
-1.18613513893376e-05
-2.551247577452e-05
1.10129445804778e-06
-1.74693581297776e-05
-3.72348430183408e-06
-1.69725082967327e-05
-1.4476535904502e-05
-1.0618770356672e-05
-3.07360226171076e-05
-1.65730558020754e-05
-1.43396819376584e-05
-3.39159228224968e-05
-1.72908454288211e-05
-1.04024887716239e-05
-9.30208358014398e-06
-7.47281617042041e-06
-2.68843358939064e-05
1.87559664789441e-06
-1.85514912854518e-05
-1.44206823760153e-05
-3.02117861433666e-05
-2.0976261235274e-05
-3.84288504211258e-05
-5.94311919800171e-06
-2.63000489912763e-06
-1.36300212990976e-05
-1.40144371930543e-05
-2.20897903489154e-05
-2.46835368381528e-05
-1.19555324257005e-06
-3.87185231489376e-06
-1.32369215406978e-05
-3.10216487792348e-05
-5.56743401439901e-06
-1.13176742746849e-05
-2.60260710751371e-05
-6.2921403519492e-06
-1.65304205576344e-06
-8.8348060789453e-06
-1.85354206829206e-05
-1.88696232811049e-05
-2.85895671805377e-06
-7.44900801568508e-06
-5.84782096962191e-06
-2.75725945118647e-05
-2.93791470457655e-05
-1.55108695764768e-05
-1.49172833124748e-06
-7.9121454515385e-06
-1.11380920400076e-05
4.93831371043811e-07
-1.08982986757765e-05
-1.7265443761499e-05
-1.12527398689896e-05
-1.18327501135313e-05
-1.71969646908141e-05
-6.50345643797097e-06
-1.30628169430996e-05
-7.43761480540181e-06
4.5616036553246e-06
-8.70495748039879e-06
-1.59839491317348e-05
-2.79930868509324e-06
-1.72164418583073e-05
-2.17801681252373e-05
-3.6124872477529e-05
-2.32285391414909e-05
-1.19110775497589e-05
-2.54603735698927e-05
-2.12314481776649e-05
-2.94146678102751e-05
-1.57641189223402e-05
-2.02296620256639e-05
-1.823008891524e-05
-1.07187423307175e-05
-2.02636089707478e-05
6.09192618299027e-07
-2.08677819676767e-05
-1.63444580807043e-05
-1.60887691976177e-05
-1.3716299836587e-05
-7.718123649458e-06
-4.75698783741321e-06
-2.65292964260528e-05
-9.9920142998183e-06
2.99395387262947e-06
-1.32119164471987e-05
-1.62768689255195e-05
-1.1177666684688e-05
-5.62196998799066e-06
-2.1973574329657e-05
-4.02934431544779e-06
-1.47585061204829e-05
7.33019580806988e-06
-3.483733212482e-05
-2.98858972941757e-05
-2.29576513448052e-05
-1.22727235542437e-06
-2.73860050310652e-05
-2.83115111778833e-05
-1.96608382786368e-05
-1.31975156091841e-06
-3.13297559934638e-05
-2.6099993237244e-05
-1.85249687685193e-05
-1.49213795972445e-05
-7.80315698859335e-06
-1.86361418496773e-05
-2.74485799299095e-06
-2.69143507573184e-05
-1.87628363495826e-05
-2.31977212140104e-05
-3.82157177410306e-06
-1.26083659342071e-05
-2.28457495682415e-06
-1.87191827923364e-05
-2.71185657624997e-05
-7.25154772181084e-06
-2.02555894487207e-05
-4.49627194920663e-05
-6.80042583624863e-06
-1.26672093685541e-05
-3.09073044984124e-07
-2.30019585963282e-05
-7.15829390873365e-06
-2.13218336048142e-05
-2.48343830007842e-05
-1.68746486737231e-05
-6.49815895830188e-06
-2.6675170495829e-05
-1.25905464959234e-05
-2.49910247518454e-05
-3.32820180922097e-05
-2.2229105192829e-05
-2.16740278592454e-05
-1.44610886407954e-05
-1.11207963711729e-05
-2.30765507578543e-05
5.38602498414507e-06
-2.43688528705064e-05
-1.66623168842799e-05
-9.99574575709779e-06
-3.70224372423535e-06
-2.16044831082372e-05
-4.85283299236213e-06
-1.39195708885822e-05
-1.10081658177286e-05
-1.6010265293908e-05
-1.80873480378744e-05
-5.72376488695193e-06
-1.07801873336377e-05
-1.8256813787506e-05
-4.73208571259118e-06
-1.97194121282567e-05
-7.79645820294331e-06
-1.83540459930186e-05
2.51367285543557e-07
-1.97444779816397e-05
-2.83456871295537e-05
-2.75372666641945e-05
-2.45437253324495e-05
-1.65297172934519e-05
-3.07006928424538e-05
-2.06979802561766e-05
-3.76421667502955e-05
-1.99770842185792e-05
-2.32142838382761e-05
-1.79242800606012e-05
-2.1534830966716e-05
-2.67825037163464e-06
-1.58489403017216e-05
-1.25988161786236e-05
-1.56040814507112e-05
1.60987268499746e-05
-1.72144541476327e-05
-6.45127595138429e-06
-6.98025926599669e-06
-1.7712335896716e-05
-2.69992641522457e-05
-1.06504777141833e-05
-1.82526777586086e-05
-1.2102933652832e-05
-1.39396335603685e-05
-1.75258594780422e-05
-2.02361786540222e-05
-9.24165875282375e-06
-1.92906596963755e-06
-9.21887894897202e-06
-3.11745498704449e-05
-2.06640264614367e-05
2.97172867083358e-06
-1.90398076901405e-05
-2.16898983299276e-05
-5.12949969482763e-06
-2.4537348058145e-05
-1.72705011348603e-05
-2.85293867023911e-05
-2.01633327951771e-05
-2.65550850425051e-05
-3.03338479244038e-05
-1.81504104865361e-05
-8.76994676169395e-06
-1.81339315500377e-05
-1.70723410550891e-05
-1.57022171745761e-05
-2.70572078845627e-05
-2.80165518733373e-05
-1.85674736455197e-05
-5.82122720314657e-06
-8.92924438051547e-06
-2.03793817959772e-05
-1.3647390063446e-05
-1.65574803147822e-05
-2.30004442092091e-05
-2.12538793117082e-05
-1.1549126509973e-05
-1.77721642880047e-05
-2.61188363175188e-05
-2.27148801103414e-05
-2.00361320380502e-05
-1.99445135700599e-05
-1.32756936663654e-05
-2.27905245455945e-05
-1.6354750227593e-05
-2.7076784319223e-05
-1.11563713245095e-05
-2.17890281698253e-05
-2.45432001560131e-05
-1.96732323059196e-05
-1.70061032159274e-05
-7.04556569686962e-06
-5.62311319255866e-06
-1.14061093159581e-05
-7.20841971625075e-06
-2.44627021798984e-05
-1.51537377976056e-05
6.00324991212068e-06
-2.42085523901171e-05
-1.33652131103154e-05
5.37741985146032e-06
-2.597162253724e-05
-6.1487640587478e-06
-1.6046794707017e-05
-1.28422717080756e-05
-1.56464970659426e-05
-2.73175358182434e-05
-2.17514126271217e-05
-2.40959829065939e-05
-1.6582181485597e-05
-3.07656595834914e-05
-2.86157487770415e-05
4.94670201602257e-06
-9.37170544772427e-06
-5.70292889132628e-06
-8.65940805602039e-06
-1.43927137221097e-05
-1.07876505370176e-05
-2.46559295231699e-05
-3.8409658407866e-06
-1.07240014782639e-05
-1.26999730243338e-05
-1.19575243066445e-05
-4.57446711996995e-06
-8.50471770714274e-06
-1.53674893739339e-06
-1.93619275062337e-05
-3.3446961407698e-05
-7.70279614448651e-06
-4.72306976355228e-06
-1.32354862620292e-05
-1.63467746286072e-05
-2.24050976460133e-05
-3.63775147561167e-05
-1.07026442908734e-05
-1.16497721585762e-05
-1.2946069231819e-05
-1.61348754710982e-05
-2.48579363735541e-05
-2.21906577016775e-05
-1.88028755153269e-05
-1.39576455154663e-05
-1.49245618488893e-05
-1.7292322255538e-05
-4.29036083494239e-06
-9.23289679750641e-06
-1.56615985231922e-05
1.87615698403098e-06
-2.5827978590118e-05
-1.70814090007798e-05
-6.04174273806029e-06
-2.21808783391186e-05
-2.21487892877934e-05
-2.52739021194248e-06
-1.54379257222801e-05
-1.46482464878244e-05
-3.07842069471359e-05
-2.27058404659852e-05
-1.46675473340336e-05
-1.51774353161728e-05
-1.49755928009513e-05
-4.28616041992432e-06
-7.2920478741678e-06
-5.84677558631697e-06
-1.46561835819368e-05
-2.38178175392925e-05
-1.4440888124376e-05
-1.97658547458796e-05
-1.69219840770599e-05
-2.02990669276854e-05
-9.50716330556787e-06
-1.54291891809264e-05
-1.23490901226499e-05
-3.015086277779e-05
-7.20723493032144e-06
-4.2532537074794e-05
-2.0781455041965e-05
-2.72677879401676e-05
-2.94938702169147e-05
-3.49136316935126e-05
-3.88270825928542e-05
-7.77758480357336e-06
-1.55893620820412e-05
-2.27970249848619e-05
-3.77460568890586e-05
-8.83572778414777e-07
-2.10251892942586e-05
-3.02812531809275e-05
-2.74063277881577e-05
-3.75715025592514e-05
-1.57608056717532e-05
-2.593572899666e-06
-4.35100621848263e-06
-6.18333890628562e-06
-5.85184987985093e-06
-2.08184606601294e-05
-7.79033463824841e-06
7.29902269674198e-07
-1.49362787199645e-05
-2.20304997691684e-05
-7.17993559822278e-06
-3.04371096141325e-05
-2.03373658051385e-05
-3.27910872989586e-06
-3.37382826693056e-05
-5.93621258868224e-06
-2.08117882429802e-05
-1.54699386398717e-05
9.72008587746381e-07
-2.80111326671563e-05
-2.73906477437598e-05
-2.9088750916455e-05
-1.10156960785167e-05
-3.00458875514564e-05
-7.17174370012423e-06
-2.26165579164345e-05
-3.08480739195695e-05
-9.00212131781971e-06
-2.52707988065546e-05
-2.6365691376386e-05
-1.5748869862337e-05
-2.60434802698311e-05
2.04180742332402e-06
-1.3830896286209e-05
-2.99094816772212e-05
-1.82802955146013e-05
-1.17616275863407e-05
-1.97943033185829e-05
-2.46491685957265e-05
-1.44021679916988e-05
-2.60738734716766e-06
-1.44049180824498e-05
-2.90401474695252e-05
-4.09604198206392e-05
-1.43691635882046e-06
-1.44687328089192e-05
-2.2503372462283e-05
-2.07165732550339e-05
-2.22385585163298e-05
-4.65157155709079e-05
-5.64357544941787e-06
-1.69317909258741e-05
-3.86828359839763e-06
-1.78686756727872e-05
-4.0854339473118e-06
-1.05976047114574e-05
-1.20896321408326e-05
-4.22411553172347e-06
-1.61203271676341e-05
-2.57086476150046e-05
-2.34433290583303e-05
-8.33676627229102e-06
-2.54302461658953e-05
-2.9783677127146e-05
-2.35271631986623e-05
7.19214574012096e-06
-3.04428426012936e-05
-1.59982188722871e-05
-3.10915820480617e-05
-1.43090788427461e-05
-1.38043293720157e-05
-1.9687647646853e-05
-2.4649438601085e-05
-4.67602937365788e-06
-2.99176294069303e-05
-1.51805825372036e-05
-1.56769590729841e-05
-1.87505268182886e-06
-2.11341768896216e-05
-3.10053498777817e-05
-1.54917052883809e-05
-5.60738972332307e-06
1.10729761031591e-06
-1.39920363958943e-05
-2.4575217023611e-05
-2.08401872548373e-05
-1.19884069310803e-05
-1.46650940231014e-05
-1.8665318190195e-05
-2.90906039813758e-05
-1.67203608957341e-05
-3.03836566460409e-05
-1.36515714047449e-05
-1.95191639326918e-05
-2.3109860465885e-05
-1.75333832060301e-05
-9.94862276041222e-06
-7.43290421134547e-06
-1.5588086025412e-05
-1.93286523479762e-05
-3.27493057341949e-05
-1.72845245907143e-05
-3.65685521774693e-05
-6.04896825967935e-06
-2.39849909616104e-05
-4.92758966597443e-06
-1.5727273196845e-05
-1.22192609323499e-05
-5.74720458437358e-06
-1.21727122984481e-05
-1.21107057696204e-05
-2.76025189041739e-06
-6.53428349050211e-06
-2.41285545987728e-05
-1.37013791150134e-05
-1.07190035837025e-05
-1.49885907228159e-05
-1.09545196018987e-05
-1.60222753422063e-05
-1.40264412641166e-05
-4.19001224287961e-05
-8.64828716705152e-06
-1.60625892201886e-05
-5.27389804665743e-07
-1.34821026673192e-05
-2.29193983233712e-05
-8.42975311554803e-06
-2.46596485983456e-05
-7.15796951988965e-06
-2.1607351031083e-05
-3.05493460891822e-05
-8.76629597188538e-06
-3.16571936987011e-05
-2.38195562041202e-05
-2.08582019538766e-06
-2.54139451773201e-05
-1.65902139069006e-05
-7.76618946817947e-06
-1.79317911089773e-05
-2.95075852837246e-05
-2.02826582363125e-05
-9.99027942102254e-07
-1.77121803947403e-05
-1.3267952198973e-05
-8.47217519880439e-06
-1.43153086156811e-05
-1.62033160011258e-05
-2.17228950227754e-05
-2.45264411381501e-05
-1.74561761147672e-05
-3.43747629136618e-05
-9.57942145858182e-06
-1.3375579214825e-05
-2.53781742390034e-05
-1.06093100663801e-05
-2.05813906929656e-05
-1.37648146893833e-05
-5.0432824197892e-05
-7.79241398327623e-06
-3.1369581014522e-05
-1.38522272576764e-05
-4.99482078205961e-06
-2.01752353934684e-05
-1.18371289194407e-05
-2.28530627940358e-05
-2.38745298056165e-05
-1.98002308744969e-05
-7.90696126868783e-06
-2.4378960745784e-05
-2.72699706889313e-05
-3.4075245652879e-06
-1.51232669086769e-05
-9.37995012211947e-06
-1.60777833535779e-05
-1.16032378293791e-05
-1.37921360388e-05
-1.77812739718923e-05
-4.52984008332219e-05
-2.51073298340777e-05
-2.9960270359381e-05
-1.49214336885386e-05
-2.18495577277825e-05
-2.09109428246523e-05
-1.28155986441622e-05
-2.65175482388529e-05
-2.85345481483529e-05
-8.31506531421187e-06
-2.70592302915886e-05
2.1443497945651e-07
-1.30836181397439e-05
-1.77138738965923e-05
-3.55964682037007e-05
-2.05178611370089e-05
8.81380760314104e-07
-3.30901509185747e-05
-8.43506065084038e-06
-1.95263471603497e-05
-1.88978507387956e-05
-4.72330736998994e-06
-2.3245823431496e-06
5.26836979417119e-06
-2.0050254061323e-05
-2.02618349415719e-05
-2.08447204646332e-05
-4.01759956173911e-05
-1.35162796107412e-05
-1.92405117863565e-05
-4.78980918782365e-06
-1.04617396405888e-05
-2.97179493659013e-05
-3.01797734694083e-05
-1.63904409112167e-05
-1.96295481622636e-05
-1.36072791610724e-05
-6.34859675642569e-07
-4.42878686632182e-06
-1.70022612326312e-05
-7.7551946510351e-06
-3.75035508773609e-06
-5.86609651306582e-06
-2.30463289052843e-05
-1.41520882052568e-05
-2.02909058530221e-05
-1.85194661654117e-05
-2.39678638908863e-05
-9.38272275824607e-06
-1.06397776390377e-05
-2.02507864632016e-05
-1.2023476361144e-05
-2.40700858693679e-05
-1.592811656098e-05
-1.69606345791612e-05
-2.45712858900386e-05
-1.53385925733797e-06
-7.62436520910152e-06
-4.15893105800045e-05
-6.37574034388423e-06
-3.86707988593699e-05
-5.55461586052292e-06
-1.05565212026053e-05
-1.20161906927692e-05
-8.4929372608218e-06
-1.64852933208096e-05
-1.79799024158783e-05
-1.20565805644696e-06
-1.8154648295936e-05
-2.87124468208055e-05
-2.41113693931305e-05
-2.10296350670497e-05
-2.99009722454467e-05
-1.04963820440253e-05
-3.69652378969854e-06
-2.87219805605762e-05
-7.17099083462366e-06
-1.47430323400007e-05
-1.92499342456574e-05
-2.32438606590296e-05
-1.37939929381842e-05
-1.26580031966875e-05
-2.84357293989286e-05
6.22999058429763e-06
-2.56717455434618e-05
-1.96626108530935e-05
-4.36072123572911e-06
-4.2189336208999e-05
-9.89849724895906e-06
1.32300265872795e-06
-2.55851343708994e-05
-9.5865324565599e-06
-1.19039315943851e-05
-7.75889847903515e-06
-5.73029093856159e-06
-4.41600376071844e-06
-1.71739667505842e-05
-3.58842894451088e-06
-1.13917777330322e-05
-2.47025108609628e-05
-1.24276395408477e-05
-6.29137720161288e-06
-9.4205847477155e-06
-4.09486588361717e-05
-1.70498887917357e-05
-1.90041713693213e-05
-2.47926609538926e-05
-9.34224017668081e-06
1.00120201459024e-06
-2.51451787887396e-05
4.24396876746165e-07
-3.1644300445151e-05
-2.35133819940385e-05
-2.35329484497873e-05
-2.04272678272535e-05
-9.56054808115755e-06
1.10012416726834e-06
-5.59540611932624e-06
-1.91126837906461e-05
-2.53884344708113e-05
-1.35427370191983e-05
-1.0056257466648e-05
-5.80157774237541e-06
-1.49827665392061e-05
-1.21852373093771e-05
-1.90239225819596e-05
-7.33014558379573e-06
-3.49824254192416e-06
-6.7324142854272e-06
-8.19567395124534e-06
-2.34223843815088e-05
-1.16325481732209e-05
-1.50849416318787e-05
-8.88788125975006e-06
-1.59435609657821e-05
-2.13202180864041e-05
-3.96972872969949e-05
-1.33445135143018e-05
-2.34914754060867e-05
3.45093605238768e-07
-1.66366148840583e-05
-2.91680789379636e-05
-3.17053790257528e-05
-2.22324991452277e-05
-3.22151572545914e-05
-2.71207164278327e-05
-9.55059893867725e-06
-2.76804307161491e-05
-2.09932760019328e-05
-1.87217732017095e-05
-2.06472298204483e-06
-1.74724101082093e-05
-2.00802951659368e-06
-8.10464225044825e-06
-3.11913574727383e-06
-3.27764458766387e-05
-2.17975116783868e-05
-1.71927028854764e-05
-3.33276037031626e-05
-4.45577877204887e-06
-6.78955425125462e-06
-1.30334386865254e-05
-3.05325746944489e-05
-2.42169041795802e-05
-2.48243102407317e-05
-1.91999368795481e-05
-1.47295533950666e-05
-3.45642426087956e-05
-2.49001175472903e-05
-8.16819853768303e-06
-2.62238807923904e-05
-1.29956793312015e-05
-5.50148933987372e-07
-2.10322100933933e-05
-1.12663508615171e-05
-1.8127853246486e-05
-1.43433053341368e-05
-7.15731467418103e-06
-1.65439246452628e-05
-1.60515172539502e-05
-9.8275516220067e-06
-1.51252430824941e-05
-3.5943198455295e-05
-3.29223638490537e-05
8.63774891873905e-07
-2.62413872198554e-05
-3.4006814774328e-05
-7.98356118832885e-06
-1.74864273541497e-05
-1.98268107073327e-05
-1.39413713397268e-05
-9.56190726368518e-06
-2.4833787155204e-05
-3.05848883825034e-05
-1.57534636269621e-05
-1.5363829088829e-05
-1.9927480622523e-05
-2.39200476048649e-05
-9.22097460559502e-06
-2.12371453819427e-05
-1.69018389821283e-05
-1.10682183362808e-05
-4.76754781003516e-07
-1.66263014993277e-05
-2.205093509113e-05
-2.64349415267812e-05
-1.55357249421131e-05
-1.16415568095634e-05
6.25675606093437e-06
-2.85782356785003e-05
1.28363708291547e-06
-4.83618837529745e-05
1.42242452243391e-05
5.03006339259065e-07
-4.29440492423916e-06
-1.85748878394914e-05
-8.85502830679861e-06
-1.17182827904813e-05
-1.55622378878565e-05
-1.54157842355322e-05
-1.67386780443223e-05
-1.65938663777379e-05
-1.23259917082908e-05
-1.96343757139354e-05
-3.10165923914109e-05
-1.03060701297684e-05
-2.09018581820187e-06
4.67581044616369e-06
-2.01861147079888e-06
-9.26406983188695e-06
3.22705618473528e-06
-2.31788956198816e-05
-5.04082008147773e-06
-7.23360298723444e-06
-1.42703759840136e-05
-2.40981739851078e-05
-2.13490255504513e-05
-1.56829154237411e-05
-6.48382075565361e-06
-2.06328711334431e-05
-1.17300896024167e-05
-4.55099097502267e-05
-1.48349781155356e-05
-1.82927041969529e-06
-2.60253200828894e-05
-3.14493140262899e-05
-1.02840195417245e-05
-2.05573450569148e-05
-1.49938328428765e-05
-2.47999231731775e-05
-1.27200873403546e-05
-1.75435030383993e-05
-2.22507629876614e-05
-6.92032938691554e-06
-4.15712023889485e-05
-1.83055735572622e-05
-2.8548957427028e-05
-2.13171895928314e-05
-2.86206140393139e-05
-1.13431318582258e-05
-2.3120321420244e-05
-1.63182677578701e-05
-2.48299223751586e-05
-2.08527001931034e-05
-1.37473744828407e-05
-2.52803830082292e-05
-2.83451234223862e-05
-1.50206015133731e-05
-1.18371328679059e-05
-2.7754490194068e-05
-1.25818500839297e-05
-3.43117921209743e-05
-1.450546936719e-05
-1.37529503070132e-05
-2.18473133183539e-05
-1.08955798041552e-05
-9.76188760136224e-06
-1.2372523147131e-05
-2.23523181384762e-05
-7.37135923288388e-06
-9.3733594978363e-06
-2.75759181018274e-05
-1.5574227659789e-05
-1.77672071827846e-05
-1.71174999498916e-05
-1.39961191407269e-05
-1.77723647014408e-05
-2.41463600007264e-05
-2.78973973074505e-05
-7.17005318680105e-06
-2.23306874910851e-05
-9.69090158356136e-06
-3.1031564760024e-05
-1.22186201606213e-05
-4.19694671742185e-05
-1.73035901571469e-05
-2.34311605172283e-05
-1.12011698495872e-05
-1.84754415339809e-05
-1.85147671415352e-05
-2.96606398384008e-05
-3.07020798173496e-05
-2.39975251937523e-05
-2.0784577081928e-05
-1.57647110814944e-05
-1.30507774859043e-05
-2.69944151306482e-05
-1.10881170787828e-05
-1.70945502903174e-05
-3.27951692380608e-05
-1.08888468736176e-05
-2.67535553042802e-05
-3.00589557302976e-05
-6.12494952130747e-06
-1.23985348196108e-05
-2.39223879999063e-05
-1.35647244548252e-06
-1.79907523950894e-06
-9.52278031249369e-06
-2.10786112780266e-05
-1.89342557052408e-05
-2.56277547932953e-05
-2.55178827615949e-05
-9.00861771837085e-06
-1.73192453300507e-06
-1.81382698240436e-05
-1.69615097460693e-05
-1.55656466374519e-06
-1.16901509942712e-05
-2.92268130092534e-05
-2.76593969372088e-05
-1.47061890002741e-05
-1.95804202782634e-05
-3.41713395658956e-05
-4.00671041407437e-06
-7.53708361899543e-06
-9.71481353477025e-06
-5.466021567882e-06
-1.56319029869116e-05
-1.82651917532013e-05
-2.94198766389573e-05
-2.1051646129184e-05
-1.81162415760048e-05
-1.91268238220561e-05
-1.94764477192515e-05
-9.74402724041557e-06
-6.37446075670838e-06
-7.31934728746494e-06
-1.41797035313561e-05
-1.37736596414089e-05
-3.12710470560859e-05
-1.04748599553012e-05
-9.35720172737149e-06
-2.67333814608896e-05
-1.71405516618235e-05
-2.49879392956509e-05
-1.17819522254733e-05
-1.11985176537813e-05
-2.70649812236832e-05
2.04140082624759e-06
-2.09437004961929e-05
-1.02448093703048e-05
-8.81367171512754e-06
-1.64903529108616e-05
-1.85565794583634e-05
-3.22255137768477e-05
-2.38524194908369e-05
-8.82744681186625e-06
-2.27481538056976e-05
-1.68662695933786e-05
-3.65615745891508e-06
-1.54635403748699e-05
-1.38309188890969e-05
-3.05227870631561e-05
-1.72682155774928e-05
-2.18688496394717e-06
-2.37536078786869e-05
-1.19550947237675e-05
-3.1012006249278e-06
-1.43767908368777e-05
-1.57464246411337e-05
-2.070697633798e-05
-6.92245757602188e-06
-9.63043935755678e-06
-1.45305604764049e-05
-1.84262460833651e-05
-1.8851695552632e-05
-9.58710439428545e-06
-2.3150355254342e-05
-1.3051881407128e-05
-2.52038151233311e-05
-2.63465634219522e-05
-7.55937843500147e-06
8.97744427107279e-06
-2.21027495292509e-05
-3.29825898173066e-05
-5.64133796158182e-06
-1.24852622455845e-05
-3.45380886514386e-06
-2.09389057446295e-05
-4.96978975515396e-07
-1.71507430470598e-05
8.22975754964964e-06
-1.02076818323294e-05
-1.69947404705806e-05
-1.93704392555166e-06
-6.89010039722426e-06
-1.79485492540046e-05
-3.09660276701744e-05
-3.15752368194501e-05
-2.30631494058941e-05
-4.75023481245582e-06
-1.8733237507698e-05
-1.21448878717101e-05
-1.43074009495948e-05
-3.19772102595028e-05
-4.06283286363106e-06
-1.32815862061846e-05
-3.1525364286741e-05
-1.30421937328364e-05
-2.58225560193472e-06
-2.40629476707609e-05
-1.77861464994967e-05
-1.7773352026326e-05
-2.55575873643374e-06
-1.5274419202225e-05
-2.00703768013005e-06
-2.64694351354246e-05
-2.39797338981607e-05
-9.36423503624684e-06
-1.23859256819821e-05
-2.69255810060996e-05
-1.58116927272161e-05
-1.58849948261076e-05
-1.46544554748939e-05
-2.78799454469487e-05
-1.34136574198157e-05
-1.69729537854078e-05
-9.82961498957153e-06
-3.14103696193858e-05
-1.83444514000517e-05
-2.69095778672265e-05
-1.60182496183637e-05
-2.57383758818877e-05
-1.6139090543594e-05
-9.97131218037155e-06
-3.49208925257312e-05
-1.08977539683864e-05
-1.6314598660505e-05
-1.80615184477216e-05
-1.79615032781347e-05
-2.28985271930737e-05
-2.47427461597214e-05
-2.4360651329335e-05
-3.6810701746862e-05
-1.17733425819158e-05
-6.49103476641857e-06
-5.05158000558027e-06
1.47702208170836e-06
-1.97659031628236e-05
-2.84052013417973e-05
-2.12726923608665e-05
-3.15247735321045e-05
-8.4000023575526e-06
-1.87620232224374e-05
-2.92712016638742e-05
-4.97057844062857e-06
-2.13450171800576e-05
-2.6301489661107e-05
-3.10304720490635e-06
-2.00581150520524e-05
-1.06212746539141e-05
-1.66120338169267e-05
-8.86125788555835e-06
1.05907733499325e-05
-1.35259235066486e-05
3.8588635126141e-06
-1.8247447305056e-05
-2.78772632008575e-05
-1.55354945060397e-05
-2.06965170432242e-05
-2.38949515069839e-05
-1.70415152071059e-05
-2.50489819910933e-05
-2.72836862915751e-05
-1.76537022307374e-05
-2.66038348668468e-05
-7.38036102988281e-06
-1.66176610203268e-05
-1.6807107811221e-05
-1.19038040617213e-05
-3.36041419801707e-05
1.90505407824326e-06
-1.02917936953562e-05
-2.43926824018303e-05
-1.67574867489135e-05
-1.19866482868161e-05
-2.89091123520757e-05
-2.45175412245585e-05
-1.34766777344725e-05
-2.17733598811095e-05
2.68872177513611e-06
-1.76530609999467e-05
-2.5133183265354e-05
-2.5167828774692e-05
-2.2442845391685e-05
-3.7106484414832e-05
-1.8801212525311e-05
-8.26741037158446e-06
-2.41249591484009e-05
-1.59304433452242e-05
7.11997586572724e-07
-1.74223152349692e-05
-2.74856262993218e-05
-2.05243867151405e-05
-8.87301521878516e-06
-7.59153042494234e-06
-8.97904529695102e-06
-1.73755577248916e-05
-1.00517898815675e-05
-9.16138189144262e-07
1.54742803072533e-06
-1.95737082886067e-05
-5.21790302408733e-06
-1.20816111424345e-05
-1.81023214145239e-05
-1.33932183530057e-05
-8.16912366953212e-06
-1.31143964157819e-05
-1.0272194012283e-05
-1.26137600906213e-05
-2.45898035738404e-05
-1.17257259537255e-05
-2.45241737744365e-05
-2.41163735902018e-05
-2.67848776175408e-05
-2.31603581408736e-05
-6.14198633241389e-06
-2.93589604691464e-05
-2.42629488115621e-05
-2.06194452806704e-06
-2.08901946022824e-06
-2.5976987909693e-05
-1.79303339210533e-05
-4.33716280374862e-06
-2.01058347813826e-05
-8.85731097849016e-06
-1.64980939237228e-05
-4.82456594280348e-06
-2.91197150819789e-05
-9.38086997374406e-06
-7.36136743103799e-06
-2.45381867227601e-05
-1.09146148846677e-06
-2.69034194134188e-05
-2.83658920930815e-05
-1.99556044133796e-05
-2.19793385806078e-05
5.47473444023943e-06
-2.21628508102409e-05
-2.34758883329186e-05
-2.30277050905698e-06
-6.779005022777e-06
-3.47808280592929e-06
-4.19794855929779e-06
-1.74185486629711e-05
-1.31118194794141e-05
-7.75309233830831e-06
-7.87703638542903e-06
-1.18081325041664e-05
-1.97438282070176e-05
-2.283819643633e-05
-3.90333943057046e-05
-1.90212738997031e-05
-2.34195056381242e-05
-2.0087189061266e-05
1.94957345370993e-06
-2.66659634758015e-05
-1.90370225432772e-05
-1.36713949444538e-05
-2.50783258027284e-05
-1.42119835434836e-05
-2.55159809132912e-05
-1.33593573838288e-05
-2.81041001796101e-05
-3.18869199631647e-05
-2.19291349123379e-05
-1.89619105091226e-06
-1.16152669928715e-05
-9.42536934700382e-06
-9.93592426059791e-06
-4.77081830051011e-06
-3.13240943889647e-06
-2.09247691167522e-05
-4.16766324755743e-05
-2.29088012408712e-05
-1.5954906338226e-05
-2.27511955660586e-05
-1.54579714166337e-05
3.33062712882939e-06
-3.14125332568017e-05
-1.77160085500645e-05
-2.74083894441653e-05
-1.60627381152967e-05
-1.78037236165618e-05
5.83858075576528e-07
-2.58890765339526e-05
-3.82895191105423e-05
-2.48977752175698e-05
1.47795916703882e-05
-2.83310839899166e-07
-2.69427541311926e-05
-1.26213086668838e-05
-1.95860159357658e-05
-1.05713641368191e-05
-6.39763240745815e-06
-2.31333531644117e-05
-3.85094777696612e-05
-1.11897829195689e-05
-4.1074501222886e-06
-9.84512427377463e-06
8.01801489075878e-06
5.49284670285838e-06
-2.61129243615516e-05
-2.69022295996823e-05
-1.97810015600367e-05
-1.71127478413663e-05
-8.76019519189168e-06
-6.7584121891298e-06
5.36529667253559e-06
-1.51743007831084e-05
-1.68234002226287e-05
-8.77988157969055e-06
-3.44827205789342e-05
-3.197383336976e-05
-3.06760145005707e-05
-2.53208590927718e-05
-1.30779699629235e-06
-3.61420278804727e-05
-2.4895500445138e-05
-1.41402079268777e-05
-2.82829355971212e-05
-8.13294537582474e-06
-1.57888329591241e-05
-4.4437382834791e-08
1.46862143209655e-06
-2.49085324691532e-05
-4.42288471068844e-06
-3.24925615342824e-05
-4.17366819680441e-05
-1.9277456559454e-06
-4.10340848381486e-06
-1.1231817933141e-05
-2.05632584181524e-05
-2.86072257012643e-05
-3.1696749333175e-05
-1.42040323308548e-05
-3.26412544799473e-06
-1.48781690130308e-05
5.38627685410204e-06
-2.18199584988051e-05
-1.25265811171249e-05
-3.10034321422032e-05
-2.65103801641804e-05
-1.84455132003874e-05
-2.90077878613404e-06
3.05552874626068e-06
-7.68922622607283e-06
-8.27620058820297e-06
-8.20407653140634e-06
-2.80647022826918e-05
-2.14160529045751e-05
1.49739682988826e-06
-1.6137541959124e-05
-1.58823556558805e-05
-9.74791336649176e-06
-7.69268888091478e-06
6.50327964628822e-06
-1.55522538644678e-05
1.92785810525477e-06
-2.49362382010668e-05
5.73107463518801e-07
5.32727137898567e-06
-3.27119569073041e-05
-1.22537305192317e-05
-2.8209602728166e-05
-1.26262697653812e-05
-2.43538223336062e-05
-8.29749160997492e-06
-5.01883828695792e-06
-2.29346950124903e-05
-2.17818985333024e-05
-2.3321468196617e-05
-2.40767055656189e-05
-2.0417931522407e-05
-9.03583035120535e-06
-3.06776053095727e-05
-1.55541007027635e-05
-5.33994449172915e-06
-2.56230650053832e-05
-3.69343927062801e-05
-2.34711431682723e-05
-1.75006822875728e-05
-1.77258341963288e-05
-2.07029992379607e-06
-7.17384313269072e-06
-1.13509598450533e-05
-2.42075917427358e-05
-2.41512700809149e-05
-7.46702197451857e-06
-3.23059237686957e-06
-9.24819297567596e-06
-1.74209203093198e-05
-2.11826390525005e-05
-2.58043451457926e-05
-3.02171419676226e-05
-2.19061038922169e-05
-7.12413326030411e-06
-1.57487982673051e-05
-3.84830474416972e-05
-2.66203581449502e-05
-2.23125534367693e-05
-1.16069442787121e-05
-8.65684142845991e-06
-1.13807716974972e-05
-5.26495036504831e-06
-2.5465991957059e-05
-1.69590933320003e-05
-1.77108313386511e-05
-1.47854483854215e-05
-2.98903679140162e-05
-1.1987709428569e-05
-6.11186971784936e-06
-1.51938493467808e-05
-4.03589888556097e-06
-2.3217137478703e-05
-7.43120264229537e-07
-1.07743341918858e-05
-2.71739783929779e-05
-1.19018155867711e-06
-1.82794960878779e-05
-9.17283935799967e-06
-2.16247953816461e-05
-2.18256811133242e-05
-1.91516805221879e-05
-1.76592478350299e-05
-8.21995845504638e-06
-1.16852086754402e-05
-9.75160764777763e-06
-1.45499857307986e-05
-3.34794396511569e-05
-1.82245744176476e-05
-2.27867864475147e-05
-5.37728362990281e-06
-1.54097592268634e-05
-3.97633794328979e-06
-8.50167893801669e-06
-1.25844337907516e-05
-2.13916076583949e-05
-8.31838172904045e-06
7.19766067014168e-06
-2.06442766243933e-05
-1.34612975179299e-05
-1.71914482506164e-05
-2.27958050210855e-05
-1.46948743377809e-05
-2.62977398112565e-05
3.39850583540591e-06
-3.05077638827713e-05
-2.91876572666715e-05
-2.16044972586271e-05
-1.83740306957444e-05
-1.50720348315674e-05
-2.61920942057221e-05
-2.09243446403619e-05
-8.96804509435939e-06
-3.09734906117401e-05
-1.33875336556636e-05
-2.34199498495973e-05
-2.92083113987234e-05
-8.57359365046848e-06
-3.91890708605513e-06
-2.39717885714899e-05
-4.15673508350928e-06
4.73385324157859e-06
-1.82897123088877e-05
-2.11377507823404e-05
-3.38508457108029e-05
-5.11604076923203e-06
-1.26326433566862e-05
-2.49042802983181e-06
-1.68229572685125e-05
-2.08309405421575e-05
-1.23278768022333e-05
1.05318724583383e-05
-1.21853276226123e-05
-1.94521880516796e-05
-6.42034841280046e-06
-2.21143573687694e-05
-2.46469376010317e-05
-2.6415652556092e-05
-2.09839268652558e-05
-1.84365887036226e-05
-2.00000747940137e-05
-2.69566639100236e-05
-9.52267111514995e-06
-1.2044269364236e-05
-2.12289737867764e-05
-2.24614482783262e-05
-2.78788249045096e-05
3.74345049963943e-06
1.4876225987412e-06
-2.56364501097302e-05
-1.37161390082477e-05
-2.71423493166907e-05
8.89987466968486e-07
-3.65586801780961e-05
-2.72875170640331e-05
-2.53609545894453e-05
-1.0227030121595e-05
-2.74005702331864e-05
-1.74179086723135e-05
-1.83908730606698e-05
-2.74429849773783e-05
-2.16998968896719e-05
-1.93580517514614e-05
-1.1987047564985e-05
-2.33809554274357e-05
1.98829619022023e-06
2.28909299608305e-06
-1.92751149225319e-05
-1.45254208359112e-05
-1.48799596064178e-05
-2.69178189219254e-05
5.65351088639987e-06
-1.44863271640702e-05
-1.58449102886199e-05
-1.91858527677945e-05
-8.62943467410509e-06
-2.37923709494247e-05
1.11345671339463e-05
-7.93523325737945e-06
-1.36061431840449e-05
-1.82704887919601e-05
-1.97654490217208e-05
-2.55156068781614e-05
-2.21534867517014e-05
-3.40367005748102e-06
-2.00037595671163e-05
-4.11595386142327e-05
-4.65777614464972e-06
-2.20692072978305e-05
-1.98330544013094e-06
-1.4965068648325e-05
-2.22321051121371e-05
-1.15049001201593e-05
-2.06640763041668e-05
-3.26165564029149e-05
-4.19860414405635e-05
-2.41469030554542e-05
-5.26797481436902e-06
-2.04671617324088e-05
-2.45597478373305e-05
-4.46263741052471e-06
-1.04539583439486e-05
-4.08453041193139e-06
-2.89776999179323e-05
-3.66834445563441e-05
-1.16805601953492e-05
-1.10357157301467e-05
-2.0474678168325e-05
-2.34622142528643e-05
-2.3085817577582e-05
-3.58398107119324e-05
-2.89257983324838e-05
1.24274052830424e-05
-1.64761894986476e-05
-2.45984277815474e-05
-2.62235619916894e-05
-2.20898067272741e-05
-2.35964551554495e-05
-3.53964467084388e-05
-8.51036211495729e-06
-1.48560858904658e-05
-3.28539121465278e-05
-1.78313874994688e-05
-2.17628806994406e-05
-1.34367185121394e-05
-2.79201124706625e-05
-1.57375717947266e-05
-6.43443514394719e-07
-1.169439743125e-05
-1.76696551061437e-05
-5.70359866393921e-06
-7.19218019151446e-06
-1.60765639059353e-05
-7.31720873557573e-06
-1.27527687005423e-05
-1.26411396436414e-05
-4.2946192434022e-05
-2.2538064069563e-05
-8.05743718507271e-06
-8.19267033391367e-06
-1.23823269220652e-05
-1.64817334016173e-05
-8.1719577859052e-06
-1.33651433937587e-05
-2.88361993647465e-05
-2.39869723354745e-05
-3.38244902217087e-05
-1.52686441443867e-05
-6.69988466533146e-06
-8.51823239308663e-06
-7.34039799197515e-06
-2.1773177522724e-05
-1.81856503685863e-05
-1.13519001163236e-05
-1.56768679923955e-05
-2.3006745162534e-05
-2.17427378674314e-05
-1.76827760444215e-05
-8.15717329091498e-06
-1.64635798676035e-05
-1.84879480030649e-05
-2.03267941037914e-05
-3.59383802141699e-05
-1.51395754916624e-05
-9.14917164797245e-06
-2.3929468343704e-05
-3.09193276449773e-05
-1.68893302575162e-05
-2.6900038994917e-05
-1.33966834184452e-05
-1.40431216417038e-05
-9.41611022757619e-06
-9.12678878796375e-06
-3.47673192805832e-05
-2.69931226122919e-05
-5.53406777027946e-06
-5.52887191550186e-06
-1.04277484504309e-05
-2.23848668896773e-05
-7.0813514219874e-06
-2.75140102041127e-05
-2.02061826341025e-05
-1.51110104699819e-05
-4.87593437945077e-06
-2.54381068591199e-05
-1.2843106533364e-05
-2.25513532377022e-05
-1.53301218717992e-05
-1.38191502380543e-05
-3.77896698793093e-06
-1.66369149237541e-05
-2.7072029714341e-05
-8.35598605012173e-06
-8.78643482691622e-06
-1.66412683265115e-05
-1.9956607500896e-05
-1.56721817233985e-05
-1.41161884707886e-05
-8.08514776210057e-06
-2.12098098093818e-05
-6.08545982603844e-06
-1.60059248611478e-05
-3.28164868243859e-05
-3.63384526879716e-05
5.39535362449283e-06
-1.81996834171995e-05
-2.40303251106364e-05
-2.5934130762412e-05
-2.7075453773314e-05
-1.33869482668509e-05
-1.59283555042362e-05
-1.64647802650714e-05
-1.93735706905359e-05
-1.78381214254748e-05
-3.03118188011413e-05
-1.84522862010689e-05
-3.57534529723935e-05
-1.53578035630285e-05
-2.42143996224338e-05
-2.01298613527974e-05
-1.13324397424174e-05
-6.71277655861701e-06
-2.99525557452686e-05
-3.93714523044459e-07
-1.06526437807803e-05
-2.34452894053843e-06
-5.96368050876006e-06
-2.68484711550521e-05
-1.67058665049138e-05
-1.59021060470591e-05
-1.13905114268851e-05
-1.9363207338002e-05
-1.88469389924749e-05
-1.66330334969622e-05
-3.03063060325917e-05
-1.82504146950073e-05
-3.25664814700872e-05
-1.23811572693503e-05
-1.02685899205947e-05
-2.44436963253848e-05
-2.00449422284085e-05
-3.1058172459529e-06
-8.21642973199704e-06
-8.6409194517669e-06
-2.43461016495018e-05
-3.68887774463938e-05
-1.05157227302751e-05
-2.08543037935749e-05
-3.2436983431863e-05
-2.01396056903619e-05
-2.87803031733193e-05
-1.92668415591343e-05
-4.18020013737709e-06
-3.01361967254422e-05
-1.08648000618112e-05
4.3327556545806e-06
-2.37596853890301e-05
-1.10799180106645e-05
-1.61580935833665e-05
-2.96891554275028e-05
-4.0621959226155e-05
5.0734040250722e-06
-6.50719839029549e-06
-3.2556589309087e-05
-2.94874301540529e-05
-9.86532659689134e-06
-1.39894239851819e-05
-1.73896809141933e-05
-2.37013789720207e-05
-1.41342199402722e-05
-1.87992859268545e-05
-1.8208646068192e-05
-1.55962902514622e-05
-1.35240850743346e-05
-1.26047478774874e-05
-1.24076183915537e-05
-1.3323830942094e-05
-2.94925637270317e-05
-1.41443829496218e-05
1.23856524604513e-05
-1.93078388325881e-05
-1.6275105410351e-05
-2.37446802420505e-05
-1.91130709431921e-05
-1.50484370988797e-05
-7.40595429938408e-06
-2.29650013212955e-05
-9.84500228468399e-06
-6.18367488790628e-06
-1.37818416355956e-05
-1.62049809368944e-05
-1.86984881234881e-05
-2.18231379627512e-05
-2.15334222011085e-05
-2.63534670043693e-05
-1.84294370871727e-05
-1.5958249795813e-05
-3.57902770571303e-05
-1.88382535133188e-05
-2.22461990812475e-05
-2.27539549864501e-05
-6.19985466707746e-06
-3.52481718774974e-06
-7.32543428330982e-06
-2.92609860271779e-05
-2.29687595883506e-05
-1.90697729272776e-05
-1.00943424699594e-05
-1.73090800587618e-05
-8.26969207248695e-06
-3.46200853324691e-06
-3.45606283720894e-05
-2.05483890910376e-05
2.66980658606638e-06
-1.67849521357891e-05
-1.29781410052375e-05
-1.41129171438449e-05
-2.77726804309134e-05
-9.11427526092838e-06
-1.2792148218708e-06
-2.03585747211621e-05
-1.64121813380662e-05
-1.24365702544474e-05
-9.68317177252369e-06
-1.52571445750788e-05
-8.36004534927217e-06
-6.99105600856027e-06
-1.55096462504716e-05
-1.98713066757123e-05
-2.88292773637373e-05
-1.11985580078954e-06
-6.43427522090236e-06
-5.60936703394259e-06
-2.57080733741549e-05
-1.03506198540542e-05
-6.36305090317746e-06
-2.1808126117275e-05
-1.82683621527422e-05
-6.59336094407474e-07
-1.69309296620528e-05
-1.85548675050876e-05
-1.73508686662278e-05
-2.67407963431877e-05
8.06497925998333e-06
-8.32171627235761e-06
-3.11586574340938e-05
-1.24115204041903e-05
-1.00216945577128e-05
-9.30240190466035e-06
-2.20092273379839e-05
-3.18182529138038e-05
-3.15247280109102e-05
-1.75960430154494e-05
-4.18645492905852e-05
-3.66301812964966e-06
-4.18174814997809e-05
-1.79616213972161e-06
-9.11280269775286e-06
-1.49134650142827e-05
-1.48231610335998e-05
4.10606137768716e-06
-8.33874254804952e-06
-2.41101508761691e-05
-1.64789183356536e-05
-2.0408962534957e-05
-1.77446117106268e-05
-1.16425134939936e-05
-9.55263592980006e-06
-1.746226496205e-05
-2.15133615446537e-05
-1.57642848468727e-05
-3.06319264005181e-05
-1.65475719757153e-05
-1.50539132321569e-05
2.83150966725079e-06
-3.19910294382334e-05
2.49529858315121e-06
-1.67762037290083e-05
-1.73285587861368e-05
-2.09584787665739e-05
-7.7838459587611e-06
-2.09080886761453e-05
-1.01918078267634e-05
-1.6854177137395e-05
-2.67045989701806e-05
-1.20845977251994e-05
-9.19446713287194e-06
-1.21808050170048e-05
-2.38925687339154e-05
-4.60717455740318e-06
-4.79211638622391e-06
-8.77408131301231e-06
-1.50943917218998e-05
-2.42433654447138e-05
-5.24523811126154e-06
-3.7422706912243e-05
-1.63662636592765e-05
-1.87275913295164e-05
-4.02127275923776e-05
-9.57429141652125e-06
-1.68407516890339e-05
-1.91172956929294e-05
-3.06563011424474e-06
-3.76176644596577e-05
-8.41137092284304e-06
-3.06945164879455e-06
-2.17727674530066e-06
-1.92935799733741e-05
-3.06921217926571e-05
-1.0560619943417e-05
-1.57206080951638e-05
-6.23962063542024e-06
-9.61415019911874e-06
-1.08779347280518e-05
-1.86038485727747e-05
-7.3959567344014e-06
-1.47130343476701e-05
-1.20681678943855e-05
-1.60101670316403e-05
-4.08406657255059e-06
-1.74185312890173e-05
-2.52265218108242e-05
-1.9170504152295e-05
-5.73794743776023e-06
-2.47684428426995e-05
-4.57729743223747e-05
-7.42773240777086e-06
-1.58069902003896e-05
-6.36502149810601e-06
-4.34534161106852e-05
-2.66976799697165e-05
-3.06601136657392e-05
-1.66239795703944e-06
-5.41752206769312e-06
-6.11347211701131e-06
-5.56541344307252e-07
-2.54019276578897e-05
-1.70747953421834e-05
-1.70565475926362e-05
-3.35029175535425e-05
-7.67921140218903e-06
-3.93137811496046e-05
-2.09107692908628e-05
-5.77792053096204e-06
-1.58761817494103e-05
-1.076456596178e-05
-1.10043838004162e-05
-1.15414025709726e-05
-3.32636546621821e-05
-2.26046341497072e-05
-6.04902775893723e-06
-1.19902236639288e-05
-3.10726581161137e-05
-9.78405693006326e-06
-1.60882103214931e-05
-1.2214290227819e-05
-2.57130035792086e-05
1.86945946057045e-07
-1.48948066861618e-05
-2.10124504154591e-05
-9.9075121573708e-06
-3.21169351280957e-05
-8.91945600566969e-06
-1.32495791056836e-05
-2.74187795319658e-05
-3.74776923043134e-05
-2.78221999709083e-05
-2.50842718787313e-05
-6.14783400861455e-06
-1.97049184660912e-05
-2.54252688943042e-05
-3.33624444213057e-06
-1.10721469503279e-05
-1.51902282870904e-05
-2.11910274506719e-05
-1.29411069606404e-05
-2.69888513981731e-05
-2.62388735308436e-05
-1.40425552113711e-05
-8.37841056986478e-06
-8.00813436860303e-06
-4.44921450952386e-06
-1.32552006034392e-05
-1.80524980443776e-05
-3.20991183838704e-05
-3.40743333925642e-05
-1.92097731053703e-05
-1.20295586578644e-05
-7.39455973000646e-06
-1.06740646539211e-05
-2.91064935333654e-05
-3.16357050916186e-06
-3.00853748377271e-05
-2.61655141893374e-05
-1.29786490154785e-05
-2.20838588979319e-05
-1.40498589860542e-05
-1.56821796089184e-05
-3.42815504353305e-05
-1.58041163041717e-05
-3.18656730750416e-05
-1.87010202341252e-05
-9.63306720329168e-07
-1.01181165753759e-05
-2.8173552198517e-05
-1.15993912657828e-05
-1.30708144068053e-06
-2.47218765779215e-05
-1.37262680887953e-05
-6.31173171026948e-06
-2.09305278025533e-05
-1.31157562901938e-05
-1.29778581437031e-05
-1.78073572893799e-05
-2.52921639724217e-05
-1.63690577653038e-05
-2.78262831896205e-05
-2.7605259045646e-05
-3.32828641618375e-05
-5.89658242936562e-06
-8.35421631133553e-06
-2.2043992309917e-05
-1.4669043738838e-05
-2.36752454008033e-05
-1.58390784470192e-05
3.21117682722715e-07
-1.14808048442995e-05
-2.20848406678133e-05
-1.35272921382244e-05
-3.31899566286672e-05
-2.04842637420195e-05
-1.45401486190642e-05
-2.12898911412449e-05
-2.34198445961783e-06
-2.40838293973544e-05
-4.93757071467278e-06
-1.66792638184326e-05
-1.34254282747167e-05
1.88743578300882e-06
-1.52501435631408e-05
-9.35644140482643e-06
-3.01222465749456e-06
-1.77359226825523e-05
-2.0246206098616e-05
-1.37166307319313e-05
-2.57587192230469e-05
-1.16770100049173e-05
-1.63627278091845e-05
-2.06969090390163e-05
-1.84964976326778e-05
-2.08298143786587e-05
-2.56350816872565e-05
-4.61323751749234e-06
-2.19228808592685e-05
6.38283962655686e-06
-1.97588365344164e-05
-1.30945112157491e-05
-1.95338639540613e-05
-1.05500850586054e-05
-1.95273937974096e-05
-3.16387535115265e-05
-6.16947570584866e-06
-2.7260669036501e-05
-1.38814047892653e-05
-1.37771007977835e-05
-2.90914983162524e-05
-3.00875221048878e-05
-1.11162030163318e-06
-2.39221872832378e-05
-1.4535928444139e-05
-2.07931186300781e-05
-2.41618317255145e-05
-3.99829334258979e-07
-9.24290594640697e-07
-9.41756739320963e-06
-1.56725760491415e-05
-2.20551781862818e-05
-2.03317995333128e-05
-1.33070683723076e-05
-1.51560343229281e-05
-2.03332531668969e-05
1.04693939178143e-06
-2.2147554924023e-05
-2.14112763444003e-05
-1.68109495483386e-05
1.13317522189376e-06
-2.81898782448046e-05
-2.96229229232911e-05
-1.95136661647441e-05
-2.64636667685676e-06
-1.50742646962572e-05
1.05694047475508e-06
-7.5495268131534e-06
-2.01174152333901e-06
-2.89127878254464e-05
-9.88634023880704e-07
-2.05005489262232e-06
-2.44199928006353e-05
-1.02813749918844e-05
-1.12910051517878e-05
-1.06483428040719e-05
-1.83310005577282e-05
-3.81237564009291e-06
-1.03956499507695e-05
-9.90903837662007e-06
-2.96192333203679e-05
-2.26506377404396e-05
-2.55676718580696e-05
-1.38852027741562e-05
-2.99950525366885e-05
-3.92575692894272e-06
-1.38622916641386e-05
-3.87584190180385e-05
-2.04000745863246e-05
-4.89977956399396e-06
-2.65159728353258e-05
-1.91266574682534e-05
-3.14634285371158e-05
-2.18179545396327e-05
-1.33301306771938e-05
-2.6864738706354e-05
-1.54305644749022e-05
-2.18653419703101e-05
-2.29022437599462e-06
-1.86200191220144e-05
-2.16109061373796e-05
-1.11640622481246e-05
-2.25741993289358e-05
-7.45929874023419e-06
-1.49813273221649e-05
-8.49909409293354e-06
-3.95918629114317e-06
-7.57143959132258e-06
-2.07528537474726e-05
-1.31910978266998e-05
-2.33149650659136e-05
-7.27000622593855e-06
-2.14939105422823e-05
-3.69789881176398e-05
-3.45674391210382e-05
-2.04463709344732e-05
-1.86811913683146e-05
-5.27714966024048e-06
-3.4524834119932e-05
-3.0362324202971e-05
-2.64572594420006e-05
-5.97002719243879e-06
-1.00798806562175e-05
-1.23748634916284e-05
-1.70080338347224e-05
-3.89642839856691e-05
-1.01911618051778e-05
-2.31193339728785e-05
-2.02443121733621e-05
-8.10611765471903e-06
-8.28184470633645e-06
-1.26432557842269e-05
-1.60475591101269e-05
-1.157740111717e-05
-1.58067103254561e-05
-2.03600031736044e-05
-3.41092621517845e-05
-8.8842730584909e-06
-1.25286804272468e-05
9.15270180581919e-07
-2.07927622429032e-05
-1.6815511788602e-05
-2.43913390329061e-05
-2.593530067707e-05
-1.89690636030197e-05
-1.29887771905508e-05
-2.90761406775534e-05
-2.84653880678667e-05
-8.62957309988969e-06
7.26663283640697e-06
-2.77248974094434e-05
-3.81271882241501e-05
-2.17629287135023e-05
-1.05740372698338e-05
-3.20887889522762e-05
-1.52409348548893e-05
-1.35147978566059e-05
-1.5035450178574e-05
-1.54658385910493e-05
-1.84230353497295e-05
-1.3815986751222e-05
-8.58656009478322e-06
-1.67818916135582e-05
-2.47491395906231e-05
-1.62646340265182e-05
-1.38658253919117e-05
-1.70350229859333e-05
-1.08412681067695e-05
-1.62018133613492e-05
-2.12819072794709e-05
-1.56624303065527e-05
-1.83781128329333e-05
-1.68744418610111e-05
-2.11460970847348e-05
-7.43692154785367e-06
-2.50159341573417e-05
-3.70353315399689e-05
-2.11980865709182e-05
-1.21619140137401e-05
-1.02476790332039e-05
-8.77645017754163e-06
-2.18936793885666e-05
-1.64277416008502e-05
-2.84735102795551e-05
-1.63758980057369e-05
-1.567192864098e-05
-1.6632681582233e-05
-7.13133099782998e-06
-3.82738053696899e-05
-1.31917496524135e-05
-7.05790113295848e-06
-1.24205091733834e-05
-2.79691128735946e-05
-3.21984208632775e-05
-1.50611312001844e-05
-1.65543311065393e-05
5.29095119358497e-06
-2.23834279833701e-05
-3.29026161437303e-05
-1.67272933132496e-05
-2.06854014356331e-05
-8.82974501107354e-06
9.6046322833444e-07
-8.9303981986744e-06
-2.86968447544929e-05
-1.73497376665689e-05
-2.39093831324399e-05
-1.37406239226352e-05
-2.08295024008674e-05
-2.46672765548477e-05
-2.68406783937015e-05
-1.3020852957809e-05
-2.1923972433124e-05
-1.77321184910133e-05
-1.74258023344662e-05
-2.36660051783168e-05
8.68074674202954e-07
-8.27534443301285e-06
-2.08848007025875e-05
-1.57634441547986e-05
-1.09905543388271e-05
5.0287418320536e-08
-1.91134805167389e-05
-1.43782308888999e-05
-5.82835954702202e-06
-1.7983914325485e-05
-2.77085360171443e-05
-1.64006782457511e-05
1.06845685904619e-07
-1.76677634736898e-05
-5.12248190783411e-06
-3.52756409058359e-06
-2.96433007208297e-05
-3.46601127433044e-05
-5.68150672675389e-06
-1.50581188127242e-05
-5.32908608033773e-06
-1.92458087755589e-05
-2.20096318160389e-05
9.8139467838262e-08
-5.68180903531213e-06
-2.4780101477609e-05
-2.79580821103074e-05
-2.35858638363959e-05
-1.61360056987953e-05
-1.67434698681093e-05
-1.55991133012374e-05
-2.73576947022638e-05
-2.0943249067309e-06
-1.43852294408023e-05
-1.19503660598744e-05
-1.12881387881515e-05
6.10709559936026e-07
-1.5277848703272e-05
-4.37939151860731e-06
-2.71096528892825e-05
-2.63141729457115e-05
-6.33459755735097e-06
-2.17146572741149e-05
9.61347125840448e-10
-2.51297459984575e-05
-2.49141587690419e-06
-1.71935851064657e-06
-1.69093788087736e-05
-2.04995748663651e-05
-2.23763694369645e-06
-1.05481889011861e-05
-1.41895754432909e-05
-2.43894512555087e-05
-1.74043274823794e-05
-1.67718273563933e-05
-2.32250818864908e-06
-2.7998593740074e-05
-2.56667702092023e-05
-2.20193191159564e-05
4.01715469316344e-06
-2.34518035529868e-05
-3.12223367327011e-05
-2.78758806426318e-05
-5.91161263491152e-06
5.88550333440676e-07
-2.61106129555971e-05
-1.18116609904973e-05
-2.08029796437221e-06
-6.38196299764266e-06
-2.15929415343094e-05
7.13042040274699e-07
-2.10376912946536e-05
-1.15239673509186e-05
-9.04413953442218e-06
-1.80000807489039e-05
-3.03755666473047e-07
-2.47246242578422e-05
-1.08231984945257e-05
-2.41129258849765e-05
-1.63629174946027e-05
-3.36554920062877e-06
-2.20061073622178e-05
-2.92010118139919e-05
-2.10543685913277e-05
-1.69021788843568e-05
-1.19976720445367e-05
-1.16459051363839e-05
-2.15916040287176e-05
2.06203186511858e-06
-1.62818080739712e-05
-2.89171487945882e-05
1.33506702238809e-05
3.95667410032859e-06
-1.28841292258465e-05
-1.20282961028301e-05
-1.08088348222499e-05
-1.49968441402023e-05
-1.01919961340908e-05
-1.51244256619203e-05
4.9289848554273e-06
-1.65118725446392e-05
-1.39971929987603e-05
-1.11080974715712e-05
-6.37509135196543e-06
-3.0043354142039e-05
-1.30714019250689e-05
-8.44553471844027e-06
-3.02558142142263e-05
-1.12132315903284e-05
-3.09528187686181e-06
-6.41410069693288e-07
-9.59753271134439e-06
-2.22737135456184e-05
-1.20670297559473e-05
-3.00492671579349e-06
-1.1203237310801e-05
-1.50964083540698e-05
5.85470948828868e-07
-1.27727760542319e-05
-6.59651874401212e-06
-8.66016160645839e-06
-6.88026940691443e-06
-2.32321301317394e-08
-2.28156009763879e-05
-2.6545026352172e-05
-2.1618101024916e-05
-1.4606222511455e-05
-7.19199756449464e-06
-8.49312100524484e-06
-2.06600438288664e-05
-2.53874572746208e-05
-6.12113738387297e-06
3.60426352023536e-07
-2.65067800456632e-05
-8.12403815644247e-07
-7.30577056824348e-06
-1.16573652722668e-05
-1.14167897406767e-05
-1.37013081414289e-05
-1.03382486795022e-05
-2.21731433937328e-05
-2.18201874741116e-05
-5.8560365826961e-06
-1.92090612297619e-05
-1.78162352550961e-05
-1.55009192613119e-05
-2.46864161383175e-05
5.69214954061044e-06
1.05820746124434e-06
-1.36570955862105e-05
-1.68047106114797e-05
-2.12142133040212e-05
-3.06296292029476e-05
1.01396304472347e-07
-2.15689564723854e-05
-1.23006596386099e-05
-2.06273469752271e-05
-1.49134803590947e-05
-8.81420836867983e-06
-2.61017299656168e-05
-3.33036966528095e-05
-1.99364423549292e-05
-1.53592601334554e-05
-1.0021482254509e-05
-2.07775740397375e-05
-2.47604747121147e-05
-1.30767878767143e-05
-1.8330981533963e-05
-1.84585384620316e-05
-2.99918199098284e-05
-1.0978497936042e-05
-1.34007817774312e-05
-2.6109717914921e-05
-3.02615324944411e-06
-1.31628745439778e-05
-1.64238661498632e-05
-2.09352320706158e-05
-2.51110528971959e-05
-1.46523229841695e-05
-6.76520944662823e-06
-2.94253534509378e-05
-2.19051508402188e-05
-3.09711797505738e-05
-1.19170218192722e-05
-7.16564382380909e-06
-2.18335166548519e-05
-7.0221324905896e-06
-1.68631432115428e-05
-2.38989878169236e-05
-2.0962813168429e-05
9.87977728786394e-07
-1.64529191359974e-05
-3.37471383005461e-05
-2.66046601426465e-05
-2.03629286675402e-05
-1.66712295081204e-05
-2.66639044867722e-05
-1.29858065977985e-05
-1.56574055350254e-05
-1.64474274545953e-05
-6.18903932524678e-06
-1.60369115100724e-05
-2.144542114521e-05
-2.04222375890701e-05
-3.47284799765925e-05
-4.7586330343249e-06
-1.59613070956533e-05
-1.5023291695295e-05
-1.9668413253233e-05
-1.30769064782415e-05
-1.78745662027741e-05
-1.60181594839361e-05
-3.17852881418397e-05
-6.84657945329255e-06
-1.57271269708609e-05
-3.42585672604892e-06
1.05095766647175e-05
-1.79238963199701e-05
-2.18837215112275e-05
-2.23779720980789e-05
-1.14407691562449e-05
-1.14787796020981e-05
-2.41439542033192e-05
-2.51846463209644e-05
-2.98460228930902e-05
-1.73719564036933e-05
-1.26149928182008e-05
-1.12499405761599e-05
-1.43789570875674e-05
-1.15796527392481e-05
-2.90070323364006e-05
-4.86236763068587e-06
-1.89219161750996e-05
-1.99503465169065e-05
-1.34281178032485e-05
3.23109536494203e-06
-2.43373809479842e-06
-1.81168855532247e-05
-2.15814739196473e-05
-1.33650699518609e-05
-1.43169680429995e-05
-1.56301243000702e-05
-1.57148374042117e-05
2.15623140162457e-06
-1.96450585509038e-05
-1.6932831043625e-05
-7.84558892711367e-06
-2.79407255617652e-05
-1.09063026648025e-05
-2.50030056214269e-05
-8.42251024098362e-06
-3.26305274682225e-05
-1.60356291819099e-05
-2.09166839922984e-05
-2.20546528188482e-05
-2.72189091652785e-05
-1.99334781193412e-05
-3.32030055256003e-05
-3.89028750155256e-06
-1.16771683306535e-05
-1.32187705644495e-05
-2.08660839725214e-05
-1.72656093727313e-05
-1.38530173659686e-05
-1.16260623788599e-05
-2.81607917106977e-05
-1.34872107133563e-05
-2.42018492993748e-05
-2.59665408641525e-05
1.37669962147253e-06
-2.09901984243976e-05
-1.18715629280946e-05
-2.28969010922756e-05
-7.23406952559413e-06
-2.79783855428384e-05
-2.92915939000062e-05
-1.8956536950468e-05
-1.43512029946807e-05
-2.04647692556598e-06
-1.05175490468799e-05
-8.4600475338658e-06
-1.90064600199731e-05
-2.94591253550455e-05
-5.00861439901029e-06
-1.71099455939943e-05
-9.9414029359278e-06
-1.39204758345788e-05
-2.14609324175016e-05
-1.54504056164789e-05
-2.97727426311664e-06
-1.46633621808737e-05
-1.63211910755481e-05
-2.69079621799471e-05
-1.35510323745989e-05
-2.97854296098698e-05
-1.65836234069882e-05
-1.41614857294617e-05
-2.43339860116045e-05
-1.49622084476621e-05
-2.74290761588572e-05
-1.94694155564044e-06
-1.90343562830435e-05
-1.90163544800615e-05
-5.86091365853207e-06
-1.37607936347047e-05
-3.35483120936965e-05
-2.55949802720633e-06
-1.78447041389575e-05
-2.08963032769263e-05
-1.65468346744939e-05
-1.92310932832181e-05
-1.88064245424348e-05
-1.32601258648059e-05
-2.83216369354873e-05
-2.40788881693433e-05
-1.6667053147401e-06
-1.92487430877717e-05
8.20484703299437e-06
-1.19126705540978e-05
-3.92766501943038e-06
-1.60271169356142e-05
-7.82376105050545e-06
-5.70661420124636e-06
-5.62959675798414e-06
-9.36535931220308e-06
-2.02991555339785e-05
-6.61950376944022e-06
3.54135376551787e-06
-2.98158296481015e-05
-1.16393264324613e-05
-5.81432860887232e-06
-2.93353994318655e-05
-1.56503487157831e-05
-3.23032066101345e-05
-1.06176055293673e-05
-2.48293506910146e-05
-1.61609150815637e-05
-1.9892164246208e-05
-3.46248230586917e-05
-1.56460582827278e-05
-2.64508448510437e-06
-1.38030850831907e-05
-6.40529794060658e-06
-9.19754131010571e-06
-1.58940610925021e-05
-2.59988501386103e-05
-1.5567223916293e-05
-1.69304514864004e-05
-2.67633729504144e-05
-1.32874547367954e-05
-1.29874154172882e-05
-1.3701683751199e-05
-1.34529069924615e-05
-1.12216460801363e-05
-2.82324805472723e-05
-1.49190283970188e-05
-2.19436782511563e-05
-8.43949337655649e-06
-8.84567256187942e-06
-2.74454536032177e-05
-4.09237240912647e-05
-3.01908283909235e-05
-1.23294068623348e-05
-7.95385737705328e-06
-8.4379352604951e-06
-3.23111710288513e-05
-2.48854810434782e-05
-3.24857537787956e-05
-1.2095223188506e-05
-1.07906881372103e-06
-3.00238101684114e-05
-2.10849252054665e-06
-2.32922974668882e-05
-2.23592756076388e-05
-1.87455721806862e-05
-1.28533113692178e-05
-2.32867429384764e-05
-2.04000181501303e-05
-1.57205861442725e-05
-1.03917169370003e-05
-2.43170081288174e-05
-1.22024085626179e-05
1.52851540619202e-05
-8.18249216780523e-06
-2.1647366838065e-05
-1.56398540073665e-05
-2.5874516363091e-05
-2.03540677890316e-05
-5.36989015774467e-06
-1.38333637272154e-05
-2.45492291117248e-05
-9.37447325088556e-06
-1.71779254985015e-05
-1.81890566135348e-05
-6.14970851360102e-06
-1.55536282531965e-06
-2.97251086998878e-05
-2.07408614659627e-05
-2.21763018012576e-06
-1.36733755622666e-05
-1.63281856652314e-05
-1.96867740415211e-05
-1.35195336496181e-05
-1.33266593330945e-05
-2.79843325140707e-05
-7.98749753269004e-06
-7.32899050059812e-06
-5.48752202610623e-06
-2.31004808149221e-05
-1.0466964586909e-05
-1.75959032453688e-05
-2.85210196588356e-05
-2.40457941687103e-05
-2.51439032279796e-05
-1.81534624513782e-05
-1.23774379378435e-05
-3.44656179077991e-05
-2.56171787829426e-05
-6.48152207859667e-06
-2.14843548561488e-05
-3.02328558437788e-05
-2.25657190343743e-05
-2.52778579345517e-05
8.00274456091842e-06
-1.18747876710111e-05
-4.58499386569775e-06
-1.83914359461847e-05
-6.60433242218835e-06
-7.54336631920548e-06
-2.31136116236676e-05
-1.73404641981835e-05
-4.12681290181763e-06
-1.41104836154106e-05
-6.21347916209154e-06
-2.49075455213257e-05
-2.01766559278155e-05
-1.49317238599621e-05
3.48651267007171e-06
-1.64787853953381e-05
-2.08372853329498e-05
-2.07349002187421e-05
-7.76188284108649e-06
-1.32814906119778e-05
-3.37137674935755e-05
-2.79303700006069e-05
-2.61381119820563e-05
-1.1655496030483e-05
6.43680338430998e-07
-1.17434229131739e-05
-1.15046039189245e-05
-4.43833778720411e-06
-1.92973468494226e-05
-1.2976987671946e-05
-2.97119060878948e-05
-1.37678710425999e-05
-4.95765832692211e-06
-1.74783287132376e-05
-8.80487312271125e-06
-2.77196517034351e-05
-1.65548034898626e-05
-9.78857455599434e-06
-1.618440191686e-05
-3.04460126080188e-06
-2.7031772059775e-05
-2.29429357313937e-05
-1.31863820778003e-05
-2.01205719272805e-05
4.85410198706534e-07
-1.60428812443083e-05
-1.505955447328e-05
-3.53137721674911e-05
-6.69151005830504e-06
-2.06614284651353e-05
-3.305804481052e-06
-9.09134346644444e-06
-6.21241597659394e-06
-2.69874664723586e-05
-2.12735030973366e-06
-9.21474770887208e-06
-3.51795569914865e-05
-3.13067760746103e-05
-1.12554855250005e-05
-1.78235604837112e-05
-3.98020020549473e-06
-2.09098491700143e-05
-4.202065592926e-05
-5.36839850067111e-06
-1.86577444553336e-05
-1.22541084782652e-05
-6.79120060785783e-07
-7.8591591438748e-06
-3.15772964620174e-05
-4.79349454783063e-06
-2.4254364866747e-05
-1.112537904431e-05
-2.15571466999755e-05
5.85084661975237e-07
-1.84534444768922e-05
-2.96452962766501e-05
-1.72659455268682e-05
-1.35417457793224e-05
-3.66845181699278e-05
-1.51206199939992e-05
-5.90019004386122e-06
-1.03033099844974e-05
-3.61163850303838e-06
-1.57717027353115e-05
-3.15764202770266e-05
-2.39595026396624e-05
-1.3756054040502e-05
-3.91046640856581e-06
-1.3451429874207e-05
-1.66346145703207e-05
-1.0539946169454e-05
-2.58283219542557e-05
-1.51775547904642e-05
-5.0759254347273e-06
-8.46732289129327e-06
-5.61230974341558e-06
-1.69105906016699e-05
-3.37256770496189e-05
-1.04871327075568e-05
-1.73325359062941e-05
-3.46377235951805e-05
-1.23684749420791e-05
-2.22871627440122e-05
-1.9280554514074e-05
3.60436874051914e-06
4.2565419939013e-06
-2.37408722711474e-05
-1.34329731379289e-05
-4.26930619534433e-05
-2.36665872653625e-05
-1.0522789269111e-05
-3.41048505853909e-05
-2.75832210733924e-05
-1.65066356121675e-05
-1.5681371962984e-05
-1.7537942899184e-06
-2.06584079357274e-05
-2.8520469946652e-05
-5.10526812092315e-08
-4.02285591327995e-06
-1.70903447862655e-05
-2.01445274927269e-05
-1.53887273637413e-05
-2.1266818684504e-05
-1.61793254784387e-05
-2.83944120980348e-05
-8.21461653212075e-06
-1.11789131536913e-05
-9.27817971415249e-06
-8.14936961149863e-06
-2.58850137178099e-05
-6.98274908386523e-06
-2.54548741178414e-05
-4.015199927683e-06
-1.17090859900124e-05
-2.36343604800398e-05
-2.52646356804064e-05
-1.30616447744472e-05
1.97169786544089e-06
-2.05711767332807e-05
-1.34025281200254e-05
-2.32864413338026e-05
-1.5243790665423e-05
5.10294753782024e-06
-2.34549851422599e-05
4.22043121541321e-06
-1.65252909254366e-06
-8.46649667225286e-06
-2.34646461238454e-05
-3.87168397873364e-05
-1.58654269460985e-05
-3.64404462613117e-05
-1.23236974135183e-05
-1.53743751064556e-05
-2.62343765126507e-05
-7.30601786478378e-06
7.43989737880324e-07
-6.9526618833729e-06
-1.06373551463995e-05
-1.0868479846725e-05
-4.99971927494308e-06
-2.156567664528e-05
-2.38055533739278e-05
-2.80402023923278e-05
-2.27206884490569e-05
-2.06846885159724e-05
-2.87052399727637e-05
-1.31135906189425e-05
-1.11558498376677e-05
-1.22251522153333e-05
-1.94140601851408e-05
-2.06758864550747e-05
-1.26863568765059e-05
-2.26729892310685e-05
-3.45460159599163e-05
-5.52637559830694e-06
-2.58296268295203e-05
-1.5313550682605e-05
-2.49500889490767e-05
-1.66729746321647e-05
-2.88177240001055e-05
-3.16080429969024e-05
-4.9991644289517e-06
-2.78560786012253e-05
-1.23532993195191e-05
-1.90041627910038e-06
-2.62110055901827e-05
-2.03946792321191e-05
-2.00497675629056e-05
-1.31340339832143e-05
-1.18357989412965e-05
-8.80332679378992e-06
-1.51207691303251e-05
-2.61749158884038e-05
-1.45381039814338e-05
-3.20377996352558e-05
-3.63342483048528e-05
5.16483878174403e-07
-6.97445646738312e-06
-2.65735150916782e-05
-1.54740020875822e-05
-2.1713577222488e-05
-2.21928894773237e-06
-1.31764894760524e-05
-1.2767916703703e-05
-1.17338696120595e-05
-9.355549376922e-06
-1.25440255806864e-05
-1.67281128785854e-05
-1.64854444820283e-05
-1.14326130495956e-05
-1.40322181842406e-05
-2.2977289557316e-05
-1.09018058389742e-05
-1.45686961169151e-05
-9.02448082893315e-06
-1.33114337882219e-05
-2.66598200880501e-05
-9.41000286511676e-06
-2.05191189167693e-05
-1.23935642476048e-05
-2.49616598505092e-05
-2.62256875207813e-05
-1.57877587895563e-05
-2.74156101670567e-05
-1.7638551768566e-05
-1.85839748845985e-05
-1.13895196550771e-05
-1.07229367146421e-05
-2.58701196232659e-05
-1.11505309866388e-06
-3.47923918367443e-05
-2.07310504731389e-05
-2.21192931447909e-05
-2.01587976339822e-05
-9.89719543660667e-06
-1.89809353090441e-05
-2.98952563235283e-05
-2.84221901739966e-05
-2.2896862903325e-05
-2.40498380730587e-05
-1.9907067488337e-05
-9.06784765164075e-06
-1.00049191617405e-05
-1.02914642854801e-05
-1.79474783506742e-05
-6.4505586036803e-06
-1.7489213771891e-05
-2.15172290182962e-06
-1.30855564737075e-05
2.56394617600911e-07
-6.71512470949107e-06
-9.99494845273571e-06
-2.88712815334719e-05
-1.18221195387682e-05
-2.28560665120341e-05
-3.5206023876083e-05
-1.01751034656287e-05
-1.04924979760178e-05
-1.03091141357654e-05
-1.58546045099104e-05
-4.12617331303444e-05
-1.16929825454776e-05
-2.05966303143221e-05
-3.25890661462276e-05
-1.48687257041019e-05
-3.16304409018069e-05
-9.00784460040862e-06
-2.2588424391047e-05
-2.64422520349031e-05
-3.69440962084514e-05
-3.4035891004328e-05
-1.61123835793058e-05
-2.17001119570394e-05
-2.46130724394404e-05
-1.2831221628092e-05
-2.99492525340169e-05
-2.03261839933972e-05
-2.43807478573656e-05
-1.44314251863364e-05
-3.72807366272493e-05
-2.65784927467173e-05
-7.69940312946322e-06
-2.71345260517511e-05
-2.49196651020229e-05
-3.78496469125512e-05
-1.91033649878064e-05
-1.55093369520873e-05
-2.10497519379656e-05
-1.44693989914551e-05
-5.33348327145801e-06
2.34635016923976e-06
-6.80081755701933e-06
-2.19699553986814e-05
-1.09066872464086e-05
-1.99602670501094e-05
-1.27439512039781e-05
-1.77866941503557e-05
-2.47486048745387e-05
-1.52139411367584e-05
-2.71333451689825e-06
-1.7190288480497e-05
-1.35914696329421e-05
-2.16486438646904e-05
-2.945868436897e-05
-1.4161383345418e-05
-1.79273705064477e-05
-1.17355648794869e-05
-2.94038370335602e-05
-2.65393303530479e-05
-1.24469121487502e-05
-4.28565165959197e-06
-2.40061510586368e-05
-6.83780346895917e-06
-2.03524415971856e-05
-7.11685018399677e-06
-2.27109082286811e-05
-2.15656965937982e-05
-1.56658110911249e-05
-2.77051487037427e-05
-2.06786330174655e-05
-2.03554407107345e-05
-3.1045262490872e-05
-1.1200893721907e-05
-1.29515102311601e-05
-2.52267919028575e-05
-3.7945808178774e-05
-1.10294731796657e-05
-2.71187374505399e-05
-3.74240758355247e-05
-2.87029092268021e-05
-1.47220716119609e-05
-2.87183549718779e-05
-2.37202454091195e-05
-1.52133363728938e-05
-8.50249159582394e-06
-1.5453573664907e-05
-1.85152247426848e-05
-3.23811148267822e-05
-1.86116725839067e-05
-8.26559645255782e-06
-2.2332234771547e-05
-3.45096436015311e-05
-1.18900995879731e-05
-2.25088889878955e-05
-1.30823555385343e-05
-1.93305732658876e-05
-2.04271470307863e-05
-2.40151216038149e-05
-1.90401539710463e-05
6.09344894538813e-06
-1.18969740971525e-05
-2.79179809473548e-05
-5.30414624657867e-06
-1.24346217468897e-05
-3.31313104793558e-05
-1.48509099048696e-05
-6.30516785940505e-06
-9.42151150880692e-06
-2.10226838941234e-05
-7.12855600390964e-06
-2.70783184599679e-05
-2.77556848060103e-06
-1.29244669585503e-05
-2.1568759347522e-05
-2.19391653120502e-05
-5.18400864098429e-06
-9.0282405390365e-06
-8.33415905963162e-06
-1.92554961795363e-05
-3.77057563623826e-05
-9.0243391104504e-06
-2.63518042335835e-05
-3.10718304766542e-06
-1.32951952736034e-05
-1.31470841160504e-05
-9.07609765701868e-06
-1.31019286083012e-05
-1.12118283983825e-05
-1.98028665030238e-05
-5.43934099081653e-06
-2.60659784105756e-05
-2.49662606685788e-05
-1.45400765110609e-05
-3.28818231916197e-05
-2.97806424034288e-05
-4.03258817510593e-06
-1.48766109268578e-05
-2.67325803045056e-05
-4.48886342481963e-05
-2.55097946038437e-05
-1.17282940150818e-05
-2.26396775031636e-05
-1.4434122839972e-05
-3.81231550266276e-06
-1.99500283817576e-05
-2.48653144838337e-05
2.82002064821867e-06
-6.72359417212213e-06
-2.75090603287911e-05
-2.46261859612589e-05
-2.4455198252575e-05
-2.63811712730585e-05
-2.53245813063729e-05
-1.11873823043973e-05
-1.81738615402636e-05
-3.34799261872948e-05
-3.01492171952507e-05
-1.89863592041241e-05
-1.51330627576622e-05
-3.47265438996547e-05
-3.2882475914927e-05
-7.4531698332449e-06
-1.29599271839324e-05
-2.67558590418651e-05
-1.01722050884023e-05
-1.69851625685062e-05
-2.79027972723249e-05
-2.34144782923807e-05
5.9833573145854e-07
-1.03910920307751e-05
-4.72990300914973e-06
-2.73842625479801e-05
-7.75839684253624e-06
-2.59549375643432e-05
-1.81292872895086e-05
-3.02310086853476e-05
-1.96522422856479e-05
-1.84951338296345e-05
-7.92218935018342e-06
-5.64776766461081e-06
-5.71919377535621e-06
-3.72301648246912e-05
-1.45296511239321e-05
-1.96629209941629e-05
-1.06558876723258e-05
-1.93143974403685e-05
-2.93563811491113e-05
-2.27501959723604e-05
-1.80037220741724e-05
-2.07915523751239e-05
-5.22439241037663e-06
-1.14960897507419e-05
-2.14701062168277e-05
-2.43789418092578e-05
-1.30642351707652e-05
-1.95762180339416e-05
-2.24003059260321e-05
-1.56318149757425e-05
-3.42146039672181e-05
5.64093568364899e-06
-4.58103102469621e-07
-1.85562914989352e-05
-1.77763957516391e-05
-3.7353560741063e-05
-1.69349933393954e-05
-1.66305364872822e-05
-1.52704940238529e-05
-1.87286039667985e-05
-1.52140853113919e-05
-1.90957498966304e-05
-1.11840052759101e-05
-2.48465200164294e-05
-3.07518421446068e-05
-3.81248993690336e-05
-2.10023916766831e-07
-6.36096094960142e-06
-1.70048903249222e-05
-2.63292061519788e-05
-6.96913461801948e-06
-3.71379060562797e-05
-1.87820581619573e-05
-5.61506653589952e-06
-3.01896531292312e-05
-1.55800474265855e-06
-2.70923188476098e-05
-1.05868693085313e-05
-1.16334618182814e-05
-6.6849274918727e-06
-2.06428173578719e-05
-2.85878870944547e-05
-1.94076736993225e-05
2.8886232745711e-06
-2.18987649001072e-05
-1.71646528305551e-06
-1.89336038988679e-05
-1.76042201677796e-05
-1.34302322245606e-05
-7.96764861697358e-06
-3.55330720872618e-06
-2.14964745571262e-05
-3.13973794620562e-05
-2.09794235776724e-05
-2.40037361423793e-05
-1.90728630419685e-05
-1.48017220876683e-05
-2.93716635768955e-05
-1.84971409688584e-05
-1.53983709144198e-05
-1.67303752962623e-05
-1.90897541109242e-05
-2.56588314032475e-05
-6.93995725970214e-06
-3.05598650818973e-05
-2.86946554834531e-05
1.45489243416522e-05
-2.36942402099195e-05
-1.7705571025127e-05
-8.49509831874116e-06
-2.15881923540347e-05
-1.03534053065778e-05
5.53448920836197e-06
-1.50620140091027e-05
-1.75441799804914e-05
-1.31171564946844e-05
-1.02916950842226e-05
-1.1536706292059e-05
-1.61117950082885e-05
-8.39019621520889e-06
-3.072595236208e-06
-1.10186494068615e-05
-7.82187733522493e-06
-1.21899417445127e-05
-2.17899592600809e-05
-1.10242677802768e-05
-7.13905089041204e-06
-1.0420447949971e-05
-9.46388993195867e-07
-1.68523391380593e-05
-2.09733500010088e-05
-3.1777098128389e-05
-2.5134441503363e-05
-2.35652731506541e-05
-3.63009309284024e-05
-1.76001337105691e-05
-2.66515465053409e-05
-1.76753192815818e-06
-2.41449781478995e-05
-1.55962782330676e-05
-1.26802209205207e-05
-1.99647236708987e-05
-1.68100190713766e-05
-2.54163675530808e-05
-2.78893326259357e-05
-8.0687159603901e-06
-2.70492455484073e-05
-7.74990711851748e-06
-1.66239819886693e-05
-2.83910230299038e-05
-3.95528184789694e-06
-1.71005201583267e-05
-1.75534804356597e-05
-1.94695443145269e-05
-1.90472272383252e-05
-2.31726995353313e-05
1.93527417129881e-05
-2.47933823372473e-05
-7.41608945532706e-06
1.60586984276704e-05
-1.09674819656284e-05
-1.63154462405842e-05
-1.61295911630771e-05
-2.46428866085077e-05
-1.05809813060429e-05
-1.26903387747007e-05
-3.1723530723993e-06
4.75399888725048e-06
-7.44486046729001e-06
-4.65326159548174e-07
-1.08942435733649e-05
-1.53152159092914e-05
-1.24770523083913e-05
-2.65800064156505e-05
-8.76343021029432e-06
1.07589999158728e-05
-1.48024471960838e-05
-1.80865946739395e-05
-1.58016228154473e-05
-1.4682569622945e-05
-2.4635853441917e-05
-2.82008024155074e-05
-1.27494292538978e-05
-1.81659863204476e-05
-5.23778573867233e-06
-1.63254677004486e-05
-3.33667879043586e-05
-1.53877289609516e-05
-5.38012526920336e-06
-3.66445010649897e-05
-1.29776156317059e-05
-1.88095927453491e-05
-1.43220597003575e-05
-1.92657236179095e-05
-2.12880086114541e-05
-2.50252416071329e-06
-1.83965420252988e-05
-1.6684095467215e-05
-1.13790252801308e-05
2.52322934874646e-06
-1.12332026294077e-05
-4.90085457016074e-07
-1.60723346753046e-05
-1.51196305780926e-05
-1.42102841045421e-05
-1.46423127827418e-05
-2.29898951691766e-05
-2.93741641534745e-05
-1.40774557808117e-05
-1.652841326554e-05
-8.3711626525954e-06
-1.81307547251748e-05
-1.8401868521902e-05
-1.0789355550161e-05
-1.33586085643088e-05
-9.68499252451058e-06
-9.07323703751925e-06
-1.46950149164222e-05
-2.0289213432547e-05
-1.517127277042e-05
-2.51108421865038e-05
-1.40029537414834e-05
-1.78977342819759e-05
-1.88395950397692e-05
-1.42723043077277e-05
-2.92982553714719e-05
-1.91933638660255e-05
-1.97899245010061e-05
-1.4735851649171e-05
-2.05104130047852e-05
-1.16751454086723e-05
-1.02086603966283e-05
-4.82051514114995e-06
-3.17788961904254e-05
5.31017475945913e-07
-1.23723685223961e-05
-2.09812657283289e-05
7.59695721020744e-06
-1.60028587500693e-05
-2.77001868956711e-05
-1.22867898725442e-05
-4.32713009249244e-06
3.76607135239767e-06
-2.10306896194582e-05
-9.98759819534554e-07
-1.63203317061666e-05
-1.1551214914967e-05
-1.25258076432578e-05
-1.35680568811179e-05
-4.02252699295766e-05
-1.81518067064466e-05
-7.16250299045766e-06
-1.49790041166702e-05
-2.00492849166427e-05
1.28315610057271e-06
-3.53165131172832e-05
2.35464693608931e-06
-2.02690263783229e-05
-7.22394681440729e-06
-3.54647250299022e-06
-5.99891837371278e-06
1.15606826592503e-06
-1.70269435978516e-05
-8.59637532699739e-06
-1.98938101451772e-06
-2.58818933078563e-05
-1.63969870477806e-05
-1.03402687856711e-05
-9.33046628459141e-06
-1.97533315996437e-05
-1.51879942503167e-05
-1.51779221780314e-05
-1.36383017533157e-05
-1.18900539708683e-06
-3.52844451663713e-05
-2.52693127479309e-06
-4.59271620045492e-06
-2.34572161952754e-05
-3.3515769902497e-05
3.27786306085986e-06
-8.55854291208378e-06
-1.3171468743803e-05
-2.04679365340816e-05
-2.27888223464548e-05
-1.99808480941367e-05
6.76385464760289e-06
-6.29079183055267e-06
-2.43350443665004e-05
-3.25528956734219e-06
-1.43316184013362e-05
1.24920205899825e-05
-5.50492460310952e-06
-1.18101233059724e-05
-8.21824963371806e-06
-2.85034478548531e-05
-2.01856242224897e-06
-1.28501569920706e-05
-2.35554782044884e-05
-2.24937612991877e-05
-1.0586241873906e-05
-1.61843187845605e-05
-1.725018505426e-05
-1.58839477035163e-05
-2.42124525169843e-05
-2.330497443305e-05
-9.74383476462175e-06
-1.65172487579614e-05
-2.84303440348565e-05
2.03886583425172e-06
-1.63454807085444e-05
-2.43148823799018e-05
-2.29313841440388e-05
-3.28634002070665e-05
-1.60021215745886e-05
-2.01954544596571e-05
-1.51349026413036e-05
-1.4398648651046e-05
-1.91107212825946e-05
-1.57221526285826e-05
-9.58078698673324e-06
-6.70897473786773e-06
-1.36703599155957e-05
-2.34403543928962e-05
-1.96033214596564e-05
-2.36150351979602e-05
-2.70066788262609e-05
-1.55977502323155e-05
-2.52698213545737e-05
-6.36350568757105e-06
-2.33214251214415e-05
-2.58854042279458e-05
-2.30788498035619e-05
-2.04186939688791e-05
-3.5483091928051e-05
-1.41402001773195e-05
-1.10919886436835e-05
-2.34439123127765e-05
-1.59727226403432e-05
-4.36860428030014e-07
-2.87892934776062e-05
-1.74500909775514e-05
-3.54658779111076e-05
-9.90797864464395e-06
-9.54648923915247e-06
-2.0996639106743e-05
-1.72359429243169e-05
-2.14877922652104e-05
-1.82323390457678e-05
-1.96475474342751e-05
-8.78165791333888e-06
-1.49210020175148e-05
-2.51485478516575e-05
-2.02534029605408e-05
-1.79645961227097e-05
-1.60051523832623e-05
2.45049461635771e-07
-7.73720690119031e-06
-2.60084611778e-05
-2.4601783965352e-05
-1.77389882315575e-05
-1.77863976271171e-05
-2.37393207937764e-05
-3.11445201175704e-05
-2.13290356447533e-05
-2.71431268733358e-05
-3.48435863811942e-05
-7.30303495596136e-06
-9.12050280481956e-06
-8.36549850140672e-07
-1.14576820548311e-05
-2.11085902793813e-05
-1.33295397048748e-05
-1.09531655757033e-05
-3.86532306626367e-05
-1.91059545329563e-05
-1.21817722184699e-05
-1.74782105387228e-05
-1.78744751329989e-05
-2.69827571601498e-05
-2.51192162971468e-05
-1.01696165428639e-05
-8.72210647969472e-06
4.86829011675017e-06
-2.48975437622326e-05
-2.59658964132695e-05
-2.31908398288053e-05
-3.50150402882305e-05
-1.60105990380842e-05
-2.76853069055036e-05
-1.45688181110595e-05
-1.39025198868946e-05
-4.82051702332832e-06
-1.76594588617848e-05
-1.50577644123991e-05
-2.63710426259265e-05
-8.499022599193e-06
-7.45977555311473e-07
-1.87467319262154e-05
-8.88517172673122e-06
-9.42191357096022e-06
-2.38082694020309e-05
-3.60828549039312e-06
-1.23738343185249e-05
-1.64011969664547e-05
-8.99666391482319e-06
-1.15802517740348e-05
-2.36272185270544e-05
-3.95009949124006e-05
-1.67989701991658e-05
1.09387457969869e-06
-1.51188992017345e-06
-3.55668221201611e-05
-1.07759686823901e-05
-1.63721654668703e-05
-2.25441779861585e-05
-2.35390697289157e-05
-2.54090176720812e-05
-5.58976627451169e-06
-1.35863627677933e-05
-9.64872899676972e-06
-2.6030635921408e-06
-4.50125947293032e-06
-5.49759589591304e-06
-8.09224788906104e-06
-2.10490469937224e-05
-1.504878857131e-05
-1.2566054405245e-05
-3.1689399230219e-05
-2.22509541870109e-05
-1.31301048224464e-05
-3.10845452859147e-05
-7.67232648570689e-07
-6.19407330153517e-06
-9.99830841314275e-06
-1.86483709815895e-05
-1.96508159697963e-05
-1.308330549111e-05
-1.85614564833297e-05
-2.46626598929647e-05
-1.33753154026492e-06
-4.3935076774567e-06
-1.41036254743368e-05
-4.37244958963218e-06
-2.5238884454407e-05
-5.94718091939233e-06
-2.841003431316e-05
-9.86754024468673e-06
-1.68061190136765e-05
-2.31637041197595e-05
-2.067699930314e-05
-7.22893005352436e-06
-1.01253929651871e-05
-5.62432520699071e-06
-2.73397382409244e-05
-2.33700362229512e-05
-1.69039402677154e-05
-7.9225495928234e-06
-1.24295442278267e-05
-2.22521460595718e-05
-4.42004029277707e-05
-3.42529810970093e-05
-5.08148155983487e-06
-2.96065730815938e-05
-1.89572497794668e-05
-2.58249545016249e-06
-6.18994267790121e-06
-1.02593616584785e-06
-1.55638635670499e-05
-6.08620327275612e-06
-1.34737959827979e-05
-9.04093230045626e-06
-1.21426386545045e-05
-3.00969089366005e-05
-1.55275423029424e-05
-9.10423447794631e-06
-4.63322161559225e-06
-1.34438605995956e-05
-9.70363496797566e-06
-2.75795672279116e-05
-9.55127457216746e-06
-1.27354534921745e-05
-3.35820445881295e-06
-6.24054089638926e-06
-1.81689034999667e-05
-1.37774290709966e-05
-1.51776738682683e-05
-4.7581852029588e-06
-1.47956735694686e-05
-1.44725660618928e-05
5.12597535452232e-06
-1.77629652356607e-05
-1.87744554358569e-05
-2.31256481390914e-05
-2.3753528795447e-05
-1.87349125947425e-05
-1.69108288798982e-05
-3.36385564572049e-05
-3.49790751759437e-07
-3.61870475188294e-07
-2.48298446564188e-05
-2.75898546449301e-05
-2.15771914431769e-05
-1.68618371253721e-05
-2.32786125527063e-05
-1.57924521576161e-05
-1.5184479573796e-05
-2.28017883231957e-05
-3.19425916351667e-05
-2.13974677262295e-05
-2.27374043547843e-05
-1.20589003811572e-05
-2.31226992822625e-05
-1.62891279562743e-05
-9.03460815944248e-06
-2.33857405932557e-05
-1.88832941062763e-05
-1.86389574463168e-05
-1.11565860452649e-05
-1.47103251157035e-05
-2.15052180316207e-05
-2.67543179114337e-05
-3.30994285572281e-05
-5.90608745147233e-06
-1.16798433514214e-05
-1.88729708593535e-05
-6.84307884445891e-06
-1.39282119551184e-05
-2.34568012644238e-05
-4.57657954289094e-06
-3.26591000681041e-06
-1.48316829465103e-06
-1.34783618640692e-05
-1.99520190394657e-05
3.76221150949712e-06
-5.89433349726376e-06
-8.08230387114529e-06
-1.15239447578489e-05
-2.28617326052638e-05
-8.1540271988797e-06
-7.82023458358458e-06
-3.89624497923295e-05
-1.55344776887931e-05
-1.99189145852937e-05
-1.08473401671613e-05
-1.46599811378188e-05
1.28193661808549e-07
9.44374407612795e-06
-2.5268825099082e-05
-6.0629750160523e-06
-9.1183958843395e-06
-8.56652196042899e-06
-2.38914945486932e-05
-1.83970654571287e-05
-3.62546549154157e-05
-1.60695320703599e-05
-1.50849597940367e-05
-2.52102569964058e-05
-5.8948435043161e-06
-1.79645834250477e-05
-2.92403923418329e-06
-1.04739058854243e-05
-1.94864051972916e-05
-3.40778147591947e-05
-2.29530908875527e-05
-1.15427661249232e-05
-5.39575463666848e-06
-3.72439612824083e-05
-1.8602617625845e-05
-1.59861689429201e-05
-3.86024256598441e-06
-1.47515933054459e-05
-1.48066188827053e-05
-2.28503423857696e-05
-1.92498420824362e-05
-2.47321649232881e-05
-5.0976796973963e-06
-1.88045370553961e-05
-1.46120672808895e-05
-1.95936830285569e-05
-1.42099241877657e-05
-3.41969442593949e-05
1.53961052618333e-06
-4.13868234039154e-06
-1.12354882315266e-05
-1.21774776885335e-05
-1.07635020363992e-05
-4.48223464790161e-06
-4.05232898678068e-05
-1.61776655677455e-05
-6.58399514264939e-06
-2.88320332093875e-06
-1.53068689208889e-05
-9.90582209669692e-06
-1.24452038505561e-05
-2.43875107134984e-05
-1.52067850233627e-05
-1.70193604018727e-05
-1.6733230100732e-05
-2.40427388706613e-05
-2.03265836319772e-05
-1.52437182842674e-05
-2.07339430531095e-06
2.47467138084824e-06
-3.56221393935024e-05
-1.24252116721832e-05
-2.7502953441733e-05
-2.66162448055181e-05
-1.47379558563201e-07
-1.52516620766077e-05
-3.16346432199735e-06
-2.36586899011883e-05
-7.57339133570487e-06
-2.49514770141345e-05
-1.86626162584247e-05
-7.90008504805762e-06
-2.68097717508713e-05
-1.49921235461931e-05
-1.76824338718238e-05
-1.42267670981599e-06
-1.31560725252343e-05
-9.76438389206062e-06
-1.53291960372604e-05
-1.03198194236815e-05
-1.25681942197515e-05
-2.50546868580407e-05
3.21234061751336e-06
-2.67538202331973e-05
-4.84226923616575e-06
-2.31386873012444e-05
-2.02865375707849e-05
-1.8025143678443e-05
-1.2442914265325e-05
-1.92975465921651e-05
4.74361333631435e-06
2.78848418450449e-07
-1.20825195002069e-05
-2.30996724421151e-05
-5.80845091422261e-06
-2.27976066665966e-05
-1.34683615516739e-05
-5.9514019136369e-06
-2.03138578413541e-05
-9.60896039162421e-06
-1.43842544404151e-05
-1.35636885916924e-05
-1.45286220028464e-05
-1.56395498565245e-05
2.79615599954251e-06
-2.26493938888651e-05
-3.4890012151845e-05
7.27690584753635e-06
-1.07832391746807e-06
-2.64401933028069e-05
-8.38517317152663e-06
-1.9555307716089e-05
-1.58863226587899e-05
-9.7593087335682e-06
-2.98855001324543e-05
-1.28419155055639e-05
-2.26444298430717e-05
-4.85275812882842e-05
-9.94667779636133e-06
-1.50622584949921e-05
-1.79924300243636e-05
-1.93047754424079e-05
-2.39375647293569e-05
-1.94660557759119e-05
-2.77572994690338e-05
-2.83707466888381e-05
-2.74271547096217e-05
-2.04149325366927e-05
-1.87338437614926e-05
-1.64444878756977e-05
-1.63840556222814e-05
-6.48593091919487e-06
-2.14501881638209e-05
-2.37620105183445e-05
-2.29415387636636e-05
-2.0464192369149e-05
-8.81433417790538e-06
-2.11502529310665e-05
-7.70950012462268e-06
-4.72430241979173e-06
-1.6448735929768e-05
-2.09702909531229e-05
-8.93319322925214e-06
-1.70025030708996e-06
-1.30256180973759e-06
-2.05338873578644e-05
-6.68215249440309e-06
-1.60437403702572e-05
-2.43163692311225e-05
-4.66512531187412e-06
-3.55052330582472e-05
-8.94908638458222e-06
-6.98378530741161e-06
-1.51963001147676e-05
-6.38073248790088e-06
-1.56181847682486e-05
-1.87120534903328e-05
-2.23111709025697e-05
-1.4352063601923e-05
-1.76910053796279e-05
5.37815280113123e-06
-5.03657790575362e-06
-7.07425197791839e-06
-3.23701905876454e-05
-2.54547452826209e-05
-1.58992393242555e-05
-2.07505368008723e-05
-9.74017443838446e-06
-1.65305793733015e-05
-1.91140966459895e-05
-2.94084195541646e-07
-2.22265326747469e-05
-9.14592361992334e-06
-2.13823139632072e-05
-1.54873034318804e-05
-1.31192448958283e-05
-1.83417103746507e-05
-8.69970254213861e-08
-2.01146557317565e-05
-2.86438765713603e-05
-1.81373287206338e-05
-1.24545135051026e-05
-2.51766537573721e-05
-1.96069054919127e-05
-2.00039019852047e-05
-3.48357777877628e-05
-9.61629977245394e-06
-2.1376155766222e-05
-1.20730544131282e-05
-3.90733281247054e-06
-1.7016164725578e-05
-9.75036300534813e-06
-1.40718088936098e-06
-9.44089339666807e-06
-4.65688522187365e-06
-5.12585413535403e-07
-4.95782306893624e-06
-2.00574272011473e-05
-1.87898823027629e-05
-2.32994915541971e-05
-4.01297881078147e-06
-1.03103717610145e-05
-1.09420688475633e-05
-2.96292933090776e-05
-1.88800089866987e-05
-2.26045948830014e-05
-2.00490497368144e-05
-8.50068481810415e-06
-1.12121086665051e-06
-1.71385403322227e-05
-2.03761980043047e-05
-1.35172724300279e-05
-4.39227000297555e-05
-5.83653982715003e-06
-8.82755215397012e-06
-2.38670307483671e-05
-2.2115757075801e-05
-2.93045106155705e-05
-1.89430862209788e-05
-3.39902769352682e-06
-4.26175206422661e-06
-6.16438743079789e-06
-8.3868845003588e-06
-2.39630497236221e-05
-7.78876319069129e-06
-2.08785463622005e-06
-2.60453963299206e-05
-1.54530485637541e-05
-1.79959318097339e-05
-1.46930933429097e-05
-3.03664652409393e-05
-1.38249977773828e-05
-1.33630223407671e-06
-1.36037786342601e-05
-3.11570926599591e-05
-2.55290958197536e-05
-2.06360166164888e-06
-1.80800862939945e-05
-2.5811149976795e-05
-9.08190703141602e-06
-1.7365078502664e-05
-8.28795231008479e-06
-2.74806652450213e-05
-1.92347294713893e-05
-8.1817076492944e-06
-9.76264862447276e-06
-1.94438425911493e-05
-1.57805480005259e-05
-1.40091847155584e-05
-2.93189531215863e-05
-1.41125775409465e-05
-9.57454719145459e-06
-5.50957931305847e-06
-2.3301544631532e-05
-2.09928861107134e-05
-2.73283914780855e-05
-1.9734635009053e-05
-2.43418179702316e-05
-3.07824182011033e-05
-1.47942447352571e-05
-1.4205133251419e-05
-1.59741381248748e-05
-1.84216752455763e-05
-9.29341935311934e-06
-3.2704472068114e-05
-2.45725115551321e-05
-1.86157807327292e-05
-1.18132518043094e-05
-8.98480829438228e-06
-5.32033145370763e-06
3.27950538118718e-06
-1.57502419294057e-05
-6.78051107773544e-07
-2.06650269542405e-05
-3.44235272043202e-05
-2.44373092822879e-06
-1.41196140796005e-05
-2.03400254178627e-05
-5.53887279531661e-06
-1.59584616968543e-05
-1.51747523553537e-05
-1.98404865670496e-06
-9.64801080846275e-06
-2.96149517430593e-05
-1.2821233900634e-05
6.84899841756316e-06
-2.9758173166933e-06
-6.7155441344429e-06
-3.94650007856153e-05
-9.78635681183247e-06
-2.17040103914756e-05
-2.88692187329784e-05
-1.65814862028584e-05
-1.92642114001914e-05
-4.04942986461637e-06
-8.7080142088384e-06
-1.40347760123686e-05
-2.44985325059104e-05
-3.68838316823255e-05
-7.55752083452344e-06
-4.58231545322513e-06
1.51357057409794e-05
-1.92580180069541e-05
-2.78276024629959e-05
-2.03864157456386e-05
1.37829518716719e-05
-3.54746496300378e-05
-4.61125561342773e-05
-2.39601860882402e-05
-6.15394244995146e-06
-1.69892396093166e-05
-2.83282434453477e-05
-8.26761581413062e-06
-2.73836059569906e-06
-7.14838282014164e-06
-2.49015380863317e-05
-1.79982120296657e-05
-2.44994385124974e-05
-1.6886555407678e-05
3.97302758274896e-06
-7.5243185497151e-06
-1.70016369750228e-05
-1.34573318112784e-05
-1.11971935060246e-05
-4.38089920463413e-06
-3.08770315808736e-05
-3.30340093641424e-05
-8.48627547200008e-06
5.00121187884916e-06
-2.42694121265898e-05
-2.20485989822172e-05
-2.24152336803852e-05
-6.02318860071666e-07
-5.51555691404846e-06
-2.07383498013734e-05
-3.21706553431256e-05
-2.90838042093284e-05
-2.96956402215569e-05
-1.45377612267078e-05
-3.37827925906833e-05
-7.37414589855987e-06
6.20588192889105e-06
-2.91508803950052e-05
-1.50497219572589e-05
-1.35736629775123e-05
-2.78043475596504e-05
-1.07771286005744e-05
-6.07105094365521e-06
-3.16426592874693e-05
-3.4834973739472e-05
-1.78090598251253e-05
8.07579583084945e-06
-2.27027039969062e-05
-1.30710445949947e-05
-2.47939712714463e-05
-3.21430523716349e-05
-2.96254034757598e-05
-1.29139828348205e-05
-5.29449977608961e-06
-1.25487727578876e-05
-1.64923949352592e-05
-1.40262393816796e-05
-7.81664365537592e-06
-2.4054141296584e-05
-2.68582330397848e-05
-3.19853246447777e-05
1.1559229679231e-06
-8.02557085992979e-07
-2.70085981907498e-05
-9.39798803499003e-06
-3.29337635704635e-05
-3.04603674200054e-05
-2.51255912105637e-05
-5.41534295082318e-06
-1.20593466524468e-05
-9.3015756460699e-06
-6.01440491354398e-06
-1.10977146434314e-05
-2.03675412203368e-05
-2.28284781602364e-05
-1.15361564377699e-05
3.56980169795514e-07
-3.91065872993449e-06
-2.30083773703545e-05
-1.98268850549839e-05
-6.98336506448401e-06
-4.00122514622768e-06
-1.34090213206664e-05
-9.98776682125234e-06
-1.53057178587975e-05
-3.01657318713627e-05
-8.94190958644769e-06
-1.66730958530884e-05
-1.30557454286581e-05
-1.42917924991039e-05
-2.11095039281099e-05
-1.76130918948665e-05
-1.20941751933806e-05
-1.77372153640459e-05
-1.12857306129619e-05
-1.24194860078613e-06
-3.19903770734163e-06
-1.2682222250934e-07
-2.08357429280544e-05
-9.7989178973707e-07
1.84254120450855e-06
-2.22715224389501e-05
-2.33290099156472e-05
-3.2897010579997e-05
-1.30152187016988e-05
-1.1784743048238e-05
-1.70172291777303e-05
-1.53132473112374e-05
-2.94209071524604e-05
-1.29882789987392e-05
-2.50035144753687e-06
-2.0703856882818e-05
4.43852734251546e-06
-1.84176295933286e-06
-9.21391800066728e-06
2.53860862715013e-06
-1.06106846064288e-05
-2.91401046965665e-05
-4.29901141296154e-05
-1.21786447015659e-05
-1.60422733617676e-05
-2.53292276013484e-05
-3.66211791332222e-05
-1.8875209392004e-05
-9.72428123770066e-06
-1.78142816230209e-05
-3.20075275916208e-05
-2.34472430398717e-05
-4.08291106938276e-06
-4.41021501205066e-06
-2.70199535620022e-05
-2.3392325809843e-05
-4.05148732517939e-06
-3.33660616705079e-05
-2.1418396550436e-05
-1.69814094959576e-05
-1.48124918997951e-05
-4.54509590467498e-06
-9.2006742959751e-06
-1.79663044633252e-05
-1.95157993763017e-05
-7.56687302141135e-06
-2.66167374444261e-06
1.11149273317697e-06
-2.09730920011992e-05
-1.45005611815765e-05
-5.37382379012501e-06
-1.84170928019612e-05
-1.46290885020722e-05
-2.00758504207618e-05
-2.37369594871733e-05
5.30890021327051e-06
-1.12274893463191e-05
-1.87736794323828e-05
-4.95693412539646e-06
-1.27977479649314e-05
-4.35902088703087e-06
-1.16596387688934e-05
-1.24469517050382e-05
-1.26150737268865e-05
-2.33152881308729e-05
-2.56155844846737e-05
-1.81575398016865e-05
-1.8044214661454e-06
-1.33150702721829e-05
-1.18034031586451e-05
-2.4039194600901e-05
-2.67687108400277e-05
-3.96611769989588e-05
-8.10875719630295e-06
-1.24244472924414e-05
-1.61637044723721e-05
-2.68560808144323e-05
-2.2285742595853e-05
-2.75116597018307e-05
-1.17700286959768e-05
-1.09085948637689e-05
-1.2406623435704e-05
-1.70111172642198e-05
-8.64951433731345e-06
1.51853840422832e-06
-2.61953700657118e-05
-1.99775327013353e-05
-2.25649822312467e-05
-1.65921257398274e-05
-2.74201475908615e-05
-1.10103001098895e-05
-8.38810122226388e-06
-1.58616478176105e-05
-1.6764063294084e-05
-2.94482820215169e-05
-2.02418368233378e-05
-2.24572864793492e-05
-2.49953775390636e-05
-2.01101655146445e-05
-2.72172116175836e-05
-2.72970186919115e-05
-9.97737525424642e-06
-2.42036658671991e-05
-1.74411379112844e-05
-1.10086115391533e-05
5.2546486612486e-06
-2.87154513471398e-05
-2.03880938633393e-05
-1.64915684468366e-05
-1.128007622912e-05
-1.17327407115999e-05
-2.6493560966015e-05
-3.21176756232692e-05
-2.06337396758775e-05
-2.53888929920297e-05
-3.87643355215634e-05
-1.36089888747375e-05
-2.96679414696868e-05
-2.00914423589587e-05
-2.05157630545956e-05
-3.70738899872548e-06
-2.18172161246149e-05
-1.15643424755092e-05
-3.38060246658677e-05
-1.47169754163264e-05
-3.20425982811471e-06
-8.22163134371796e-06
-2.40765447132704e-05
-7.53135967807298e-06
-2.81563195461838e-05
-3.79757739245344e-05
-3.07448729800129e-05
-3.97603511610335e-06
-1.81702091946373e-05
-3.33346085957129e-05
-2.09439042730974e-05
-6.97486901729772e-06
-2.6747548690044e-05
-2.38362162487838e-05
-1.20056888534348e-05
-1.40987692264511e-05
-2.1930871728887e-05
-2.8695473962359e-05
-2.29698621342423e-06
-1.70734207939885e-05
-1.6371237580249e-05
-1.27200558491098e-05
-3.19080617426568e-05
-1.79649284162162e-05
-7.44667777819872e-06
-9.56372843701523e-06
-2.62342122117579e-05
-1.19533919059621e-05
-9.5804385807854e-06
-2.62497403325298e-05
-8.91436224125635e-06
-2.11692899799653e-05
-6.25440678395583e-06
-1.01763825180605e-05
-1.78882411620818e-05
-1.7132069361538e-05
-1.88186264472033e-05
-6.14066284668969e-06
-7.21446804666541e-06
-3.14068120345683e-05
-1.37361664851692e-05
-2.23804454981863e-05
-2.03087988083851e-05
-1.72597375708423e-05
-2.63788671798752e-05
-1.11004196044219e-05
-3.41832454233017e-05
-3.03672434715559e-05
-2.94218538200473e-05
-6.67319015716345e-06
-1.42015035767658e-05
-1.65590445269234e-05
-2.40000612905487e-05
-3.07541437604683e-06
-2.54776307805621e-05
-2.65201608030754e-05
-1.18983400509207e-05
-5.45126675171687e-06
-1.86403127460039e-05
-4.66988054290661e-06
-3.13778912958304e-05
-2.94923511422893e-05
-4.91685626875352e-06
-1.69919364629137e-05
-1.63483137094623e-05
-1.01696254832079e-05
-8.74870277983581e-06
-3.49064649825242e-05
-1.81519895622628e-05
-1.44883171693446e-05
4.85960339522625e-06
-2.44549303271993e-05
-9.47762760792443e-06
-1.8161304528243e-05
-2.35329270594682e-05
-1.17065306544928e-05
