# Supplementary material for: Research on computational propagation and identification of mine microseismic signals based on deep learning
Source: PLoS One. 2025 Oct 22;20(10):e0334641. doi: 10.1371/journal.pone.0334641 (PMC12543183; doi:10.1371/journal.pone.0334641)
Supplement: S11 Data — (ZIP) [file pone.0334641.s011.zip › 000101100002638.xlsx_0.txt_24.txt.txt]

-2.20352624219451e-05
-2.16744629564114e-05
-1.41522856706688e-05
-2.42937918477334e-05
-2.5826867133345e-05
-2.65365822844648e-05
-1.87027230959066e-05
-1.00060017691177e-05
-2.68445455551151e-05
-1.84183061627053e-05
-2.38010797401121e-05
-3.154628359831e-05
-1.92139345260782e-05
-2.24963620209932e-05
-2.16410200705087e-05
-8.36599380512502e-06
-1.01473186094505e-05
-1.56796989817137e-05
-8.49302642725893e-06
-2.69121558787391e-05
-1.33844479323816e-05
-6.29189553048794e-06
-1.86985744790229e-05
-1.96807492648741e-05
-2.34630832973426e-05
-1.13487890144347e-05
-3.66533742558323e-06
-1.06949722313764e-05
-2.84016952584715e-05
-1.20524688560846e-05
-2.31651616310309e-05
-6.23566846329065e-07
1.83370650121588e-06
2.56758482879172e-06
-1.17067318037891e-05
-3.18783796562693e-06
-3.03495186842304e-05
-7.72562489926403e-06
-1.7688349206235e-05
-1.03155126278307e-05
-1.33976060925185e-05
8.52454285547418e-06
-1.02275040327458e-05
-1.21790675269319e-05
-3.92705652552845e-06
-1.16753915310298e-05
-2.05346374147149e-05
-8.23181955511961e-06
-1.83557796917115e-05
-1.49461278377524e-05
-8.22734112689012e-06
-1.40447884948e-05
-5.05596054009129e-06
-3.03502974609217e-05
-3.14483116776893e-05
-4.34570271282173e-06
-2.01807628771064e-05
-8.79332302011179e-07
-1.75756146701535e-06
-2.5235768362771e-06
-1.70041871299068e-06
-1.29977321983666e-05
-1.4073852548562e-05
-1.52661175156301e-05
-8.57631435695066e-06
-3.16584450971598e-05
-2.40130433490737e-05
-1.46992556160807e-05
-1.06730628386467e-05
-9.22147584215862e-06
-1.67331136198113e-05
-1.6326735762791e-05
-1.06142695614122e-05
-2.14516286132428e-05
-1.51706906087458e-05
-2.58223657714526e-05
-2.93195895776057e-05
-2.45216367274326e-05
-1.19233087799215e-05
-1.25220358119946e-05
-2.0814075867949e-05
-2.55879737562989e-05
-4.14447565279061e-05
-2.63217674976891e-06
-1.72939568798596e-05
-2.27331002380409e-05
-1.20072870447055e-05
-1.96825326510825e-05
-4.62712160814577e-06
-2.33270235492173e-05
-1.87428555415216e-05
-9.58930626786327e-06
-6.01466604955991e-06
-7.13134309462954e-06
-2.34848003684644e-05
-5.04598919237575e-06
-8.1149757554578e-07
-1.37095858449645e-05
-1.64943435172289e-05
-3.13522594835016e-05
-4.98950683611739e-05
-2.59919277920182e-05
-1.7842880323304e-05
-1.34087024739119e-05
-1.44166755391385e-05
-8.27053795705761e-06
1.47356926989312e-05
-1.29782515731625e-05
-2.19872314929277e-05
-2.04207360225497e-05
-1.84510898679278e-05
-1.74147571577778e-05
-1.57639796047141e-05
-8.28388338484338e-06
-7.89281476683461e-06
-1.2391136228914e-05
5.07786926547643e-06
-1.52438036180097e-05
-2.41211092788513e-05
-2.625045658959e-05
-1.74048764726462e-05
-2.87208091403793e-05
-9.32317913936053e-06
-1.81071435405545e-05
-3.65009826230147e-05
-2.71884106614844e-05
-1.42751218046815e-05
-1.01599696080168e-05
-1.73903389007771e-05
-1.64720178447502e-05
-1.08306676740193e-05
-6.35321251541932e-06
-1.06715380191381e-05
-2.10319116287106e-05
-3.04679217370525e-05
-1.42819922141753e-05
-1.7725432100964e-05
-2.27368620888847e-06
-1.70218253136731e-05
-5.46374777399865e-06
-2.27999764506021e-05
-8.12773061401311e-06
-2.13731340309795e-05
-5.70967261568741e-06
-1.98030012364712e-05
-9.19337879983933e-06
8.72632031204383e-06
-1.84681835781274e-05
-1.50466922462129e-05
-2.60007598041945e-05
5.14566591771248e-07
-8.57601794235119e-06
-2.11259468567709e-05
-6.40866895728402e-06
-2.94744777545756e-05
-3.56741465143113e-05
-2.00771840581289e-05
-7.54815075635667e-06
-1.77956338423711e-05
-1.95507140801836e-05
-8.88942799483746e-07
-1.07512609884017e-05
-7.71980043389982e-06
-1.23872884467692e-05
-9.44064942992339e-07
-1.18937591056128e-05
-3.26967539098343e-06
-2.7785148428094e-05
-3.02754320907877e-05
-1.56721904501185e-05
-2.11574361517811e-05
-2.49015685047376e-05
-1.76809202648609e-05
-2.48896843442747e-05
-1.15742212644751e-05
-1.25981031574266e-05
-3.97992360751364e-05
-2.53691024589827e-05
-8.30022897465068e-06
-1.81390384515973e-05
-1.33443953175124e-05
1.64399292021657e-05
-2.785502389032e-05
-1.18424419460164e-05
-9.81651516467555e-06
-6.44067175986511e-06
-8.8715624131e-06
-3.67241937379333e-05
-1.83352081028359e-05
-2.09800320723283e-05
-1.18698534237367e-05
-1.36628844429524e-05
-2.4943966616775e-05
-7.62444230796352e-06
-6.10928729886036e-06
-1.41230161081061e-05
-4.8048402797869e-06
-1.01521215994754e-05
4.12037873638237e-07
-3.1946871555212e-05
-2.35321413769403e-05
-3.17058059429544e-05
-2.11946719783212e-05
-2.36253273736143e-05
-3.51638979432301e-05
-2.57964931993511e-05
-2.2342265666085e-05
-1.31196776470875e-05
-8.79747299338292e-06
-1.37475772131356e-05
-1.6115548728923e-05
-2.34217864861388e-05
-1.20480535685083e-05
-1.24835566603088e-05
-3.38414758702883e-05
-7.40962642046239e-07
-1.91873858005991e-05
-1.62928332672948e-05
-1.50451202155003e-05
-1.15632253797996e-05
-1.3546724641727e-05
-1.58117192507088e-05
-1.26310882878699e-05
-1.52357606002124e-05
-2.35275538733789e-05
-1.02170738642322e-05
-1.80112733433098e-05
-2.97087573806157e-05
-1.04534677760539e-05
-6.76879323191517e-06
-1.36653918698452e-06
-1.67305974085304e-05
-1.30704021865548e-05
-1.62735077636925e-05
-1.21882448862679e-05
-1.95346706914018e-05
-1.67521191004679e-05
-1.51772645015505e-05
1.98417528688298e-06
-1.55185773404653e-05
-1.09157057020393e-05
-1.57299230989585e-05
-1.26542081514255e-06
-6.93814542552268e-06
-2.38210400862928e-05
-1.64382691567499e-05
-1.36575384701064e-05
-2.02786037277372e-05
-8.23988281121694e-06
-1.29241667957992e-05
-1.402397651267e-05
-1.429309668495e-05
-2.54859152798808e-05
-2.55002467371363e-05
1.04889550343039e-06
-2.05525516862559e-05
-8.93388449183479e-06
-1.56708356953432e-05
-2.17314132338497e-05
-2.15984914978561e-05
-3.07294242512572e-05
-2.33522911732465e-05
-1.27119897460434e-05
-1.9641040650441e-05
-6.42385993715284e-06
-1.73614838189121e-05
-2.6127871947797e-05
-2.55714197750162e-05
-9.6969558396559e-06
-5.87634655296259e-07
-6.66814764765976e-06
-1.32176843724072e-06
-1.5614328438378e-05
-2.34944803580176e-05
-1.88341542824813e-05
-7.99053918034461e-06
-8.77528689343605e-06
-1.47605393506722e-05
-3.54665022600085e-05
-2.69874117309416e-06
-1.75173004343117e-05
-2.28973037035393e-05
-4.21525486030185e-06
7.20788688622003e-07
-1.70793530894809e-05
-3.02754574913184e-05
-1.19746197383229e-05
-8.90692762341016e-06
-2.10156691788429e-05
-1.43833271426837e-06
-1.21298403355003e-05
-1.17777430623722e-05
-3.33616762198474e-05
-1.96111685004296e-05
-2.00896516213717e-05
-1.52013932735163e-05
-2.87954436480476e-06
-1.46583525622157e-05
-3.40458759544802e-05
-2.06941805122446e-05
-3.64704633568737e-05
-6.0191484613478e-06
-2.08638089498877e-05
-1.06563940225725e-05
1.57435810206552e-06
-1.29213415885515e-05
-2.50692052086103e-05
-2.9359118826664e-05
-1.87604169906855e-05
-1.0825655648194e-05
-2.57584952374695e-05
-9.41514375345381e-06
-6.61805853828993e-06
-1.77681986514643e-05
-2.62529510236826e-05
-2.25261048608729e-05
-1.63250303357101e-05
-1.48301623977634e-06
-1.62528208092184e-05
-7.4543707558952e-06
-1.35553462930883e-05
-1.89706232534253e-05
-2.34943859906934e-05
-1.88912350405487e-05
-3.50515639770654e-05
-4.68713816791886e-06
-1.65471025181673e-05
-3.33784641193297e-05
-2.69609768228329e-05
-1.63472386867538e-05
-1.08054055344574e-05
-1.53539241854258e-06
-2.21117124142128e-05
-2.69079233637247e-05
-3.70697276837123e-05
-1.74184637501255e-05
-2.20869112827468e-05
6.72215382196114e-07
-4.00115147486846e-06
-1.94908743806187e-05
-1.15799332068668e-05
-3.39968993543088e-06
-5.18356927016923e-06
-6.93610058982777e-06
-2.06138999445393e-05
-1.62695912911124e-05
-1.45875494619242e-05
-7.92396852382294e-06
-1.89241446005524e-05
-1.62982542050659e-05
-1.91039211201313e-05
-3.8782872685939e-05
-1.90872855154719e-05
-2.78085406798258e-05
-8.95000400185304e-06
-6.91791218682469e-06
-1.34918704110214e-05
-8.76347995181269e-06
-1.56134855227276e-05
5.50947551550213e-06
-2.518573808951e-05
1.10546953545064e-06
-2.99072231578724e-06
-5.01202892178374e-06
-1.49504757806547e-05
1.89664384058066e-07
-1.87886856738651e-05
-2.88789916103546e-05
-1.50777110772524e-05
-1.27339606652796e-05
-4.13541484982422e-05
-3.21861769587472e-05
-1.67318212129778e-05
-1.12774745239648e-05
-1.87015023037198e-05
-2.18451938930662e-05
1.41352089375725e-06
-1.54604410874354e-05
-1.66295655680436e-05
-2.24274949919677e-05
-8.59235248276563e-06
-1.51239656138605e-05
-9.50936414393657e-06
-2.51276078137995e-05
-1.95465542643292e-05
-1.51826129188981e-05
3.51234191143416e-06
-8.86552233644181e-06
-2.70365433698849e-05
-1.44925959243987e-05
-2.46083514616982e-05
-1.77573940051947e-05
-3.16870799886172e-05
-2.353931014723e-05
-2.30790540173149e-05
-1.11947221614548e-05
-2.28326415055836e-06
-4.2189078429391e-06
-1.71492704768852e-05
-2.19420053962104e-05
-1.13459746982626e-05
-8.9811437656661e-06
4.27625508764498e-06
-2.36695925858505e-05
-7.04004360720843e-06
-1.25614960661382e-05
-1.95003135381727e-05
-2.84652175361164e-05
-1.54857225453668e-05
-3.28316913781096e-05
-1.56794801393161e-05
-1.57484744678511e-05
-2.5446833330572e-05
-9.23739450785509e-07
-1.08693917527925e-05
-2.90198669068925e-05
-1.59505067530457e-05
-2.55389312200266e-05
-1.96855828414975e-05
-1.59370877492358e-05
-6.43588122539759e-06
-1.1622520774629e-05
-2.11346550224011e-05
-1.45874933968393e-05
-1.95691435738046e-05
-1.28335361278344e-05
-3.53474437740388e-05
-1.00316736286198e-05
-2.38789982325155e-05
-1.38342785403478e-05
-5.6822685017474e-06
-9.51326785737964e-06
-1.95049163591234e-05
-1.65858137881614e-05
-3.05276863905025e-05
-1.42380769666956e-05
-1.84277262342219e-05
-3.89143406689412e-06
-5.83297159662188e-06
-1.56400310023488e-05
-1.86820454998617e-05
-9.89303069223568e-06
-1.16808203913037e-05
-3.56129322695763e-05
-4.19555298676159e-06
-1.046018067055e-05
-1.75300720941212e-05
-1.75596377746002e-05
-3.99313507174507e-06
-1.1751198273969e-05
-1.24595667995385e-05
-9.5548424274758e-06
-1.89500006120793e-05
-8.46445803782191e-06
-2.38439951139807e-05
-2.74686424040532e-05
-2.11609387170456e-05
-2.854585749423e-05
-2.37304428182388e-05
-2.15762633988972e-05
-1.86355935398988e-05
-1.91487418594391e-05
-6.09674954777328e-06
-2.96818748209576e-05
-2.54271509500089e-05
-7.59153271539888e-06
-1.45058380778966e-05
-1.69001829643712e-05
-1.93766706347295e-05
-2.30677886199557e-05
-1.1038141516775e-05
-1.00114944003739e-05
-1.4380283958116e-05
-1.88340446356008e-05
-7.15463771447585e-06
-1.42685010300515e-05
-1.02728331679538e-05
-1.12981338405111e-05
3.05154360852462e-07
-2.65475447389522e-05
-1.60039140194252e-05
-1.04824267295446e-05
-2.4003491499808e-05
-6.73093769709881e-06
-1.14121847912382e-05
1.16537553416527e-05
-8.35221113181704e-06
-1.72179358554675e-05
-1.14421544833162e-05
-2.41532826901751e-05
-3.30878720580551e-05
-1.75324794367547e-05
-4.14771646417492e-07
-1.42982207530264e-05
-1.39546292541706e-05
-2.32007138474659e-05
-1.94225507702061e-05
-1.15919660379638e-05
-9.46412153745409e-06
-1.20144136881792e-05
-2.92062461334789e-05
-2.11287673655454e-05
-1.90112935844375e-05
-1.45263964457529e-05
-1.73755446786164e-05
-2.4874610449476e-05
5.63308137277714e-07
-1.24778179656997e-05
-2.87682388906748e-05
-2.69969558747611e-05
-2.95033941143923e-05
-2.44170267212873e-05
-1.77484145124086e-05
-1.45325942886033e-05
-1.31690001307811e-05
-2.56994439790982e-05
-1.85762132640294e-05
-7.73654464015848e-06
-1.23067723874355e-05
-1.77558282733194e-05
-2.55922437153654e-05
-3.16437010856266e-05
-2.31012697559712e-05
-2.6052839372016e-05
-2.86937566033821e-05
-2.19143337735225e-05
-2.45308791822557e-05
-1.17797125251727e-06
-3.3597472795952e-05
-2.75194355120942e-05
-4.40895907016997e-06
-1.52072092003647e-05
-1.46813646382913e-05
6.43238912578958e-06
-1.02541352193018e-05
-2.51540136213799e-05
1.55090258262355e-06
-1.93189630041148e-05
-2.94982488337437e-05
-2.63545223233065e-05
-1.92281627540549e-05
-9.97538310025781e-06
-1.88620092282013e-05
-1.8527021696815e-05
-1.66168475072632e-05
-8.8593262967542e-06
2.67901189419595e-06
-1.51541913176859e-05
-3.50129090631221e-05
-1.644491145565e-05
-3.00506242885558e-05
-1.74138706172454e-05
-1.97978064813203e-05
-1.09101594148603e-05
-1.54225852789927e-05
-2.00184535263123e-05
-1.02850641695932e-05
-2.347586481529e-05
-8.58224027044922e-07
-2.81582970911711e-05
-1.65530999454436e-05
-1.60104413181733e-05
-2.92329914939737e-05
-3.52579841033058e-05
-1.52736229892828e-05
-1.30160496169935e-05
-1.85899362814356e-05
-2.04261348580398e-05
-3.0636791235742e-05
-7.19879832345193e-06
-2.9986792828048e-05
-4.24530127711391e-06
-5.35905777684335e-06
-2.97714083377277e-05
1.09352927139504e-05
6.28692640388702e-07
-1.90607767683997e-05
-2.11106172933053e-05
-9.38539376356938e-06
-1.48698161476203e-05
-8.81399733772708e-06
-1.45395375197139e-05
-2.24922933067019e-05
-5.40666108257655e-06
-6.28432788240223e-06
-1.33868039962752e-05
-2.48394483634742e-05
-4.29871363593971e-06
-2.04524196532917e-05
-2.49232934879595e-05
-2.18275992494394e-05
-2.64543731729039e-05
-1.60481691605564e-05
-1.66749072020422e-05
-1.82802751188964e-05
3.20029178881247e-06
-2.01557882455411e-05
-9.9822965099619e-06
-1.47742431731407e-05
-1.74333291950054e-05
-1.93172555887107e-05
-1.04654138160662e-05
-1.06930066661519e-05
-1.22519804325356e-05
-1.73166105287685e-05
-9.12810731801361e-06
-1.6780268433745e-05
-1.0831550627475e-05
-3.83421584181126e-05
-1.64226239107418e-05
-3.55365316254195e-05
-2.11163553678648e-05
-2.0273480462098e-05
-1.56682286479907e-05
-2.59450816884772e-05
-1.59166045700198e-05
-1.33833173965811e-05
-2.74747557514316e-05
-2.43012534405716e-05
-1.81812365285729e-05
-1.39401426771454e-05
-3.12096361391151e-05
-2.26514514392876e-05
-3.33038806217466e-05
-1.53914959405243e-05
-2.68365483005058e-05
-2.28425158402819e-05
-1.09879203188708e-05
-9.07817515674198e-06
-1.73188009352596e-05
-1.38575936045057e-05
-4.46225117887597e-06
-2.69916360700228e-05
-7.04657771493132e-06
-5.19324102939967e-06
-9.18345821789766e-06
-1.67146462569631e-05
-1.38455086580923e-05
-2.72839107488751e-05
-2.2961092366965e-05
-7.76261278678353e-06
-2.63099057463039e-05
-1.87989038665458e-05
-2.05074674193809e-05
-7.99566455527385e-06
-5.02034195111384e-06
-1.67049859486131e-05
-1.75848111056907e-05
-3.67303790616415e-06
-1.09716558415753e-05
-1.88246774783034e-05
-8.72084991270998e-06
-5.93133450695947e-06
-3.82744556133256e-05
-2.07259929005911e-05
-1.28186977039703e-05
-1.41434625372139e-05
-1.9948554353881e-05
-1.75778703441002e-05
-4.14259903301691e-05
-3.54996361476944e-05
-1.23134601917935e-05
-5.55258661742692e-06
-2.10848018024493e-05
-3.54684601443904e-05
-5.18190712289376e-06
-2.00614144904267e-05
-1.24487335361704e-05
-1.82805766695488e-05
-1.05554483401933e-05
-6.06055130308741e-06
-2.30939341758271e-05
-1.8258153905434e-05
-1.80376462401028e-05
-3.64742398326134e-05
-2.2779406232706e-06
-1.04339041867238e-05
-4.72896613523111e-06
-2.74167401264254e-05
-1.4400452723816e-05
-5.77563916557997e-06
-2.91349485029655e-05
-1.30485266938447e-05
-2.47812910997688e-05
-2.12596706260178e-05
-1.49910008604612e-05
-3.59138717723245e-05
-5.86344335631071e-08
-9.22513704458325e-06
-1.46046765951969e-05
-2.06225061340307e-05
-3.24097447839858e-05
-2.91933082363864e-05
-2.7322970023003e-05
-1.39140682923064e-05
-2.54887115859982e-06
-7.84580426241665e-06
-3.48429467703943e-05
-1.31073177404609e-05
-4.04681404786362e-05
-2.85214777145756e-05
-2.37974493806557e-05
-2.78829084095575e-05
1.00649351459125e-05
-2.21334042151173e-05
-1.25189106297644e-05
-9.00053786238165e-06
-3.61419363228861e-05
-2.31975128551717e-05
-1.41481621504637e-05
6.8786579804497e-06
4.53071328672067e-06
-2.72504295806278e-05
-6.77435916500641e-06
-2.65632014066394e-05
-3.09153970405956e-05
-2.40129984102592e-05
-4.62956722671677e-06
-2.2175551553756e-05
-3.01792597607534e-05
-7.07834584778986e-06
-1.13890368011729e-05
-2.02636266496282e-05
-3.84309601672615e-05
-5.71427523171007e-06
-2.90255161265062e-05
-2.88986884216148e-05
-1.95914926536979e-05
-6.9734584167215e-06
-1.54429015768295e-05
-2.95420557606468e-05
-2.29847084443355e-05
-2.16840995647096e-05
-2.13544536284097e-05
-2.28978929484991e-05
-1.10207124106279e-05
-3.83743132456052e-06
-1.58689451301605e-05
-1.10133060722389e-05
-1.85510832351961e-05
-1.36721003379198e-06
-6.3694624669964e-06
-2.12659454427736e-05
-1.52302421221737e-05
-9.95732117064059e-06
-9.86784709894143e-06
-5.81872594878535e-06
-3.22477905016094e-06
-1.30859325207606e-05
-6.42657554768131e-06
-1.87952155319505e-05
-1.5735715801772e-05
4.77741212979871e-06
-3.58563342003392e-05
-1.11623100966067e-05
-1.45418426822166e-05
-5.05242202004316e-06
-4.7745602879445e-06
-4.99986384531125e-06
-2.05831952452593e-05
-5.24262529746637e-06
-8.07354815592325e-06
-1.52077219664038e-05
-1.68313619215177e-05
-9.01109639363891e-07
-2.85074439014139e-06
-6.59516930203288e-06
-1.01666713334966e-05
-1.18924057563818e-05
-1.57647292659084e-05
-7.17469026843704e-06
-1.80963172866464e-05
7.06875431689332e-06
4.55036372332945e-06
-2.28977918474127e-05
-2.71853959478928e-05
-1.65588638718884e-05
-3.38778030230474e-05
-1.70450354810394e-05
-2.10555115964489e-05
-2.87074519596221e-05
-1.06255552894098e-05
-1.1349365104989e-05
-2.87609540270236e-05
-2.27513192744083e-05
-1.54973358242708e-05
-3.32620600405246e-05
-4.88446240640806e-06
-2.00257724732275e-05
-1.65915093140488e-05
-1.03438320904564e-05
-3.28233197745099e-05
-5.66482130855823e-06
-2.93467071278777e-05
-1.12544704046846e-05
-7.77039278638701e-06
-1.63763281665745e-05
-3.81279560875753e-06
-1.60375865790836e-05
-2.14944779014591e-05
-8.74344106038567e-06
-2.85281576297175e-05
-1.6695651217241e-05
-3.51133124070116e-06
-2.06461957045262e-05
-2.55709911052811e-05
-2.74343020579061e-05
-2.91553755666355e-05
-3.86914700232549e-06
-2.48786162064007e-05
-3.76973340009247e-05
-1.20752247983108e-05
-2.35164901086938e-05
-1.0579150596722e-05
1.57231952215869e-05
-2.15167359399121e-05
-1.00957927886315e-05
-1.98904380445582e-05
-2.44051749738844e-06
-2.03364246610022e-05
-2.49141808674542e-05
-1.45602057271539e-05
-1.8325763970242e-06
-1.4759679293901e-05
-1.55222244814642e-05
-2.46356958123064e-05
8.80873448522919e-07
-2.01651103704057e-05
-1.91977468438683e-05
-8.12747633684907e-06
-1.11617032542046e-05
-1.43852397918307e-05
-1.82609737410497e-05
-2.04283349189214e-05
-1.34584425706202e-05
-8.49349535884887e-06
-3.46462878507404e-05
-9.5140532506315e-06
-2.19225015081928e-05
-3.01805764114322e-05
-1.08929037546909e-05
-1.52196071493605e-05
-9.79137111512348e-06
-2.21175592922217e-05
-2.44859427317669e-05
-3.05902054498698e-05
-3.99685947255856e-06
7.53322459992944e-06
-2.72852128215955e-05
-1.49002687903023e-05
-1.67611426892004e-05
-1.90567638411643e-05
-1.40072118694813e-05
-2.58261331935362e-05
-2.17478913141384e-05
-5.5282303419295e-06
-1.81986427618624e-05
-5.09662390241691e-06
-2.13875716610617e-05
-5.2472733348413e-06
-1.85226458256504e-05
-7.93369082425979e-06
4.87617154732494e-06
-1.09576418059868e-05
-2.02281634351079e-05
-1.65839115656199e-05
-1.05899929114535e-05
4.31006992821246e-06
-1.20092568013683e-05
-1.14089947137755e-05
-1.95625572272222e-05
-3.98541661492035e-05
-1.62236930308272e-05
-9.01846362908479e-06
-2.39546111770833e-05
-1.40579885072263e-06
-3.29883348837656e-05
8.9675408536972e-06
-2.23578840015074e-05
-1.50243009134354e-05
-7.62758683116175e-06
-9.55364559099214e-06
-8.11703919337802e-06
6.39591075459663e-06
-4.34755405622084e-06
-2.57263425302957e-05
-9.84326685600729e-07
-1.65793836908916e-05
-1.5163673288988e-05
-4.0345785251567e-06
-1.01032082766105e-05
-1.3777935055232e-05
-1.39741542089613e-05
-2.41859087427489e-05
-2.57253276874799e-05
-2.86698185491195e-05
-2.1027760218291e-05
-2.12415869069494e-05
-1.40372838858763e-05
-2.18111516301524e-06
-1.21720940553805e-05
-1.63094766111216e-05
-1.77050179106255e-05
-7.3438739742604e-06
-1.48858841686144e-05
-2.74509367209201e-05
2.59484153855235e-06
-5.63587214779122e-06
-2.41476623085441e-05
-2.92281772715628e-05
-2.11666364350614e-05
-1.43967478624604e-05
-2.45266227792926e-06
-7.02845848907424e-06
-1.49356215667729e-05
-1.14790593978067e-05
-3.54440518069944e-05
-2.16841400036192e-05
-1.8577752896977e-05
-1.80533171231603e-05
-1.81682463175462e-05
1.46550900345683e-06
-2.29002061669655e-06
-2.38720687462828e-05
-1.51739176528102e-05
-1.81583262776448e-05
-1.62370251738614e-05
-1.99278188888788e-05
-1.22771967109118e-05
-2.72563856810159e-05
-1.72821745129071e-05
-8.52327946707892e-06
2.57276235639384e-06
-4.70058694561969e-06
-2.75653298485435e-05
-5.34334353419793e-06
-2.50563872067948e-05
-2.64184377547282e-05
-7.89543965552803e-06
-2.29809628319738e-05
-9.39348855473616e-06
-2.43456588460291e-05
-5.11465662535153e-06
-5.76880776075489e-06
-1.46572134293486e-05
-4.55429230886468e-06
-2.26209814667364e-05
-2.37379729175515e-05
-1.62005206452164e-05
-1.73534340907652e-05
-1.22441917327803e-05
-4.31182943204587e-06
-2.25217160568513e-05
-3.52182797969492e-05
-2.11284635713791e-05
5.77753124159856e-06
-2.038243193575e-05
1.71223127535415e-06
-2.18968293171708e-06
-1.46753700322886e-05
-7.80919119552478e-06
-2.05649855225782e-05
-2.80505991438984e-05
-2.44740225541794e-05
-1.41998581357548e-05
-2.34778637836291e-05
-1.32857539613683e-05
-1.3893693851034e-05
-1.20979486684508e-05
-5.86454044253045e-06
-3.18547883430276e-05
-2.77780591386492e-05
-5.49191188087869e-06
1.92391825462776e-06
-2.38896125058123e-05
-2.10672229930788e-05
-2.23976192212905e-05
-1.69979953113467e-06
-2.98570916817292e-05
-1.66884081231678e-06
-1.07948564079704e-05
-2.60841186326306e-06
-2.6115944654711e-05
-2.93177199807646e-05
-7.42457905971764e-06
-3.56045006155901e-06
1.12779438603803e-06
-1.94175356275377e-05
-2.21543393281177e-05
-1.90061742989846e-05
-8.02639095024595e-06
-3.19469305038822e-05
-4.99559880168502e-06
-5.64146217423651e-06
-1.85482921309538e-05
-1.57746864817224e-05
-1.00250368823083e-05
-1.5140992216076e-05
5.9293216693301e-06
-9.96510498052779e-06
-1.8363075338838e-05
-1.31639663399268e-05
-2.03007530190184e-05
2.8561540885342e-06
-1.27536120982354e-05
-2.04477734592222e-05
-2.01054042714943e-05
-2.5842037704631e-05
-1.48793452798977e-05
-2.01310142636805e-05
-2.21214927954327e-05
-4.96231868382163e-06
-2.96338426123859e-05
-2.58424666093954e-05
-1.01384910676005e-06
4.21016050914282e-07
-3.46677137813237e-06
-1.1567423412423e-05
-9.55024862336284e-06
-2.57549380101658e-05
-2.49363855224247e-05
-1.38435904968065e-05
-1.31396013637673e-05
-1.36647459348512e-05
-2.14128709471793e-05
1.91492600494125e-06
-1.28424652694947e-05
-1.20303827462299e-05
-3.07853806794645e-05
-7.64529963237894e-06
-5.96965267949152e-06
-2.07879895054572e-05
-1.44987395029485e-05
-2.07409698739984e-05
-3.49665652700856e-06
-1.91207263237732e-05
-7.69891376066871e-06
-8.92556688979706e-06
-2.1860700065602e-05
-2.09417768141169e-05
-2.92703231227779e-06
-2.32616735905775e-05
-1.67656285319517e-05
-1.11301813548675e-05
-2.68875418855296e-05
-3.50850592672996e-05
-3.88553223409272e-05
-1.59616238754684e-05
-1.81395536634825e-05
-1.725740481398e-05
-2.08681904572259e-05
-1.20898810470288e-05
-1.40081935243557e-05
-2.42262241142655e-05
-1.86830096319992e-05
-1.43401430408177e-05
-2.08437130817723e-05
-3.02175250040864e-05
-3.17991484652499e-05
-1.83772167148173e-05
-2.16753369652775e-05
-7.77790963351061e-06
-1.95568922997965e-05
-4.52605649925825e-05
-2.46212033559486e-05
1.09012940661233e-06
-9.69938489717814e-06
-2.50032992033364e-05
-2.35036391645141e-05
-2.00588871226834e-05
-1.60186800714034e-05
-1.5318258532109e-05
-1.92279878833995e-05
-2.2725448009916e-05
-2.10177056270103e-05
-2.47192274794828e-05
-3.32561182429493e-06
-2.00473191885193e-05
3.65801375001413e-06
-1.40919687455586e-05
-1.48533377206719e-05
-8.38415357431816e-06
-1.68886835417579e-05
-2.89473217231714e-05
2.04257414610411e-06
-1.85635410569986e-05
-1.0591685614419e-05
-1.73762568615973e-06
-1.42596237819527e-06
-6.24395776801678e-06
-4.24535900421294e-06
-1.86007339315919e-05
-1.78346786320287e-05
4.87543031385314e-06
-2.03606187258807e-05
-2.66079109882567e-05
-8.34069411494363e-06
7.86185779734402e-06
-1.31502869592623e-05
-2.08465482372926e-05
-1.71624700067978e-05
-1.0944846660023e-05
-3.26196349103804e-05
-3.3381576862618e-05
-2.18403926479639e-05
-8.42010550900448e-06
-2.29581447944827e-05
-2.21319478090524e-05
-1.46082208376872e-05
-2.47527539234721e-06
-1.96921820207412e-05
-2.18758133878162e-05
-1.87089145780131e-05
-2.01794297258847e-06
-1.56777215683428e-05
-2.03574319198839e-05
-7.12344653727523e-06
-3.35698308858426e-05
-1.72475591648212e-05
-1.75943514295067e-05
-2.71430248450692e-05
-1.76220131948747e-05
1.02780559034563e-05
-1.08288089594642e-05
-2.18810585960364e-05
4.91342332806494e-07
-1.59650906259223e-05
-1.72063362622512e-05
-1.42455566051902e-05
-1.02455969381584e-05
-3.70521831332923e-06
-2.38968398904086e-05
-1.34163708415591e-05
-2.22046090106907e-05
-1.23191655980725e-05
-2.32122069944812e-05
-1.63336386843189e-05
-5.79323253009417e-06
-2.93428234937528e-05
-2.72927480222335e-05
-2.55791484002334e-05
-2.62541238500251e-05
-2.35555593565535e-05
-1.36860416488684e-05
-8.5088819604666e-06
-2.95213082953794e-05
-2.66417694361951e-05
-2.78214918591817e-05
-8.73197248759182e-06
-6.94933369670954e-07
-1.09779153571162e-05
-2.69854229879281e-05
-1.11731017130792e-05
-2.41716758456899e-05
-2.4773798039094e-05
-1.03305015345402e-05
-2.06525345469577e-05
-8.63370936098413e-06
-2.05277403108764e-05
-2.3724235948322e-05
-2.6132616216469e-06
-3.09199822107097e-05
-1.29755810920474e-05
-1.25024413865246e-05
-2.41907938336631e-05
-1.72832096704803e-05
-9.98336873008155e-06
-4.79023038429694e-06
-1.59818437175649e-05
-3.23397136260993e-06
-1.24207532788045e-05
-1.18408657932879e-05
-2.04804353119539e-05
-2.1314810032463e-05
-1.40999646356771e-05
-2.11088438823171e-05
-7.11223803061122e-06
-2.3419281848283e-05
-3.03208580713504e-05
-4.85318804183858e-06
-1.14390711676018e-05
-7.00617949598798e-06
-1.7702457158726e-05
-7.95716549432379e-06
-6.24270454820698e-06
-2.48607983328977e-05
-1.39989329715293e-05
-1.86630705345719e-06
-4.47985188828651e-05
-1.94420038823576e-05
-1.3927907846373e-05
-3.42518582943814e-06
-2.50144077407686e-05
-1.77843958709905e-05
-2.20632093997702e-05
-2.91630381546224e-05
-2.14310143605443e-05
-2.17820398223522e-05
-2.44449471291134e-05
-1.34901061058363e-05
-1.55443072199741e-05
-2.1380638915147e-05
-8.86870075283602e-06
-3.18038775357907e-05
-2.2920286775338e-05
-4.43669875787608e-06
-1.74241639462322e-05
-3.98833465571995e-07
-6.72535924975826e-06
-2.00216465515015e-05
-2.37369504095922e-05
-2.20101426279063e-05
-2.77533555464291e-06
-1.77583323201187e-05
-2.63045334248255e-05
-7.81184206534934e-06
-2.10042479935275e-05
-2.19418747214656e-05
-3.32193108655782e-05
-1.66544506981267e-05
-1.59462574401727e-06
-2.07226195106248e-05
-2.99649398043148e-05
-3.07505115209686e-05
-2.55181362081916e-05
-1.88624065971882e-05
-9.27994117908407e-06
3.3893138986476e-06
-1.04695038355881e-05
-2.47818498741982e-05
-1.12918080694771e-05
-2.74767390958748e-05
-1.11588839333662e-05
2.43215768196875e-06
-1.8551939772653e-05
-3.15261858385968e-05
-1.82813735179366e-05
-9.06008217430574e-06
-6.147578497669e-06
7.6290561572594e-07
-1.37728479346503e-05
-2.43878764129552e-05
-1.72317420837701e-05
1.69024522940209e-05
-7.44018014227902e-06
-1.25740831043851e-05
-1.43623426604046e-05
-2.642216648933e-05
-1.77412609309802e-05
-2.09475708489651e-05
-2.02362049420669e-05
-1.17209930112715e-05
-1.01792981417019e-05
-4.97258296739983e-06
-6.62041307665381e-06
-2.76094379507812e-05
-1.56318568500712e-05
-2.61078483388313e-05
-2.11695531817778e-05
-2.07068835024082e-05
-6.21113132588513e-06
-2.53816923694088e-05
8.34690626494993e-06
-1.9057901645779e-05
-2.14926231880802e-05
-2.76339467099064e-05
-6.86774436942513e-06
-1.47655307652096e-05
-3.15156213540941e-05
-3.28222575784954e-05
-1.95687589852371e-05
-2.80235745195502e-05
-1.43107215883188e-05
-2.10987457663387e-05
-5.38914654467316e-07
-2.69868453470851e-06
-2.18209913810727e-05
-3.33188818409527e-05
-1.34653505367557e-05
-1.1251941206622e-05
-9.80176821622267e-06
-2.22326861755069e-05
-1.26068015468916e-05
-2.41406094077101e-05
-7.40988608897016e-06
-1.77070589675433e-05
-2.15584323067696e-05
-1.54161058322849e-05
-3.1171997875335e-05
-3.72027242242e-05
-1.26057474725457e-05
-2.30323419951925e-05
-7.64113951125244e-06
-3.06385484982566e-05
-3.70558037302807e-05
-2.14315815009933e-05
-2.43008597104098e-05
-1.45102523693648e-05
-3.0410327071558e-05
-8.17764999553935e-06
-2.25963442129897e-06
-1.86567326805191e-05
-3.17428775091641e-05
-1.34879711900757e-05
-2.20966781983431e-05
-1.39653515761656e-05
-1.97937649693378e-05
-9.65324672555185e-06
-9.03550088184516e-06
-1.65035534399242e-05
-5.22599601289569e-06
-1.88779444180938e-05
-2.64272956346376e-06
-1.46874190586189e-05
-3.62522834271417e-06
-1.84818817450306e-05
-1.00449153384427e-05
-2.95125247101494e-06
-3.35704258946566e-05
-2.37503485758299e-05
-3.38119655661529e-05
-2.26137203077852e-05
-1.81316388511283e-05
-2.79468505486969e-05
-2.58157673331511e-05
-1.41502201446206e-05
-3.20913632848581e-05
1.23795487848555e-06
-1.33397259357198e-05
-1.56892080640781e-05
-9.77423553059088e-06
-6.67356762959277e-06
-1.75439961822801e-05
-1.66422518237466e-05
-2.31057054291302e-05
-1.86216411565267e-05
-2.76434076823044e-05
-6.16548828847636e-06
-2.03765073744367e-06
-3.27617983361195e-05
-8.71297469383379e-06
-9.05928603998469e-06
-1.24789142474819e-06
-2.40355350401178e-05
-1.08984066288637e-05
-8.89127657464408e-06
-1.35087314959355e-05
1.29449570950351e-05
-2.84521867120602e-05
-4.46170270958252e-06
-2.51326147300974e-05
-1.49865971228233e-05
-1.59229514935662e-05
-1.24297147203358e-05
-2.14660751093391e-05
-2.43992694481187e-05
-8.37523891119807e-06
-1.13624017059046e-05
2.30003925920137e-06
-7.432739959541e-06
-1.93668404651819e-05
-1.14611213731288e-05
4.39310113721161e-07
-2.14893520624229e-05
-2.40487839258544e-06
-6.00258374769599e-06
-2.87164141317886e-05
-2.5267795548529e-05
2.26258153838755e-06
-2.45903928165955e-05
-1.2668850772865e-05
-1.96532538519227e-05
-9.93938281142958e-06
-2.17529912668485e-05
-1.52379009310487e-05
-5.60513714353154e-06
-3.08089960983015e-05
-1.64891540152208e-05
9.03365229073962e-06
-8.50272627299543e-06
-9.84896037340284e-06
-2.14767343803766e-05
-2.15209380813183e-05
-2.05471986128388e-05
-2.96568219664089e-05
-1.37003571633523e-05
-1.00691508401759e-05
-9.19299736232866e-06
-1.47800834738714e-05
-2.12492538925413e-05
-1.81017987755093e-06
-1.52670096947171e-05
-2.03245695355916e-05
-3.7594154271549e-06
-1.45389492781956e-05
-1.7442288068891e-05
-1.82823639667841e-05
-2.02914504910409e-05
-1.33995252223982e-05
-2.83244423777915e-05
-1.87306110993687e-05
-7.23861786108423e-06
-2.53192786366436e-05
1.90375902051806e-06
-2.59971362894254e-05
-2.15154803662515e-05
-2.42372978813114e-06
-3.43425162688048e-05
-1.65044057477513e-05
-2.06315685407694e-05
-2.2386178227383e-05
-2.06657818311299e-05
-1.24898637100596e-05
-2.45593957116892e-05
-2.35027387948015e-05
-1.61115346792509e-05
-2.15108747667606e-05
-9.34843995351101e-06
3.44680411252373e-06
-1.81728997157704e-05
-3.20433176496062e-06
-1.489951509322e-05
-1.28920092252392e-05
-9.4398505678417e-06
-3.17532620383166e-05
-2.05796889455348e-05
-2.04440366067296e-05
-2.94384815684008e-05
-2.23232326707135e-05
-1.4212261923062e-05
-1.45779307647685e-05
-3.47134015494547e-06
-2.64017002657406e-05
-2.43198952504264e-05
-2.90245297263124e-05
-2.50855700699485e-05
-2.76888630175133e-05
-1.14228256370117e-05
-8.0528483452961e-06
-1.37779657341724e-05
-2.32362554433756e-05
-2.1889747186194e-05
-1.18778296960171e-05
-3.23871572348991e-05
-2.01698042932617e-05
-1.80763495507586e-05
-9.80044954364939e-06
-1.05613601693428e-05
-3.47275762172446e-05
-2.51856503417296e-05
-9.6581161932132e-06
-4.6776267525124e-06
-3.90835119063287e-05
-1.66786639670616e-05
-1.17669158369371e-05
-3.44871492586703e-05
-6.61582691636814e-06
-1.47732789757114e-05
-1.8112779643461e-05
-1.41002794820371e-05
-1.75931725315829e-05
-1.11960387747674e-05
-1.63727749113706e-05
-2.53903671706062e-05
-1.61106608141833e-05
-1.05198449799589e-06
-1.81417309796635e-05
-3.91610579486492e-06
-1.01775411326386e-06
-1.5975849793973e-05
-3.31140038875415e-05
-2.18359524594403e-05
-1.54680096528784e-05
-2.21010345168664e-05
-2.78608091813846e-05
-1.49812613882896e-05
-1.71902378622225e-06
-1.13545764844597e-05
-1.44932844585955e-05
-1.42662982068453e-05
-2.12058581722531e-05
-1.0455637549375e-05
-9.1575220754994e-06
-1.9484896755952e-05
-9.90944925746826e-07
-1.42238201004927e-05
-2.05007424119325e-05
-1.46494091970432e-05
-2.82719632164431e-05
-2.17927755549931e-05
-4.4456109004944e-06
-3.937225893241e-05
-2.03926717850929e-06
-2.15941549730516e-05
-3.10919189664919e-05
5.48207266189201e-06
-3.88145353342162e-06
-7.76018664187844e-06
-2.5747013531297e-05
-1.14498528406808e-05
-6.45807845783603e-06
1.32435174596449e-06
-2.04882453162251e-05
-1.68121919158084e-05
-1.71427145450905e-05
-3.03486234075285e-06
-7.00945816969117e-06
-3.14531111035806e-05
-2.61908674347523e-05
-7.0003885577691e-07
-2.00236409488422e-05
-2.71300380444964e-05
-2.2596551797901e-05
-3.81452886063962e-05
-1.79296517760967e-05
-7.96497377893553e-06
2.83306448433607e-06
-1.59579029037804e-05
-1.29484788971605e-05
-9.95044148226157e-06
-1.26633031084463e-05
-1.49031794331303e-05
2.25096491599495e-06
-6.16990664302814e-06
-3.66405028020832e-05
-2.39186486197928e-05
-2.42189501459228e-05
-2.10194370881218e-05
-2.84368613869838e-05
-1.91485504673692e-05
-2.28615805048143e-05
-1.8661819510464e-05
-2.2020230798305e-06
-1.24476243756835e-05
-1.97841323041514e-05
-2.53015631920038e-05
-1.80498571753124e-05
-2.15147999045444e-05
-1.83962072114569e-05
-1.19899727136174e-05
-2.23182804391489e-05
-1.53288678152833e-05
-5.42961566153818e-06
-2.30177724090333e-05
-2.27848722689601e-05
-1.89773263414015e-05
-2.79382301792067e-05
-1.82020322908818e-05
-1.05891562420702e-05
-1.46684463792137e-05
-7.33571535025814e-06
-1.9110518298107e-05
-1.5500130574999e-05
-2.35825337896701e-05
-1.67166497643334e-05
-5.13408207840543e-06
-9.95487732341547e-06
-1.34294388858855e-05
-1.34536958395744e-05
-1.82739668159666e-05
1.24515379387125e-06
-2.83974072996643e-05
1.00271338138284e-05
-3.69152714656152e-05
-1.93876666801773e-05
-6.52612512752708e-06
9.26104027174862e-06
-1.60046181579868e-05
-1.87462382900675e-05
-1.51379880869695e-05
-1.32488180334674e-05
-2.26399681696648e-05
-1.58908459378548e-05
-2.69204351538917e-05
-1.46614941083151e-05
-2.85274186414524e-05
-1.76639292125378e-05
-2.68382115885755e-05
-1.55217863128501e-05
-1.34496467279395e-05
-2.02303769660774e-05
4.13932131382742e-07
-2.33456696676309e-05
-2.06667652553612e-05
-1.22816881615483e-05
-2.75804267842242e-05
-1.6433969719483e-05
-1.14651320408831e-06
-2.49198081400971e-05
-2.62820742895658e-05
-3.12709658105476e-05
-2.35790311993019e-05
-1.7910639827676e-05
-2.18983447809517e-05
-3.05811561795621e-05
-2.79575552235102e-06
-3.08196594025868e-05
-4.96271444067512e-06
-1.22655758250911e-05
-2.16793204779964e-05
-2.56670360333256e-06
-2.1602002748837e-05
-1.83466375891038e-05
-1.90834443877433e-05
-4.96366344817255e-06
-1.50669746307607e-05
-1.101800180051e-05
-1.388616720285e-05
-1.41277829338023e-05
7.5542239121556e-06
-3.15055022691294e-05
-2.51114479925694e-05
-8.90928360000296e-06
-2.00962922604886e-05
-1.73000236567701e-05
-2.04892696222746e-05
-2.59776890344569e-05
-1.73973699852205e-05
-1.71593682848859e-05
7.37995759120575e-07
-1.27721567724398e-05
4.51175793380245e-06
-1.4118313554036e-05
-2.42601257562201e-06
-1.97039824411648e-05
-1.32248334278224e-05
-2.53524928505198e-05
-1.99557691822651e-05
-3.39177801398283e-05
-3.15519136882152e-06
-1.67232777131573e-05
-7.5426131245664e-06
-2.34727356075623e-05
-1.52556792820195e-05
-1.83196059429561e-05
-1.42623457523174e-05
-2.18915916981802e-05
-2.37850518560583e-05
-1.23630428968117e-06
-3.22724476981845e-05
-2.53053176322352e-05
-6.03132861639439e-06
-7.50913829453412e-06
-3.48876474934052e-05
-1.27918914051394e-05
-1.89773467770788e-05
-1.25027773415989e-05
-4.66254329711416e-06
-2.30753370897739e-06
-3.3315906223455e-05
-2.6343125776372e-05
-2.11926293159645e-06
-2.36309154588953e-05
-2.31100127620348e-05
1.70778043915953e-06
-3.30627458657743e-05
2.43298858964061e-06
-2.54249172557115e-05
-1.57829805036831e-05
-7.03602425527544e-06
-2.9832087185347e-05
-1.92996699227471e-05
-1.87628923076376e-05
-1.48992702000291e-05
-1.88180707502602e-05
-3.90594412008021e-06
-5.14327557829809e-06
-1.86478516146481e-05
-6.82101905320464e-06
-1.56068075593019e-05
5.05189929814458e-06
-2.71690696869826e-05
-1.62100184735784e-05
-1.9417363641725e-05
-2.56520333251733e-05
-2.41911568889817e-05
-4.57819275300096e-06
-3.41807602370883e-05
-3.6884046023898e-05
4.99042672858168e-06
-1.90252488073398e-05
-1.84078371364839e-05
-1.59135685059617e-05
-1.45862250759709e-05
-4.18343647658281e-06
-3.55761761023609e-06
-1.66321432309518e-06
-2.2748446522659e-05
-3.31091325339959e-05
-2.28928920056289e-05
-9.01752333179346e-06
-1.26149750889636e-05
-1.32076393303252e-05
-2.19987311720299e-05
6.64586803611686e-07
-1.05594870901776e-05
-1.68010374946064e-05
-2.4386005712725e-05
-1.42466267737265e-05
-1.80070813984508e-05
-1.56031369295585e-05
-7.94154424129364e-06
-1.31615820994472e-05
-3.33614281208785e-05
-1.69770409941192e-05
-4.26961459119322e-05
-2.02524897755939e-05
-1.48766229825611e-05
-2.74432213978822e-05
-2.83041714737877e-06
-2.97844739767913e-05
-2.56175285610586e-05
-3.62920771234824e-05
-3.32086257928771e-05
-8.56071006228037e-06
-6.16996281155158e-06
-2.4126837694005e-05
8.3921741075802e-08
1.1182374125579e-06
-4.61890347474672e-06
-2.58973778049597e-06
-1.91710831511959e-05
7.30336301743402e-06
-3.09089953504413e-06
-9.73076979614196e-06
-1.63943198300056e-05
-1.00625728436181e-05
-2.46603603340484e-05
-1.68715070097979e-05
-2.11134338101287e-05
-2.7130380740659e-05
-3.15286861238351e-05
-1.18247121649613e-05
-9.8011281155254e-06
-2.48109887438677e-05
-5.6237481510892e-06
-1.74913832181436e-05
-9.75046558269511e-06
-2.24098290641537e-05
-2.17008823186942e-05
-1.5883026573508e-05
-1.00306670824653e-05
-1.37049424646999e-05
-3.38006931259702e-05
6.96125421549633e-07
-3.46851755559078e-05
-2.05284494267137e-05
-8.84914928981238e-06
-1.44508249200612e-05
-1.4929845697637e-05
3.17005810598668e-06
-1.63183302374193e-05
-5.63007245699957e-06
-1.78153312855236e-05
-5.32935204020358e-06
-1.61616764434794e-05
-1.9175009695707e-05
-1.74911140149139e-05
9.27723648662224e-06
-1.98259231307203e-05
-4.21612088187241e-05
2.59151697301299e-06
-1.10051722423927e-05
-2.79965971101419e-05
-1.49405092408718e-05
-4.96449775138327e-06
-2.44332019434645e-05
-1.13417541696042e-05
-1.84589586258964e-05
-1.22978614985883e-05
-7.87139520578444e-06
-2.55238196100064e-05
-2.67255897388798e-05
-8.95583544117075e-06
-1.39009773597474e-05
-6.29049775349434e-06
-1.00811612791131e-05
-4.98423029225839e-06
-1.94915834666008e-05
-1.22146609153075e-05
-3.006092264141e-05
-7.05553530038801e-06
-2.18662379879531e-05
-2.53113052264952e-05
-1.3905204791025e-05
-2.60347720949352e-05
-2.39919446481521e-05
-1.0737169787499e-05
-1.60942721254468e-05
-2.74817920667132e-05
-1.63501372887521e-05
-1.33666853186007e-05
-2.17097864784233e-05
-2.43268779408837e-05
-9.60975838080275e-06
-8.97618416047978e-06
-7.07167124683408e-07
-1.94810900510051e-05
-7.65543136322819e-06
-2.04876556699242e-05
-2.89248235061778e-05
-3.15006080486559e-06
-1.9415533445938e-05
-1.63168269868395e-05
-1.48320774869211e-05
-2.55500466995955e-05
-2.36694602398908e-07
-3.80370899481208e-05
-1.61758340112777e-05
-1.08624482759972e-05
-3.26453625087333e-05
-1.61201675600431e-05
-3.37611258979914e-06
-1.58584773983324e-05
-3.0692687545611e-05
-7.57236519003313e-06
-2.63388852443912e-05
-3.00044907328085e-05
-1.67139225242286e-05
-2.11720851560772e-05
2.08271481782283e-06
4.84070706901929e-06
-1.54153777814257e-05
-2.65803147228701e-05
-2.02966609612902e-05
-9.74352025998749e-06
-2.83243159616987e-06
-2.1597998413018e-05
-2.40620585092933e-05
-1.41809305527467e-05
-2.57987772867726e-05
4.72015502868828e-07
-1.26097923124432e-05
-4.1212837193519e-06
-6.3118616591915e-06
-2.98429082622144e-05
-1.90705174925899e-05
-2.22436727639349e-05
-1.53260640414909e-05
-1.6534369274862e-05
-4.79521288500651e-06
2.84490154993238e-06
-2.62930939261689e-05
-2.18497835625546e-05
-2.07067757459907e-05
-2.74948907814466e-05
-1.81599944602822e-06
-2.07362063549846e-05
-1.27044293374355e-05
-1.52136339739503e-05
-8.73365179101328e-06
-1.62787249479552e-05
-9.69946568624479e-06
-8.16029849841042e-06
-3.82170091570223e-05
-3.47482574097979e-06
-1.84665500709667e-05
-2.00276097595212e-05
-8.00036508112718e-06
-1.29433464256648e-05
-4.01009672403594e-06
-2.52662070204043e-05
-2.47184505339361e-06
-1.26163795768605e-05
-2.23686186016876e-05
-2.06410258750267e-05
-1.87674199961648e-05
-2.64368016878052e-05
-6.80558733885171e-06
-3.80410419759416e-05
-9.96124976466339e-06
-3.28673785997702e-06
-8.92710041513049e-06
-3.95853477637458e-06
-1.34827587273646e-05
-4.0593855040516e-06
-3.77913026507571e-05
-2.26626850127841e-05
-2.351539546148e-05
-3.02675161077549e-05
-2.17126106601213e-05
-2.03622867378955e-05
7.69945235632303e-06
-3.03968793473726e-05
-1.71278054566602e-05
-2.98557842928379e-06
-1.83043458151395e-05
-1.37123309638992e-05
-1.79757619460363e-05
-3.33840934900083e-05
-1.0006660765181e-05
-2.24615460690039e-05
-1.47450355458611e-05
-2.85998186556347e-05
-7.88337698573222e-06
-1.04873160298921e-05
-1.73214289633309e-05
-2.15517359820717e-05
-2.24135900117668e-05
-1.68793968842561e-05
-1.49393636717331e-05
-3.43476251268263e-05
-3.43234988311679e-05
-1.38244540939318e-05
-7.44194212968926e-06
-2.15956832371458e-05
-1.38803129913435e-05
-6.5561908544781e-06
-3.84780300916979e-06
-7.8031661063826e-06
-1.88812132604595e-05
-1.60006813179555e-05
-3.27723600733331e-05
-5.08552014537524e-06
-3.61481330264571e-06
-1.07084835385044e-05
-2.2615896193561e-05
-1.27402234299823e-05
-2.81545590664272e-05
-2.18028599235362e-05
-1.13301885630963e-05
3.34392819538106e-06
-2.28296582560555e-05
-1.95962600433779e-05
-9.50148252299871e-06
-2.24754073379022e-05
-1.00525299615794e-05
-2.05229916550357e-05
-1.48048892509118e-05
2.32599659239986e-06
-2.09936512811737e-05
-2.03257324352103e-05
-2.44254294912005e-05
-6.68838653729614e-06
-1.04056049073391e-05
-3.6878598644472e-05
-5.34800739555842e-06
-8.20573271585279e-06
-1.89913015980754e-05
-1.33447861110304e-05
-2.88859841727928e-05
-2.21799157550708e-05
-1.59492591965462e-05
-2.43717079975003e-05
-2.05408257317355e-05
-1.1171682552237e-05
-1.22841516806402e-05
-3.14237953734793e-05
-2.17954733749855e-05
-3.84408114776068e-05
-8.4000189853703e-06
-2.42570389629465e-05
-2.356532777292e-05
-5.83214966154912e-06
4.92061466285435e-07
-2.62922801986989e-05
-1.65472803930489e-05
-3.17395544329674e-05
-1.45798633030396e-05
2.16929113376569e-06
-1.4829494043818e-05
-1.49507900549563e-05
-1.20611848588679e-05
-2.17893861292495e-05
-3.07759852692645e-06
-9.82058713309614e-06
-1.51904456982724e-05
-2.2453823938939e-05
-2.29015389866472e-05
-2.00772929482106e-05
-2.65827754950115e-05
-7.31012079898456e-06
-5.81764072452139e-06
1.12173528904155e-06
-2.00571629151226e-05
-1.88124311040412e-05
-1.70648507668149e-05
-3.58506622527239e-05
-1.69863708512952e-05
-1.20053398947682e-05
-2.56954794143461e-05
-2.37750670616121e-05
-1.84625097129678e-05
-1.65893519621266e-05
-2.57690199400438e-05
-1.00483267272185e-05
-3.49796576955225e-05
-1.61043506802561e-05
-1.55743265974561e-05
-1.28864434484074e-05
-1.71068711487437e-05
-1.13464017421889e-05
-8.47290671980862e-06
-1.23822304270876e-05
-3.92810562672608e-06
-1.51468952984533e-05
-2.8485414263022e-05
-1.85679042311841e-05
-1.70202824439242e-05
-1.80862825822739e-05
-1.81231319564009e-05
-2.23117182253573e-05
-2.10384186834852e-05
-1.63671552920455e-05
-2.32595765442425e-05
-2.29577702823861e-05
-1.26437044140102e-05
-2.15678197157372e-05
-2.73276072129927e-05
-2.94876688289122e-06
-2.54531079895376e-05
-2.31591108931283e-05
-3.55814678003967e-06
-1.36911928751901e-05
-1.69052386054596e-05
-2.00623202143077e-05
-2.6054220130423e-05
-1.08151546453689e-05
-5.02501342259333e-07
5.94326158293898e-06
-2.27567745047845e-05
-2.70800379877502e-05
-8.69383730955371e-06
-1.43113010897708e-05
-2.78973385718784e-05
-3.12127934010824e-05
-1.09213094075924e-05
-1.73195948176786e-06
-2.28605781219597e-05
-8.29917333396624e-06
-6.88281284676985e-06
-1.28123911018601e-05
-1.12926541365278e-05
-2.33813444322972e-05
-3.38840317426133e-06
-2.46127811704441e-05
-1.67902876313593e-05
-1.28919505733554e-05
-1.45321615553118e-05
-1.23374781336239e-05
-2.21183118641466e-05
-1.3715216679092e-05
-1.77845516944929e-05
-2.25912391392482e-05
-2.45297324226797e-05
-3.43714325737864e-05
-1.48867636384724e-05
-8.78892122080914e-06
-1.72054720612612e-05
-2.23792646118375e-05
-1.81802587829543e-05
-1.03508710573812e-05
-2.18774671391075e-05
-1.39526774651291e-05
-1.47642879147053e-05
-4.04287875135755e-05
-2.7474554675043e-05
-3.94127547143119e-05
-1.53261951383554e-05
-1.41050868624569e-05
-3.81734539969586e-06
-2.50166690255714e-05
-1.54611529216127e-05
-1.47051992810246e-05
-1.9877898191724e-05
-2.26053209940558e-05
-2.9008136969477e-05
-1.47074694286514e-05
-2.3012353437563e-05
-6.53610597415115e-06
6.34705146392668e-06
-2.53917403524422e-05
-1.91266525638889e-05
-1.23855504821921e-05
-1.46637516948171e-05
6.04731350541306e-06
-1.65893845731892e-05
-1.77621708789588e-05
-2.78683957365441e-06
-2.70198091076708e-05
-1.14166633469783e-05
-8.68726736950325e-06
-2.29413233046115e-05
-2.29661810680867e-05
-2.24358168821298e-05
-2.12762702783849e-05
-2.54325749062555e-05
-3.32694507970553e-05
-1.49948580660088e-05
-7.01499484885674e-06
-6.10373318357061e-06
-1.45012810799554e-05
-2.7112946934459e-05
-1.5056321961289e-05
-2.66108081500045e-05
-2.82543334534231e-05
-9.83127461182885e-06
-9.29673689636551e-06
-2.38509339687326e-05
-9.82907728189567e-06
-3.44953234787326e-05
-2.00008981828415e-05
-3.53500586492618e-05
-2.43968987927518e-05
-2.29924543854431e-05
-1.70110481073327e-05
1.34699458638507e-05
-1.43416115429065e-05
-1.66841076841795e-05
-1.62408619202075e-05
-2.10511249279132e-05
-7.82439392541375e-06
-1.68090895599813e-05
-2.88693225016737e-05
-2.35512437520216e-05
-2.25723465195195e-05
-2.75792595853675e-05
-2.08717612618213e-05
-5.13299989715152e-06
-7.92482306892595e-06
-3.83910499636177e-05
-2.07382020861218e-05
-1.55227878391823e-05
-9.622590246998e-06
-5.35954765955449e-06
-2.43316881665787e-05
-1.67093635340897e-05
-2.37013125304146e-05
-2.68367249056547e-05
-2.4328743552808e-05
-1.34004209630436e-05
-8.07286283849681e-06
-2.58486896237264e-06
-1.5907622147723e-05
-1.50485218057334e-05
-2.32465582690067e-05
-1.52216526257651e-05
-6.53375374164094e-06
-1.03847844623984e-05
-1.86797512605198e-05
-2.72402321998346e-05
-1.79952239303921e-05
-1.72078546093538e-05
-2.60194685104102e-05
-2.04082023683468e-05
-8.273955412559e-06
-1.67782779245805e-05
-1.03122848475204e-05
-2.05426163108451e-05
-2.67119294282024e-05
-1.59006868476907e-05
-2.20243880724577e-05
-1.48092374604315e-05
-7.53242889787558e-06
-1.95054753778304e-05
-1.63994987380537e-05
-2.50114315666074e-05
-2.5300834955315e-05
-6.17682481103821e-06
-4.28069530205333e-05
-3.07721560676808e-05
1.31051612844617e-05
-3.55473984142421e-05
-2.28468291147748e-05
-2.45781426776107e-05
-4.31459253857705e-06
-5.57215439125987e-06
-1.43603312510864e-05
-2.52550468843668e-05
-1.65615103609589e-05
-3.03401205997931e-05
-2.11454057715958e-05
-5.11546542642864e-06
-3.58614444259e-06
-2.29102513520818e-05
-2.15965934210571e-07
-3.996285953526e-06
-2.43355098751577e-05
-1.57370887395008e-05
-1.31709636924383e-05
4.31323379059536e-06
-7.88650348606519e-06
-2.57306527753027e-05
-2.16113081343808e-05
-1.55075882274019e-05
-1.18443451604711e-05
-2.74659924825662e-05
-2.38847112590974e-05
-2.35981263799129e-05
-5.80844590882582e-06
-8.31432250997795e-06
-5.65068235097267e-06
-9.69179237605554e-06
-9.42544435631236e-06
-1.23728969851426e-05
-6.84897215914907e-06
-1.51152358305949e-05
-1.75789944624011e-05
-1.25262386810697e-05
-2.20760907820782e-05
-1.81783485856164e-05
-3.03129228412427e-05
-2.37099890467874e-06
-3.11746384421294e-05
-2.21550546661278e-05
-5.05539499093352e-06
-4.43294798700634e-07
-7.94606349182761e-06
-1.32781723428019e-05
-1.01483821335254e-05
2.96113407830194e-06
-2.45607503582729e-05
-8.06778572624094e-06
-2.60114754864031e-05
-2.22897169130034e-05
-1.82236972786253e-05
-8.91803018914623e-06
-3.08895103123242e-06
-1.89434996641161e-05
-2.03262593021672e-05
-8.03806737279039e-06
-1.69361230387231e-05
-3.98329908335339e-05
-1.37199563343974e-06
-1.80139870492139e-05
-3.08914947511203e-06
-2.53277110677016e-05
1.88174325871736e-06
-4.22768310545237e-06
-1.25202529134176e-05
-2.25003165202117e-05
-6.72122535369981e-07
-2.80621368181217e-05
-6.16745086816674e-06
-1.57938102063375e-05
-1.27766246003036e-05
-3.18457570132774e-05
-1.21884170215981e-05
-1.45812172151076e-05
-1.6445243685649e-05
-1.34231745103422e-05
-1.04600019694122e-05
-1.9147423604109e-05
-1.90156979051304e-05
-1.80194559893665e-05
-1.62805343964333e-05
-2.47713102587223e-05
-6.359598732271e-06
-2.62191048689297e-05
-1.76497642288592e-05
-4.99564634783108e-06
-2.58698120201075e-05
-1.58556414291539e-05
-7.85454297898683e-06
-9.37439580216629e-06
-2.50376024697001e-05
-9.81279526852412e-06
-1.53607264774986e-05
-2.53510781365291e-05
-8.30042659297645e-06
-2.34770337741528e-05
-5.68679679434335e-06
2.36892230605003e-06
-2.34423846328377e-05
-1.74523913764704e-05
-8.84092753106503e-06
-1.91073258912624e-05
-1.16960999958657e-05
-1.48359343834065e-05
-2.09660529459616e-05
-2.4839357980077e-05
-1.81910198600963e-05
-9.05709795929024e-06
-3.743413128999e-05
-1.08973650270043e-05
-2.71906077735031e-05
-1.06321947396164e-05
-1.60378650998234e-05
-1.92121957918809e-05
-1.02445725380381e-05
-2.86711233100371e-05
-2.08725093294965e-05
-1.13871442290364e-05
-4.01729992611775e-06
-6.12260267906366e-06
-1.3409441912233e-05
-1.27969199353957e-05
-2.2778544517126e-05
-2.21718090254604e-05
-3.20759571134687e-05
-4.14031484368123e-06
-1.80825876451887e-05
-2.09880580718728e-05
3.98004473956065e-07
-2.09726298021864e-05
-1.3473642725208e-05
-1.24983027634662e-05
-2.14183078462249e-05
-8.74078936121481e-06
-1.07720034479459e-05
-2.19278715697258e-05
-3.94563784023868e-05
-9.18382398343506e-06
-1.39110836932341e-07
-3.49242836759129e-05
-6.35509136311267e-06
-2.81918972136461e-05
-1.27950439674622e-05
-3.70319148978973e-05
-3.74557679744738e-05
-6.37250116029899e-06
-1.18194583589402e-05
-1.75258042874862e-06
-2.27246740739029e-05
-2.87734871869058e-05
-2.93286338899053e-05
-1.94442830012998e-05
-1.27950045921002e-05
-3.37916257105231e-06
1.5398730909217e-07
-1.74959729825048e-05
-2.97524018059523e-05
-4.0937174605067e-05
-9.68089524040939e-06
-1.24660505332767e-05
-1.96531064340221e-05
-2.02845028543233e-05
-2.16920429851048e-05
-3.6111574753865e-06
-1.64695929415523e-05
-1.68942396133657e-05
-2.32016142253004e-05
-1.25571714282156e-05
-1.32353533304548e-05
-2.89505586646065e-05
-2.6372765129978e-05
-2.75024148233862e-05
-1.81301066443821e-05
-1.891877457877e-05
-8.71578048470433e-06
-1.63104694874611e-05
-1.12981436938987e-05
-1.8462460189994e-05
-2.69668139480844e-06
-3.42757252295949e-06
-1.62389184750767e-05
-2.45238769717445e-05
-8.45393675090089e-06
-1.18316518698658e-05
-1.0319293624453e-05
-4.21226912907642e-05
-1.07857515981758e-05
-1.39515877595201e-05
-2.90412406845119e-05
-4.11142027726326e-05
-2.17862303637027e-05
-8.79943120940888e-06
-1.34027739231331e-05
-5.07996542255854e-06
-2.18142358674427e-05
-1.3327685959486e-05
-1.21802016523604e-05
-9.1051023658674e-06
-2.18579976322159e-05
-3.73145007177706e-06
-1.18334348550669e-05
-4.16933303259989e-06
-2.69199194292588e-06
1.83966387936839e-06
-1.95634985597949e-05
8.93284745582915e-07
-2.30600631383219e-05
-1.45714064101549e-05
-1.87384132858664e-05
-2.09497321905638e-05
-2.6724175309563e-05
-8.58158252499972e-06
-1.40070112768147e-06
9.97523376296384e-07
-6.77093324792627e-06
-2.90101254316426e-06
-2.90586694337714e-05
-2.15815945619426e-05
-1.52725010913925e-05
-3.30758509352445e-05
-2.01948930619088e-05
-1.2219323752338e-05
-5.51059133890707e-06
-2.01319761663505e-05
-9.98208006026833e-06
-2.95556980724263e-05
-3.53939864150154e-05
-1.60137534070593e-05
-2.74023890961387e-05
-1.39806998979759e-05
-2.41268686378789e-05
-1.66108130915236e-05
-2.65112412008807e-05
-7.90062377348999e-06
-2.49483459279437e-05
-1.91176039708901e-07
-2.33779899337547e-05
-2.66466466862925e-05
-3.36324790118546e-05
2.4752099598122e-06
-3.36871511299988e-05
-2.71781255079529e-05
-2.92138860491379e-05
-8.92522399261238e-06
-9.8082851874044e-06
-8.11492423358203e-06
-9.11772803784565e-06
-1.12053454535605e-05
-3.41389970482938e-05
8.09895483467173e-06
-2.79367952798095e-05
1.48536749384544e-06
-3.08140954303608e-05
-1.10961940510207e-05
-1.50174993775788e-05
-1.69206284093204e-05
-2.98367246395374e-05
-9.82639816225859e-06
6.53657345879995e-06
-1.2388345292164e-05
-2.58974841227539e-05
-2.94639153390118e-05
-1.2766788080139e-05
-1.29371899866485e-05
-9.26765614500236e-06
-2.32099542190048e-05
-2.29144089534277e-05
-4.26212984979306e-06
-2.20909247968813e-05
-1.12336105442462e-05
3.29795137376071e-06
-3.89714134361191e-06
-2.96995249737789e-06
-3.95032593301054e-06
-1.1315572382317e-05
-1.06538169085222e-05
-2.92271601419932e-05
-2.74434462703715e-05
-1.60705589790626e-05
-2.02027061097706e-05
-2.00703310664615e-05
-1.00428463175634e-05
-1.99903137102698e-05
-7.50293526749889e-06
-1.31301687970376e-05
-1.063102041589e-05
-8.1738533002387e-06
-1.17232271883285e-05
-1.33274046084848e-05
-1.31641908821311e-05
-2.31462025699933e-05
-1.36744580979695e-05
-1.30508065656564e-05
-1.65006999080225e-05
3.84775040069033e-06
-2.36027807654297e-05
-2.95193653250676e-05
-2.15903920001201e-05
-1.91725211523618e-05
-8.9946188551529e-06
8.29786252792845e-07
-1.90371329517076e-05
-2.40691514611807e-05
-2.98354513885129e-06
-2.07709352544359e-05
-1.28243863635593e-05
-1.41198757265921e-05
-7.46597722810696e-06
-1.82695731669425e-05
-6.07197060974145e-06
-2.74095389085433e-05
-1.41416608615471e-05
-2.05275527983542e-05
-2.07590402480734e-05
-4.12963178820579e-06
-2.40136610272602e-05
-1.03514740227696e-05
-1.55416680791278e-05
-1.90246875725228e-05
-1.69931036288394e-05
-7.89602997749619e-06
-6.2921748562327e-06
1.03311673949278e-06
-1.14820006942203e-05
-2.67077061640525e-05
-1.13760661613725e-05
-8.0311327964272e-06
-6.40113213316705e-06
-1.42251718880136e-05
-2.59870875833876e-05
-1.28194627783895e-05
-1.44348124539758e-05
-1.15160757981821e-05
-2.22946052937359e-05
-1.95897180055967e-05
-1.08460917415994e-05
-2.51165982653931e-05
-1.64652248176839e-05
-4.26623851539237e-06
-1.91705512012289e-05
-1.68642418655971e-05
-1.27893368468079e-05
-1.52288722200731e-05
-2.13076041437807e-05
-6.27686277294635e-07
-2.45773700301693e-05
-2.36563100922833e-05
-3.30080911598275e-05
-2.84500228456502e-05
-1.60369532180643e-05
-1.8231901352786e-06
-8.01772378385813e-06
-1.33072345697012e-05
-2.74415258323282e-05
-2.01865518242077e-05
-2.64732656270675e-05
-8.23125448029844e-06
-4.92523749615736e-06
-1.76546848974217e-05
-5.83135866912499e-06
1.20268972848643e-05
-1.34137235676404e-05
-2.67324265929853e-05
-2.87527552260318e-05
-1.65689536750474e-05
-1.77848514303285e-05
-1.64640364676192e-05
-1.94365381641939e-06
-1.06367545166377e-05
-1.89145272302465e-05
-1.36970280323941e-05
-9.28932063974236e-06
-1.75618818294451e-05
-2.93814856785669e-05
-9.77533815225073e-06
-2.87047478246877e-05
-4.5901713679808e-06
7.9141967367386e-06
7.90373024482978e-06
-1.21623964641553e-05
2.05648406084052e-06
-2.21485977825086e-05
-3.49792519857217e-05
-1.50342215364283e-05
-2.25533474120969e-05
-4.25949632773798e-05
-1.79275923329871e-05
-2.43617419954556e-05
-1.40147710142906e-05
-2.61098356095168e-05
-1.17952959852332e-05
-2.02109543355423e-06
-9.02411160035232e-06
-8.44970229317649e-06
-1.01924900011395e-05
-1.30427345676871e-05
-7.54135985237678e-06
-7.17431891644246e-06
-2.02592120337436e-05
-1.25837411880734e-05
-1.95357981601094e-05
-2.57467885082756e-05
-1.86148656565724e-05
-1.23435437795558e-05
-2.51105075683973e-05
-1.4300600307707e-05
-1.94980478077246e-05
-9.85670675192454e-06
-1.89646601889408e-05
-1.26997589337746e-05
-2.39274772055297e-05
-2.65437202077641e-06
-1.49673986002896e-05
-1.11985261586234e-05
-3.24032884530413e-05
-2.93069352457236e-05
-1.74374152189396e-05
-1.15343516925693e-05
-3.54650639492522e-05
-2.66399015326063e-05
-1.46871232557648e-05
-1.96791886540527e-05
-3.10708299256863e-05
-2.71506546322005e-05
-2.31648432722326e-05
-1.71638541142375e-05
-1.11830392882929e-05
-2.81293274108311e-05
-3.38042066861964e-05
-1.98160878421242e-05
-1.88671837831227e-05
-1.63858646759287e-06
-7.85950010670552e-06
4.87800496550792e-07
-7.047979699985e-06
-2.22222815955861e-05
-1.80653371825528e-05
-1.49098655273301e-05
-1.19859566987531e-05
-1.59344078137991e-05
-1.87075616910054e-05
-2.25992600784704e-05
-5.18035324390345e-06
-1.52482855956894e-05
-1.41155100915336e-05
-1.62533864785677e-05
-2.16220195375542e-05
-2.813948266319e-05
1.11660924554208e-05
-1.89368724739434e-05
-7.01828203435538e-06
-5.54631615547264e-06
-3.75136119618637e-05
2.05562343870762e-06
-1.0697906171988e-05
-2.38066249458302e-05
-2.76731918618163e-05
-2.2743767451419e-05
-1.73229109127741e-05
-3.19603124607415e-05
-1.84301558921627e-05
-9.93567160879643e-06
-2.14527073485247e-05
-6.53798957106163e-06
-2.11770432512106e-05
-2.80921103127008e-05
-1.31955894428498e-05
-5.57890462454536e-06
-1.52334382240438e-05
-2.56043693738581e-05
-3.90463721773229e-05
-9.33414523928704e-06
-1.68054397936807e-05
-2.71800876221573e-05
-2.91646021679493e-05
-2.79816420579945e-05
-1.49473350284823e-05
-2.07104194798619e-05
-2.73175882216e-05
-2.60071914730263e-05
-1.86608467829073e-05
-1.65718246266305e-05
-3.31078615107965e-05
-2.53314703807906e-05
-8.39811713800953e-06
-2.44046903354412e-05
-1.02628920229296e-05
-2.25760525128122e-05
-1.46166419683226e-05
-2.46668831439382e-05
-2.69427697159052e-05
-1.74231748729785e-05
-7.67468365599785e-06
-2.07837213857813e-05
-1.39073681508438e-05
1.71048312804603e-06
-1.42016871432252e-05
-1.77809690915063e-05
-9.56850008773215e-06
1.33079341520057e-06
-2.18896086535893e-05
-6.16315521786904e-07
-1.8244142952484e-05
-2.2371886242235e-05
-1.90895046813584e-05
-2.20786400243722e-05
-1.19330521959498e-05
-2.05604019337145e-05
-1.43824318686576e-05
5.69319624467277e-07
-2.17475386939385e-05
-1.87148039650369e-05
-2.19926838357961e-05
-3.34197817558394e-07
-1.97265563247716e-05
-2.49058543466947e-05
-1.60660728507203e-05
-1.949519485921e-05
-2.0370229959688e-05
-2.07067425244166e-05
-3.1146715553127e-05
-3.01913772723666e-05
-3.56365393861027e-05
-1.98861338868931e-05
-3.90873471871903e-05
-1.59624041866994e-05
-9.38829447842744e-06
2.69467076310748e-07
2.90396263951459e-06
-1.81679011127442e-05
-2.23650922918307e-05
-2.00488898631131e-05
-9.49695355037614e-06
-3.26045855754882e-05
-2.53877906841388e-05
-2.11518924367827e-05
-2.59508392525465e-05
-1.67445627516038e-05
-1.05517793763436e-05
4.83966266790976e-06
-4.17792211635974e-06
-2.16551177487494e-05
-2.70612963639675e-05
-7.27317763668293e-06
-1.9809919951355e-05
-1.18895641528081e-05
-1.98206503378279e-05
-1.1702851023749e-05
-1.29902882506495e-05
-2.25832730758243e-06
-2.29348603346378e-05
-1.98091023303675e-05
-1.30391527705568e-05
-2.45151936231497e-05
-4.36425588907197e-06
-8.16755340780233e-06
-8.1857836366804e-06
-2.08544499821314e-05
-1.47079079877781e-05
-1.87746113524814e-05
1.48127369284965e-06
-2.1491502409264e-05
-6.51646642761938e-06
-2.51292872867306e-05
-2.09958464807743e-05
-1.50224143103648e-05
-2.00619842983074e-05
-2.73576404682337e-05
-2.95961428714623e-06
-1.41293772365025e-05
-1.36663852554287e-05
-6.49634529649228e-06
-2.11868535773822e-05
-1.37491784482587e-05
-1.3879295859874e-05
-2.26912039705312e-05
-2.2516465083918e-05
-2.6161531512483e-05
-2.97359364401536e-05
-2.13371460676075e-05
1.18944000438535e-05
-1.98798629307107e-05
-2.26689704189479e-05
-1.95307189936832e-07
-4.47327879798921e-06
-3.83377635071674e-05
-1.9640885654621e-05
-2.11931440272043e-05
-1.98540214371719e-05
-2.30358319965731e-05
-1.68589595292837e-05
-1.13334328172608e-05
-1.59259980350886e-05
-1.4463507383782e-05
1.81881036630502e-06
-3.12505217248994e-06
-1.15538549237685e-05
-9.28124143867011e-06
-4.3710894171626e-05
-6.83664731867015e-06
-1.68331817003944e-05
-9.80880357665978e-06
8.3123570549399e-06
-5.52387219319607e-06
-1.95255634524903e-05
-1.07668607042752e-05
-2.77185360125684e-05
-7.49358885720692e-06
-6.1767460738691e-06
-3.62662412487813e-05
-1.6233499468305e-05
-1.16622151225259e-05
-2.85275908523465e-05
-2.3962333340827e-05
-2.71313955955705e-05
-1.37236368804665e-05
-2.25528108179053e-05
-3.26132721201784e-05
-1.0100573677776e-05
-1.06185709742932e-05
-7.17851777648169e-06
3.20366290828646e-06
-3.00642296021066e-05
-4.12493962310901e-06
-2.37796803054926e-05
-2.66234798517866e-05
-1.90404495179236e-05
-2.0357951765301e-05
-2.07721709918429e-05
-2.170671563685e-05
1.47734400087588e-06
-1.20623119850504e-05
-1.05709584783707e-05
-9.74153312035858e-07
-2.98219032739258e-06
-1.93592958136397e-05
-1.75932007987733e-05
-2.85091960641387e-05
-1.13340044069743e-05
-1.31027439605869e-05
-2.3456985294568e-05
-2.50876757640906e-05
-2.09162124632843e-05
-1.26818541668897e-05
-1.203248532332e-05
-2.01239902213612e-05
-2.03505637413509e-06
-3.44296887896404e-07
-2.33085331844883e-05
-2.35235940231874e-05
-1.95497840090041e-05
-1.00628850503298e-05
-1.23785100533483e-05
-2.86111537963903e-06
-4.80254382135616e-06
-1.58168934189071e-05
-3.14578238577225e-06
-7.14654584618509e-06
-1.92356190508155e-05
-1.1718517059654e-05
-1.36656398848267e-05
-1.40637048002494e-05
-2.58477754503266e-05
-1.75072544024592e-05
-4.24249648425457e-06
-1.52047842675755e-05
-7.06446559751773e-06
-1.22820971752304e-05
-8.18699582594955e-06
-2.36261422092424e-05
-6.87085134647703e-07
-2.02265199866941e-05
-7.94866570242696e-06
5.98116882287872e-06
-2.98289769552694e-05
-1.15514727047402e-05
-1.12583674541264e-05
-6.40484771608105e-06
-6.72866015822943e-06
-1.06560473166365e-05
-1.77763722255767e-05
-2.43117852577332e-05
-1.12080200581437e-05
-7.35536288159904e-07
-6.30717213111674e-06
-2.68340362644498e-05
-1.31037898913443e-05
-1.94244859324104e-05
-2.35223591487828e-05
-2.62921239168256e-05
-1.4491751609903e-05
-9.70627421708546e-06
-1.88131223504072e-05
-1.83166844934821e-05
-1.43501699430877e-05
-8.54935176330897e-07
-2.02588348165152e-05
-3.8910486402173e-06
-1.66042143576297e-05
-2.79811101922033e-05
-2.69934977896812e-05
-9.2351781357939e-06
-1.05836805035195e-05
-1.02213272060106e-05
-2.88553928988494e-05
-1.1754717470248e-05
-1.19562137120836e-05
-2.35349695193553e-05
-8.65758063702709e-06
-8.79177345905071e-06
-1.25852839521629e-05
5.96682712024348e-06
-2.76304566772329e-07
-1.93613404421212e-05
-1.02610430072241e-05
2.08653422423578e-06
-9.09519923920725e-06
-3.71400294360703e-05
-6.21235355740589e-06
-2.51044934587306e-05
-1.36439970852179e-05
-1.89765072866776e-05
-1.18132605277968e-05
-1.63255816021986e-05
-7.00737631737759e-06
-1.37268968858239e-05
-1.98168231186175e-05
-1.60453294291212e-05
-1.45351206986332e-05
-2.09170762150823e-05
-1.27450586725821e-05
-1.42133074580513e-05
3.6860611566415e-06
-3.52200830819676e-06
-1.24713377686264e-05
-2.07891700778275e-05
-2.85950654384306e-05
-1.88964556179304e-05
2.78160471727812e-06
-2.33605975707063e-05
-1.65680541683806e-05
-2.56886570966251e-06
-2.68596006326176e-05
-4.92238946043479e-06
1.59581675096206e-06
-1.51331243565916e-05
-2.11944549130181e-05
-3.81202861552888e-05
-3.8256146957054e-07
-2.90025089141569e-05
6.31698411852427e-07
-1.7177060253069e-05
-2.08616181442952e-05
-1.00730160959136e-05
-1.75379687085495e-05
-4.00688234114646e-06
-1.99568482176786e-05
-1.61976526614909e-05
-1.12452809294732e-05
-2.81498685855833e-05
-1.68609423945153e-05
-1.78096180597938e-05
-1.57935900623336e-05
-2.50137808864695e-05
-2.52091560432752e-05
-1.01335546944219e-05
-2.82933164737823e-05
-1.1541648509713e-05
-1.16901472279887e-05
-1.80634872310509e-06
3.764108164998e-06
-8.92152377848952e-06
-2.61610203875699e-05
-3.36262889627071e-06
4.60307401316017e-06
-3.39186654172961e-05
-1.46321015795597e-05
-9.87500011685673e-06
-1.23440976256308e-05
-2.47551178973514e-05
-1.77612025015953e-05
-1.97994648428288e-05
6.07872485738641e-06
-1.13265788060582e-05
-1.72652301392875e-05
5.66392407985757e-07
-1.76481631814011e-05
-3.39003973419575e-05
-1.39025732771118e-05
-1.67689885437454e-05
-1.86837190776637e-05
-3.68084077673966e-06
-1.59172977612299e-05
-2.80930537385095e-05
-1.68213379869372e-05
-4.66057475146963e-06
-1.13616154401882e-05
-2.36519159754556e-05
9.54263238966907e-06
-3.22466430194991e-05
-1.83430747179324e-05
-4.02505161063208e-05
-1.0843770779727e-05
-7.64063052213539e-06
-1.96708129713573e-05
-1.77255662424737e-05
-2.53536660999715e-05
-4.98901421714971e-06
-9.96522908825028e-06
-3.34219341768945e-05
-1.26510394597773e-05
-4.01312500451408e-05
-2.55956340601499e-05
-3.62542925202133e-05
-2.15877924659932e-05
-1.91988053171232e-05
-2.91908306740198e-05
1.17473259651372e-06
-3.52145691150945e-05
-1.4641949407542e-05
-1.15364126512983e-05
-3.27905340694776e-05
-2.26402108485022e-05
-1.03461471376379e-05
-8.07051119719468e-06
-1.30766944715522e-05
-7.80521378386016e-06
-2.04943325211915e-05
-1.63027249945087e-05
-9.83095220492817e-06
-1.86397757638862e-05
-1.18173288544131e-05
-2.05206986498789e-05
-2.32559440795302e-05
-1.98483489509914e-05
-1.55063036093751e-05
-1.40513655348714e-05
-2.40976367890754e-05
-2.66469681676644e-05
-1.34564688708811e-05
-1.7685078758023e-06
-1.93554147894357e-05
-1.94723267083548e-05
-3.72516211596646e-06
-2.22866525477783e-05
-4.4923653145661e-05
-2.31343411522078e-05
-1.67785603031742e-05
-1.9055858736099e-05
-9.26830964285595e-06
-1.16848432264976e-05
-3.41568285275564e-05
-3.07064063843679e-05
-3.49198364367061e-06
-1.82636231564194e-05
-9.10939748862316e-06
-2.89883935232764e-05
-2.25531036024386e-05
-6.14875983896357e-06
-8.6081422015448e-06
-4.42915025615912e-06
-1.89951945458231e-05
-1.67924588633075e-05
-2.75383537684801e-05
-9.4415274324045e-06
-1.38725280017626e-05
-2.35123885415852e-05
-7.03386793877005e-06
-2.83112858931183e-05
-1.19913920758664e-05
-8.99888281797258e-06
-1.95860550169718e-05
-7.33811105253041e-06
-2.55213767397495e-05
-2.52914745969696e-05
-1.76492168296328e-05
-2.37633592440638e-05
-3.01244878831971e-05
-1.2922207628883e-05
-1.15939113630705e-05
-3.22163873740739e-05
-1.66843144478712e-05
-2.93330445786302e-05
-2.73628245180564e-05
8.54156203500451e-07
-2.85861112673765e-05
-3.2476490512249e-05
-3.59476563320361e-05
-3.13020573173258e-05
-1.19111049114674e-05
-2.25735532026254e-06
-2.50263254698491e-05
-2.57174144520116e-05
-6.33416287997838e-06
-2.13861290526839e-05
-7.54681957896452e-06
-1.047863750813e-05
-1.96465066119141e-05
-2.32216643415467e-05
-1.20323352053176e-05
-2.25207316724501e-05
-2.12224228528678e-05
-1.64173913813247e-05
-2.51636323790069e-06
-1.6203903336997e-05
-1.53754326616289e-05
-1.54255875798056e-05
-3.32551010177867e-05
-1.08654819564881e-05
-2.80815236146649e-05
-4.06849629118477e-06
-1.7401177861245e-05
-3.55509086050903e-05
-7.93139652131968e-06
-1.03178036086568e-05
-1.23154271636229e-05
-4.22816782193189e-06
-3.18580642386202e-05
-3.23744888862503e-06
-5.93721801586665e-06
-2.63893941941625e-05
-1.14420533930446e-05
-1.57432493839512e-05
-3.6342463001988e-05
-1.64170102762519e-05
-1.87514105261744e-05
-1.15246527471172e-05
-1.94126330830092e-05
3.61427393222233e-06
-2.547635595676e-05
-8.04778302457154e-06
-2.11623109240735e-05
-1.8161869777955e-05
-1.67061481883066e-05
-1.865834948156e-05
-1.43962544098587e-05
-1.84698576714191e-05
-2.09420565677141e-06
-2.07500403710361e-05
-2.14429707915708e-05
-4.49938836137901e-06
-3.40425410091968e-05
-7.31801846593431e-06
-1.57808878407401e-05
-2.88418368222362e-06
-2.66258140177444e-05
-2.06788548507618e-05
-2.7712250048064e-05
-2.11830765782546e-05
-1.58824361926736e-05
-2.58687280541045e-05
-1.72621974845208e-05
-6.91506769991157e-06
-1.36980648290264e-05
-2.43672889935259e-05
-2.32689104109105e-05
-1.79567286841738e-05
-1.94335217610659e-05
-1.34794000822809e-05
4.23169707454827e-06
-6.83677560985471e-06
-1.29384903882165e-05
-2.32699128952344e-05
-2.07621592697914e-05
-9.56062266082311e-06
-2.52735396478934e-05
-2.77846507035406e-05
-1.29897659890122e-05
-2.09745512218736e-05
-8.52128768679351e-06
-7.71101897115158e-06
-2.30876512632525e-05
3.76413339137884e-06
-1.09597931685163e-05
-1.20339453482765e-05
-2.06233926947104e-05
-1.58742030131847e-05
-1.44646487132271e-05
-2.1224223042627e-05
-2.01294089285166e-05
-2.53505043752962e-05
-1.78370121161383e-05
-9.18759050001244e-06
-8.83127795149877e-06
-2.37169031351475e-05
-2.77587216187337e-05
-1.18552346564429e-05
-8.29078263823565e-06
-1.88258238987087e-05
-2.15664579356072e-05
-1.90449098024659e-05
-8.18520335977869e-06
-1.44490930883707e-05
-2.68319790761578e-05
-2.79448382071665e-05
-1.20034105932074e-05
-2.70252800363782e-05
-1.9722700143786e-05
-9.75405980822146e-06
-2.16811630969066e-05
-2.39495014731903e-05
-2.28984723255809e-05
-3.25764154153469e-05
-3.71457715684296e-05
-2.68476040813756e-05
-1.43663296215317e-05
-1.09062838073856e-05
-1.92390720757325e-05
-1.38343268214736e-05
-7.83985766590915e-06
-4.96735662947606e-06
-8.61095134673009e-06
-4.83089197666678e-06
-5.7602108684596e-06
-3.40412333141451e-05
-6.82954330870994e-06
-2.76852572098715e-06
-2.18064386897753e-05
-9.22815984922706e-06
-7.3076853508332e-06
-1.4426319417902e-05
-2.4529536876597e-05
-2.38914784759196e-05
-4.2989072161431e-06
-1.60763281740903e-05
-2.09254301430943e-06
-2.34468746525246e-05
-2.72032719936942e-05
-1.88393190406631e-05
1.75207095128111e-06
-7.367880029421e-06
-4.3466594752311e-06
2.22070603897251e-06
-1.62740803252875e-05
-3.02830905493098e-05
-8.74441946446732e-06
-1.98134980555319e-05
-1.28011605686781e-05
-1.99878046488911e-05
-1.44605158686065e-05
-1.88290772502157e-05
-2.56302228249598e-05
-1.12635139712217e-05
-4.7877903824032e-06
-6.92683578143742e-06
-5.46815635190715e-06
-2.10898148751856e-05
-2.12858031530037e-05
-2.48517711091345e-05
-4.56542583840491e-05
-2.28496328759042e-05
-2.61472704275452e-05
-2.43304398954583e-05
-5.62676246181308e-07
-3.54193222580936e-05
-1.71106322979481e-05
-2.50827782153587e-05
-1.44745661324193e-05
-3.13108587210048e-05
-1.32524496305783e-05
-8.75732411265705e-06
-2.4808518804699e-05
-5.15995716602275e-06
-6.27738322760911e-06
-2.57946476113263e-05
-1.6429228721672e-05
-8.02908597415497e-06
-1.26036230992609e-05
-1.6899560487014e-05
-1.68176658311521e-05
-1.49426658335145e-05
-2.61115830041681e-05
-2.7600906463156e-05
-2.05179465732124e-05
-3.63765000595669e-05
-1.65209554870352e-05
-1.1025442925985e-05
-1.24726838542987e-05
-9.86352449037119e-06
-2.071475055709e-05
-2.03737729471305e-05
-9.20249234212741e-06
-2.57084323115433e-05
-2.79546493077704e-05
-1.1693872045941e-05
-1.30926982427941e-05
-5.85096116493473e-06
-5.12936034553717e-06
-2.46360810884574e-05
-2.76679408184619e-05
-1.81306285247079e-05
-6.57226855001035e-06
-1.16875890833895e-05
-2.31508578891575e-05
-1.02291784302843e-05
-3.74468170097797e-05
-1.54230339464172e-05
-1.84245877749534e-05
-1.71151225763788e-05
-2.00538247056338e-05
-2.9927621937651e-05
-2.40354373445168e-05
-1.3862351893504e-05
-1.87170290028151e-05
-2.70110649534242e-05
-2.37753041357907e-05
-1.8736498961354e-05
-2.12991626066814e-05
-1.97654131074759e-05
-2.23213940346356e-05
-1.43423087687715e-05
-9.46878765642527e-06
-1.43826563053357e-05
-2.71505163932264e-05
-1.3027609713091e-05
-1.96845695918475e-05
-6.66699291955823e-06
-2.35865616232422e-05
-2.59349279016812e-05
-2.98325970247872e-05
-5.24606268137406e-06
-1.05224447104113e-05
-2.45523509154737e-05
-1.80920471291451e-05
-1.04086551175865e-05
-2.21444004319457e-05
-2.89281809649662e-05
1.25440623683587e-06
-2.01703805778224e-05
-1.53031655471194e-05
-1.16751207371129e-05
-1.18061015945991e-05
-9.36844720041996e-06
-9.36522965557308e-06
-1.66085705165276e-05
-1.74467476540134e-05
-8.76064116193221e-06
-1.38069376670128e-05
-3.3228491132122e-05
-3.32101726677157e-05
-1.52939364506722e-05
-1.57768995187752e-05
-2.21658430893745e-05
-8.28556595920672e-06
-1.86282719384945e-05
-9.71665006322738e-06
-1.94324402758123e-05
-1.79406807851248e-05
-9.96682371651628e-06
-5.91749451184712e-06
-2.27113823861172e-05
-1.3323310588945e-05
-1.36484379037829e-05
-1.39652109610814e-05
-6.07930736197254e-06
-1.6399193673968e-05
-2.24582673298131e-05
-3.65915211430432e-05
-1.23463096195877e-05
-3.02492466446376e-06
-4.45257633779327e-06
-2.13306980090496e-05
-1.22052860164865e-05
-3.44704297281228e-05
-2.53497209260603e-05
-1.58682334627195e-05
-2.05727086318691e-05
-2.62938154802511e-05
-2.42230652253257e-05
-1.52362757326689e-05
-6.43472551620167e-06
-2.6383505001845e-05
-1.14306514047589e-05
-1.84111067420988e-05
-1.51418170630662e-05
-2.75633175224439e-05
-2.94941275218856e-05
-2.85985930261822e-05
-1.44512202085522e-06
-3.12766343634832e-05
1.98280002507546e-07
4.09333309537546e-06
-7.01988262375595e-06
-2.81154153376199e-05
-2.25390680268836e-05
-2.01092834800941e-05
-1.76989677405825e-05
-1.77974198118926e-05
-1.27265055836949e-05
-9.44471827307605e-06
-3.10520128468059e-06
-2.89255279838671e-05
-2.15459033919163e-05
-2.42430593838888e-05
-3.87420229496629e-05
-1.03527583273919e-05
-1.00592381278481e-05
-1.82154315703431e-06
-3.17043848126866e-06
-3.79174870066837e-05
-2.31220265259383e-06
-1.18047319471765e-05
-7.33446228785753e-06
-2.05370311592662e-05
-1.1284137495131e-05
-1.00804463785736e-05
-1.93680042187832e-05
-3.79683879969243e-06
-4.32776936099659e-06
-2.18534371178412e-05
-1.44528724166219e-05
-2.83718383409893e-05
-1.05989229306531e-05
-2.0504818910092e-05
-4.81710418546708e-06
6.55879958720199e-07
-2.40280170550862e-05
-1.93529900152294e-05
-3.54129944663373e-05
-3.21329559124436e-05
-2.67489159014555e-05
-5.52732652912386e-06
-9.68435807663758e-06
-3.67245298259104e-06
-8.25544117525323e-06
-3.01820426473725e-05
-5.05311413114791e-06
-2.528686090483e-05
-1.03004380800577e-05
-2.9558808780408e-05
-3.00102736943755e-05
-1.44413324200327e-05
-5.24448948290705e-06
-5.54217560689112e-06
-1.92550273881852e-05
-4.15860208712855e-05
-1.65148809094419e-05
-2.33047392216682e-05
-1.60026885085515e-05
-1.75479040621088e-05
-2.98389958016331e-05
-1.45347400511695e-05
-8.60481541854714e-06
-2.36690031567173e-05
-1.74430029841076e-05
-3.71348867391926e-05
2.42005296990066e-08
-1.40523133078965e-05
-2.09725386326937e-05
-3.33115057773172e-05
-6.83869344570753e-06
-1.50765750216172e-05
-1.11102596118661e-05
-1.34844952355399e-05
-1.01408193113075e-05
-2.33371890447198e-05
-2.29818556772999e-06
-9.95881544809701e-06
-2.8572907226971e-05
-1.04214906117185e-05
-1.45737281764224e-05
-2.58100785871818e-05
-1.79645107197236e-05
-2.46782562022067e-05
-7.70557117680958e-06
-4.58105232423659e-06
-2.17793603794288e-05
-8.5801558582314e-06
-2.3840398555313e-05
-2.60586682983353e-05
-7.58075847774432e-06
-1.72781205859754e-05
-1.08702101812406e-05
-1.06429728964356e-05
-2.38664166153094e-05
-1.70190970978881e-05
-2.30773314612919e-05
-2.92093320469764e-05
-7.80582492558245e-06
-2.68755525185372e-05
-1.76359558153711e-05
-3.4041998686225e-05
-1.95088068309605e-05
2.20350375499346e-06
-3.37808060680491e-05
-1.98125989991897e-05
-1.10368641600645e-05
-7.50890794013572e-06
-3.09768089608745e-05
-1.18834973971448e-06
-2.36963144370582e-05
-3.42006506832066e-05
-1.46442154116405e-05
-1.79573793989401e-05
2.55739012124334e-06
-5.7104864501763e-06
-6.58920411241826e-06
-2.11152756951643e-05
-2.22130104102968e-05
-8.19482089753862e-06
-1.24026895304357e-05
-3.64643100311899e-05
-8.8124706135882e-06
-1.46523257242467e-05
-2.0390542785298e-05
-3.14838369237137e-05
-2.39133650262018e-05
-2.39990780796992e-05
-5.88175458338731e-06
-1.53845712019158e-05
-2.84024823577165e-05
-1.63818255247767e-05
-2.26788048924581e-05
-5.31661798045744e-06
-1.98079207813129e-05
-1.3941882002503e-05
-2.59283755285351e-05
-2.110665161763e-05
-1.2336680006869e-05
-1.74532490580892e-05
-1.20412856000384e-05
-1.55370502934344e-05
-2.16621999018114e-05
-6.67371878546419e-06
-2.9899860229514e-05
-1.54999084821383e-05
-1.80920544714185e-05
2.42743511389005e-06
9.95424102340118e-07
-2.8283595210488e-05
-1.26184875042411e-05
-2.72478696486206e-05
-1.8680380686401e-05
-1.80290124598699e-05
-1.75892367002578e-05
-8.03669630705871e-06
-9.18714904057559e-06
-1.20901163025843e-05
-1.28473914101357e-05
-1.83895959746564e-05
-1.69401590733032e-05
-1.26692276392835e-05
-1.23541152514252e-05
-8.15484821404599e-06
-1.23652264788794e-05
-1.66296607649745e-05
-1.21037469546628e-05
2.65561786938282e-06
-5.3724231255153e-06
-1.94375163018892e-05
-1.76253335781974e-05
-3.63626840233162e-06
-1.3331578543239e-05
-2.09876929320722e-05
-1.70513150559892e-05
-2.65879402869003e-05
-6.54702779891361e-06
-1.79602028731619e-05
-1.85790238215292e-05
-5.15162817519051e-06
-3.51543238609005e-05
-2.3446041889697e-05
-1.94066357709588e-05
-2.3732854338911e-05
-3.40092313346812e-05
-1.57341149742285e-05
-1.64475049904854e-05
-6.01779050107017e-06
-2.57162862528259e-05
-1.40843333520217e-05
-1.78128512359376e-05
-2.24645399656631e-05
-1.25904247360802e-05
-3.23534244246939e-05
-2.54819484834815e-06
-1.4610061017643e-05
-5.08347756854108e-07
-1.0143061164261e-05
-1.43137736470579e-05
-7.8966262210924e-06
-1.72551143766989e-05
-2.29572184917139e-05
-1.05981266601966e-05
-1.8969298599581e-05
-1.23897551385483e-05
-2.05844193020869e-05
-2.78136871624989e-05
-2.61842696133462e-05
-1.61663280332872e-05
-2.42871042285844e-05
-1.26138835308379e-05
-3.13928627892381e-05
-3.26844378323057e-05
-2.45717772586259e-05
-6.77556436778055e-06
-3.10683175275147e-05
-1.4797028152589e-05
-2.024627373121e-06
-6.62452756790384e-06
-1.60056193727139e-05
-2.5002662553987e-05
-2.42287961198494e-05
-2.43690806571004e-05
3.3868845707244e-06
-5.83693049801634e-06
-1.33118871827922e-05
-7.99451567131063e-06
-9.37641681154814e-06
-6.67970253512657e-06
-3.7483828228116e-05
-9.29383404893072e-06
-2.72044056523828e-05
-7.95910846921933e-06
-2.10995908946668e-05
-2.09611161411205e-05
-1.84990287494096e-05
-8.32342465991951e-06
-2.13809183972632e-05
-2.56440413972652e-05
-2.60147230930705e-05
-1.06308687788734e-05
-3.38588878829513e-05
-1.90150293832758e-05
6.6533115901242e-06
-2.24537929282863e-05
-6.9047176701998e-06
-2.94471045898229e-05
-2.00611024002906e-05
-2.08272225964482e-05
-1.21372720785155e-05
-1.72026985329265e-05
-1.3669450113811e-05
-1.40598473703977e-05
4.33650210320795e-07
-2.99275402929623e-05
-1.5488532723302e-05
-2.02723620591307e-05
-1.59126922120795e-05
-2.44959142199243e-05
-1.44804222056488e-05
-2.35950133488995e-05
-1.64045883373848e-05
-2.34885404134834e-05
-1.14206321714435e-05
-2.49031640429914e-05
-1.3033767908312e-05
-1.9409480915299e-05
-1.39431531811106e-05
-1.55730496691753e-05
-8.25970288080405e-06
-2.26014382612177e-05
-7.51867995445666e-06
-1.67827760117458e-05
-1.13261055944686e-05
-1.43887622119403e-08
-2.17714830003509e-05
4.86931998361293e-06
-1.54655560452163e-05
-1.60849457631278e-05
-1.0090121668778e-05
-1.38043506429131e-05
-3.08760019933341e-05
-3.68757091975776e-06
-1.67127020941453e-05
-6.61333276802881e-06
-2.43879757255257e-05
-8.82531577815443e-06
1.2636343454459e-06
-8.76536349144705e-06
-1.46367119918973e-05
-1.2946209351683e-05
-7.59694064296265e-06
-1.16235861093307e-05
-1.2498842571465e-05
-1.53035558192349e-05
-2.3593422374133e-05
-1.92633340701444e-05
-5.55745441953641e-06
-5.92853923280515e-06
-7.07285038645006e-06
7.85305670348586e-06
-1.66733338695882e-05
-3.70317842348703e-06
-9.00021124921217e-06
-7.68917034371824e-06
-1.25114566486132e-05
-2.07196572844855e-05
-1.39796309280409e-05
-2.89434586967465e-05
-8.48609504830406e-06
-1.23913961681007e-05
-2.40870301297107e-05
-1.25781417345624e-05
-1.47049244748346e-05
-3.41195002634771e-05
-2.76041611195447e-05
-1.81599957790718e-05
-3.15704368830976e-05
-1.78050093216357e-05
-1.23321175408436e-05
-1.88877953582516e-05
-1.70181601219176e-05
-1.35739505451953e-05
-1.40041941867979e-05
-1.2011657747537e-05
-6.11588185681766e-06
-3.83540170665851e-05
-2.11620556463763e-05
-5.4903601763819e-06
-1.00349795101063e-05
-1.40652475153435e-05
-2.37614408561187e-05
-1.51374404930111e-05
-3.31173078552698e-05
-1.04647976379384e-05
-2.67300600099349e-05
1.31852275632578e-05
-1.925344922935e-05
-3.34298743321525e-05
-1.92683597026541e-05
-1.61448215960775e-05
-2.08261036802596e-06
-2.74347513676416e-05
-1.24668564089576e-05
-3.63725118787811e-06
-5.17280775490029e-06
-3.73362832420281e-05
-3.34658901901168e-05
-6.06407533501612e-06
8.79188762492742e-06
-3.21953694730834e-05
-2.27031821902526e-05
-1.12066139667798e-05
-2.70527554885949e-05
-1.31177754896756e-05
-2.27095515000319e-05
-7.48150904933488e-06
-2.01414994390498e-05
-2.1648955928224e-05
6.98348802751778e-06
-1.88973899332131e-05
-3.01188053718146e-05
-3.18153660116872e-05
-2.79303930598593e-05
-2.41049439703572e-05
-2.95714063265186e-05
-7.49233596703683e-06
-2.15075901917226e-05
-1.65964631093743e-05
-2.69872005594075e-05
-1.41584251541885e-05
-2.20171184855637e-05
-9.46388653904356e-06
-1.64235609877534e-05
-2.80336259867749e-05
-3.51957802397e-05
-4.31615929001034e-06
-1.7333968273777e-06
-1.35980889921337e-05
-2.89023193549159e-05
-3.27468610943212e-05
-9.09188734716624e-06
-8.11434791249213e-06
-1.71944667942402e-05
-2.10973978238826e-05
7.14389292285929e-06
-1.82724695811009e-05
-1.3893823305428e-05
-2.83152922108062e-06
-1.27484234551741e-05
-7.73408106790813e-06
-1.16209912762178e-05
-1.33187115750032e-05
-3.10090248900694e-05
-3.36529502211755e-06
-3.49519374122288e-05
-1.53889272968616e-05
-2.06580019826529e-05
-2.04135118135758e-05
-1.20262015081447e-05
-2.330819188775e-05
-2.72531480221599e-05
-5.09492224512899e-05
-1.22874905934719e-05
-1.59578660747558e-05
1.63696393883757e-06
-2.28216090072765e-05
-4.38375517786806e-07
-2.99357783796204e-05
-2.72637369929326e-05
-1.82036189587297e-05
-2.00485858474708e-05
-2.84512806419013e-05
-3.60544304373078e-05
-2.88270293146166e-05
-6.4786602678856e-06
-8.40268396170515e-06
-1.86810474787772e-05
-7.72502273878417e-06
-2.33455244887206e-05
-1.59559287304583e-05
-9.54392079312785e-06
-4.03037160476659e-06
1.28812921915735e-06
-7.2440681157541e-06
4.03296824949865e-06
-4.71242896720759e-06
-6.38215680461669e-06
-1.35131121692308e-05
-1.58440642830638e-05
-2.24527436527157e-05
-3.54849892618783e-05
-1.79549972464157e-05
-1.85717253379029e-05
-8.03873874450832e-06
-2.04764414162467e-05
-1.93181899328965e-05
-3.48777603249176e-05
-3.1266716645461e-05
-4.00531111631099e-05
-2.48118850299913e-05
-1.98861486363442e-05
-1.42590522020642e-05
-1.88808658824523e-05
-3.3968805817316e-05
-1.10723931345363e-05
-2.31670006957957e-05
-2.46103610019404e-05
4.59179419551476e-06
-2.62519475677868e-05
-1.87126288674767e-05
-1.10936726574323e-05
-1.28119659073893e-05
-1.82160589261035e-05
-7.5040517936548e-06
-2.09788357583153e-05
-1.57483055901155e-05
-1.36564680207947e-05
-2.65708173854551e-05
-2.36719392292335e-05
8.54354721640115e-07
-2.44596500725605e-05
-2.28472219671495e-05
-4.62429414663523e-06
-3.65580725106e-05
-1.68138259181752e-05
-2.68426667102153e-05
-1.37316605256863e-05
-1.65116204053566e-05
-1.76160703645733e-05
-2.13997055671446e-05
7.11629668762013e-06
-6.52074863277346e-06
-1.12869600891137e-05
-1.52415829021515e-05
-1.69944387577572e-05
-1.75259045849217e-05
-1.7962511328579e-05
-2.62325827717974e-05
-2.53019849749029e-05
-2.55351538808696e-05
-1.6494223557136e-05
-1.77952125018131e-05
-1.81070017689164e-05
-3.06158590313168e-05
-5.1219758640566e-06
-2.46350978279682e-05
-2.19142766301716e-05
1.43780433452076e-06
-1.782005524091e-05
-6.55388368591259e-06
-1.39209054704975e-05
-4.56134201706993e-05
-1.00427782466693e-05
-2.34449483787941e-05
-8.22935073064037e-06
-1.43794865029797e-05
-2.56181117839391e-05
-1.4435133000147e-05
-1.92701924803804e-05
-1.75462935855517e-05
-2.56783004346737e-05
-2.32856664098723e-05
1.01500581997953e-07
-7.96731861434347e-06
-5.11524213349538e-05
-3.84381131582441e-05
-2.94861919875241e-05
-1.55743047359563e-05
-1.32507474050752e-05
-2.61298244673863e-05
1.01477097519122e-05
-1.80511665776979e-05
-4.00929399906575e-05
-2.06296505142623e-05
-9.31564700546218e-06
-2.38721524002837e-05
-1.52671905881351e-05
-2.21518941552434e-05
-7.24285374942408e-06
-3.04762116514457e-06
-1.10631642978181e-05
-3.55524818868016e-06
-7.56762758135958e-06
-1.41188557380542e-05
-7.97345450323011e-06
2.85147629149676e-06
-1.25496718630502e-05
-9.10722946193504e-06
-5.39446550001557e-06
-1.67440629476014e-05
-2.1137637138873e-05
-3.64729279650684e-05
-1.76204646404951e-05
-1.25356944040026e-05
-5.8322845059121e-06
-5.538212045364e-06
-3.79343758419018e-05
-9.90535553729042e-06
1.33587008882979e-06
-9.00824190466421e-06
-1.39348381323224e-05
-7.41101840224698e-06
-1.53612122101529e-05
-2.01613257144232e-05
-1.68263851802866e-05
-6.05949260838137e-06
-2.39572835103224e-05
-9.67781040250491e-06
-8.69679926843895e-06
-1.29537149904211e-05
-9.89793999687197e-06
-1.03347669214521e-05
-1.84630156907036e-05
-8.62422873361126e-06
-2.44558984137291e-05
-1.50293895621166e-05
1.40289727424509e-06
4.76195878371673e-06
-1.59266409003092e-05
-1.98845963143667e-05
-1.11054402268418e-05
-4.32465032919053e-06
-5.78207751358396e-06
-1.82265289555877e-05
-1.34681218929903e-05
-2.2555180007131e-05
-1.02239388981835e-05
-1.65448931242391e-05
-3.67831614293388e-06
-7.49278460630535e-06
-4.14488060056497e-06
-2.063180437987e-05
2.32179961450763e-06
-2.22537716802701e-05
-2.31387624344751e-05
-5.00734922336106e-06
-1.142734063169e-05
-1.76218473725328e-05
-2.43966049318909e-05
-9.68027892409917e-06
-1.80529687901609e-05
5.27699410440605e-06
-1.70818269101793e-05
-2.47160395981165e-05
-2.17984029905364e-05
-8.69226661536304e-06
-1.2733422922641e-05
-2.80034433725497e-05
-3.5599230098174e-06
-1.29435581431355e-05
-4.95824169079667e-07
6.37207759444695e-06
-2.29099229125718e-06
-1.32968189904866e-05
-3.61594065292187e-06
-2.2024668628e-05
-1.26624072425992e-05
-1.85351298408375e-05
-2.09884071929036e-05
-3.8469498677315e-05
-3.10415014806121e-06
-1.51019951993165e-05
-2.45549979960473e-05
-5.90201930502045e-06
-1.24371611273629e-05
-2.48213838603743e-05
-1.76221728251747e-05
-2.02662373575407e-05
1.77497479496277e-06
-1.26093614510899e-05
-1.32525681758422e-05
-1.48662108498135e-05
-1.35711031524727e-05
5.61694607902609e-06
-1.16509451445348e-05
-2.26212395426263e-05
-1.70835402682734e-05
-1.05150896943183e-05
-5.32219322576582e-06
-7.59145148858887e-06
-3.79508701430271e-06
-1.3474968766903e-05
-2.73256968426912e-05
-3.10834293893902e-06
-8.20166767824624e-06
-5.54026705025477e-06
-1.06491132512935e-05
-6.81063366221481e-06
-9.7799877678048e-06
-1.99644859546247e-05
-1.23169485402442e-05
-2.89205830149232e-05
-1.31006223972262e-05
-8.11295492899744e-06
-2.29165436909228e-05
-2.46926540191507e-05
-2.9967351851764e-05
-7.74671413316819e-06
-9.74984464588593e-06
-2.19930865542735e-05
-3.03908110779401e-07
-1.03271189720665e-05
-3.3332739666217e-06
-1.75895771325192e-05
-2.27313505079238e-05
-1.441704305567e-05
-2.76339360649674e-05
-1.63551059846631e-05
-1.32649607980099e-05
-1.96636642090774e-06
-5.77088806783609e-06
-1.50467937466542e-05
-1.22321122228125e-05
-1.80717455150299e-05
-2.65941351314973e-05
-8.70623581759891e-06
-1.89269179767177e-05
-6.19090530607355e-06
-8.43659804772695e-06
-2.68198296748702e-05
-2.72048307049347e-05
-4.08642627178454e-06
-7.65683297606175e-06
-4.5426608361394e-06
-2.08498909675257e-05
-2.24077440859118e-05
-5.02533621712415e-06
-9.56959946311769e-07
-3.33315133561752e-05
-1.17759286461989e-05
-2.57964309915798e-05
-3.09893306562608e-05
-6.60384639537201e-07
-2.60333461058369e-05
-1.23013186260197e-05
-2.0815245418826e-05
-2.6197529896588e-05
-1.60678288126395e-05
-2.13137395740574e-05
-2.38102716350348e-05
-2.90478112835013e-05
-1.92287692332211e-05
-1.95267480904761e-05
4.42555855278584e-07
7.0838829359664e-06
-2.39739077554313e-05
-1.41796320001655e-05
-2.38311319163107e-05
-1.47451017225659e-05
-9.84684071766831e-06
-1.75616099306943e-05
5.90403209147824e-06
-1.16537821353131e-05
-2.88923680273921e-05
-1.6056554946327e-06
-2.44987457508757e-05
-3.64835900787654e-06
-1.70666120799964e-05
-2.35454208073769e-05
-2.61178718489074e-05
-9.9125961307109e-06
-2.29632083988163e-05
-2.68868527836242e-05
-1.59694775102059e-05
-2.807080782142e-05
-2.3001228888769e-05
-9.1177292760548e-06
-3.74629109135517e-05
-2.6045251466061e-05
-2.2038699133323e-05
-1.96862962147106e-05
-1.06120809607384e-05
-1.66006249736896e-05
-2.8652020858504e-05
-9.72818269054632e-06
-1.87996347531559e-05
-1.47374004596706e-05
1.96086128673814e-06
-2.16436429074843e-05
-6.51385839867002e-06
-1.42483052496382e-05
-2.74099551038243e-05
-2.88506492587488e-05
-8.27334832266933e-06
-1.4953191363455e-05
-1.84713109664711e-05
-2.21906309794504e-05
-1.25965058718561e-05
-1.12564148723822e-05
-1.80107822229484e-05
-9.6614592429847e-06
-8.85564495624207e-06
-2.90786208512789e-05
-1.86521431327697e-06
9.86319399238685e-07
-3.37518468482603e-05
-1.44320649433963e-05
-1.03929395374287e-05
-2.0918259615567e-05
-4.36304445845193e-06
-2.47070393126172e-05
-2.1798530326215e-05
-1.46893397279069e-05
-1.12385436998168e-05
-2.98641428935094e-05
-5.13478877612052e-06
9.29526818453273e-06
-8.8945761940115e-06
-3.68103291382594e-06
-1.30406062364963e-05
-1.53025475692758e-05
-2.26287582854907e-05
-8.15752252940134e-06
-1.95455175187925e-05
-1.13443429013029e-05
-1.99552656580364e-05
-1.82483598380725e-05
-2.55309948187639e-06
-2.56829580208838e-05
-1.95048968916792e-05
-3.22783094611328e-05
7.25866283138589e-07
-3.19516525190444e-05
-1.99482810128365e-05
-1.62377278651853e-05
-2.51973978471235e-05
-1.09424044133543e-05
-1.0462828222109e-05
-2.37200106007703e-05
-2.41366226468256e-05
-2.53213709529469e-05
-1.27948014279187e-05
-9.90544310413843e-06
-3.20186956249967e-05
-2.91035330786896e-05
-1.24709418442873e-05
1.7583903753176e-06
-1.78453389730618e-05
-2.26652224871048e-05
-1.42059435060501e-05
-1.00544495661303e-05
-2.07442087044395e-05
-1.90187665243352e-05
-1.18977404984933e-05
-8.8311526803538e-06
-4.28877071202892e-06
-1.54174816027352e-05
-2.71907165750496e-05
-1.57906728739604e-05
-7.18073568443124e-06
-1.20524486723116e-05
-3.40118053536776e-06
-1.11944131050664e-05
-3.33885880055532e-05
-2.30098826176594e-05
-1.13350743973384e-05
-2.28652145246618e-05
-2.65678781903421e-05
-1.96946907771053e-05
-3.11119079441868e-06
-1.7210228502187e-05
-3.16163311603876e-06
-3.35028678418594e-05
-1.85124387565796e-05
-2.72092845176056e-05
-1.90678771551109e-06
-2.21482969595765e-05
-1.10497066316697e-05
-1.82053380914975e-05
-1.82233467675052e-05
-1.61417151765646e-05
-1.77846702967997e-05
-1.86257217194355e-05
-1.31360739600095e-05
-2.35678070989746e-05
-6.60904694124058e-06
-1.47200257071995e-05
-2.52449452501571e-05
-1.91284629568368e-05
-1.87231820824349e-05
-1.83137662590554e-05
-8.16922770093506e-06
3.83279880877816e-06
-2.35235588878328e-06
-1.53172602893368e-05
-1.19884349253676e-05
-1.56036733308916e-05
-1.95478976268416e-05
-1.60761235859035e-05
-2.11096945016141e-05
-2.21422607583243e-05
-2.52354451843505e-05
-2.3570799242916e-05
-2.91438365650804e-07
-3.13634397584734e-05
-2.35725593199867e-05
-1.59488462738233e-05
-5.66405556401297e-07
-3.23383122075182e-06
-2.38263238770065e-05
-1.98181906358954e-05
-1.29513934833575e-05
-2.69356364798448e-05
-3.49151853299455e-05
-8.82050397196063e-06
-1.69026004773706e-05
-2.82859934407283e-05
-2.37659303745919e-05
-1.39829115059986e-05
-1.70335957897127e-05
-2.04701104352189e-05
-1.12273097082662e-05
-1.82299801245621e-05
-1.98079245422566e-05
-3.11233701230786e-05
-1.17010328017488e-05
-1.76239708933347e-05
-3.84254808535777e-05
-2.76115077566579e-05
-3.99228165046599e-05
-1.93742370117678e-05
-1.638466738293e-05
-9.9603237471848e-06
-1.28764400227077e-05
-2.73918003018807e-05
-2.03323702296822e-05
-3.45457943861527e-05
-1.24876626613323e-06
-1.85306967351286e-05
-1.23837645304392e-05
-1.348941122903e-05
-8.65390339612754e-07
-1.90998859494699e-05
-2.37073757739164e-05
-2.09599390540675e-05
-1.38714700951747e-05
-1.27540458786419e-05
-1.89519091054062e-05
-2.23931992289628e-05
-2.58896745913313e-05
-4.19262391140732e-05
-6.52575985893063e-06
-2.68470435518702e-05
-2.41090813321502e-05
-3.71978767296002e-06
-1.7189924515829e-05
-2.32200212506114e-05
-2.15107192383613e-05
-6.91433035356528e-07
-8.59622561084522e-06
-2.75259220555402e-05
-1.70635785023982e-05
-2.75942892291698e-05
-2.77319827116217e-05
-2.50859849102235e-05
-3.79392692263717e-05
-9.8466248705527e-06
-9.82726817615411e-06
-1.16750780812261e-05
-1.14326007491151e-05
-8.42004984138933e-06
-1.68734790603612e-05
-1.51229249156683e-05
-2.4646881529317e-05
-2.45792233269031e-05
-1.36027242012643e-05
-6.25630046622237e-06
-1.10781180037138e-05
-2.83107510040948e-05
4.63828052342509e-06
-1.72701761176658e-05
-2.04492447132695e-05
-2.2249458636809e-05
-1.63029670057796e-05
-1.95907425662087e-05
-7.93424701476526e-06
-2.1910976843422e-05
-6.7663702021253e-06
-1.86843798450821e-05
-1.6945938049956e-05
-1.02022135490939e-05
-4.40982260454339e-05
-1.61921159261181e-05
-1.64984014070321e-05
-1.37166284277688e-05
-8.91298969481774e-07
-7.64917661936676e-06
-1.09526247678293e-05
-1.9335131822204e-05
-2.24322279398763e-06
-1.89011772608182e-05
-2.22929422368095e-05
-7.94869090508604e-06
-2.6515731699803e-05
-2.09280419464749e-05
-1.76274619601303e-05
-5.54622594486611e-06
-1.14487834385325e-05
-1.10584338616446e-05
-8.21225447206623e-06
-2.73711211928224e-05
-1.85253689848685e-05
-1.17514655341364e-05
-1.94974028484712e-05
-8.40443533309764e-06
-2.11596034565147e-05
-1.14058769429922e-05
-1.04260046660858e-05
-1.4539839528052e-05
-1.07097546320495e-05
-1.26482930049117e-05
-5.80083184908655e-06
-1.99466704303562e-05
-1.32640282225516e-05
-2.29758825649324e-05
-1.50149991586597e-05
-3.98727144739579e-06
-1.50987121091235e-05
-2.54225751420925e-05
-4.08681037388758e-06
-2.03675474121704e-05
-2.39924988049497e-06
-1.3581394539071e-05
-1.25810260206645e-05
-2.342145145494e-05
-2.00113957773237e-05
-1.13599629750176e-05
-1.88718184484631e-05
-4.17320493020226e-06
-2.78355300061684e-05
-9.32404545167366e-06
-9.72871869527232e-06
-1.27247733457235e-05
-1.9581041342908e-05
-3.60802519262717e-05
-1.51817572337353e-05
-1.34937876620215e-05
-2.3495646845021e-05
-3.81059291083088e-05
-1.03081667853611e-05
-1.30877947321249e-05
-7.63864523210961e-06
-5.8733594900519e-06
-2.81479433486184e-05
3.83980520324182e-06
-1.75669807346191e-05
-1.15155675637846e-05
-1.54158672975636e-05
-1.37602274221349e-05
-1.10947115731009e-05
-4.05938393357647e-06
-9.69834002128574e-06
-2.14433896332661e-05
-2.74697740193357e-05
-1.79462220537867e-05
-1.21517504928599e-05
-1.23508916687813e-05
2.26721877587468e-06
3.86704472121085e-06
-2.94524858199498e-05
-6.57134858352181e-06
-2.24725826198305e-05
-2.25933172541039e-05
-9.04239972953096e-06
-1.00618115544126e-05
-3.92528889288406e-05
3.54697853462086e-06
-1.16600337449166e-05
-1.71906403518814e-05
-2.86155026325993e-05
-2.65541177032387e-05
-2.45201236740978e-05
-2.08188454751437e-05
-2.1223427767399e-05
-1.77746217005015e-05
-3.27496378337808e-05
-2.94349373529525e-05
-1.53024173705142e-05
-7.28685610857524e-06
-2.4387811753764e-05
-9.39755596068533e-06
-2.24200571895939e-05
-6.66212735216655e-06
-2.645801725667e-06
-1.61372546486395e-05
-1.26729123490877e-05
-1.16318802764036e-05
-1.39004481197627e-05
-1.16546847667932e-05
-3.28769786746218e-05
-1.34865024319978e-05
-2.68222208080398e-05
-1.42978793428311e-05
-1.9431971883533e-05
-1.47660378714198e-05
-2.36466341815863e-05
-1.88269153490168e-05
-6.22884046884425e-06
-2.00640376505216e-05
-1.25772956046923e-05
-2.48481468857539e-06
-2.66948483326555e-05
-1.63778794176218e-05
-2.8144018320748e-05
-1.73515551732043e-05
-1.16354598817082e-05
1.33579705704086e-06
-1.47051693865121e-05
-5.09358531110352e-06
-2.40395966880501e-05
-1.39561206613469e-05
-2.21680094689423e-05
-2.1178132340302e-05
-1.44041587206259e-05
-2.20531637824777e-05
-4.13459521936478e-05
-2.78082372642159e-05
-1.84689852034863e-05
-8.92935157979286e-06
-1.05700683129615e-05
-1.73208840220505e-05
-9.32116121921101e-06
-1.32241553120848e-05
-5.12838956931877e-06
-1.50069996534795e-05
-1.25826176123904e-05
-4.94136408887982e-06
-5.56479712737044e-06
-2.29642525188326e-05
-1.90785361937991e-05
-2.71303472238181e-06
-3.38123647575138e-05
-2.25964225682324e-05
-3.71898416421405e-05
-1.4170949443724e-05
-2.22136856188582e-05
-1.91212298968579e-05
-2.47106859416992e-05
-1.28357763932163e-05
-2.98848828979942e-05
-1.53207124067413e-05
-8.41033725144981e-06
-1.42719714432556e-05
-2.05813065159786e-05
-2.53691124688309e-05
-1.01378464761164e-05
-1.25164302855314e-05
-1.67357541310512e-05
-1.91471068545681e-05
-1.46130968478113e-05
-2.46208757910034e-05
-2.98837503066276e-05
-1.57543918222915e-05
-1.83048689486103e-05
-2.8304322030115e-05
5.45593684797477e-06
-1.88352041252009e-05
-3.09601552645011e-05
-1.31274876915153e-05
-9.78009812631096e-06
-1.09275563371384e-05
-1.46256428296078e-05
-3.83364108767333e-05
-4.43800155684159e-05
-1.06655589789927e-05
-1.89421695540338e-05
2.43550120439471e-06
-1.23414604962091e-05
-2.43877239054429e-06
-2.2601715007974e-05
-4.21311956766205e-06
-1.13077226755627e-05
-8.11873620623081e-06
-1.14098052265273e-05
-2.40021749785715e-05
-2.28108153051807e-05
-1.67916490954556e-05
-7.39823841394403e-06
-1.14102992118804e-05
-6.15109867375785e-06
-1.28602776091459e-05
-1.50227414454584e-05
-1.4944174882684e-05
-2.15632697882507e-05
-3.100103840909e-05
-1.44756397109307e-05
-1.48504278730612e-05
-2.01535899397909e-05
-1.48528009757267e-05
-5.15900707042641e-06
-3.79693440379826e-05
-2.10460663647658e-05
-5.7928260188725e-06
-2.13323320344179e-05
-1.67172095003151e-05
-2.83590478921424e-06
-2.14100479188869e-05
-2.4615547787206e-05
-2.03595740278786e-05
-1.58921934347627e-05
-1.19256141857224e-05
-8.07750983347848e-06
-1.39857510925075e-05
-4.81750479828615e-06
-6.78641321145399e-06
-8.15166977340096e-06
-8.37364844675902e-06
-1.18488140393869e-05
-7.67550871981494e-06
-2.39147045698405e-05
-2.67866872239813e-05
-1.80585819017837e-05
-2.07568868194324e-05
-3.81832975267583e-06
-1.60754476912644e-05
-1.77222257256139e-05
-2.1566053754954e-05
1.64937110049974e-06
-2.18246587402683e-05
-1.66088619880294e-05
-1.8541247069928e-05
-1.05247295402843e-05
-1.14156504692482e-05
-2.27189286998156e-05
-3.62847600732093e-05
-9.54755928961432e-06
-3.04122182832985e-05
-1.83757807929847e-05
-1.14575787560623e-05
-2.334348545918e-05
-2.64196210080747e-05
-3.1857866622567e-05
-1.25738719074467e-05
-2.50231334506426e-06
-1.23305357453531e-05
-3.08893199750799e-06
-1.24523323560787e-05
-2.13641315050259e-05
-2.11119132670664e-05
-7.04642990468714e-06
-1.37864381806413e-05
-2.62926963117686e-05
-3.2462304373318e-05
-1.84428152714175e-05
-3.56869088216837e-06
-3.13415575952712e-05
-1.86863695173178e-05
-1.81951603511042e-05
-2.99494163930572e-05
-1.77689865421168e-05
-1.32036514581473e-05
-6.25383571544336e-06
-1.12993762358736e-05
-8.27736986975566e-06
1.37435677615322e-06
-4.32449662428541e-06
-2.24901737497019e-05
-1.62741087607209e-05
-1.19714262671407e-05
-1.87972297786383e-05
-2.17753059626941e-05
4.82142613519549e-06
-1.81695194564257e-05
-2.32361132554084e-05
-2.86212816595058e-05
-1.48318570381185e-05
-1.78298071655831e-05
1.49029115988385e-06
-5.01943593593021e-06
-1.11646102183301e-05
-1.52412939283007e-07
-7.28385562621542e-06
-2.97458266454579e-05
-9.01668279632517e-06
-2.92546745726455e-05
-4.51429816867498e-06
8.89072883460771e-06
-1.65964388082789e-05
-1.37695224151949e-05
-1.00166639022908e-05
-9.32357361240948e-06
-3.54443662396506e-05
-1.47463623922727e-05
-7.14232604716922e-06
-1.63743611057655e-05
-2.29035004448242e-05
-1.93340840534595e-05
-1.29745105101748e-05
-5.87223163992927e-06
-3.302326807877e-05
-1.75337795156761e-05
-1.43692235041999e-05
-1.86909762310601e-05
-3.58921504545946e-05
-4.35158046497665e-06
-7.19731474630653e-06
-1.91609603606883e-05
-2.69977858218521e-05
-2.67514601670286e-05
-9.10170003762533e-06
-1.62446860385037e-05
-1.47635718015999e-05
-2.18332357360064e-05
-6.8498183531352e-06
-5.62415528158059e-06
-2.48799986829618e-05
-1.66410133948696e-05
-1.68607950639499e-05
-8.82953590319552e-06
-1.42033303987843e-05
-4.0922498488989e-06
-1.40302181809542e-05
-2.53630179354351e-05
-1.96729065977592e-05
-9.10976806981941e-06
-1.39363400630991e-05
7.014742338894e-06
-1.48538758852438e-05
-6.80260434931992e-06
-1.78528598267649e-05
-2.70480526734264e-05
-2.22045142533885e-05
-2.09749356432394e-05
-2.34398992286756e-05
-2.78781486369197e-05
-1.95320657129525e-06
-1.46182696319676e-05
-1.0796004615484e-05
-1.85415457423127e-05
-4.19904693188236e-06
-4.78784130751859e-06
-1.74062325982725e-05
-2.23208000391732e-05
-1.86806844184445e-05
-1.02906839816875e-05
-4.75669984985311e-06
-1.09385012954536e-05
-1.15341165568299e-05
2.42798327463922e-07
-8.40862376042808e-06
-1.91612381045245e-06
-2.21204644339898e-05
3.96596488557458e-06
-1.98026747878413e-05
-1.30852048580692e-05
-2.79525544738459e-06
-2.95849224300252e-05
-7.95841443093125e-06
-1.89196832595988e-05
-1.25441978682067e-05
-1.72853501594203e-05
-1.81140101952689e-05
-1.53433616410235e-05
-3.06354362847591e-05
-3.6389624369434e-06
3.40828280437987e-06
-2.37182110468155e-06
-7.81099804207295e-06
-5.67690029787498e-06
-2.28827696475305e-05
1.65039212938025e-06
-6.90343344262419e-06
-8.26463640840188e-06
-2.66410314943405e-05
-1.79166031802763e-05
-1.02247349365574e-05
-3.24254728596141e-05
-1.81490409250281e-05
-3.71177782787338e-06
-1.9932619415565e-05
-2.02222751805143e-05
-2.57201789689504e-05
-5.52181840077238e-06
-2.13635658184481e-05
-2.31201434377096e-05
-1.51981101815165e-05
-1.08654777014474e-05
-2.41641973166511e-06
-2.22029601703649e-05
-1.09257679957698e-05
-5.0122834114783e-06
-1.93974176509158e-05
-1.96715216178169e-05
-7.32955023874892e-06
-2.75485179373072e-05
-2.80342169215932e-05
-1.63621056469242e-05
-2.96921344643225e-05
-1.50206845031829e-05
-7.15261334087216e-06
-1.8954087709954e-05
-1.78751030334323e-05
-2.78250766764305e-05
-1.16145122043228e-05
-4.19389060319853e-05
-2.67781457484821e-05
-1.26449320011035e-05
-9.45060280001369e-06
-8.21580861898073e-07
-3.32038044138344e-06
-1.91825065262593e-05
-1.06143006257727e-05
-2.08013867675606e-05
-2.20898114789612e-05
-2.80738065392586e-05
1.37912669488137e-06
-1.06946943895936e-05
-2.89095217200194e-05
-1.2024550169467e-06
-1.10279587448383e-05
-5.56242365632625e-06
-5.72775268768336e-06
-1.22437042826134e-05
-1.46845210449656e-05
-2.18897155781367e-05
-1.10591220906318e-05
-4.31709724364496e-06
-1.26372734069456e-05
-2.11916997213163e-06
-2.40844466664146e-05
3.31715327335338e-06
-2.48936234338212e-05
6.06365617404884e-06
-2.24261963023616e-05
-1.37470591204733e-05
-3.32378393914408e-06
-1.40799477681253e-05
-4.00473917239718e-06
-2.46394667782911e-05
-3.7816439888528e-05
-2.02612807717148e-05
-1.73946418458572e-05
-1.80495287865764e-05
-2.97570190640324e-05
-5.11091081934316e-06
-1.003801625478e-05
-1.4853907450718e-05
-2.09572400446357e-05
-1.91407260836893e-05
-1.79384232131223e-05
-8.36014791307747e-06
-3.42372039308107e-05
-1.89928797531302e-05
-1.13288973152204e-05
-2.48985371379675e-05
-1.63503458636702e-05
-2.48417179570728e-05
-1.82655180325464e-05
6.70033570854176e-07
-2.58815001443337e-06
-3.71454768459229e-05
-2.91916162034283e-05
-9.08799856658822e-06
-1.60899418493939e-05
-3.7497237745396e-05
-1.3918814965105e-05
7.73394160319514e-06
5.83513921104865e-07
-2.44283385483582e-05
-3.29434982810494e-06
-2.41397608973097e-05
-2.33978244051408e-05
-1.52139306448892e-05
-1.59702148591725e-05
-2.41267316687916e-05
-1.5720536295624e-06
-1.32661450226541e-05
-3.53675146777381e-05
-3.55807441649397e-06
-1.37497822109512e-05
-1.72565792667001e-05
-2.21677598310554e-05
-1.29369097640842e-05
-1.5123654207808e-05
-9.78904804976733e-06
-1.530235679199e-05
-7.59059145056599e-06
-3.9606788681775e-06
-2.01291840133735e-05
-3.0029457444277e-06
-1.04503012513085e-05
-2.19324691619434e-05
-9.85812894173213e-06
-7.38193762281335e-06
-1.82832659868922e-05
-1.49512391594119e-05
-2.13625885595933e-05
-8.87963408668802e-06
-2.09694593719153e-05
5.43781502160753e-06
-1.63057060955273e-05
-3.82168659423136e-05
-1.90411615872338e-05
-2.69301790639811e-05
-3.35011234379122e-05
-2.19301053659446e-05
-2.15852538498259e-05
-2.95850444916645e-05
-2.82969444125452e-05
-1.34804705971372e-05
-2.15608011466966e-05
-1.58850021997632e-05
-3.15747649192392e-06
-2.77786491099387e-06
-2.2622867766642e-05
-1.17979381071573e-05
-6.48087491466594e-06
-8.96175719136717e-06
-1.08382886208609e-06
-4.64804738611202e-06
-3.9809483644571e-05
-2.92143680660545e-05
-3.5831797852878e-05
-2.73557612835582e-05
-1.8474340085598e-05
-1.83754888516627e-05
-8.58196582619901e-06
-7.34255469200637e-06
-2.40373188885657e-05
-1.13193910261078e-06
-9.26243195309489e-06
-2.42409826929467e-05
-2.57069429132088e-05
-1.4079902294353e-05
-1.97031264451199e-05
-2.34693087109123e-05
-1.08669323355158e-05
-2.48869503297988e-05
-8.26496102819268e-06
-2.79943033158326e-05
-1.00584602205378e-05
-9.25044485463393e-06
-9.77278551009731e-06
-2.16991924734331e-05
-2.58169157453751e-05
-3.12905192838562e-05
-3.40921568490061e-05
-1.80579095711715e-05
-6.50829438791932e-06
-2.64167801089635e-05
-3.18346908634636e-05
-1.56047104236531e-06
-9.72410571632985e-06
-3.35958820975681e-05
-1.28634312300116e-05
-8.27762743771918e-06
-3.48263640267773e-05
-5.09773747786977e-06
-2.15767182078444e-06
-1.33331719805236e-05
-2.45297357368222e-05
-1.3885897511499e-05
-1.56701164889702e-05
-1.29015354481922e-05
-8.25216290172057e-07
-1.19821700923156e-05
-2.05278748634009e-05
-1.47504174981835e-05
-2.67767451981556e-05
-6.80735667039938e-06
-1.64323257271628e-05
-2.20783638386686e-05
-2.73006418913684e-05
-1.1444393490861e-05
-2.2411560976451e-05
-1.4520675152887e-05
-1.52632067448246e-05
-6.96855942343683e-06
-2.01405094997661e-05
-8.63927967927639e-06
-4.04100438729719e-06
-2.0687720059621e-05
-1.86022922571914e-05
-2.1066744071074e-05
-4.86367526485226e-06
-1.86417546854614e-05
-2.99390694056378e-05
-1.7170756930363e-05
-1.22720712565168e-06
-1.52158628449814e-05
-2.2761737453441e-05
-1.47017562702463e-05
-1.5891124442057e-05
-1.60957774459034e-05
-1.01834955558924e-06
-2.78203561905594e-05
-4.85810151592614e-06
-2.46853939754276e-05
-1.89561694080223e-05
-2.30137717192635e-05
-3.18140420199225e-05
-1.04817429858586e-05
-1.60094794900397e-05
-3.91199221240725e-06
-5.99793491784649e-06
-1.08702075489036e-05
-7.61652991052611e-06
4.93995355017502e-06
-3.0356688699613e-05
-1.52925714233198e-05
-5.9023933702606e-06
-5.95872999185343e-06
-3.21200245351079e-05
-1.88315339036119e-05
-1.96579018565094e-05
-2.96343188367433e-05
-1.6913281954992e-05
-1.56515951999762e-05
-3.21092662317348e-05
-5.50213102955858e-06
-6.87038555959435e-06
-2.57067939095723e-05
-1.61358932397571e-05
-2.62199335305097e-05
-1.14817927881926e-05
-2.68778629535139e-06
-1.94233805342535e-05
2.02811063710727e-06
-2.20970765230379e-05
-1.86426201248871e-05
-2.24395893732869e-05
-3.31120143864092e-05
-2.81677124786338e-05
-1.79273013400987e-05
-3.6661183444042e-06
-2.18930585627645e-05
-1.7980914494579e-05
-1.97530008271561e-05
-2.77617932448838e-06
-1.49502550777053e-05
-2.35734342028978e-05
-2.27664801517827e-05
-2.13965479410755e-05
-8.54072104242247e-06
-3.34270985819031e-05
-4.32617586766385e-06
-7.08340239888061e-06
-1.78179400933128e-05
-2.12442035756047e-05
-3.27210550766006e-05
-3.16012421480062e-05
-3.66912256299373e-05
-5.35043711075568e-06
-9.29922834602569e-06
-1.62788591793077e-05
-1.49126966484036e-05
-1.45151582434135e-05
-1.62443643348292e-05
5.54825660592076e-06
-2.29839098965567e-05
-2.36676536222366e-05
1.93446026991961e-06
8.12859463354227e-07
-1.70321528130742e-05
9.03402599725825e-06
-5.27861247497204e-06
-2.0603900571809e-05
-2.5072392796079e-05
-1.98366308333738e-05
-3.59323274552277e-08
-1.32824603692521e-05
-1.0555776314719e-05
-2.82862003663605e-05
-1.00345512508897e-05
-3.88881150301367e-05
-1.19174886230108e-05
3.23178322179338e-06
-1.37912297758229e-05
-1.60159548086402e-05
-1.57846450624855e-05
-1.78098113043424e-05
-1.78622749146836e-05
-2.46330678942727e-06
-1.31357919569147e-05
-2.94275309383755e-05
-1.24719179171571e-05
-2.22682507275094e-05
-2.14373872129201e-05
-2.09280312772482e-05
-1.70975058868455e-06
-1.58023778988059e-05
-5.59531792303303e-06
-2.80255305511175e-05
-2.12763690304487e-05
-1.64618557264191e-05
-1.22374234780847e-05
-2.56982086646077e-05
-1.0812648931479e-06
-1.55247839073272e-05
-2.76714842650716e-05
-1.49979763123059e-05
-1.64924964480221e-05
-9.53174152619894e-06
-4.12757056048474e-06
-7.77037887239138e-06
-1.71233492381531e-05
-2.385342009789e-05
-1.07120533377556e-05
-2.15697219523877e-05
-1.46427395899598e-05
-1.33614254423392e-05
-2.53825392666603e-05
-4.60660185408141e-06
-6.93485993098652e-06
-2.35157378965315e-06
-1.9784026139068e-05
-1.7657915135677e-05
-9.45744804672263e-06
-3.53992972573177e-06
-1.70992278208814e-05
-1.63925708813545e-05
-2.21622989642905e-05
-1.39107404362578e-05
-2.81773727479891e-05
