# Supplementary material for: Research on computational propagation and identification of mine microseismic signals based on deep learning
Source: PLoS One. 2025 Oct 22;20(10):e0334641. doi: 10.1371/journal.pone.0334641 (PMC12543183; doi:10.1371/journal.pone.0334641)
Supplement: S11 Data — (ZIP) [file pone.0334641.s011.zip › 000101100002639.xlsx_0.txt_24.txt.txt]

1.28415276910506e-05
-2.32120989468844e-05
-3.2603501934928e-05
-3.04766235643581e-05
-1.35962052171587e-05
-1.36541149708384e-05
-1.96014057779134e-05
-1.80204103507784e-06
-1.33309326393555e-05
-1.1396784863411e-05
-1.78843693523791e-05
-1.32646300555973e-05
-1.45308876972306e-05
-6.95395716840313e-06
-1.12034210809315e-05
-6.08569402474914e-06
-7.3823368060604e-06
-1.76210914612204e-05
8.97025318997598e-06
-9.33707524244483e-06
-2.61386182767832e-05
-1.2851978633234e-05
-6.10924969678257e-06
-1.48044945662532e-05
-8.84411082238748e-06
-2.53810718517824e-05
-1.95740472865521e-05
-1.20579387650602e-05
-2.22977206635372e-05
-1.4351036858054e-05
-2.87561344558826e-06
-4.32301600668377e-05
-1.45140341056826e-05
-1.13257188892816e-05
-1.71394029981062e-05
1.88015169297499e-06
-1.00981954657891e-05
-1.65608146718729e-05
-1.11305018113006e-05
-3.28040656176467e-05
-8.68190619271388e-06
-1.17276947869973e-05
-1.83657025926686e-05
-1.17397290249645e-05
-1.82897363001112e-05
-2.68777634731637e-05
-3.8785200063034e-05
-3.95938354457239e-05
-1.10939005444922e-05
-1.42487430583052e-05
-1.4240356996706e-05
-1.93996203574755e-05
-1.89082407569458e-05
-2.07818340599505e-05
-1.76001287698953e-05
-1.92492039193148e-06
-3.78898521558263e-06
1.83339165568959e-06
-1.63718757438129e-05
-2.0936660172966e-05
-1.7727346598121e-05
-4.45003212227068e-06
-2.1459395721367e-05
-2.08972418941053e-05
-2.94735937552622e-05
-6.94125348261282e-06
-5.46603075786027e-06
-1.53733401244202e-05
-2.3148302733309e-05
-2.6691545711256e-05
-9.03173043035105e-06
-2.98618334284801e-05
-2.15745432648485e-05
-7.59670697534757e-06
-1.73772818234612e-05
-5.06753293339622e-06
-9.92452665340457e-06
-1.63466161628154e-05
-1.02451952186416e-05
-8.68686157560807e-06
-3.15155321977344e-05
-6.96217725285628e-06
-1.26695722443443e-05
-2.00571345294282e-05
-1.73266264844008e-05
-3.56598172094506e-06
-2.05549121477899e-05
-8.61189904068079e-06
-3.39378296160205e-05
2.39276918852021e-06
-2.89542027321537e-05
-3.46140635954535e-05
-7.6113869760414e-06
-2.08806360484118e-05
-1.6349178989579e-05
-1.4710039055735e-05
-3.29921630383458e-05
-1.73552915513208e-05
-1.61770226462927e-05
-2.08572631875481e-06
-6.70810763422536e-06
-1.11693785550804e-05
1.10379347490328e-05
-2.59963959987261e-05
-2.59264014890336e-05
7.87428707040687e-08
-2.66407727174014e-05
-1.06351816584124e-05
-2.47239786102331e-05
-3.65147312760851e-05
-1.0008704713861e-05
-1.8625501419417e-05
-2.46574813451268e-05
-2.43146417667434e-05
-4.4170434371928e-06
-3.02159284024045e-05
-3.29443898163406e-05
-7.24654597642016e-06
-1.74403860446442e-05
-1.47598015643495e-05
-3.34926965013455e-05
-1.67567084269108e-05
-2.80699863270503e-05
-2.23038853111933e-05
-2.77300394927871e-05
-2.7768443573804e-06
-1.27400788881289e-05
-2.55354157096719e-05
-2.38206017215053e-05
-2.85255771151309e-05
-3.38419399904984e-05
-1.311738190411e-05
2.813367206232e-06
-9.4792703865687e-06
-2.40372232397867e-05
-2.83059744603235e-05
-2.16207171845929e-05
-2.2542967498126e-05
-9.99709371639281e-06
-2.60225173354322e-05
-3.13565030487172e-05
-2.03589371233952e-05
-9.77046904460595e-06
-1.37657480024507e-05
2.06737581781123e-06
-9.95154809944876e-06
-2.60822831744916e-06
-2.1106900129415e-05
8.41230169355793e-07
-1.5902934437945e-05
-1.44967580539422e-05
-1.9523654695103e-05
-1.19370863516706e-05
-1.1390366721611e-05
-1.92134698545663e-05
-9.32832189267409e-06
-7.54836550559427e-06
-1.71141641008464e-05
-2.62076807332964e-05
-1.8834428315125e-05
-1.78904279455872e-05
-7.83416569097126e-06
-1.60505636652322e-05
-6.3510187053072e-06
-1.09996911160135e-05
-2.52341170392399e-06
-1.78200756468539e-05
-1.88104704295952e-05
-2.51151953707399e-05
-1.67798250567858e-05
-1.0087629855278e-05
-1.78508418038396e-05
1.71392462042641e-06
-1.73150287333706e-05
-5.28410000080828e-06
-1.5437160198312e-05
-1.6425722290208e-05
-9.09145335122385e-06
-1.77765532731389e-05
-1.87550524281372e-05
4.10185808728668e-06
-9.22688044676874e-06
-7.07874177246547e-06
-6.01990104125899e-06
-2.50061450348942e-05
-2.36717997712481e-05
-1.53278662933324e-06
-9.88502383281598e-06
-9.66151630640809e-07
-3.18033978787241e-05
-3.1201597691806e-05
-2.03703860221264e-05
-1.9663901148921e-05
-1.74365794836391e-05
1.87695962775442e-06
-1.0252036073827e-05
-1.67901119018712e-05
-5.82940635584324e-06
-1.61470628557511e-05
-2.58653702910652e-05
-3.13112899998207e-05
-1.76895556913921e-05
-1.64773032537226e-05
-1.96432130959477e-05
-1.09765156473078e-05
-8.92154429346441e-06
-3.78056887226628e-06
-9.38432195553295e-06
-1.94523330998383e-05
-3.04719492807734e-05
-8.61331136624327e-06
-2.49706927380648e-05
-7.67709149805416e-06
-1.38187937801163e-05
-1.34001133729042e-05
-1.40223405678629e-05
-1.47635124960178e-05
-3.1211568652802e-05
-1.39653186152207e-05
-1.60829850320737e-05
-1.46837206569646e-05
-8.81459691552893e-06
-1.22820615726548e-05
-3.54409568359942e-05
-7.28646471364657e-06
-2.42989278597345e-05
-1.96828373649825e-05
-3.20090572458184e-05
-1.3457953582983e-05
-1.52323928645245e-05
-1.95450988114499e-05
-1.25055875181315e-05
-2.42830901491373e-05
-8.77682476400854e-06
-7.5653218780161e-06
-8.9540785019664e-07
-2.04618951625842e-05
-2.11657026138591e-05
-1.76055999415738e-05
-7.48693849909908e-06
-1.91077287376526e-05
5.76315728680257e-06
-1.85022183884229e-05
-7.59762605814944e-06
-1.28315920536773e-05
-3.11748101321516e-05
-1.44729903817303e-05
-9.48263783945072e-06
2.06610897750203e-06
-2.39278758706389e-05
-2.45784657329117e-05
-7.36610721467875e-06
-1.3900231172305e-05
5.48755236537024e-07
-1.35472473678707e-05
-2.53180283292e-05
-2.46053100208992e-05
-2.2984874383812e-05
6.04307665873725e-06
-2.57270618599494e-05
3.14218441971759e-06
-2.00255698974528e-05
-2.90796852752618e-05
-7.76988088093476e-06
-3.8674410384506e-06
-2.01017316192767e-05
-1.92027035815826e-05
-2.40711784417456e-05
-2.28913202771497e-05
-2.34034874957213e-05
8.7838069972134e-06
-2.43073213315004e-05
-2.57275002115806e-05
-7.58985335500512e-06
-5.71287584437264e-06
-2.70983603053171e-05
-2.89169791921947e-05
-1.35280725021277e-05
-1.51969810137018e-05
-6.69317342643796e-06
-2.28566133571944e-05
-7.01193616728273e-06
-1.30647348787332e-05
-1.88632735771721e-05
-1.27470746832249e-05
-2.72159015179773e-05
-8.37185384173852e-06
-2.24212427830356e-05
-4.90006019374334e-06
-2.41323965294611e-05
6.86914147808736e-06
-9.10183842242561e-06
-2.48355930284991e-05
-2.28677894284873e-05
-1.18600576812303e-05
-1.73626713043239e-05
-2.57916191530295e-05
-1.97717645749734e-05
-1.46410059198608e-05
-7.48547847362093e-06
-2.6464066522431e-05
-2.55680554560491e-05
-1.42972432935994e-05
-5.10583025804136e-06
-1.91333483861381e-05
-1.05554295405229e-05
-2.09901911380526e-05
-2.4001725137056e-05
-2.90556340550363e-05
-2.71810635453028e-05
-3.17310832640282e-05
-1.51049475689969e-05
-9.48513883412738e-06
-1.96383831687433e-05
-1.59477061020696e-05
-2.66128704474239e-05
-1.68759629339004e-05
-1.83579810682389e-05
-6.38998001472275e-06
-9.49675759072028e-06
-1.50559591969608e-05
-3.60689964248198e-06
-2.18343038100211e-05
-2.32793518893021e-05
-2.86437334014443e-05
-9.9146985860994e-06
-2.79696484752556e-05
-3.61364171157304e-05
-2.38573362669451e-05
-2.24978257881555e-05
-1.04199555013108e-05
-1.38974074362199e-05
-2.35511650721942e-05
-2.01190543904758e-05
-1.12393137123529e-05
-2.80531313628274e-05
-1.34693461704615e-05
-1.36830474805788e-05
-1.4081323431807e-06
-2.90566729103326e-05
-8.17460522862256e-06
-2.70824417634019e-05
-9.16616743583912e-06
-1.44158891750499e-05
-2.63298992689218e-05
-1.87657764740401e-05
-2.706635633268e-05
5.45190624197817e-07
-2.04901737917248e-05
-2.92601104113549e-05
-1.34692408055291e-05
-9.10850789946329e-06
-9.72770278338857e-06
5.07860122499556e-07
-1.50166583801265e-05
1.70342524675869e-05
-1.64253846677437e-05
-2.04136652988005e-05
-3.34051437260227e-05
-2.23964258342924e-06
-3.02894879956757e-05
-2.79015159875859e-05
-1.02427571116667e-05
-1.19856080313489e-05
-1.41481694786222e-05
1.00397894767617e-05
-8.37782232000114e-06
-7.88963764820294e-06
-2.01446735718822e-05
-2.23841581307922e-05
-7.21823560741005e-06
-1.83071353160747e-05
-4.86029977977139e-06
-2.99154170181743e-05
-6.06447170194038e-06
-4.19528260776581e-05
-7.87678257630733e-06
-4.71081887521875e-06
-3.03856763330518e-05
-7.60127831033042e-06
-6.01466419112458e-07
-2.03134423123087e-05
-1.55856801781155e-05
-1.32047589783836e-05
-1.21466991674543e-05
-2.03152147261461e-05
-2.11617687102422e-05
-2.09840564493161e-05
-2.83998756248948e-05
-2.02955727406073e-05
-2.06333603033038e-05
2.28113973124262e-07
-1.62719635613133e-05
-1.57027938142822e-05
-1.41977926763718e-05
-4.55324480743082e-06
-5.85845787876469e-06
-1.73102713524122e-05
-7.99198611234356e-06
-4.98148344525715e-05
-2.00162197521782e-05
-2.17077722111204e-05
-8.76871033285501e-06
-2.55820568681572e-05
-1.76394819058963e-05
-2.18546331724021e-05
-1.62011393286529e-05
3.19404241168422e-06
-1.53910694368203e-05
-7.37599589236989e-06
-7.84836758747751e-06
-4.71305900300596e-06
-7.8277564276754e-06
-1.30117117374277e-05
-2.10339605926598e-05
-1.93313572197746e-05
-2.9267993971479e-05
-7.34255252678877e-06
-2.26485090121896e-05
-8.00773950079324e-06
-2.63912168002261e-05
-1.64688749147579e-05
-6.99657708752067e-06
-7.94778402974842e-06
-2.24862989665234e-05
-1.84958670823884e-05
-1.53707442725958e-05
-1.72358283620368e-05
-3.68058187481951e-05
-2.6553500297947e-05
-3.17707348493625e-05
-3.95293600817939e-05
-7.86126744511133e-06
-7.96294456318678e-06
-2.65472329584355e-05
-8.10410493685805e-06
-8.12193883952215e-06
-1.85333779490757e-05
-3.2823591778107e-05
-1.10677393530229e-05
-1.95821811276285e-05
6.16072315234714e-06
-3.35712317212307e-06
-1.4490507657153e-05
-2.16311068870679e-05
-1.52670826877418e-05
-1.55163584766642e-05
-1.31964651040918e-05
-1.81897873740759e-05
-2.36180429241762e-05
-1.9645399143966e-05
-3.93816858549096e-06
-1.68570930611824e-05
-2.35178362827021e-05
-1.55626366489082e-05
-1.09032191122565e-05
-2.43573294153162e-05
-1.35062732382357e-05
-2.30295012000882e-05
-1.05256336941173e-05
-1.03806218108442e-05
-2.15302318529624e-05
-3.66068426655874e-05
-8.96948521676919e-06
5.49687043901383e-06
-3.38850284717162e-07
-2.31219390798417e-05
-1.74538001540729e-05
-1.48948293236152e-06
-2.57599694527416e-05
9.19259404982802e-06
-5.11485370318695e-06
-4.22175151699969e-05
-1.06322418729587e-05
-1.42412244401956e-05
-3.59224476120497e-05
-1.20430551396089e-05
-8.68952258019346e-06
-3.16208643974476e-05
-9.46543635925451e-06
1.74273443562024e-06
-1.65589731832739e-05
-1.48774292297372e-05
-2.06898887299549e-05
-2.17190694948613e-05
-1.69919017162271e-05
-1.67843301073249e-05
-3.65171871643901e-05
-1.39185791203524e-05
-1.98394370217997e-05
-2.22768735021234e-05
-4.43476326624806e-05
-1.42482293778201e-05
1.13402656753055e-05
-7.84446625307333e-06
-3.70316189140299e-05
-3.30842814813662e-06
-4.19517358378825e-07
-7.47172855344455e-06
-1.13208317440078e-05
-1.13806213568381e-05
-3.32700995226833e-05
-1.02569545828361e-06
-7.47727734842715e-06
-1.78779105868796e-05
-2.45413494625702e-05
-3.44231069110433e-05
-3.3668759639058e-05
2.76711074183132e-06
-5.44323574941387e-06
-1.37457311374099e-05
-7.20144406497522e-06
-2.88875419412142e-05
-1.89024167644861e-05
-1.59939073424252e-05
-1.8998359401554e-05
-1.0252349107852e-05
-1.36287697354923e-05
-3.53636013694981e-05
-4.89975100984872e-06
-2.66350032642765e-05
-3.99453301294351e-05
-2.28417890163086e-05
-1.58513268074401e-05
-3.20625032217485e-05
1.05591210615111e-05
-1.79157146944237e-05
-1.3430101353491e-06
-4.65775288425281e-06
-1.91335223447511e-05
-7.87627897034064e-06
-1.21708158180942e-05
-1.93415101504865e-05
-2.00950784542719e-05
-2.251674942166e-05
-9.45301252970335e-06
-2.43420934399699e-05
-1.38722735006724e-05
-1.59447520748482e-05
-5.00205045739025e-06
-2.10477152456233e-05
-2.11728193128077e-05
-3.08398171441796e-05
-1.53847753246558e-05
-2.07920538135742e-05
-2.55788858036613e-05
-2.23406818910272e-05
-4.69396440528573e-06
2.64907797602862e-06
-2.21739921246416e-05
-1.40700619171921e-05
-2.46509958774902e-05
-2.07250654239388e-05
-2.66075632291895e-05
-2.19733092831948e-06
-2.66175066582375e-05
-1.32086783694585e-05
-1.41924703146953e-05
-2.32273829402742e-05
-2.31742577156306e-05
-1.78819358509898e-05
-1.3901830574496e-05
-1.42037552533717e-05
-2.00790527802701e-05
-2.47243638615017e-05
-9.13766691665116e-06
-1.78925510921658e-05
-1.6248469394222e-05
-8.01918638379821e-06
-8.40607183918432e-06
-5.62486706865381e-06
-2.10156175697358e-05
-1.08536405825609e-05
-1.97179484666062e-05
-1.99467992326323e-05
-3.02798671942751e-06
-5.15290718775662e-06
-2.50277715730935e-05
-2.31784620787365e-05
-3.14395849293105e-05
-2.06368901127323e-05
-1.46313899624046e-05
-2.41727994601274e-05
-2.38376945647671e-05
-2.78624506889753e-05
-2.04775132168264e-05
-1.14975439400877e-05
6.72363956335633e-06
-1.56632503191366e-05
-1.64007106622743e-05
1.84249065913088e-06
-1.2902410389498e-05
-1.5236967304106e-05
-2.93406167014781e-05
-6.76090831303307e-06
-5.9661673360928e-06
-2.10445097558939e-05
-1.69266097576156e-05
-1.57935234405211e-05
6.29224555111876e-07
-1.50355409421007e-05
-2.54685697697895e-05
-1.32681787231715e-05
-7.65169829893585e-06
-1.62322336044165e-05
-4.84059909406793e-06
-1.93052500044581e-05
-1.47161520241655e-05
-7.13014543106672e-06
-1.09147998454707e-06
-1.9474082391996e-05
-2.1397386208591e-05
-2.75423427713989e-05
-1.66317841206753e-05
-8.59601251316534e-06
-1.2161100295786e-05
-1.85021994361903e-05
-1.07507170672244e-05
-2.0147055565773e-05
-1.17066233805641e-05
-1.13417252555128e-05
-1.41466034450374e-05
-3.71415450436509e-05
-6.57669002099031e-06
-8.93397679088264e-06
-9.75734453620566e-06
-3.1052739525746e-05
-1.52845732423389e-05
-2.48019290136038e-05
-2.61266980341285e-05
-1.2430769158575e-05
3.98414741254629e-06
-9.76710875955522e-06
-2.43685714141398e-05
-1.1115310211468e-05
-2.05865956893867e-05
-6.12437725179668e-06
-1.23636428965871e-05
-1.95509155238265e-05
-1.39674133369197e-05
-9.33422035944192e-06
-2.75850873821482e-05
-6.04648238916124e-06
-2.49656387125122e-05
-8.26048329702226e-06
-2.15306432861276e-05
-2.33158035724687e-05
-1.38066177560738e-05
-2.139286437602e-05
-1.24646643349481e-05
-2.05602403268076e-05
-7.69693679443597e-06
-2.97923243349858e-05
-2.27941093216875e-05
-3.86984917607389e-05
-3.28386655445785e-05
-1.81536163357543e-05
-1.64524832181811e-05
-1.63873811477767e-05
3.04343548878475e-06
-9.76615068476059e-06
-5.13470730605579e-06
-1.71580896861959e-05
-3.0382177104158e-05
2.35147939543674e-06
-2.13927300642277e-05
-3.35777478348576e-05
-6.78323868174246e-06
-2.78811165751121e-05
-2.03891815184213e-05
-1.50527731566768e-05
-2.51220478603722e-05
-1.60210211445999e-05
-3.27666482981821e-05
-1.33651063389657e-05
-2.20344241742751e-05
-3.26875247269502e-05
-2.18292767137535e-06
-1.40835361379419e-05
-1.68308852072115e-05
-2.73576170562491e-05
-1.38878940543161e-05
-2.41379494016297e-05
-8.94626292355518e-06
-2.09215494147117e-05
2.13317054215211e-06
-7.61310934828208e-06
-1.28905706152081e-05
-2.67321080453408e-05
-2.14719908049838e-05
-3.77034035962294e-06
-1.98043100844818e-05
-1.0154348384997e-05
-1.7427374124153e-05
-1.97963048565853e-06
-1.92930154646861e-05
-8.86132245302802e-06
-2.26437100666503e-05
-1.20736594780638e-05
-8.05985739294192e-06
-1.88807027751387e-05
-1.48672076121424e-05
-2.65259063565851e-05
-1.84963409973739e-05
-2.52329591815009e-05
-3.47518475271064e-05
-8.62600997288538e-07
-1.95587474635796e-06
-1.57397324875704e-05
-1.57292282226125e-05
-2.15759852630259e-05
-9.25474990013183e-06
-2.30292698892856e-05
-1.89887602572916e-05
-1.21875787004831e-05
-5.86675484756026e-06
-2.92873196343584e-05
-1.09675762620325e-05
-1.45308738937181e-05
-2.46653346131426e-05
-1.76828350955084e-05
-2.33860894462851e-05
-1.71791875809962e-05
-2.94540110958802e-05
-1.75924565123041e-05
-1.85879090105121e-05
-3.20836978611167e-05
-9.99798078736859e-06
-2.6355508863696e-05
-1.34039052776082e-05
-1.49740184392179e-05
-1.91677110029812e-05
-1.06008117869074e-05
-3.38383231462977e-05
-1.32361184871668e-05
-1.5662623951726e-05
-1.52642565583999e-05
-3.38176751738132e-06
-1.36432779875777e-06
-3.80709650621624e-05
-9.83354852771404e-06
-1.75656416169108e-05
-2.00978521302271e-05
-2.15941457573627e-05
-1.29594546433783e-05
-6.25508078691511e-06
-2.49122298474953e-06
-3.0739623100613e-05
-2.50188761200668e-05
-1.13701127638364e-06
5.85063864302029e-07
-2.24105363174052e-05
-3.58035967305349e-06
-2.99521032735186e-06
-1.59599638083428e-05
-2.07877567546675e-05
-3.17541100022422e-05
-2.57034511428431e-05
-1.48354519519588e-05
-4.31531908508715e-06
-1.72199348841246e-05
-3.51524170716137e-05
-2.17564317970599e-05
-2.0755667223019e-05
-8.09732482648788e-06
-3.42872567068407e-05
-1.95749732933181e-05
-2.26782307407296e-05
-2.21606920063084e-05
-2.21351175847072e-05
-4.80298573100614e-06
-1.30728274779221e-06
-2.93622179084574e-05
-7.86768186417871e-06
-3.31569937884818e-05
-4.05200330737144e-06
-3.75333294091173e-05
-2.50819504329324e-05
-2.65880824106867e-05
-8.08396882393144e-06
-2.34761806517575e-05
-2.64828879171436e-05
-1.1068188129149e-05
-2.4821657443318e-06
-1.71925448609089e-06
-2.19825808099499e-05
-1.67754698445584e-05
-4.67371983448709e-06
-1.73873988163329e-05
-2.09059882685666e-05
3.78266197694261e-07
-1.98146873474209e-05
-1.77788706385991e-05
-2.40348283975904e-05
-3.90827358709239e-06
-9.08651431344724e-06
-2.25316634851306e-06
-3.73207697886462e-06
-3.13656614273403e-05
-2.05666959843204e-05
5.18700642146164e-06
-1.21412522770427e-05
-2.35131699837355e-05
-2.6159116034388e-05
-1.15901241554212e-06
-1.40455431890103e-05
-2.89981336393813e-05
-4.63649596092903e-06
-2.68505977046412e-05
-2.43782094949268e-05
-1.09174193436282e-05
-8.2385820776719e-06
-1.63916185743412e-05
-2.36105278432303e-05
-3.40745248734256e-05
-8.1533030321955e-06
-1.29288474837116e-05
-2.13198490788675e-05
-2.03373956206435e-05
-4.52623797140035e-06
-1.76416868069481e-05
-2.14661906635449e-05
-1.90734503871295e-06
-6.19117307889489e-06
-1.49291042276645e-05
-1.85339433984564e-05
-2.14097326879506e-05
-1.12893594996443e-05
-2.19462326183716e-05
1.15358789368777e-06
-1.60763651328243e-05
-1.64561811558025e-05
-1.51954217173282e-05
-3.2464828221569e-05
-1.8075543619135e-05
-1.85864526367772e-05
-2.15634098834563e-05
-2.6130612887003e-05
-2.69776120787665e-05
-1.37824221875405e-05
-9.59041013993335e-06
-1.75041658601911e-05
-2.13122070500946e-05
-2.39968580202503e-05
-2.22448454690922e-05
-3.58080321463642e-05
-9.90356358765026e-06
-7.5721641182653e-06
-4.27197847096728e-06
-1.68070945999203e-05
-1.53532441146697e-05
3.4658481628134e-06
-1.8068956536013e-05
-6.51228638775221e-06
1.79700492250771e-05
-1.45222268464121e-05
-1.85463768312671e-05
-8.23367321207236e-06
-3.43795403373729e-05
-2.80073558104217e-05
-5.57627418462383e-06
1.78258621213482e-07
-1.71834000020882e-05
-3.55368755124278e-06
-1.48814332303038e-05
-2.92754627746672e-05
-1.01807336491904e-05
-2.45401633557434e-05
-3.85957409846297e-06
-3.12792231355757e-05
-3.43918432533404e-05
-1.93500926467226e-05
-1.85883167167647e-05
-7.97352900092067e-06
-1.23692246644534e-05
-1.61438490674937e-05
-1.62913942459707e-05
-1.59253795790462e-05
-3.13710171367149e-05
-2.12400074699182e-05
-1.27264003273958e-05
-2.96645679628409e-05
-1.68334737316148e-05
-1.22282885459187e-05
-1.22061070349888e-05
-1.37841730346392e-05
-2.88955882440112e-06
-7.18330872466071e-06
-2.30565059563164e-05
-2.02814779354174e-05
4.2231892492187e-06
-1.18078445189991e-05
-1.60920680567962e-05
-8.12136368535481e-06
-3.88066247863578e-05
-1.74143040061353e-05
-9.20597999036546e-06
-2.34319038493661e-05
-3.95003750043947e-06
-1.78176276805325e-05
-3.36524115618911e-06
-2.57083469478607e-05
-2.31526701435449e-05
2.15477248809901e-07
-1.69464225960333e-05
-1.88279504673974e-05
-3.41109777318571e-06
-2.76350536872843e-05
-1.91900045582527e-05
-9.76698850674862e-06
-1.42068277741255e-05
-4.31764369394953e-06
-1.98042027830199e-05
-1.46412431506887e-05
-7.47320399137556e-06
-1.03386344802893e-05
-1.01563068481497e-06
-1.30494368784966e-06
-1.6687786741534e-05
-1.58939733215095e-05
-1.97156086572641e-05
-5.6508789233668e-06
-2.86375610589314e-05
-4.32104864534417e-05
-1.09404859523648e-05
-2.38774966024391e-05
-1.87619512330743e-05
-2.49656201543362e-05
-1.0967946549538e-05
-8.97631327144347e-06
-9.8455835543302e-06
-5.12201104238252e-06
-1.05930485184893e-05
-5.97389332337673e-07
-1.2883336060705e-05
-3.67090433970483e-05
-1.8257080692297e-05
-1.42468104617147e-05
-5.57494281754115e-06
-1.01692255574984e-05
-1.18422483824359e-05
-7.25101339734193e-06
-4.4872695824312e-06
-1.30140401514117e-05
-2.6398271807715e-05
-4.00937347519527e-06
-1.47769299547627e-05
-1.47457953531508e-05
-1.54632470973127e-05
-9.11851961872253e-06
-1.93176552767177e-05
2.55358639651901e-06
-1.48840613466324e-05
-2.76881425591795e-05
-1.36423435039414e-05
-1.53123574056887e-05
-2.72145273516846e-05
-3.84781750674476e-05
-2.55521139077883e-05
-1.39142934667189e-05
-3.01346379482258e-06
-2.36633556523578e-05
-1.20515610374388e-05
-1.26147998721686e-05
-1.72182078857981e-05
-2.80425957209114e-05
-6.20168123322069e-06
-7.80802077730118e-06
-2.94935637040338e-05
-1.80766552320192e-06
-7.39495506214803e-06
-2.07483901927276e-05
-1.60132461988636e-05
-1.48809055852822e-05
-8.85238120117395e-06
-1.35035870897743e-06
-1.3068888367812e-05
-2.36139993774039e-05
-8.31527836237995e-06
-2.13766746739627e-05
9.95638603046597e-06
-5.58976335435338e-06
8.75649020484303e-06
1.35720254333949e-06
-1.08298329582036e-05
-1.23353245758334e-05
-1.64532014085317e-05
-1.48719714329169e-05
-1.41913315002522e-05
-2.69328466060759e-05
-4.76298848613785e-06
-1.66954878402789e-05
-2.27633214893202e-05
-2.88236104093224e-05
-1.88515716947115e-05
-2.84209807477859e-05
-1.34770878772005e-05
-2.30357387493339e-05
1.92323042531062e-06
-1.32311415653515e-05
1.96436224276764e-06
-3.57584517329578e-05
-1.57364244445788e-05
-1.71946393290242e-05
-2.07729577013935e-05
-2.151494508118e-05
-1.08689993811176e-05
-1.31892834642077e-05
-8.09643247082748e-06
-2.72044027304842e-05
-8.50458227616597e-06
-4.49557051895309e-06
-1.24496811961217e-05
-1.62984132348357e-05
-1.82425179004304e-05
-1.40921438253754e-05
-1.0545977339573e-05
-2.15851155856592e-05
-1.3577792392372e-05
-1.83760276409547e-05
-1.90284356404518e-05
-2.62620776229103e-06
-2.82666278043511e-05
-2.17577477897594e-05
-9.94795583785534e-06
-2.43694575719072e-05
-1.5806978542727e-05
-4.52639796095333e-06
-1.68837885785103e-05
-1.52396486096829e-05
-1.96367521467992e-05
-1.56900426713612e-05
-4.04912526758114e-06
-5.93538774018557e-06
-4.00340565877253e-06
-2.39811341105395e-05
-6.48337148351834e-06
-1.30232060732155e-05
-1.24914739783186e-05
-2.64481386001033e-05
-4.96791151740657e-07
-1.2581813636921e-05
-1.57927622557998e-05
-7.09147275577533e-06
2.96696080747112e-06
-1.37525892031567e-05
-1.03550480124937e-05
-2.2422752574923e-05
-1.5120965525982e-05
-1.07139815247262e-05
-1.15995187000337e-05
-1.28666095646411e-05
-2.00393418863108e-05
-2.7738541190179e-05
-8.40519615523994e-07
-3.44990698231468e-05
-1.25548110538172e-05
-1.2722994568594e-05
-8.93129183776587e-06
-9.24553207714854e-06
-7.39997936908687e-06
1.24616460563973e-06
-1.73640499183043e-05
-1.40489224271438e-05
-1.11226055500819e-05
-2.11649502871002e-05
-2.27472368040585e-06
-7.46340141061931e-06
-8.21013746165801e-06
-2.82375464502557e-05
-2.46937554110344e-05
-1.55928391009061e-05
-2.88239331012166e-05
-1.85401256861137e-05
-1.83536596292125e-05
-1.41171310098014e-05
-3.37641601751815e-05
-2.38951476312216e-05
1.19382980826864e-06
-1.1346643814654e-06
-1.58923969470194e-05
-1.25828783598285e-05
4.83359964019822e-06
-9.41700115465561e-06
-1.30403044758661e-05
-1.93297928367067e-05
-2.24950712517741e-05
-1.7027894034676e-05
-2.40006866545913e-05
-2.0647751370261e-05
-2.40945525613614e-05
-2.17411357597661e-05
-1.54242700506979e-06
-6.50884126575389e-06
-2.60401025066528e-05
-7.70261322563943e-06
-1.68457979794542e-05
-1.78476867744501e-05
-3.39313239809162e-06
-1.8562831660887e-05
8.64233772181856e-06
-2.23653370203287e-05
-3.07178929260998e-05
-1.54779784014435e-05
-9.53731445164707e-06
-1.94143185765814e-05
-1.49506950716581e-05
-3.10642007535696e-05
-7.90346894493701e-06
-2.36169983825825e-06
-1.15897068724245e-05
-2.0555524357668e-05
-1.07839537730534e-05
-3.21653967619824e-05
-2.15962840367854e-05
-4.08392894702772e-05
-3.22531158073643e-05
-3.38863826509098e-05
-2.26493455804608e-05
-2.00221874977026e-05
-1.91132090037477e-05
-2.20402275819288e-05
-2.47644345630394e-05
-1.5928396682842e-05
-6.41996071329495e-06
-3.99065798666298e-05
5.37967597629447e-06
-2.21155756729764e-05
-1.99800279836398e-05
-1.4617435569725e-05
-6.45300141811644e-06
-1.86289474393852e-05
-2.46835790136215e-05
-1.79477417813886e-05
-1.22886304192022e-05
-1.41101810130273e-05
-1.90306657689336e-05
-1.31644914225536e-05
-2.23628847059852e-05
-2.15782719735484e-05
-3.71972210109692e-06
-2.67546019893852e-05
-2.88244452390972e-05
-3.63005726662404e-05
2.01507798225856e-06
-1.81130277189491e-05
-5.26411576773068e-06
-7.70023156147151e-06
-3.51315103396315e-05
-2.48947155719254e-05
-1.62012964997953e-05
-8.41218197653383e-06
-3.04267704828518e-06
-2.01773465198579e-05
-2.42200393734018e-05
-1.73173772146877e-05
-2.56286661335924e-05
-3.57610798534021e-05
-2.83019606281628e-05
-1.75038727694659e-05
-2.39883187033487e-05
-7.90792157122138e-06
-3.82536824417829e-05
-6.71955190900204e-06
-3.22527982361133e-05
-1.6176507568574e-05
-2.70978054380457e-05
-8.1090655242487e-06
-2.59325242030603e-05
-2.51764863328781e-05
-1.63213515111246e-05
-1.37617444487048e-05
-1.82238869220941e-05
-8.38858277956085e-06
-2.49492362648266e-05
-2.86605929904047e-05
-1.37968117227916e-05
-1.50757634755556e-05
-1.45666310069917e-05
1.81811890183773e-07
7.53347293868433e-06
-1.67079040343932e-05
-2.32526526293917e-05
-1.64846768302658e-05
-5.92382225525918e-07
-2.96256085521244e-05
8.27885608785496e-07
-1.47390290920239e-05
-1.52500197017132e-05
-1.15210930132319e-05
-1.1369615868599e-05
-3.91018266317424e-06
-3.62423174546137e-05
-7.49074130234561e-06
-2.15283789649377e-05
-3.86333007321276e-05
-1.22590019653118e-05
-2.40345963414138e-05
-3.03884167357406e-05
-2.92493789019156e-05
-3.04094735406665e-05
-2.2653899530038e-05
-3.85264168637485e-06
-3.47920255461755e-05
-2.15596857852287e-05
-6.70457730077005e-06
-1.38944371227979e-05
-1.80060545278703e-05
-1.60565693887704e-05
-8.02954881232286e-06
-1.11443419884356e-05
-1.85862479703489e-05
-1.60870621336451e-05
-9.45606134096742e-06
-2.01959597618287e-05
1.44799118051759e-06
-1.5320951001358e-05
-1.05097946454778e-05
-1.05341580167013e-06
-2.13076402402949e-05
-1.15028553267635e-05
-1.76975520345792e-05
-1.40722427635619e-05
1.16777579107156e-05
-1.42372278338988e-05
-1.76653805427243e-05
-1.77002707404594e-05
-1.47109895538781e-05
-1.56240206738411e-05
-3.20374502370857e-05
-9.18673510961435e-06
-3.85390739350635e-05
-1.52195418033522e-05
6.13698779696606e-07
-8.52292241984068e-06
-1.45128744979105e-05
-1.71099223401771e-05
-3.04215096802756e-05
-1.68728927513189e-05
-1.73792750236063e-05
-1.40612175633366e-05
-1.45805398895186e-05
-2.74523162442649e-07
-4.62653874074853e-06
-2.26685254654969e-05
-4.38627919803427e-05
-1.54590721356169e-05
-1.60578445415565e-05
-3.55938896758e-05
-3.20018771314157e-05
-1.80408327332626e-05
-2.54475039841648e-05
-1.97332492824104e-05
-2.11586474873068e-05
7.49653355860264e-06
-1.64748087413253e-05
-8.74582958676556e-06
-1.45758898856095e-05
-2.30781040166976e-05
-1.34833241082165e-05
-1.27928932236314e-05
-2.88981344778166e-05
-1.61089687145419e-05
-2.01248229281648e-05
-1.70031579392723e-05
3.33734316249717e-07
-1.12533064197849e-05
-2.08464284634766e-05
-1.35386415483099e-06
-2.64014656036275e-05
-2.14306373993054e-05
-1.67239059021413e-05
-3.60942022133524e-05
1.0310952942868e-06
-1.30919658579027e-05
-2.3672309527882e-05
-2.56252732860705e-05
-8.08880971599886e-06
-1.62734433005604e-05
-2.51616230376996e-05
7.05453058765923e-06
-1.44822353666416e-05
-2.54344315382174e-05
-1.34780421406361e-05
-3.62493417808071e-05
-6.73680002518431e-06
-1.52970418791663e-05
-2.11230937661468e-05
-1.47069047373938e-05
-1.08364502401626e-05
-1.19015015800114e-05
-2.56811310764487e-05
-1.95567059135756e-05
-8.96504349112372e-06
-8.97293611484093e-06
-3.07692246162851e-05
-1.95923776953827e-05
-2.03592567057954e-05
-1.80587016821731e-05
1.76186015960143e-06
-1.43270681407099e-05
-1.6669133397564e-05
-6.06265474756072e-06
-1.02267847943946e-05
-1.88869029728316e-05
-5.8043150378697e-06
-2.08226371192978e-05
-7.50071609579407e-06
-2.36031475140551e-05
-3.15550419341092e-05
-3.36591043442333e-05
-1.13919712830719e-05
-2.77010465078763e-05
-1.21575613336228e-05
-1.73692959957201e-05
-1.2885469375155e-05
-3.13155954132664e-05
-1.82868037669857e-05
-9.87004058805494e-06
-5.48250522080476e-06
-1.8620972078618e-05
-1.52207657090493e-05
-2.63893783025921e-05
-3.8460246405199e-05
-1.76139313369496e-05
-1.57270901816898e-05
-2.19891930920332e-05
-9.75058975701081e-06
-1.527375212563e-05
-1.43552025293991e-05
-4.3521583122626e-06
-4.40070957747393e-05
-1.79841288366008e-05
-1.58687497665656e-05
-2.93655848315548e-05
-2.12452219607202e-05
-2.0130557858845e-05
-2.11609601126288e-05
-1.67542876401126e-05
-4.78504770808671e-06
-1.52744287052255e-05
-2.12883284866479e-05
-6.38506018521802e-06
-1.86741816881476e-05
-1.39612291934256e-05
-2.52396114383368e-05
-2.81380553553677e-05
-3.22129002054965e-05
-1.05801490902412e-05
-1.78108489359799e-05
-2.09492108862871e-05
-2.64415809882619e-05
-1.9152368785266e-05
-2.6188152971248e-05
-3.03058404550142e-05
-2.27982460054037e-05
-2.3674327519561e-05
-1.65346885557037e-05
-1.30466099749369e-05
-2.96508403159573e-05
-1.44626203587887e-05
-2.95771467000215e-05
-1.62552503927414e-05
-9.34365020765824e-06
-1.40603074645425e-05
-2.18076868077298e-05
-1.8213993683987e-05
7.88966102999786e-07
-2.41494468730018e-05
-1.97261450205802e-05
-1.72739849876101e-05
-2.38071550658322e-05
3.81461236191e-06
-6.94499318534242e-06
-1.65735779413309e-05
-3.48481226188612e-05
-1.89443406197784e-05
-1.62602978515544e-06
-8.40822394128673e-06
-3.10030289990757e-05
-2.60237017212766e-05
-6.39425187994535e-06
-2.01470227103412e-05
-3.72913366191793e-05
-1.74092794740494e-05
-1.65005681322511e-05
-1.71284689530982e-05
-1.90936485908318e-05
-1.23019954392021e-05
2.21109271317343e-06
-4.42897635324824e-06
-1.30151702192143e-05
-3.55028772432646e-05
-4.14385969395686e-06
-1.78163298482494e-05
-3.20415603615527e-05
-1.41987890193162e-05
-2.5384321413072e-05
-9.82954911336379e-06
-1.96686382501036e-05
-2.47559576345289e-05
-2.69092613712071e-05
-1.4560600948599e-05
-8.39296424339489e-06
-3.75577058195987e-05
-1.63662951853399e-05
-1.30296201006186e-05
-1.8354654555661e-05
-1.22821506727102e-05
-5.87540805845031e-06
-1.97215369755021e-05
-1.13823236859407e-05
-2.53215120267534e-05
1.79689407688662e-05
-1.92842466910305e-05
-1.81496159587884e-05
-1.85083809652843e-05
-3.82048760796773e-05
-1.96930451802944e-05
-1.37698009277559e-05
-2.12899016850278e-05
-2.09074945741099e-05
-1.13222814269745e-05
-1.06791814318657e-05
-2.02289800293261e-05
-2.11816299322151e-05
-1.83077641559509e-05
-2.00468021257156e-05
-7.95990499912693e-06
-9.57706880818418e-06
-2.21319500349312e-05
-6.74367331806868e-06
-1.37835755770951e-05
-2.44276102195619e-05
-2.3166359238337e-05
-2.75875001801091e-05
-3.599872774591e-06
-2.58500294483e-05
-3.41246238755967e-05
-2.43342997257464e-05
-2.25001661471163e-05
-1.89137296342121e-05
-1.63792874244256e-05
-2.16983284686543e-05
-2.93580936830312e-05
-3.17924905371822e-05
-2.50974765425071e-05
-2.02055259722594e-05
-2.53179821745412e-05
-1.24250376487345e-05
-2.4381675305219e-05
-3.2262390576637e-05
-3.05350493333147e-05
-1.3660746461981e-05
-2.7187253968428e-05
3.496941712818e-06
-4.15185052676915e-06
-1.83981895476176e-05
-8.18952529552893e-06
-1.51883396503391e-05
-2.23032771539305e-05
-3.02583831846828e-05
-2.43510496570778e-05
1.74364879360558e-06
-2.23282500054738e-05
-1.98668882679187e-05
-1.45616599298663e-05
-1.9501823583605e-05
-1.30630464191465e-05
-1.40264605677432e-05
-1.51481999983413e-05
-1.98596133324757e-05
-2.4399263832506e-05
-1.29668855923441e-05
-2.46243476844467e-05
-2.70328320658505e-05
-1.87680778236542e-05
-1.22716574792364e-05
-1.53232116178167e-05
-1.33495813059769e-05
-1.42303330444229e-05
-6.85560349221244e-06
-6.96585111240463e-06
-1.28539421457226e-05
-2.14655183338119e-05
-1.51244445650586e-05
-1.29197166379996e-05
3.9997235239069e-06
-2.24539258675778e-05
-2.18889084385663e-05
-1.99909767407024e-05
-3.13808251810922e-05
-1.95373401507005e-05
-2.5718982922747e-05
-3.4769567198388e-05
-1.01288487769776e-05
-4.88666293924296e-06
-2.56110210524085e-05
-1.65500765578449e-05
-5.13171193139763e-06
-3.68945122159561e-06
-1.58239363796809e-05
-2.265238562666e-05
-2.62076417020289e-05
-2.11172850684573e-05
-2.36346363466784e-05
-2.2538333155029e-05
-1.09772688102446e-05
-1.3887397079677e-05
-2.21520193260464e-05
-8.79840377531174e-06
-7.13242648064622e-06
-2.27408154735503e-05
-5.72795663287253e-06
-3.12823999532803e-05
-1.09988690953796e-05
-1.53234674363748e-05
-1.5048953032712e-05
-1.97797095137874e-05
-2.38447651562829e-05
-2.6338126588945e-05
-8.23949763406661e-06
-1.17928052200563e-05
-1.89536779831688e-05
-2.19902407408319e-05
-2.73936988147582e-05
-1.00059466656233e-05
-2.1270382905518e-05
-6.52745987402537e-06
-1.39301902727449e-05
-3.69425104722252e-06
-1.11630327107502e-05
-3.14026312213978e-05
-6.92334307985423e-06
-2.73485960598012e-05
-8.92460584505075e-06
-3.4014797258249e-05
-1.25446440461305e-05
-2.5456763915907e-05
-2.94484368292036e-05
-2.61001125282404e-05
-9.31609670998428e-06
-1.61496793662816e-05
-1.55012221811986e-05
-1.12654207185177e-05
-1.19007543541996e-05
-2.11499499496327e-05
-3.6577885033658e-05
-3.73699693179981e-06
-5.40390995172569e-07
-2.52355384504433e-05
-3.45036266608994e-05
-1.89941157804671e-05
-1.63456577943438e-05
-7.0787846468662e-06
-2.13448050145843e-05
-2.55213786530419e-05
-1.26774490525948e-05
-1.73949838868825e-05
-1.01382509207048e-06
-8.01761966204697e-07
-6.61520773688853e-06
-1.08386258301806e-05
-2.19274752476601e-05
-2.59145526984446e-05
-2.00771150008433e-05
-3.086776792407e-05
-5.57750170740141e-06
-3.38075564408027e-06
-1.85983442668706e-05
-5.72101523554061e-06
-2.83652883856186e-05
-1.8353549923782e-06
-2.45532164525868e-05
-1.86076977124375e-05
-2.5601250825296e-05
-6.69488060282923e-06
-9.74995796161915e-06
-3.52969739276036e-06
-3.80139870621852e-06
-4.68075183015563e-06
-1.39149436739653e-05
-3.07497608729073e-05
-3.83794806820978e-05
-7.12703604134145e-06
-2.31593424901451e-05
-2.97872824232151e-05
-2.34425553960832e-05
-2.49003813092861e-05
-3.56292933300985e-06
-2.43063893221838e-05
-1.38834562702858e-05
-1.56565965074271e-05
-2.27338382793978e-05
-1.69009076166075e-05
-1.10462404388798e-05
-2.12621500490172e-05
-1.25684142823368e-05
-2.87563998507112e-05
-2.001377165377e-05
-1.3303346133966e-05
-2.11769083761866e-05
-1.34145039504566e-05
-6.85375428941285e-06
-9.59745962528219e-06
-6.64925868723157e-07
-3.43366715975841e-05
-1.90545620598032e-05
-1.74029068701734e-05
-2.38621080262126e-05
-2.25241718499781e-05
-3.46117222365513e-05
-1.99216427095241e-05
-2.09247549771934e-05
9.26920130932958e-06
-1.22468366212419e-05
-1.55773431441996e-05
-2.27875611086836e-05
-1.29930824060528e-05
-7.2965916113382e-06
-8.85731669354289e-06
-8.59062740152759e-06
-1.24366997233203e-05
-4.8481171310592e-06
-2.8873478880613e-05
-1.50864356070762e-05
3.66503938508264e-06
-2.20672951741218e-05
-1.73359765024619e-05
4.82470978911008e-06
-1.77278186097323e-05
-1.33095306880053e-05
-1.58197813602344e-05
7.42304403391668e-06
-6.47729752549934e-07
-5.93687515642317e-06
-7.20794046620448e-06
-2.20632573066018e-05
-1.88110652672298e-05
-3.00924527267931e-05
-2.1429745081683e-06
-1.09130887647928e-05
-1.49209593393787e-05
-2.56967367851804e-05
-1.49089151570506e-05
-3.29206322032977e-05
-1.72044975312028e-05
-1.85833696735044e-05
-2.05987462468996e-05
-1.90418964592316e-05
-1.41032813167638e-05
6.52419887313457e-06
-2.37879814999263e-05
-1.87020107517391e-05
-2.59904012725323e-05
-1.36623403761804e-05
-1.09417975366066e-05
-2.11692374876464e-05
-1.0128289599882e-05
-1.44794027279216e-05
-2.7744977150653e-05
-1.63847017451303e-05
-1.74334432302844e-05
1.89996174934671e-06
-7.37832285551257e-06
-1.54074144549102e-05
-1.94134117047287e-05
-2.44396407433538e-05
-2.44259107171588e-05
-2.5700833226227e-06
-1.71309159719662e-05
-4.03247983323322e-05
-2.25623636094748e-05
-2.31738821122226e-05
-2.50479565325086e-05
-1.27404726387692e-05
-1.88269763597217e-06
-1.04775845577689e-05
-3.53078337458441e-06
-2.86026527275895e-05
-1.71359757284739e-05
-2.03062757313384e-05
-5.60517669749166e-06
-1.89048773615139e-05
-1.74511286059627e-05
-1.23188751181634e-05
-1.23883670329116e-05
-1.00199546187748e-05
-1.61436539494285e-05
-2.63874221313826e-05
-3.13226265367038e-05
-1.40312206902743e-05
-2.44598907938674e-05
-2.7641272774948e-06
-2.02756151248412e-05
-1.17142611135768e-05
-2.09784763078828e-05
-2.13762665593897e-05
-5.19727612645619e-06
-1.02803268856935e-05
-1.20436851426485e-05
-1.8863980377863e-05
-2.25896561347381e-05
-7.62508011777654e-06
-1.47882803208448e-05
-3.18288541414538e-05
-3.13441135727566e-05
-2.86685848035221e-05
-1.18546136445557e-05
3.62647026739195e-06
-2.56925219620373e-05
-2.01854769873744e-05
-6.69024700645011e-06
-2.08768185105549e-06
-2.06700082113789e-05
-2.17393313631767e-05
-1.88590333270208e-05
-1.19386279355015e-05
-2.35883764327919e-05
-1.25490498688367e-05
-1.32692196186682e-05
-1.99195308750366e-05
-1.23737130455892e-05
-2.07258494694294e-05
-1.65031234771453e-05
-1.29313050545683e-05
1.44563430686322e-06
-2.4357200093438e-05
-1.16466781870027e-05
-1.20783711427265e-05
-3.77237031624919e-06
2.64029797254738e-06
-3.08148429436394e-06
-2.0332924697622e-05
-1.9265796252015e-05
-6.08441347217058e-06
-2.17645879176917e-05
-2.26465679976401e-05
-2.14384636728338e-05
-1.74027241893913e-05
-1.83006968434282e-05
-3.94577112436396e-06
-3.20073343682296e-05
-2.23208945009086e-05
-2.08087584282154e-05
-1.08113135406649e-05
-2.06395588776207e-05
-3.67510921075499e-05
-1.94333378438275e-05
-1.01839637005001e-05
-1.83529429618139e-05
-1.34104889751693e-05
-2.93785136968533e-05
-2.79075717925292e-06
-3.28962181070888e-05
-2.21686130668264e-05
-1.77268653631131e-05
-1.12393016024184e-05
6.3648879215489e-06
-1.29640917986283e-05
-1.81400257337722e-05
-2.27156981509747e-06
-2.21814546754013e-05
2.18389512786348e-08
-2.88215586498289e-05
-1.02810566453034e-05
-9.30104411888831e-06
-1.22537323534922e-05
-2.35659136519803e-05
-1.18300924876161e-05
-2.10439556776894e-05
-2.22660708325234e-05
-8.2783801231964e-06
-3.51057845800876e-05
-3.31466053337253e-05
-2.21440945946483e-06
-1.44140022159766e-05
-1.98379258530309e-05
-1.382603088674e-05
1.43110624542987e-06
-1.35022110695098e-05
-8.5369428727421e-06
-2.10722957628791e-05
-7.80543578926332e-06
-1.23892708219208e-05
-1.71809467963898e-05
-2.26219786192523e-05
-3.44575476838158e-05
-1.8197692425065e-05
-1.87269531078986e-05
-2.26634230704049e-05
-3.15800756434067e-05
-2.48961285662723e-06
-1.88920528723403e-05
-9.03261841983441e-06
-1.51492213855998e-05
-4.4797218013886e-05
-1.09486870398203e-05
-2.27857549130519e-05
-2.88268486142589e-05
4.97104031772305e-06
-1.93500032405546e-05
1.66150798942702e-06
-3.34726253784942e-05
-1.80239129651168e-05
-1.63711430169026e-06
-5.62379057066364e-06
4.70509461089801e-07
-1.44630928362586e-05
-2.22125560863811e-05
1.90146434823518e-06
-2.01081501856529e-05
-2.75946519092216e-05
-1.23690355440026e-05
1.52145197778639e-05
-2.0554418385858e-05
-1.59710714167546e-05
-5.25574892765027e-06
-2.52899965113005e-05
-1.50180494975042e-05
-1.56169213008668e-05
-1.03508746788652e-05
-1.82792294881824e-05
-3.29840956818729e-05
-6.01936151022675e-06
-2.67012758412037e-05
-1.68809606256891e-05
-1.28573548702778e-05
-1.39298794228327e-05
-3.75626656109686e-06
-1.6058229312382e-05
-2.288144400148e-05
-1.55017098808578e-05
-2.49429315400403e-05
9.24281084878765e-06
1.53092970269937e-06
-1.90700828221991e-05
-2.73877001295729e-06
-2.01753835339098e-05
-3.16154976237049e-05
-8.0758291070377e-06
-3.37198714890352e-05
-9.21225933184761e-06
3.18175606882939e-06
-2.55716717264167e-05
-3.64160640641524e-05
-6.46108853516994e-06
1.53962353707569e-06
-4.04020175650619e-05
-1.66710886699362e-05
-9.04086144668187e-06
-1.90161218705047e-05
-1.8396126025566e-05
-1.62930332200274e-05
-1.53902506062262e-05
-1.38934111783616e-05
-3.03195298945229e-05
-1.4474711579127e-05
-3.44443464492276e-05
-1.85044965521203e-05
-2.75931025117677e-05
-1.2596593247364e-05
-1.17541864103298e-05
-2.67773264948461e-05
-3.34559850120644e-05
1.54828361935798e-06
-3.10239831173311e-05
-4.74619980791336e-06
-2.63827484030008e-05
-1.50517324063889e-05
-9.08312323398667e-07
-1.80585872374908e-05
-2.02335025085202e-05
-2.57286570009551e-05
-3.15464796414339e-05
-2.74892264787098e-05
-2.80932892017606e-05
-4.79687229090161e-06
-8.57238766435548e-06
-7.3844539601229e-06
-1.96212982482475e-06
-6.52837871369301e-06
-2.37020468790279e-05
-1.28030380888117e-05
3.4486753700949e-07
-2.40078428430354e-05
-2.40819918394834e-05
-1.87515298681729e-05
-3.15244417635228e-05
-3.06146905305881e-05
-1.60377773816648e-06
-3.02016096711613e-05
3.25473263713133e-06
-7.93081525398275e-06
-2.58435549491555e-05
-1.2670492171663e-05
-1.17181602571853e-05
-4.66887052858845e-06
-1.33144819746153e-05
-1.37810525142479e-05
-2.37690560669322e-06
-1.0559078585247e-05
-3.1038906800078e-05
-3.01738848046626e-05
-5.66710418425012e-06
-2.04993416823211e-07
-1.63416006892358e-05
-7.29696418525814e-06
-3.22087755802356e-05
-2.12823700974462e-05
-6.64096364356905e-06
-3.57677344621314e-05
-1.85430830059745e-05
-1.62547420123056e-05
3.96637436366005e-06
-1.90325432904023e-05
-5.45016208328806e-06
-2.33086054370887e-05
-8.34985711783177e-06
-2.33351581333687e-05
4.54919302019486e-07
6.32581555780749e-07
-2.40844289818259e-05
-2.8901464257615e-05
-2.86004928979185e-05
-8.11371602419522e-06
-2.74877327766441e-05
-1.45412917757465e-05
-8.01371321553562e-06
-1.56460526198265e-05
-2.39673991556917e-05
-1.80757984610544e-05
-2.05670005674814e-05
-3.43382836344145e-05
-1.50764626497874e-05
-1.83200583939808e-06
-2.2031818385857e-05
-1.78265540935209e-05
-2.85705448630781e-05
-1.82471503466808e-05
-1.70779787398979e-05
-3.88569391338585e-06
-1.04374949729446e-05
-5.55305183096846e-06
-2.44456753271449e-05
-1.21276241094177e-05
-2.86079209150321e-05
-1.4761044799594e-05
-2.25157101427374e-05
-3.29967311212572e-05
-8.58122462764405e-06
-1.51236575851361e-05
-3.42969350632998e-05
-2.0704224122683e-05
-1.23040610253764e-05
-2.41452907510077e-06
-1.63132073900015e-05
-3.15725074294382e-06
-2.1565163784816e-05
-3.44339993886931e-05
-8.00159459762509e-06
-2.68952654129423e-05
-3.15198146113204e-05
-2.07308661960366e-05
-3.87909729583046e-05
-1.60127285785806e-05
-2.69373134655706e-05
-2.08535176743423e-05
-2.21629321277267e-05
-1.36170622452079e-05
-1.41169907857061e-05
-1.18249743116517e-06
-2.12147814119939e-05
-2.47419166636994e-05
-2.60956317818495e-05
-1.98649067382388e-05
-2.91493703270717e-05
-5.51316529194719e-06
-1.61271551630915e-05
-2.70696375260616e-05
-3.53590436691598e-05
-4.99967565935732e-06
-1.84024469015721e-05
-1.22305475150176e-05
-1.81281443716912e-05
-2.7404784562426e-05
-1.30884190251128e-05
-1.94880504886956e-05
-9.16929353474373e-06
-2.25411765401657e-05
-1.85641094021569e-05
-2.85885984041281e-05
-1.47959585101073e-05
-1.54907439636206e-05
-2.63300662232089e-05
-3.4773487573152e-05
-1.33873209573999e-05
-2.81436642783875e-05
-1.38322982878377e-05
-6.77458946345384e-06
-1.99445412923928e-05
-3.25732600776011e-05
-1.06937146895222e-05
-1.3614900378615e-05
-3.60089155587273e-05
-1.71523045038406e-05
-3.00593212138374e-05
-1.17193879361181e-05
-5.89324268794187e-06
-1.83286747968313e-05
-2.20016728379366e-05
-1.88625661351993e-05
-1.32098303976767e-05
-2.36167140522648e-05
-1.0418066692337e-05
-8.31321432490776e-06
-1.68848375340526e-05
1.43698336954842e-05
-9.82189587089707e-06
-2.20811911122182e-05
-1.61678167895167e-05
-2.18007976725297e-05
-1.02133924758041e-05
-2.36167971863606e-05
-3.39700991900548e-05
-1.66288552998267e-06
-3.94861962835588e-05
-1.03489647745136e-05
-3.52316368057681e-05
-2.59382997837014e-05
-6.97799446063092e-06
-9.57099990226486e-06
-2.09201575989157e-05
-3.60170793694745e-06
-1.88266932853793e-05
-2.97662409566683e-06
-1.9865597499565e-05
-1.95556505332912e-05
2.97526991107254e-07
-1.98568006436652e-05
-2.12139803676214e-06
-1.72913299923192e-05
-2.6668218801328e-05
-4.91299978289361e-06
-1.00437628719476e-05
-1.26500837506517e-05
-4.309901040753e-06
-2.29928313774817e-05
-2.79926704205624e-05
-5.90916051934173e-06
-1.21787960686048e-05
-1.52280894773282e-05
-3.12101935690805e-05
2.04439111954424e-06
-1.99776485876745e-05
-1.91486136370018e-05
-2.14052660630453e-05
-1.97995422806519e-05
-2.21872502918893e-05
-2.48939224470274e-06
3.20425247999821e-06
-8.50232820197052e-06
-2.54669087644342e-05
1.62502066111704e-06
-1.13720396672503e-05
-2.4468432810487e-05
-2.77113934485699e-05
-1.18592030352404e-05
-2.65205659771405e-05
-2.17695281708157e-05
-1.32179354484794e-05
-2.21356285343976e-05
-3.44113193927108e-05
-2.0380393596697e-05
-2.38962257676099e-05
5.68664421406563e-06
-1.62376829478152e-05
-6.65027464889958e-06
-3.5121646207919e-07
-1.02187803337481e-05
-1.8139397785774e-05
-2.08899820170284e-05
-4.34707196204778e-06
-1.54736503374742e-05
1.9493258072906e-06
-1.25105706825314e-05
-8.46144338706367e-06
-8.71742271307837e-06
-1.24189968569611e-05
-2.50121773234717e-05
-4.84772483027017e-06
-2.89772903108073e-05
-3.28941153345889e-06
-1.60315825946828e-05
-1.64999096899952e-05
-9.55854354247737e-06
-2.60100448289268e-05
-3.23655912029609e-05
-1.90415337201914e-05
-1.3168804062792e-05
-1.25343074675951e-05
-2.23558703220646e-05
-1.97042102602969e-05
-3.24832144637212e-05
-1.19355033934316e-05
-2.25515033260443e-05
-3.91625307828023e-05
-3.23350904495828e-06
-1.30782016069312e-05
-1.22064511235462e-05
-1.29679424449924e-05
-2.66645393573138e-05
-1.00503860221048e-05
-2.40453365863809e-05
-1.4864574322012e-05
-2.35267191201309e-05
-3.54874503019304e-05
-1.09387842567647e-05
-1.07207957703862e-05
-1.44214796144416e-05
-5.71201140943052e-06
-1.95672355529509e-05
-2.52646218207538e-05
-4.11616921180427e-06
-2.33152826364151e-05
-1.63472061223779e-05
-8.28745818397246e-06
-1.05894777837895e-05
-8.2238317776469e-06
-8.66096545966896e-06
-1.27090346425283e-05
-1.38775687902527e-05
-2.20992033653293e-05
-3.03200624969523e-05
-2.52281907431594e-05
-2.84518912682311e-05
-4.66660311181808e-05
-2.797650196463e-05
-1.54826384245975e-05
-1.05411624033447e-05
-4.40334950838991e-05
-2.98024726771131e-05
-2.37084396846909e-05
-3.58850034266296e-05
-2.09324478791152e-05
-2.11756524640196e-05
-1.1479382649132e-05
-1.80224764986157e-05
-1.47851671926405e-05
-1.4773303920694e-05
-6.19041873538976e-06
-4.73974418529726e-07
-1.16213207216144e-05
-1.35150892647941e-05
-1.1572604897484e-05
-9.42814908006947e-06
-1.46529054184866e-05
-5.56274307307143e-06
-2.24913148081348e-05
-2.38690501862378e-05
-1.92977487413671e-05
-6.60567559180962e-06
-3.92878906861547e-06
-1.01457472709784e-05
-3.00555393499659e-05
-1.24054130015488e-05
-2.58308979532712e-05
-2.82822577067469e-05
-2.85223402285969e-05
1.88748497724309e-06
-1.08158285514289e-05
-2.253348527744e-05
-1.34863192697276e-05
-1.91960203644908e-05
-2.10872009110517e-05
-1.99063378413215e-05
-2.80851784595527e-07
-1.98520379927371e-05
-2.32208355397722e-05
-3.17082574051865e-05
-2.67093090886708e-05
-1.73542755044032e-05
-7.42158156998244e-06
-3.80900879107782e-05
-2.02699054513431e-05
-2.37059381534401e-05
-1.84138936990363e-05
-6.69718222241666e-06
-2.99614635572851e-05
-1.82161264913737e-05
1.90614193254644e-06
-3.65212930452946e-06
-2.22476390457634e-05
-2.51266250234548e-05
-1.61376309380093e-05
-2.34247394550224e-05
-2.84631983773778e-05
-2.36630876960387e-05
-4.06617072642103e-06
-1.39177247022655e-05
-2.46853451921055e-05
-2.65746164204868e-05
-1.04879834031693e-05
-1.91635596733554e-05
-7.84789428696301e-06
-9.07887308153446e-06
-1.66791097851976e-05
-1.29517470989223e-05
-2.78580758866031e-06
-2.49983837145831e-05
-7.98898389016017e-06
9.72610909492434e-07
6.0376866442782e-06
-1.88935413532664e-05
-1.40556170056266e-05
-3.14899239807856e-05
-2.42274002726942e-05
-2.10195728701151e-05
-1.40218151694638e-05
-1.89751333672283e-05
-1.98572128299564e-05
-1.17337581736557e-05
-1.39581587381878e-05
-1.42074499247761e-05
2.00467698945901e-06
-2.47186009547077e-05
-1.06429072180805e-05
1.0977987232501e-06
-2.9983441206013e-06
-9.85588061523927e-06
-2.36664429127943e-05
-1.00404571647955e-05
-8.93047673453009e-06
-2.66739705689458e-05
-1.98498314639723e-05
-2.47522593920014e-05
-3.8973494899952e-06
-3.22176211841604e-05
-3.02755827981469e-05
-4.73431678643764e-06
-2.69469218125139e-05
-1.63466052392756e-05
-1.75580699468281e-05
2.02943026812363e-06
-3.7733976126516e-06
1.41064257569143e-06
-4.97406227242132e-06
-1.85482191307977e-05
-1.77964833132354e-05
-1.37728621458563e-05
-3.0545466097293e-06
-7.47747451088434e-06
-8.57633153278221e-06
-2.65166476770144e-05
-2.25738087817749e-05
-2.19302161779917e-05
-1.01654625736174e-05
-5.58529932164051e-06
-2.26271779981348e-05
-1.47184218436374e-05
-3.95400635635538e-05
-2.31707743513418e-08
-2.67831183445727e-05
-2.25456680622128e-05
-1.56229371814769e-05
-2.36109030071766e-05
-4.17440628024667e-05
-1.29005280715679e-05
-1.39826808135733e-05
-1.41167499985136e-06
-4.93128223790438e-06
-1.93463212026729e-05
-2.86358204179058e-05
-2.97869559237458e-05
-3.16940805730812e-05
-9.77984394139408e-06
-4.98246046836333e-06
-8.39889990431757e-06
-1.52847835556683e-05
-2.31923221365911e-05
-2.57953979619797e-05
-1.00805718931719e-05
-1.89053089858807e-05
-1.09198938087249e-05
-2.25198402661948e-05
-1.01663846847687e-05
-1.8645808888734e-05
-1.0233880305455e-05
-2.06721370010628e-05
-1.44508504938598e-05
-1.25867915671607e-05
-3.93299845952994e-06
-3.19426111998513e-05
-1.49837649962979e-05
-1.99174221187324e-05
-4.74112269448515e-05
-2.06599091663543e-05
-1.54719592626504e-05
-1.02703531861101e-05
-1.64120528100783e-05
-6.73069255633959e-06
-2.89400322830483e-05
-2.48831909320399e-05
-1.11314762625852e-05
-3.23946056026982e-05
-2.10760623052539e-06
-1.11519383928916e-05
-6.98963901356982e-06
-1.98600354757048e-05
-1.35371997945498e-05
-1.75479933776204e-05
-3.25214337933757e-05
-1.67718716244331e-05
-1.59692108512166e-05
-1.73211578851754e-05
-1.63844415799647e-05
-2.07673000261747e-05
-3.11918512346044e-05
-6.78017428909099e-06
-1.71380074756964e-05
-1.2999663604852e-05
-2.89711072059774e-06
-1.17425506484889e-05
-1.46210849909646e-05
-2.93517371347975e-05
-1.70596731033959e-05
-2.30034070294296e-05
-1.50792665852981e-05
-1.71230480852013e-05
-2.09111682614048e-05
-2.00679306568474e-05
-2.94963454958701e-06
-1.10894460121924e-05
-7.43194341130087e-06
-8.15912587320632e-06
-7.83776310167667e-06
-7.72534010390616e-06
-1.83790282923834e-05
-3.79727431745579e-05
-1.89330103717672e-05
-1.59133038486732e-06
-1.57712439230459e-05
-2.13958803901043e-05
-1.25140705413463e-05
-4.91328578688218e-05
-1.08112360599088e-05
-3.84078671783709e-06
-7.91124508650434e-06
-1.58057153778489e-05
5.16085531205405e-06
-2.24110046011955e-05
-1.16321532608705e-07
-2.02881887239263e-05
-2.31376971436909e-05
-2.68351196812177e-05
-1.03573902667497e-05
6.45945145719068e-06
-7.24361105607674e-06
-4.2067827801055e-05
-1.2814215717159e-05
-1.80992006823849e-05
-2.15944197331398e-05
-1.49928788486097e-05
2.63769289648328e-07
-5.20152999798833e-07
-1.44406582921434e-05
-1.64233945746584e-05
-3.048435413524e-05
-1.4513396414792e-05
-1.91755149966196e-05
-1.54921226696212e-05
-2.3102516084582e-05
-2.44614378494719e-06
-2.72860715950142e-05
1.05143891882902e-05
-1.86273571134542e-05
-1.02097862575612e-05
-1.02748045864792e-05
-4.61828454738031e-06
-7.87913790028877e-06
-1.4848068183132e-05
-2.63221632363597e-05
-1.66812884908489e-05
-1.70075597514121e-05
-2.09192925719361e-05
-1.43753329364437e-05
-1.6105823590064e-05
-2.2983757779751e-05
-2.6706646514837e-05
-1.50181942839185e-05
-1.62112369952601e-05
-8.91438932151571e-06
-3.43168402704176e-06
-5.39336862320003e-06
-5.31548901826654e-07
-1.62384819739307e-05
-6.79163427481213e-06
-3.11566589551888e-05
-2.97356729582698e-05
-3.24690114191463e-05
-1.22048947707555e-06
-1.91430240364383e-05
-9.05770386086418e-06
-1.81356837089186e-05
1.31446348919835e-05
9.87100648400348e-06
-3.01172030448339e-05
-8.21763485869238e-06
-6.03533729714012e-06
-2.19392926020373e-05
-3.3345183812405e-06
-1.20651537608188e-05
-4.17962605414458e-06
-4.90177123850772e-06
-1.76695159988121e-06
-1.37223080860505e-05
1.20209547435902e-07
-2.18756651176603e-05
-3.68157795033098e-05
-2.80571725777799e-05
-2.47281989676284e-05
-7.79347252972776e-06
-1.48264710665376e-05
-1.55977630410651e-05
-7.80630238606417e-06
-6.84126143434867e-06
-1.88979236188162e-05
-2.6293728093941e-05
-2.46833625047303e-05
-1.88967086184084e-05
-6.71092934904998e-06
-2.09618389631165e-05
-1.16038332865391e-05
-1.6941481421249e-05
-1.79825693525798e-05
-1.674747342171e-05
-1.548832478023e-06
-1.37249827984844e-05
-2.40489238057806e-06
-2.21179865176767e-05
-1.16357421939174e-05
-1.91938954721163e-05
-2.32391203615233e-05
-1.88136784740934e-05
-1.03677598563461e-05
-3.45006302707544e-05
-1.27983730804667e-05
-1.04421464171666e-05
-1.52794060521289e-05
-1.21059021069902e-05
-2.91488405803184e-05
-1.30191769717357e-05
-9.74967485267825e-06
-1.02129152244563e-05
-9.02858644623174e-06
-2.05297788432522e-05
-1.87815071516856e-05
-1.36302307874719e-05
-2.61337109442107e-05
-1.4543347492547e-05
9.89065705394977e-07
-2.59235241137866e-05
-1.92955046831194e-05
-1.76555814689677e-06
-2.57452007454415e-05
-1.93892163720894e-05
-1.94209886449277e-05
-1.08832477040969e-05
-1.12738985175281e-05
-6.47816253067261e-06
-1.85911724745786e-05
-9.8220954930748e-06
2.47464418922747e-06
-1.44377592868459e-05
-1.55594904154644e-05
-1.97101001842329e-05
-1.82501477710626e-05
-1.58612727902526e-05
-3.51659534688182e-05
-1.44934431149937e-05
-1.93028292147955e-05
-1.10345288345547e-05
-8.51533025164786e-06
-1.33291640938522e-05
-1.57423620321752e-05
3.06119279149275e-07
-2.89025431958346e-06
-1.9227146849576e-05
-3.74236948725335e-05
-1.32176276204661e-05
-3.43962832067942e-05
-1.79090908450536e-05
-6.51363924283454e-06
-1.63699655299903e-05
-1.82275586669591e-05
-4.57665742729492e-06
-8.86003311860462e-06
-2.87171214450421e-05
-1.41198910163325e-05
-1.74581189482032e-05
-1.46309579933695e-05
-1.21349045485978e-05
-6.99780797749004e-06
-8.35235905958923e-06
-2.92205509920905e-05
-7.30591654973894e-06
-1.13163856527173e-05
-9.30611305758819e-06
-8.27811625061397e-06
-2.25159766429182e-05
-1.6392108243783e-05
-1.17886479413527e-05
-1.7399847552586e-05
-9.24571067819241e-06
-1.95499978265602e-05
-1.01407320274893e-05
-1.77778031080775e-05
-5.31822167802205e-06
-1.11200615540897e-05
-1.86604105930082e-05
-1.53772634815439e-05
1.15180078564352e-06
-2.63197785216681e-05
-2.54716459740696e-05
-1.66924324461044e-05
-4.88285342997845e-06
-1.0177711739516e-05
-3.14712930307241e-05
-1.03505875656205e-05
-3.44233081163961e-05
-2.20610831366258e-05
-1.84721119617583e-05
-4.43924707705198e-05
-2.36303947756284e-05
-7.74502328273494e-06
-4.79129169658607e-06
-1.94244193421193e-05
-2.61392285110848e-05
-1.09443794839486e-05
-3.16957262912292e-05
-3.16784428911746e-05
-1.83558674383261e-05
-2.42703827175726e-05
-1.0128623331649e-05
-1.97532609885595e-05
-1.93241631337864e-05
-2.10929957446425e-05
-1.3641411981695e-05
-1.3505811603372e-05
-1.52828982201666e-05
-2.43954617153402e-05
-2.23650209526087e-05
-1.88807081731666e-05
-7.22838623076911e-06
-1.54316527153916e-05
-1.25433424681083e-05
-4.19287640394509e-07
-6.55733243673586e-06
-9.39007822594983e-06
-2.32270000745816e-05
-1.13788632094602e-05
-1.74013961415344e-05
-1.14090250690867e-05
-1.98488041426556e-05
-1.6845865327821e-05
-9.84774766672655e-06
-1.56452475629101e-05
-1.60439268949519e-05
-1.67970668367493e-05
-3.65779761875941e-05
-1.07335057354943e-05
-4.09210289004332e-05
-2.58383967094146e-05
-2.61138804446779e-05
-1.30134431719867e-05
-8.26045813261507e-06
-2.12549948395768e-05
-1.22911041128004e-05
-7.02254148931892e-06
-9.06347578423405e-06
-1.90237047330328e-05
-1.11288905811333e-05
-5.50189450163648e-06
-2.51459183028395e-05
-2.94680567163348e-05
-3.45902809195059e-05
-3.5585911743008e-05
-9.88165962862821e-06
-2.38308216590713e-05
-2.5175587699284e-06
-1.1913603029992e-06
-1.49661740321191e-05
-1.26231606276651e-05
-1.25666837203234e-05
-1.14707933931927e-05
-1.8767706111295e-05
-9.34865354778604e-06
-1.54201946792329e-05
-2.05564410363259e-05
-2.72521394409232e-05
-3.20824712457642e-05
-1.89327008671426e-05
-4.15887809506913e-06
-1.27058461221702e-05
-9.35718239836497e-06
-1.67480560696089e-05
-1.36467401706273e-05
-1.42618846005155e-05
-2.97726800653517e-05
-1.03814429276205e-05
-1.65563213643407e-05
-7.09443555337976e-06
-1.55787705924963e-05
-1.4907276710178e-05
-9.62813125345951e-06
-2.72212695419207e-05
-1.8523552888083e-05
-1.20232575529276e-05
-9.4032742152271e-06
-1.54678345466625e-05
-7.48602092163225e-06
-9.8732507691012e-06
-2.86897522095884e-05
-7.4649291974973e-06
-9.86274071383019e-07
-1.00988297332567e-05
-2.55119374213035e-05
-1.17148820956579e-05
-2.71346869326295e-05
-3.30354315857634e-05
-2.81068967789015e-05
-2.30971705903488e-05
-1.71204117471912e-06
-2.68491927930589e-05
-1.17372191769536e-05
-4.68356442014362e-06
-2.56708810265247e-05
-2.09249605716317e-05
-1.21288618289519e-05
-3.37816538308226e-05
-3.24241569422889e-06
-7.42641196364784e-06
-2.6839346415266e-05
-4.75453646245909e-06
-2.08869649342913e-05
-7.72449251729331e-06
-1.66528833455813e-05
-2.40973033450037e-05
-4.90865303496904e-06
-2.5598283279855e-06
-1.84542931888996e-05
-1.71473679857352e-05
-3.92662172257686e-05
-2.50459361744758e-05
-8.57047953723453e-06
-2.10877067344047e-05
-1.94716794249293e-05
-9.54361555829406e-06
-2.18204496794379e-05
-6.60314889935512e-06
-2.23742624374009e-05
-8.36333540851379e-06
-2.12924416367565e-05
-8.42967006954541e-06
-8.72367568429499e-06
-8.6081773744035e-06
-1.56276497803985e-05
-2.1789295055998e-05
-9.54271921042799e-06
-1.29886964175816e-05
-2.17362607823955e-05
-3.107216508356e-05
-2.13858643431951e-05
-1.21036531725086e-05
-2.51225358760186e-05
-1.69310837209625e-05
-2.01765147650836e-05
-8.93524053053576e-06
-1.60447737326961e-05
-2.68761441749091e-05
-9.75243041434466e-06
6.31325579175193e-08
1.22092935823592e-05
-1.23753464631604e-05
-3.19385205909198e-05
-1.2546887939633e-05
-1.28791625485471e-05
-9.5463050699289e-06
-3.07352495278209e-05
-1.42648619548606e-05
-1.69711176417215e-05
-1.10486262482981e-05
-2.5934340520801e-05
-7.19953860500028e-06
-1.51679127213415e-05
-2.69619433439136e-05
-2.54902629081023e-05
-2.27427714742526e-05
-2.62925398969879e-06
-9.90508601421924e-06
-1.89567029720726e-05
-2.09527863136236e-05
-1.20678082492817e-05
-9.10135337922105e-06
-1.07463134831498e-05
-2.75099870716311e-05
-2.1814096919117e-05
-1.70669410990486e-05
-1.91800085125223e-05
-3.69803126566671e-05
-4.04562723658486e-05
-2.05952419159712e-05
-9.87179380708302e-06
-2.27560183975118e-05
-1.99176115302312e-05
-1.42477090149028e-05
-1.51076563503852e-05
-7.48417545415257e-06
-6.44906388206554e-06
-1.60675225895005e-05
-2.04781189751134e-05
-1.78585716131649e-05
-2.33637221146314e-05
-3.31225230190304e-06
-1.03657362071782e-05
-9.82597997756121e-06
-9.73604315457393e-06
-3.44735536789128e-05
-1.38181018677438e-05
-1.52381967540826e-05
-6.68197883199174e-06
-1.48940463080518e-05
-9.23053887942365e-06
-2.51362951673827e-05
-1.34056191253252e-05
-1.70589172014667e-05
-2.5063230522037e-05
-2.2125165173107e-05
-8.38031114127017e-06
-2.11691933769171e-05
-4.30138353702252e-06
-1.39165762291582e-05
-2.69196911210867e-05
-9.89409716519851e-06
-2.26798168299297e-05
-3.23690608617626e-05
-1.53293318905697e-05
-2.14705055580279e-05
-1.86837205178529e-05
2.84535430530923e-06
-2.30406705522372e-05
-1.24506563255173e-05
-1.50411089072578e-05
-2.85829274984163e-05
1.28295601344211e-06
-1.09201076896256e-05
-9.80923521407757e-06
-3.70652646566476e-05
2.23069267877196e-06
7.18024248637382e-06
-4.16413176230343e-07
-2.2183721767447e-05
-1.05582187232525e-05
-3.09947207036828e-05
-6.10996563274494e-06
-2.12877978701866e-05
-1.32398981322201e-05
1.18036513406553e-05
-1.89355114229774e-05
-4.25711445415876e-05
-1.08438064423646e-05
-2.18224566002967e-05
-2.94394096132743e-05
-2.0013905092804e-05
-2.04288235645296e-05
-2.84302808029317e-05
-1.95276170792079e-05
-7.58567410947236e-06
-2.30252622204475e-05
-5.41409193904221e-06
-1.96224801677868e-05
-3.10156469651131e-05
-1.42286025006723e-05
3.81254401009858e-06
-2.34891815708842e-05
-1.11153720327629e-05
-2.07951658929199e-05
-2.15539906197652e-05
-1.97675370749307e-05
-2.62077731236878e-05
-2.58178697325945e-05
-3.09433173621514e-06
-1.95723208731982e-05
-1.66132856517097e-05
-2.96555671374926e-05
-2.95830207459448e-05
-2.22089440329752e-05
-2.86534108637432e-05
6.26365582830241e-06
-1.31638401512454e-05
-2.63512677032338e-05
-7.25949335649039e-06
-9.15853796437482e-06
-2.20510967825162e-05
-1.3396617255616e-05
-3.28755962140526e-05
-2.89164095031531e-05
-9.85982569849733e-06
-2.44993057168229e-05
-1.7940177915798e-05
-1.37284429961574e-05
-1.67585182016114e-05
-1.67466874723616e-05
-2.6094659393033e-05
-1.35254985129858e-05
-2.51388984552978e-05
-9.37253625464104e-06
-2.84276440375662e-05
-1.72454809367191e-05
-5.27103293119393e-06
-1.49445663496686e-05
-1.51736978348344e-05
-2.41682333109679e-05
-5.82958735505359e-06
-1.28716651383396e-05
-1.65466614431221e-05
-9.94648449624289e-06
-4.05490166751981e-05
1.08895261781606e-05
7.48531581289471e-06
-2.07687666927225e-05
-1.21400320630455e-05
-3.35110352618338e-05
-6.37403916411253e-06
-2.10411006042726e-05
-1.80667352071197e-05
-1.00390915014345e-05
-9.09561912602326e-06
-8.92204359717315e-06
-2.02337436108036e-05
-2.98178262036724e-06
-7.63325683551473e-06
-3.14526124686355e-05
-6.64888494770678e-06
-3.87625054316055e-06
-6.96589635275181e-06
-2.4375743638895e-05
-2.0576034875815e-05
-1.59354343149253e-05
-1.41029783618029e-05
-2.36849028955683e-05
-2.11578910280654e-05
-3.25677884357022e-05
-1.4655172263264e-05
-2.84517286312156e-05
-1.16918373080073e-05
-1.75303192135413e-05
-5.72725506013135e-06
-8.63307831018297e-06
-4.45315026974446e-06
-1.47722733646188e-05
-1.15406974191451e-05
-1.02095278587272e-05
-1.18497436409013e-05
-1.50872278659699e-05
-3.72804019359224e-06
-2.12410889632578e-05
-3.11876813893187e-05
1.46564762802207e-06
4.3133029861673e-06
-1.33507851617994e-05
4.869312385423e-06
1.11416519377809e-05
-2.71556504932802e-05
-1.67630333891479e-05
-3.73795528538339e-05
-1.61090170318863e-06
-1.98237496556472e-05
-3.36035661658375e-05
-2.13436143754388e-05
-9.03650031554584e-06
-2.38475359020711e-05
-5.06089259414168e-06
-2.25832819387272e-05
-1.22799512795662e-05
-2.65296711302829e-05
-5.0114041175082e-06
-1.47736289054212e-05
-2.7800723079023e-06
-6.91051978171152e-06
-3.15087253661108e-07
-1.17167377036211e-05
-2.64690867130009e-05
-2.05306169033363e-05
-1.23702676235218e-05
-2.02176904656461e-05
-1.84934725875548e-05
-3.31149956812816e-05
-1.65340538037713e-05
-1.02708781986556e-05
-2.23309080585078e-05
-1.78656043447879e-05
-3.09279114708185e-05
5.07683050334552e-06
-7.84840781419607e-06
7.1653299525796e-06
-7.73400111554926e-06
-1.28287614235432e-05
-1.25270238109743e-06
-1.74087922547293e-05
-2.60705345701145e-05
-7.56746841970948e-06
-3.11623224892914e-05
-1.01123106531911e-05
-9.83362443458737e-06
-5.74239470525805e-06
-1.69691346249482e-05
-2.26206447812155e-05
-2.62388371588095e-05
-1.66243677986027e-05
-1.59768852644894e-05
-2.37275569502137e-05
-2.46853962913145e-06
-2.39617320468924e-05
-1.61961585968104e-05
-5.65887948404027e-06
-1.29737567983628e-05
-2.26436421561921e-05
-1.64523425086308e-05
-1.26288803355206e-05
-2.18918704408154e-05
-2.52553650223724e-06
-2.106995019193e-05
-3.30325006098311e-05
-1.64285206237793e-05
-2.87614203299637e-05
-2.00328749694265e-05
-1.62204075199869e-05
-2.48880415819988e-05
-1.78710816570587e-05
-8.90505733971149e-06
-6.96762857837168e-07
-2.09206838403328e-05
-1.29931602878871e-05
-2.63314263911387e-06
-2.70264426092532e-05
-2.20832971272951e-05
-2.40926256516188e-05
-1.14287545374928e-05
-1.65084112148355e-05
-2.33453045431208e-05
-3.11705318877809e-05
-8.64305572497334e-06
-2.31849120348614e-06
-9.50633448299886e-06
-3.25313041535523e-05
1.44730756534721e-06
-1.73588262269403e-05
-1.8797248311248e-05
-9.67712306489857e-06
-7.05229519580248e-06
-1.46426774683636e-06
1.14381940391238e-06
-1.17727084657602e-05
-2.73175672197107e-05
-1.10698711954035e-05
-2.54544455409373e-05
-3.59270596111031e-05
-4.57585949215502e-06
-2.50117271101545e-05
7.47619380822247e-07
-1.09927808879096e-05
-1.91323448182111e-05
-2.65976943526203e-05
-2.42302579640911e-05
-1.40359612231099e-05
-1.12505267108432e-05
-1.23470452668825e-05
-2.82429209358762e-05
-2.19572723102626e-05
-2.34378373710217e-05
-1.06365877249395e-05
-1.35471026720864e-05
-2.57702624600876e-05
-7.41982571954991e-06
-9.05025401219761e-06
-3.2242308011241e-05
-3.18630355602789e-05
-2.5463154757145e-05
8.34353688830649e-06
-1.60847517673969e-05
-1.9353638569649e-05
-2.08821838651877e-05
-7.15911508108355e-06
-2.68609001604478e-07
1.10264829474408e-05
-2.29026005305111e-05
-1.28130663421387e-05
-2.06122301040324e-05
-2.05146896477987e-05
-2.05469391255334e-05
-8.95548529199269e-06
-1.17768759100658e-05
-1.67291731855031e-05
-2.29132925153538e-05
-2.14408917430355e-05
-8.83677302002635e-06
-8.53799807041399e-06
-1.97743758549362e-05
-6.02404966447902e-06
-1.6298340341174e-05
-1.38078836693184e-05
-1.90209831231304e-05
-1.83369510419548e-05
-1.67048942088067e-05
4.77223142656913e-06
-1.75075261451734e-05
-1.87753590560633e-05
-1.2948990698546e-05
-2.22158149184207e-05
-8.48438476140353e-06
-1.03050264635372e-05
-1.09980232851713e-05
-7.64489867249395e-06
-1.6273775762909e-05
-2.12761181267028e-05
-2.61852172521899e-05
-1.27299116839701e-05
-2.63487820020062e-05
-1.206341042053e-05
-9.40586450998742e-06
-2.98761177234817e-05
-1.32242662502704e-05
-1.13191392239991e-05
-1.99881292324484e-05
-5.65120102542839e-06
-1.33246990812318e-05
-7.83062781296947e-06
-1.84665718578169e-05
-1.28045770389341e-05
-2.04260593356849e-05
1.32568134648137e-06
-2.40648923627692e-05
-2.20861606468518e-05
-2.29194952485297e-05
-9.72367651589175e-06
-2.09963109937997e-05
-2.68024426087455e-05
2.07318703349113e-06
-2.10194856187806e-05
2.05060146646566e-06
6.24802691654789e-07
-2.21303668627264e-05
-2.58648131944819e-05
-1.85980144032332e-06
3.47001664680567e-06
-2.48012648367777e-05
-2.61269785399974e-06
-1.71651297294449e-05
-7.57987386610986e-06
-2.46172909026051e-05
-3.49662480228905e-05
-2.77898545800078e-05
-8.34977928715265e-06
-2.29876880227658e-05
-1.73552045646012e-05
-1.5595050750219e-05
-2.68543665066878e-05
-5.98189656799781e-06
9.21395804327864e-06
-2.16769882084885e-05
-8.10040757869467e-06
-1.55267139644485e-05
-2.80188577379234e-05
-8.32656495401465e-06
-2.58664497994194e-05
-2.23211162307702e-05
-1.37395700911813e-05
-1.89601687993281e-05
-2.21842997799014e-05
-1.64478933449443e-05
-9.04784882212295e-06
-1.9929699514874e-05
-1.41999508969909e-07
-4.80681235138388e-06
-1.51250695713422e-05
-8.13328697264858e-06
-1.75611279934435e-05
-1.7145959146678e-05
-1.98780983099033e-05
-2.56664153939571e-05
-9.48328374875051e-06
-9.17420213680735e-06
-2.37671159356146e-05
-8.21574199555137e-06
-2.52522548539704e-05
-4.08549841347335e-06
-2.63826961047156e-05
-2.55133897625595e-06
-1.83010422636965e-05
-1.6708741065477e-05
-1.3296313577545e-05
-1.56129634528488e-05
-8.90502726486637e-06
-2.25545779180857e-05
-3.81968522079812e-05
-1.5837495327279e-05
-2.14219120799049e-05
-1.35132296364869e-05
-1.77362991324924e-05
-2.40489300557318e-05
-1.73208040149537e-05
-1.12296947458504e-05
-2.70010920385284e-05
-1.07436912548639e-05
2.9097427333261e-06
-2.09062530928703e-05
-2.01564161492238e-05
-3.03637428414274e-05
-4.07524633012046e-05
-2.02170841669749e-05
-2.08670659350235e-05
3.36151727887071e-06
-2.3532402160767e-05
-2.63484127903959e-05
-1.3530357492978e-05
-2.13220788799348e-05
-2.38830173180004e-05
-2.92681563907036e-05
-8.97592693321083e-06
-1.11948750382772e-05
-7.7845551630144e-06
-3.39387906685003e-06
-1.53774943879458e-05
-2.28019678794646e-05
-1.07521176904948e-05
-1.24601642691964e-05
-1.12768739479101e-05
-2.14468635757186e-05
-6.68071940987447e-06
-2.37190442281869e-05
-2.50092029683133e-05
-2.01537038151383e-05
-4.00777891048149e-05
-2.74797072801318e-05
-1.81173177613615e-05
-1.35219504230206e-05
-1.88565030629062e-05
-4.8812588935982e-05
-4.74378900343542e-06
-8.2036843151285e-07
-1.3654189474762e-05
-9.36116421462286e-06
-6.78368381399705e-06
-1.84665727011909e-05
-2.5210183932446e-05
-1.22488743295949e-05
-2.10879239064431e-05
-4.30377482045085e-06
-9.49968768322465e-06
-3.21354250309562e-05
-1.59182568892567e-05
-1.34895862558402e-05
-1.59944514779368e-05
-1.7876299583788e-05
-1.97828592286211e-05
-9.86800115507342e-06
-1.34233294664224e-05
-3.65190361197358e-06
-4.29444893927685e-06
-3.32654672471304e-05
-1.05113180984688e-05
-1.50656575894355e-05
-4.46355008331496e-06
-2.10598152483243e-05
-1.73637938427282e-05
-1.8182210500278e-05
-6.25440997197882e-06
-1.25103651416117e-05
-3.42402900090468e-05
5.36108678511611e-06
-2.79279482942308e-06
-2.7674986020311e-05
-3.58396059542651e-05
-2.77610105952264e-05
-7.09013011930177e-06
-5.62584446858839e-06
-1.92282590844905e-05
-1.94135187360703e-05
-3.46130243498941e-05
-3.44028034906927e-05
-5.93158030454502e-06
-3.55655385907342e-05
-2.89619143768322e-05
-5.98978905676347e-06
-1.48768966204479e-06
-5.59165954978085e-06
-1.11197648823051e-05
-3.04107061960039e-05
-1.55283871346384e-05
-1.76805408712662e-05
-1.24088070998479e-05
-1.69097394413634e-05
-1.85355574371608e-05
-4.68185680451873e-06
-1.60579628463853e-05
-7.95791818827592e-06
-9.02356222810404e-06
-1.74818067062121e-05
-2.16417368853545e-05
-1.42235332153076e-06
-1.96425756803411e-05
-1.59066732654041e-05
-1.44750829612778e-05
-2.98843324265013e-05
-1.68579571738744e-05
-8.8285513450543e-06
-1.11782197291757e-05
-1.39008633212295e-05
-2.23658880475342e-05
-1.60060794154297e-05
-8.36339266627313e-06
-6.13625817804693e-06
-1.29793198510043e-05
-8.70093972139183e-06
-4.85323276723002e-06
-1.27642147693256e-05
-2.6540599702259e-05
-1.25872370252967e-05
-4.65899063882873e-05
-7.0085716036671e-06
-3.24672433237593e-05
-1.66396391419324e-05
-2.23852973830444e-05
-4.85576453817153e-06
-4.11908848143793e-05
-1.80297425443234e-05
-3.30201836857444e-06
-2.47717969645933e-05
-1.63002795007321e-05
-8.96601230544624e-06
-5.610408775863e-06
-1.5567577439951e-05
-2.17815416277963e-05
-2.11300647221553e-05
2.13350023700417e-06
-3.01290138983908e-05
-2.31342471238396e-05
-1.58529223703603e-05
-2.16013454070559e-05
-4.12902632731356e-06
-2.33452638237577e-05
-2.27123193973249e-05
-9.54990736981791e-06
-2.00848049805558e-05
-1.79151508230924e-05
-8.91910650645244e-07
-2.64208928993562e-05
2.50574574501219e-06
-1.62379443089322e-05
-8.062118510215e-06
-5.50822159555785e-06
5.49678366416352e-06
-2.06341614692706e-05
-1.85880228047352e-05
-1.82676089745687e-05
-2.65927151295539e-05
-1.6357393798434e-05
-1.12292015463922e-05
-1.58377429841096e-06
8.54324963350659e-07
-3.36886469848852e-05
-1.81069153413707e-05
-3.06718635005952e-05
-8.1277965937278e-07
-4.8150279657644e-06
-1.33623879409266e-05
-4.02953972563739e-05
-6.03922532648308e-06
-2.72506510239748e-05
-1.00195710716534e-05
-1.83954762723616e-05
-1.11876870082337e-05
-2.19870172287448e-05
-5.41457111614682e-06
-7.29369845255146e-06
-3.09592389435127e-05
-1.17063642805998e-05
-3.0410504530152e-05
-1.75752276467009e-05
5.70408814929585e-06
-2.43052560375018e-05
-4.6815811504746e-06
-1.72206599572698e-05
-3.82136025865098e-05
1.82973910689323e-06
-1.8010219816369e-05
-1.95920052402775e-05
-2.85598127333926e-05
-2.99806635388487e-05
4.99865159108789e-06
-2.33653657199962e-05
-1.79844585264589e-05
-1.71666054550149e-05
-2.11842462468743e-05
-2.01730614883003e-06
-3.18914640940796e-05
-1.80004122962353e-05
-1.96908686490894e-05
-3.06971056750587e-05
-1.90744455601823e-05
-6.57850177472385e-06
-3.34130690467089e-05
-1.38961798084402e-05
-1.36555429545987e-05
5.02281544146304e-06
-2.39800738584129e-05
-2.03141990135343e-05
-2.7068142993822e-05
-2.1960668016513e-05
-1.68281064988175e-05
-1.33443499497374e-05
-1.89529296804227e-05
-1.31144729323924e-05
-9.74196474864751e-06
-1.24903407592138e-05
-1.99631457213264e-05
-3.94888658290806e-05
-2.2001935307604e-05
-4.41527205677782e-06
-9.68901294283332e-06
-1.85289330571771e-05
-1.50549761731907e-05
-7.68395999261546e-06
-1.8356396621409e-05
-2.40107106744551e-05
6.70670592581639e-06
-1.26261680249005e-05
-2.78460034309763e-05
-1.03905941677806e-05
-3.43116840049548e-06
-6.45367981830994e-06
-8.9420740720083e-06
-7.93041491708229e-07
-1.73930146918399e-05
-3.57940910033263e-05
-1.92204318345093e-05
-2.40368102072425e-05
-8.09024936052014e-06
-2.27569789246799e-05
-1.44698713089998e-05
-1.78060311084072e-05
-6.39799872440893e-06
-1.60879624474212e-05
-8.94983674015428e-06
-2.65818792999298e-05
-2.07954362521555e-05
-2.28981437079123e-05
1.09435971971096e-05
-8.55425191055641e-06
-2.14278507250679e-05
-2.34198269600484e-05
-2.93387932525727e-05
-2.75770010993012e-05
-2.23289310025847e-05
-2.50242182394301e-05
-1.85901446726446e-05
8.03508021241481e-07
-2.24816991168377e-05
-1.32119536791668e-05
-1.61930473865591e-05
-1.535423322573e-05
-2.30720666291918e-05
-2.21515981963307e-05
-1.03253147870326e-05
-2.76489257705939e-05
-1.15050946782977e-05
-1.71927341610624e-05
-9.7370134834516e-06
-7.22929198915012e-06
-1.17704335069818e-05
-1.22256650789153e-05
-2.32011281799956e-05
-9.94299612196632e-06
-3.30068911396108e-05
-7.78164495247986e-06
5.18825582907534e-06
-2.7731315543165e-05
-1.67211620010828e-06
-6.12745600325034e-06
-2.08660905027799e-05
-2.61661145544416e-05
-1.24696076712896e-05
-1.60508335709695e-05
-1.05864185551183e-05
-6.8777988205668e-06
-1.46234961410647e-05
-2.44341532596501e-05
-1.2141895973258e-05
-8.30239145640814e-06
-8.18031553044523e-06
-1.18639316281762e-05
-2.88652984610302e-05
-1.75834266133506e-06
-1.33909182800851e-05
-1.68457729047874e-05
-1.84370457002181e-05
-2.12711500676468e-05
-3.23991773510657e-05
-3.6491077166322e-05
-2.35412113986626e-05
-8.57048875408065e-06
-1.66482693897296e-05
-2.09980359570902e-05
-1.80205523565189e-05
-9.96737439741444e-06
-1.71237318964028e-05
-2.40420086403599e-05
-1.6878274649077e-05
-8.66958712450732e-06
-9.27065269124694e-06
-3.81186912246223e-06
-2.33118504802077e-05
-2.500070115539e-05
-7.56345094672432e-06
1.66860251258674e-06
-1.19144797336471e-05
3.01711129640203e-06
-2.69570932931217e-05
-4.00196226421025e-05
-1.23031598079912e-05
-1.0883684329591e-05
-2.40448625173181e-05
-2.09800365370063e-05
-1.90723091667368e-05
-1.03915659167227e-06
-2.23849539615076e-05
-1.79250569525896e-05
3.84792168899832e-06
-1.1768334962981e-05
-9.15584330448342e-06
-3.18189139433098e-06
-5.07933568395506e-06
-2.54323906611656e-05
-1.47735309072473e-05
-2.49634446040782e-05
-1.56535871240102e-05
-1.31314625388522e-05
-2.23007918116092e-05
-1.12355091376711e-05
-3.04415996822981e-05
-2.24931734168167e-05
-1.55125198779051e-05
-5.5170393351984e-05
-2.70887150388804e-05
-2.43964944302147e-05
-2.6529456345103e-05
-1.78300936796845e-05
-3.64432386947928e-05
-1.07415756206654e-05
9.17082707204049e-06
-2.28272877587545e-05
-1.35306735249899e-05
-8.73520907015317e-06
-9.74260702750101e-06
-8.05521148169761e-06
1.91303474198972e-06
-3.30471899009782e-05
-2.37302400121598e-05
-3.8905335152816e-06
-2.39045181387406e-05
-3.40355260834542e-05
-1.8413945748414e-05
-1.09247309697154e-05
-2.29586714221586e-05
-2.94579948491216e-05
-1.76293597823782e-05
-2.96009263604327e-05
-2.66774251542826e-05
-1.13982901995342e-05
-1.0850278285244e-05
-1.21388024499039e-05
-7.94394550082351e-06
-1.84361540857287e-05
-7.6167435721567e-06
-9.12311104845328e-06
-7.5455214938638e-06
-1.78048144073019e-05
-2.23470566244139e-05
-1.53386182802728e-05
-9.9332630557601e-06
-1.1679310739684e-05
-4.61021185818228e-06
-2.17499126183164e-05
-8.44628753129114e-06
-7.55644036604456e-06
-3.09027607370167e-05
-1.65344835943908e-05
-2.18136162972551e-05
-1.73557265359823e-05
-1.80379381769142e-05
-1.19917763906696e-05
-1.34978502761598e-05
-6.78893087762613e-06
-2.25556967871441e-05
-5.7996840728492e-06
-1.70977661570136e-05
-1.07438015588649e-05
-2.8761394126918e-05
-1.86607248098645e-05
-1.67791821254199e-05
-2.25173592237015e-05
-2.6330070246077e-05
-3.46737115502599e-05
-1.76718245571476e-05
-2.77053323675864e-05
-1.65908562416472e-05
-2.48808612077328e-05
-1.42155934561321e-05
-2.07073188892319e-05
-2.54640135941521e-05
-7.49946864967425e-06
-2.13574437972295e-05
-1.68676302294458e-05
-4.14675656885764e-06
-2.29702990731829e-05
-1.10725019279941e-05
-2.74502581264422e-05
-1.60895051169099e-05
-1.58869588826904e-05
-2.56361887945151e-05
-2.46779167886112e-05
-1.45948068111671e-05
-6.08991779176207e-06
-2.6805025506863e-05
-2.10411005079879e-05
-1.88502237513156e-05
-2.03167283006388e-05
-1.90245465409544e-05
-1.2069670169358e-05
-1.38177584216242e-05
-3.30152215590648e-05
-1.45701772916419e-05
-3.00778131652545e-05
-2.85546266277297e-05
-2.59005471075107e-05
-2.03039715620106e-05
-1.43882282461087e-05
-8.91767418431505e-06
-2.62678656495279e-05
-3.41949041320392e-05
-1.18170741266795e-05
-1.33772443668165e-05
-2.11632447820539e-05
-1.07922513764794e-05
-1.81159168776372e-05
-2.6940208188606e-05
-2.47310431305317e-05
-2.45059639423117e-05
-1.48872600774597e-05
-8.46426719945215e-06
-1.98202809839424e-06
-3.21664533954994e-05
-7.01305862864315e-07
-4.90106781633596e-06
-1.43581274553121e-05
-4.1748805840482e-05
-1.585595793221e-05
-1.3961494100209e-05
-1.66492617247652e-05
-7.65220062544181e-06
-1.39070194972542e-05
-1.57445302724132e-05
-1.73416384684095e-05
-1.09495986359939e-05
-2.90123216765133e-05
-1.15021285391239e-05
-8.7322593399708e-06
-2.73881904897334e-05
-3.92676749234949e-05
1.31927593909266e-05
-4.6944167685032e-06
-1.99407740502388e-06
-3.85523018115837e-06
-1.79700048486652e-05
-1.92778415254249e-05
-3.21051820620365e-05
-1.21997949709298e-05
-1.06416161050946e-05
-1.78736454716052e-05
-2.23795877533072e-05
-1.30027685729781e-05
-2.52356675860333e-05
-1.61939146903493e-05
-1.88608765928251e-05
-1.11050381685083e-05
-2.76820702095391e-05
-3.96331021998615e-06
-2.3784147758887e-05
-3.15573569724321e-05
3.31284189485486e-07
-1.30434449352537e-05
-1.41705468326426e-05
-1.60386421406786e-05
-1.34050139332455e-05
-2.65716700504692e-05
-2.40144890650485e-05
-1.36097236142816e-05
-1.50131232864462e-05
-3.02438368116732e-05
-1.43770088298719e-05
-7.80928172950603e-06
-2.6644464959433e-05
-1.59388991238245e-05
-2.12388809116969e-05
-3.1568756498587e-05
-1.84951146953376e-05
-1.65001062738549e-05
-2.92369829328887e-06
-1.28468556684988e-05
-2.17616305231809e-05
-7.00007217121998e-06
-1.60569636450024e-05
-1.79852863267534e-05
-2.65083968315134e-05
-1.75961922949405e-06
-1.70938412675855e-05
-1.90851931604324e-05
-1.07117636120187e-05
-6.82116474985926e-06
-2.51405579970045e-05
-1.89299853021644e-05
-1.42333539951275e-05
-1.93777280238865e-05
-1.91423778936346e-05
-2.39495835700831e-05
4.81853649468415e-06
-7.32253912239142e-06
-3.58549535555877e-05
-1.69111401360501e-05
-1.09567619301558e-05
-3.83624778066981e-05
-1.30994597777983e-05
-2.31846629926024e-05
-6.41635825804692e-06
-1.91851228696902e-05
-3.25353539714587e-05
-6.77130315595088e-06
-2.65799419756695e-05
-1.23178708884419e-05
-4.1280886820674e-06
-3.67253833217133e-05
-1.51988096689266e-06
1.3172939025126e-06
-2.74728170542774e-05
1.049218552966e-05
-2.10007557940674e-05
-2.21683450702023e-05
-2.20274902264458e-05
-8.445240154128e-06
-1.4908883455285e-05
-2.49164792519165e-05
-1.90530617421208e-05
-2.10492852456251e-05
-3.28703064697767e-05
-5.08928475352706e-06
-2.26782253646208e-05
-2.81541953735858e-05
-2.79637268735332e-05
-1.23629762941527e-05
-4.14150803437276e-06
-3.16467542663694e-05
-3.37497322425301e-05
-1.05891500590064e-05
-2.25614193502234e-05
1.60159581627419e-06
-1.34948238754189e-05
-2.64886994471726e-05
-9.22466470739543e-06
-7.94816761109462e-06
-2.14063712658935e-05
-2.95717498236808e-05
-2.08949038078312e-05
-1.29222060812648e-05
-2.58590229527271e-05
-3.68201863923612e-06
-1.18993759042814e-06
-2.96529418566429e-05
1.2656053169221e-05
-2.98266531140593e-05
-9.73833018710469e-06
-6.64637605689394e-06
-1.32834614002088e-05
-1.6503110969227e-05
-7.75195418339815e-06
-1.44988378258024e-06
-2.16916434932919e-05
-1.51151364983243e-05
-1.00548263324186e-05
-3.12138502102071e-05
-3.84386615402343e-05
-1.10778912673392e-05
-2.20246741143242e-05
-2.61224329923986e-05
-6.52249987421229e-06
-1.31024245626321e-05
-1.08506288594963e-05
-2.21106969059662e-05
-1.67032121227359e-05
-2.48697854384992e-05
-2.56083557443304e-05
-1.58155645200311e-05
-9.74958510021222e-06
-1.54619972431101e-05
-1.77304365383668e-05
-1.3348945259018e-05
-1.51188996943155e-05
-4.5612672254879e-06
-1.0467011983135e-05
-1.64576893180819e-05
2.0722546642254e-06
-1.80436493038255e-05
-2.03188361260161e-05
-2.73765974436844e-05
-2.64907003563184e-05
-2.35606609006886e-05
-8.94530415828108e-06
-3.22626943072486e-05
-1.85843124197503e-05
-1.84377752148672e-05
-1.88298639138155e-05
-3.59911325900552e-05
-9.37802888580074e-06
-1.64890567026086e-05
-2.13731870611173e-05
-9.12346439922509e-06
-1.44770517240052e-05
-1.38339449946844e-05
-1.92144599562567e-05
-2.32165260955343e-05
-1.22890662129291e-05
-1.52694238266728e-05
-2.70057226531165e-05
-1.36042214198835e-05
-4.78259114991559e-07
-2.16890543551456e-05
-6.01429888251546e-06
-2.50130523847448e-05
-3.72787372251241e-06
-7.75494719815689e-06
-3.40677177465843e-05
8.86678788246566e-06
-1.75111449529618e-05
-1.36956000993406e-05
-6.38028372809561e-06
-1.43128696414579e-06
-2.03654103046869e-05
-2.4437662678563e-05
-9.61383029158877e-06
-1.90261454908833e-05
-9.95028258027869e-06
-2.19390805377147e-05
-1.800812764041e-05
-1.31914798148397e-06
-1.57277282128663e-05
-1.35888835732038e-05
-5.97099583852135e-06
-7.71924501412273e-06
-1.96795589168386e-05
-1.6197171583763e-05
-2.37486073204754e-05
-1.99864269047659e-05
2.51301730572818e-06
6.10023296228119e-07
-1.5189671242039e-05
-3.41569524667654e-05
-1.6461466150826e-05
-3.20618123890499e-06
-1.82964904552741e-05
-3.0846664093145e-06
-3.03529048571529e-05
-1.37959641122174e-05
-2.8154721006689e-05
1.86974108721403e-06
-2.24466229018853e-05
-1.0449502656809e-06
-1.90631031100255e-05
-1.58814255481728e-05
-7.40869791380382e-06
-9.61603871982063e-06
-1.47870051455791e-05
-2.93650494651061e-05
-1.49052058063305e-05
-3.00194072962623e-05
-1.00703762803144e-05
-1.90878456343599e-05
-1.2748082861659e-05
-1.51854493046812e-05
-1.57856714740669e-05
-1.56473265495268e-05
-1.42492501004923e-05
-9.52234645077848e-06
-2.68753365465927e-05
-2.08546886109709e-05
-1.41133743380543e-05
-1.18083814803249e-05
-1.37592009250322e-05
-1.8972850810463e-05
-2.19571049614842e-05
-1.32121318828101e-06
-1.64764917276727e-05
-4.26197504326819e-06
-3.00045626657215e-05
-8.25642562948734e-06
8.46229567820714e-06
-1.52175923719443e-05
-1.42986958986383e-07
-1.58846244930242e-06
-1.30207210218661e-06
-2.25082150367069e-05
-2.7568280783417e-05
-3.27690905534595e-06
-1.84338128971042e-05
-1.30466902660734e-05
6.53060934495125e-06
-1.7238655376462e-05
-2.24395846159794e-05
-9.27196751822673e-06
-1.16854782259958e-05
-1.06275169481746e-05
-8.44681507054076e-06
-1.93782054326042e-06
-3.86532555669024e-05
-1.62122803688131e-05
-2.67937126453592e-05
-1.28377804994625e-05
-1.65510750940288e-05
-6.46120093512754e-06
4.48515543949675e-06
-5.86206880424298e-06
-3.31440607180801e-05
-1.98626732221422e-05
-1.96242447807221e-05
-7.32060450272937e-06
-2.10847793898801e-05
-2.38619155510941e-05
-1.66269634441511e-05
-2.82093079006999e-05
-1.16487127056562e-05
-1.66015547149008e-05
-7.04929157975648e-06
-8.36357998164045e-06
-2.49152331182269e-05
-1.16623059624109e-05
-1.48245035303163e-05
-2.38910851585449e-05
-6.72762723833155e-06
-1.74963918771463e-05
-1.27064349767685e-05
-1.53670531948259e-05
-1.69712738663573e-05
-2.84308536966799e-05
-9.59922828446613e-06
-9.02690035328024e-06
-1.97099771130904e-05
-6.5520112655066e-06
-3.22232479744791e-05
-2.10331809778587e-06
-3.70673787392376e-06
-1.02831403958313e-05
-4.26523807162712e-06
-1.17500972370909e-05
-2.55239117192489e-05
-8.5492930623957e-06
-2.02325313843214e-05
-1.62180581992014e-05
-5.95151575726949e-06
-2.41583408651829e-05
-2.68118116352386e-05
-8.85078084445912e-06
-2.00459547785372e-05
-2.52874566856169e-05
-1.71532344490283e-05
-1.15387971274332e-05
5.1312341416623e-06
-2.28843682028412e-05
5.16108946390534e-06
-1.71672888922215e-05
-1.8105804608268e-05
-2.60600688033632e-05
-8.01706788251829e-06
-1.56731824635241e-05
-1.5456153980761e-05
-2.21155644708324e-05
-2.87689451028022e-05
-1.79610493796344e-05
-1.55177053131928e-05
-6.57765313057963e-06
-3.04007546707715e-05
-1.38648260057848e-05
1.23784017385338e-05
-1.54140633440309e-05
-1.47427239139209e-05
-1.53445763339379e-05
-2.56071964152672e-05
-7.96532245221469e-06
-1.34054951915853e-05
-1.39768729328062e-05
-2.07530990038132e-05
-9.83949295239716e-06
-2.06141681445194e-05
-2.13711434750849e-05
-2.07539854467214e-05
-5.32017330846322e-06
-1.70120477128666e-05
-2.67414443761317e-05
6.3732375643558e-06
-1.73104598070197e-05
-1.83621028105861e-05
-1.4887702824504e-05
-4.35084755298638e-06
-1.050156296648e-05
-2.84011085254927e-05
-1.53483300577279e-05
-1.84881628077741e-05
-2.18056488902045e-05
-2.00776881694853e-05
-2.24956575982308e-05
-2.09574857231166e-05
-1.11951175576761e-05
-2.64602496188923e-05
-8.83302583211124e-06
-1.86019908772912e-05
-1.37377451663778e-05
-4.2449586759119e-06
-2.37743041947521e-05
-2.38624745830912e-05
-1.53998137807638e-05
-5.38274197257176e-06
-1.93734491202013e-05
-9.30627399490741e-06
-1.54542063051934e-05
-1.90767223910944e-05
-1.19517742797009e-05
-1.98000616600209e-05
-3.06968387224314e-05
-2.23599613512774e-05
-2.22567152902723e-05
-1.07868031100414e-05
-2.79293809295931e-05
-2.25118698595317e-05
-3.06378638253238e-05
-1.56289550722029e-05
-3.24523369676835e-05
-1.22651347159405e-05
-1.98991947541105e-05
-1.89049143176662e-05
-2.445530958491e-05
-2.23023501156205e-05
-2.33981369951883e-05
-1.75062562470903e-05
-9.58652536472641e-06
-1.94536348285851e-05
-6.43521849537866e-06
-1.11816795854398e-05
-9.51643543118453e-06
-2.48139832580881e-05
-1.58376219252461e-05
-4.18694840460281e-06
-2.86059464688812e-05
-2.07546085968334e-06
3.42297007763877e-06
-1.57280695737488e-05
-9.4677252529901e-06
-2.14503312577913e-05
-1.68953663353738e-05
-2.10447996231592e-05
-1.62503653150066e-05
-2.1773327617547e-05
-8.44624624732021e-06
-1.30517139319401e-05
-5.33496733055196e-06
-1.02248742981723e-05
-1.32868259840163e-05
-2.2180093669124e-05
3.74780744068163e-06
-4.16224432751416e-06
-8.09340026135401e-06
-1.90744555436962e-05
-7.68436265299862e-06
-1.83022664614535e-05
-1.68054791020527e-05
-3.51168155175687e-06
-2.60092148661827e-05
-2.56586820355875e-05
-1.42284114178653e-05
-1.76756511900656e-05
-2.27663252060849e-05
-2.30504983689227e-05
-1.22224534196156e-05
-1.84260961703257e-05
-2.57258729705598e-06
-1.21184512452856e-05
-3.79311840199595e-05
-1.53332905315641e-05
-1.90534239048712e-05
-2.81961777966704e-06
-2.14619889035997e-05
-3.32901395761017e-05
-2.04100987534002e-05
-1.75171349448715e-05
-1.17707555632293e-05
-1.264715104683e-05
-1.47874257515362e-05
-9.67305466920331e-06
-3.13267081877415e-05
-4.23770623055599e-06
-9.10049336173725e-06
-2.02677895871115e-05
-1.79960782129354e-05
-2.40719347805214e-05
-4.4438261187292e-06
-2.02290356593128e-06
-3.26517971102107e-05
-1.74941010897236e-05
-2.48447323428953e-05
-2.31837529750024e-05
4.60069884039869e-08
-9.18029122740939e-06
-3.3394938326167e-05
-4.42191129542626e-07
-9.54900018355101e-06
-2.01997670856707e-05
-2.07141725949149e-05
-2.1966635483382e-05
-3.38214404539833e-05
5.80030537311253e-06
-1.07210403334731e-05
-1.62753451497834e-05
-5.5568733041187e-06
-9.64511169905342e-07
-2.25103102543188e-05
-2.11630387697918e-05
-1.55978631963469e-05
-1.03498780304621e-05
-9.83863020707997e-06
-2.77212441418229e-05
-1.95991325172655e-05
-1.86031214764189e-05
-4.2155963748672e-06
-2.10794215597113e-05
-3.65453805055427e-05
-1.10041756368408e-05
-2.98617979974948e-05
8.60788956385506e-06
-2.13409762253852e-05
-1.45823992973993e-05
-2.81304208992857e-06
-7.25640794711183e-06
-1.16947083991362e-05
-1.32668152406851e-05
-2.13807040692127e-05
-3.48577438975462e-06
-1.66459059790061e-05
-1.60971480897316e-05
-2.66388951322176e-05
-1.31905132182974e-05
-1.51523385746405e-05
-7.5939035263201e-06
-2.65842167374037e-05
-2.7120374042198e-06
-7.52571798428028e-06
-2.78351273452219e-05
-2.63370869345867e-05
-2.44657618918459e-05
-4.03484659710477e-05
-2.80830828179005e-05
-1.27512036306669e-05
-1.26736682139986e-05
-2.2246055560772e-05
-1.0155769011009e-05
-2.18912008241859e-05
-1.72227480851004e-05
-7.79427363567911e-06
-2.45329080542971e-06
-1.04764823713745e-05
-4.31725913677961e-06
-7.37587247074813e-06
-2.46830192439214e-05
-1.99047469411491e-05
-3.63556392519745e-06
-1.36358203782296e-05
1.71932533780262e-07
-1.28965342370274e-05
-2.36120832847369e-05
-1.97364265563273e-05
-1.91820397469916e-05
-1.13910190068097e-05
-3.2182456763322e-05
-2.60138352889258e-05
-1.50028796236882e-05
-1.60687417301443e-05
-1.87972863880158e-05
-2.66619153703055e-05
-8.67860550989536e-06
-2.05235719875403e-05
-7.71581393366249e-06
-1.80647942120841e-05
-2.76041535004775e-05
-1.35926083415812e-05
-1.95089137232189e-05
-1.82707853553471e-05
-3.96757216797204e-06
-1.44033688249879e-05
-3.04680183217093e-05
-1.20580739461533e-05
-6.69982881007552e-06
-1.65552130698336e-05
-1.88622240240304e-05
-1.75399443591848e-05
-4.22281806222135e-05
-1.11373510625937e-05
-1.9292800114876e-05
-1.5521947697216e-05
-3.02944870089556e-05
-1.5556779941217e-05
-4.41294727834958e-06
-9.74966238581421e-06
-8.31285885697201e-06
-1.23903922808341e-05
-9.37371921621555e-06
-1.56328171009973e-05
-1.78257833449241e-05
-2.77877250551907e-05
-3.49243835463197e-05
-1.29697006630298e-05
-2.64134766696888e-05
-7.41560127540843e-06
-2.2929174373368e-05
-2.68034060967986e-05
-9.71555355784403e-06
-1.45526215796023e-06
-6.82694212101608e-06
-2.04652065377264e-05
-2.26547557385511e-05
-3.25277788406781e-05
-4.19383109482252e-06
-1.30667833284424e-05
5.78423965004021e-06
-5.2074137651688e-06
-2.45651934466935e-05
-2.06179968111346e-05
1.2750862821361e-08
-2.8895833537536e-05
-3.02704265802952e-05
-2.09088592037028e-05
-1.27157301313631e-05
-1.94439024073141e-05
-7.23428718164997e-06
7.87363954288937e-07
-6.20373630114661e-06
-2.38821970874295e-05
-3.80763132406873e-05
-3.01727982942884e-05
-9.67400625853677e-06
-2.68775984280469e-05
-1.36332904058286e-05
-1.76147817820093e-05
-1.12083118009859e-05
-2.54598848188607e-06
-1.26372641330995e-05
-2.82354268334215e-05
-2.19321381984365e-05
-2.79115895916105e-05
-1.96316665776318e-05
-2.780185402056e-06
-2.07607504606966e-05
-3.50836893846835e-05
1.39947244136885e-07
-1.25856681024772e-05
-6.94831354327588e-06
1.28947228769001e-06
4.43940992960001e-07
-2.48571164102557e-06
-1.10675386168263e-05
-1.93426474870257e-05
-1.33903482441609e-05
-1.66969617273771e-06
-1.47779397243227e-05
-2.59799619810557e-05
-2.5054626941246e-05
-6.40445224248805e-06
-1.86677083827891e-05
-1.17397626949745e-05
-1.97233310003425e-05
-1.31851100472933e-05
-1.59046239936078e-05
-3.06233550958993e-05
-9.33244198907764e-06
-1.56054605771622e-05
-3.32045900268676e-05
-1.88426715245876e-05
-2.47442900487251e-05
-1.8786612831047e-05
-1.93812934687003e-05
-1.05330091170581e-05
-2.43471103847305e-05
-2.13087181712457e-05
-1.77971208285464e-05
-2.64153026071252e-05
-1.26905865635967e-05
-1.93742901311214e-06
-8.08597228636448e-06
-1.90958914151129e-05
-1.33358670398984e-05
-2.13254500570986e-05
1.90425321384433e-06
1.23921225863393e-06
-3.35292570811367e-06
-4.18397735902344e-05
-1.88570456061628e-05
-2.51710878069866e-05
-1.83981663984057e-05
-7.47637325400809e-07
-4.35787589324117e-06
-2.55426743494997e-05
-2.0783975337852e-05
-8.09710778287877e-06
-1.54483452524576e-05
-1.05817673100298e-05
-2.70126688258752e-05
-2.84010806812992e-05
-5.54654567390114e-06
-5.3913688970859e-06
-2.06616959858345e-05
-1.1396977079283e-05
-1.77012125266616e-05
-2.56829859779376e-05
-9.3136366880942e-06
-6.7809924182064e-06
-1.80704008343098e-05
-6.96948061954612e-06
-2.65088697097756e-06
-1.86990822241241e-05
-6.72860726247761e-06
-8.00381068353186e-06
-8.33240016158392e-06
-2.26446936616401e-05
-2.55515726305993e-05
-3.84183583347811e-05
-2.66741838317351e-05
-1.78968865939865e-05
-5.75838500675566e-06
-2.28908453606861e-05
-6.32684782151552e-06
-3.05646904824201e-06
-3.81018553510257e-06
-2.02554369189456e-05
-2.50389530321533e-05
-3.80088115349906e-06
-5.21615238843393e-06
7.50293494140059e-07
-2.19667142615783e-05
-4.04696433761967e-06
-2.96997931682678e-05
-1.06731364516921e-05
-1.63311817809749e-05
-1.50981869067118e-05
-3.40889887478417e-05
-2.8923523573515e-05
-2.54191461665051e-05
7.91416171141779e-06
-4.14839964323675e-05
-1.43724083187893e-05
-2.45477601339271e-05
-1.25230974789853e-05
-1.7063862013049e-05
-5.94805234432989e-06
-4.41449202125783e-06
-1.75193277778202e-05
-1.74798425778779e-05
-1.10582874993595e-05
-2.8600242069032e-06
-1.83369166388212e-05
-1.57582442078805e-05
-3.86498046894267e-05
5.77257319495141e-06
-1.28122008845551e-05
-2.45186902204857e-05
-1.89993833521551e-05
-1.41560216748458e-05
-1.08457791972181e-05
1.77524540782786e-06
-1.89603596471906e-05
2.13429709042747e-06
-1.8883456709676e-06
-2.51299984589107e-05
-2.6290597798498e-05
-7.00538471806885e-06
-1.68975155976048e-05
-2.09047684601069e-06
-1.6973985385425e-05
-1.25887871336352e-05
-3.3255400560967e-05
-4.71257837948855e-05
-1.10580790588664e-05
1.12289647431695e-06
-6.53915373391186e-06
-1.81369236415901e-05
-1.22099822465089e-05
-2.00028076382053e-05
-1.64387480729259e-05
-2.59877050129093e-05
1.70769245043134e-06
-2.49983535024481e-05
-9.43221492271866e-06
-3.14067877712504e-05
-6.48223760286912e-06
-1.23937630187835e-05
-1.87299080355675e-05
-1.44226650521934e-05
-3.49170536578114e-05
-2.41475291842555e-05
-2.15439140405381e-05
-2.97194084296714e-05
-1.10699278673828e-05
-3.27679867251489e-05
-1.70312683554419e-05
-1.94572967878994e-05
-3.37597941927335e-05
-1.27771571414673e-05
-8.32976195768178e-06
1.40636101215734e-05
1.27295809378246e-06
-3.46437652087794e-05
-1.48988167762544e-05
-1.463359149793e-05
-1.1274479506667e-05
-1.74379017997736e-05
-7.93858118423238e-06
-9.92190134441797e-06
-1.49316575206594e-05
-1.18533255681118e-05
-5.31399038487541e-06
3.20046393992644e-06
-1.88400653889729e-05
-1.76295364389572e-05
-2.33115219952227e-05
-2.00312454267533e-05
-1.48425304907908e-05
-2.3897343636018e-05
-2.50689616501422e-05
-2.02491536135801e-05
2.55163567761661e-06
-2.25653921981799e-05
-3.74381934747252e-06
-1.94950355221503e-05
-1.01563816784846e-05
-2.58619945158691e-05
-2.42915154018458e-05
-5.40437011622388e-06
-5.14009257831058e-06
-2.31892233212303e-05
-1.83371105150963e-05
-4.0501555189254e-06
-2.05256011504912e-05
-2.55861253152646e-05
-1.34939771405425e-05
-3.70574779172546e-06
-2.30287755603141e-05
-1.41825781922999e-06
-1.9375967351487e-05
-3.04270646891218e-05
-2.01103407589e-05
-1.19760980690539e-05
-7.42164150835797e-06
-1.33247124153568e-05
-2.53434417779341e-05
-1.04792599762209e-05
-2.02564812488952e-05
-1.09271275763214e-05
-8.43293998399975e-06
-2.0913212383466e-05
-1.66857704742706e-05
-3.17632810081029e-05
-4.52461628290162e-06
-2.78538817510066e-05
-2.91489196006287e-05
-3.03668256676141e-05
-3.60621792632056e-05
-5.44286585609048e-06
-1.86914773891547e-05
-2.22438824141127e-05
-1.28277582943511e-05
-5.88832027821013e-06
-4.22381027846116e-07
-1.40531633967507e-05
-1.67940887184682e-05
-1.97682261245485e-05
-6.19463046159722e-06
-1.03886304428352e-05
-2.80359367661516e-05
-2.51778941649125e-05
-4.12863333769682e-05
-3.05702816729919e-06
-5.05897176570579e-06
-7.66223153808069e-06
-1.61464751123874e-05
-2.61655304032641e-05
-3.09735792246548e-05
-5.69776482168452e-06
-1.11876573209009e-05
-2.202703662257e-05
-3.34161496981854e-05
-1.67192485244987e-05
-2.0280620305941e-05
-3.60023259590886e-05
-2.23965604531421e-05
-2.6479209596799e-05
-2.00754258272819e-05
-1.89469833563264e-05
3.91910053958066e-06
7.58919492678621e-06
-2.78860210445885e-07
-5.75158100530536e-06
-1.38076877816937e-05
-2.44593149219585e-05
-2.42577291074415e-05
-2.34330451298777e-06
-2.15567785246288e-05
-3.83386287755236e-05
-2.00854528598182e-05
-2.46550274365852e-05
-2.69465517871268e-05
3.78699124467428e-06
-2.53082636231204e-05
-1.28448630662614e-05
-1.5142338477805e-05
-1.43458639400923e-05
-2.54546138862546e-05
-1.00610044967515e-05
-1.34916190652563e-05
-1.40063000064254e-05
-1.92464834204963e-05
-3.01291389200605e-05
-6.06849969065476e-06
5.39617624393253e-06
-1.89317948386354e-05
-1.19541986784611e-05
-9.89819109313861e-06
-7.52086411742204e-06
-6.69660632988006e-06
-9.90787935531789e-06
-1.11682315017668e-05
-1.49661822836494e-05
-2.53333072313402e-05
-4.15361488047868e-05
-1.5383425326183e-05
-1.46957143676644e-05
-2.55623851655034e-05
-1.17894674162833e-05
-2.05908201323781e-05
-3.35532267640573e-05
-1.35233040939294e-05
-2.3376250831779e-05
-2.1237710412259e-05
-1.94777299723857e-05
-1.22304542527864e-05
-2.55835538582387e-05
-1.6248089543705e-05
-2.3545835405279e-05
-1.41810568701201e-05
-1.62770668499991e-05
-1.01900018277118e-05
-1.76520102959165e-05
-2.85278059811873e-05
-3.0441215928102e-05
-1.85817592768146e-05
-7.12852260831161e-06
-2.38060506894435e-05
-3.099601160355e-05
-2.60178042274606e-06
-1.58715225850285e-07
-1.4438161006431e-05
-1.84355295302454e-05
-1.57475017219928e-05
-1.50565229069097e-05
-2.10706129663778e-05
-1.74408083513717e-05
-3.26604423576688e-05
-1.15196170703747e-05
-2.06901811691356e-05
-1.31169322349991e-05
-7.81236201916066e-06
-4.98662796883839e-06
-1.31819681887432e-05
-3.07996470332051e-05
-2.76446356032465e-05
-2.56426578215832e-05
-1.66147597044852e-05
-1.42250969853881e-05
-1.97493624172585e-05
7.90401397969094e-08
-4.20266499645045e-05
5.72139095712113e-06
-2.91289747383457e-06
-2.72502256123135e-05
-1.02332084352844e-05
-3.33329798118822e-05
-1.65979024319401e-05
9.32002156857243e-07
-3.07411874030014e-05
-1.11486643830547e-05
-1.31808260554914e-05
-1.18606084672723e-05
-2.03574484208151e-05
-1.19910594734517e-05
-9.12847291321167e-06
-2.94370318601336e-05
-2.10051740673963e-05
-1.74961195284639e-05
-9.7764944276776e-06
-1.61470055843641e-05
-2.36922252767657e-05
-2.1687726045625e-05
-1.13738365578127e-05
-2.11818503595055e-05
-1.3681386001263e-05
-2.64592106043461e-05
-1.49561242200357e-05
-2.75413990141027e-05
-1.50655226305314e-05
-2.02353236732159e-05
-1.64173352269276e-05
-4.78048636528772e-06
-2.05756264095242e-05
-2.31647429351973e-05
-8.73947417708761e-06
-3.10663778529385e-05
-1.58341210602573e-05
-1.10726839398032e-05
-1.28069211286169e-05
-1.44137566299439e-05
-1.2850024659892e-05
-1.78111711011205e-05
-1.26373102804965e-05
-1.29787348851135e-05
1.45772175860069e-06
-1.34450356844433e-05
-6.66864547913002e-06
-1.77247549100223e-05
-3.12283717354038e-05
-8.48974845307572e-07
-2.58460955861055e-05
-8.70560069990979e-06
-1.36216456329015e-05
-1.2331171918611e-05
-2.05286168749647e-06
-1.66711134878749e-05
-3.04034351960986e-05
-3.62787694968944e-05
-1.56884277558067e-05
-6.63385951388858e-06
-1.3343990516563e-05
-9.24033989027428e-06
-1.96102318943158e-05
-1.94596623268367e-05
-2.30032395118807e-06
-1.1844097745954e-05
-1.31538811286959e-05
-1.8855992255108e-05
-2.73679521652298e-05
-1.23235370436871e-05
-2.67864812059774e-05
-7.11225442789558e-06
-1.0910383308726e-05
1.45296180564089e-06
-1.53060352872052e-05
-5.56451431194791e-06
-2.27656222750611e-05
-1.65548705797966e-05
-1.62396953135199e-05
-1.52927676292988e-05
-2.73959846354771e-05
-1.210948323174e-05
-1.40870735014916e-05
-2.11931160132131e-05
4.33768179604671e-06
-1.39740518273837e-05
-1.94149762245585e-05
-2.36347966680795e-05
-2.67065071398116e-05
-1.34597482508521e-05
1.33816927886268e-06
-2.51950453044906e-05
-1.31648814337114e-05
-1.24639636012601e-05
-1.60815751796968e-05
-1.36950116590562e-05
-7.35963455223898e-06
-1.45444682917262e-05
-2.42507510860865e-05
-1.77955363999962e-05
-3.71882180611089e-05
-1.33295037668534e-05
-2.17319493829321e-05
-2.71359232868827e-05
-1.88941044849632e-05
-2.50358476229706e-05
-3.57810787316632e-05
-6.01527724788741e-06
-3.56967056481426e-06
-2.01809382519179e-05
-9.02306343301269e-06
-9.99346444109688e-06
-1.34769919347083e-05
-1.59351428991013e-05
-2.21531717955883e-05
-1.33724718063293e-05
-2.95060262542959e-05
-3.30774571007707e-05
-1.78023991523831e-05
-1.80947544114053e-05
-3.60102634917297e-05
-2.17146719574896e-05
-1.5672470903873e-05
-3.57988605169947e-05
-2.763069708961e-05
-7.48452114415e-06
-2.75446330163856e-05
-2.74299294559521e-06
-1.72939112625714e-05
-2.35612761621096e-05
-5.73775724353986e-06
-2.10947780152614e-05
-8.04861527965082e-06
-5.13919975684983e-06
-1.3744227619115e-05
-3.74777857545653e-05
-1.78600692680508e-05
-1.51764808780331e-05
-1.63804251998402e-05
-9.01274532996404e-06
-7.89935620399142e-06
-4.50458328159572e-06
-2.18242729454468e-05
-1.07903624632992e-05
-1.23091648284408e-05
-3.98582776635689e-05
-2.59689370177323e-05
-2.83281894600424e-05
-3.32785271548451e-05
-1.92817662730506e-05
-1.5703556461147e-05
-1.50286142899304e-05
-2.49627228027546e-05
-2.20424625623945e-05
-1.58112598017459e-05
-1.74938100807094e-05
-2.84752126982484e-05
-2.36663602497044e-05
-1.5804674080275e-05
-1.53796287313376e-05
-2.57303179181545e-05
-2.22192058923688e-05
-2.4935763001915e-05
-2.03747120529586e-05
-1.19182143366802e-05
-2.88179108834639e-05
-1.9381930972498e-05
-1.09820362969332e-05
-1.1266861118522e-05
-5.6977359906703e-06
-1.10218831224126e-05
-3.20601406276878e-05
-2.85066888680676e-05
-1.06944315354783e-05
-7.33980712831624e-06
-1.1869698689433e-05
-1.89644909846991e-05
-3.22220603425421e-05
-1.04473699146889e-05
-2.49460302639089e-05
-1.00952857664139e-05
-1.2379405008044e-05
-1.86069164894455e-05
-1.25575904572308e-05
-1.6762978673862e-05
-1.85386595315236e-05
-2.18356867242271e-05
-8.22963494076918e-06
-9.04255684945487e-06
-2.39899616280737e-06
-2.03599940264002e-05
-9.68381708991618e-06
-1.66544370458144e-05
-1.43399839382142e-05
-1.96132614428544e-05
-1.1686035723588e-05
-9.95706698068688e-06
-2.62444432122304e-05
-9.07788647614437e-06
-1.42439709468914e-05
-2.5505165871957e-05
-3.32601995396395e-05
-7.85197949946116e-06
-2.80492319039349e-05
-2.69136314135247e-05
-1.70117971480232e-05
-1.03505217948006e-05
-1.62523201434004e-05
-1.53197446481707e-05
-2.84114880838876e-05
-2.11215298849405e-05
-2.68346744334057e-05
-4.14483327859614e-06
-3.18832019809306e-05
-1.0201036286796e-05
-1.5434678093642e-05
-1.84804744536398e-05
-1.19494118758213e-05
-1.22972195604126e-05
-2.07435562936098e-05
-1.64356078943306e-05
-2.11931307922396e-05
-5.96723528970915e-06
-2.07835831536428e-05
5.5164104610507e-06
-2.13729396185441e-05
2.36625913440835e-06
-2.97722743232425e-05
-2.98840509148814e-05
-1.14350959674931e-05
-1.24354931444112e-05
-2.05229887637555e-05
-1.88692349618362e-05
-6.01787173328183e-06
-2.88962220727098e-05
-1.63331629601023e-05
-2.16598517683901e-05
-3.27991190374053e-05
-1.82215277430546e-05
-1.09068474485542e-05
-9.65440999690886e-06
-3.26315014238955e-05
-1.77089214143794e-05
-2.63842261611536e-05
-9.40937495773512e-06
-2.95843401692583e-05
-9.576004883787e-06
8.55183799848083e-07
-1.6874984720597e-05
-9.46130543539055e-06
-1.75284752411645e-05
-1.48669476365184e-05
-1.76618763176093e-05
-1.9442583441391e-05
-1.98865230426662e-05
-8.63275157690396e-06
-1.18626296539796e-06
-1.10254595493711e-05
-1.06255020890555e-05
-1.29817791728898e-05
-2.16658896965994e-05
-2.76883050300218e-05
-5.9445160418009e-06
-5.13903045392922e-06
-9.08317031061162e-06
1.68188466070914e-06
-1.34526259970326e-05
-2.30393649645354e-05
-2.70102833821211e-05
-1.32863018940987e-05
-1.75692877495295e-05
-4.14615255137026e-05
-2.01949495403888e-05
-1.07458364760833e-05
-9.82150539891417e-06
-1.25397654588555e-05
-4.84480343458449e-06
-1.73847468462362e-05
-1.27607076556778e-05
-2.35182590165467e-05
-4.95844344173155e-06
3.71429001094756e-06
-1.93916123398988e-05
-1.24048964520177e-05
-5.36651274939111e-06
-1.67000870375751e-05
-1.78000228846042e-05
-1.86797639206787e-05
-2.82189121402083e-05
-2.35284957139204e-05
-1.63512499666497e-05
-3.12283652762105e-05
-6.03506337510308e-06
-1.57005607038256e-05
-1.06412119590603e-05
-1.626775314165e-05
-1.04540386021137e-05
-1.62829047868471e-05
-1.15054109573537e-05
-1.57235678625322e-05
-2.31084687570655e-05
-1.74222166445616e-05
-1.29906456023547e-05
-3.5273920482895e-05
-1.45583908125687e-06
-1.53687656634105e-05
-1.42849514775751e-05
-1.3182596489888e-05
-2.91308034498356e-05
-2.05995046828581e-05
8.08261460255348e-06
-1.34027894993157e-05
-2.38722126209739e-05
-2.49513668617295e-05
-1.08211763490112e-05
-1.87209940211532e-05
-1.85908149696984e-05
-2.09208319669483e-05
-1.63031547960605e-05
-2.67971963523662e-06
-1.99320983815274e-05
-9.27549656427898e-06
-2.27844072306596e-05
-4.29281498724798e-06
-3.13003142237188e-05
-1.15871272114522e-05
-1.46976397765587e-05
-2.65296859885423e-05
-4.22081338764151e-05
-1.85717788213367e-05
-2.0585160824038e-05
-7.15814438865839e-06
-1.92712455773466e-05
-2.06345314235264e-05
-6.78113827403519e-06
-2.33411920238602e-05
-1.69133660544292e-06
-6.35013858106311e-06
-3.21061863330586e-06
-1.73192585368947e-05
-1.79028717484865e-05
-1.61842424736799e-05
-1.1537462467137e-05
-1.58703939694564e-05
-1.51288368211911e-05
-6.54195418051231e-06
-6.58370115538153e-06
-1.05063700781664e-05
-3.00996264754278e-05
-3.70083259106057e-05
-1.58805212549681e-05
-1.49765568071091e-05
-3.12313143796373e-05
1.30957546525334e-06
-1.67640055808262e-05
-2.13387325611322e-05
-1.53244280017002e-05
-1.55526967874095e-05
-2.01568668417995e-05
-1.28272447105756e-05
-5.47076255854289e-07
-2.88497516037602e-05
-7.06574487343353e-06
-1.17073467515024e-05
-3.53130928023845e-06
-1.69788380557211e-05
-7.98679724325273e-06
-2.36917489163922e-05
-6.82526212108556e-06
-2.3246042670162e-05
-7.21827804390454e-06
-2.27444420990045e-05
-2.79087316221614e-05
-1.08423002611563e-05
-1.50014796593351e-06
-2.63511472476904e-05
-2.08496302186027e-05
-1.67636543164566e-05
-1.91536256399375e-05
-3.80582184844871e-06
-2.49879390409058e-05
-1.88108103367931e-05
-7.29592401225043e-06
-2.3090611062002e-05
-1.70331433358979e-05
-3.39914338620805e-05
-2.66906105737946e-05
8.98100900307088e-06
-2.88474072144946e-05
-3.01303873301285e-05
-1.66345369571592e-05
-1.32523751135826e-05
-2.18014186625718e-05
-6.49672117850653e-06
9.96450763702685e-06
-3.34727693659214e-05
-3.19095070727443e-05
-2.22898425226898e-05
-8.09100671160078e-06
-2.23397084194483e-05
-1.25858665911869e-05
-1.92935694867872e-05
-1.98237420089091e-05
-1.75858812810519e-05
-2.62419318871746e-05
-1.93313010438233e-05
-1.87901700090812e-05
-1.35229886163396e-05
-9.10211748881466e-06
-5.11049748387441e-05
-2.55912292729232e-05
-2.02129037593788e-05
-3.54488538382355e-05
-1.58503500594279e-05
-1.64443770895684e-05
-1.96397700253597e-05
-1.73483933700093e-05
-8.78223270341977e-06
-1.78920223288689e-05
-1.98675622665643e-05
-1.96987874425084e-05
-2.54438891302798e-05
-1.39584150742056e-05
-3.04575770998297e-06
-6.44879574004942e-06
-1.04399207079391e-05
-1.47384092675766e-05
-7.14367958050464e-06
-1.1502189965663e-05
-8.1097171983774e-06
-1.37435609100592e-05
-1.63878464266735e-05
-1.20899866132456e-05
-2.42254883838506e-05
-2.05297065151361e-05
-2.08577719567579e-05
1.12802698508437e-05
-1.38749145060631e-05
-5.05397009578445e-06
-1.21088062323859e-05
-1.54119817466697e-05
-1.70471293284834e-05
-8.03814449677344e-06
-2.66924198953897e-05
-3.23735930147423e-05
-1.92731297894626e-05
-2.12652759559357e-05
-8.08684866488749e-06
-1.13545829614803e-05
1.58683732993964e-06
-1.00709477767545e-05
-1.7860463024045e-05
-1.02073497816163e-05
-3.34455139105421e-05
-3.43248646717292e-06
-2.19074708097768e-05
-1.43174402665814e-05
-1.59472971928615e-05
-1.40103707039222e-05
-9.67602617082633e-06
-9.33620892022244e-06
-1.96818185082407e-05
2.76597917088533e-06
-1.31609959416765e-05
-2.85506798878488e-05
-2.18867919875155e-05
-1.52346819120776e-05
-1.57122184059482e-05
-1.21518252939788e-05
-8.93640866240342e-06
-1.76300005501939e-05
-1.0127602984679e-05
-2.50077182762133e-05
-7.10049444608956e-06
-1.69273938780902e-05
-1.73418878192487e-05
-1.83437952600303e-05
-3.94160033463104e-06
-3.36482836687394e-05
-1.44200936819502e-05
-4.1055349438069e-06
-1.40257289931256e-05
-2.52151824995964e-05
-1.6783048834418e-05
-4.25581604495989e-05
-3.09669551565874e-05
-2.84804243501706e-05
-7.55427869563387e-06
-2.3687182374182e-05
-1.58968026396694e-05
-2.06608992008367e-05
5.24258751587891e-06
-2.28297957202975e-05
-1.31918296396717e-05
-1.94577111238328e-05
-1.7840547675461e-05
2.32889208774033e-06
