# Supplementary material for: Research on computational propagation and identification of mine microseismic signals based on deep learning
Source: PLoS One. 2025 Oct 22;20(10):e0334641. doi: 10.1371/journal.pone.0334641 (PMC12543183; doi:10.1371/journal.pone.0334641)
Supplement: S11 Data — (ZIP) [file pone.0334641.s011.zip › 000101100002640.xlsx_0.txt_24.txt.txt]

-2.96094677208543e-05
-1.67753952241192e-05
-1.70714082191935e-05
-8.50581940561924e-06
-2.55603112506215e-05
-5.33258977996199e-06
-2.28730386007352e-05
-2.8633632233642e-05
-1.90038041734695e-05
-4.52188874142517e-06
4.40126246855124e-07
-2.75320201017902e-07
-1.58926468611236e-05
-2.91151878108101e-05
-3.35048677634004e-05
-4.34453357684135e-06
-1.69544089819434e-05
-1.7391017486711e-05
-9.52043838287977e-06
-7.03612380485593e-06
-2.30371048363557e-05
-1.16428840231821e-05
-1.54668809113845e-05
-2.0443627906151e-05
-2.62514178515788e-06
-2.57806941684441e-05
-2.04820476960821e-05
8.64625165150363e-06
1.45261930842548e-06
-2.6362707142736e-05
5.29970315394485e-06
-2.75780356777052e-05
-1.17991685414058e-05
-2.35192669802661e-05
-2.60976148983261e-05
-1.08240810730839e-05
-1.51847830088583e-05
-1.73087411923157e-05
-1.52181377340798e-06
-3.42313578059232e-05
-2.21498969636484e-06
-3.85312429261481e-05
-1.48483499047262e-06
-1.40559686460774e-05
-1.86092422869075e-05
-7.22991585730839e-06
-5.15858263871826e-06
-1.25569752211564e-05
-9.98982212132292e-06
-1.85551167174823e-05
-2.37916475662144e-05
-1.04065327456112e-05
-1.41250277119285e-05
-1.47514263064301e-05
-3.62318794085309e-05
-1.18542016963218e-05
2.31601122975082e-07
-2.14014663725284e-05
-9.02296923213948e-06
-5.82359161534849e-06
-1.08075993544863e-05
-1.03443713244721e-05
-2.45181035683787e-05
-7.55904042642669e-06
-2.43512579876797e-05
-1.14284147449209e-05
-1.64887574472368e-05
-5.15870242328066e-06
-1.9758857131587e-05
-2.6300423509208e-05
-1.27526233826518e-05
-1.72828682359937e-05
-7.34530202077654e-06
-2.51642071153479e-05
-7.28674967519735e-06
-7.63593522839886e-06
-7.74414172591205e-07
-1.4863389817222e-05
-1.47285386751017e-05
-2.44839953102139e-05
-4.70481254496086e-06
-1.11900838297608e-05
-1.65463695236891e-05
-1.19282492520552e-05
-2.18455478636209e-05
-2.32539956309141e-05
-5.46622145636285e-06
-1.18320406441944e-05
-2.15363494287807e-05
-8.86465343490962e-07
-8.07746949962358e-06
-2.25043320437876e-05
-2.37962451934453e-05
-1.89906374740722e-05
-1.36757168339799e-05
-2.1194390009958e-05
-1.58515133526474e-05
-2.19944147838864e-05
-2.67571186258213e-06
-1.71216284916053e-05
-1.97431311677774e-05
-2.16064721818672e-05
-2.82579582716084e-05
-3.37134797304836e-05
-1.55835516215052e-05
-1.1728333259024e-05
-9.89271915643371e-06
-2.28188912558934e-05
-1.34277048104462e-05
1.55158870725324e-06
-3.1253977831494e-05
-1.13749688702027e-05
-1.69007661262556e-05
-6.20122665701549e-06
-1.08307793678422e-05
-4.38251406540281e-06
-2.30877669587862e-05
-6.86142869952522e-06
-2.21734399556316e-05
-8.81428725400105e-06
-9.8054519555816e-06
-1.2001252706449e-05
-1.05563874204808e-06
-1.66898334395429e-05
-9.92117888530231e-06
-2.34751972652985e-05
-1.58696480149601e-05
-1.33492235626535e-05
-1.42588598932579e-05
-6.89138099426699e-06
-1.53485491853914e-05
-1.86490386224354e-05
-2.40391833377265e-05
-1.70012496896314e-05
-1.03350494474788e-05
-2.10867230523943e-05
-3.15015635955325e-06
-2.65806423526146e-05
-4.33915030503347e-05
-1.08633054474826e-05
-2.60951351030864e-05
7.44753953600335e-06
-1.78186694768597e-05
-4.58862695533136e-06
9.64809009787973e-07
-1.09470928461591e-05
-1.91046658608419e-05
-1.64539455952302e-05
-2.37266065228078e-05
-4.34315249780603e-05
-2.73652158514605e-05
-1.88247277320556e-05
-1.59066446264044e-05
-5.53516826670049e-06
-9.57574292426037e-07
-2.19003617528086e-05
-1.20104770772116e-05
-1.8463792512268e-05
-4.18070326029109e-06
-2.93905166562052e-06
-4.20106498960355e-06
-2.18767961515572e-05
-2.41058859736315e-05
-1.30901718823294e-05
-4.10365674306924e-05
-1.58771385202736e-05
-2.36080114013019e-05
-9.14028111424135e-06
-1.86152858074955e-05
-2.26642638582324e-05
-1.73109029188819e-05
-9.64171346675132e-06
9.95819995683062e-07
8.05448280170724e-06
-7.04324063445196e-06
-2.24042514521584e-05
-1.86538124793137e-05
-1.88904582345317e-07
-2.18319518920571e-05
-9.8693646220743e-06
-1.79137681855387e-05
-2.05576156464537e-05
-3.01218454219636e-05
-2.91619111673205e-05
-3.76378262190207e-06
-4.48771174753253e-06
-1.26757567926372e-05
-8.65693206340303e-06
-2.90230314066334e-05
-1.12590429816584e-05
-1.74251591410808e-05
-1.51957539099518e-05
-1.09883021355388e-05
-3.28131362052315e-05
-2.19843674950729e-05
2.02159859007233e-06
-1.7370709532328e-05
-1.24278819476085e-05
-1.73652570257267e-05
-1.03486626659662e-05
-1.22286737205033e-05
-6.53255135682367e-06
-1.24051886003833e-05
-1.35434549796712e-05
1.76401072250602e-06
-2.53412184887169e-05
-1.79732928958836e-05
-1.83475384354202e-05
-4.331603956283e-06
-1.32451033211232e-05
-1.57276820899268e-05
-1.87904641426418e-05
-1.66637708904602e-05
-1.90866414247725e-05
-1.32810487385898e-05
-2.15833377295487e-05
-1.45933770789614e-05
-9.64835596272698e-06
-1.08540506372803e-05
-1.34059119766496e-05
-1.52954148203338e-05
-2.12168538040542e-05
-2.10616319922987e-06
-3.35978976320422e-05
-1.44388100759551e-05
-9.08308220052465e-06
-1.99972861717557e-05
-1.707745883458e-05
-2.31768598328175e-05
7.80452375164423e-06
-1.33047945219225e-05
1.96823900305174e-06
-1.38045695058598e-05
-8.56864838252786e-06
-2.51562278936767e-05
-1.02046328161136e-05
-4.4354672676069e-06
-7.42210426064133e-06
-1.50417105671874e-05
-1.35881236768182e-05
-5.27348085254061e-06
-3.93004516164565e-05
-2.18500832055223e-05
-1.58866361331686e-05
5.17055835008345e-07
2.10678535098715e-07
-2.34943284138752e-07
-1.9926987595732e-05
-1.97750890964908e-05
-3.06255641423686e-05
-1.81582451493244e-05
-7.45852036929798e-06
-2.48154091233529e-05
-3.36074632242042e-05
-1.77342695612021e-05
-9.39342443479717e-06
-2.79964560707355e-05
-2.05297188645738e-05
-2.03214177192383e-05
-2.91253098636154e-05
-4.09139161594379e-06
-1.97340958696958e-05
-9.41761946163001e-06
-1.79279981108829e-05
-9.81053850114286e-06
-2.78896019333324e-05
-1.68447064100852e-05
-1.90411458994981e-05
-1.9368759887186e-06
-2.27574606611459e-06
-2.25187918325622e-06
-1.81555838284242e-05
-3.0940910094131e-06
-9.71455004430933e-06
-5.88488216823266e-06
-3.17284765080414e-05
-1.39600086186737e-05
-1.04345623960752e-05
-1.45861885658027e-05
-3.08839298680267e-05
-3.4512887168544e-05
-1.40170461627668e-05
-2.26836106853705e-05
-2.36650642026673e-05
-3.195073044634e-05
-3.63253466999531e-05
-4.15821456202359e-06
-1.91688232569653e-05
1.30306375639822e-06
-2.95715227004716e-05
-2.72106502477113e-05
-2.07450741483019e-05
-1.3750832000751e-05
-3.29734686328175e-05
-1.75323617576349e-05
-5.63910882197278e-06
-1.17513504113002e-05
-2.44177132457104e-05
-9.00916281025621e-06
-9.28798538323042e-06
-1.11190117145059e-05
-8.47333556138357e-06
9.68744882765872e-07
1.06100152967188e-05
-2.37308601832745e-05
-1.36261961435538e-05
-8.41963475522879e-06
-1.6149119347196e-05
-1.08300465716723e-05
-2.43583174758491e-05
-2.39592154999553e-05
-1.28652391509984e-05
-1.652558112839e-05
-1.84014787486309e-05
-2.55270523176764e-05
-7.26367710906854e-06
-1.79061608928002e-05
-1.09959573779331e-05
-7.27754571052182e-06
-2.95933509661451e-05
-1.00834475281293e-05
-1.32357254859257e-05
-1.60793025812994e-05
-1.75814740842282e-05
-3.47736352676944e-05
-2.25896901331294e-05
-2.40342818780723e-05
-1.80565717519789e-05
-9.80007496639761e-06
-1.87773024626009e-05
-3.05745724674226e-05
-1.72423840974014e-05
-1.28092845516612e-05
-1.25802116986027e-05
-1.6053144600922e-05
-9.50797259088822e-06
-2.44107134907357e-05
-1.37416452905862e-05
-4.67014879531847e-06
-4.07908127630081e-06
-5.35289673567952e-06
-1.53001106580272e-05
-8.74787559303085e-06
-2.75322813100988e-05
-1.83723391015561e-05
-9.84406631684167e-06
-2.03776489247696e-05
-2.52424933185134e-05
-1.43493504852068e-05
-1.07037049901308e-05
-2.64700284695814e-05
-1.13684320449495e-05
-2.82065456693404e-05
-1.3090060956487e-05
-1.94648047613569e-05
-3.34791719214448e-05
-1.18316697445492e-05
-2.14512702613553e-05
-2.82931001283602e-05
-2.50947118099513e-05
-1.52092211533327e-05
-8.86738509533979e-06
-1.29884827399872e-05
-3.59805251216783e-06
-1.47073024555382e-05
-2.26632159763112e-05
-2.12734185537237e-05
-2.15343915591438e-05
-2.24042346468931e-05
-1.22758457543614e-05
9.54170157057847e-06
-2.31833589072722e-05
-2.1358694055176e-05
-2.10814771111403e-05
1.12235164895601e-06
-1.82414650055751e-05
4.38018186621803e-07
-2.40288819149424e-05
-2.13782683906415e-05
-1.18386483344907e-05
-3.33553476403132e-05
-3.55429064834648e-05
-1.51740754921352e-05
-1.53164341903e-05
-1.60125546540011e-05
-9.74918175302895e-06
-2.40237742996796e-05
-2.47747676658003e-05
-1.25024290547828e-05
-1.62570717089855e-05
-1.24813899247595e-05
-2.7449095635331e-05
-2.43624133954342e-05
-1.54027916649057e-05
-2.12944655487361e-05
-9.17139180092757e-06
-1.18198032196949e-05
-2.15904885573371e-05
-1.31899564755063e-05
-1.04716151468399e-05
-5.81074555475394e-06
-3.20230711166312e-05
-1.72860612624578e-05
-3.61620042469267e-05
-2.74480801131383e-06
-1.19556557718973e-05
-2.10188013002473e-05
-1.4756859976431e-05
-1.8718484714319e-05
-1.2711720162656e-05
-1.57645311461803e-05
-1.94923557799615e-05
-8.73826812762111e-06
-8.57108731018531e-06
-2.53346255592784e-05
-2.97406297792334e-05
-3.00623664098006e-05
-2.30831576759728e-05
-3.60693979237706e-05
-1.73149683743255e-05
-2.83493810273688e-05
-2.16624229290333e-05
-1.97886321201747e-05
-2.48124598849999e-05
-2.29939734961155e-05
-1.75544159848582e-05
-1.66975320345011e-05
-2.9481335828667e-05
-1.79502137909588e-05
-1.61594538851801e-05
-1.78211816200016e-05
-1.14732703595079e-05
-8.90519278404331e-06
-3.53111632736102e-05
-1.65359437850229e-05
-1.81084095130761e-05
-9.09744169820246e-06
-2.21188165470859e-05
-3.81796017524462e-05
-1.31040280893177e-05
-1.77018870861982e-05
-3.92161441685276e-05
-2.40554992649838e-05
-1.99357427781418e-05
-5.7359035508954e-06
-2.52955380623125e-05
-2.36431925569669e-05
-2.42021399728214e-05
-1.45263563313138e-05
-2.48684517454753e-05
-1.82058529323234e-05
-2.23883369271407e-06
-1.13291138241537e-05
-2.48934834217699e-05
-1.31975727935882e-05
-5.39618366441299e-06
-2.21159443133432e-06
-1.14239318147655e-05
-1.74815519564046e-05
-1.02952684043398e-05
-3.98685716161232e-06
-1.86557501835354e-05
-1.72277643995817e-05
-3.30627921884719e-05
-1.83653016670721e-05
-2.02573470070938e-05
-1.70448215958037e-05
-6.25715828280484e-06
-1.18529220107459e-05
-3.10115895898391e-05
-1.28817420597014e-05
3.80781090333276e-06
-6.24901631528861e-06
-2.58564621093955e-05
-3.37529164038777e-05
-1.67313275796743e-05
-5.89383331260948e-06
-9.3982903186312e-06
-1.85966045699882e-05
-2.83793389815223e-05
-8.76048090029095e-07
-1.92606856570921e-06
-1.16708003827115e-07
-8.66810159956484e-06
-3.20773354830941e-05
-2.79805806518459e-05
-1.88863276522845e-05
-1.39538204374247e-05
-2.9292415756483e-05
-3.54981110657518e-05
-1.81736964970527e-05
-3.0012339643499e-05
-8.23838996843382e-06
-1.87396737055259e-05
-1.90792360833532e-05
-1.11814316646254e-05
-2.09248290537995e-05
-2.20041650193176e-05
-8.32877058435826e-06
-4.0113677486558e-05
-6.20583847601914e-06
-3.67494209481974e-05
-1.02761082435887e-05
-2.46918574703468e-05
-2.51057959805566e-05
-2.92044858408361e-05
-2.69851973685284e-05
-1.98783276579884e-05
-2.65304396782337e-05
-1.23314011008565e-06
-1.76686491037256e-05
-1.10042674676353e-05
-2.78819649904588e-05
-2.92703095329674e-05
-8.66695670711567e-06
-1.84336946491829e-05
-1.39735216169952e-05
-7.88470345014016e-06
-1.51008728429403e-05
-1.29193404722702e-05
-2.48176131471972e-05
-1.78705433666937e-05
-8.81484018780685e-06
-1.30326188062127e-05
-3.75193227999915e-05
-1.88505140868425e-05
-1.811829785054e-05
-2.44413878407353e-05
-2.10391929037169e-05
3.67818191028282e-07
-6.63153349390615e-06
-5.13179011217277e-06
-2.04698864783122e-05
-3.46498321450676e-05
-4.11672476750095e-06
-4.10270348639524e-05
-1.31274787161712e-05
-3.25609146877994e-05
-2.30755903980975e-05
-1.06382967671779e-05
-9.37031491664198e-06
-1.11641228928783e-05
-1.94942021437339e-05
-3.41551655681644e-05
-1.66434277963482e-05
-1.12659658995115e-05
-1.89370980145482e-05
-1.65294229863374e-05
-1.91552947805413e-05
3.7027363609865e-06
-2.14772721273192e-05
-3.80172232367987e-05
-1.80285679097283e-05
-2.77646170021172e-05
-1.66475268220226e-05
-1.9086215370522e-05
-7.01260687787211e-06
-5.79062550694413e-06
-1.426934581827e-05
-2.40291984986009e-05
-3.59115739492656e-05
-1.36713217221773e-05
-1.69781771332951e-05
-1.50644894940319e-05
-2.04121689663474e-05
-2.26177196881132e-05
-2.42023695639995e-05
-3.03996099774786e-05
-9.03614316301652e-06
-3.93552652119145e-05
-3.15817301059464e-06
-2.41966312653415e-05
1.24312937531812e-06
-4.38896449131932e-06
-1.6125188217412e-05
-1.49059968330182e-05
-1.33659129937597e-05
-2.07837821795271e-05
-8.70636933563111e-06
-2.30813884866835e-05
-1.76995725561358e-07
-9.73670870858486e-06
-1.83471115159005e-05
-3.43166286929678e-05
-1.45479169199812e-05
-1.25954041920019e-05
-1.08108240752476e-05
-1.0437755763298e-05
-1.18343094129061e-05
-1.6147946775711e-05
-3.52484651030146e-05
-1.75785961760303e-05
-1.47515532018672e-05
-4.19761033201458e-06
-1.16368536240884e-05
-2.55202916869927e-05
-1.68932251321408e-05
-2.53783609657001e-05
-3.07226926690268e-05
-1.9851290313134e-05
-8.4049161549947e-06
-1.48489201147766e-05
-1.6295112980128e-06
-3.30974635439434e-05
-1.62813950457023e-05
-5.11369660547475e-06
-1.75155578879561e-05
-3.03933937631149e-05
-2.09335346306237e-05
-1.58274278723982e-05
-2.39047236289713e-05
-2.13586145479227e-05
-7.26446409297701e-06
-8.50826452413114e-06
-8.50382576184379e-06
-2.94228008372314e-05
-1.7056931607119e-05
-1.69619410372779e-05
-1.00335314014785e-05
-1.33129827283681e-05
-2.25414673360141e-05
-2.23512024383722e-05
-8.48966349634256e-06
-2.48513973259751e-05
-3.81077168101243e-05
-3.4713221612981e-05
-7.8302748475855e-06
-9.40191700680181e-06
-1.26134717831862e-05
-1.62339388836608e-05
-1.48223574785063e-05
-1.49255251596368e-05
-1.86089229050967e-05
-2.50399200764867e-05
-3.55615648517745e-05
-2.68345621669249e-05
-4.97007943859762e-06
-1.28256674673587e-05
-3.13079129363783e-05
-1.62439398942309e-05
-1.16461923623743e-05
-2.34505214201864e-05
-2.17529487626202e-05
-5.63203744757151e-06
-1.3474494574703e-05
4.60338567182449e-06
-5.15709346162395e-06
-2.12149701063832e-05
-2.56796995051801e-05
-1.59069919960992e-05
-2.26043931304063e-05
-2.51523562467445e-06
-6.75522825777015e-06
-2.0278483772684e-06
-8.67421192518883e-06
-1.3200589791442e-05
-5.826432045882e-06
-1.46805596503494e-05
-2.1349771550397e-05
-3.6023916204045e-06
-8.33705068942044e-06
-3.09814254595608e-05
-1.49594424845812e-05
-2.62736815890552e-05
-1.7894770554908e-05
-3.28072113602807e-05
-1.11329256967128e-05
-3.38524319263214e-05
-3.11978069621945e-05
-1.00373998878804e-05
-1.90828009894482e-05
-1.76511025035341e-05
-2.50859653815037e-05
-1.47830896522177e-05
-4.55602040983373e-06
-6.96607984686975e-06
-5.51716770134338e-06
-1.80064564652062e-05
-1.69682500155601e-05
2.47491245577799e-06
-1.47156614147829e-05
-4.04237074603349e-06
-4.18400777036129e-06
-2.37220022884308e-05
-1.95020369475568e-05
7.70305425451682e-07
-3.12990836121704e-05
-3.046034054775e-06
-8.28040781614608e-06
-2.97387411392104e-05
-1.64323214686596e-05
-1.17122447384743e-05
-6.99437644362545e-06
-1.82531755755765e-05
-1.50160337909044e-05
-1.25954955873134e-05
-1.51040871798823e-05
-2.78308182592276e-05
-1.36539180621669e-05
-7.935879287069e-07
-1.3934377277437e-05
-2.45982669548694e-05
-1.21794311861101e-05
-1.05876238576082e-05
-3.47153819805894e-05
-2.74407265512139e-05
-1.85807286379678e-05
-1.60059705630212e-05
-1.12772563858491e-05
-2.43712483509748e-05
-2.66331669114363e-05
-8.40612262667291e-06
-2.88752246683342e-05
-1.33951693365901e-05
-1.57269433532724e-05
-2.37936559463217e-05
-2.19317151596477e-05
-3.10734132775831e-05
-1.73777011218486e-05
-1.46249761864939e-05
-2.79621715840531e-06
-6.3678712204509e-06
-2.99260737749607e-05
-5.04991586142683e-06
-1.39566497030902e-05
-9.41523925445176e-06
-1.81154039304485e-05
-1.18955232308364e-05
-2.22697929709295e-05
-9.76441539532749e-06
-1.55671837582007e-05
-1.26743940460701e-05
-1.86037650591518e-06
-1.36530323356637e-05
-7.77799981428591e-06
4.44763979624965e-06
-2.19789148753466e-05
-1.22751561112937e-06
-2.47763474392985e-05
-3.06416971776136e-05
-2.46610016687453e-05
-1.40754047077628e-05
-8.68524807046353e-06
-2.52606235429869e-05
-1.63527349635691e-05
-1.9730950626133e-05
-1.13713958239098e-05
-1.54274838916425e-05
-2.65617280860759e-05
-1.94887695696602e-05
-2.95826481524627e-05
-5.10278746849799e-07
-2.15045902227555e-05
-2.11468544226613e-05
-1.78448739750267e-05
-1.1679309069985e-05
-1.41406909746831e-05
-1.42791584822195e-05
-3.35552471773294e-05
-4.82489578204305e-06
-1.41798376788116e-05
-1.50948182867639e-05
-9.57969924349893e-06
2.03821926562323e-06
-3.21412549823476e-06
-2.90366890031015e-05
-1.01803117922975e-05
-1.78621897063378e-05
-1.30741691890546e-05
-2.24379211741215e-05
-1.1956137536194e-05
-1.60002514098021e-05
-1.1772107854845e-05
-1.55907228065159e-05
-1.04749421448861e-05
-1.1684430127904e-05
8.00940331036973e-08
-1.00658793968054e-05
-1.13807702125764e-05
-1.37941380869605e-05
-6.17424012510305e-06
-2.18185405415759e-05
-1.32358251783283e-05
-3.46205247593144e-05
-2.00731556259422e-05
-2.18278716952863e-05
-1.05410855695138e-05
-1.53643011031113e-05
-3.16703665176266e-05
-2.03183752238175e-05
-2.78698881254277e-05
-1.60983561193569e-05
-5.51782185008863e-06
-4.91712211124758e-05
-1.5254050559859e-05
-1.08868826038434e-05
-1.63958848640884e-05
-1.03647000126631e-05
-2.24725185998302e-05
-1.65195373940292e-05
-2.50666764791043e-05
-2.23747471735093e-05
-2.70693312755367e-05
-2.77537140412832e-05
-8.83080555895207e-06
-2.02297301587396e-05
-2.92213153307471e-05
-3.77150845618866e-06
-2.01236613974662e-05
-7.87420638518471e-06
-2.48645143183981e-05
-1.36841471138324e-05
-1.59134313981551e-05
-1.43589802499814e-05
-1.37264424764379e-05
-2.32299423479635e-05
3.23745819949595e-08
-1.70220999452807e-05
9.7315603284185e-07
-2.07341501125508e-05
-1.47161364885973e-05
-1.0214001123155e-05
-3.04348130098949e-05
-1.75026709802292e-05
-2.38012423422497e-05
-1.08875770231955e-05
-1.11471859796535e-06
-2.19083136967783e-05
-9.20402523517646e-06
-6.36172677399369e-06
-2.05072688920471e-05
-3.71334603459674e-05
-2.14326614129878e-05
-5.76299747308965e-06
-2.78015302863132e-05
-5.15211938768947e-06
-2.56335901828227e-06
-2.10327456879615e-05
-1.61148838565174e-05
-1.68423589393868e-05
-1.55968611712414e-05
-3.47048253802684e-05
-1.6892682259097e-05
-1.50807456827316e-05
-1.27575712092116e-05
-2.33313007972069e-05
-1.66668737854328e-05
-5.45945890461893e-06
4.33696309676068e-07
-1.66410342483935e-05
-2.2694056521236e-05
-9.8276326075006e-06
-9.29844855909782e-06
-2.08641639135514e-05
-2.15205236046482e-05
-3.45429488950008e-05
-5.51741518674444e-06
-3.14431726347469e-05
-2.05910195595781e-05
-8.52313691527243e-06
-2.47925558420424e-05
-8.55433332596331e-06
-1.19760213075167e-05
-1.8583950289466e-05
-5.1826984535426e-06
-2.46726312978946e-05
-2.56089964375151e-05
-1.65257039969158e-05
-2.7354577944117e-05
-8.2375787037141e-06
-1.5845550155034e-05
-1.78443070415762e-05
-1.37404911240435e-05
-1.80508562258815e-05
-2.43541814910866e-05
-1.63980572934837e-05
-1.57098048918138e-05
-1.30084443531109e-05
-8.43354862261266e-06
-1.7130543735279e-05
-2.1586527083138e-05
-1.3151483003324e-05
-3.45471518228949e-05
-1.96211498016982e-05
-1.07584493984523e-05
-2.02312067920112e-05
-6.20536487657361e-06
6.58496706563801e-06
-1.15531862488617e-05
-1.62419934181217e-05
-1.10738004263514e-05
-2.2923696747224e-05
-5.86245134152512e-06
-6.5930795786234e-06
-7.30435419924069e-06
-2.49391733598142e-05
-8.56311242583257e-06
-1.62700093792452e-05
-1.11048291321028e-05
-2.16417786969607e-05
-1.31586271898104e-05
-9.88958217957263e-06
-2.19466540516532e-05
-2.38862929175326e-05
-2.21312552971371e-05
-2.69493486721023e-05
-1.66646088963374e-05
-1.30307452060142e-06
-2.43971186525858e-05
-3.55894193087614e-05
-8.43103979658965e-06
-1.83342489136323e-07
-2.33977746024888e-05
-1.7685858643183e-05
-2.48958866666465e-05
-9.62403982277726e-06
-1.78556266684744e-05
-2.70195513822578e-05
-1.72259816558122e-05
-7.12765350413639e-06
-7.56711931099244e-06
-1.75228340341787e-05
-4.187497785131e-06
-3.27898886053248e-06
-1.14080774967691e-05
1.77240500461698e-06
-2.9789420103562e-06
1.25302321037434e-06
-2.52778117347089e-05
-2.37280791046218e-05
-1.44558279021657e-05
-2.7982840924499e-06
-2.79593040213548e-05
-1.34529545463548e-05
-2.34181485712699e-05
-3.60253229033916e-06
-2.95639881841492e-05
-3.5958682240906e-05
-1.36425878194562e-05
-3.26032936657121e-06
-1.39590307760523e-05
-1.67810592725287e-05
-1.88768656060757e-05
-7.65694664729478e-06
-2.92234009291027e-05
-7.59613868628749e-06
-9.53313559628447e-06
-3.96437583072798e-05
1.56273265493426e-06
-2.02285292513828e-05
-1.41978427964806e-05
-1.28772575849574e-05
-1.23870737502213e-05
-3.5369635095917e-05
-1.94831555626652e-05
-1.64194222103571e-05
-5.02267883867107e-06
-2.85201050238213e-05
-2.02415317466937e-05
-1.28704880289102e-05
-6.10853948105028e-06
-2.07296944971864e-05
-1.86231280279705e-05
-1.1654893095452e-05
-7.03414873997363e-07
-2.10503093326019e-06
-3.50073237473992e-05
-2.31601465626742e-05
-2.33872960392614e-05
-7.45921372182154e-06
-1.83697931501385e-05
-1.4334716226248e-05
-3.26179927906641e-05
-2.21443750099854e-05
-2.57738389516367e-05
-1.6701040129774e-05
-9.24177630915912e-06
-1.26636791162066e-05
-2.58770146314463e-05
-2.16092404564454e-05
-8.51444858122877e-06
-1.92167085747585e-05
-1.38030460967834e-05
-1.94898664108299e-06
-2.69403697039909e-06
-2.40624070593871e-05
-2.18002322274966e-05
-7.21418703650397e-06
-1.52500478556368e-05
-1.65146327862687e-05
-3.1621331514043e-05
-1.48370619270603e-05
5.91525311908432e-06
-1.05186143918295e-05
-7.62854112272895e-06
-1.3001473721781e-05
-2.35304619378615e-05
-2.261375630513e-05
7.537355267216e-07
-1.43326876569486e-05
2.53284212357047e-06
2.68029252957436e-06
-2.53933294824577e-05
-2.69870841233887e-05
-3.2963268314037e-05
-2.26233005083171e-05
-3.240975136776e-05
-1.65052637828891e-05
-2.19201242826175e-05
-1.91695711818142e-05
-4.38750008180998e-06
-1.5917141491831e-05
-2.57923749746654e-05
-6.28310475744215e-06
-3.09958749178448e-05
-1.45154042890081e-05
-2.0903784985466e-05
-1.4935334270541e-05
6.30047161526254e-06
-1.49886818452101e-05
-1.98771595593993e-05
-2.91832592282182e-05
-1.56584276072845e-05
-2.57304939850829e-05
-1.459581006778e-05
-3.08708376190677e-05
-2.31074780935834e-05
-1.72083807458865e-05
-2.064951063396e-05
-2.64112213833583e-05
-1.27101095596438e-05
-3.20135392542938e-05
-3.7396653601536e-05
-6.60676064837478e-08
-1.91497692979772e-05
-9.31302018011418e-06
-2.23464971165551e-05
-2.81155035072883e-07
-1.69456692160274e-05
-2.09680347253511e-05
6.76986931229469e-06
-3.08874050056365e-05
-2.2071129497387e-05
-3.22263720818059e-05
-1.80016503278485e-05
-1.09411945041719e-05
-1.16203385259541e-05
2.2006469764828e-07
-1.57369207010152e-05
-3.06661612161552e-05
-8.54834592906164e-06
-3.56198101516143e-05
-2.47414408907386e-05
-6.06627801679884e-06
-1.33193180228245e-05
-1.30985817353606e-05
-1.28453374350705e-05
-1.00923337568398e-05
-2.58492137829106e-05
-1.91533673422073e-05
-2.13262351861635e-05
-1.29705680521716e-05
-1.03735231510492e-05
-1.03018406875219e-05
-4.79857622837724e-06
-1.4153386387939e-05
-2.13100966282649e-05
-1.87783062234556e-05
-1.90207296550891e-05
-1.69922800001261e-05
-2.24279319888139e-05
-2.1547060200968e-06
-3.07525586045201e-05
-3.08177836745046e-05
-8.92567541885038e-06
-2.44410901391684e-05
-1.83240463700525e-05
-1.39202462362584e-05
-4.30744411541589e-06
-1.66336438027616e-05
-1.37220028718621e-05
-1.67025254617523e-05
-2.54072493482871e-05
-2.54534609211357e-05
-1.7682104959e-05
-5.71482096733949e-06
-8.80520988529619e-06
-9.06795744278394e-06
-2.95010843791216e-05
-2.20072012089794e-05
-1.70536237484991e-05
-7.3986546646516e-06
-1.43595415248992e-05
-4.4692571477634e-06
-1.83875891152871e-05
-2.27072268249188e-05
-1.2651091885953e-05
-1.66264681771275e-05
-4.96520552789448e-06
-1.58567149687117e-05
-1.20530302905401e-05
-2.22319783574719e-05
-1.97171719697534e-05
-6.22437313435531e-06
-2.14463869459916e-05
1.03665801864407e-05
-6.78256584346403e-06
-9.37215203942067e-07
-1.76930237869786e-06
-2.54867696421704e-05
-2.3546683075632e-05
-1.57170789595032e-05
-9.12799494566153e-06
-2.2321969659066e-05
-4.41580892997535e-05
-2.28145170616181e-05
3.44301470363399e-06
-2.50261278943772e-05
-2.67797274287565e-05
-1.99563926814932e-05
-1.91673408327598e-05
-2.5679769554671e-05
-6.30743643296249e-06
-4.70779355050023e-06
-2.25966302793659e-05
-1.1960322570684e-05
-1.56177545420012e-05
-2.308785840095e-05
-2.96295704738507e-05
-1.9355704297433e-05
-1.91412255965402e-05
-2.75559038677013e-05
-3.74074985196042e-05
-1.99679391311764e-05
-1.80919928471895e-05
-9.62269883092834e-06
-2.20252768577631e-05
-5.75960705670346e-07
-2.69499858287567e-05
-2.47114913101107e-05
-2.15097848148823e-06
-1.79679974752489e-05
-9.90534679053159e-06
-1.51034882658225e-05
-2.11125287861608e-05
-1.92204224886343e-06
-1.61379147526441e-06
2.34399637659972e-06
-1.2688507318204e-05
-3.44730611885803e-05
-2.28198116070021e-05
3.89953768345846e-06
-1.39698884217966e-05
-1.86288212295284e-05
-2.30550198117589e-05
-2.10494637795075e-05
1.04602556175704e-06
2.83710415650471e-09
-1.59376010118932e-05
-1.73300439897872e-05
-3.97516150234046e-05
-1.26697673886468e-05
-9.52682870403493e-06
-2.00116552920656e-05
-2.15935352740295e-05
-2.26914032145064e-05
-9.7699513365416e-06
-2.38327438342788e-05
-1.17226607770161e-05
-2.17976014652722e-05
-1.41632236966278e-05
5.98189907708115e-06
-1.43729800090837e-05
-1.48292004057643e-05
-3.05672695872134e-05
-4.24217002173084e-05
-8.22475582155437e-06
-4.18783066324893e-05
-9.7513585792473e-06
6.72359092329727e-06
-8.14508856342148e-06
-3.99286191113046e-06
-1.29928006998166e-05
-3.85479367188235e-06
-4.38727400262918e-06
-1.39905908119654e-05
-4.42009875578665e-06
-2.6627754978361e-05
-2.60537488661452e-05
-2.07407763654854e-05
-1.2218846159951e-05
-1.98785557585809e-05
-6.97366003238366e-06
-3.51134923498032e-05
-1.69246238048666e-05
-9.51496541404935e-06
-2.78242332402073e-05
-1.02970886146737e-06
-1.90604818841146e-05
-2.33494233792498e-05
-1.3702296240252e-05
-2.23484520934217e-06
-1.58851051224724e-05
-9.78670314032726e-06
2.14538241314948e-07
-2.29578038770583e-06
-1.20262912284831e-05
-2.30547858235838e-05
-4.03671685457255e-06
-1.37767101369508e-05
-1.83070581810324e-05
1.02372808638817e-06
-3.10080916310408e-06
-2.80617526827132e-05
-2.06803490855105e-05
-1.35793431782612e-05
-1.19706655769258e-05
-1.91376595217473e-06
-3.35879165145198e-05
-2.45553454654934e-05
-2.14352431706231e-05
4.22604684058224e-06
-9.97525478007106e-06
-5.56041413856584e-06
-1.63677288095327e-05
-1.59529747371713e-05
-1.33093210247602e-05
-3.74282635582507e-05
-8.99548149400665e-06
-1.12488766551516e-05
-4.72420324340142e-06
-8.80979428133892e-06
-2.81270928337588e-05
5.03171525960431e-06
-3.37566850733883e-06
-7.17221959321099e-07
-1.69995102794295e-05
-1.02787696674203e-05
-1.05123077630383e-05
-1.46983418599431e-05
-6.0021986677827e-06
-1.85138152452202e-05
-2.20334788089167e-05
-1.67171135844003e-05
1.07483335427253e-05
-1.61467107492968e-05
-2.50560226349185e-05
-2.32511627910947e-05
-3.94957471424319e-06
-1.55604282893769e-05
-2.14775849559169e-05
-1.35579055624131e-05
-1.10639137459427e-05
-2.41699472520513e-05
-1.94490345142837e-05
-3.11352573278083e-06
-2.32416986358395e-05
-1.97960385966334e-05
-1.10660183186641e-05
-2.95503089235059e-05
-1.18045557403336e-05
-2.50517186245254e-05
-1.55784051457485e-05
-8.19738372226963e-06
-3.04511147069141e-05
-1.77599813683435e-05
-8.73032579903561e-06
-3.53445805831897e-06
-1.90910373428992e-05
-2.67427128700296e-05
-1.93827318866187e-05
-1.94030132303683e-05
-1.23023399897621e-05
-2.69242309200641e-05
-1.02998016698437e-05
-8.45714877478445e-06
-7.59755095416564e-06
-2.4363328116383e-05
-3.00886393189509e-05
-1.23151168294625e-05
-1.94573812504761e-05
-1.42948056411019e-05
-1.82991694980344e-05
-9.85706282147622e-06
-3.64610104492234e-05
-1.02858793291132e-05
-2.14527278577123e-05
-9.73245090747106e-06
-1.77154819107123e-05
-5.49789453671196e-06
-2.48129059371419e-05
-2.14515522688388e-05
-1.76002660772715e-05
-2.21236500867448e-05
3.23418603098172e-06
-5.98528858334358e-06
-1.05865750333697e-05
-2.21920552235622e-05
-2.26383654818854e-06
-2.18162314771571e-05
-1.21110133597982e-05
-1.67160134493325e-05
-3.06711178179601e-05
-2.86306730015347e-05
-1.81400984232866e-05
-1.34408202303019e-05
-2.36471113329268e-05
-1.78494468651511e-05
-1.05866124418426e-05
2.69178749416825e-06
-3.49969773098853e-05
-2.46328813745689e-06
-1.5199992192914e-05
-1.55023422796928e-05
-1.68026144680305e-05
2.38945234140675e-06
-7.42661852080191e-06
-5.54328836024877e-06
-8.57776830472886e-06
-1.35729412236123e-05
-2.26080024169508e-05
-1.55637252927923e-05
-2.22833641413472e-05
-2.57777099117894e-05
-3.09830587329083e-05
-3.19297259230818e-05
-3.76557131975703e-05
-1.95627252376458e-05
-1.44557522581949e-05
-5.68330282698087e-06
-1.59597695309402e-05
-6.89651141179602e-06
5.08641436997726e-06
-1.94723772044696e-05
5.55490002553217e-06
-2.01399594776621e-05
-9.98890619370125e-06
-2.3677492200849e-05
-1.97777237080536e-05
-2.31869434188716e-05
-1.8956204404545e-05
-5.01030346159986e-06
-5.65127015181623e-06
-2.03938358209073e-05
-1.22871072501116e-05
-1.33059952768675e-06
-3.04628884662754e-05
-9.81982162002197e-06
-1.82770403339417e-05
-1.14329349938033e-06
-1.15094333277827e-05
-3.11233892419588e-05
-3.58372456111558e-07
-4.3431601319734e-06
-3.62029300335345e-05
-1.56118792277432e-05
-1.49861625276879e-05
-1.75647614386786e-05
-1.09629261200767e-05
-1.95714409619433e-05
-1.78093101786523e-05
-8.12294323380195e-06
-4.9796670959834e-06
-3.1428682314311e-05
-2.42062757866374e-05
-2.38029732924193e-05
-2.59486863341741e-05
4.26436716610253e-06
-1.56297679138388e-05
-2.74034724466103e-06
-1.09993234324267e-05
-1.61641023482333e-05
-2.6823419667536e-05
-1.99156184870965e-05
-2.02085085678766e-05
-2.31611352628396e-05
-5.25781407306032e-06
-1.93320162406094e-05
-2.41382868099594e-05
-2.0421243615054e-05
-1.71352409474213e-05
-1.41801611853114e-05
-2.66150432222237e-05
-1.95291760663249e-05
-1.72679147682832e-05
-1.23856565406647e-05
-1.89413991260447e-06
-2.64252892253313e-05
-1.59332689100712e-05
-1.92046124115578e-05
2.74958913060672e-06
-1.25444138878313e-05
2.44183527791987e-06
-2.82991397326984e-05
-1.49205919421505e-05
-2.05557922285997e-05
-4.905358476896e-06
-1.28431031531416e-05
-2.21813210676957e-05
-1.09974307968394e-05
1.78268058257103e-06
-1.99827980673175e-05
-1.96080119553561e-05
-8.01550847095599e-06
-3.0140789628062e-05
-2.22444242535372e-05
-3.43099766549134e-06
-1.54405321453927e-05
-3.41929283735198e-05
-1.10600472189121e-05
-7.65835022420342e-06
-1.90110570489338e-05
-4.33813329849408e-06
-1.77726554659654e-05
-4.40316812037233e-06
-1.27014347626651e-05
-2.27730582190398e-05
-3.99988935798299e-06
-2.10623028506575e-05
-2.43628695521777e-05
-2.93723807595537e-05
-2.13805383348217e-05
-1.91397149209923e-05
-9.87750699686433e-06
-7.32315897525864e-06
-1.60632699196353e-05
-9.16098405084852e-06
-2.7948389252559e-05
-1.68642142503654e-05
-3.58608774951425e-05
-2.30031476091865e-05
-3.25566136762443e-06
-8.53586489564604e-06
-5.20516423284207e-06
-2.79040267892836e-05
-7.17973016799171e-06
-1.94420211797175e-05
-5.41077712605703e-06
-4.21945884353963e-05
-1.90193027388611e-05
-1.45480366422848e-05
-9.56256682271833e-06
-1.08291493725888e-05
-2.35020992277762e-05
-6.90769715387339e-06
4.48116153304216e-06
-1.4422589872023e-05
-3.2231765215688e-05
-1.20256581557127e-05
-2.07662070221907e-05
-3.57743051071994e-06
1.60656077143844e-07
-2.48009747840452e-05
-1.47661213417845e-05
-9.05198285905626e-06
-2.64949928020574e-06
-2.72653320574662e-05
-1.88067348756694e-05
-2.21521168414327e-05
-1.87114594488958e-05
-1.04400494202338e-05
-2.26987196245583e-05
-2.09993675104172e-05
-6.80006896242206e-06
1.95074455669912e-07
-6.08606934990245e-06
-4.47918493706856e-05
-9.50378092343775e-06
-1.6561683873626e-05
-2.54989619612907e-05
-9.09286960734857e-06
-8.20583956191655e-06
-1.89427471406732e-05
-1.87445528669134e-05
-6.22425574263836e-06
-2.61949750295382e-05
-2.14742577353289e-05
-2.14016396052832e-05
-2.9901194941363e-05
-2.17412677472949e-06
-4.32827859469861e-06
-1.85939297297836e-05
6.60592970686147e-06
-3.16227164542525e-05
-2.81763820975381e-05
-1.45491850490914e-05
-4.9066665056283e-06
-8.6654828658342e-06
-1.8380378001626e-05
-1.47176672242086e-05
-2.81581856260014e-05
-4.42303031631983e-06
-2.78764900126796e-05
1.28359813503778e-05
-1.50946740861998e-05
-1.98455533755909e-05
-2.40426871743385e-05
-3.80882610189485e-06
-1.91586962152762e-05
-1.6140463882289e-05
-2.85347769959119e-05
-1.35522304464467e-05
-3.45658643295561e-06
-1.38237262266265e-06
-2.50466506500082e-06
-1.09457181551125e-05
-6.68974789891296e-06
-2.6588859397155e-05
-2.53726770563804e-05
-1.42507681043752e-05
-8.80201728226279e-06
-1.62404728623211e-05
-2.63408433716643e-05
1.5247101657064e-06
-6.92162308887556e-06
-8.63758808363038e-06
-9.34003874522599e-06
-3.27831038552017e-05
-2.13655919315761e-05
-2.12785618298469e-05
-3.41169228464726e-05
-6.74669403506104e-07
-1.98552188715283e-05
-2.47477334114822e-05
-2.70109327464998e-05
3.07894406917179e-06
-1.77181330763092e-05
-2.14844906879342e-05
-8.22991036082548e-06
-2.83802268701862e-05
-2.1428654501311e-05
-2.85222853115037e-05
-1.81154834458021e-05
-2.06619963148899e-05
-1.00782977565795e-05
-1.68418731767971e-08
-1.99290945907609e-05
-1.5491273084838e-05
-5.80661891856972e-06
-9.21294243532408e-06
-1.7323187840715e-05
-3.23850111842316e-05
-1.47052769344809e-05
-2.15671407348813e-05
-2.14422056832885e-05
-2.59568731998571e-05
-2.63878648874636e-06
-1.38587976441789e-05
-1.17318599094801e-05
-2.58440525356357e-05
-1.00755927466933e-05
-1.23998698889147e-05
-2.96649720477617e-05
-1.42395646925742e-05
-2.34897435044933e-05
-2.09259340345991e-05
-1.09498786176917e-05
-2.1621613439423e-05
-2.1412400204177e-05
-3.00560231218749e-05
-1.635746858256e-05
-1.98239957358043e-05
-1.72705925240939e-05
-1.97859086842638e-05
2.10527313253459e-06
-3.93301156037341e-06
-1.89785352517212e-05
-1.47995192910802e-05
2.34220650597237e-06
-9.98496025363201e-06
-1.26053905883825e-05
-1.04021022841101e-05
-1.39129691543574e-05
-1.95757829266169e-05
-9.18609570245854e-06
-2.63158031759504e-05
-1.88761948706427e-06
1.37201294703639e-06
9.97782748801823e-06
-6.11848388397181e-06
-1.12819645889892e-05
-2.71195877003786e-06
-3.28949670842067e-05
-1.33041188201936e-05
-1.80802378493097e-05
-2.33006694324987e-05
-1.22652322659712e-05
-1.0214888915144e-05
-1.29465975626109e-05
-2.01981466597111e-05
-1.59376252094014e-05
-1.46193929199631e-05
-2.20036402168777e-05
-1.92302676931224e-05
-1.71812316895387e-05
-1.33135786828591e-05
-1.19667329353074e-05
-1.70742083834877e-05
-2.44428195376048e-05
-3.16370834656474e-05
-1.37512693428607e-05
-2.91634639634826e-05
-2.04886363096642e-05
6.73632199978331e-06
-3.32415021677523e-05
-1.02827898704556e-05
1.86644172294808e-06
-2.32574709628802e-05
-1.00826979343316e-06
-3.88628120845876e-05
-3.22312582876663e-05
-1.50349811618466e-05
-2.32352351133307e-05
-3.32894861357423e-06
-1.96493026822372e-05
-1.88765133464288e-05
-1.80530678408109e-05
1.10015044497606e-05
-2.13399804385015e-05
-2.56324445479229e-05
-1.7872089925698e-05
-3.14791702955485e-05
-3.70337968455547e-05
-4.42042186299921e-07
-1.8286613620887e-05
-3.38061695577472e-05
-3.0080940606888e-05
-9.19295100360276e-06
-1.6620768624779e-05
-1.78235069170898e-05
-1.41101087740172e-05
-1.64891586524945e-05
-1.9570765323841e-05
-2.36409227594776e-05
-1.29069486692603e-05
2.57944977394797e-07
-3.32730896454916e-05
-3.65731415469611e-05
-2.47939046478452e-05
-2.13274309940475e-05
-2.53979536178435e-05
-2.45878758356274e-05
-1.74832819699893e-05
-2.62412756529415e-05
-1.45868476329965e-05
-2.27493924562597e-05
-1.29428893294868e-05
-2.09855728724393e-07
-2.15368347428994e-05
-2.40672925557165e-05
-4.79541259600192e-06
-1.07002278938446e-05
-3.00257678596598e-06
-1.40463105841265e-05
-2.04368863984213e-05
-1.28609119708978e-05
-1.12193173549541e-05
-3.8266964581246e-06
-1.08956868276295e-05
-6.82354733148743e-06
-1.12542595911863e-05
-1.01000151725349e-05
-1.65013088480258e-05
-1.45234362267513e-05
-2.49860915196368e-05
-2.7178283560374e-05
-2.83680106480307e-05
-5.22623622413588e-06
-2.97528365007823e-05
-3.09785044794198e-05
-1.8068602491765e-05
-2.08848209971659e-05
-3.34341131363522e-05
-1.66660313013736e-05
-2.594214950351e-05
-2.50190244470654e-05
-1.99661042230316e-05
-1.82001465837959e-05
-3.10434132727016e-05
-2.55402829248586e-05
-3.59040889773738e-05
-1.32814098381397e-05
-2.24910491915189e-05
-3.04997456360787e-05
-1.70894722625854e-06
-6.77876867017024e-06
-1.84076227693905e-05
-2.24485124261987e-05
-4.41288785638321e-06
-2.25217341181347e-05
-6.44861515414022e-06
-2.15612430723856e-05
7.12639951188905e-06
-3.66471528634184e-06
-2.75482506045058e-05
-9.57015713168061e-06
-1.9167114514888e-05
-1.31516264099204e-05
-1.81343068287307e-05
-3.97704194754575e-05
-2.08126205745776e-06
-2.26048825910037e-05
-1.78097868318231e-05
-8.84962438885993e-06
-2.34094057798554e-05
-2.70532505550253e-05
-6.57462687559265e-06
-9.95797132629885e-06
-1.8133866436032e-05
-3.58707106095891e-05
-1.40543325693426e-05
-1.23202738086241e-05
-2.8173625234765e-05
-1.67066791318722e-05
-1.02058865378394e-05
-1.04845385233002e-05
-1.71595211442117e-05
-3.36157729844012e-05
-3.24365078415034e-05
-1.57930187493917e-05
-9.68444582576786e-06
-2.94086869475257e-05
-1.26637216909521e-05
-9.35298638503221e-06
-1.61321996339729e-05
-2.41976454992199e-05
-1.87171200519901e-05
-1.15477924080656e-05
-3.07461315343121e-05
-4.99871152605712e-06
-1.18943177115628e-05
-2.60161414641065e-05
-1.37597590495568e-05
-1.51493324905685e-05
-1.96416639242571e-05
-5.06568409226422e-06
2.55355046578194e-06
-1.52828615903749e-06
-1.39165404057688e-05
-1.46562395321364e-05
-2.91935429933699e-05
-1.80786613516797e-05
-1.0542517466792e-05
-2.26427029292221e-05
-2.09353294055334e-05
-1.25975484794542e-05
-1.41500571685333e-05
-1.53797820622782e-05
-7.24674050117354e-06
-1.87947369483206e-05
-1.12493338034703e-05
-4.73537381767802e-06
-1.31633006436602e-05
-2.00055253063622e-05
-3.73163524429652e-05
-2.13923212094348e-05
-1.64086020616504e-05
-5.16748861072082e-06
-2.6194297715197e-05
-1.47221770159934e-05
-1.58517174093827e-05
-1.69264526932902e-05
-2.39010629989201e-05
-7.57050562598308e-07
-1.25342010277639e-05
-1.85927705046905e-05
-2.05298791418876e-06
-6.0799854788716e-06
-2.19626846815914e-05
-1.07439047950637e-05
-1.6008191492006e-05
-1.38220593365236e-05
-6.84522001284444e-07
-2.57092394233185e-05
-1.30005217678271e-05
-3.14414517427281e-06
-6.47603730413978e-06
-2.63968765256756e-05
-3.03126257774078e-05
-3.14122432188626e-05
-1.61570894504569e-05
-1.38621170642111e-05
-3.28106218925695e-05
-2.48014477399001e-05
-8.63068813896288e-06
-1.88387845740866e-05
-1.74981454406853e-05
-2.29129013858646e-05
-2.85999742396966e-05
-1.82626059667828e-06
-3.27445341525243e-06
-1.2187966417276e-05
-6.43653899450232e-06
-2.31793663504662e-05
-4.97121054918893e-06
-1.58122929705585e-05
-8.63262995983367e-06
-2.26933536927834e-06
-1.33701788771082e-05
-3.11541902844451e-05
6.80346451743865e-06
-3.27356655083564e-05
-2.25676294817953e-05
-3.06956978197726e-06
-1.64806234708581e-05
1.47370182670163e-06
-1.43736164311434e-05
-1.9135169044174e-05
-1.87410493726353e-05
-1.60407037328449e-05
-1.0555015974702e-05
-3.97938707498446e-06
-2.19978317796524e-05
-2.01589020046009e-05
-1.54988998061891e-06
-1.98399665328138e-05
-1.65401757431213e-05
-2.27188501473982e-05
-1.17128147314631e-05
-8.99057478137522e-06
-3.09206688772944e-05
-2.59277801738667e-05
-2.84433284959204e-05
-1.77762834309835e-05
-1.21066070602821e-05
-7.07600439348273e-06
-2.28273820709729e-05
-1.79545153919097e-05
-1.20520432716086e-05
-1.77740422159218e-05
-9.31463761839749e-06
-2.65956854288674e-05
-2.02582915972761e-05
-1.785435269278e-05
-5.8604054063158e-06
-3.60477047058393e-05
-2.26927580721092e-05
-1.50904949743488e-05
-1.11620492037629e-05
-2.12955599126238e-05
-1.08053575523752e-05
-2.90607905401446e-05
-7.17863449639175e-06
-1.31328876670051e-05
-2.7092185444228e-05
-3.19037586699025e-05
-1.15761264888738e-05
-2.37721128178804e-05
4.13468339285948e-06
-2.71123920418875e-05
-1.31102289981995e-05
-4.72840042534483e-06
-1.01358925113577e-05
-1.20395503954962e-05
-1.56239930452832e-05
-2.0861909092502e-05
-3.44641578929517e-06
-1.94008529149398e-05
-2.8575509793847e-05
-1.36972275666253e-05
-3.79861738062071e-06
-1.50619010143811e-05
-1.05393817339264e-05
-2.82474608900116e-05
-1.37967075896135e-05
-6.68216830145701e-06
-2.55121115045071e-05
-9.40706297600409e-06
-2.84203760262866e-05
-4.69992530340933e-06
-1.97979705615487e-05
-1.59883985252922e-05
-1.39409209806373e-05
-1.57800873049132e-05
-1.05326205489472e-05
-2.16237857743458e-05
-1.03323119720655e-05
-1.0074092934482e-06
2.4250383507902e-06
-1.3396672412869e-05
-1.87267045513328e-05
-2.87609791987348e-05
-8.30026480057606e-06
-1.36606629534154e-05
-9.35979616636453e-06
-2.31586522821809e-05
-3.44026413458446e-05
-2.27004940784137e-05
-9.65559016917858e-06
-3.46573250263119e-05
-7.44751995050068e-06
-1.41781036251922e-05
-8.98699721191898e-06
-1.79170552098756e-05
-2.76109369221341e-05
-2.64820049664167e-05
-1.96054192662412e-05
-2.45044608375365e-05
-4.27339184705723e-06
-2.0221291409025e-05
-2.86747166557823e-05
-8.63832564782836e-06
-7.09218602841507e-06
2.17610865202421e-06
-4.41453855876019e-06
-2.21124487426071e-05
-6.07955986933915e-06
-1.52285123416044e-05
-1.08752331543664e-05
4.57955835251448e-06
-1.20383263935645e-05
-1.84357292676678e-05
-3.32949288516279e-05
-2.15240278301574e-05
-1.9820014080873e-05
-9.20080822944357e-06
-1.65422745736194e-05
-2.0346476081407e-05
-3.21987041669204e-05
-2.12244774300957e-05
-3.66988693070447e-05
-5.38942967876441e-06
-2.2125414766969e-05
-5.60037485726993e-06
-1.04807402791521e-05
-2.28343105527771e-05
-2.07920052282461e-05
-1.62389369410595e-05
-6.23185308597685e-06
-9.49023506421904e-07
-2.31969088526841e-05
9.8700313993828e-06
-1.90271159713257e-06
-5.34417086983956e-06
-2.30779812896963e-05
-2.14715039123631e-05
-8.41482477817909e-06
-1.1789208405344e-05
-6.09984790170876e-06
-2.09686565028559e-05
-9.28792395610176e-06
-2.41752774131293e-05
-6.48928230166257e-06
-2.42466909982543e-05
-1.61882931475495e-05
-1.31454293717639e-05
-2.27834649613223e-05
-2.76879692488868e-05
-2.51819433784594e-05
-1.12796159179962e-05
-3.52203172550709e-05
-1.73852746873918e-05
-1.3408079192013e-05
-4.42367529746096e-06
-1.27949265174099e-05
-3.45343203481409e-05
-3.79705681132919e-05
-3.97881573687239e-05
-3.67498122942461e-05
-7.65091797335809e-06
-3.50102631540991e-05
-2.7705702654944e-05
-2.27071563671874e-05
-3.7230417537169e-05
-1.24731371911547e-05
-3.29322424674373e-05
-1.46845714829057e-05
-1.05829464664428e-05
-2.13576537483478e-05
-2.06093465862548e-05
-2.95216953606807e-06
1.34190072374881e-06
-1.09445369727261e-05
-3.06969688775719e-05
-5.24139178541913e-06
-2.06567822806384e-05
-2.20051586276809e-05
4.24709386507663e-06
-1.3534641182982e-05
-5.56696720548844e-06
-2.9854302417407e-06
-8.44526945597837e-06
2.82046502342548e-07
-2.41270281775005e-05
-8.73690109696088e-06
-1.23795989261947e-05
5.70845453341746e-06
-1.68454684561437e-05
-2.74907776986587e-05
-1.63137703718304e-05
-3.0673713073826e-05
-2.38528053879584e-05
-3.43008332995533e-05
-2.6683558894387e-05
-3.03402388883377e-05
-2.25742924202235e-05
-3.16302681782232e-05
-1.79195382010477e-05
-2.52456033801005e-07
-2.39080835332824e-05
-1.44133508223088e-05
-6.83931837871868e-06
-5.45058055895341e-06
-2.87381601700865e-05
-3.53856937401162e-05
-8.56708229036014e-06
1.04527740035686e-06
-3.30212071490189e-05
-7.27888147032668e-06
-2.1815232413377e-05
-1.65952663083622e-05
-1.48130401000083e-05
-6.81116510332766e-07
-2.28686159673335e-05
4.62207116952473e-06
-3.42353998023455e-06
-1.95145469619794e-05
-1.63766611636738e-05
-1.95686139735622e-05
-2.27072332372335e-05
7.3979548757934e-06
-4.73682325142843e-06
-3.1170076241297e-05
-3.81254101348628e-06
-1.21613843097156e-06
-5.68216129494032e-06
-1.32466129361599e-05
-7.91107115235481e-06
-2.35667367776655e-05
-2.34973629225485e-05
-2.6915837297366e-05
-1.99262089863441e-05
-9.18799648886394e-06
-2.2827026781534e-05
-2.08488619412677e-05
-1.1760678556264e-05
-2.80764694649307e-05
-1.35274349527281e-05
-2.67163648690217e-05
-1.38770045198219e-05
-1.15957957303429e-05
-2.35161053976602e-05
3.37233244630981e-06
-2.30406303605459e-05
-1.1346170352982e-05
-1.04272501300693e-05
-3.77413637172491e-06
-1.82308890571989e-05
-1.72619144574381e-05
-2.04652199358997e-05
-2.57064471435128e-05
-1.08169582758991e-05
-3.30379493148518e-06
-2.91081809152783e-08
-2.09330650062622e-05
-5.22073658981119e-06
-2.68146236918993e-05
-1.17229607238166e-05
-2.24685957961855e-05
-3.70342389974455e-05
8.2420286688235e-06
-1.60735642930689e-05
-1.72857988380039e-05
-1.12253853582979e-05
-1.80759501864924e-05
-1.15222422508448e-05
-1.26454926208221e-05
-7.26916857513428e-06
-4.12686710988425e-05
-2.04771921115744e-05
-5.44711868307976e-06
-2.53693667551329e-05
-2.82601796389849e-05
-1.94254331545477e-05
-2.36292924740248e-05
-4.06612988944735e-05
-1.52365146835304e-05
-1.90800591311362e-05
-1.16957627973734e-05
-2.36873266651439e-05
-6.97796807500157e-06
-1.65250255744902e-05
-1.65420806840136e-05
-1.71002031324145e-05
-5.32516741106008e-06
-1.11139610280752e-05
-1.15341084226957e-05
-2.6841365736868e-05
-4.25739742110157e-05
-4.30135357478024e-06
2.2580279537329e-06
-1.22705792613245e-05
-2.14856151829849e-05
4.95296028174831e-06
-2.71672625809728e-05
-2.46879873384207e-05
-1.27604675444468e-05
-9.51523351200935e-06
-2.44819750967895e-05
-1.26748193054658e-05
-8.71060344599332e-06
-2.33202276068264e-05
-2.16954772979928e-05
-6.67444827109711e-06
-3.41282274744489e-05
-1.43764807437422e-05
-2.29685297877136e-05
-2.54886643143192e-05
-1.24652131056927e-05
-2.47376132537371e-05
-7.72887200519885e-06
-1.4746150781862e-05
-2.79032475616477e-05
-1.46632971012616e-05
-2.04003636098134e-05
-2.41418291614936e-05
-2.17649689441137e-05
-8.48391293573405e-06
-7.93327246163999e-06
-2.03491326153377e-05
-1.7471546447682e-05
-7.67485581542745e-06
-3.22537724459817e-05
-1.01162324112732e-05
-2.63181025559089e-05
-2.88125426386593e-05
-2.42715404197617e-05
-2.04236895721994e-05
-2.56366386065656e-05
-1.23902951440338e-05
-1.56653016303726e-05
-2.43246132252e-05
-3.25818097905975e-05
-8.8885857947675e-06
-2.43295584131239e-06
-3.12103963309595e-05
-3.63320386503243e-06
-3.46397602221417e-05
-3.34459935767968e-05
-9.80976994251512e-06
-2.71550634835111e-05
-1.05479794391463e-05
-2.28587995959368e-05
-2.56193207895357e-05
-2.79303055057906e-05
-1.20585306045073e-05
-2.76236452532528e-05
2.56355077986771e-06
-6.71431121355214e-06
-2.72005834011688e-05
-1.58972830328924e-05
-1.98882987035233e-05
-1.45161996912257e-05
-2.20189781308493e-05
-1.23908771414641e-05
-1.55670923412953e-05
-1.73787395871301e-05
-2.27024550275165e-05
-1.60915157976294e-05
-7.58610270109521e-06
-1.20458943951278e-05
-3.30576223540247e-05
-2.35503918693237e-05
-3.95023998691111e-05
-6.1552775797761e-06
-2.09968823282412e-05
-2.4792315699565e-05
-2.66253504967807e-05
-5.38149742366627e-06
-2.44398110940164e-05
-1.94970912048036e-05
-9.10673969171362e-06
-1.67177694995879e-05
-1.80744576515627e-05
-5.78027020588836e-06
-5.58176845788806e-06
-2.3398385767822e-05
-2.18212129741394e-05
-2.7676432681181e-06
-1.24818669705745e-05
-2.00115479657146e-05
-7.79169263394587e-06
-8.18325297358094e-06
1.02765400169123e-05
-1.36048035190432e-05
-1.98758366465554e-05
-2.39328887587746e-05
-1.85964358741603e-05
-2.74277341562342e-05
-2.58274087199209e-05
-2.6456621302665e-05
-2.927944049843e-05
-8.36830911140962e-06
-1.71943484729855e-05
-4.88447739204315e-06
-8.24896133962199e-06
-8.82006053696301e-06
-1.52114872497055e-05
-5.21917852350261e-06
-4.84007517966349e-06
-3.62918844018723e-06
-1.40329709717561e-05
-1.47699465155556e-05
-1.33222237071768e-05
-2.84192211118539e-05
-9.98280864348439e-06
-1.89865052211603e-05
-1.70045749623668e-05
-2.72629261951553e-05
-3.19306670788981e-05
-1.26144646280031e-05
-3.7449531949087e-06
-2.67701545761071e-05
-1.68642231471501e-05
-1.46989466448618e-05
-1.53777546207963e-05
-1.02254700712747e-06
5.27170884972094e-06
-1.30989744822423e-05
-1.72311975808688e-05
-5.51833758588955e-06
-6.9634184723021e-06
-1.92039599876792e-05
-6.69700110978067e-06
-3.26081160329092e-05
-2.16495870513005e-05
-9.96117830247071e-06
-1.4622570098108e-05
-1.91493747667544e-05
-1.75288987454112e-05
-6.28976485239608e-06
-9.60268830523055e-06
-4.33500146003572e-06
-1.29519659406499e-05
-2.71974956197742e-05
-3.35170246360212e-05
-9.01300452195315e-06
-1.88550171521626e-05
-2.47546552396997e-05
-1.02825501830212e-05
-8.60157014230155e-06
-8.00809552971624e-06
-3.46113198774883e-05
-2.13244636416618e-05
-2.05444480358191e-05
-1.77178154186532e-05
-1.78530972928419e-05
-2.46982979049003e-05
-1.57243361255836e-05
-1.87962678153189e-05
-1.90313506236884e-05
-1.82307251231709e-05
-2.27606801606415e-05
-1.22921809175988e-05
-1.05902034865114e-05
-3.49215783639232e-06
-1.43501629485409e-05
-1.55823348690636e-05
6.52735109321013e-06
-1.42237469111486e-05
-2.99627191650427e-05
-1.64352766470187e-05
-9.75118628823788e-06
-1.81394855444198e-05
-7.59978920547573e-06
-1.8512150045867e-05
-1.61267584130262e-05
-1.62598051511356e-05
-3.12754362240954e-05
-8.61794410321126e-06
-2.94477140798946e-05
-3.37081395307123e-06
-1.3735214173475e-06
-8.32033898308819e-06
-1.22474823763466e-05
-1.29239981967267e-05
2.71593800279845e-06
-1.4916636186855e-05
-2.00144403324636e-05
-1.65487445201527e-05
-3.53919923034296e-05
-2.33887459035942e-06
-3.46667836214208e-05
-1.25501303169404e-05
8.40114431215489e-07
-1.46965789605274e-05
-5.35033940045056e-06
-1.18975298667602e-05
-1.46102677907135e-05
-2.4913580789468e-05
-7.80733154934536e-06
-1.22101954234967e-05
-1.07081007931935e-05
5.8250389266138e-06
-1.14437469330834e-05
-2.04784471391445e-05
9.77123228169281e-09
-1.27098495719392e-05
-3.0546537528726e-06
-1.851892142082e-05
-1.7972306772454e-05
-2.60583619605733e-05
-3.36569716021266e-05
-1.49251551919763e-05
-1.64912392734704e-05
-1.93581068656478e-05
-1.96440211577882e-05
-1.73419031422182e-05
-2.34420020579855e-05
-1.47521787648426e-05
-1.11760232197672e-05
-2.83968945520744e-05
-7.4191258290164e-06
-1.33763676584386e-05
4.5292073148969e-06
-1.59945011369567e-05
-1.76164585339072e-05
-4.9153503818201e-06
-1.73496172672304e-05
-3.02136383903445e-06
-2.45899082813141e-05
-1.37095098295345e-05
-2.21000542357734e-05
-1.17064078310777e-05
-1.26690193975864e-05
-1.71121600493576e-05
9.88136357882237e-07
-3.53659223960688e-05
-2.58782452239862e-05
-1.55625453689091e-05
-9.89928321002737e-06
-1.31004712861783e-05
-2.21946215968779e-05
-1.65101216832973e-05
-3.15990912597642e-05
-3.89160036412e-05
-1.62740033708883e-05
-8.39183307184508e-06
-2.47921106643733e-05
-2.08836356076893e-05
-2.04753375978891e-05
-1.3887261965021e-05
-1.10985976383791e-05
-2.37673224597581e-05
-3.17960312288362e-05
-2.07851267235304e-05
-1.75151471740368e-05
-2.82037971253722e-05
-2.96999639521251e-05
3.08511725839739e-06
-1.54415677883137e-05
-1.64984069771131e-05
-3.20267393713612e-07
-1.07892212005643e-05
-2.23541729930061e-05
-1.67306574858262e-06
-1.63631226613453e-05
-1.16844439772771e-05
-1.93640113517571e-05
-1.707625514718e-05
-1.24895113782933e-05
-1.53825968327325e-05
-1.6048340558924e-06
-3.25829182425655e-05
-2.20027429312414e-05
-1.30148747599151e-05
-2.41662178390471e-05
-1.39522208696116e-05
-1.36540051022383e-05
2.31820102869216e-06
-2.17689956828221e-05
-2.08744636875371e-05
-8.390555423122e-06
-2.14262418734062e-05
-1.80313237084151e-05
-4.54200457384591e-06
-3.16468279465801e-06
-2.36412192239504e-05
-2.2889256509225e-05
-1.1211930604007e-05
-1.65810251963181e-05
-1.55577798419846e-05
-1.30600831383734e-05
-5.25500113392619e-06
-2.45781727806684e-05
-8.12629033679845e-06
-1.07662432770592e-05
-2.44273526625216e-05
-4.48871679730309e-05
-2.37292505097273e-05
-2.24508893603865e-05
-2.38421218076394e-06
-5.9472085428085e-06
-1.46202522091865e-05
-1.88941502612012e-05
-8.83570280692164e-06
-1.48992433102538e-05
-2.62758555041051e-05
-2.50445354562604e-05
-1.39397009170372e-05
-2.28020895094139e-05
-1.94010904176234e-05
-1.46046137988551e-05
-1.98335020853224e-05
-1.49466748783539e-05
-2.41439120699981e-05
-1.4160831199048e-05
-2.21446051972636e-05
-1.14268899138495e-05
-3.34239180180884e-05
-2.74181820559148e-05
-2.59643635377665e-05
-1.6960869405476e-05
7.4140971728962e-06
-8.89488952885575e-06
-1.38379016929195e-05
-3.23320657259991e-05
-4.78549418050617e-05
-3.53370863618009e-05
-3.10009327734916e-05
-8.20266483032596e-06
-1.05786400340994e-05
-2.8873212644149e-05
-1.93558277088281e-05
-1.9063671378893e-05
-1.04217109774934e-05
-1.10235023094443e-05
-1.6505477491017e-05
-1.7644371519175e-05
-1.9384366746513e-05
-1.47439087667038e-05
-1.97737331981029e-05
-1.10411141844786e-05
-1.68772432374876e-05
-1.74087623261237e-05
-2.34787686228709e-05
-2.26887594414311e-05
-3.32562437507751e-06
-1.22466311923154e-05
-2.19868162101517e-05
-3.80857016577197e-06
-2.41519039543181e-05
-1.36804207320795e-05
-1.91636408413805e-05
-1.82769120911638e-05
-1.61781058119895e-05
-3.15775630879667e-05
-1.753588444977e-05
-2.71382227700597e-06
-1.47763404492375e-05
-1.97061259019362e-05
-1.32211505744582e-05
2.23627441562182e-06
-4.8904621067617e-06
-3.63587650935176e-05
-1.42080216260457e-05
-9.25169771510239e-06
-2.13826648362069e-05
-1.89171116992547e-05
-1.37712501563465e-05
-2.51395192479624e-05
-7.80090343728923e-06
-2.35404949942689e-05
-3.19818078506796e-05
-2.04343811436368e-05
-1.19994147772798e-05
-1.36962424636841e-05
-3.01397632531869e-05
-3.26764575366432e-06
-1.78455816834922e-06
-3.2340343550907e-05
-4.87022880483855e-06
-4.33139847056225e-06
-2.34586801769569e-05
-1.29047050848225e-05
-2.52813185362831e-05
-6.34390211550612e-06
-3.85714045714105e-05
-1.44417341227555e-05
-1.02514604728539e-05
-2.89708148414186e-05
-1.36495617283879e-05
-9.85161167837996e-06
-5.48854518579843e-06
-2.18281877946322e-05
-1.64066849416094e-05
-1.52382583846305e-05
-1.19271839389101e-05
-3.84033636221662e-06
-7.75560870654378e-06
-1.33882892924669e-05
-1.49981245436968e-05
-1.86194987475563e-05
-2.23844495666914e-05
-1.3939092335608e-05
-6.64158645327638e-06
-2.3425581297209e-05
-1.07315235387847e-05
-2.12375217373069e-05
-2.39577845037496e-05
-2.9721966881062e-06
-1.24717768378277e-05
-3.75192108798586e-06
-3.45803706068698e-05
-1.63959783912596e-05
-3.33033651260015e-05
-9.35676407931396e-07
-1.23265092547946e-05
-6.68741506308007e-06
2.76218990681526e-06
-2.42400453700207e-05
-1.47987756450259e-05
-4.36986939415846e-05
-3.00416524407364e-05
-2.46520538649404e-05
-1.6717844294323e-05
-2.47285990643063e-05
3.4681781268269e-06
-1.19100776528656e-05
-1.3519278371971e-05
-9.54187704159064e-06
-7.39146715296877e-06
-2.36178484898908e-05
-2.9793212214061e-06
-1.45167373953927e-05
-1.26608774450025e-05
-1.92827285096243e-05
-4.3559294167746e-05
-1.27629469771382e-05
-3.75294860072602e-05
-1.46384550563069e-05
1.03264402475417e-05
-9.06904526598298e-06
-2.03826882987437e-05
-2.31537035219231e-05
-2.88953083591967e-05
2.54082373217162e-06
-1.94185784138923e-05
-1.93571500199333e-05
-4.2978223788556e-05
-3.66588883640857e-06
-1.03843839844277e-05
-2.49058708503683e-05
-2.31131307881749e-05
-1.37471788337003e-05
-7.1382099773995e-06
-1.28418332354876e-05
-1.49620590000773e-05
-2.52869635883682e-05
-8.44866981045359e-06
-2.08055161479252e-05
-1.06424884296409e-05
-2.46740823033844e-05
-2.18874049848849e-05
-3.22501377468232e-05
-1.87876747168224e-05
-1.16965448380816e-05
-1.61811410189417e-05
-2.58169033691112e-05
-1.64992110101402e-05
-3.21869600606567e-05
-1.32962534085776e-05
-6.72410820265961e-06
-1.64179526751719e-05
-2.46960170082868e-05
-2.66910631482741e-05
-1.82800861800021e-05
-2.6186169185563e-06
-2.84063628103763e-05
-1.10005333319331e-05
-2.37650115000763e-06
-3.34354852120583e-05
-1.37740348397338e-05
2.33134993351424e-06
-5.71848545560319e-07
-3.58336873522651e-07
-1.79705414373283e-06
-1.45171282832343e-05
-2.72396424864346e-05
-6.99082057826856e-06
-8.65399884107727e-06
-6.02389300225567e-06
-7.53276254489231e-06
-6.28228744909663e-06
-1.21567818068919e-05
-1.19568443443984e-05
-3.49270870827135e-05
-2.72420499169053e-05
-2.31705267158033e-05
-2.52780541846989e-05
-7.39056848935668e-06
-5.24348193517733e-05
-1.59750240947943e-05
-1.63825007774446e-05
-1.44986001128908e-05
-1.4957553798209e-05
-2.31516138179478e-05
-1.59720781990981e-07
-1.24266541359924e-05
-1.58996213356859e-05
-2.29893785480464e-05
-8.53611774210965e-06
-1.76745904799225e-05
-2.28496737494471e-06
-1.16563341138004e-05
5.8647641820309e-06
-1.03103637064648e-05
-1.00590525457239e-05
-1.73115058054981e-05
1.11033740933734e-06
-3.36615865626536e-05
-1.18120672646804e-05
-3.00976322242431e-06
-1.91822302149034e-05
-4.59414325867696e-06
-2.2973164244109e-05
-1.56053019477099e-05
-1.62818378837514e-05
-2.88976242717981e-05
-1.86911423587265e-05
-2.07330462473341e-05
-8.49645359954834e-06
-1.91828207526455e-05
-2.3169810142212e-05
-7.35112433030958e-06
-1.25340746822868e-05
-1.10455976905223e-05
-1.65007645293755e-05
-1.68318408369345e-05
-2.18918275379705e-06
-3.12873855203133e-05
-3.22909990398974e-05
-1.33340767243475e-05
-2.03385710669119e-05
-1.80845734315697e-05
-1.55516777128871e-05
-1.66448772344089e-05
-2.26212311283284e-05
-1.35498606094948e-05
-1.56338063225253e-05
-1.49684058897462e-05
-1.51974787455472e-05
-1.73279681380884e-05
-1.88510271942885e-05
-3.22796404673571e-05
-2.93331910880057e-05
-1.54499247081972e-05
-1.27996481882816e-05
-1.44193864984448e-05
1.30697191646721e-07
-1.62722056859193e-06
-2.07989063440234e-05
-7.43726518507108e-06
-1.70062424956429e-05
-2.07151207732825e-05
-8.58978318762987e-06
-1.90618759401246e-05
1.39241553843348e-06
-2.68607230921634e-05
-1.27512199369899e-05
8.0892361203273e-06
3.08165864833068e-06
4.25102422407333e-06
-3.3010314220754e-05
-9.5765054699205e-06
-1.74240853845496e-05
-1.78835671897048e-05
-1.72648443561534e-05
-2.53471939455035e-05
-2.049763370332e-05
-1.25809969872369e-05
-1.22401530392148e-05
-1.58273910571091e-05
3.88444722697413e-06
-2.23086616365924e-05
6.06634433309074e-07
-3.5343777751965e-05
-1.77593162269675e-05
-2.11686055914399e-05
-4.16923610257217e-06
-2.35721745150953e-05
-1.06612417936125e-05
-2.3695928871892e-05
-2.85444620052219e-05
-1.76565434174654e-05
-1.01948452062357e-05
-1.26461648363899e-05
1.96216160277097e-06
-1.34288277817391e-05
-1.12166676021857e-05
-1.33759039091321e-05
-2.23878388324242e-05
-6.52571536265887e-06
-3.54095850306048e-05
-2.88579460043138e-05
-2.04752755976655e-05
-2.91220619927123e-05
-1.90372359142661e-05
-2.28006839022092e-05
-9.02057082686322e-06
-1.71107954531487e-05
-5.36206788732091e-06
-7.38014722293689e-06
-1.05001679899219e-05
-5.31694717469369e-06
-1.35484940383472e-05
-1.64950672731228e-05
-1.75491071236617e-05
-2.04211312712355e-05
-1.31743563586783e-05
-2.59388640529927e-05
-9.23937921235704e-06
-3.00144068234726e-05
-1.41338089827984e-05
-1.40657745059956e-05
-2.83390841715539e-05
-1.87425970926195e-05
-1.80804077298498e-05
-1.38595899003687e-05
-1.58765722258068e-05
-1.7003265156034e-05
-2.56314620715246e-05
-2.40378884289562e-05
-1.24795147345177e-05
3.18399808470247e-06
-6.04752437134258e-06
-1.17992144895861e-05
-3.42435384896799e-05
-2.08791955005886e-05
-1.40045719178132e-05
-1.51514090497061e-05
-9.10546027908848e-06
-2.03549062965792e-05
-2.20652072551204e-05
-4.95384192178125e-06
-2.05535871383807e-05
-2.11082026447701e-05
-1.49353705416932e-06
-2.57698305014016e-05
-2.80311206071691e-05
-1.63630998126545e-05
-3.78809354742411e-06
-1.72501157609529e-05
-1.76656874136595e-05
-1.21316660077608e-06
-8.80838280790152e-06
-8.14738697039409e-06
-1.48274877342973e-05
-3.22242528890182e-06
-4.97329468451794e-06
-7.79608739957983e-06
-2.31919823516979e-05
-5.94171569108614e-06
-1.87909518271043e-05
-1.47354774854434e-05
-2.54153577017554e-05
-2.15447044697455e-05
-1.07842851225549e-05
8.1001103215119e-06
-1.91511492086927e-05
-2.92983621266517e-05
-1.69136913293733e-05
-4.07518463253128e-06
-3.45758291126603e-06
-1.15445367739018e-05
-1.97679795718465e-05
-1.95077514217442e-05
-1.73465303288209e-05
-2.06067138788811e-05
-2.11198025060726e-05
-1.17120270404661e-05
-1.02044071445135e-05
-1.69923338689735e-05
-1.51802863147207e-05
-1.27607123391329e-05
-1.22566976062662e-06
-1.00676913943067e-05
-4.95035065848048e-06
-9.35229672466008e-06
-1.83114984530471e-05
-1.55469171574305e-05
-1.98116195732045e-05
-2.93578137222272e-05
-2.77125323710297e-05
-1.37761769846732e-05
-2.35139343385424e-05
3.46002866427838e-06
2.12983002358672e-06
-3.14731564231444e-05
9.5308073453704e-06
-2.38869736171242e-05
-1.94132419668486e-05
-2.59391111410318e-05
-4.01992721792741e-05
-5.30490704972171e-06
3.66041603236874e-07
-1.54379844195823e-05
-2.87683236593823e-05
-3.06840432068682e-05
-2.04671826088667e-05
-2.95335044498769e-05
-2.36572490564992e-05
-1.10796354566916e-05
-2.32001164427709e-05
-1.52713129092474e-05
-4.60899242257948e-06
-2.02011228135792e-05
-2.05906300060045e-05
-1.17518644412382e-05
-1.99415178734662e-06
-1.48306512990096e-05
-2.15709402409031e-05
-7.33534944757322e-06
-1.08058916555732e-05
-3.29817675044667e-05
-1.48029470721303e-05
-5.53798946803733e-06
-8.76565439648844e-06
-1.96483508707609e-05
-8.0011312371948e-06
-8.00382055385676e-06
-3.06596540408723e-05
-1.88004832348627e-05
1.06151687727329e-05
-8.64629068716699e-06
-1.18722724183571e-05
-1.70270909032904e-05
-7.44952282441303e-06
-1.70184996254908e-05
-1.47256975701376e-05
-1.22018493382174e-06
-2.60217851233884e-05
-3.6794668278211e-05
-8.8255941720617e-06
3.09681434867667e-06
-1.80763463598819e-05
-2.73470008899389e-06
-4.40944944689055e-06
-2.94708039087537e-05
-1.73037446032455e-05
-1.03268418015173e-05
-5.69434824924708e-06
-1.55504055988959e-05
-9.55133905298073e-06
-1.01334764099403e-05
-2.97010869659666e-05
-1.78416547445372e-05
-1.95394126562792e-05
-1.91581711344954e-05
-2.69872459907342e-05
-1.69241399065708e-05
-3.20588465043528e-05
-8.3996964369981e-06
-1.04326003784704e-05
-1.72775927463614e-05
-3.65394027953609e-05
-1.62562860343677e-05
-2.21702235233949e-05
-1.06413114058218e-05
-1.5723140742391e-05
-4.98284421479324e-06
-1.26088726744397e-06
-1.97985902114739e-05
-2.81673579311789e-05
1.03192366900064e-07
-2.20349131874499e-05
-2.28116122274027e-05
-2.14678656635271e-05
-8.41442738189563e-06
-1.96522551673855e-05
-3.46331070561375e-05
-3.34038836806008e-05
-2.15705167589096e-05
-2.67138542493368e-05
-1.34432328708133e-05
-3.42295895164633e-05
-2.13905798435267e-05
-1.88914265433964e-05
-2.61510907372987e-05
-1.03015040318915e-05
-2.34602882986853e-05
-1.06043364350646e-05
-1.38005505739679e-05
-2.48289186778949e-05
-1.4594828859021e-05
-1.40802452660781e-07
-1.52699831042923e-05
-6.31726462830201e-06
-7.14455247928933e-06
-3.02377000099816e-05
-2.34782165842206e-05
-1.27427662892623e-05
-1.00545433174331e-05
-1.2511300110256e-05
-1.08802731495024e-05
-1.68244813015016e-05
-2.09396856887964e-05
-1.93340401377821e-05
-1.07479364769326e-05
-1.54322076054472e-05
-4.15134838080242e-06
-1.82662523023999e-05
-2.30452902068496e-05
-1.69320394004606e-05
-1.02160007832622e-05
-6.98599186950541e-06
-3.02384262544175e-05
-1.61579439198058e-05
-1.12227915733155e-05
-1.73363110222575e-05
-1.39955048605869e-05
-2.48071030675762e-05
-2.18847522986158e-05
-2.1597281978742e-05
-1.49430451553955e-05
-8.12669663078519e-06
-2.25625022425495e-05
-1.0035919437309e-05
-1.16841495047921e-05
-2.07538380621418e-05
-3.60169000845754e-06
-2.08773682408435e-05
-2.51580833895753e-05
-1.87133224497301e-05
-2.83780115351699e-05
-2.97025289905072e-05
-1.639347592567e-05
-2.49542796876142e-05
-1.55661582295038e-05
-2.78021527828905e-05
1.02752843244489e-06
-2.31315739516864e-05
-1.70913265014766e-05
-8.27077235107661e-06
-2.89436101397937e-05
-1.83746713045714e-05
-1.6013518232312e-05
-1.3268430526011e-05
-1.09530658814832e-05
-2.98750879268762e-05
-4.94027271005693e-06
-2.52354872640415e-06
-2.06256516141255e-05
-3.1807581531365e-06
-9.29942782824562e-06
-3.79606787240219e-05
-2.24497729304642e-05
-1.35556021556678e-05
-2.09164606923024e-05
-6.64634602983783e-06
-1.74725080592967e-05
-1.65506667644656e-05
-2.16858103976945e-05
-1.36226562363419e-05
-9.51310880788659e-06
-2.30551006607316e-05
-9.88910097970821e-06
3.14775619459219e-07
-3.1433904386429e-05
-1.70342599511297e-05
-2.73206289457276e-05
-1.13225654159762e-05
-7.46958933639008e-06
-1.14415044614711e-05
2.43231994382329e-06
-1.277661391901e-05
-2.13416109248326e-05
-1.42875398388309e-05
-6.05472447897922e-06
-1.84587160697328e-05
-2.92990917112777e-05
-5.60186066690601e-06
-6.17265682581469e-06
-2.86094689245135e-06
-1.51054059699353e-05
-1.43443599104357e-05
-1.14604141591569e-05
-2.03901200975633e-05
-1.32145346389029e-05
-7.36089923239074e-06
-1.71056422317431e-05
-3.12906674436686e-05
-8.83586033936282e-06
-1.23108803031211e-05
-1.15203711705589e-05
2.65265704008226e-06
-1.17311525958516e-05
-2.38182483247311e-05
3.87226551130359e-06
-1.29487672986979e-05
-2.00839758807136e-05
-2.38357262259871e-05
7.58557253007239e-06
-1.72413490186941e-05
-1.74879915975425e-05
-3.24225345077565e-05
-2.63762184321142e-05
-1.55621010813849e-06
-2.05477580603209e-05
-1.63324007804487e-06
-1.97901100095369e-05
-2.69072682651631e-06
-1.88370273319373e-05
-4.33803656253354e-06
-1.79960543776174e-05
1.48699789365985e-06
-6.34887865537435e-06
-1.5471342277591e-05
-3.76161290955688e-06
-3.13374310389113e-05
-1.07328073163233e-05
-5.06222888542053e-06
-2.3176675651104e-05
-3.80945022984527e-07
-2.35347118391894e-05
-3.8870381182634e-05
-2.48435681349908e-05
-1.30237322435564e-05
-6.35663281885429e-06
-2.35204368655021e-05
-1.39364989098354e-05
-5.46912622300791e-06
-4.71029493555927e-06
-1.21701758175098e-05
-2.29587915365865e-05
-9.88573925637088e-06
-4.36527915206823e-06
-1.44983292014314e-05
-2.0862087677195e-05
-3.22957679389188e-05
-3.90194850304905e-05
-2.19304967121057e-05
-2.11476990024431e-05
-2.69995641241673e-05
-5.77222371655237e-06
-4.97783557047411e-06
-2.51538149536112e-05
-1.43358587752539e-05
-3.82528548124513e-05
-1.62391687165417e-05
-2.19656438077757e-05
-1.52559634212457e-05
-1.66211934507114e-05
-2.27489001558294e-05
-3.69813943071773e-05
-2.89994225059026e-05
-1.98607406557055e-05
-1.84920626486551e-05
-1.63156680990034e-05
-1.21699459541504e-05
-2.0734277638866e-05
-1.55621083431012e-05
-2.77685807677332e-05
-2.04777836643816e-05
-1.05585490966633e-05
-1.54536677604585e-05
-3.96678364119482e-05
-3.63477370351699e-05
-9.66889642556172e-06
-8.62701387880108e-06
-1.23520346007002e-05
-3.29522903170475e-05
3.75986403014803e-07
-2.65172976530839e-05
2.49314725474361e-06
-3.12177308654216e-05
-4.52201299098797e-06
-4.19636962772958e-06
4.48550547041502e-06
-4.64690715170937e-06
-1.66666750745144e-05
-1.50125317731041e-05
-1.9692949798255e-05
-2.05975305475869e-05
-1.75007309941038e-05
-4.34293084007557e-05
-5.387890887131e-06
-2.27337687973313e-05
-2.74405611193335e-05
-1.75765845326272e-05
8.29745020716838e-07
-2.34520776049037e-06
-2.10308205014698e-05
-8.34412755168163e-06
-1.56558118231332e-06
-1.01904848344663e-05
-1.01896800326464e-05
-2.43451807607761e-05
-2.31558976588576e-05
4.58792196117472e-06
-1.09886824099552e-05
-6.14746435781258e-06
-5.73033072344201e-06
-3.69358651102413e-06
-2.10979421938487e-05
-7.50259220233169e-06
-2.19227241144949e-05
-5.91190013275008e-06
-3.18161892586681e-05
-3.27959663751069e-05
-1.9777058377958e-05
-2.13151999084457e-05
-3.308122831893e-05
-2.59762320607027e-05
-1.97283510256842e-05
-3.07753012028524e-05
-1.70061411629432e-05
-9.61045261115547e-06
-3.76248615774287e-06
-2.36372316899868e-05
-1.21164636980285e-05
5.9563524303196e-06
-1.08861060279427e-05
-1.24432301752426e-05
-2.69005064852983e-05
-4.26115022546523e-05
-1.35252961682007e-05
-6.37219597931752e-06
-3.70419897085347e-05
-3.22010280114141e-05
-9.62749905753977e-06
-5.55517484468057e-06
-1.24669137773004e-05
-8.917836185623e-06
-3.73793333403961e-05
-1.80875214550699e-05
-1.74224590672536e-05
-1.28068523456791e-05
7.76146789108426e-06
-2.39075627826696e-05
-8.88370355613459e-07
-3.62455523156672e-05
-2.14188391707465e-05
-1.06067745508815e-05
-9.00148075656731e-06
1.20285095880286e-05
-1.02625955791316e-05
-3.16264484675315e-05
-1.57601407164581e-05
-2.50507378225848e-05
-7.13143252533014e-06
-2.38081114360723e-05
-2.28650944336856e-05
-1.5525352317304e-05
-2.72824296298195e-05
-2.52795713262743e-05
-1.81741977142626e-05
-9.07035141282558e-06
-1.53570546125277e-05
-1.0011915471805e-05
-1.3725219947327e-05
-2.01786641514801e-05
-1.9281717686727e-05
-1.72671984403618e-05
-1.25443849501498e-05
-1.73630701740971e-05
-2.3769732775454e-05
-2.30172879661072e-05
-1.45111372936445e-05
-2.01384636070777e-05
-3.03895648380868e-05
-1.63799533890347e-05
-1.47415072353611e-05
-8.20817858509676e-06
-2.06480677015195e-05
-2.36458611019041e-05
-1.48041814555122e-05
-2.86958178270192e-05
-9.1902596015668e-06
-1.60469380082997e-05
-3.54004348735434e-05
1.35429504584896e-06
-1.37036577554259e-05
-4.89677545882508e-06
-9.84726655844995e-06
-1.81009391810047e-05
-3.54981543882132e-05
-4.46584495968415e-06
-1.21211551115065e-05
-7.18264555029227e-06
-1.56470770254326e-05
9.64594885733162e-08
-1.19807567703148e-05
-1.04420563096137e-05
-1.94611351847726e-05
-2.45450211630599e-06
-3.59916388979103e-05
-1.76595342585559e-05
-1.53220557178489e-05
-1.71479657681865e-05
-1.64251920362695e-05
-2.04165807589743e-05
-1.14160033220371e-05
-1.3029100646585e-05
-1.50102122235023e-05
-1.9980610942858e-05
-2.09257344604074e-05
-1.51673035131266e-05
-3.19805336037418e-06
-1.185770252928e-05
-2.57147752496018e-05
-9.27883742686356e-06
-2.30701344421411e-05
-1.30704719290794e-05
-1.56370865983471e-05
-1.37674786776523e-05
-8.1729677817516e-06
-1.13024468158638e-05
-2.74890898607485e-05
-1.56766430112083e-05
-5.3814042499482e-06
-1.12499162204257e-05
-3.33468590739032e-06
-1.70211257828847e-05
-1.05893429300658e-05
-8.92623699483568e-06
-1.74946797227768e-05
-1.52858072802518e-05
-2.12296358522087e-05
-2.64322566874614e-05
-1.923940423719e-05
-8.12044552247707e-06
-2.85678381790967e-05
-7.33626093308394e-06
-3.47279849132591e-07
-2.80360198866852e-05
-2.50410500988795e-05
-1.11340237951427e-05
-2.08927877494002e-05
-1.60393755096698e-05
-2.79129988465494e-05
-2.5320464040542e-05
-1.87984313105135e-05
-1.59982005420263e-05
-2.63929283513421e-06
-2.8760505520261e-05
-5.14727760796759e-06
-1.1056730740547e-05
-3.25032151127523e-05
-1.78394814896276e-05
-4.15756065704922e-06
-2.28938878274184e-05
-3.33598602393148e-05
-4.09594947523076e-06
-1.89408280794948e-05
-3.62211226368702e-05
-9.85460530687784e-06
-2.88183473336827e-05
-3.27700488720558e-05
-1.0673194400217e-05
-2.35941636662224e-05
-2.01139542939275e-05
-2.55491803250317e-05
-1.25839335459084e-05
-1.77027477183431e-05
-1.32857818290001e-05
-6.59603334737244e-06
-1.58056131765095e-05
-7.64902696990381e-06
-1.07459601169159e-05
-1.5185037689998e-06
-2.18361948260033e-05
-2.33951763989246e-05
-9.00057876931326e-06
-2.01832621092777e-05
-1.51967132816438e-05
-1.85621442224471e-05
-1.62125108214766e-05
-2.18492591235795e-05
-1.28560393399209e-05
-2.74998799196476e-05
-8.926164406791e-06
-2.40928011277811e-05
-1.45165919948833e-05
-1.99061542239135e-05
-1.57372944456625e-06
-1.9944833019507e-05
-2.69957314158345e-05
-2.23236512009673e-05
-3.17205897488768e-05
-2.253923493839e-05
-2.14041987956091e-05
-1.40490004949955e-05
-3.89646625075954e-05
-2.39243372842023e-05
-1.26451423080317e-05
-2.14805404625737e-05
-2.50516997932472e-05
-8.21654527222376e-06
-1.70049486647628e-05
-1.58479714196075e-05
-3.90451029995326e-05
-1.50330852216238e-05
-2.44468745730762e-05
-1.64529738469916e-05
-2.95500060115216e-05
-1.62021311230254e-05
-1.17263157601346e-05
-2.9428921250316e-05
-3.99275358905286e-06
-1.40049726808754e-05
-2.18912884060458e-05
-2.73120556963901e-05
-1.78920330752738e-05
-6.08814852232417e-08
-2.37436009065611e-05
-1.58549979281808e-06
-1.08755502647884e-05
-3.91691093104923e-05
-2.87889389467305e-05
-2.54080263950675e-05
-3.76951601443719e-05
-3.64675140638426e-05
-7.9725629420928e-06
-1.7501392606368e-05
-9.52821984725443e-06
-3.21678834832927e-05
-1.17548592910738e-05
-3.45080554075809e-06
-3.6908932053809e-05
-1.07423877649585e-05
-8.53789064956419e-06
-1.20389153957743e-05
-2.12696106364902e-05
-9.94947380967867e-06
-9.36051689729682e-06
-2.07094382201537e-05
-1.08795586059099e-05
-1.8327783025739e-05
-3.06766198760507e-05
-1.34119201881215e-05
-6.20137855830223e-06
-1.86482813631469e-05
-1.76306395698924e-05
-1.63597760577847e-05
-1.73969355745529e-05
-1.65313893427919e-05
-2.69515430292155e-05
-1.54113994500023e-05
-1.72738354360117e-05
-1.0538592730541e-05
-2.81059686461776e-05
-1.22338444110796e-05
-6.94401672462882e-06
-2.51631994003112e-05
-3.02432326755894e-05
-1.37959560221619e-05
-7.72634002732902e-06
-7.95855953121541e-06
-1.46379004653025e-05
-1.08398686096061e-06
-2.76549068307714e-05
-2.92854232357643e-05
-2.70157886493721e-05
-2.30344226451028e-05
-1.38828749169893e-05
-7.39161493814457e-06
-7.27545263161445e-06
-1.02492919590439e-05
-1.85681254645587e-05
-6.66287656831783e-06
-8.26854645184825e-06
-2.64853188194735e-05
-1.749108578513e-05
-8.08853741845225e-06
-8.99063493370922e-06
-2.11366899757531e-05
-1.47039127933011e-05
-8.18602300401148e-07
-3.39612452398484e-05
-1.99574491416124e-05
-2.81534781814354e-05
1.69089079175956e-06
-1.99188327944926e-05
-1.79945536846405e-05
-1.68868257024912e-05
-3.06059526688834e-05
-2.47977460064893e-05
-1.74321975610633e-05
-6.15950452542149e-06
-1.10198945475628e-05
-1.92991167636252e-05
-1.99757588187793e-05
-2.12629225673207e-05
-1.67232345115572e-05
-2.72682311821304e-05
-1.35002608437677e-05
-1.80690976516171e-05
-2.10901482960765e-05
-8.59497477461523e-06
-2.20071228395815e-05
-4.24118638591879e-06
-2.62800670634118e-05
-1.37168108634928e-05
-2.11567199887554e-05
-3.02139805220897e-05
-9.06132528462324e-06
-1.4410829581918e-05
-1.58971428761587e-05
-1.98541688322363e-05
-1.69512758671261e-05
-1.41928546378955e-05
-1.3532380329318e-05
-1.60337349373785e-05
-2.20833173362131e-05
-2.18293026256222e-05
-1.71330501444871e-05
-2.79777132303368e-05
-1.6806550768553e-05
-2.33773451854533e-05
-1.89749636385536e-05
7.73211935655228e-07
-7.73580076206593e-06
-2.29986316459869e-06
-2.16784440671776e-05
-1.89206127155358e-05
-1.57701151926771e-06
-1.7877100104177e-05
-1.08340658468528e-05
-2.38350614796461e-05
-1.83915061820613e-05
-2.14664299395502e-05
-1.57769749148495e-05
-1.91104883991046e-05
-1.25545918276127e-06
-1.29034131946972e-05
-1.33220859991485e-05
-1.27422809626176e-05
-1.33927554941848e-05
-1.25555532016463e-05
-2.40138735514617e-05
-1.83924198296182e-05
2.87998975642896e-06
-1.52757515423462e-05
-5.47705992986351e-06
-1.565894427528e-05
1.09722311298561e-06
-2.30267715706177e-06
-1.22281235840799e-05
-1.10733155038175e-05
-2.10496298082828e-06
-2.46718219607085e-05
-1.30908100061952e-05
-1.45263293583281e-05
-1.99552183393054e-05
-2.5809678733228e-05
-2.34702927950096e-05
-2.64255189904738e-05
-2.30330310022026e-05
-2.19028031569221e-05
-2.79150447720562e-05
-1.92660886436686e-05
-9.22279101891747e-06
-6.37006465883428e-06
-5.29751307005312e-06
-1.99530304379853e-05
-1.52615889730564e-05
-7.1090868184289e-07
-4.06596874182887e-05
-8.4713959920607e-06
-7.82541687708126e-06
-4.70973718930638e-06
-5.49360662224396e-06
-1.0686565613243e-05
-2.47417139491904e-05
-2.07707622608049e-05
-3.11519691109457e-05
-2.12470734725833e-06
-9.00633273870238e-07
-6.3866339751574e-06
-1.12117434601788e-05
-1.72129803392999e-05
-2.50894319241652e-05
-5.04373640140548e-06
-3.74701061252075e-05
-1.66621406203668e-05
-5.32675335413036e-06
-1.68457133261242e-05
-1.95308464514094e-05
-5.44110136820242e-06
-2.50403606847677e-06
-2.40155209314579e-05
-1.52934414862711e-05
-3.28261700946931e-05
-1.30360912152093e-05
-1.08963884450897e-05
-1.99487675013468e-05
-4.96040846641813e-06
-5.54842508054556e-06
-1.90171362786692e-05
-6.91145482442764e-06
-1.12603090472687e-05
-2.00409899536018e-05
-5.60191623081916e-06
-3.76014986405181e-05
-1.00580856856345e-05
-2.41889778795503e-05
-2.4524920605403e-05
-1.82908475720686e-05
-6.92217506499774e-06
-1.51241204729705e-05
-2.03145560396191e-05
1.41239179139927e-06
-2.0992968057716e-05
-1.51669023193518e-05
-1.90797164238995e-05
-1.79725936497554e-05
-3.33173754084183e-05
-1.27447903209778e-05
-1.9229033189478e-05
-1.60850841859259e-05
-7.68676844577315e-06
-1.15913390139479e-05
-1.90661161208849e-05
-1.90782098362321e-05
-1.81385213495345e-05
-1.41603099739775e-05
-1.2993794011004e-05
-2.0484919545781e-05
-1.05409797460135e-05
-2.85029014411717e-05
-8.65453987902481e-06
-2.12317349963036e-05
-2.71000146360594e-05
-1.25918174549614e-05
-9.51508072451927e-06
-1.264412162997e-05
-2.73010924780941e-05
-2.10503854045986e-05
-2.76209711103873e-05
-1.52404754083238e-05
-1.54726624097813e-05
-1.419320787914e-05
-4.42794226061212e-05
-2.18813680981756e-05
-2.46118972037637e-05
-2.04497824580156e-05
-8.60433070477701e-06
-1.46793223448685e-05
-1.47630440468765e-05
-1.73762730451093e-05
-2.34568593493134e-05
-1.75559367264826e-05
-6.29939773244985e-06
-1.49323544757285e-05
-4.75529411437058e-06
-3.55847158608291e-06
-3.84859270954584e-06
-7.50175287519848e-06
-1.06194011392543e-05
-2.39399529644788e-05
-1.61876697659899e-07
-1.63995721482356e-06
-2.80285633898333e-05
-2.29160565729213e-05
-2.0049218212844e-05
2.1753803156275e-06
-1.37079736928911e-05
-2.76730757493351e-05
-1.92974204486856e-05
-2.26649902184529e-05
-2.14064038109875e-05
-2.94336370687764e-05
-1.80104772168247e-05
-3.31491436375328e-05
-8.51998822277555e-06
-3.94727828447606e-05
-3.29186276756733e-06
-1.40979756740721e-05
-1.13551278191945e-05
-1.65135893591202e-05
-3.19508299586289e-05
-2.22983072148469e-05
-1.18873781527936e-05
-3.57615669290974e-05
-5.31162959316734e-06
-1.41085283564032e-05
-1.25540110424778e-05
-1.15993272200448e-05
-2.29892816443691e-05
-1.00333592921664e-05
-2.94191030137389e-05
-4.79556144977648e-06
-6.46169719667362e-06
-2.17094751501293e-05
-2.40624393132717e-06
-2.38751109040338e-05
-1.57960034688689e-05
-1.62531808715074e-05
-1.85968281016285e-05
6.21660235735752e-07
-1.96413244395507e-05
-2.02387850866857e-05
2.40328816169096e-06
-1.97118190293782e-05
-2.23227945415201e-05
-1.39293413546956e-05
-1.18143764192026e-05
-2.0466058126434e-05
-2.45623144553849e-05
-6.0111686779761e-06
-2.54100850558465e-05
-1.95669663579483e-05
-2.52060529886623e-05
-1.53777277280021e-05
-2.1543574452521e-05
-1.36854721434404e-05
-4.26468873347196e-06
-2.07901649258406e-05
-9.65833414329015e-06
-9.19785314284947e-06
-9.41570311828481e-06
-1.75556773709623e-05
-2.26818676058563e-05
-2.34092560149496e-05
-3.26689831310758e-05
-3.0735452869227e-05
-1.9240358223427e-06
-1.41688449450598e-05
-1.95388768733752e-05
-1.10949681723539e-05
-3.00503665214271e-05
-2.25691286420952e-05
-8.53361108173616e-06
-2.25498240915528e-06
-1.4065687945642e-05
-1.38873053589049e-05
-3.42052817899733e-05
-3.39631395947947e-05
-2.9385470512071e-05
-2.39919655548858e-05
-1.43128233081654e-05
-3.08261673058501e-05
-2.92968947905993e-05
-1.40869032708735e-05
-2.12432764955589e-05
-1.22400103926376e-05
-2.08621491567068e-05
-1.61163825633871e-05
-1.94384542479812e-05
-4.5566221650911e-06
-7.76426223359878e-06
-2.46562885154109e-05
3.63317525186727e-06
-1.51770963707738e-05
-2.988019027086e-05
-8.61291222763913e-06
-1.0987951766197e-05
-1.90734902471019e-06
-6.19612291698278e-06
-1.1865329745082e-05
-1.234974409088e-05
-1.50248928488656e-05
-3.06597166301377e-05
-2.05077760302898e-05
-2.36624918396043e-05
-1.58723603613551e-05
-2.13237575590261e-05
-1.82391253649726e-05
-7.88301270503129e-06
-1.57088932174937e-05
-2.20329414528547e-05
-1.62527285015102e-05
-1.37745150329472e-05
-1.01000722592428e-05
-2.78781036804704e-05
-1.75563809599527e-05
-4.15525873435433e-06
-1.16447130121098e-05
-5.60289974619789e-06
-1.17014935664495e-05
-1.60977188329873e-05
-1.20119492263239e-05
-8.81213762414012e-06
-1.09817379844634e-05
-1.4347022661933e-05
-2.14586000319543e-05
-2.57604621881918e-05
-4.5992263936011e-05
-2.13568059305967e-05
-1.94990660285981e-05
-2.00591934402576e-05
-2.3628277343549e-05
-1.24631395983716e-05
-1.06787693624186e-05
-1.05130842657292e-05
-4.77796611009023e-06
-2.23928434416523e-05
-1.02024063908988e-05
-2.44434329147654e-05
-1.59033669212973e-05
-1.67212863263871e-05
-5.947864764589e-06
-1.98386116494627e-05
2.2614557964876e-06
-1.89539242003652e-05
-7.44755003132661e-06
-2.28364224862301e-05
-8.49277873437225e-06
-1.7182240988087e-05
-1.81218143236553e-05
-2.88164478016339e-05
-2.0811943341423e-05
-2.43957266151263e-05
-1.58419146930602e-05
-8.29000538025774e-06
-8.93709307592806e-06
-1.42003703023055e-05
-7.83420849031463e-06
-1.82361950913771e-05
-2.06149422835358e-05
-2.11204157988481e-05
-3.9540317997324e-06
-1.31158751453858e-05
-2.20521861494622e-05
-2.5543652393471e-05
1.87625425469948e-08
-2.8364979508628e-05
-5.0304904074013e-06
-1.68751176864468e-05
-3.006578416708e-05
-2.77316694976212e-05
-1.24417860251527e-05
-6.89708319419158e-06
-3.04788393246623e-05
-8.96363083748128e-06
-1.87703866491495e-05
-1.18371194606223e-05
7.06608049402356e-06
-1.11834886723568e-05
-5.92444421926077e-06
-1.65167623049629e-07
-1.79573901935896e-05
-1.99303085953535e-05
-1.74000872500736e-05
-1.33655759492323e-05
-2.47510994165675e-05
-2.2200331672142e-06
-1.95887758423112e-05
-1.85583074632274e-05
-1.33911440863292e-05
-9.68141388347294e-06
-1.69842818050494e-05
-1.88672618939413e-05
-1.17818362396519e-05
1.41583324660202e-05
-1.93875353913429e-05
-2.36220352417392e-05
-1.98080361232254e-05
-1.93171561682015e-05
-1.21362060444483e-05
-2.74729355390718e-05
5.59391563767124e-06
-2.23926125332618e-05
-9.21523412226962e-06
-3.06369615200398e-06
-2.25109923042074e-05
-2.93110384038668e-05
-3.00255895203932e-05
-1.29886403437189e-05
-1.20591943083712e-05
-1.83996196465727e-05
-1.67967704320529e-05
-6.26076320506099e-06
-2.5451403632271e-05
-1.81882488438356e-05
-1.98590505491835e-05
-1.13961410476339e-05
-5.07246003291791e-06
-5.95788940757724e-06
-2.49817619722102e-05
-1.17734167392704e-05
1.34161164469918e-06
-9.06840602903801e-06
-1.59400191678283e-05
-2.77862100724003e-05
-1.5321454214991e-05
-1.25279933144525e-05
-1.77911944375249e-05
-2.21141753344713e-05
-5.67037363358876e-06
-1.35940268672451e-06
-2.57851140715346e-05
-2.21259756197703e-05
-2.58555583881872e-05
-2.41169731590915e-05
-7.59633133151681e-06
-3.43945943629223e-05
-2.77079131981756e-05
-3.00491101417395e-05
-1.40162365657467e-05
-1.87111919449897e-05
-5.76386267543546e-06
-2.42679520281668e-05
-1.18329952168882e-05
-3.49163173835516e-05
-1.15184512721588e-05
5.7812190595817e-06
-2.89533566810714e-05
-2.53846110818831e-05
-2.65012875141043e-05
-1.81851400909928e-05
-2.30865149643966e-06
-1.31273162041937e-05
-1.31306229977921e-05
-1.73720307336937e-05
-3.53331902954776e-06
-2.44454638007461e-05
-3.05709234238965e-06
-2.10618794701345e-05
-1.67182725615637e-05
-1.82827808047985e-05
-1.88845690274656e-05
-2.31754734786971e-05
-1.08330543975591e-05
-2.21778762498832e-05
-2.35830228796084e-05
-1.18304507416467e-05
-1.5028038077809e-05
-1.35258037580069e-05
-1.42909794120985e-05
-1.93859821047316e-05
-2.96342609315284e-05
-2.27276120202594e-05
-2.55163246647876e-06
-1.91527792609121e-05
2.69831762415651e-06
-1.77473342914618e-05
-4.48139316562333e-05
-1.11497183852993e-05
-3.31322651427962e-06
-3.78339640899464e-05
-1.71941932348781e-05
-3.25736701733232e-05
-1.20244748390011e-05
-1.40377612441796e-05
-1.55651446867325e-05
-2.49748888657187e-06
-2.55614210303637e-05
-2.65240285268259e-05
-1.10640165501802e-05
-3.77183769274935e-05
-3.03565798624334e-05
-2.22459677850445e-05
-4.61234730243622e-07
-2.34649900690374e-05
-1.82008388420345e-05
-7.68646573728002e-06
-8.81962532412829e-06
-7.0566016550759e-06
-1.14488734942146e-05
-2.54622245397183e-05
-1.68191789955271e-05
-1.22325381232572e-05
-2.53226673963922e-06
-2.58803519827336e-05
-1.90768632270059e-05
-9.47002298451147e-06
-6.18406541699625e-07
-2.7126495599838e-05
-1.35666522306502e-05
-5.84682147337457e-06
-8.00332809176149e-07
-1.23505633525966e-05
-2.68828145945484e-05
5.81086241811602e-06
-2.49774563740792e-05
-7.50700453444948e-06
-2.57476885565028e-06
-7.89054646435002e-06
-9.16846143274211e-06
-1.53966386830522e-05
-2.06800446717569e-05
-1.36601924561736e-05
-1.26712114526345e-05
-1.2242416599716e-05
-5.1932603951627e-06
-9.90592030063566e-06
-1.95030103632897e-06
-5.59392502580137e-06
-9.5780777741315e-06
-1.16732379556228e-05
-2.36787333970654e-05
5.59773938623262e-07
-8.18039105395754e-06
-1.83891873778893e-05
-2.89271261093452e-05
-1.01339809200199e-05
-2.06014296414704e-05
-1.19906613688221e-05
-1.74643214285114e-05
-4.36780805746257e-06
-9.35368800186376e-06
-2.88687777444657e-05
-5.05229001933264e-06
-2.73851193385902e-06
-3.22797814541115e-06
-2.27366992082114e-05
-2.96462028373413e-05
-2.74305416080034e-05
-2.94695640241046e-05
-2.5977599733726e-05
-1.68238217595122e-05
-2.42075106456929e-06
7.99027502793513e-06
-5.11092773722498e-06
-1.90558077862739e-05
-1.75024836412658e-05
-1.55982108774883e-05
-2.85941853987927e-05
-1.63676282091344e-05
-2.71691646483194e-05
-2.80900944141336e-05
-1.58026150119757e-06
-1.35645989574353e-05
2.89971470684564e-06
-2.60159623076329e-05
-2.20206474790036e-05
-1.27058019104727e-05
1.6435104280454e-06
-8.12439076807044e-06
-1.60879219437298e-05
-1.32874023104022e-05
-2.73214467636406e-05
-3.23421965319225e-05
-2.21485469322668e-05
-8.5814373561728e-06
-1.283481697875e-05
-2.15001451190691e-05
-1.45342542252711e-05
-9.52511907031101e-06
-7.93249922244089e-06
-2.10668032009482e-05
-1.79398874191032e-06
-1.17791738373957e-05
-2.20403305277309e-05
-1.97368172074148e-05
-2.76611330084649e-05
-6.64829065375032e-06
-1.44237969270355e-05
-3.50366019141289e-05
-1.36113329737186e-05
-2.35692803908559e-05
-3.33167533961366e-05
-7.00254152034115e-06
-3.90436592475887e-06
-1.07363243096963e-05
-6.52139900202241e-06
-2.83505468062569e-05
-4.88298494441849e-06
-2.62073162733725e-05
-1.95919842701017e-05
-2.43941027500477e-05
-1.99326236506836e-05
-2.07731168367471e-05
-1.50320916188076e-05
-2.81206288593682e-05
-3.14798763425257e-05
-1.31673782879904e-05
-1.59495409928124e-05
-8.53079732490137e-07
-1.42946115293164e-05
-8.79491923106994e-06
-1.42461481750648e-05
-2.86323287106608e-05
-9.48828015513626e-06
-1.52294621225118e-05
-6.29158728605256e-06
-5.68405512374732e-06
-3.78545120483547e-06
-1.8137945821468e-05
-3.67074477060752e-05
-2.97800520223219e-05
-1.35097219510543e-05
-2.07482816878713e-05
-7.4919136416048e-06
-1.83993488984652e-05
-1.53093183458451e-05
-3.543942067146e-05
-1.84708504661456e-05
-2.62130364112713e-05
-3.25021136393055e-05
-1.05576312424709e-05
5.53650874365534e-06
9.78431967709496e-06
-9.44540590130647e-06
-1.41512122380031e-05
-7.98964126916423e-06
-2.51774564206617e-05
-2.19528758947365e-05
-1.08745920636844e-05
-2.67529306137066e-05
9.19958829896437e-07
-1.80038335550179e-05
-2.84764036494316e-05
-1.4798259908628e-05
-2.43204760527487e-05
-7.96167397843992e-06
-6.57105500626513e-06
-1.08082985391039e-05
-2.25543680427017e-05
-1.00482423102423e-05
-1.09181132062633e-05
-3.19211303226614e-05
-8.95046055565534e-06
-1.68538358298538e-05
-1.4561830174201e-05
-2.11317796072426e-05
-2.27570784941292e-05
-1.96382905435323e-05
-2.0912915856203e-05
-1.07246533735803e-05
-1.51422054784884e-05
-1.76564289523235e-05
-1.38710667692525e-05
-1.63985262275822e-05
-1.31184968967642e-05
-4.11019840982389e-06
-3.50151677887655e-05
-1.95138041313144e-05
-4.04860077702167e-06
-4.5892826890032e-05
-1.02533916824731e-05
-1.94772448644862e-05
-8.8549044216144e-06
-1.69122886081069e-05
-8.2729142299967e-06
-2.23757769133554e-05
3.57075269148504e-06
-2.08349138118933e-05
-4.19561977507208e-06
3.80897151828733e-06
-1.95429850630467e-05
8.92767597829186e-06
-1.40316793852369e-05
-2.12700524033452e-05
-9.57954099001561e-06
-2.49332573352465e-05
-2.17501474013242e-05
-2.55176549968816e-05
-1.91906841547626e-05
-2.51869388758576e-05
-1.359943610023e-05
-2.63400386822864e-05
-2.56531349723619e-05
-2.13165849523593e-05
-4.90039206736014e-06
-2.74743519482107e-05
-2.30148419407316e-05
-2.08964688405952e-06
-5.99772525929093e-06
-2.89858271947524e-06
-1.75594513395842e-05
-1.47988444162492e-05
2.47466427066572e-06
-2.19141160647567e-05
-1.83513363561011e-05
-6.66686875703107e-06
-1.06141681033867e-05
-1.21931271840373e-05
-1.70367649220476e-05
-2.29534069623472e-05
-1.92531505359998e-05
-2.20009242122398e-05
-3.18714885379062e-05
-4.3773231706141e-07
-1.03535265366716e-05
-3.26101511972189e-05
-3.37868593009654e-05
-1.83821030431078e-05
-1.74691109230691e-05
-1.39090535032062e-05
-5.79013968363662e-06
-2.47342484988004e-05
-2.82797869170387e-05
-3.10332610799601e-05
-2.73728492528122e-05
-1.39952170604874e-05
-1.88602629274749e-05
-8.5601511181744e-06
-1.76584313048342e-05
-3.70060985757886e-05
-1.12677402797462e-05
-2.64132947717484e-05
-1.45976219330271e-05
-1.49890611607344e-05
-1.26516530557477e-05
-1.69879630132919e-05
-1.89107676747489e-05
-3.47563450801889e-06
-2.20459054486089e-05
-8.79192051567725e-06
-1.51203399369714e-05
-2.57588961327151e-05
-2.74625372390287e-05
-1.38556730467833e-05
-2.10805501106079e-05
-5.82111506028091e-06
-5.01130638995387e-06
-9.61027033770381e-06
9.71941993373194e-07
-5.77119581953059e-06
-2.95510026387087e-05
-1.77790342397758e-05
-1.9443939420728e-05
-5.30114885136076e-06
-2.07156233939047e-05
2.1747421904479e-06
-5.7270086800134e-06
-2.36210349126661e-05
-1.17168795130909e-05
-2.7009476734857e-05
-3.26933774695921e-05
-1.31449671455215e-05
6.0196305744669e-07
-2.83578509207491e-05
-3.0057277747579e-05
-1.38745054190831e-05
-2.2043070142096e-05
-1.99935532174718e-05
-9.42209612017815e-06
-1.53955153167413e-05
7.01604739055316e-07
-8.73925105143651e-06
-7.34667482535549e-06
-1.87991064148238e-05
-2.6512844411185e-05
-2.52200320078202e-06
-2.63064142733211e-05
-2.9362716087232e-05
-1.36962566076495e-06
1.61179671410438e-05
-6.21868670165087e-06
-2.61430897011315e-05
-1.03739653326922e-05
-1.31049565134873e-05
-6.97470167963402e-06
-2.21731199644622e-05
-6.09470709171738e-06
-2.1003600352512e-05
-1.36441955124725e-06
-1.4536371993194e-05
-2.03337259220873e-05
9.03876535574374e-06
-7.10926112629193e-06
-3.03966869093397e-05
-1.46185776647766e-05
-1.51823175694828e-05
-2.53106108153033e-05
-9.17561486587435e-06
-1.91603238688979e-05
7.51155294501192e-06
-2.63314436604305e-05
-2.27336045228461e-05
-2.03668435376673e-05
-1.57121595076965e-05
-2.09033469236989e-05
-1.1190406616963e-05
-6.10138208768905e-06
-1.33846806109029e-05
-2.52713355470041e-05
-3.06987068876346e-05
-2.49402355635564e-05
-1.56081349970544e-05
-1.98325763964942e-05
-5.91757693391676e-07
-9.76048055925164e-06
-4.35787348605407e-06
-2.8067448399963e-05
-9.78325802449744e-06
-1.03763180692993e-05
-1.40721625295361e-05
-3.27066602041281e-05
-2.81238458977366e-05
-3.05278383440557e-05
-2.14868416952414e-05
-6.32100883174339e-06
-2.41401722976073e-05
-1.26363422853167e-05
-7.35084506349586e-06
-2.37521119842681e-05
-6.98425312714852e-06
-1.98006158894171e-05
-2.45934352104962e-05
-1.88668991657705e-05
-1.02509006125099e-05
-3.29698639000474e-05
-2.23401051403621e-05
-1.95208013817009e-05
-2.0014492743039e-05
-1.48697517283321e-05
-9.10453367222361e-06
-1.62167808764798e-05
-1.30713312098143e-05
-1.10049596929761e-05
-3.76733939296021e-05
-2.46236291686739e-05
5.13840422735684e-06
-8.83414646659296e-06
-2.00936087634706e-05
-1.33005117410874e-05
-8.95768337926283e-06
-1.92556727695846e-05
-1.84529137034227e-05
-1.89251922664908e-05
-2.72641095746017e-05
-2.32039091726851e-05
4.02042085608364e-06
-3.17816887458282e-05
-3.33896091517921e-05
-1.1264037582379e-05
-6.50694105724159e-07
-2.14145170108446e-05
-2.3892023685994e-05
-1.00796409721982e-05
-1.73832809487334e-05
-3.70973841051388e-05
-7.2162724443457e-06
-4.94317597152453e-06
-1.1474735193601e-05
-5.7389094098324e-06
-1.51832866012175e-05
-1.78837287862131e-05
-1.60483998335162e-05
-1.10997808431614e-05
-1.91524894702501e-05
-2.53584258187176e-05
-1.0192114179392e-05
-2.57440846306309e-05
-2.72817785826774e-05
-5.49496708554064e-06
-3.97379817319038e-06
-1.35528511802841e-05
-2.30619520756218e-06
-2.15422980907499e-05
-1.39303297912819e-05
-8.30126897287678e-06
-2.48039373097434e-05
-3.15529735505338e-05
-8.88867419710779e-06
-6.16021365316336e-06
-1.83887895520697e-05
-1.41621176397299e-05
-7.48062906351496e-06
-2.80655045403048e-05
-1.85262085401104e-05
-1.76712187787948e-05
-9.81066599953575e-06
1.8758228568701e-07
-1.00373734193773e-05
-1.31601569174995e-05
2.7163571100339e-06
-1.45816660799384e-05
-1.16475403638137e-05
-2.22254479797959e-05
-1.80511496841981e-05
-2.68930992670638e-05
-3.44542112437115e-05
-4.16048837393187e-06
-1.42967264329479e-05
-1.03552245243709e-05
-2.29959264345765e-05
-3.48486600511897e-05
-5.86305742135906e-06
-1.90231686442019e-05
-4.22172069621122e-07
-1.42140234370311e-05
-2.27805801331316e-05
-3.53574636382482e-05
-3.42536694496931e-05
-1.69675811010894e-05
-7.24887250485889e-06
-7.35357926868581e-06
-5.94253207361503e-06
-8.73146421827135e-06
-1.36189296485668e-05
-2.58038094686727e-05
-8.12376779563203e-06
4.59673723862076e-06
-1.55151097930812e-05
-1.60153703355125e-05
-1.33357493267986e-05
-2.2764911840329e-05
-2.35261390398515e-05
-9.49545423314922e-06
-1.95276800603985e-05
-2.98972909908324e-05
-2.07216350322676e-05
-1.39320281562497e-05
-4.5198777791117e-06
-1.19289941180128e-05
1.97202180471005e-05
-1.84626721929332e-05
-6.17811712075992e-07
-5.17869435783324e-06
-2.67656455576633e-05
-2.22154235954659e-05
-9.75299069890455e-06
-1.96749009151888e-05
-1.08129191911867e-05
-2.60266561756839e-05
-1.9349464394363e-05
-1.38655881112524e-06
-1.71764392854368e-05
-1.43557571989112e-05
-1.4332906131818e-05
-1.97070446270737e-05
-2.649529401802e-05
-2.04183862402672e-05
5.92736497412865e-06
-3.6102733327062e-06
-1.77625522317225e-05
-2.50797393601198e-05
-1.96671160055e-05
1.31466404286074e-06
-1.51199358076618e-05
-1.62861622785396e-05
-2.69345363040291e-05
-9.78995274518607e-06
-9.50494956260171e-06
-1.39378877131767e-05
-2.04104209090956e-06
-1.81481626372166e-05
-2.35388950411778e-05
-1.0699386913494e-05
2.71992694250828e-06
-9.53633178382668e-06
-3.70771701561024e-07
-1.5830400345447e-05
-2.08920903953229e-05
-1.28231503194344e-05
-2.27442573606793e-05
-3.94755286362803e-05
-2.05189036107271e-06
-1.85882908771116e-05
-2.09532054783115e-05
-1.98609264725597e-05
-1.91768837125443e-05
-3.40073502510393e-05
-1.49944773053837e-05
-2.16676692592092e-05
-9.43977010527629e-06
-2.79200782711581e-05
-1.67153471815561e-06
-1.49612474449969e-05
-8.03079484870805e-06
-3.00303442797208e-05
-9.15417873504754e-06
-1.0409750273263e-05
-2.58523079295635e-05
-2.1773631825859e-05
-3.46511543144312e-05
-1.68694899071756e-05
-1.62774728741958e-05
-1.34005356132214e-05
-1.27216544060703e-05
-1.10205079680314e-05
-2.57198762417984e-05
-2.29934760230972e-05
-2.59163535622886e-05
-9.8996194769355e-06
-5.77415885522915e-06
-4.73377100073276e-06
-6.12969300611639e-06
-1.63603257412227e-05
-1.08317649785319e-05
-2.65327281799963e-05
-5.14558949124224e-06
-2.14506913766597e-05
-4.99886033317478e-06
-2.07432422777643e-05
-1.67108230194461e-06
-1.30427242089429e-05
7.80355262888083e-06
-6.77759811529824e-06
-2.27435287340421e-05
-2.63102175223517e-05
-9.39360004610887e-07
2.97796747189785e-06
-3.25840461239401e-05
-1.12593425374577e-05
-1.57683496345255e-05
-3.49270817653789e-05
-1.73443164521404e-05
-1.1269565731996e-05
-1.59569512781012e-05
-3.03995552602507e-05
4.65786162067703e-06
-3.52874671257501e-06
-2.68543939826177e-05
-3.39255515301662e-05
-2.25080290325075e-05
-2.50344322114255e-05
-7.92173173133216e-06
-2.59434978838608e-05
-2.46751457147622e-05
6.22936044206853e-07
-1.61610199615697e-05
-8.91993073010679e-06
-1.88385083477914e-05
2.82582317755958e-06
-7.86207046631996e-06
-1.49517953019703e-05
-2.03415841363535e-05
-1.93456646451733e-05
-3.12630152090812e-05
-2.29581662156905e-05
-2.22903165799989e-05
-4.40272038416648e-06
-2.17693388155286e-05
-3.23880342848488e-05
1.43892093930125e-06
-9.35229738496962e-06
-2.35022806004499e-05
-1.49194525115712e-05
-1.74622702227219e-05
-2.406388806081e-05
-1.56122752825243e-05
-2.73684677427268e-05
-7.40156695699806e-06
-1.86924997550322e-05
-1.81548195689961e-05
-1.61196411039136e-05
-1.55175252546338e-05
-1.81869178687122e-05
-1.08580526792404e-05
-3.20006661333177e-05
1.92550817254334e-06
-3.22514520755919e-05
-1.03720001585337e-05
-1.81235193489821e-05
-2.09891986119626e-05
-1.90334935165638e-05
-1.14502015515666e-05
-6.08137745863086e-06
-9.10554369352978e-06
-2.43946450496378e-05
-6.06402892014312e-06
-2.46624974571349e-05
-7.72911766632399e-06
-2.9909568680806e-06
-2.8180553151506e-05
-4.84871640033748e-07
-2.34679919119008e-05
-1.20413655219118e-05
3.44831027846346e-07
-1.61963152625788e-05
-3.62173871051362e-06
-1.50234056952497e-05
-6.90366624797489e-06
-3.18539334964708e-05
-3.24302376154571e-05
-2.01612231905701e-05
2.96955522871252e-06
-2.53357005945791e-05
-2.85178512982736e-05
-4.11452334565371e-06
-2.21336202748326e-05
-1.45318539228657e-05
-3.2044401512412e-05
-2.03107454424915e-05
-1.75103040311415e-05
-1.81700692469918e-05
-4.47830564835467e-05
-1.91650189895309e-05
-4.68067954218555e-06
-1.29675507835418e-05
-5.01929340249452e-06
-2.50435678553504e-05
-2.27662866360716e-05
-2.33021597783041e-05
-2.96050821716461e-05
-2.04261200824804e-05
-2.02693756588874e-05
-1.29529758691484e-05
-2.87629173445407e-05
-1.15175724953783e-05
-2.11312779652295e-05
-5.87429387050876e-06
-2.37828030339823e-05
-2.1312422609297e-05
-1.94539229600369e-05
-1.86508042135596e-05
-2.56182600299575e-05
-1.5333652735771e-05
-1.84898535531681e-05
-1.58043452514294e-05
-2.11590198527078e-05
-2.38366415676492e-05
-5.80979674518224e-06
-1.70279973197712e-05
-1.12964796447896e-05
-7.65802376918964e-06
-1.62733436074984e-05
-1.31346583858561e-05
-5.54805304913278e-07
-2.17716046917125e-05
-1.41098889108434e-05
-1.82106026592904e-05
-1.49319405490871e-05
-1.91096729948492e-05
-1.3290736753324e-05
-1.52200347119112e-05
-4.67108709685182e-05
4.88433534030399e-06
-1.29538183143632e-05
-2.95973278040209e-05
-1.8616302268758e-05
-2.95834030458117e-05
-1.87852378887363e-05
-1.45344792230467e-05
-1.40154348490747e-05
2.81832454267031e-06
-2.49769388333921e-05
-3.80315339728135e-05
-1.68387944118669e-05
-2.02356410463831e-05
-1.38884186933248e-05
-1.29687888778602e-05
-3.11349936005254e-05
-5.57640549856151e-06
-1.47256915837493e-05
-2.79350357423179e-05
-2.77724017876114e-05
-2.31223691502752e-05
-1.5659086793559e-05
3.49530844696656e-06
-1.39653981458546e-05
-1.41271171725994e-05
-3.71429626929644e-05
-3.89451169841872e-05
-6.46812937337971e-07
-2.18843826464013e-05
-1.34571391095236e-05
-7.86947503866825e-06
-2.76308045153126e-05
-3.43925821081142e-06
-1.97780859635291e-05
-7.67333409525696e-06
-2.83054261747816e-05
-1.4933195645004e-05
-3.25708982472224e-06
-2.02831498726731e-05
-1.78890931897925e-05
-2.12595870752844e-05
-2.42603224105319e-05
-1.45214703559869e-05
-3.1186195625799e-05
-1.90379717005476e-05
-1.5460882399341e-05
-2.55117644805606e-05
-2.69864813757687e-05
-1.73382974170018e-05
2.23005287948648e-06
-3.2326263366232e-05
-1.4247579526963e-05
-1.38557270262655e-05
-2.0012351998665e-05
-2.65528337001923e-05
-2.04491250800305e-05
-1.38923440091537e-05
-2.06183240461207e-05
-5.0756254814196e-06
-2.59213774804951e-05
5.68839660530343e-08
-3.52929303357414e-07
-1.17551630434235e-05
-2.7813666164519e-05
1.0310054307692e-06
-1.79389339866604e-05
-1.24874732821724e-05
-6.065270589093e-06
-2.89041287376114e-05
-8.7987112493688e-06
-9.74167194267314e-06
-7.10961987331294e-06
-1.481777609232e-05
-2.76612691645035e-05
-4.61404829010821e-06
1.10092846917567e-05
-3.6524223880874e-05
-7.67377190186227e-06
1.21793756183293e-06
4.92371333717429e-06
-3.53976156447711e-06
-1.02718019556186e-05
-1.94749485724763e-05
-1.34626262095755e-05
-1.92162711522801e-05
-3.66973925641504e-05
-7.14933550124499e-06
-8.49257816146174e-06
-1.2739775271233e-05
-1.36105086683324e-05
-1.23284465084406e-05
-1.43725517526143e-05
-1.53153658704173e-05
-2.93657440666643e-06
-5.91374718439217e-06
-1.59479765424725e-05
-7.298009254524e-06
-3.53270175000417e-05
-6.82265899231669e-06
-5.8164661110007e-07
-8.59100734758605e-06
-1.38190446102514e-05
-3.49697721869266e-05
-3.02489431056835e-06
-2.45304006716742e-05
-9.70325674316626e-06
-1.75515870673267e-05
-1.48710913570269e-06
3.12799364075858e-06
-2.86238292117786e-05
-2.25224770452046e-05
-1.01428217301356e-05
-1.12076295619689e-05
-8.89551797640646e-06
-2.01164400008574e-05
-2.92752513137435e-05
-1.9731185819589e-05
-9.76117032201572e-07
-2.47387059638378e-06
-5.76670097849627e-06
-1.90267905915517e-05
-1.59703527848318e-05
-7.95434591476405e-06
-1.34076275315789e-05
-6.84395484246781e-06
-9.77855196035623e-07
-1.84457192243409e-05
-1.11959283810951e-05
-2.88081120878776e-05
-2.58713772843673e-05
-2.92284813681912e-06
-2.03668399044239e-05
-2.71963774998394e-05
-1.37738175403198e-05
-2.59252563783671e-05
-3.05695953357366e-05
-1.80685281281834e-05
-8.28440153500729e-06
-1.36880982876037e-05
-3.57814191006848e-07
-8.63931280609329e-06
-3.20298677140064e-05
-1.85797302397144e-06
6.43718693487181e-06
-2.79790963480663e-05
-3.69112163612291e-05
-2.52495303724844e-05
-1.02343890096858e-05
-2.52253022433559e-06
-1.6686258387639e-05
-2.1421076776581e-05
-1.22205490158078e-05
-2.0246243504759e-05
-2.70962240401572e-05
2.99402100763018e-06
-1.80898333593119e-05
-1.67556396503305e-05
-4.44429640508646e-05
-1.12472924165594e-05
-1.51743112458239e-05
-2.48803627426471e-06
-1.98520257973794e-05
-1.87618442397107e-05
-1.85236969245655e-05
-2.77245865264183e-05
-2.03588596638607e-05
-1.02017390322216e-05
-1.991290503023e-05
-2.35751906063325e-06
-1.71455856872229e-05
-2.36804407389344e-06
-1.73059425718749e-05
-2.58586484592165e-05
-2.25786999199333e-05
-9.90195934338369e-06
-3.02410544865462e-05
-2.2261400662509e-05
-1.0990071392649e-05
-2.01419655496861e-05
-1.63723944866205e-05
-2.47277054327665e-05
-4.48814228461849e-06
-1.83681356206206e-05
-4.55756539031054e-07
-2.40271968859973e-05
-3.66063974509777e-05
-1.61032727863474e-05
-4.04560652255239e-06
-2.53811455776354e-05
-6.56165170869434e-06
-2.42421052400519e-05
-7.7652979560881e-06
-1.90278657557303e-05
-1.06852054549105e-05
-2.44501307195407e-05
-2.46341650924654e-05
-2.1696505721104e-05
-1.53051679088187e-05
-2.06162089073647e-06
-1.08256568298395e-05
-5.44200889490782e-06
-1.88161826173631e-05
-3.00399285389691e-05
-1.11405824756066e-05
-2.18564192975315e-05
-9.26451345474382e-06
-1.25382178562035e-05
-8.25704765349663e-06
-1.17391795696704e-05
-1.70351282415366e-05
-1.54576228944109e-05
-1.93453760008046e-05
-9.25078426868807e-06
-2.88424517261687e-05
-9.07733702000582e-06
-1.76108775700171e-05
-2.71950246675175e-06
-6.50034447216097e-06
-9.6960330048116e-06
-1.01673240156374e-05
-7.33465554284701e-06
-3.11380783200233e-06
4.72865818512316e-06
-1.34171262025195e-05
-1.45790155840639e-05
2.6613816975697e-06
-2.68980364770876e-05
-3.55761860229808e-05
-1.05374184348051e-05
-1.88948399547061e-05
-2.24701052096249e-05
-1.70464393233158e-05
-1.11682060184498e-05
2.04801798669243e-07
-1.86418679584291e-05
-2.5386431683692e-05
-1.38430545274531e-05
-1.74359608889566e-05
-1.67317842172855e-05
-2.11787854932829e-05
-4.99035414789479e-06
-2.89366160435491e-05
-1.41914358720526e-05
-1.01552410421544e-06
-1.61542554287294e-05
-4.09539114738631e-06
-1.39047596895274e-05
4.51378887442837e-06
-2.52549496299954e-05
-2.46027664586285e-05
-4.3075526850802e-06
-1.63103385957796e-05
-3.4174911544532e-05
-7.5271260065837e-06
-3.08595598279124e-06
-1.07852230079406e-05
-1.62067760627366e-05
-1.19228908626293e-05
-2.51343784064214e-05
-3.84369306204727e-05
5.36846636752975e-06
-2.21734218703106e-05
-1.50489026210715e-05
1.35537303698851e-06
-1.6952662086098e-05
-2.18787235748353e-05
-1.65134598335091e-05
-6.4349025270237e-06
-6.82000761131657e-06
-2.27330729449633e-05
-2.77186360572389e-05
-2.15923163456689e-05
-1.98165132567961e-05
-2.20158485558454e-05
-3.29126604227222e-06
-9.5020681727598e-07
-7.10330072017164e-06
-1.58254184727793e-05
-1.08648749923629e-05
-1.54985178306357e-05
-2.12100189906576e-05
-1.3677110926892e-05
-1.26753202905684e-05
-2.86714596534987e-05
-2.34582245227191e-05
-7.18113956921403e-06
-1.77128475329329e-05
-1.8713163122167e-06
-1.70031875822502e-05
-2.19902581785193e-05
-1.74717932185112e-05
-2.09371720007008e-05
-1.49480965738395e-05
-9.41091272442632e-06
-2.32954505509882e-05
-8.05334436172839e-06
-1.97875539048606e-05
1.06703216114217e-05
-1.75251751822415e-05
-3.07661156082982e-05
-1.03592854728114e-05
-1.58249521264948e-05
-1.91520856997092e-05
-2.94640051301285e-05
-7.61998548174925e-06
-3.54748720276172e-05
-1.17646577750791e-05
-3.69376182355687e-05
-2.4369998296091e-05
-1.78538418151629e-05
-1.10776726799382e-05
-4.11939972576164e-05
-1.26470992544615e-05
-3.91903637936481e-06
-1.00696085127769e-05
-1.16482488821173e-05
6.54102610524092e-07
-1.72023198377293e-05
-3.28191624924831e-05
-2.54373686676027e-05
1.376109838722e-05
-2.11830885241656e-05
-2.70935358845198e-05
-2.61112406622267e-05
-2.52066386985881e-05
-3.75010382248619e-06
-2.68703178382525e-05
-1.71404121993085e-05
-3.82799127268408e-06
-1.72558802229363e-05
-1.52586085482393e-05
-1.06946680500516e-05
-9.43931941770051e-06
-2.12197242949133e-06
-9.483700742566e-06
-2.05410092625914e-05
-8.64112652391839e-06
-3.78407268507282e-05
-1.85217288267656e-05
-2.26023254024626e-05
-1.88335406200717e-05
-2.18893465043124e-05
-1.64375665719463e-06
-7.3703509222231e-06
-7.08400705151913e-06
-2.42691101192781e-05
-2.69944772152718e-05
-2.9223613888767e-05
-8.14803224436413e-06
-1.82727677591668e-05
-2.09801001764176e-05
-1.14237030691994e-05
-1.56723586682733e-05
-2.05140114804817e-05
-2.71575875641504e-06
-8.14565197759499e-06
-3.0002782935494e-05
-1.21472748812965e-05
-5.90978013785387e-06
-1.7604475539151e-05
-1.73304091599508e-05
-1.32506336802297e-05
-2.21641966579899e-05
-5.84074564818594e-06
-2.84271882629719e-05
-6.14540388950448e-06
-1.74160808990082e-07
-2.26456734604714e-05
-1.96784664653895e-05
-1.17626029218575e-05
-1.70843139032352e-05
-1.39905102548142e-05
-2.33142677103993e-05
-2.7729295153961e-05
-1.5517329370427e-05
-1.26233895328288e-05
-1.14938806501393e-06
-1.94258572988619e-05
-1.84295570607626e-05
-1.2774266115982e-05
-2.0170270249486e-05
-1.93422310599076e-05
-8.98098868496707e-06
-4.93610580557376e-06
-1.02173184562327e-05
6.52018699422805e-07
-4.00687004806415e-06
-2.63899724197797e-05
-3.09848903326099e-05
-1.73292723314348e-05
-1.60629033031079e-05
-1.15937880535431e-05
-1.293492374337e-05
-1.00785466749351e-05
1.89980662586885e-06
-1.07023271120084e-05
-2.10975077540659e-05
-2.48975629350097e-05
-2.67048712980951e-05
-1.30502733796456e-05
-2.24907287550447e-05
-2.45286902234719e-05
-2.33917203194313e-05
-1.80329833737167e-05
-1.58841893393075e-05
-2.78938415055635e-05
-1.3072995042666e-05
-9.58499881097709e-06
-1.74867127081019e-05
-2.38153530852847e-05
-2.58573486224469e-05
-1.53166366311753e-05
-1.21338975547449e-05
-4.77931586255867e-06
-2.02587446578298e-06
-3.40487723421027e-06
-2.15256186746376e-05
-2.3452921805216e-05
-1.08547835037272e-05
-2.57631761561548e-05
-1.91640029428968e-06
-2.52933912015557e-05
-4.1221464892348e-05
-2.41159990761785e-05
-2.04302328712275e-05
6.69621776677373e-07
-2.5864340786943e-05
-1.72546827445345e-05
-1.89535501204577e-05
-2.89520950218109e-05
-2.68167756414292e-05
-1.34762037309846e-05
-2.72261078081927e-05
-1.93527764206933e-05
-1.59161930823501e-05
-1.52858980760775e-05
-1.91607447264571e-05
-2.19404438997022e-05
-3.25785869524022e-05
-2.08865860165125e-05
-2.35283867217793e-05
-8.1148262894869e-06
-3.89927183453781e-06
-1.69457166672212e-05
-2.32782239877147e-05
-1.96237134590588e-05
-2.28465417669982e-05
-5.7047485913184e-06
-8.13063133347462e-06
-1.84879969499637e-05
-2.28576013622398e-05
-2.23052640458991e-05
-2.17955463825051e-05
-2.06727796018276e-05
-1.78244628509919e-05
-1.60944546909304e-05
-2.10789235974548e-05
-1.64756580762477e-05
-7.19895068079015e-06
-2.50872889497936e-06
-2.19570759520784e-05
-2.85537904400557e-05
-9.85450824563694e-06
-1.8790228527504e-05
-3.23983723290318e-05
-1.9931980970102e-05
-2.75378390782586e-05
-2.80747575576399e-05
-1.51377649439817e-05
-2.44311444836284e-05
-1.00765072564756e-05
-1.21977778665075e-05
-3.05763343437428e-05
-1.4948763625611e-05
-1.65730100414817e-06
-1.64603377314717e-05
-3.80708896531511e-05
-5.58023923119682e-07
-2.02201865979132e-05
1.7636060127063e-05
-2.41707654602387e-05
-1.40878055046686e-05
-2.67848030062792e-05
-8.62192674726845e-06
3.86424557285167e-07
-4.82483558684653e-06
-2.07067997485611e-05
-2.28799249517601e-05
-4.54717759640571e-06
-2.35689426572739e-05
-1.30615853911956e-05
-3.81465706512587e-06
-3.47843321424901e-06
-3.17348365704747e-05
-1.34176540616522e-05
4.23638102173851e-06
