# Supplementary material for: Research on computational propagation and identification of mine microseismic signals based on deep learning
Source: PLoS One. 2025 Oct 22;20(10):e0334641. doi: 10.1371/journal.pone.0334641 (PMC12543183; doi:10.1371/journal.pone.0334641)
Supplement: S11 Data — (ZIP) [file pone.0334641.s011.zip › 000101100002641.xlsx_0.txt_24.txt.txt]

-1.18729049538069e-05
-2.22952111557098e-05
-3.56572414277782e-05
-3.25709027891103e-05
-1.13999387606355e-05
-1.01668545983035e-05
-2.12713866727987e-05
-2.43580541493533e-05
-2.741446173405e-05
-2.88810562199126e-05
-7.90108965459362e-06
-1.45598890335437e-05
-2.14915843275937e-05
-1.54719645386082e-05
-3.28587815234023e-05
-5.73594774837832e-06
3.61702758976935e-06
-1.14545670369615e-05
-3.45333209405473e-05
2.24931477664153e-06
-1.70465938996155e-05
-1.85480361282519e-05
-1.45428621219565e-05
-7.34407730282601e-06
-1.51842369734326e-05
-1.57631137676578e-05
-6.44293370957495e-06
-3.48198467218098e-05
-6.38423572506496e-06
-3.62688406199478e-05
-2.28834310143075e-05
-3.76869885631807e-05
-1.16655681866611e-05
-1.7442979682229e-05
-1.20504645072835e-05
4.68253367108208e-07
-3.37931752827685e-05
-3.39470813572167e-05
-1.89289688791637e-05
-7.42463690660589e-06
-1.15410929548782e-05
-2.24871152555551e-05
-2.00541382149626e-05
-1.8850319971775e-05
-1.49315114447435e-05
-6.26696833824053e-06
-9.62990703215449e-06
-1.89577646466197e-05
-2.44222685304458e-05
-1.2720841943095e-05
-2.64338573949714e-05
-4.08157286271951e-06
-1.54320864308425e-05
-9.25666264629434e-06
-2.04052714601793e-06
-1.54291977376796e-05
-1.40520297517701e-05
-2.16178022261909e-05
3.03151757786249e-09
-1.59494628276762e-05
-1.13639796104749e-05
-1.0116253868221e-05
-1.7101603766852e-05
-1.17659393332029e-05
-1.47002530861942e-05
-2.31808497575667e-05
-1.4223958814303e-05
-1.17011209236372e-05
-1.5462628025087e-05
1.77026800156869e-06
-2.62767274298026e-05
-4.15143760620998e-06
-1.9785848631107e-05
-8.9704232013007e-07
-5.14630531233316e-06
-4.59484143178687e-06
-3.31368002521662e-05
-2.58641189580124e-05
-1.59365514931874e-05
-1.41391661249357e-05
-1.34092960962084e-05
-3.03338298610259e-05
-2.85724739864704e-05
-2.12892108912995e-05
-4.13366659140185e-06
-1.90568678389273e-05
-2.33984817086592e-05
-2.07564709223678e-05
-2.44952103814924e-05
-5.0041487870876e-06
-3.1652171454416e-05
-1.3478315118689e-05
-8.57995894360675e-06
-8.70936344059966e-06
-3.09800740159078e-06
-2.16091965374393e-05
1.23589002722352e-05
-2.5393758520429e-05
-2.77192182822027e-05
-7.47369526132448e-06
-1.65278128125499e-05
-4.19177329676392e-05
-9.79596933113896e-06
-8.32887449923015e-06
-1.53679673563953e-05
-2.48652907384804e-05
1.00081352857125e-05
-2.15935629745571e-07
3.4433309162486e-06
-2.54546001907529e-05
-1.61373925561378e-05
-2.48020788161228e-05
-2.71569985391918e-05
-1.85769053815281e-05
-6.57502789170103e-06
-1.28385894853772e-05
-1.46479386084862e-05
-3.3900529801947e-05
-2.43146472813e-05
-1.40728739554458e-05
-2.00996859989821e-05
-3.64938795945356e-05
-2.9213024556298e-05
-1.7988625618229e-05
-1.75318478661233e-05
-2.15263798319416e-05
-4.22692240618903e-06
-1.5648735310219e-05
-1.84914147172536e-05
-1.26872283391356e-05
-1.36048151166047e-05
1.93544900474163e-06
5.67804785831953e-06
-2.36352035919623e-05
-1.26103332331824e-05
-2.10267449015768e-05
6.11535789097794e-06
-1.47740894092344e-05
-2.55421998343294e-05
-3.90586286901587e-05
-8.97334129627781e-07
-1.37374230779821e-05
-2.02078342315558e-05
-2.54306322563855e-05
-2.99092539758417e-05
-2.59487246077775e-05
-1.15203341892802e-05
-2.62169531625376e-05
-3.18616934384758e-05
-5.53874158075649e-06
-2.69953268660062e-05
-1.92602250073279e-05
-3.17158534653278e-05
-2.1763475367314e-05
-4.88828387848524e-06
-1.73998078230472e-05
-2.51494425290858e-05
-3.76754374520513e-06
-4.11769044891733e-05
-8.75522268907471e-06
-1.1753196047198e-05
-1.19294771429083e-05
-9.57643840455336e-06
-6.77947783218753e-06
-2.91009939737485e-05
-1.91626987574629e-05
-5.9787261967065e-06
-2.33828445035249e-05
-3.90360856065717e-05
-1.97201790185029e-05
-1.52047054021951e-05
-1.21982490931775e-05
-1.18615771025668e-05
-1.12214758916304e-05
-1.43600149976019e-05
-1.59812059808773e-05
-2.41106774908667e-05
-1.35168080628449e-05
-1.85258569360958e-06
-3.78341060439209e-05
-2.06138957947204e-05
-2.63890766612552e-06
-7.59245584068128e-06
-2.55876612681386e-05
-1.83147501020094e-05
-3.21558227787763e-06
-1.40597739214815e-05
-2.40932066872923e-06
-5.44600838485923e-06
-1.03100214424289e-05
-4.70920796579379e-06
-2.34836364931217e-05
-2.8950728281222e-05
1.40230916779176e-07
-2.3619567084185e-05
-1.79912676848718e-06
-5.34586108796322e-06
-2.24556435557759e-05
-9.8694983648995e-06
-2.02495969242838e-05
-1.0482175776861e-05
-1.44234517625266e-05
-4.05001526871535e-05
-3.99378170846858e-05
-1.30942879647722e-05
-1.65243730215554e-05
-1.01062662177368e-05
-2.15208371493168e-05
-2.43284095090625e-05
-1.7759409814303e-05
-3.29425545889466e-05
4.70055744076632e-06
-1.07733072495409e-05
-2.6973048992885e-05
-1.76402698481323e-05
-9.16972175027302e-07
-2.67577716194988e-05
-3.34358620513021e-05
-1.4650834846018e-05
-2.23799113518364e-05
-8.24918730720883e-06
-1.45846711402668e-05
-7.48070799807089e-06
-1.43016564296091e-05
-2.42677270392618e-05
9.84334410760136e-06
-2.05668782869266e-05
-2.95106215947964e-05
-2.14438826900647e-05
-1.95262526826354e-05
-6.37189979542137e-06
-2.96285843626543e-05
-2.05728602314395e-05
-2.61034535565788e-05
-2.20541966360465e-05
-2.46740248024061e-05
-8.18375765287702e-06
-1.52419211717817e-05
-1.38342473629525e-05
-2.25119023988378e-05
-2.2830097072803e-05
8.7624093527277e-06
-5.19506365503962e-06
-1.52532711550778e-05
-2.83255973084587e-05
-1.38442227723252e-05
-1.79336548053867e-05
-2.87672451350396e-05
-8.06676417876243e-06
-4.30585692625495e-05
-2.73439123786987e-05
-2.41019324057953e-05
-2.06683617831249e-05
-1.31167802103796e-05
-1.12953255888526e-05
-2.10989986443492e-05
-1.97122966075694e-05
-1.162215088686e-05
-2.43192689568092e-05
-4.32734637610415e-06
-8.09139907644037e-06
-1.27656609784839e-05
-5.31132602263066e-06
-1.419324001557e-05
-4.68312219085525e-06
-7.42377863297489e-06
-1.23745931969926e-05
-4.0707889986171e-06
-9.47613562079169e-06
-1.60752114115764e-05
-1.89539522045816e-05
3.04879470606752e-06
-1.56752218995325e-05
-2.85700630963761e-05
-1.28950841574921e-05
4.45498462827194e-07
-1.10051835924938e-05
-1.01392675986592e-05
5.416308238699e-06
-1.48795856396173e-05
-3.72913429700139e-05
-3.17730762617449e-05
-1.3872905689367e-05
-1.76871424522622e-05
-2.40682796173244e-05
-2.55564068872192e-05
-1.69704138758053e-05
-8.48733698253488e-06
-9.86614147626516e-06
-9.18404028662196e-06
-2.85563028136604e-05
-1.23007127229698e-07
-5.37077362602429e-06
-9.31740843291102e-06
-1.81657528388072e-05
-2.55499708068981e-05
-1.27319876443727e-05
-3.02808935954185e-05
-2.0567387302268e-05
3.26884428378692e-06
-1.26781303343014e-05
-2.36661077472181e-05
-8.22209520015281e-06
-2.464216701002e-05
-2.95417064366045e-05
-3.08736463284096e-05
4.41805276150176e-06
-2.6402957513439e-05
-1.34878298611379e-05
-3.05840845115104e-05
-1.67517090832045e-05
-3.7741023769616e-06
4.29749340369657e-06
-1.86214123256803e-05
-8.88312654318906e-06
-1.99092841781448e-05
-1.60945755726424e-05
-6.13154385144954e-06
-1.21326458361118e-05
-8.83925592485116e-06
-1.38169264143219e-05
-1.27623397342472e-05
-7.33980131661693e-06
-1.41629928995272e-05
-1.95005592839652e-05
-2.06694176833349e-05
-1.89422804901973e-05
-1.33708529869203e-05
-1.02801900873022e-05
-3.26137354653935e-05
6.41100512624683e-06
-1.66676102974126e-05
-1.42538745789893e-05
-2.11041213229395e-05
-8.73227761093855e-06
-6.6557548027706e-06
-1.78629611498941e-05
-1.5668821679921e-05
-1.21711668711339e-07
-7.25114938841321e-06
-2.22598871766653e-05
-3.01014748189529e-06
-1.36633141584362e-05
-2.02658746575207e-05
-1.67440513709017e-05
-2.13718600717047e-05
-3.22502535248153e-05
-2.01804361535512e-05
-2.30542742079617e-05
-1.37836377039882e-05
-2.79082804981766e-05
-1.62809766456293e-05
-2.05564911444676e-05
-1.47078047731766e-05
-1.57732565858226e-05
-4.34025071323532e-06
-1.64341951465818e-05
-1.27260075093503e-05
-2.93126170504859e-05
-2.93441701792588e-05
-9.10925801309452e-06
-3.30131117565105e-05
-1.14223531412497e-05
-1.96123633384295e-05
-1.33899717626347e-05
-8.42540696545458e-06
-3.02839825658385e-05
-1.3382337772635e-05
-1.72472582883101e-05
-2.37672782708694e-05
-3.01987704251241e-05
-2.28894642437857e-05
-4.17932616156376e-06
-1.24538660312937e-05
-3.24125362039315e-05
-1.0836692567583e-05
-1.07748146399103e-05
-2.34926265045235e-05
-3.20776542949442e-05
-1.7849543677111e-05
-1.93392395592455e-05
-1.83463089224296e-05
-2.40534727922674e-05
-1.11218483959466e-05
3.77568335636522e-06
-1.85754568892131e-05
-2.03330004208539e-05
-2.59819443645741e-05
-4.85420768162144e-06
-1.56214075755757e-05
-9.57537730605413e-06
-1.68776583797816e-05
-9.45462253803012e-06
-3.51481296802774e-05
-3.68495175146938e-05
-2.39411277788859e-05
-1.24437567599704e-05
-1.95507390174514e-05
-1.39868879720199e-05
-8.75332827742405e-06
-1.87240550530655e-05
-1.67202228229534e-05
-1.20105987942236e-05
-1.50910604984615e-05
-1.92136488354368e-05
-2.09410897719549e-05
-7.21798668583543e-06
-2.57826065510031e-05
-1.49899328709375e-06
-9.04303857797666e-06
-2.94853966394831e-05
-1.24015785581248e-05
-1.06638803000415e-05
-2.0449975172362e-05
-2.20958563077197e-05
-2.64025863106645e-05
-1.96608460100601e-05
-3.16881836111496e-05
-6.41900388867291e-06
-2.58744531953778e-05
-1.70968250853807e-05
-3.26228527893299e-05
-3.75684740057983e-05
-1.68367769751861e-05
-2.31247082587419e-05
-5.35339418465081e-06
-1.46587476564525e-05
-2.44615386603293e-05
-1.40966841329627e-05
2.73279271388802e-06
-2.49100157310984e-05
-1.89909303900337e-07
-2.18266233530524e-05
-1.59859835752843e-05
-9.35581334402821e-06
5.78812108927654e-07
-1.585258347498e-05
-2.66517952122046e-05
-1.61345589774029e-06
-1.83286753791723e-05
1.48530923437328e-06
-2.42075623189788e-05
-1.5550085531599e-05
-3.01421758974889e-05
-1.77325165609016e-05
-2.36556755352613e-05
-1.27095373999472e-05
-2.44319834859092e-05
-1.71826100023643e-05
4.22349708352954e-07
-8.19780765878841e-06
-1.52033857691512e-05
-1.94776741672295e-05
-7.33275384628636e-06
-2.97717646668754e-05
-1.52176864558186e-05
1.10260836631508e-05
-2.21088080896369e-05
-1.16303394741847e-05
-4.09845874805552e-06
-2.22654899493555e-05
-2.47268479018035e-05
1.32029045843543e-06
-2.24677792500237e-05
-2.6043728208438e-05
-3.26194053924616e-05
-1.10009780959467e-05
-1.32827471731254e-05
2.78266849358692e-06
-3.09864742848362e-05
-1.78869533659366e-05
-2.9880071558471e-05
-1.49905972512129e-05
-7.37666189271773e-06
-2.43664828068683e-05
-1.79781309887656e-06
-1.81281605908591e-05
-1.83154520803669e-05
-2.84352441342566e-05
-3.12927155384772e-05
-1.91256577226976e-05
-2.3132066114165e-05
-2.08481274371782e-05
-2.29182035437997e-05
-1.67530402655072e-05
-2.76281888101318e-06
-2.17432133869306e-05
-1.1770664383422e-05
-1.81506552549164e-05
-1.7826924826731e-05
-1.78717562260621e-05
-2.79469787904991e-05
8.44003317308817e-07
-9.4206718574611e-06
-2.79721838536372e-05
-2.28978836516448e-06
-4.82791225241287e-06
-2.25327398560757e-05
-6.68142816640329e-06
-1.4238014027676e-05
5.18421580748369e-06
-1.66966119442379e-05
-9.69157533454766e-06
-1.19691500136604e-05
-8.58472652353006e-06
-1.98742051163179e-05
-6.7344977077491e-06
6.39399307587282e-08
-7.76313842407305e-06
-1.77256671744654e-05
-1.45530771911e-05
-2.52750666038408e-05
-9.95669822778058e-06
-1.37395147965761e-05
-1.75963026017396e-05
-2.17707649116245e-05
-1.32266733900705e-05
-1.26321740430984e-05
-1.11561003692309e-05
-1.83436588641047e-05
-1.27336884908857e-05
-1.61770958177665e-05
-2.54912305495639e-05
-2.00281421343367e-05
-1.90271330750678e-05
-2.47699206567914e-05
-2.13656122054546e-05
-1.04091432216326e-05
-1.47835026686479e-05
-3.1931092700824e-05
-9.56548915065981e-07
-4.07599593469428e-06
-1.51403241082515e-05
-1.56982528922465e-05
-1.59637807109213e-05
-5.69100813846579e-06
-2.24476260498666e-05
-2.56424617768621e-05
-8.64169492749491e-06
-3.35333576815001e-05
-1.45288412490968e-05
-1.89547566031866e-05
7.87411297620422e-07
-6.78687455252589e-06
-1.11203189270491e-05
-2.02570295667794e-05
-1.51053016822489e-05
-1.57596850978392e-05
-3.24376242173315e-05
-1.19271423297379e-05
1.90358743957784e-06
-7.7515833947461e-06
-3.32390771193202e-05
-2.00828939423216e-05
-2.85094681984777e-05
-2.1115079439903e-05
-1.45937894618858e-05
-2.27607170650831e-05
-1.75630898166905e-05
-1.01996167797973e-05
-1.29215168799323e-05
-7.00590775844673e-06
-1.68314802264684e-05
-8.27246259126803e-06
-3.13441213995368e-05
-1.87401794541613e-05
6.44737011400968e-06
1.75956684263303e-06
-1.3572804530229e-06
-1.42970098366603e-05
-1.26209502802413e-05
-2.09839807606454e-05
-8.21032423635921e-06
-2.20102890661124e-05
-2.28530048606533e-05
-8.08696723083413e-06
-3.37046592625489e-05
-3.6909489509317e-05
-1.98630505969544e-05
-2.67632036107375e-05
-2.32309485602514e-05
-1.2494600526965e-05
-2.70734284701752e-05
-1.19458216953606e-05
-1.10042680349062e-05
-1.25324703461672e-05
-2.73594718527043e-05
-1.38174423506223e-05
4.03837387974907e-06
-2.29382032372181e-05
-3.79430359405678e-05
-1.85453809706676e-05
-1.78576933304377e-05
-1.58569672822169e-05
-2.83300322701073e-05
-9.23489533314452e-06
-2.93440491161167e-05
1.95908517571557e-06
-2.83697189713994e-05
-1.77859286548622e-05
-3.09532093241802e-05
-1.23626088918118e-05
-1.17397412687763e-05
-2.36661858722387e-05
-1.18062977409442e-05
-6.54331942477233e-06
-5.94247816269575e-06
-6.85441277163611e-07
-1.41663391103361e-05
-1.58856839046294e-05
-2.90398820233398e-05
-2.96999390619031e-05
2.89903923492962e-06
-2.96746379500173e-05
-1.61823410368901e-05
-7.383473917859e-06
-1.9698413203817e-05
-1.5397782391012e-05
-3.30333717055249e-05
-1.20967592272255e-05
-2.62375825140163e-05
-1.5023191961639e-05
-1.92151134592917e-05
-8.83705625608156e-06
-1.34885694223233e-05
-9.3733816256888e-06
-1.17369760408625e-05
-1.00592146437752e-05
-1.33825245049903e-06
-1.96354007850978e-05
-3.54250901993621e-05
-2.00835721643258e-05
-2.96451089572744e-05
-2.91672715999391e-05
-2.23213503287029e-05
-2.42407440710638e-05
-2.1340727200276e-05
-1.00401989525619e-06
2.98092138377291e-06
-4.28612577156396e-06
-2.46205042018931e-06
-1.13901971842038e-05
-2.77322226939981e-05
-2.83469206733952e-05
-2.30679188916104e-05
-2.42698015181137e-05
-2.43243836242145e-05
-7.20580151989168e-06
-4.72490167788771e-06
4.29020484483979e-06
-2.06017411791783e-05
-8.98454945775752e-06
-1.37162256984229e-05
-2.1052805647444e-05
-8.35970772280519e-06
1.4003195120419e-05
-1.17963367383732e-05
-1.59416039425348e-05
-3.14610864020868e-06
-3.13879880249906e-05
-1.35093860887987e-05
-6.69358107231544e-06
-1.15835898184966e-05
-8.18667607543627e-06
-3.22291983105079e-06
-3.06338157313611e-05
-6.75839209465765e-06
-1.8940762617037e-05
-1.34182808230272e-05
-2.28102814902944e-05
-2.95800863274507e-05
-1.71560788719569e-05
-1.96582919826662e-05
-1.34208274915836e-05
-1.75775482235266e-05
-1.44171633609617e-05
-3.07428952561093e-05
-2.24711853900278e-05
-1.69444742790724e-05
-1.29104630258055e-05
-2.01828052613053e-05
-1.71400013062395e-05
-1.57225154811598e-05
-3.83174839725934e-06
-2.62146218377777e-05
8.83110212332673e-07
-1.65380128598347e-05
-3.13907235303882e-06
-3.77862303226515e-05
-1.83264498348581e-05
-1.30127400705828e-06
-2.07867006463984e-05
-1.41462148161082e-05
-2.64683526598771e-05
-2.85679787989015e-06
-9.65547788885016e-06
-2.29540022306036e-05
-2.81085346059459e-05
-1.2701131561527e-05
-9.29038358578257e-06
-1.4263130890744e-05
-5.96882673666831e-06
-1.74645806417004e-05
-1.85659174517549e-05
-1.96950601387719e-05
-1.36157145053634e-05
-8.654966065123e-06
-1.03122167262986e-05
-2.62343650433792e-05
-2.21223020826481e-05
-1.32311443726321e-05
-1.00617516262507e-05
-7.28740549711505e-06
-1.85809094277996e-05
-2.05204007107675e-05
-1.26785793955025e-05
-1.02271307721175e-05
-1.65017737722308e-05
-1.64491958884454e-05
-1.10432144517466e-05
-9.44294974230523e-06
-1.09107332064717e-05
-3.15422340476989e-05
-7.25483406040716e-06
-1.88300539552256e-05
-2.05325827919679e-05
-2.04069607696812e-05
-2.10409569316259e-05
-1.68515739354211e-05
-1.02241640183736e-05
-3.8036730742101e-05
-1.81132781703739e-05
-2.52154923051379e-05
-1.45865849446226e-05
-1.72636607146634e-05
-1.57304614487786e-05
-1.47641936275522e-05
-2.13864450523755e-05
-1.04682059607239e-05
-1.35581144537625e-05
-1.43216835011543e-05
-1.8428668541903e-05
-7.30187057885858e-06
-2.36585370805359e-05
-1.53480126549155e-05
-2.00732768838184e-05
-3.38780918188665e-05
-2.31900847331841e-05
-2.98820930451197e-05
-1.8428826870457e-05
-1.77153698677085e-05
-1.00581149026417e-05
-2.07872343013499e-05
-1.09883814855657e-05
-1.49608025798218e-05
-9.20577521804579e-07
-1.76781077650362e-05
-8.53933565421334e-06
-1.55179709907552e-06
-2.19876841891505e-05
-1.51305606830766e-05
-2.55516803095538e-05
-1.83491126437472e-05
-1.82495560429686e-05
-1.26476593685712e-05
-2.12259254496437e-05
-1.87745635297558e-05
-2.60870357885771e-05
-1.9248362085642e-05
-6.43535172880726e-06
-2.00088159171722e-05
1.52951472844479e-06
-8.01760734110004e-06
-2.22670095480733e-05
-1.28004785895249e-05
-9.92307796350995e-06
-1.47399968391498e-05
-2.51199983042494e-05
-8.19593074347187e-06
-9.983919639093e-06
-3.12157076882791e-05
-1.16924545721893e-05
-1.19907433249006e-05
-1.11807045472746e-05
-2.45732911568998e-05
-1.80934742958828e-05
-7.29457096581072e-06
-3.1608594302433e-06
-2.05866729185407e-05
-1.84133601638476e-05
-7.40412970706765e-06
-2.16281445988088e-05
-2.66812858976543e-05
-1.94323397434856e-05
-1.78175245577565e-05
-4.90657582208611e-06
1.36528970075589e-07
-1.75082289609169e-05
-1.26196912510356e-05
-2.50726483278119e-05
-2.32714687624048e-05
-8.86508887514831e-06
-3.76295493996977e-06
-5.32807271273893e-06
-7.22771632698756e-06
-1.68446468540157e-05
-3.15343217362172e-05
2.75251742512137e-06
-1.41009083997653e-05
-9.43296733350248e-06
-5.77749301195945e-06
-1.10250438697989e-05
-4.13779247801888e-06
-2.59236697101886e-05
-2.13183968714843e-05
-7.7535315489826e-06
-1.26941224895154e-05
-1.81012946167136e-05
-1.20196039108212e-05
-1.02705857809092e-05
-8.12088067867447e-06
7.68682309682709e-06
-2.0760472258187e-05
-6.84274731557784e-06
-1.9775554262101e-05
-1.3213981962502e-05
-2.14322274254354e-05
-3.43652707492049e-06
-3.8553650061023e-06
-2.13065079525085e-05
7.76099921472976e-07
-1.77575056953988e-05
-1.94341474575703e-05
-1.29756722844586e-05
-2.81416332494433e-05
-2.2639801619781e-05
-9.1667985251697e-06
1.80394011589553e-06
-1.66008846560828e-05
-1.32354086036371e-05
-1.68530272791542e-05
-8.4460534671624e-06
-2.38744214086948e-05
-1.98170489811847e-05
-1.40476331595536e-06
-2.38639422766069e-05
-1.68078369209987e-05
-1.86039642037649e-05
-2.12989328315478e-05
-2.89151165085575e-05
-5.3616121757298e-06
-1.23670598515121e-05
-3.36674434258828e-05
-1.82306784027474e-05
-2.35800155165616e-05
-2.11699780531788e-05
-3.59782890585938e-06
-1.52082198356546e-05
2.14253141211566e-06
-1.74894504454771e-05
-2.11745636530447e-05
-5.82091340253876e-06
-1.74307627134546e-05
-8.1849551301342e-06
-1.57250774084876e-05
-1.22741310595092e-05
-1.30910913921215e-05
-9.76758306707056e-06
-1.13198907358118e-05
-1.29658667355309e-05
-2.31478216996238e-05
-1.35437856028994e-05
-2.37925910402479e-05
-9.32265575371943e-06
-2.32504201265033e-05
-1.25752668808435e-05
-8.27421414011029e-06
-2.96142498292177e-07
-1.08839551354251e-05
-1.02635004356432e-05
3.51082987188506e-06
-1.83298043187176e-05
-1.60914803756593e-05
-4.25076361608971e-05
-1.2015311486879e-05
-1.21727884222156e-05
-1.34587108183567e-05
-4.56915389605056e-06
-1.56600988724639e-05
-1.20125253094011e-05
-2.35475031452095e-05
-1.37460164224044e-05
-9.88020163945982e-06
-2.02353201511893e-05
-2.26155944616701e-05
-1.59307017958628e-06
-1.7608874887724e-05
-1.02285775824307e-06
-2.79273033472444e-05
-3.75922156703975e-05
-1.67808895004956e-05
-1.41890628236282e-05
-1.60306158548557e-05
-2.88863063069206e-05
-1.35670305206775e-05
-1.05201158502387e-05
-2.79149384532999e-05
-2.81252903172306e-05
-1.83185193583278e-05
-1.92070958809478e-05
-3.16917848300849e-05
-2.466236058188e-05
1.67025086951765e-06
1.93834910934672e-06
-7.94570773548094e-06
-1.49957543851762e-05
-2.31034986599478e-05
-1.56965163450659e-05
-1.84741364134513e-05
-2.39986957489307e-05
-2.16341285083382e-05
-1.22633541117425e-05
-2.8218421946598e-05
-1.10754398716371e-05
-9.8164569352049e-07
-5.5556836997307e-06
-1.89766406790229e-05
3.69284275999177e-06
-1.14859917338848e-05
-2.15865819374055e-05
-2.32877177432543e-05
-1.93317094646154e-05
-2.73744241365595e-05
-2.28951917947548e-05
-2.02400666194223e-05
-1.15872131910072e-06
-2.18902755890153e-05
-1.06612350067664e-05
-1.69184634503262e-06
-1.71705802879236e-05
-2.15117809851514e-05
-1.21014253955331e-05
-1.82487912406685e-05
-1.00719537492192e-05
-2.12641427941611e-05
-3.31420430837161e-05
-1.50215337687149e-05
-6.79923536041441e-06
-2.59965806271261e-05
-1.06112366258725e-05
-8.9818189854454e-07
-1.70348572104236e-05
-2.44101540448857e-05
-1.40149929744095e-05
-1.35255635093019e-05
-1.02204380801073e-05
-9.50386466156351e-06
-2.00890388539026e-05
-2.38850170044775e-05
2.23183874551949e-06
-1.18061732855584e-05
3.8228961377309e-06
1.64678998164433e-06
-7.24601398632344e-06
-1.25619753478134e-05
-1.75348923453634e-05
-1.90035489950292e-05
-2.91341329179833e-05
-8.79760331015469e-06
-1.62615469283009e-06
-1.87154133370001e-06
-1.71943440545861e-05
-1.93929394297544e-05
-1.13426440411144e-05
-1.96356475530142e-05
-2.49803299068992e-05
-2.06083629119669e-05
-1.4890071805976e-05
-2.46344163213378e-06
-1.74056152141583e-06
-2.34761968041924e-05
2.74872648960568e-06
-1.53351551162376e-05
-2.5237566231662e-05
-3.29790867675116e-05
-1.62931481104515e-05
4.25801600165383e-06
-3.44693972915341e-05
-1.60126994954496e-05
3.53133126334727e-06
-1.4963362726137e-05
-1.61643267749629e-05
-1.85613792575215e-05
-2.81136230839084e-05
2.26059112337255e-06
-1.53816259886696e-05
-1.3478335244437e-05
-5.26296234803889e-06
-1.8086258840803e-05
-2.60258017602118e-05
-2.88226593132419e-05
-1.82444829278836e-05
-6.85943881858264e-06
-1.94336905967955e-05
-5.4693379579775e-06
-1.7435447474789e-05
-2.19534835885602e-05
-2.28473620954415e-05
-3.33614914587716e-05
-1.13380636050326e-05
-1.70781330434652e-05
-2.05852981540007e-05
-3.44341092567104e-05
-9.54985258033642e-06
-4.5284719902722e-06
-2.28506385526227e-05
-3.53781207524717e-05
-1.48395437571263e-05
3.56709400335856e-07
-1.43235742943733e-05
-1.47483807257487e-05
-1.35684857372184e-05
-1.30715997285937e-05
-5.74617796253037e-06
-1.02293088659382e-05
-1.59905106168737e-05
-1.77216876154409e-05
-2.18267993851126e-05
-2.55041337465574e-05
-1.54954008943428e-05
6.47931296141639e-07
-2.98952626752787e-06
-2.44240661482511e-05
-2.25130653246642e-05
-1.87697390929258e-05
-1.21162048690674e-05
-1.08601304002784e-05
-1.17369086159229e-05
-2.01095722664172e-05
-2.00518737208086e-05
-2.73515634099135e-05
-5.78358398387375e-06
-2.35805238612292e-05
-3.26251682374292e-05
-3.3124811977618e-05
-9.90957464944111e-06
-2.39991277097423e-05
-1.62839490789263e-05
-7.01195348780374e-06
-2.09286722229732e-05
-1.23219932006504e-05
-1.7362555348927e-05
-1.4883866437965e-05
6.84669556786519e-07
-1.57302814785419e-05
-1.2414941554119e-05
-1.55907262278867e-05
-1.35577920664499e-05
-1.55320393327401e-05
-1.60732584354165e-05
-2.92282028027636e-05
-1.54063324388852e-05
8.1577392686739e-06
-8.09226399851339e-06
-4.07212037965215e-06
-1.5583277767261e-05
-1.99259481535803e-05
-1.61683631561326e-05
-8.07488606703395e-06
-1.68676448170832e-05
-2.09507887275337e-05
-2.35378358649595e-05
-2.41362762954154e-05
-2.48268046478673e-05
-1.77053206439538e-05
-3.89876650351644e-05
-5.49966496160597e-06
-1.86934320783381e-05
-1.13526664096919e-05
-1.18612524325398e-05
-2.18715745267744e-05
-1.82932170806516e-05
-1.3973750524887e-05
-2.24069822736241e-05
-7.65773701365292e-06
-7.76134486882704e-06
-1.86525251628211e-05
-2.93305857620717e-05
-1.93299937405549e-05
-1.79966131732676e-05
-1.2857277545165e-05
-2.24034550829753e-05
-3.17275673622299e-05
-1.19130738155758e-05
-2.90832816359855e-05
-2.13426416223339e-05
-2.6064058410087e-06
-7.97284678556427e-06
-6.3605646511064e-06
-2.29430972865465e-05
-1.74004187944249e-05
-1.39800941193225e-06
-2.64794088356243e-05
-1.58214195299382e-05
-6.23904167264511e-06
-3.0113694949362e-05
1.28652679413163e-06
-2.39744329401587e-06
-2.19450174745525e-05
-8.14269912154391e-06
-6.85938981195304e-06
-2.06235756772679e-05
-3.34111687052268e-05
-2.27587260779724e-05
-2.19000156657678e-05
-3.02468221301698e-05
-2.51565680252541e-05
-1.22144044395001e-05
-2.80260754521071e-06
-2.67945490799529e-05
-2.24157398576349e-05
-2.27346597125829e-05
-9.94094762519266e-06
-1.24678663091529e-05
4.76127865346808e-06
-1.77061100289346e-05
-2.95426950587102e-05
-5.69900835140582e-06
-1.2064563987572e-05
-2.13830426296174e-05
-1.57776586588953e-05
-8.62302411417315e-06
-1.78266462139042e-05
-5.8105233397202e-06
-8.76705229067455e-06
-1.6969422712003e-05
6.53294649353057e-06
-3.27417385278543e-06
-1.4865592811827e-05
-2.33232505748783e-05
-2.1902530497356e-05
-2.48246168481631e-05
-1.51433236429295e-05
-2.41375360222167e-05
-3.19092661335984e-05
-5.87875557597115e-06
-1.27100744278742e-05
-2.19945543839081e-05
1.00272577410164e-05
-1.95233333729392e-05
-2.58735354028611e-05
-1.23193145547758e-05
-5.18543997962292e-07
-3.21088266120729e-05
-8.51133625200097e-06
-1.13250020818609e-05
-2.26662460330231e-05
-1.8403999284362e-05
-1.85544203197722e-05
3.06448276604622e-06
-1.8768477465332e-05
-2.00275155506526e-05
-2.98695779322613e-05
-1.22031979228768e-05
-1.87539337354506e-06
-2.18907793591639e-06
-1.47489880349538e-05
-1.63203347122268e-05
1.11090902778752e-05
-9.72593463409378e-06
1.81724302333419e-06
-7.35611268048965e-06
-1.44080465764797e-05
8.84843665770724e-06
-1.32889509345423e-05
-5.89605884492298e-06
-9.32977918078956e-06
-1.04206209648754e-05
-1.30729523139426e-05
-1.93797643790352e-05
-1.4623297912792e-05
-3.59121360149987e-06
-6.73291155741548e-06
-1.97745429614983e-05
-7.92607499164014e-06
-2.01004716400238e-05
-2.25948018534679e-05
-1.50060345664701e-05
-2.41408128859566e-05
5.35557913394273e-06
-1.50789030498516e-05
-1.79721377442083e-05
-1.46501316308157e-05
8.69592962554223e-06
-1.42021583957605e-05
-3.48573657672105e-07
-1.97524076205728e-05
-4.32763130857511e-07
-1.97808819663402e-05
-1.43975968527904e-05
-1.82639739384919e-05
-1.712513681827e-05
-1.28818573172809e-05
-2.2779328193192e-05
-2.72922944710296e-05
-2.50295727205154e-05
-1.31599707502271e-05
-1.96659368921301e-05
-4.32366591366524e-06
-2.94386996397646e-05
1.40347338928104e-07
-9.26339799509428e-06
-2.1583893917913e-05
-1.44999336124993e-05
-2.51991709356553e-05
-2.7232947300617e-05
-1.01357759575345e-05
3.96300150426873e-06
-1.67874362067162e-06
-2.00039948530114e-05
-2.16718755469799e-05
8.86188856018817e-07
-7.60822490167999e-06
-1.98231688823077e-05
-3.03167027115761e-05
-1.91592624875175e-05
-6.65701150336576e-06
-1.51417315444574e-05
-1.93715052563954e-05
-9.43474326145764e-06
-2.0729705334208e-05
-1.79368145192721e-05
3.38086476011369e-06
-1.43514398068544e-05
-7.70848330211994e-06
-8.05743018029224e-08
-4.0837057076516e-06
-1.76291023084753e-05
-2.92320756273393e-05
-2.7497792937375e-05
-2.06112453211025e-05
1.79747560587937e-06
-1.70441750307756e-05
-1.89945632161616e-05
-2.30849639212268e-05
-1.41078286769755e-05
-2.08868916720182e-05
-1.22825758026646e-05
-2.74313624431874e-05
-1.34526195089322e-05
-2.96423153785782e-06
-2.00346978187777e-05
-1.46401452397188e-05
-1.95986784400453e-05
-4.36506972841831e-06
-2.81934587968203e-05
-9.51274047211068e-06
-8.61744377131692e-06
-1.51712318406913e-05
-1.58208482750675e-05
-1.93334531433588e-06
-1.26643670120214e-05
-1.44184413499531e-05
-1.83894906467437e-05
-8.20011949517192e-06
-1.03420313307072e-05
-3.01589304375487e-06
-1.64743950851522e-05
-2.08182319362635e-05
-1.00378062445418e-05
-2.10092631381984e-05
-2.94024758346585e-05
-1.59757837145475e-05
-1.55634113912125e-05
-1.51725251305173e-05
-2.71338168069053e-05
-2.84634972065787e-05
1.44717477204335e-06
-6.92251173879083e-06
-2.2114586691264e-05
-1.90153260747197e-05
-1.10777140347117e-05
-2.1773954392173e-05
-2.07065475142638e-06
-3.08999564930761e-06
-5.84300478677171e-06
-1.86121692337809e-05
-2.569967870724e-07
-1.20183655250603e-05
7.78912460753367e-07
-9.0230480264218e-06
-1.84602071456295e-05
-1.09431525262056e-05
-3.08975983957182e-05
-2.55196948443911e-05
-2.72944913664086e-05
-1.50729496554782e-05
-2.91850368082451e-05
-1.79675654236749e-05
-1.88447015123452e-05
-2.18202521048616e-05
-2.06734910800243e-05
-1.42916223447445e-06
-1.78265518442015e-05
-1.379362758103e-05
-2.24560803018038e-06
-1.54367875119708e-05
-3.13221082509112e-05
-2.27488361684571e-05
8.96219891028793e-06
-1.40151002683704e-05
-3.66038969653886e-06
-2.1797710519058e-05
-5.57999982841426e-06
5.24920464473503e-06
-2.01094229114448e-05
-1.61804923865862e-05
-2.37268934405692e-05
-1.9274437440196e-05
-1.43187854830766e-05
-1.82393153138568e-05
-2.7952394264666e-05
-1.45983778603424e-05
-9.77811789175272e-07
-1.41812098017601e-05
-1.26389685182061e-05
-1.80170369006111e-05
-2.42484349359338e-05
-1.29197017489462e-05
-1.08791410088495e-05
-1.41575234719238e-05
-1.98803628755258e-05
-5.45090489521492e-06
-2.90217626174304e-05
-1.893432563744e-05
-1.42321877200105e-05
-2.85862805054974e-05
-1.04234100028328e-05
-1.43397300531225e-05
-3.51278188896678e-05
-2.05873979171826e-05
5.09679062148851e-07
-1.7281179093712e-05
9.63608534043542e-07
-1.71320568945798e-05
-8.54356212048612e-06
-5.97083470513569e-06
-4.24746734636318e-06
-1.11414481616049e-05
-1.82752749159286e-05
-2.73316176855156e-05
-6.26552916856953e-06
-2.13530622914125e-05
-6.70172467709272e-06
2.33247386094677e-06
-1.62548926410984e-05
-2.27079232046532e-05
-2.94943202087406e-05
-2.07781134965809e-05
-2.45767481105376e-05
-1.12912791394843e-05
-1.73260130134576e-05
-8.5539291169065e-06
-2.67596850604075e-05
-1.55662368502911e-05
-6.21962910401586e-06
-1.21554108767725e-05
-9.04668720177279e-06
-1.09724060352885e-06
-1.35589102982414e-05
-1.44546278400766e-05
-1.89050380710475e-05
-3.86976366597895e-06
-1.5344842277021e-05
-2.41600796911523e-05
-2.50291609851554e-05
-1.81846754276425e-05
-2.12053296187478e-05
-2.08707222828042e-05
-2.80882199422566e-05
-8.53888396979228e-06
-1.7196245609888e-05
-2.43742140611011e-05
-6.96376374185722e-06
-2.88154496243318e-05
-2.59754984247115e-05
-1.48440747038045e-05
-1.98636585969802e-05
-3.15182543170536e-05
-2.1819358612296e-06
-1.10320195315115e-05
-1.03383684289177e-06
-9.54532166307449e-06
-1.31382608118052e-05
-1.55560822594673e-05
-4.98531290093877e-07
-9.73494765055129e-06
-2.25948179927373e-05
-2.94222816189944e-05
7.15738143453328e-06
-1.63641708147198e-05
-1.33967750844049e-05
-1.63044655084146e-05
-6.43840347293e-06
-3.09309754416194e-05
-5.76548731387714e-06
-1.78052202880329e-05
-2.41379361355377e-05
-1.61452584120876e-05
-2.68913275483023e-05
-1.45712835774376e-05
-2.01332302055291e-05
-1.65765192744443e-05
-9.50545783670057e-06
-1.77563490513079e-05
-2.01126182769758e-05
1.44572369583799e-06
-2.8115778281127e-05
-2.72113805942303e-05
-2.42421094845144e-05
-9.53233328818549e-06
-1.97427677714072e-05
-2.59937536883839e-05
-3.20966544093282e-05
-2.56435248666145e-05
-2.35721066005735e-05
-1.96053789027826e-05
-2.19108009484388e-05
-2.37262101146152e-05
-1.24145767180862e-05
-1.35105945941358e-05
-7.13463425530454e-06
-6.67381946267544e-06
-1.80622780031863e-05
-2.31101311595705e-05
-3.71158577118177e-06
-1.02889259936034e-05
-2.21273777336373e-05
-1.81012625912134e-05
-1.07784241107173e-05
-2.58862929067599e-05
-1.68955803816428e-05
-1.67994104935696e-05
-1.86609417305065e-05
-3.1237776449923e-05
-5.5843697087166e-06
-1.59001201558898e-05
-2.18746972899291e-05
-7.20880104485278e-06
-1.03588669811971e-05
-1.26142197444313e-05
-1.6786598608403e-05
-1.3715503923716e-05
-1.98053974191945e-05
-2.28464774979951e-05
-2.43609773250336e-05
-1.38801759210684e-05
-1.69208741743293e-05
-9.16068470743136e-06
-1.18657753473431e-05
-1.26408664597309e-05
-2.10206325190158e-05
-2.43743474464565e-05
-1.39349355358707e-05
-2.55140878120162e-05
-1.79035997686705e-05
-1.60000511232376e-05
-2.2608185497512e-05
-2.01997780906854e-05
-2.80946109324253e-05
-2.44181777969705e-05
-1.57615718429078e-05
-2.62131854519527e-05
-2.27226250422737e-05
-2.32383826364868e-05
-1.30607855702842e-06
-1.95460321176979e-05
-3.70907034370642e-06
-5.78465141748786e-06
-1.66618132967295e-05
-2.12188913005083e-05
-4.70484017467776e-06
-1.83832313441654e-05
-6.29860778452679e-06
-5.82864617671377e-06
-1.92384605429801e-05
1.1565295589264e-05
-2.45530920979036e-05
-2.37940665090681e-05
-2.09706013584683e-05
-1.35005730150909e-05
-1.77484298112415e-05
-1.58187461636829e-05
-9.23549779006204e-06
-1.9770008181671e-05
-2.05590792919853e-05
-6.37570802397644e-06
-9.0845333501284e-06
-2.99935676689501e-06
-2.81695531639183e-06
-1.85447429183465e-05
-2.15906873141228e-05
-1.55121980683149e-05
-2.23975041359764e-06
-1.46317025114156e-05
-1.68232366154823e-05
-1.21589753974839e-07
-3.80561946756012e-06
-2.96016348576933e-05
-1.15201665976829e-05
-1.27625293424796e-05
-1.45959976923623e-05
-1.88513856699467e-05
-1.86929703758035e-05
8.43746266070717e-06
-1.72861439052798e-05
-1.63664907229793e-05
-2.40805786028411e-05
-1.45330180607042e-05
-1.58464239553891e-05
-1.77768199769375e-05
-2.39349293695854e-05
-1.42646571315929e-05
-1.58258228118325e-05
2.05876935109189e-06
-1.51934165182638e-05
-1.61675666583704e-06
-2.10587338077212e-05
-1.62972652419178e-05
-6.78224427458049e-07
-4.20059437845566e-06
-2.82306401565843e-05
-2.06496801786458e-05
-2.52727316865128e-05
-1.05415007755928e-05
-1.85613196599401e-05
-1.54107986782121e-05
-1.15811154539264e-05
-2.61797933378117e-05
-2.13130755075849e-05
-1.12236682321551e-05
1.33815322586017e-06
-7.26819260648169e-06
-1.64660323835269e-05
-1.50623032852216e-05
-1.84426876384271e-05
-2.3506181290315e-05
-1.26754586227173e-05
-1.02642829163363e-05
-1.47805722888839e-06
-1.69784874371003e-05
-8.48907533999606e-06
-2.8763920711471e-06
-2.23366653393955e-05
-1.09347196154121e-05
-1.65300476512506e-05
-5.16490030853658e-06
-2.54719239483377e-05
-3.15978891250173e-05
-1.63566782853596e-05
-2.68440000989586e-05
-8.17776349389986e-06
-3.64216428221306e-05
-1.55738250312848e-05
-4.19797178089898e-06
-9.13489337200807e-06
-1.18033619541553e-05
-8.18758756621596e-06
-3.09024769115558e-05
-2.05829003675618e-05
-2.11367314866019e-05
-2.28964907588728e-05
-1.95937176301965e-05
-1.16333164276411e-05
-2.16283562170042e-05
-1.30041704691404e-07
-2.23088954859547e-05
-2.52358914937436e-05
-3.11015541568309e-05
-2.3643832132495e-06
-2.65613517402138e-05
-1.84100907745959e-05
-7.73548692717537e-07
-1.22204008804493e-05
-2.04764969821225e-06
-1.22984959286386e-05
-2.37574345120559e-05
-1.18010487391177e-05
-9.2950903897219e-06
-7.02874787578919e-06
-7.46685857078737e-06
-2.01443948134349e-05
-1.68623802299162e-05
1.23133628164589e-05
-1.72458046339185e-05
-1.94980149208329e-05
-3.2537462724792e-05
-2.29317258978203e-05
2.37588898923438e-06
-2.1168444572309e-05
-2.51041678939821e-05
-1.07985637347092e-05
-4.11957131088943e-06
-1.47849176509585e-05
-2.40582984692375e-05
-1.42694964470565e-05
-4.53655730766319e-06
8.28265038566931e-07
-2.09597310076574e-05
-2.85079574378064e-05
-1.11428370347528e-05
-1.39665442894542e-05
-2.85632701163546e-05
-2.76379582184384e-05
-1.36499886748381e-05
-2.6677819361249e-05
-1.72418801885694e-05
-1.80201202758212e-05
-2.67234761845238e-05
-1.3295744748179e-05
-2.6171470307393e-05
-1.27656469113487e-05
-1.45729324473451e-05
3.4887336505557e-06
-2.41428516601183e-05
-1.81426948082567e-05
-1.64431581207897e-05
-2.45422445647171e-05
-2.62775420908014e-05
-1.89309924171596e-05
1.38852259679874e-05
-1.10824803469544e-05
-2.81678650256771e-05
-8.14151992248163e-06
-1.56152723943868e-05
-1.03557046465933e-05
-1.35513946601532e-05
-2.07747963577909e-05
-1.19821048336898e-05
-1.07996880893334e-05
-1.14689979501623e-05
-1.00951271228081e-05
1.76220777818916e-06
-3.82386123924172e-06
-1.21364600544026e-05
-1.4092123957013e-05
-2.91129506996298e-05
-1.64313425115228e-05
-1.71019514701302e-05
-2.51582267040377e-05
-1.31060747976703e-05
-2.80043429486793e-05
-7.13104475445623e-06
-1.98169668742755e-05
-1.8876764997558e-05
-1.55450532313208e-05
-2.51234021908802e-05
-1.40890769523877e-05
-1.13102789837996e-05
-1.41988424042287e-05
-3.67744232807338e-06
-3.34898609923681e-05
-1.72884010428836e-05
-1.96243946353519e-05
-1.04872352402804e-05
-1.64245782904512e-05
-1.5663454306475e-05
-2.2864097118801e-05
-2.00416841143576e-05
-1.4164066920907e-05
-2.33106932626177e-05
-7.2304649493377e-06
-1.47831595073454e-05
-2.69540759987165e-05
-2.29188405159522e-05
-1.06629085754204e-05
-2.64050870642763e-05
-2.15870065609849e-05
-3.46184602415921e-05
-3.8678618582723e-05
-2.62564768438191e-05
-1.7509708312477e-05
-2.21899166191738e-05
-2.966754078322e-06
-2.89711492553482e-05
-2.90047619892262e-05
-1.89568548614858e-05
-2.71176465934554e-05
-1.93733727425131e-05
-3.04812220519972e-05
-1.41556354400221e-05
-1.34416305463267e-05
-1.65856106592273e-05
-2.45968504889525e-05
-9.17835375269057e-06
-1.28512561244155e-05
3.0811430341113e-07
-2.93455581199322e-05
-1.30832185097719e-05
-2.43466602047555e-05
-7.47976051227246e-06
-3.20102363439681e-05
-8.69709393957542e-06
-2.17409978270294e-05
-1.4205506597075e-05
-1.52410536204261e-05
-1.108887810891e-05
-1.3097203145525e-05
-4.36801306444709e-06
-3.29729096283382e-05
-7.21191103393602e-06
-2.1464557242673e-05
-9.3134234094745e-06
-2.04408455798556e-05
2.03262488346985e-06
-1.3362007180574e-05
-3.33209177380277e-05
-1.31099304899532e-05
-1.34487605657886e-05
-1.80024136171359e-05
-1.42936491943432e-05
-1.97675704263862e-05
-6.98916852672121e-06
-1.75027781296403e-05
-8.31496150098477e-06
-1.02009740024321e-05
-2.35974138511018e-05
-1.67432325556946e-05
-1.48894764942137e-05
-2.46478232803726e-05
-2.06446410201182e-05
-1.81028817881942e-05
1.83377740563576e-06
-1.36427249454067e-05
-8.36564312865486e-07
4.87574164025034e-06
-1.5562584866514e-05
-3.33941828074733e-05
-1.02910600620962e-05
-1.599364514991e-05
-2.47987884219951e-05
-4.20499641984352e-06
-1.23255038893412e-05
-1.5436839326623e-05
-1.50207607522083e-05
-1.5926932241219e-05
-1.24724133416527e-05
-1.64790079499135e-05
-2.76439251230765e-05
-1.05675254840093e-05
-1.60624166530827e-05
-1.14762883597278e-05
-2.34772139351509e-05
-1.15182336748093e-05
-9.15595735511105e-06
-2.34558354719479e-05
-1.59945999600622e-05
-2.76813686441431e-05
-5.83051258285191e-06
-1.44152997913458e-05
-7.64346749497913e-07
-2.64701551346462e-05
-1.26571600070811e-05
-2.00009637564003e-06
8.42213933237085e-07
-8.15183723764124e-06
-1.50251638097642e-05
-6.71601246134297e-06
-9.58710802985304e-06
-1.65537374587221e-05
5.72087431245782e-06
-1.8386235731689e-05
-7.16660156572543e-06
-2.21762546791964e-05
-2.01437136211564e-05
-1.64259954497148e-05
-8.81457165485729e-06
-6.72608871114803e-06
-8.31948715939074e-06
3.92987366629015e-06
-3.01769227352999e-05
-1.71231160555492e-05
-1.97780938154254e-05
-2.08620261018828e-05
-1.80425742644832e-05
-2.94534925174902e-06
-2.64595455743832e-05
-1.42658114750082e-05
-7.55147596742607e-06
-7.00687766071688e-07
-3.53404489808065e-06
-1.57288619138556e-05
-2.73580567469375e-05
-1.76898978477677e-05
-1.3930923269274e-05
-2.99886259579003e-06
-7.65493636335937e-06
-2.1413098764007e-05
-1.10139049713524e-05
-1.70280131219272e-05
-1.54983371858206e-05
-1.62968412749873e-05
4.03307949543616e-06
-1.80497137048785e-05
-1.89247842745756e-05
-2.99864391214947e-05
-2.18685379380481e-05
-1.71468251865732e-05
-1.30237702676752e-05
-1.70689638395552e-05
-2.7688129746669e-05
-1.5689636866508e-05
-2.37342001725986e-05
-1.26730050251535e-05
-1.43158198321036e-05
-2.99240069618154e-05
-3.58943578613001e-06
-2.84829495777048e-05
-1.04562969915844e-05
-2.1990144662308e-06
-2.73440943429899e-05
-1.30704282780033e-05
-1.13249788791973e-05
-1.23636202850883e-05
5.79851737095197e-06
-5.0450808224502e-06
-1.2946069917982e-05
-3.5441919616495e-05
-1.64564915693179e-05
-1.56511003259314e-05
6.47409314518342e-06
-1.63497651453074e-05
-2.68589115958687e-05
-9.37515592893178e-06
-1.73794564974787e-05
-2.67873041671729e-06
-3.88292658842353e-06
-1.17183040243203e-05
-2.61331070610968e-05
-1.19413099739621e-05
-2.35515127619902e-05
-1.69476947837799e-05
-1.05585172289048e-05
-2.01228877209818e-05
-2.47578272068337e-05
-3.6521461526427e-06
-3.81495747458327e-06
-2.46564492607402e-05
-2.85333719695298e-05
-1.09771183306685e-05
-2.82958032937318e-06
-1.1276195715782e-05
-1.28737566503349e-05
-2.15274469921397e-05
-2.46562192438609e-05
-1.60318384782418e-05
-2.2452814283796e-05
-2.00079630050453e-05
-1.43485158074609e-05
-6.68592376322433e-06
-8.09926792117932e-06
-2.21606476200537e-05
-1.59466296503653e-05
-1.50561296722371e-05
-2.34960404676331e-06
-7.20546257888732e-06
-1.65014848517616e-05
-1.60542257697771e-05
-7.80007693384845e-06
-1.14640567340373e-05
-1.39419649942808e-05
-6.95477561518703e-06
-1.506718334138e-05
-2.47517028549082e-05
-1.18261746727713e-06
-1.20575290921865e-05
-2.39295725898669e-05
-9.68444898051327e-06
-2.05504124519601e-05
-3.40515236613981e-05
-1.96165001791613e-05
6.37758657470263e-06
-2.17550869051735e-05
2.98064152261245e-06
-1.82587651268388e-05
-7.2733434015862e-06
-1.39081957050157e-05
-2.73443591620564e-05
1.72311901780312e-06
-2.28436670810212e-05
-1.19246663055316e-05
-8.7919846688918e-06
-1.18935820632395e-05
-2.26723599430037e-05
-1.85000282756633e-05
-1.23466673676662e-05
-1.05272574077265e-05
-1.9921618684697e-05
-1.32654506532754e-05
-1.98854426171436e-05
-1.02017245412759e-05
-1.12277061572669e-05
-1.91658443212007e-05
1.35376953406193e-05
-1.16529253546573e-05
-2.0077365714872e-05
-2.84707362596501e-05
-1.4911316592141e-05
-1.76448508312498e-05
-1.11025693163648e-05
-1.1694293701027e-05
-1.80240418291398e-05
-1.74964523145571e-05
-4.33794629141146e-05
-9.78675553634104e-06
-1.73057817153831e-05
1.0836702236586e-05
-2.93012063391822e-05
-1.59900255424619e-06
-2.0911010125443e-05
-1.85546171493838e-05
-3.74010803620591e-06
-4.02884784589122e-05
-2.01810047874078e-05
-9.00153734526806e-06
-1.10002323969991e-05
-9.91930567166647e-06
-1.00339606527135e-05
-1.36535049092183e-05
-1.78410139152379e-05
-1.79086341170695e-05
-6.00643803169184e-06
-2.20215947872759e-05
-1.81597962782314e-05
-1.13763137925135e-05
-2.44392074201299e-05
-1.18886270830227e-05
2.8032662404383e-06
-1.88381083871686e-05
-2.30594820452157e-05
-2.13124582616173e-05
-3.12938922094887e-05
-2.23115325543251e-05
-2.54797130431688e-05
-1.85385032189681e-05
-1.73360296020351e-05
-1.1290118588062e-05
-1.55296775744332e-05
-2.12675179289471e-05
-1.18897568773515e-05
3.97734139487073e-07
-1.58538036536988e-05
-5.88316459025506e-06
-1.66539093358617e-05
-2.49663476354575e-06
-2.70749401156013e-05
-3.3249411293994e-05
-2.11716612520374e-05
-1.91250673470835e-05
-1.22537392504627e-05
-1.10522829950924e-05
-1.50619061170705e-05
-3.01175529366132e-06
-7.59777216520268e-06
-8.41816212932294e-06
-2.98801468119363e-05
-1.8177550925609e-05
-2.08943098240757e-05
-2.29044848697143e-05
-1.36869705185803e-05
-1.11012427488961e-05
-1.36939337498037e-05
-5.49220087276679e-06
-6.73708681275691e-06
-2.84289338271999e-06
-4.80602893070331e-06
-5.44883013630812e-06
-2.49048337277957e-05
-2.4780465969383e-05
1.12691330686004e-05
-8.93377996431871e-06
-9.2796401460736e-06
-8.8687644026978e-06
-1.325424431358e-05
-1.33905525188045e-05
-2.47784703796426e-05
-3.8799984170843e-05
-1.28180654607911e-05
-1.16903099564127e-05
-3.07346793254258e-05
-1.09110133231381e-05
-1.74337439511751e-05
-4.15933112303235e-06
-1.8529180224662e-05
-2.54464986636544e-05
-4.35823923496111e-06
-1.13072403517643e-05
-1.58753461293746e-05
1.25460164441612e-06
4.24012167780257e-06
-1.64802587890332e-05
-7.63080758726019e-06
-9.67989418418556e-07
-1.5225107402229e-05
-2.07211166235142e-05
-2.70179568703139e-05
1.20822438712542e-07
-1.21126481794335e-05
-2.5915131894131e-05
-6.98908295864685e-07
-3.61922075675848e-05
-1.57921180973652e-05
-1.0788374396169e-05
-1.85043472151819e-05
-1.47192494770547e-05
-1.97724753716526e-05
-1.83076576167282e-05
-1.14725853843448e-05
-1.59296518537647e-05
-2.89433919613324e-05
-1.35922674624071e-05
-2.73165864408345e-05
-7.73143916054591e-07
-1.4180912757384e-05
-1.18222537202451e-05
-7.71846901790591e-06
-1.59915319104721e-05
-2.26838477438764e-05
-2.81242443077515e-05
-2.25125935015764e-05
1.14861672945541e-06
-2.18551264338833e-05
-1.62683691466168e-05
-2.67219554877868e-05
-5.99834916552552e-06
-2.90062667748361e-05
-7.50298805542862e-06
-1.82178148579225e-05
-1.42870257999091e-05
-1.16559121297001e-05
-1.13482766464602e-05
-1.50674937650794e-05
-1.63811636176564e-05
-1.82959932027863e-05
-2.6137115166283e-05
-3.35032482406682e-05
-2.39780232474611e-05
-7.23650648349978e-07
-2.07267466689204e-05
-1.86397523282911e-05
-2.31112275279122e-05
-8.59510543943256e-06
-2.24923024313125e-05
-3.33515059333878e-05
-1.76376446764465e-05
-2.17077749456353e-05
-1.32626461292357e-05
-3.0277107346246e-05
-2.62952940176019e-05
-1.8935487298569e-05
-1.28384788565925e-05
-1.78626602074058e-05
-1.58543551994089e-05
-1.90220388496561e-05
-2.81235230561192e-05
-5.61808003947352e-06
-1.20030733884938e-05
-1.61686133516108e-05
-6.91169293970674e-06
-3.38175569881733e-05
-2.48703237677493e-05
-5.04071987393681e-06
-2.85522115495579e-05
-3.48524545269836e-06
-1.41821627293124e-05
-1.67718855195521e-05
-9.19939911867703e-06
-3.01879653281252e-05
-2.32703556863125e-05
-1.92015443004888e-05
-2.24969347002366e-05
-2.50178454868485e-05
-6.11550274747018e-06
-2.55891785558939e-05
-7.00943686100204e-06
5.16859877517456e-07
-9.24034265152463e-06
-7.31480775181609e-06
4.79621612541368e-06
-1.80339804380476e-05
-1.65402317146481e-05
-2.6514722613596e-05
-5.40271327034642e-06
-1.91838256712564e-05
-1.03080053721605e-05
-1.62630869954424e-05
-2.93642474971433e-05
-2.59952650093722e-05
-1.90800260982937e-05
-2.29238445307322e-05
-1.1864147392972e-05
-1.3995275060067e-05
-3.21060635490974e-06
-2.05812621007765e-05
-7.52594478682205e-06
-1.61360879626893e-05
-2.21198080889169e-06
-1.52077496982541e-05
-4.54813540993928e-06
-3.60929400929434e-06
-1.28976108629509e-05
-2.53270024304118e-05
-2.62008610025024e-05
-1.88289735732204e-05
-1.37684927770896e-05
-4.88690261114679e-06
-1.85229096425778e-05
-2.77301753365491e-05
-1.36986497173195e-05
-8.41761450644631e-06
-2.58284301098413e-05
-2.06763132202876e-05
-1.03309770412855e-05
-2.23258106988732e-05
-1.45327384318884e-05
-8.55818662981836e-06
-1.92892282917698e-05
-1.03550145931864e-05
-3.11568287505596e-05
-1.16176081007948e-05
-2.11978116431981e-05
-1.89086788344983e-05
-1.69850379868806e-05
-7.20972974055603e-06
-1.00414323939479e-05
-1.12407207215242e-05
-1.38804371214357e-05
-1.9150660744093e-05
-1.57264969908638e-05
-6.21072703640801e-06
-1.74351420437147e-05
-1.66278523953484e-05
-2.7629825789539e-05
-1.07592458104647e-05
-1.52264817147029e-05
-3.0220277621775e-05
-1.79527881026305e-05
-3.79823615781417e-05
-2.36745995535986e-05
-1.29890222416618e-05
-3.81070557498418e-05
-2.06894999755116e-05
-8.38038259613536e-06
-3.85937497161095e-05
-1.04619569278081e-05
-3.31703182318105e-05
-2.78711765498566e-05
-4.18850365112765e-06
-1.28866583679073e-05
-3.89028492840638e-05
-1.5083718868749e-05
-2.75387738420676e-05
-2.53289280471245e-06
-9.76067614698095e-07
-1.88073409194925e-05
-5.43676446358285e-06
-1.18245934957617e-06
-2.99634804828283e-07
-2.79951448239102e-05
-2.32215552103844e-05
-1.60521509398484e-06
-2.01518208678733e-05
-9.59197515149264e-06
-2.17069355198283e-05
-2.19007443634801e-05
-2.57656211161198e-05
-3.02902466732804e-05
-1.83426100676948e-05
1.0368452405112e-06
-1.22222718042605e-05
-1.70010361365451e-05
-2.28180137189547e-05
-3.03063715347254e-05
-7.92484083819187e-06
-2.36390379996328e-05
-5.28899796216129e-06
-2.62750796357101e-05
-2.63478281732537e-05
-1.5056613118071e-05
-2.06701359160702e-05
-3.74230903052026e-06
-5.66586808072104e-06
-2.70153795342571e-05
-1.62119846955878e-05
-1.30836035162586e-05
-4.07554734029184e-05
-1.9815713010773e-05
-1.12033008725405e-05
-1.03203646372053e-05
-6.77701254819615e-06
-1.2602559593725e-05
4.56234500243837e-06
-2.315444672098e-05
-1.91652478607802e-05
-1.47325079614919e-05
3.91338377481453e-06
-1.99398509022961e-05
-2.71763554759126e-05
-2.49519631679621e-05
-2.8424443369759e-05
-2.16943038562387e-05
-2.00434648623654e-05
-1.15982629334851e-05
-3.68122318806166e-06
-1.75911597686087e-05
-3.12030826267812e-05
-5.36901526020168e-06
-3.26550082051172e-05
-3.6039672452191e-05
-1.56105438570607e-05
-1.7360983959281e-05
-3.46625226842353e-06
-1.54101671265578e-05
-1.06721618177059e-05
-1.69008146267731e-05
-1.6938736568986e-05
-2.0630727794155e-05
-2.79325036034347e-05
-4.01867008702258e-05
-1.89792839590627e-05
-1.10164947999176e-05
-1.67118503322889e-05
-8.89173186315616e-06
-1.71053790649514e-05
-1.724551156527e-05
-6.21429338819082e-06
-5.58700837847912e-06
-1.14627054875361e-06
-3.29995725684569e-05
-1.73733854919202e-05
-3.94824936467606e-05
-1.79633511372568e-05
-9.13067140666716e-06
4.02855857778048e-06
-2.07933216882379e-05
-2.10300105405296e-05
-6.86193015892537e-06
-1.32176061448756e-05
-1.04045209514067e-05
-5.96094498319269e-06
5.72967068678915e-06
-1.50456992320714e-05
-4.74879795640803e-06
-2.32068346036421e-05
-3.68669493193785e-06
-1.30338062478194e-05
-1.47129707882997e-05
-2.19896457203826e-05
-2.26861433611903e-05
-1.11573578547324e-05
-2.42774781762045e-05
-1.68168848633249e-05
-2.62655033808413e-05
-1.2561222966496e-05
-8.53547653913547e-06
-3.0014959004459e-06
-8.4357300659195e-06
-1.68061473348179e-05
-1.36255932886451e-05
-2.02317328412329e-05
-1.99223887061854e-05
-8.80899955770268e-06
-5.071663971319e-06
-2.07412012495087e-05
-1.86458569206012e-05
-5.43946358530534e-06
-8.53291965845781e-06
-6.65176729679366e-06
-1.60451714389272e-05
-1.66081221648867e-05
-1.52900938317818e-05
-1.67852543929107e-05
-1.38574425870484e-05
-8.36218900352363e-06
-3.25820839482628e-05
-1.71046561529784e-05
-2.27392524206994e-05
-6.13719042439385e-06
-1.36398495240952e-06
-2.96990882324236e-05
-2.61532427338732e-05
-1.70909892878096e-05
-1.15538286977134e-05
-1.85142246511265e-05
-1.0181516142846e-05
-1.61477544483229e-05
-9.63103223047326e-06
-1.33735896274838e-05
-2.12311409431599e-05
-1.41829664699735e-05
-6.91445919919145e-06
-7.86878947205699e-06
-3.29820143240623e-05
-1.63685808856962e-05
-3.00936300274409e-05
-2.19107117599997e-05
-2.42754492355868e-05
-3.74442408143101e-06
-2.31644337108586e-05
-1.25070425975544e-05
-7.08940258377833e-06
-2.21763513555323e-05
-1.3587710175925e-05
-2.51805043409689e-05
-3.02729110974677e-05
-1.22809410248362e-05
-2.68280211026437e-05
-1.02059741260119e-05
-1.46988042270074e-05
-2.84246665304036e-06
-3.07543324508866e-05
-2.42171435035327e-05
-3.15230704394018e-05
-2.3360339798331e-05
-1.52941882677819e-05
-2.53851809694807e-05
-1.59883223509969e-05
-8.37394713760657e-06
-1.79893267674409e-05
-2.363541648367e-05
-2.22712752351727e-06
-1.17495931453143e-05
-2.35136256537515e-05
-1.15552688459719e-05
-2.32220474256885e-05
4.52649724236945e-06
-2.59539939506173e-05
-2.51170872636424e-05
-1.26262575694486e-05
-8.86912054380547e-06
-1.55807031573715e-05
-6.93819494116221e-06
-8.91819763922465e-06
-1.171962108466e-05
-1.05619056043665e-05
-4.30172270990155e-05
-2.95176872864654e-05
-1.6672279363103e-05
-2.04573448239045e-05
-7.02143032484732e-06
-1.11615324864971e-05
-2.20561240647325e-05
-1.37869982467357e-05
5.88309480649738e-06
-1.64563288869439e-05
-2.34886661980377e-05
-1.30210082474688e-05
-2.53287503602389e-05
-3.19611615884794e-05
-2.06915967013784e-05
-3.50640824758399e-06
-1.97406419165715e-05
4.80783368454919e-06
-1.39068760511291e-05
-1.1696534007133e-05
-1.50727597028753e-05
-2.6347562121755e-05
-2.92845267504155e-05
-2.27933101570023e-05
-1.04148791083911e-05
-2.93991969745413e-05
-2.17059270372332e-05
-9.66239231383574e-06
-1.83364786796569e-05
-5.04527835212535e-06
-1.79740596990488e-05
-1.51903134559437e-05
-1.57615268045092e-05
-6.61308305203249e-06
-2.21020851513039e-05
-4.16646146012437e-05
-1.24035348721786e-05
-1.55424841596432e-05
-3.69117596368213e-05
-1.39000707285077e-05
-2.78042572674323e-05
-2.2540351699688e-05
-6.51946938216036e-06
-1.02943639885288e-05
-6.19063776717208e-07
-1.92115559337009e-05
-4.42951476278418e-05
-1.47757083577622e-05
-3.44955499558474e-05
-2.25195738267089e-05
4.27369371578788e-06
-2.4992265431458e-05
-3.80625943403966e-07
-2.18160448585388e-05
-7.04237762144835e-06
-6.87376582583401e-06
-1.75281960113186e-05
-1.26591974951934e-05
-1.19737324969839e-05
-7.26790965053584e-06
-6.37106118899851e-06
-8.49360979848338e-06
-1.25260488847645e-05
-2.54555461937705e-05
-1.04994627892313e-05
3.80365427600043e-06
-2.81952136577928e-05
-1.47104053972636e-05
-2.26275044672998e-05
-2.30105375855928e-05
3.00013688451431e-06
-2.03120848348625e-06
-2.8369558058003e-05
-1.21027612138261e-06
-2.61112739458166e-05
-2.15978712327546e-05
-2.21765579753118e-05
-1.32526186129361e-06
-2.80407184820678e-06
-1.93688808121872e-05
-2.92038206717626e-05
-1.73265792760052e-05
-2.51674599166879e-06
-1.59860593930118e-05
-2.33801419291015e-05
-5.08331121191091e-06
-3.65394083623649e-05
-2.30823231464629e-05
-2.73418546730238e-05
-1.75082271087071e-05
-2.01793980231196e-05
-1.83322720664334e-05
-2.76403231138742e-05
-3.14008881625708e-05
-1.76422003467976e-05
-1.40079292509012e-05
-3.20217600408894e-05
-3.7376303414888e-05
-1.18028995873473e-06
-8.52541461786458e-06
-2.47190667369958e-05
-1.06623749751812e-05
6.87968932492218e-06
-1.97617937975699e-05
-2.02218179804658e-05
-1.3620663611495e-05
-9.58147530002852e-06
-9.61757298707535e-07
-9.37061459982036e-06
-1.0398257724602e-05
-5.07789779959083e-06
-6.44142793351608e-06
-1.97461342249321e-05
-1.93987396048907e-05
-2.32506652594078e-05
-1.1323507751518e-05
-2.01214291838553e-05
-1.70661161007081e-05
-2.34312389268678e-05
-2.69377925310568e-05
-2.13107199200056e-05
-1.74841367496231e-05
-4.58136038205736e-06
-1.27335611779316e-05
-2.78552032501011e-05
-2.60396408655801e-05
-5.41772311676268e-06
-2.59219768319933e-05
-3.20039757702798e-05
6.0202773006442e-06
-2.14325558359197e-05
-1.19331460391418e-05
-1.58328966670576e-05
-1.22685291779492e-05
-2.75826533800242e-05
-1.60300370366383e-05
3.05641423741515e-07
-2.09473113778737e-05
1.79969666282213e-06
-2.42443616757465e-06
-1.74585654457061e-05
-1.54484836382384e-05
-1.52980921851298e-05
-1.76805525879582e-05
-2.35010769555534e-05
-1.74080589655498e-05
-1.89606276415402e-05
-1.74622081284703e-05
-1.13181970123621e-05
-3.01762603750361e-05
-3.02199864498706e-05
-2.95293225502305e-05
-2.11824622761e-05
-2.24748895765035e-05
-2.86589120438359e-05
-1.14981328114007e-05
-2.37695852787203e-05
-1.54046102155642e-05
-2.2185161510437e-05
-3.11962273962506e-05
-4.26834732458509e-05
-1.49894576649079e-05
-1.96039611196365e-05
-2.20268394444883e-05
-1.75087125277147e-05
-1.10785994483752e-05
-2.85290473431139e-05
-5.83086318945573e-06
1.33444584230883e-05
9.4642421125303e-07
-6.22401562982555e-07
-1.70038570577167e-05
-1.89480089329143e-05
4.7068433144396e-06
-1.36841849059157e-05
-3.25198096725306e-05
-3.06548575606642e-05
-2.95697891390513e-05
-1.95509224183323e-05
-2.14392266217055e-05
-2.25611153309233e-05
-7.81147410710649e-06
-4.35029426911276e-05
-4.24120916603048e-05
-4.47609707238246e-06
-9.60954835794002e-06
-3.62087362380765e-05
-1.9985536413164e-05
-2.28534960653208e-05
-1.51794907672215e-05
-4.12639863782537e-06
-1.9503189427695e-05
-3.30943290596207e-06
3.1245925745213e-06
-1.75118529139323e-05
-6.69142638400531e-06
-1.10283389791358e-05
-2.27828239320777e-05
-2.92481841528226e-05
-3.35056370253536e-05
-8.98882484919569e-06
-1.93897316320781e-05
-2.85664153836053e-05
-3.35185852516592e-06
-1.30112842893676e-05
-7.79960240488635e-06
-4.47034287041619e-06
-1.30138661929825e-05
-5.97598429699503e-06
-1.56856584085581e-05
1.75922547289484e-05
-2.5055460440615e-05
-1.70181190576147e-05
-8.4986562541616e-06
-1.90946708794922e-05
-2.4578679702814e-06
-3.29065765637414e-05
-9.76273763784978e-06
-1.76009236389035e-06
9.39713374192253e-06
-2.83205755002335e-05
-1.02501732161908e-05
-1.45902584575885e-05
-1.71113879282218e-05
-2.35427197924655e-05
4.7629431458206e-06
-1.87905482099171e-05
-2.97124115985676e-05
-1.13987470376917e-05
-2.39613477736288e-05
-8.3453643956767e-06
-9.25009955073949e-06
-1.92151368881259e-05
-1.34367806461938e-05
-1.72230681523981e-05
-2.01103631173236e-05
-1.48383129327532e-05
-2.41431640888886e-05
2.04520070946124e-06
-2.39692651200751e-05
-2.31432017959784e-05
-2.22510732716984e-05
-1.56427179104087e-05
-2.42580340160676e-05
-1.69197770502949e-05
-1.5058068364145e-05
-1.88806843035391e-05
-2.05890165357358e-05
-1.07636409232487e-05
-1.19782058118235e-05
-7.06987596901186e-06
-1.62994949906607e-05
-1.11233067129999e-05
-4.75934079249925e-06
1.91275738351936e-07
-2.52860627405901e-05
-1.31109805157888e-05
2.8604927545576e-06
-1.87502902511034e-05
1.21124904351198e-05
-2.23612502250451e-05
-1.96014597700185e-05
-2.96918218523429e-05
-1.75747844285407e-05
-1.39492988393273e-05
-7.94937686774896e-06
-7.00614550755225e-06
-1.71177133066812e-05
-2.52703455795868e-05
-1.86058225150486e-05
-2.84134662586289e-05
-1.54875828641149e-05
-2.01001720330419e-05
-2.19541097474146e-05
-1.60715766256342e-05
-4.33087854529677e-05
-2.74117261130715e-05
-6.91017311307538e-06
-2.68315955045798e-05
-8.85046678483619e-06
-1.32869176463427e-05
-1.359353218937e-05
-2.32511804079769e-05
-6.49182892337478e-06
-1.29982775471618e-05
-2.62180683289929e-05
-3.07658563160069e-07
-1.7522422705439e-05
4.32833933732001e-06
-5.54972959260507e-06
-1.73877790255896e-05
-4.22321824504147e-06
-1.16873547961631e-05
-2.51610325848733e-05
-2.64458044841335e-05
-1.6828517338607e-05
-1.39862373040764e-05
-2.74516627536775e-05
-2.60075734722767e-05
-2.07294813166946e-05
-1.45539674456052e-05
-1.95017304262863e-05
-1.41222980328037e-05
-1.46264015359149e-05
-2.09733160956265e-05
-1.11144497474257e-05
-3.06083956988597e-05
-2.44635886267288e-05
-9.69098473256821e-06
-1.29109986317725e-05
-6.91570282197896e-06
5.25343081125236e-06
-2.31896241245731e-06
-3.31920937815592e-05
-2.41125511127051e-05
-8.84929630354364e-06
-2.38140107011372e-05
-2.68797955986724e-05
-1.80823209422209e-05
-2.71610266730028e-05
-2.18815062714121e-05
-1.75401481076263e-05
-1.30987653116003e-05
-3.23555506763686e-05
-2.28679097227692e-06
-4.94548872215983e-06
-7.68232345586879e-06
-2.519600239118e-05
-2.26026593692485e-05
-2.67617421334975e-05
-2.03523455473416e-05
-1.42105703698702e-05
-2.0543471885617e-05
-2.01289423224293e-05
-2.13104251160189e-05
-2.6271194572917e-05
6.77876007424191e-07
-2.9577120430919e-05
-7.85248061313441e-06
-1.21909103806251e-05
-2.38579348863235e-05
-2.6905880733686e-05
-3.71541779345372e-05
-1.01477863294867e-05
-2.6974359929087e-05
-2.30494466887681e-05
-1.03080386436595e-05
-2.98824252119864e-05
-1.52783544109669e-05
-5.41099535474158e-06
-2.53304223121659e-05
-1.71546071389271e-05
-6.44415268260263e-06
-9.96410489525645e-06
-1.75375571584977e-05
-2.81302355132143e-05
-2.22793086157511e-05
-1.1199053052522e-05
-2.89124531697557e-05
-1.63068690190421e-05
-1.09965157250297e-05
-6.05487597378502e-06
-1.7473118872811e-05
-2.66111680210158e-05
-1.27634360939519e-05
-2.55651911128139e-05
-7.845954117612e-06
-1.58348677152328e-05
-6.30677773594973e-06
-1.2664237324158e-05
-2.37378219548961e-05
-1.92214029312544e-05
-2.28651969050406e-05
-2.09031178508311e-05
-1.41844901234865e-05
-2.2755146650766e-05
-3.73697759139987e-05
-1.80278819657063e-05
-2.55991947760188e-05
-2.39901136396405e-05
-8.7116682887541e-06
-4.26630850863727e-06
6.41621976723485e-06
-1.52448401131824e-05
9.84109309489657e-06
-2.04309520552214e-05
-1.0985167755215e-05
-2.61292641041332e-05
-1.7911403839072e-05
-7.94900962793442e-06
-1.74827954919438e-05
-3.33642592492057e-05
-2.11026618327483e-05
-1.81557956751577e-05
-1.78120353533753e-05
-7.16947871027471e-06
-1.83500285542556e-05
-2.15197520848677e-05
-2.51761086547647e-05
-2.93191420159989e-05
-8.31682018873341e-06
1.97072120247665e-06
-1.77559764271306e-05
8.81868224089188e-07
-1.62160719576393e-05
-1.7577553816751e-05
-9.70073197382695e-06
-1.05213092626666e-05
-1.44588224060855e-05
-1.54235340844772e-05
-2.63218313843755e-05
-3.10466317012459e-05
-1.15572572641097e-05
-4.06350597673537e-05
-2.01910506778624e-05
-5.99270810247803e-06
-1.66576649990733e-05
-3.64354618803324e-05
-9.13330852430714e-06
-1.12748938427044e-05
-1.68574242934647e-05
1.12582241208483e-06
-9.81076297645946e-06
-5.43994850477402e-06
-3.05289806909132e-05
-2.9671685426708e-05
-1.10963005733541e-05
-1.67084948113543e-05
-1.58977177249469e-05
-2.34101709986789e-05
-2.24437920198722e-05
-1.2873386990889e-05
-1.96181433196363e-05
-2.29452190188494e-05
-2.93142905849814e-05
-2.27183946303401e-05
-1.7590437713916e-05
-3.90435852183064e-05
-3.09896120213556e-05
-1.30173499441394e-05
-2.55229877022477e-05
-3.67108002303412e-06
-9.46209315101707e-06
-1.5713907284291e-05
1.74793407252009e-05
-2.18042405403909e-05
-2.86518519389023e-05
-7.80294258087498e-06
-1.39196147552955e-05
-2.94879140909481e-06
-2.30237832996225e-05
-3.02333530544939e-05
-8.23932182161868e-06
-2.65991052038844e-05
-1.28676945130345e-05
-1.70665970847954e-05
-1.80992787633372e-05
-8.47873597902112e-06
-2.70382879635671e-05
-4.12124403776287e-06
-2.30455510440572e-05
-2.66291972608215e-05
-7.22616976812148e-06
-2.34120153653222e-05
-2.05517902216101e-05
-2.62200331934547e-05
-1.65935225093891e-05
-1.7788331623183e-06
-2.00529959189938e-05
-6.31568189416464e-06
-3.02255072037586e-05
-7.85154419036257e-06
-2.87468004590339e-06
-1.64676607409684e-05
-1.89642038657035e-05
-1.22185294169872e-05
-1.34139566441556e-05
-2.30287979045834e-05
-2.54672126421033e-05
-4.65003791697291e-06
6.6018135516727e-07
-2.07628813468061e-05
-2.14486113682091e-05
-1.79482935896015e-05
-2.10967495343124e-05
-2.81670747231022e-05
-2.18757937362492e-05
-3.5804228683553e-05
-3.11899170996606e-05
-1.77661163761716e-05
-2.08440183496295e-06
-2.39160108302485e-05
4.2170930775936e-06
-5.19509983357031e-06
-2.04714215480683e-05
-3.18162876726615e-05
4.12245026995942e-06
-3.8917727355071e-06
-1.29855542913296e-05
-1.61007551918981e-05
3.68485364531349e-06
1.52373892014575e-06
-3.65657234236572e-06
-2.05292127251606e-06
-2.6682193818241e-06
-9.71280313684241e-06
-1.18001109690543e-05
-1.18099365117613e-05
-7.29506326271076e-06
-2.87827404202177e-05
-1.56398042521412e-05
-2.23021497237517e-05
-2.79122381161031e-05
-2.87157851858519e-05
-1.21624800443806e-05
-7.02127646028464e-06
-2.94746245150109e-06
-2.3598696479918e-05
-3.16691950288099e-05
-1.8980458225607e-05
5.50063599973893e-07
-2.8506606644661e-05
-1.83647424607833e-05
-2.09643840057523e-05
-5.39524143740265e-06
2.71748191006018e-07
-1.30253780421851e-05
-1.3669193996897e-05
-1.97535872554531e-05
-2.83450580914661e-05
-1.80838803924797e-05
-1.76598928154293e-05
-5.89280662736544e-06
-1.37788193908542e-05
-1.67583701990608e-05
-1.98840370221316e-05
-1.21247984775981e-05
-1.44472720157604e-05
-1.4919141359859e-05
-2.16840428849673e-05
-1.44452926510423e-05
-1.06228128785528e-05
-1.85825213863712e-05
-1.01042646086809e-05
-7.87452560435462e-06
-1.22236618805765e-05
-1.88058076566277e-05
-2.38787883719595e-05
-1.62050285821789e-05
-7.78596683257597e-06
-2.09631015400012e-05
-2.30079221790177e-05
-2.29415709618594e-05
-1.19273746410768e-05
-2.17199313788129e-05
-2.55510835572655e-05
-4.7961042868489e-06
-2.01065808922544e-05
-1.89524986616521e-05
-3.12895353734426e-05
-1.51593343577695e-05
-2.96429275069118e-05
-1.16981813693096e-05
-1.78215002569919e-05
-3.15985849798811e-05
-1.48701077810456e-05
-7.18748292526545e-06
-1.8497245284204e-05
-5.03116060990617e-06
-4.01282470710051e-07
-1.94156559439115e-05
-7.73247815645069e-06
-1.36332816063602e-05
-1.65148897830833e-05
-1.35105313037067e-05
-2.65795445738912e-05
-2.3417718283837e-05
-1.2093048159488e-05
-2.21275342381147e-05
-3.18735997523604e-05
-2.62313287511955e-05
-1.65943724085476e-05
-1.19384655347219e-05
-1.97224059696378e-05
-1.65332527073521e-05
-9.16193421688927e-06
-1.75199150096903e-05
-2.07144168768484e-05
-8.44415947982945e-06
-1.65369068619277e-05
-1.88043524255816e-05
-1.28435871103359e-05
-9.55913161540616e-06
-1.52244352322959e-05
-2.47011746625754e-05
-1.49152715820724e-05
-2.24466650235246e-05
-3.47523158268798e-06
-1.00380445046788e-05
-8.64684677931618e-06
-1.94135517265711e-06
-1.90826215886453e-05
-3.46970625191326e-05
-5.98099380280854e-06
-2.93160968213847e-05
-1.57930671917406e-05
-1.30471579113213e-05
-2.11406221180146e-05
-1.91279298354298e-05
-1.44258062664558e-05
-9.95400545562911e-06
-5.93929835070225e-06
-1.50036957638581e-05
-1.63662910487947e-05
-1.27667502792689e-05
-3.21431963454316e-05
-1.52815276475052e-05
-1.67196989005274e-05
-2.28168841532061e-05
-2.03677139828824e-05
-1.530658450806e-05
-8.19289149081561e-06
-1.67941763436259e-05
-2.4015801593759e-05
-2.48140156401358e-05
-8.9322249289131e-06
3.25039283346245e-06
-1.88409869876608e-05
-3.31974627446252e-07
-5.66348105522518e-06
-2.26812947272671e-05
-4.921391808925e-07
-8.24070963167344e-06
-2.1659395474347e-05
-1.25979786144857e-05
-1.29958174792717e-05
-7.81879470382295e-06
-2.03241206535765e-05
-9.6683944638352e-06
-1.26921175244814e-05
-1.63736033161724e-05
-8.54336252122189e-06
-2.34083638987668e-05
-2.82840173850715e-05
-2.40033404078096e-05
-3.88405511656318e-05
-1.72426240548835e-05
-7.65826443741565e-06
-8.60859630257683e-06
-1.8979555258728e-05
-6.1824231583163e-06
-6.50845593865607e-06
-2.36253358432984e-05
-3.29292190414654e-05
-4.36035687737469e-05
-2.70587702039265e-05
-2.69191706398042e-05
-9.83052628484566e-06
-1.65409362932695e-05
-1.83260197272373e-05
-9.87646909746251e-06
-3.63568058927049e-05
-1.36978241645244e-05
-7.49109492426444e-06
-2.70646925976601e-05
-3.42830294877749e-06
-1.48358844231915e-05
-2.78539193625753e-06
4.54250723949646e-06
-1.03520396689782e-05
-2.9416647444343e-05
-1.38409877750404e-05
-1.00655052871637e-05
-3.29830521708214e-05
-2.74400900634325e-05
-2.84505463342015e-05
1.32193417081143e-06
-2.874363853735e-05
-6.23620862196733e-06
-2.14854418911541e-05
-1.42361743992542e-05
-7.03018356836116e-06
-3.38666997230869e-05
-1.36177164866566e-05
-8.86578823328342e-06
-1.86104626280255e-05
-1.29041049999344e-06
-4.00217744813175e-05
-1.84524621750042e-05
-2.1329303212337e-05
6.455212708115e-06
-1.92083935593413e-05
-2.39841354897452e-05
-1.78636120698652e-05
-8.21995782851619e-06
-1.0542087641268e-05
-2.27047652814564e-05
-1.15853209503341e-05
-2.70033039967558e-05
-2.58102025239812e-06
-1.47853259403731e-05
-1.92384712934538e-05
-9.84282655539825e-07
-2.64671974415695e-05
-1.69699930331712e-05
-2.32929656679823e-05
-2.30314001764155e-05
2.63368233190898e-06
-2.9810605673786e-05
-2.17460143541821e-05
-6.96253583994075e-06
-1.86219774350541e-05
-1.1302383961963e-05
-2.15561360449385e-05
-2.56777164764634e-05
-2.50843879689626e-05
-1.15083927790585e-05
-1.29640028952034e-05
-2.19042361562864e-05
-1.51676729973627e-05
-1.37712206373327e-05
-2.10547940273559e-05
-2.07761481505928e-05
-9.77821021509437e-06
-9.04740307042635e-06
-1.7610911542212e-06
-1.97584299046875e-05
-1.54216881172042e-05
-9.5923035335035e-06
-1.37099660464864e-05
-1.49435288247351e-05
-1.73180959043333e-05
-3.0658245547507e-07
-1.47535948378189e-05
-1.40371399325422e-05
-2.15098011986847e-05
-3.6411795454633e-05
-2.21379528388032e-05
-2.5307721690702e-06
-7.85910355625893e-06
-1.06706622866038e-05
-2.51078249028805e-05
-2.14249370728924e-05
-2.41104817790696e-05
-9.25991298416968e-06
-1.02295866809717e-05
-2.78325859343389e-05
-9.72259209502102e-06
-2.74397524977283e-05
-9.31587453488407e-06
-4.14716750487146e-06
-8.24185612233842e-06
-1.50329301559051e-05
-1.40216127724587e-05
-2.35357703200732e-05
-1.55462169418799e-05
-2.27544292793018e-05
-1.96768497558714e-05
-2.10547969696007e-05
-2.14026274722397e-05
-9.98437374503858e-06
-9.90049866958918e-06
-1.1575188550735e-05
-1.87596746196678e-05
-2.39506628329594e-05
-1.46306369197138e-05
-2.93142227646448e-05
-4.66427025810341e-06
7.9573830285437e-06
-1.68788216374838e-05
-2.34792466265562e-05
-2.41506232699836e-05
-1.43410907064146e-05
2.95478230851005e-06
-1.56145431319181e-05
-2.56163614009983e-05
-7.12584952831877e-06
-7.34909041824365e-06
-1.58034152260754e-05
-1.16646337937485e-05
-1.07849709958907e-05
-3.22109449313125e-05
-1.11828554823587e-05
-1.69503900281225e-05
-4.01721590179515e-05
-1.40703526094983e-05
-1.36132491472759e-05
-5.49000121430905e-06
-9.46213879069175e-06
-1.36811397433899e-05
-2.25959670753591e-05
-5.63534469453011e-06
-1.22981320116847e-05
3.37888317108521e-06
-2.57250175266972e-05
-1.9662567553711e-05
-3.23520651956426e-07
-2.0677031303854e-05
-1.52917855449489e-05
-1.27588082280442e-05
-1.20543924515332e-05
-2.90628240923854e-05
-1.52359639545699e-05
-2.90811887443973e-05
-2.4006705099046e-05
-1.70616231193213e-05
-1.67317149816375e-05
-3.14775043432077e-05
-3.31618060584691e-05
-2.12746991687527e-05
-2.96706748067817e-05
-1.2386896140071e-05
-1.96929084417228e-05
-2.59256057088965e-05
-1.57382309570381e-05
-2.5968450378656e-05
-1.93710830816626e-05
-5.0911447022139e-06
-9.13212987211148e-06
-1.1613407838894e-05
-8.91276366759017e-06
-3.53527691125856e-05
-7.05159475542498e-06
-1.66468783639395e-05
-9.41947444750921e-06
-2.7710153423984e-05
-1.59283417605121e-05
-2.97434813200654e-05
-7.61447288391328e-06
-1.26354532740936e-05
-3.04320887245993e-05
-2.56994504096946e-05
-1.01105677582737e-05
-1.51260057489832e-05
-1.67321515432903e-05
-2.03012076616128e-07
-2.92652412901256e-06
-5.70586431641719e-07
-1.94438539627219e-05
-2.23457285787644e-05
-1.64761294441467e-05
-8.79629651506626e-06
-2.55413735299556e-05
-2.81458675685768e-05
-2.81821907806109e-05
-9.8558699194393e-06
-1.41393285283812e-05
-1.59272843093237e-05
-9.64291342333341e-06
-2.32258861750113e-05
-1.64133102695541e-05
-2.95970395054945e-05
-1.64884877477567e-05
-3.17863682661677e-05
-6.49946358598197e-06
-2.18384017438352e-05
-2.23041369912948e-05
-1.04517922887437e-05
-2.31569092362329e-05
-4.28078714103767e-05
-1.03604258178934e-05
-2.07597487281026e-05
-3.32449729756454e-05
-2.21648049713467e-05
3.20950999689089e-06
-2.2329097837968e-05
-1.3099708164481e-05
-2.04198519532393e-05
-1.69339168352272e-05
-3.27531830800397e-05
-2.09484780153088e-05
-2.36207694044259e-06
-7.32672697372275e-07
-1.49817357511389e-05
-1.90549292019883e-05
-1.76705335438535e-05
-4.07417294420828e-06
-2.47901909186758e-05
2.69899097173968e-06
-2.57675462587129e-05
-3.39720528972391e-05
-1.58963282072568e-05
-2.33631083318959e-05
-2.01011836686097e-05
-2.34382988997183e-05
-1.0538828268273e-06
-2.37619897655943e-05
-1.11121269674336e-05
-9.646489084565e-06
-3.14960551303979e-05
-1.13911423465152e-05
-1.52873795751438e-05
-9.81723620013375e-06
-1.89880610056599e-05
-1.00745651750314e-05
-2.83628179239124e-05
-1.64136766634856e-05
-1.21751862648097e-05
-3.0917279385422e-05
-2.03777364444019e-05
1.05175946413408e-05
-6.54095356530358e-06
-1.34368811461902e-05
1.08873241056081e-05
-1.49543136661533e-05
8.96602919642197e-06
-2.12426741949574e-05
-3.96291170905437e-05
-1.4103220180059e-05
-2.7754257842963e-05
-2.07026119089757e-05
-2.23835810306822e-05
-8.93258684965481e-06
-2.94000120392494e-07
-1.58282725666772e-05
-1.67668900464092e-05
-9.25573665765487e-06
-1.84858334708278e-05
1.44045938044168e-06
-2.70940140466283e-05
-1.11187262674807e-05
-9.86366984623013e-06
-1.77335305337112e-05
-7.82820416788158e-06
-1.65435556140508e-05
-2.22816638230285e-05
-4.76660943289918e-07
-2.86104359282045e-05
-1.67419747812213e-05
3.71536797922979e-06
-6.54118020111735e-06
-1.3453545576172e-05
-2.2258811451001e-05
-2.58426880880158e-05
5.68100523715017e-06
-4.76365024929902e-06
-1.36537956516564e-05
-2.807566996092e-05
-4.7092114335756e-06
-1.33686447394933e-05
-2.11975358938593e-05
-1.45262783663805e-05
-1.20781640903168e-05
-1.10735505516352e-05
-1.37259484386698e-05
-1.19766244351936e-05
-7.80977334461951e-06
-1.4044851883376e-05
-2.22283792818852e-05
-1.6256860682173e-05
-2.88067465439327e-05
-1.45950820868842e-05
-9.02738167688105e-06
-2.04976683257741e-05
2.71339156128071e-06
-1.93073156331842e-05
-5.21000083579206e-06
-2.32063550145084e-05
-2.08395364778e-05
-1.57908405333886e-05
-3.05646204196699e-06
-1.78543788240026e-05
-1.32963675641702e-05
-1.7590409528115e-05
-1.60784859708918e-05
-1.59651231288124e-05
-3.12291640537047e-05
-1.6869384721654e-05
-1.18026305170151e-05
-8.21995616350511e-06
-2.17451034931155e-05
-3.54392165264512e-05
-9.23176441726383e-06
-1.64434339832594e-05
-1.54151105761297e-05
1.77089548082691e-06
-3.38264027851985e-05
-1.42658984731541e-05
-1.60533300370076e-05
-2.65255999934612e-05
2.28648537216324e-06
-4.48043310740815e-06
-4.5075589017763e-06
-1.53310726401124e-05
-4.76433087536146e-06
-1.10079606613289e-05
-2.57275974321863e-05
-1.77561383779126e-05
-2.7508939195337e-05
-1.33447748147418e-05
-2.71126815692505e-05
-1.71200235551627e-05
-8.90825297945606e-06
-1.77808332401584e-05
-3.19714037273172e-06
-6.86228302614016e-06
-3.37543309811497e-05
-7.06335726898936e-06
1.21756700451251e-06
9.81521279325037e-07
-1.49893074223024e-05
-1.49327025035085e-06
-3.43649267850011e-06
-1.85495432152509e-05
-1.98112533134331e-05
-2.87145025124159e-05
-2.20273434033456e-05
-1.70260648457478e-05
-1.95980735464624e-05
6.83568089632028e-06
-1.16589351924753e-05
-2.76344617030291e-05
-1.4942268354499e-05
-9.89153923810535e-06
-9.34148191621426e-06
-3.95399297354391e-06
-3.54495267027407e-05
-5.35197253286501e-06
-2.42772421496069e-05
-1.2756650168918e-05
-3.62150143235261e-05
-1.52965076741744e-05
-1.1129470404723e-05
-1.77481661661077e-05
-2.35250205882756e-05
-1.1722498084458e-05
-1.70557249259226e-05
-1.80998034080135e-05
-2.02852454807552e-05
-6.35743588788808e-06
-1.92602972487498e-05
-2.87169310455679e-05
-1.27550383443666e-05
-6.544478114152e-06
-2.23424936368183e-05
-4.47310326735408e-06
-2.72209232213217e-06
-1.57935021053449e-05
-2.30177301268819e-05
3.58004214429082e-06
-2.37752266094242e-05
-6.23087226509043e-06
-5.33093042717064e-06
-1.24953779513462e-05
-2.16463718910008e-05
-1.16377484428324e-05
-1.76935415173524e-05
-9.02594975193072e-06
-1.54652927808851e-05
-3.03243333425946e-05
-2.73781440466214e-05
-3.84972184036782e-05
-1.02364800446085e-05
-1.05323805267312e-05
-3.23056161729721e-05
-1.83251546027296e-05
-1.65144379828039e-05
-3.94779577256695e-07
-1.61993252429879e-05
-1.13701035175122e-05
-2.7657573711988e-05
-1.04989617481955e-05
-1.47820271679036e-05
-3.52513942630571e-05
-2.02011040883877e-06
-6.66792205917267e-06
-1.8849647546313e-05
-2.62611364311607e-05
-3.30551672499719e-05
-7.48212135321711e-06
-5.96592680654441e-06
-2.02244372706363e-05
-2.18299158582366e-05
-2.96391147732955e-05
-1.84112684669502e-05
-1.53403838793638e-05
-9.94891907208097e-06
-1.76463354007344e-05
-1.13756394836307e-05
-1.18254682493684e-05
-6.77287063068804e-06
1.27218546169193e-05
-2.29698535063973e-05
-2.08388327380262e-05
-1.9642578470902e-05
-1.50107234206595e-05
-1.52663980623751e-05
-1.23183285497376e-05
-4.35137578969588e-06
-1.84140213138439e-05
-1.27474782787767e-05
-1.76251115106996e-05
-2.26065227916992e-05
-1.22895612574495e-05
5.05548185374287e-06
-1.4329598028022e-05
-1.31179794765298e-05
-3.05899536188786e-06
-3.36305795890857e-05
-1.31889967424362e-05
-8.03581105786371e-06
-4.45616675988019e-06
-2.419551515618e-05
2.89547560469491e-06
-4.31391722494815e-06
-1.60570806242543e-05
-9.56134372359606e-06
-1.97926573598327e-05
-4.03220606465106e-05
-9.2416430121714e-06
-1.60374256528903e-05
-3.60166714398819e-05
-1.26237711219605e-05
-1.00107502125169e-05
-2.87750082882902e-05
-1.61688424084736e-05
-3.27401144305999e-05
-1.88214732028111e-05
-1.55880724011304e-05
-7.59694005239268e-06
-2.37725576243782e-05
-3.11866419924347e-06
-1.69712817019454e-05
-8.45643020489927e-06
-1.99813690781113e-05
-4.17889502485233e-07
-1.80041134790629e-05
-1.34145157883688e-05
-1.94852085347604e-05
-2.20333011814521e-05
-7.27098130623187e-06
-6.24360186564025e-06
-1.78502547822512e-05
-2.86812188930913e-05
-3.61551905668256e-06
-3.96613223742073e-05
-2.37073432885937e-05
-1.70546569735617e-05
4.37515863447504e-07
-3.610187688085e-05
-1.26577180954711e-05
-1.89964332565597e-05
-1.4498367324353e-05
-1.07545124457836e-05
-3.1775387533557e-05
-3.11461901543152e-05
-1.82512366049926e-05
1.87700601527595e-06
-2.25717122605354e-05
-1.84233785820912e-05
-1.22159249616506e-05
-2.1594423958429e-05
-1.32511410837549e-05
-1.38717135302914e-05
-1.38288829133148e-05
-1.61823464035195e-05
-1.91074586561277e-05
-1.80845445075658e-05
-1.81034657069529e-05
-2.64986260014623e-06
-2.58334673370757e-05
-8.31795114211749e-06
-1.94792236023275e-05
-2.47272897823321e-05
-2.20568285434543e-05
-2.8437669712721e-05
-1.21038372798896e-05
-5.90984448073085e-06
-2.26407290185519e-05
-1.36974408320001e-05
-1.30725096196741e-05
-2.48215587903154e-05
-1.20846825488887e-05
-7.37889291256833e-06
-2.56758251092945e-05
-2.28263465519569e-05
-3.56186196887343e-06
-8.92998893032852e-06
-2.51721118666224e-05
-2.80669907229646e-05
-2.20041225545296e-05
-1.23000442745919e-06
-9.33811752916855e-06
-2.5910444065798e-05
-1.31736212200675e-05
-2.1996567042818e-05
-1.12427146907905e-05
-5.44916744615499e-06
8.28829699904488e-06
-1.36029543781751e-05
-1.36386812679044e-05
1.79034802721859e-06
-2.89020617562642e-05
-4.20610289193329e-05
-3.11830621811909e-05
-2.05985485939372e-05
-1.19842570165559e-05
-2.30100739574819e-05
-2.26686905279591e-05
-1.94733267659198e-05
-2.68268344138112e-05
-1.13982023953134e-05
-6.79422408678724e-06
-3.5764426949272e-05
-2.47060456775422e-05
-2.45201938068918e-05
-6.55991812638828e-06
-1.65366303272141e-05
-2.69064884893307e-05
8.80676138524005e-06
-1.64226947965743e-05
-2.7901043729303e-05
-1.35871441435465e-05
-6.88396346575457e-06
-1.52902132824722e-05
-2.0915444517653e-05
-1.0948466089147e-05
-1.94422024810413e-05
-5.33377930666117e-06
-5.32425201973226e-06
-1.88609522543057e-05
-1.80617684172849e-05
-3.47984947622444e-05
-7.46120150635402e-06
-1.34022872154097e-05
-2.03668859844883e-07
-2.23696454593029e-05
-3.42668985645761e-05
-3.62121169118853e-05
-8.1076648182374e-06
-2.03732404251342e-05
-9.80971754229467e-06
-1.21783468073123e-05
-1.79683388417192e-05
-2.21883890333663e-05
-3.80344500168326e-06
-1.66699335647294e-05
-2.12679828907937e-05
-1.76217388527506e-05
-3.07744096642591e-05
-9.2166916669792e-06
2.63754742253143e-06
-2.79783919853767e-05
-1.40368209804266e-05
-4.14215263722092e-05
-2.99231509291658e-05
-1.01254654010412e-05
-8.7334401051286e-06
-1.74043406424939e-05
-2.939653489173e-05
-7.81635671432079e-06
-1.45929777026592e-05
-1.44280439126913e-05
-2.20262226724726e-05
-1.20143511409218e-05
-2.89121392040154e-05
-2.25770952396093e-05
-1.19542533816199e-05
-2.05042747836126e-05
-2.07615656538852e-05
-2.47482112533153e-05
-1.018204130882e-05
-2.16112006088129e-05
-1.96726321844479e-05
-1.45232208963786e-05
-2.39589705203545e-05
-3.0791523339092e-07
-9.18495767984197e-06
-1.30437523715048e-05
7.67968026208282e-06
-1.0925946313111e-05
-2.30405193746143e-06
-2.90331672992012e-05
-5.51244173611156e-06
9.34687594822842e-06
-1.7209215191873e-05
-7.91232188637988e-06
-2.69027007632255e-05
-4.60499541362606e-06
-1.97997942474548e-05
-8.5453274765234e-06
-1.07636837732118e-06
-2.08190032434987e-05
8.24765545987585e-07
-1.106676824512e-05
-1.49474478492716e-05
-1.64756639447452e-05
-3.37712611480096e-05
-1.2399753121535e-05
-2.93710058938911e-05
-3.70283473282131e-06
-2.53614660763729e-05
-2.1427987525421e-05
-3.26212762550511e-05
-1.69064078021824e-05
-9.2165679223668e-06
-2.09575958634508e-05
-2.61625826484142e-05
-5.46556010114485e-06
-3.80791442258449e-05
-1.66735064514461e-05
3.65925355947843e-06
-7.38184162510563e-07
-8.80814896537287e-06
-1.44005286052508e-05
-2.6375487941794e-05
-6.19246280569117e-06
-1.24475242337857e-05
-1.12192542737938e-05
6.99362040055452e-06
-1.66035771439367e-05
-3.31451724742304e-06
-1.220014019074e-05
-2.79535822803659e-05
-3.2629960222296e-05
-1.98089570934889e-05
-2.88657010193138e-05
-8.67547327672705e-06
-1.33319094937419e-05
-1.40933911513679e-05
-1.52877740796104e-05
-9.71612254056486e-06
-3.32581812078411e-05
-1.23583591890992e-05
-2.93916286670952e-05
-1.95119779656745e-05
-1.44029939973585e-05
-2.68703107807415e-05
-2.01061054789864e-05
-1.72198860569724e-05
2.95158539790065e-06
-1.48900583845284e-06
-1.19077459947427e-05
-2.03418562823821e-05
-6.54996286100524e-06
-1.56389865455465e-05
-1.61799624900973e-05
-2.87133930834505e-05
-2.76704169204294e-05
-2.32354054389378e-06
-2.14978530843638e-05
-3.26089447485352e-05
-2.50667551614671e-05
-1.81282423792204e-05
-2.04036558551883e-06
-1.71311124968405e-05
-9.02553309067476e-06
-2.78493577498436e-05
-2.8496599252198e-05
-1.1462514468233e-05
-1.53174525513524e-05
-1.06189074028738e-05
-1.35452719956901e-05
-1.36986049298289e-05
-4.88199913469457e-06
-2.26756592377795e-05
-2.87428368034926e-05
-3.080305079851e-05
-1.66312152878397e-05
-2.77550353377035e-05
-1.83728417591415e-05
-1.06427381961635e-05
-1.90303429070875e-05
-4.38221422337167e-05
-1.32615310471853e-05
-3.23747585169771e-05
-2.96830111986001e-06
-5.43955316361845e-06
-8.29691365582909e-06
-3.80829377729156e-05
1.15015087622645e-05
-1.39569786064927e-05
-2.51139016131995e-07
-2.64828255693639e-05
-6.29927589030405e-07
-1.59638890459304e-05
-8.61821346486729e-06
-1.80509697410418e-05
-1.82742628276386e-05
-8.79106600343151e-06
-1.55209474275524e-05
-3.39670437814582e-06
-5.73558255362025e-07
-3.24536303472443e-05
-8.83387355571081e-06
-1.07780325316348e-05
-1.37169986527834e-05
-1.99629484922713e-05
-1.36284562492379e-05
-1.86974799680268e-05
-7.50207236573427e-06
-2.13252613141434e-05
-8.66243026814734e-06
-8.58108220564476e-06
-9.16739582109536e-06
-1.02553650315838e-05
-1.10772112278923e-05
-1.1247837427818e-05
-1.69264495200952e-05
-2.13923072669557e-05
-1.70811597423605e-05
-1.09125710554816e-05
-4.19212573397548e-05
-2.49995481478419e-05
-2.62821368750797e-05
-1.85309143068475e-06
-1.45599883522888e-06
3.97714538945832e-06
-5.12711232075785e-06
-1.60930388026138e-05
-2.28391985076864e-05
-1.90415926813875e-05
-2.16241393708761e-05
-8.22510822594349e-06
-1.51101402214409e-05
-2.38782705707359e-05
-2.83085700416204e-05
-4.08698101790237e-06
-1.58065935873683e-05
-3.59307633170867e-05
-2.49833720605478e-05
-8.81749449215982e-06
-2.64531193641122e-05
-2.62600976316664e-05
-2.01989043963301e-05
-3.71905773996513e-05
-7.6698109868298e-06
2.24759319702861e-07
-9.98809390299639e-06
-9.94123746141824e-06
-1.05184919947186e-05
-2.17891716772627e-05
-1.76882019317257e-05
1.57898624470704e-05
-1.49327718275005e-05
-1.84421666960112e-05
-2.54902086121552e-05
-2.84190745240655e-05
-8.47311763336885e-06
-6.71254796008203e-06
-1.05704751236056e-05
-1.61902232903104e-05
-3.14817137584243e-05
-1.48909498811659e-05
-1.33256343040653e-05
-2.27422809682197e-05
-1.21388023972029e-05
-7.82320747579917e-06
-2.78102064360864e-05
-1.09648918433542e-05
-1.44818447261986e-05
-1.56168605872477e-05
-9.12838815007822e-06
-2.05513755213415e-05
-2.44590976094322e-05
-2.16908274009138e-06
6.42032618948738e-06
-2.28538082383678e-05
-3.3060726213561e-05
-2.96246710329523e-05
-1.78051539131362e-05
-5.55271418522385e-06
1.01330844308437e-05
-2.32447222127432e-05
-6.1377140884258e-06
-2.35058698326504e-05
-1.8823482546318e-05
-1.23212868130359e-05
-1.32830677481951e-05
-6.803285262834e-06
-3.26981054280559e-05
4.17488290327356e-07
-1.32529909002361e-05
-1.36702329079738e-05
-2.1955445235206e-05
-1.10667277622094e-05
-1.3792002907611e-05
-2.30256355471199e-05
-2.04621425861351e-05
-2.68980058123057e-05
-7.722050805851e-06
-3.72614376765621e-05
-2.12994439785097e-05
-1.6859346057376e-05
-2.40847445228923e-05
-1.95098322256454e-05
-1.58621609470812e-05
-1.39205620960078e-05
-1.60882050685515e-05
-7.14751149437496e-06
-5.63657188096898e-06
-1.63083187609159e-05
-6.04252721572832e-07
-6.16148726467809e-06
-1.83488061309248e-05
-9.24405622038845e-06
-1.04875726246545e-05
-2.60868620074267e-05
-2.45987017931654e-05
-1.45862725928183e-05
-1.08614539352235e-05
-2.81523379947889e-05
-1.13218081138554e-05
-2.05352079827027e-05
1.67984556035071e-06
-2.72501817500896e-05
-1.42869140885406e-05
4.6689833343918e-06
-1.27403588365688e-05
-4.66489161162366e-06
-8.90822492582617e-06
-1.37423396903713e-05
-1.14693549861096e-05
-2.19607264775609e-05
-2.05166541862552e-05
-1.91346800930887e-05
-1.96821452236824e-05
-2.49449846936052e-06
-2.74542434970709e-05
-1.88893955774774e-05
-1.71831336180366e-06
-2.83478657464458e-05
-1.21886627224837e-05
-1.45477785999156e-05
-8.41249661388461e-06
-3.22701234287554e-05
-9.14808798563309e-06
-1.80799150169719e-05
-2.07284755744033e-05
-1.23822084960203e-05
-1.17981460962438e-05
-1.48930185844988e-05
-1.60180757860218e-05
-3.86048828556314e-05
-2.22375830839647e-05
-4.39644462568614e-06
-9.62509666227924e-06
-2.46440690831558e-05
-1.33397101263732e-05
-2.33894231313775e-05
-9.6024715679686e-06
-1.19140829988376e-05
-1.87544494419337e-05
-9.20149115628509e-06
-1.78485935632711e-05
-2.10527862882083e-05
-2.48848391692907e-05
-2.10554894587195e-05
-2.71645697359032e-05
-1.59456888074446e-05
-2.87455209162144e-05
-1.67777290829111e-05
-3.67881565652078e-07
-2.42057931449471e-05
-1.57420805681974e-05
-1.64026177455238e-05
-5.18705478841318e-06
-1.46451591797233e-05
-1.56081027973087e-05
-2.28318721576776e-05
9.08148742897684e-07
-8.58749246792894e-06
-1.47663644699611e-05
-6.46717096730625e-06
-1.34365126448213e-05
-1.77639491600194e-05
-1.13694937673588e-05
-1.9121981944755e-05
1.33276826480783e-06
-1.89716644314608e-05
7.37735407102648e-06
-3.01517149885837e-06
-2.44710680650791e-05
-2.46218801043295e-05
-2.31753445738864e-05
-4.83456996634477e-06
-2.3132836503633e-05
-2.15727540855633e-05
-1.92683409987896e-05
-5.83063969594748e-06
-6.00014208066001e-06
-2.11129306308358e-05
-2.21061295570892e-05
-2.76101280006843e-05
-1.21109251027863e-05
-2.30199967632891e-05
-1.4923461124199e-05
-2.53292860764093e-05
-2.10010248824149e-05
-1.23619543365735e-05
-5.54402125538649e-06
-2.75987784693488e-05
-1.64513002428559e-05
-1.7157046331844e-05
-1.1830012154727e-05
-2.06908587135953e-05
-3.84132565084863e-06
-3.23921410608593e-05
-4.6220168788077e-06
-9.68770434324238e-06
-5.64840253125603e-06
-2.28993907627983e-05
-1.70315143935278e-05
2.74252625357093e-06
-1.22525505473822e-05
-3.30221681349695e-05
-1.42285488560258e-05
-7.11789756288727e-06
-6.11704010265779e-07
-1.08732751256878e-05
-3.46619784907598e-05
-5.37615789157956e-06
4.48053204591484e-06
1.13052402634918e-06
-1.97050774394852e-05
-3.05468947164867e-05
-1.51721052579135e-05
-3.78368256138531e-05
-1.5278405428409e-05
-1.24636540095665e-05
-1.2193740042846e-05
-6.53883173589123e-06
-1.6000959500411e-05
-9.12564310356195e-06
-2.44970791967401e-05
-1.68697545102167e-05
-1.00294615123269e-05
-6.45630941534164e-06
-1.70778584992086e-05
-2.33864480352635e-05
-2.62188244007838e-05
6.53358015567004e-06
-1.67971617092531e-05
-6.61660931714291e-06
-9.88155074714158e-06
-1.42457208410879e-05
-3.3859435174488e-05
-3.37795237006905e-05
-1.18650048450674e-05
-7.4413781604196e-06
-1.92849095815475e-05
-2.77966425128697e-05
-2.78798201610528e-05
-1.67110852168518e-05
-6.65087499169629e-06
-2.5108105349605e-05
-2.70581966624696e-05
-2.81289575865427e-06
-1.06533574063914e-05
-2.15412439229135e-05
-1.37644949352613e-05
-2.75833764321621e-05
-2.51813288442085e-05
-1.48558107091051e-05
-9.24315277509884e-06
-1.03230912023359e-05
-2.24418115981754e-05
-7.11428787628152e-06
-1.17357136448651e-05
-2.53804675900142e-05
-1.55201641276629e-05
-8.73798173118307e-06
-1.80765409972501e-05
-1.40123550920377e-05
-2.47620745940387e-05
-2.44977518753831e-05
-2.45678330055477e-05
-2.00930179522599e-05
-1.73018071708327e-05
-4.13330367932829e-06
-2.22564662904751e-05
-9.84182446822774e-06
-1.29717831602917e-05
-2.33403921103214e-05
-1.82585623860592e-05
-1.3812632772824e-05
-2.13219589341724e-05
1.06694322567594e-05
-1.01675609266358e-05
-1.49848773257751e-05
-1.78299671176508e-06
-1.98735103464178e-05
-2.39029638132107e-05
2.51117756874574e-06
-2.3651348683463e-05
-5.87033981212657e-06
-1.84600799654316e-05
-9.3644888116737e-06
-2.4251843995924e-05
-1.77127360920654e-05
-1.65935510247132e-05
-7.07579099042903e-06
5.3160925929231e-06
1.08524108043068e-05
-1.03168332451966e-05
-3.37778816055183e-05
-1.9392251193417e-05
-7.79536236875224e-06
-5.55116112261955e-06
-1.709897455425e-05
-2.81472887736447e-06
-1.82008316493734e-05
-1.81777183649688e-05
-8.86898728502188e-06
-1.20544227518832e-05
-4.60378228757643e-06
-3.66454712630968e-05
-2.05719710645053e-05
-2.43131995241479e-05
-1.5397126839416e-05
-1.78317328944779e-05
-1.76214151492829e-05
-2.02132950779331e-05
-2.03617958195005e-05
-5.88353031214164e-06
-2.75261599141903e-05
-1.57660663418336e-05
-3.9831549651549e-06
-2.90320868615498e-05
-1.04254053409706e-05
-2.25094983740791e-05
-1.99836166751918e-05
-3.23554412916202e-05
-2.36544083436485e-06
-2.62744711739689e-05
-1.01665133474076e-05
-3.84766785823228e-06
-1.06364222267325e-05
-3.25439377080193e-05
-9.07105811395991e-06
-9.13675809403919e-06
-3.20657620956115e-05
-1.69704239623206e-05
-2.63992064622149e-05
-1.49719637352124e-05
-2.06902685729015e-05
-1.96623240825096e-05
-1.1623850009176e-05
-2.89356175457402e-06
-9.52748847380712e-06
-3.48807982253906e-05
-9.36271408584224e-06
-1.84738632939879e-05
-2.49129304414852e-05
-2.19783824344537e-05
-1.92742673944902e-05
-2.3833413268343e-05
-1.66792047267415e-05
-1.37254904202449e-05
-1.2096503732375e-05
-1.7519108840385e-05
-1.59441041902477e-05
-1.07431595727728e-05
-2.87181826431842e-05
-1.76939285355572e-05
1.59701455806602e-06
-2.5756143594828e-05
-6.44760967236573e-06
-2.56815073155695e-05
-8.92925302925201e-06
-5.35847106238635e-06
-1.19587548191861e-05
-8.7633967023032e-06
-8.17974591565146e-06
2.1125394166589e-06
-2.75654056031088e-05
7.12343994427388e-06
-9.52723123578165e-06
-9.22645439539488e-06
-2.43087561238499e-05
-3.32579623020023e-05
4.14740356973495e-06
-1.27060856633204e-06
-3.23718354462336e-05
-1.40483458024379e-05
1.26882076494361e-05
-1.69606704603584e-05
-1.89754506384841e-05
-2.13974634546029e-05
-6.68620722079193e-06
-9.96166179252625e-06
-1.5506572406563e-05
-6.65934516925396e-06
-1.85223305144774e-05
-5.70114896023941e-06
-1.39306357424141e-05
-2.20068596179025e-05
-1.55682002408412e-05
-7.76805639442158e-06
-2.78989016277325e-05
-9.02316346499522e-06
-7.27227898906079e-06
-3.36639558121324e-05
-2.09881944109377e-05
-9.92560290475413e-06
-8.60526365829777e-06
-1.20590489581554e-05
-5.05410514329114e-06
-2.69760720801974e-05
-1.87796180769794e-05
-3.22278190408198e-05
-2.62589888030925e-05
5.02949405783037e-06
-1.28337623651831e-05
-3.10210414468518e-05
-1.23756190158033e-05
-1.91861467825104e-05
-8.370971151865e-06
-2.20936887666889e-05
-3.41058810042171e-05
-7.2912318433328e-06
-2.84580230742197e-05
-2.4989732539125e-05
-2.40064965161507e-05
-1.97761603763073e-05
-2.996252864628e-05
-2.00827607624003e-05
-1.09874690770282e-05
-2.47646935691815e-06
-6.57089641105098e-06
-1.87783387824482e-05
1.74831575973737e-06
2.89455816936738e-06
-1.97588008575993e-05
-2.96960472439556e-05
-3.35942950681543e-05
-3.03923683055804e-05
-2.86815171765757e-05
-2.08028389151398e-05
-2.19481124734887e-05
-3.02376022054603e-05
-1.0224340548922e-05
-1.41865229877782e-05
-1.99627980953022e-05
-8.98627813233566e-06
-6.33557233397423e-06
-1.32688558097482e-05
-6.16018125123503e-06
-1.36985236848701e-05
-2.15313341112718e-05
-2.34905648649327e-05
-2.45097552592314e-05
-5.96222920857332e-06
5.49170341373089e-06
-1.95050782100572e-05
-1.60240094029277e-05
-1.92879038434251e-05
-1.09452640868154e-05
-1.27115549423035e-05
-1.43522371011704e-05
-1.68247861165305e-05
-2.08426182379559e-05
-1.32603347181495e-05
-2.82140257397062e-05
3.76969286682157e-06
-1.45747206087009e-05
-2.03385781419598e-05
-2.22639188693505e-05
-1.81393218008446e-05
-1.43031331607638e-05
-2.81453113501701e-06
-2.48607990464142e-05
-4.50303350705432e-06
-2.30958274084254e-05
-1.45054168017747e-05
-1.13430441658112e-06
-8.56332070754392e-06
-1.91270665855765e-05
-1.61698707919544e-05
-4.01788930152555e-06
-8.71086668676138e-06
-5.16531059058051e-06
-8.86895052286387e-06
-1.22444336927628e-05
-2.22829364094588e-05
-2.45195647441443e-05
-1.7721339839487e-05
-1.78382359583561e-05
-1.49817936990183e-05
-1.45899061175753e-05
-8.066414699113e-06
-1.97345278830545e-05
-2.27107675123602e-05
-1.20472534536796e-05
-1.86494872638919e-05
-7.00940180683458e-06
-1.96486291969883e-05
-2.00096754091431e-05
-1.79709651507215e-05
-1.26345038417816e-05
-5.27916219916891e-06
-6.90281341411922e-06
-3.52580227334793e-05
-1.7544120599231e-05
-2.25595164277345e-05
-4.47458446936879e-06
-1.43274468362503e-06
-2.80866215050764e-05
-1.74740656430159e-05
-2.00013949775943e-06
-1.61611036745597e-05
-1.52611743385319e-05
-3.02148034526532e-06
-1.23179640347762e-05
-1.22118481035986e-05
-1.01324185730536e-05
-1.36937986746927e-05
-1.4100511756967e-05
-3.05759982597419e-06
-3.48253211190121e-05
-7.9100601841162e-06
-1.30298391038626e-05
-4.71792124414312e-06
-2.26593516264193e-05
-2.64261631525523e-05
-2.19115032948935e-05
-2.73287365812526e-05
-1.95752703044749e-05
-3.3520820201255e-05
-2.80081585106748e-05
-6.00969630725852e-06
-1.9126614521812e-05
3.99242520198558e-06
-2.37316694158607e-05
-2.90597304688658e-05
-1.87960176465788e-05
-1.71002104405966e-05
-3.18738261899847e-05
-1.28492483426315e-05
-1.41788106257529e-05
-2.27311382811457e-05
-3.16375187745093e-05
-2.84679015267662e-05
-5.91924113024934e-06
-1.99747413896837e-05
-1.75578678004091e-05
-1.15853495771299e-05
-2.35054038792023e-05
-2.26273465867538e-05
-2.87710779094727e-05
7.52396140223511e-07
-2.25867316147371e-05
-1.77909682220209e-05
-1.51838137061606e-05
-2.59418224158769e-05
-5.94685630235177e-06
-1.21425321045038e-05
-1.20697676964577e-05
-2.66018294620595e-05
-1.3111983778023e-05
-1.45177313174122e-05
-2.21173567102403e-05
-1.94159366918469e-05
-3.05464056827833e-05
-3.30878082155751e-05
-5.91219473355244e-06
-2.65031960243392e-05
-9.16087234683222e-06
-1.65395521901439e-05
-8.29411724854434e-06
8.00636969787168e-06
-1.13725258447692e-05
-1.12248731832977e-05
-1.98982144934299e-05
-9.60911410273245e-06
-1.23559062488357e-05
-1.9012277460644e-05
-2.062093442787e-05
-1.98842852671343e-05
-6.4609248098845e-06
-2.53063931302085e-05
-9.95239369266459e-06
5.49671013140867e-06
-1.62210435862579e-05
-1.55633078574875e-05
8.37465089610157e-06
-1.74621194539663e-05
-7.7324084659556e-06
-2.27933632638067e-05
-2.20506761874992e-05
-1.89735949877126e-05
-1.58990198398399e-05
-8.98576960024663e-06
-1.24411713011114e-05
-4.46229423263243e-06
-2.11493700133036e-05
-8.73770606074956e-06
3.84197714489476e-07
-4.67925790860292e-06
-1.14785685937301e-05
6.19187193679482e-06
3.39233140357691e-06
3.82588360674615e-06
-3.00623208796777e-06
-2.11938891716838e-05
-1.00803372431955e-05
-1.43140480503907e-05
-1.0525601196528e-05
-2.41949069873574e-05
-2.09715840877516e-05
-1.09441979365435e-05
-1.00213856146261e-06
-1.70438580311888e-05
-3.50528870763324e-05
-1.61419104184829e-05
-2.70809365406536e-05
-9.28325473114554e-06
-1.96531111905544e-05
1.15383955038856e-05
-7.14193851369376e-06
-1.83877239915368e-05
-6.04873464000161e-06
-6.20023469206743e-06
1.0130610628304e-06
-1.63670317317946e-05
-1.84092552673064e-05
-1.71242867607816e-05
-3.15644102962655e-05
-3.463029780555e-05
-2.40177004836847e-05
-2.73244656501922e-05
-1.68998163257531e-05
-2.25240857418388e-05
-8.98926622305998e-06
-2.72568222348261e-05
-1.17563086100966e-05
1.85202549479328e-06
-2.05791945161936e-05
-1.6188574674761e-05
-2.07620238549775e-05
-1.54763433171317e-05
-4.31691376354045e-06
-2.65647682962137e-05
-2.98454202770533e-06
-8.30748794677681e-06
-1.7242074771245e-05
-2.59127154697584e-05
-1.2647012182899e-05
-6.12632312949483e-06
-2.32971370061877e-05
-3.22090055699825e-05
-2.22876608114924e-05
-2.26844253087477e-06
-4.32962379573242e-06
-1.46779640296482e-05
-2.72302933691138e-05
-1.7687813186335e-05
-1.89398844986939e-05
-1.33603967537773e-05
-2.65406062584435e-05
-1.61526828036484e-05
9.20336477715288e-07
-1.79591901387174e-05
-1.10160318500726e-05
-8.94871765459307e-07
-2.80144790604715e-06
-9.55414977854114e-06
-2.00391161181595e-05
-1.63628786293259e-05
-2.15944911684148e-05
-1.93872606265547e-05
-1.58608336700183e-05
-2.69241012922247e-05
-5.11553843481427e-06
-2.30523563085915e-05
-1.40954868152611e-05
-2.27306505252315e-05
-1.51317061894487e-05
-3.08842599806068e-06
-8.50642006031049e-06
-2.78736517795385e-05
-3.00942772174438e-06
-6.8348081739347e-06
-9.13257633223214e-06
-1.88946747772024e-05
-3.56077636704052e-06
-1.62648228176434e-05
-1.96763109507759e-05
-2.21172710891122e-05
-2.0167080566633e-05
-2.33461200826894e-05
-7.91879213080862e-06
-1.43908099700581e-05
-1.99504006206681e-05
-1.36320840241403e-05
-1.30235782485636e-05
-9.19530844118839e-06
-2.11486160983816e-05
-1.54842314945812e-05
-1.56149623627647e-05
-2.26736624328972e-05
-3.09143383640255e-05
-7.36776783148695e-06
-2.84498088027737e-05
-1.93294580837824e-05
-2.4225296673948e-06
-1.9595043914077e-05
-7.09043819589752e-06
-2.45317700331849e-05
-8.58206310615841e-06
-9.18401590323357e-06
-1.4607974291678e-05
-1.52115578488858e-05
-1.78961945312791e-05
-2.22583989179262e-06
-1.04215370343616e-05
-1.01021496328253e-05
-3.84118820901594e-05
-3.51385318614536e-05
-2.61054047424798e-05
-2.7557002202976e-05
-1.38295541224515e-05
-2.21688811620031e-05
-7.88204985713963e-06
-1.30574418669794e-05
-3.28161161596813e-05
-1.77128804999076e-05
-1.86745074971184e-05
-8.59259743544571e-07
-1.29280884376926e-05
-3.05852002752587e-05
1.22114537714e-06
-2.06748793364492e-05
-2.31375656446708e-05
-4.08631853126477e-05
-1.87035793663293e-05
-4.89139208485483e-06
-9.91026330254242e-06
-1.50743244876023e-06
-3.16358591650377e-06
-1.23360093302912e-05
-4.81187818085208e-06
-1.00589231634892e-05
-7.23190186124486e-06
-3.63406203350104e-06
-1.36255796654543e-05
-7.90875218567486e-06
-5.15284112821679e-06
-1.172682194688e-05
-8.77499197086717e-06
-1.93316073077379e-05
3.42016714279244e-06
-8.85817216361778e-06
-6.45419621220851e-06
1.51456465401275e-06
-3.21979688927496e-05
-7.53322285217032e-06
-4.50799165372649e-06
-3.03535691966339e-05
-1.8891288637161e-05
-9.64900831271816e-06
-8.48540305464474e-06
-2.53409650333079e-05
-2.64169760643773e-05
-1.32069651418335e-05
-1.75029461938069e-05
-1.6926672187189e-05
-1.22211489951929e-05
-2.2773677766019e-05
-9.54384370530904e-06
-2.76858011686771e-05
-3.50532097953838e-05
-2.00130657132307e-05
-8.82686663741824e-06
1.47956473344127e-06
-1.87205879366436e-05
-1.4467864211729e-05
-6.45039278179897e-06
-1.14386502662786e-05
-6.01799471345367e-06
-1.84576671243489e-05
-1.11586250491489e-05
-2.44815085792152e-05
-1.82029537859582e-05
-9.56802944579717e-06
-2.77767298320648e-05
-2.53626748178755e-05
-2.39056222601997e-05
-1.50579794039553e-05
-1.98975323500445e-05
-2.60505944598646e-06
-1.70092413219115e-05
-1.22762876622731e-05
-1.51449946577277e-05
-2.49209642004402e-05
-1.97590506930747e-05
-1.75749173888177e-05
-1.58154815587368e-05
-2.50484348841735e-05
-1.25497362437355e-05
-1.15279156941413e-05
-2.39885467428903e-05
-2.56814428981683e-05
-1.1031662179214e-05
-6.19327830365934e-06
-1.04602755348259e-05
-1.67085629091879e-05
-8.67711167659644e-06
-1.87102237720404e-05
-1.35475916818748e-05
-1.35811786178654e-05
-3.63825608102735e-05
-2.17361125097111e-06
-3.19429174477044e-05
-1.02628704377019e-05
-1.86629138862048e-05
-2.900808039877e-05
-5.91247212669967e-06
-2.6270670835142e-05
-2.09377744998038e-05
-2.86524398860537e-05
-2.0270396022316e-05
-1.97848669797904e-05
-1.31088108892119e-05
-9.32457020486844e-06
-9.9707853881253e-06
-7.10596301436994e-06
-1.69705790768199e-05
-1.60596735255955e-05
-7.31097379939657e-06
2.43584522518501e-06
-1.88305741895218e-05
-1.83276332349421e-05
-1.91637136213452e-05
-2.33299212783151e-05
-1.46157664449336e-05
-1.65589478373259e-05
-1.32010945009418e-05
-1.80333068273741e-05
-2.00193300792238e-05
-2.44014612849934e-05
-1.20004548785566e-05
-1.48848635324455e-05
-1.29272124469488e-05
-3.16270609587694e-06
-1.15390683421506e-05
-7.64142752423936e-06
-2.6837571867268e-05
-1.58098137016574e-05
-1.57487013162709e-05
-1.7527740671023e-05
-8.57428712620144e-06
-2.48582793604731e-05
-1.00452349721239e-05
2.26051020864551e-06
-2.39709654018724e-05
-3.68034467521866e-06
-7.08763139480038e-06
-2.2537758554372e-05
-1.40002200321037e-05
-2.70436461598964e-05
-2.62456114219486e-05
-5.85650310887496e-06
2.55060599670528e-07
-1.48478720311962e-05
-1.63035973835378e-05
-3.14312499010503e-05
-1.16446281706354e-05
-1.90895400338341e-05
-2.8028671604614e-05
-1.60397915638534e-05
-2.52121556070094e-05
-2.09044438976866e-05
-2.36686719598867e-05
-2.27080963345975e-05
-2.18734319178676e-05
-3.1002863982691e-05
-7.70349810146425e-06
-1.1576386302057e-05
-2.78103967804034e-05
-3.24849284078317e-05
-3.66490396864379e-05
-7.53673899641197e-06
-2.0765767415291e-05
-8.6933333399868e-06
-1.132102700303e-05
-1.86584217635722e-05
-6.09092730656325e-06
-2.76173394914262e-05
-2.47502128655263e-05
-2.18374963202781e-05
-1.7148832144125e-05
-1.38667926145426e-05
-1.3345700432946e-05
-1.29808770403299e-05
-1.12888962374827e-05
-2.41822469599497e-06
-1.18462160619066e-05
-2.42645743311272e-05
-2.78971495048398e-05
-3.90485620964677e-06
-1.35673009433812e-05
-1.78170865287244e-05
-1.10950345429383e-05
-1.91821352878017e-05
-9.77002227115994e-06
-1.54369423469019e-05
-3.21535730740947e-05
-1.01972236589081e-05
-1.859154488279e-05
-4.94624168646588e-06
5.27853310965807e-07
-1.76680704518369e-05
-1.6567556626325e-05
-2.84222380544526e-06
-3.61104612545924e-05
-8.9837357865465e-06
-3.2286307579884e-05
-7.64429116590866e-06
-2.70995807306165e-06
-1.96486669138824e-05
-2.54062398329982e-06
6.84276907733689e-06
-2.35760861836661e-05
-1.00953500284952e-05
-2.00285524248154e-05
-2.01317368530294e-05
-1.44823070218753e-05
-3.99073208983475e-06
-4.18301829694598e-05
-3.17598990365005e-05
-1.35392713285255e-05
-2.19159160500996e-05
-8.81306911172822e-06
-2.58579993219495e-05
-1.18648147991088e-05
-1.2223539210731e-05
-1.82037801254593e-05
-2.5393108808208e-05
-3.60807774494332e-06
-1.63932812324289e-05
-2.25501170312659e-05
-2.50372558668637e-05
-1.20221124956964e-05
-1.15394058019518e-05
-1.19386625348272e-05
-2.48306190115855e-05
-1.03323259060554e-05
-1.15848560404992e-05
-2.97355154587629e-05
-3.31708046626729e-06
-9.71693922192458e-06
-1.00261284579824e-05
-1.32192463063244e-05
-3.04624251994274e-06
-1.73308290108366e-05
-9.28818072563629e-06
-2.27544282460645e-05
-1.00295275510172e-05
-1.10011375794019e-05
-2.71673725117365e-05
-1.50303003023754e-05
-1.73253656665632e-05
5.65764321644341e-06
-8.40132510939363e-06
-1.81172139648422e-05
-1.90843469550346e-05
-3.0163700159577e-05
-2.1676854943902e-05
-4.34001870818624e-06
-1.6785459358393e-05
-2.201668487859e-05
-1.90132040673986e-05
-9.49933386058508e-06
-1.11023177262821e-05
-1.03091358688379e-05
8.20326138177273e-06
-3.62736352324427e-05
-1.91308696696053e-05
-1.35731168769094e-06
-1.14363134437249e-05
-4.18118646872645e-05
-1.7841551583878e-05
-4.28315536759123e-06
-1.49218839893454e-05
-2.96669498031243e-06
-7.54975637751469e-06
-8.60559489701237e-06
-2.02479557542515e-05
-1.5005208706549e-05
-2.71253604740682e-05
-1.81636870574957e-05
-2.41826774361593e-05
-1.6199421039438e-05
-1.72999896613604e-05
-5.17162332994823e-06
-1.00462605467839e-05
-1.27043313535163e-05
-2.65363223888754e-05
-7.16653772270934e-06
-2.36294004270815e-05
-2.12638429600824e-05
-1.39430438607561e-05
-1.04478705954177e-05
-1.92021291230044e-05
-1.58858030447402e-06
-6.3632671986893e-06
-7.1867798528929e-06
-2.66498260618545e-05
3.89132466493005e-06
-1.19656265022887e-05
-2.30870189691628e-05
-1.21430779714249e-05
-2.01223346408495e-05
-2.7619119450826e-05
-2.44091493959784e-05
-2.11579967631708e-05
-1.87783933710149e-05
-9.19484765694047e-06
-1.73109605474567e-05
-2.36117160953931e-05
-1.55922683100785e-05
-1.99127402363426e-05
-2.30019991870431e-05
-2.7014769173649e-05
-8.10284025158073e-06
-2.45021647923374e-05
-3.06444324558513e-05
-2.94867919119208e-05
-2.04308372109287e-05
-1.11817451374135e-05
-6.72632972993713e-06
-2.09251396306034e-05
-2.51060988395544e-05
-2.18766840269913e-05
-2.19975564174709e-05
-2.57542549033735e-05
-2.14969615348616e-05
-2.29345530074092e-05
-2.39047449778075e-05
-1.29057175402481e-05
-1.44283543854734e-05
-1.1685044921117e-05
-2.02901552144909e-05
-6.53881380109733e-06
-2.73520248871661e-06
-2.21465910804501e-05
-3.274501089708e-06
-4.80525291151726e-06
-1.55857679617334e-05
-2.93705149385873e-05
-2.17539531543013e-05
-1.94670473949168e-05
5.56519710754044e-06
-1.43200656094841e-05
-7.37546724280039e-06
-7.94140797559047e-06
1.43972162157474e-06
-1.94692712228782e-05
-6.70276318598189e-06
-1.48191518747891e-06
-6.29762455115279e-06
-2.32503458459371e-05
-1.37355612716195e-05
-2.92645242281655e-05
-2.53011170473799e-05
-2.59089532533735e-05
-3.83029819704642e-06
-4.38382384340043e-06
-1.59064237563053e-05
-1.85246154255857e-05
-3.35301009483783e-05
-8.17354254960506e-06
1.70862845234247e-06
-6.6640233916632e-08
-2.24410507080857e-05
-1.7173458183479e-05
-9.31486036949107e-06
-2.49689449217272e-06
-3.68328773456937e-05
-1.0284723793704e-05
-1.71668944863075e-05
-1.87921692574887e-05
-2.78154307300514e-05
-1.98269920344944e-05
-1.39668924209147e-05
-6.43010969529157e-06
-1.87235939918453e-05
-7.13583396122657e-06
7.10897961583082e-06
-1.89560389635012e-05
-1.10930372931964e-05
-7.08839207150734e-06
-5.27639408957386e-06
-2.82891268173587e-06
-2.00930889441435e-05
-3.03221031271149e-05
-2.22474048892895e-06
-1.29936350435864e-05
-1.78665859275756e-05
-8.31564234020729e-06
-1.91899133700039e-05
-4.80534292977273e-07
-7.77086761176892e-06
-3.43796657691857e-05
-3.86756158362294e-05
-4.24431080286275e-06
-1.90785754568788e-05
6.12999028490287e-07
-1.31106705005957e-05
-2.07011298796273e-05
-1.14535263742546e-05
-1.832965528987e-05
-1.43293727144961e-05
-6.57894881164663e-06
-3.09212934613501e-05
-1.41881606836941e-05
1.39045104626678e-06
-4.47411970142804e-06
-1.08531708859481e-05
-4.8103543104913e-06
-1.66183986752933e-05
5.39619601726757e-06
-1.71616597358811e-05
-2.09511790466305e-05
-2.05557101220621e-05
-1.52873097503941e-05
-2.16233269319178e-05
6.99366817996486e-06
-1.89253636060355e-05
-1.52687686584866e-05
-2.03412778074723e-05
-1.01177202622382e-05
-1.22342416852311e-05
-1.88427431514175e-05
-2.05870590801998e-05
-2.55927702193696e-05
-1.73578285626365e-05
-1.17983320428005e-05
-2.74596569635776e-05
-2.35363105063718e-05
-2.53434484485937e-05
-1.7676706083361e-05
-2.3780744101418e-05
-4.02500766880223e-05
-4.09339163736288e-05
-7.61164432508231e-06
-1.54991296125281e-05
-1.79981981715938e-05
-4.28699590249913e-06
-2.95301804553566e-05
-3.64408476660134e-05
-7.14348164827914e-07
-2.29500176829322e-05
-1.48587405172729e-05
-1.56623036411782e-06
-2.6202363686053e-05
-2.10469812358488e-05
-2.67618491632775e-05
1.06890557699228e-06
-6.08014214194965e-06
-1.23414108234812e-05
-1.7490260916682e-05
-2.34505118853739e-05
-2.14053732637115e-05
-1.98517719823229e-05
-1.03981819731348e-06
-2.03912148218737e-05
-1.38440397394385e-05
-2.90741128699437e-05
-1.87863033717254e-05
-1.65082137191596e-05
-1.38196428056131e-05
-1.90918522276695e-05
-2.01969477689774e-05
-1.7874025166717e-05
-2.2136917386631e-05
-1.35647589083311e-05
-2.54169601739018e-05
-1.98758477794262e-05
-1.92481221164479e-05
-5.80385295380366e-06
-1.43183704923586e-05
-8.82278624250184e-06
-4.58298329831077e-06
-5.39447308740269e-07
-6.63966485593974e-06
-3.12576618575934e-05
-6.80256068900352e-06
-1.94681355355617e-05
-1.17058285761448e-05
-1.85094700755194e-05
-1.15157477538618e-05
-1.88284829720027e-06
-2.3644603501669e-05
-2.7786039343679e-05
-6.98581321867428e-06
-9.62800112720126e-06
-2.35095731590216e-05
-1.25071783580529e-05
-2.0067598735024e-05
-9.26733574041128e-06
7.95326365254809e-06
-1.30563303082414e-05
-2.08921970377384e-05
-1.70111736558226e-05
-2.24194094203673e-05
-4.82410821906528e-06
-2.99067573158959e-05
-2.2505583072479e-05
-2.56426047666073e-05
-1.86081169324241e-05
-1.39638160598896e-05
-1.42261351439054e-05
-1.50962544751411e-05
-2.13365814043031e-05
-1.94203216088057e-05
-3.07311398688214e-05
-2.21413849632636e-06
-8.47467354247903e-06
-1.04348458132031e-05
-5.32376077063824e-06
-1.76220939484297e-05
-4.04834623239574e-06
-1.83436427714038e-05
-1.68430322933332e-05
2.39346045806233e-07
-3.45105192947152e-05
6.55504251466952e-07
-1.14076282337132e-05
-1.26210025508221e-05
-1.75819830923285e-05
-3.48465463318955e-05
-2.03998799792472e-05
-1.23961308462611e-05
4.76408221612722e-06
-2.0398223182929e-05
-1.67680340219756e-05
-7.38081956289649e-06
-1.57161271814054e-05
-1.49637298931714e-05
-2.36231465771643e-05
-2.49261408839851e-05
-2.33487433210278e-05
-1.20984761981604e-05
-9.76344286136349e-06
-1.59420598002993e-05
-2.10600314209052e-05
-1.50719816543323e-05
-1.05871843200911e-05
-2.3435710693114e-05
-1.04813240175018e-05
-3.00533086621077e-05
-2.49589849886889e-05
-5.8322133991757e-06
-2.95443704637849e-06
-2.40430745438005e-05
-1.0340839946371e-05
-2.48017157804314e-05
-9.19746958645344e-06
1.30438471747238e-05
-1.13236083056687e-05
-2.29061192187702e-05
-2.04892321436114e-06
-1.04756102893164e-05
