# Supplementary material for: Research on computational propagation and identification of mine microseismic signals based on deep learning
Source: PLoS One. 2025 Oct 22;20(10):e0334641. doi: 10.1371/journal.pone.0334641 (PMC12543183; doi:10.1371/journal.pone.0334641)
Supplement: S11 Data — (ZIP) [file pone.0334641.s011.zip › 000101100002642.xlsx_0.txt_24.txt.txt]

-9.90205020623344e-06
-1.72199298348353e-05
-5.40660169243389e-06
-2.02568717446194e-05
-5.15056867478087e-06
-1.78074005570511e-05
-1.22131302319827e-05
-2.87400406313045e-05
-3.36749574053267e-05
-2.33194820825941e-05
-2.23151307884102e-05
-2.24925295113264e-05
-1.14327251108879e-05
-2.10222977423807e-05
-2.83057806971303e-05
-1.83155593443358e-05
-2.57336623547313e-05
-2.53132154591832e-05
-1.22823818888098e-05
-1.25395344417987e-05
-1.03247157931092e-05
1.40731703321527e-05
-2.05011653158952e-05
-3.6957622468324e-05
-2.21101854416948e-05
-5.86909828872661e-06
-1.04419447397009e-05
-2.32047118756082e-05
-6.81985885606767e-06
-1.89754002894455e-05
3.11845616732361e-06
-2.27686263796019e-05
-1.69207360977612e-05
-2.31969416561609e-05
-1.58776766283073e-05
-1.58162918558386e-05
-1.39261928743302e-05
-1.27260411222742e-05
-1.95319540946562e-05
-2.47035730635214e-05
-5.12813070738514e-06
-1.23281512407384e-05
-2.69167362773496e-05
-1.73219594519775e-05
-2.89501947440177e-05
-2.35014334995561e-05
-3.11731010219245e-05
-2.49862459640619e-05
-1.80717011587721e-05
-1.92795701496462e-05
-5.60877887858264e-06
-7.06623622306807e-06
-2.91571534033535e-05
-2.30654485002938e-05
-4.04829312285963e-06
-2.71263935869859e-05
-2.87313628155345e-05
-1.04316337356699e-05
-2.55262278536938e-05
-3.09083708340043e-05
-9.98924292757992e-06
-9.08391466856844e-06
-1.24505682084973e-05
-3.56039819688635e-05
-1.13333448101363e-05
-2.09527774352675e-05
-3.54236012709967e-05
-2.64733487338941e-05
-1.62004656201182e-07
-1.60030423156242e-05
-2.78488607208596e-06
-1.30183641981757e-05
-2.55039494843677e-05
-7.14139240332172e-06
-2.36326100843957e-06
-2.31673445823339e-05
-7.92776461727352e-06
-1.40580466587229e-05
-2.27915900819287e-05
-1.28005625378408e-05
-3.28875719297729e-05
-6.70584253298303e-06
-3.79037599894409e-06
-1.18614752799868e-05
-3.04410896225098e-05
-7.40534442151208e-06
-5.76498785052782e-06
-7.97162692948185e-06
-5.07507749076674e-06
-1.84259337079777e-05
-3.06214829110592e-06
-9.84818375874401e-06
-1.02848934265285e-05
-1.15679793635078e-05
-2.56201889665682e-05
-1.87696691979799e-05
-1.01743702214735e-05
-6.87169995186445e-06
-3.08821487985025e-05
-3.87358774770021e-06
-9.24259990029647e-06
-2.63127072255053e-05
-9.92975280383159e-06
-2.28091877045941e-05
-1.1360875762178e-05
-2.16436141690836e-05
-1.2159657636236e-05
-1.78853225335755e-05
-2.72908425507212e-05
-2.78565838400139e-05
-1.10192117246352e-05
-1.89220046248641e-05
-5.57156695141649e-06
-5.34933946733915e-06
-2.39067500833018e-05
-7.03565162792813e-06
-3.37234606745585e-05
-1.06701004646121e-05
-1.01008004200146e-05
-1.57598789035163e-05
-1.4793910943447e-05
-8.82671104735096e-06
-2.64012701557267e-05
-2.15597789807075e-05
-1.8835017139698e-05
-1.07603353682105e-05
-1.64063180571657e-05
-2.15579980739911e-05
-2.18058704432844e-05
-2.42452382612171e-05
-1.49853536835189e-05
-2.96549710410605e-05
-2.44055930478378e-05
1.09851034323092e-06
-1.67453207607358e-07
-1.4650341365451e-05
-7.19122642205596e-06
-5.945390546445e-07
-1.6246572913052e-05
-2.21814398003814e-05
-1.53310398407619e-05
-4.03268280749011e-06
-1.98775377294113e-05
-1.43839465574309e-05
-2.46142138620757e-05
-5.61057298829506e-06
-2.28896844414796e-05
-2.04564873424737e-05
-1.49959866935933e-05
-2.97653648919668e-05
-6.35528222721857e-06
6.98264090328696e-06
-1.16260395205412e-05
-1.14182748292435e-06
6.15144428152004e-06
-1.72338516810986e-05
-1.28721623178341e-05
-1.05179138978708e-05
-1.08618785697188e-05
-1.82711835388171e-05
-1.45793813025126e-05
-1.41235498721013e-05
-1.04688825324131e-05
7.47752407845701e-06
-9.38195454267646e-06
-8.72410120736834e-06
-2.24511462144708e-05
-1.26738121733718e-05
-2.16366816710581e-05
-1.04406749503625e-05
-3.35507592016078e-06
-1.41724558717655e-05
-1.58547630046068e-05
-6.57100040082016e-06
-4.17071518644625e-06
-1.03388296087434e-05
-2.24342093389445e-05
-1.07110440183133e-05
-2.00900948083354e-05
-4.55046765689888e-05
-2.13831990618539e-05
-1.78241260700109e-05
-1.8412879196341e-05
-2.70536578057408e-05
-2.3679013358705e-05
-2.11743049768128e-05
-1.64814853149187e-05
-3.47461483997502e-05
-2.8063936062725e-05
4.95755229517412e-07
-2.35156805830276e-05
4.16497262073779e-06
1.21548748825412e-05
-1.88483895759887e-05
-9.32325533854722e-07
-1.2952633349332e-05
-9.81504220396058e-06
-2.63558644573411e-05
-8.70447366587321e-06
-9.21340387123002e-07
-1.09876184705827e-05
-1.02754526233838e-05
-3.12989437398291e-05
-1.36581065547282e-05
-1.569790438886e-05
-2.18645053076248e-06
-9.70647334673545e-06
-1.51341292170281e-05
-1.78042807669543e-05
-1.96776572710853e-05
-7.07606211611278e-06
-1.37048464303274e-05
-2.29240521782343e-05
-1.28697109675007e-05
-3.95105156797237e-05
-1.46164655673661e-05
-2.90224939936758e-05
-1.18593275783774e-05
-7.21559504581478e-07
-1.16463092599757e-05
-1.18413853854574e-05
-2.52808420387606e-05
-2.90030331930129e-05
-7.03211369836835e-06
-3.3375438548411e-05
-2.72194128320709e-05
-6.82502394303581e-06
-2.12308325839617e-05
-2.25759817065088e-05
-1.65875444616456e-05
-1.68959215472721e-07
-2.80386070122778e-05
-7.45626996923241e-06
-3.1923160300747e-05
-3.9187862071452e-06
-1.53436041419929e-05
-3.64420115070559e-05
-1.08151032626066e-05
-2.18996840820085e-05
-3.05896001516552e-05
-9.50481592942931e-06
7.24523547927341e-07
-1.43741568193441e-05
-3.1191887926627e-05
-1.26088740356283e-05
-3.60829547269593e-06
-2.49940738858559e-05
-1.46970553463405e-05
-3.07200410457707e-05
-3.27572111699887e-05
-8.75002556954832e-06
-2.03727856207325e-05
-1.33941145263023e-05
-1.80732363421635e-05
-1.78347317544189e-05
-1.57387865708326e-05
-1.93313767824916e-06
-1.10185641014222e-05
-1.03799553058871e-05
-2.52540026848067e-05
5.2909534995624e-06
-2.48661811691854e-05
-2.71720232053971e-05
-3.5977443738707e-06
-1.70211630066265e-05
-7.66432587628318e-06
-6.42196332019593e-06
-1.06481243142102e-05
-1.0065706116367e-05
-8.41259512234536e-07
-2.82902520703561e-05
-1.6811071461012e-05
-2.26318371159095e-05
-1.85465432376113e-05
-2.54178387664519e-05
-1.49174365488805e-05
-6.46600411196178e-06
-8.53097708110051e-06
-4.54852284997978e-06
-2.34518233066091e-05
-1.47742688267474e-05
-1.45616924572428e-05
-1.52026087726795e-05
-2.00658542773204e-05
1.1307926594774e-06
-2.37777169322126e-05
-1.11430638759718e-05
-1.65685094343875e-05
-2.51902964513881e-05
-1.70850654129103e-05
-1.56782672021514e-05
-1.49732361174609e-05
-8.36158722999924e-06
-2.00733517010868e-05
-1.61190639252428e-05
-2.51195466030274e-05
-1.12892415643075e-05
-2.41086424033618e-05
-1.40700255934996e-05
1.01836396445361e-05
-3.31416004662315e-05
-1.88933174401529e-05
-1.01484442572991e-05
-1.38804370721328e-05
-1.86297195168037e-05
-1.73846183726789e-05
-1.59494597112623e-05
-2.54670720114155e-07
-1.40385406846475e-05
-1.41687651993885e-05
-1.01321583922988e-05
-1.76821767295786e-05
-3.39130586998935e-06
-1.29879975546173e-05
-1.38558066627047e-05
-1.43454263566565e-05
-4.77447069875591e-06
-1.82441539786432e-05
-1.54644025039244e-05
-1.22531425183448e-05
-2.71587730797054e-05
-2.51211355700102e-05
-2.31148671677328e-05
-3.95062087469649e-06
-9.93420828934264e-06
-2.28162944087767e-05
-1.98295770995627e-05
-1.45952904688959e-05
-1.55762484299964e-05
-1.72953621868387e-05
-2.70853942559642e-05
-1.58776971756238e-05
-9.07908765548637e-06
-8.93684430040003e-06
-2.04773298703233e-05
-4.32491513164595e-06
-5.58834119134241e-06
3.41277165636454e-06
-1.93291299296913e-05
-2.46973129213497e-05
-1.31556530727234e-05
-2.89530609627489e-05
-2.188090175249e-05
-1.78178579030852e-05
-1.87347805566289e-05
-1.31892287337523e-05
-1.59911037855253e-05
-2.4687552602595e-05
-1.95001439696194e-05
-1.60839344652343e-05
-1.38438300346391e-05
-2.31221177079047e-05
-2.68362085660405e-05
-1.30255494577964e-05
-6.42786092557851e-06
-2.05207793731432e-05
-2.9343273745357e-05
-2.47317713668912e-05
-1.91463067028151e-05
-2.5212444155637e-05
-9.765689804695e-06
3.36820768472047e-06
-1.16897039984803e-05
-1.07203371350978e-05
-1.28061660959395e-05
-1.69299329216546e-05
-1.8407902100618e-05
-4.87569420128647e-06
-1.91010018934515e-05
-1.36251291506685e-05
-1.62371295692773e-05
-5.4139890249039e-06
-2.35818074341155e-05
-2.24066511405033e-05
-7.40114348508703e-06
1.35348578768773e-06
-3.87622702210299e-06
-2.08666006234652e-05
-5.69306119153935e-06
-7.0759654757802e-06
-2.11292600690786e-05
-7.79760341086055e-06
-2.8862757754948e-05
-3.67644661931196e-05
-2.10507842031492e-05
-1.54785483295531e-05
-6.7219593237088e-06
-2.92711777899879e-05
-2.58555967471484e-05
-1.45325732468027e-05
-7.60068609538987e-06
-1.0788325947522e-05
-2.05898495056964e-05
-1.31263493433457e-05
-5.23474831183785e-06
-1.20118345722485e-05
-3.13206509258572e-06
-2.20816629268088e-05
-1.53014370080346e-05
-9.72227728998609e-06
-2.2082547463747e-05
-1.03155676039255e-05
-1.15458518648724e-05
-8.25280211183498e-06
-8.66598808650506e-06
-1.70240794011775e-05
-2.18837817154779e-05
-1.88726932203691e-05
-1.19746316594192e-05
-1.10882655150741e-05
-1.17588099847072e-05
-1.23135973349619e-05
-3.50784096133737e-05
-5.56081957509292e-06
-2.70327984305235e-05
-1.09363123016826e-05
-1.81643532594917e-05
-3.95878586654779e-06
-2.24470888703133e-05
-2.08329112271788e-05
-1.73498538697867e-05
-1.83727243014802e-05
-1.92094477074763e-05
-8.05740280379729e-07
-1.81113576516124e-05
-1.997145234842e-05
-1.31969700615105e-05
-2.76650307173389e-05
-3.66470944325931e-05
-2.40574164817146e-05
-2.40238532507873e-05
-1.04169769982164e-05
9.59047248450798e-06
-1.86523741327232e-05
-7.91437050677919e-06
-1.47585399746894e-05
-6.23296066780691e-06
-1.9178617430223e-05
-1.27692330401634e-05
-1.02864114849263e-05
-3.5250933781186e-06
-1.61426694550476e-05
-1.73510924334701e-05
-1.6697166468934e-05
-2.20845571210746e-05
-1.50769928451745e-05
-1.07101469927846e-05
-1.31115600628112e-05
-2.24677039524532e-05
-1.50773758988302e-05
-1.40840738082342e-05
-3.35357833510186e-05
-3.45622404890205e-05
-5.58461126883135e-06
-2.5252548775267e-05
-2.48048107079453e-05
-2.16407342145297e-05
-2.7968999844637e-05
-1.96451528364952e-05
-1.00710520839565e-05
-2.87578038808292e-05
-2.28679903642318e-05
-2.54146047403031e-05
-2.61578177597575e-05
1.00990379084839e-05
-2.10100269070228e-05
-4.67521687483312e-06
-1.42821616906276e-05
-2.02677623082076e-05
-1.6823108794815e-05
-3.0622120673777e-05
1.61938761675674e-05
-2.10492774804859e-06
-8.50405925194728e-06
-1.57617064914178e-05
-2.46465178054762e-05
-4.04425513902745e-05
-1.5833155598334e-05
-1.58987988281514e-05
-2.51794367106759e-05
-2.45870103965848e-05
-2.22465479396071e-05
-1.30200800928839e-05
-1.93649707589475e-05
-1.25756044973751e-05
-1.44035978317259e-05
-3.34827719135101e-05
-2.17347596027954e-05
-2.21441094411562e-05
-4.18487885349855e-05
-1.14707748124752e-05
-2.75112265259978e-05
-6.7219734499439e-06
-3.40607827201761e-06
-4.76087239023343e-06
-7.71344418830325e-06
-1.59133884387221e-05
-2.26263763377177e-05
-2.76450446811107e-05
-1.29531870040736e-05
-8.60643450444057e-06
-2.98399983639284e-05
-1.0859727212936e-05
-2.5835459200723e-05
-2.52420796407367e-05
-1.34858010799655e-05
-2.06352129556298e-05
-2.96948983015999e-05
-5.72564914810428e-06
-1.71220281389008e-05
-2.28552404483012e-05
-5.35643201255233e-06
-1.07980633929989e-05
1.00731458302334e-05
-1.14615271572615e-05
-2.36678076542318e-05
-1.29442379694128e-05
-6.35994822917487e-06
-1.46537353582004e-05
-2.33622809363793e-05
-3.60394836331683e-05
-1.5774615635943e-05
-2.14626931753599e-05
-1.6366404134198e-05
-2.70543242075484e-05
-1.12101246561581e-05
-1.55545971709583e-05
-5.56139116555201e-06
-1.08044079652517e-05
-2.58297764096935e-05
-1.38621151927629e-06
-1.15382779451917e-05
-1.06028391254386e-05
-1.0602033108912e-05
4.74259483299205e-06
-8.61435632487792e-06
-5.85723448110464e-06
-1.28906414539051e-05
-6.99789609646348e-06
-7.78815076140483e-06
-2.47042476634365e-05
-2.12939269667597e-05
-2.71145357224653e-06
-9.18118205800292e-06
-2.12554655253377e-05
-2.86104978116078e-05
-2.58976896250284e-05
-2.75920243649498e-05
-1.84571720455363e-05
-2.80916146358436e-05
-3.54816241077808e-05
-1.8464337569942e-05
-7.56002931594021e-06
-2.41174729410043e-05
-1.8726914634989e-05
-2.88174500768139e-05
-7.62037886664757e-06
-1.84428190856693e-05
-2.47436270364358e-05
-3.0927325567841e-05
-8.08155344516734e-06
-2.42926607405367e-06
-2.07957829356602e-05
-2.82739378625751e-05
-2.31756773242924e-05
-2.32007738634962e-05
-2.29009656799936e-05
-1.30619082488437e-05
-1.60574047535321e-05
-5.75367500696915e-06
-2.05375838917499e-05
-3.48451477879758e-05
-1.25508629050429e-05
-6.29058380277444e-06
-2.28053472567839e-05
-1.53962385417854e-05
-1.44479137666692e-05
-8.89214566719077e-06
-1.29125783249763e-06
-1.80216470532083e-05
9.14821499653451e-06
-3.55919555529822e-05
-2.1608513578586e-05
-1.31601363795297e-05
-1.80937482188893e-05
2.86001113443136e-06
-5.42895021081042e-06
-2.41767210580832e-05
-3.53035811677665e-06
-1.00218137018363e-05
-9.44963217105432e-06
-2.78818790047945e-05
-2.20881536033697e-05
-2.59718840160065e-05
-1.86737498191482e-05
-7.7268078975132e-07
-2.14474310716667e-05
-9.78528490283499e-06
-6.42833248576024e-06
-1.58833598308493e-05
-2.7382499524675e-05
-1.13739556952351e-05
-3.08431429687173e-05
-2.05631075090252e-07
-3.10363673579578e-05
-1.19725461545774e-05
-2.32305267274828e-05
-1.21907800506944e-05
-4.37041233242278e-06
2.29883942667468e-06
-1.21374801503702e-05
-3.08782767333397e-05
-3.63196409984321e-05
-1.48546884731209e-05
-3.15649981358375e-05
-2.69471421518743e-05
-1.27244495122786e-05
-1.44931457425523e-05
-5.80927531674805e-06
-1.79591070040891e-05
-2.23153061206275e-05
-2.53025990401858e-06
-9.13005500138335e-06
-6.60805347097808e-06
-3.51512836407247e-05
1.13096738948881e-05
3.34026433388886e-06
-5.41771271351726e-06
-7.7282443706345e-06
-2.32069575674551e-05
-3.64823423846134e-05
-3.51850102401612e-07
-2.01083563268962e-05
1.52173948941456e-05
-1.70243231812561e-05
-1.65986495192539e-05
-8.26769902417257e-06
-1.76871824806721e-05
-3.66185653197839e-05
-7.17680816128941e-06
-2.72813494832358e-05
-2.6870923455098e-05
-1.56387428614883e-05
-2.38069762924339e-06
-6.38046196846754e-06
-1.12085636675533e-05
-2.05216196706633e-05
-2.42801648681074e-05
-2.32176872942437e-05
-1.23000300571947e-05
-1.5687020583121e-05
2.87893012035917e-06
-1.26155097169979e-05
-1.12945858463944e-05
-2.24529847422852e-05
-2.4455277102663e-05
-5.15529306400559e-06
-1.59913620430362e-05
-8.97547962063716e-06
-2.80777375994248e-05
-2.12651913499478e-05
-1.93675231942052e-05
-2.26577210337293e-05
8.33289979222425e-06
-2.05074102311599e-05
-2.33128115092944e-05
-2.063247238541e-05
-2.68867753225973e-05
-1.78642164914071e-05
-1.51746999281919e-05
-1.56196132542532e-05
-1.37866027797331e-05
-7.12626393043057e-06
-3.11917111869679e-05
-2.04991428384227e-05
1.51989286129878e-06
3.17040506945715e-06
-1.32006019500371e-05
-1.1974488781509e-05
-1.98780394558673e-05
-1.84955688470661e-05
-1.61685918676255e-05
-2.25780695693234e-05
-2.84055222169871e-05
-1.87996310413747e-05
-1.50386886744686e-05
-2.42601919882618e-05
-2.16333232417157e-05
-1.93338585720078e-05
-5.9027383080516e-06
-1.882085693592e-05
-8.98456178186223e-06
-1.43925287178769e-05
-2.83285350538289e-05
-3.10400474000256e-05
-2.63256240206484e-05
-1.02499621431081e-05
-1.47847783108193e-05
-1.10970261150459e-05
-1.80590514361781e-05
-1.73760718069125e-05
-1.3789017490024e-05
-7.90847662959513e-06
-1.43091938565904e-05
-1.39905402591778e-05
7.39333321452084e-06
-2.13573319267092e-05
-1.12036850387382e-05
-3.79234982723124e-05
-1.40609885296857e-05
-2.43620399244638e-05
-1.40037824440114e-05
-1.31433803938634e-05
-2.33211190242718e-05
-6.86540696670465e-06
-2.20224719827847e-05
-1.98820573264429e-05
-2.2637868396948e-05
-1.69308698052434e-05
-2.39494811652757e-05
-1.1677304644356e-05
-2.17307766225953e-05
-2.94700318038999e-05
-1.04495828387882e-05
-1.87157689946673e-05
-1.74076569718637e-05
-1.00190293411574e-05
-2.33768990926118e-05
-2.55618786657344e-05
-1.54649294242912e-05
-1.56631064556879e-05
-8.13057811319934e-06
-3.43992585556328e-05
-2.42920532740947e-05
-2.03838100446177e-05
-2.83640062928053e-05
-2.45859757082909e-05
-6.3224686514083e-06
1.39695629546963e-06
-2.43386197769607e-05
-3.80534774448215e-05
-2.49855594388939e-05
-2.11469224186406e-05
-2.25251312539781e-05
-2.16080050046846e-05
-2.57347716331893e-05
-2.39241159577887e-05
-3.17314972054339e-05
-1.9104234905951e-05
-1.29052596515653e-05
-4.57843322378972e-06
-4.66565252186482e-06
-4.46588428963534e-06
-1.54110029926883e-05
-1.21993590331218e-05
-2.51479418773817e-05
-2.32663867405523e-05
-3.28542108193322e-05
-2.34962342060137e-05
-1.59588488333735e-05
-3.27261416149644e-05
-2.06841304236042e-05
-1.16961135651301e-05
-2.47480348293554e-05
-1.73012064795191e-05
-2.86847543621535e-05
-4.28960264113914e-06
-5.87236243295358e-06
-1.73357915556908e-05
-1.86247869953051e-05
-2.56701682187708e-05
-2.93672379062271e-05
-2.59613805019608e-05
-2.02608722770771e-05
-6.47232158896906e-06
-1.94356692486694e-05
1.49118079422185e-06
-1.27268572637893e-05
-1.75957303764546e-05
-3.26090561128837e-05
-6.60853783125155e-06
-1.44556268076072e-05
-3.42195447651691e-05
-1.57663491975696e-05
-6.33406941363422e-06
-9.99434463308542e-07
-1.24575607608963e-05
-1.78450525510861e-05
-2.81885005488468e-05
-1.43648367910784e-05
-1.37553142559671e-05
-3.30050870650497e-06
-3.161647932265e-05
-1.71517250604153e-05
-2.54844476250236e-05
-1.35354032264522e-05
-2.23266690141278e-05
-1.62976951158219e-05
-3.04968404797458e-05
1.6135852988376e-06
-1.9974389589196e-05
-1.77883913745875e-05
-7.7040523289085e-06
-2.01165583663229e-05
-2.32221028346879e-06
-2.22574154451651e-05
-2.8116137680971e-05
-1.87632911549319e-05
-2.46816358984957e-05
-3.24185223076548e-05
-1.83577748530922e-05
-5.52905204106929e-06
-8.92404791807676e-06
-1.72968782362343e-05
-1.02264570591171e-05
-2.01358500750146e-05
-1.63049784344918e-05
9.50100965187409e-07
-1.21898482297072e-05
-1.46977520095974e-05
-3.90959011586932e-06
-1.73762908693604e-05
-1.70848103013569e-05
-2.30375512350633e-05
-8.88283266223736e-06
-2.75652781375123e-05
-2.08666846082916e-05
-1.89349234870526e-05
-2.78577764886096e-05
-1.39505140019664e-05
-1.85082252742529e-05
-2.96727213896353e-05
-1.59982417200611e-05
-1.11077670039499e-05
8.26439839500344e-07
-4.53650970966453e-07
-2.09370348768012e-05
-1.03900369319128e-05
-1.16147206276848e-05
-1.32956270796429e-05
-2.40978653456383e-05
-2.67123846808693e-05
-1.97475727853862e-05
-4.01763277398493e-05
-5.54543102364209e-06
-2.78782856216259e-05
-3.44472981469966e-06
-2.0468015302621e-05
-1.63745157493822e-05
-2.32372609254623e-05
-1.88883868213087e-05
-2.55136810744519e-05
-2.35295839286342e-05
-2.86297065006824e-05
-6.38519216176542e-06
-2.51968306255284e-05
-2.23776014703819e-05
-3.15575049704774e-05
-5.5040168069474e-06
-2.05746559888924e-05
-1.36826303190343e-05
-1.6613331145932e-05
-5.45826465902568e-06
-1.49548665975713e-05
-1.67115327056888e-05
-7.91487804900747e-06
-1.49319943055567e-05
-1.2813937690067e-05
-1.46965956051712e-05
-1.47184305313676e-05
-3.09405418873398e-06
-1.54441290010824e-05
-1.7791948290461e-05
5.16962428088694e-06
-1.98618896720159e-05
-2.29081132270264e-05
3.46459390557665e-07
-3.8058341359159e-05
-2.38214926055678e-05
-3.03412298044731e-05
-1.35242815205593e-05
-1.5233236169116e-05
-1.07416926286291e-05
-2.42017018774319e-05
-1.75264961321146e-05
-1.91071997758449e-05
-3.20637752389929e-05
-1.29361315764384e-05
-1.34047180282618e-05
-3.02462490030625e-05
-2.64285292707226e-05
-1.81523318807311e-05
-1.99290181814868e-05
-2.15889495310472e-05
-1.22058978024791e-05
-2.72947875769093e-05
-1.11057925609852e-05
1.76745025452131e-06
-1.96101934502929e-05
-1.15614203017635e-05
-1.36308359942705e-05
-5.10530529413894e-06
-6.75313587570845e-07
-1.72728429079838e-05
-5.95955046717733e-06
-1.52297250877728e-05
-1.39200330751514e-05
-2.40540243380955e-05
-1.96249959804496e-05
-1.86683779972108e-05
-2.92810542005018e-05
-2.44087126510535e-05
-7.7662676058537e-06
-2.17869277696694e-05
-1.54131260511283e-05
-9.11616336535121e-06
-7.99297422135462e-06
-8.94477490261687e-06
-2.73288713704586e-05
-2.39791833430797e-05
-7.12568034027886e-06
-2.97317347820768e-05
-3.37540824680075e-05
5.58620751906752e-06
-3.27704496633993e-05
-3.93920819375457e-06
-1.71015251539917e-05
-5.30492295059265e-06
-1.17649838343864e-05
-7.2751877670119e-06
-1.36133138301518e-05
-2.67794057686494e-05
7.06691506705961e-06
-6.81935353480524e-06
-9.02366813969486e-06
-1.05380353223406e-05
-3.29813140902998e-05
-1.95985488709466e-05
-1.63977805227641e-05
7.13144833734984e-06
-1.38417681794631e-05
-3.07326392106282e-05
-1.20393705782897e-05
-1.64650506399058e-05
-1.28034600034934e-05
-1.75839210732923e-05
-2.35536324259546e-05
-2.85820459095236e-05
-1.54609934938371e-05
-1.74404431599339e-06
-1.39337126687908e-05
-1.21087281643488e-05
-1.74086279464967e-05
-3.29082150507895e-05
-2.76485593549637e-05
-2.71025172873222e-05
-1.11771809462624e-05
-1.44154715804981e-05
-1.33031077098697e-05
-9.33292382301312e-06
-1.2387210896377e-05
-1.35184270439151e-05
-1.79370752667092e-05
-2.23152352555779e-05
-5.99447459323264e-06
1.05710633108403e-05
-1.85835369504079e-05
-7.26071691077287e-07
-1.87738365218859e-06
-7.83126720563745e-06
-6.05383437608161e-06
-6.67725617785462e-06
-3.15165077076855e-05
-3.85359793491873e-06
1.73679118655582e-06
-2.44139356531211e-05
-8.96813427802102e-06
6.63325553646389e-06
-1.69713073288271e-05
-2.36500559696935e-05
-1.85363547173585e-05
-2.74226419616842e-05
-2.19233454420281e-05
-1.55689366302323e-05
-1.88577581951653e-05
-1.97869097875438e-05
-1.87740280677809e-05
-1.08566025495666e-05
-2.37279086235325e-05
-2.18943187428781e-05
-6.3705149557286e-06
-2.45600260673569e-05
-2.1885026491735e-05
-2.90529676504109e-05
-2.99947669048538e-05
2.28801805326513e-06
-3.63062645385358e-05
-2.28068523635062e-05
-4.37715916324097e-06
-2.50389389263569e-05
-1.91964976666495e-05
-1.84802787203009e-05
4.15502615538814e-06
-1.9532987795413e-05
-2.35807555382563e-05
-3.28013856585227e-05
-1.82190680017516e-05
-8.94637836838281e-06
-2.14966310522214e-05
-1.40241607719255e-05
-1.34306729716976e-05
-1.57145445879872e-05
-1.15336153196524e-05
-1.68982134943806e-05
-1.299537553504e-05
-1.92736444854984e-05
-3.4510522707997e-05
-2.16732116494305e-05
-3.20802935962398e-05
-1.14907506058235e-05
-1.86035410191842e-05
-1.25599679340098e-05
-4.99112517134045e-06
-1.59355151398425e-05
-1.59845953547904e-05
-1.93903990277172e-05
-1.51745755122773e-05
-1.76255784019384e-05
-1.90258713244968e-05
-2.64686365801667e-05
-1.7363266334303e-05
-2.4497872454236e-05
-1.42468448637919e-05
-6.63924694104168e-06
-1.77457093411278e-05
-7.19579867782461e-06
-1.63562422014269e-05
-2.13343270459528e-06
-4.47443120704871e-06
-2.56681626401809e-05
-2.7102030835482e-05
-1.64630415419146e-05
5.01861396440244e-06
-1.37974993118987e-05
-1.92069968162513e-05
-3.98533712295294e-06
-1.8219632665379e-05
-2.02375780718161e-05
-2.46357463139196e-05
-1.92723743004923e-05
-9.3879539635129e-06
2.36279454045148e-06
-2.24425993595304e-05
-7.04997030248521e-06
-1.74191618531176e-05
-1.12749754374489e-05
-6.60346210260683e-07
-8.66632794226473e-06
-1.34911253446126e-05
-2.53381100624989e-05
-2.49127648603882e-05
-8.06072564215988e-06
-1.39138497031719e-05
-2.29900841817385e-05
-1.92668419112683e-05
-2.19110111123239e-05
-1.25637710068572e-05
-1.95017606157572e-06
-1.06718968521442e-08
-2.7597786848718e-05
-1.81297249543072e-05
-2.9509560623867e-05
-6.30837023731283e-06
-1.44903538808242e-05
-1.15493078249743e-05
-1.2792856674309e-05
-1.0178946293027e-05
-2.8535732302475e-05
-1.98904083055967e-05
-1.03747017065861e-05
-1.29917215231438e-05
-1.22176268753061e-05
-1.6467979234589e-05
-1.50310317234745e-06
-3.10306569881356e-05
-1.3020910643753e-05
-9.0274743476651e-06
-1.93096039189868e-05
-7.83006847153375e-06
-1.28507737224421e-05
-1.02641136297919e-05
-9.55250895858912e-06
-3.03215064071915e-05
-7.8836858168914e-06
-5.04021511622325e-06
-1.96428035692208e-05
-2.15273129899976e-05
-2.87882411664368e-05
-2.21468047128599e-05
-2.15868484083013e-05
9.12505822249985e-06
-1.42797593832876e-05
-1.17916171099944e-05
-2.1401178644023e-05
-6.12033016869864e-06
-1.25775782831476e-05
-2.20485570595154e-05
-1.91806796351787e-05
-7.83581762523847e-06
2.98938827689124e-06
-2.11970771535055e-05
-2.83231757237741e-05
2.38556649092079e-06
-3.92019051877493e-06
-2.44514539988208e-05
-1.87043423217457e-05
-1.66680501207423e-05
-5.28039111226478e-06
-6.04033189154234e-06
-2.1012186305501e-05
-3.47032413472877e-05
-2.49642422140148e-05
-1.12678516554779e-05
-2.34062473857991e-05
-1.21740021909272e-05
-1.7367822637885e-05
-1.45807655377757e-05
-2.23317957657473e-05
-2.96495894718545e-05
-1.25748987863418e-05
-5.71128747890716e-06
-8.10046183795209e-06
-1.41904135095176e-05
-3.43059346911377e-05
-4.80005929797912e-06
-2.09829289737005e-05
-2.03099237358509e-05
-2.9229147602405e-05
-3.95219676564832e-07
-2.17176252645226e-06
6.15575592805939e-06
-2.249318470698e-05
-2.95564168541486e-05
-1.85705938116133e-05
-1.88976319583003e-05
-1.32998446126803e-05
-1.52477981259329e-05
-2.14425468659379e-05
-1.27428703122812e-05
-7.52460806523013e-06
-2.34556956577557e-06
-3.42752743128181e-05
-1.07833305424225e-05
-2.579382180067e-05
-3.52364897038848e-05
-1.63633494606454e-05
-2.58041504387323e-05
-2.14098228792387e-05
-8.54524133242662e-06
-1.74402026269338e-05
-2.73741747688535e-05
-1.74102802231786e-05
-1.94975370843714e-05
-2.10181189246861e-05
-3.0858915417777e-05
-7.51810860820102e-06
-6.24486090295786e-07
-5.5528046305183e-06
-1.18635634112752e-05
-1.544217422787e-05
-3.08671674624851e-05
-1.6692634339489e-05
-1.81834139655315e-05
-1.7258604635719e-05
-2.52105087269081e-05
-1.3774584397681e-05
-6.65573201082172e-06
-2.45790710419702e-05
-2.07738649736514e-05
-3.42014497853169e-05
5.30930361025019e-07
-1.83505933060245e-05
-1.70552021313806e-05
-1.82935249975913e-05
-1.67341994043811e-05
-5.08252370614233e-06
-1.68118553023114e-05
-3.38788178080831e-05
-2.18216270975713e-05
-2.40666046036535e-05
-1.76659994208292e-05
-2.37261533099381e-05
-1.17155187012309e-05
-2.52472910896181e-05
-3.54630728592011e-05
-1.55134307403896e-05
-3.09122658131747e-05
-9.29000817900364e-06
-1.41693546204421e-05
-2.06347778377277e-05
-2.22125916271659e-05
-3.11601553130825e-05
-1.51388681758925e-05
-9.28744591433317e-06
-1.41459604486141e-05
-1.92543629822117e-05
-1.68958827955469e-05
-3.25773927786116e-05
-7.1837409114404e-06
-1.96745214529982e-05
-2.3475853874933e-05
-2.67052671994188e-05
-1.1753011840821e-05
-2.6487572413819e-05
-1.52452601849434e-05
-2.58274202337286e-05
-1.08978923895715e-05
-7.785799504267e-06
-2.35863787266345e-05
-2.42478174912114e-05
-1.38561480278337e-05
-2.00487868169869e-06
-2.56884622426906e-05
-1.98918151222025e-05
-2.65924328318378e-05
6.29432229547809e-06
-3.89316394236075e-05
-2.5141881355342e-05
-1.99775245018556e-05
-1.38348223633197e-05
-1.72305938490177e-05
-2.56278474826436e-05
-1.65437833248955e-05
-1.64326052339837e-05
-2.42958123063393e-05
-1.43410320553455e-05
-2.07936525686331e-05
-2.99072741170963e-05
-7.79346052996379e-06
-1.73486138845122e-05
-1.24380541733814e-05
-2.83207292145356e-05
-9.51047038699827e-06
-2.1295385718471e-05
-1.90481075328932e-05
-5.09296368703103e-06
-1.87641302602693e-05
-1.9494569531216e-05
-1.23246753350661e-05
-1.06087319594513e-05
-1.76565998266282e-05
-1.68549670580468e-05
-1.12540559749935e-05
-1.79543006314205e-05
-1.54082098454472e-05
-1.02821482160953e-05
-2.5250626956893e-05
-7.32064467256966e-06
-3.03590086018433e-05
-1.43897381769895e-05
-2.13465046606985e-05
-1.50380343820059e-05
-4.03555724300364e-05
-1.63587539608267e-05
-1.73228624306712e-05
-6.18636539296015e-06
-1.73757852357543e-05
-1.69918680012692e-05
-2.01410485827006e-05
-1.84733189999692e-05
-1.52895317730015e-05
-1.94392747901275e-05
-1.75053136243105e-05
-4.97122266912106e-06
-8.05064920377468e-06
-1.83406928005811e-05
-4.5946393498929e-06
-1.26825611556751e-05
-2.69331865622902e-05
-2.17652592587742e-05
-2.03926483733262e-06
-2.14890413204865e-05
3.21367902080064e-06
-6.50026240865493e-06
-8.46943573594348e-06
-1.11213847276463e-05
-4.11656861398357e-05
-1.43442194817803e-05
6.2856309195467e-06
-2.82005214907538e-05
-1.47565268774173e-05
-1.73377048674945e-05
-1.2444538961505e-05
-1.22483570805913e-05
-1.96989129426922e-05
-6.54613852886769e-06
1.11420275766829e-06
-1.86697209708867e-05
-2.41846572412179e-05
-2.42581588965151e-05
-1.90246859139968e-05
-1.2755841073028e-05
-2.37958216051986e-05
-1.33315450496409e-05
-2.42090441474354e-05
-2.1560196964694e-05
-1.99870320014254e-05
-1.39815298581735e-05
-3.10375360605539e-06
7.65536292816144e-07
-2.03522068319297e-05
-3.4931804752829e-06
-2.58042822208515e-05
-1.69160996991235e-05
-4.67299876833407e-06
-8.92987956600075e-06
8.50808924499737e-07
-1.87666071690316e-05
-1.62353736023775e-05
-1.772688759361e-05
-1.6981322582956e-05
-2.25456738843511e-05
-5.96622386479228e-07
2.18927574803371e-06
-2.73471693616119e-06
-1.15842006435282e-05
-6.15066315815316e-06
-1.87115443669409e-05
-3.82036007793368e-05
-2.0201440213632e-05
-1.58920299844077e-05
4.28619497886112e-07
-1.95053181415936e-05
4.26196654046957e-06
-2.0102963439602e-05
-2.19191061128689e-05
7.61238603496278e-06
-7.19514480273839e-06
-2.21063219581875e-05
-1.77197013898378e-05
-4.85563880214757e-06
-2.31749472988047e-05
-2.48145435567764e-06
-2.20859099623603e-05
-3.80599296345293e-05
-3.38912564174777e-05
-9.32976748529996e-06
5.98807265641825e-06
-1.02374970837503e-05
-9.33087035175013e-06
-1.73636952524376e-06
8.30748086184808e-06
-1.51380028629762e-05
3.18107771700884e-06
-9.84694208897987e-06
-1.74661784511228e-05
-2.01304738739057e-05
6.82749412440715e-07
-3.49336398103393e-05
-2.91254764994765e-05
-7.35260920797345e-06
-1.49763486894834e-05
9.83693292134028e-07
-1.86561673862657e-05
-4.73756702019996e-06
-1.6449211776289e-05
-1.01631899549845e-05
-5.72613842755534e-06
-1.64562399578629e-05
-1.47741818046641e-05
-9.2540144996391e-06
-6.16026912429254e-06
-2.14986396262388e-05
6.31643038106889e-06
-2.99049810902172e-05
-1.14919482685084e-05
-1.14587540526191e-05
-8.13816880031091e-06
-1.53694404747921e-05
-1.75887711830455e-05
-2.93411860429078e-05
-2.75210191843546e-05
-1.79740999397038e-06
-1.12680638996201e-05
7.29952184528707e-06
-1.90660212125106e-05
-1.43732580081324e-05
-2.46814327851041e-05
-2.69434361279397e-05
5.58948893934526e-07
-1.76221383831699e-05
-1.57861379291619e-05
-3.18036260539911e-05
-3.16389710318603e-06
-1.25035565419029e-05
-4.77047406090717e-06
-8.13667988902037e-06
-1.54232652361432e-05
-3.03870686496547e-05
-2.0930504954796e-05
1.55305779503908e-06
-2.03283229337197e-05
-5.34162745853931e-06
-3.75398281937827e-05
-6.45227010162406e-06
-8.53257296371586e-06
-1.68156969892297e-05
-2.93673094240233e-05
-1.29641363922319e-05
-7.20665873014311e-06
-1.91927778957951e-05
-1.53564819444121e-06
-2.47703838604196e-05
-2.7877888287312e-05
-1.44119178118681e-05
-1.43939235128065e-05
-3.40178199397141e-05
-1.52118207164273e-05
-1.38903862685133e-05
-1.35180897379163e-05
-1.86461012250582e-05
-4.29575116782058e-06
-8.24302009970446e-06
-1.13528407584368e-05
-2.36579222964301e-05
-1.82352279627888e-06
-3.04993642652029e-05
-1.43347275208694e-06
-1.09881280493995e-05
-2.89836461893212e-05
-8.15196102157645e-06
-1.80872678462345e-05
-9.02376420097009e-06
-1.23449626363104e-05
-3.28285334366322e-05
-2.91354905384975e-05
-1.39082053001278e-05
-1.76282346195179e-06
-1.253965256638e-05
-2.18547761544089e-05
-3.5900611812428e-05
-6.52079530639864e-06
-1.98302198651478e-07
-1.09049231541013e-05
-3.51943461864687e-06
-1.95977632861853e-05
-1.01817769590646e-05
-7.61097790094273e-07
-2.67701144569446e-05
-3.1992108313565e-05
-1.13508636365684e-05
-2.47448635008306e-05
-1.7912249470052e-05
-3.12489748527022e-05
-3.22442348845506e-06
-1.52757801948311e-05
-4.3124959407504e-05
-2.38774180278392e-05
-8.32417880660939e-06
-2.26059641764768e-05
2.00044667362384e-07
-1.68107503188095e-05
-1.76964005849307e-05
-2.50797564986465e-06
-3.49297200853627e-05
3.65632375898808e-06
-1.4268488786971e-05
-4.83402095061069e-05
-2.61462574558294e-05
-7.72169916836457e-06
-1.21263410060292e-05
-6.62216437411518e-06
-1.97315060634456e-05
-9.29463186071967e-06
-1.20945710081614e-05
-1.90817597132786e-05
-1.45053168182987e-05
-8.39768074775113e-06
-1.97480949058406e-05
-1.41354067687363e-05
-2.34087501708075e-05
-8.26730628322603e-06
-2.75281345753749e-05
-1.17475607897959e-05
-6.39606769365218e-06
-2.09950786319504e-05
-2.21213706218792e-05
-8.26237916146235e-06
7.93943476033896e-06
-9.20115810451804e-06
3.34510124533007e-06
-3.16271808934836e-05
-3.05168691927176e-05
-3.10473035256804e-05
-3.66888192642006e-05
-5.48832448497482e-06
-1.23516560524644e-05
-1.32754169351686e-05
-9.19615999498507e-06
-1.4868962768444e-05
-1.29624919608335e-05
-1.35191572669216e-05
-1.96954698407428e-05
-1.20325908890822e-06
-2.39130364642174e-06
2.68040755109115e-06
-9.40459125159225e-06
-2.16839419787527e-05
-1.56762187735671e-05
-2.79805174222743e-05
-1.5444643293729e-06
-2.73114313975656e-05
-1.35143335991333e-05
-2.44819281811363e-05
-1.56299596428881e-05
-1.42879367606026e-05
-1.6674737039367e-05
-1.4391975360168e-05
-2.01100593225707e-05
-1.22001237084681e-05
-1.91453157390986e-05
-1.57961675674922e-05
-6.81586791547614e-06
-2.79257893187256e-05
-5.88888485144649e-06
1.12949682465728e-05
-1.54685726963125e-05
-4.43150419161256e-06
-2.3799658165808e-05
-2.31821417877039e-05
-7.56868711520897e-06
-7.64442965280232e-06
-2.27409376040562e-05
-6.1466360120188e-07
-2.29804536132196e-05
-3.07755152658093e-05
-2.01363362888467e-05
-2.41798710902475e-05
-2.07883272960434e-06
-1.76035147638832e-05
-6.89679901404039e-06
-7.44012472765217e-06
-1.73342430117805e-05
-3.92837929262886e-05
-3.0849546332973e-05
1.35465696977969e-06
-1.74566263821493e-05
-1.63062704824569e-05
-2.49796348307737e-05
-2.64517896849016e-05
-1.11084902726686e-05
-1.59672196721163e-05
-2.72039920474669e-05
-2.20535101179398e-05
-1.26700898777235e-05
3.97259147983203e-06
-3.77113595472283e-05
-2.27903279043966e-05
-2.58732528810325e-05
-6.92377343567725e-06
-2.9026076100866e-05
-1.06277234897898e-05
-8.75904781364628e-06
-3.43746749228907e-05
-2.3494817281552e-05
-4.26664426023644e-06
-1.12090651397735e-05
-3.44834351106264e-05
-6.70773236900438e-06
-9.57721106577582e-06
-1.59448526771127e-05
-3.39870585908344e-06
-1.52057318240318e-05
-1.68317533141215e-05
-2.12503821915704e-05
-1.48692109861357e-05
-1.30653901194069e-05
-1.63236341871494e-05
-1.86944498101179e-05
-1.76623553615718e-05
-2.72006892639848e-05
-1.22562184085856e-05
-1.29621788909752e-05
-2.13208497796278e-05
-2.07105501309165e-05
-7.64298309104361e-07
-1.24765570920731e-05
-2.04552995364154e-05
-1.87338514180023e-05
-1.15996025127509e-05
-2.52394711980133e-05
-2.15143846927164e-05
-1.45220447795153e-05
-1.97674659112406e-05
-2.06156792247034e-05
-9.35092472403386e-06
-1.38835314911906e-05
-1.82488447995564e-05
-1.50653330376236e-05
-1.96181509961038e-05
-1.68929196347511e-05
-2.15418152406936e-05
-1.53669119294772e-06
-2.88643594653285e-05
-2.67650613500306e-05
-2.79837165440167e-05
-6.95025525739554e-06
-2.10872226701276e-05
-2.67832737140529e-05
-2.51408621505931e-05
-4.56111556882475e-05
-2.00716821204564e-05
-2.10723618364035e-05
-4.70381051258485e-06
-3.83746099427423e-06
-3.63948671693667e-06
-3.21664448112146e-05
-1.76919975392444e-05
-2.36466326755884e-05
-4.25382009214528e-05
-2.42526782849429e-05
-1.70058076461345e-05
-3.49356214180169e-05
-2.23068657401298e-05
-3.91674744300189e-06
-3.1300442724369e-05
-9.42469582550475e-06
-5.9326790039193e-06
-1.64335457332288e-05
-2.23208393143995e-05
-9.08294402301095e-07
-1.66632296066896e-05
-1.34038453079188e-05
-2.06312783512613e-05
-1.96880071777742e-05
-9.14630072505521e-06
-2.19889616103358e-05
-2.29623520669478e-05
-2.31701249665989e-05
-4.59457659163515e-06
-1.62294873918347e-05
-1.1527532229612e-05
-2.74776012205297e-05
2.41128654919336e-06
-1.21591723891164e-05
-2.30371180706115e-05
-2.62688770631911e-05
-2.30498113136281e-05
-1.85457971117505e-05
-2.82075649525979e-05
-2.08560495616258e-05
-4.29323638951407e-06
-2.31431304898028e-05
-2.0047438856626e-05
-2.16944959197532e-05
-6.34869018333607e-06
-3.74521752067464e-06
-1.8469318346964e-05
-3.98976123029999e-06
-1.50099760667682e-05
-1.38457558493422e-05
-1.75453067041963e-05
2.38357538119347e-07
-3.25602093093653e-05
-1.26060988617735e-05
-1.02433449117059e-05
-8.38056787137437e-06
-8.13354868045522e-06
-1.07648663463689e-05
-1.40617991017487e-05
-1.45773226753346e-05
-2.21709053063894e-05
-2.54328001451867e-05
-2.47096083219748e-05
-2.73733575159116e-05
-2.71177841797435e-05
-1.61599880282893e-05
-9.20622009458263e-06
3.74719026598925e-06
-9.40965254623111e-06
-2.16275118963015e-05
-1.37134675335513e-05
-2.29156147691618e-05
-1.95829558127228e-05
-2.63105371145643e-05
-7.64733694178217e-06
-2.15706529548083e-05
-2.16453625136617e-05
-2.98906334656512e-05
5.07967808612833e-07
-1.36274839532141e-05
-1.14185986155975e-05
-1.5417793827624e-05
-3.11401167954589e-05
-1.37837406677132e-05
-9.4928503887003e-06
-2.13905933172917e-05
-2.13609256160785e-05
-8.95273576252146e-06
-6.71324196053831e-06
-1.04073319170305e-05
-4.12060590557811e-05
-2.02811113593274e-05
-8.33939233508074e-06
-2.87541420789364e-05
-1.6061374172117e-05
-3.5971561967293e-06
-3.13751495871255e-05
-3.13573186511907e-06
-1.23108469648921e-05
-2.6371001496291e-05
-3.49118536128761e-05
-2.18806401071978e-05
-2.03520672497546e-05
-1.05130125813001e-05
-2.51585360425384e-05
-1.97476117160452e-05
-2.40736566093574e-06
-9.50698260988033e-06
-1.15197845581522e-05
-5.16276189686573e-06
-1.38993876771075e-05
-2.60214454056116e-05
-2.9241898989592e-05
-1.37900675995895e-05
-2.13214745581845e-05
-9.72810887631075e-06
-1.0746890280759e-05
-3.35107433788752e-05
-2.19491467647205e-05
-6.52381358359786e-06
-7.45411136292118e-06
-1.35872071205157e-05
-2.15091113830548e-05
-2.42176179123322e-05
-5.73179286674894e-06
-2.17980995108381e-05
-2.09627602186124e-05
-2.53370251969922e-05
-4.39196259916375e-06
1.13531029676195e-05
-1.25368398877074e-05
-3.59912081841219e-05
-3.67611393054284e-05
-9.68496408795937e-06
-3.17927594972689e-05
-1.03519161861987e-05
-1.72635660497869e-05
-5.07527648872635e-06
-1.59775984594046e-05
-2.31957232734432e-05
-2.03071633557297e-05
-1.81655633140746e-05
-2.84500148536794e-05
-1.4533880951154e-05
-1.1921621339385e-05
-2.2099098718951e-05
-2.44680881055584e-05
-7.63652396569407e-06
-2.34154226551125e-05
3.61362948672499e-06
-3.15949591014906e-06
4.56187626144142e-06
-1.4369334934005e-05
-1.37273100693683e-05
-1.66895715257734e-05
1.30217794520572e-06
-1.60166881154279e-05
-2.74446319189347e-05
-1.50602981292341e-05
-7.81715338651031e-06
-2.23316195130214e-05
-1.41127614332611e-05
-4.80154038102013e-06
-9.63863828347856e-07
-1.69367166010358e-05
-1.47855591223562e-05
-8.86761786696598e-07
-1.92705775230579e-05
-2.62789983717828e-05
-2.20405161219898e-05
-2.23200694237345e-05
-1.09626163125021e-05
-2.66316233574916e-05
-2.66876980224963e-05
-5.40117442182732e-06
1.21404889839281e-06
-1.07816898426957e-05
-3.10910022086074e-05
-2.27433778681032e-05
-1.34658334251924e-05
-1.84926040274272e-05
-1.64847353388488e-06
-1.72574140501672e-05
-1.32630403425552e-05
-8.34989404610289e-06
-1.99363036175047e-05
-1.43271593408731e-05
1.83754510876497e-06
-9.19304614325168e-06
-3.14753472010753e-06
-2.28668809640759e-05
-3.5046940180631e-05
-1.41283189401827e-05
-1.49198243601166e-05
-3.1376844360969e-05
-1.69164709281129e-05
-1.14394048075553e-05
-2.88059004918624e-05
-1.23535808885058e-05
-2.02455595411723e-05
-8.95320096835122e-06
-2.04503091221576e-05
-2.11222863420769e-05
-7.24794814140587e-06
-2.17677526173391e-05
-2.1089916200344e-05
-9.01796432099349e-06
-1.88271407344603e-05
-2.00056090052577e-05
-6.60761615989644e-06
-1.27758738543581e-06
-1.48400017020679e-06
-2.29847257236914e-05
3.97687068391987e-06
-2.03282351609445e-05
-7.34306720310541e-06
-1.29506987113779e-05
-4.02372345091954e-06
-1.491897757785e-05
-6.93175432011328e-07
-1.51917814294386e-05
-2.35018474982255e-05
-1.00960354266496e-05
-2.5481284327115e-05
-1.32522065410194e-05
-1.70950624366276e-05
-3.11492016445832e-05
-8.50923239594828e-06
-2.01024662692562e-05
-1.44642675351968e-05
-1.22816236887495e-05
-1.8430955546521e-05
-2.73204854157391e-05
-1.84100497298947e-05
-2.25935299005008e-05
-2.35566879403917e-05
-2.29199410192963e-05
-1.03944009835518e-05
-2.47900492777399e-05
-2.42638849994606e-05
-1.15890299445078e-05
3.78998545431293e-06
-4.90249527196695e-06
-2.05237370373759e-05
-8.62256150411919e-06
-3.44018055043448e-05
-2.31150990577999e-05
-1.41450894590895e-07
-2.56888100183715e-05
5.23960463581865e-07
-1.23640430248821e-05
-5.21996625273416e-06
1.6944903566699e-06
-7.23559493842438e-06
-2.44556726615085e-05
-1.78295414502148e-05
-2.64283116933742e-05
-9.70254581765898e-06
-7.85336081590401e-06
-2.06088601227186e-05
-3.73803425349415e-05
-1.3582958420972e-05
-1.73848208207192e-05
-2.11696166361197e-05
-2.85695525595695e-05
-3.87977959822206e-05
-3.53167954743112e-05
-2.56445570689309e-05
-1.76658571349831e-05
-1.9068540879377e-05
-3.17786107240396e-05
-1.64747582000441e-05
-2.6423606370839e-05
-9.67744619550478e-06
-6.47913554630459e-06
-9.79781113663362e-06
-2.78141246042756e-05
-8.27047422020241e-06
3.78102556611101e-07
-1.47770353862587e-05
-1.23778491902417e-05
-1.21454090072819e-05
-1.04485425417537e-05
-2.12008229917655e-05
-2.66649822763741e-05
1.6004690688676e-06
-6.53682524493367e-06
-6.56518710191131e-06
-1.32815387518185e-05
-3.20881662407718e-05
-1.21912255115177e-05
-1.83451975167805e-05
-1.13673088203965e-05
-1.29841901249674e-05
-5.28113882849685e-06
-1.2061522250394e-05
-2.80696596938183e-05
-9.96179285123521e-06
-1.20387549902056e-05
-1.38487150859816e-05
-1.3429517463647e-05
-5.51234468731006e-06
-1.85246977336563e-05
-1.01042682980872e-05
-1.97446926374303e-05
-3.99559527917552e-06
5.30033365750911e-07
-1.78534005247796e-05
-1.68861039852924e-05
-1.85987977285157e-05
-1.63091140707934e-05
-2.42791429164618e-05
-2.60180453960351e-05
-7.69456079565815e-06
-5.10731245473384e-06
-6.31521799994861e-06
-4.6731239103687e-06
-1.7031578692456e-05
-1.56545682006838e-05
-3.06037467582375e-05
-6.10930227135265e-06
-2.02672481117188e-05
-6.44338602695719e-06
-2.03591994020596e-05
-1.04163046423671e-05
-1.9208528893109e-05
-1.10626568163145e-05
-3.31651645215244e-05
-1.99203482501716e-05
-9.21848199231606e-06
-3.634483426845e-05
-7.16732663241954e-06
-7.46123005685332e-07
-1.09660108199035e-05
-6.96014169814616e-06
-2.85445605053538e-05
-1.63115306183736e-05
-1.06583407047468e-05
-1.9504521700977e-05
-1.69097162276432e-05
-7.13754578971054e-06
5.54839130716611e-06
-2.87714202658979e-05
-2.98448262810745e-05
-1.17148280030797e-05
-1.38183096558949e-05
-1.23295834193354e-05
-1.67543916445262e-05
-2.17369433019065e-05
-2.65431546076327e-06
3.27900962703738e-06
-2.07106864978484e-05
-1.16337739022078e-05
-8.5170073876663e-06
-4.27909416751647e-05
-3.05402674400817e-05
8.11825515552232e-06
1.95073761922563e-06
-2.11162020367818e-05
-7.93448690365192e-06
-1.48393984984211e-05
-3.56464545359153e-06
-2.06937090403996e-05
-1.76048124918407e-05
-1.50909790108405e-05
1.28256196513745e-06
-2.34935105272842e-05
-1.80691576696309e-05
-1.48076981904578e-05
-3.63080488814273e-05
-1.19197070899186e-06
-4.54704678957555e-06
-2.03305543530617e-05
-2.65748963187891e-05
-3.97416458497504e-06
-5.46729504805713e-06
-1.7018373038015e-05
-2.32972535426372e-05
-7.7806763618777e-06
-2.07958607224745e-05
-1.17840800057158e-05
-6.78258150079973e-06
-1.96256602286137e-05
-8.269193442767e-06
-1.45629211353065e-05
-2.13196056765583e-05
-4.6534091619021e-05
-2.87342392691889e-05
-1.24232671527266e-05
-1.40076640154137e-05
-1.14014808984486e-05
-1.18876055024352e-05
-9.10863711268444e-06
4.67763718608552e-06
-2.53083716348868e-05
-2.3452530260214e-05
-3.47390549452707e-05
-2.68564107376525e-05
-1.6360933211726e-05
-2.87997052129228e-05
-2.80099828363285e-05
-2.94285249688304e-05
-2.36694102554764e-05
-1.59779246112387e-05
-8.05066306036126e-06
-2.08485135872704e-05
-1.68453549364571e-05
-1.18786827860626e-05
-1.34142896337346e-05
-5.03262547171052e-06
-2.63776163070475e-05
4.9621186521936e-07
-3.02268362386102e-05
-4.46143314778849e-06
-2.92820039383902e-05
-1.06888676661168e-05
-3.71750988394253e-06
-1.9213458623808e-05
-1.15256603560179e-05
6.63629618075558e-07
-1.38657909648581e-05
-8.93702847315678e-06
-1.95141478007238e-05
-1.40884911482675e-05
-2.95184432741289e-05
7.49337183672103e-06
-1.25999916204787e-05
-1.43764734206315e-05
2.56045937966307e-06
-2.51874984641758e-05
-1.49225052402828e-05
-3.38008533237903e-06
-1.72363362841192e-05
-1.31703088982586e-05
-8.36761226188641e-07
-2.23595005014312e-05
-1.61553274423382e-05
-1.24535899681357e-05
-3.36213272635175e-06
-1.49054320863381e-05
-2.81573442167171e-05
-2.45008834673237e-05
1.20096799967263e-06
-2.32303535640827e-05
-5.6001012721851e-06
4.55569711808389e-06
-3.77408459832854e-05
-2.35069504372104e-05
-1.23155090143544e-06
-9.31438436060634e-06
-1.79748775363989e-05
7.8857486456989e-07
-6.71085998176971e-06
-2.8703880343001e-05
7.33795708212838e-06
-1.02024803313458e-05
-2.83166454621893e-05
-1.174454017591e-05
-2.59820121396008e-05
-2.60502220933486e-05
-2.95929032682822e-05
-8.68797308157559e-06
-1.34568975902937e-05
5.3902310911137e-06
-1.41159496908838e-05
-1.62336179826604e-05
-1.48784820091337e-05
-5.53723653374267e-06
-2.38463793397804e-05
-1.41577779808937e-05
-3.34625434406256e-06
-4.24146620027481e-06
-9.03452300527802e-06
-1.4969456517553e-05
-1.21459371334795e-05
-8.51167944230443e-06
-1.82525285601046e-05
-4.73217448717265e-06
-2.51070497276966e-05
-2.25124789180804e-05
-2.79880205001475e-05
-2.35923176321701e-05
-9.50665255046593e-06
-1.66002044214242e-05
-1.69905073385723e-05
-1.14519375748052e-05
-1.28949237921247e-05
-4.73246788376639e-06
2.96417364548065e-06
-8.72993455892863e-06
-8.35727926164906e-06
-1.38387946516153e-05
-2.46725837348169e-05
-2.08280750882319e-05
-4.63212850652181e-06
-5.52729492945186e-06
-2.15080729253388e-05
-1.31880022122338e-05
-1.90850445908592e-05
-1.35345180871275e-05
-6.2232888109117e-06
-7.61536205187672e-06
-2.42198094879014e-05
-3.2119688705117e-05
-7.06123682055002e-06
-1.11498281690301e-05
-2.13084634020493e-05
-9.07302665274677e-06
-1.65760878653874e-05
-9.89507442916963e-06
-1.09702009859317e-05
-2.87820716086572e-05
-9.5765067170204e-06
-5.66225257059631e-06
-2.57810052156612e-05
-2.75552733158076e-05
-1.83999298246874e-05
-2.35260800210441e-05
-2.68231905328404e-05
-1.71824337612594e-05
3.1597234131107e-06
-1.22422015147229e-05
-4.60313471403899e-05
-1.98407028751105e-05
-2.25973322843254e-05
-9.74758172671428e-06
7.10534217492469e-06
1.7664370953875e-06
-2.56372703660024e-05
-1.44210524839426e-05
-2.8603580956351e-05
-1.89078796577878e-05
-1.58935385413637e-05
-2.77108594028842e-05
-3.41311583404257e-05
1.56929786170038e-05
-3.23562788576969e-05
-2.18042010741109e-05
-2.36072374901688e-05
-1.0511019786939e-05
-2.54674285940024e-07
-8.12118686043127e-06
-3.18848794457888e-05
-1.54194795650131e-05
-2.01854366229511e-05
-9.0168488588149e-06
-4.90940375092754e-06
-1.56127381498635e-05
-2.58575715565066e-05
-2.00502102228256e-05
-1.1030254555449e-05
-2.56280533389875e-05
7.05965516204379e-07
-1.64939626536515e-05
-2.78688145873669e-05
-3.20987510255328e-05
-9.44778490664088e-06
-1.31427381380986e-05
-7.23445937490328e-06
-1.93664655208749e-05
-1.52794150993665e-05
-1.27822063393274e-05
-1.43644427493966e-05
-2.81464818229027e-05
-2.16831311470485e-05
-8.21878819475581e-06
-2.72288077058991e-05
-1.45934639784536e-05
-3.87209266173311e-05
-1.85367533891711e-05
-2.44259663466287e-05
-9.91297518015663e-06
-1.36687590930417e-05
-1.22631447442253e-05
-4.3614150520954e-07
-1.75144668531255e-05
-2.80115647435927e-05
-2.27552412704079e-05
-1.00843828888264e-05
-2.80290935131383e-05
-6.32139336910426e-06
-1.81767850453289e-05
-1.70066090057151e-05
-2.35306837693118e-05
-6.56183678226348e-06
-2.50800804098501e-05
-2.20838233753099e-05
-1.47279003833865e-05
-2.76188500060474e-05
-2.70239099890476e-05
-2.90660087143587e-05
-1.07057895285794e-05
-1.70269038863917e-05
-2.25894892209893e-05
-4.75659349401256e-06
-3.52581841920608e-06
-1.05805201886869e-05
-1.55961260304917e-05
-1.38694089278821e-05
-1.60180886729331e-05
-2.89037827061666e-05
-3.29455789265648e-05
-2.74049328867226e-05
-2.36400031060859e-05
3.50764898075233e-06
-1.21630125095429e-05
-1.18551115583141e-05
-1.00641124728522e-05
-9.38536577250091e-06
-1.38755303407247e-05
-2.02971419382732e-05
-3.76288573027245e-05
-2.61841828875179e-05
-1.49053853437954e-05
-1.20800468873762e-05
-2.61686604300667e-08
-3.81509908665531e-06
-3.13791979413829e-05
-1.24326445482622e-05
-7.63759580967043e-06
-1.82004896709763e-05
-1.4935939143858e-05
-1.61138128877137e-05
-3.35729860764273e-05
-1.02002173883873e-05
-2.90299402493688e-05
-3.02221466147018e-05
-8.7727237149831e-06
-1.35163556102498e-05
-2.45488962320941e-05
-1.18541678353499e-05
-2.44301091370743e-05
-2.47621141301579e-05
-1.0951809328034e-05
-2.82853351713276e-05
5.70086074899246e-06
-1.22792649500587e-05
-2.16413017826571e-05
-2.50373434522203e-05
-1.89473277515391e-05
-1.71516533284901e-06
-1.221268023718e-05
-1.79006864533958e-05
-1.5671514476615e-05
-2.87781981402469e-05
-6.34787031171284e-06
-1.51677785339029e-05
-2.10381515692295e-05
-2.19004419894733e-05
-4.60140593121118e-06
-1.66584259980773e-05
-2.10572927882214e-05
-1.31437887355275e-05
-1.90001374192106e-05
-1.24903528998453e-05
-1.78030076676188e-05
-1.7998421439583e-05
-1.86264912684474e-05
-7.55124091340265e-06
-8.32851132890201e-06
-2.72637927430398e-05
-1.83317266149796e-05
-5.67509684650993e-06
-1.78035771768727e-05
-1.18386330744766e-05
-1.0054194287363e-05
3.65047706923105e-06
1.31140139156978e-05
-2.47512327666125e-05
-1.40852940701313e-05
-2.22649597994347e-05
3.27319553086396e-06
-2.58326822848061e-05
-1.68176679567164e-05
-2.78583801980343e-05
-1.68017108439881e-05
-2.2660337247796e-05
-2.05578279431791e-05
6.79188033363348e-06
-1.07705643716066e-05
-1.35833654781303e-06
6.1190842212085e-07
-1.52625273117612e-05
-2.39967139024735e-05
-2.50117722411388e-06
-2.26976328863447e-05
-2.60320021243489e-05
3.48261904602144e-06
-1.02933532681693e-05
-3.14726594394497e-05
-6.21147876487662e-06
-2.16439624039899e-05
-1.36694286950886e-05
-1.80487006475547e-05
-1.63423767022608e-05
-1.76732532281064e-05
-2.00490294646436e-05
-2.51527986285045e-05
-1.56598405763799e-05
-1.28068060893842e-05
-1.51094683333689e-05
-2.08013148037553e-05
-1.06591517725733e-06
-8.27864000124037e-06
-3.3648678883536e-05
-3.10253530061274e-05
-1.36591252683855e-05
-1.20446262810341e-05
-8.74760221366103e-06
-1.3492528853905e-05
-1.21619729950218e-05
-1.32609542337398e-05
-1.70165886092394e-05
-3.23933383848651e-05
-8.8832782271395e-06
-2.00815622784144e-05
-2.59286262857602e-05
-1.88931967349629e-05
-5.21032142140853e-06
-1.28782174848806e-05
-2.71318586115937e-05
-2.88619809755645e-05
-2.49004618608814e-05
-5.55403437855027e-06
-5.43976803783906e-06
-1.80264409806262e-05
-1.11730803223353e-05
-4.0694867150654e-06
-4.23301571978879e-06
-1.26221779205841e-05
-2.97553829163536e-05
-1.21835622135688e-05
-9.50675367299445e-06
-2.11559496313895e-05
-1.35935779166459e-05
-1.65002255595963e-05
-2.13542224008312e-05
-1.10798098188312e-05
-1.36693853390223e-05
-1.46960270212899e-05
-2.20253313989325e-05
-6.03369302213293e-06
-2.01284828753639e-05
-1.66818472558581e-05
-1.71418341622005e-05
-1.9562364634276e-05
-1.50016785568474e-05
-2.60492938632488e-05
-2.26419050371223e-05
-3.14239808311828e-05
-2.96187102301828e-05
-3.35521008271097e-06
-1.93344089310879e-06
-1.83311053582809e-05
-5.36382521707878e-06
-2.37503518064926e-05
-1.37300741751473e-05
-2.34012098636482e-06
-2.30892796921908e-05
-1.30339360037357e-05
-1.43549114443899e-05
-1.71033275500141e-05
-2.2425525735677e-05
-3.78835779738715e-05
-1.42680270737392e-05
1.21834031033904e-06
-2.32168325752009e-05
-2.18157822703261e-06
-6.32383486951629e-06
-2.03702134897735e-05
-8.50328967507143e-06
-8.63166913589017e-06
-1.87606385663064e-05
-2.45736311853928e-05
-1.42201968850405e-05
-2.3916431383357e-05
2.62030192207154e-06
-8.61242388665492e-06
-1.59445495784591e-05
-1.78423743025934e-05
-2.77619509002591e-05
-9.4578164578218e-06
-2.13076242815959e-05
-1.36628120491264e-05
-1.98414791465002e-05
-1.54741125013876e-05
-1.95111363475654e-05
-2.14009163860589e-05
-1.61466626202037e-05
-1.31682953855363e-05
-2.24908673999e-06
-9.16253744927564e-06
-1.79875714730156e-05
-5.62272252646472e-06
-4.06413907779901e-05
-2.2897985732611e-05
-1.52750874000836e-05
-1.60880713162247e-05
8.45734504897896e-07
-1.12886822588944e-05
-1.6833771560918e-05
-2.6982207689702e-05
-1.23358342419518e-05
-7.78206720954099e-07
-2.7122482668202e-05
-1.51128466891949e-05
-1.66345554764336e-05
-2.31215255810959e-05
-1.29622124737568e-05
3.83703664112665e-06
-2.20780995728935e-05
-3.46624297369926e-05
-2.0774448683456e-05
-4.17426407068437e-06
-9.82994866811743e-06
-1.57201777367097e-05
-1.31389410938137e-05
-1.87415029042728e-05
-3.26082818393063e-05
-3.57091810105501e-05
-1.08273567944201e-05
-4.01784938278742e-05
-2.20699574623775e-05
-2.13717741743374e-05
-2.99502955994095e-05
-1.63792837313104e-05
-1.46256868889073e-05
-1.65565789763815e-05
-3.13481181168838e-05
-3.25293982662109e-05
3.4561488522562e-06
-1.2050104065616e-05
-2.26889217761871e-05
-8.63822237282785e-06
-2.88457269966905e-05
-2.25722060239161e-05
-2.07439063299734e-05
-1.47727083295022e-05
-1.88507762688402e-05
-2.80355205431648e-05
-3.77581433210905e-05
-1.5326289029478e-05
-7.25096294722679e-06
-2.09514297357013e-05
-9.75917832979861e-06
-6.29635959438495e-06
-1.82853997302762e-05
-2.75671352174093e-05
-2.10117963891548e-05
-8.73266810135793e-07
-8.77764885159737e-06
-1.04175916396878e-05
-2.72623584819722e-05
-3.02968396223972e-05
-2.55789555044445e-05
-3.91036038275308e-06
-1.46707531438296e-05
-1.20073637430498e-05
-3.12986646100674e-06
-2.44722298700201e-06
-1.1649010164529e-06
-2.70268876001588e-05
-1.22897417703819e-05
-5.80034007110354e-06
-1.73100222487518e-05
1.1077963043722e-06
-2.22824657169187e-05
-1.17193860708836e-05
-8.34051364991498e-06
-5.18852159111142e-06
-2.15162368065408e-05
-2.36219968074058e-05
-5.08335990382402e-07
-1.13386987833671e-05
-2.6490010896858e-05
-1.72467474939656e-05
-1.65283205496667e-05
-3.13050182766107e-05
-2.16395667437238e-05
-1.83420304981595e-05
-5.70400421193966e-06
-6.67344498909705e-06
-2.89143435165774e-05
-1.80894522911576e-05
-1.04915652936338e-06
-1.82826187155344e-05
-1.43985191759315e-05
-2.0230823521265e-05
-2.16767516986378e-05
-2.66950729472106e-05
-9.21536694038163e-06
-1.52156559239987e-05
-4.48232264064065e-06
-2.86176753625336e-05
-2.99477033255332e-05
-1.81913223255188e-05
-1.87274497966299e-05
-2.56561319296791e-05
2.37187342147047e-06
-2.99075201413995e-05
3.62887297711493e-06
-1.32608787245136e-05
-3.38257524147906e-05
-2.30427887497194e-05
-3.3032929102454e-05
2.15112949264679e-06
-1.1263043720302e-05
-2.20439037826608e-05
-1.30410684886708e-05
-1.10864028019097e-05
-2.20367310693665e-05
-1.3758314748361e-05
-5.61855551372618e-06
-9.42691757193431e-06
-2.0620340595126e-05
-2.28484816509062e-05
-1.31188151672362e-05
-1.45204647251183e-05
-2.91132683694515e-05
-2.67107002158972e-05
-1.62932339909376e-05
-8.69370563490746e-06
-4.42540729146537e-06
-2.2543453063769e-05
-2.90125229759699e-05
-2.16540745868392e-05
-8.25470413200667e-06
-3.17412166273103e-05
-2.48184805937174e-05
-1.09420236825572e-05
-3.25103690367974e-06
-1.04872076145367e-05
-1.02670036619458e-05
-1.70035651344092e-05
-1.91948190085509e-05
-3.10170119691831e-05
2.75490021356854e-06
-2.29279117111659e-05
-1.13098056927696e-05
-1.04003909902839e-05
-2.28011871418373e-05
-2.87350812466289e-05
-1.43395763277703e-05
-2.03099367297261e-05
-1.75426377109478e-05
-1.25956266955785e-05
-2.50108530545425e-05
-8.3802679667138e-06
-1.05814819116777e-05
-6.13762678462021e-06
-4.40590872992676e-06
-6.67443910723369e-06
-7.87160925114662e-07
-1.70287747446874e-05
-2.0505796065053e-05
-1.18548486039945e-05
-1.57905336286477e-05
-6.93675261220663e-06
-2.76068214202716e-05
2.44656961900572e-06
-2.76199022957666e-05
-9.66020741215869e-06
-2.02656671627649e-06
-2.68771598643868e-05
-2.94333793974699e-05
-1.22542455005868e-05
-1.41776931112291e-05
-1.08943904098095e-05
-1.68438668834922e-05
-3.04456425326787e-05
-2.25124877164232e-05
1.29215693407604e-06
-1.04399310340981e-05
-1.7219817903704e-05
-7.96301275002724e-06
-1.52506519338998e-05
-9.00191891909759e-06
-7.99431123868937e-06
-2.16080815560518e-05
-1.70474358688102e-05
-4.19507489854027e-06
-2.69158349830651e-05
-2.48253216390332e-05
-6.52270962489812e-06
-2.19190264897451e-05
-8.82829542377269e-07
-1.14470450842626e-05
-9.82755314285046e-06
-2.06841325611119e-05
-1.00104893266366e-05
-1.82663267731751e-05
-2.12843935892482e-05
-9.10678383754959e-06
-1.83134912130359e-05
-1.60537456986548e-05
2.34799048368398e-06
-2.43073277764564e-05
-2.6751707092797e-05
-2.34479692469138e-05
-2.27052166143392e-05
-1.1908159254417e-05
-3.38327779418399e-05
-2.58738350694012e-05
-3.89444750642988e-06
-5.20556192191246e-06
-1.45268566365298e-05
-2.30314180281373e-05
-1.10437714927149e-05
-9.54541721897132e-06
-4.77102912301748e-05
-3.79114914257638e-06
-2.75325219581052e-05
-1.74094995890659e-05
-1.40229850076321e-05
-2.90581690084929e-05
-1.3244191131675e-05
-1.2143011766257e-05
-7.5388414225835e-06
-2.7349325518458e-05
-1.37762811059736e-05
-2.62046724770208e-05
-7.34138638516335e-06
-1.67479196602779e-05
-1.32194474441848e-05
-2.40280631915601e-05
-1.4415405455939e-05
-2.79800965952514e-05
-3.60981286468461e-05
-2.07527457519854e-05
3.88285588335187e-06
-1.08192023174914e-05
-1.15586497076399e-05
-2.65709598765788e-05
-1.63328281348046e-05
-3.20974458064948e-05
-1.15162278545941e-05
-1.38838299320976e-05
-2.76713165212466e-05
-2.79782195652047e-05
2.90113902003846e-06
-1.22269208591927e-05
-2.86099107154426e-05
-2.70292395376163e-05
-1.07059468026348e-05
-2.14788438428216e-05
-3.79454067828445e-05
-2.10982340654997e-05
-4.16826525537082e-06
-1.08096059066255e-05
-2.04562963013924e-05
-9.33540342384513e-06
-1.16654189297681e-05
-9.99166768979295e-06
-3.77924945554826e-06
-2.15279965199669e-05
-2.19419576194548e-05
-1.80935666200242e-05
-3.77310786075962e-05
-1.56061446294204e-05
4.43232871917646e-06
-2.23328003934802e-05
-3.0190071785705e-05
-1.64101612744773e-05
-2.73162187223714e-05
-3.22532851127119e-05
-2.12041548933182e-05
-5.75890296460587e-06
-1.45328003380917e-05
-9.92593699626387e-06
-3.03561613873404e-05
-7.21496395793558e-06
-1.74625974482659e-06
-1.25662458077582e-06
-1.82847150242607e-05
-2.85713972622999e-05
-8.74007709941893e-06
-1.22889771849719e-05
-1.09227510581679e-05
-3.09902088019548e-05
-6.8711136143734e-07
2.47705668446367e-06
-1.24112442963889e-06
3.17362245812512e-06
-2.56245920993973e-05
-2.30374558065239e-05
-1.76216347745451e-05
-1.36684116114908e-05
-1.31025939784675e-05
-1.13943015885592e-05
-1.51811121223488e-05
-3.17143932683004e-05
-3.44601116381436e-05
-2.08145383711307e-05
-1.85539944032032e-05
-1.01946109394779e-05
-1.44019797834485e-05
-9.55376747700534e-06
-1.64647843812242e-05
-1.19332557506293e-05
-7.91696352092985e-06
-4.55632405201799e-05
-1.21707996067198e-05
-2.81132609776535e-06
-1.62861083618185e-05
-2.17907430708467e-05
-1.15678026995552e-05
-7.12172827585472e-06
-2.37879076095569e-05
-2.578567880764e-05
-2.2632215120432e-05
-1.92454213014345e-05
-1.63679897411095e-05
-1.71613372572139e-05
-1.40055130429321e-05
-2.47164296296726e-05
-8.31506996723258e-06
-2.37224475555558e-05
-2.04231618848317e-05
-1.46306744017366e-05
-1.19713116471994e-05
-1.10143146964846e-05
-4.81996159824514e-06
-1.53632684552029e-05
-1.87493567384694e-05
-2.62866349765349e-05
-1.22605502897903e-05
-2.3283025908017e-05
-4.01536347761456e-06
-2.2311526714937e-05
-2.11632867369657e-05
1.63376606172855e-06
-5.31884303713594e-06
-1.16605963862526e-05
-2.65314139874221e-05
-1.77319735106845e-05
-7.38720430811687e-06
-7.62028362741122e-06
-7.01172735186105e-06
-1.20103230500075e-05
-1.89750216611145e-05
-1.43307037627565e-05
-1.33273195898884e-05
-3.20832127003012e-05
-1.83511066879558e-05
-9.8437296863518e-06
-2.07137469199486e-05
-2.06545256051648e-05
-8.23308030828226e-06
1.49558540859046e-05
-1.34264896778365e-05
-3.3323359301199e-05
-2.35139414453179e-05
-1.70273645194531e-05
-9.21101345805314e-06
-3.05970117827732e-05
-1.52215193437229e-05
-2.61229031793704e-05
-1.83054975600748e-05
-1.38959236177434e-05
-1.22053520279375e-05
-1.05237378030691e-05
-2.56813917269758e-05
-2.34906150395585e-05
-2.19141809753863e-05
-2.66756069607544e-05
-1.23584551678609e-05
-1.41583583758204e-05
-2.42399840137807e-05
-1.45150567805526e-06
-2.20749167604236e-05
-1.02385929496587e-05
-1.72023923593399e-05
-6.42192991208812e-06
-1.75719938664485e-05
-1.97641907790247e-05
-2.54598558370351e-05
-8.9707767490256e-06
-1.63672868131134e-05
-1.98172561800365e-05
-1.19303543054684e-06
-1.5695110993742e-05
-1.05564926891365e-05
5.86791528257425e-07
-1.49797085552877e-05
-3.70528144325862e-05
-2.19685993576751e-05
-3.519022679965e-05
-2.16649038630126e-05
-4.14379575762113e-06
-5.25709425696318e-06
4.37588605305431e-06
8.94683358873553e-06
-4.27931329323386e-05
-2.6084058174902e-05
-9.67759202132113e-07
-1.76247178430276e-05
-1.35175991035559e-05
-1.91040155202146e-05
-1.46812511137536e-05
-1.35807945105779e-05
-1.67903068859914e-05
-1.52254056650815e-05
-2.87381507489671e-05
-1.80337959098136e-05
-6.44559661004671e-06
-2.36728542004188e-05
-2.02962693963296e-05
-1.33662950271486e-05
-2.88395337142362e-05
-2.17442091874068e-05
-1.63125876736764e-05
-1.34440751255387e-05
-3.40967294620831e-05
-1.42676905836821e-05
-1.3768193853943e-05
-1.8860405880858e-05
-2.94524801891051e-05
-3.04579470925795e-05
6.94458628147006e-06
-3.33952768793887e-05
-1.00170317598863e-05
-1.38850377334955e-05
3.90537860403161e-06
-1.00175123226681e-05
-2.13421798430866e-05
-2.15292235507665e-05
-1.28340883065333e-05
-1.64165033668478e-05
-1.34627132893702e-05
-1.49809221284041e-05
2.5736250527059e-06
4.10211065046505e-06
-1.47400695812353e-05
-1.21324410776573e-05
-2.12782502921813e-05
-1.80562544815408e-05
-2.92230909354448e-05
-1.16267641450766e-05
-1.68154474127334e-05
-9.60297443749585e-06
-9.76197785428595e-06
-2.16404809184382e-06
-1.2006425896651e-05
-2.51324829681797e-05
-2.90884918582056e-05
-2.24921958910452e-05
-1.57264160193033e-05
-1.77059882439749e-05
-3.63907107398483e-06
-1.79917407722855e-05
-1.89651889314956e-05
-2.31067202046896e-05
-1.62917771652294e-05
-2.04026722789712e-05
-4.85145777291797e-06
1.48307386518344e-06
-6.47418359918874e-06
-2.23014943599716e-05
-2.27543269570465e-05
-2.74915476003013e-05
-9.72150398117028e-06
-2.21536014567609e-05
-2.90566384132424e-05
-1.03085390501589e-05
-2.43090279645344e-05
5.97825058921803e-06
-1.2310248448576e-05
-8.0918666015089e-06
-3.04119699091584e-05
-2.1412890883516e-05
-8.42846180651507e-06
-1.94486921068769e-05
-3.22283131819093e-05
-1.41093618233618e-05
-1.50971218553554e-05
-3.24271533398688e-05
-6.47287268365885e-06
-2.40127282472122e-05
-1.55990558091758e-05
-1.57414489133089e-05
-1.97901039374105e-05
-1.60301847955256e-05
-1.79766143196344e-05
-2.88468345538401e-05
-2.68794863156508e-05
-4.36764389938176e-05
-8.15999799016987e-06
-2.91408006240774e-05
-6.39231093708528e-06
-2.08447781040507e-05
-1.18730316724083e-05
-1.18487037153587e-05
-3.4483162374177e-05
-2.07921554664368e-05
-9.58340910757744e-06
-3.03384348808549e-06
-1.63409171562988e-05
-5.54733040670507e-06
7.62198792974638e-06
-1.15237937720409e-05
-1.14027825982218e-05
-2.71731015533691e-05
-5.98108576512444e-06
-9.02549669400691e-06
-1.30898772596127e-05
-1.03699621802948e-05
-2.1125799354771e-05
-1.8539547324127e-05
-2.1316509923002e-05
-2.52168884389298e-05
-1.41822016738362e-05
-2.9641443229779e-05
-2.54961788545669e-05
-3.49808123496912e-05
-2.49058777564374e-05
-1.68481123861267e-05
-5.21198643978035e-06
-1.75827307721157e-05
-1.67279953253528e-05
-1.58505600551928e-05
-1.76240572167911e-05
-2.22780068913056e-05
-2.34192189961068e-05
-2.62958985741163e-05
-2.8933483094809e-05
-2.41973121128259e-05
-1.05096656998904e-05
-1.46213167693316e-05
-1.31342596566878e-05
-6.41695657883417e-06
-2.01329930110801e-05
-2.71948284051781e-05
-2.17436638033499e-05
-1.9530915832324e-05
-4.04149308172912e-05
-2.50395286339472e-05
-2.64358657913492e-06
-2.63279855853736e-06
8.70445173034228e-06
-8.5502176085403e-06
-1.3142834784198e-05
-4.13688450406054e-06
-9.33695379839655e-06
-2.93862338994744e-05
-1.57565515725822e-05
-2.7058383734565e-05
-4.6289809216778e-06
-2.29474349342536e-05
5.03964479720542e-06
-8.5093369445545e-06
-9.63891705950508e-06
-2.28714726024107e-05
4.82274018848276e-06
-2.6991577872599e-05
-1.36783074696304e-05
-3.07361995505345e-06
-1.4744580012304e-05
-2.5404613885949e-05
-1.40204481886736e-05
-2.36406447053914e-05
-2.4343168818183e-05
-1.10709440266951e-05
-1.20290152742611e-05
-6.9375921702888e-06
-1.79903847727787e-05
-2.37090337654257e-05
-2.35423290846007e-05
-1.68077806078831e-05
-9.4446634457833e-06
-1.1658460913433e-05
-2.79333205573066e-05
-9.43370201594799e-06
-1.09843470649703e-05
-2.97780457947478e-05
-6.80933195606301e-06
-1.20399789252019e-05
-2.57781751517279e-05
-2.27357655998256e-05
-2.2431780380843e-06
-3.07606775627321e-05
-1.88313842672302e-05
-3.24356169073119e-05
-3.19406485789493e-05
-3.37594045591326e-05
-1.28845236415688e-05
3.53484440651189e-06
-4.09578172336418e-06
-3.14691820108553e-05
-2.49079305932726e-05
-6.98553736403358e-06
-2.40463668261339e-05
-4.61520211661625e-06
-1.26988945918708e-05
-1.16782513398443e-05
-1.65810621956808e-05
-1.35310694486906e-05
-2.73016949615281e-05
1.20905132076607e-06
-1.83002796142651e-05
-3.62998651080653e-05
-2.01270793278508e-05
-1.23958528246554e-05
-1.29111279830882e-05
-2.51533235671037e-05
-1.83955021477113e-05
-1.38344831501473e-05
-4.32456755386412e-05
-3.33604188171891e-05
-8.63080638506606e-06
-1.29060073666755e-05
-1.51641116851967e-05
-2.02645833601998e-05
-1.88278529537591e-05
-2.28986697698219e-05
-1.56380050347921e-05
-1.85132856485876e-06
-1.67016091228861e-05
-1.43682077192566e-05
-1.36925005067513e-05
-1.69314201147094e-05
-7.70343186886051e-06
-1.37471858020692e-05
-2.78069599057858e-05
-9.713044940882e-06
-1.40915274619823e-05
-1.51622847291857e-05
-2.51951377889731e-05
-2.80784647835828e-05
-1.3156826438193e-05
-6.04399091942186e-06
-1.86377733931977e-05
-6.66747702316135e-06
-7.05186390564431e-06
-1.72879913878962e-05
-4.88775634284817e-06
-1.43355602741419e-05
-2.19593622498476e-05
-4.09821190845617e-05
-2.53152351774066e-05
-3.5051657914333e-05
-1.92014486312671e-05
-1.60619683686995e-05
-2.20905910001451e-05
-2.21167268964964e-05
-3.29663045044012e-05
8.01717914853351e-06
1.29375088716696e-06
-2.08524954205836e-05
-7.43217812308664e-06
-1.65855941680917e-05
-2.09588921593021e-05
-1.76518284705076e-05
-8.88143953043229e-07
-2.64610543433061e-05
-2.92534311477309e-05
-1.88040993609827e-05
-2.39767594408782e-05
4.14381570681391e-06
-8.20088167551429e-06
-3.3098402783845e-05
-3.28624904513772e-05
-3.69202204713247e-06
-1.5978910886802e-05
2.05206915455574e-06
4.51184530272623e-08
-1.87666378037609e-05
-7.00031216400129e-06
-2.26225842838228e-05
-4.37109300998653e-07
-5.0945531847792e-06
-2.70633126539795e-05
-2.43491235148404e-05
-1.2249608087666e-05
-3.3419970582436e-05
-3.0772851869244e-05
-2.16363146502587e-05
-3.37191767654987e-05
1.00022437012588e-06
-1.27355297385656e-05
-1.58408418049196e-05
-7.7676306424751e-07
-2.10651515039427e-05
-2.70450939528917e-05
-1.22930774167884e-05
-1.07049811274969e-05
-3.70901150925388e-05
-1.71905683787701e-05
4.83260891033941e-06
-2.95030160577468e-06
-2.21951614049108e-05
-5.53958873534652e-06
-3.23307893255525e-05
-4.96785651568928e-07
2.42012874736091e-06
-3.72094676319757e-05
-1.94096869374179e-05
-8.2624863367668e-06
-1.48788039019554e-05
-2.02057580799543e-05
-2.87387329527721e-05
1.36350867237533e-06
-3.22611548190147e-05
-2.7138458332201e-05
3.40116651922961e-06
-2.7092734353774e-05
-1.58368251150926e-05
-1.44791530441716e-05
-1.65155021853219e-05
-3.57784530087916e-05
-1.17709558093681e-05
-3.104494018276e-05
-2.15162028774356e-05
-1.99081953354903e-05
-2.70446342241806e-05
3.45429243898172e-06
-3.00459674742171e-05
-7.87498922360327e-06
-2.58508662135548e-05
-1.20134110847569e-05
-2.18828698482086e-05
-1.18102583007401e-05
-9.63666985269418e-06
-2.42753581900466e-05
-6.72111573937895e-06
-1.75246675671251e-05
-1.15779495169187e-05
-2.07316413958475e-05
-1.08073632957856e-05
-5.64538341859266e-06
2.67561389197354e-06
-1.35186130921407e-05
-1.64169956680765e-05
-1.16831682038977e-05
-1.57621016125219e-05
-1.66631263846329e-05
-2.42026205239763e-05
-2.07256263955709e-05
-4.24495880065316e-05
-3.04836985465666e-05
-1.70181651829649e-05
-7.60453080353133e-06
-1.27309002221588e-06
-8.76730154700928e-06
-2.26715603300626e-06
-2.25394297432691e-05
5.4020985744161e-06
-3.0508452812114e-05
-2.0734958202228e-05
-1.11968005457983e-05
-1.96520349822106e-05
-1.79116767907257e-05
-1.05176381558641e-05
-2.3850136585455e-05
-1.43025267972932e-05
-1.2059526894628e-05
-1.17644562985386e-05
-1.93974020072739e-05
-1.36797836366321e-05
-2.19431215841031e-05
-1.38047456167377e-05
-1.70897683328086e-05
-1.51820464954987e-05
3.08633886265068e-07
-2.11561199271955e-05
-1.15312942388755e-05
-6.70503987975509e-06
-2.01067240176991e-05
1.47318792859441e-08
-1.95338554254842e-05
-9.20837972596454e-06
-1.4461077173038e-05
-2.37206755044096e-05
-3.40053915356294e-05
-3.45928381964172e-06
-6.1180086924428e-06
-1.06022813128976e-05
-1.95554047717226e-05
-2.68076014963731e-06
-2.54312589877859e-05
-1.2574139429887e-06
-3.17492771568897e-05
-2.02970807313089e-05
-1.21610444462867e-05
-2.69126237062322e-05
-2.97352101049656e-05
-1.78697260154192e-05
-2.5708143757694e-05
-1.98088160016027e-05
-1.14867484399442e-05
-5.91479544351853e-06
-2.46376129720147e-05
2.63567157064671e-06
-3.07750482776825e-05
-1.14098101003238e-05
-1.01318945921501e-05
-1.86446211058341e-05
-3.1639796321885e-05
-1.02938227739929e-05
-1.66845046561181e-05
-1.97979217607326e-05
-1.2642389941865e-05
-1.36054302548319e-05
-1.08441189392673e-05
-2.86098156217621e-05
-2.54515415766971e-05
2.72971699816484e-06
-2.68457855757881e-05
-2.49803155739625e-05
-2.76569805096499e-05
-1.99523870318065e-05
-1.40515508200376e-05
-4.20342960821532e-06
-1.18446610802795e-05
-2.40497529519581e-05
-1.22610001763493e-05
-3.46101886966455e-05
-1.38886740386699e-05
-1.9761125536331e-05
-2.34710075046539e-05
-9.74540992193538e-06
-1.63992892556215e-05
-3.15336510772525e-05
6.14299835292052e-06
-1.9299673249426e-05
-1.27328809748372e-05
-8.35987291091228e-06
-1.57749083769128e-05
-1.18285679066565e-05
-2.21961925622283e-05
-2.07402162668074e-05
-1.9328451317262e-05
-1.31154554765178e-05
-9.23752035802155e-06
-1.28738087302035e-06
-3.2345168680808e-05
-1.01207061930616e-05
-4.10465599808349e-05
-2.7426899103769e-05
-1.97147156584781e-05
-6.87507800941896e-06
-1.47691678388525e-05
-5.47293509198729e-06
-7.99395019758273e-06
-2.60697068044211e-05
-3.53061045834867e-05
-2.77534785201657e-05
-2.56043729102479e-06
-2.58658789218737e-05
-3.1275636420219e-05
-3.13049776548695e-05
5.07101298219247e-06
-2.57223188641321e-06
-3.33287163185605e-05
-1.44662476244782e-05
-1.46400863454528e-05
-1.08791641199756e-05
-2.43391103770267e-05
-6.36316931171939e-06
-3.19321690762819e-05
-1.16492684312453e-05
-1.10078436396397e-05
-1.6925746888442e-05
-1.75952410697476e-05
-1.65074255856667e-05
-2.63624609871301e-05
-3.05189122601961e-05
-3.11347136160034e-06
-2.34621732092765e-05
-2.30553117518503e-05
-1.92264974847853e-05
-2.41747176138489e-06
-1.05000116331402e-05
-2.19042011108514e-05
-1.31879711119438e-05
-5.01038374189385e-05
-2.82113502938388e-05
-1.4907774574164e-05
-1.4035548813613e-05
-1.78055493840999e-05
-2.88708521482363e-05
-1.8220650140167e-05
-1.2175020830374e-05
-1.22048921512363e-05
-2.93445388545244e-05
-1.23690442669552e-05
-1.11668143446341e-05
-1.26635190882667e-05
-1.60719155057064e-05
-2.3073978609938e-05
-1.37442221646386e-05
-2.80721976876321e-05
-2.83737372006276e-05
-5.51872470559669e-06
-2.02099790677732e-05
-1.49091817604835e-05
-4.38419953113823e-06
-5.15875962252478e-06
-3.13730235518305e-05
-1.1854499931244e-05
-3.08104559858415e-05
-1.50657259717615e-05
-3.4018214885635e-05
-1.9356400977569e-05
-2.34070947956808e-05
-2.09387564446082e-05
-1.92719948040865e-05
-1.09997202992898e-05
-2.95110224428148e-05
-1.86368347780356e-05
-2.03588046339968e-05
-1.42861072438152e-05
-2.64501878385947e-05
-3.26368015713409e-05
-3.76401722074836e-06
-7.93451942168882e-06
-1.24538534690774e-05
-1.59556717551178e-05
-2.55680340088785e-05
-1.0183060553858e-05
-1.26891497970633e-05
4.22925507918412e-06
-2.53985047204019e-05
-2.94337453004261e-05
-2.39974416543198e-05
-2.6869165130057e-05
-1.22005293012345e-05
-2.45164051299935e-05
-2.8115416440517e-05
-1.71534291004285e-05
5.70152273785347e-08
-1.08106160769625e-05
-1.60968390540262e-05
-1.38645866410716e-05
-1.36470724059944e-05
-2.08263280861679e-05
-6.79939286971107e-06
-8.01548270405075e-06
-1.88575008002082e-05
-2.82435060271224e-05
-2.39345765918906e-05
-9.47081824841359e-06
-1.43126635706508e-05
-2.02490170835645e-05
-1.18768833800169e-05
-1.14859517658451e-05
-4.47143095992086e-06
-1.171355038174e-05
-6.39239588864131e-06
-2.80798217140763e-05
-1.68670465095388e-05
-1.6601110162709e-05
-1.1417628467097e-05
-4.20637097928793e-05
-1.84825811665382e-05
-3.00020193493773e-05
-2.98297451272802e-05
-1.47021943305558e-05
-9.13962896768195e-06
-1.49029201562133e-05
-2.1601557132516e-05
-1.11652522661976e-05
-4.30557716562017e-06
-1.79662910558763e-05
-1.02257848951722e-05
-2.80731479681814e-05
-1.51209733426056e-05
-2.56611350526552e-05
-2.90164682326613e-05
-2.87080724140312e-05
-2.21071942788928e-05
-2.05795323534236e-05
-1.10424926801061e-05
-2.19493611461831e-05
-2.8983751446753e-05
-9.17537443686195e-06
-1.05982892962188e-05
-1.99294697642139e-05
-2.51136109125315e-06
-1.45913362081448e-06
-1.93493324663358e-05
-1.89103040584026e-05
-5.42645002228025e-06
-2.30730436459194e-05
-3.99675145472554e-06
-2.37331772738346e-05
-5.29765175930949e-06
-2.00619132753009e-05
-2.96986330455367e-05
-2.88573511662276e-05
-1.83557734796185e-05
-1.8368016145632e-05
-2.91972256171264e-05
-1.97993169698914e-05
-2.97181103214893e-05
-2.14747045450306e-05
-1.70374290035321e-05
-1.4465129201425e-05
-2.7474595399555e-05
-2.36375604575374e-05
-1.0763184483263e-05
-1.48062516433604e-05
-1.49050013426141e-05
1.29689392138387e-05
-1.9621178995502e-05
-2.74659842084582e-05
4.12870451580284e-06
-1.64650530999987e-05
-1.5889986174857e-05
-1.99921377192518e-05
-1.95245317222992e-05
5.12006072335564e-09
-1.78267769347665e-05
-2.37490902411975e-05
-1.37896214934783e-05
-1.44549762609215e-05
-1.04127232222864e-05
-1.28715058886658e-05
-2.80040769077903e-05
-1.40227747831239e-05
-2.69674595225873e-05
-3.71716964070779e-05
-7.31431468228912e-06
-1.94619524728291e-05
-2.0604820841441e-05
-1.33346455419238e-05
-2.72475711310449e-05
-2.99261806937931e-05
-1.78557074670131e-05
-2.28911226525359e-05
-3.33282162447313e-05
-1.69571112788748e-05
-1.2317697767887e-05
-2.15418535162019e-05
-8.08508957916827e-06
-3.22182794550605e-05
-4.00447658450178e-05
-1.1988387867815e-05
-2.53759120974085e-05
6.50202860248729e-07
-1.65839731367834e-05
-1.23423415406887e-05
-1.67978140111974e-05
-3.94608156950143e-06
-1.20100765603838e-05
-3.34768526674734e-05
-8.26962821885953e-06
-1.70961144249962e-05
-1.04690716198774e-05
-1.10527486028472e-05
-2.76327452355651e-05
-2.25632065402792e-05
-1.87256036204531e-05
-2.00700990144256e-05
-1.30213826910889e-05
-5.4908191331668e-06
-8.18707527026985e-06
-2.22452153733538e-05
-1.76442274901249e-05
-2.40620422990675e-05
-6.28895830022697e-06
-1.3471831899836e-05
-3.70082085209111e-05
-3.35784121109627e-06
-4.13942865370631e-05
-2.45666290700981e-05
-4.40656667480699e-05
-7.43780195351407e-06
-2.0862299920035e-05
-9.07570548252222e-06
-2.11885230896494e-05
-8.30689299732013e-06
-1.83355886944071e-05
-1.66009420784198e-05
-1.48509745308074e-05
-4.07527716488211e-05
-1.69130842259394e-05
-2.37821108798601e-05
-3.28072672748808e-06
-2.54738553316342e-05
-1.50568274103852e-05
-2.90136744444782e-05
-1.838796451161e-05
-1.22758329544046e-05
-1.41104551728924e-05
-2.95947618233845e-05
-2.18323165414565e-05
-2.41407968569214e-05
-3.11347634899413e-05
-1.80808233722022e-05
-1.98631523466534e-05
-1.95700667997569e-05
-2.87367033069381e-05
-2.46359658183428e-05
-1.20326065514738e-05
-1.27275834336459e-05
-1.71605852726133e-05
-3.04160407837727e-06
4.24110322485577e-06
-1.45378709859969e-05
-8.6932392682238e-06
-3.33186074936325e-05
-1.93948190228615e-05
-8.95779285171682e-06
-9.49800293558339e-06
-1.21994790005435e-05
-1.85113354163594e-05
-8.51086329013311e-06
-2.85925622140703e-05
-1.55336422262212e-05
-9.39529356103885e-06
-2.08301665424784e-05
-1.41451215088056e-05
-3.09330057466056e-05
-1.56075299601065e-05
-3.86307702876943e-05
-1.36791325975572e-05
-2.66690455080263e-05
-1.57262463386842e-05
-1.98097466784458e-05
-2.81636418375552e-05
-2.20745425820668e-05
-2.10391691596739e-05
-2.9555883754327e-06
-1.58335551949524e-05
-4.39570039632304e-07
1.19615311946762e-06
-1.13803989755768e-05
-4.83948695671445e-06
-1.588524473758e-05
-2.42227895254073e-05
-7.23915585330835e-06
-9.80386435657953e-06
-3.83169837026488e-05
-2.26072602171369e-05
-7.23863027778763e-06
-2.1978133223337e-05
-2.93912629690793e-05
-1.17400630443238e-05
-2.27439461635175e-05
-3.11637244303776e-05
-1.47882739828374e-05
1.0242502666983e-05
-2.54335071089892e-05
-1.6424217152532e-05
-1.68134101316316e-05
-1.11166579952068e-05
-2.39139992299183e-05
-1.45454797013034e-05
-2.03607401247189e-05
-9.24144967897421e-06
-1.40092803487616e-05
-1.52924318347914e-05
-3.15697798937872e-05
-7.0738743764048e-06
-1.20348293651144e-05
-2.3425982747809e-05
-3.15704290976383e-05
-3.04393405229978e-05
-2.24548218051695e-05
-1.58524443610335e-05
-1.11791179398747e-05
-2.53428338545595e-05
-2.53902127149756e-05
-1.53454949687832e-05
-2.70019061733126e-05
-7.17361216600788e-06
-1.44036069915958e-05
-2.31364246734966e-05
-1.99520920267961e-05
-8.51194300993183e-06
-6.80469994933589e-06
-1.52434667273101e-05
-1.4580592063821e-05
-2.32197273703897e-05
-7.6186534023887e-06
-1.79708533837505e-05
-1.63868900444641e-05
-3.39257699337277e-05
-2.89992393160136e-06
-1.93881917498836e-05
-2.10148557166407e-05
-2.64211341097989e-05
1.31825724288627e-06
-2.70352114421518e-05
-2.11579317495101e-05
-2.66675130455024e-05
-1.25448351232171e-05
-3.01099790063119e-05
-5.88260805263529e-06
-3.90651833178442e-05
-2.50468636911089e-05
-1.88920030225668e-05
-8.28711208331658e-06
-9.84114412204804e-06
-5.90997409073546e-06
-2.49141584485582e-05
-2.26073731590103e-05
-1.78862526190287e-05
2.39476199322087e-07
-1.74830600655252e-05
-2.12595681010437e-05
-1.25307576735284e-05
-6.76503212257499e-06
-1.55931444701296e-05
-4.58324313915554e-06
-1.52840258216515e-05
-1.56772605815835e-05
-6.86023660174736e-06
-2.48432544409931e-05
-1.84702733105596e-05
-1.2528532202761e-05
-1.82880877307498e-05
-2.02281309620595e-05
-1.4641094213279e-05
-1.43075500384504e-05
-2.17300066720648e-05
-2.09581916862651e-06
-1.93232007502893e-05
-1.66984994143032e-05
-2.15157739918455e-05
-9.16730187255626e-06
-1.95855923651334e-05
-2.60227865823002e-05
-2.23139273192671e-05
-4.30124434141363e-06
-1.39738652850575e-05
-1.23330069372145e-05
3.23615716645973e-06
-2.73436094479448e-05
-1.35574462518721e-05
-2.48970917019196e-05
-2.01044464708327e-05
-3.73453454617645e-06
-2.68028468891933e-05
2.97303195917947e-06
-5.98084507012004e-06
-1.84923482074017e-05
1.42761700035499e-06
-2.68689555480338e-05
-1.72515835870584e-05
-1.2023324850877e-05
-1.95341533537716e-05
-4.65516834229696e-06
-4.93456832424605e-06
-2.80445071852968e-05
-1.56619512188233e-05
-2.43075241165715e-05
-6.21125441398236e-06
-1.64495016998194e-06
-1.63728656992648e-05
-2.50614058448418e-05
-2.05095798097635e-05
-2.971323727284e-05
1.47447705454396e-05
-3.76887775794864e-05
-2.59844895727857e-05
-8.97121197153606e-06
-1.5215375506034e-06
-1.07376842046594e-05
-1.79961805685324e-06
-1.24123957884738e-05
-2.3885301817706e-05
-1.82712555292225e-05
-8.0771369597578e-06
-2.27522584873578e-06
-1.59255723917653e-05
1.73053433579725e-07
-2.23678285731467e-05
-9.58197851111665e-06
-7.72702878238221e-06
-2.05201391821019e-05
-1.44610352932503e-05
-4.28929952168961e-06
-1.69949515672307e-05
-1.6064880584256e-05
-1.16088247302254e-05
-2.00230678045239e-05
-3.34002075183839e-05
-1.43864074000352e-05
-2.29368953262762e-05
-1.94881104580104e-05
-1.30650537460618e-05
-4.64896390725689e-06
-7.87235623609705e-06
-2.88265011774004e-05
-1.84546386498696e-05
-9.12536181247152e-06
-1.20348442142789e-05
-1.12319193299596e-05
-4.39456656101185e-06
-1.53976670647987e-07
-1.92296429097849e-05
-1.14418052030675e-06
-5.1748294655326e-06
-3.37621251738996e-05
-2.72840393529204e-05
-1.23179455085392e-05
-1.18285918221114e-05
-7.89321707254443e-06
-2.89944676115615e-05
-1.87685302687036e-05
-2.02572970533532e-05
-4.42304192224195e-06
-7.99238462357512e-06
-2.30467067240326e-05
-1.30397320203477e-05
-1.45066652853511e-05
-1.9678681140383e-05
1.68103981093095e-06
-1.41534607548747e-05
5.70923277926609e-07
-2.28088700982178e-05
-1.45087518564706e-05
4.23780802704359e-06
1.79816080401236e-06
-1.56465487418226e-05
-2.30634393539193e-05
-9.46010837934507e-06
-1.88339925897579e-05
-5.56368101756757e-06
-1.28650818755927e-05
-2.583814537519e-05
-1.61388581301867e-05
-2.11714021315406e-05
-1.54336516775148e-05
-5.11366374398343e-06
-1.40967308543764e-05
-1.68448879567249e-05
-1.34988568140775e-05
1.8598155700939e-06
-3.39773700761306e-05
-3.86944173780958e-05
-1.61155000853778e-05
6.71152580445607e-06
-1.85307185493597e-05
-1.72154137894488e-05
-2.15994486722315e-05
-1.45711335454495e-05
3.56951953942295e-06
-2.20086893739599e-05
7.25767542590493e-06
-8.83568798860751e-07
-8.97932428625147e-06
-1.28517307478355e-06
-7.23271139272922e-06
-2.03526152122786e-05
-2.28218865146123e-05
-1.15607000707256e-05
-2.17155676386791e-05
-1.61527016845231e-05
-1.35146092266108e-05
-2.67817220536141e-05
-2.01191556186655e-05
-6.41283238519597e-06
-5.67310698497752e-06
2.32991714004645e-07
-2.3551449122206e-05
-1.48745655651698e-05
-2.64008839543248e-05
-2.46952481078219e-05
-1.16310327812369e-05
-1.43953334678888e-05
-1.35009332513468e-05
-1.41858492388369e-05
-8.92035065625812e-06
-2.7535348880601e-05
7.08008203523168e-06
-1.78059034981129e-05
-1.90078916371549e-05
-4.37559905746414e-06
-1.72120077960756e-05
-1.42668829220805e-05
-8.17352091204116e-06
-1.94277691792299e-05
-1.03112977437665e-05
-6.45431701210709e-06
-1.6509929072797e-05
-1.95771749930151e-05
-1.172311729239e-05
-2.33152508486417e-05
-2.40031588237105e-05
-1.13888364058289e-05
-1.94714429857242e-05
-1.08118207296389e-05
-1.22741938523407e-05
-2.04883885597245e-05
-2.60044405806355e-05
-2.38509200947966e-05
-2.0512756847626e-05
-1.88575577412094e-05
-2.94065782971827e-06
-8.44073407987035e-06
-1.10572017133413e-05
-3.00160770705646e-05
-1.45496636482814e-05
-2.82617179135425e-05
-1.21912453876675e-05
-1.7859593787993e-05
-3.2027438866316e-05
-9.05974648352032e-06
-3.08911512569168e-05
-5.77663248197127e-06
-2.23150665115261e-05
-1.94033165933868e-05
-1.36124754886658e-05
-6.57528850831384e-06
-1.38202005560536e-05
-2.00140391353099e-05
-4.67693246176301e-06
-1.22576755462507e-05
-2.06743335556155e-05
-6.99078384095164e-06
-8.62517212687756e-06
-1.20600521368138e-05
-2.1864055533431e-05
-9.00877764119061e-06
-2.37532093476409e-05
-1.40324250256313e-05
-2.82296199974662e-06
-2.28519035709491e-05
-6.82538492705739e-06
-9.24145999256254e-07
-1.18903652671988e-05
-1.76059230420129e-05
-1.91142005265131e-05
-2.07543286379404e-05
-1.79559799929675e-06
-7.3539641858649e-06
-1.69431570598737e-05
-1.05759975655734e-05
-2.06092832399266e-05
-1.05097987047719e-05
-1.42162776280131e-05
-2.15564431800122e-05
-1.76296184363721e-05
-2.33193075131922e-05
-1.22475865596142e-05
-2.28513133981513e-06
-2.32838118660404e-05
-1.18264958365227e-06
-1.50884398685421e-05
-2.03122264215609e-05
-2.42503461227207e-05
-3.07845929180734e-05
-2.15952667463197e-05
-2.99333781394277e-05
-1.55652889807851e-06
-1.68518499220356e-05
-1.511021824825e-05
-2.38337233126622e-05
-3.53429855396465e-05
-6.84374832554381e-06
-9.15436566040297e-06
-3.58935976743236e-05
-2.18750152839103e-05
-1.61189868566435e-05
-2.64317458266329e-05
6.13366905465894e-06
-3.03828342754789e-05
-2.50891087353201e-05
-2.40662873362748e-05
-1.99884660916455e-05
-2.28371120247533e-05
-1.46989804716217e-05
-1.30728891789423e-05
-2.02546870687544e-05
-1.66676765512969e-05
-1.95954742119936e-05
-4.71687378298725e-06
-7.59047417535635e-06
-1.73284463765466e-05
-1.85940776959732e-05
-3.16844182978592e-05
-1.69920647807988e-05
7.42610995255871e-06
2.53850688051438e-06
-9.44820601906105e-06
-6.91277838396936e-06
-1.13809646939879e-05
-2.82583704897823e-05
-2.56719045800496e-05
-2.73820964631019e-05
-2.76075227735727e-05
-2.26317519102478e-05
-2.60663437968563e-05
-2.27621947619344e-05
-8.78653833938751e-06
-1.27327357188064e-05
-1.84753264904028e-05
-2.34081119567637e-05
-2.79057578183625e-05
-3.15530080468686e-06
-2.09954511438599e-05
-3.22124873830077e-05
-2.09036769807263e-05
-1.1979193256176e-05
-9.11279698175637e-06
-1.06744592336808e-05
-1.63110699985977e-05
-3.99335022063795e-06
-4.91344818861826e-06
-1.2600283932224e-05
-3.09319011448313e-05
-1.55916011425241e-06
-3.07008639690891e-05
-1.84832398558487e-05
-9.51255978696731e-06
-9.42075306635537e-06
-1.05519094322245e-05
-1.50871218906802e-05
-3.2060937842115e-05
-8.86402947251722e-06
-2.29164666417581e-05
-1.40103579864435e-05
-1.20801810700087e-05
-2.32139769572531e-05
-1.44134682389417e-05
-7.50744482943099e-06
-8.18406773977494e-07
-1.12409446406184e-05
-2.57148452292933e-05
-6.3149663826273e-06
-2.31860777223262e-05
-1.33978320387499e-05
-2.37751698290669e-05
-1.8687849066144e-05
-9.02241236862522e-06
-1.54775669895991e-05
-2.74660945871404e-06
-3.32090872987082e-05
-4.18425689478804e-06
-2.75845484400691e-05
-1.0548182545915e-05
-1.88157362284985e-05
4.3858413104057e-07
-1.14900127017459e-05
-1.81363595891751e-05
-4.6898616584719e-06
-2.08687969033688e-05
-1.68446396007367e-05
-2.68043693167487e-05
-3.60780152004381e-05
-2.17317867728921e-05
-1.44995210873587e-05
-1.14966738498748e-05
-8.39641004998533e-06
-2.08647084338914e-05
-2.95885696748374e-05
1.84286363643039e-05
-2.84293896382009e-05
-3.5207486285774e-05
-3.83317072696262e-05
-1.99009268759655e-05
-2.5515152718641e-05
1.24405974006985e-06
-1.58693375803125e-05
-8.51951541428026e-06
-1.80075608035422e-05
-2.33427427319396e-05
-1.33735286652726e-05
-2.92228646437242e-05
2.4840814724228e-06
-1.15873148608731e-05
-1.49239523415096e-05
-1.67085143467569e-05
-4.03128019541452e-05
-1.24211642622967e-05
-8.73317074803118e-06
-2.29358888792116e-06
-5.29784345032125e-06
-1.89779536506938e-05
-1.80840458394436e-05
-5.88052194325385e-06
-1.14443900214817e-05
-1.38419969271176e-05
-1.99365107570661e-05
-1.86824137063631e-05
2.20996322313665e-06
-1.08952483302937e-05
-1.78189933316955e-05
-2.64839386261262e-05
-8.74946299832014e-06
-3.59561964731194e-05
-2.92432720445057e-05
-1.67781329811447e-05
-1.48009287753212e-05
-2.47145894189248e-05
-1.89552381551782e-05
-1.01218022992974e-05
-1.54853364095608e-05
-3.14805583637369e-05
-2.3139316303899e-05
-1.7736880801273e-06
-2.01651094977818e-05
-3.1832913403577e-05
-2.58013108460737e-05
9.26550384673795e-06
-2.63983088889527e-05
-2.8867518650249e-05
-6.63898535164657e-06
-5.88915492606176e-06
-1.57686498748562e-05
-1.67145371270306e-05
-3.99104187847104e-06
-2.68961002993402e-05
-9.84035761146576e-06
-1.36404525536003e-05
-3.04431806183469e-06
-2.71444171920547e-05
-1.92750712087363e-05
-7.94264283614032e-06
-1.83124899648858e-05
-2.05686769393889e-05
-2.19054877290946e-05
-1.66610113926245e-05
-2.15941992179795e-05
-8.24852735269452e-06
-3.16247298938871e-06
-8.54857468077315e-06
-5.00029761438096e-06
-1.29838821444296e-05
-2.0515532178022e-05
-6.77436192484682e-06
-2.36051704097176e-05
-1.55765185942763e-05
-2.89174219810157e-05
-1.77808816808312e-05
-2.13359284671645e-05
-2.25300460204211e-05
2.50986820165197e-06
-3.13791730681748e-05
-2.74660371259104e-05
-6.38551873415652e-06
-1.5671609834458e-05
-9.4086899836989e-06
-1.93494724414664e-05
-1.68007063213108e-05
-9.38588048849652e-06
-1.77666552289606e-05
-2.34378373328552e-05
-1.9269775527926e-05
-2.36701131478097e-05
-1.84693725374476e-05
-2.21686917091572e-05
-1.40304781866737e-05
-1.70362954824981e-05
-1.56618202994273e-05
-1.55014958932543e-05
-1.05289859324076e-05
-2.71255436245173e-05
-2.4406562264613e-05
-1.54906924935407e-05
-1.31263737837547e-05
-1.60584063257943e-05
-1.94416033151918e-05
-1.93098563264715e-05
-5.6827034614324e-06
-2.62228084691321e-05
-2.49428958144711e-05
-1.73402404332975e-05
-1.1347967020135e-05
-2.59830705720219e-05
-2.33665258824888e-05
-2.20841839124552e-05
-1.2973497462731e-05
-2.31382214214167e-05
-4.410409201259e-06
-2.47311784604601e-05
-3.19112067258588e-06
-1.00308424826305e-05
-1.71164680456294e-05
-3.44243653247374e-05
-2.38955018779157e-05
-1.61857148877586e-05
-3.70498401377163e-06
-2.49741468489842e-05
-5.10579523979896e-06
-1.4292037556423e-05
-2.65135568574624e-05
-1.31527068775799e-05
-2.31182749709772e-05
-1.14890434820324e-05
-1.85972183098482e-05
-2.04681522146513e-05
-2.46312416010715e-05
-2.11174354581292e-05
-1.76332491494925e-05
-2.13996524836382e-05
-2.80843891451287e-05
-2.13890527576033e-05
-1.53030358482127e-05
-9.93803787600735e-06
-1.88138452358136e-05
-1.16644554572486e-05
-1.4172608559025e-05
-1.20284990701842e-05
1.97817261080657e-06
-1.71986834891623e-05
-2.32085856579555e-05
-9.90360495451008e-06
-2.4849640845211e-05
-1.8913980570977e-05
-9.8844504223411e-06
-1.25312786743577e-05
-9.57776790345391e-06
-1.26559340685897e-05
-2.51078876723372e-06
-2.66060450912244e-05
-2.77986425720225e-05
-3.01497540507118e-06
-2.1868435692536e-05
-2.67885759350879e-05
-1.58314047541577e-05
-2.56313855850944e-05
-1.75475404169783e-05
-2.89411643433615e-06
-2.10419050665733e-05
-5.60322266789356e-06
-1.67049032473344e-05
-1.03458337562456e-05
-7.75690799931714e-06
-1.7053826011704e-05
-8.53577311928181e-06
-3.30188836650057e-06
-2.28483070955635e-05
-2.14636492507662e-05
-6.67859265151317e-06
-1.24639350412159e-05
-2.90197105250713e-05
2.69336051379552e-06
-3.89545253363619e-06
-5.16511811545242e-06
-2.30145025015045e-05
-2.45565912157606e-05
-1.8852459222642e-05
-2.11787419448721e-05
-4.57260804588147e-06
-1.20097102535581e-05
-2.23254742005714e-05
-5.50227099807321e-06
-6.29024067813628e-06
-1.85326989553934e-05
-2.18983673203246e-05
-1.72286493571567e-05
-6.27783013926511e-06
-3.06058270013227e-05
-1.67185205593014e-05
-1.04604923716635e-06
-2.98596769479984e-05
-2.32231981670513e-05
5.64356963654381e-06
-4.66033937009292e-07
-2.76538219088336e-05
-2.69284209874528e-05
-2.14565603577302e-05
-1.78796717050592e-05
-3.85002612387238e-05
-1.57438181368515e-05
1.19808134678452e-06
-2.15583925690892e-05
-1.90183552901483e-05
-1.14661574489443e-05
-6.0103869210352e-06
-2.72988496863759e-05
-6.02980432435634e-06
-5.90926801160998e-06
-1.96155112677502e-07
-4.81027945374777e-06
-1.91700462545367e-05
-2.72432632076763e-05
-4.38679575987349e-06
-3.15971964661872e-05
-3.58211318639468e-05
-2.13637274670368e-05
-3.54598448686733e-05
-7.08337027394602e-07
-5.5542845721803e-06
-2.26316668503551e-05
2.37380842574892e-07
-3.93280636157731e-05
-1.54533310953085e-05
8.33781228943077e-06
-1.17251942805114e-05
-1.40741989050296e-05
-2.51466857752246e-05
-1.06313692740543e-06
-2.36465787360125e-05
-1.75694344868025e-05
-1.28608803938982e-05
-2.33554102322986e-05
-1.77437047542189e-05
-3.13159495191539e-05
-4.38808245739985e-06
-1.34257844480947e-05
-4.33463294499539e-05
-3.26695158256445e-06
-8.97993533699991e-06
-9.56907379231546e-06
-1.09301198054865e-05
-2.96080581677955e-05
-9.64468132516254e-06
-3.96297402150914e-06
-1.54076270656262e-05
-1.18941197159195e-05
-1.22320672667577e-05
-1.04939416675823e-05
-6.61109988972002e-06
-3.31036849032598e-05
-1.55720803025431e-05
-2.25012037951769e-05
-1.93940031408896e-05
-1.6589764188949e-05
-2.38582683870126e-05
2.30086156015826e-06
-9.99533844978107e-06
-1.98351349337076e-05
-1.663871909933e-05
-2.23805248196689e-05
-1.41879770311976e-05
-1.86528504554877e-05
-2.42909939837355e-05
-1.00538300871254e-05
-2.8464380197978e-06
-1.07028675341354e-05
-2.22945208368901e-05
-1.49524693045385e-05
-4.89310091759228e-06
-6.49621479709277e-06
-2.88953606149901e-06
-2.77458503037856e-05
-1.99867187937476e-05
-2.00203030000254e-05
-1.7173945572504e-05
-3.03925868447596e-05
-2.7123876427418e-05
-3.43211850926938e-06
-1.99964329594824e-05
-1.7298926341837e-05
-3.0532086547708e-05
-1.83920798108574e-05
-1.23254295016628e-05
-1.58727819109935e-05
-1.70847868843809e-05
-8.64903635461283e-06
-1.38258177751883e-05
-3.2319746705156e-05
-7.02724090684312e-06
-2.34921468731508e-05
-1.21800186580255e-05
-3.68449545530071e-06
-6.87123094286087e-06
-2.42644376256144e-05
-4.70525335602964e-06
-1.61520567371202e-05
-2.08747183368971e-05
-1.412086689446e-05
-2.67270914608325e-05
-2.28228935120702e-05
-1.93342783816399e-05
-2.96948734629342e-05
-1.4233561253707e-05
-1.14019144445422e-05
-1.99571047228773e-05
-1.79051133630625e-05
-1.15119481764109e-05
-1.03884800423535e-05
4.97670945167842e-06
-2.18540396847218e-05
-2.96370166903666e-05
-9.91207907891459e-06
-2.33822288101158e-05
-9.56574922796216e-06
-9.29119437932235e-06
-3.13737886682333e-05
-1.72602432090679e-05
-5.93363813600673e-06
-2.83660589471353e-05
-2.0737988526895e-05
-1.19722007017659e-05
-1.07557469140463e-05
-1.29454496617288e-05
-5.41218939176511e-06
-3.2818943447712e-05
-1.8089892475342e-05
-2.36148675484393e-05
-3.06532330227113e-05
-4.63668582165423e-06
-3.07769569985098e-05
-2.63250150923092e-05
-1.39647026831617e-05
-1.59979690552283e-05
-2.12183129689582e-05
-1.50211610514761e-05
6.64519280069581e-06
-4.34637534752671e-06
-1.27700358385164e-05
-3.01639370048568e-05
-1.49545831994882e-05
-7.2557755623737e-06
-1.47290953521627e-05
-1.98698890265574e-05
-3.22419600645385e-05
-8.50516646090599e-06
-1.85792606577178e-05
-1.31331103351994e-05
-8.18682615511432e-06
-2.48037135974381e-05
-2.19746831613659e-05
-1.15187631916807e-05
-2.08134768148343e-05
-1.09421071770085e-05
-1.48243464795996e-06
-3.86937392838727e-05
-1.70811935405369e-05
-2.11904688375394e-05
-1.07518622595372e-05
-1.55499327686107e-05
-3.117508124926e-05
-1.10452336267792e-05
7.44220721899767e-07
-2.05296976919779e-05
-2.76352842823799e-05
-2.09882120167587e-05
-1.94627123830172e-05
-3.54608552517103e-05
-1.59375929669224e-05
-2.57449363591443e-05
-2.44171638702075e-05
-4.49844788971696e-07
-2.32916404010177e-05
-1.98793153784819e-05
-1.25191888190328e-05
-1.70609303428863e-05
1.15314815735499e-06
-3.72648001077612e-06
-3.34425985854171e-06
-1.91125354656266e-05
-1.47565190314126e-05
-1.93242538909257e-05
-1.14033122894289e-05
-3.4270776775218e-06
-8.54555399618639e-06
-6.99213992164659e-06
-1.58278954022709e-05
-1.36967105861763e-05
-2.69454467376901e-05
-7.23112744697079e-06
-1.48169493361501e-05
-1.90099151314981e-05
-3.54025753686048e-05
-7.9679863662778e-06
-1.52934772021501e-05
-3.83151069178354e-05
-3.78310561564876e-05
-3.50492466206392e-05
-1.39221908908465e-05
-1.78778198115668e-05
-2.03743978587558e-05
-1.98353499685766e-06
-1.77320019396224e-05
-2.10858238160013e-05
-1.99329257303349e-05
-2.31386990563634e-05
-2.16410714438565e-05
-2.41302437433035e-05
-2.40818415585514e-05
-2.14575535662907e-05
-2.92401752430593e-05
-1.30350017117729e-05
-8.86383359607902e-06
-1.43639132983081e-05
-2.21790420986383e-05
-1.75651061974833e-05
-2.25352089361592e-05
-2.41953902492479e-06
-1.66807764915672e-05
-1.97202892587552e-05
-7.07578301985277e-06
-1.83239514673759e-05
-2.18932663685286e-05
-2.33075391714855e-05
-3.39952037795171e-05
-1.40789360063265e-05
-5.77379483637e-06
-1.30885411901258e-05
-1.48252472541655e-05
-1.26636815514579e-05
-1.72243499035711e-05
6.91251747030031e-06
-4.29683736446928e-06
-2.53492998016113e-05
-1.47258570170467e-05
-2.70335738560922e-05
-1.51748403159944e-05
-2.33003576915573e-05
-1.95533537320395e-05
-1.83349735896574e-05
-6.17465395065947e-06
-7.40614508831958e-06
-1.77264198476654e-06
-6.85712442032132e-06
-2.8291312155412e-05
-2.89869934360036e-05
-3.63474747297795e-05
-1.9432440223842e-05
-1.1031437708606e-05
-2.50106133052431e-05
-1.46762742554928e-05
-4.74181118700799e-06
-7.76673757468412e-06
-2.78257291606919e-05
-2.1159429030669e-05
-2.65285342763786e-05
-2.58228930677298e-05
-1.88924363178979e-05
-2.72256727967794e-05
-2.03842392619098e-05
-2.88725525150015e-05
-2.80514060037047e-05
-2.11107678882023e-06
-1.68178257129241e-05
-1.94335292042021e-05
-2.55394556004396e-05
-3.2800274230726e-05
-5.95633559562259e-06
-2.68291398011076e-05
-1.95442163317424e-05
-2.25805188583315e-05
-1.90344103625231e-05
-9.44435627087545e-06
-3.0493169014113e-05
-5.89548693936975e-06
-1.0946714094554e-05
-3.00654034888863e-05
-2.64985867986568e-05
-2.34507740089386e-05
-1.68820174522981e-05
-2.9110996141933e-05
-2.05992681740943e-05
-8.13837162695942e-06
-1.80979002423814e-05
-1.09734387104028e-05
-3.27310625230103e-06
-2.55846058417562e-06
2.25831600899496e-06
-1.04260026064451e-05
2.23847970064453e-06
-1.66212208563296e-05
-2.58988881855399e-05
-1.23761611205548e-05
-1.71713707804458e-05
4.87860199460446e-06
-2.1276511146344e-05
-1.47984101710573e-05
-1.82377515205526e-06
-4.23455797473122e-06
-7.33384026627276e-06
-1.44591782817769e-05
-5.12010444856711e-06
1.09388515897873e-05
-1.08099695296309e-05
-1.41792545955752e-05
-2.0571837420548e-05
-2.26201280559921e-05
-1.83980301024344e-05
-2.52895112332119e-05
-1.74100682435017e-05
-1.55576975270582e-05
-3.18521579226055e-05
-1.40868434593077e-05
-2.27044462681461e-05
-1.28223714311102e-05
-2.54251924763907e-05
-2.51816926273634e-05
-1.62074073157472e-05
-4.10228810867898e-05
-1.58852531073872e-05
-1.65402992130398e-05
-5.32407856272714e-06
-1.36135551686871e-05
-9.94984646792162e-07
-2.52015261218296e-05
-1.82441260545579e-05
-1.21007018426101e-05
4.08791728217979e-06
-1.11938147737367e-05
-5.87941166305123e-06
-1.38048557911674e-05
-1.03086941342067e-05
-6.93126976583931e-06
-3.84909554678272e-05
-2.52655018042776e-05
-1.35557430019826e-05
-3.30411539464954e-05
-1.57471537944464e-05
-3.30263238113705e-05
-2.2900109806325e-05
-1.7287102806604e-05
3.28359838768259e-06
-6.25392553635962e-06
-2.4988982639686e-05
-1.07997868316443e-05
-1.60485358215156e-05
1.21971656200776e-05
-1.61122783817821e-05
-2.70326150152012e-05
-5.90090070407277e-06
-1.61009970713644e-05
-5.68198567762956e-07
-1.62243135252272e-05
-1.42582833952154e-05
-1.59592943630947e-05
-1.81103996391975e-05
-1.29978745785389e-05
-8.55675463047935e-06
-2.26806508798301e-05
3.27807600355345e-06
-1.05489833119735e-05
-1.75672798874412e-05
-5.73737145619206e-06
-3.71550375488376e-05
-2.77684855632846e-05
-1.96984432146285e-06
-2.63281814121036e-05
-4.27656354729571e-06
-1.22206377338727e-05
-2.07523421410522e-05
-1.47581185099597e-05
-2.31027901578561e-05
-6.61976744558853e-06
-9.4053720269917e-06
-9.33968713801657e-06
-3.6987121246118e-05
-6.61050454230502e-06
-2.01323942295053e-05
-2.79028825562319e-05
-1.7633876583863e-05
-3.95036306819795e-06
-7.81616282079653e-06
-7.73558902891713e-06
-1.73628982514838e-05
-2.00376193357574e-05
-3.06973447271734e-05
-2.86122295043602e-05
-1.79610487584134e-05
-2.96548718400511e-06
-1.73203207995503e-05
-1.26357857167111e-05
-1.62138572170931e-05
-2.84949659548681e-05
-1.00238238280063e-05
-2.51075194666914e-05
-1.79102900829634e-05
-1.88787563320238e-05
-3.29754037593278e-05
-2.53835921845897e-05
-1.80655040309204e-05
2.59750632335115e-06
-2.32931406576089e-05
-6.55267642714042e-06
-3.27401601756856e-05
-1.69839291048173e-05
-2.24117432801355e-05
-2.4098221936507e-05
-1.43589285537917e-05
2.96752515819946e-06
-1.57388926019401e-05
-1.26821487243146e-05
-1.62010424121011e-05
-4.63915197659455e-06
-6.9839400574613e-06
-1.89974429392385e-05
-1.21596399713888e-05
-6.3228564824242e-06
-2.80618082978752e-05
-1.89357938927019e-05
7.10162021435551e-06
-1.40726286029686e-05
-2.91774318378301e-05
-2.18675218697447e-05
-1.61225886999685e-05
-1.7348127831607e-06
-2.50959909556114e-05
-1.33956884827963e-05
-6.80333898902427e-06
-1.46327637901501e-05
-1.05776629246532e-05
-2.3149073553351e-05
-2.87198175086188e-05
-7.26599537315648e-07
-1.48564962423546e-05
-1.49046980508496e-05
-2.57123797380334e-06
-1.58365323366635e-05
-2.53303931055748e-05
-1.12779204301038e-05
-9.01350333084084e-06
-1.75984672500884e-05
1.15231378028704e-06
1.68977735818814e-06
-1.90726915950244e-05
-2.81900827807106e-05
-1.51039986709153e-06
-4.99481586514859e-06
-1.82029710736853e-05
-4.32864882422379e-05
-1.75130209001275e-05
-2.74802035759666e-05
-2.1223027243335e-05
-1.96054989325992e-05
-8.86766100499434e-06
-1.01541090125942e-05
-2.22738489178864e-05
-2.30025604791651e-05
-2.54049870255333e-06
-1.877642973204e-05
-8.73123924801134e-07
-1.68258180573981e-05
-1.51194917997029e-05
-2.30734814592371e-05
-1.948744675012e-05
-1.66683817096488e-05
8.5671030800963e-06
-1.16230176326906e-05
-1.52332172418904e-06
-2.08637100349503e-05
1.36399712364425e-06
-6.95048682579543e-06
-9.91497036829999e-06
-2.6344020086152e-05
-1.52336470099534e-05
-3.19882176627214e-05
-7.11779153369418e-06
-1.46568056582089e-05
-2.72540261670379e-05
-2.47102196970487e-05
-6.3379518013508e-06
-2.9797695957132e-05
-8.07810741308479e-06
-1.76780369165921e-05
-6.11174389937502e-06
-1.14233638871262e-05
-2.24728867374404e-07
-6.0916151561842e-06
-1.5139031489892e-05
-4.93081276331783e-06
-6.21939626830911e-06
-8.46404563669945e-06
-1.42956439359605e-05
-4.3504173315821e-05
-1.21704642553586e-05
-2.53646890611209e-06
-1.53159220314706e-05
-1.30484495070138e-05
-2.85742002391413e-05
-2.96043764579892e-05
-1.0596789509011e-05
-1.35634193948111e-05
-2.23880400796276e-05
-7.19411440170409e-06
-1.4791332070028e-05
-1.69112096380462e-05
2.63002098307518e-06
-5.50298458536039e-06
-1.16337023362912e-05
-2.46546506311155e-05
-1.04487451960476e-05
-1.7314680114298e-05
-1.71354875742185e-05
-1.27493940617772e-05
-1.47233933707634e-05
-1.47926894840741e-05
-2.01260022359762e-05
-2.00585652268563e-05
-1.48426093193608e-05
-2.4501632820141e-06
-1.23901866640873e-05
-2.27466357568363e-05
-2.24356205181859e-05
-1.9392655130987e-05
-8.95772778581923e-06
-2.96241877332571e-05
-2.25329517420296e-05
-3.00058198057508e-05
-7.38130761792606e-06
-7.10157776353481e-06
-9.53827939826448e-06
-1.8846572812998e-05
-5.76610127530692e-06
2.70544935462848e-06
-1.53790685009492e-05
-2.53933407837343e-05
-2.66671616122372e-06
-1.30593135134115e-05
4.13031108749489e-07
-1.00640237412919e-05
-2.19554298721902e-05
-1.22719224397369e-05
-2.16727490072445e-05
-1.87141904813195e-05
-2.51188122131318e-05
-2.69746274554051e-05
-1.49015440285333e-07
-5.93153298080534e-06
-2.33905346042495e-05
-6.00684094240592e-06
-8.02867364084164e-06
-1.13418675031004e-05
-5.290101366394e-06
-6.85469266470517e-06
-2.12518370206942e-06
-1.82592817550041e-06
-1.79100852651589e-05
-7.33842807829193e-06
-5.95042330676495e-06
-2.9724928722896e-05
-2.47346333179147e-05
-1.50121496459661e-05
2.10688926386465e-06
-4.06847346641074e-06
-1.45769548968483e-05
-8.95219961844595e-06
-3.08297426542883e-05
-1.32107014139886e-05
-1.60092121409774e-05
-1.23099048558476e-05
-1.00061069329597e-05
-3.40913448675403e-05
-1.59208047584298e-05
-8.56966025454718e-06
4.19862029647586e-06
-3.79285823862668e-05
-4.45787358401313e-06
-1.10747066972629e-05
-2.30236541590635e-05
-1.6399571592404e-05
-3.041440964434e-05
-1.1031584264135e-05
-2.45966387004516e-06
-7.41127820174095e-06
-1.43817300362303e-05
-2.49347196620906e-05
-1.31418994106525e-05
-1.7123465087444e-05
-1.17164690708043e-05
-2.5020377548475e-06
-1.6181503614402e-05
-1.32063182827404e-05
-2.16990944503913e-05
-1.65467500972003e-05
-2.61892249900918e-05
-3.17786800553439e-05
-3.10981396390557e-06
-9.11098878646348e-06
-2.37344851023645e-05
-1.03318782789343e-05
-9.52581357215441e-06
-2.89304688166365e-05
-2.25945906586038e-05
-9.04037956700176e-06
4.33067931977117e-06
7.04295762448097e-06
-3.47933227137785e-05
-1.03901146736721e-05
-8.39089705435635e-06
-9.45086100555493e-07
-2.59071132666091e-05
-2.14517088384502e-05
-2.04166476865752e-05
-2.51189506044775e-05
-1.54052545534119e-05
8.40815287409579e-06
-1.8446062572685e-05
-2.1643970097585e-05
-2.05107943382069e-05
-1.82838668513381e-05
-2.60716532926114e-05
-1.09925877397079e-05
-6.969519320413e-06
-1.73971937411114e-05
-1.29865965614417e-05
-1.60131492506339e-05
-1.954295604475e-05
-1.88080037052414e-05
-1.15997054178394e-05
-1.52800269023063e-05
-1.39062888175669e-05
2.24721719253343e-06
-2.49931101598843e-07
-2.36713835806711e-05
-1.11990728865541e-05
-2.39500084539544e-05
-1.49828290079708e-05
-1.28492642466926e-05
-1.20337466416075e-05
-7.31973648341355e-06
-9.12674599396515e-06
-1.37854142535886e-05
-8.35705969933851e-06
-1.97707306374629e-05
-7.32535103804798e-06
-2.88414155935212e-05
-1.90792104316993e-05
-9.82717064916067e-06
-2.51304400836667e-06
-7.16297827174555e-06
-4.78369369741945e-06
-1.21147615617613e-05
-1.65503773220991e-05
-1.50411244805719e-05
-2.1350565197758e-05
-3.01742691947498e-05
-2.43112833946418e-05
-1.03159896458813e-05
-3.01293003562683e-05
-2.91795264370492e-05
-1.94506927312015e-05
-1.1425662568499e-05
-1.47609529201482e-05
-1.37365743679952e-05
-1.17075294408391e-06
-3.04194328887184e-05
-2.11526509868959e-05
-4.6975022616517e-07
-2.18795100722046e-05
-2.56472011891825e-05
-1.86646264948708e-05
-3.37820015461182e-05
-4.56857313454208e-06
-2.83927511427998e-05
-2.30580848800149e-05
-1.19309550927606e-05
-1.36374433790683e-05
-2.75436031417418e-05
-2.52345653282607e-05
-1.69378857174158e-05
-2.03352890140635e-05
-1.41430547518349e-05
-2.81462811436635e-05
-9.77342395817721e-06
-2.44055612776333e-06
-2.80101410236151e-05
-2.32786021377823e-05
-1.38155449780663e-05
-2.49811293599933e-05
-2.63051251532174e-05
-1.77121572558894e-05
-1.43417956686765e-05
-2.60394868860481e-05
-2.20516956845748e-05
-1.90742403712918e-05
-2.30190891082811e-05
-1.77961426626855e-05
-2.40974716068237e-05
-1.43425262207906e-05
-7.06488270567283e-06
-2.37645621306041e-05
-3.47697496273747e-05
-2.8166150852331e-05
-3.07288172537757e-05
-2.11399805695817e-05
-3.18516558676569e-05
-2.01488971799889e-05
-1.48935505250228e-05
-7.07925140760602e-06
-5.09150833384677e-06
-1.66797262371808e-05
-2.65400027120342e-05
-3.05518350886135e-05
-1.40879721530153e-05
-1.15140318566856e-05
-7.99815017594338e-07
-3.06712914727307e-05
-1.04436271017514e-05
-1.6287499328418e-05
-6.13430362419996e-06
-2.4680996710478e-05
-2.16094781954697e-05
-1.56826136044582e-05
-1.61842190551239e-05
-1.66619367444657e-05
-1.124706456542e-05
-1.97834795879959e-05
4.97033499388299e-07
-6.69196386593995e-06
-2.81534150211315e-05
-2.30442121748665e-05
-2.01142407719372e-05
-2.87541641027202e-05
-1.3524519906409e-05
-5.4592639833624e-06
-2.00847278257234e-05
-1.05570303558026e-05
-1.47703750319161e-05
-2.37983972459817e-05
-2.49345973323775e-05
-3.05212223742312e-05
-2.59222961794411e-05
-1.17182751876939e-05
3.76586383651055e-06
-7.88235733865501e-06
-1.87472819985893e-05
-2.25744925733312e-05
-6.20493472515217e-06
-2.03150809162039e-06
-1.25438579343586e-05
-2.31215097079307e-05
-1.25742906019318e-05
-2.52190214213782e-05
-6.25058106852838e-06
-1.71072331983667e-05
-5.48167226003426e-07
-2.25658725065124e-05
-1.89501776498065e-05
-2.97113158139317e-05
2.64223314622091e-06
-1.63674926598461e-05
-3.47570092863731e-05
-2.58948449380346e-05
-2.76418046965966e-05
-3.25699515266919e-05
-5.75353702369555e-06
-1.97081260245472e-05
-9.40782372688437e-06
-1.65821427663403e-05
-1.63190218737745e-05
-6.76661374043564e-06
-1.49049837836602e-05
-1.44364363860999e-05
-1.917740163089e-05
2.61458618325241e-06
-2.98071323565883e-05
-4.17275539025757e-05
-2.07942745426559e-05
-4.3670937476281e-06
-2.46825377810268e-05
-3.57115004196096e-05
-1.35107376124094e-05
-1.56244171544448e-05
-1.01062329265171e-05
-8.59611100224977e-06
-1.5545436732251e-05
-2.56658829838965e-05
-1.61098795942726e-05
-2.32548570461651e-05
-4.10441587421457e-05
-3.15672934040348e-06
3.55916226715036e-06
-2.12544912039753e-05
-9.85680528103535e-06
-2.93273795724002e-05
-3.33013766379701e-05
-3.29489725463986e-07
-1.72814567783897e-05
-2.46331311562759e-06
-1.6275968530003e-05
-3.68324867210588e-06
-2.07717138338062e-05
-3.90665784042136e-05
-8.21560694698518e-06
-8.9877780811134e-06
-1.97909146627511e-05
-1.97462351319207e-05
-6.91178132209321e-06
-6.11707183140114e-07
-1.27817947047705e-05
-1.63929550300011e-05
-6.34340870921641e-06
-2.06527906940919e-05
-2.02428873807384e-05
-9.53137187854159e-06
-3.26464099413764e-06
-7.4225347770036e-06
-1.05564055749415e-05
-4.16457376804685e-05
-8.46612419221517e-06
-1.875816515891e-05
-3.79927580117494e-06
-2.5267247816497e-05
-1.47099659664383e-05
-2.09889406426107e-05
-1.1705492527006e-05
1.12588914226508e-06
-6.2814844987213e-06
-2.75314293087946e-05
-3.50093212724461e-05
-2.06638068484584e-05
-2.25605731280053e-05
-2.93083815585844e-05
