# Supplementary material for: Research on computational propagation and identification of mine microseismic signals based on deep learning
Source: PLoS One. 2025 Oct 22;20(10):e0334641. doi: 10.1371/journal.pone.0334641 (PMC12543183; doi:10.1371/journal.pone.0334641)
Supplement: S11 Data — (ZIP) [file pone.0334641.s011.zip › 000101100002643.xlsx_0.txt_24.txt.txt]

-2.25332471755795e-05
-1.24095730093978e-05
-2.61476788697843e-05
-3.42089365810631e-05
-1.90527150341649e-05
-2.41974584411392e-05
-2.11979726960726e-05
-5.33641283937496e-06
-3.20992808253968e-05
-4.98779410673071e-06
-2.54823980361755e-05
-1.36334747754437e-05
-1.72864040348471e-05
-2.28257753599747e-05
-2.97979795806713e-05
-2.95781726035905e-06
-1.93773842262759e-05
-1.28155314580814e-05
-2.87481972508594e-05
-2.55872147237421e-05
-2.14782335244827e-05
-2.5546083216549e-05
-9.14928192114646e-06
-1.77027262977761e-05
-2.85644519266497e-05
-1.08851277849556e-05
-3.42805834486949e-06
-2.11012498285073e-05
-1.31459797092074e-05
-2.23211659555016e-05
-2.52441365759969e-05
-7.41689631755587e-06
4.80398987166211e-06
-1.72463934970619e-05
-1.57414147403068e-05
-2.37266127298228e-05
-2.29826090362484e-05
-5.71555195241295e-06
-8.40612404437173e-07
-1.2324211208893e-05
-3.33177911427556e-05
-1.55110181109997e-05
-3.03898139637963e-06
-1.01641742740349e-05
-1.94297056386358e-05
-2.84417031009746e-05
-2.13123636029184e-05
-1.76357688162013e-05
7.94099439918866e-06
-5.21406062045501e-06
-2.13113758838963e-05
-2.37116790306884e-05
-1.52564299069931e-05
-1.79397808085785e-05
-1.82870182967502e-05
-3.07715472640777e-05
-1.879995898412e-05
-1.81481017998509e-05
-4.89547911200908e-06
-1.86670140749394e-05
-7.4162899228656e-06
-2.2481765795981e-05
-4.59291658893479e-06
-1.64040880735814e-05
-3.11415891110119e-05
-1.47859514341515e-05
-1.25474079457275e-05
1.60856913129282e-06
-3.76911675241921e-05
-1.51349734425477e-05
-1.01850069866637e-05
-2.03888566631504e-05
-2.43798712975092e-05
-8.44847858816636e-06
-2.32245180075765e-05
-1.42470374071188e-05
-2.38695291710362e-05
-2.8404479861081e-06
-1.51985416154835e-05
-2.21440842321401e-05
-3.81576146589797e-05
-2.1613646729756e-05
-2.07012423265986e-05
-1.6770891679422e-05
-1.01167614877886e-05
-3.27754964625054e-05
-2.56737673093615e-07
-1.52748727117645e-05
-1.89329568829862e-05
-1.99275968964056e-05
-1.56620896619487e-05
-2.51097943359205e-05
-3.10427302116113e-05
-1.9314512785466e-05
3.64921630546689e-07
-2.89392111147284e-05
-2.16858620321885e-05
-2.37064746471361e-05
-2.50443037600472e-05
-1.6794101999254e-05
-2.68705360555594e-05
3.5503879116397e-06
-1.55114764344859e-05
-1.46101991754381e-05
-2.3118284277241e-05
-2.66298910396205e-05
-2.68872050262775e-05
-2.31895463151363e-05
-2.14336229284131e-05
-1.13167919437673e-05
-1.69757494262937e-05
-1.47414155204754e-05
-2.19591660287125e-05
-2.13834621327815e-05
-1.7379868201704e-05
-2.19614475349349e-05
-6.22526955037095e-06
-1.82974326112249e-05
-1.94055001994577e-05
-6.30124034883664e-06
1.38444310277578e-06
-2.17655239721955e-05
-2.13182917194927e-05
-2.43446367537963e-05
-3.74965585783991e-05
1.21835897327768e-05
-2.3682733156366e-05
-1.57442127637708e-05
-2.27678442499099e-05
-3.16520809097874e-05
-1.30717719983168e-05
-1.70132007512246e-05
-2.34948032896687e-05
9.80297559070635e-06
-7.89036622167498e-06
-1.53130176963517e-06
-2.08688310771874e-05
-1.6573463380733e-05
-5.09368571727355e-06
-3.0378512217416e-05
-6.56339325958988e-06
8.86189034080119e-06
-2.91096257374325e-06
-2.62867547640088e-05
-6.80973480893021e-06
-9.87836595281336e-07
-1.1621506312851e-05
-1.49233523175966e-05
-1.00340842802424e-05
-1.52313577121599e-05
-2.13332988830649e-05
-1.52719621563913e-05
-1.10166213007416e-05
-2.8550764475464e-05
-1.61697343189748e-05
-1.54902885274961e-05
-1.37633880010876e-05
-1.10058660980455e-05
-1.36613017979661e-05
-1.23932399863705e-05
-6.14841548293792e-06
-2.13690848209002e-05
-3.06027522058982e-05
-2.02875383940838e-05
-1.53927457731941e-05
-2.91410614379247e-05
-2.71076055959302e-06
-2.12949648752654e-05
-1.01478152805013e-05
-6.3495021340586e-06
-4.24371365724367e-06
-1.54067758502124e-05
-1.73465045170452e-05
-2.49149566814664e-05
-2.65122319936607e-05
-2.40395173549855e-05
-2.52199477209277e-05
-3.53819382701554e-05
-2.45121549713031e-05
-3.09818082776629e-05
-3.92021845134396e-06
-5.87919899498686e-06
-1.58211185744404e-05
-1.19415092787254e-05
-4.28025006500299e-06
-2.06131426380175e-05
-4.58359207154296e-06
-1.47787140360377e-05
-1.71699457203095e-05
-2.99140759511075e-05
-8.22084071047545e-06
-8.49547340525114e-06
-2.28724105282048e-05
-2.85525749827064e-05
-9.68865940016044e-06
-2.6715961458292e-05
-1.95410345054862e-05
-1.4681855280874e-05
-7.04734037327845e-06
-9.68577300767772e-06
5.86447061521991e-06
-3.99763382682966e-05
-2.80354936563483e-05
2.93218666475229e-06
-1.63463476289659e-05
-7.7619994452421e-06
-2.13540924188164e-05
-2.89655292107363e-05
-4.97778714726989e-06
-2.05007009307999e-05
-2.03861043806874e-05
-1.76143880018286e-05
-2.77930695622829e-05
-1.03471033058668e-05
-2.16222288775078e-05
-1.50544801879049e-05
-3.60496131452903e-06
-2.60043675600682e-05
-1.15098333961264e-05
-1.22077160655325e-05
-2.22679061257008e-06
-1.23079021461514e-05
-2.093138552357e-05
-1.0709283100275e-05
-2.44913655230386e-05
-6.5357685217045e-06
-2.53693488310559e-05
-1.7788184252231e-05
-3.59063674543419e-05
-2.12085225408681e-05
-2.03115831156893e-05
-2.57419433965096e-05
-3.63495178788612e-05
-9.43995615860757e-07
3.81146989358629e-06
-1.86880446124833e-05
-7.72722350454378e-06
-4.56655341477305e-05
-2.59303040957244e-05
-3.02362938662541e-05
-1.65736140958636e-05
-4.3942095340673e-05
-2.04385753354323e-05
-1.26304131966461e-05
-3.23151290388839e-05
-3.44079470386454e-05
-3.66863712477723e-06
-2.22661044549351e-05
-2.15605026502046e-05
-2.26119848940571e-05
-1.37740103001253e-05
-2.02894412067712e-05
2.4051350515773e-06
-1.74001175344274e-05
-6.28774826442901e-06
-1.90671124432907e-05
-3.99310147581345e-05
-1.75795282024389e-05
-2.54907183281563e-05
-2.34106026591e-05
-1.26808227716945e-05
-1.65789127999959e-05
-1.20529627781886e-05
-1.12260889533414e-05
-8.82319678262862e-06
-1.94085963512016e-05
-5.47057296493728e-06
-3.0548764582067e-06
-1.59238775905244e-05
-1.35355080615195e-05
-8.3406018688176e-06
-5.84536614488438e-06
-4.35184931628526e-06
-2.06307195163914e-05
-1.56803579651827e-05
-1.70489595801165e-05
4.79061068385846e-07
-1.6707830747503e-06
-2.53731017567441e-05
-2.45252045586346e-05
-5.96813207704548e-06
-2.05127697321244e-05
3.25718781383e-06
-2.31617723536954e-05
-1.95492167718257e-05
-1.30272349328724e-05
-8.19379551854322e-06
-3.16556815588937e-05
-1.54646301385197e-05
-1.4935072743601e-05
-1.46184779642863e-05
-2.30636437292398e-05
-1.72532664713332e-05
-1.50805399442739e-05
-6.68513429061778e-06
-1.93142461207936e-05
-1.89737129476619e-05
-2.14805140304193e-05
-2.17505845222348e-05
-1.67895245081614e-05
-9.15101059775322e-06
-1.42334113515176e-05
-5.83845084544084e-06
-2.05402357075418e-05
-3.52484445305684e-05
-1.44413501653376e-05
-1.51519161647923e-05
-2.80401769091662e-05
-1.65567181963181e-05
-1.12287299210209e-05
-1.70631684797865e-05
-1.03335186979497e-05
-8.33475214584062e-06
-1.67102396761435e-05
-2.51713788313595e-05
-1.71644136756876e-05
-1.38779714615536e-05
-8.98693869934737e-06
-8.31178025799103e-06
-2.52079530040699e-05
-3.52594431556378e-05
-2.01402505649935e-05
-8.80195122881285e-06
-2.18413006083467e-05
-2.39900892971003e-06
-3.86069913902055e-05
-8.39094570601178e-06
-4.31203596693557e-06
-1.9710583014573e-05
-1.1186912485077e-05
1.76583385825691e-07
-1.48913702757669e-05
-3.40625468417139e-06
-1.38271570240021e-05
-2.24551765860049e-05
-3.56381501264567e-05
-2.46316252097372e-05
-1.16326032324538e-05
-1.97074116224402e-05
-6.55934448959208e-06
7.81424455418226e-07
-1.46677404402787e-05
-1.9930074068106e-05
-9.92509274215969e-06
6.4574853720203e-07
-1.28695016017202e-05
-1.92725091641622e-05
-2.72757320283892e-05
-1.15686532452616e-05
-2.15694067172256e-05
-2.53974435659702e-05
-7.1302769475091e-06
-1.23985963548275e-05
-1.34893832507577e-05
-1.65962403305587e-05
-6.04992460179988e-06
-2.75472054390756e-06
-1.68401857091684e-05
-1.74228392638573e-05
-2.69067120252511e-05
-9.63467812608761e-06
-2.08279717071304e-05
-6.52025705160018e-06
-8.22026475236735e-06
-1.66007801402871e-05
-1.79071544668898e-05
-2.07118315150965e-05
-3.12948881760306e-05
-1.76758507598907e-07
-7.41713574524869e-06
-1.12659797566842e-05
-1.54161241098983e-05
-9.42515935371784e-06
6.17900917280835e-06
-3.62893889971793e-05
-9.95349675707961e-06
-4.56160800579575e-07
-1.41067942647284e-05
-1.58171563000368e-06
-6.81095129028231e-06
-2.21330353278607e-05
-1.68424116160312e-05
-6.37751846230013e-06
-1.25336922538275e-05
-2.26508504688251e-05
-2.75510712588344e-05
-1.36736025199547e-05
8.44930908740942e-07
-6.10690073819562e-06
-5.41429912478613e-07
-4.9811499498723e-06
-1.48593837152293e-05
-2.82298918676928e-05
-1.42720420013438e-05
-1.97151946150665e-05
-2.08838245558875e-05
-7.81552810053056e-06
-1.52539354840108e-05
-2.60647973181904e-05
-6.06631583444451e-07
1.08373766030774e-06
-8.80236238608183e-06
-1.94762803973947e-05
-4.00390021693739e-06
-3.12406215369868e-05
-2.68923701864797e-05
-6.76394674327258e-06
-1.00843277167862e-05
-1.01757733085174e-05
3.60557169088119e-07
-2.59859868101738e-05
-1.20716714106139e-05
-1.72833508551414e-05
-2.43488165684181e-05
-7.54321107690448e-06
-2.27023176633184e-05
-2.34206648680564e-05
-3.16198341562175e-06
-9.32586502290619e-06
-3.68986795447707e-05
-1.53560869488468e-05
-2.18781175197511e-05
-6.92775283603921e-06
-1.87540219262171e-05
-1.90796281616201e-05
-1.92493886947629e-06
4.87547997366471e-07
-1.14686501780189e-05
-1.67699226574097e-05
-2.75278091828544e-06
-2.13121224683449e-05
-1.10422567308763e-05
-2.07436532138949e-05
-1.90148534231046e-05
-1.86917510050992e-05
-5.79389981216367e-06
-1.36591510470335e-05
-2.48371760348368e-05
-2.52262335813895e-05
-1.44364622409681e-05
-3.75966538770074e-05
-2.18761953679983e-05
-2.35544974944969e-05
-1.14580698160286e-05
-8.94665185066704e-06
-1.9294245109008e-05
-2.7864570047273e-05
-1.25006160045389e-05
-9.98415269648255e-06
-1.63331944288367e-05
9.50986060538972e-06
-2.13246160101474e-05
-2.705377083465e-05
-1.90731647632322e-05
-2.34914668326436e-06
-2.70598687690251e-05
-2.88635220657683e-05
-1.08754020055178e-05
-6.95740584816866e-06
-1.24821062575731e-05
-2.13555216397589e-05
-1.09180457736431e-05
-2.70805425573881e-05
-5.51944590354864e-06
-3.07724201591561e-05
-2.39602643006737e-05
-6.14210811156395e-06
-2.35644354845185e-06
-2.14045206368428e-05
-2.92581442590902e-05
-2.52179885180431e-05
-2.49194791632365e-05
-1.27058836101428e-05
-3.04693779623124e-06
-3.00677033764896e-05
-3.28121587183221e-05
-7.1975364364277e-08
-2.0640375743833e-05
-2.94969602675414e-05
-2.14750401407222e-05
-1.78614655081432e-05
-2.66580113534936e-05
-2.57730947328018e-05
-2.64976700219595e-05
-8.55780334411919e-06
-1.02949252224163e-05
-2.46835060310951e-05
-1.91727000302852e-05
-1.07790425232378e-05
-3.04452876815889e-05
-2.72520747559561e-05
-2.30491724607321e-05
-2.87768508506288e-05
-1.31950022495702e-05
-1.62585013771293e-05
-5.773422062647e-06
-2.17080311445625e-05
-1.6058832388123e-05
8.68507881342563e-06
-7.76199938169688e-06
-1.63250150198983e-05
-1.60440601237912e-05
-1.72730807094623e-05
-1.45330602517861e-05
-1.1690630949578e-05
-2.30512202303424e-05
-2.45154555716397e-05
-1.1366629847342e-05
-3.31562121465167e-05
-1.25369777517679e-05
-1.61846334795526e-05
-1.40608905571782e-05
-2.08484273065631e-05
-1.53461930679293e-05
-1.04062966304371e-05
-1.56244493425566e-05
6.41655558953152e-07
-1.7930630546651e-06
-3.18316353473628e-05
-1.68294307020002e-05
-1.32691389464867e-05
-1.65773347295304e-05
-3.63226002381016e-05
-4.58756170912546e-05
-1.3833614314979e-05
-2.52480777546029e-06
-1.50588544131575e-05
-1.04117723051652e-05
-6.31662062322533e-06
-6.99467231292482e-06
3.40039086216662e-06
-1.83507706510875e-05
-2.66725386364258e-05
-2.24821143300214e-05
-4.82143251176598e-06
-1.64779800718857e-05
-1.80523564596234e-05
-1.3031554209746e-05
-1.30542677111435e-05
-5.17758835821123e-06
-9.38640589480209e-06
-1.94508761936596e-05
-1.59310913900648e-05
8.24806335759518e-06
-2.37716482258003e-05
-1.94433651572912e-05
-1.94446539493282e-05
2.89462673899934e-06
-4.97143228219889e-06
3.02852742706288e-06
-3.50875934727522e-05
-1.02676470741079e-05
-6.62987892776371e-06
-1.74035336289963e-05
-1.79125182281422e-05
-1.96572825377413e-05
-1.0757276492324e-05
-3.22027480452281e-06
-2.53190772271731e-05
-1.20382546899857e-05
-1.53503316909697e-05
-5.90549782360371e-06
-1.46027996731779e-05
-5.31571729459573e-07
-2.91824860481907e-05
-2.42220054688736e-05
-2.40793773599919e-05
-3.10598323253715e-05
-1.37889618404444e-05
-1.58600097733952e-05
-1.97473931201689e-05
-1.55943939582229e-05
-1.12373637476667e-05
2.04683799049355e-06
-2.43775484518369e-05
-1.9397268792634e-05
-2.0611685108829e-05
-3.76082015980351e-06
-2.39970967208913e-05
-1.19951273144896e-05
-1.82677636329968e-05
-2.77710144457481e-05
4.70815536095381e-06
-3.32615569003441e-06
7.35857147622751e-06
-3.16949464959823e-06
-9.76014099845724e-06
-3.2601760898662e-05
-8.42294389843484e-06
-2.61383271804045e-06
-1.43488191890845e-05
-1.10396896713677e-05
-2.75533346966428e-05
-1.52850851342578e-05
-1.4869347538525e-05
-2.37180532751924e-05
-4.66174215410485e-07
-2.24335508244459e-05
-1.3190992442416e-05
-1.47484149069735e-05
-2.38431405219134e-05
-1.39469326568209e-05
-1.02717739825177e-05
-1.94149293912397e-05
-1.02780409537961e-05
-1.81491196338789e-05
-1.48183412690102e-05
-1.99736122243632e-05
-1.88740062382643e-05
-9.91935999368563e-06
-1.4043529384799e-05
-1.72183854079261e-06
-2.71348713399638e-05
-1.82932727463751e-05
-2.29806588375753e-05
-2.01922600816567e-05
-1.49247176015186e-05
-3.68457583025973e-05
-3.13474507968702e-05
-1.31354464427792e-05
-1.4425985239919e-05
-1.08154295878394e-06
-2.28447072986894e-05
-3.79309070017295e-05
-2.08704602901533e-05
-1.71144056569013e-05
-1.27275771818309e-05
-2.19343261647717e-06
-2.51516896624921e-05
-3.0414227658625e-05
-2.89082031444004e-05
-2.94457890868174e-05
-9.7671894244406e-06
-1.88263382609484e-05
-2.3198519575042e-05
8.34316657490819e-06
-2.44836795267689e-05
-1.65043389360826e-05
-1.18766588791655e-06
-9.40269467056622e-06
1.15106684774966e-05
-2.99855556121014e-05
-1.06020079941608e-05
-2.16220545415653e-05
-2.07166597626779e-05
-2.02843708252581e-05
5.65364834247507e-06
-2.79726862078509e-06
-1.34708323006668e-05
-1.4093602543071e-05
-8.1672871996166e-06
1.31361484951107e-06
9.908323762823e-06
-2.23126147606552e-05
-3.20782287641745e-05
3.95191783460367e-06
-1.53414390623188e-05
-1.30016007911671e-05
-3.34849179518053e-06
-3.13706942984765e-05
-2.67073728624513e-05
-2.77986125610159e-05
-3.59513504429414e-05
-2.34731679773749e-05
2.8022440388277e-06
-2.49382651044511e-05
-1.90217254461248e-05
-1.35175735131334e-05
-3.0189243982954e-05
-2.86653413545462e-05
-3.3299592640797e-05
-2.17183869842581e-06
-8.63600633383373e-06
7.13673390233332e-06
-1.17975879483128e-05
-1.79168833443942e-05
-1.19427220530204e-06
-9.9577767387663e-06
-1.49671956516375e-05
-2.10396574713942e-05
-2.15129101250526e-05
-1.43181967660841e-05
-1.60167812656474e-05
-5.11660829192619e-06
-1.73468319736417e-05
-6.26772483037153e-06
-2.88151369498467e-05
-1.95137425715082e-05
-9.20431454807187e-06
-2.41631722389405e-05
3.50617100160512e-06
-3.76910399440688e-05
-1.57997041721587e-05
-2.82373640720715e-05
-3.72268288628384e-05
8.51757367803922e-06
-2.39426299162106e-05
-2.42394746633794e-05
-1.73331714657297e-05
-3.5634069526208e-05
-1.30313488525272e-05
-2.77785241539592e-06
-1.24830598395274e-05
-4.17630950636815e-05
-1.28104683083166e-05
-1.97409841891345e-05
-1.45085724247454e-05
-1.99779273322721e-05
-8.603890751363e-06
-2.39870561838843e-05
4.95137184163614e-06
-2.95959620829716e-05
-1.67480354211246e-05
-2.85354716604788e-05
-2.93331923971442e-06
-8.17348282229479e-06
-2.00521828514012e-05
-6.33701024528578e-06
-2.09182997141074e-05
-2.2225004225781e-05
-2.58425191260617e-06
-9.30661971359822e-06
-2.31177551885887e-05
-1.65353876969228e-05
-1.95937067501652e-05
-2.58194505920298e-05
-1.70119132571066e-05
-5.15609118643137e-06
-3.95896294200783e-05
-3.08049146062303e-05
-1.87983790737741e-05
-2.04614653320547e-05
-1.62481653318964e-05
-1.42004191168502e-05
-7.66069855996055e-06
-2.88500287943717e-05
-1.62623731215513e-05
-3.5568720188433e-05
-2.06611494163471e-05
-4.42209777654875e-06
-2.70714212694343e-05
-1.29466269166956e-05
-2.04141148155457e-06
6.55719103205935e-06
-2.98105524905615e-05
-1.98760833049201e-05
-4.02835439385407e-06
-2.85063418326164e-05
-9.99886043033291e-06
-2.31078854033317e-05
-1.17438499105546e-05
1.69338191129409e-07
-1.77720407428268e-05
-1.88859577577851e-05
-1.88078134705131e-05
-4.87078652300958e-06
-5.9388124946398e-06
-1.78505365275261e-05
-2.25653516775933e-05
-1.52024249107571e-05
-1.08942756462792e-05
-2.37375460710072e-05
-2.49624005238545e-05
-2.02860950345952e-05
-1.318347757395e-05
-2.1173022664787e-05
-1.96105656700503e-05
-4.9740025399311e-06
-1.93998568510045e-05
-8.79250868982157e-06
-1.75709778050835e-05
-1.79850548072374e-05
-2.53353318760372e-05
-1.18230256370388e-05
-6.39242637055319e-06
-2.31715551007511e-05
-5.71911320793557e-06
-1.20865489854811e-05
-3.42486557201559e-05
-2.63526182005007e-06
4.45731133251669e-06
2.73580733626005e-06
-8.50575791887961e-06
-3.81000499171056e-05
-5.45671346357957e-06
-8.47406818953413e-06
-2.92484566773166e-05
7.25384069991544e-06
-2.89980946369848e-05
-1.52553191949959e-05
-1.24676852244621e-05
-2.01952386092911e-05
8.38910349678511e-07
-1.46335870241613e-05
-1.34038519105041e-05
-2.63920635309903e-05
-1.04708493784137e-05
-1.30480905040816e-05
-1.92918455077019e-05
-1.57726686616765e-05
-4.59956505887495e-06
-1.64959189388653e-05
-1.76813387041788e-05
-1.13372032887334e-05
-1.0010489870234e-05
-8.08229657917197e-06
-1.21525189413953e-05
-2.28120884789329e-05
-1.8092680242847e-05
-1.07331953851502e-05
-1.32797819628148e-06
-1.70283943106337e-05
-3.14708609742896e-05
-3.62539772964167e-06
-1.20238750012168e-05
-1.60868248562981e-05
-2.1007323994185e-05
-3.38752506485157e-05
-4.70964591749418e-06
-3.01417630930253e-05
-1.72022859499587e-05
-2.33221199873091e-05
-1.63818059335619e-05
-1.56190480322711e-05
-1.93171924964877e-05
-1.94795217772242e-05
-2.19346207991216e-05
9.5597445949023e-06
-5.86136989797222e-06
-1.36625079760262e-05
-2.32803519610434e-05
-1.86889202452303e-05
-1.41393297502137e-05
-1.05396314008473e-05
-7.70028299272784e-06
-2.10294442449761e-05
-2.71782382718338e-05
-7.52230563325251e-06
-2.19231926651945e-05
-3.21280207693204e-05
-1.54146159054748e-05
-2.96971988152198e-05
-4.50261509263349e-06
-2.34186851526481e-05
-8.65090600571836e-06
-2.32601981788599e-05
2.97864961364723e-06
-2.99417290506077e-05
-3.5793674515009e-05
-1.92277230125576e-05
-2.89131272931591e-05
-1.96862721221052e-05
-2.62069145576238e-05
-2.51935126492123e-05
-2.30278543464672e-05
-2.45792871251213e-05
-2.55427552326444e-05
-2.11497751136901e-05
-1.4862078631866e-05
-2.14979174711827e-05
-1.1966897781434e-05
-1.58532503295365e-05
-1.94763172842205e-05
-1.56128360523647e-05
-1.04603075524489e-05
-1.71488641492336e-05
-2.1263678462243e-05
-4.44131351200478e-06
-3.86391259858834e-05
-2.79463890130488e-05
-1.84852010703576e-05
-1.60805294195069e-05
-4.77618024239062e-06
-9.92603078502924e-06
-1.79659805261932e-06
-1.78340828313605e-05
-1.23573227314936e-05
-2.71153865808055e-05
-1.22254927165031e-05
-3.11044774787723e-05
3.59363349839586e-06
-1.50328118732054e-05
-2.4522949586978e-05
-1.75489048751971e-05
-5.6181437328628e-06
-2.61783715874474e-05
-9.47478675119351e-06
-1.97611024526233e-05
2.27189910322795e-06
-7.54358842158689e-06
9.54147262799963e-07
-3.0294978310784e-05
-2.03847085401617e-05
-1.13718377165942e-05
-9.46969737570859e-06
-1.62770517725435e-05
-6.33154636440208e-06
-7.48644744400293e-07
-1.03634960662717e-05
6.74234777434968e-07
-2.2852311255417e-05
-1.20848539392689e-05
-1.27721084607135e-05
-2.13323357137485e-05
-2.45415775213943e-05
-6.22077409262573e-06
-1.63861261017442e-05
-2.55362302640881e-06
-1.63655221409633e-05
-1.12353241043892e-05
-8.44607480440139e-06
5.80930681047981e-06
-1.84435099753623e-05
-1.92502316447949e-06
-1.59635652575666e-05
-1.02747753387454e-06
1.80501365968172e-06
-1.62226380067947e-05
-2.94781412570006e-05
-1.46777889312061e-06
-2.20204519973518e-06
-1.90096707731222e-05
-1.21940588492305e-05
-5.86388649760409e-06
2.44568097152213e-07
-2.33721786644916e-05
-2.81476569382779e-05
-2.7679624754755e-05
-2.68193592035004e-05
-1.79062515129146e-05
-1.35561251625122e-05
-8.60137288224825e-06
5.40318260650876e-06
-3.29142357742072e-05
-4.34673724912104e-06
-7.81570246115127e-06
-1.26773502354262e-05
-2.08545198220926e-05
-2.45383808937674e-05
-4.27010623732602e-06
-2.26398015957176e-05
-2.4024842415622e-05
-2.68430505900277e-05
-2.86108586153575e-05
-1.16325813280545e-05
-2.30417102678263e-05
-2.92247047831219e-06
-2.96662645135832e-05
-1.57347789633483e-05
-1.94312090804796e-05
-6.87829369445598e-06
-1.63379876550165e-05
-1.52858325079801e-05
-8.37181406945875e-06
6.90473975862031e-07
-2.316276485355e-05
-1.39109564014763e-05
-3.17316950673067e-05
-1.54993834002265e-05
-1.52978927681079e-05
-3.79461574378039e-05
6.84699144140357e-07
-2.20376044620525e-05
3.10399253924222e-06
-2.11335800955134e-05
-6.7069981985553e-07
-2.20894159837931e-05
-1.95823327716247e-05
-1.76407336067601e-05
4.73282561138256e-06
-1.92012929387914e-05
-7.60511516835713e-06
-2.17039398960406e-05
-2.87843814799816e-05
-2.37822538748039e-05
-1.01966881601664e-05
1.02695146318176e-06
1.46555106914165e-05
-2.69139647924462e-05
2.58685775180578e-06
-1.42898303062171e-05
-1.94753329914829e-05
-1.67742883059545e-05
-2.02538099799311e-05
-2.58137859747279e-05
4.43513451792778e-06
-3.63480913592737e-05
-1.39060155077863e-05
-1.63359230458807e-05
-2.03712104598242e-05
-1.85633578071871e-06
-1.12024150184497e-05
-1.18486724848343e-06
-3.12701542172853e-05
-1.86151513075801e-05
-1.7519489493996e-05
-5.04996599026149e-06
-6.40212221583417e-06
-4.10321262062232e-05
-9.4124933695795e-06
-2.9797602726062e-05
-1.60309479238937e-05
-2.37636688837493e-05
-4.70883149763548e-05
-1.41623713028658e-05
-2.82936034243726e-05
-8.8943591238812e-06
-6.54098065019546e-06
-1.59088027188034e-05
-7.1645061963148e-06
-2.62126999007229e-05
-2.20704673943393e-05
-7.37225473804257e-06
-2.53661430132607e-05
-1.32741471765577e-05
-1.02914572312428e-05
-1.45898844472271e-05
-1.09301020275563e-05
-5.93512443091296e-06
-3.78609705273034e-05
-6.51105185927151e-06
-3.19935112567546e-05
-1.78998284483689e-05
-1.6244497927949e-05
-3.07879847863316e-05
-2.3018359646178e-05
-2.5854461101814e-05
-2.7359497392538e-05
-1.78061722736169e-05
-1.40671938016947e-05
-2.40488298106821e-05
-1.07234257950223e-05
-1.57816931503e-06
-1.42972161778865e-05
-1.52968764915951e-06
-3.07558970712612e-05
-1.32796783666237e-05
-1.00574534138809e-05
-1.90439631473175e-05
-2.52567880422247e-05
-1.79593411148476e-05
-4.60757566640044e-06
-1.01238859775499e-05
-1.34418548429637e-05
-9.02873750277018e-06
-2.11026003332095e-05
-2.35993068811449e-05
-2.0872075304924e-05
-1.63628031185908e-05
-3.0004689222936e-05
-1.65290965846095e-06
-1.71834125246117e-05
-2.08680272788347e-05
-1.9280791402656e-05
-1.33427654006279e-05
-8.43844775892879e-06
-2.28678623613427e-05
-3.13446000914892e-05
-9.34120861780317e-06
-1.82677137604764e-05
-2.14579319710803e-05
-1.45733756135926e-05
-8.67237244301881e-06
-2.68937466976621e-05
-2.06041440843271e-05
-1.21783585002262e-05
-2.58398522880573e-05
-8.73802312915203e-06
-2.01473685194624e-06
-2.50862790994752e-05
-1.07586553491161e-05
-1.78220638927206e-05
-2.7315548251144e-05
-7.62801808693163e-06
-2.01153559362637e-05
-3.59278460785725e-05
-2.71781393639938e-05
-1.2989019470983e-05
-2.43614882302981e-05
-1.98627667993309e-05
-6.33278269594433e-06
-2.67454861781242e-05
-3.18403290270983e-05
-4.24448575747912e-06
-1.93465316563578e-05
-2.54427887591792e-05
-2.48101768429483e-05
-3.57266570902882e-05
-2.43731056117651e-05
-1.37070050494544e-05
-1.57599691342872e-05
-1.07701808538556e-05
-2.9793484042394e-05
-1.64452679843131e-07
-1.15302667252404e-05
-1.39205235669598e-05
-1.67745231552065e-05
-2.17566501510864e-05
-1.60805214473755e-05
-2.08842162506552e-05
-3.41807672377835e-05
-1.31635815395347e-05
-1.53993341838898e-05
-1.44135701750734e-05
-3.32876324856276e-05
-2.99550749260331e-05
-2.19669698640211e-05
-2.13171491898775e-05
-2.79142128794119e-05
-2.22385037670849e-05
-1.5187821557653e-05
-2.69740450083744e-05
-1.50378296912236e-05
-3.47024131106915e-05
-2.67306610905547e-05
-5.72734429456794e-06
-1.72806532110579e-05
-1.60211804841419e-05
-2.81152715039851e-05
-2.13567498308776e-05
-3.45121025535988e-05
-1.48432275058124e-05
-1.88773269395898e-05
-3.55943624793371e-07
-1.08702783184832e-05
-8.80206179043306e-06
-9.14897797839208e-06
-2.35367685913449e-05
-2.84031941123802e-05
-2.43844326568013e-05
-3.35073452554829e-07
-1.49009306990292e-05
-1.40666622609306e-05
-1.52949830144465e-05
-3.71307895203425e-05
-2.30140769948934e-05
-1.12408742380101e-05
-1.2002179683463e-05
-1.63407962657475e-05
-3.0254463219205e-05
-1.29774370717477e-05
-2.81386605919765e-05
-1.02902120368936e-05
-9.95749271371129e-06
-1.75900129039671e-05
-2.27366511391997e-05
-2.16400848826411e-05
-1.5674841566827e-05
-1.02514857233836e-05
-3.04596519630476e-05
-3.29415293697122e-05
-1.40177786910544e-05
9.96274235204114e-06
-2.61553512766485e-06
-8.23818580947792e-06
-2.3443183191027e-05
-1.4163079367517e-05
-1.47624413782993e-05
-1.6745670948677e-05
-2.34441443695775e-05
-3.54192785062714e-06
-2.63037882026246e-05
5.10405073187503e-06
3.74780607794611e-06
2.85556988943289e-06
-1.29447004814779e-05
-9.21783189617524e-06
-2.9363862942805e-05
-1.48603953732275e-05
-2.15306426942453e-05
-1.82767854749293e-05
-1.16935035256743e-05
-2.6707102813419e-05
-2.97399776070662e-05
-2.07607706838812e-05
3.36508731975594e-06
-9.75072175420423e-06
-9.70821925498933e-06
-3.43300110026755e-05
-1.64236317643787e-05
-7.21926636555098e-06
-1.87682091274059e-05
6.92312513232912e-07
-3.55135453931773e-05
-2.26935051743039e-05
3.92675656827979e-06
-4.87618893651258e-06
-2.12428477646231e-05
-1.1492600456038e-05
-1.97349967645088e-06
-1.41898657028863e-05
-2.19154134931109e-05
-1.22633702867504e-05
-1.45865304120366e-05
-1.04502979823768e-05
-1.47859029006957e-05
-2.24557524649895e-05
-6.49971629128688e-06
-1.37335658152011e-05
-2.10143632588996e-05
-2.81000313297885e-05
-1.37793756173414e-05
-1.89001862016175e-05
-2.00920587395812e-05
-2.17459318221021e-05
-1.82027752190894e-05
-2.83812290731378e-05
-1.1422036122063e-05
-1.08731960087715e-05
-3.15794090990463e-05
-2.94427989450094e-05
-1.97890155976067e-05
-1.81632814890633e-05
-2.53243693076807e-05
-1.16061491668106e-05
-3.9854273933379e-06
-2.7035723271655e-05
-3.27043510678168e-05
-1.92638443846356e-05
-9.91506165417865e-06
-1.41594538054081e-05
-1.74377674816153e-05
-9.01254847146447e-06
-3.99078188935595e-06
-6.56471764560749e-07
-1.85948005942952e-05
-9.54881964623439e-06
-1.0694430907311e-05
-1.90786538610352e-05
-2.96146227634775e-05
-2.68859605886053e-05
-5.0737774572874e-06
5.18566015348529e-07
-9.75575323440893e-06
-8.79037544048959e-06
-1.98462801386665e-05
-2.43370876618101e-05
-1.18873750816522e-05
-2.91538002986232e-05
-9.10621699984554e-06
-1.64297246765231e-05
-5.67041152224089e-06
-1.44632603415569e-05
1.05079743947236e-06
-5.35965605423691e-06
-4.13746281226832e-06
-1.86481219665383e-05
-1.67513604326845e-05
-4.90756304216502e-06
-1.83960033535417e-05
-8.45064113873417e-06
-1.54248448243047e-05
-3.70141159948553e-05
-7.54904638268069e-06
-1.84353256448255e-05
-2.47893372395256e-05
-8.16482277326851e-06
3.62252348826337e-06
-2.11372712312825e-05
-2.01045697200436e-05
-9.13222366267636e-06
-1.75037560038944e-05
-3.09441536748197e-05
-1.77203023426385e-05
-3.81405304207042e-05
2.76306169934985e-06
-2.82498494495267e-05
-1.52456575537406e-05
4.19982249835496e-06
3.76919894492124e-06
-1.53052338050821e-05
-2.62684480708342e-05
-1.27600273731377e-05
-2.25382244373243e-05
-1.40441102095901e-05
-1.55234232514893e-05
-1.0912682299621e-05
-2.48519641440068e-05
-2.68419751418719e-05
-2.91568275338535e-05
-2.86772738095275e-05
-1.13934655820027e-05
-1.304685130402e-05
-2.43630072425298e-05
-1.23215046167847e-05
-1.08147894900488e-06
-1.94079672832617e-05
-2.29977480645786e-05
-3.22147211032612e-05
-1.38659936688832e-05
-1.49542824877102e-05
-1.95812637730815e-05
-1.08033442687728e-05
-1.54486112897533e-05
-1.1761288247731e-05
-1.20465457150707e-05
-2.90507869050435e-05
-1.9092969746055e-05
-9.80726392122614e-06
-6.20953965642758e-06
-2.66615158231639e-05
-3.50372809390748e-05
3.98673645933861e-06
-1.77622960738741e-05
-1.38790420469418e-05
-1.17946930309922e-05
-1.13769771783856e-05
-2.50317528686254e-05
-2.04793531067526e-05
-2.09279992773759e-05
-2.77378612281403e-05
-2.36611287742297e-05
-2.58540103421361e-05
-1.39008788527688e-05
-1.53393762469601e-05
-1.52915600166998e-05
-1.66866638774964e-05
-2.55513536935432e-05
-8.5814257215038e-06
-3.50366139870686e-05
-1.93379893197046e-05
-8.36447100651941e-06
-1.52260694321729e-05
-2.39830864587493e-06
5.24070041792509e-06
-1.6494009965708e-05
-7.15142823895422e-06
-1.18690325019014e-05
-2.38788725406289e-05
-1.66876770484942e-05
9.1933694651687e-07
-2.34842107539883e-05
-1.31596640732704e-05
-1.39134310877967e-05
-3.78555252757481e-05
-9.21934387108116e-06
-1.73328633679655e-05
-2.71936778474221e-05
-3.01038260510285e-05
-1.78339921222491e-05
-1.53196168723547e-05
-2.36756109782576e-05
-1.5798670266605e-05
-4.68041649776115e-06
-1.08817735605024e-05
-3.74202732274287e-05
-1.36416331604088e-05
-1.30058044159597e-05
1.00671822725168e-05
-1.23950364533728e-05
6.7287564358141e-06
-3.16390017496228e-05
-2.17672321620204e-05
2.9389598937124e-06
-4.85293913966917e-06
-3.06669208382269e-05
-6.01106255194252e-06
-4.14078679374243e-05
-2.20291080005701e-05
-2.07763724428696e-05
-2.95999623542399e-05
-9.82789977224162e-06
-4.91735425715189e-06
-1.50286041373084e-05
-2.42473906555139e-05
-2.23225620297556e-05
-2.92582404613151e-05
-3.42118441532721e-06
4.73209942146903e-06
-1.46186943952655e-05
3.33023530173335e-06
-1.34027807904447e-05
-1.66111602431815e-05
-1.07810786887187e-05
-1.48468323524883e-05
-9.06608115692625e-06
-1.94316880542415e-05
-2.00041151199121e-05
-9.0210535217024e-06
-3.40962621184461e-06
-1.28506919846605e-05
-9.39767312554498e-06
1.102496069172e-05
-1.10865143713582e-05
-1.08811139463651e-05
-2.2461507787294e-05
-1.58128309041873e-05
-8.26170645148073e-06
4.45799614848111e-06
-3.17574986794378e-05
-1.20772233570066e-05
-7.55830907311783e-06
-2.71509139909093e-05
-1.3034282217136e-05
-2.53099337286402e-05
-2.99589637449364e-05
-1.32454742918797e-05
-9.89307470851829e-06
-4.84983641500545e-06
-1.958249223694e-05
-2.11953528661212e-05
-1.11505422161749e-05
-1.03218067052975e-05
-3.37410438632579e-06
-8.05565608812276e-06
-1.8259392493337e-05
-6.79028991453169e-06
-1.16306755803447e-05
-6.7471703639906e-06
-1.12914514673173e-05
3.42150276588233e-06
1.86954268623492e-06
-8.07658403821963e-06
-3.25966300320894e-05
-8.26609548725432e-06
-1.55857890424723e-05
-8.99100054419329e-06
-6.39751097320218e-06
-1.11776300170505e-05
-9.83928681094625e-06
-2.30494186132364e-05
-8.73350808135262e-07
1.96732424250999e-06
6.56217410984841e-06
-3.07548710242594e-06
-1.06929308425605e-06
-1.15477532308087e-05
-4.31889031044606e-06
-2.01635034067337e-05
-1.26280954752041e-05
-1.06752190701639e-05
-1.89911825125525e-05
-2.62304304034049e-05
-2.27192685331178e-05
-1.15348622365446e-05
-2.9862088464059e-05
-2.09780618869154e-05
-1.07517531281736e-05
-1.76597118738679e-05
-3.91839817907891e-05
-1.59740080906633e-05
-3.13796259606359e-05
-1.09954569619922e-05
-1.23433047069664e-06
-1.27688790465842e-05
-1.4915371066519e-05
-6.02253853885226e-06
-1.99563499123538e-05
-1.47949716522043e-05
-1.21021516987687e-05
-1.24072062321999e-05
-2.03788177197217e-05
-7.15887932309044e-06
-1.13531861876507e-05
9.09399526844925e-06
-9.79776773759052e-06
-1.26949079772308e-05
-2.11685504249916e-05
-7.07172483236656e-06
-2.95005875425548e-06
-2.03181297639939e-05
-2.38860129427786e-05
-1.91108229959971e-05
-3.31427717049177e-05
-8.43323483052676e-06
3.50068846412339e-06
-1.38148858574956e-05
-2.46601406059743e-07
-1.66899577378702e-05
-5.06340831227625e-06
-2.35035324672439e-05
-1.85074129475061e-05
-1.38228267457676e-05
-1.95823760652318e-05
-4.12401222335246e-06
-2.67218617256113e-05
-1.86891641825826e-05
-2.96199262215343e-06
-4.46210371001478e-06
-2.3627104029052e-05
-3.39209662467409e-05
-8.46844223710007e-06
-8.7194484770854e-06
-4.23101551606302e-05
-1.9392562185649e-05
-1.51471815237724e-05
-2.60392052099914e-05
-1.59799438898573e-05
-2.35995170634544e-05
-1.56771013304671e-05
-2.15621353795794e-05
-1.1940342355875e-05
-1.30007810036216e-05
-2.68111377399464e-05
-2.54025298778544e-05
-1.09303964235377e-05
-1.99111106938127e-05
-2.73597576895309e-05
-2.653995001882e-05
-1.54519600132995e-05
-1.71262468410236e-05
3.50489857357951e-06
-2.7481392290297e-05
-1.53457692980265e-05
-1.59135413695766e-05
-1.39286020766537e-06
-9.24190160266093e-06
-1.18039833556958e-05
-1.51895295036801e-05
-1.99583407147701e-05
-2.17976366690979e-05
-3.47069535562621e-05
-2.10725556021915e-05
-5.90584946311846e-07
-8.03126728934268e-06
6.06842499711882e-06
-2.03151378123044e-05
-9.55360470929426e-06
-1.73243847647651e-05
-2.48069106196828e-05
-3.06924712308621e-07
-1.69426104156729e-05
5.24286015121502e-06
-1.15923202046062e-05
-1.59976241310386e-05
-2.51480699770645e-05
-2.80214842694752e-05
-1.0094756738548e-05
-1.62336604499067e-05
-1.1971249219985e-05
-5.32881740813859e-06
-1.66850199992598e-05
-2.20677548208397e-06
-2.01055135487902e-05
-4.85153346925295e-06
-2.64266435082478e-05
-1.68251559956671e-05
-6.39148763140364e-06
-1.95565800232432e-05
-4.63648170773009e-06
-2.31025811720632e-05
-3.21782338887748e-05
-2.14377467867602e-05
-1.25159112475529e-05
-8.08925003135065e-06
-1.33141895120991e-05
-2.2023889236457e-05
-3.06285679474207e-05
-1.20157491375998e-05
-9.106451351124e-06
-7.93302487869952e-06
-2.84873941750285e-05
-1.71332241153588e-05
1.14279115670317e-05
-2.18795384121379e-05
-5.38906273853855e-06
-3.26697187392926e-05
-3.0684382484739e-06
-9.13378377707514e-06
-1.10892984174974e-05
-1.78522713610234e-05
-8.25219745740852e-06
-9.69581161834728e-06
-2.38689674553372e-05
-1.14722080623725e-05
-2.06209619227328e-05
-4.24459874152062e-05
-1.23611394184803e-05
-1.11348983586425e-05
-2.22968860292165e-05
-1.69727766138181e-05
-2.60878706252182e-05
-1.99966805416841e-05
-1.69876458062272e-05
-1.32903798423409e-05
-8.58287777961019e-06
-2.3702327844584e-05
6.55079180694249e-06
-2.02673984676194e-05
-1.08969106143222e-05
-6.19110699734446e-06
-3.25413551925541e-05
-3.58273706571257e-05
-3.49294099513879e-06
-2.72196008350048e-05
-1.0563194948275e-05
-1.80874413519966e-05
-3.19354195939336e-05
-3.47645154452766e-05
-2.67954174891072e-05
-2.13887233457689e-05
-2.10994928586837e-05
-9.35590530752171e-06
-1.16865752913725e-05
-2.9120772861842e-05
-4.88319682996549e-06
-6.91978332015757e-07
-2.48879585976624e-05
-1.451820953071e-05
-2.43526751522202e-05
-2.60308998541346e-05
-5.67740942357729e-06
-1.01991095707964e-05
-1.22010253848646e-05
-1.58391136498465e-05
-2.01752616625627e-05
-2.54308805745012e-05
-2.07411785189673e-05
-1.2227957227357e-05
-3.35308569453851e-05
-1.27907043063076e-05
-7.54335102664922e-06
-1.2310657002003e-05
-3.16451523179638e-05
-3.22657663271842e-05
-1.53251601449425e-05
-1.5599487549187e-05
-2.00830895537897e-05
-9.34526091179226e-06
-3.04060844136659e-05
-2.15271459187201e-05
-1.34084702017446e-05
-1.55760675327433e-05
-2.68111274361063e-05
7.2041147131291e-06
-8.18050455675802e-06
-6.49681851918437e-06
-1.3650592753646e-06
-1.84406162188812e-05
-2.58166465843371e-05
-3.18613156247352e-05
-1.19783119198088e-05
-9.82150308744988e-06
-8.14612725350601e-06
-2.37323712735767e-05
-3.26095128627299e-05
-1.06989031763947e-05
-1.6199825951414e-05
-1.60411724121535e-05
-3.93128833579119e-06
-2.18596542734433e-05
-5.29107756149629e-06
-3.36302113079259e-05
-1.34657428754852e-05
-1.59432107772525e-05
-2.90200182948735e-05
-1.26086660035878e-05
-9.47221833873441e-06
-1.13751245582184e-05
-7.79370507277447e-06
-2.76607113303136e-05
-6.46457802423513e-06
-3.01781355399702e-05
-1.40020420541892e-05
4.90904435782007e-06
-6.40728230579396e-07
-3.25222652104471e-05
-3.59058595330363e-05
-1.29271720221702e-05
-9.60410729297432e-06
-7.82629481515231e-06
-8.09056971329238e-06
-4.50486651313348e-06
-7.45601646186524e-06
-1.80364418284119e-05
-1.54273521829433e-05
-1.1380697251318e-05
-1.91230817874215e-05
-3.92280606947837e-05
-1.60688817148206e-05
-1.30645043946889e-05
-3.11170358271171e-05
-3.24765097777739e-05
-6.32168835453043e-06
-2.31753901114871e-05
-1.90156942626648e-05
-1.96480328542428e-05
-1.47928457214456e-05
-1.86712002461849e-05
-1.37783612463657e-05
-1.69709212783808e-05
-1.88529254287263e-05
-2.39096337446461e-05
-9.35816312546439e-06
-3.58572628585377e-05
-3.75480431898072e-05
-6.5478264103751e-06
-2.15863529020978e-05
-1.98363039583602e-05
-2.83325143021677e-05
-4.07948449861141e-06
-1.27589303926438e-05
-1.8011119177475e-05
-1.4668733123436e-05
-1.12419617216295e-05
-1.18029979462282e-05
4.00130836368178e-06
-1.8369262947635e-05
-1.17098669052504e-05
-2.48810292449175e-05
-1.47607681929031e-05
-1.04938006912975e-05
-2.50208661633645e-05
-1.89412925542244e-05
-2.90637213083318e-06
-2.81552166946509e-05
-1.32049054297221e-05
-1.99944544030438e-05
1.36797583227827e-06
-2.63875802830808e-05
-1.48571022626702e-05
-8.73241400752622e-06
-3.2088708836384e-05
-6.14420129523711e-06
-1.90330214822328e-05
-1.59234931836148e-05
-4.07076411770482e-05
-9.53220593559806e-06
-1.62144852847582e-05
-1.83109134645152e-05
-1.73004347835055e-05
-2.16719770029926e-05
-5.07403601528707e-06
-4.01499580921582e-06
-1.8945202167724e-05
-1.85757901085527e-05
-2.17797255948111e-05
-1.69034318125374e-05
-1.26683164764498e-05
-2.88368256651802e-05
-2.17398880119483e-05
-1.18486523789588e-05
-8.06152342174961e-06
-1.33797956198899e-05
-8.68376627990189e-06
-2.43786183592522e-05
-1.7390242806445e-05
-8.91010406157084e-06
-1.61629784707521e-05
-2.07862520104779e-05
6.52799356209864e-06
-1.07337074603042e-05
-1.52475750299564e-05
-2.16074889911611e-05
3.64474820560344e-07
-1.09615084158795e-05
-1.85939936995253e-05
-2.40650028197093e-05
-1.57097736274339e-05
-7.78075116234981e-06
5.37792630508991e-06
-5.62567682388785e-06
-3.17568598448411e-07
-7.02663945646607e-06
-7.88607182718588e-06
-3.22809179858404e-06
-1.19620405352562e-05
-4.99251367710726e-06
-1.8573625577146e-05
-1.82726118033356e-05
-2.20175343076536e-05
-8.96705411635263e-06
-2.05526581783014e-05
-2.068580753864e-05
-1.97719166349568e-05
-3.30353069690474e-06
-9.9704823324804e-06
-2.59252990984754e-05
-8.59566677441846e-06
-1.30513121004153e-05
-1.44924972707885e-05
-3.68439176108238e-05
5.50024220208829e-07
-1.38400113096451e-05
-3.30876163230398e-05
-1.95713244339269e-05
-2.48018379336639e-05
-1.39716525314598e-05
-1.17524398843971e-05
-5.94780376033377e-06
-1.93678394025437e-05
-8.03954445124657e-07
-1.2718160172671e-05
-1.07448992054216e-05
-1.22562207385248e-05
-2.04335133303538e-05
-4.72311646648806e-06
-3.17680864068183e-06
-1.06908650565071e-05
-1.45676428084966e-05
-1.72626474030191e-05
-1.92217655770342e-05
-2.17260968795324e-05
-2.61832121037532e-05
-9.59088807072791e-06
-7.41207960979671e-06
-2.38502417182615e-05
-9.64540353738419e-06
-1.26452962281176e-05
3.10532340489743e-06
-4.93427856645101e-07
-2.98663736154573e-05
-1.38943156082331e-05
-1.60547005825321e-05
-8.0806890653979e-06
-2.29824403575969e-05
3.86847408499338e-06
-8.18777662104593e-06
-1.30755302649956e-05
-1.78557524523005e-05
7.35262129501437e-06
-1.72517484935998e-05
-5.03775603567809e-06
-1.76625934308343e-05
-2.82856751650418e-05
-3.16833856274305e-05
-7.33781635499693e-06
-7.09288729793323e-06
-2.74954592428445e-05
-5.03748492416188e-06
-1.9367169075001e-05
6.82655543497418e-07
-1.83549282816456e-05
-1.26966383523007e-05
-1.13196275332258e-05
-1.57306920477594e-05
-2.73589629861872e-05
-2.36820595817125e-05
-2.42008827128141e-05
-7.01608105998997e-06
-2.20579341114285e-05
-2.38642135423123e-05
-1.5696724051284e-05
-1.61762061907672e-05
-1.45593677383352e-05
-1.45445773143474e-05
-1.98937528402273e-05
-2.70135109018787e-05
-3.37585816157539e-05
-2.41178360227995e-05
-2.71405691318264e-05
-1.76954198637908e-05
-1.57368709205951e-05
-3.30491466115733e-05
-1.70283315005568e-05
-7.44688576173471e-06
-1.7651591777685e-05
-4.85406590771555e-06
6.97609639859738e-06
-7.58950689786669e-06
-6.42513828571974e-06
-1.36700222663666e-05
-3.11461059118541e-05
-1.4587150809608e-05
8.5063659336472e-06
-7.78796458562073e-06
-1.59570724307119e-05
4.37175292556606e-07
-1.83570463944583e-05
-2.22736233923533e-05
-2.28304168785592e-05
-1.19712349729141e-05
-2.91065514969863e-05
-1.61965152379364e-05
-1.17804665715224e-05
-1.99551608150257e-05
-1.72436125594931e-05
-2.69204766698404e-05
-2.07315840438968e-05
-3.22069199435521e-05
-1.4127298003172e-06
-3.23716345867798e-05
-2.42171421238185e-05
-2.35572968959502e-05
-4.90672687968075e-06
-4.56524443076108e-06
-1.45428384112972e-05
-2.88051044787255e-05
-2.23202512578607e-05
-2.43491399414928e-05
-2.38264555684198e-05
-2.08311593048507e-05
-3.26295523447339e-05
-1.3269940313707e-05
-2.71238771116992e-05
-2.41059163235634e-05
-2.05087401480082e-06
-1.98442364720113e-05
-1.78793797152077e-05
-4.72806372856121e-06
-2.24050373110602e-06
-1.99122798264059e-05
-6.73430166112718e-06
-2.76324004465113e-06
-3.79074158256835e-06
-2.37582983320419e-05
-1.60426130802356e-05
-1.01037062139912e-05
-4.1010610756827e-06
-2.1455361063894e-05
-4.49431370877585e-06
-1.82015418325268e-05
-2.54710772410289e-05
-5.84564768250019e-06
-1.59186718684677e-05
-9.76591553863748e-06
-2.25714194301815e-05
-1.43652487645704e-05
-1.25576999661558e-05
-2.51168235994081e-05
-1.13878166868875e-05
-3.27196366434449e-05
-2.53346162182106e-05
-7.990721180422e-06
-8.71007411757523e-06
-3.34352427234509e-05
-2.90377967289769e-05
-1.25081180939602e-05
-2.36583588241508e-06
-4.25039373152151e-06
-6.48284352243372e-06
-2.13634362952011e-05
-1.05737510562318e-05
-2.69397121976041e-05
-5.68592253878276e-06
-1.177897536388e-05
-2.63072703532648e-05
-9.52698964075906e-06
-9.94485863357483e-06
-1.69719919104913e-05
-2.49860704969853e-05
-1.7392222762724e-05
-1.13366405473858e-06
-2.53225925085924e-05
-1.63401837411744e-05
-4.76595086307606e-06
3.2910380119e-06
-2.00342405852836e-05
-1.39978465452761e-05
-3.66890075400516e-05
-4.7147063002048e-06
-2.18496317768411e-05
-1.86868836061938e-05
-1.43820480123298e-05
-1.82186824068112e-05
-2.31868534044844e-05
-1.85139160547934e-05
3.79979219817815e-06
-1.5854867851911e-05
-1.02969097790401e-05
-4.65798939467424e-06
-1.82076288336178e-05
-3.18805199106797e-06
-8.9143215589087e-06
-1.21955302747947e-05
-2.13487187136767e-05
-2.81455112873115e-05
-4.49768647568903e-06
-2.0626795168825e-07
-7.66510535400388e-06
-9.53197823110294e-06
-9.54078935651549e-06
-9.35777386215451e-07
-1.52404051000528e-06
-1.67106239840426e-05
-2.11820529540954e-05
-1.19343203776358e-05
-5.05566941555548e-06
-2.97787513625034e-05
-1.4319456464837e-05
-1.62973745211867e-05
-1.24337050049296e-05
-2.40276055937841e-05
-8.13088426716732e-06
-1.57563845847916e-05
-2.76687820544655e-05
-1.89709423792399e-05
-1.32076323773618e-05
-3.16516620716772e-06
-1.44774759634893e-05
-2.9491250763127e-05
-3.91140717302645e-06
-1.52511835132451e-05
-2.4617818681532e-05
-2.44720794888097e-05
-1.25204593312038e-05
-1.79742272824796e-05
-9.42066248261779e-06
-3.18282106367775e-05
-1.54282712616736e-05
-2.38934674279942e-05
-1.77148634247615e-05
-1.76385728493428e-05
-1.98784106417646e-05
-1.06428347320456e-05
-2.84756548280758e-05
-1.48256758659486e-05
-1.31536640772422e-05
-1.18456253095825e-05
-4.03206733313144e-06
-1.74064211802864e-05
-1.20618530335898e-05
-1.32579430629117e-05
-1.38338773351282e-05
-2.03181546757619e-05
-7.8847148579343e-06
-1.24926769980616e-05
-3.03682258355813e-05
-2.65760051234649e-05
-2.7550928116361e-05
-3.4297057536508e-05
-3.31004941441899e-05
3.91725183959645e-06
-1.75066010407029e-05
-4.92429502091893e-06
-1.0773457194743e-05
-1.71535741261271e-05
-2.26767540478924e-05
-4.2145027413015e-06
-1.92644295700338e-05
-2.11724933291012e-05
-1.02450613123033e-05
-2.22076771198915e-05
-1.54025743367974e-05
-6.84596420571972e-06
-2.33913082591411e-05
-2.49290562875253e-05
-1.2272136445169e-05
-1.6270877206877e-05
-2.08997699456361e-05
-5.45586170808884e-06
-5.35775552741656e-07
-1.29575438509917e-05
-1.47510736425637e-05
-2.33992396842223e-05
-1.15607608363717e-05
-6.73107975192119e-06
-9.40716738299426e-06
-1.70858226306753e-05
-1.8317467087264e-05
-3.15846484538284e-05
-4.46988685274827e-05
-1.77080318534052e-05
-2.30194637059793e-05
-2.4496530928505e-05
-1.02803412779743e-05
-5.02275663231458e-06
-1.52495477023338e-05
-1.15053008978266e-05
-2.11648677002659e-05
-1.26740878343044e-05
-1.62128172428007e-05
5.67436215073244e-06
-1.66466946459073e-05
-3.30409515505638e-05
-1.4489190551694e-05
-2.15461906872166e-05
-1.1993733894155e-05
-3.57970957904491e-05
-1.67508534900908e-05
1.16585886125624e-05
-1.62653289339263e-05
-2.0168480351078e-05
-3.78364381392585e-06
-5.93827746892295e-06
-5.83893864712533e-05
6.87537311668733e-07
-4.72036730621875e-07
-3.30515068068062e-06
-2.46427656079057e-05
4.45965338692925e-06
-1.96643265028438e-05
-4.54966741462892e-05
-2.62051586027201e-05
-1.54172890301846e-06
-1.08782199792022e-05
-1.3975701941441e-05
-2.925541169165e-05
-2.35397377229898e-05
-3.89293378286288e-05
-2.31466328604592e-05
-2.05019125789762e-05
3.43743439552455e-06
-1.84291476617647e-05
-2.76015661781246e-05
-2.00337245966858e-06
-9.94835073464026e-06
-2.32406638612428e-05
-2.98551665875993e-05
-6.92690136283632e-06
-2.34315443170127e-05
-7.82569219958181e-06
-2.96290773967392e-05
-1.11560254336238e-05
-3.24588102449784e-05
-1.44316029543049e-05
-1.39179415831979e-05
-1.28444395814089e-05
-3.07860990118692e-05
-2.52685117321609e-05
-2.5723658297122e-05
-2.14012752983368e-05
-9.00442902295586e-06
-1.79916947643032e-05
-1.14649034346087e-05
-1.0434927559214e-05
-2.2578927685664e-05
-1.60970547690714e-05
-1.76150189904248e-05
-2.5660001499227e-05
-2.10417435886387e-05
-1.63013589071469e-05
-2.45153380232677e-05
-1.88407634323491e-05
-1.63107999441694e-05
-2.64628524049318e-05
4.70298612570119e-06
-2.25379558925371e-05
-1.35236245157972e-05
-3.57977099208176e-05
-2.42321217184532e-05
-2.73078348735109e-05
-1.20254609390295e-05
-2.83094769102787e-05
-3.4841740113619e-05
-2.00224782470687e-05
-2.87520706125988e-05
-2.35518698621219e-05
-8.81537162447044e-06
-1.80049668640234e-05
-2.30634239383895e-07
-1.84873941966399e-05
-1.76622569119558e-05
-2.98085695238421e-05
-3.1823288175284e-05
-1.22316401891865e-05
-3.29426978977625e-05
-6.58029033272113e-06
-8.09417686295661e-06
-4.55283482787191e-06
-1.49888819428054e-05
1.38268426950312e-05
-8.46159564307238e-06
-2.15617230775784e-05
-1.74482797983947e-05
-7.23484110017301e-06
-3.15337529487511e-05
-1.47626474334336e-05
-7.64056137538348e-06
-1.8693113215022e-05
-3.42406813929493e-05
-1.32458120469478e-05
-1.34194460525408e-05
-3.76627801852723e-05
1.66433539775472e-06
1.34758387166919e-06
-2.12584255286359e-05
-7.91269046824027e-06
-9.25745822704014e-06
-1.79780708872029e-05
-1.37797526618895e-05
-2.53683871088111e-05
-2.55611291090794e-05
-1.90865256658062e-05
-4.46274711065487e-06
-2.23633048691703e-05
-3.44887378040993e-05
-6.97447335007461e-06
-1.72078458405403e-05
-9.21699535231044e-06
-1.91940122947199e-05
-4.20645503382281e-05
-2.04112680973217e-05
-2.6215245716075e-05
-2.35674793200101e-05
-1.8562049941792e-05
-1.74853315303093e-05
-1.75625181911959e-05
-2.92814013923981e-06
-1.6892041615791e-05
-1.92609694592469e-05
-3.43109336315169e-05
-2.56066195646538e-06
-2.90831864829022e-05
-7.46385360497583e-06
-2.55486637862523e-05
-1.90553382388486e-05
-8.4022129286463e-06
-7.88443653438898e-06
-3.14190226004407e-06
-2.35666142000923e-05
-1.39939726742469e-05
-2.76073192612813e-05
-3.19580177315256e-06
-7.0903491474999e-06
-1.45904816490631e-05
-1.94929522847429e-05
-1.34924151634884e-05
-1.51172562827363e-05
-8.41184826361071e-06
-6.89124144249963e-06
-9.59105037224924e-06
-1.71788745846839e-05
-4.6603034582965e-06
-7.43787446369326e-06
-2.35898680392652e-05
-6.97249335863108e-06
-1.9088363240123e-05
-1.76200514946474e-05
-2.73416587321726e-05
-2.78176817622592e-05
-1.80403013837786e-05
-3.95918174820602e-06
-2.02993467944149e-05
-2.86675038231124e-05
-3.30446317632131e-05
-1.8306176000024e-05
-1.44512127822684e-05
-1.60250494105033e-05
-1.23770495444744e-05
-1.53386054945218e-05
-2.19078710174573e-05
-2.31267615385413e-05
-2.78197458369168e-05
-5.6818848011077e-06
-3.82710766923562e-05
-5.86400481396942e-06
-2.21634662148572e-05
-7.89329378968419e-06
-3.07737894327744e-05
-7.50702653225933e-06
-1.59425716136557e-05
-6.71676632588958e-06
-3.46543355776828e-06
-1.0408781065855e-05
-9.03997162654938e-06
-1.99018377251681e-05
-1.15381720660907e-05
-8.60294949171211e-06
-1.58939000409584e-05
-3.28445986254698e-05
-1.97598983182621e-05
-2.89292703665821e-05
-2.80350107075803e-05
-2.99770019595147e-05
-1.51755285974345e-05
-6.13404562863519e-06
-1.84611040045347e-05
-1.725897686796e-05
-1.21322193462305e-05
-3.50516284769957e-05
-8.2894522844894e-06
-1.12425912698276e-05
-2.17136086477476e-05
-1.33706614143175e-05
-2.91376713033601e-05
-1.73597520052557e-05
-7.50195409189178e-06
-9.81054140318487e-06
-2.50367419653632e-05
-2.47359442078648e-05
-1.93352983307993e-05
-1.33745557524676e-05
-3.17997637618213e-05
-2.96317693051972e-05
-2.87095422615875e-05
-2.20460254641433e-05
-9.72146224539852e-06
-2.29234303280565e-05
-2.11921457902586e-05
-2.23139246136972e-05
-2.24463891731202e-05
-2.08950304994899e-05
-1.4968756609477e-05
-1.99073189953831e-05
-1.99248005498584e-05
-1.44574162196207e-05
-1.50328146867977e-05
-2.00391182705811e-05
-2.13767223345699e-05
-3.78566715154264e-05
-1.62609841955788e-05
-7.78801726510702e-07
-3.58451816583517e-05
-1.90888935209779e-05
-2.5834061266715e-05
-1.07845437044782e-05
-2.7141275673829e-05
-2.11071277465604e-05
-1.90235256179216e-05
-9.70525194800931e-06
-2.51135722770551e-05
-2.62938335374205e-05
-1.07123466125422e-05
-3.992697427675e-06
-3.6795967976288e-05
-1.6785722413908e-05
-2.76593407500873e-05
-1.15237986716863e-05
8.62701069919501e-06
-5.04443830681256e-06
-1.583015738391e-05
-9.59297976671471e-06
1.98175849485994e-06
-5.72152439959684e-06
-3.79882046841536e-05
-2.41471489946697e-05
-2.04670858893085e-05
-3.85006307168936e-06
-2.3923222187892e-05
-2.61584604102368e-05
-8.44763992315986e-06
-1.64126385623326e-05
-3.6747341111394e-05
-1.62381972803711e-05
-1.28811456660339e-05
-1.08628565304317e-05
-2.54661233777688e-06
-2.12988552708937e-05
-1.90588366611897e-05
-1.9296942785118e-06
-1.4730521626311e-05
-1.53885365105205e-05
-1.21534200084626e-05
-3.5371317532126e-05
-3.91142944779092e-06
-3.46054173831481e-06
-1.23500535902442e-05
-1.7502243492947e-05
-1.70339469856031e-05
-4.70515189284735e-06
-1.77017151749434e-05
-3.10858447008658e-05
-1.07074103265452e-05
-1.68514136330195e-05
-1.77995652676782e-05
-1.45493648875015e-05
-2.02532271739554e-05
-1.30889576649247e-05
-3.84283574815945e-05
-2.83465983389171e-05
-2.77093207113393e-05
-9.54145131286502e-06
-2.07624526018713e-05
-1.64277866617839e-05
-1.99410409261749e-05
-2.44259796132753e-05
-2.0078765314056e-05
-2.30749089308123e-05
-2.56466328814386e-06
-3.08778325267472e-05
-2.75407568746625e-05
-8.3765907827009e-06
-2.59926548379825e-05
-2.21701432415474e-05
6.15257968507895e-07
-2.42594173391416e-05
-1.70443579578794e-05
-4.35507280780331e-05
-1.39185610013724e-05
-5.54427542882305e-06
-1.25818308457118e-05
-8.27352084579226e-06
-1.20818592739636e-05
-1.49659497802443e-05
-1.68018092863204e-05
-2.27564452184963e-05
-1.42891515838372e-05
-1.40391627302691e-05
-4.43936555414754e-06
-1.53815500634276e-05
-2.66551175897956e-05
-1.6165906574893e-05
-5.5219994209736e-06
-1.96947311110962e-05
-1.02508810952969e-05
-6.89344804102751e-06
-1.91261077519973e-05
-2.2951573346828e-06
-1.66775732784317e-05
-2.4468797235926e-05
-9.23998137808636e-06
-3.9510945021285e-05
-3.34644291686422e-06
-2.27524900585724e-05
-1.75231494222848e-05
-4.24549096834062e-06
-1.14802557070383e-05
-1.75433152943686e-05
-1.62121907301525e-05
-3.93497418316604e-05
-3.03244402976128e-05
2.92959483807886e-06
-2.92384635462866e-06
-1.20257602852459e-05
-2.61960452108849e-06
-1.48334073976502e-05
-1.80706234619966e-05
-3.34886580535695e-05
-1.42205070857143e-05
-5.65953481620519e-06
-2.2342858814079e-05
-4.19780610955232e-05
-1.52068210730597e-05
-8.38919931665104e-06
-3.721717589526e-05
-2.80403349630501e-05
-2.09780083365957e-05
-1.22954243163892e-05
-5.08345633870138e-06
-7.1008134512762e-06
-1.93981345700851e-05
-2.49026026849419e-05
-1.28939411594867e-05
-9.75637866731782e-06
-4.50935761704398e-07
-1.61179058844774e-05
-8.12920484599945e-06
-6.3804951622655e-06
-1.37283887192259e-06
-1.01851860271684e-05
-3.07887111725712e-06
-6.25842455807704e-06
-2.74369108128246e-06
-2.66546300392642e-05
-1.50737835561744e-05
-1.19925939708721e-05
-2.24931129936518e-05
-7.50846739576367e-06
-1.40108909443013e-05
-1.01235781393393e-05
-2.62966143930843e-05
-8.20600747123021e-06
1.09936316564884e-05
-8.57836028733469e-06
-1.62835814568186e-05
8.3665746433851e-06
-3.60691420440723e-05
-2.08864945592926e-05
-5.35505235430939e-06
-2.47993186438926e-05
-2.69216733831316e-05
-4.3383077001207e-06
-2.45959352575856e-05
4.11099596536166e-07
-3.91898954363315e-06
-1.30749927010771e-05
-2.04284293274289e-05
-2.55474250862282e-05
-1.7332409734925e-05
-1.66091003795264e-05
-3.97782489598157e-06
4.52835484991505e-07
-3.21938114551496e-07
-2.17225202309529e-05
-2.19282384580008e-05
-1.43539671288626e-05
-2.42695002406658e-05
-3.89352204291673e-06
-2.0408558308644e-05
-1.64436083147147e-05
-5.58343762514293e-06
-4.60255504846454e-06
-4.94664969103835e-06
-1.47895494024978e-05
-1.71066881698187e-05
-1.16775230380795e-05
-2.14154172034854e-05
-8.24767036806519e-06
-1.56003238894438e-05
-1.85088058056288e-05
-1.88282623072967e-05
-2.34215341202904e-05
5.32658468851286e-06
-2.99346419881413e-05
-4.96446085819561e-06
-2.65233226995346e-05
-1.51100403863816e-05
-2.42420255958186e-05
-2.26122350076158e-05
-4.0165075451806e-05
-2.23571402280691e-05
-3.13433375228367e-05
-1.4522510907097e-05
-9.94606722043685e-06
-4.48161998589467e-05
-2.41796322965341e-05
-2.43522085351474e-05
-1.48055019924657e-05
-6.43928044956616e-06
-1.53111689908558e-05
-1.03301191502587e-05
9.15690025579548e-06
-1.34522058571076e-05
-1.04878423283819e-05
-1.17784101865278e-05
-3.05004962396061e-05
1.20715935212491e-05
-2.52501201637917e-05
-6.99931247616503e-06
-1.68865595282032e-06
-1.65064241518604e-05
-2.57497396019432e-05
-3.21132240696591e-05
-1.44306470206048e-05
-1.45640314730796e-05
-7.00075994739854e-06
-4.93397683333724e-06
-3.51331209200933e-05
-5.66280681512928e-06
-3.71092132192058e-07
-4.01310179743398e-06
-2.63445288256317e-05
-2.03999495726345e-05
-3.13629947140131e-05
-1.65463406214498e-05
-8.14589570904572e-06
-1.15193946187761e-05
-1.75888572363807e-05
-3.21491695557429e-05
-2.34957189634787e-05
-3.15563230844444e-05
-3.03415591900295e-05
-8.08928606918873e-06
-2.73858883731824e-05
-2.28137580285513e-06
-4.66480219845511e-06
-7.83737751452469e-06
-2.95072842331985e-05
-2.21515688543911e-05
-2.2840680955845e-05
-3.85758100029799e-05
-3.70807961327579e-05
-2.49914499845722e-05
-1.65059090752742e-05
-3.11885558487812e-05
-1.36730766952919e-05
-1.64081907441192e-05
-2.88150459039819e-05
-1.46313707983128e-05
-1.09139476107249e-05
-7.76307405001868e-06
-4.36812485474007e-06
-2.3886694137131e-05
-1.50582555012815e-05
-2.37340565301073e-05
-5.2821473871154e-06
-2.15141473434463e-05
-2.8412880038337e-05
-1.7591443883487e-05
-1.85171865585096e-05
9.74270345024747e-06
-5.21918923773754e-06
-3.02532093853584e-05
-1.11406462697356e-06
-1.20572650065902e-05
-5.18725310142107e-06
-2.46532848259462e-05
-2.47351642504284e-05
-8.49941334297075e-06
-3.04935571475033e-05
-2.86852019039843e-05
-2.01354604381635e-05
-9.5609549967437e-06
-1.86921100288228e-05
1.39149768814168e-06
-1.63713663041445e-05
-1.52258969335391e-06
-7.35380415975121e-06
-3.05320659319118e-05
-8.62568460531974e-07
-1.81442816443751e-05
-2.89881326087726e-05
-2.8667833299757e-05
-3.69440923922573e-05
-1.07718653508198e-05
-2.1607594067476e-05
-3.29823462896345e-05
-5.46419636689315e-06
-1.39637825700807e-05
-6.5745929940829e-06
1.15119767764358e-06
-2.34455764326187e-05
-1.31979163619132e-05
-2.24939638869932e-05
-2.02153808162086e-05
-1.34008350182765e-05
-7.74466296833816e-07
-4.74112078030333e-06
-2.82343844250885e-05
-1.55056378395378e-05
-7.12001617745245e-06
1.57142161759867e-06
-2.72612486024873e-05
-3.44815429101256e-05
-9.48294372333327e-06
-3.73100854254509e-05
-2.56106422672923e-05
-1.94729814094999e-05
-2.40712451053388e-05
-1.93912137349402e-05
-5.22880556569158e-06
-1.60644006289173e-05
-1.7029756756751e-05
-7.52175475402657e-06
-1.45259586399014e-05
-3.00230573764873e-05
-5.22578867430016e-06
-2.62295549195614e-05
-2.44756381092273e-05
-6.19460367227042e-06
-5.22256081322875e-06
-1.12254262312411e-05
-2.87064022103689e-05
-2.44818897522937e-05
-1.25937480080421e-05
-2.61236077018227e-05
-2.10789431779954e-05
-1.02625796243506e-05
-1.2287801010753e-05
-5.31414160831622e-06
-2.47218930767939e-05
-1.29803763048918e-05
-8.7103626601637e-06
-1.78379026335557e-05
-1.90931271326701e-05
-1.80834584854078e-05
-4.63488941764066e-06
-1.67976521068996e-05
-3.62649737048568e-05
-1.32946798344814e-06
-4.8899938402841e-06
-2.38490642691121e-05
-1.34954549455117e-05
-3.20598597430124e-06
-6.80341866585078e-06
-1.10930505463546e-05
9.2409675940275e-08
-2.6960997801981e-05
-1.28973502614963e-05
-2.1070130360129e-05
-3.52624299294769e-05
-1.43400020772897e-05
-2.32601554484181e-05
-2.58827853619035e-05
-1.0352478686913e-05
-1.38593852434339e-05
-1.75415315217197e-05
-1.01706638804324e-05
-2.89900648265713e-05
-2.11436291989897e-05
-9.97220425828225e-06
-1.62415151879919e-05
-2.38953091003224e-05
-3.01769970466114e-05
-2.39732554738239e-05
-1.36397934229908e-05
-3.03062873210931e-05
-1.33294937960909e-05
-1.31265007313199e-05
-2.78270835398913e-05
-1.92215201831758e-05
-1.55613559960048e-05
-7.74743855612917e-06
-1.1418540830157e-05
-7.69936273792264e-07
-1.11807290836582e-05
-1.73597457663899e-05
-5.62161884588772e-06
-2.34140725598628e-05
-2.79837062054604e-05
-1.32638774254337e-05
-2.55531233920008e-05
-3.30490258658263e-05
-7.48439493123617e-06
-2.87387771482659e-06
-2.03942510755476e-05
-1.14636493056681e-05
-8.64116070432002e-06
-1.24646234390013e-05
-2.99974111495033e-05
-1.98350409208504e-05
-1.52147711607335e-05
-1.15237469548329e-05
-1.15248808335705e-07
-1.19592142686091e-05
-1.53668683538573e-05
-1.63939429024557e-05
-2.35680334507564e-05
-1.25346291641456e-05
5.11516377180328e-06
-1.58675247991967e-05
-6.37702348522526e-07
-3.70144561957622e-05
-1.51837303348299e-05
-1.52893515497833e-05
-1.84814314866514e-06
-1.45469315891e-05
-1.54060107951065e-05
-7.19996338945085e-06
-1.91693476382596e-05
-2.20139928673342e-05
1.04125878170776e-06
-2.45149911804948e-05
-8.07872891110745e-06
-1.7753243052125e-05
-3.21805801034439e-05
-1.58406958924686e-05
-1.84186371166798e-05
-3.11894424155962e-05
-3.1165196853822e-05
-3.53945207473177e-06
-3.00381046218265e-05
-1.85466766256122e-05
-1.63382714791931e-05
-1.92558327014002e-05
6.28322002771106e-06
-7.81175222941117e-06
6.1805590755716e-07
-1.21847548947973e-05
-1.0475880990256e-05
-3.15107430829e-06
-6.88282644993287e-06
-3.60248528715909e-05
-2.39099880416303e-05
-2.36123985487954e-05
-1.64367103395776e-05
-1.37174788148642e-05
-1.24705046793252e-05
-1.51341503557265e-05
-7.16775235225905e-06
-1.37715418310671e-05
1.44381674590815e-07
4.61940589583923e-08
-2.10224016023138e-05
-3.07710374934349e-05
-3.27153285346651e-05
7.17513862048019e-08
-2.04603396091718e-05
-2.78838613608696e-05
-1.250130621206e-05
-2.24199435806303e-05
-9.58942298458601e-06
-1.01648192222242e-05
-1.65335201981838e-05
-8.34316744112496e-06
8.94125324652915e-07
-3.36116736246555e-05
-6.06610980302162e-06
-2.32466974031123e-05
-1.82621969578159e-05
-7.96551691530384e-06
-9.27201891834253e-06
-1.24775289696427e-06
-1.71971891493263e-05
4.7026920651551e-06
-1.90921244815171e-05
-1.70631839580602e-06
-1.53390005024613e-05
-2.31881588315359e-05
-1.89649090689501e-05
-1.50635968006395e-05
-2.19965348784365e-05
-2.36713660769615e-05
-3.16063350717514e-05
-1.12836085804798e-05
-2.6405855561521e-05
-1.18952342672723e-05
-1.39886357227714e-05
-2.92162353322046e-05
-1.61907847958238e-05
-2.30053266821998e-05
-2.2555559954526e-05
-3.2087847948476e-05
-6.02772867127153e-07
-1.73803743247261e-05
-8.48369843529415e-06
-1.77092409759226e-05
-7.11660703416085e-06
-1.72485612256683e-05
-1.33661929044803e-05
-2.48566097472342e-05
-1.72278582082122e-05
-2.60203130847551e-05
6.5217065318799e-07
-1.06189179479374e-05
-2.42361691951265e-05
-1.80428058816735e-05
-2.71541011994413e-05
-1.22944300982796e-05
-8.16809644199209e-06
4.7493362579859e-06
-1.89720174827231e-05
-1.9615586121048e-05
-1.5503039149605e-05
-1.17404062647789e-05
-5.98511668750611e-06
-2.96222419089681e-05
-1.2551194879058e-05
-1.67702505425514e-05
-2.16134208228624e-05
7.23511403852854e-06
-2.38923269816941e-05
2.50493255230067e-06
-3.15394853704682e-06
-1.3429166602663e-05
-9.16486523688383e-06
-1.34074696699758e-05
-8.91955620147983e-06
-1.63895579299937e-05
-2.45902277694742e-05
-6.38445321994151e-06
-2.05722759712549e-05
-9.40968181788111e-06
-1.72268300950422e-05
-9.53770480804156e-06
-2.54441386356617e-05
-2.24898394023775e-05
-8.41388498497361e-06
-8.01548024275402e-06
-1.60045610866611e-06
-1.0968289733125e-05
-2.06608913791891e-05
-2.55377285387797e-05
-1.43106915048638e-05
-1.51080076353261e-05
-2.23925865458046e-05
-1.64504011501751e-05
-1.11575526464524e-05
-1.95763930055187e-05
-1.91244984104148e-05
-1.51177252352953e-05
-2.29545677878104e-05
-2.04919674115158e-05
-7.12659636958206e-06
-3.33002120878109e-06
-3.01232220729006e-06
-2.13026701471806e-05
-2.69384409235119e-05
-4.22957325791403e-05
-1.5154498661479e-05
-2.2824501454545e-05
-1.41272710357649e-05
-1.5288139761317e-05
5.21412997846976e-07
-1.37500199790465e-06
-3.10717426921252e-06
-2.80826753902412e-05
-1.60125038234604e-05
-2.04575944377012e-05
-2.56347503688298e-05
-1.99390520704491e-05
-1.77761642269318e-05
-2.39330823559641e-05
-1.6292737438922e-05
-1.36460944368275e-05
-2.56255271371443e-05
-2.06674539652322e-05
-3.65862993350198e-05
1.34053250711294e-05
-1.13792994374164e-05
-2.04768112433867e-05
-5.14707846230045e-06
-2.17180501447806e-05
-3.07439406584463e-05
-1.52139933766579e-05
-2.39167527439467e-05
-2.34993324217721e-05
-1.63468137236947e-05
-2.01541458746891e-05
-1.21223360410922e-05
-1.66598298792114e-05
-9.81873451327523e-06
-1.43128243916069e-05
-4.1403441075128e-06
-1.74462315150544e-05
-1.5156054245909e-05
-2.42516706042199e-05
-2.14372354591118e-05
-1.72089109080701e-05
-1.29575465026307e-05
-2.41222126578039e-05
-2.32683474638282e-06
-2.14180841535213e-05
-1.37523709631246e-05
-2.41198399315569e-05
-3.34051375533632e-05
-2.6203933695717e-05
-2.23923553541128e-05
-1.31029174821722e-05
-1.90972615278302e-05
-1.90899206839555e-05
-3.33887585947636e-05
-2.55483027616734e-05
3.80012341285749e-07
-3.84440144492992e-05
-3.62508029495679e-05
-2.12887930230126e-05
-2.46768602361854e-05
-2.81367205048371e-05
-1.33894356037723e-05
-1.52839526373326e-06
-4.40201267306974e-06
-8.51914214217522e-06
-1.32234884170184e-05
-1.56177839181882e-05
-8.82961725903953e-06
-1.87664844470141e-05
-1.67775783449928e-05
-2.25937898858341e-05
-2.41814286633162e-05
-1.56081615438026e-05
-7.15086471110612e-06
-3.03819520703983e-05
-2.0455702198908e-05
-2.82661578544364e-05
-3.02699119480753e-05
-2.54740370477864e-05
-2.80020923470952e-05
-1.50249450168258e-05
-1.31808429422781e-05
-3.50859319522503e-05
-7.84080168809503e-06
-6.33599786015308e-06
-1.27761463380669e-05
-2.36627372849451e-05
-2.8042126477219e-05
-3.24524055631035e-05
-2.97765107212111e-05
-1.09552009154393e-05
-1.10928536174917e-05
-9.04762008029318e-06
-2.78183802364115e-05
-3.52644245804901e-05
-1.71162566734128e-05
-6.68423942774383e-06
-3.77178423406132e-05
-1.34361078684269e-05
-1.29748031245162e-05
-1.92619965853699e-05
-7.40037198210484e-06
-4.63488945061138e-05
-3.41113699663445e-05
-9.27565900517569e-07
-1.83373759464043e-05
-1.52463432355501e-05
-2.1764861388353e-05
-2.12505170605759e-05
-2.54922213496157e-05
-5.81603395818243e-06
-9.39841970833229e-06
-2.7801747871806e-05
-9.84565993237442e-06
7.01077675654474e-06
-2.39935472153999e-05
-1.19169987045029e-05
-4.71399037880755e-06
-1.99706361020421e-05
-2.40777433607789e-05
-2.15670415905144e-05
-1.36076091104554e-05
-1.07314482178781e-05
-1.93015954281371e-05
-1.16027136429665e-05
-3.03489746045678e-05
-1.18398282565633e-05
-7.89655631065112e-06
-2.04459394546046e-05
-3.41303380345071e-05
2.65230869791023e-07
-1.27146253083878e-05
1.45712128749778e-06
-1.62066847799957e-05
-3.01167855678019e-05
-3.09002959295765e-05
-1.98229313749557e-05
-2.30933987334615e-05
-2.67262990311407e-05
-9.53759371054029e-06
-1.98430792572599e-05
-2.27123319770828e-05
-1.57581558799362e-05
-2.06901082588058e-05
-9.22685049585625e-06
-1.76825517754701e-05
-1.70608042380406e-05
-2.27139888090393e-05
-9.15971916849795e-06
-1.13598313933015e-05
-1.74923202390805e-05
-1.27126780864169e-05
-3.35190548962056e-06
-6.67266567558784e-06
-1.59881785678968e-05
-1.1704026960731e-05
-2.15508867970338e-05
2.51661433533748e-06
-2.65316186635571e-05
-5.30714178173136e-06
8.57764692527354e-06
-1.77411095823053e-05
-2.07746439520911e-06
-1.74982624698532e-05
-1.94403051501683e-05
-2.66522537158087e-05
-2.28628728149512e-05
-2.62358936475546e-06
-1.31828093915581e-05
-2.27411442585222e-05
-2.67656190776085e-05
-2.52557170286972e-05
-2.87974413215013e-05
-2.22681552459128e-05
-1.56604856443462e-05
-1.6355425428594e-05
-1.51551589686078e-05
3.35412066721183e-06
-1.11620710225337e-05
-2.87074355599149e-06
-7.34236993124757e-06
-6.88611087182822e-06
-2.23680623494775e-05
-1.96840013068423e-05
-1.92701681802768e-05
-2.45101121838627e-05
-1.87955314091185e-05
-1.61753972629927e-05
-1.43378715509779e-05
-3.93978994811057e-05
-1.62373697461697e-05
-2.29186504197247e-06
-7.64825576309694e-06
-3.37245855614607e-05
-2.04585765951565e-05
-2.1866079974022e-05
-1.72344593427258e-05
-1.31229788070947e-05
-2.13512050420106e-05
-9.66483881156043e-06
-2.00870821619454e-05
-1.56419706233581e-05
-5.04701749294551e-06
-1.51509505980184e-05
-2.06607995445927e-05
-2.47466647779093e-05
-2.52087869639504e-05
-7.94624267533548e-06
-2.9195285174501e-05
-1.59357383165862e-05
-5.43007609779093e-06
-1.25581483032017e-05
-1.50886433761211e-05
-2.31421358542088e-05
-4.17091667811278e-06
-3.26130941571794e-05
-2.03195673394282e-05
-9.09386040856453e-06
-2.29333961998773e-05
-1.59903503354063e-05
-1.00334400229399e-05
-9.66109509308439e-06
-3.03603153056135e-05
-1.8223691134293e-05
-1.36564308478264e-05
-7.64304812410197e-06
-2.77088956648243e-05
-1.86078329406553e-05
-1.17233212031368e-05
1.42061871061095e-06
-4.45079136116334e-06
-7.04854615528201e-06
-1.61137378670289e-05
-3.06954956123109e-05
-1.35488090997137e-05
-1.1417632212813e-05
-1.5122114000627e-05
-3.13600278649225e-05
-2.86209512627466e-05
-3.42790030351868e-05
-2.43512066334458e-05
-2.63009897801327e-05
-7.43210402283415e-06
-1.97270493998479e-06
-2.23876561919319e-05
-2.34987527500697e-05
-6.6122709321015e-06
-1.26513984777269e-05
1.49529647846922e-06
-1.41547880400686e-05
-2.4566342651802e-05
-1.47462564082838e-05
-1.83099116150024e-05
-3.56849702300383e-05
7.19222619576132e-06
-1.21529324713861e-05
-5.74879425269477e-06
-6.30404521384078e-06
-1.52999922857775e-05
-1.69726481134659e-05
-2.49952853633998e-05
1.13559673250977e-05
-2.97197154375155e-05
-1.61407849381658e-05
2.37574907305552e-07
-3.12167816634876e-05
-1.3539949702047e-05
-5.6847664259551e-06
-1.66291868091743e-05
-7.47690306732149e-06
-1.49943120298494e-05
-5.4614124933899e-06
-9.55726970531417e-06
-1.267937587918e-05
-1.72613865582702e-05
-1.93916401511164e-05
-1.3856166671572e-05
-3.20074130039731e-06
-1.14168759153541e-05
-3.96530502061554e-05
-1.89240051831872e-05
-2.97723123341658e-05
-2.67011291772017e-05
-2.315649197479e-05
-2.11721261589398e-05
-1.66358847024076e-05
-1.15837856579118e-05
-1.77486427250319e-05
-1.35007395244294e-05
-2.90739752766809e-05
-1.18040139810622e-05
-3.74821077480014e-05
-1.98320973244886e-05
-7.03115769745771e-06
-2.58406673479219e-05
-2.26584787450745e-05
-1.10878513703635e-05
-2.61654628590143e-05
-2.87128654134704e-05
-3.31938134249979e-05
-1.81686553012134e-05
-1.64960657126179e-05
-1.18242298065798e-05
4.03678843097302e-06
-2.85169911138711e-05
-2.67962174222225e-05
-1.96630861941075e-05
-2.11294600656041e-05
-1.7359356487877e-05
-2.81783999306922e-05
-1.79663698576098e-05
-2.48151888899883e-05
-2.10301306302923e-05
-1.80942889909765e-05
-1.1384825779357e-05
-3.63310813113775e-05
-2.26877716865983e-05
-2.85867906226117e-05
-2.93136961244399e-05
-1.91954026329573e-05
-1.23243900060519e-05
-1.02205238420678e-05
-1.26237747528912e-05
-1.55971670417835e-05
-8.66166041135847e-06
-8.90205962228895e-06
-6.38200359678846e-06
-3.07919840469157e-05
-3.10843987231006e-05
-9.70022786857084e-06
-1.18584355284951e-05
-2.61977551722007e-05
-1.90384432550202e-05
-3.40922546288778e-05
-1.72492007908781e-06
-2.75533070859886e-05
-5.15825491358073e-06
-3.19862597508348e-05
-2.89237567094634e-05
-7.59049182678262e-07
-2.33227534418446e-05
-9.59818854601901e-06
-2.55788251661279e-05
-1.36151676237718e-05
-2.76636369618853e-05
-3.39758260367557e-05
-1.78366528656198e-05
-2.93611162124412e-05
-3.90503181555477e-05
-1.17537796285353e-05
-2.05213674224175e-05
-2.38467342883299e-06
-2.24062917861429e-05
1.74464332493854e-06
-1.99656354311799e-05
-1.96363865271057e-05
-2.44758412447037e-05
-3.17276625562284e-05
-2.90988208441144e-05
-1.66078504120523e-05
-3.08546513373673e-05
-2.77534603359419e-05
-1.97539393875867e-05
-2.62913000875399e-05
-2.54362458445741e-05
-1.08795056860393e-05
-1.67531261764562e-05
-2.3853006460968e-05
-4.59057053654099e-06
-2.53702032275836e-06
-1.30891321053269e-05
-1.72103767312385e-06
-2.49252163858365e-05
-2.8800758362456e-05
-7.61663263611526e-06
-1.74377333851031e-05
-6.80545694422119e-06
-1.22333273926004e-05
-3.17548157795541e-05
-1.96369518934703e-05
-2.0058508057057e-05
-1.91472922067223e-05
3.1934303089844e-06
-1.44363687144144e-05
-6.9352362525625e-06
-1.63568470471582e-05
-3.05033556982312e-05
-1.28346186248916e-05
-1.57376732696091e-05
-1.68590821368369e-05
-1.54535644630137e-05
-1.56736802289636e-05
-2.69895997944653e-05
-1.91108839504484e-05
-5.65280926457292e-06
-1.94451073452748e-05
-1.52296547656847e-05
-1.58300016011046e-05
-3.09639147245762e-05
-1.00538034002203e-05
-2.82785717513365e-05
-1.45409380248122e-05
-1.18244257668018e-05
-4.36884561280714e-06
-2.93867121459366e-05
-1.61191814069281e-05
-2.37156015323996e-05
-3.60773430174946e-05
-5.75572072609536e-06
-7.61456976678617e-06
-9.2248626659142e-06
-3.44939275503803e-05
-3.10124638429701e-05
-5.50042098219145e-06
7.20086892058432e-06
-7.58863928269708e-06
-2.7988473910944e-05
-1.00920035024469e-05
-1.11012925154476e-05
-2.51572812949163e-05
-7.1784307442263e-06
-1.17766523254854e-05
-2.76976946071253e-05
-7.53800134591432e-06
-5.06131100891027e-06
-6.60610823000907e-06
-2.57952691457241e-05
-3.82409050817143e-05
-1.40714225093412e-05
-2.78200367908619e-05
-2.36839649137809e-05
-1.69511831046526e-05
-1.58264871601479e-05
-2.11645221244782e-05
-2.41158096508256e-05
-1.66708805056055e-05
-2.02685839904394e-05
-1.38103041757553e-05
-1.78060953924953e-05
-1.24658368992287e-05
-1.7032545179992e-05
-7.4011100125946e-07
-2.7770196014959e-05
-6.92506096117636e-06
-2.39443852605023e-05
-1.75305254825383e-05
-5.71559603038431e-06
-2.63963900146127e-05
-1.77644300808492e-05
-2.37997205620019e-05
-1.03166203061468e-05
-1.44447429221981e-05
-1.14753281318793e-05
-8.86455880503301e-06
-1.63882190833624e-05
-1.39146027003805e-06
-2.61198084181637e-05
-2.54714894418673e-05
-5.59568152592729e-06
-2.73781147771297e-05
-1.56692241188299e-05
-2.40733355536346e-05
-9.80750344730906e-06
2.60222198099547e-07
3.68304118809967e-06
-7.42188152402339e-06
-2.05755609959577e-05
-1.84148673592908e-05
6.97096365224877e-06
-9.75853075685467e-06
-1.49026188167376e-05
-1.31930522744709e-05
-3.4783341414773e-06
-2.09409732148461e-05
-1.1724566464909e-05
-1.11391267510289e-05
-1.73784949653589e-05
-6.44804273431655e-06
-2.77406154701593e-05
-2.01183514445607e-05
-1.48785422747378e-05
-1.84624683981249e-06
-4.11777978392087e-06
-7.78217569874598e-06
-2.00011957627246e-05
-1.60379630190995e-05
-3.42051956528583e-05
-2.15775567279763e-05
-1.78660983892284e-05
-1.25792946087917e-05
-2.52872306783172e-05
-2.90611062819725e-05
-4.44795935168687e-06
-2.6434604499857e-05
-2.08717829612891e-05
-2.33668593124871e-05
-1.65967846625427e-05
-2.9321593243097e-05
-2.07546748690409e-05
-3.18882172901569e-05
-2.1244285488162e-05
-2.28084331992702e-05
-1.19686022679598e-05
-1.32385572902818e-05
-1.24454332084475e-05
-2.87713664744313e-05
-1.6711279292512e-05
-3.37317389864357e-05
-2.62295016940959e-05
-1.79493735362368e-05
-1.53811345686998e-05
-2.12252946097902e-05
-2.02498018643432e-05
-2.61314959218007e-05
-2.61755109539021e-05
-4.04145158609686e-06
-9.88678512621716e-06
-5.59619102225878e-06
-2.40089901645121e-05
-3.39108010112037e-05
4.21123107314903e-06
-5.07961267681127e-06
-1.74672048017416e-05
-2.34269349319293e-05
-3.01482947214595e-05
-2.82116477810066e-05
-2.20470142264491e-05
-1.05031033481139e-05
-1.79768009120556e-05
-3.85107694762456e-05
-1.01216557882742e-05
-2.15595419373859e-05
-2.29092159541569e-06
-2.60091251434324e-05
-3.8096691946101e-05
-1.94158195194008e-05
-5.26509262726866e-06
-1.01251101766431e-05
-1.13584094829589e-05
8.04032440230216e-07
9.20351313673336e-06
-7.30623070609172e-06
-1.93758192665537e-05
-3.33704318662639e-06
-1.4607042825192e-05
-1.97195324370451e-05
-6.15383563627435e-06
-1.11213383556337e-05
-1.91927986569013e-06
-5.59979301823177e-06
-2.48217682597114e-05
-9.62046816430172e-06
-8.96165465696555e-06
-1.73098275127213e-05
-1.43809067169988e-05
-2.17551150720719e-05
-2.08995431132224e-05
-1.57566644194149e-05
-1.08377257575612e-05
3.11985641201784e-06
-2.30723016570548e-05
-1.27222183261411e-05
7.47163111664144e-06
-3.18850101744792e-05
-2.13411734908555e-05
-3.2778836832036e-05
4.86741700008049e-07
-1.36319606145814e-05
-2.09282155933212e-05
-7.02400118258584e-06
-2.58999603084914e-05
-2.2741425129446e-05
-2.77452156773675e-05
-1.95977404987589e-05
-1.7549094664461e-05
-1.11451030514683e-05
-3.2475964515217e-05
-3.33842180912835e-05
-1.98573319581811e-05
-2.31293425473964e-05
-1.09221834539756e-05
-4.49580946295911e-06
-2.39309717828348e-05
-1.91184699496441e-05
-2.92511929605579e-05
-9.91146526970118e-06
-1.46780866443887e-05
-2.34534791895524e-05
-1.27371193709691e-06
-4.99128076563113e-06
-2.59601879101652e-05
-1.64657359290765e-05
-2.3186218704048e-05
-3.49441964990332e-06
-1.33748099314975e-05
7.58142719878183e-06
-1.08110997153439e-05
-1.18085344559166e-05
-3.12943094222452e-05
-1.08494293992338e-05
-2.47724154689395e-05
-1.40972262477627e-05
-2.57152186789431e-05
-3.33114338898361e-05
-1.10271667559789e-05
-7.50619126367006e-06
-3.24580459388856e-06
-2.6018849129209e-05
-1.96580098143464e-05
-3.1847602356586e-05
-1.31931385335008e-05
-2.47139351464628e-05
-9.02768576097509e-06
-2.03249300034135e-05
-1.74046294968773e-05
-1.06506302044239e-05
-3.23769780354588e-05
2.84017222651498e-06
-5.54445993556832e-06
-2.02119220931594e-05
-7.46162718534478e-06
-1.77390243020763e-05
-3.86039878666875e-05
-2.82612688382641e-05
-1.56527289050456e-05
2.55601263454799e-07
-2.06097695741473e-05
3.67131382260416e-06
-1.31223800663607e-06
-1.1605327814882e-05
-1.94390300240038e-05
-2.4282664429083e-05
-3.42836814344957e-05
-1.98788360138981e-05
-2.07102290063327e-05
-1.06566457043922e-05
4.81847877604289e-07
-6.39147542533151e-06
-2.05326106721549e-05
-5.00570197162285e-06
-4.67486040957638e-06
-1.59584368714844e-05
-2.39454903252126e-05
-1.31165857828341e-05
-2.8565524654575e-05
-1.05222437432944e-05
-2.38873611553279e-05
-2.35701402714986e-05
-1.78266844864638e-05
-1.56770141127399e-05
-2.08972477317238e-05
-9.27979719812601e-06
-7.34265032185868e-06
-4.46229995312556e-06
-1.0492118105481e-05
-3.65040726635747e-06
-1.56434823102922e-05
-1.82369579199468e-05
-2.68723771237283e-05
-2.43071731933501e-05
1.40669969470125e-07
-1.21401909360486e-05
-1.3364984866255e-05
-2.09821936981068e-05
-2.45277145094754e-05
-3.23582487667512e-05
-1.38289597833597e-05
-1.70900287328067e-05
-3.2459601542721e-05
-6.9128277141864e-06
2.12308520472932e-06
-2.6020606870665e-05
-1.91000908676489e-05
-1.93273138409784e-05
-1.78231362143591e-05
-6.13473677587574e-06
-1.10534175524737e-05
-1.04379544672241e-06
-2.33742906254205e-05
-1.20588603331136e-05
9.44205053463318e-07
-2.18526553828404e-05
-1.88473903495833e-05
-1.95944099711892e-05
-6.58903053025173e-06
-1.17442824505264e-05
-1.70584148772151e-05
-2.78087005319113e-05
-5.29485426904261e-06
-1.83926173896534e-05
-1.94276278890321e-05
-2.24661925796611e-05
-1.92906146981506e-05
-6.68175273252295e-06
-2.29035144764381e-05
-1.34888090844185e-05
3.48656493518418e-06
-2.53824655256531e-05
-9.67496374256216e-06
-6.02253077090184e-06
6.05395272185809e-06
-2.57316988389352e-05
-2.02243207009543e-05
-2.30673842756512e-05
-2.65396968189481e-06
-1.43226711352543e-05
-2.26862211775735e-05
-3.54452695355161e-05
-1.89147043302565e-05
-3.16297268054484e-05
-4.79619175480997e-05
-1.27499835392412e-05
2.91313215138453e-07
-1.6495127797651e-05
-1.38137545214742e-05
-2.05696353447629e-05
-1.65963264393411e-06
-9.44171109498172e-06
-2.95815100063491e-05
-8.88297333636891e-06
-3.21481022925166e-06
-1.39970677859236e-05
-2.743516697989e-05
-1.31433078164352e-05
-2.86634673704596e-06
-2.23028675965338e-05
-3.85766440716992e-05
-7.88694728596775e-06
-2.43846787376625e-05
-7.84732106411415e-06
-1.16605242124096e-05
-1.47459420825233e-05
-3.45836332239784e-06
-1.69491744275877e-05
-7.29657229269955e-06
-3.13673922448413e-05
-1.43156891690901e-05
-3.71046406413972e-05
-1.24208804165191e-05
-2.67408888060139e-05
-1.5581373497209e-05
-1.05126812088936e-05
-5.52779281166229e-06
-2.46030123178418e-05
-3.52978707917557e-05
-1.68311732148029e-05
-1.250122117952e-05
-1.2880153636677e-05
-1.47844730328623e-05
-1.65926755521032e-05
-1.64932128696448e-05
-3.66514141976792e-05
-6.90955622932567e-06
-1.67738083395407e-05
-3.66263591398127e-05
-2.13024009563531e-05
-2.72583825858175e-05
-2.74451489007564e-05
-3.41405148416116e-05
-2.29584263547411e-05
-1.11681860168025e-05
-1.6969524947979e-05
-1.33868425277417e-05
6.3917493241216e-07
-3.88583838201073e-06
-1.53454864387422e-05
-2.20820610640159e-05
-9.62014248827624e-06
-3.48213225723447e-06
-8.47982651980517e-06
-2.40553591703571e-05
-2.22985352956608e-05
4.25556820493978e-06
-2.64866525515546e-05
-1.98913877574222e-05
-1.85594266713966e-05
-2.12522976875016e-05
-1.21079391884008e-05
-1.20929092228092e-05
-1.13024534391097e-05
-1.23542878394843e-05
-9.95546933470863e-06
-7.45736680391253e-06
-2.79413229308916e-05
-1.51143950879104e-05
-1.59122779781909e-05
2.28145231711029e-06
-3.03554402911383e-05
3.33555640743857e-06
-1.00742930374468e-05
-1.50780732777948e-05
-1.25765238943777e-05
-3.90192762776135e-06
-2.199139941846e-05
-2.23135607240378e-05
-2.91870484742446e-05
-2.27188036383381e-05
-8.15656115611063e-06
4.61481436139654e-06
-1.71375196755896e-05
-1.26231272708562e-05
-1.48868197506795e-05
-1.79354071873029e-05
-1.68447609871673e-05
-9.24674005218811e-06
-3.73944964640793e-06
-1.37309594391174e-05
-9.03824656757322e-06
-7.49031218266121e-06
-1.53198935656156e-05
-3.91451938697583e-06
-1.52247153079404e-05
-1.65677070237174e-05
-2.01534648713567e-05
-2.64300228177955e-05
-9.0323666306806e-06
-3.0020058008309e-05
-1.32690797730817e-05
-6.81833535024039e-06
-1.46776235902311e-05
-1.23321538247335e-05
-1.90702979657413e-05
-1.56102624507862e-05
2.16720517400575e-06
2.23689803987534e-06
-1.16783303827736e-05
-1.56051699717807e-05
-1.10046342685102e-05
-2.4478446608014e-05
-1.24102746482639e-05
-1.78546026775529e-05
-1.51441590291995e-05
-2.77980356229272e-05
-3.0033602155136e-05
-2.02000389690368e-05
-2.81148097570625e-05
-2.61982960299058e-05
-3.43169848344324e-05
-2.18295975132162e-05
-1.70349477829049e-05
-4.25105045029542e-05
-1.26297539694253e-05
-1.76390980664379e-05
-2.79534132503674e-05
-1.412623043801e-05
-5.07620089434154e-06
-3.62558200727351e-06
-2.97369638569268e-05
-2.46427161014997e-05
-1.41302883236413e-06
-1.84353685800079e-05
-1.28478485960559e-05
-3.06910375393265e-07
1.31215609210374e-05
-2.23347905827066e-05
-2.4155869703014e-05
-2.3826910952753e-05
-1.98543350883221e-05
-1.7188208948948e-05
-1.77332253075235e-05
-1.94532337820848e-05
-1.01745962024272e-05
-2.91379822951952e-05
-4.27028745952639e-06
-1.81230413808408e-05
-2.00809661681167e-05
-3.90205259446482e-06
-8.95819522278793e-06
-1.22706947920998e-05
-2.17819279697136e-05
2.85839857292031e-07
-2.68346365534615e-05
-1.7882173764802e-05
-9.85476845325847e-06
-1.25072363622609e-05
-3.26958635841609e-05
-1.01962274391775e-05
-1.16265210151029e-05
-2.82190001115349e-05
-2.12121826628389e-05
2.08990112340858e-06
-1.65110161623273e-05
-1.62270005188046e-05
-3.93680052129125e-05
-2.68711229959377e-05
-6.02451257132863e-06
-2.67526944695764e-05
-2.37340533551182e-05
-1.48591351735665e-05
-2.76429746458618e-05
-1.79119741248062e-05
-3.15363808446867e-05
-1.49034398273676e-05
-3.53860057831338e-05
-2.59228718718313e-05
-2.46479482361845e-05
-1.34012931199065e-05
-2.34079543845126e-05
-1.47866297048646e-05
-1.13157706348213e-05
-4.39482546914419e-06
-1.62183076231937e-05
-1.17040146270175e-05
-1.86987216133577e-05
-1.82558804747553e-05
-1.88691498221074e-05
-1.13828800121782e-05
4.63208806183944e-08
-8.19036686479006e-06
-1.65636780828844e-05
-1.24144444065709e-05
-4.44020510352987e-06
-1.94074074589242e-05
-2.10657136046811e-05
-1.05980311518004e-06
-2.25121620044677e-05
-1.94657902506837e-05
-2.29977324921455e-05
-1.27941063399563e-05
2.86984995699424e-06
4.15045935945776e-06
-2.02573666895988e-05
-1.0772858344557e-05
-2.13283146844844e-05
-2.54066899918728e-05
-5.84561583736292e-06
-1.68212700500168e-05
-2.78218952006503e-05
-1.46567047951638e-05
-1.25240443733835e-05
-1.38321672070412e-06
-1.82961677105026e-05
-3.15791443141899e-05
-2.27725127540839e-05
-2.49162324708211e-05
-2.56026164780602e-05
-2.57648245592284e-05
-2.51520886769871e-05
-2.90701984356922e-06
-1.18373253632355e-05
-1.65831423851597e-05
-2.66278746834555e-05
-2.37118145495466e-05
-3.47042054194949e-05
-2.38844622183135e-05
-1.21362974244826e-05
-2.45387062599597e-05
-1.6777320320147e-05
-1.09480901751006e-05
-1.48735941137162e-05
-4.98011457791867e-06
-1.69992676992218e-05
-2.51423318484106e-05
-2.77483078914441e-05
-2.60351711208363e-05
-6.74416881744018e-06
-7.60012950573861e-06
-1.82408732363208e-05
-8.77432053710618e-06
-8.09951510057001e-06
-2.01450343549527e-05
-3.73648187323959e-05
-3.17976431221172e-05
-3.46916179779097e-05
-1.66847718493652e-05
-3.48101399035495e-06
-1.6901775688556e-05
-6.55094851296771e-06
-1.19044647086318e-05
-2.64423805518418e-05
-1.54952656388435e-05
-1.33267132340845e-05
-2.81346449522338e-05
-3.11094225424366e-05
-2.97220248228228e-05
-1.07741435812896e-05
-1.43832846232617e-05
-7.98349008214987e-06
-3.67472663943244e-05
-2.48458890058458e-05
-2.48859695257169e-05
-2.25099818825204e-05
-4.28976845513516e-06
-2.02519506866537e-05
-1.08721844118548e-05
-3.36564866602786e-05
-1.68768768345588e-05
-2.45467069620747e-05
-1.14096622233223e-05
-2.04223666929398e-05
-1.92073378336972e-05
-2.14710484135052e-05
-2.02492726329702e-05
-1.26970127402167e-05
-8.42999684310348e-06
-7.87686219264385e-06
-6.23455282328505e-06
-2.11895076259228e-05
-1.54219809919768e-05
-2.52028449816424e-05
-2.691836139986e-05
-2.58792517449487e-05
3.94041346323621e-06
-9.87728495811086e-06
-3.78446728490191e-05
-2.5861294773006e-05
-2.68781706454356e-05
-9.64842143824682e-06
-2.03905272834709e-05
-4.9611440209031e-06
-8.53636017903643e-06
-2.66495669844702e-05
-8.04013433266667e-06
-9.00929675555005e-06
-2.14069197207558e-05
-9.32730300699398e-06
-1.41352352966111e-05
-1.01415258240196e-05
-6.38358850257202e-06
-8.67740768330941e-06
-2.62999287796598e-05
-1.98817548995556e-05
6.36534430873527e-06
-2.11994063961756e-05
-1.95997534139894e-05
-9.38485461466461e-06
-2.34047303186305e-05
-2.6616628175757e-06
-1.04651932590967e-05
-1.92951394261842e-05
-1.01963611624023e-05
-1.87875572573926e-05
-9.30387455364972e-06
-3.40653867790653e-05
-1.09198248207748e-05
-1.95900561295907e-05
-1.07053868084972e-05
-1.6596786297626e-05
-1.23564396585401e-05
-8.97848836733808e-06
-5.9644242951909e-06
-2.54460680819736e-05
-8.34120557006066e-06
-1.88569791922288e-05
-2.08638981606457e-05
-2.1561276892505e-05
-1.09372042113052e-05
-3.44382949583112e-05
-4.68241425359775e-06
-1.31220874862077e-05
-2.23051142680224e-05
5.59867392771521e-06
-1.48138674274867e-06
-5.84682213225886e-06
-1.20425645618392e-05
-3.20778101911261e-05
-2.06451029718897e-05
-2.02760595025507e-05
-1.64357050716228e-05
-1.12630297413041e-05
-4.53381909194743e-06
7.93455839401546e-06
-2.57786821414392e-05
-2.25720495581714e-05
-3.80181936526886e-05
-2.90583205719969e-05
-8.56806582620549e-06
-2.37133074601431e-05
-7.65601584036328e-06
-1.63271230600463e-05
-2.44949020988679e-05
4.47680842149204e-06
-3.20252197512826e-05
-2.95553842084977e-05
-1.30467309106378e-05
-4.4070943764642e-06
-1.19524462878082e-05
-1.64783594459347e-05
-2.44159767919762e-05
-2.30808771793542e-05
-2.85068257778613e-05
-2.66707360408108e-05
-1.09766157922269e-05
-2.78709308429966e-05
-1.80366954080241e-05
-1.55117334901616e-05
-2.10012497969738e-05
-2.08694833236365e-05
-1.44491725754057e-05
-3.42129331086281e-06
-3.73406342444619e-05
-2.24918507225229e-05
-9.98034775748714e-06
-2.47134197537331e-05
-3.26623130265299e-05
-1.9177615478558e-05
1.71710000424174e-06
-2.04783035075486e-05
-1.52535142414922e-05
-3.79469556163633e-05
-9.55141769496034e-06
-1.87146789456819e-05
-2.9673436818314e-05
3.07098798250421e-06
-3.81828785868634e-06
-1.15545355344499e-05
-3.80455313490456e-06
-1.17883668087085e-05
-1.16695483085728e-05
-2.61480325073128e-05
-2.12870528055963e-05
6.28665007739838e-06
-1.70744534999704e-05
-6.40767563101131e-06
-7.4795828275439e-06
-2.04221951982771e-05
-1.92898724327933e-05
-1.38178604724926e-05
-6.06297318684894e-06
-2.39570935216341e-05
-1.26960387098028e-05
-3.08958917561324e-05
-1.07940462301324e-05
-3.60708910503263e-05
-1.37590395118981e-05
-1.99406973713742e-05
-2.25911963187218e-05
-7.68680652120113e-06
-6.52347318841263e-06
-1.60739376861591e-05
-2.123880792806e-05
-1.23989690052389e-05
-7.31607985189752e-06
-8.12949420555805e-06
-1.77815109193577e-05
-3.41677986153971e-05
-3.74613655405148e-06
-3.21541569989289e-05
-9.84089192755711e-07
-1.86895451221217e-05
-2.21599553962881e-05
-1.73426723705668e-05
-1.82988298363739e-05
-2.74694945822347e-05
-2.55799820412513e-05
-2.21936614017251e-05
7.83004088403458e-07
-2.33439073902023e-05
-8.46254503233422e-06
-1.51412573326532e-05
-1.74092476825975e-05
-1.14130711962565e-05
-1.84060544254985e-05
-2.29057434948722e-05
-2.60933965759546e-05
-3.46328859672102e-06
-2.21857381310642e-05
5.98360712769675e-07
-1.66306890156579e-05
-6.74809628449907e-06
-2.45444201391004e-05
-1.11282045286827e-05
-1.85478652308257e-05
-1.75311128334474e-05
-2.34151706701428e-05
-2.26022264380486e-05
-3.6020647499389e-06
-1.7739569278115e-05
-3.56429621470743e-05
-1.62787402118157e-05
-3.17310895601596e-05
-2.74001825941574e-05
-2.90221576090531e-05
-2.26247912090532e-05
-1.40472450912941e-05
-6.79075478781695e-06
-2.28040558830196e-05
-9.33928712978208e-06
-1.07591224452492e-05
-2.01563416508113e-07
-2.29984756518048e-05
-2.25555689826873e-05
-2.15669846222775e-05
-1.10563071766875e-05
-1.84403405068962e-05
-2.23658324869483e-05
-2.28934956500248e-05
-2.36204640251809e-05
-2.92959530137605e-05
-1.32743957954673e-05
-9.28142936733023e-06
-1.36164734677291e-05
-7.2254514116489e-06
-1.4433533711694e-05
-1.91348368085116e-05
2.35453027809125e-06
-2.85548818480957e-05
-2.41740705414382e-05
-7.75048845864793e-06
-1.43524255503375e-05
-5.02058896963274e-07
-1.24635688860901e-05
-2.84645483293361e-08
-1.98310486314904e-05
-1.85682051101334e-05
-1.82042600149222e-05
-1.8485093479217e-06
-1.82124530708332e-05
-2.07886862535285e-05
-2.12905739291382e-05
3.44889412412658e-06
-1.7291278060835e-05
-1.68530943171462e-05
-2.37672788231218e-05
-2.63804863795501e-06
-8.45097323538872e-06
1.63693037970962e-06
-1.49168328458487e-05
-2.17607867334768e-05
-2.18555681193716e-05
-1.08391271307036e-05
-3.58173454548252e-06
1.39617713324842e-06
-1.38764492664465e-05
-3.69497967908491e-05
-2.19013517731172e-05
-1.8302314294143e-05
-9.76161213311475e-06
-2.03123449168978e-05
-2.58796362604008e-05
-2.72819120892481e-05
-2.0296292739436e-05
-5.62441002006793e-07
-1.50558259614008e-05
-1.39492728902283e-05
-2.24201770429599e-05
-1.00230299024243e-05
-8.72322883620706e-06
-2.68605117361634e-06
-2.44995491918099e-05
-3.9111984037497e-06
-4.86208557277412e-06
-1.08091382254219e-05
-1.65546786256812e-05
-7.3270501628307e-06
-2.55302018954085e-05
-1.86314167774663e-05
-1.47822357361672e-06
-1.3878331692779e-05
-1.91066758804667e-05
-8.11159180357475e-06
-1.5937400719763e-05
-9.32954203511056e-06
-2.0555722606069e-05
-1.1000261771621e-05
-1.36033912499493e-05
-1.17309528156799e-05
-1.6146325032082e-05
-2.51079053252534e-05
-1.16985767432339e-05
-5.75218471310519e-06
-1.31054044239216e-05
3.12004894844316e-06
2.84259166785659e-06
-2.01335627868928e-05
-9.39267159987272e-06
-2.18748107437168e-05
-3.66372224622574e-05
-1.18489975079278e-05
-9.23121711019801e-06
-2.69440147643136e-05
-9.7628454228278e-06
1.89980417840116e-07
-1.68407071267156e-05
-2.59736239356815e-05
-4.2692645486988e-06
-1.31756870679522e-05
-1.25124974080074e-05
-6.0670561995706e-06
-2.09809888848528e-05
-1.493284277348e-05
-1.45201250287766e-05
-1.53418851352876e-05
-7.01896321447052e-06
-2.65915700202552e-05
-1.79109547048472e-05
-1.99917182688466e-05
-1.48574308517009e-05
8.35990801534633e-08
-1.52335557304663e-05
-2.12942158286402e-05
-3.42196224906502e-05
-1.1415065915163e-05
-2.57230471514431e-05
-1.85295106167275e-05
-2.0807194948313e-05
-1.6779349960676e-05
-1.8218718071827e-05
-1.3722941589444e-05
-1.43878600357086e-05
-1.10217470531892e-05
-2.34746173461429e-05
3.76455376523352e-07
-1.66697952037894e-05
-3.44144290816074e-05
-2.9826676028925e-05
-1.74819242658172e-05
-5.49128982832358e-06
-2.59475982486127e-05
-1.12877125804363e-05
-2.62551589494953e-05
-2.20447086624078e-05
-9.10708940979014e-06
-1.79178015356288e-05
-8.98268045281775e-06
-3.06373500846124e-05
-1.77462786269324e-05
-1.32966118431062e-06
-3.77190249592802e-05
-1.03954676424398e-05
-1.02264659841644e-05
-2.41033801635839e-05
-1.76115364880879e-06
-1.54881320324133e-05
-1.54711714066637e-06
-2.68716758506819e-05
-2.24149981812576e-05
-3.0667715902381e-05
-2.02315458860602e-05
-1.50243572589137e-05
-1.64738288092361e-05
-1.69877349382612e-05
-2.16014200131717e-05
-2.62960189947729e-05
-2.91360712360838e-05
-1.39786249522916e-05
-8.00356244315657e-06
-1.33409531990388e-05
-2.09419720908263e-05
-6.84075019675796e-06
-7.72540537392481e-06
-2.98810810243644e-05
-1.45760863776702e-05
-1.6699289136278e-05
-2.20053516565738e-05
-3.42132603687962e-06
-1.561870529539e-05
-2.48401398663998e-05
-2.43854212037423e-05
-2.81074394559457e-05
-1.53088048787737e-05
-2.90903562015729e-05
-1.22282608960322e-05
-2.78013598493638e-05
-1.98701966575314e-05
-2.52813704053512e-05
-2.31869251934625e-05
-1.76362430311821e-05
-1.71845594672061e-05
3.0760827514926e-06
-1.38215262168175e-05
-1.44148853443354e-05
-3.317668630687e-07
-6.94037971755058e-06
-5.61803807521969e-06
-1.64965770744125e-05
-1.9438048370881e-05
-1.9286813224135e-05
-2.70371741832597e-05
-1.93552725072351e-05
-1.49768501945836e-05
-1.22525089897625e-05
-1.81552343357181e-05
-2.22287128070451e-06
-2.43975603746592e-05
-2.64467276560012e-06
-1.61321055865463e-05
-2.70698777920498e-05
-1.89326490104212e-05
-2.26969350274089e-05
-8.22950984973515e-07
-1.03456492255453e-05
-2.2377620974082e-06
-5.86019455940182e-06
-1.6172919390949e-05
-1.87942641735186e-05
-7.67367898522784e-06
-1.00726823091914e-05
-2.81755390935024e-05
-7.00819522498333e-06
-1.41639792824617e-06
-2.03532163586956e-05
-4.25635707309895e-05
-8.58373947128731e-06
-9.29983877179888e-06
-1.50877925931494e-05
-9.34565495311087e-06
-2.40382232337008e-05
-2.19487805846663e-05
-1.77250335061033e-05
-2.05433880875966e-05
-2.91794128663765e-05
-1.71065991821838e-05
-1.80454761258759e-05
-2.40845284911581e-05
-7.47018040931194e-06
-8.18510053873013e-06
-9.9386604626945e-06
-2.35906868430387e-05
-1.20943687905585e-05
-1.17332792413432e-05
-1.60541795788083e-05
-1.55719829389665e-05
-6.30504835609355e-06
-2.75530329104596e-05
-2.403258711505e-05
-1.91039501625923e-05
-2.23015455627292e-05
-6.34944906576027e-06
-2.96830703676308e-05
-1.48559646073107e-05
-1.20525900593521e-05
-1.43617651353961e-05
-1.89537352374173e-05
-1.38743141182672e-05
-3.45000194952393e-05
7.61128009015634e-06
-2.80062631988992e-05
-2.33628175917857e-05
-6.05186442753844e-06
-3.64192872867405e-05
-2.19929307065205e-05
-2.26523063033387e-05
-2.15592167789882e-05
-1.93654841327196e-05
-2.97135407789769e-05
-1.36677632914115e-05
-4.77111636981357e-06
-1.74054231158131e-05
-1.4364150228484e-05
-1.29560219426082e-05
-2.24310673007667e-05
-8.39977206561476e-06
-9.17259022234149e-06
-1.76059224539387e-05
-1.11768664184649e-05
-2.44562040201344e-05
-1.49081394575818e-05
-1.37408315491186e-05
-2.67574482879855e-05
-1.51327787432672e-05
-1.66492899396672e-05
-5.01970264734401e-05
-2.7893653658707e-05
-3.34336392359014e-05
-3.73600263598324e-05
-1.69120694346763e-05
-1.5062318637541e-05
-2.19637219041835e-05
-7.25503442358908e-07
-5.08287507073774e-06
-3.23315175937057e-06
-4.66887194609549e-06
-1.15466474649224e-05
-2.02630620764099e-05
-7.97111367129822e-06
-2.23121851504382e-05
-2.44408566738678e-05
3.99247255929623e-06
-2.2569778150058e-05
-1.49184231159649e-05
-2.18414328012596e-05
-1.60403818035132e-05
-2.34165735110188e-05
-1.5104330476131e-05
-1.31438440855327e-05
-1.93749808934473e-05
-4.18219480339071e-06
-3.12775600846999e-06
-1.2570326428335e-05
-2.02713463665315e-05
-2.15988058546977e-05
-3.23222749596978e-06
-2.02395675974181e-05
-1.16592538837249e-05
-3.08755392142945e-06
-1.97295857848072e-05
-3.63953432085742e-05
-2.16578688014317e-05
-7.70224305576035e-06
-1.50913514202695e-05
-2.42727192920974e-05
-1.45645271114002e-06
-1.30972884847295e-06
1.57075787474584e-06
-1.75496104343258e-05
-2.0321343699124e-06
-1.55342204924066e-05
-2.50067611052975e-05
-2.04569265885202e-05
-1.88886979410994e-05
1.73511293204386e-07
-2.71369800913619e-05
-2.07362467025852e-05
-3.91887634681483e-05
-1.17773067594599e-05
-2.23965506789249e-05
-1.05657277176997e-05
-1.57459997105129e-05
-3.2968016191298e-05
-1.92800554488553e-05
-1.85170417775664e-05
-4.94437670946857e-06
-2.53364147119279e-06
-8.46600038846337e-06
-1.79477675181277e-05
-3.41352889542696e-05
-1.30056453867216e-05
-1.76796747831526e-05
-1.98740022833543e-05
-1.53416094057176e-05
-2.67493544034308e-05
-1.56787407429702e-05
-1.95897119826219e-05
-2.84907427385992e-05
-1.0584414100119e-05
-8.45703909613204e-06
-8.26630221442571e-06
-1.93507356021453e-05
-2.30329921498186e-05
-2.23231592008068e-05
-5.17647868590865e-05
-1.84260000968676e-05
-1.69427813655971e-05
-2.3467419169106e-05
-3.63022750994969e-06
-3.64415577979868e-05
-2.72480987651265e-05
-1.58166003592938e-05
-1.76296035906426e-05
2.72723637330291e-06
-2.13880892447255e-05
-9.94062215465269e-06
-2.72773428430486e-05
-1.63154495828438e-05
-1.88519238285292e-05
-2.41753182232102e-05
-1.82758803531271e-05
-2.75374189971492e-05
-1.73958676693584e-05
-1.78044423224961e-05
-1.06028902882766e-05
-2.15775575153195e-05
-9.32116354667439e-06
-3.39444560381906e-06
-2.23597272334574e-05
-9.05142625489012e-06
-1.83324667280575e-05
-2.03001097996717e-05
-7.6598747037887e-06
-1.28448710730466e-05
-1.41914654028679e-05
-2.05284416567043e-05
-2.57603408299335e-05
-2.19654118809995e-05
-3.00600098187412e-05
-1.58713038192239e-05
-1.17251494943482e-05
-2.41037117335784e-05
-2.54624270948305e-05
1.45934028873507e-06
2.30013882325149e-07
-1.00028551979993e-05
-1.92734247984083e-05
-1.57456693622925e-05
-2.79181030556668e-05
-1.54538708855067e-05
-6.34700398354182e-06
-1.86313592058095e-05
-1.4308776396885e-05
-1.56541953553659e-05
-7.57911244199891e-06
-2.88305652777208e-05
-2.03793096369145e-06
-5.0830190073049e-06
-3.90212313556732e-05
-1.23786587383193e-05
-2.19227022522697e-05
-7.49692160550618e-06
-4.44650874527073e-06
-6.40905366583505e-06
-9.04377296739615e-06
-1.6702319131226e-05
-1.09807523021344e-05
-2.86672914140341e-05
-1.01150264399372e-05
-2.85628274568316e-05
-2.46901233184908e-05
-1.90651913609875e-05
-2.47895576644719e-05
-1.05801696918568e-05
-1.11886045524027e-05
-1.27439365442501e-05
-2.91692105931762e-05
-1.24134523962022e-05
-3.07631654727266e-05
-1.06191872462724e-05
-2.10522260076564e-05
-3.81244524006716e-06
-1.65722518923731e-05
-3.17766122946075e-05
-1.10485159859217e-05
-4.07062246417802e-05
-1.80136828039351e-05
-2.04910530997705e-05
-1.18192915430527e-05
-2.15138906009234e-05
4.89415810296493e-06
-1.63037704978481e-05
-1.73828116875872e-05
-3.03001530880794e-05
-1.54052336272741e-05
-1.09961740131426e-05
-2.33867903453159e-05
-1.51510511923874e-05
-1.9082498055947e-05
7.63319210480005e-07
-7.3999343507322e-06
-2.08031499891671e-05
-1.40306063800998e-05
-7.15931821550339e-06
-1.8532116606285e-05
-2.24687229410041e-05
-2.54849779985813e-05
-5.10148721805619e-06
-4.11441395302445e-05
-3.28562476332945e-05
-1.64004890544071e-05
-1.90622274260047e-05
-1.50677006129562e-05
-3.44611010541413e-05
-3.75698914003383e-05
-2.00511054581314e-05
-3.06486520929563e-06
-1.33757015114003e-05
-2.57755414302536e-05
-2.03180164971168e-05
-1.72349655872361e-05
-1.62051792520733e-05
-7.87220689820388e-06
-3.91113135815947e-05
-1.74049330892934e-05
-8.09376482391959e-08
-1.16235171534536e-05
-2.52546638607304e-05
-2.12719712878826e-05
-3.88766794462193e-05
-2.12850780085891e-05
-3.54239571350644e-05
-2.65478601868847e-05
-1.79058127411868e-05
-2.35809547419306e-05
-4.352954647595e-05
-2.00726345889304e-05
-1.88837985862707e-05
-1.74327259440318e-06
-1.65493034313261e-05
-3.81401627174811e-05
-1.29603437676855e-05
-2.64348665745085e-05
-1.19638693949577e-05
-2.13275503334972e-05
-2.20739019141553e-05
-1.16752034712823e-05
-1.36721042835522e-05
-1.83962050326146e-05
-2.21783558896979e-05
-1.46325595998575e-05
-7.72637557004106e-06
-7.23017287060443e-06
-1.39127453392423e-05
-1.81663595723125e-05
-6.32830384416255e-06
-1.44382096101634e-05
-9.01590022152304e-06
-7.57906802975065e-07
-3.23987650215216e-05
-1.05192291681321e-05
-8.67230878949735e-06
-1.74594346983177e-05
-3.57678713678839e-05
-1.67165805266508e-05
-6.88814185837236e-06
-2.13879919318996e-05
-1.210338499885e-05
-2.31908851480736e-05
-8.8333188656472e-06
-1.73276831749714e-05
-1.32377748493177e-05
-1.71982076051122e-05
-1.57506776303456e-05
-8.85300535984861e-06
-1.09329755515718e-05
-2.15311186780482e-05
-5.20825032725045e-07
-2.62802973206119e-05
-5.09481685109347e-06
-1.56062555121965e-05
3.31823991627266e-06
-1.71742703548233e-05
-4.56415413526623e-06
-1.60369299711067e-05
-1.78227508832637e-05
-2.45855415828327e-05
-6.68076981979435e-06
-7.82934753398378e-06
-2.42799653883146e-05
-1.0799537252315e-05
-7.27945694586226e-06
-2.35850009008388e-05
-1.48265635359145e-05
-1.92570666995553e-05
1.1512685053769e-05
-3.83975307463038e-05
-1.77834963587776e-05
-1.10720633096921e-05
-1.2535130569498e-05
-7.94036064047556e-06
7.76746509319909e-06
-4.54968404776816e-06
-3.05109231298617e-05
-5.70235418792761e-06
-2.95881561536547e-05
-7.66202923280289e-06
-6.01398764325756e-06
-1.84618917442262e-05
-1.21562387555806e-05
-1.48130645977269e-05
-3.39188851644622e-05
-1.69801805279447e-06
-1.39795617118533e-05
-2.01503731014037e-05
-1.6344965877763e-05
2.93628020792941e-06
-2.47272309600173e-05
-9.55796559645132e-06
-2.54911277489279e-05
-1.85107331712884e-05
-2.32415867108327e-05
-2.11262294430861e-05
-6.46192636532603e-06
-2.62556538328696e-05
-2.77902212828652e-05
-2.02448165012157e-05
-1.6599722306129e-05
-2.55830519396686e-05
-2.40019501123804e-05
-1.58518413379518e-05
-3.67499714482e-06
-2.00707526452271e-05
-2.81440661467955e-05
-3.28298867450112e-05
-9.98112505897517e-06
-7.99064271501955e-06
-1.4827021027174e-05
-2.77259486216725e-05
-2.62157131173258e-06
-6.94008623351435e-06
-2.09672338935235e-05
-1.05913107513363e-05
-1.98482558516856e-05
-6.63051836335586e-06
-1.8131838368883e-05
-2.2832103273061e-05
-2.12574046259798e-05
-1.99525191770649e-05
-4.09786568836807e-05
-3.07942171289736e-05
-3.18018964725495e-05
-2.26507227492638e-05
-2.0380410979309e-05
-1.87323991470089e-05
-6.23587370541967e-06
-1.75061561357072e-05
-2.02051128727741e-05
-2.34191349518631e-05
-3.23166372277251e-05
-1.5872617149406e-05
-2.56478112782537e-05
1.26910437609113e-05
-1.76211361643056e-05
-1.23035901889205e-05
-2.66326967183301e-05
-1.22816531094401e-05
-2.53153893512573e-05
-1.42614412743925e-05
-1.51905325618106e-05
-2.84435977304545e-05
-1.03362835162619e-05
-3.46736261877301e-05
5.86301868097539e-08
-1.83447630033802e-05
-2.24078993230307e-05
-1.39762578598173e-05
-9.78845556907439e-06
-2.95500695843522e-05
-3.39312371687267e-05
-2.08327018457081e-05
-1.39940612334842e-05
-2.00188058231987e-05
-1.89469745802445e-05
-2.07341696318248e-06
-1.76619611900588e-05
-7.06278094568169e-08
-2.47938771731393e-05
-1.25191166184321e-05
-2.21716622326637e-05
-5.79082208775663e-06
-2.06799060105053e-05
-2.24278524411667e-05
-1.003312012573e-05
-5.37082555792247e-06
-2.85125627247474e-05
-2.25807103368788e-06
-2.76997881963757e-05
-1.4068710848289e-05
-2.99785756568293e-05
-1.66562026147575e-05
-1.40417585674919e-05
-1.95484435539403e-05
-1.55950469253893e-05
-2.36705747408799e-05
-1.48183093738628e-05
6.27846699947922e-07
-1.82367758909997e-05
-2.85308102943415e-05
-2.65284643450779e-05
-1.97880298987279e-05
-1.21238750650107e-05
-1.66425263717181e-05
-1.34386628766623e-05
-1.35957475769251e-05
-1.71112594973499e-05
-2.19711957574345e-05
-6.88746105995236e-06
-1.46033430852266e-05
-2.53019505015598e-05
-3.61804570224459e-06
-1.57619041197969e-05
2.1475706970943e-06
-5.03429637556328e-06
-3.08161799937783e-05
-1.46234196825297e-05
-8.1324667841683e-06
-2.88334588821864e-05
-2.56184425085568e-05
-2.06999493970655e-05
-1.09800673711647e-05
-2.1911965420272e-05
-5.65508956999052e-06
-2.96618512570065e-05
-2.43949656113146e-05
-7.22203107472646e-06
-9.36138735771491e-06
-1.13899905088304e-05
-1.54588599856462e-07
1.85387678597972e-06
-1.2765479158532e-05
-9.01998697248827e-07
-2.85978258554247e-05
-3.05086800502474e-05
-1.93634797908471e-05
5.79634910979986e-06
-1.77345261941563e-05
-1.36455203118771e-05
-2.04799197288813e-05
-2.42518007581296e-05
-3.06924514813009e-05
-3.23662251980013e-05
4.22318570496969e-06
-2.43678672766773e-05
-1.18891567269339e-05
-8.57055926909767e-06
-1.45891549239386e-05
-2.00609586528714e-05
-1.99790186487841e-05
-3.69361551965142e-05
-1.80746954127715e-05
-1.00590160707995e-05
-1.47683044006179e-05
-2.45279975459642e-05
-1.12210415907386e-05
2.88155258212627e-06
-1.23750040616534e-05
-3.24264064284531e-05
-3.64576748977117e-06
-1.88797461110236e-05
-4.61655674212865e-05
-1.61036147385182e-05
-8.58038841464233e-06
-1.49008618553009e-05
-3.01743998802104e-05
-8.18417425664424e-06
-1.04595478965669e-05
-2.84215032200611e-05
-6.7431462863932e-06
-1.13662199097415e-05
-2.94889766571489e-05
-2.53772568994663e-05
-1.74775833741291e-05
-1.65170841868202e-05
-1.85386597912859e-05
-1.11448289184925e-05
-1.44532296729808e-05
-1.46281031774233e-05
-9.26814881285533e-06
-1.76291511830921e-05
-1.70977748390383e-05
-3.45793731987874e-05
-2.88661039327365e-05
-2.03997576323566e-05
-1.58000046501001e-05
-2.00746875661739e-05
-1.66936537616122e-06
-1.42261456213897e-05
-1.77791081516884e-05
-8.84893312813434e-06
-3.19395375394107e-05
-2.91380401614921e-05
-2.27539679892371e-05
-3.00711796282109e-05
-2.60194899727009e-05
-5.65556656970791e-06
-1.23931386490055e-05
-1.86663786451525e-05
-1.85814724210759e-05
-3.1888075057646e-05
-1.91583711786961e-05
-1.23316570203259e-05
-9.70018485238588e-06
-1.3477486354439e-05
-1.58024441968673e-05
-1.78718913895943e-05
-7.83192213270936e-06
-1.71625780951623e-05
-1.74199797047032e-05
-6.18962048103922e-06
-2.10731245880361e-05
-3.16592344234852e-05
-2.41268392081542e-05
-2.59399534209651e-05
-1.03589496843331e-05
-2.41248200136544e-05
-1.54007828573372e-05
-1.63445835968159e-05
-2.52911525204158e-05
-1.06207066131634e-06
-1.06580789751213e-05
-1.71636506648175e-05
-2.95358948657509e-05
-3.68040131592209e-05
4.17603991588473e-06
-1.62446930633059e-05
-2.21532604932002e-05
-1.19959559608688e-05
-1.66813465384852e-05
4.16847088666964e-06
-7.97158339286585e-06
1.62082426083977e-06
-3.90427852114752e-06
-1.65381613503964e-05
-2.39351309360655e-05
-9.04057732076162e-06
4.8063002759588e-06
-5.06077528279051e-06
-1.84475859708754e-05
-2.39412756511415e-05
-8.0302068289167e-06
-2.26821292658581e-05
-1.45404622474569e-05
-1.26763344982319e-05
-2.73700548891523e-05
-1.2143274175005e-05
-2.86331711097725e-05
-1.94189275884907e-05
-9.58068882488105e-06
-2.51327857473041e-05
-1.4886392157598e-05
-1.88673047051061e-05
-2.46452344968866e-05
-1.92723107342067e-05
-2.60418570936067e-05
-8.90692105216398e-06
-6.16786502644635e-07
-1.90831151032526e-05
-1.99522931865978e-05
-2.48800408251551e-05
-3.94226129917384e-05
-2.23599321410969e-05
-1.88434737549263e-05
-6.04184626833611e-06
-1.22785703294582e-05
-3.03563670708301e-05
-3.00034736339603e-05
-7.804628530008e-06
-1.59039817038407e-05
-1.94988580129953e-05
-2.56582662825085e-05
-1.83531721864255e-05
-1.94995988794898e-05
-2.17341018458854e-05
-2.68134009998307e-05
-1.17131490920498e-05
-2.07091630369495e-05
-1.65787295041617e-05
-2.61311737840775e-05
-2.32704826497973e-05
-4.18246338915697e-06
-4.07110546138049e-06
-1.20967820789794e-05
-3.35119449151087e-05
-2.34821056156209e-05
-1.56779182460699e-05
-2.58007729218569e-05
-3.11259033702381e-06
-3.37114613450648e-05
-2.57524368060498e-05
-3.53155373625787e-06
-1.73904497307005e-05
-1.21697543877415e-05
-1.92100978658582e-05
-1.81831145298603e-05
-2.08766355012822e-05
-7.82995446380446e-06
-1.12114804126539e-05
-7.09163850406131e-06
-2.15988376218849e-05
-4.01818309318003e-05
-4.3124388348827e-06
-4.33567034894842e-06
-8.52273887841099e-06
-6.10745642456617e-07
-3.16457193041044e-05
-4.25041981983779e-06
-2.30717280512166e-05
1.48267070242938e-06
-5.35655471666203e-06
-1.45136793396583e-05
-1.38123088135189e-05
-1.28773494300889e-05
-2.012540208966e-05
-1.88201624156033e-08
-1.29910663838477e-05
-4.55985358460445e-06
-2.49088424614175e-05
-1.86612718947315e-05
-2.34905291111503e-05
-1.59665838852591e-05
-1.8490085132654e-05
-1.63471886947712e-05
-9.09876236549173e-06
-1.21570813725011e-05
-7.0284521034064e-06
-2.09996091464334e-05
-9.31677900741002e-06
-3.26835036386738e-05
-2.06314134929973e-05
-1.55936149587904e-05
-1.82203052870095e-05
-2.64745146211458e-05
-4.33440889767114e-06
-1.4622901023184e-05
-9.16128281612143e-06
-8.32309752784763e-06
-1.74603270519971e-05
-2.06764629336814e-05
-1.82964522399062e-05
2.1500641640125e-06
-1.69462722868556e-05
-2.75617345110458e-05
-8.0086580807501e-06
-3.0907443394619e-05
-1.2890359232581e-05
-2.95931025582464e-05
-1.3383421871194e-05
-2.19256446853615e-05
-2.41000625199911e-05
-2.49094663853535e-05
-6.29367843217587e-06
-2.53473313401624e-05
-1.40918454442121e-05
-1.65721389814551e-05
-3.77752171877063e-07
-1.87047045636465e-05
-3.01315572116092e-05
-1.04511813280817e-05
-2.71715099931242e-05
-8.84943990222127e-06
-1.60278381641728e-05
-2.77240382837716e-05
5.18652892499886e-06
-1.55770747804667e-05
-1.08437829104312e-05
-9.01033703561395e-06
-1.28951165567907e-05
-1.8263973719216e-05
-2.56228290487275e-05
-9.25022850395645e-06
-7.63332949381427e-06
-1.79571206948794e-05
-2.27353774538125e-05
-1.55750162578969e-05
-1.69200747860745e-05
-1.24671579729349e-05
-3.31727815384117e-06
-2.69827826980823e-05
-1.32499046083604e-05
-8.94871000925817e-06
-2.16761714391274e-05
-2.54721815295811e-05
-1.30425483481195e-05
-3.10790783143943e-05
-2.79283784060754e-05
-1.1232124312785e-05
-1.70864929984317e-05
-2.02888638980868e-05
-2.17732062808223e-05
-8.43645823760079e-06
-1.18061742555696e-05
-1.57523633525689e-05
-4.17827111708681e-05
-1.60973003450659e-05
-1.2663086021111e-05
-3.09052843706576e-05
-1.78046694208988e-05
-7.37786707950736e-06
-1.14941529873787e-05
-1.10864487057408e-05
-1.77576826672532e-05
-1.74897206708918e-05
-5.89950843287142e-06
-1.14485563118177e-05
-1.22674259364774e-05
-1.13906404359448e-05
-2.04439045339467e-05
-1.72920255460186e-05
-1.00157858068311e-06
-2.3349477408567e-05
-1.55460001729827e-05
2.18974467535416e-06
-1.94217603017623e-05
-1.31940634616781e-05
-1.35252410021081e-05
-1.63827905777415e-05
-5.07332671577534e-06
-2.41459982069012e-05
-6.62083654452103e-06
-1.82724585634894e-05
-2.15410860232739e-05
-1.16346640750363e-05
-5.9988726978064e-06
