# Supplementary material for: Research on computational propagation and identification of mine microseismic signals based on deep learning
Source: PLoS One. 2025 Oct 22;20(10):e0334641. doi: 10.1371/journal.pone.0334641 (PMC12543183; doi:10.1371/journal.pone.0334641)
Supplement: S11 Data — (ZIP) [file pone.0334641.s011.zip › 000101100002644.xlsx_0.txt_24.txt.txt]

-1.92638609539805e-05
-2.3281278388873e-05
-9.88121802163488e-06
-6.91910335804018e-06
-1.01221206813159e-06
-7.68430583527103e-06
-7.78254140669915e-06
-9.10155422606995e-06
-1.04047754861042e-05
1.0324588354491e-06
-3.73857082740793e-06
-1.53584635563238e-05
4.11644175797684e-06
3.86198406088161e-06
-1.94348157713507e-05
-2.09644594719498e-05
-2.94299720525481e-05
-9.63742907215278e-06
-1.52960296621442e-05
-1.45787272065203e-05
-1.5987066122051e-05
-2.8267679569531e-05
-2.83530510601358e-06
-1.50850767913174e-05
-2.88680935937563e-05
-1.00457636197803e-05
-1.86191498857188e-05
-7.96400831430721e-06
-1.55142356991962e-05
-9.84504566788218e-06
-2.05883436932802e-05
-2.98908187523985e-05
-2.20838345300083e-05
-4.54672507599669e-06
-3.32236290187093e-05
3.19440654202491e-06
-2.60818191556905e-05
-1.73648651298481e-05
6.7412761125833e-06
-1.18877686767434e-05
-2.85738172591334e-05
-2.31789620645787e-05
-3.33861967875148e-05
-1.26205512116418e-05
-1.89081962217945e-05
-3.37497876419923e-06
-2.68391101568322e-05
-1.02864245285925e-05
-1.47023585749438e-05
-1.39636454891674e-05
-1.97540008688606e-05
3.26748931975212e-06
-2.63542860258852e-05
-2.48430814215001e-05
-1.92559126325275e-05
-7.2423064222102e-06
-2.17418874036831e-05
-2.17911701442183e-05
-9.73573633535946e-06
-2.42618212237395e-05
-1.02689176647843e-05
-4.66692991645394e-06
-9.91662040066737e-06
-1.33416513731187e-05
-4.66975947663098e-06
-1.04560520483083e-05
-1.79454841414924e-05
-3.27774222653883e-05
-2.13684994424857e-05
-9.41130454470942e-06
-3.63154754963238e-05
-1.29321961112504e-05
-1.05152619882952e-05
1.26206013263872e-05
-1.00146060381286e-05
-2.1981976937927e-05
-1.24030063115794e-05
-8.31043952118237e-06
-1.8733916943842e-05
-1.70861487147519e-05
-5.81801219114296e-06
-8.78620328637491e-07
-1.12941984305889e-05
-1.40661420922794e-05
-2.19962668532744e-05
1.02207914395508e-06
-1.14844720794842e-05
-2.01988678610775e-05
-3.46993995834928e-05
-4.39957367841093e-06
2.78989076914651e-06
-2.13945544092535e-05
-3.20309979361123e-05
-2.18559355340918e-05
-6.74986866596119e-06
-1.0431500627786e-05
-3.357190169365e-06
-4.96163683753551e-05
-3.54890775340892e-05
-1.187335643151e-05
-8.61882970436917e-06
-5.04795980273904e-06
-3.70532686532263e-06
-1.83326102999976e-05
-1.33926312938039e-05
-1.81924412179648e-05
-3.35927834401729e-05
-1.66420052304604e-06
-1.33412754725369e-05
-1.34105141890746e-05
-3.60413426971464e-05
-2.80587807852993e-05
-3.17924719139279e-05
-3.16888206296654e-05
-1.56091148662191e-05
-2.20110641360568e-05
-1.28975747482033e-05
-8.54909752106519e-06
-1.77804313192137e-05
-2.917814064508e-05
-3.00704009180801e-05
-2.27823546736109e-05
-1.71301582214654e-05
-1.91603249610072e-05
3.34940267655665e-06
-2.26590223772806e-05
-2.42580667870169e-05
-1.54708454483657e-05
-3.65698978080284e-05
-8.90350833866257e-06
-2.16748946844726e-05
-2.07979842947724e-05
-1.60437414048762e-05
-7.25005204912068e-06
-3.06876913669729e-05
-1.02728498733885e-05
-1.1736435582921e-05
-1.06423861422465e-06
-2.61970180869704e-06
-7.42389425769229e-06
-1.37834274855172e-05
-1.80376601535029e-05
-1.36618922327555e-05
-3.39731476333256e-05
-1.80531902165622e-05
-5.9956144397849e-06
-2.49395695573702e-05
-1.80476040540754e-05
-2.38912945719438e-05
-1.44155682263057e-05
-2.50647023875573e-05
-1.04940525420635e-05
-1.66506015741387e-05
-1.72518044958735e-05
-2.44201915133421e-05
-1.27284860510739e-05
-5.72942621990177e-05
-1.15353606141342e-05
-3.90899840215532e-06
-2.52970652567236e-05
-2.58361910825703e-05
-2.17135288293808e-05
-1.66912018978569e-05
-1.15943038663745e-05
-1.49082729287892e-06
-1.82386233007053e-05
-1.59827903624525e-05
8.59967634128268e-06
-2.46209486790028e-05
-1.4540482711689e-05
-1.22704922597317e-05
-4.78102662041456e-06
-2.18892244904919e-05
-2.04695577467777e-05
-2.57495179720098e-05
-1.12735710692371e-05
-2.65579342246697e-05
-8.83501526377497e-06
-1.26752790500365e-05
-3.40449708503861e-05
-2.17627534516818e-05
2.78974483437675e-06
-3.86334543961831e-05
8.15896843490977e-06
-1.3091500202991e-05
2.64531096561786e-06
-2.1976011175945e-05
-9.13903666211022e-06
-1.75323156508721e-05
-3.48904330228193e-06
-1.25786844317846e-05
2.47813823329404e-06
-7.64529451103332e-06
-1.90088667690398e-05
-2.18757357028957e-05
-1.09287800461433e-05
-3.88550752819245e-05
-3.36389110982606e-05
-2.52496816394247e-05
-1.60457778400959e-05
-3.24853209780425e-05
-3.70835283074466e-05
-8.77007129854764e-06
-2.02358698659145e-05
-8.96276749468433e-06
5.52008029595439e-07
-3.45523945944107e-05
-2.20819915896992e-05
-1.2754346648755e-05
-2.89253832552757e-05
-1.92628430406334e-05
-1.09180267599355e-05
-2.97447642464672e-05
-2.18781908446397e-05
3.781278779599e-07
-3.51752336082961e-05
-5.40818938650444e-06
-7.23410697265539e-06
-2.62937772544405e-05
-2.24599947131113e-06
-6.72517703380677e-06
-3.52398721542828e-05
-7.58508447043405e-06
4.80585791602432e-06
-3.27954399124443e-05
-7.68894092417623e-06
-1.49913882014172e-05
-2.30605420310358e-05
-1.50546823892479e-05
-1.17380893956001e-05
2.41996497021796e-06
-6.93893062146786e-06
-1.93376078596712e-05
-3.57349663374242e-05
-3.18222372255945e-05
-4.09878890970144e-05
-6.93512191804259e-06
-1.75536753361547e-05
-2.19072551662792e-05
-8.23840346811204e-06
1.10222468835039e-06
-5.43148670553536e-06
-2.96369780662933e-05
-1.76820984345951e-05
-1.80142752967763e-05
-1.69483757575737e-05
-9.39902315055569e-06
1.29284561582774e-05
7.46843835886254e-06
-1.56377934121994e-05
-1.45239677622813e-05
-2.85040358866784e-06
-3.49302553236231e-05
-2.36147642337065e-05
-2.73098216869829e-05
-1.31688341465039e-05
-3.75836177185362e-05
-1.3388537098057e-05
-6.61059314641353e-06
-1.22108721183059e-05
-9.71224710005524e-06
-4.38651769618843e-06
-4.31830432866398e-05
-4.40043451397323e-06
-2.13658968173315e-05
-4.68133638213112e-05
-4.96460168157554e-06
-1.22358251558172e-05
-1.02200302401138e-05
-2.13916661830568e-05
-1.71422652809629e-05
-9.58696252800177e-06
-1.64347552847935e-05
-1.18322884901275e-05
-1.02593892951372e-05
-4.5582851890036e-06
-8.61993265289475e-06
-1.07200585818817e-05
-8.10762403851346e-06
-3.50105422504829e-05
-4.13053413578956e-06
-1.865717010426e-05
-2.58595845768769e-05
-2.45442904839205e-05
-1.14352132289245e-05
-5.47918748454488e-06
-2.18585898843588e-06
-1.26794364044598e-05
-1.02805526695988e-05
-1.98081026998867e-05
-2.21223944796135e-05
-1.3963525070141e-05
-1.89811743662135e-05
-2.80620090797681e-05
-1.93525361829905e-05
-6.37960360903778e-06
-1.87096814590558e-05
-2.61290753126906e-05
-1.83749256739814e-05
-1.60406657588058e-05
-8.03316025447176e-06
-4.32426840124195e-06
-1.78928171174244e-05
-1.66124584095231e-05
-4.35142326151096e-06
-7.94483767175634e-06
-2.50158409264867e-05
-1.36378983003784e-05
-1.59460503914348e-05
-1.03154892706811e-05
-3.47985996215771e-05
-1.89737842634567e-05
-7.77124493284021e-06
-1.65759640592757e-05
3.04255109300943e-06
-6.51870860744829e-06
-7.88373102564655e-06
-1.50975538530869e-05
-1.99090237096194e-05
-2.81701220126639e-05
-1.31021466452923e-05
-2.63515340465697e-05
-2.92837108685443e-05
-1.67688112168171e-05
-3.08770273632101e-05
-9.73568282323745e-06
-5.45759633153986e-06
-2.08087304145781e-05
-2.55823792193379e-05
-1.82016062946462e-05
-6.88133716748021e-06
-2.18461833698329e-05
1.59669267125963e-06
-1.13947737778884e-05
-6.31176724860374e-06
-1.05667965071154e-05
-5.2610972376076e-06
-1.37353824185403e-05
-3.83109822955447e-05
-1.56147917637435e-05
-1.01304619366533e-05
-1.49577798459789e-05
-1.10107181348987e-05
-1.88778704363773e-05
-1.32855997236529e-05
-1.84779911086801e-05
-2.07548426966814e-05
-8.63175188814302e-06
-1.53041165062301e-05
-1.67920982989526e-05
-2.21758912213049e-05
-2.25446807053437e-05
-1.20028975675159e-05
-2.72655285344177e-05
-9.29127844188559e-06
-1.03582030488236e-05
-1.27970323470559e-05
-9.1621283607636e-06
-1.3830301164949e-05
-2.2623065510024e-05
-3.09985051494753e-05
-6.2898924795045e-06
-7.28721342172452e-06
-5.06507260385129e-06
-1.39085744592e-05
-2.01731519186241e-05
-9.19518299312752e-06
-7.37792461044681e-06
-2.2393293243224e-05
-1.97740886556671e-05
-1.94853696630473e-05
-5.17478896918281e-06
-3.11439135733429e-05
-9.90020084827185e-06
-6.50246265146007e-06
-2.47699390398339e-05
-2.42075934732242e-05
-2.27379439160071e-05
-3.13180243897556e-05
-2.37432632389703e-05
-2.28321729687886e-06
-2.3336684464348e-05
-7.34251048384317e-06
-1.29858386183534e-05
-2.50907773340437e-05
-1.11759839315468e-06
-1.1490447351639e-05
-2.05323867534156e-05
9.89648467737485e-06
-1.60749439949916e-05
-8.206306767989e-06
-1.95295074344399e-05
-7.6224901199647e-06
-3.18903456198651e-05
-9.60625521661563e-06
-4.96339060493225e-06
-3.5405270704837e-05
-2.40902939072261e-05
-1.13404464450774e-05
-1.85813608331545e-05
-1.08044585680004e-05
-1.07584768444118e-06
-1.84806995642425e-05
-1.72672189118462e-05
-1.39027416440436e-05
-1.66862052449142e-05
-7.35374380140965e-06
-2.48804663268768e-05
-1.16448512347147e-05
-3.55718896888501e-05
-2.45027712172798e-05
-2.51279609558519e-05
2.91188495399433e-06
-2.47277616061828e-05
-4.27161918617216e-05
-1.73065518644262e-05
-1.73032115825973e-05
-1.10635758644931e-05
-1.24583141166266e-05
-1.06801750031778e-05
-1.2528880487673e-05
-2.39888289128614e-05
-1.68072152435582e-05
-1.39796978482828e-05
-1.30570891539718e-05
-1.23861485376783e-05
-7.91824837091678e-06
-1.62916247278721e-05
3.10208126581378e-06
-6.02717442001748e-06
-2.61795023711723e-05
-2.02345735462326e-05
-1.4756943527022e-05
-2.24997514753702e-05
-1.26017286169661e-05
-2.15290778115956e-05
-1.39234023451595e-05
-5.24055750871309e-06
-1.69177395382801e-05
-1.33596620046153e-05
-1.52457945346964e-05
-1.8399814446224e-05
-2.53042446379539e-05
-1.01644027399618e-05
-1.54948504103378e-05
-2.35723466211587e-05
-2.42483339452986e-05
-1.53819529686383e-05
-2.78452365889092e-06
-2.3587318440039e-05
-2.38978041965328e-05
-6.45432251234236e-06
-2.27405456526507e-05
-2.02356233653961e-05
-2.49750122483761e-05
-8.30945681747571e-06
-1.25772126537674e-05
-1.27809594910014e-05
-3.20987417541112e-05
-1.72410400147398e-05
-1.62972516055039e-05
-2.44199824733903e-05
-1.83734995723563e-05
-8.53341787331069e-06
-1.63348729790683e-05
-2.5039674957784e-05
-3.46346718562904e-05
-2.79953387974581e-05
-2.99964913460292e-05
-1.53626515230185e-05
-1.4247601692726e-05
-9.0999041440096e-06
-2.11933992172036e-05
-3.36441390554978e-05
-5.98502793131047e-06
-1.45990086143195e-05
-1.24860458474672e-05
-1.44240742010695e-05
-2.87601280042001e-05
-2.32666932802205e-05
-1.7101342597547e-05
-1.36088266780727e-05
-8.19471315603283e-06
-8.26881794346876e-06
-2.17019943427601e-05
-2.13963690381964e-05
-3.79111028060206e-05
-1.04326570903249e-05
2.36863064821154e-06
-1.68824436294379e-05
-8.31292635655214e-06
-2.93830258659697e-06
-9.9303207239677e-06
3.0995810999831e-06
-1.58167892656799e-05
-1.920739294129e-05
-1.94713053287986e-05
-1.44089364002371e-05
-2.32352478405393e-06
-2.33048415652399e-05
-2.39183547445959e-05
-5.6217021542137e-06
-1.59241661752463e-05
4.45177876754363e-06
4.60033928512963e-06
-1.12959247172003e-05
-7.29438206177382e-06
-4.5529783666316e-06
-1.39733822607873e-05
-8.64397676926825e-07
-1.22043730174509e-05
-8.40915238326425e-06
-2.23065401001846e-05
-1.42919758679057e-05
-2.86277746061103e-05
-1.63053033646914e-05
-2.88091964089398e-05
-1.87904466746819e-05
-2.28769188068288e-05
-3.67103717801395e-05
-1.61581505197255e-05
-2.26905544437555e-05
4.10745853875843e-06
-3.34179236908912e-05
5.32420680672473e-06
-1.00938174784137e-06
-2.58209350391019e-05
-7.61782247125417e-06
-1.31234367725604e-07
-2.61467379172145e-05
-1.49395087837296e-05
-1.25938085302668e-05
-3.20813714395499e-06
-1.67149743828541e-05
-2.03547637404349e-06
-1.29177074176549e-05
-3.25823488924025e-07
3.41684435562698e-06
-1.0358945410708e-05
-1.77190168181926e-05
-2.68333115393087e-05
-1.77725174137649e-05
-3.48414888928255e-06
-4.10126291597847e-06
-2.7571209681666e-05
-2.81448647160003e-05
-3.43547163225852e-05
-1.96399540919554e-05
-1.10927426773298e-05
-1.8517732792773e-05
-1.34576516828044e-05
-1.81503996041637e-05
-2.44756031045765e-05
-2.44536550623322e-05
3.72050797340829e-06
-1.77756141267888e-05
-1.49161069070208e-05
-7.04981691387674e-06
-2.79430318644414e-05
-2.75404827071848e-05
3.50035594737483e-06
-9.82755522162098e-06
-3.35185168687685e-05
-2.56693494994308e-05
-1.00321058481152e-05
-1.69488387415584e-05
-2.2277691757677e-05
-1.55586064434071e-05
-1.62757405450996e-05
-1.26440459807364e-05
-3.38603933524045e-05
-1.03332084814872e-05
-1.70349156332279e-05
-4.05949162515823e-05
-2.69099074563621e-05
-2.76302534437684e-05
-2.08977404766128e-05
-2.94544218168733e-06
-4.39587371148812e-07
-3.92563532696787e-05
-7.32228678768125e-06
-2.0955579356198e-05
-1.14990071584373e-06
-1.9832077500325e-05
-1.77597158005792e-05
-3.31087296744465e-05
-1.42396117102016e-05
-2.62464565800279e-05
-1.35545677260286e-05
-2.11937588652639e-05
-3.11771815677972e-05
3.23923476899614e-06
-5.59714116139973e-06
-1.49379665089221e-05
-1.22088114708915e-05
-2.04997091072044e-05
-1.81845383903771e-05
-2.18223636080452e-05
-1.40582847293706e-05
-1.64996572749493e-05
-1.61000483618438e-05
-3.71000365706986e-05
-1.96687845792667e-05
-2.67019362539185e-05
-5.18806502482035e-06
-1.87050019901314e-05
-2.46536068750912e-05
-2.00310440618706e-06
-6.76235344431052e-06
-3.18502868668665e-05
-2.8630947956545e-05
-1.72869255654479e-05
-7.90185219144973e-06
-3.14490289084154e-05
-1.18133716555747e-05
-3.12502391458277e-05
-2.33576785297483e-05
-1.98973992164298e-05
-8.81505189437642e-06
-1.00706320604257e-05
-1.23843942181834e-05
-2.41604936928826e-05
-1.47787653098372e-05
-3.56265054740887e-05
-2.53011066944185e-05
-8.21352346514156e-06
-2.78403648003713e-05
-2.90795802775115e-05
-6.30369694570893e-06
-1.64888758985193e-05
-2.41946254914453e-05
-1.67299892556353e-05
-2.82505440155169e-05
-2.71030901032782e-05
-8.29046005300403e-06
-8.78703283553453e-06
-1.75193188055039e-05
-4.84909279375951e-06
-1.11586419783959e-05
-1.74741441886982e-05
-8.27905091181336e-06
-2.33149851815907e-05
-2.02651586846225e-05
-2.04572504934604e-05
-3.32456924210328e-05
5.13010390660294e-06
-1.21271496436277e-05
-1.53334590199989e-05
-2.29087366071377e-05
-2.02004128872696e-05
-3.31949788987071e-06
-1.34406972998848e-05
-1.26517608263011e-05
-1.582062899538e-05
-5.11148041922048e-06
-1.69931107783649e-06
-1.72217889785415e-05
-1.64145675161314e-05
-2.67151944298725e-05
-1.07935243822159e-05
-1.55910013857693e-05
-2.22775451440078e-05
-2.18998830578524e-05
-1.33891675935868e-05
-2.11982630538919e-05
-2.46015346290729e-05
-2.03671835142989e-05
-8.90292314750407e-06
4.88063273505668e-07
-1.33833488724565e-05
-9.96484273194444e-06
-2.82688779958636e-05
-4.93103845086002e-06
-3.11665427727554e-05
-3.02886805283252e-05
-6.13792166063252e-06
-2.93263938753887e-05
-2.53815432470282e-05
-3.57183807484542e-05
-1.11753815727776e-05
-1.84422498789352e-06
1.49877613904039e-07
-1.27465914814931e-05
-1.75152358401583e-05
-2.41175221745731e-05
-1.83140962603144e-05
-1.70475107508562e-05
-6.776935605859e-06
-1.41959174638527e-05
-6.08583358772171e-06
-2.02214120327526e-05
-1.31997626083278e-05
-1.89114077627926e-05
-1.55458244449148e-05
-6.1046140158136e-06
-8.39699768857933e-06
-1.9686328663338e-05
-3.01797627710586e-06
-2.60217443993236e-05
-1.2213130222519e-05
-1.77180682426465e-05
-3.90106092666295e-06
-1.66409264476658e-05
-2.06484539278202e-05
-2.16012307843315e-05
-2.55546773999953e-05
-1.03755879898168e-05
-8.86516641205615e-06
-9.24026377718828e-06
-9.4499121508548e-06
-9.83344547025338e-06
-8.16220221184409e-06
-9.40775506963742e-07
-6.76512793326617e-06
-2.43926290481288e-05
-3.46458410572378e-06
-2.3946041211406e-05
-5.04671850713766e-06
-1.34178446390368e-05
-2.71258251483347e-05
-2.88603380544743e-06
-1.80900060817958e-05
-1.7285858134746e-05
-2.03477249783496e-05
-1.15124281205644e-05
-2.21729474557254e-05
1.44726778693685e-06
-2.41971190543728e-05
-3.00485996861847e-05
-8.87532953967508e-06
-2.04674178636775e-05
-3.16548843247456e-05
-1.78861095284607e-05
-7.47368063645472e-06
-2.29096882013939e-05
-1.37436477082946e-05
-8.94768667254656e-07
5.32704931632133e-07
-1.66487955679792e-05
-1.25845709436768e-05
-2.19482400329797e-05
-4.40985539137852e-05
-7.04648347751631e-06
-9.58385803510917e-06
-2.48873090136753e-05
-3.0870901999198e-06
-3.36033005387762e-06
-4.46601148181999e-06
-2.47316734927165e-05
-1.29131693086272e-05
-7.38102455073993e-06
1.21008417387985e-06
-2.53213214436949e-05
-1.67508829411488e-05
-3.59338910345134e-05
-4.03974641156208e-05
-1.83130759510853e-05
-1.26877508311091e-05
-3.54936842359917e-07
6.60446015069477e-06
-1.24529285588762e-05
-7.40209424793541e-06
-5.40928034746621e-06
8.84966284272712e-07
-1.32291771503213e-05
-2.9782625017395e-05
-3.84979285825381e-05
-2.62671886393443e-05
-3.10990847086154e-05
-1.47417691787204e-05
-2.66588868897595e-05
-1.30401251308608e-05
-4.28576055177206e-06
-4.01443811683247e-07
-2.37905861431325e-05
-1.49011514131528e-05
-2.97290543422133e-05
-1.6074627088288e-05
-2.06949905409417e-06
-1.99791383388345e-05
-9.90444427865062e-06
-1.49342166006323e-05
-1.58816884359459e-05
-1.26211771129214e-05
-2.38344528634666e-05
-2.0701239170616e-06
-1.66836961215481e-06
-1.2157740070661e-05
-1.93667957269006e-05
-1.3213558363654e-07
-1.65928854479558e-05
-1.28742410927902e-05
-1.37025429360202e-05
-2.24107616253872e-05
-9.11924799327483e-06
-7.08694992767736e-07
-9.66838879606885e-06
-1.64687513037603e-05
-2.63076608178401e-05
-1.68378643784132e-05
-6.69837879718921e-06
-2.97010915823156e-05
-1.41110304223264e-05
-2.68345839327561e-05
-2.17243596041594e-05
-2.86150763950842e-05
-1.83123465125098e-05
-1.53209230620709e-05
-5.02350637867804e-06
-1.67513097949989e-05
-3.55939784908891e-05
-1.877745797874e-05
-2.69846730321494e-05
-1.22954516187462e-05
-1.89782834779294e-05
-5.69547020529582e-06
-8.47576477841299e-06
-1.89430258257117e-05
-2.55677674087188e-05
3.75442790784484e-07
-8.41992626401015e-06
2.36454190279977e-06
-1.56762294794168e-05
-2.34961934526599e-06
-1.14399872824521e-05
-1.61561141678992e-05
-9.98407820464291e-06
-3.45454228397035e-05
-1.95931726749738e-05
-1.79834174587961e-05
-2.77747328374552e-05
-2.15106446366068e-05
-3.01346763204963e-05
-2.70219773457728e-05
-1.96629566636772e-05
8.4272595079994e-06
-1.36003626900183e-05
-2.68417720230973e-05
-1.57328734965635e-05
-2.68191146578084e-05
-6.64231236185105e-06
-2.77226231368764e-06
-1.11883027951317e-05
-2.79203530380261e-05
7.35330365255468e-06
-1.29247930265481e-05
-5.20715520458608e-06
-1.77852137579359e-06
-2.16749875517103e-05
-2.24888261003666e-05
-9.89694658773225e-06
-1.67813002725544e-05
-2.39363313913284e-05
1.99298895703971e-06
-1.51726270168432e-05
-1.72687374265844e-05
-2.47582832846206e-05
-2.62331085623629e-05
1.30169283197642e-07
-2.32507866870682e-05
-2.59874085212784e-05
-2.44108211852189e-05
-1.05141805991767e-05
-1.25014766606196e-05
-9.4271586385019e-06
-1.06735999550753e-05
-2.61062130377552e-05
-2.11316011104507e-05
-3.11341859174504e-05
-1.11814232020003e-05
-1.48598464525183e-05
-1.56449257439835e-05
-2.24879070109631e-05
-7.49907993796677e-06
-1.31554604467348e-05
-4.16609922040721e-05
-2.6418995353471e-06
-1.43986495450205e-05
-1.74152590969007e-05
-1.30415687006342e-05
-3.00402361081263e-05
-1.32185051039042e-05
-1.75541343412133e-05
-2.32283382639587e-05
2.47527834289528e-06
-6.7238011928891e-06
-1.74067061193253e-05
-6.88649683907345e-06
-2.75465244538578e-05
1.89327921846454e-06
-4.39390874830563e-06
-1.95392561913871e-05
-2.40506661927879e-05
-4.27947874887108e-06
-2.58144743816799e-05
-1.50168254371198e-05
-2.30663417098531e-05
-1.48865902852132e-05
-3.05171844821205e-05
-1.65179123171966e-05
-1.49859043831485e-05
-2.03876718331263e-05
-1.53137578927081e-05
4.31338676290679e-07
-7.94889158675344e-06
-2.57971194953383e-05
-4.32603057719444e-05
-1.97142052708504e-05
-1.61250464436681e-05
-1.35592622294631e-05
-1.26003689803217e-05
-1.50635038171247e-05
-2.9504848862288e-05
-3.07222917555757e-05
-1.25677385968534e-05
-1.30925757161321e-05
-2.39522705632717e-05
-1.68732447781248e-05
-4.39335732202431e-06
-2.56187766290785e-05
-2.41450769557999e-05
-1.76254879847483e-05
-7.22537029065736e-06
-3.55881008737969e-05
-2.64233409913622e-06
-2.01405032816877e-05
-2.52928433194237e-06
-1.84930328615114e-05
-3.71404248254698e-06
-1.68297033583273e-05
-1.26103615406543e-05
-2.17639664064952e-06
-1.60105032958726e-05
7.37830907851797e-06
-5.14856929609526e-06
-1.72318727168664e-05
-2.10296671391977e-05
-1.85321899593743e-05
-4.33454218307051e-05
-1.24461455591158e-05
-2.28945805734288e-05
-3.14162911902008e-05
-2.14836273440774e-05
-2.03825386279377e-05
-1.25469655714388e-05
-1.47114100711887e-05
-1.48220784403939e-05
-4.030862528425e-05
-2.32681147607002e-05
-1.1896842720949e-05
-2.69620158137976e-05
-2.49088028712718e-05
-1.21550409601333e-05
-1.63223378625147e-05
-2.39163287277559e-05
-3.30258730086081e-06
-4.50210372709658e-06
-2.02267151827813e-05
1.94549370084645e-07
-2.01460785653519e-05
-6.43668088415697e-06
-7.31572649223572e-06
-1.51797405478412e-05
-1.99487005408672e-05
-2.65264727479194e-05
8.81853519431036e-07
-2.45568806206451e-05
-1.74040027712873e-05
-1.04536413124051e-05
-2.74694381934483e-05
8.12405218887316e-06
-1.89872749649613e-05
-2.62377072329835e-05
-2.84264984072541e-05
-1.77665619940882e-05
-1.43500452027153e-05
-8.17246525703574e-06
-2.63814846351629e-05
-3.31935776158319e-05
-2.44882112315282e-05
-1.87869281222725e-05
-6.1538428852552e-06
-1.32238007350393e-05
-1.57218198814951e-05
-1.73352541652896e-05
-1.22099742937765e-05
-1.64743997316763e-05
-3.0436183266851e-05
-8.92958250692012e-06
-4.19448223831995e-05
-1.73857188248152e-05
-5.52386838428165e-06
-3.94953084127187e-06
-9.78213812831034e-06
-2.25374180138682e-05
-1.48528492034117e-05
-1.4637674254109e-05
-6.30222188343009e-06
-2.55258752133184e-05
-2.30493701502294e-05
-2.93962341970179e-05
-7.71399530912248e-06
1.52309342554135e-05
-1.29558902513678e-05
-4.1353123359062e-05
-2.40593046277395e-05
-9.5756182726512e-06
-1.78453038575262e-05
-2.22746915159862e-05
-1.52769833735557e-05
-1.9090653444569e-05
-2.22788968239837e-05
-7.53161557869148e-06
-2.6396618208905e-05
-1.53336836613535e-05
-1.80481773793079e-05
-1.01557156909315e-05
-1.64970571152687e-05
-1.47187535604577e-05
-5.79673475815589e-06
-3.20520009909019e-05
-7.26783602588068e-06
-7.0404284125817e-06
-1.6110823990444e-05
-2.76719512508145e-05
-3.36445273689439e-05
-2.48582400698761e-05
-2.81581735741461e-05
-2.31412571645529e-05
-3.02609695257149e-05
-1.2502177865399e-05
-3.26749355347545e-06
-1.77469475593678e-05
-3.60200830124871e-06
-5.72257710075316e-07
-1.2751128650755e-05
-2.97300760504908e-05
-5.10957170275993e-06
-1.95492667078501e-05
-2.11627109322089e-05
-1.58026550262066e-05
-1.65195993639824e-05
-2.3759966870641e-05
-1.88113390648374e-05
5.28773279612371e-07
-6.8152060547841e-06
7.567440386301e-06
-3.2685200228121e-05
-1.32775544302711e-05
-8.45152236274677e-06
-2.28045883197437e-05
-2.18169030946007e-05
-2.4344329397166e-05
-1.88075012594926e-05
-4.78173234958212e-06
-2.00859225196563e-05
-6.86040640993594e-06
-7.91446167527587e-06
-1.80725863886969e-05
-1.05107254442723e-05
-2.58483547197028e-05
-6.13571816581515e-06
-2.40378604553503e-05
-2.67931236330551e-05
-8.4506539820011e-06
-1.49446386957275e-05
-3.67036648626134e-05
-1.88255742894346e-05
-1.01893956556447e-05
-7.15395983486741e-06
-6.30476649739692e-06
-3.2787477149843e-05
-2.12018372468765e-05
-1.80752315535939e-05
-1.0745343164876e-05
7.00495371429442e-06
-1.12091900837994e-05
-1.87181581258646e-05
-3.10808978162139e-06
-9.80111381715385e-06
-5.53702590145173e-06
-3.68562795468327e-05
-4.42818053112226e-06
-2.38813991536505e-05
-2.35747229230425e-05
1.27562164456932e-07
-6.75527637690764e-06
-9.87502593160299e-06
-1.0453310740892e-05
-8.19581356090375e-06
-2.37928191215983e-05
-5.76501052414175e-06
-1.86770295918479e-05
-2.08621769624958e-05
-1.98713568421696e-05
-1.63824550538751e-05
-2.81962104353136e-05
-2.5814242443689e-05
-1.92313870527396e-05
-1.95874346557952e-05
-1.05835201515928e-05
-1.68546169657453e-05
-2.56902283516024e-05
-1.49289978300177e-05
-1.9188632935242e-05
-9.29487212064905e-06
-1.08356188550117e-05
-8.07834935783947e-06
-2.16977029081798e-05
-1.78567098972817e-05
-1.08157111786476e-05
-1.10392854116123e-05
-3.38372041576384e-05
-2.19507823136206e-05
-1.5581619417513e-05
-1.20192446452561e-05
-1.07665368321924e-05
-2.14044657166946e-05
-1.25470011690706e-05
-1.09182081424452e-05
-5.86958166678111e-06
1.29871095857691e-06
-2.62188724350537e-05
-1.12362324144829e-05
-2.09819072392678e-05
-1.6641547604969e-05
-1.76798514646192e-06
-3.55465870246814e-06
-2.55291383233226e-05
-6.02414773388692e-06
-2.04530515231339e-05
-9.34530723500019e-06
-3.03522051609788e-05
-3.38479306326952e-06
-2.47136116204059e-05
-1.01446810813668e-05
-1.05307102227533e-05
-9.46880656497716e-06
-5.76666814646207e-06
-2.1783905307941e-05
-1.2875876561512e-05
-2.38805107986428e-05
-3.78384717352561e-05
-2.34288383041628e-05
-1.60608062057932e-05
-1.86491612702314e-05
-2.03331016285388e-05
7.57031025217212e-06
-2.10050108912816e-05
-2.26088856754545e-05
-1.97641825750415e-05
-1.38483792723944e-05
-1.63412809469399e-05
-1.62411778434939e-05
-2.05148743990812e-05
-2.2825109806584e-05
-1.36429673544461e-05
-1.37365297793682e-05
-3.44542831991784e-05
-2.69524150741839e-05
-1.90991470633608e-05
-2.9111992623373e-05
-2.44169843238525e-05
-4.82444788607716e-07
-1.58508910436081e-05
-1.29829580515664e-05
-7.10904931783176e-07
-1.51407363474689e-05
-1.9975068072246e-05
-1.26441187454019e-05
-2.51711496520401e-05
-9.60498760075343e-06
-1.56427925258738e-05
-1.98101850017791e-05
-2.68302888755261e-05
-8.09389973689558e-06
-2.06750207345682e-05
-1.60558867653546e-05
-1.1642030081236e-05
-1.82932841381719e-05
-8.08529409018853e-06
-1.72824544076445e-05
-1.62711720684542e-05
-1.80932501395217e-05
-1.75468733448463e-05
-9.53613128193549e-06
-4.94887597890312e-06
-1.48403147514957e-05
-1.78613297924044e-05
6.21837960154503e-06
-1.11770474644263e-05
-8.78412748316521e-06
-3.00728731536118e-05
-3.68269935666155e-05
-2.80352528838783e-05
-3.33383434273352e-05
-5.66029294444842e-06
-1.74946789993691e-05
-3.67312216322612e-06
-8.81858376957313e-06
-1.18383674163273e-05
-2.25838664139261e-05
-2.43298242096521e-05
-4.138238198947e-06
-1.69859747037368e-05
-1.67702845672202e-05
-1.45980861993185e-05
-2.51089408821787e-05
-1.84495436364008e-05
2.03931076905874e-06
-1.31324849060558e-05
-8.15088378245549e-06
-3.0244775911436e-05
-1.529085369188e-05
-2.37787017254613e-05
-1.55682203424619e-05
-3.64269177276233e-05
2.17455145124206e-06
-2.30615155945795e-05
-2.02613722780399e-05
-1.69053841677748e-05
-3.68986984661097e-06
-1.7287328477335e-05
-2.39073420485461e-06
-3.35855086592706e-05
-2.7206915778853e-05
-1.38239878855384e-05
-1.34161644479252e-05
-8.89274677050527e-07
-2.51439154126127e-05
-2.36302687928262e-05
-6.79721802805871e-06
-2.88645984975148e-05
-1.88480282260329e-05
-1.14332911488548e-05
-1.71450114077422e-05
9.32582263674363e-07
-1.79084342699694e-05
-1.16187707111232e-05
-1.57211550914907e-05
-2.5183702586172e-05
-3.49700254899212e-05
-6.77217695417441e-06
-1.48284050512713e-05
-1.9516741918077e-05
-1.22072081068382e-05
-6.48678720932122e-06
-4.08085637075269e-05
-2.82618532827962e-05
-1.89196449680243e-05
-1.40447379172522e-05
-5.24604624473312e-06
-1.531007256082e-05
-3.06109286733872e-06
-1.50207931540221e-05
-6.06339039859947e-06
-2.78867121543137e-05
-1.51646425324107e-05
-1.06882623802787e-05
-1.51287596387431e-05
-1.76976564676474e-05
-1.8640323406004e-05
-1.98949053725339e-06
-3.26912622715856e-05
-6.34990362644015e-06
-1.42740771733865e-05
-7.58441229142099e-06
-3.01144691761733e-05
-2.79861291176861e-05
-1.38266213149974e-05
-8.59918091504986e-06
-2.81657144276204e-05
-2.45110005879465e-05
-2.25209347774404e-05
-1.88158719715726e-05
-1.76790978183296e-05
-3.69852071350059e-05
-2.59362547714807e-06
-2.60776210172279e-05
-2.24975711843219e-05
-2.80281232705784e-05
-3.24960489853242e-06
-4.01399744030011e-06
-1.58530516776448e-05
-1.50443360968438e-05
-2.31644184380901e-05
-7.70588067441949e-06
-1.54227129046572e-05
-2.51744626714093e-05
-3.28353923633425e-05
-2.50228561972313e-05
-2.54040633773359e-05
-1.21855257453498e-05
-9.54688622068554e-06
-2.49590371150456e-05
-1.84199319427446e-05
-8.31585644419165e-06
-2.40198093640013e-05
-3.0047008251972e-05
-2.26099884900189e-05
-1.33047791424862e-05
-3.56094956004149e-05
-3.04168556260094e-05
-1.3829202761943e-05
-1.6874765026823e-05
-2.0083324866594e-05
-1.28911990252589e-05
-1.67896441501406e-05
-1.41883380204081e-05
-1.66053483982039e-05
-3.40898662968773e-05
-1.84465047275798e-05
-3.18711043966584e-05
-1.75425896705195e-06
-2.94481875052807e-05
6.40422581638897e-06
-1.83949506924722e-05
-1.77370729377605e-05
-2.13485060451039e-05
-2.30540261452876e-05
-2.31050369117891e-05
-3.24304337215873e-05
-8.34152383690561e-06
-2.00695811962642e-05
3.10185936416744e-06
-2.01959562495658e-05
-3.57603839365585e-05
-2.83121317222919e-05
-1.77780765781503e-05
-1.18928712636191e-05
-3.15834162588379e-05
-3.69937175671903e-06
-2.03882162712775e-05
-1.33413772400879e-05
-1.42481524930068e-05
-1.32597440113931e-05
-2.68285498365153e-06
-5.66193635856622e-06
-1.75032257846424e-05
-3.05160432738934e-05
-2.91365463344384e-05
-1.79530757442998e-05
-1.57840456794679e-05
-2.10527598521047e-05
-1.55751668896412e-05
-2.20425631141214e-05
-4.32662364966105e-06
-1.40473847019438e-05
-1.78302160169428e-06
-3.21955109293251e-05
-5.44919413987672e-06
-2.07272785964828e-05
-1.99712128344862e-05
-2.35966523041685e-05
-9.07459266521116e-06
-7.12236317847121e-06
-1.71219861246228e-05
-5.41128458889018e-06
-1.45965453326619e-05
-3.10378424031996e-05
1.49390242395734e-06
-2.51337754236844e-05
-1.79389821854655e-05
-1.42327546835779e-05
-1.39933591339793e-05
-6.94320532722973e-06
1.51037116795222e-07
-2.12345630353365e-05
-1.87296172555169e-06
-1.43211309865145e-05
-1.01326061070698e-05
-1.3776318646749e-05
-1.784970406818e-05
-1.23222178573945e-05
-1.3607833188007e-05
-1.48044548281806e-05
-2.57838901718393e-05
-2.02314794893686e-05
-9.17950595281109e-06
-2.08780020989755e-05
-9.25268428310986e-06
-9.83198044169069e-06
-3.41729200124338e-05
-6.37430175699668e-06
-1.96301386088903e-05
-1.8040431019858e-05
-1.88450892198862e-05
-1.74714594493011e-05
-1.42519692907083e-05
-2.74521174326339e-05
-6.25410798224341e-06
-1.90849767996943e-05
-1.68718950471434e-05
-8.36447220056675e-06
-1.82566540575963e-05
-2.92417790226219e-06
-1.18374889447334e-05
-1.07919854870787e-05
-1.75798612453369e-05
-4.95911142927522e-06
-1.41818215691123e-05
-4.79521991166773e-06
-2.19967672715648e-05
-3.12257108533377e-05
-1.76337452748541e-05
-2.60149868783781e-05
-1.07722663007595e-05
-1.36905381684939e-05
-5.42709801994648e-06
-1.84667043045697e-05
-2.0588412433742e-05
-5.62386333171561e-06
-3.69848482031091e-05
-2.64341062212888e-05
-5.49399145518404e-06
-1.54848633705707e-05
-9.82590709599836e-06
-2.92874011104412e-05
-2.03636159198022e-05
1.33399390346596e-05
-2.91306175631149e-05
-7.78018544910377e-06
-1.89248789354028e-05
-2.48876409525023e-05
-1.9372032122822e-05
-2.86895690261716e-05
-1.47271452948295e-05
7.17829049530127e-06
-7.22912592869049e-06
-2.62147926219477e-05
-3.47894130347115e-05
-6.98012522873657e-06
-3.15492482561089e-05
-2.48148083168614e-05
-3.01432377172758e-05
-1.93443532891097e-05
-2.40698704686332e-05
-1.08275660113167e-05
-9.08389831245393e-06
-1.04304475964956e-05
-4.95025714886427e-06
-6.21558766704822e-06
1.66720909916029e-06
-3.24501312990361e-06
-3.16465203068111e-05
-5.10666922167165e-06
-1.7711912349481e-05
-1.46758636133226e-05
-7.38231262845667e-06
-3.84432672641083e-06
-1.21653607131681e-05
-1.26078897036394e-05
-1.22354645350846e-05
-5.23721197514697e-06
-2.29291371906367e-05
-8.42250901293333e-06
-2.89172085371239e-05
8.62353387188195e-07
-1.80856140294366e-05
-1.32492595178946e-06
-8.93011696945422e-06
-2.1262483885577e-05
-1.11170885089525e-05
-2.2967347326291e-05
-1.41736599250892e-05
-2.07878238835195e-05
-1.75904554635705e-05
-2.64391007931986e-05
-1.91500303840682e-05
-3.41518905223605e-05
-7.84994868821001e-06
-1.77510416171427e-05
-7.05522747408731e-06
-1.53851813478617e-05
1.42880331961259e-06
-2.03596042308556e-05
-7.67051008677836e-06
-1.39454602117658e-05
-1.72603386495251e-05
-1.45153200645909e-05
-6.1058425814315e-06
7.85891561019414e-06
-2.02110201849675e-05
-1.06275461192731e-05
-8.40989320235912e-06
-2.07783362909809e-05
-2.30259180143956e-05
-8.73646247637538e-06
-3.90388734921185e-05
-2.16761649356264e-05
-9.11851373389002e-06
-1.92886893186633e-05
1.98051827359283e-06
7.02880895829284e-07
-2.12023908179224e-05
-2.38120564983589e-05
-1.57641513738033e-05
-3.5259238865529e-05
-8.68738106549534e-06
-8.72338268925738e-06
-1.37403957366743e-05
-1.87577720559691e-05
-2.50044825544195e-06
8.14816422151529e-06
2.83891415322195e-06
-2.08178551721246e-05
-1.86696238995507e-06
-5.99540419448165e-06
-2.40995015930564e-05
-6.13700745075993e-06
-1.29836383314626e-05
-2.8576759505414e-05
-9.41204733526705e-06
-3.58983125269517e-05
-2.45060813324074e-05
-1.90557402153143e-05
-2.01533673612018e-05
-2.10278496482911e-05
-4.73496339199523e-06
-4.85404925289605e-06
-2.35246233546941e-05
-1.44179776378887e-05
-1.09717749397469e-05
-1.57121199102522e-05
-1.83789923169828e-06
-4.27654098250034e-05
-9.39477844269578e-06
-2.30690781291852e-05
-2.41428788075796e-05
-7.44596977638212e-06
-2.15096021954429e-05
-2.00518139566951e-05
-1.39571395353715e-05
-2.50929547100929e-05
-2.40705445880595e-05
-2.02719457014358e-05
-1.33343012525993e-05
-1.90738969909817e-05
-4.02668482740342e-06
-1.61258282843549e-05
-1.35635976153655e-05
5.67356229879959e-06
-9.07643760018382e-06
-1.4181451244427e-05
-1.77255919737248e-05
-2.99824135859891e-05
1.14380848203876e-06
-2.98701673707287e-05
-2.07333948847829e-05
-1.08535885951642e-05
-1.12949470465337e-05
-2.07312768208968e-05
-1.90338099266424e-05
-2.46145506551055e-05
-2.09015782754418e-05
-2.11374697538369e-05
-1.57745904380393e-05
-2.87048186684893e-05
-5.80358304029899e-06
-1.20789512655353e-05
-5.54659122914282e-06
-1.89075659529279e-05
-1.21487185484017e-05
-2.08798430680197e-05
-1.65785446295834e-05
-2.78271617695706e-06
-2.33751695043913e-05
-2.24308441492506e-05
-8.40428674778265e-06
-1.66492145689687e-05
-3.4158246266738e-05
-2.60158845484441e-05
-7.79181829270448e-06
-2.94853073465927e-05
-6.24194012844272e-06
-1.21105841255015e-05
1.64872018746932e-06
-1.47652090466163e-05
-1.94396067219386e-05
-1.83400320854879e-05
-1.94750197888358e-05
-1.57309679638412e-05
-1.46295300274984e-05
-2.28906641603398e-05
-1.10700776058857e-05
-1.16110197764901e-05
-2.96697343615469e-05
-3.13862977293953e-05
1.52490031026902e-06
-2.11376918086618e-05
-2.90210641157663e-05
-2.43967402420167e-05
-1.63324890640099e-05
-2.40938013595561e-05
-1.2273827209752e-05
-2.53039805901163e-05
-9.97502666758821e-06
-1.71189565818026e-05
-2.34417424936568e-05
-3.01745060193001e-05
-1.0152471527695e-05
-2.69782401485796e-05
-2.32498328884617e-05
-1.65262806815755e-05
-5.25108436461619e-06
-2.25171489680047e-05
-2.71119755707941e-06
-2.45075380470745e-05
-2.32724164276131e-05
3.72408836220334e-06
-1.07607986680937e-05
3.70408739707555e-06
-7.70766255139276e-06
-1.59775031831184e-05
-1.14750599370858e-05
5.67742201500723e-06
-1.60543850007862e-05
-1.88358117324721e-05
-2.90764452862517e-05
1.78632247802465e-06
-3.26887688147381e-05
-1.6471261377102e-05
-2.49960428787539e-05
-4.24666446315722e-06
-1.62877026035017e-05
-2.41498976731498e-05
-5.26214647179975e-06
-2.37208286384585e-05
-7.09544315143107e-06
-1.49206281044675e-05
-2.46294119833282e-05
-1.40240650538427e-05
-8.7098992171469e-06
-2.55272034551531e-05
-2.40637082086983e-05
-2.29002874713026e-05
-2.88119196311877e-05
-1.12680038322187e-05
-1.7649876915387e-05
-1.83904938240822e-05
-1.76267423303031e-05
-1.99115491614392e-05
-7.22691829211988e-06
-1.41188516868897e-05
-1.30040066444261e-05
-4.52754615611689e-06
1.54023865964667e-06
-4.11247043286986e-05
-2.04375486378721e-05
1.29753843473744e-06
-9.93133149124085e-06
-2.08613470019288e-05
-3.33973019497047e-05
-2.67956429748009e-05
-1.50345146932726e-05
-3.97357521500724e-06
-7.15882953418957e-06
-1.6859267268882e-05
-2.31270206966481e-05
-1.80052094212951e-05
-5.91369460224809e-06
-1.40132766823807e-05
-2.15368131594044e-05
-8.655349360499e-06
-3.46628185416467e-05
-1.5345781381709e-05
1.30178836403999e-06
-2.43331680160522e-05
-1.5603753929945e-05
-1.62777952963002e-05
-2.06192273516865e-05
8.10184678856684e-06
-1.43976698712719e-05
-1.45634158912921e-05
-4.05957541907548e-06
-1.35797728938027e-05
-3.85670441328928e-05
-1.28115293938224e-05
-2.51178167671906e-05
-1.99066652760826e-05
1.63873774320501e-06
-2.3752352885724e-05
-2.04491257606263e-05
-5.25021340631273e-06
-1.61979841924411e-05
-2.79707085110032e-05
-7.70792664943698e-06
-2.04326863893388e-05
-1.93437433605267e-05
-2.3142770613337e-05
-1.09721996728457e-05
-2.04699952087842e-05
-8.15207817199757e-06
-2.51003939457736e-05
-5.88565773198214e-06
-1.35591870059124e-05
-1.8293015138018e-05
-4.28279304002578e-06
-7.65005599063029e-06
-2.06848052559136e-05
-2.51058607359661e-05
-3.834171988815e-08
-1.66621664994665e-05
-1.84217268911443e-05
-8.12392904045046e-06
-1.93822717094849e-05
-1.50729496672098e-05
-2.54528532730589e-05
-2.25235639949896e-05
-1.67576021551971e-05
-9.26428505531096e-06
-3.05585858025554e-05
-5.06600713138328e-06
-5.71100854898897e-06
-1.71806736278507e-05
9.07581087213449e-06
-9.01803712334602e-06
-2.06622471993379e-05
-3.54938328342091e-05
-1.55667949961047e-05
-2.93171633323332e-06
-5.66124910440515e-06
-2.33447123487467e-05
-1.77120576549738e-05
-1.3773171011314e-05
-2.92126464436992e-05
-7.31331886115705e-06
-9.26708609683498e-06
-1.89146741109285e-05
-6.33312158532872e-06
-1.85561002727412e-05
-2.02890552730826e-05
-3.09329131637485e-05
-1.32290075881123e-05
-4.73362210745178e-06
-1.46492145828144e-05
-8.04366416961745e-06
-1.05352543330511e-05
3.43627304799822e-06
-2.2113208461765e-05
-2.38595824072578e-05
-2.26209351552697e-05
-2.27005301624566e-05
-6.21220337591692e-06
-7.52420524160452e-06
-2.83157733778234e-05
-2.53872167061876e-05
-1.15145954319464e-05
-1.29754055226418e-05
-1.79421453966557e-05
1.11202728199663e-06
-1.36537333262436e-05
-1.62248786568486e-05
-1.15284826880562e-05
-4.28865645163393e-05
-8.50517975701944e-06
-2.76313058071998e-05
-3.76687906578669e-06
-1.26751256742597e-05
-2.96653674857447e-05
1.24238368325952e-05
-1.29664043246114e-05
-2.99740326510266e-05
-7.39432151579781e-06
-3.01432770222034e-05
-1.94392370112755e-05
-1.74728845877749e-05
-8.52700175023516e-06
-8.48422797776286e-06
-2.15246109311082e-05
-1.94842378016997e-05
-3.33505469939923e-05
-2.73586168341007e-05
-8.60476716655291e-06
-1.01267677788482e-05
-1.26108869734255e-05
-6.0781625515158e-06
-1.60433309628735e-05
-8.50449283493916e-07
-2.42601186889519e-05
-1.03115534295108e-05
-2.73525676641622e-05
-2.71329509560705e-06
-1.43282140585328e-05
-9.08456114819819e-06
-1.75290392602525e-05
-2.02315351258387e-05
-2.61213708512545e-05
-1.52100913450933e-05
-2.57027756007449e-05
-1.53845433483564e-05
-3.02664237926904e-05
-2.21571562274121e-05
-1.02716228864566e-05
-2.17732903437041e-05
-5.31290752901599e-06
-1.50770765855586e-05
-1.1316716841079e-06
9.95459623648284e-06
-2.11257503123605e-05
-1.38822448595838e-05
-2.35137185389888e-05
-2.90608195658446e-05
-3.66296846167974e-06
-8.09926168944757e-06
-1.40674408849478e-05
-1.74538411297547e-05
-6.50167580357611e-06
-1.72992497470955e-05
-1.10810621019878e-05
-2.02681701679605e-06
-1.38311954760392e-05
-2.16039219056796e-06
4.61935937568351e-06
-2.0929419105011e-05
-3.02672569605681e-05
-1.96490281447596e-05
-2.61938522840292e-05
-2.6435097982444e-05
-7.40672487934961e-06
-1.53422279810864e-05
-1.1316421880294e-05
-1.69027533819307e-05
-3.24195286207289e-05
-3.55658955039933e-05
-2.14279907965097e-05
-2.76222189952615e-05
-7.25402412798422e-06
-1.67815786380841e-05
-1.77305595598158e-05
-3.13211599910559e-06
-1.90103038405497e-05
-2.06754705070719e-05
-2.19302365577703e-05
-3.87871376358391e-05
-2.72383268957485e-05
-1.01681206269445e-05
-1.202393252358e-05
3.05246751144158e-06
-1.28720006494704e-05
-4.83235725729096e-07
-1.9243862113528e-05
-2.68819250869937e-05
-1.57447285736706e-05
-6.95140986152811e-06
-1.80220105771337e-05
-4.00021082246854e-05
-2.76792144044702e-05
-2.06504902290124e-05
-1.67603908702903e-05
-3.21707114873077e-05
-2.21609777111204e-05
-8.04655517075412e-06
-2.76339700215306e-05
-8.37541817894277e-06
-1.5539186748017e-05
4.79810044144156e-06
1.38398401520048e-06
-8.92442232212587e-06
-1.78272018389426e-05
-1.03802982158916e-05
-2.09001908706008e-05
-4.49817518917375e-06
-2.49471603510413e-05
-1.38863646644619e-05
-3.25719642121217e-05
-2.05412522721082e-05
-2.44303363213162e-05
-2.57374292221889e-05
-6.55925537920006e-06
-1.74495485763169e-05
3.5284569841968e-06
-2.45377705002368e-05
-1.27012734082801e-05
-9.77247968627199e-06
-3.27968481660613e-05
-2.33119959014147e-05
-1.92907318720583e-05
-1.96669809622949e-05
-2.98783194059244e-05
-2.64676999761484e-05
-3.74042312565294e-05
-1.516148115482e-05
-2.85445829474875e-05
-2.45867204567366e-05
-2.92360812511455e-05
-2.49761865820884e-05
-1.90949835033212e-05
-2.01783137186001e-05
-2.01294552434666e-05
-7.28763754905001e-06
-1.73621285466285e-05
-5.72346476858099e-06
-1.73782229804326e-05
-1.58116491688635e-05
-1.16313678875557e-05
-7.04452647698166e-06
-2.99894267227395e-05
-1.70498455718437e-05
-3.00315482187196e-05
-1.46351431255241e-05
-3.17942542227104e-05
-3.26977121566962e-05
-1.43305244040622e-07
-2.11968853957277e-05
-1.24812588161841e-05
-1.44449173910032e-05
1.46852204816963e-06
-2.93665490424498e-05
-3.47624393174099e-05
-1.67877387051916e-05
-1.20143206766841e-05
-2.36500289691674e-05
-1.8569131593066e-05
7.90863142750976e-06
6.80073550439436e-06
-1.89228793548831e-05
-7.90283824333138e-06
-1.61672479966563e-05
-1.58174713886248e-05
-1.33023824214178e-05
-1.79141953868762e-05
-9.43206136922015e-06
-4.11170760895245e-06
-1.89566962932464e-05
-1.38541324193572e-05
-1.68810586832482e-05
-4.16862569855252e-05
-3.37541340229455e-05
-3.26446867561531e-06
-1.69351626997062e-05
-2.3017516774857e-05
-2.56653447383612e-05
-1.90240874089568e-05
-1.29095960387173e-05
-4.93684362378053e-06
-1.37955476466347e-05
-3.65680546354799e-05
2.61063186508875e-07
-1.2392241991715e-05
-4.14171638039818e-05
-8.2165286987147e-06
-6.67121291609823e-06
-4.74078381992402e-06
-1.89480191325172e-05
-1.12486444655897e-05
-1.10420265807812e-05
-2.11918907782365e-05
-4.18482193609578e-06
-1.30230458859091e-05
-1.67886628257134e-05
1.01887305693678e-05
-8.81876390371861e-06
-1.52310820172738e-05
-2.01392997478063e-05
-2.74763859266435e-05
-2.22642455089287e-05
-9.79039305272401e-06
-1.78697998423129e-05
-2.42101880541706e-05
-3.54553578361061e-05
-9.97885590130282e-06
-1.06878998244905e-05
-2.05919236294416e-05
-1.63680997170562e-05
-1.34360809359505e-05
-1.31515277953379e-05
-3.07953721652474e-05
-5.74645803301167e-06
-2.53980658592109e-05
-2.64667161930488e-05
-2.40192111832675e-05
-2.42284624010284e-05
-8.19744700292188e-06
-5.84631393442865e-06
-9.12779074462688e-06
-1.69448966682364e-05
-1.1429228883796e-06
-7.64001233118516e-06
-2.23974592227987e-05
-8.68426311105907e-06
-1.72198908829034e-05
-2.38917406397401e-05
-2.38959594952372e-05
-7.16885945215544e-06
-1.55131634624105e-05
-1.64677604581787e-05
-2.15859720108479e-05
-2.15960740665532e-05
-1.38953771399737e-06
3.42436289846884e-06
-2.25687463025194e-05
-1.87752684293528e-05
-1.52269306056326e-05
-1.77340425718594e-05
-1.37250441961516e-05
-2.09833124099693e-05
-7.31397454589227e-06
-2.24795640999303e-05
-2.09756191319416e-05
6.96529460015198e-06
-3.14410578490341e-06
-2.54476420742436e-05
3.47264776719999e-06
-9.00011214448284e-06
-1.22485822311745e-05
-2.70212936686905e-05
-4.75727960455481e-06
-2.23863002273873e-05
-2.74006466689588e-05
2.66315540451894e-06
-9.71524161680583e-06
-1.1273422923904e-05
-1.78897185382245e-05
-8.14440087594471e-06
-2.62227582893805e-05
-1.20636158837486e-05
-2.07930633424299e-05
-2.02946229266139e-05
-2.01679324442973e-05
-1.25539714917986e-05
-1.93770622689366e-05
-2.94544188928439e-05
-1.1990013993329e-05
-3.04678037705991e-05
-6.05341197582311e-06
-1.65533401087897e-05
-2.82495954311711e-05
-7.28005553945272e-06
-2.12546523697752e-05
-6.56698667530988e-06
-1.78492555561998e-05
-1.10234936196843e-05
-1.57016867445707e-05
-1.30740033395239e-05
-1.3041917725081e-06
-2.50915621001451e-05
-2.18346897960417e-05
-1.52244759321239e-05
-1.4940089449177e-05
-1.58039066941326e-05
-5.7286845195521e-06
-1.53630641661375e-05
-7.65014193752549e-06
-3.35170195239858e-05
-8.6765496913687e-06
-2.04278254374451e-05
-2.30288245028433e-05
-1.69387171342712e-05
-1.56574365236802e-05
-9.22484730460631e-06
-1.23325803849306e-05
-2.43476363162645e-05
-1.00475028137598e-05
-2.13928175435416e-05
-1.95088752316723e-05
-1.71343256137661e-05
-2.82129401383521e-05
-1.97482200060622e-05
-2.18264862240865e-05
-2.62091381116366e-05
-2.68032418967371e-05
-2.30864293032893e-05
-1.43246150932384e-05
-1.49260371667649e-05
-2.07611614530389e-05
-2.12057943868461e-05
-1.94849281038402e-05
-4.94578581409194e-06
-8.44222020405582e-07
-1.31796463918047e-05
-1.10128525894895e-05
-1.62932554572062e-05
-4.22744066075595e-06
-1.49417802297237e-05
-1.45228384998972e-05
-2.32743116582072e-05
-2.32114742405839e-05
-5.28751174534723e-06
-2.91406672041803e-05
-7.20908170192406e-06
-8.12509252045008e-06
-2.57663481828852e-05
-1.70781940289374e-05
-4.98262274140588e-06
-3.39008717151236e-05
-1.75547951954339e-05
-6.73585242761279e-06
-2.04778791021264e-06
-2.19672032109329e-05
-2.96882009285965e-05
-2.24025567208933e-05
-3.98175673288483e-05
-2.51958989746258e-05
-2.09186085725603e-05
-2.82798334785678e-05
-1.33684857901864e-05
-1.74488228226876e-05
-4.22576693362372e-06
-7.39983127405917e-07
-2.52481345313884e-05
-1.9713650574656e-05
-1.39489181836857e-05
-1.05643907731955e-05
-1.40812181140733e-05
2.27341925919669e-06
-1.33810643030025e-05
-2.44955106669335e-05
-3.39699969527519e-05
-1.15901710537081e-05
-3.80763663600976e-05
-4.21941846791884e-06
-2.334596478215e-05
-1.11436428734733e-05
-1.12650430687662e-05
-1.15507245736029e-05
-1.25009283646795e-05
-9.89499930474996e-06
-7.47578528605036e-06
-1.03069498381504e-05
-2.9413781457934e-05
-1.68841846617776e-05
-1.54348201209297e-05
-3.37043427979365e-05
-5.10568060831213e-06
-2.06591666726615e-05
1.07474880266503e-05
-2.68763784097074e-05
4.72285513089576e-06
-7.10722249540166e-06
-1.35249576915948e-05
-1.44517653313557e-05
-1.15868585622707e-05
-1.08218572691868e-05
-1.82108366993134e-05
-1.30075728348641e-05
-1.62715103327767e-05
-3.69830348145434e-06
-2.96964375753156e-05
6.58845615608602e-07
-2.13685867162301e-05
-1.55119845262326e-05
-2.15188889464685e-05
-1.57194692772141e-05
-1.69284217773774e-05
-1.23910488032769e-05
-2.56420096743893e-05
-1.96691172298213e-05
-2.35401225589251e-05
-2.01651191317594e-05
-2.17856741598788e-05
-1.66593588952237e-05
-6.91872763630037e-07
-1.87057438564399e-05
-1.85633841655861e-05
-2.27209534647917e-05
-6.40562882208184e-06
-1.32317370852757e-05
-2.86017611111031e-05
-2.65765406115451e-05
-8.54138853814166e-06
-1.58549881711006e-05
-4.25093761266757e-05
-1.68743072193171e-05
-7.36256465986809e-06
1.33561334653895e-06
-2.38458992744569e-05
-2.74515787063053e-05
-1.25284301644489e-05
1.38322576849694e-06
-1.69164977331567e-05
-6.9495620850042e-06
-1.84027894144179e-05
-1.41282849180302e-05
-5.91869106371777e-06
-6.71443555276493e-06
-2.57974318346504e-05
-3.1538408256317e-05
-1.72216999447068e-05
-1.21547639782154e-05
-1.92260810035514e-05
-1.39137971498127e-05
-3.23612277603284e-05
-1.81939595810307e-05
-1.66576693837389e-05
-2.21505059131536e-05
-2.23539011196453e-05
-3.58319188662042e-06
-2.45841304244232e-05
-2.3265733226112e-06
-1.92089043173909e-05
-1.88842520695831e-05
-2.09082511630606e-05
-7.20779522868076e-06
-2.08766093672299e-05
-9.29723718163861e-06
-2.86907721562285e-05
-1.46207566863886e-05
-2.05681433336178e-05
-2.07777265308527e-05
-1.48401728235527e-05
-1.58505546621014e-05
-1.44236852642618e-06
-1.66791364429212e-05
-6.03158479303027e-06
-1.75062182864355e-05
-2.00642856955782e-05
-2.40178230982594e-05
-2.30390140009603e-05
-1.21559179965831e-05
-2.28154370382991e-05
-2.08439479172835e-05
-1.12799861604356e-05
-3.22727267860979e-05
-8.63075747980241e-06
-3.23440163181267e-05
-2.81236193172662e-05
-1.33189839131465e-05
-1.59453869478633e-05
-2.2964307882693e-05
-9.42061237445573e-06
-2.56522094891818e-05
-2.42454326057576e-05
-3.49382505853435e-06
-2.88464206896831e-05
-3.76329596114136e-06
-6.03416060355163e-06
-5.65166437246346e-06
-1.37085051953247e-05
-1.42406166620757e-05
-1.91709682779486e-05
-1.56731695101844e-05
-9.07178692530339e-06
1.56444497648779e-06
-1.93374735381463e-05
-9.24141734478265e-06
-5.04385821805269e-06
-2.13994691746996e-05
-1.88326125081642e-05
-1.470315478667e-05
-1.79667873269748e-05
-3.9437394907648e-05
-2.80354766642591e-05
-2.73006792827974e-05
-1.36863558801511e-05
-1.63559822824249e-05
-2.2128452857474e-05
-2.07071226516103e-05
-5.56077782552107e-06
-7.37569905481708e-06
-1.19434810045956e-05
-2.28552041862833e-05
-2.51580189412077e-05
-5.21300694965972e-06
-1.84059897724666e-05
-3.9118039984162e-05
-1.15731648503891e-05
-3.55177633895388e-05
-1.80649453364139e-05
-2.87442797454268e-05
4.07855489936129e-06
8.17488573202448e-06
8.03339041633484e-06
-2.61506736462217e-05
-1.16051643462096e-05
-2.91084128318165e-05
-6.40706603562402e-06
-2.38796019918756e-05
-2.52000096095825e-05
-1.97517600432186e-05
-1.30672832290215e-05
-1.99717402740534e-05
-1.00224642095065e-06
-2.75703970994276e-05
-2.41022413482836e-05
-3.02331565289267e-05
-2.25067865011991e-05
-3.12691612153016e-05
-3.05414582095033e-05
-1.19764280222914e-05
-1.77162891896085e-05
-1.63358962627078e-05
-3.8375580463512e-05
-2.75448301688533e-05
-1.82152722340247e-05
-9.91233581938932e-06
-1.17428476810663e-05
4.94668466663323e-06
-2.85799822277025e-05
-2.05820609357481e-05
-1.80501685555642e-05
3.08559391911002e-06
-6.64003004233821e-06
-1.38010114675848e-05
-2.59617348663638e-06
-2.08961548500687e-05
-1.27352263723188e-05
-5.54518773378905e-06
-1.24970839066119e-05
1.22051902843859e-06
-4.11882612795797e-06
-2.52273413248188e-05
-1.55062219784707e-05
-1.9153516649372e-05
-1.6245015896958e-05
-1.8032760021588e-05
-1.09635029770953e-05
1.1911027873568e-05
-1.90017772230301e-05
-5.22034089067745e-06
-8.76548946236766e-06
-5.95515855253873e-06
-8.92568686301325e-06
-2.60994144733537e-05
-9.52828166538088e-06
-2.34638749611733e-05
-1.4212697752841e-05
-2.59159375349873e-05
-4.8568562482535e-06
-8.6627014872201e-06
-2.18112771776069e-05
-8.37610052959579e-06
-2.51351668705827e-05
-3.58721916450447e-05
-4.19827017644763e-05
-2.68982464819577e-05
-1.5429000576084e-05
-1.59112966408872e-05
-7.21949238849273e-06
-2.15061476012956e-05
-1.54130353861709e-05
-2.08402342754003e-06
-1.30133687531493e-05
-1.42597735515929e-05
-1.57592319642914e-06
-8.3487835004037e-06
-1.28126650738625e-05
-6.93486305590589e-06
-1.53925636296498e-05
1.44401948551735e-06
-2.56562833034457e-05
-2.1873664517077e-05
-1.35530833522169e-05
-1.00647462116761e-05
-2.05294669303646e-05
-9.75916740190754e-07
-6.51526851189715e-06
-1.8888223532989e-05
-2.22860000074529e-05
-7.55603604472005e-06
-2.21101716789919e-05
-1.19489523116903e-05
-2.25762965012671e-05
-2.03912652727546e-05
-2.39872891783111e-05
-1.81771529886792e-05
1.66477362707035e-06
-5.83654324760788e-06
-1.69332287306069e-05
-1.58652479966968e-05
-2.41396025825079e-05
-4.24526295178642e-05
-1.06289360949582e-05
-2.6062749183439e-05
-6.48297605014295e-06
-2.26100548405064e-05
-1.27995584641146e-05
-9.49806645570246e-06
-2.27350244777527e-05
-1.64472751972267e-05
-7.42090312924425e-06
-1.82188737026413e-05
-1.11866069806445e-06
-2.89811913289386e-05
-3.16627866061833e-05
-7.25760977124683e-06
-1.53878096777663e-05
-3.83577195640522e-05
-1.78093436537606e-05
-2.94278237728453e-05
-2.52433493690359e-05
-3.2443667643557e-05
-2.81552927655879e-05
-2.30847705478728e-05
-2.2430469498645e-05
-2.09836351320077e-06
-8.75915785568673e-06
-3.34598768997137e-05
-9.25384032335755e-07
-1.11811879933589e-05
-1.6738450790688e-05
-1.52469061796125e-05
-3.92631157357074e-05
-1.8250255304835e-05
1.58781701604681e-06
-1.09546702040312e-05
-3.75643665170229e-05
-2.68689953635857e-05
-9.36048234973343e-06
-3.57736118778054e-05
-2.45814345290045e-05
-9.80248482911213e-06
-1.13026966050903e-06
-1.65417236470592e-05
-2.96160458996083e-05
-3.0028152542272e-05
-1.6991462343881e-05
-7.78492736811365e-06
-2.24405856367955e-05
-2.41154542413085e-05
-2.64851729804877e-05
-1.59701993387207e-05
-5.00226781745609e-06
6.58564053306849e-06
-2.3131646105675e-05
-1.18380893710704e-05
-2.45603130915189e-05
-1.03856813501636e-05
-1.66730186918109e-05
-1.69013622992091e-05
-2.95070347713628e-06
6.0156173442902e-06
-2.6901887923004e-05
-2.45778481539071e-05
-1.34174144983961e-05
-1.70786231110304e-05
-2.68316725432606e-05
-2.57499158523373e-05
-1.02892316946356e-05
-1.52817021824021e-05
-4.06571506865636e-06
-1.76419396970934e-05
-2.8940629472663e-05
6.25902031920932e-06
-9.86670516465678e-07
-2.87829055572898e-05
-3.69632953281705e-05
-2.06768044813728e-05
-2.50086589116254e-05
-2.3894408035639e-05
-1.24545557640658e-05
-1.68856292106182e-05
-2.34100769469488e-05
-6.91895678421555e-06
-1.4107565073634e-05
-1.78065533812135e-05
1.16857041880074e-06
-1.12830070064514e-06
-3.5567795798093e-06
-2.55716275606303e-05
-1.90905218395779e-05
-4.49936028724425e-06
-2.73282138916472e-05
-1.40830877970473e-05
-3.5877130821856e-05
-1.38136444034978e-05
-4.75459884548243e-06
-7.24068559824305e-06
-2.39546464925484e-05
-1.4536561683734e-05
-2.08076074295162e-05
-1.43390709594739e-05
-2.38688056814887e-05
-1.45566118970252e-05
-6.10877506136983e-06
-1.05264811723748e-05
-3.4485688260872e-05
-1.43675968057386e-05
2.96960582524469e-06
-1.97407083539572e-05
-4.69797198584068e-06
-2.09525211443609e-05
-3.76060387380887e-05
-2.4211397413009e-05
-6.69188216538021e-06
-1.97762950355497e-05
-1.50461829414645e-05
-8.17456083972505e-06
-1.09337573874655e-05
7.16076518594361e-06
-1.1254058652611e-05
-1.44160042640247e-05
-1.7315980050159e-05
-6.89347181498686e-06
-2.29627462125735e-05
-4.04886709941766e-06
-2.82312069020024e-05
-1.039285906646e-05
-2.94047526284052e-05
-8.50672516702041e-06
-1.78783032214771e-05
-1.30021277655405e-05
-1.42330551068439e-05
-1.46162925676363e-07
-1.40849818897989e-05
-2.13139923505508e-05
-1.77655340310039e-05
-8.71404034416414e-06
-3.09593793774898e-05
-9.38047388675227e-07
-2.48612300489012e-05
-1.92294428089626e-05
-2.88643156084864e-05
-1.46571369347107e-05
-9.70235751200416e-06
-2.61514947704322e-05
-2.67643002177261e-05
-1.5033733434201e-05
-2.51509633843754e-05
-2.74716545752237e-05
-1.27415834778317e-05
-1.30737850132532e-05
-3.51845180875118e-05
-5.06977434695395e-06
-1.46565658673395e-05
-2.48950615984234e-05
-1.79347821817073e-05
-2.3562218419651e-05
-1.67319590304839e-05
-1.66931734365507e-05
-3.06652045819405e-05
7.17237135062138e-07
-1.77740774516271e-06
-1.37222333186842e-05
-5.99697506446798e-06
-2.03774912148638e-05
-1.78975463959182e-05
-2.17460252379521e-05
-9.53363560780445e-06
-2.09397625143643e-05
-2.32529012732663e-05
3.80457543041348e-06
4.46725322248481e-07
-1.81222670992163e-05
-2.55216301913233e-05
-2.77902531046199e-05
-1.11028173423799e-05
-1.32242328779324e-05
-1.37893710921499e-05
-2.43346504110432e-05
-8.06591627617309e-06
-1.7673351878702e-05
-1.72439556049996e-05
-2.86629979811812e-05
-2.44197503457705e-05
-2.23426337160833e-05
-1.19478824700667e-05
-2.7244005217066e-05
-2.6082098604194e-05
-1.57178625454047e-05
-1.30043434375568e-05
-2.39695487211642e-05
-2.00725725260877e-05
-1.27549763542183e-05
-2.71084687797701e-05
-2.08918302018116e-05
-3.12276974043511e-05
-3.2654872595343e-05
-2.44557295365085e-05
-1.35646063559171e-05
-3.94471373115295e-05
-1.51524950529793e-05
-1.55085696993815e-05
-1.7562959310962e-05
-9.65898361848572e-06
-3.64189133110284e-05
-8.6685610238636e-06
-2.68411111457965e-05
-1.72901534495497e-05
-2.69105312035159e-05
-2.18627065246075e-05
-5.45108304922457e-06
-2.00802503246379e-05
-1.71481106100668e-05
-4.56148126469101e-06
-1.09013567991561e-05
-2.47956263483895e-05
-8.15238891557187e-06
-2.3278085098658e-05
-2.84488602987891e-05
-1.90902345913309e-05
-8.41515047868569e-06
-3.34395800040464e-05
-2.64266525626357e-05
-1.03111833386228e-05
-6.89936630371591e-06
-1.65240882462436e-05
-2.11879104736873e-05
-2.77605831166252e-05
-2.39914782356081e-06
-1.64421828514221e-05
-1.27776777028426e-05
-2.50169591048304e-05
-2.47159769225067e-05
-9.91983855278755e-06
-1.71748589858498e-05
-1.28629255823511e-05
-2.18310841415676e-05
-1.88693433589656e-05
-1.58130480054105e-05
-4.27951871049244e-06
-1.79085121662263e-06
-6.61268235910326e-06
-2.33132134592458e-05
-4.40530384840149e-07
-4.61384741510458e-06
-2.13864275793743e-05
-2.43751109339705e-05
-1.19703701694695e-05
-8.25108427023342e-06
-2.25122275691359e-05
-2.16514251708662e-05
-2.94699495055807e-05
-4.12576465102919e-06
-7.37185499793702e-06
-1.4988613496802e-05
-1.84968784944283e-05
-1.64871602263006e-05
-7.15104773884408e-06
-1.60030708071977e-05
2.11293642112535e-06
-3.10261490925053e-05
-3.56058669488677e-05
-2.81809491459476e-05
-1.51549923526589e-05
1.33462497905249e-06
-6.48935258127893e-06
-1.19290821602335e-05
-3.17850608270272e-05
-1.95307038986982e-05
-1.1596228176999e-05
-3.83933550489602e-06
-2.88055473909776e-05
-2.83109149278954e-05
-5.90186151159794e-06
-2.81697589194324e-05
-1.18127934296162e-05
-6.97507984789217e-06
-2.0432986685111e-05
-2.23877998942214e-05
1.36501567702926e-06
-9.49362484298538e-06
-7.40658865469638e-06
-2.04823975058146e-05
-2.17922686462041e-05
-1.07726847907681e-05
-2.90851108279269e-05
-2.55837458092926e-05
-1.94659167107962e-05
-1.31022779470871e-05
-2.19207575287333e-06
-3.02559788025226e-05
-1.24851133057612e-05
-6.42274158418144e-07
-1.40322686195422e-05
-2.27335856337836e-05
-1.02119706100502e-05
-1.64330257558807e-05
-4.70493046720056e-06
-9.88571779971897e-06
-3.42381312641008e-05
-1.21085984301884e-05
-4.07923973472758e-06
-9.70357194051088e-06
1.02214946132857e-06
-3.07803179408592e-06
-1.45097812836296e-05
-8.18248134513022e-06
-2.68525838310258e-05
-1.26517563891434e-05
-2.23834872772787e-05
-9.35828495874156e-06
-7.25226403749826e-06
-1.49585474385861e-05
-1.4826213308583e-05
-3.45422455960987e-05
-1.93469428942828e-05
-1.30732080636303e-05
-2.727925386583e-05
-8.96707922024319e-06
-2.51528051911405e-05
-1.21732735586685e-05
-2.30016752123198e-05
-3.56695034038375e-05
-2.06277184545405e-05
-2.87736465284431e-05
-1.17391574649223e-05
-3.91077970487008e-05
-1.27774762009564e-05
-1.39254055557093e-05
-2.49804775809018e-05
-1.83728918454939e-05
-8.88475669494296e-06
-2.4771098408712e-05
-1.73899107944601e-05
-7.66750096729125e-06
-1.02190874876959e-05
-1.88441286428884e-05
-2.73628684724138e-05
-3.10930520786613e-05
-1.1948925970495e-05
-1.18294202279138e-05
-2.14288748263066e-05
-1.80015056960054e-05
2.06832427079283e-06
-1.20397407466844e-05
-2.37882173482951e-05
-2.83656679244196e-05
-1.72630176682966e-05
-1.22784758701039e-05
-2.09168441917827e-05
-2.72770223281279e-05
-2.84050184637999e-05
-1.20138759931258e-05
-1.38407531179792e-05
-8.31730551565725e-06
-3.81945818899736e-05
-2.28329232290353e-05
-2.39355129924954e-05
-1.92521432744447e-05
-1.63963776670863e-05
-1.18821164371283e-05
-1.3602051326281e-05
-1.52678061298285e-05
-1.12032050970322e-05
-1.11085898350171e-05
-4.01145022398959e-05
-2.99451782940908e-05
-3.48798957587335e-05
-1.5313202349369e-05
-2.1446702694516e-05
-1.12565476708108e-05
-1.19936828138692e-05
-1.70919335517554e-05
-3.91213544301052e-05
-2.0774589436944e-05
-8.60497628450929e-06
-1.11159231213581e-05
-4.17633045522952e-06
1.03636331394775e-06
-2.11211904771724e-05
-1.54530775494427e-05
-2.23966676779536e-05
-2.27199882382759e-05
-2.13588017741221e-05
-8.78168605693004e-06
-1.14038360365605e-05
-1.01280590987897e-05
-2.18600954460328e-05
-7.64641562928937e-06
-1.82550688708675e-05
-2.40269108584611e-05
-1.85563090428881e-05
-2.88415632026689e-05
-1.71481231934835e-05
-2.29766702840543e-05
-1.93254288451181e-05
4.43024139808398e-06
-1.43472593732524e-05
-5.4255190840161e-06
-2.15562404076438e-05
-2.24532662249396e-05
-1.99881541807023e-05
-6.8690079202366e-06
-9.74615716278041e-06
-1.13732205235768e-05
-2.42458274247718e-05
-2.43937774934663e-05
-1.12033574244263e-05
-3.26381553735955e-05
-9.28281575970818e-06
-2.73916268924629e-05
1.7834792322683e-06
-7.50419630852023e-06
-2.61089816138156e-06
-8.47016257911343e-06
-1.45474041117383e-05
-2.27060233359659e-05
-1.84481310194266e-05
-1.14255520687388e-05
-7.42188258250484e-06
-3.22734499385423e-05
-2.3384516096971e-05
1.2045111820369e-06
-1.59700497590845e-05
-4.66596203999165e-06
-9.38714079554955e-06
-3.02773312958354e-05
-1.4204368769935e-05
-2.26004890242603e-05
-3.14496392345204e-05
-1.70211540560835e-05
-1.60263562607798e-05
-1.49754448189237e-05
-2.8511070806358e-05
-9.55976962516247e-06
-4.12802743733283e-05
5.38349257090309e-06
-1.24728266586194e-05
-9.88953346754088e-06
-3.14639730285659e-05
-6.69116127505475e-06
-1.82083682363232e-05
-1.0739134701191e-05
-3.80525669398841e-06
-3.72994874384096e-06
-1.82826193501367e-05
-2.71388703352193e-05
-1.66735905264007e-05
-1.99925431749178e-05
-1.13420656909784e-05
-1.74116552511569e-05
-2.81462547015819e-05
-2.8864660250615e-05
-1.78283315904458e-05
-6.71302168584681e-06
-1.862149175619e-05
-2.96557986418342e-05
-2.03109423808837e-05
-3.0771111870048e-05
-2.63147813967892e-05
-5.85849342614575e-06
-2.35941776356354e-05
-1.65293081497131e-05
7.08148798663856e-07
-2.46258583807975e-05
-2.45193214992164e-05
-1.22179451873466e-05
-1.97369762766366e-05
-1.73945340016479e-05
-1.50102699069249e-05
-2.43018702352506e-05
-1.01084877634811e-05
-2.60081080534015e-05
-1.13442313431457e-05
-1.90577469977297e-05
-5.47032328669363e-06
-2.47614799097567e-05
-3.81856777007738e-06
-9.45790384599137e-06
-5.19959184129993e-06
-1.24798123302685e-05
-1.89032199821692e-05
-3.12261144643286e-05
-2.26015989444072e-06
-6.88203355721794e-06
-2.10800354460653e-05
-3.42308244752213e-05
-3.64379197914098e-06
-6.72280873586308e-06
-2.01055736151077e-05
-1.92953968528956e-05
-1.81352572196543e-05
-2.13398019070022e-05
-6.27908981351937e-06
-7.05668204178971e-06
-3.71263243131331e-05
-1.88739769852424e-05
-7.47118043488639e-06
-2.55986182572723e-05
-3.83809861479763e-05
-1.27839690420054e-05
-2.70498620866382e-05
-8.89057426573849e-06
-1.21757490498275e-05
-9.61517721638967e-06
-2.60410466157075e-05
-1.84718388085525e-05
-3.18431050684235e-05
-9.42398456079411e-06
-1.41911649658742e-05
-2.44368776598951e-05
-1.68964391191003e-05
-2.10806449094826e-05
-1.9123587846076e-05
-1.42258625629001e-05
-1.8967164810488e-05
-2.17814641725534e-05
-1.12884304515258e-05
-9.51238993957143e-06
-1.52052915414022e-05
-3.29229582650392e-05
-8.29842034383171e-07
-3.61151893192269e-06
-7.89449789136172e-06
-2.81845690236438e-05
-2.25578367665745e-05
-2.51094667691897e-05
-3.75337592108864e-05
-3.49480604514824e-05
-2.13212093945833e-05
-2.86294661484554e-05
-1.99926930882674e-05
-2.2076928485564e-05
-2.65349369383245e-05
-1.62912342592034e-05
-1.94971364908666e-05
3.4899133052827e-06
-1.27775260143763e-05
-3.67592453912267e-06
1.61885367587919e-05
-9.53968842420258e-06
-5.73531789693804e-06
-3.24241788129283e-05
-2.87696190549033e-05
-2.46087646585962e-05
-1.85471172230314e-05
-2.99401462369755e-05
-1.23958448656614e-05
-1.58582012164402e-05
-8.8904450750697e-06
-6.00421672696534e-07
3.6641629323912e-06
-9.95207396036062e-06
-1.47491550955496e-05
-8.71827293666989e-06
-1.20293178633463e-05
-5.72360320932018e-06
-1.24631879201544e-05
-2.14612675235722e-05
-1.82136116759276e-05
-2.45420616043684e-05
-3.40592784025787e-05
-2.61384123101915e-05
-2.85355399770458e-05
-1.10315931648811e-05
-6.8948348908183e-06
-2.29085056366018e-05
-2.61555460820842e-05
-1.98877836563188e-05
-1.92970074771872e-05
-1.78391275278605e-05
1.31839534976526e-05
-2.41093614216559e-05
-8.27412138861052e-06
-1.49436821329377e-05
-1.2534440358852e-05
-2.45458535197032e-05
-1.4228727991022e-05
-2.57269439513467e-05
-1.40581369139733e-05
-2.70369376459871e-05
-3.53442468807442e-05
-1.04155446374461e-05
-1.76274273742405e-05
-1.32693104015325e-05
-3.98492419358933e-05
-1.74501914977843e-05
-2.53951641854926e-05
-9.9696422402221e-06
-8.94455382348146e-06
-2.64501452259698e-05
-1.10144970895403e-05
-1.37052427628993e-05
-3.54785529375547e-05
-2.02866735510107e-05
-1.71867125141902e-05
-1.84670393019001e-05
-8.03624285132509e-06
-1.13625340059939e-05
-9.9924693929699e-06
-1.58467926944302e-05
-2.7300382582979e-05
-1.55553587834276e-05
-1.94137831699541e-05
-2.74097579523886e-05
-3.57269843603814e-05
-6.38110544326313e-06
-1.92628109187724e-07
-2.23612036530893e-07
-1.11321931883786e-05
-2.09754713537915e-05
-1.03716666678878e-05
-1.19698732370862e-05
-1.61322878782293e-05
-1.75831745009678e-05
-8.78904561371111e-06
-1.47141663919517e-05
-2.60450148871451e-05
-2.33458324798145e-05
-1.04250670276299e-05
-2.78916932366444e-05
-1.94279962102164e-05
-1.67692849971128e-05
-6.13417350761135e-06
-1.81606456657744e-05
-1.48703955437334e-05
1.49048203767557e-06
-3.07054207870231e-05
-5.38696145136393e-06
-2.26142899450342e-05
-8.62094191165391e-06
-4.02005963772626e-06
-2.3043525585486e-05
-3.60302333154784e-06
-2.16339728360837e-05
-2.25210421708251e-05
-7.03615428812604e-06
-1.96568324928526e-05
-8.19351625144033e-06
-1.10088790344144e-05
-3.18623677719537e-05
-2.25380545901812e-05
-1.85768447691111e-05
-2.18081280542178e-05
-1.25192358858446e-05
-1.90260525585809e-05
-1.06748825173647e-05
-8.88312800076083e-06
-1.61952155401188e-05
-2.92811743953353e-05
-2.11001776263706e-05
-2.43299606724948e-05
-3.1208978663182e-05
-1.83728818842502e-05
-6.16492123801596e-06
-2.42782583890911e-05
-1.97993271948997e-05
-1.62665324789589e-05
-4.11366036325249e-06
-1.1390995458213e-06
-2.73674975580883e-05
-4.05340977098449e-05
2.40416038199293e-06
-3.08544682839927e-05
-5.13788767363824e-06
-1.19302606928074e-05
-4.14797344081132e-06
-2.15291857283513e-05
-8.87703502957041e-06
-2.59055443171079e-05
-2.83903626459443e-05
-4.5810338659059e-06
-2.51084807579161e-05
-2.649570087128e-05
-2.70880784190088e-05
-3.62802013908833e-05
-3.25057356335072e-05
-2.02001932414265e-05
-2.41708298183597e-05
-8.70129551802483e-06
-1.46557948439657e-05
-1.4213850582192e-06
-2.50795361809558e-05
-3.40887350756252e-06
-3.14312711081008e-05
-3.15767939560962e-05
-2.26504592388005e-05
-7.42096027955521e-06
-2.44106337300735e-05
-1.5055580641978e-05
-2.80920063763641e-05
-2.91340704660308e-05
-1.09326389951607e-05
-1.33724065472717e-05
-5.05524828712001e-06
-1.85084576396954e-05
-1.60031321061464e-05
-1.61687602913629e-05
-2.81806054292149e-05
-1.43579568038377e-05
-1.37609193593563e-05
-2.52286354727249e-05
-6.15367962200509e-06
-2.92781182905431e-05
1.03481498865793e-06
-1.23720783790847e-06
-1.3464997335051e-05
4.48607093726174e-07
-7.83047266553038e-06
-3.4703696105453e-05
-2.21243610155714e-06
-1.84933754472856e-05
-1.41084218246054e-05
-7.75295555170254e-06
-2.77173292654127e-05
-8.82927027318377e-06
-1.3882204318437e-06
-1.54307121890468e-05
-3.20962698953081e-05
-2.51876650068182e-05
-1.24691875246753e-05
-2.27011673702079e-05
-1.54789755980782e-05
-2.23763942153482e-05
-2.24791439616448e-05
-2.15864515061737e-05
-1.06912035371057e-05
-8.48567810178874e-06
-1.21401328076407e-05
-2.61826371196303e-05
-1.61407672903858e-05
-2.55944682352635e-05
-2.70964832151869e-05
-9.92848740127865e-06
-3.10889030367317e-06
-7.09413803964753e-06
-1.45771761730044e-05
-1.17273132124089e-05
-4.47166996574499e-06
-2.07514839349051e-05
-1.91384989353879e-05
-1.76498209357078e-05
-1.92616499400049e-05
2.11211566293892e-06
-1.61418817531028e-05
-1.87209080875034e-05
-2.32758344896415e-05
-1.98312571394064e-05
-4.23710040551466e-05
-2.92029477765512e-05
-2.16650068350422e-06
-1.19482728648957e-05
-2.43203790907106e-05
-3.04735319777049e-05
-3.22389099009301e-05
-1.99491344057998e-05
-1.0253814235627e-05
-3.58909672496202e-06
-8.96449733087985e-06
-1.71979029300445e-05
-1.15347949037619e-05
-2.07312945241019e-05
-9.59637605079606e-06
-2.78059894463473e-05
9.27691479829869e-06
-9.19755776672781e-06
-1.05938526350656e-05
-1.88509607474789e-05
-1.46393730318269e-05
-1.985531933664e-05
-2.27537749936467e-05
-2.15407079674883e-05
-3.35714199596147e-05
-4.47423191628951e-06
-2.67868487216669e-05
2.91363265251424e-07
-2.18161632907862e-05
-2.9560026281012e-05
-2.21689452234797e-05
-2.88618864381191e-05
-2.44860651979419e-05
-1.15044308546232e-05
-1.6035828176989e-05
-1.13015300791751e-05
-3.15041275813848e-05
-1.79469145630613e-05
-4.5429202269593e-06
-5.29190351988867e-06
-1.91464686158682e-05
-8.6401887907445e-06
-1.84470913257737e-05
-1.77262909045272e-06
-8.99870918180835e-06
-2.44737078744305e-06
-2.74390417608114e-05
-8.24618156287556e-06
-2.9674219548645e-05
-5.67669875406221e-06
5.52505465681363e-06
-2.21188638125656e-05
-1.86644811965531e-05
-1.18216789992369e-05
-1.38749380981351e-05
-1.77671267684045e-05
-7.24481184777184e-06
1.14453779634569e-06
-4.07233858488784e-06
-2.55665874403008e-05
-2.56555798499103e-05
-4.3311783927278e-06
-1.07449396336311e-05
-2.24163882273631e-05
-1.4065003953439e-05
-6.46009297831838e-06
-3.18646440713006e-05
-1.47499508777168e-05
-2.7937011690198e-05
-1.96868031151121e-05
-2.13277890583838e-05
-2.97245041006593e-05
-2.248096946954e-05
-2.06126978814597e-05
-1.45985498647931e-05
-2.09039795054702e-05
-2.39712186617375e-05
-2.9853811006567e-05
-2.42176812727746e-05
2.71082879763699e-05
-2.45135781794352e-05
-1.57876565850244e-05
-1.62874500550022e-05
-1.22656175299952e-05
-2.45924668343493e-06
-1.17913832274067e-05
-1.32310973858575e-05
-2.2749587917881e-05
-1.42981041869923e-05
-1.29208573955986e-05
-2.42680209940794e-05
-1.99704617096641e-05
-1.43208183909475e-05
2.23568106785025e-06
-1.41217041707995e-05
-3.16550650584308e-05
-1.52238764425031e-05
-1.86599025902162e-05
-2.55795319313891e-05
-2.13056007071286e-05
-1.44126070103377e-05
-3.09079522926424e-06
-1.15694404732734e-05
-1.12486243907147e-05
-9.63323564372475e-06
-2.31411890131726e-05
-3.15634769674811e-05
-2.06435046516189e-05
-1.81132091211908e-05
-6.67450534242723e-06
-1.13111420510888e-05
-8.22565073089209e-06
3.25286751736117e-07
-1.00736368196422e-05
-2.58772295577403e-05
-1.56296201308241e-05
-1.39075617403822e-05
-1.94191109376782e-05
-2.41760226626635e-05
-2.05936294741617e-05
-2.76497317269673e-05
-2.085094144934e-05
-1.62720895337968e-05
-1.38858183512532e-05
-4.13632183346021e-06
-2.35215557672422e-05
-1.81456852530312e-05
-9.38540129784603e-06
-2.15513990981117e-05
-2.36469718778994e-05
-1.32961202945678e-06
3.04443736487225e-06
-3.77429759048719e-05
-1.42503502608434e-05
-2.18875722602621e-05
-2.34263687088856e-05
-1.68718419366688e-05
-3.00245863629698e-05
-1.3847370937068e-05
-9.91670778080645e-06
-1.37106511603494e-05
-8.53134275141549e-06
-1.94853164257739e-05
-2.26404439144572e-05
-9.45713300749378e-06
-3.29418190620053e-05
-1.90338040965741e-05
-2.03481821993622e-05
-1.81475041657104e-05
-1.93047525248698e-05
-2.16920899250216e-05
-2.60283885304618e-06
-2.54964575220283e-05
-2.04602864833114e-05
-1.76910337111076e-06
-3.19348734062006e-05
-3.06377973205907e-05
-2.62940652811044e-05
-1.15638553463365e-05
-1.74369491629944e-05
-1.13573617739018e-05
-3.13254112165929e-05
-3.00877229788198e-05
-1.99687314027175e-05
-2.34229804372611e-05
-2.75963681044084e-05
-7.99622229931679e-06
-9.96421874150092e-06
-1.25257231890513e-05
-1.69725874221433e-05
-6.66283822492639e-06
-1.83332028735826e-05
-1.00580041581029e-05
-5.32319679533517e-06
-3.29639296272479e-06
-9.21940463811272e-06
-1.57917652772203e-05
-3.03416927700022e-05
-1.17806004205679e-05
-2.41859713799794e-05
-2.93474526678123e-05
-5.6928520747778e-08
3.62051768749699e-06
-1.77103221343014e-05
-1.98020577412063e-05
-2.99544042324265e-05
-3.84790684560339e-06
-1.40245738551319e-05
-3.68744266895783e-05
-2.03810645303976e-05
-7.50917336092377e-06
-3.66928006529103e-05
-6.64161133551745e-06
-6.05705595324104e-06
-4.56863532368954e-06
-2.99562634502332e-05
-2.52175285657735e-05
-1.10574446340613e-06
-9.73928798701685e-06
-1.84881837338574e-05
-7.32018275397056e-06
-2.43389126353718e-05
-1.13782344579597e-05
-7.54659676702499e-06
-3.37519811760846e-05
-2.43113375236176e-05
-1.91615158384655e-05
-1.01208315904859e-05
-3.17551982574928e-05
-1.12834459332629e-05
1.12606347233262e-06
-1.73657504314765e-05
-1.60249381348707e-05
-2.04908343032281e-05
-3.06683392573532e-05
-1.04421893572115e-05
-1.58934901243026e-05
-2.55071017396122e-05
-1.05987201716249e-05
-3.06775624392434e-05
-1.61134986416893e-05
-1.16909177546537e-05
-2.33111088988255e-05
-3.28165445451294e-05
-3.13853515474557e-07
-1.44037870736491e-05
-7.32799796903348e-06
-6.94675194244664e-06
-2.4324609618379e-05
-5.90200602482798e-06
-3.17668770590631e-05
-7.03978313712439e-06
-2.97801299988629e-05
-1.7111770256397e-05
-1.20422006538714e-05
-1.86464437987485e-05
-1.99165437849248e-05
-3.62652853274933e-06
-1.07086203191846e-05
9.27637338544097e-06
-2.61700239796027e-05
-8.17785436523283e-06
-1.53310592752427e-05
-1.8480762240095e-05
-1.65979255151612e-05
-2.41279033128328e-05
-2.3625558304164e-05
-1.53202997059124e-05
-6.73884771789602e-06
-1.77899584339147e-05
-1.27076219961299e-06
-3.33524501829901e-05
-2.0712771363805e-05
-2.17838351745674e-05
-1.64212546455642e-05
-2.49014606559214e-05
-2.60507486073072e-05
-6.60559393988002e-06
-1.96560516677011e-05
-3.54090902376598e-05
-8.85950039771347e-06
-2.49328644774553e-05
-3.82058610975474e-05
-1.14455508966153e-05
3.81069404206503e-06
-8.9612210513368e-06
-3.12092418534379e-05
-2.60927211779698e-05
-2.13480392800732e-05
-8.30118721620461e-06
-7.54283444047209e-06
-1.0578133272597e-05
-1.55043896885996e-06
7.14342304681415e-06
-2.87586250801191e-05
-2.28594465622532e-05
-2.04480196054663e-05
-4.81186734952853e-06
-6.00309016342812e-06
-2.29162042854091e-05
-2.98743417113127e-05
-1.32519654772757e-05
-1.52901256140418e-05
-1.77298502688656e-05
-1.28372815279355e-05
-1.84077767829658e-05
-1.90997861233611e-05
-1.13681721829783e-05
-2.67972143906553e-05
-5.01691666895606e-05
-1.4057776996372e-05
3.83915822883131e-06
-1.91854949540397e-05
-3.47679382693509e-05
-6.50228125878037e-06
-7.67485262010042e-06
-1.48201828977056e-05
-2.6738042322813e-05
1.37254632877849e-05
-4.51333181844264e-06
-8.32006412073861e-06
-1.20599931506373e-05
-1.84593874262846e-05
-1.49666150816923e-05
-2.37237846199048e-05
-1.7088593308509e-05
-3.06467660312411e-05
-1.3007119407744e-05
-1.10461966399098e-05
-2.16353451570952e-05
-9.5172647444e-06
-3.59967458338019e-06
-2.20793429626656e-05
-2.0036919552535e-05
-1.36845129182299e-05
-1.4990022365317e-05
-1.97845652414935e-05
-2.51856531469639e-05
-1.31080798165982e-05
-1.87777102420213e-05
-1.55323829223101e-05
6.57184416444335e-07
-1.75370132383121e-05
-1.52998758315999e-05
-2.5413114907725e-05
-2.16384621952345e-05
-1.47022511712137e-05
-1.91228791079265e-05
2.13152875932274e-06
-3.91898506849591e-06
-2.33053952200705e-05
-1.55339859672062e-05
-1.8452798996097e-05
-1.42016043373035e-05
-7.59478277613503e-06
-2.59328944798707e-05
-1.22808534224351e-05
-2.95161398610982e-05
-2.50322809635573e-05
-2.90770778958183e-05
-1.51993589517365e-05
-2.26049992549682e-05
-2.04796417481243e-05
-2.31981930584365e-05
-1.11165773467213e-05
-1.95312794983379e-05
-3.84475846281352e-06
-5.97587559624512e-06
-1.56295793141954e-05
-1.26316893658502e-05
-2.95797212474728e-05
-1.21277697525675e-05
-1.05852198174048e-05
-2.28204081070223e-05
-2.01639154243542e-05
-7.25300520324172e-07
-2.26680585653788e-05
-2.57877784619839e-05
-1.85625942161259e-05
-1.60965917506157e-05
-2.01777683838467e-05
5.82144611616524e-06
-2.42505721834144e-05
-2.05891763090713e-05
-2.10886112972399e-05
-7.83222234616376e-06
-1.07877076720738e-05
-9.85829155323333e-06
-1.18995656774766e-05
-3.15541777066652e-06
-1.0934383845132e-05
-1.847856684641e-05
-1.91052885828641e-05
-1.41440749593477e-05
-4.83684629489477e-06
-3.15753197090527e-05
-6.42142824296088e-06
1.5294632015038e-06
-3.41150883350356e-06
-2.64446669562164e-05
-1.44342617868102e-05
-2.22073944218918e-05
-9.37955729042137e-06
-2.76427099017741e-05
-1.19829197727553e-05
-3.11919288328731e-05
-1.25981125339018e-05
-1.98701647310476e-05
-1.37344016552916e-05
-2.00125948534976e-05
3.20145282919346e-06
-1.68805355859594e-05
-9.88473702142716e-06
-3.12664364727694e-05
-1.70512837501293e-05
-2.12240460642042e-05
-1.13575382404495e-05
-1.56114829391546e-05
-1.22792364306809e-05
-3.36581947236152e-05
-1.93386416418357e-05
-8.57643174732334e-06
-1.94411646180468e-05
-5.00725932466707e-06
-2.5949768104563e-05
-1.32896979507257e-05
-2.56142076097868e-05
-1.20521118399697e-05
-2.6350173750385e-05
-2.91154331822834e-05
-1.2419808240305e-05
-1.7093218014214e-05
-2.48723972295514e-05
-1.58691114607556e-05
-3.30088528559152e-06
-1.03167921141868e-05
-3.29744429494698e-05
-2.90568163402853e-05
-2.36855130613365e-05
-2.86867796060714e-05
-2.67653711672054e-05
-3.4326577572528e-05
-2.12948733186735e-05
-2.08455307537351e-05
-1.62346348946236e-06
-1.54458852545454e-05
-2.60261409942746e-05
-2.30197673738144e-05
-9.7446162637045e-07
-2.83715054820712e-05
-8.0107373017084e-06
-2.24144448389728e-05
-1.18363059761993e-05
-3.26309668118672e-05
-7.7243605624161e-06
-1.34351416063729e-05
-2.38192989398933e-05
-8.3500594938329e-06
-6.51912300241932e-06
-2.93926993829704e-05
-1.33079465368306e-05
-9.14584124753184e-06
-8.3646020023509e-06
-6.1036411681772e-06
-2.41271405806846e-05
-3.42693815325909e-06
-1.8404377838213e-05
-1.97441910143079e-05
-3.2191952165616e-06
4.020689100786e-06
-1.1005062912427e-05
-2.59165466769502e-05
-2.67646115300175e-05
-1.4228442278647e-05
-1.54646134426083e-05
-1.16150169220249e-05
-5.52179989814361e-06
-2.25657505679963e-05
-7.04032970432822e-06
-2.84402668516792e-07
-1.05839681731145e-05
-3.08691783504716e-05
-1.51781109334472e-05
-3.66977106908499e-06
-1.94320072279287e-05
-1.95301427072568e-05
-7.16271448456687e-06
-1.61971810864238e-05
-2.10943392689292e-05
-5.14129606997e-06
-1.54571005179876e-05
-2.40872389145591e-05
-1.54617678842844e-05
-1.77586886775549e-06
-1.34624063584062e-05
-1.33913459338807e-05
-4.12734597487134e-06
-6.07534435150897e-06
-3.1580443303975e-05
-6.29988945787253e-06
7.69074218597756e-06
4.72849453417341e-06
-1.58473535173164e-05
-1.82538743382354e-05
-6.46850569622189e-06
-8.52337296899072e-06
-2.07423089068389e-05
-2.39089149336249e-05
-2.02206326334027e-05
-1.86952160264586e-05
-8.51187772778279e-06
-2.73522349044245e-05
-2.41199455036679e-05
-5.35382716789606e-06
6.72387405324892e-06
-3.66943994918944e-05
-5.67594882946846e-06
-1.4676357036348e-05
-3.58776287384954e-05
-1.9346347596276e-05
-1.2647725396601e-05
3.27797881498977e-06
-1.50045988137833e-05
-2.0110305103072e-05
-2.41923308712354e-06
-6.06674106431208e-06
-2.47214884867484e-05
-3.29087343559455e-07
-6.38789561682084e-06
-1.61007031176688e-05
-1.48719026636222e-05
-2.14415295854912e-05
-1.47959525635122e-05
3.62067320519859e-06
-2.40808070357082e-05
-2.3277415722561e-05
-1.47534813507924e-05
-9.72780875127827e-06
-2.00628639067378e-05
-8.27071012041956e-06
2.27149394859984e-07
-1.9717500192299e-05
-3.08961302891013e-05
2.85678483548473e-07
-4.22735458750021e-06
3.01289580022563e-06
-7.46479371897182e-06
-1.58773181050198e-05
-1.88998141699907e-05
-2.05712028764124e-05
-1.57785342229893e-05
-2.66183092071092e-05
-8.13363041875787e-06
-2.35536669945169e-05
-1.81311709898201e-05
-2.5809486555664e-05
-5.26368112309241e-06
-2.42368273306543e-06
-1.81777184234689e-05
-9.25698289394521e-06
-2.36211081805017e-05
-2.6454369579742e-05
-1.93716625492947e-05
-3.03535535823588e-05
-3.65972307780588e-05
-1.35654502317245e-05
-3.05985286781259e-06
-1.18495586138182e-05
-2.99883282206031e-05
-1.06435166561491e-05
-2.1866056959307e-05
-2.34082262348703e-05
-2.62672638838633e-05
-1.73048105333249e-05
-1.20876211447718e-05
-3.29742106570346e-05
-5.47508984688766e-06
-1.16898833206275e-05
-1.41320919232406e-05
-5.38202870492612e-06
-2.21445140853977e-05
-1.33684735102527e-05
-1.88449171412294e-05
-1.0630929334933e-05
-6.99760533220645e-06
-1.94544877489327e-05
-1.54527773466089e-05
-7.30757073915599e-06
-1.52333442719701e-05
-2.00484322106763e-05
-1.59200692829089e-05
-1.29785031044763e-05
-2.75339111775188e-06
-1.44265515154095e-05
-1.695939981548e-05
-4.19199964770047e-05
-1.92126480678089e-05
4.39824734956893e-06
-6.91961049103492e-06
-2.89861230791271e-05
-5.45615436124153e-06
2.72663054644483e-06
-1.35617997473914e-05
-2.26596604251419e-05
-1.85349034852729e-05
-1.66999994916381e-05
-1.34383456112624e-05
-2.47524041877656e-05
-2.29669434673649e-05
-3.24837948883042e-05
-1.82566837081501e-05
-1.83479948308426e-05
-2.73018248916467e-05
-1.7937523249978e-05
-2.8447318400155e-05
-8.3685334883644e-06
-8.57327919429277e-06
-2.01351865992125e-05
-2.33731680587923e-05
-2.164020857165e-05
-1.60326390512488e-05
-2.84473423418885e-05
-1.79103133226406e-05
-1.76907137104886e-05
-2.0726765920599e-05
-2.88146747310309e-05
-1.40945930467837e-05
-7.75161522589559e-06
-1.95839326761627e-05
-1.30160540252601e-05
-1.24704523905329e-05
-1.89556265452444e-05
-2.12957008653794e-05
-4.07365800029096e-06
-1.58606275035853e-05
-8.19830131263035e-06
-1.61544057357572e-05
-1.03897760144855e-05
-3.0891628282346e-05
-1.80631150808564e-05
-4.75816413205555e-06
-1.66928084494886e-05
-7.7316067259024e-06
-1.3197664196628e-05
-1.24936376773889e-05
4.91230942774717e-06
-1.62285836039992e-05
-1.90769717254721e-05
-2.15208502879568e-05
-2.07410189825426e-05
-1.4427852910228e-05
-2.3609598870059e-05
-2.92007134540817e-05
-1.3676296965206e-05
-1.27795372049473e-05
-1.36065852057668e-05
-1.42208883530977e-05
-1.0668686992254e-05
-2.65387213097871e-05
-7.6143543729629e-06
-2.91784934053611e-05
-2.92193461691564e-05
-1.43208333890534e-06
-1.96512365545709e-05
-1.48083681262135e-05
-3.04344810044466e-05
-1.33550360358277e-05
-9.79914647731576e-06
-2.64257546091379e-05
-1.70781136840617e-05
-9.53786193466249e-06
-1.86974190846168e-05
-1.25135202372038e-05
-2.49983117640892e-05
-2.241696511927e-05
-4.40635167957669e-06
-2.02330826817455e-05
-4.35548177390168e-05
-1.5187594010661e-05
-9.42569958393781e-06
-2.02463921134719e-05
-2.38491682691061e-05
-4.15347301137667e-05
-2.46499096843789e-05
-1.05253575412347e-05
-1.47815642979114e-05
2.36927134606479e-06
-8.52357197133331e-06
-8.53066566435209e-06
-1.40891028105952e-05
-8.65118348027043e-07
-2.80015228181501e-05
-1.21818971516506e-05
-1.26096552805387e-05
-2.06831137452002e-05
-1.83708424956246e-05
-1.88199086403129e-05
-2.70170633175111e-05
-1.37552399572095e-06
-6.64140969478087e-06
-1.66522968602187e-05
-1.06081379049114e-05
2.25592899812411e-06
-1.55680774873675e-05
-9.70241678886723e-06
-1.58446430860046e-05
-1.09767888121166e-05
-6.5656001256778e-06
-1.62359859115572e-05
-2.20363146932672e-05
-2.24879955163375e-05
-3.78679571122221e-05
6.8187325271147e-06
-3.4329843933919e-05
-6.55079296573913e-06
-4.37537290124849e-06
-3.20698422693531e-05
-9.32513867789568e-06
-2.42010427280461e-05
-2.27476003713346e-05
-2.83824938899232e-05
-1.99689534063096e-05
-5.45264808150517e-06
-2.81816092711855e-05
-1.98174565044544e-06
-2.90519592961972e-05
-2.57151439043928e-05
-1.67414895701966e-05
1.1492748537857e-06
-3.16709720398893e-06
-3.35024408448011e-05
-1.63202684418523e-05
-3.03122248188937e-05
-1.71076911993745e-05
-6.2333769795174e-06
-1.5257071800863e-05
-1.94088108533983e-05
-1.482075893008e-05
-3.23701559256626e-05
-2.34825621504982e-05
-2.0671395184621e-05
-3.23560631712185e-05
-3.79938636332689e-05
-1.05829712911744e-05
-1.89060653166867e-05
-1.81450776847759e-05
-5.52491825956083e-06
-2.62327209180559e-05
-2.44436895376416e-05
-2.37489993912512e-05
-1.8886833359493e-05
-1.36914339049458e-05
-3.63409784118932e-05
-2.85721005576788e-05
-1.86843554302177e-05
-2.75827811641717e-05
-4.52653505464406e-05
-1.52993947387844e-05
-1.83664599071339e-05
-1.42375079616415e-05
-2.67366226856291e-05
-2.41174366381781e-05
-1.22975110962924e-05
-2.4034308612334e-05
-7.40283728394018e-06
-1.00984331261791e-05
-1.42795352690749e-05
-2.23512076332566e-05
-1.43941273933817e-05
-1.36696127744273e-05
2.12223074331546e-07
-2.27997304770976e-05
-4.72761941138023e-07
-1.24137103069702e-05
-1.48932194606316e-05
-2.5912025575239e-05
-2.63568356775161e-05
-1.39881642069935e-05
-1.66074717115842e-05
-5.9855698566163e-06
-2.25430565321466e-05
-3.46973286567998e-06
-1.80715825356929e-05
-3.44560804113949e-05
-2.8074940160747e-05
-1.97890608861226e-05
-2.96112804839316e-06
-2.8725244175362e-05
-2.67530161106014e-05
-2.15224353763548e-06
-3.26003970226507e-05
-1.97762595888876e-05
-2.94154507168795e-05
1.43975302070716e-06
-1.20442595171736e-05
-3.75040052479196e-05
-3.52706996013863e-05
-2.69945750369289e-05
-2.34698593674943e-05
-1.36072381331826e-06
-1.44590344939774e-05
-5.37363639883551e-06
-2.2599890412826e-05
-2.89856843335561e-05
-2.2239855798813e-06
-3.62264290777999e-05
-2.05600865102736e-05
-1.84214206786764e-05
-1.93084930119038e-05
-1.73957624422743e-05
-3.65231375576938e-05
-4.02233452280763e-05
-1.0042736721162e-05
-5.97776064224822e-06
-1.64442878559314e-05
-1.04161573895453e-05
-1.15097115624128e-06
5.72473780712832e-06
-1.71694615930838e-05
3.38433991715684e-06
-9.5126093182437e-06
-3.23857234502436e-05
-1.67589518011234e-05
-2.78833112137065e-05
-8.45632036625314e-06
-2.17076897605174e-05
-1.55643171606707e-05
-2.69532747261663e-05
-1.88552613356554e-05
-5.53034210138781e-06
-8.28079014667965e-06
-1.19307246646083e-05
-1.62330573292053e-05
-2.18815347228303e-05
-1.86882412514014e-05
-2.48903994519524e-05
-3.14716533415505e-05
-1.9461316423368e-05
-7.20188726756525e-06
-1.71469206891055e-05
-9.5986347772393e-06
-1.8604348344444e-05
-3.2062777075998e-05
-1.23821790564195e-05
-4.0661619389856e-06
-1.84376756320927e-05
-1.0296464983374e-05
-1.92810732206957e-05
-1.48600635941346e-05
-1.00358238454851e-05
-1.00590621479722e-05
-2.71590183661497e-05
-2.7862564561107e-05
-1.43958417932759e-05
-1.80353869625098e-05
-1.5499794659475e-06
-1.63015299456603e-05
-1.47629126407825e-05
-2.71084027299241e-05
-1.19111013031861e-05
-1.87461602147498e-05
-7.21317640730734e-06
-2.07367945857552e-05
-2.36785978588449e-05
-1.25346051909696e-05
-2.93663363599156e-06
-3.55280158111184e-05
-2.86145286077363e-05
-1.7919231226912e-05
-2.46938411945527e-05
-1.41933537893628e-05
-6.77959698612255e-07
-4.06464413286188e-06
-2.38258000907107e-05
-4.99338180664856e-06
6.4098771099522e-06
-6.66431708127657e-06
-2.18949331159307e-05
-6.32530892444236e-06
-4.93904181037939e-07
1.46276532280389e-05
-1.47125697649001e-05
-1.49630402469422e-05
-3.3819363528602e-05
-7.25381871828378e-06
-1.02940360384201e-05
-2.47940992614119e-05
-1.31491239433818e-05
-2.03568440307607e-05
-2.48067907744936e-05
-8.03292889472704e-06
-7.46907424987055e-06
-2.48176743062133e-05
-1.98183523084904e-05
-1.61078160800624e-05
5.91769659815088e-06
-2.64847296763693e-05
-4.23031201625549e-06
-9.57784068047216e-06
-2.75854869170379e-06
-8.13471162047335e-06
-2.10052566983857e-05
-2.15749814160528e-05
-1.66680148269562e-05
-2.80016409703232e-05
-2.42794355544412e-05
-3.13705886327819e-05
-8.58221978957277e-06
-1.71999044946053e-05
-9.07818412707887e-06
-2.01035783634773e-05
-1.55739396851915e-05
7.2487188342945e-06
3.87377394703546e-06
-2.01357355038058e-05
-2.28327858287945e-05
-2.16437413691295e-05
3.70750536994543e-06
-2.71304477071783e-05
-1.83797036582145e-05
-1.84514444936871e-05
-2.87528034740896e-06
-6.96632039185472e-06
-2.07984537709684e-06
-1.62116240054639e-06
-1.83661440541138e-05
-1.73404546092616e-05
-2.47167434371879e-05
-1.88614239465441e-05
-1.02376431698344e-05
-7.89608023995987e-06
-2.16618154521029e-06
-1.70669636516507e-05
-2.5429868811859e-05
-3.12495968997223e-05
-9.66438607182626e-06
-8.05911952313527e-06
-9.80567398181964e-06
-1.7024354070182e-05
-2.08846604234978e-05
-1.42332143426925e-05
-2.26858232099302e-05
-2.44776486799419e-05
-4.92853605083692e-06
-2.94477948054963e-05
-4.66408349242489e-06
-1.29046425114886e-05
-1.781119888952e-05
-1.87701658630543e-05
-2.26086405501802e-05
-3.09796010644572e-06
-3.06802828770939e-05
-6.01648668774943e-06
-6.40556505494094e-06
-3.93775915335173e-06
-3.46398798506222e-06
-1.2215302775959e-05
-2.93107090332791e-05
-5.5131273243481e-06
-1.14229401736814e-05
-2.15765970070914e-05
8.50780102174549e-07
-2.62195179460788e-05
-1.50602783066945e-05
-1.18693160028131e-05
-1.56328850306887e-05
-4.08033349200768e-05
-2.47862675962243e-05
-3.22747066636012e-05
3.95386554219092e-06
-2.39727339159385e-05
-2.07301976476823e-05
-1.63919293034504e-05
-5.23254716053909e-06
4.8228067863196e-06
-2.61780920069896e-05
1.22097702936735e-05
-1.54917067764321e-05
-1.08551640943307e-05
-1.85126717792723e-05
-1.49310972273878e-05
-2.03555967311306e-05
-4.51816894172873e-06
-9.44095934654077e-06
-3.07198852613197e-05
-1.1786530709778e-05
-1.36371971596722e-05
-6.07123465228285e-06
-2.82371670727266e-05
-2.64989734738035e-05
-1.06600733231317e-05
-2.50487612455036e-05
-7.56079275562395e-06
-1.72072944906367e-05
-2.8687457933336e-05
-9.46852446041184e-06
-6.94406247089939e-06
-3.69919558508666e-06
-3.29968407179749e-05
-1.06696355301467e-05
-1.33218408256957e-05
-3.18789286249078e-05
-2.56806059457093e-05
-2.42151720902466e-05
-1.48609896784202e-05
-3.06284947337726e-05
-1.93907975114843e-05
-1.86837396602451e-05
-2.84991097273306e-05
-8.72131926922344e-06
-2.18794913625588e-05
-6.11351182306896e-06
-2.86092428041851e-06
-2.58003375711889e-05
-1.89666862814513e-05
-1.68299075753806e-05
-7.69961675439693e-06
-2.8868460342404e-05
-2.65531129421757e-05
-1.38744792435219e-05
-5.92798507535016e-06
-1.41364222361777e-05
8.84232948785907e-06
-2.31560655384892e-05
-2.41066839615448e-06
-8.85505215257648e-06
-1.25825322358366e-05
-2.33970044672852e-05
-1.81629958326516e-05
-2.379727226084e-05
-1.38810827984893e-05
-1.62049298922523e-05
-2.5823051626952e-05
1.89407290316746e-06
-3.04648716248127e-05
-2.47732663633924e-05
-3.24403206731047e-05
-2.18546578991047e-05
-7.81295743192088e-06
-2.38741241645596e-05
-9.74954571216437e-06
-1.5161783140932e-05
-1.9542093036054e-05
-3.31186473675937e-05
-2.53592943889073e-05
-1.93700493908784e-05
-3.0008269902653e-05
-1.30721158121831e-05
2.3897272279023e-06
-2.24455484821178e-05
-1.72306960486873e-05
-3.00486864514397e-05
-2.70150229519905e-05
-2.36896623562847e-05
4.724728297301e-07
-1.23205983242709e-05
-2.44009799989235e-05
-1.31811956571863e-05
3.19117924547904e-07
-2.07185626731768e-05
-1.33331066947025e-05
-9.96509032953045e-07
-1.31472520388459e-05
-2.60068609399884e-05
-1.81690491214118e-05
-1.85904310004517e-05
-2.75821167837213e-06
6.13633266278946e-07
-2.55818849225322e-05
-1.36993810707441e-05
-2.5639022833764e-05
-2.72262847648077e-05
-2.10308200274345e-05
-3.01762245580615e-05
-4.4362954979098e-06
-1.91518392470334e-05
-3.10573935951627e-05
-1.45475220200649e-05
-2.33935719167698e-05
-2.52050243426701e-05
-1.8927464306688e-05
-2.49738568233644e-05
-1.14625080325272e-05
-2.61792027810693e-05
-1.82124080721465e-05
-2.26687995727629e-05
-2.60013335863298e-05
-1.53017034464979e-05
-1.91255471863955e-05
-2.90551736743376e-05
-1.80625490832801e-05
-1.18477516529173e-05
-4.74771149162461e-06
-6.95204388249161e-06
-2.92015002158019e-05
-7.07799447187614e-06
-1.12881977341724e-05
-3.90011102018207e-05
-1.74191073652499e-05
-4.8320410721292e-06
-1.9265956376628e-05
-9.8339199896537e-06
-1.89339348285086e-05
-3.03033065777322e-05
-1.78743749546727e-05
-2.16642202987652e-05
-1.73508119564312e-05
-2.77952307697919e-05
-1.28917491349475e-05
-7.07988091875713e-06
-6.78310749184999e-07
-1.78362162747245e-05
-2.16324143210708e-06
-1.0845189200585e-05
-1.00928882101083e-05
-2.61936125057343e-05
-2.26383004543004e-05
-3.96763972065146e-05
-2.15641928386858e-05
-1.96999632415969e-05
-1.55487865564317e-05
-1.31580514121836e-05
-3.41226241072705e-05
-1.3017807205895e-05
-2.40921897315445e-05
-2.38971049777661e-05
-1.65907341847958e-05
-5.08970263607342e-06
-2.11364309341002e-05
-2.94729866405172e-05
-2.23004781790341e-05
-1.80621233037211e-05
-2.08727959839987e-05
-2.36172998398998e-05
-8.38762929735114e-06
-2.52370258646987e-05
-2.83709516394368e-05
-2.21163310554883e-05
-7.68519284492076e-06
-1.28190565666982e-05
-3.24153417324976e-05
-1.49765359892986e-05
-4.20923221832891e-06
-2.07261761295674e-05
-5.86248522953041e-06
-9.51036334772722e-06
-6.50676946233806e-06
-1.40754944456038e-05
-2.67092158466118e-05
-1.93393565956144e-05
-3.6886532794233e-05
-2.62159739566091e-05
-1.27995076132664e-05
-2.88961899997735e-05
-1.69369971545584e-05
-2.07753928235854e-05
-1.24771568540685e-05
-1.8138443393872e-05
-2.01320062457175e-05
-1.6350020040526e-05
-2.08783659121099e-05
-1.52019024683602e-05
-1.05506468852765e-05
-2.80299494199906e-05
-2.8154582655271e-05
-1.55240853272619e-05
-2.97107828596575e-05
-2.31909486810045e-05
-2.09645259446447e-05
-1.873406736479e-05
-3.12573816861058e-05
-2.73339506152149e-05
-2.53804094895408e-05
-2.80989777789765e-05
-3.63857228418143e-05
-3.3769995863889e-05
-1.17489784367145e-05
-9.75959951730572e-06
-6.51808238315054e-06
-2.84012983511532e-05
-1.1318933906924e-05
-5.69269651362384e-06
-3.86528796816763e-05
-1.70164559628399e-05
-2.11926633652078e-05
-1.76113541165018e-05
-9.45739265115384e-06
-1.22474906786074e-06
-1.98510645460613e-05
-2.10906961647951e-05
-3.91058708002605e-06
-3.25794746860087e-05
-2.09406119596162e-05
-2.19800420604863e-05
-1.4426036774176e-05
-1.45809118924635e-05
-3.92478090663055e-05
-1.12545480114858e-05
-1.54738208116783e-05
-2.70415319631549e-05
-1.44524285355798e-05
-1.72393634778954e-05
-5.84110550796103e-06
-1.40587674210912e-05
-1.2087531382116e-05
-1.21070231390863e-05
3.9346892673784e-06
-8.9526722505926e-06
-3.07272356297815e-05
-1.51871445466853e-05
2.06285043855154e-07
-1.91935590347185e-05
-1.41298365994142e-05
-2.66327947100428e-06
-4.04247363988993e-06
-1.23669402234043e-05
-2.86904691873786e-05
-1.10126324079536e-05
-2.00992222476318e-05
-1.14614153374676e-05
-2.2263701157763e-05
-1.87104102156957e-05
-1.58964837449551e-05
-2.55237531310364e-05
-2.02306319377917e-05
-7.60226578810436e-06
-1.83719560459467e-05
-3.93660702421884e-05
-1.87527237866465e-05
-5.7046915606708e-06
-3.02448786710212e-05
-3.63664394044117e-06
-1.00312421469725e-05
-2.24572433795753e-05
-1.66327181770079e-05
-2.34425644335829e-05
-2.62689955315261e-05
-1.71235918676824e-05
5.50150022062456e-06
-1.65986681346155e-05
-2.0356988271164e-05
-2.91720245705545e-05
-9.71419089888471e-06
-1.67920452370653e-05
-2.43756921033438e-05
-1.31483325305783e-05
-2.07406277520295e-05
-3.32834761538222e-05
9.27886847954166e-06
-2.49079579749397e-05
-1.35561066975793e-05
-1.00562497845516e-05
-3.04979802697282e-05
-1.03647514580956e-05
-1.48738509083735e-05
-8.26807335014791e-06
2.81614909677403e-06
-9.88232776320874e-06
-2.07646752217897e-05
-2.48820960611015e-05
-2.3453172345371e-05
-2.16857479444714e-05
-2.65743590445643e-05
-5.81815787383957e-06
-4.75500204587024e-06
-2.08482770990319e-05
-2.1481999682225e-05
-2.07528812502104e-05
-2.55769392801666e-05
-1.68353627836735e-05
-2.592991416062e-05
-3.83037280655848e-05
-3.02096095774156e-05
-4.46327118155271e-06
-2.29625767657593e-05
-5.81044386455466e-06
-7.27262720982542e-06
-2.1319961215485e-05
-3.4903238415471e-06
-1.19861544992139e-05
-2.85911177488956e-06
-7.80090807359865e-06
-1.78428867531187e-05
-4.3873579064512e-06
-1.01963838709086e-05
-1.89126078542429e-05
-3.03300838752579e-05
-3.25847592175305e-05
3.31996940705199e-06
-7.56301741098835e-06
-2.33920780693136e-05
-2.01579916787544e-05
-2.43927065911696e-05
-1.46509730930884e-05
-3.68239268436253e-05
1.42617357299165e-06
-2.15459075507845e-06
-2.58093779870565e-06
-1.55750916476771e-05
-2.32651703330094e-05
-3.47203157426063e-05
-3.74811404897958e-05
-8.18113771091576e-06
-2.25667546744357e-05
-4.38622328934333e-06
-2.28092631135088e-05
-2.1940224551052e-07
-3.0020526893634e-05
-2.98514559465586e-05
-2.30153365357884e-05
-3.34851744494019e-05
-7.85751546233882e-06
-1.38539955742558e-05
-3.46454107069903e-06
-2.49795389791688e-05
-1.60147501643018e-05
-8.64956955565002e-06
-2.46005309530718e-05
-1.24072102827105e-05
-3.95269702060668e-06
-1.98896008618815e-05
-3.53306421151548e-05
-2.60087609704865e-05
-3.00113880836537e-05
-1.70636207582829e-05
-3.30636965384979e-05
-1.74990748625332e-05
-2.50540317583262e-06
-2.88920621312253e-05
-1.89464273071024e-05
-3.06431914989533e-05
-3.39870339406292e-05
-6.85600077889233e-06
-1.24190253058561e-05
-1.69939869879633e-05
-7.09484945103934e-06
-1.71358606244786e-05
-2.48220197374884e-05
-3.26340831409753e-05
-1.80690018378745e-05
-2.10047175254556e-05
-1.30300511517817e-05
-1.3278462555761e-05
-3.87023726467288e-05
-1.44732358148676e-05
-2.40117519844111e-05
-3.52880531249947e-06
-1.18556812459658e-05
-1.83281981047532e-05
-1.4121226096162e-05
-1.54196713179401e-05
7.07451394515966e-06
-1.02337234312645e-05
-1.73870132448496e-05
-1.20505728168962e-05
-5.9397761679371e-06
-2.81607063550832e-05
-1.17396662829039e-05
-1.93923667706449e-05
-1.74534634474864e-05
-2.51965013278021e-06
-2.35102645753519e-05
-3.43694441171242e-05
-1.65093412024696e-05
-1.39684098953058e-05
-1.28380943131863e-05
-2.64927889846132e-05
-1.78860195259461e-05
8.58444831634595e-06
-1.72435754728294e-05
-1.50162724180172e-05
-2.12404653726449e-05
-1.54427343116371e-05
-1.4164085196148e-05
-1.23562910154319e-05
-2.29614978753929e-05
-1.75089918141695e-05
3.434716184088e-06
-5.44703549598354e-06
-1.97931471415113e-05
-2.09078267491936e-05
-2.38079746145967e-05
-1.51862253427143e-05
-2.74805217401519e-05
-3.98676786377659e-05
-1.82195291426821e-05
-2.05605951914647e-06
-1.32314374915929e-05
-1.50045088170536e-05
5.40289245391727e-06
-1.13191202719658e-06
-1.34735746892581e-05
-9.18109127734377e-06
-2.57854996503385e-05
-2.29046734002022e-05
-1.53928476256423e-05
-9.59880313052671e-06
-3.6966205665282e-05
2.88476949104111e-06
-2.31190070263215e-05
-3.29437949623622e-05
1.66456603567047e-06
2.41978006878636e-06
-2.93081082106825e-05
-3.0058450463232e-05
-2.35174812149573e-05
-1.08333332289562e-05
-2.0981917398962e-05
-1.06065133873406e-05
-7.43150869722579e-06
-2.05533886826813e-05
-1.10568778355591e-05
-4.72321136540813e-06
-9.83357505837136e-06
-2.59826762248759e-05
-1.27322999950281e-05
-1.1506475788258e-05
-7.82930909493647e-06
-2.08550558367922e-05
-1.13121527271997e-05
-2.02584091778532e-05
-1.08219760570245e-05
-1.9077072749094e-05
-1.48666582954136e-05
-1.12837861970982e-05
-1.60263315397353e-05
-1.10591283413703e-05
-2.96657838124776e-05
-2.63051525171212e-05
-1.1596864841361e-05
-2.42899839368162e-05
-3.19316922055809e-06
-7.88388277066849e-06
-2.16837584892094e-05
-1.43460094268903e-05
-2.55329446656959e-05
-7.24122404096365e-06
-1.69909666077548e-05
-3.8323582401728e-06
-1.59845888287397e-05
-1.79625186114009e-05
-1.37288671167618e-05
-1.30445673043485e-05
-9.95032627753152e-06
-8.600589302786e-06
-1.74668517000943e-05
-2.24708729740407e-05
-2.8335552129099e-05
-3.03131750874349e-05
-1.17514509636434e-05
-2.07241432969841e-05
-1.2748986670012e-05
-1.79882059169497e-05
-9.17098654961555e-06
-1.09537210301693e-05
-1.01604064808811e-05
-1.92383951594282e-05
-1.11483584363889e-05
-5.18271517724148e-06
-2.90691721978494e-05
-2.49217139025415e-05
-2.04776595628609e-05
-1.07566332772906e-05
-2.21950201175843e-05
9.33871988123565e-06
-2.47134649600821e-05
-2.40364622835845e-05
-1.49075191979625e-05
-2.02758018884928e-05
-2.57241818097314e-05
3.67104665842791e-07
-1.31773051853989e-05
-1.73544288481003e-05
-1.02690490398329e-05
-2.38235943588097e-05
-8.30400291175486e-06
-2.16171100670713e-05
-1.61716704476367e-05
-1.00019813562151e-05
-9.26634657218777e-06
-1.99886083769685e-05
-8.6272539829002e-06
-2.7784144702574e-05
-3.02472929843587e-05
-2.6799744542856e-05
-1.84170493332634e-05
-7.03183328783199e-06
-1.43203515531398e-05
-2.4106828644248e-05
-2.26640274996835e-05
-1.81744216717925e-05
-1.45684430834951e-05
3.33988356837382e-06
-1.81097366076604e-05
-1.74536898317387e-05
-1.12884481884353e-05
-1.47739860325822e-05
-2.09831380522162e-05
-1.63674817129843e-05
-1.17794020248433e-05
-1.01679983704738e-05
-1.74529166207218e-05
-2.83144452408989e-05
-2.13014405571661e-05
-2.98916143362747e-05
-2.82303785874614e-05
-4.00650094086372e-06
-3.25329494073764e-05
-1.52664420827438e-05
-1.05877571963222e-05
-2.72392204403059e-05
-1.89660677316117e-05
-2.14508736275922e-05
-2.69320135854386e-05
5.19562067299333e-07
-2.03856879368434e-05
-4.49536239778552e-07
-2.29216434002807e-08
-1.72905567673188e-05
-2.13902807748748e-05
5.76738847883181e-06
-2.39515885194699e-05
-1.61940155696765e-05
-1.65932849575163e-05
5.79031971422073e-06
-3.25888498942964e-05
-2.24389808883882e-05
-1.29430010335879e-05
-3.07253809688154e-05
-8.36518201526432e-06
-1.51969433680629e-05
-7.39200392287668e-06
-2.86036354029822e-05
-1.49514312066408e-05
-2.45673553832417e-05
-1.4888857249186e-05
9.00302636388488e-06
-1.64343328585971e-05
-1.48300674045398e-05
-2.98664082096551e-05
-1.28694702716158e-05
-6.03541146736473e-06
-8.11941374322372e-06
6.08984097049786e-06
-2.42464174227248e-05
-3.01515691949187e-05
-1.72684792008702e-05
-1.41860431394631e-05
-8.57411858625433e-07
-9.91882997411508e-06
-1.47230446575151e-05
-1.52122662572738e-05
-1.00918062778794e-05
-2.26339416941352e-05
-1.34861976260211e-06
-2.01285652668823e-05
-1.88991419691913e-05
-1.77756243767894e-05
-2.42268346169043e-05
-2.91240430183723e-05
-7.08557081424307e-06
-3.69767221992455e-06
-1.69316296007365e-05
-1.492992423823e-05
-5.18854377042498e-06
-2.25354255046219e-05
-2.40900149584699e-05
-1.92128588158931e-05
-1.28478569433129e-05
-1.47546118539845e-05
-1.90304303250235e-05
-1.96669481186652e-05
-4.8225435435267e-07
-1.49471493586605e-05
-1.32492974635798e-05
-2.3882655412223e-05
-3.28807270270511e-05
-1.56500359393017e-05
-1.89755922443824e-05
4.88938600407631e-07
-4.33616802303828e-06
-1.22886405060013e-05
-2.10112770334274e-05
-1.47407160097645e-05
-2.38278063363575e-05
-2.65192518482433e-05
-3.18274264756491e-05
-2.74111197884019e-05
-1.28454728324714e-05
-2.26837101596836e-05
-2.04569622690321e-05
-2.89457620756457e-05
-2.45284388838794e-05
-1.68897292975511e-05
-1.8929166588927e-05
-4.59454686643282e-06
-1.90020124063819e-05
-5.57481555157825e-06
-5.14194235910169e-06
-2.5464650989771e-05
-1.63162873758099e-05
-1.0552617737108e-05
-1.59362933324304e-05
-2.58512504147693e-05
-1.13100929205176e-05
-2.59054254201522e-05
-2.0476044598485e-05
-2.5610365198825e-05
-7.62213871444713e-06
-2.17408502543513e-05
-1.74278047975338e-05
-4.30913945358341e-05
-1.74812384524423e-05
-1.57628137853064e-05
-1.56444232432856e-05
-2.82457797863568e-05
-1.62941741294625e-05
-2.28744489113179e-05
-2.0167568899465e-05
-5.72965106324156e-06
-1.27909511346289e-05
-2.11935584611509e-05
-1.9149028215741e-05
-1.86694024864086e-05
-1.6700070363825e-05
-3.65132973377079e-05
-1.15418622850786e-05
-9.49395272937188e-06
-6.45442847655397e-06
-1.28701261101767e-05
-1.45795847720546e-05
-1.78455888753657e-05
-1.0225082029265e-06
-2.51259671892903e-05
-1.294837699498e-05
-1.28834842391599e-05
-2.59096117546809e-05
-1.80677962416963e-05
-7.9991913695621e-06
-2.2180983864563e-05
-1.48388487654363e-05
-7.70495446724426e-06
-7.20242787110998e-06
-1.90430534980226e-05
-1.55953151954659e-06
-1.26040008396156e-05
-1.26127557735281e-07
-4.55100380232915e-06
-9.48085531711976e-06
-1.47129433579642e-05
-8.27376631366856e-06
-1.39077397333825e-05
-1.18619520341691e-05
-2.32324800752523e-05
-1.5911207125798e-05
-1.3064590252974e-05
-1.97835886773241e-05
-3.87580968957847e-06
-8.82588707846931e-06
-3.23042207219229e-05
-1.86145629624795e-07
4.17431292352123e-06
-1.64919973094972e-05
-6.89404218431242e-08
-2.26937270985105e-05
-1.80781361423163e-05
-1.92167926465361e-05
-8.91535383353821e-06
3.12694009133615e-06
-2.79443511349906e-05
-2.02120156808142e-05
-1.4930288463818e-05
-4.22706287619549e-06
-2.0480328550585e-05
-2.39335047917029e-05
-1.22238722415545e-05
-1.72118969498586e-05
-3.82310584259145e-05
-8.15601070958871e-06
-1.71111411844519e-05
-5.85940255721288e-06
-1.74079982937254e-05
-2.31157666953494e-06
9.34509079886749e-07
-1.41715722221873e-05
-2.54662058393554e-06
-1.46842221824175e-05
-1.29742559116642e-05
-9.67016181007336e-06
-2.96326055125083e-05
-1.97565709356684e-05
-1.47621347289995e-05
-3.40046214863408e-06
-1.34644484317471e-05
-1.32655506241038e-06
-1.45161027103203e-05
-2.54284242000393e-05
-3.27120894178357e-05
-1.00942439570919e-05
-6.32029272556242e-06
-1.51500822384653e-05
-1.37518806118875e-05
-2.20186345470563e-05
-1.74645779184344e-05
1.42867144084731e-07
-1.08567625364482e-05
-2.72589641686836e-05
-4.38100397277687e-05
-2.2355120611706e-05
-3.5393797608041e-06
-2.42694924872261e-05
-2.24365652625481e-05
-6.86822625613641e-06
-1.6743782122363e-05
-1.47002135216442e-05
-1.58646698043367e-05
-5.74017501880658e-06
-1.04595360001017e-05
-1.99929564363832e-05
-2.80901186861957e-05
-1.94621228411887e-05
-1.22930408996918e-05
-1.60086299268882e-05
-2.65783734182258e-05
-6.49979986128896e-06
-1.59505748858491e-05
-2.61850309367035e-05
-8.96206212324251e-06
-9.975459874452e-06
-1.92459313351227e-05
-1.20440476851416e-05
-1.27878460845104e-05
9.06546516552319e-06
-1.97734740819036e-05
-1.85524488188665e-05
-2.57755132284617e-05
-1.17642296151507e-05
-3.21296133163849e-05
-1.89023854666114e-05
-1.34843997185517e-05
-2.83939772997343e-05
-2.16606658824787e-05
-1.7281982065737e-06
-2.49672605383575e-05
-3.01931621327334e-05
-2.35262213421993e-05
-9.08789988503334e-06
-2.77630980395341e-05
-2.8874281338246e-05
-1.21480141648286e-05
-1.95368709207427e-05
-1.94953106233009e-05
-2.64124583933893e-05
-1.53775693881673e-05
-2.47171592299519e-05
-2.06421677425885e-05
-3.9695615138871e-05
-4.44490218399623e-06
-2.39455230101503e-05
-2.1356385807857e-05
-5.53851777191308e-06
-7.29083415966659e-06
-7.70426320102391e-06
1.83451201588106e-06
-1.93431850636741e-05
-2.89497209954613e-05
-8.16003358379274e-06
-1.24601826269964e-05
-2.5713947370963e-05
-1.435608292771e-05
-1.64417233898874e-05
-1.3626249126833e-05
-9.51290186071212e-06
-8.1054624066473e-06
-1.738513445328e-05
-3.27412170415895e-05
-2.27476909450641e-08
-2.09337502964467e-05
-3.18338232005027e-05
-1.87539786828117e-05
-1.95079572033497e-05
-1.60409350432159e-05
-2.80884627087441e-05
-1.32029720195815e-05
-1.75596013938047e-05
-2.82948537269268e-05
3.78541525888556e-06
-1.58983010209149e-05
-1.19909408990942e-05
-1.2578727433047e-05
-2.23925510198737e-05
-1.21610612794664e-05
-2.77620988766525e-06
-1.47729187183527e-06
-5.15523368735731e-06
-1.91198945550897e-05
-2.60834904357431e-05
-3.57143009736117e-05
-1.53414443590441e-05
-1.08807671752446e-05
-3.83727578347814e-06
-1.14938375295634e-05
-1.89290952297945e-05
-1.39029774127882e-05
-1.43531423859673e-05
4.99355421676396e-06
-3.29233626394059e-05
-3.24543849866396e-05
-1.75994199730354e-05
-2.88095041129655e-05
-5.27407736563045e-06
-2.41472805770171e-05
-1.92540832786947e-05
-4.31649064965007e-06
-5.72798463996167e-06
9.92448731319698e-06
-1.71976682731251e-05
-3.23833971777378e-05
-3.25029217698824e-05
-1.10425984641454e-05
-1.49786089257406e-05
-9.13245269126349e-06
-6.12264070131359e-06
-1.84455283189932e-05
-1.20990749452613e-05
-2.94502946134726e-05
-1.98547623958802e-05
-1.3217031421116e-05
-2.08162356096555e-05
5.85070528371871e-06
-3.18283099225957e-05
-1.97024164280718e-05
-1.87464909291911e-05
-1.73886846401637e-05
-3.9191506924267e-06
-4.30638116750215e-06
-2.73929915249435e-06
-1.93808372235822e-05
-1.28888626434776e-05
-3.91683815996466e-05
-1.65234354227809e-05
-2.13854160250117e-05
-1.91971383364495e-05
-1.1780548311531e-05
-2.00080898193568e-05
-3.15656161831549e-05
-6.79797889539767e-06
-8.69362986663158e-06
-1.7233793312189e-05
-1.29814359322159e-05
-2.10448112831156e-05
-2.0046470293169e-05
-8.69077953413602e-06
-1.92306714582933e-05
-2.24404137309047e-05
-2.04420902549086e-05
-8.08193773151017e-06
-1.84283192555416e-05
-2.58639124461712e-05
-3.7042677037243e-05
-1.67263869286496e-05
-1.85364107024902e-06
-2.17906624747572e-05
1.62150155545614e-06
-1.93565565992085e-05
-1.99234512959776e-05
-1.92563679698848e-05
-2.5219817549634e-07
-2.07539482666518e-05
-1.59432406677356e-05
-5.66553274728499e-06
-1.23556827927234e-05
1.25508341322532e-06
-2.86789965687123e-05
-1.73226711789674e-05
-2.44899167698707e-05
-1.92976968725122e-05
4.37523620703995e-06
-1.6449265085125e-05
-1.88265309118368e-05
-2.43806619011901e-05
-1.86394810597233e-05
-6.83005932279366e-06
-1.36356526084364e-05
-9.67784738246149e-06
-1.73474417480669e-05
-5.34432189641266e-06
-1.23299071971866e-05
-6.2441985349837e-06
-7.71693320342365e-06
-6.2074420843927e-07
-2.29795948585248e-05
-1.59987898054515e-05
1.3240546448075e-05
-1.23244989030354e-05
-1.5251649879295e-05
-2.56359109307477e-05
-1.09831927020993e-05
-1.36972164178827e-05
-3.56891288391829e-05
-1.84707725266279e-05
-4.31262646066174e-07
-2.1390175518502e-05
-1.28419617563072e-05
-3.54520999887591e-05
-1.59072426734526e-05
-7.68440670582962e-06
-1.9355081002184e-05
3.7936868069343e-06
-2.63168238176742e-05
-8.03414654171748e-07
