# Supplementary material for: Research on computational propagation and identification of mine microseismic signals based on deep learning
Source: PLoS One. 2025 Oct 22;20(10):e0334641. doi: 10.1371/journal.pone.0334641 (PMC12543183; doi:10.1371/journal.pone.0334641)
Supplement: S11 Data — (ZIP) [file pone.0334641.s011.zip › 000101100002645.xlsx_0.txt_24.txt.txt]

-1.25733018441384e-05
-1.9076399195786e-05
-1.68175504550128e-05
-2.09359927114278e-05
-1.77769332283006e-05
-8.46670005748732e-06
3.47092889611679e-06
-1.05697701242706e-05
-1.42050959172129e-05
-1.7045757026941e-06
3.62154982426398e-06
-9.37909147498198e-06
-1.65541983591216e-05
-2.42340631120166e-05
-3.92586490459121e-05
-1.87864444440144e-05
-9.52814202917499e-06
-1.84449369251735e-05
-7.99044035787874e-06
-2.28232524819654e-05
-1.24150268252638e-05
-2.9425525726365e-05
-2.05287435064447e-05
-2.21060567095094e-05
-2.54035954897703e-05
-2.72689263370391e-05
-2.29470062643892e-05
7.85626629216706e-06
-1.3699969284253e-05
-1.1525779903149e-05
-2.55588936000327e-06
-7.95685863075211e-06
-2.006030230781e-05
-2.15248088377529e-05
-1.42994803521148e-05
-1.19561128605916e-05
-1.05509602021081e-05
5.2505441310938e-07
-1.74482747811499e-05
-1.71294319174246e-05
-1.76839901726649e-05
-1.56224471618362e-05
-2.23654425019525e-05
-2.59486624824412e-05
-1.04107914644335e-05
-1.12991116941543e-05
-1.02371784511692e-05
-8.34463760027758e-06
-1.77306005653796e-05
-2.01238843869992e-05
-2.09946808697495e-05
-1.78206310450658e-05
-3.86283961712922e-05
-1.57093416006274e-05
-1.92146111654627e-05
-2.2267325920466e-05
-2.49037703398207e-05
-7.5381018853524e-06
-1.0140241681622e-05
-1.91306031262231e-05
-2.64019307809539e-05
-1.41634593130445e-05
-2.93622358370419e-05
-2.79273113851317e-05
-3.30603262215688e-06
-1.79143291986186e-05
-2.16054371362904e-05
-1.75332090082662e-05
-7.39541293054938e-06
-3.33249960366513e-06
-1.20479278327851e-05
-2.9134621798975e-06
-2.71875086736342e-05
-1.71800940375771e-05
-2.02354498205815e-05
-1.49237030277998e-05
-1.84350777270419e-05
-8.95813450397428e-06
-2.35084620371239e-05
-6.6211806787984e-06
-1.66704655109446e-05
-1.04884097207271e-05
-3.59672521617375e-05
-1.92126193183101e-05
-1.89614632002644e-05
-9.15164608367651e-06
-2.12533721446742e-05
-1.22437627607939e-05
-2.68782786628589e-05
-1.38617831762626e-05
-1.87150456952692e-05
-1.62533830325346e-05
-1.38193015232574e-05
-1.61984953494605e-05
-1.68529717887109e-05
-1.30589792499728e-05
-2.36042219032156e-05
-1.50751263681676e-05
-1.85118685892152e-05
-2.53805734230098e-05
-2.03395061098766e-05
-1.75748583262858e-05
-1.87322189828492e-05
-2.14677215130134e-05
-9.63424657852525e-06
-7.23054297291362e-06
-3.28702383378431e-05
-1.12989786287667e-05
1.43572540405905e-05
-9.53897116130188e-06
-1.36528831995292e-05
2.76381190618587e-06
-1.45993188564603e-05
-1.99648781213532e-05
-2.30847961797407e-05
-2.12360669707131e-05
-1.71210054603257e-05
-3.88408277279693e-06
-5.09386650080455e-06
-1.68091693476269e-05
-1.81558157054363e-05
9.07587635635742e-07
-1.46618377405387e-05
-3.07744152733187e-05
-2.27368125045348e-05
-2.60784753040727e-05
-1.89776087188468e-05
-6.95699729653818e-06
-4.16276219712295e-06
-3.09302211624533e-05
-3.29867395329731e-05
-2.49570869548113e-05
-1.05292109030764e-05
-9.62427636977771e-06
-1.42375752672023e-05
-2.52875473878442e-05
5.14137684305056e-06
-5.27231830345725e-06
-2.39946987613154e-05
-4.13639310860668e-06
-1.28771247706379e-05
2.70244560510749e-06
-5.23337454074764e-06
-2.6050775493666e-05
-1.07658192784622e-05
-1.37884580408851e-06
-3.59230646384451e-06
-1.3500650910908e-05
-2.07730350425033e-05
-1.29130090679322e-05
9.04924973633379e-07
-2.74917149137904e-05
-2.04657482315104e-05
-2.19486061748146e-05
-2.02137744727828e-05
-4.09471773051212e-05
-2.34012949971652e-05
-1.1944986773173e-05
-1.50288631442377e-05
-2.69746409126407e-05
-6.14754384436608e-06
5.82361563763004e-06
-1.16591108149398e-05
-1.93925459180016e-05
-1.68187767488253e-05
-5.24500761699965e-06
-4.00351468286256e-06
-2.1060523247615e-05
-2.87810141707419e-05
-1.65442111260963e-05
-1.68860871560347e-05
-1.62742492154988e-05
-7.91629697621211e-06
-2.29528050606065e-05
-1.14263766303896e-05
-2.45308421807932e-05
-3.27052389281116e-06
-1.7862757677993e-06
-2.22281249499318e-05
-1.12917342325445e-05
-2.6170852716871e-05
-3.25703001973478e-05
-1.71265962889253e-05
-1.46704534005601e-05
-2.95096540059217e-05
-1.54822328230594e-05
-2.04501445191508e-06
-2.0627252095295e-05
-1.11837391736206e-05
-4.8351680444449e-06
-1.8852994227821e-05
-2.35131242948348e-05
-1.7507235887524e-05
-2.14660422255836e-05
-2.23418975841353e-05
-1.30780164637289e-05
-1.19785396378668e-05
-2.36360489040605e-05
-1.11370514841046e-05
-2.05970667080778e-05
-2.85102516302461e-05
-4.52569522575919e-06
-4.26587666618292e-07
-8.44150657302335e-06
-1.69872605201588e-05
-1.08568734373541e-05
-3.16550853366225e-05
-2.38560739516023e-05
-4.90752139125356e-06
-2.41541806197347e-05
-2.14268928404833e-05
-1.14244908669049e-05
-2.32271589656141e-05
-2.1970831863114e-05
-1.81822874637062e-05
-7.06032336887336e-06
-2.88759349119828e-05
-1.19262456471824e-05
-1.74280762532083e-05
2.46898879218202e-06
-1.92277996969613e-05
-2.57205565260632e-05
-8.96140149429964e-06
-5.84347550351277e-06
-1.02586246482759e-05
-2.41583544712625e-05
-2.3898190560742e-05
-1.59173019101597e-05
-3.1362280509334e-05
-1.15768774097701e-05
-9.59502801228035e-06
-1.83558874635796e-05
-2.36092783532513e-05
-1.54197016546116e-05
-3.08999742229947e-06
2.98209700202462e-06
-1.6287571135276e-05
-9.32903251063364e-06
-1.12273511017649e-05
-9.99018342731846e-06
-2.61753366310195e-05
-3.69110599783558e-05
-1.8092244080691e-06
-1.42267247055919e-05
-1.19975917414989e-05
-1.41011062592982e-05
-2.54852549251939e-05
-8.59302193268327e-06
-1.17193286186591e-05
-2.8621379585039e-05
-8.4435699744994e-06
-1.79404755049677e-05
-2.22595430512911e-05
-2.79116650343276e-05
-2.2040485707114e-05
-7.04019077623267e-06
-2.16930557513205e-05
-3.0661450294416e-05
-2.79354602000211e-06
-1.51246261816081e-05
-2.84810388317919e-05
-1.64033375010472e-05
-2.79763534249892e-05
-1.16590819182155e-05
-2.86630621883505e-05
-1.68796446573351e-05
-1.82241275956317e-06
-1.37778839127632e-05
-1.2232828075233e-05
-2.05902548693162e-05
-6.60321884176124e-06
-8.54244648126617e-06
-2.20903777443652e-09
-2.51835170954879e-05
-2.21288145389166e-05
-3.23058113633179e-06
-1.53271809659798e-05
-2.27450601646083e-05
-2.32166727513698e-05
-3.35547269126474e-05
-2.35774162126743e-05
-1.77781778755955e-05
-4.10987989843145e-05
-2.51188912779523e-05
-2.13473501322515e-05
-1.15146002672246e-05
-2.33725436820372e-05
-4.94614789171177e-06
-1.4008857799835e-05
-9.79249846771569e-06
-2.07453880959311e-05
-3.72390033346221e-05
-4.12311869671945e-05
-2.99339558322793e-07
-8.16309317922002e-06
-4.50617900602043e-06
-9.61326218627432e-06
-1.64989772433505e-05
-3.00732301924835e-05
-2.02265902795225e-05
-1.97106461305983e-05
-1.0750830165369e-05
-1.14101632419998e-05
-7.55851041286879e-06
-2.08761468785781e-05
-1.07488782614669e-05
-1.93758244947646e-05
-1.94460753960492e-05
-2.42869800699551e-05
-9.68098017549707e-06
-2.38436445393691e-05
-1.52320930851058e-05
-2.3829174693537e-05
-7.84575645445495e-06
-1.57622450178274e-05
4.2982296768889e-06
-2.01313512212544e-05
-2.57337558543402e-05
-8.57842109179465e-06
-6.37595995028076e-06
-1.57302208402221e-06
-1.83534484046736e-05
-2.38513791883819e-05
-2.4110536030001e-05
-2.32213751098966e-05
-1.51496424996536e-05
-2.31482019704062e-05
-1.92327018158707e-05
-9.58968161820166e-06
-2.60789385499698e-05
-4.59467981525253e-06
-9.8373546842157e-06
-2.81388990593902e-05
-2.78584253041232e-06
-8.65315143448219e-06
-1.19669748904642e-05
-7.8719442440575e-06
-4.08192771386061e-05
-8.56560107387877e-06
-9.07538046083673e-06
-2.64790782182979e-05
-4.52894622798129e-06
-9.45801678909745e-06
-2.65781430798174e-05
-9.35126523602973e-06
-3.35682630011889e-06
-2.07897477394831e-05
-2.26965836358279e-05
-2.46256665204856e-05
-7.51899430673949e-06
-4.74000216190025e-06
-1.97297788474435e-05
-1.42302220166371e-05
-1.77828155446286e-05
-1.19635281281412e-05
-1.66923674753625e-05
-1.56178598652842e-05
1.04723976337502e-05
-1.94371840289003e-05
-3.36522034324441e-05
-1.26904544812328e-05
6.17091073906235e-06
-2.98542058676548e-05
-2.44479428688531e-05
-2.24286221718604e-05
-1.50693307234461e-05
-1.33769439967687e-05
-1.00584870942128e-05
-1.73042932047836e-05
-5.9645451632427e-06
-2.31399428968409e-05
-4.77548485874466e-06
-3.16264663059646e-05
-3.28160729019708e-05
-1.14041942964549e-05
-1.12148349905509e-05
-1.64563722487645e-05
-2.3956681914123e-05
-2.79786447003491e-05
-2.26669004053992e-05
-1.25765630644325e-05
-2.35838851174325e-05
-1.05377677286903e-05
-3.42007792234665e-05
-1.50989593230597e-05
-1.09022570055289e-05
-1.53488139317995e-05
-3.21745879762954e-06
5.33664958579185e-06
-8.10082550692171e-06
2.32728848592e-06
-1.00409758615588e-05
-1.36942543381326e-05
-1.2756152562879e-05
-6.01820526522039e-06
-2.25828205249816e-05
-1.33381247767442e-05
-2.19013339405684e-05
-2.96219548474274e-05
2.11164690924392e-06
-1.93810252759456e-05
-1.39635944818734e-05
6.51294696359859e-06
-1.91442224415966e-05
-1.56077741039016e-05
-2.29526429708333e-05
-8.99870981544812e-06
-9.03752283207102e-06
-2.86014095150186e-06
-3.05325506849051e-05
-5.00896636209639e-06
-3.55051426436182e-06
-1.53707528922467e-05
-6.8135165479352e-06
-2.07530170051555e-05
-7.63840884577615e-07
-2.50370986260135e-05
-3.21739780088267e-05
-1.50106494420405e-05
-2.8247008210973e-05
-1.11696311370262e-05
-1.63409763406157e-05
-1.02069354658268e-05
-2.37139465948408e-05
-1.88438174821904e-05
-4.82313696099318e-06
-1.3611529666489e-05
-6.44806520968272e-06
-2.17580337097532e-05
-1.8726139520096e-05
-1.11845770523768e-05
-3.38658656780507e-05
-1.21058618538413e-05
-1.53927385471655e-05
-2.09131154685953e-05
-3.21085278710406e-05
-2.00040226373492e-05
-1.63189111277395e-05
-8.6295729637665e-06
-3.4701591759184e-05
-1.57700753246694e-05
-4.8570257133861e-06
-8.68375012339231e-06
-1.53855761441149e-05
-1.08899812462434e-05
-1.48139467789749e-05
-6.43790994528981e-06
-1.30356067327208e-05
-2.63745793136253e-05
-6.73867831128905e-06
-3.30906913067595e-06
-2.41649877739368e-05
-3.90203237310817e-05
-1.16049415797172e-05
1.29801673555676e-06
-3.53621078965971e-05
-4.29899386333234e-06
-2.46911762241092e-05
-1.66507604671668e-05
-1.64099448288374e-05
-1.04381177831821e-05
-4.92095617168904e-06
-2.40807762435963e-05
-7.34757240756099e-06
-1.89782951078205e-05
-2.08650231051804e-05
-1.2009833628484e-05
-8.76467515456467e-06
-9.21547660307458e-06
-1.91536415345129e-05
-6.90486429171013e-06
-2.72773321899988e-05
-1.41909564869126e-05
-1.16580175213337e-05
-2.9243590083851e-05
-1.75683682465416e-05
-2.75801282252398e-05
-3.114760949419e-05
-4.08851305932569e-05
-5.11252108667673e-06
-9.33354116281503e-06
-1.65558619407756e-05
-1.20063296530294e-05
-2.51573208112416e-05
-2.05742284195203e-05
-9.68194724899395e-06
-4.15504663945704e-07
-1.45877934973084e-05
-1.67464964251423e-05
-4.68195518694116e-07
-3.01049492432616e-05
-3.46619088305286e-05
-2.54045572997082e-05
-1.15781074785525e-05
-2.28883430428562e-05
-2.71736405653499e-05
-3.53907710552257e-06
-1.45949544452645e-05
-1.35625013424116e-05
-2.24094154651835e-05
-3.19410985851613e-05
-1.33588622520917e-05
7.46462568697002e-06
-2.7391319431149e-05
-8.45560229479377e-06
-1.61533389561548e-05
2.7668235743585e-06
-8.65806507565581e-06
-2.00161190112335e-05
-1.89606700882259e-05
-1.81338573290108e-05
-9.8679879098581e-07
-1.32280649031245e-05
-2.97867726721996e-05
-1.96373757502818e-05
-8.48649980211567e-06
-2.96124449054254e-05
-1.68992409951809e-05
-1.50547015922508e-05
-3.30904818440268e-05
-3.4830899261818e-05
-1.68274512982236e-05
1.43951500839628e-06
-1.98235493275051e-05
-2.05665483728015e-05
-1.32684721022777e-05
-1.16491929477524e-05
-2.05322305564846e-05
-2.17989092583051e-05
-1.40223588085559e-05
-1.19439799087517e-05
-1.30940240701295e-05
-7.1612846786908e-06
-2.06290652793583e-06
-8.79494374924877e-06
-3.12652012484444e-05
-2.70377528641977e-05
-2.8734764057637e-05
-3.36477379137467e-06
-3.0294399276555e-06
-7.94410133040053e-06
-2.56393818484959e-05
-6.6269550016604e-06
-2.05262785103664e-05
-2.3634215186294e-05
-2.27907966375381e-05
-1.73712135209139e-05
-2.05991549277263e-05
-1.0236916367918e-05
-1.79243336108222e-05
-1.62703984616101e-05
-1.39863059433152e-05
-1.1087004052944e-05
-1.07102326001403e-05
-4.12950983808545e-06
-1.36466620482187e-05
5.1903874613375e-06
-1.47937514186646e-06
-2.85751024496568e-05
-2.45428434853632e-05
-1.21002889214433e-05
-8.29766810194417e-06
-2.40995271566905e-05
-1.27115998079039e-05
-1.11416307137156e-05
-9.05902960088387e-06
-2.18194039395637e-05
-3.31854850096473e-05
-1.36791978543919e-05
-1.634416991045e-06
-2.69778120860835e-05
-4.98110390653281e-06
-1.70024359652043e-05
-9.48877769350941e-07
-9.28981443313344e-06
-3.88730515899248e-05
-6.75486095486783e-06
8.02063486189679e-06
-7.19416635803396e-06
-1.9024826591554e-05
-2.8532861932851e-05
5.76502067694652e-06
-1.21092624650806e-05
-2.06568114731215e-05
-2.90322172423559e-05
-1.07369956826296e-05
-1.08986541695023e-05
-1.94773624308156e-05
-2.02784168557396e-05
-1.54886165812312e-05
-1.77737496023253e-05
-1.75252213038123e-05
-2.78063944652415e-05
-8.61193547392735e-06
3.00941378437188e-07
-1.54869482526309e-05
-2.47487905140407e-05
-1.02267180670311e-05
-2.59052464938178e-05
-2.6577691009257e-05
-1.38432542006529e-05
-4.32060905883054e-06
-2.16262062719762e-05
-3.01371413167884e-05
-2.61808799268288e-05
-3.18435926455723e-07
-8.42453166962836e-06
-1.07140736254496e-05
-1.42895203650877e-05
-2.09573383272564e-05
-1.84874665325889e-05
-1.81973093844772e-05
-1.52747945577808e-05
-3.79073746125378e-06
-3.36732934190545e-05
-1.8760258565863e-05
-9.64317108627566e-07
-1.00784508099903e-05
-2.44354904290223e-05
-6.84669744711878e-06
-1.455446974701e-05
-1.70315889541667e-05
-1.53775310383955e-05
-7.79887414150181e-06
-1.20593732793024e-05
-3.46700681965839e-05
-2.29481299451669e-05
-1.91916445132618e-05
-1.47886419555411e-05
-1.45587674115362e-05
-2.55268028433333e-05
-3.72512399531524e-06
-2.15663771556492e-05
-1.75520198537198e-05
-1.56834762628906e-05
-1.3542654884216e-05
-1.07651508858008e-05
-4.51674344956784e-05
-2.20597979414726e-05
-2.12644072482754e-05
-2.34279289375546e-05
-9.0176504640695e-06
-1.80113174132767e-05
1.47396846491225e-05
-2.14462060840704e-05
2.18520731327089e-07
-3.82261157595353e-06
-1.17712643470725e-05
-1.22713856812415e-05
-3.35866009296664e-05
-2.48850937325791e-05
3.11426559713842e-07
-1.7520294746748e-05
-1.36361846808699e-05
1.1455525956154e-06
-1.74880956840617e-07
-1.75255316827403e-05
-2.49781830540256e-05
-2.32279042175488e-05
4.69137662425396e-06
-2.16048568779578e-05
-1.51846375179024e-05
-1.58747503030039e-05
-4.13796596484182e-06
-3.47166270171219e-05
-2.80863209680913e-05
-1.8495861615737e-05
-3.22094113434561e-05
-3.836991793709e-05
-3.15725892974737e-05
-2.73177004381832e-05
-1.69010311984701e-05
-1.93016754822439e-05
7.10318487837296e-06
-1.12298432055764e-05
-5.10594403839938e-06
-2.50159814191027e-05
-1.93576874677737e-05
-1.68516413537311e-05
-1.59812678024141e-05
-1.13493699657027e-05
-1.71155536275015e-05
-1.97785774859053e-05
-1.17823517867949e-05
-1.73026187757518e-05
-2.30554415238486e-05
3.08530535043787e-06
-1.59940500795909e-05
-2.32541442807991e-05
-1.25969180871551e-05
-5.90628509227316e-06
-1.30640739007645e-05
-5.95335134643422e-06
2.1770813252994e-06
-1.47837820910445e-05
-1.11708928432678e-05
-2.2033887920073e-05
-1.21289328786649e-05
-2.22203046996298e-05
-9.34416212276879e-06
-9.93599247426428e-06
-7.79927940696846e-06
-1.96948858233849e-05
-6.17059749778144e-06
5.57681937634874e-06
-1.61179216119962e-05
-1.96619306483393e-05
-2.619615024862e-05
-1.23207431071164e-05
4.71057131445353e-06
-1.2597892037816e-05
-5.24019948009321e-06
-1.76091296862097e-05
3.00818197474077e-06
-4.13923373565698e-06
-2.09644768136197e-05
-2.04606178681797e-06
-6.03314073815521e-06
-1.46103689359289e-05
-5.3613726742173e-06
5.63811124015037e-07
-1.36059797715882e-06
-1.39140493335523e-05
-2.31105299188782e-05
-1.51992676597716e-05
-3.02935065771967e-05
-1.19777622965978e-05
-4.30746019679182e-08
-4.94604917988485e-06
-6.15421940909964e-06
-1.05078773402447e-05
-1.30182218221432e-05
6.11457489178513e-08
-8.78875925455409e-06
-1.681867046705e-05
-2.14396979174025e-05
-1.83637619467791e-05
-4.96502599862665e-06
-1.29889832389468e-05
-3.50823319811869e-05
2.62810826601567e-07
-1.65963185737331e-05
-2.30948267811942e-05
-7.62895405960635e-06
-2.03315925514599e-06
-2.84737230907968e-05
-5.07278096447748e-06
-9.73543367595432e-06
-2.11293427475074e-05
-1.706148550925e-05
-1.63329264122309e-05
-1.40019857609306e-05
-1.94119464303526e-05
-1.76583867042472e-05
-2.46767251703903e-05
-2.06917929155117e-05
3.94814418766499e-06
-2.23998825025037e-05
-2.08064045942785e-05
-6.87655403888443e-06
-2.09501816004566e-05
-9.55892486753244e-06
2.17232041776962e-07
-1.38837371655985e-05
-2.67221862806754e-05
-2.3990269145459e-05
-7.63447026546002e-06
-9.90314261548407e-06
-1.33484839385281e-05
-8.38741254415712e-06
-1.98028242343837e-05
-1.81484888264575e-05
-1.60055723705842e-05
-5.58496174630106e-06
-2.60312764731308e-05
4.60836925318131e-06
-1.63437055234778e-05
2.47210684770203e-06
-1.55742380329471e-05
-2.55358711378298e-05
-2.51433901092155e-05
-1.98353256265891e-05
-7.14546418811783e-06
-1.19589990178535e-05
-1.92059040323751e-05
-2.64779644184223e-05
-8.08233265607125e-06
-1.05001296797039e-05
-3.14597694259608e-05
-4.44375042828746e-06
-1.55626767446259e-05
-2.63555092356223e-05
-2.33829023597302e-05
-6.54808715735659e-06
-1.50233711776086e-05
-2.50463385184995e-05
-2.97768102429761e-05
-2.84776696037739e-05
-2.06499331547005e-05
-1.08356279422936e-05
-1.8774940663717e-05
-2.71446266336055e-05
-3.22136902141968e-05
-2.36258052759316e-05
-1.58352622584459e-05
-2.02930818421658e-05
-1.66350159938e-06
-9.95046324247518e-06
-8.88450251317812e-06
-8.76825659965178e-06
-1.06117871309939e-05
-3.83568221896056e-06
-3.05422140973452e-05
-3.2424427922815e-05
-1.01412538466862e-05
-3.17104860933217e-05
-1.62433846493268e-05
-5.14858785900058e-06
-3.25408914616292e-06
-2.13648794845993e-05
-3.42891097307924e-05
-5.36112738816648e-06
-3.5468266876896e-06
-2.32659145372459e-05
-4.19456915332053e-05
-3.98800932104681e-05
-1.06211061908752e-05
-3.57830690377034e-05
-1.59358665685384e-05
-2.75738450547366e-05
-2.36486654091544e-05
-3.39470230510094e-05
-2.3296693440596e-05
-2.38716764376857e-05
-2.93572747600903e-06
-2.7680768378022e-05
-2.4009280391655e-05
-2.08519434629051e-05
-1.63800077447564e-05
-1.19737836609878e-05
-4.76781986006252e-05
-2.60891809190148e-05
-1.18868056715969e-05
-3.36226333452516e-05
-2.8900039716966e-05
-9.91806505381458e-06
-1.32180513383378e-05
-2.97463034297074e-05
-1.32020884300929e-05
-1.5218355196895e-05
-2.68764024312168e-05
-2.71113913488977e-05
-1.88024370404691e-05
-1.10859049258819e-05
-1.6681937930508e-05
-3.09164421124481e-06
-1.34887845466158e-05
-3.28317005467493e-05
-1.69731976308789e-05
-3.12276905195586e-05
-2.12252749418088e-05
-1.96155702574811e-05
-1.1689521523268e-05
-2.13599559824452e-05
-2.29968770534858e-05
-2.28844383847624e-05
1.03599655322434e-05
-1.46928388383856e-05
-1.83059132452435e-05
-1.49946463128147e-05
-9.88203397151265e-06
-5.49071496590255e-06
-1.8758285393851e-05
-2.05210270428523e-05
-2.29688760250741e-05
-9.10446199990409e-06
-2.39759069983745e-05
-5.17632275869119e-06
-2.98307205056308e-06
-4.95046999697995e-06
-1.9517007803812e-05
-7.2042370343646e-07
-1.65735315275396e-05
-1.20573627145561e-05
-2.18089394034758e-06
-2.45771780525907e-05
6.01695559616363e-06
-3.75420911333971e-05
-2.26597546704759e-05
-4.75505121522967e-06
-2.64194649872219e-05
-8.6119441586128e-06
-1.9650624846369e-05
-1.38435996014735e-05
-2.97593261053563e-05
-1.09846730270703e-05
-1.759770819403e-05
-1.77335138906482e-05
-1.31824874498877e-05
-1.44311708399312e-05
-7.53634824364516e-06
-2.36560162877593e-05
-1.10014210671062e-05
-1.87260918304182e-05
9.03412953085196e-06
-1.1299536407045e-06
-3.94762776228064e-05
-6.02636031595695e-06
-1.10754712919347e-05
5.60782234682247e-07
-8.18868996090355e-06
-4.56692689760235e-06
-9.90617024792213e-06
-8.00396033726031e-06
-1.41078447237379e-05
-4.9176391028748e-06
-5.07415439937029e-06
-3.11449633163281e-05
-1.92205620952046e-05
1.65200422793158e-06
-1.76172947834292e-05
-2.61987621830234e-05
-1.47969244194484e-05
-4.04162143399913e-06
-1.79438477842434e-05
-8.9428276440722e-06
-8.1775999620494e-06
-2.44156960775785e-05
-6.52992506068742e-06
-1.58656051941408e-05
-8.93066737295141e-06
-1.51555241495962e-05
-1.38487239576415e-05
-1.94670214668785e-05
-7.53075829174846e-06
-1.55498733190898e-05
-2.07355478174049e-05
-1.03948759168177e-05
-6.86996904197399e-06
-2.39296076335264e-05
-1.22651872596676e-05
-1.74841156241822e-05
-1.30644477330977e-05
4.04609760593057e-06
-5.57899645908942e-06
-1.10005797847043e-05
-1.68181389883515e-05
-1.69949117500857e-05
-6.5482842946484e-06
-2.65793617721732e-05
-2.03439928655198e-05
-1.28270977556505e-05
-6.41551191852548e-06
-1.25737144893115e-05
-2.84245832760031e-05
-1.41264038584434e-05
-1.95027633248114e-05
5.16982806215374e-06
-2.7354004761028e-05
-2.01920389029815e-05
-1.99431717136686e-05
-1.90410807243525e-05
-2.75773357623807e-05
-3.09307377806652e-05
-3.48307495704178e-06
-5.49598159548467e-06
-1.59636453306019e-05
-2.4491277292592e-05
-8.04879350464196e-06
-1.54438255379186e-05
-6.31381869707448e-07
-1.89728657960387e-05
8.81394184463227e-07
9.30638947743569e-07
-1.41961156003413e-06
-1.65454892508083e-05
-3.86037093725569e-06
-5.76933935936361e-06
-1.40267536155377e-05
-3.41735503500696e-05
-2.15678144783876e-05
-2.94581387835083e-05
-1.83565543304955e-05
-6.59971540606717e-06
-8.85529570169467e-06
-3.82373439165109e-05
-2.8835894277415e-05
-1.48907454250752e-05
-1.15331240626493e-05
-2.88400791738178e-05
-1.56501242906244e-05
-1.20601370324098e-05
-1.7289188638126e-06
-1.52329863229126e-05
-2.94464641118033e-06
-1.21347856178476e-05
-1.05169499716223e-05
-4.14554829678256e-06
-8.13554930637411e-06
2.72797628229168e-06
-2.56583211076092e-05
-2.06260006636744e-05
-1.19070526480583e-05
2.16914749281391e-06
-3.99228588373031e-06
-2.10096114583403e-05
7.89065100561599e-06
-3.057954534128e-05
-4.42086272352222e-06
-1.50039683846093e-05
-3.03107785312086e-05
-2.15721996393642e-05
-1.87074912505244e-05
-8.19050791107263e-06
-1.05857516800973e-05
-8.4515878293415e-06
-1.72978698985807e-05
-1.73977286271629e-06
8.43032069914744e-06
-3.04871126791199e-05
-8.86302095849131e-06
-1.08485934829753e-05
-2.52963154217827e-05
-9.42877569503985e-06
-1.99924076278655e-05
-3.12985017140423e-05
-2.06058191804082e-05
-2.14413239748808e-05
-1.12237130235984e-05
-9.75578175588936e-06
-1.95346607411896e-05
-1.91692314678807e-05
-1.61825528986973e-05
4.26608154460314e-06
-6.99418584761453e-06
-2.90087250454316e-06
-1.09068201471936e-05
-1.20555995778461e-05
-4.26307714008691e-06
-6.10618405454866e-06
-1.41427648059192e-05
2.73188248855156e-06
-4.16041806332047e-05
-1.74167362652684e-05
-1.53366248837989e-05
-2.07144211490666e-05
-8.1776501164588e-06
-2.2674301883107e-05
-8.13844314378239e-06
-1.39163048120896e-05
-1.872078710087e-05
-8.69254270276493e-06
-3.89954964579349e-05
-1.9651084811589e-05
-9.48000649358633e-06
-1.5729817369822e-05
-4.13847326774906e-06
-1.0450498120969e-05
-2.81484075416803e-05
-1.72559468175119e-05
-1.75934748826367e-05
-5.77714199447995e-06
-5.47124054212788e-06
-6.51385616459869e-06
-1.43622446790373e-05
-9.86780103169335e-06
-1.50023513989616e-05
-3.88398673802737e-06
-1.00033439148245e-05
1.01739804349441e-06
9.95762646261976e-07
-1.54370550163708e-05
-1.31390326967338e-05
-2.05890480222646e-05
1.04574574340825e-05
-1.84122343576696e-05
-9.55433342326752e-06
-1.16296591389825e-05
-6.24730076943329e-06
-1.60764762796414e-05
-3.50003884345573e-05
-1.48543886874218e-05
-6.46970943825507e-06
-4.1662180426879e-06
-2.04515754292956e-05
-4.80450424363381e-06
6.26122263573783e-06
-7.96802993918268e-06
-1.12630046196724e-05
-1.63185521695479e-05
-1.9682371674667e-05
-2.72021471658825e-05
-1.55963322876082e-05
-1.26387183108599e-05
-1.37384949319969e-05
-1.51427172459474e-05
-5.6778476196643e-06
-1.11440331252632e-05
-2.46770897484423e-05
-2.04216202222727e-05
-1.95965318892523e-05
-7.19521804165207e-06
-2.47198509129683e-05
-2.21558154033205e-05
-1.65746084875798e-05
-6.48757233889296e-06
-1.53849791022475e-05
-1.96966663593932e-05
-3.5186375094437e-05
-2.21760416080842e-05
-1.66329974680233e-05
-2.3764301263007e-05
-2.06226761795769e-05
-1.43739565689777e-05
-2.747305536933e-05
-1.89045022496294e-05
-3.14727234832294e-05
-2.89552894685983e-05
-2.23059717691714e-05
-9.44597090580143e-06
-1.48657032019385e-06
-8.19903620125986e-06
-3.50213697986895e-05
-1.48536611290463e-05
-2.08555332935288e-05
-7.85871669576166e-06
-1.477011458242e-05
8.49939060655243e-06
-7.36063322018783e-06
-1.15799390510921e-05
-1.59954130892167e-05
-1.82497912294001e-05
-2.85593614471356e-05
-9.45157065709139e-06
-3.14260190023052e-05
-1.5504616654123e-05
-2.24455121380696e-05
-1.60321161494202e-05
-1.51971046044968e-05
-3.56048649906214e-05
-8.92472099406003e-06
-1.86579844125927e-05
-9.14590734328887e-06
-3.00439342925303e-05
-2.49583994167034e-05
-1.99981250190745e-05
-1.92670366062498e-05
-2.47851098072363e-05
-4.83301791343071e-06
-1.26888204991379e-05
-2.47959184311442e-05
-4.41663497506486e-06
-5.23950248818198e-06
-1.77272796719227e-05
-2.88262653803746e-05
-2.95349460921685e-05
-6.50315709387447e-06
-4.65060208135094e-06
-7.53069765220813e-06
-1.28836654727532e-06
-3.26812808536218e-05
-2.86012852976202e-05
-2.20971091644608e-05
-3.94071631913849e-05
-2.67583352042546e-05
-2.91306138530353e-05
-2.46170557060193e-05
-1.93534236202278e-05
-1.7874870556667e-05
-1.32929627461859e-05
-2.27222154514773e-05
-3.33572593455808e-05
-2.04000785634842e-05
-3.27354917527878e-06
-1.31172328068294e-05
-7.75929050127788e-06
-2.51540168363113e-05
-1.88548483468443e-05
-1.32881797040708e-05
-1.24493177643312e-05
-2.25394487377531e-05
-1.51136361118551e-05
-1.28346481682984e-05
-1.63788755089947e-05
-1.93531065940951e-05
-1.12065607439088e-05
-8.22602472293755e-06
-1.71052176997033e-05
-2.68996652833428e-05
-1.7855049848508e-06
-6.55880847854529e-06
-3.22342806543564e-05
-1.25373050506706e-05
-1.20243335693909e-05
-1.06216541833726e-05
-1.17906874967968e-05
-1.87116603956578e-05
-2.67428280548953e-05
-8.19485527824939e-07
-2.29627080181167e-05
-2.03379375543893e-05
-7.49190105952604e-06
-1.6426344581619e-05
-1.68582105293498e-05
-3.30825874547073e-05
-1.59953050115083e-05
-1.0763587491744e-05
-1.58962673008975e-05
-1.13716428382281e-05
-5.466957760924e-06
-7.2357942459958e-06
-1.78315902421516e-05
-1.81902414038381e-05
-2.36238959398904e-05
-1.91875047586238e-05
-2.4306318778729e-05
-1.23594309249166e-05
-2.1816159031619e-06
-2.77646907864376e-05
2.77479259082856e-07
-6.65987019252785e-06
-2.93542184278016e-05
-4.8260469553971e-06
-1.60288674108348e-05
-2.6267087872693e-05
-1.6744158701764e-05
-2.46114131604148e-05
-2.20269558713545e-06
-2.70475287466178e-05
-5.9629303501586e-06
-1.0094423120507e-05
-4.56450532243851e-06
-1.55321877645235e-05
-3.65214920489782e-05
-1.24435039613073e-05
-1.25317954214163e-05
-1.84218418119532e-05
-2.32982031446547e-05
-9.06735179320783e-06
-1.83810378931253e-05
-2.08738967127005e-05
-2.0492141341817e-05
-1.52504112602444e-05
-2.46726033562298e-05
-2.26752524210055e-05
8.52036504712889e-06
-3.34962869338045e-05
-2.43695157799824e-05
-1.85283794667461e-05
-3.30658636118882e-05
-2.90258775176973e-05
-4.08094730839189e-06
-2.25778688160806e-05
-6.84564026577272e-06
-1.22244179206558e-05
-1.4032029806001e-05
-1.92938818723965e-05
-8.41481025849808e-06
-6.97467304285088e-06
-3.95928646087729e-06
-1.70051523533789e-05
-1.03924614618645e-05
-1.97932220226668e-05
-2.12679150103918e-05
-1.57216172695822e-05
-1.83898996837757e-05
-2.98696606228407e-05
-1.39329521337672e-06
-6.17829959134212e-06
-5.48364551175733e-06
-2.96292398636776e-05
-9.12509178633942e-06
-1.52481169952668e-05
-5.98866560311035e-06
-2.1471222815695e-05
-3.28446348644962e-05
-2.4291240331271e-05
-1.39393849663872e-05
-1.39623198274607e-05
-2.48026025761836e-05
-2.07446500377961e-05
-1.23831686093493e-05
-7.6533114583528e-06
1.20457216009599e-05
-3.98856607884219e-05
-1.8600287873025e-05
-1.22025382471752e-05
-8.2291676008876e-06
-7.31633542188201e-06
-8.3355296406163e-06
-6.96278590581739e-06
6.27051877191283e-06
-1.74113029466908e-05
-1.97556403023185e-05
-5.24577402584527e-06
-3.26591864822547e-05
-1.47478152299747e-05
-2.56408176224001e-05
-1.17311035601611e-05
-2.92002321750447e-05
-7.97805740556199e-06
-2.3574132296036e-05
-1.65957659974016e-05
-3.34556668200997e-05
-2.32209020131596e-05
-1.00547745401335e-05
-9.92002680796368e-06
-1.24877943214313e-05
-2.48117542442487e-05
-1.51946171419725e-05
-2.74871842642119e-05
-2.73591860632015e-05
-1.40098779135687e-05
-1.77647295595605e-05
-1.68976350029212e-05
-1.44110304889403e-05
-1.51100028839273e-05
-2.01492716846206e-06
-3.72618378417532e-06
-2.99328133790966e-05
-5.45705238779054e-06
-2.07634477928939e-05
-2.60809443855392e-05
-7.57438086421079e-06
-1.42004378703813e-05
-1.28558375997746e-05
-2.37722562463488e-05
-1.17413422308266e-05
-1.92029313762295e-05
-2.57162556522334e-05
-2.64339336000936e-05
-1.4415428668509e-05
-1.11121927513611e-05
-1.2214518622313e-06
-1.40154994374986e-05
-1.08042900662442e-05
-7.44097943638522e-06
-1.57172992621308e-05
-1.00596970089737e-05
7.99761128771066e-06
-2.58217499158401e-05
-3.00342557790914e-05
-2.54753840356766e-06
-1.53977221658442e-05
-3.24435740853678e-05
-1.18382094596243e-05
-1.4836058458071e-05
2.65365516747873e-06
-1.60445879238515e-05
-3.35869520391035e-05
-2.25778309537865e-05
3.5135671976127e-06
-1.86541735210666e-05
-1.30479718591683e-05
-3.02007117701269e-06
-1.38673101495928e-05
-1.09739016736331e-05
-1.37957598567714e-05
-6.32821120604568e-06
6.44666503973112e-07
-1.69475983834368e-05
-1.05784115076044e-05
-1.88317377190248e-06
-2.47059203766903e-05
-2.10763276192688e-05
-1.04186773870598e-05
-1.49059838527933e-05
-2.33266202324467e-05
-6.19004364974295e-06
-1.69568566227154e-05
-2.02667276016492e-05
-1.22359677711628e-05
-1.40343277416638e-05
-1.92731081587109e-05
-1.94836502772875e-05
-3.74667273582056e-06
-1.5960342570701e-05
-2.61138027229204e-06
-6.98807620696149e-06
-2.59178637198235e-05
-2.14269795450391e-05
-5.66428966626541e-06
-6.33452941425705e-06
-2.18826941802829e-05
-7.496408738543e-06
-2.12127005656837e-05
-1.04181882280236e-05
1.14374539007375e-07
-1.58180049262094e-05
-1.99966378190683e-05
-2.36513145509315e-05
-2.21276241452589e-05
-2.42675409436309e-05
5.73072406296884e-06
-1.8284998568892e-06
-2.04463596697356e-05
-1.8525293012567e-05
-3.03038243661504e-06
-1.78572267051643e-05
-9.50016068244438e-06
-1.78264171042925e-05
-1.18916048219851e-05
-2.19934112719959e-05
-1.81381378750891e-05
-2.70422495700661e-05
-1.99366835827314e-05
-1.9345591442586e-05
-2.0300249201511e-05
-1.2355236342522e-05
4.1761639085916e-06
-3.71860981008747e-06
-1.08994277262199e-05
-8.25663009631673e-06
-3.51949047780514e-06
-3.91184647433254e-05
-1.90180206328658e-05
-1.07864757511576e-05
-1.51196042953373e-05
-1.56776407421377e-05
6.16212614542179e-06
-3.03605592457112e-05
-1.26950201984646e-05
-1.08599730541651e-05
-5.0814975653899e-06
-2.52707273909018e-05
-1.42395804716579e-05
-8.31859234104914e-06
-1.31312420993776e-05
-3.76042205918352e-05
-1.35815737853925e-05
-1.28946957153199e-05
-8.66944050871838e-06
-2.19387691687121e-05
-3.30190686868962e-05
-2.86041019940637e-05
-3.88139829186424e-05
-2.0130608760576e-05
-4.30828655164514e-06
-1.3143728222408e-05
-9.09620102096838e-06
-2.56332046580279e-05
-1.95345205420549e-05
-3.64999011061091e-06
-7.95312906681548e-07
-2.05392516116598e-05
-6.90281006311117e-06
-2.26245487211217e-05
1.42747600666656e-06
-2.71195380764859e-05
-2.45658504682965e-05
-1.7402727145339e-05
-1.86465603507765e-05
-1.10912135840382e-05
-6.65635605952538e-06
-1.27273736547133e-05
-1.96694229047923e-05
-1.42868239984318e-05
-3.17717300615757e-05
-3.99986849670117e-06
-2.83004049767918e-05
-1.50680075978142e-05
-1.03043560862203e-05
-1.16822558817231e-05
-2.65454269406465e-05
-1.84260676794343e-05
-2.78416965649939e-05
-1.18540624884112e-05
-2.99665680896006e-05
-3.41420905562945e-05
-4.93268703451831e-06
-1.51993317586799e-05
-4.52919089104901e-06
-6.33386659875834e-06
-1.12287181540245e-05
-5.31337509958542e-06
-1.22863437915578e-05
-2.22803041715826e-05
-9.93387224019999e-06
-1.14666188207028e-05
-1.51351320742327e-05
-6.52295744493872e-06
1.31347873947951e-06
-1.76379738081589e-05
-3.56585933288139e-06
-2.42737847959942e-05
-3.28339996538174e-05
-2.44014928302872e-05
-1.96889303861843e-05
-1.86508991128164e-05
-1.05597074844486e-05
-2.01511640227967e-05
-2.53231547862009e-05
9.12860904163884e-06
-1.15516720140792e-05
-2.60562212823598e-05
-5.77614491380271e-06
-6.63649677585472e-06
2.96267536535624e-06
-2.46399619568837e-05
-2.12320696988854e-05
-3.88034160743026e-06
-6.9691648630442e-06
-1.65195670895907e-05
-1.62518504047477e-05
-6.59224074848822e-06
-1.45284172379719e-05
-1.96220828363795e-05
2.68627224270378e-06
-7.15552547217277e-06
-1.57215044993523e-05
-2.92471967165107e-05
-1.22412591519054e-05
-2.87807676649421e-05
-1.0944418159184e-05
-2.43352504442357e-05
-5.96322341474718e-06
-3.02401138774201e-05
-7.99672844361547e-06
-8.33739159344317e-06
-7.54980017720698e-06
-1.95589225983865e-05
-2.94639441947899e-05
-2.56778638178686e-05
9.34468211189417e-07
-1.1164660750453e-05
-2.68632961896322e-05
-3.48815218516282e-06
-1.29092891266273e-05
-2.37835422963689e-05
-9.24472083628761e-06
-1.22006579505931e-05
-1.04275198769854e-05
4.17382196319721e-06
-1.26242504240195e-05
-4.30312047552442e-06
-1.09904540256524e-05
-1.10499684001661e-05
-7.52828437685978e-06
-2.84977429239913e-05
1.11709548353585e-05
-2.35807290849319e-05
-2.16909107651427e-05
-2.77914984170615e-05
-2.27396332324452e-05
-5.20512330390179e-07
-1.37788130498461e-05
-1.52494785262351e-05
-1.44550122609827e-05
-2.37863645575419e-05
-3.67413835037114e-06
-1.92381780635836e-05
-3.56887044848602e-05
-1.68494804179463e-05
-1.35479239462831e-05
-8.61287613929747e-06
-1.35003041526179e-05
-1.67700937280082e-05
-1.40668483119996e-05
-1.73329267645351e-05
-2.1743223370221e-05
-2.05231009634572e-05
-1.58883391760571e-05
-1.69128014168928e-05
-1.45448789833944e-05
-4.53913253443774e-06
-5.50914866288232e-06
-2.11295668475665e-05
-3.07027633509521e-06
-2.25873820176797e-07
-3.22912043148269e-05
-1.58714605359252e-05
-1.13002112916676e-06
-2.09746622046956e-05
-7.74886785247654e-06
-2.05742128759956e-05
-2.42666198973083e-05
-1.78648585889603e-05
-2.30418434684642e-05
-3.54946635084632e-05
-2.15970509758583e-05
-2.25236773917856e-05
-1.04951505254879e-05
-2.68270239867366e-05
-1.78837878344021e-05
-2.82941146215863e-05
-7.86941055329047e-06
-1.02590354342032e-05
-2.44241474207896e-05
-7.3926752466621e-06
-1.90441651924414e-06
-1.89063337268932e-05
-2.83195177145342e-05
-1.40057318034211e-06
-1.39526427787384e-05
-2.22393219151549e-05
-2.25092378895979e-05
-2.8352959519769e-05
-1.83076955643488e-05
-9.43996696231174e-06
-1.05883714730184e-05
-3.32152174002357e-05
-2.76765912764863e-05
2.04068579722373e-06
3.07082000253137e-07
-3.30274080529173e-05
-2.23786512885281e-05
-2.96407659545392e-06
-1.23354640980595e-05
-5.67533856522442e-06
-1.8825798660183e-05
-1.83626801772505e-05
-3.11319241252816e-05
-2.76820260948031e-05
-2.77497882673615e-05
-2.04365209840787e-05
-2.37537512865215e-05
-1.14687382893823e-05
-4.21577299119069e-06
-2.27338444995626e-05
-2.85011729756974e-05
-1.37967103965901e-05
-9.96162439095569e-06
-1.09285717993684e-05
-1.75497048152029e-05
-1.06293846270923e-06
-2.38007790951211e-05
-2.35352307975066e-05
2.29184598581277e-06
-2.34956980344017e-05
-1.6195152164008e-05
-4.80521957797264e-06
-1.45606712011414e-05
-2.79814147610635e-05
-1.08043834936733e-05
-3.76742001935032e-05
-1.35868629283326e-05
-1.51927838557539e-05
-1.54323442217779e-05
-2.95734973451462e-06
-2.22601646866331e-05
-1.81378457176348e-05
-1.64559907720542e-05
-2.50381423198616e-05
-2.74842977025616e-05
-2.89476856036264e-05
-8.73098190924115e-06
-2.75915990762579e-06
-5.92446222354434e-06
-1.4042261457406e-05
-2.83665640974465e-05
-3.05252131751278e-05
-1.74005157983331e-05
-1.2133605932299e-05
-1.6425195327599e-05
-3.3787259585478e-05
-3.20309608882971e-05
-6.56506809414531e-06
-1.35920001736863e-05
-3.3572898702417e-05
-2.52987878927485e-05
-1.55374151692471e-05
-2.10191720560832e-05
3.10223255310124e-06
-2.36318783312393e-06
-1.24760162690259e-06
-3.01371009421529e-06
-1.13582646857446e-05
-1.56121087756364e-05
-3.41581839844284e-05
-4.32547576687813e-05
1.69723832603529e-06
-1.34055354287971e-05
-1.95767055642772e-05
-2.80403105468158e-05
-1.32702971273647e-05
-1.80849077799314e-05
-3.42018037718034e-05
-3.27048612380123e-05
-1.4675417383549e-05
-1.91697529400447e-05
-3.26841361352059e-05
-7.95648062710036e-06
-1.74247388814399e-05
-2.82651129830777e-05
-9.90534439033462e-06
2.10635616840994e-07
-1.23669494394729e-05
-1.65928231467091e-05
-1.69744981804684e-05
-2.74185968589609e-05
-1.92535324551648e-06
-1.00697148307741e-05
-1.13089819973928e-05
-1.42014920494541e-05
-1.45102748366549e-05
-1.86675856780317e-05
-2.18104075166756e-06
-6.66386896810835e-06
-1.9826615324054e-05
-1.8606812061574e-05
-2.63725022227814e-05
-3.13181537995115e-05
-2.16053344225314e-05
-2.19607257468207e-05
-2.46055921936527e-05
-1.36705384171067e-05
-9.14339858956044e-06
-2.14476967261116e-05
-1.66352893966179e-05
-2.20623561228144e-05
-1.49213876543197e-05
-1.50383832553942e-05
-2.4834474370695e-05
-5.61456569449895e-06
-2.26879368527724e-05
-1.12191038214309e-05
-2.63002951293911e-05
-1.89919774258952e-05
-2.30174820205063e-05
-2.28009162428231e-05
-1.09614209424002e-05
-1.71736579772981e-05
-6.41421249130327e-06
-2.21064915126457e-05
-2.35447713311001e-05
-3.93156047490136e-06
-2.02548662638176e-05
-2.07225006106045e-05
-1.3255142449603e-05
-4.57792602921255e-06
-2.53417544618705e-05
-1.02619666907829e-05
-1.73184517824408e-05
-1.31225430741167e-05
-1.37505586206981e-05
-1.2719112376381e-05
-1.7386114322357e-05
-2.87922520494378e-05
-4.2921213059501e-05
4.17254651528256e-07
-1.78347230105057e-05
-2.06088832254254e-05
-2.36081033556057e-06
-1.0197994907826e-05
-2.53816759044443e-05
-2.52208413741761e-05
6.70442331713327e-06
-5.16675287197032e-06
-2.87656801652914e-05
-7.25178766793011e-06
-2.52023716403279e-05
-1.21625637637902e-05
-1.07614665029836e-05
-1.41615061716748e-06
-2.27082991216385e-05
-9.24785676232026e-06
-1.3438338215485e-05
-3.84417420112523e-06
-1.68468823295634e-05
-1.09118362798757e-05
-2.61918091189316e-05
-3.01306485179242e-05
-3.29817648026551e-05
-1.59663741451928e-05
-1.54812759902254e-05
1.41537527310662e-06
-2.1117614959744e-05
-2.67152990089568e-05
-9.71479965677109e-06
-1.76705722968914e-05
-1.15964027087401e-05
-1.85720033057634e-05
-3.37549571306313e-06
1.49031388485742e-05
-2.38346678536906e-05
-2.07104150605832e-05
-7.31257751787809e-06
-2.47350167723277e-05
-2.38377338092454e-05
-1.61942680743956e-05
-3.59972861556388e-05
-2.63096612655804e-05
-2.64615716715998e-05
-1.52080715121462e-06
-1.45761888203756e-05
-2.45686758783523e-05
-1.04131160203178e-05
-2.8551146281135e-05
-2.03949661939245e-05
-3.96869525459766e-06
-7.97885248417428e-06
-8.09321884629263e-06
-1.78241197953011e-05
-1.46900445675102e-05
-2.53165764597434e-05
-1.12395556397702e-05
-2.68285326045578e-05
-1.85615021687051e-05
-1.94315443056329e-05
-1.85064318275015e-05
-7.85696937289279e-06
-1.59937787139768e-05
-9.85202099846904e-06
-1.66571115198906e-05
-3.41303293144755e-05
-1.86304575081859e-05
-1.28322061623491e-05
-1.08063571815659e-05
-3.23507070613063e-05
-3.05268344261946e-05
-3.04467922561881e-05
-1.69788595121777e-05
-4.69119133875175e-06
-1.79317410380128e-05
2.57828365248428e-06
-1.25906596278754e-06
2.10460546154415e-07
2.02451758322379e-06
-1.09208291430168e-05
-2.35701117019101e-05
-8.13873799225555e-06
-1.94907730362606e-05
-4.0475487950329e-06
-2.31497629343953e-05
6.14144373073582e-06
-1.33350957391411e-05
-2.86047448686949e-05
-1.74858281861242e-05
-3.53930151376211e-06
-1.97851316184384e-05
-3.06101332833469e-05
-2.15556318342069e-05
-1.63146553426033e-05
-1.89163385493632e-05
-2.61592007349839e-05
-7.82447312506197e-06
-1.21742756867431e-05
-2.90411442873335e-06
-2.38535684493713e-05
-1.82435333084363e-05
-2.94459737088879e-05
-2.43498441453972e-06
-1.29573450161211e-05
-2.4140416145132e-05
-1.97593235910299e-05
-2.63751071593946e-05
-8.52529996276022e-06
-1.7105430389308e-05
-2.73963924594929e-05
-2.02034736965019e-05
-2.93311740167248e-05
-7.55362753250351e-06
-1.87234352024871e-05
-2.28617316362098e-05
-2.08409429220418e-05
-1.84802503175103e-05
-1.45106173925758e-05
-2.09195091048351e-05
-1.69590959036957e-05
-2.39143966212885e-05
-2.29261777756187e-05
-2.06180004396186e-05
-2.77024231494452e-05
1.6213369064389e-06
-1.30627411498716e-05
-1.84801093151686e-05
-7.19081764579849e-06
-1.69923550248047e-05
-9.134125558675e-06
-3.51865438420003e-05
-3.11855984861193e-05
-1.77057693467351e-05
-5.34552435710473e-06
-1.31766269682266e-05
-3.55293091318767e-05
-1.43192325859942e-05
-5.46612421804245e-06
-3.13587523089564e-05
-5.30484866950846e-07
-4.13471751063285e-05
-3.24294535719866e-05
-1.46189818545705e-05
-5.12403796128872e-06
-2.04581706382713e-05
-1.66599074253709e-05
-7.89985820558304e-07
-1.52114951421029e-05
-9.67557974899092e-06
-1.5669997887023e-05
-1.92207401758079e-05
-2.8245392580672e-05
-1.44650542237749e-05
-1.95965940235209e-05
-3.78091524471168e-06
-2.6854518595676e-05
-1.19630790829637e-05
-2.60385265567504e-05
-1.65608133025e-05
-1.23852036768802e-05
-1.99811304412683e-05
-1.5242079574284e-05
-9.89960499783014e-06
-1.94099795654514e-05
-2.33333662606692e-05
-1.29665486972927e-05
-1.57506575152311e-05
-1.23848430302987e-05
-1.2865605500364e-05
-2.69403791965271e-05
-2.06107579969651e-05
-2.85226764368198e-05
-1.63549576584703e-05
-8.4905304739306e-06
7.984999167023e-07
-3.28224817223576e-05
-1.94237351894268e-05
-1.4238270005577e-05
6.0495344416773e-06
-9.88660612873136e-06
-1.27161332115697e-05
-2.24781032435107e-05
-1.35149974140996e-05
-1.70147335284179e-05
-9.10186597387091e-06
-2.38247867192763e-06
-1.23707990191609e-05
-2.73141861379644e-05
-1.34796335914012e-05
-2.16961299869287e-05
-2.87224582310374e-05
-1.52230055530445e-05
-2.51934433504227e-05
1.22823867807144e-05
-9.49479403309812e-07
-1.05126679725696e-05
-1.38258014393215e-05
-2.55010779225867e-05
-9.56156294945585e-06
-3.25362829549642e-06
-1.31563609983895e-05
-2.62643244895734e-05
-1.29703189997053e-05
-2.11608289473581e-05
-2.48717570731378e-05
-1.13065585099222e-05
-8.43819359796578e-06
-2.03954746321219e-05
-8.98404190490043e-06
-1.71372793213614e-05
-1.0093607829889e-05
-1.04326490865731e-05
-2.1868834584427e-05
-4.46138771628757e-06
-2.522354318164e-05
-2.57249523983679e-05
-3.1475790331433e-05
-1.47480393339733e-05
-1.42426673270442e-05
-2.55135468261744e-06
-7.23394378237416e-06
-2.23598924860682e-06
-1.45809900375111e-05
-2.59533635076414e-05
7.26193440195814e-07
-1.55319082588239e-05
-1.3577792274065e-05
-2.70577755719026e-05
-1.4660475237853e-05
-2.76088234172198e-05
-1.42895201253806e-05
-2.19108912636082e-06
-1.88340984870124e-05
-5.74906904901474e-06
-1.43234456029158e-05
-1.12192775777877e-05
-1.58094445740317e-05
-7.60483090197156e-06
-1.34186363202909e-05
-1.30254608147076e-05
-3.82402746936775e-05
-9.85596464893212e-06
-1.12130170442938e-05
-1.11466897826385e-05
-2.0828741500378e-05
-2.81107177418957e-05
-1.82480748344512e-05
-1.97682876733429e-05
-7.8642985955276e-06
-2.52269588062451e-05
-3.04375994346448e-05
-2.22976723948883e-05
-3.20258033794236e-05
-1.04701617120967e-05
-5.33068966507226e-06
-1.01210851507475e-05
-2.22887217757855e-05
-3.16861605554142e-05
-1.5414763448002e-05
5.17676930807014e-06
-9.57550272177732e-06
-5.36155796687987e-06
-2.2320704992177e-05
-4.10609303936508e-06
-8.74390082969104e-06
-1.49935428948078e-05
-1.68858779097943e-05
-7.44437132824602e-06
-1.82763050818844e-05
-1.95770610899941e-05
-9.80065252652937e-06
-1.5475693325699e-05
-7.60791161169958e-06
-8.14516825053365e-06
-1.91639909201688e-05
-8.74916020603651e-06
-2.58322874499616e-05
-1.97934719414297e-05
-2.46651082394882e-05
-3.08021745816525e-06
-3.96852629274518e-05
-1.06704201794078e-05
-7.44450818225893e-06
-9.30016740746056e-06
-3.24018485590581e-05
-6.05860635166263e-06
-2.29066316244854e-05
-7.29138051390554e-06
-1.88142865243287e-05
-3.72368517928168e-05
-1.60881819726354e-05
-1.28275895137466e-05
-2.68251756037921e-05
-8.295934080681e-06
-1.6448574741899e-05
-2.04869178056435e-05
-2.50274315177837e-05
-1.89786037867934e-05
-1.4551586637051e-05
-1.28363160390963e-05
-1.01233149108168e-05
-5.48608770949203e-06
-1.32292770380986e-05
-1.5830810698906e-05
-1.93290498034815e-05
-1.90801970173131e-05
-1.93569425241486e-05
-2.43928498565894e-05
-9.2045826678044e-06
-2.11394296738844e-05
-6.57470841865305e-06
-1.78661600253106e-05
-3.31482152532502e-05
-4.62733352599023e-06
-1.21493555197454e-05
3.54600446691985e-06
-1.54226551667724e-05
-5.18654900000919e-06
-2.30955053059757e-05
-1.95957849516848e-05
-2.70765943807916e-05
-2.35587067368396e-05
-1.82940675736538e-05
-2.72368487431917e-05
-3.08985029580817e-05
-1.88351438809706e-05
-1.92192922430623e-05
-1.25544138036421e-05
-8.62200698433278e-06
-1.6447375258509e-05
-2.08004194351675e-05
-3.95389531448825e-05
-1.6223376106444e-05
-1.28533627339736e-05
1.77917758593112e-06
-2.09740810668585e-05
-1.54111763630818e-05
-2.68190244065094e-05
-1.8386443543169e-05
-1.53543716328665e-05
-9.46536714507264e-06
-7.0204680898651e-06
2.81776687030831e-06
-5.07628809063913e-06
-1.33921283930078e-05
-1.58004056363844e-05
-1.39487861206367e-05
-4.99138200155852e-06
-1.71254558275073e-05
-8.48299259960444e-06
-5.0162775240953e-06
-5.66415688035114e-06
-3.18259632661467e-05
-8.95622321463266e-06
-2.78896866116735e-05
-9.74143942676677e-06
-2.03914361155494e-05
-1.75851326172108e-05
-1.63805891441026e-05
-1.33613717999609e-05
-8.31219395180217e-06
-1.63935294599567e-05
-1.43735469990838e-05
-2.86082443729029e-05
-1.78195739624531e-05
-4.36190861242664e-06
-2.46445867804335e-05
-1.85004348058109e-05
-2.39457204739823e-05
-1.37577275862764e-05
-6.05615856554221e-06
-1.32813027802049e-05
-1.48106714493597e-05
-1.44191278667376e-05
-3.1775202777504e-05
-3.77090814768742e-05
-2.66499432921518e-05
-1.25987083898421e-05
1.51774799899444e-06
-7.10770502154807e-06
-2.28386547403426e-05
-3.26672754924267e-05
-1.91084440350485e-05
-1.0996811577904e-05
-3.10750483462808e-06
-7.88702960224034e-06
-9.19843358971843e-06
-8.03619756917458e-06
-1.42596464701172e-05
-4.04155593674289e-05
-1.51466191872709e-05
-2.93389024640328e-05
-3.30563762926175e-05
-1.30410638916272e-05
-2.04940508674114e-05
-3.19480658790011e-05
-2.35491066724934e-05
-8.68419859071735e-06
-4.23836020978429e-06
-2.95305541820779e-05
-3.21006454444287e-05
2.22051952186479e-06
-2.75317995138318e-05
-2.68993768416372e-05
-1.96442216788203e-05
-2.387718172069e-05
-1.52914097465729e-05
-2.4796369568763e-05
-1.99871518840803e-05
-6.35939812573477e-06
-1.89567393075803e-05
-1.34405438179751e-05
-9.89006077018315e-06
-2.50103225241287e-05
-1.84779077491733e-05
-6.63982066650422e-06
-7.08612047555575e-06
-2.50297447913322e-05
-1.16251591848989e-05
-1.88068836660026e-05
-2.82875622090194e-05
-2.74329858079686e-05
-1.33673711626494e-05
-1.24395878219621e-05
-3.11864262020859e-05
-1.28503021219569e-05
-1.73937458892478e-05
-2.54863010702271e-05
-1.09242662270068e-05
6.69777703357108e-07
-1.09887272508015e-05
-1.177939456895e-05
-3.29523794360338e-05
-2.98762496383541e-05
-2.02490760616008e-05
-1.20570514070642e-05
-1.47416019295954e-05
-1.72863572578608e-05
-2.05530428833054e-05
-1.04216927193235e-05
-1.87982756774041e-05
-1.6342993563906e-05
-2.28551391582439e-05
-2.04067932168324e-05
-1.10866147172786e-05
6.56982481012939e-06
-2.46409558735878e-05
-1.6462253530868e-05
-9.38665103948287e-06
-1.05760832705447e-05
-2.80909906451831e-06
-4.57981294456025e-06
3.15320248323023e-06
-8.68812722301841e-06
-6.30026323777944e-06
-1.42740065009836e-05
-2.38875000372826e-05
-2.9994880524002e-05
-2.58839035358237e-05
-7.83894679603872e-06
-2.54471047180582e-05
-3.08937982846774e-05
-3.66034158907662e-06
-1.25246773449586e-05
-4.16839082474668e-05
-2.87675848151528e-05
-2.26277824963719e-05
-5.55499968708414e-06
-2.91288049185038e-05
-2.73069104203681e-05
-1.63509692762511e-05
-3.41321281939604e-05
-9.60762527913809e-06
-1.9331318340566e-05
-1.05261296228409e-05
-1.78337777559373e-05
-1.43894302400722e-05
-7.06385117858037e-06
-1.7897893645362e-05
-3.05666960541192e-05
-2.00419189457825e-05
-1.1700927670713e-05
-9.98027348607472e-06
-2.63794827113044e-05
4.50481204364303e-06
-2.59404730210796e-05
-2.94228008296358e-05
-2.89524744333435e-05
-1.30819437395425e-05
-2.19477916140111e-05
-1.96799187362144e-06
-9.44774471902893e-06
-2.04448751505887e-05
-2.88204232625055e-05
-1.67712803661099e-05
-2.31527792366933e-05
-1.86557736460119e-05
-6.22147718540665e-06
-2.69455420415292e-05
-2.80545948945896e-06
-2.35295423336926e-05
-5.7757818968529e-06
5.56525229461293e-06
-3.39456862610457e-05
-1.53701871944562e-05
-9.92462275947348e-06
-9.60618160427497e-06
-2.32183670128704e-05
-2.59101752777395e-05
-1.53340254472833e-05
-8.36278861269896e-06
-2.8240642873568e-05
-9.20195330674928e-06
-2.19724587648299e-06
3.52565825740534e-06
-2.11598097176308e-05
-3.14549040208881e-05
8.34138200412615e-07
-2.00525428178958e-05
-1.52590965332751e-05
-6.61191701960367e-06
-2.65076575827381e-05
-2.75261015433112e-05
-1.66812728828953e-05
-1.34052067903405e-05
-3.27312087707241e-05
-1.10922134910076e-05
-1.23913562806523e-05
-2.00295868348117e-05
-1.87092918194065e-05
-2.26502889082071e-06
-1.67225877367824e-05
-5.26553231064512e-06
-1.22238223529282e-05
-3.29427625434297e-05
-2.29312479937862e-05
-2.27219664974516e-05
2.47250155479701e-06
-2.58610838578155e-05
-2.05890576545606e-05
-1.10874433445097e-05
-1.3618218758437e-05
-3.35213568804712e-05
-3.31661889421585e-05
-1.87347644403754e-05
-1.78931847204057e-05
-2.93150924955052e-05
-1.61176977999367e-05
-1.44012008081236e-05
-2.42565561887094e-05
-2.53397100922597e-05
-2.10297012123355e-05
-2.61774579309525e-05
-1.94736005961609e-05
-2.68598409238437e-05
-1.6273809938143e-05
-1.63756941520899e-05
6.1398422535791e-06
-2.66081017067191e-05
-1.2074306739308e-05
-1.58561862546641e-05
-7.10904219752226e-06
-1.06775632823618e-05
-9.32084156370465e-06
-1.5391532297094e-05
-1.09360077364226e-05
-1.88231276858764e-05
-1.02646312480247e-05
-3.92274704079777e-06
-1.75653057494148e-05
-1.58941054743257e-05
-1.15040858858802e-05
-1.52797277723379e-05
-1.86078155430748e-05
-3.88644332065167e-05
-2.72908626605107e-05
-5.56998498408635e-06
-8.6363515108248e-06
-3.81111873300645e-05
-1.95486860226726e-05
-2.48146449341826e-05
-5.69234226215761e-06
-1.65423272086624e-05
-1.46560416956204e-05
-4.28845111101181e-06
-1.07663993213779e-05
4.85011822124086e-08
-1.22637830380586e-05
-7.88492602829748e-06
-2.55843841250772e-05
-1.33846903588353e-05
-1.22623239411563e-05
-2.288340826305e-05
-7.96135567382064e-06
-6.48389754235758e-06
-3.17693046707663e-05
-1.19022448950662e-05
-3.15625969825598e-05
-6.97228025873548e-06
7.39656089589075e-06
-2.07117243396961e-05
-1.48599886870444e-05
-2.30323777780246e-05
-3.15921489680887e-05
-6.1416097895457e-06
-7.4662782403317e-06
-2.86099571326484e-05
-2.78410890534253e-05
-6.30663005996381e-06
-9.22171654624329e-06
-9.15023889635375e-06
-2.74491535160178e-06
-2.60220595365661e-05
-5.13655277383904e-06
-3.22578735107855e-05
-1.68284886179047e-05
-2.3782512099323e-05
-2.50280072196773e-05
-2.30612181401652e-05
-1.77412211450729e-05
-1.39444310061168e-05
-2.63328081905779e-05
-1.89032360772396e-05
-3.48604237817282e-05
-1.75353884047313e-05
-1.97757635360029e-05
-1.30301778621908e-05
5.2435641129063e-06
-2.26153148100906e-05
-3.91761754517227e-06
-2.69701010686917e-05
-1.13259262172141e-05
-2.35809765990176e-05
-2.06454245260552e-05
-1.25621070283258e-05
-4.08390085661418e-06
-3.42507667775092e-05
-1.03157300229701e-05
-2.56980088097376e-05
-2.13764644424367e-05
-7.2977488673749e-06
-3.75863831927749e-06
-1.47755780544449e-05
-1.30178311965171e-05
-1.13815895903207e-05
-9.82665385917022e-06
-1.68481647376888e-07
-2.06171911651807e-05
-1.62703079454683e-05
-1.41656238988836e-05
-3.02284232151126e-06
-1.51831776484809e-05
-1.84621060667131e-05
-1.93394323920753e-05
-2.05521172868618e-05
-2.28935611545154e-05
-4.45959456343763e-05
-9.32502637216609e-06
-1.83540851165071e-05
-1.86521459336438e-05
-2.20138954332966e-05
-2.06527830239639e-05
7.6501540125178e-07
-2.89386998359238e-05
-2.67062082924318e-05
-2.75708594501601e-05
-3.12576408729565e-05
-2.74877698323121e-05
-1.75781379299121e-05
-8.87657553818602e-06
-5.94415261963817e-06
-1.67779205343019e-05
-1.60102778376144e-05
-6.80787114749565e-06
-2.40248942709075e-05
-1.61732963866584e-05
-1.97356590372432e-05
-1.83134232994281e-05
-1.37633750428235e-05
-1.52292315650704e-05
-3.81527718382743e-05
-7.01046902530977e-06
-2.14079478243519e-05
-1.25892135412322e-05
-2.49192088030995e-05
-1.59381943927143e-05
-2.28898057429271e-05
4.09211487624862e-06
-1.36691881194133e-05
-1.13562805614815e-05
-2.76870917885037e-05
-8.15959716278506e-06
-3.24438646967702e-05
-1.57795608312941e-05
-2.93172589819728e-06
-1.86772766366916e-05
-2.77748294319427e-05
-8.30241105957171e-06
-3.13721945255088e-05
-2.601583645824e-05
5.71418699292763e-07
9.89886721546766e-06
-2.05140775783308e-05
-6.75631700046318e-06
-1.35654142985683e-05
-2.04018982948505e-05
-1.38367990189449e-05
-1.41599256857446e-06
-1.18358097752968e-05
-1.19229151074814e-05
-2.34445432617772e-05
-1.7827504503003e-05
7.16401277664857e-06
-7.72152299576665e-06
-2.24331615805094e-05
-1.65319724544777e-05
-2.68990552529828e-05
-2.3670616585613e-05
-1.80153567357197e-05
-1.30564412384129e-05
-2.73375872353274e-05
-3.06385137569335e-05
-1.63366345903149e-05
-1.43250479065253e-05
-3.20822171164326e-05
-3.25925309024895e-05
-1.42815233473612e-05
-1.1924572730526e-05
-3.24368040027241e-05
-3.98905193107414e-06
-1.54317545483102e-05
-1.87718656565198e-05
-4.96161898484154e-06
-6.45903036573338e-06
-1.05679807199165e-06
-2.27451033452947e-05
-1.84519554355122e-05
-3.08258071954365e-05
-2.18912080080789e-05
5.06552264417809e-06
-1.05989295624139e-05
6.4336311996719e-06
-1.33940173964086e-05
-1.11764450270405e-05
-2.92746589609496e-05
-2.10227552993371e-05
-1.45290130949669e-05
-2.32711270070805e-05
-2.03792513877433e-05
-8.20759682688059e-06
-1.7666567253839e-05
-3.52064494174899e-06
-1.18336457473242e-05
-1.55389077973136e-05
-7.12980450818698e-06
-8.7601079499377e-06
-1.48662614000694e-05
-8.9600416917226e-06
-1.95725122461168e-05
-1.70431534564784e-05
-8.3452402648579e-06
-3.31042486422176e-05
-1.84774074686524e-06
-1.81865207813781e-05
-3.69185127325241e-06
-7.4809103584383e-06
-1.88071981682539e-05
3.48281322740577e-06
-9.80581435158349e-06
-2.47168671665163e-05
-3.18942200887314e-05
-2.01683977804146e-05
-5.47126783504148e-06
-6.99087816768964e-06
-2.72667969985154e-05
-1.45786664366689e-05
-1.32086270549265e-05
-2.10099318400729e-05
-1.56585622744266e-05
-1.26467582802362e-05
-2.49288041492004e-05
-1.587350685929e-05
-8.00478568696262e-06
-1.66899699899891e-05
-1.95529777482526e-05
-2.96639691384593e-05
-3.90873902536383e-05
-1.98373598077022e-05
-2.40754205469526e-05
-6.49363961254926e-06
-2.76810422424574e-05
-1.85504550134672e-05
-1.97056880511625e-05
-1.45873793004662e-05
-1.36409308667238e-05
-1.84684115408108e-05
-5.08328808170195e-06
-1.07795774023496e-05
4.97596269124092e-06
-1.05660222556224e-05
-3.37534397013608e-05
-6.60230718011715e-06
-1.49660779542808e-05
-8.61889609315853e-06
-2.71580677924951e-05
-2.24935842622806e-05
-1.73451177533233e-05
-7.91405921661509e-06
-2.32648795625776e-05
-3.17191695055547e-05
-1.72600973858748e-05
-1.33745193821642e-06
-1.87835325340826e-05
-1.2523084210628e-05
-4.97448050179787e-06
-1.31972674581011e-05
-1.81220875123113e-05
-1.56574784524747e-05
-1.27165933558377e-05
-4.04366962590169e-06
-1.85164072251672e-05
5.39584424243172e-06
-1.32440596210606e-05
-1.28011999594238e-05
-1.5649849593217e-05
-4.62237376532734e-06
-9.63122609359748e-06
-1.69587977612277e-05
-1.27241877991281e-05
-1.32344114017943e-05
-1.39456321214429e-06
-1.81659452630971e-05
-1.03719140888913e-05
1.6475217862281e-05
-1.07641886383695e-05
-2.0999445431518e-05
-8.00258096084329e-06
-1.29075863515043e-05
-7.41268100978787e-06
-3.2119458389546e-06
-1.08682646972776e-05
-6.19675169938959e-06
-2.01752806608352e-05
-1.84487156352103e-05
-2.64621945467966e-05
-1.25828484754011e-05
-1.27688846007479e-05
-2.73935526864473e-05
-1.91504073900912e-05
2.71599012882366e-06
-2.38982104748763e-05
-7.25788968496713e-06
-1.88139265169273e-05
-2.04150754619269e-05
-2.07340349092679e-05
-3.47552211540848e-05
-8.08874040892194e-06
-2.27975219899339e-05
-1.55625809813839e-05
-2.37934764538968e-05
9.14001510359054e-06
-2.1472854641351e-05
-1.95041970929045e-05
-2.05959768765713e-05
-1.69497529569784e-05
-1.57579675574849e-05
-1.80685279749116e-05
-1.36533565275081e-05
-1.3108718626537e-05
-3.13760280498037e-05
-2.33932473377776e-05
-2.69169052457682e-05
-2.68720979351991e-05
-4.86869103729935e-06
-1.62468430008247e-05
-1.10892858390134e-05
-2.31099718370803e-05
-2.00518448493577e-05
-1.11670988499995e-06
-7.60909250008955e-06
-1.12216484894184e-05
-2.99812777857262e-05
-2.017017517323e-05
-9.90959144240789e-06
-2.72687939075702e-06
2.63642145585109e-06
-7.19196392070972e-07
-1.03869336853921e-05
-3.90822033884978e-06
-1.93177185086613e-05
-1.03494835960473e-05
-6.08513311319234e-06
-5.28953793305675e-06
-2.27094827794012e-05
-2.49764293603868e-05
-2.93468812511074e-05
-1.66456502493298e-05
-1.37684523337777e-05
-6.24795438905852e-06
-1.57447679585693e-05
-1.79215939700334e-05
-7.91213664473929e-06
-2.16535748899064e-05
-1.4621907347875e-05
-2.92351387906438e-05
-2.30681967476533e-05
-1.1667378762335e-05
-2.10591372388771e-05
-1.90659520159933e-05
-6.92086683184201e-06
-3.12781609514269e-05
-1.43680897927106e-05
-1.95055848336767e-05
-1.99397830579578e-05
-1.15560930289486e-05
-4.10840041076639e-06
-2.29892058315909e-05
-2.73586440679154e-05
-2.76922862006775e-05
-3.09605240293583e-05
-1.64407320522439e-05
-1.81312267279217e-05
-2.24745586346475e-05
-1.49181103693338e-05
-4.29085811838312e-06
-1.42480630474523e-05
-1.68225740937515e-05
-1.1691822334735e-05
-2.1994499550482e-05
-1.43583817470512e-05
-1.77856156155967e-05
-2.71723955354076e-05
7.25788218701135e-06
-2.74680231959593e-05
-2.87452317632609e-05
-3.97851917824705e-05
-2.16020398040358e-05
-1.54506075402361e-05
-2.34011561240421e-05
-2.01358863921778e-05
-1.79971849544043e-05
-1.82192840266381e-05
-1.53171579565315e-06
-2.04531962794798e-05
-6.7822015577642e-06
-1.98226480983195e-05
-4.45418368086951e-06
-2.1142779634173e-05
-2.2032910508403e-05
1.73244308863304e-06
-3.16624071303692e-05
-1.04295677930702e-05
-2.27654873713837e-05
-2.54289654208076e-05
-2.25954348786279e-05
-2.44430447145308e-05
-1.14272042231064e-05
-1.07052098360373e-05
-1.56111218208616e-05
-1.37533122352037e-05
-1.43411941713229e-05
-2.23405843063881e-05
-1.34720151971088e-05
-3.51974637802449e-06
3.86813033383173e-06
2.69765432566446e-06
-2.01556436465262e-05
-2.72925799966663e-05
-2.88751072051177e-06
-2.85365941811987e-05
-3.21406297802076e-05
-3.29012619522979e-05
-1.39750527718009e-05
-7.99302409710947e-06
-5.90862817077914e-06
4.68720432838e-06
-1.74529455337894e-05
-1.19385156833827e-05
-1.45006342445635e-05
-2.9020982031836e-05
-1.93546436347688e-06
-6.53234344062249e-06
-2.21693132449897e-06
-2.16979022158454e-05
-1.87181272798224e-05
-9.86606798198132e-06
-1.54601538251464e-05
6.37028614478322e-06
-1.30976087215084e-05
-2.76042501896031e-05
-2.41541182841706e-05
-3.37045568148026e-06
-2.96323608954229e-05
-2.65547660018645e-05
-1.36761294736029e-05
-1.05606170366754e-05
-1.11217872632581e-05
-2.38195279743114e-05
-6.51545846746473e-06
-6.0617922633147e-06
-1.3347974439508e-05
-2.37763663516667e-05
-8.39189433895228e-06
-1.75025145221162e-05
-3.30136531112139e-05
-2.05649610497896e-05
-1.1646173911144e-05
-1.19825344809654e-05
-1.52896550117865e-05
-2.88950015900198e-05
-2.84835293443815e-05
-1.02643417938338e-05
-1.41881327044199e-05
-2.55863610356533e-05
-1.68707660193497e-05
-3.11541651056522e-05
-1.99414811449427e-05
-1.42695743437967e-05
-1.13659324207457e-05
-1.04568939977391e-05
-2.15999144040471e-05
-1.36514346630609e-05
-4.16721009432522e-06
-5.21820746330749e-06
1.66671780042592e-06
-1.61058977077071e-05
-2.76833354624238e-05
-1.68704296381573e-05
-1.75755011868492e-05
-1.11258369264599e-05
-1.33882706053269e-05
-1.45089621527507e-06
-1.30345283666228e-05
-3.05654580146402e-05
-2.06084857027943e-05
-2.03689926579354e-05
-2.74855631090154e-05
-1.14197470861916e-05
-1.55846560988466e-05
-9.75660569808614e-06
-2.17303415767027e-05
-3.08143595126274e-05
-6.24753132268339e-06
-9.9017323468548e-06
-1.58184750741793e-05
-9.87150024656392e-07
-1.13170980104913e-05
-1.23664407168363e-05
-1.40216039862253e-05
-1.60312124538112e-05
4.37269647371175e-06
-5.18262771911096e-06
-1.17820252106209e-05
-1.93461199732212e-05
-1.47436367120068e-05
-1.42208345971057e-05
-9.00743437178861e-06
-1.1800315084736e-05
-9.16687290557116e-06
2.85163377539773e-07
-2.09769389153009e-05
-3.32032903555374e-05
-2.38585078537166e-05
-1.85258434299004e-05
-2.26353728105243e-05
-2.94914315106007e-05
-1.65349270357953e-05
4.87505222477892e-06
-1.14090511255671e-05
-1.19210012386157e-05
-8.50977214952162e-06
-5.69526020363445e-06
-1.473879002477e-05
-2.42079455050662e-05
-2.2341352738754e-05
-3.059760804833e-05
-3.38750481354188e-05
-1.2833990447781e-05
-8.64652442767946e-06
-1.11790200480178e-05
-7.57296645418959e-06
-1.28794846419306e-05
-1.30283426687732e-05
-3.5897222428847e-05
-2.08450387987912e-05
7.8001930752623e-06
-1.03567649267367e-05
-1.83052043123731e-05
-6.1154666888169e-06
-1.38730448635445e-05
-1.8844167860783e-05
-1.1780544229176e-05
-8.59155304612105e-06
-1.74409095874807e-06
-1.72994374663298e-05
-4.00843065983989e-06
-1.59493709830269e-05
-2.38237881661558e-05
-2.10519056395174e-05
-3.27169211448145e-05
-2.91992616055034e-05
-1.16232291077454e-05
6.08286604176141e-06
-7.97171642307142e-06
-1.82637460592849e-05
2.99581447956607e-06
-8.35782973750369e-06
-1.10930650179218e-05
-2.19348083075997e-05
-1.68622842445589e-05
-2.60991507889622e-05
-2.56703840590851e-05
-2.18794328212424e-05
-1.39062621040766e-05
1.661705574887e-07
-9.32798437395813e-06
-1.27829342639773e-05
-2.24577032387264e-05
-2.35907763425415e-05
-2.16217193645336e-05
-7.73846032321276e-06
-3.19566525215182e-05
-3.3384413850281e-05
-3.04028648138863e-05
-2.1586981700557e-05
-1.59855932890243e-05
-6.99337112389639e-06
-8.05252059636454e-06
-1.11896674771093e-05
-2.65475263268341e-05
5.2587566257224e-06
-3.89956945714542e-06
-2.94796267670325e-05
-2.93660049897251e-05
-2.03076852358859e-05
-2.34550525278428e-05
-1.99850873110462e-05
-6.6468181280734e-06
-1.82211197782259e-05
-1.56466995209691e-05
-3.2581330131681e-05
-2.73938599580669e-05
-3.6589578650957e-06
-2.76973051027156e-05
-2.74324015659411e-05
-1.7724445777066e-05
-3.05046108503489e-05
-5.29383603568872e-06
-5.77130217399703e-06
-1.77269228616199e-05
-1.37895569878614e-05
-6.93498906651516e-06
-2.92243493459617e-05
-7.33303072493185e-06
-4.83479266040084e-06
-1.25472140646506e-05
-1.52823306368673e-05
-2.79386552764893e-05
-4.06210021620702e-06
-2.09398718602598e-05
-1.80541043124992e-05
-3.21121259093379e-05
-1.09494527494052e-05
-9.53891983329657e-06
-1.54948062454812e-06
-5.23193604479648e-06
-2.45927384070789e-05
-2.37591644951656e-05
-1.77089423233553e-05
-2.86820223344049e-05
-5.52775084338061e-06
-2.55700133179561e-05
-1.07310624464996e-05
-3.01857353706299e-05
-9.32191580389704e-06
-1.40217294354808e-05
-3.06571331136348e-05
-7.08464710152653e-06
-1.68050514637926e-05
-2.92482079796996e-05
-1.33449226986615e-05
-1.63588579517954e-05
-2.56877094330561e-05
-1.98042782623018e-05
-3.28364025332683e-05
-1.14745569934067e-05
-2.2330475510704e-05
-1.47491740109911e-05
-1.25123549828936e-05
8.31259303185265e-06
-8.1582953102102e-06
-1.46189762862207e-05
-3.62431100159611e-05
-2.08016621917095e-05
-1.99830636983787e-05
-4.51741425016364e-05
-1.69319031024146e-05
-2.45179804604635e-05
-2.22646721678176e-05
-8.25481586582684e-06
-1.92152942864744e-05
-1.4596123992994e-05
6.02464503977902e-06
-1.13707772841726e-05
-2.55698441714605e-05
-2.10506612189673e-05
-3.60646737347559e-05
-2.481492441427e-05
-1.56879728487947e-05
-1.36950453589306e-05
-1.03355476460881e-05
-4.98356784431511e-06
-1.40472155410122e-05
-1.9216831591881e-05
-8.48591330374242e-06
-2.00170145883295e-05
-2.32711062301605e-06
-2.01719897514108e-06
-9.70831327948804e-06
-1.82695861128103e-05
-2.03598617714216e-05
-2.4859768114634e-05
-3.07895613714014e-05
-9.66241735031198e-06
-1.99174512414795e-05
-9.17770991010254e-06
-2.22215215900459e-05
-1.71804094778611e-05
-7.10012980555856e-06
-1.33205899424694e-05
-1.76048381964411e-05
-2.32281001170688e-05
-1.26520889626914e-05
-2.13086122053165e-05
-2.27365722485989e-05
-1.81603746761238e-06
-1.52415545663862e-05
-1.88804040917968e-05
-2.69636622906348e-05
-3.04720483966472e-05
-5.37423942021126e-06
-1.19899051746194e-05
-9.98865998786387e-06
-1.31427939968165e-05
2.15183669494725e-06
-7.77377288050429e-06
-1.16246490104163e-05
-4.41077789347697e-06
-1.90687822200124e-05
-9.43811569915325e-06
-1.38870894140268e-06
7.6484816185293e-07
-1.3398412762266e-05
-1.34940026493619e-05
-6.02107795435422e-06
-4.4954057814083e-06
-2.65092769937648e-05
-2.25635223426651e-05
-3.02652469959452e-05
-1.72220098865719e-05
-2.48352691956219e-05
-2.23527790504348e-06
-1.4333986722223e-05
-2.62311074547616e-05
-3.2686269888154e-05
-1.425748382157e-05
-1.3557337501836e-05
-1.25047358923953e-05
-7.81499075774896e-06
3.12321141022779e-06
-9.85161926621765e-06
-4.4740606962249e-06
-2.67652510976736e-05
-1.9826404719498e-05
-2.34939919184928e-05
6.1902187181077e-06
-3.14984617832988e-05
-8.12675668960641e-07
-1.47354437101697e-05
-1.28075666048293e-05
-4.5973987122657e-06
-3.29963494024018e-05
-7.09051545691779e-06
1.44842652383181e-07
-2.05489353182617e-05
-1.53666043819921e-05
-1.30560940031734e-05
-1.22576792358196e-05
-2.2449330913784e-06
-9.69627766203534e-06
-2.27396490380647e-06
-1.05609798228653e-05
-3.62643304831346e-06
-7.38701345210433e-06
-9.10793478460305e-07
2.75009591373472e-06
-3.04862437799549e-05
-1.77427817705079e-05
-2.34935328120858e-05
-1.9266708441004e-05
-2.66979590577954e-05
-2.63417372935543e-05
-1.62520438135092e-05
-1.16445427522774e-05
-1.25924946647637e-05
-7.60154901771204e-06
2.7465765161698e-06
3.78607862518233e-07
-1.96236033093719e-05
-2.06161034585102e-06
-1.10383420340325e-05
-2.79554713243269e-05
7.43132851173888e-06
-2.48043698712833e-05
-6.86102248975842e-06
-2.36079641980454e-05
-1.94982401472585e-05
-2.70265727255328e-05
-2.47546106384822e-05
-1.63283889302149e-05
-9.11486635395174e-06
-1.81161823040337e-05
-8.48800455866655e-06
-2.48825448600389e-05
-4.97879821551519e-06
-7.78774865712046e-06
-2.7345866752716e-05
-2.41534102777759e-05
-1.42327378732848e-05
-3.0894159862011e-05
-1.89185100349777e-05
-1.76428529391118e-05
-1.9227665165318e-05
1.04398412135188e-06
-1.01273607473245e-05
-2.39118414711289e-05
-2.33053143214898e-05
-2.35681612028221e-05
-2.51444396694355e-05
-7.04845215499028e-06
-1.43750854714649e-05
-8.69928048051497e-06
-1.39042354257969e-05
-2.05749233660466e-05
-2.31912732821251e-05
-1.40161771402563e-05
-1.08595076321113e-05
-2.00129029420586e-05
-2.46259162956213e-05
3.36056224391234e-06
-1.02751534718681e-05
-1.86740644182912e-05
-1.52890364218797e-05
-8.15439541719137e-06
-2.26519598453681e-05
-2.63113456772805e-05
-6.16545772183685e-06
-1.43686289325171e-05
3.32439140848623e-08
-2.08504064279989e-05
-2.66596669460534e-05
-9.1471055034173e-06
-1.52461231724297e-05
-1.75987387889174e-05
-1.38762038611869e-05
-1.25353453060073e-05
-3.55725093891353e-06
-2.14473260966873e-05
-6.97125298290854e-06
-9.32280996620949e-06
-9.32378301771928e-06
-7.24421702557038e-06
-3.42412033162251e-05
4.44153262785177e-07
-2.39303977492886e-05
-3.3924590231301e-05
-2.69775063021866e-05
-3.03734701932934e-06
-1.73161129420072e-05
-2.59534405092526e-05
-7.30779992928752e-06
-9.83472651735143e-06
-2.21159178460446e-05
-2.86916886739841e-06
-1.66155261681488e-05
-7.73020138683169e-06
-1.93454477471306e-05
-2.74912266839369e-05
-3.5896979635835e-05
-1.48182973676636e-05
3.25894544920918e-06
-2.86834747453231e-05
-4.90261670218547e-06
-1.43259232067813e-05
-1.16388330431799e-05
-1.88851703709701e-05
-9.43022878142132e-06
-1.86181997702309e-05
-2.1645985879723e-05
-2.39576667641972e-05
-7.17398937173234e-06
-1.42480284658792e-05
-2.2391365402473e-05
-1.13655537482445e-05
-1.8739713223526e-05
-1.1717890597446e-05
-5.29189179094465e-06
8.07355209947844e-06
-2.13551240631541e-05
5.84600940890174e-06
-3.10035853802715e-06
-2.52078204302231e-05
-1.01405288854518e-05
-9.24480756102349e-06
-2.96574933684165e-05
-3.06589979721102e-05
-1.04583181793613e-05
-6.70953230269961e-06
-1.78704936284488e-05
-1.15998778345335e-05
-1.04375821027963e-05
-1.31757375014362e-05
-3.85431037167815e-05
-3.20220359878496e-05
-2.38951768009316e-05
-1.3930673568809e-05
-1.8021620587298e-05
-2.15772933819013e-05
-1.64630195896513e-05
-2.31490169473717e-05
-2.98397964187318e-05
-9.67386639204998e-06
-2.00783733955718e-05
-1.03659480038402e-05
-3.11937234917291e-06
-3.15150757199982e-05
-2.0522550000936e-05
-1.30054794153405e-05
-2.57162040679404e-05
-1.93618405754286e-05
-2.06464693209462e-05
-1.41826251957064e-05
-1.49326555265952e-05
-1.71371781122199e-05
-1.29287988824278e-05
-1.84077578982446e-05
1.99493018714132e-06
-1.63928717890835e-05
-3.86101024344959e-06
-1.68760883258015e-05
-1.4589754571295e-05
-2.08669613867197e-05
-1.49782891822008e-06
-2.469544816935e-05
-1.25448615232289e-05
-1.95854221421383e-05
-1.29504504713678e-05
1.33949477653756e-07
-1.98539337415492e-05
-1.5368875727357e-05
-3.66338015028411e-05
-2.29653529342852e-05
-1.8051871089947e-05
-1.43526998662372e-05
-2.63710363040814e-05
-8.51466538315973e-06
-2.28625379627075e-05
-1.73655068636573e-05
-3.64199708319962e-06
-1.98858592126154e-05
-7.47831486609019e-06
-1.94925744202936e-05
-2.13746000818394e-05
-2.85651109250383e-05
-2.68350115892031e-05
-3.1240544809974e-06
4.401443372196e-06
-1.63620302313235e-05
-7.55902364045218e-06
-1.90900728680213e-05
-1.19491570392776e-05
1.86490807590835e-06
-9.87009591945122e-06
-2.27983258184947e-05
-2.20578625435482e-06
-2.13710928673375e-05
-1.41177057462395e-05
-1.60511442787446e-05
-6.09214822866048e-06
-1.1993937537847e-05
-1.59386440146287e-05
-2.10462286669591e-05
-2.42505175258824e-05
-1.86384969976338e-05
-2.63377299711712e-05
-3.7990889593995e-06
-2.15821748608284e-05
-1.93997689348143e-05
-2.26474945595372e-05
-1.63999897491796e-05
-9.78519560549582e-06
-9.5351187908349e-06
-1.49869220347365e-05
-1.43394136919713e-05
-8.63335752120444e-06
-2.28043631721887e-05
-5.88972013383353e-06
-1.18765898419621e-05
-9.29143742672656e-06
-2.82696432565696e-05
-5.6546228226985e-07
-8.13760798392548e-06
-8.45775073855508e-06
-1.70583736368402e-05
-2.37517542720992e-05
-6.96492381323124e-07
-1.61899014112434e-05
-5.46997181353343e-06
-1.80608412200181e-05
-2.73704205286589e-05
-3.35512236454948e-05
-1.7152096303403e-05
-2.48080705530018e-06
-1.67749748078517e-05
-1.08886587659605e-05
-2.70713690853705e-05
-1.44665989749045e-05
-1.80500531225605e-05
-1.19664532051646e-05
-1.53718123954001e-05
-1.83465257308721e-05
-1.18157599616335e-07
-1.61049988491816e-06
-3.06959741588368e-05
-4.69080644055907e-05
-1.76355218173675e-05
-3.19430742693859e-05
-1.04959205660937e-05
-1.4086375123809e-05
-1.07573275056644e-05
-3.06106619370624e-06
-1.59676510639296e-05
-1.92369710203246e-05
-3.95252131293521e-05
-1.84753581946704e-05
-3.26393863545334e-05
-1.4550187504097e-05
-2.53128016086327e-05
-9.62595101694195e-06
-2.23126001845816e-05
-8.70641584496767e-06
-3.51268581096528e-05
-1.58283689471748e-05
-1.90369197922409e-05
-7.2418030729873e-06
-1.71553565184896e-05
-2.59554911195042e-05
-1.68075701189527e-05
-1.97560862591822e-05
-1.32003305063782e-05
-1.13693745610056e-05
8.01742331695089e-06
-1.60333876512799e-05
-1.26330574658886e-05
-2.32642601487849e-05
-6.15487083394534e-06
-7.10111656356117e-06
-1.64721682153145e-05
-9.02155754796368e-06
-1.28623295710032e-05
-8.43111738589941e-06
-2.81599481770516e-05
-1.67117424570866e-05
-1.43566768844092e-05
-6.90868236712662e-06
-2.76172751157456e-05
-2.26223646675001e-05
-1.05775899894881e-05
-2.89258878389562e-06
5.53997620673478e-06
-1.66548946541165e-05
-1.5506887086689e-05
-1.11095998836467e-05
-1.07012531793597e-05
-1.85836727872504e-05
-1.70472837767281e-05
-5.13122505537873e-06
-1.11117705749552e-05
-2.43506146732211e-05
-1.46546073201653e-05
-2.80233864741352e-05
-1.71645528982595e-05
-1.62654853940643e-05
2.24396859377044e-06
-2.45583167254713e-05
-2.17735840640965e-05
-1.2693395285601e-05
-1.64545153772129e-05
-2.05390143573293e-05
-1.72925828479178e-05
-2.09038200919454e-05
-1.88775825732229e-05
-2.84580615359496e-05
-1.57839540134094e-05
-1.15915948520773e-05
-7.55148073688123e-06
-2.46581595785787e-07
-1.2064158731586e-05
-6.02543237401692e-06
-2.81395647756351e-05
-1.87531359452063e-05
-8.13391298033644e-06
-3.27948763228027e-05
-1.40269569753872e-05
-2.22838291625159e-05
-1.78508491722951e-05
-4.10884771807859e-06
-1.58895917888472e-05
-2.69169398253293e-05
-1.33510635131057e-05
-1.47725881189658e-05
-3.15327452172434e-05
-3.30922763535093e-05
-4.77664116791891e-06
-2.24180230184611e-05
-1.18144214848198e-05
-1.48616712151505e-05
-2.82441184780326e-05
-2.16147502839142e-05
-3.02194519052649e-05
-1.02566278093361e-05
-2.73078567683856e-05
-9.1872533268111e-06
-9.0561076287249e-07
-1.09387397956406e-05
-2.15835096742562e-05
-2.60267116122041e-05
-2.87031375785647e-05
-1.39683271920358e-05
-1.22421260109714e-05
-2.42327072573604e-05
-1.55778475578089e-07
-1.92923686057774e-05
-2.70489917364545e-05
-7.57327023090707e-06
-1.42768675647217e-05
-8.56255650417688e-06
-1.37463810015088e-05
-1.27824564349879e-05
-1.76545310997313e-05
-6.67619287150505e-06
8.0256379410896e-06
-8.80842606634527e-06
-1.88383066933217e-05
-2.65350922384525e-05
-1.00296443733907e-05
-1.41881138050945e-05
-1.71328901621827e-06
-1.60226980723342e-05
-4.10871523671483e-06
-2.65824777120224e-05
-1.28645683990684e-05
-1.32644544376855e-05
-1.54800128085821e-05
-1.37418419405955e-05
-6.88206914041418e-06
-2.06135521760182e-05
3.18672719637045e-07
-8.90256265136752e-06
-8.62619141522546e-06
-1.70472872663316e-05
-1.24131522910075e-05
-1.32704221843681e-05
-1.59343670469539e-05
-1.74803264097262e-07
-1.23917341576691e-05
-1.32714764650621e-05
-1.56352631135232e-05
-1.649286748044e-05
-1.68669530647787e-05
-8.40426616153748e-06
-1.91057195585578e-05
-1.56196576532649e-05
-2.71167735298525e-07
-1.55212254336395e-05
-1.693080329196e-05
-1.50260531753071e-05
-1.39047824687578e-05
-1.68965855963747e-05
-1.81242497472534e-05
-1.38024504748382e-05
-1.47383529991026e-05
-1.49179645797394e-05
-1.96270805567374e-05
-1.36450903802505e-05
-8.56230051319249e-06
-2.59797998463413e-05
2.74404780994884e-06
-2.30841092053613e-05
-3.89086399521152e-05
-2.20191975487614e-05
-1.74875504266948e-05
-8.64061015037086e-06
-1.55417137335228e-05
-2.35582119391925e-05
-1.27368436239225e-05
-1.1993681030977e-05
-1.01462857891262e-05
-3.21646914917568e-05
-1.41242183217999e-05
-2.54302460532565e-06
-1.54735956804186e-05
-3.011896266319e-06
-1.96807220587184e-06
-8.20153108215225e-06
-8.66783350114365e-06
-4.17335684122868e-05
-1.49954123326181e-05
-4.87688986218689e-06
-1.54701609110094e-05
-2.50682404003674e-06
-6.55658706220998e-06
-7.49906306550006e-06
-3.84447702749533e-06
-2.13901587853629e-05
-2.03326065071079e-05
-2.04649952246219e-05
-1.51476288512318e-05
1.40930082524326e-06
2.00290051641419e-05
-3.08383335794577e-05
2.29527075392785e-07
-3.00941645838121e-05
-1.54978297372391e-05
-2.06596408714007e-05
-1.77569807303619e-05
-1.20325073600796e-05
-1.53329856566628e-05
-1.05886876116675e-05
-2.49536951162693e-05
-2.51592353586885e-05
-2.05325393395834e-05
-1.21598438937377e-05
-2.83214154067549e-05
-2.9965272330707e-05
-5.07469857860332e-06
-1.96985346236611e-05
-2.462114858752e-05
-2.57816805998888e-05
-3.2900543545108e-05
-2.63863437067496e-05
-1.3030551478783e-05
-2.05855532758882e-05
-1.849674560872e-05
-2.22021474954135e-05
-2.9122414390681e-05
-4.72346099022976e-06
-1.59467550349702e-05
-1.55190043733951e-05
-1.35187048642919e-05
9.25383414214779e-07
-1.08132167897386e-05
-1.04294168584923e-05
-5.74652580061984e-06
-1.45865195696137e-05
-1.83824831683472e-06
-1.27064609611264e-05
-2.31705668414705e-05
-2.3313765214938e-05
-9.21721600758301e-06
-2.27981405190108e-05
-6.02527849788022e-06
-1.54702719773211e-05
-4.00000977157519e-06
-2.38508432695997e-05
-1.10288232849608e-05
-2.13540575080323e-05
-1.48152436226404e-05
-1.69743409567017e-05
-1.07044435902681e-05
-6.85665575264991e-06
-5.00829456656602e-05
-9.18282823265796e-06
4.24486634848859e-06
-1.58159606994744e-05
-2.1626758168064e-05
-1.02460683879888e-05
-3.35307172903294e-05
-2.94918769740447e-05
-2.6423004366233e-05
-1.12848321203015e-05
-1.85607454788227e-05
-8.79585361152679e-06
-2.43378163816548e-05
-1.18417936660682e-05
-3.72266759592232e-06
-1.97521621785286e-05
-2.98247708598137e-05
-7.6970814457831e-06
-2.62086230433652e-05
-1.02090120898241e-05
-1.21390119767629e-05
-4.61124121876336e-06
-1.61576799924248e-05
-4.30547879695232e-06
-3.41294135572524e-06
-4.17135423595378e-05
-1.65635734677907e-05
-2.32662016328519e-05
-1.8965170787639e-06
-1.30540428278566e-05
-3.24674522827404e-05
-2.50180505461056e-05
-1.55333927926803e-05
-1.24572289898484e-05
-1.40565873876427e-05
-1.60226172144109e-05
-2.15305480330275e-05
-8.47015599770247e-06
-6.33046986600608e-06
-2.55193710860267e-05
-1.11250638470533e-05
-1.16017735554441e-05
-2.39958370901826e-05
-1.96918766895771e-05
-5.34324990016999e-06
-1.33222313811404e-05
-3.18655283172516e-05
-2.17142154101609e-05
-2.51531241033913e-06
-1.7864387247728e-05
-1.31079547491332e-05
-2.02579966834093e-05
-2.33917765581702e-05
-2.24958884480645e-05
-4.05013826354647e-06
-1.24615966184411e-05
-9.35346058533318e-06
-1.34949811165347e-05
-8.74713632803936e-06
-1.09656242331664e-05
-2.5146579336392e-05
-2.78544396282702e-06
-4.38774824815451e-06
-2.96083651073527e-05
-9.4366393652755e-06
-1.20499152521291e-05
-3.19446466138468e-06
-1.13659009537391e-05
-7.47122720664454e-06
-1.07667623171541e-05
-1.96709160460847e-05
-3.0072907782743e-05
-2.0400371342066e-05
-1.60092419710595e-05
-1.04772579077022e-05
-1.42562203181452e-05
-8.48101070596525e-06
-6.44182263365694e-06
-3.26277885985385e-05
-1.1432880092088e-05
-1.55568902103657e-05
-6.1988959177608e-06
-2.00620767609676e-05
-8.96918303222677e-06
-3.24933254548195e-05
-2.89446935193436e-05
-2.61088654049897e-05
-1.02218036728065e-05
-1.28723131930259e-05
-1.83640996452324e-05
-2.32834488216469e-05
-2.97338265607053e-06
-3.02660110950305e-05
-3.08862442855749e-05
5.48344670962704e-06
-5.21435826639512e-06
-8.32256675722975e-07
-1.71267699345238e-05
-9.80263238883352e-07
-8.38691610867831e-06
-3.85595309447137e-05
-1.85729348054615e-05
-1.37052404998955e-05
-1.63807429634985e-05
-1.77772639030841e-05
-2.29221302422868e-05
-1.17322893033059e-05
-8.21641563900727e-06
8.7816709825699e-06
-2.60132110974379e-05
-1.56641897505285e-05
-2.20924373888886e-05
-9.80944572842679e-06
-1.54749394556582e-05
-1.73259625164389e-05
-1.3389920249378e-05
-6.65394339143896e-06
-2.37987490350032e-05
-2.77164245317826e-05
-3.64780000005661e-05
-2.44179423189971e-05
-1.62365309768147e-05
-1.48389910593093e-05
-1.16021447872508e-05
-1.79719207690935e-05
-3.09700870022719e-05
-2.27448829843154e-05
-1.51114682382022e-05
-1.90770260680227e-05
-2.3769910842195e-05
-2.40605819483707e-05
-2.375633510157e-05
-1.36658957701345e-05
-3.39180242660047e-06
-2.05224923460508e-05
-3.75164071492142e-06
-1.5989759896973e-05
-2.53477895792144e-05
-1.247012937135e-05
-5.53012432624903e-06
-2.41899497367426e-06
-3.01790928728641e-05
-2.37985173879351e-05
-3.22652260892453e-06
-4.04475290017771e-05
-5.86092732817756e-06
-9.3817745438922e-06
-1.56628665586073e-05
-1.60360774804156e-06
-1.73286336670473e-05
-1.13167146864225e-05
-1.54261853827572e-05
-2.56614136004878e-05
-1.68564868206103e-05
-1.21794663398623e-05
-1.63606385023551e-05
-2.24495862101056e-05
-1.49552832578943e-05
4.21742443389689e-06
-1.49019989895158e-05
-1.83829704084174e-05
-2.34480415409753e-05
-1.86116566063065e-05
-1.80291846485092e-05
-1.45442009884937e-05
-2.22889063168916e-05
-1.05896819864973e-05
-2.37012826416928e-05
-2.18762536120961e-05
-6.96439241945099e-06
-1.31860807322562e-05
-1.06727755948892e-05
-1.8580550095495e-05
-1.30951214993511e-05
-3.01222806327704e-05
-2.13418133676478e-06
-1.75499857161481e-05
-1.91111408552143e-05
-2.4649832325427e-05
-3.53458012878804e-05
-7.51779944930253e-06
-2.25159122856428e-05
-1.38760849666335e-05
-3.18657040854632e-05
-2.07721306195692e-05
-2.12964785982026e-05
-3.12527050303835e-06
-9.3152556054256e-06
-1.0886159317397e-05
-1.45028509930354e-05
-3.13138931435321e-05
-1.37334260022397e-05
-1.9104771740911e-05
-4.9934613707035e-06
-1.57923855887249e-05
-9.70621328550129e-06
-3.74819650779356e-05
-1.82827538579398e-05
-1.14339604390903e-05
-1.85905699957736e-05
-1.69131293415976e-05
-5.44512116302609e-06
-3.26093145397111e-05
-1.29839311167609e-05
-2.96993829159924e-05
-2.12679266961293e-05
2.37234109852595e-06
-1.81958307482147e-05
-3.06983163636856e-05
-2.90259861730958e-05
-1.20772574348954e-05
1.07736710267183e-05
-2.20388754245645e-05
-2.45728070906709e-05
-1.05124247077479e-05
-2.00514114467565e-05
-6.34704322401308e-06
-1.59284830602944e-05
-7.00958165414304e-06
-2.211928257499e-05
-1.13373169717085e-05
-1.43058597532307e-05
-1.269694651065e-05
-1.08614654761284e-05
-2.17154335934265e-05
-1.39162896038582e-05
-8.21318097087217e-06
-2.48228235897639e-05
-2.1804866337019e-05
-1.37809102964259e-05
-2.23313110091006e-05
-2.29108383872238e-05
-7.3325452111895e-06
-1.27913698492461e-05
-4.06286004381018e-05
-1.32456985239932e-05
-9.32363874254812e-06
-4.1345445735818e-06
-2.40460610453633e-05
-2.33405402298836e-05
-1.98852575636654e-05
2.29097613088962e-06
-2.26849361390551e-05
-3.53985568202247e-05
-2.15601778065466e-05
-1.11360488045125e-05
-1.85560265945929e-05
-1.38074818387298e-05
-2.68101635957408e-05
-4.05458176405628e-05
-2.29734733460487e-05
-7.58304439005922e-06
-3.68913715866821e-05
-1.04274512734559e-05
-2.62742371357034e-05
-1.3539092251006e-05
-4.20189536670765e-05
-2.08712179402916e-06
-4.90746434577818e-06
-2.10741546319941e-05
-1.08219189973234e-05
-1.46397275848712e-06
-2.96672960625606e-05
-1.14718627591504e-05
-3.29007462390743e-05
-2.72247678844573e-05
-2.14080991647286e-05
-2.02726463897156e-06
-3.8209185492189e-05
-3.43253060953211e-05
-1.05854256050293e-05
-2.01146821904059e-05
-1.54522547929744e-05
-3.19677351643227e-05
-3.45573825778201e-05
-2.26169576259186e-05
-4.73961123661028e-06
-1.9127340409256e-05
-8.41404735068626e-06
-2.4283515305614e-05
-3.0440507316572e-05
-2.28025580938628e-05
-2.76484174905374e-05
-3.32369803786536e-05
-2.41691348149013e-05
-2.42184642733783e-05
-1.90707941744296e-05
-3.39146325204771e-05
-2.09304373519234e-05
-1.54859974671655e-05
-1.08348757565698e-05
-5.30772623583399e-06
-3.26505702895206e-06
-1.57499822973003e-05
-2.51558637135515e-05
-4.00710530311902e-06
-2.73420368615004e-05
-1.34454429385328e-05
-2.69835717675496e-05
-1.80112359570828e-05
-1.75372198792995e-05
-9.00667866509056e-06
-1.0762503829053e-05
-3.32900326907339e-05
-2.43313438081467e-05
-3.25508927697199e-05
-1.10460938316812e-05
-1.65625084041723e-05
-1.20685011646428e-05
-2.07539005872948e-05
-2.127093702089e-05
-1.55535900717141e-05
-2.26458459600255e-05
-1.91100842041381e-05
-1.29281925933681e-05
3.32618232758653e-06
-1.1312532323106e-05
-1.29204274115588e-05
-1.03923039322792e-05
-2.74796695403278e-05
-2.40335239455308e-05
-1.47913303117155e-05
-1.43913042273062e-05
-2.46805279627801e-05
-2.17351223458612e-05
-1.07981544917313e-05
7.32660782816838e-07
-1.98332204850271e-05
-1.74783731765921e-05
-2.93351201493194e-05
-1.95874554870974e-05
-1.94380783455975e-05
-2.52674827121168e-05
-4.55481668863749e-06
1.26401160596164e-06
-1.3805265313381e-05
-1.37523873311826e-05
-1.41442285640014e-05
-2.21225536945313e-05
-1.02303879270903e-06
8.39169828339749e-07
-2.88931651104009e-05
-1.26832466401685e-05
-1.95007234150299e-06
-1.86164836060923e-05
-1.90716848722153e-05
-1.78858680564732e-05
-1.35363176425427e-05
-1.1320836901985e-05
-8.69268729848089e-06
-2.80145027237819e-05
-1.81360805302917e-05
-1.20917102658351e-05
-2.26804422376223e-05
-3.85456149272211e-06
2.06758853158811e-06
-7.98721377906992e-06
-1.29049736515352e-05
-1.50801529672629e-05
-1.88527291910021e-05
-2.21540542523578e-05
1.20992276005724e-06
-3.39034355958558e-05
-1.20039878204872e-05
-1.57376298175725e-05
-5.69417843264384e-06
5.56274348080569e-06
-7.81535793845369e-06
-1.30421246658477e-06
-9.76515765259502e-06
-1.92028766766406e-05
-1.19880788293082e-05
-1.66829330441075e-05
-1.05099228041918e-05
-5.55174558580997e-06
-3.12473282003276e-05
5.80681051503645e-06
-2.49237111045047e-05
-2.06506971796724e-05
-1.74177197816996e-05
-2.29611923536307e-05
-1.66083801212015e-05
-1.66989899663652e-05
-1.59401253121538e-05
-1.44226011784847e-05
-3.7300287513467e-05
-2.13295533258628e-05
-1.00170649229948e-05
-1.69323950268211e-05
-1.55001573545832e-05
-3.50859906019253e-05
-1.99696444927126e-05
-1.55210884261795e-05
-2.40516645608592e-05
-8.81818146216456e-06
-2.88203220882566e-05
-2.1363350037569e-05
-1.39130718930363e-05
-8.37831162801587e-06
-1.24010054527744e-05
-1.08202100635623e-05
-2.14928303752045e-05
-7.98963074145094e-06
-9.07007138458467e-06
-2.39849810359473e-05
-1.62268854567548e-05
-1.94097833258116e-05
-2.68164965691063e-05
-9.32162034552273e-06
-1.12428358515944e-05
-2.54090461252556e-06
-6.82871254581159e-06
-2.68706243611087e-05
-1.97637959721145e-05
-2.99084547996754e-05
-1.64280485677096e-05
-1.26105406434026e-05
-1.51108127591096e-05
-1.05995707411512e-05
-2.0691129607314e-06
-1.42734534609511e-05
-2.93148785668656e-05
-1.20717634283493e-05
-1.1466454512968e-05
-1.92360294657157e-05
-2.10731016649859e-05
-2.67275611020378e-05
-2.54226312634605e-05
-3.36491629751575e-05
-4.33365675875152e-07
-1.3115876377582e-05
-1.68332608519511e-05
-2.09972138257826e-05
-1.42102462651979e-05
-3.00489744183976e-05
-1.68198513172589e-05
2.32927645554531e-06
-1.91412007867884e-05
-5.02982041960722e-06
1.7462002397237e-06
-1.18880758684586e-05
-2.63859683702319e-05
-1.79297277926541e-05
-1.85539573623484e-05
-2.90252276332092e-05
-1.04213583426274e-05
-1.2854461638599e-05
-1.52167876184099e-05
-4.2264020328407e-06
-1.92627338779335e-05
-1.55946821402909e-05
-2.54700659012963e-05
-9.85997938694507e-06
-5.57607217375738e-06
-2.3527808469217e-05
-3.55505944473617e-06
-1.76823710572346e-05
-1.40496636429352e-05
-1.93419450868531e-05
-1.27992688729669e-05
-1.50375283297784e-05
-1.76152991823155e-05
-4.12789918167056e-05
-1.74040839689167e-05
-1.81875945615762e-05
-1.16387914707448e-05
-7.14398664196753e-06
-2.33877676571142e-05
-2.06398601368106e-05
-4.04712511788987e-05
-9.91937960064118e-06
-1.7552321999843e-05
-2.96668484952773e-05
-1.53247257894762e-05
-2.31985992850878e-05
-1.05235445707483e-05
-6.92309513628434e-06
-1.20416265320432e-05
-3.10074820175472e-06
-2.58288570914936e-05
-1.18575853029221e-05
-2.03118149212016e-06
-1.84513476279711e-06
-1.71897153737009e-05
-2.77902307217335e-05
-3.09031306049011e-05
-7.01925936883226e-06
-4.04256464648289e-05
-2.00795311447866e-05
-1.8578619745312e-06
-2.158774129394e-05
-2.43833013318294e-05
-4.93411918366765e-06
-1.85265434743883e-06
-3.3069732407071e-05
-7.66884075172025e-07
-2.56196754326522e-05
-1.31567783647667e-05
-2.26938030961371e-05
-8.85349411667394e-06
-2.29181513904567e-05
-1.98327378348694e-05
-1.23237633932268e-05
-1.26484984121292e-05
-2.34854164596992e-05
-1.22519331130538e-06
-2.45986247633961e-05
-3.52840283716904e-05
-1.03368940453696e-05
-1.41866494317488e-05
-3.46198155568145e-06
-1.17657793032236e-05
-1.37401690311222e-05
-3.03892942877415e-06
-1.42978601994116e-05
-1.215197998983e-05
-2.01269290016103e-05
-4.32721723014853e-06
-5.75891994419427e-06
-1.32079278746394e-05
-2.68074903635986e-05
-6.35857239449702e-06
-1.97639352695533e-05
-2.33246540414933e-05
-2.24584724302727e-05
-2.30067010584857e-05
-1.17113349346236e-05
-2.09398235254458e-05
-1.90487871966656e-05
-1.07934388009138e-05
-9.62581146730522e-06
-1.43942831704586e-05
-1.25084592635408e-05
-2.08320921170039e-05
-2.70083481318094e-05
-3.95637697086555e-06
-2.40271771731209e-05
-3.98492294327129e-06
-2.75704992710868e-05
-1.79455735858581e-05
-2.4072338796527e-05
-1.90754661209532e-05
-1.28363965576508e-05
-4.06232472491221e-05
3.25228589211554e-06
-1.80244932895764e-05
-2.66099468787077e-05
-7.41843042985729e-06
-1.41096657916709e-05
-1.67006023121119e-05
-1.58597083940393e-05
-1.83420940315976e-05
-8.21162393941829e-06
-4.62340902398069e-06
-2.54867100552688e-05
-5.09914755980069e-06
-1.92467839176403e-05
-5.60200016154985e-07
-1.67433964382239e-05
-1.04892425468383e-05
-1.52170935792983e-05
-2.88415307644064e-05
-2.34078116430558e-05
-1.38953621415379e-05
-5.24078523849371e-06
4.89840873858609e-06
-1.69665530270005e-06
-1.97832901203769e-05
-8.81588206922161e-06
-1.65710559404895e-05
-2.50085765856384e-05
-1.88431925549669e-05
-2.72051264986127e-05
-2.4646896982289e-05
-4.59066793602683e-06
-1.23195165623511e-05
-1.0943093867783e-05
-2.47045259840626e-05
-7.25065052213529e-06
-1.03604448454773e-05
-2.12028745779457e-05
-1.99992169229945e-05
-7.90309128340468e-06
-1.27624247210522e-05
-2.10091541492138e-05
-2.9682712411559e-05
-1.62258875810568e-05
-7.13116224267326e-06
-3.94402116116583e-06
-5.66064245910002e-07
-1.52343042823603e-05
-3.21615001569927e-06
-1.00042204284916e-05
-1.05914420187047e-05
-1.86220206452033e-05
-8.64539289608503e-07
-6.22632655733021e-06
-2.28768371808569e-06
-5.79720679472853e-06
-2.17856645120791e-05
-2.58182223122367e-05
-1.79148189503794e-05
8.42698469008799e-06
-2.38882969507558e-05
-6.38950125131514e-06
-2.07779960677958e-05
-2.99220660907837e-05
-3.18653270576902e-07
-1.11339140559892e-05
-2.12256554141837e-05
-2.10910566207598e-05
-1.05363099028713e-05
-1.42612178319203e-05
-1.85280562036653e-05
-3.18960921898531e-06
-1.3414491865396e-05
-6.53182668144293e-06
-2.17127862266581e-05
-7.9271645266629e-06
-2.18486578280907e-05
-1.78763740946009e-05
-1.61803198506733e-05
-7.23969043537546e-06
-1.70727412795234e-05
-1.62972768738095e-05
-2.30873895762329e-05
-8.67650151946141e-06
-1.90798802942195e-05
9.17797640118927e-08
-1.61237287495866e-05
-3.3037787709182e-05
-1.87881012786916e-05
-3.10063677043055e-05
-9.50567676489507e-06
-1.86202812934675e-05
-2.92259761141954e-05
-1.60976812676787e-05
-1.52011832873649e-05
-2.22348839442422e-05
-2.09520732760779e-05
-1.89720791768454e-05
-1.6109977365027e-05
-1.89980776592049e-05
-1.53964607112084e-05
-3.80022811865151e-06
-5.92797487003852e-06
-1.30583437819105e-05
-1.92857459639016e-05
-1.31447427927026e-05
-1.71815000793804e-05
-2.92663679179769e-05
-1.22478367842607e-05
-1.90239233971159e-05
-1.03383598439282e-05
-1.87257007718866e-05
-3.55595460101702e-05
-1.75362650335382e-05
-5.96395518816336e-06
-3.20587891145285e-05
-2.34654313368168e-05
-1.49624141367907e-05
2.05094533646425e-06
-2.82959798392853e-05
-2.74444741288544e-06
-1.59435354725176e-05
-6.4994624366684e-06
-1.35747460786929e-05
-1.80309473150475e-05
-2.63276227917089e-05
-2.7501637048151e-05
-1.98649571360577e-05
-1.8755315582786e-05
-2.57956936372256e-05
-2.80724496336944e-05
-1.53591075338045e-05
-2.26839981288525e-05
-1.78717163120172e-05
-6.28300425175396e-06
-8.13198174743456e-06
-2.40449144557016e-05
2.08029561504177e-06
-2.58909100455502e-05
-1.699818987644e-05
-3.8958538797212e-05
-2.1239571001758e-07
-6.14217584374075e-06
-1.42788398700517e-05
-1.39527625485223e-06
-1.81876915402809e-05
-1.46741007637194e-05
-1.92256870704189e-05
-2.11733537643568e-05
-2.0970435529471e-05
-8.36056703264925e-06
5.09187711893326e-07
-2.06450228027816e-06
-2.1482523675653e-06
-1.81432559226238e-05
-3.79052728905884e-06
-7.93051840443217e-06
-3.91348897403371e-05
-7.90269354668007e-06
-2.13390098008797e-05
-7.75260785209019e-06
-9.99239383015918e-06
-3.00889243764776e-05
-1.70659967361411e-05
-8.78212564636235e-06
-1.28279007831772e-05
-5.44194909265468e-06
-4.51946676175759e-06
-1.43946995420855e-05
-1.8400167288373e-05
-1.59798186379077e-05
-2.22722757963486e-05
-1.95092520211677e-05
1.01017557423474e-06
-7.35731522141016e-06
-1.91045210477512e-05
-2.91740091716842e-05
-8.65957498863828e-06
-1.969777995281e-05
-8.84251272011999e-06
-2.1276142919132e-05
6.82936620292078e-07
-4.58266571399814e-06
-1.60606828394695e-05
-8.31679930608611e-06
-5.73737025492088e-06
-1.22177360078179e-05
-3.66973981764132e-05
-4.95972976581389e-06
-1.45811469841645e-05
2.42222771924358e-07
-1.17007864341936e-05
-6.75581584119334e-06
-3.21969696358084e-05
-1.04101952521301e-05
-2.5835006772924e-05
-1.59068095418365e-05
-2.0550057779902e-05
-2.08840255947039e-05
-2.72421636730089e-05
-6.70443520446147e-06
-3.33099609319348e-05
-2.58343365891074e-05
-9.15972051527567e-06
-4.78268932774569e-06
-1.15648264970489e-05
-2.94797920542015e-05
-1.19715714876123e-05
-1.79423829575775e-05
-9.0785088412964e-06
-2.61394012199227e-05
-1.40349930563143e-05
-3.33922238501645e-05
-2.16748141563509e-05
-2.05624408964645e-05
1.96588750212823e-06
-2.34292010007966e-05
-1.92510337227194e-05
-2.20768821199681e-05
-1.41587953969534e-05
-3.12288288093003e-05
-2.35991659871987e-05
-1.84317291999092e-06
-2.78331370024138e-05
-1.2732192431621e-05
-6.63091787272685e-06
-1.35697967418381e-05
-2.86837141719992e-05
-1.04603646421428e-05
-2.50363227733619e-05
-1.02780078104443e-05
-5.66412351686203e-06
-1.14448647907034e-05
-1.86810268298479e-05
-1.45367542021699e-05
-2.95577516950617e-05
-2.69958232069376e-05
-2.28111161060837e-05
-3.28662676203166e-05
-1.10454046082957e-05
-1.08348664729885e-05
-6.84410817823052e-06
-1.28034559343026e-05
-2.73771423296444e-05
-1.18618736624565e-05
-8.89692488401617e-06
-1.07701319574038e-05
-6.83541721135976e-06
-4.09487833765206e-05
-2.48264268563353e-05
-8.19147804459307e-06
-1.78469368917864e-05
-1.77950695943945e-05
-2.87468009399171e-05
-5.04715189859315e-06
-1.49096132025371e-05
-1.45439310486632e-05
-2.30957380693685e-06
-2.14482044255432e-05
-1.88354670308762e-05
-6.83566721832338e-06
-7.32663018586753e-06
-1.46701248728694e-05
-2.02310020916482e-05
-2.69408905034065e-05
-3.1483941920172e-05
-2.97351715622177e-05
2.56894852432504e-07
-1.20412159876556e-05
-1.75555336983876e-05
-1.44598099276084e-05
-2.64942176678707e-05
1.95955258577973e-06
2.47315949884472e-06
-1.56859952615856e-05
-7.86392502603755e-06
-1.94802540699363e-05
-1.86285482549638e-05
-1.26129452484017e-05
-2.09547127815863e-06
-2.0910074664166e-05
-1.12753135681838e-05
-1.59138976810199e-05
-1.53428219512797e-05
-5.00777770885353e-06
-1.91320599732436e-05
-9.05130477098485e-06
-2.24659529873121e-05
-1.95961028746067e-05
-1.57398490817974e-05
-1.46426674989711e-05
-2.48717159134077e-05
-1.70933482445771e-05
-1.33678313077965e-05
-1.91664997025658e-05
-1.38368274187834e-05
-2.40770489605368e-05
-3.0804887059303e-05
-8.45278226751153e-06
6.3922580534373e-06
-2.38959313162585e-05
-2.5314143209912e-05
-1.491258132511e-05
-1.33322508724901e-05
-1.61308551706472e-05
-1.29785930048204e-05
1.04831865811529e-06
1.32021741654947e-05
-1.10399894392769e-05
-1.8989549611118e-05
-9.29985947213143e-06
-2.12502396851288e-05
-3.63407090923404e-05
-8.56777573055515e-06
-1.98428905438558e-05
-1.65627174892226e-06
-1.58611332862139e-05
-1.58539579524163e-05
-1.24128503308774e-05
-1.1788870197689e-05
-2.26711019136391e-07
-2.0495623614861e-05
-6.3513070006812e-06
-2.26163672791389e-05
-2.94934517392127e-06
-7.55168621856903e-06
-2.05706171652012e-05
-8.7766462480873e-06
-2.02832949169092e-05
-2.66712305104023e-05
-4.22428540035939e-05
8.20068050724656e-07
-1.03864966341086e-05
9.28427952644031e-07
-1.3290332933098e-05
-2.3144910301649e-05
-1.22126816273115e-05
-1.21213295028395e-05
-1.37427535239793e-05
-8.45816801198304e-06
-3.19717362401324e-05
-2.13707317786316e-05
-1.30857110026969e-05
-1.84529398817327e-05
-1.23322618347624e-05
-3.10147545382996e-05
-2.41688743756785e-05
-2.34634025932533e-05
-2.49483004358806e-05
-5.31136509956004e-06
-1.83683617821782e-05
-2.55324711881561e-05
-2.1332074263528e-05
-2.26054078096106e-05
-2.52108086645905e-05
-2.65222220646573e-05
-2.26172170216758e-05
-1.62076773942408e-05
-1.56489836205065e-05
-4.3271900063121e-06
-1.43530933128416e-05
-2.02535146215151e-05
-1.5908296037619e-05
-2.16429926020655e-05
-3.09188178789112e-05
-2.81376557715148e-05
-2.33854733015908e-05
-1.64175851506919e-05
-2.4621115483266e-05
-1.35433798574294e-05
-2.93459095718223e-05
-2.0860504739727e-05
-1.56116455179051e-05
-3.4560611306586e-05
-1.73280506551605e-05
-2.83804645236012e-05
-3.02698710939757e-05
-2.08676923913732e-05
-2.95361685306735e-05
-2.45497969767299e-05
-3.96953255793031e-06
-2.9397884223912e-05
-1.31527004163197e-05
-1.47402528627683e-05
-6.56961533268813e-06
-1.85695294584177e-05
-6.62941172127732e-07
-2.31953260331618e-05
-2.46768719754359e-06
-1.58598811301492e-05
-2.5375658196109e-05
-6.43501863293922e-06
-8.00137521950648e-06
-3.85751673510649e-05
-3.18604750973144e-05
-1.94786368875296e-05
-1.33568076872383e-05
-1.21419936625181e-05
-1.59828533936132e-05
-1.83146292585234e-05
-1.69260996163345e-05
-1.91888018681886e-05
-1.74697212052454e-05
-3.6926975107469e-05
-9.72505793758797e-06
-2.13058562422042e-05
-1.96763075907269e-05
-3.19202048580044e-05
4.53448011755363e-06
1.8976283296156e-06
-8.20508341870381e-06
-1.03047588310096e-05
-2.6403265629355e-05
-1.25883559292988e-05
-2.83048374704333e-05
2.57985853552385e-06
-1.58946168317902e-05
-1.56857488588277e-05
-1.17474215699394e-05
-1.8831766256606e-05
-1.56300997630284e-05
-1.47607440488004e-05
-2.16982071154313e-05
-2.09014704016891e-05
-3.71016028788209e-05
-4.90286659525037e-06
-1.23911849310329e-05
-2.14960009176596e-05
-2.74958115224249e-05
-1.33686298277431e-05
-4.10764277425928e-05
-3.97382058263569e-07
-1.8779359037072e-05
-1.39232924435001e-05
-2.03871115443549e-05
-1.51139446834627e-05
-1.01958259487904e-05
-2.16940742009618e-05
-2.42022720191667e-05
-1.21400243146447e-05
-9.65844741813055e-06
-2.32513784888804e-05
-8.22767363450535e-06
-1.08920355081445e-05
-7.99780605957369e-06
-6.97563973378339e-06
-1.85416542086367e-05
-9.8275557513245e-06
-2.82901741827153e-05
-2.7585678049438e-05
-4.75608802735797e-06
-2.6187651054026e-05
-1.15554920794676e-05
-6.77698662333528e-06
-2.21775507864786e-05
-3.28863915406006e-05
-1.58591044160323e-05
-2.78148225465121e-06
-2.38965993509667e-05
-3.06288974506183e-05
-1.56469361093534e-05
-1.45881066834871e-05
-1.87062711212192e-06
9.61030138149491e-06
5.33237377553542e-06
-6.23211848943559e-06
-3.94460250136565e-06
-1.68031307489369e-05
-2.07046615725644e-05
-2.69990672198654e-05
-1.48470816354572e-05
-2.23156462428171e-05
-4.66849485470697e-08
-2.40948960287037e-05
-1.40435249085426e-05
-2.20715943086299e-05
-2.65255344649767e-05
-2.57827202204704e-05
-2.20624795798764e-05
-6.27128043705662e-06
-4.42584021790063e-06
5.26049039562919e-06
-2.35315857195379e-05
-1.35467000003215e-05
-1.63639192823023e-05
-1.2544269371313e-05
-1.88624843934156e-05
-1.48973846923624e-05
-1.33988137056725e-05
-2.21913717140088e-05
-2.55716910397383e-05
-2.40032815058312e-05
-6.87330415991931e-06
-1.83252324564458e-05
-1.94013616467723e-05
-1.13876273293714e-05
-3.25085247861232e-05
-2.56180829936889e-05
-2.23380518991741e-05
-2.6586594659033e-05
-3.73792827310676e-06
-1.67642842114717e-05
-1.94350402523611e-05
-1.59704932658585e-05
-2.5796960878254e-05
-3.1581051403433e-05
-1.40401307704852e-05
-9.16091166676856e-06
-2.037150826162e-05
-8.13078604959459e-06
-1.28741522051762e-06
-1.8984270142982e-05
-2.91962265298234e-05
-1.25815724362737e-05
-1.76762918998899e-05
-3.17395104736717e-05
2.9380985411183e-06
-7.86934931763933e-06
-1.36453471367806e-05
-6.98937609348901e-06
-2.99194124878833e-05
-1.91884880119507e-05
-2.70744294560663e-05
-1.01425910035116e-05
-2.53711589437058e-06
-1.87856209660318e-05
-1.27850554354766e-05
-1.12706179550687e-05
-1.28593971446461e-05
-1.32989985511524e-05
-4.42867533704414e-06
-1.50767937039526e-05
-1.34762719435699e-05
-3.08716488180598e-06
-2.93923074191022e-05
-3.04817145785881e-06
-1.60488269007244e-05
-2.84564330757753e-05
-2.36720531748618e-05
3.28341732877634e-06
-1.82822596353878e-05
-9.86377518034117e-06
-3.56106721526834e-05
-1.41480022345137e-05
-2.42225159279713e-05
-2.28054732207098e-05
-8.93701200724811e-06
-6.67585693333235e-06
-2.07200916422706e-05
-3.19669275083483e-05
-2.86503796932039e-05
-4.14993190632516e-05
-1.5490883049082e-05
-2.07435523364555e-05
9.53895012686629e-06
-8.02498063942676e-06
-2.72004198299581e-05
-1.83437365949954e-05
-2.47184551967985e-05
-1.51341540110248e-05
-2.1502887031485e-05
-9.0670186401387e-06
-1.21213739786055e-05
-1.9636113195747e-05
-2.05854126659362e-05
6.49569600514872e-07
-2.31625148280294e-05
-2.13585672335703e-05
-1.91435141613296e-05
-1.13922950667684e-05
-1.41459720224177e-05
-1.68707785532767e-05
-1.47371221181744e-05
-2.52738417794169e-05
-2.6521846541786e-05
-3.0318246592111e-05
-1.5633300277219e-05
-1.98304897794288e-05
-1.04339697971841e-05
-6.56860406104846e-06
-3.14147307758966e-06
-1.42740899824061e-05
-1.22524350647706e-05
-3.49752122024564e-06
-1.49030310034842e-05
-2.0258708186955e-05
-1.62657192198235e-05
-1.42748358985159e-05
-1.45869799381213e-05
-2.00925921001651e-05
2.13012934489198e-06
-2.31183835840312e-05
-1.54360532463617e-05
-9.16991241784198e-06
-2.73045242885903e-05
-2.2112070561939e-05
2.48669451404235e-06
-2.54625817333632e-05
-4.21558287720355e-05
-2.21675615463069e-05
-1.39457361362051e-05
-3.05367592286426e-05
-2.27964695903348e-05
-3.69263988075232e-05
-1.7790037591884e-05
-9.39127565850271e-06
-1.29873894977292e-06
-1.65174898674418e-05
-1.83934896079121e-05
-5.09840607687326e-06
-9.77703732038289e-06
-3.63945355441696e-05
-1.08920140489393e-05
-1.4336872562719e-05
-6.35280922106554e-06
-2.65334437920093e-05
-1.49353144205907e-05
-5.85728458939833e-06
-2.04195282969088e-05
-2.56810717295047e-05
-1.00861552453345e-05
-2.3774461678708e-05
-1.31011328658614e-05
-3.2930032089662e-05
2.75416362354663e-06
-9.22789142695082e-06
-8.44587399596239e-06
-2.82227929845204e-05
-1.48960296844055e-05
-2.30601252297787e-05
-1.00439469704788e-05
-4.28344083802829e-05
-1.29707159641732e-05
-3.69882190342336e-05
-2.68996529729952e-05
-2.99051917841043e-05
-1.0122064129941e-05
-1.36318147585156e-05
-9.72037184825298e-06
6.97908895998619e-06
-1.4522385680292e-05
-2.52292678178384e-05
-2.16162599115096e-05
-2.56070576558081e-05
-9.55245182936713e-06
-1.05116979124506e-05
-2.01876086602577e-05
-2.8175520843747e-05
-2.25711632405643e-05
-1.73531487646605e-05
-2.41517562089255e-05
-1.47173125151288e-05
-2.74521284113005e-05
-5.33640839089158e-06
-2.96050697355704e-05
-1.47845177094378e-05
-1.61168087124041e-05
-1.9164111032913e-05
-2.34978793115579e-05
-2.27499832522136e-05
-2.83278240969038e-05
-2.23492159166622e-05
-1.65499199093344e-05
-6.28931085336237e-06
-2.69480593150385e-05
-2.94313913710592e-05
-2.03507172076896e-05
-2.46085189463259e-06
-2.1136641881766e-05
-1.3816470193096e-05
-1.68564007210887e-05
-2.44263431573786e-05
-4.27474906263956e-06
-1.32989806413542e-05
-9.61466372354553e-06
-1.88238836147362e-05
-2.28724073664632e-05
-1.05185499656283e-05
-7.14465532403535e-06
-9.88724187975577e-06
-2.0442635943091e-05
-1.89609346217226e-05
-6.57420026315358e-06
-2.05558789777231e-05
-2.67433030791939e-05
-1.17308580163912e-05
-1.84818976837873e-05
-4.9142951696486e-06
-2.85102362898798e-05
-2.53451636011575e-05
-1.72204218794465e-05
-1.52019978467973e-05
2.7559837634122e-07
-1.78370687569677e-05
-1.16934168894561e-05
-7.75822772901572e-06
-1.12438903084558e-05
-1.27858064589579e-05
-4.10455456555635e-06
-2.51782771251516e-05
-6.16676294258931e-06
-2.39090666745032e-05
-1.38582843124739e-05
-6.94476755278438e-06
-9.00975727500711e-06
-9.91807121771896e-06
-1.37889357134153e-05
-2.54642222947085e-05
-2.15694419459298e-05
-2.10021789683738e-05
-3.06634635110643e-05
-1.55912447131302e-05
-2.01273622718423e-05
3.36260270609968e-07
-3.20506462369802e-05
-3.49118918632922e-06
-1.85440736476261e-05
-1.46284967363393e-05
-1.12849388966904e-05
-1.4934222774323e-05
-3.1957649889283e-05
-1.85388787304835e-05
-3.10979776795145e-05
-1.58043283344954e-05
-1.96408911153772e-05
-2.99679058891938e-05
-1.36504905135211e-05
-3.04372360564529e-06
-2.6725214682934e-05
-3.20051200750777e-06
-1.37208510679769e-05
-1.35848997020463e-05
-8.07601846987455e-06
-9.16168538171576e-07
4.9684675362276e-07
-1.89798582357499e-06
-1.8002829368527e-05
-2.11124932539261e-05
2.16884239396012e-06
-1.60130107396105e-05
-3.94542278171812e-06
-2.46429201034802e-05
-1.96072265328323e-05
-9.81360315477776e-06
-1.70578389322512e-06
9.06319514486494e-06
-1.96105476836696e-05
-2.0915438004515e-05
-2.04912886892245e-05
-9.53975703436735e-06
-2.96187272584791e-05
-1.58164544328825e-05
-2.30967240808342e-05
-1.36917185310223e-05
-3.46226079950183e-05
-1.88079273856731e-05
-2.15938047686864e-05
-3.48225601813511e-05
-1.03476373976343e-05
-9.86627438085123e-06
-1.1235866258425e-05
-3.43262727452167e-05
5.96612809907068e-06
-1.89679507005948e-05
-2.39356990967633e-05
-1.69331742979668e-05
-1.33075903044254e-05
-9.39365113017932e-06
-2.32704238974238e-05
-2.97639970150233e-05
-3.82699901600248e-05
-2.09941621480984e-06
-1.0557613349193e-05
-4.14305789143967e-06
-5.54878776869109e-06
-3.16899902505002e-06
-1.31075745225022e-05
-2.05772875854365e-05
-2.25701482919244e-05
-1.6556963961587e-05
-1.48129907741153e-05
-1.09589814034905e-05
-1.95175339917262e-05
-1.31655793277692e-05
-7.54984982971084e-06
-6.88816189258197e-06
-2.36491222643405e-05
-1.17834588232609e-05
-2.79052990201475e-05
-2.11882127712354e-05
-2.19877104316682e-05
-9.20043901591613e-06
-1.91262666068601e-05
-2.91692082914288e-05
-6.24624279740704e-06
-6.60871227889102e-06
-1.96695487607877e-05
-5.27567752329814e-06
-1.00983100915354e-05
-2.03811823253192e-05
-6.8240294863407e-06
-1.87252976349885e-05
-2.59687028711838e-05
-2.96504336945315e-05
-1.11427099774168e-05
-1.82322936448058e-05
-6.37722201457739e-06
-2.94897081389921e-05
-9.9780461406114e-06
-3.04990652535097e-05
5.45112985428667e-06
-1.15502060647721e-05
-6.41554022143103e-06
-1.71503802844266e-05
-1.18091895302065e-05
-2.13276566876217e-05
-7.94582572804372e-06
-1.65155971110343e-05
-2.24048043596626e-06
-1.97055698646689e-05
6.74353197565127e-07
-2.41266545831309e-05
-6.74599310736233e-06
-8.85868817836099e-06
-1.73840234774399e-05
-7.78359550381858e-06
-2.03430092952714e-05
-1.32786033014913e-05
-2.64091057423949e-06
-1.20800973286411e-05
-2.99240151822262e-05
-9.99770760279508e-06
-2.02926254805995e-05
-1.1486306810734e-05
-1.66301865848975e-05
-1.5748339663222e-05
-8.73661746268795e-07
-3.48230698146393e-05
-2.38666839552475e-05
-1.2547227106534e-05
-1.5042515570841e-05
-2.87547512841236e-05
-2.19384377024677e-05
1.15263317721499e-05
-3.70916166026683e-06
-2.04186553182308e-05
-2.86207674496074e-05
-1.11047640573337e-05
-2.36686888728132e-05
-8.23655239848554e-06
-2.71077790586273e-05
-2.33124208731409e-05
-8.41627847262174e-07
-2.48048222020913e-05
-9.53327147192832e-06
-4.57652919125484e-07
-2.59830559044168e-05
-7.36273799775757e-06
-1.47478491591855e-05
-2.05866215949533e-05
-1.6653519069354e-05
-1.83408552449104e-05
-7.48927958155147e-06
-1.68435412305928e-05
2.16479249683781e-06
-2.50760580090384e-05
-1.77613284389716e-05
-1.50437948599732e-05
-2.90220154756089e-05
-2.83729720476191e-05
-1.31516297283649e-06
-2.40250272215174e-05
-3.04861120472529e-06
-4.22722532356531e-06
-1.05419704924697e-05
-2.85146846655974e-05
-2.23935313018834e-05
-2.10547997658093e-05
-1.81019733528508e-05
-2.36620383735368e-05
-1.70503386444819e-07
-1.61739287961632e-05
-2.49637281418792e-05
-5.99596466494157e-06
-2.30175584338678e-05
-1.701625961476e-05
-2.61512811638768e-05
-3.33674540571368e-05
-6.41665731720692e-06
-1.58232291531657e-05
-1.1900788142482e-05
-2.71872417206087e-05
-2.05345845202894e-05
-1.40255116634803e-05
-2.18970518479732e-06
-2.96979396069366e-05
-2.43197345752807e-05
-2.73658367825187e-05
-7.77091277050273e-06
-2.84782279332951e-05
-1.21847101598737e-05
-2.98702140841605e-05
-1.94921016568431e-05
-1.87437999371071e-05
-1.5865621802387e-05
-1.71540481470103e-05
-1.40229442403548e-05
-3.23728342955021e-05
-1.33423865696019e-05
-2.82559014036589e-05
-5.56223084878535e-06
-1.22040768398257e-05
-2.40126972800329e-05
-6.77495370010744e-06
-2.60174016321822e-05
-1.51375676317784e-05
-1.71151152581002e-05
-1.87473493861123e-05
-4.91584025993983e-07
-2.38964974520755e-05
-1.79243207407975e-06
-1.90197812691051e-05
-1.41145513616254e-05
-1.7592631462687e-05
-1.29942906204276e-05
-1.50742454340914e-05
-7.37497543556136e-06
-1.33131448832521e-05
-9.45951162919718e-06
-3.10305775226651e-05
-1.77015193881401e-05
-3.35686339174251e-05
-1.66277605832723e-05
-1.04289896704101e-05
-1.75940341028084e-05
-1.34897294482449e-05
-3.06772828306466e-06
