# Supplementary material for: Research on computational propagation and identification of mine microseismic signals based on deep learning
Source: PLoS One. 2025 Oct 22;20(10):e0334641. doi: 10.1371/journal.pone.0334641 (PMC12543183; doi:10.1371/journal.pone.0334641)
Supplement: S11 Data — (ZIP) [file pone.0334641.s011.zip › 000101100002646.xlsx_0.txt_24.txt.txt]

-7.00395298938284e-06
-1.35518023705745e-05
-1.06001682438946e-05
-9.9478603816549e-07
-1.22780684719662e-05
-1.76239947594618e-05
-2.35150137100917e-05
-2.0586390247258e-05
-1.14777547571099e-05
-3.49822611494375e-05
-3.20062374302208e-05
-1.24245128525311e-05
-1.74748246122445e-05
-1.05197019773129e-05
-2.81738517482329e-05
-1.18195455723476e-05
-7.35989559042449e-06
-1.19673336810284e-05
-2.41470517063897e-05
-1.33798986946327e-05
-1.44505330429867e-05
-1.07708874066345e-05
-1.77262700348987e-05
-1.68169818452318e-05
-7.35419290466984e-06
-1.07723561881416e-05
-2.09640708632413e-05
-7.88530190724179e-06
-8.89619640675966e-06
-4.93066326970894e-06
-2.7229706626927e-05
-2.06868041682315e-05
-1.93304202306142e-05
-8.52795578618065e-06
-5.10489057874861e-06
-4.52213189675775e-06
-3.1049495921722e-06
-3.709285691913e-05
-2.49064080291642e-05
-2.67699102332169e-05
-1.84836263602689e-05
-9.26606114051669e-06
-9.8682386268066e-06
-1.54790756964113e-05
-2.6782099275772e-05
-1.67373662282066e-05
-2.02523999698881e-05
-1.69451560581445e-05
-7.08841234656046e-06
-1.71924253519672e-05
2.45505583033228e-06
-2.07827662144038e-05
-7.27179830570724e-06
-1.86826450693391e-05
-2.14849417791683e-05
-2.39055120918355e-05
-7.28840769179394e-06
-5.04620177999021e-06
-1.12001674274608e-05
-1.28747018065172e-05
-2.79642433371269e-05
-2.97330963173426e-05
-3.0571444626101e-05
-4.87671325632826e-06
-4.83255677446904e-06
-3.22697225672207e-05
-1.72710613965852e-05
-1.10284989738817e-05
-1.05131773583667e-05
-2.02065816368587e-05
-1.56362551621268e-05
-1.17882212497998e-05
-3.16674443455242e-05
-2.26029551506659e-05
2.85215383617787e-06
-1.71158124435938e-05
-8.28809641071289e-06
-1.34738151144901e-05
-2.41815027855444e-05
-1.28322075323677e-05
-2.92708129355636e-05
-2.43385430594327e-05
-1.30993019007968e-05
-4.44804319055637e-06
-2.62126579417849e-05
-1.18532888016292e-05
-4.45332297947442e-05
-7.15787156842472e-06
-2.16481702801809e-05
-1.45848186847256e-05
-9.02318195991786e-06
-2.61226478404951e-05
-2.23957425335617e-05
-2.29197201023598e-05
-1.32340688315737e-05
1.07493273495234e-07
-2.39009098993652e-05
-2.1364903847939e-05
-3.38915928473432e-05
-1.86543524707417e-05
-8.02151466457931e-06
-8.20192983041343e-06
-3.91142915943345e-06
-1.42482381814092e-06
-6.64682018687085e-06
-3.27987511137949e-05
-1.33052088766898e-05
-9.40974021850948e-06
-1.99464693721078e-05
9.70283876416531e-06
-3.42930973190018e-06
-2.35155329604789e-05
-1.16932649707243e-05
-1.2158182510193e-05
-2.38866383929157e-05
1.87780291744096e-06
-1.39647782742722e-05
-2.02520264759225e-05
-2.97101676446547e-05
-2.93568760214168e-05
1.01032051683758e-06
-3.93869478304397e-06
-1.50830507283888e-05
-1.61140128880292e-05
-1.76424903252518e-05
-3.14095523452661e-05
-3.05383494670627e-05
-8.28908301033236e-06
-2.23946828119585e-05
-5.48224594049224e-06
-1.42495779190042e-05
-1.89748979383848e-05
-2.72067238304261e-05
-1.11238631811683e-05
-6.15616766020434e-06
-8.11333358944189e-06
-1.94509583750561e-05
-8.64625532047675e-06
-2.15066752977025e-05
-1.64558502399882e-05
2.84110829161017e-06
-1.22945464051293e-05
-8.93894430239343e-06
-2.26220844822466e-05
-2.08524793144618e-05
-1.127359985709e-05
-1.00620545701082e-05
-1.47165133909927e-05
-2.34919837985169e-05
-1.17790719924901e-05
-1.51500756151673e-05
-1.68976151388996e-05
-1.79857850959654e-05
-1.87398553557906e-05
6.46104654896073e-07
-1.38671969953839e-06
-2.75023513456761e-06
-2.28149942909493e-05
-2.64903972338462e-05
-2.38807352693839e-07
1.52653547707789e-06
-2.39427693343658e-05
-1.59046704035801e-05
-7.41683490272297e-06
5.23743813082857e-06
-3.14317225413529e-05
-2.61266854363328e-06
-2.87458640163172e-05
-2.74987767634612e-06
-1.16841885042003e-05
-1.21226806292525e-05
-2.58723127660328e-05
-1.37100073813537e-05
-1.90289913319284e-05
-2.55980485686968e-05
-1.48775985435102e-05
-2.37929107778625e-05
-2.58182435548033e-05
-1.30756348817527e-05
-9.8696436122244e-06
-1.88034232955582e-05
-2.97122703628723e-06
-5.56897897695109e-06
-2.45090861249895e-05
-3.79589198260839e-05
-1.42447080755615e-05
-9.67491457192388e-06
-1.02903134713645e-05
-1.60217082422361e-05
-2.69795373512893e-05
-2.49731133290014e-05
-1.47523280705553e-05
-1.46699027848634e-05
-2.73408605419442e-05
-1.08733810083722e-05
-1.77109999820364e-05
-1.7404198861305e-05
-2.17859272296588e-05
-1.68793055108656e-05
-1.16393748852517e-05
-3.12561953026207e-05
-1.13351537443291e-05
3.95540504451208e-07
-1.0366488816672e-05
-2.23440697532001e-05
-2.05918002900655e-05
-1.2840941382582e-05
-1.09153770137478e-05
-2.54314334336832e-05
-2.22323840803395e-05
-6.50219056921826e-06
-1.68321898489631e-05
-4.40313393302534e-06
-9.83526349493107e-06
-2.45391209737357e-05
-1.50609987226961e-05
-1.29312982492247e-05
-9.15033656389841e-06
-1.14207332950296e-05
-2.0492402233116e-05
-2.27227899891053e-05
-1.94795869204817e-05
1.05409164635974e-06
-2.68115751341728e-05
-1.67881364052236e-05
-7.84057005204522e-06
-5.06246341569257e-06
-2.16223965394704e-05
-4.03409957196524e-06
-4.094653409526e-05
-2.88500569216955e-05
-1.97148771747709e-05
-1.40941347103236e-05
-1.54364721684426e-05
-6.23749860123367e-07
-1.68658275640418e-05
-2.66646977567109e-05
-2.24670011110142e-05
-1.132387977099e-06
-6.71918887467138e-06
-1.16191697353179e-05
-9.79156955980791e-06
-1.2256332138109e-05
-1.19613898258964e-05
-1.8307057908096e-05
-1.55780538054229e-05
-2.33481124854546e-06
-3.28584511376325e-05
-2.78244578188505e-05
-2.3501573724883e-05
-1.20276087070867e-05
-1.18048772351923e-05
-1.05654591537186e-05
-2.466831062025e-05
5.23368489187788e-06
-1.88323192597917e-05
-3.24006291173497e-06
-1.5877393506914e-05
-1.91061949543008e-05
-1.846450979036e-05
-2.14579993291928e-05
-1.87432507820201e-05
-7.62986110225375e-06
-2.21834250870515e-05
-4.80106223997899e-07
-3.69490493484115e-06
-5.94181774107422e-06
-1.2532428807797e-05
-2.87708787787046e-05
-1.66032367678124e-05
-2.75906672898374e-06
-1.03493290361048e-05
4.34351319909315e-06
-9.21730813641163e-06
-7.71177779986592e-06
-9.64432138473063e-06
-2.7042193027479e-05
-1.20903827804379e-05
-6.14189292704338e-06
-1.59353163046749e-06
-1.09163152332153e-05
-2.32953946704123e-05
-2.54549627465144e-05
-1.34056083827944e-05
-7.6374914322691e-06
-1.25318505682498e-05
-1.41562369651786e-06
-3.37074829068424e-05
-1.51364700517126e-05
-1.60462173718648e-05
-2.45014662810236e-05
-1.36289482839468e-05
-4.90955946790391e-06
-5.64643938274046e-06
-6.23729536468768e-06
-2.75114349488298e-05
-1.08825486199627e-05
-1.88188993316009e-05
-4.63756987807946e-06
-1.16007785548511e-05
-1.66894953756096e-05
-3.16508417251221e-05
-2.65667614679502e-05
-1.58245067444921e-05
-1.99607093919527e-05
-1.94713708798079e-05
-2.07128259377079e-05
-3.35175750208496e-05
-6.10627990580895e-06
-9.5061710351293e-06
-1.3240442000789e-05
-2.53810536862659e-05
-2.03395314543439e-05
-1.39848369258686e-05
-2.72033675728477e-05
-2.74702633069109e-05
-2.68347964308378e-05
-1.80961234033422e-05
-9.70215586911084e-06
-1.01944752076961e-05
-2.55631344147809e-05
-2.32087275639638e-05
-2.5143305402325e-05
6.37555722858427e-06
-6.41208990165325e-06
-2.15409304288179e-05
-2.25746552314449e-05
-8.51063746243267e-06
-1.94719642972891e-05
-1.23513541964258e-05
-2.01371354465385e-05
-1.15909129852749e-05
-1.62124082313276e-05
-4.60765110417038e-06
-2.85115443633091e-05
-3.62745638691421e-05
-1.74423067745866e-05
-2.17113203268016e-05
-2.56543695914056e-05
-1.35209319605845e-05
-3.61441887808328e-05
-1.00419827098957e-05
-1.73326596638743e-05
-3.1301636541524e-05
-2.00868420743517e-05
-6.81383476794907e-06
-1.35078008321149e-05
-2.29232270098852e-05
-1.70244398278061e-05
-1.35555068401627e-05
-3.79341288414272e-05
-1.31540841206435e-05
-1.76354597723176e-05
-1.58872501270523e-05
-1.89273995225741e-05
-1.70971780183841e-05
-2.19855657085296e-05
-3.22085247505671e-05
-3.88022938012609e-06
-1.03735121395542e-05
-1.35964536451171e-05
-1.68356707235528e-05
-2.22164420399435e-05
-1.62605004922851e-05
-6.60582144935331e-06
-7.46092008003528e-06
-2.49012643320767e-05
-6.14704723630967e-06
-1.76899719965772e-05
-2.35390725881293e-05
-2.02525824493372e-05
-1.81609262212304e-06
-1.62759423467313e-05
-1.9204506315403e-05
-7.97071691308156e-07
-4.21580214366002e-06
-8.95657413230132e-06
-2.49379808046987e-05
-9.36692289909644e-06
-3.04517417532392e-05
-1.94064122767795e-05
-2.61363447848903e-05
-2.22340828928578e-05
-6.2910915678882e-06
-9.15181688407286e-06
-2.76964806927313e-05
-1.92185005314167e-05
-9.9002353454836e-06
-1.74049857744143e-05
-1.41828858300343e-05
-2.14359362644335e-05
-2.01962080243651e-05
-3.38304643217199e-05
-2.94597647212143e-05
-1.19702691645256e-05
1.80360309573315e-06
-9.15336545757541e-06
-3.36710072281824e-05
-2.14236921284842e-05
-1.0412041886788e-06
-4.13468276190123e-05
-1.68996894104079e-05
-3.03267553147108e-05
-1.44707035141598e-05
-1.8537918369614e-05
-1.3118200960631e-05
-4.76885791739887e-06
-1.34484652235038e-05
-2.10031081359123e-05
-1.59405660006838e-05
-3.69446006484807e-06
-2.55894925664007e-05
-9.88496343273852e-06
-1.02108247928368e-05
2.77993545545394e-06
-1.58934577284948e-05
-1.20127114446617e-05
-1.32512052310731e-05
-2.17665851533293e-05
-2.67377130507672e-06
-2.37926687310997e-05
-1.18717334527691e-05
-1.58047116358708e-05
-2.3435807282336e-05
-1.62453272979137e-05
-2.20839178605733e-05
-1.53113329661737e-05
-2.20256532423073e-05
-1.40010805572491e-05
-5.03669116288749e-06
-2.29603391781337e-05
-3.60266221849899e-05
-3.1526243744528e-05
-1.60686490169909e-05
-1.15741880743527e-05
-1.94328647642481e-05
-6.25908565736062e-06
-1.92358570034519e-05
-2.04970051807762e-05
-3.10124321040953e-05
-1.44561006062684e-05
-2.34255601909088e-05
-3.85306182617593e-06
2.29443112596447e-06
-7.69722180400737e-06
-5.09417832566116e-06
-1.33345265936995e-05
-9.67523083097178e-06
-2.22361804394017e-05
-3.27421595246655e-05
-2.24868076870858e-05
-2.27637307831527e-05
-2.03824537906789e-05
-1.31900675479469e-05
-3.11503073856008e-05
-1.98593028175381e-05
-3.19266329527457e-05
-2.15387584864425e-05
-7.7069188864327e-06
-3.22970145370858e-05
5.20055621698026e-06
-2.1046971012257e-05
-1.60009749980965e-05
-2.89315904743729e-05
4.59870020857912e-06
-9.25535996461596e-06
-1.87944730064514e-05
-2.11262654941434e-05
-1.8397245106793e-05
-1.57670967158388e-05
-1.32640634460427e-05
-1.17795292761057e-05
-3.58183612057582e-05
-2.21190740773784e-05
-1.40475817024667e-05
-2.1674137427047e-05
-1.81860451519101e-06
-1.48783706624927e-05
-1.99345058680884e-05
-1.5178501924858e-05
-1.74198384573979e-05
-1.04326918300333e-05
-1.29931988533987e-05
1.88879452349305e-06
-2.61544780608632e-05
-1.77569242711709e-05
-1.21908516376491e-05
-1.93380967699372e-05
-1.80568732765229e-05
-2.46833310198426e-05
-1.94941916802981e-05
8.08468005874841e-06
-2.08042967572333e-05
-2.42194146152683e-05
-9.99916974966739e-06
-2.39011773475791e-05
-2.68531903398575e-05
-2.97243807866612e-05
3.7822324396266e-06
-5.71983285759856e-06
-3.73313272513292e-05
-2.15913319244585e-06
-4.91804241654978e-06
-1.86260532391146e-05
-1.96774802062048e-05
-8.75567547888755e-06
-2.09003524479784e-05
-2.10069187218437e-05
-2.42184409179588e-05
-2.07862090326095e-05
-1.29368216574524e-05
-2.99606665273655e-06
-1.63671789451758e-05
-9.74511600611823e-06
-1.51188351160724e-05
-1.39925394138207e-05
-3.38456396974747e-05
-1.5453505577059e-05
-6.86836934813773e-06
-1.57538332458762e-05
-3.3691704992093e-05
-2.25527597891873e-05
-1.44645958777445e-05
4.6627934478204e-06
-5.27319072457439e-06
-9.39794739199188e-06
-2.23203548072438e-05
-1.03336536543043e-05
-2.80821305531354e-07
-1.67065990023775e-05
-2.14289355498284e-05
-1.75602888332739e-05
-3.20259878306201e-05
-3.36616627129525e-06
-2.27952194835306e-05
-2.11209116083253e-05
-1.75856577733942e-05
-6.74759259547155e-06
-2.24421486642492e-05
-4.133120933557e-06
-2.91165566017019e-05
-9.03098726822972e-06
-9.91671252730128e-06
-1.14527598121938e-05
-1.63176721096588e-05
-5.43491529179945e-06
-1.77361904322579e-05
-2.17528620795595e-05
-3.55227110467957e-06
-4.00911865478142e-06
-3.50339059242627e-05
-4.27151874298911e-05
-2.09469446062414e-05
-9.77304221430342e-06
-4.82079836658527e-06
-1.71412335663982e-05
-8.58488267562495e-06
-3.84621680039228e-05
-1.48044828598892e-05
-2.52259793813086e-05
-1.77269295504e-05
-1.85424030416813e-05
-1.02793138138526e-05
-3.03539473659659e-05
-2.04484441083688e-05
-2.34757653912976e-05
-2.84119378721187e-05
-2.08168027616461e-05
-1.25879107697587e-06
-1.33280493365211e-05
-1.8314293855382e-05
-1.00938320032787e-05
-3.04732771421903e-05
-1.71617703617708e-05
-3.62779366341708e-06
-1.41398700952435e-05
-8.80636426784951e-06
-2.50126922020872e-05
2.82081081796281e-06
-1.28095513751085e-05
-1.19640932299485e-05
-2.12195529291577e-05
-3.00567145999344e-05
-2.62229236832759e-05
-9.94078497832662e-06
-2.71300146167854e-05
1.74298480513692e-07
-1.98909324317389e-05
-9.35945853013085e-06
-2.98807959192051e-05
-1.57244192180515e-05
-1.11608091072547e-05
-6.16728630303718e-06
-2.14728816132514e-05
-1.63382877037344e-05
-1.91916060063528e-05
-2.24694356876553e-05
-2.11851102202931e-05
-1.56198940982697e-05
-2.16237616967546e-05
-1.40173202931507e-05
-2.47994101457253e-05
-3.31688199670975e-05
-2.86513134343931e-05
-1.91618580542504e-05
5.75734325071735e-07
-6.36015950367167e-06
-9.38162722422794e-06
-1.33300809787209e-05
-1.93779639197036e-05
-2.3292550514482e-05
-2.50098749653872e-05
-2.10125032332253e-05
-2.86030792730122e-05
-3.20899476877689e-05
-3.97990378204691e-05
-2.17470128175007e-05
-1.40798450009579e-05
-2.82854883441848e-05
-2.83790318663657e-05
-2.63551042025515e-05
-1.03410621356749e-05
-1.76148324612266e-05
-2.06096757148065e-05
-1.39915807105827e-05
-5.8396186436534e-06
-8.26369536973299e-06
-1.36323168781595e-05
-8.21174438141403e-06
-9.38447302390712e-06
-2.35722819648828e-05
-6.75250334554849e-06
7.13976009982299e-06
-1.56137598628017e-05
-9.24106418131829e-06
-1.27518088675917e-05
-9.77018993702852e-06
-2.02352320856518e-05
-6.77122885930323e-06
2.7906661843849e-06
-1.03007798677066e-05
-1.30004234411971e-05
-1.43498370060649e-05
-1.80786625973026e-05
7.07261993939674e-06
-2.50362151523634e-05
-5.35262786963155e-06
-2.23511038532362e-05
-2.28190987672383e-05
-1.01619024632393e-05
-1.57131933619926e-05
-3.52706729187723e-05
-1.4431390797576e-05
-8.00847131955843e-06
-2.14890771720454e-05
-1.53322903915746e-05
-1.08848733956046e-05
-8.86506738095068e-06
-2.6614146540345e-05
-1.88278970455682e-05
-1.97878709295816e-05
-2.02621750201565e-05
-1.71225338869707e-05
-1.41798862798787e-05
-5.98320771811424e-06
-1.69687252190355e-05
-1.33898706351378e-05
-1.41292379689962e-05
-1.52022069657274e-05
-1.5848216303476e-05
-2.85856686137941e-05
-1.64495082111366e-05
-1.02073742865304e-05
-1.14901535671503e-05
-1.36064884099072e-05
-1.41310909644209e-05
-4.65376831370043e-06
-2.38225819600041e-05
-2.03867889196971e-05
-2.16153232132539e-06
-2.56904613315936e-05
-1.4448729896784e-05
-1.27524163657516e-05
-1.20653367050385e-05
-2.70817639784134e-05
-6.54700205118958e-06
-2.03905341165939e-05
-2.62786670490542e-05
-2.21553236592609e-05
-2.00532150504478e-05
-2.35937036829835e-05
-2.82945992571994e-05
-1.97987802797084e-05
-2.55151792883713e-05
-2.03619875418847e-05
-1.33072725554903e-05
-1.79561066661123e-05
-1.671837273304e-05
-2.0868026747019e-05
-8.53580302056446e-06
-2.54730583937005e-05
-3.30608636103997e-05
-1.56010359901445e-05
-1.92190863788798e-05
-1.16331371584946e-05
-2.13617966897167e-05
-1.61976894605162e-05
-3.9254864200222e-06
-8.84598934909937e-06
-1.7825608356659e-05
1.37132026365791e-05
-6.65652559896439e-06
-7.89575796644262e-06
-2.19564999180258e-05
-1.82594839575569e-05
-9.08975454657704e-06
-9.15814105497685e-06
-6.65818868209478e-06
-1.70076144781992e-05
-1.31048495867703e-05
-2.04773712124193e-05
-3.46039021216469e-05
-1.45398276316602e-05
-1.43038838056269e-05
-1.4479146954005e-05
-3.54028037614783e-05
-1.6487304736947e-05
-2.58088834062192e-05
-1.52568547044317e-05
-7.93814254785062e-07
-1.17597218950804e-05
5.09649961034408e-06
-4.67333210426811e-06
-2.67153290778819e-05
-7.18319994763711e-06
-2.07955655612815e-05
-1.30768376546586e-05
-2.19787445499063e-05
-1.42798774650554e-05
-1.65655673469625e-05
-1.6007201724072e-05
-8.4899054728112e-06
-2.73306721108931e-05
-2.26588275432516e-06
-1.43522584051996e-05
-1.575775680984e-05
-1.75357099996766e-05
-2.67190870639561e-05
-3.76209800658401e-05
-1.14601951646684e-05
-2.07669253222136e-05
-6.85641136987959e-06
-1.41141404895844e-05
-2.03901223763252e-05
-2.72985334631125e-06
-1.1100546176641e-05
-1.66603432409514e-05
-1.83620665813104e-05
-1.19051215478075e-05
-9.59638644866738e-06
-2.92180078653061e-05
-2.97033652071946e-05
-8.1177033181891e-06
-1.977506283382e-05
-1.00315823978983e-05
-2.73137520223276e-06
-1.42631683920481e-05
-9.31173490404714e-06
-3.22697121929128e-05
-4.40372471092013e-06
-9.32265921335181e-06
-8.58977687890692e-06
-2.28080581906351e-05
-2.47758327105149e-05
-2.49688641881785e-05
9.1593449598408e-07
-3.24412644682328e-05
-3.11465870012271e-05
-3.6633770061173e-05
-3.32705001574319e-05
-2.22367656703736e-05
-1.86577729225697e-05
-2.04942563929166e-05
-3.18518986153401e-05
-8.30340012220313e-06
-1.49578029283897e-05
-3.81813866428412e-05
-5.42775462253203e-06
-1.39264888119012e-05
-2.18885645982773e-06
-2.39325880242101e-06
-5.98154867008099e-06
-2.48631874293657e-05
-7.37846043122314e-06
-2.48527499762675e-05
-1.15771575487359e-05
-1.731407043563e-05
-8.99115169103264e-06
3.67963560201842e-06
8.66993932580208e-06
3.03564278874159e-07
-7.39878670393484e-06
-3.11572006831571e-05
-1.80255428880142e-05
-2.80407463365667e-05
-2.70532643261855e-05
-2.94944909262685e-06
-1.35947843360593e-06
-3.8516922025132e-06
-1.41631263935753e-05
-1.43813426656887e-05
-2.41298551468949e-05
-1.13786285600874e-05
-2.73496753270717e-05
-2.09298572216935e-05
-1.36923573866839e-05
-2.46746957519426e-05
-7.67233232886811e-06
-1.62987339281734e-05
-3.51903144244637e-05
-1.59065266128774e-05
-1.99383359354943e-05
-1.51995593697235e-05
-1.30001420263677e-05
-2.61066744999738e-05
-2.93888011810132e-05
2.15137577894835e-06
-1.11374649574171e-05
-6.55896847059368e-06
-6.22151565520407e-06
-2.12858415271233e-05
-2.85982517633701e-06
3.37751999892285e-07
-1.23954308611418e-05
-2.11062422066961e-05
-2.72399566582577e-05
-2.02134714450402e-05
-1.93017160860137e-05
-2.89921702396342e-05
-2.40014119518972e-05
1.62037448035072e-06
-1.59594359328947e-05
-3.48832449774676e-06
-8.06695826279935e-08
-1.08853781149704e-05
-1.88272163258844e-05
-9.02200304299684e-06
4.60652716657988e-07
-2.70683264118153e-05
-3.09971948733277e-05
-3.67812619213018e-05
-1.05170191343404e-05
-1.10884689858743e-05
-1.94229554643899e-05
-2.48417662560039e-05
-2.36951971998575e-05
-2.5533295899043e-05
-5.67550083490955e-06
-7.85004080815746e-06
-1.21366931632238e-05
-1.93480204553085e-05
-2.2174563170681e-05
-2.6098465485616e-05
-2.4208574578564e-05
-3.66760930778976e-06
-5.68585648050805e-06
-1.17737569182889e-05
-2.88043860292626e-05
-2.39185387473922e-05
-1.63982495100066e-05
-2.03179365040975e-05
-7.59845875527515e-06
-4.22750584668586e-05
-3.10322570749983e-05
-2.19653044026336e-05
-3.04352408363606e-05
-1.60533993818838e-05
-6.30852595992678e-06
-3.10026042818898e-05
6.98680734181752e-06
-2.04257566107072e-05
-3.15920685905404e-05
-1.43434673218975e-05
-5.26989847585528e-06
-1.4650683358209e-05
-2.41532703014605e-05
-2.57950574630388e-05
-1.49024961380131e-05
-1.07289050739875e-05
-3.15568827855049e-05
-1.44942871997125e-05
-9.77320341657716e-06
-1.85568435728556e-05
-2.24824036585798e-05
-9.58390857597668e-06
-1.06454355454904e-05
-1.0778940242395e-05
-1.70845182172692e-05
-2.04911624083893e-05
-2.55090862725919e-05
-2.02304870194423e-05
-2.90988694854935e-05
-2.5848323048743e-05
-1.80227504262078e-05
-1.96060783609202e-05
-1.76261402520079e-05
-7.76013774425733e-06
-1.39580184033969e-05
-1.44571506071241e-05
-1.97596991661824e-05
-1.97044069248809e-05
-1.31345427042862e-05
-1.62469570720892e-05
-2.84597742915558e-05
-2.95408896382533e-05
-1.20641061630482e-05
-4.15987312705197e-05
-7.83789543093438e-06
-1.3946119993998e-05
-1.76220049292952e-05
-1.62854667032038e-05
-1.43954987402388e-07
-2.26538950302599e-05
-5.3424521564648e-06
-4.14046499598879e-05
-2.32546934558315e-05
-3.3883523669935e-05
-7.09832545122833e-06
-1.39617274322441e-05
-1.95574727818086e-05
-7.8341802423821e-06
-1.87991913845994e-05
-8.69902738422056e-06
-1.63486301009056e-05
-2.31628049671294e-05
-2.90838346170569e-05
-9.25178244590725e-06
-3.09140476252022e-05
-2.1892434356452e-05
-1.63564624024325e-05
-6.32313689122945e-06
-1.92310600528954e-05
-2.05715078592138e-05
-3.43765892845607e-05
-2.57296644273611e-06
-1.8327523635457e-05
-2.69183701249723e-05
-4.10319343352247e-05
-2.55603772093996e-05
-1.5269923739894e-05
6.11803858608098e-08
-2.70734167818932e-05
-3.3062584764611e-05
-1.23105612667225e-05
-7.9596916531543e-06
-1.66732215347679e-05
-2.02130400425267e-05
-7.39869987250002e-06
-1.07880940685336e-05
-2.59499073865386e-05
-1.42169391308354e-05
-8.69876400584457e-06
-2.66276127436232e-05
-2.31131962166426e-05
-1.16595635798352e-05
-2.1801890268031e-05
-1.31072792741156e-05
-2.25255307112626e-05
-2.55255506527214e-05
-3.31678247326444e-05
-5.08691993122698e-06
-2.16354777734965e-05
-5.30387009944285e-06
-1.94812783737103e-05
-1.52592149417951e-05
-2.80475741573707e-05
-8.98620448818192e-06
-1.1449088386068e-05
-2.13071348823535e-05
-8.28563871525804e-06
-1.35645434028485e-05
-1.37075175559645e-05
-7.1100429966911e-06
-9.66564787573939e-06
-1.41845863058072e-05
-1.60594469184725e-05
-1.90649551017931e-05
-1.37530859135681e-05
7.41391778008442e-06
-7.78440921740878e-06
-1.68169394143855e-05
-8.12910532661855e-06
-1.92482666606099e-05
-2.07574856613757e-05
-1.00637016032152e-05
-2.97607807270177e-05
-2.36959899844478e-05
-1.93072870780036e-05
-3.61722439566913e-05
9.74850234471843e-07
-1.88015330683224e-05
3.41656533275657e-07
-1.64867570700708e-05
-1.10961086522547e-05
-4.16454780352837e-05
-1.48621796163742e-05
-3.3147599203828e-05
-1.23851166804895e-05
-2.48206926664426e-05
-1.99330763009359e-05
-2.20025327972244e-05
-8.14636464621057e-06
-1.78788862883724e-05
-1.79928741009487e-05
-1.66137813431401e-05
-1.87483245554012e-05
-1.01300934518781e-05
-1.90351886567999e-05
-2.20397230398503e-05
-1.89440488764718e-05
-1.65963962594017e-05
-2.69919405918768e-05
-1.976003079225e-05
-4.99090668558992e-06
-2.22802067424264e-05
-1.16024708985926e-05
-9.20838040152398e-06
-1.58181658811051e-05
-2.92369386764591e-05
-1.12641202443393e-05
-3.67537992807901e-05
-1.89213288707523e-05
-7.06780373389667e-06
-1.50584216537736e-05
-1.46237926454887e-05
-1.20864418093304e-05
-1.07814976426965e-05
-1.96386888003916e-05
-1.90479097587914e-05
-1.06127547954198e-05
-1.45311163759206e-05
-2.48152308575313e-05
-1.0466009487971e-05
-1.09344077774087e-05
-1.05627931405182e-05
-3.43705590295393e-06
-6.45925268745487e-06
-1.38609302044996e-05
-1.65031449163939e-05
-1.44070279833185e-05
-2.37332493891009e-05
-9.96707845554427e-07
-1.48238875069989e-05
-8.73315347677726e-06
-1.06857284561202e-05
-1.02786487298172e-06
-8.84821506694854e-06
-2.54159585606914e-05
-2.06975342471087e-05
1.19031611310391e-05
-1.36720544277887e-05
-3.92097702208641e-06
-1.89523089339159e-05
-3.64882959519896e-06
2.91406649301992e-06
-3.31772751437026e-05
-7.26180269779289e-06
-2.20416387126372e-05
-9.52645124728756e-06
-1.39965489601866e-05
-1.54069713888379e-05
-2.28174771874651e-05
-8.6612385348478e-06
-1.46791324794474e-05
-1.98715371191697e-05
-4.91512888543486e-06
-2.70703551298318e-05
-1.33693454068845e-05
-2.37353767448971e-05
4.55727092347008e-06
-1.17208219643537e-05
-1.13691674453819e-05
-1.49077894465753e-05
-2.64363387435806e-06
-1.22120576875216e-05
-7.20311370232972e-06
-1.66060785316321e-05
-3.44318897733962e-05
-3.35341224364315e-05
-7.89935744123471e-06
-2.12461020161815e-05
-9.73115732615978e-06
-1.40990099554854e-05
-1.73015981902801e-05
-1.6625459996773e-05
-2.47611860719583e-05
-1.16027542309989e-05
-8.94576731281804e-06
5.20311863152612e-06
-1.71556699454958e-05
-6.49368714888408e-06
-1.3123056517294e-05
-1.17874428758991e-05
-3.47562453622264e-05
-2.89999562597167e-05
-3.36267763032644e-05
-4.03371184677548e-06
-1.5711230351696e-05
-2.26487996151569e-05
-1.03135046767205e-05
-1.28071512560684e-05
-7.39358835201976e-06
-1.4783548662756e-05
-2.20326103147238e-06
-2.3168038214295e-05
-8.8469777359035e-06
-1.46524208822089e-05
-1.80570109283845e-05
-2.68490798229106e-05
-9.51772313850347e-06
-2.906912908323e-06
-1.50362542514566e-05
-1.06366285935999e-05
-1.09343501856651e-05
-7.80927592766578e-06
-3.46681794910934e-05
-2.1649686192583e-05
-1.20489852690133e-05
-5.97902407417763e-06
-6.52780197862059e-06
-3.74576807490314e-05
-1.84901604084901e-05
-4.33119148525849e-06
-2.69498357944014e-05
-1.85527566425491e-05
-8.26735370644002e-06
-1.545880655876e-05
3.68131389588664e-06
-2.21060056969243e-05
-4.14897292889006e-05
4.45076518977779e-08
-2.61969673800015e-05
-2.30571861943287e-05
3.36782542195441e-07
-2.17635678795728e-05
-1.82664260066684e-05
-8.55388051745801e-06
-2.79205271466728e-05
-9.9074872670958e-06
-9.05361656587775e-06
4.73374200662197e-07
-1.86087650157664e-05
-6.05105045826754e-06
-9.26102850124401e-06
-1.19969022854623e-05
-8.05362285116031e-06
-7.6593781065407e-06
-1.64054404783462e-05
-6.3978460659459e-06
-1.59634207510748e-06
-3.93241663616653e-06
-1.80308094212874e-05
-2.06097843456569e-05
-1.75040416260982e-05
-1.606009964279e-05
-2.09835912385417e-05
-1.45220537722328e-05
-5.9300197013368e-06
-2.16592318409439e-05
-1.98222733147704e-05
-1.74534819353884e-05
-1.79536210720875e-05
-1.42672396836752e-05
-1.11861686423933e-05
-6.11506073854717e-06
-1.40058194999587e-05
-1.58757053235134e-05
-9.67668283684659e-06
-5.65391170097698e-06
-1.13543482085985e-05
-1.21466211939483e-05
-2.33953290564843e-05
-1.16614375673893e-05
-2.67840386762056e-05
-1.20364849117434e-05
1.34694263846326e-05
-1.36352910971287e-05
-2.92124026382298e-05
-8.15158022351132e-06
-2.32748600653973e-05
2.19614348903148e-06
-1.86012341948623e-05
-2.52856259399241e-05
-7.7491303437963e-06
-1.08064951159263e-05
-1.10566392245765e-05
-3.7588630019362e-06
-1.17632030347369e-05
-1.0201794998247e-05
-1.84902096741413e-05
-2.54714913570766e-05
-3.53177837915442e-06
1.92239870892661e-07
-3.2979477556897e-05
-2.57926636315916e-05
-1.55520230227883e-05
-1.6508021840282e-05
-6.31224640111083e-07
-7.10177992155701e-06
-9.60676150410576e-06
-2.55188822115631e-05
-1.11033168460487e-05
-6.85503436322061e-06
-2.71741192863685e-06
-1.88125286497727e-05
-1.86105497198714e-05
-2.39994525534849e-05
5.51918963770952e-06
-1.32623396734443e-05
-2.74780579943269e-05
-3.30117406711786e-06
-1.45364679233423e-05
-1.52461450920695e-05
-1.71031438743432e-05
-1.45986158210041e-05
-1.37157986334983e-05
-2.73905327215878e-05
-2.87509871268568e-05
-6.36942939553947e-06
-1.32392526139036e-05
-1.52728427610231e-05
-3.31047342863419e-06
-1.68668022725941e-05
-2.2450291563683e-05
-2.39062844985622e-05
-1.91960069750231e-05
-2.89168235836259e-05
-2.7344150965663e-05
-2.04504039262185e-05
-1.59340661214432e-05
-1.25271710290719e-05
-6.42628882946549e-06
-2.94248837223056e-05
-5.35660970034213e-07
-2.69163996844252e-05
-1.80979833116343e-05
-1.55036726696232e-05
-1.38756080084628e-05
-2.3454746747772e-06
-6.73404907650093e-06
-1.30706764195597e-06
-2.8245671335001e-05
-9.72693372785575e-06
-1.59152611562192e-05
-1.3889801269951e-05
-1.95028148594545e-05
-1.99688001487353e-05
-2.24815664199569e-05
-2.19498657357235e-06
-1.45897261001846e-06
-2.45408304586779e-05
-3.09069316697865e-05
-1.72989903009578e-05
-2.41075894018535e-05
-2.3222909985981e-05
-1.65993085232536e-05
-2.63922272443593e-05
-2.40026306256861e-05
-2.5801112295532e-05
-6.2254007998575e-07
-3.52457611620492e-05
-2.79003669163494e-05
-1.38995945355071e-05
-1.7584559358287e-05
-4.38968277971854e-06
-7.9936493459384e-06
-5.92708775688743e-06
-1.87060559440099e-05
-2.80095687519434e-06
-2.57058878148352e-05
-1.96997896597562e-05
-1.65265835188954e-05
-1.54288928035337e-05
-8.87745002715407e-06
-2.21233567810652e-05
-1.452312709941e-05
-9.9094497038042e-06
-1.37088384818609e-05
-8.21794108367829e-06
-1.58782236528852e-06
-5.74680930888353e-06
-3.57319170020408e-05
-3.22350781500292e-05
-2.18375835913642e-05
-1.91801255065983e-05
-2.07361236250193e-05
-1.05074959359146e-05
-1.21625821807217e-05
2.05415876058395e-06
-3.20794614725779e-05
-9.70147921946315e-06
-2.42567445658773e-05
-6.61106283527132e-06
-1.88128315747518e-05
-1.43922420966915e-05
-2.63793496203875e-05
-5.43756130608622e-06
-4.10505006270552e-06
-8.82945968009085e-06
-5.7415302593026e-06
1.35846236876851e-06
-8.15290655921346e-06
-2.77210326725198e-05
-3.08661195194278e-06
-5.02830977187787e-06
1.60755849537634e-06
-1.34256542561627e-05
-1.10162372196988e-06
-1.93202314719591e-05
-1.84620853613772e-05
-1.95684889426764e-05
-2.56974892493041e-05
-1.8167946264556e-05
-2.47719026253792e-05
-2.52443417609301e-05
-1.19573959790079e-05
-1.66143018983948e-05
-1.24919538833039e-05
-6.10755549989211e-06
-1.31849586993798e-05
-1.19073012787696e-05
-4.14766550602199e-07
-1.83398032811683e-05
-1.0641621049931e-05
-2.37871903079017e-05
-8.67919434613315e-06
-3.55271794395107e-05
-2.82590963041895e-05
-2.10500379866781e-05
-3.82908667297999e-06
-7.52236308234331e-06
-1.23028364743557e-05
-3.55529911011647e-05
-4.11362415618268e-05
-2.96939847313571e-05
-2.59818799221703e-05
-2.15810023419817e-05
-3.46085462345658e-06
-4.20170407926387e-06
-5.16769568335983e-05
-2.09321402366797e-05
-2.20589352037446e-05
-2.11274890474e-05
-1.72438201134208e-06
-1.07345099879419e-05
-1.31108800227732e-05
-7.21057788927326e-06
-3.68811625248471e-06
-3.07821906607765e-05
-1.18113450393231e-05
-4.91569622325597e-06
-1.80337170586662e-05
-1.36671120241686e-05
-3.14769814437242e-05
-2.52576475125983e-05
-1.77801659377027e-05
-2.34358327987979e-05
-1.23558087787646e-05
-4.5145437805754e-06
-1.42416458629966e-05
-2.50482521268427e-05
-2.20376765271233e-05
-1.68381498845584e-05
-1.36797507711794e-05
1.29719716009738e-06
9.07082444994364e-06
-7.27750855780582e-06
-2.66725722091459e-05
-2.37885381324098e-05
-9.44060521299951e-06
-1.58745919866153e-05
-1.33306691836292e-05
-1.46145995035311e-05
-1.36306298959723e-05
-1.61088987220408e-05
-2.03433828677686e-05
-5.1587804217416e-06
-1.46782185773764e-05
-1.58764746667954e-05
-1.66200035724905e-05
-1.54373167823768e-05
-4.14691791157623e-06
-3.7827088716061e-05
-1.85661162190774e-05
-8.99623670274387e-06
-1.31403550428282e-05
-2.92741668252587e-05
-1.03149783372508e-05
-2.59532730819443e-05
-1.3163834275464e-05
2.61138694511136e-06
-3.24526750582921e-05
-2.18213692939394e-05
-1.85624053595887e-05
3.37291867233756e-06
-8.98103123297146e-06
-1.77937736034553e-05
-1.40575650194574e-05
-2.15049482181463e-05
-2.01931287515429e-05
-1.22793337647587e-05
-2.34972786714087e-05
-1.46505805251485e-05
-3.22869982706719e-06
-1.12637159978131e-05
-1.06727726955967e-05
-4.53662123080523e-06
-2.47087730818535e-05
-2.89363598177145e-05
-1.83501319822731e-05
-1.04793322017963e-05
-1.66039488047221e-05
-1.89183135885446e-05
-4.07111085703452e-05
3.15047978748252e-06
-4.42181774470962e-06
-2.25915624437918e-05
-3.20932850841173e-07
-2.02663480646869e-05
-1.59381394996195e-05
-1.1916104259333e-05
-1.88794976132062e-05
-1.71933155424211e-05
-1.1315002008907e-05
-1.69415632385831e-05
-1.63280809348196e-05
-1.15989913901095e-05
-1.96967658493166e-05
-3.18317562935822e-05
4.1841432490734e-07
-2.51452558614183e-05
-1.31294353887733e-05
-1.28888239771147e-05
-2.72308438144765e-05
1.30931612659481e-06
-2.23176816644329e-05
-1.11510824339164e-05
-7.00997309987099e-06
7.13781475661449e-07
-2.41535637339729e-05
-1.54943371331253e-05
-1.55702907216948e-05
-1.08066182397032e-05
-1.13211975694294e-05
-2.89025874515085e-05
-2.00786054426971e-05
-1.11435243201982e-05
-1.2419770288137e-05
-9.79109691673704e-06
-4.20590996706161e-06
-4.80719658552129e-06
-1.16061979234378e-06
-1.00127859142058e-05
-2.38201477620127e-05
-1.04838439866421e-05
-2.02450635021537e-05
-2.56354726569253e-05
-1.96584756840248e-05
-2.35051840779946e-05
-1.45985391412278e-05
-2.7256682927392e-05
-1.74967342186669e-05
-9.45665039358621e-06
-3.79519946123274e-05
-3.01093256024143e-05
-3.03562531682966e-05
-3.22093328202458e-05
-2.24915109588759e-05
-2.44735680476003e-05
-6.08602742979723e-06
-9.62147055852946e-06
-2.52624249278864e-05
-1.88218742074916e-05
-1.58775288563698e-05
-3.34994142488018e-05
-2.77184669106515e-05
-2.19128439356958e-05
-2.10814780196546e-06
-2.83736485905826e-05
1.45473891701439e-06
-1.66615415265965e-05
-2.32106570194549e-05
9.00163887642351e-06
-1.79155283428618e-05
-1.1930956624851e-05
-1.77379117321827e-05
-1.3460723769963e-05
-3.33440252377929e-05
-1.83376358366802e-05
-1.95233042883751e-05
-2.39503718884735e-05
-1.66935531321839e-05
-2.72614302183988e-07
-3.12581603903319e-05
-2.05303634915139e-05
-8.78391529411094e-06
-4.10371538344749e-06
-1.23557966493161e-05
-9.7619362864801e-06
-9.40745342403718e-06
-1.99022537845914e-05
-2.26854590432066e-05
-3.61716211007173e-05
-2.56463142274292e-05
-1.03524036599231e-05
-1.99131378092909e-05
-1.50020016066489e-05
-2.07613409400963e-05
-2.84326592661259e-06
-1.76119744241383e-05
-1.96997841436702e-05
-4.73638243758211e-05
-1.88936375050256e-05
-2.462940796892e-05
-1.19405006936657e-05
-1.65499118397085e-05
-2.85934704895385e-05
-3.7380404952278e-05
-2.0679749104431e-05
-2.89777350249413e-05
-1.64088700462126e-05
-2.82249838908372e-05
-1.50849807971966e-05
-1.47123040890041e-05
-1.38534524077962e-05
-8.14466733470886e-06
-9.85938972619225e-06
-1.96949201750405e-05
-2.95291257420406e-05
-9.42307242244459e-06
-1.00910237390507e-05
-7.75058628456063e-06
2.68829724745003e-06
-3.13764064268546e-06
-2.55624794217402e-05
-1.60700573512788e-05
-2.49817251266798e-05
-2.52704766315748e-05
-1.98734333931224e-05
-2.17262675097486e-05
-2.8784323426432e-05
-2.50578850129162e-05
-2.91138404114831e-05
-1.89977656806961e-05
-1.28609922885782e-05
-1.28777865759055e-05
-1.36306383356641e-05
-1.07562160604195e-05
-2.34872440734163e-05
-6.77704324095951e-06
-1.07471932558822e-05
8.22676256574662e-06
-3.34682555543842e-05
-4.68441181924056e-06
-1.84813530130723e-05
-2.56671343823007e-06
-3.73496300181207e-05
7.87303566326573e-06
-3.88869263909724e-07
-6.64661592651236e-06
-1.90879737905228e-05
6.38046240555533e-06
-4.89191210058283e-07
-1.66633320110599e-05
-2.74018562265707e-05
-1.95828065043847e-05
-3.41507222353287e-06
-3.55283884977447e-07
-1.16595844779251e-05
-2.76384896016718e-05
-1.67353165877097e-05
-2.84218637620061e-05
5.51142418665252e-07
-1.6234456798046e-05
-2.77056594550085e-05
-2.12229749212767e-05
-7.73044662158675e-06
-2.34214474375155e-05
-7.55457086565996e-06
-2.61076444670019e-06
-1.75975206523537e-05
9.08631267320427e-07
-1.99404805954962e-05
-1.85265871619416e-05
2.3049644201019e-06
-1.06714437070157e-05
-2.2576754574129e-05
-1.52736585887613e-05
-4.66069181531051e-06
-1.33467946757944e-05
-4.86485295108306e-06
-1.54584712845462e-05
-2.43076284204415e-05
-1.14019686196176e-05
-1.94243474166792e-05
-1.75053354621455e-05
-2.42893732625507e-05
-1.13685732147133e-05
-1.68539492380728e-05
-1.73539345490286e-05
-1.38781923083367e-05
-1.16244337274534e-05
-5.99904217776918e-06
-5.85656453263351e-06
-6.43509857857887e-06
-1.27426923606125e-05
-9.73145083065047e-06
-8.39376353383704e-06
-6.31233933452371e-06
-1.44497892491456e-05
-1.49848394130132e-05
-1.8740504551141e-05
-9.77943499823474e-06
-3.11447008662473e-05
2.47105794728629e-07
-1.60971317133459e-05
-1.11534949287802e-05
-1.73120973028653e-05
-1.99236588161656e-05
-8.83091293536983e-06
-1.15329375244914e-05
-1.69983585139072e-05
-6.92634238562907e-06
5.70009732104395e-06
-8.39134778165109e-06
-1.57647061430484e-05
-2.42895967938553e-05
-1.94410597347035e-05
-1.8337667313787e-05
3.90828777547358e-06
-5.5874553422224e-06
-9.38491482262941e-06
-3.49380937765761e-05
-2.48606894730802e-05
-5.00058156331268e-06
-1.20309249713943e-05
-1.82726942449166e-05
-1.91988840549568e-05
-2.53964131697043e-05
-2.43394598388612e-05
-1.6601751404952e-05
-1.98550231280853e-05
-9.51926200383929e-06
-1.27422334613306e-05
-2.46491267052306e-05
-1.71950786392908e-05
-1.96059096469734e-06
-1.81602662405268e-05
-7.99050697251889e-06
-1.52853992098794e-05
-3.09859066275733e-05
-2.14351444810431e-05
-1.85034476930755e-05
-1.22276543070365e-05
-1.20584647163502e-05
-3.85035156327816e-05
-1.32022824878605e-05
-4.07647215769139e-06
6.68928351683949e-08
-1.19729853304063e-05
-3.25054636527289e-05
-1.3317243771378e-05
-1.82800997867674e-05
-6.05349096482767e-06
-5.39391350998746e-06
-2.2116001415482e-05
-1.80830420704288e-05
-3.16437464791271e-05
-1.68709435123366e-05
-1.2803337609733e-05
-9.86641602048412e-06
-2.88580524415308e-05
-2.69095342550534e-05
-8.90163362266299e-07
-3.02621032240195e-05
-4.30041069287278e-07
-5.90752524314724e-06
-2.8533125717044e-05
-1.55087404570066e-05
-1.56527231911644e-05
-8.23304125503966e-07
-2.68451919644329e-05
-2.30244608470918e-05
-1.11886641682696e-05
-1.46162503350479e-05
-2.21273483356412e-05
-3.18481022499491e-05
-1.80217634403227e-05
-1.65625384721208e-05
-2.98639742571058e-06
-1.35349845189474e-05
-2.88766059414576e-05
-1.72576038499074e-05
-1.54625909289984e-05
-2.39411058916773e-05
-1.01119256333601e-05
-4.02945064970945e-06
-1.89926718630604e-05
-2.55218216733139e-05
-1.85690187411424e-05
-1.46504289767298e-05
-9.08248012827513e-06
-2.76603202586246e-05
-1.49352140337767e-05
-8.83720534792969e-06
-1.73822301969353e-05
-2.02220713818155e-05
-2.3923526316319e-05
-1.84149677178371e-05
-2.05331872277674e-05
-1.00447635560352e-05
-1.94708939162152e-05
-2.05419655063752e-05
-2.33786218596155e-05
-8.27167491801032e-06
-1.66730208479906e-05
-5.8863120809015e-06
-5.84002299234855e-06
-1.70741963963448e-05
-1.56926212789646e-05
2.87028782604608e-06
-2.20883700873779e-05
2.86253965534714e-06
-9.41470913602914e-06
-1.72853677336938e-05
-1.31812519209456e-07
-1.94110860313633e-05
-8.88948738942782e-06
-2.631431465552e-05
-1.42255709411667e-05
-9.97300042970503e-06
-1.13335135860442e-05
-9.99067746838455e-06
-2.57912165664482e-05
-8.45350810599015e-06
1.3629139370566e-05
-2.03489218109833e-05
-2.4408045940937e-05
-1.33336690761136e-05
-3.43310661551492e-05
-9.60486372155737e-07
-1.67163249160337e-05
-2.19341092681841e-05
-4.14023828704091e-05
-2.42442786959326e-05
3.94253353908468e-06
-1.02082434115071e-05
-2.50490982889094e-05
-2.94977620526459e-05
-7.30796871283488e-06
-4.35019015650252e-06
-7.10571540168242e-06
-5.22704839256431e-06
-8.0410177891072e-06
-2.61634747476276e-06
-2.01107895222999e-05
-2.13791031187313e-05
-3.39396095910747e-05
-3.68518022002421e-05
-1.26311685086408e-05
-1.5261045760513e-05
-1.80390707172253e-05
-1.42067749562001e-05
-2.56289634865766e-05
-1.95889870821687e-05
-1.57466585213896e-05
-1.11866859765825e-05
-2.13511593235321e-05
-3.14194710431875e-05
-1.4995078327382e-05
-9.31243927468509e-06
-2.72106185209772e-05
-2.02703358059767e-05
-1.44078853361449e-05
-2.82132305829726e-05
-1.14180189632069e-05
-4.29853164245868e-06
-1.7434236804363e-05
1.05696431780131e-05
-1.58807550936157e-05
-3.33268315936533e-07
-2.89699610116624e-05
-2.23606623798942e-05
8.78821419561656e-06
-1.14286116831502e-05
-1.30848224913507e-05
-1.95240599750202e-05
-8.87743755983202e-06
-1.97029857568564e-05
-1.50273416168852e-05
-1.79122720084412e-05
-2.7466951407694e-05
-1.62456148998187e-05
-7.05806095846891e-06
-9.84865264443963e-06
-6.20151972338799e-06
-2.06767575282279e-05
-3.35108187984243e-05
-1.16926530678708e-05
-1.67199529556837e-05
-1.65504875303325e-05
-1.90390298160535e-05
-1.80861934014783e-05
-2.20118073531079e-05
-1.09332626574206e-05
-1.87001610428045e-05
-1.34618159074387e-05
-7.21131193440598e-06
-2.43406592017169e-05
-4.70372647571869e-06
1.51925850721225e-06
-1.8809144631048e-05
-4.27050177423986e-05
-2.02488046509036e-05
-5.19890357297322e-06
-1.40507226952517e-05
-1.82593430655645e-05
-1.77386625274035e-05
-3.12829572248356e-05
-1.04285704639127e-06
-1.17075145004478e-05
-1.18122930567789e-06
-1.96815554612545e-05
-2.06884856646963e-05
3.954099479375e-06
-1.39086107250775e-05
-1.79400128757305e-05
-3.56713140924099e-06
3.36376534661768e-06
-1.03900474120902e-05
-1.54486365517668e-05
-2.97951384532824e-05
-9.57534587362012e-06
-1.76162305903461e-05
-2.40474142573128e-05
-1.94380040715779e-05
-3.26275892239701e-05
-1.43950071669756e-05
7.96072879028218e-06
-5.40557590175933e-06
-1.86625591687677e-05
-1.37409193097084e-05
-2.66202428146256e-05
-2.44309386299961e-05
-1.32592406077282e-05
-2.79393535025179e-06
-3.12283292329164e-05
-1.47719697955793e-05
-7.47341493650283e-06
-2.11155759991237e-05
-2.30174877527791e-05
-1.04625165967026e-06
-6.09291275738754e-06
-1.6046286732536e-05
-2.06967101256324e-05
-2.46992769900829e-05
-1.09740021659239e-05
-1.74730576715818e-06
-3.16736287651336e-05
-2.31844266861205e-06
-3.38987573394296e-05
-1.79663571894272e-05
-2.49416927494586e-05
-1.61973492523505e-05
-3.07316838376726e-05
-7.8063472236542e-06
-7.51274748031042e-06
-5.76473187021486e-06
-1.11984826596465e-05
7.53262156550494e-08
-9.5541247571175e-06
-2.33726535324615e-05
-1.13971741304105e-05
-2.38151011440907e-05
-1.4050958826372e-05
-1.91895404821034e-05
-1.23563402881481e-05
-1.39766328964135e-05
-2.55663967696071e-05
-1.94089463466029e-05
-1.24628813676731e-05
-1.66832093868087e-05
-1.66759663419231e-05
-3.12565025375694e-05
-1.41599217105485e-05
-2.72661378247529e-05
-2.53250088722129e-05
2.59982837227965e-06
-1.60466037668308e-05
-2.00601694056819e-05
-5.48411107666134e-06
-2.39058145753953e-05
-1.26722914046865e-05
-2.72970250980167e-05
-1.42457444509326e-05
-3.15788669002625e-06
-1.88545031555231e-05
-3.70179163330513e-05
-1.56756556092117e-05
-1.58852016344807e-05
-2.80937073416767e-05
-1.71252633527657e-05
-2.50934684969815e-06
1.39954271657941e-06
-2.51244416336221e-05
-4.76397290288617e-06
-2.40958209178457e-05
-1.76914904481802e-05
-1.66586921535582e-05
-5.25639165419856e-06
-1.92652104315542e-05
-2.15210800134242e-05
-2.42935155829945e-05
-1.58409728434266e-05
-1.76385248207253e-05
-2.53421636559167e-05
-2.74726901289471e-05
-3.64360801280147e-05
-1.00085096850626e-05
-1.89631486054344e-05
-1.71938115142803e-05
1.32416007636176e-05
-1.62561371509323e-05
-1.58395370687555e-05
1.46179768988942e-06
-2.58078882882284e-05
-9.55913148684385e-06
-1.12748602375125e-05
-2.00115668823554e-05
-2.30818827469595e-05
-3.21484149849129e-05
-1.63838969518551e-05
-1.45762361343901e-05
-2.08383374598541e-05
-1.44734080633893e-05
-1.99501231305663e-05
-2.37159658481893e-05
-5.52068128778673e-06
-1.47025276681865e-05
-1.34802880939194e-06
-1.27207551454072e-05
4.68290918826979e-06
-8.27405380817889e-06
-2.12079489773802e-05
5.84882903995344e-06
-1.92666205349024e-05
-2.57863207237993e-05
1.18905066013014e-05
-2.95084172728588e-05
-3.99111744293037e-05
-1.51157241982815e-05
-1.97782408164228e-05
-4.47401519066772e-06
-2.53436399944138e-05
-1.82148684661943e-05
-2.11558622742582e-05
-1.72988991922499e-05
-1.21811500245823e-05
-1.31753529095914e-06
-1.18934559672194e-05
-1.75759180278453e-05
7.09087402878747e-07
-6.64296653373219e-06
2.44743534183024e-06
-1.79432872564421e-05
-6.82937243173648e-06
-1.53727097242973e-05
-2.81379033651435e-05
-2.97338047930852e-05
-1.26899245348964e-06
-2.24477534255885e-05
-3.85239108905593e-05
-2.02705258503127e-05
-1.00809858381444e-05
-2.78140889378655e-05
-2.37282834337629e-05
-1.32594983688218e-05
-2.09165427652008e-05
-1.26057482410921e-05
-3.33391256050592e-05
-1.79848371640321e-05
-1.25395973266622e-05
-1.91736476403493e-05
-2.4835554288962e-05
-4.39021976532285e-06
-1.07410026737306e-05
-2.82792515061149e-05
-2.46909322486751e-05
-1.93260877771161e-05
-4.07116574796657e-05
-7.78029948426555e-06
-2.93607779859392e-05
-2.76998844139884e-05
-1.91760458648061e-06
-1.87573945203942e-05
-1.42076980815573e-05
-1.8718724648218e-05
-5.41032586106147e-06
-3.88889497991142e-05
-9.25273649330208e-06
-1.74656275813526e-05
-2.15979030329829e-05
-2.19671459989463e-05
-1.45297071505383e-05
-7.14540911328404e-06
-6.43819020477718e-06
-9.95369429666532e-07
-1.93452575447733e-05
-1.53551164354365e-05
-2.57323945069375e-05
-3.64552670056539e-05
9.3961135965543e-07
-1.68188437873318e-05
-2.01285404986976e-05
-8.06846507743601e-06
-9.82170661553033e-06
-3.00052709745968e-05
-1.53362423042041e-05
-1.30030199057269e-05
-2.82767554930361e-05
-3.9174402185383e-05
-3.65876350655315e-05
-2.72737853057417e-05
-1.98437344423313e-06
-2.59728418705356e-05
-1.11053377559532e-05
-1.9093742631214e-05
-1.42690184755565e-05
-2.31001558947303e-05
-1.92947441055782e-05
-2.82915161635321e-05
-2.21199710394378e-05
-2.49986337160575e-05
-2.04379089688505e-05
-2.10855667693196e-05
-3.33541131036075e-05
-2.36944885984065e-05
-2.7175529535556e-05
-2.16068144451136e-06
-1.37527411150111e-05
-9.68910187907062e-06
-1.29113217554706e-05
4.50358271046216e-06
6.2498327477063e-06
-1.70428379835579e-05
-1.17832429183743e-05
-9.62815813091099e-06
-1.13519710990049e-05
-1.07374794579311e-05
-1.56532162198554e-05
1.41337566105576e-07
-3.52263181990625e-05
-2.55669885346363e-05
-2.30974620644405e-05
-1.59719265181932e-05
-2.42985742902827e-05
-1.82525783385102e-05
-1.1571349386662e-05
-2.01618021258681e-05
-2.1215908389538e-05
-1.61467927464068e-05
-1.40459742453641e-05
-1.83765929577854e-05
-2.39578532616873e-05
-2.56078118259741e-05
-1.3105187323985e-05
-1.60898048609539e-05
-1.53375103608324e-05
-1.17215719932421e-05
-2.14126724766901e-05
-2.54841425654061e-05
-2.96636061946258e-05
-8.07169136311273e-06
-1.63365289830931e-05
-1.25865661907845e-05
-1.99063680923864e-05
-1.15198544346771e-05
-2.02990498358394e-05
-1.41652084023397e-05
-1.19178735302568e-05
-1.85701486071515e-07
-2.45258872648921e-05
-2.73359768949551e-05
-2.34867521126002e-05
-1.85332559740051e-05
-1.19964545376526e-05
-1.70607831956331e-05
-5.95224508272625e-06
-9.34417673322026e-06
-2.12161711190737e-05
-2.27279207645311e-05
-3.04386890348882e-05
6.6873749497274e-06
-1.72545615378766e-05
1.22866075335336e-06
-2.2630795381956e-05
-2.29283917637101e-05
-1.82817256093553e-05
-1.80566081382633e-05
-1.05160523828393e-05
-1.86392855667925e-05
-9.61940467775906e-06
-2.68068957589668e-05
-1.75822479695992e-05
-2.19088169793638e-05
-8.22113278268295e-06
-7.05216947209742e-06
-3.43278862410411e-05
-1.0291400187349e-07
-3.48652829123028e-05
-2.32521281115353e-05
-3.5431313961871e-05
-1.79711653388677e-05
-1.31151752864806e-06
-5.08653074632725e-06
-2.59313230158906e-05
8.65727332470562e-06
-1.71876151493382e-05
-1.69658079339442e-05
-2.01519068139184e-05
-3.43032732509479e-05
-3.70478491911534e-06
-6.28588448488125e-06
-1.57076471120468e-05
-4.39465349688417e-06
-1.70835219648166e-05
-1.26162533501634e-05
5.26923803959324e-06
-1.91495833282763e-06
-2.20886501340663e-05
-2.57841186126447e-05
-1.9703575788961e-05
-2.19685709588218e-05
-1.40549408002105e-05
-1.25289651985869e-05
-1.05993296645187e-05
-1.15028571361214e-05
-1.33791809905097e-05
-2.34227884676337e-05
-2.37691907642689e-05
-3.0173946142908e-05
-5.27502961106879e-06
-4.29096773667065e-06
-2.11652213672844e-05
-3.90086677754103e-06
-2.40457177573549e-05
-1.19023025428427e-05
-3.35510318565331e-05
-7.61070680320621e-06
-1.45932352879341e-05
-3.17028704673926e-06
-2.34817892736112e-05
-1.5330419169843e-05
-1.25970138647403e-05
-1.11808063663552e-05
-2.59406308064033e-05
-3.27439775657451e-05
3.01249456913042e-06
-2.33045495468297e-05
-2.46516749210228e-05
-1.96426628111709e-05
-2.82799105843756e-06
-1.61914528855936e-05
-1.44305015698671e-05
-8.83261692104865e-06
-2.78374941400055e-06
-5.99629648128032e-06
-1.09451717315784e-05
-3.22063552528911e-05
-1.06194510365651e-05
-1.46558277763527e-05
-1.31372419937993e-05
-2.89549693627128e-05
-1.04194877723719e-05
-4.14941732570101e-06
-2.05178305887179e-05
1.08425407367142e-06
-2.9620648286317e-05
-1.20546225126083e-05
-1.2276072193631e-05
-3.04949113057826e-05
-1.70205122163821e-05
-2.51943270602097e-06
-2.52624019391981e-05
-1.6989500783704e-05
5.98969847135117e-07
-3.21738560198689e-05
-1.13660544992587e-05
-1.53009255350171e-05
-2.55282787283322e-05
-3.07564445871015e-05
-1.49816628606531e-05
-6.00569394886987e-06
-1.09059586565579e-05
-2.24204856958186e-05
-2.79366995375482e-05
-2.70714232130095e-05
1.32276633519282e-07
-2.45626197283768e-05
-2.03757139727858e-05
-1.05528314082608e-05
-2.51487281168083e-05
-1.60651307451938e-05
-1.60648873238122e-05
-2.85830243625201e-05
-1.39845149191648e-05
-2.52872877519969e-06
-1.91704844904025e-05
-1.66377794572525e-05
-1.67801500554226e-05
-1.38848978721487e-05
-1.6599427097852e-05
-3.08782280566452e-05
-1.33334875681378e-05
-2.71944246434656e-05
-1.3945226893763e-05
-2.1301690964554e-06
-1.46175002666249e-05
-2.00375016559443e-05
-6.00276654572229e-06
-1.80808868073163e-05
6.39158597132876e-06
-3.58928904273421e-05
-1.20844913238373e-05
-3.54771255302823e-05
-1.53410372302812e-05
-2.30526352529556e-05
-2.95029790052555e-05
1.24791536284002e-06
-4.73259673341148e-05
-3.25093827348327e-05
-5.00106049027975e-06
-1.08554512798946e-05
-1.97251022862076e-05
-7.74881135388125e-06
-1.25756601527668e-05
-2.19556480109352e-05
-1.32151114899205e-05
-1.32565606818345e-05
-1.47950946088553e-06
-1.83360936776486e-05
-8.93123295769304e-06
-1.14624463902899e-05
-8.25474474412538e-06
-1.11181514483289e-05
-2.10729837833214e-05
-1.84036474657131e-05
-7.57762289143752e-06
-1.08213803490768e-05
-1.79891993404531e-05
-1.66370077628138e-05
4.27107983049616e-06
-3.13385147091498e-05
-1.44028207744684e-05
-1.87708828501609e-05
-2.28691892740742e-05
-2.57508780823465e-05
-1.86912735851488e-05
-1.29813737627535e-05
-2.75974942351022e-05
-1.82703880344141e-05
-8.83924707219489e-06
-2.50480493997558e-05
-1.59230642553801e-05
-2.24024910017977e-05
-1.90241858046178e-05
-3.41905480710427e-06
-7.14550220764777e-06
-2.19516650651678e-05
-1.33439752031478e-05
1.11661855662879e-05
-2.53516632941875e-05
-1.82333559584285e-05
-1.16349798141162e-05
-2.39726241644621e-05
-2.5330988227633e-05
-2.25448940804145e-05
-2.55606834112264e-05
-2.40306771133415e-05
-1.54029165559916e-05
-1.83601019311483e-05
-1.63793038168692e-05
-3.30730370446242e-05
-8.46519321542637e-06
-2.73802108355236e-05
-2.64200403279359e-05
1.67840117235011e-06
-1.56172492857307e-05
-2.12267913897607e-05
-1.86116192775908e-05
-2.34786360330635e-05
-6.05451413022241e-06
-1.2724057098044e-05
-1.56105728969494e-05
-3.59745689882368e-06
-3.76531439359483e-06
-2.79569930433819e-05
-2.57638633343513e-05
-2.43762191775652e-05
-2.71402349715697e-05
-1.34146859767341e-05
-2.09379064400788e-05
-2.43525516456195e-05
-1.20074561077298e-05
-1.53650767049388e-05
-2.10166213272388e-05
-8.34093545883e-07
-1.56814954846029e-05
-4.5230566807999e-05
-2.07346442032905e-06
-1.53242103197714e-05
5.51347612125148e-06
-4.20777099241609e-07
-1.14517991627029e-05
-7.11317543353486e-06
-3.10232027105197e-05
-2.21021120091668e-05
-1.04640814547917e-05
4.84678363278804e-06
-1.37937836231174e-05
-2.46551707005234e-05
1.62951897177129e-05
-1.62121218562369e-05
-1.9978265035267e-05
-2.01657774714424e-05
-1.27230567283546e-05
-8.74175321439561e-06
-2.89309812385567e-05
-1.23837018096061e-05
-1.9789251936273e-05
-2.36400884061791e-05
-5.25831727629141e-06
-3.76454624233175e-05
-2.32048178924713e-05
-2.30375299085202e-05
-1.60756846914823e-05
-1.34950402877915e-05
-7.04660657661512e-06
-1.06534951641549e-05
-1.99754168913348e-05
-1.1253090943594e-05
-6.42108680131044e-06
5.26413483555562e-06
-1.46510209415334e-05
-7.09525281831305e-06
-8.45113492399245e-06
-1.49759302417387e-05
-2.86640354291951e-05
-2.36867976902166e-05
-1.16194559300942e-05
-3.13621440833518e-06
3.40266969525686e-06
-2.59373402091063e-05
-9.936393887934e-06
-2.12673780936998e-05
-1.04442024019708e-05
-2.10861371621694e-05
-1.59856319095405e-05
-2.35269531612279e-05
-1.51889225599179e-05
-2.22844189623206e-06
-1.57992343374146e-05
-1.16668030526109e-05
-1.34977377908942e-05
-1.63230091487953e-05
-5.40845230088171e-06
-1.62060896646072e-06
-2.40582737805689e-05
-3.29893419927983e-05
-1.70576532831336e-05
-1.39920687008064e-05
-2.67060549710927e-05
-8.65072220836676e-06
-1.76751383948205e-05
-1.65672714721913e-05
-1.7341431998765e-05
-2.70127839346632e-05
-1.41258223365947e-05
-3.21627382607487e-06
-8.12756023185549e-06
-1.29669328557382e-05
-7.36712227566958e-06
-2.48927727591879e-05
-3.39295571966429e-05
-8.54100891744529e-06
-6.40847441777561e-06
-6.85200258867683e-06
-1.74106537043593e-05
-2.56517875643216e-05
-3.41814467574751e-05
-2.67939226100342e-05
-3.78063236093452e-05
-1.05973529012967e-05
-1.93791680143966e-05
-1.46944436359352e-05
-1.30990101548517e-05
-1.76155173753328e-05
-3.77977903913292e-06
-1.40584212159271e-05
9.2567092482513e-06
-1.15400711503565e-05
-1.38245463927577e-05
-3.32388573171149e-05
-2.96338982314919e-05
-2.1673937412521e-05
-2.30871528726785e-05
-1.8551659401185e-05
-1.6400710543837e-05
-7.39877777737488e-06
-3.10939252982415e-05
-1.48506249364337e-05
-1.48736391680472e-05
-3.81157619800738e-05
-1.76770592753618e-05
-7.6019356493285e-06
-3.30389924162696e-05
-2.47174088948066e-05
-7.72997315935431e-06
-1.41953536243796e-05
-2.96047556364425e-05
-3.26005584142352e-05
-1.30972987949262e-05
-1.75525035283378e-05
8.22613331991442e-06
-1.99446401306698e-05
-3.08847673720842e-05
-1.64634749068243e-05
-7.81360482229389e-06
-1.52871174915983e-05
-1.43848570092353e-05
-1.36696347710057e-05
-2.84776703905011e-05
-5.49742204842731e-06
-3.51297085659711e-05
-1.05814220110106e-05
-1.83506737272107e-06
-1.21242034129076e-05
-1.86473753430987e-05
-1.28731511018834e-05
-8.17987912054095e-06
-1.18429808692086e-05
-1.74728468684685e-05
-1.5893986792279e-05
-2.2376264025046e-05
-1.2376515092728e-05
-1.50745518130963e-05
-2.70000640731645e-05
-3.02462924422086e-05
-2.57847715874127e-05
-6.77400531928847e-06
-1.65300315132569e-05
-2.92651585974939e-05
-5.72228767132531e-06
-1.29913334873845e-05
-4.44006677169545e-06
-2.78708328926277e-05
-1.1754685738409e-05
6.84085763794645e-06
-1.52379953669026e-05
-1.66462971325004e-05
-1.34113246193739e-05
-3.25042317529746e-05
-4.21931144831805e-06
-2.11201201196263e-05
-2.93088161671739e-05
-2.47546305098409e-05
-1.64928336937734e-05
-1.62616510865942e-05
-1.89563805963688e-05
-3.03306106924479e-05
-2.05619874473137e-05
-1.00080420147476e-05
-1.12695106640094e-05
-2.3755054663619e-05
-8.66951044014364e-06
-2.66178379616439e-05
-3.29184493282369e-05
-2.19894771952968e-05
-1.79589979596108e-06
-3.6266508547272e-05
-1.26290667501338e-05
-2.28461417248628e-05
-1.86354079557474e-05
-2.45283151783611e-05
-8.79814148445133e-06
-3.97436957460088e-06
-2.12061854173091e-05
-1.82430544873026e-05
-1.29405625264684e-05
-5.86319087787157e-06
-3.1700507248358e-05
-1.32046891249478e-05
-1.87206607974423e-05
-1.29800382144868e-05
-1.20965931008174e-05
-8.43605783930956e-06
-2.43959790208693e-05
-4.15781037308211e-05
-3.34301645936055e-05
-1.33661049449194e-05
-1.52407925742615e-05
-2.42777206202276e-05
-8.05883406631759e-06
-3.40599907836286e-05
-2.95883236852581e-05
-2.1773953084471e-05
-1.56183591423119e-05
-1.68244426915506e-05
-2.65203729748311e-05
-2.7380080733015e-05
-2.27275802173042e-05
-4.1819077656408e-06
-8.20750375997735e-06
-9.80342806658756e-06
6.97544192412095e-06
2.60257864716425e-06
-1.30229686177566e-05
-3.06406904888853e-05
-8.30240782675969e-07
-2.4581717435592e-05
-2.67063432269036e-05
1.04739178011503e-05
-2.6229844036369e-05
-1.84691661016025e-05
-6.33627569056668e-06
-2.53863824177605e-05
-1.39194914321198e-05
-2.30665248710251e-05
-1.1780216994978e-05
-2.2489474762339e-05
-1.0359000145783e-05
-2.14160177380306e-05
-4.23010140148978e-06
-5.71967706299355e-06
-1.37425479495007e-05
-2.57413116034646e-05
-1.32159733926103e-05
-2.06585401214948e-05
-2.91203929765187e-05
-2.4192764102333e-05
-7.92404841281758e-06
-1.20783819611257e-05
-2.53198576957278e-05
-2.37185525996731e-05
-1.6795118002809e-05
-6.80727790244813e-06
-2.62678503383639e-05
-2.90736529074523e-05
-1.62390670845709e-05
-1.40477649435135e-05
-1.29021481713714e-05
-1.78424658473917e-05
-3.34551796007166e-05
-2.38012289570784e-05
-1.70977653510286e-05
-2.2872879818878e-06
-1.83026242526744e-05
-2.53516648596344e-05
-1.79724863065358e-05
-3.29846256120608e-05
-3.29621226806844e-05
-1.90538923594075e-05
-8.01008285194165e-06
-2.3284424946276e-05
-3.72532039150294e-05
-1.08877631740774e-05
-1.34359673602661e-05
-2.77419146700401e-05
-1.96132565559773e-05
-9.23155445818044e-06
-1.34121470564314e-05
-9.06303160039606e-06
-6.88546087816063e-06
-7.89741703460017e-06
-2.17528822756885e-05
-2.10558085798572e-05
-1.63350226193793e-05
-4.14482784912896e-06
8.86227012487246e-06
-2.92500597237355e-05
-1.46218947011428e-05
-2.51839731881802e-05
-2.90710860517431e-05
-4.74099328196507e-06
-8.82864009305841e-06
-1.010997798829e-05
-9.94881478861053e-06
1.28220650486767e-06
-2.46927609107025e-05
-2.23939045323148e-05
-9.08947493087164e-06
1.02749026983704e-06
1.46171832102828e-06
1.5401698930272e-06
-1.80356726324603e-05
-1.49263755633569e-05
4.24618279938644e-06
-2.02626512814934e-07
-2.17174875374591e-06
-8.76837887878254e-06
-1.35991438476852e-05
-1.76563002232885e-05
-5.51636732773065e-06
-3.77992484626557e-06
-2.09363437290641e-05
-1.0974451266372e-05
-2.84011642182148e-05
-1.20877315242859e-05
-2.17600025244118e-05
-1.49100811411237e-05
1.02391061197735e-06
-1.82233012855531e-05
-2.53558540850052e-05
-2.35998838165249e-05
-7.23930157380635e-06
-1.96070163632566e-06
-8.43440617360108e-06
-3.17990598920141e-05
-2.0464375332068e-05
-3.78675008682815e-05
-2.21650270097808e-05
-8.04329144475751e-06
-8.005890316751e-06
-1.89567987213548e-05
-2.1981815004349e-05
-3.56234033989107e-05
-2.07467574040199e-05
-1.01180323584681e-05
-2.91880489742827e-05
-6.95496595163978e-06
-3.10708468386377e-06
-2.25800456266862e-05
-1.54774215192475e-05
-3.66544251610524e-06
-2.63133713280915e-05
-2.39885858323772e-05
-2.5503800201026e-05
-3.03944367569821e-05
-1.28560301676062e-05
2.69914410647498e-06
-1.93743812424046e-05
-1.20188060437757e-05
-1.73353369945075e-05
-7.23663222050074e-06
-1.6485694349027e-05
-3.63356902728683e-06
-1.96961567142281e-05
-9.14731270813706e-06
-1.20483142926075e-05
-2.52165959779835e-06
-2.01403458715562e-05
-1.83924106993233e-05
-1.73799802813915e-05
-2.09520974805978e-05
-1.9277974119205e-05
-2.26664657701407e-05
-2.23183178409879e-05
-2.46747830594873e-05
-2.16043545156835e-05
-1.24681433734216e-05
-2.02254631113977e-05
-2.9266828898949e-05
-2.54139790029257e-05
-3.49400972410202e-05
-2.54765535464997e-05
1.03385706306588e-06
-1.36037879078854e-05
-1.93285963343459e-05
-2.18831800208375e-05
-8.13478350794177e-06
-8.49573004936338e-06
-1.67014434817757e-05
-8.94370200477256e-06
-2.0521709089109e-05
-6.01677771186236e-06
-2.10484793994031e-05
-1.36519773865276e-05
-1.27499887697892e-05
-2.45165953676716e-05
-2.63085903472184e-05
-1.34121139696383e-05
-1.97310231835183e-05
-7.82558478148897e-06
-1.1211857001681e-05
-2.27753233305202e-05
-1.52466863404996e-05
-1.00631880185096e-05
-3.51570475389081e-05
-5.45213294501099e-06
-1.025411507881e-05
-1.6721430581275e-05
1.15919368286754e-06
4.2043733727531e-06
-1.62314839237397e-05
-3.52655218566435e-06
-2.10573682563941e-05
-1.63435349793975e-05
-1.26651905349676e-05
-1.03962663105159e-05
1.9284411789232e-06
-1.6335782793064e-05
-1.04493276454331e-05
-1.18848059295135e-05
-2.4527116883616e-05
-3.39993735332014e-06
-2.56162831108265e-05
-2.32856417894983e-05
-1.43680298381112e-05
-1.68091551366604e-05
-2.59250988163492e-05
-2.42619729875963e-05
-7.15640737297531e-06
-2.28797739728999e-05
-1.78086201218639e-05
-1.43035291993663e-05
-1.48921928885126e-05
-3.21680783306587e-05
-1.26696181707288e-05
-8.26808073250426e-06
-1.44634023809058e-05
-3.26357956408832e-05
-3.06201900528914e-05
-6.44696261859084e-06
-1.7918787128558e-05
-3.34931809318516e-05
-2.26288816349452e-05
-2.44450890947023e-05
-1.91956577235317e-05
-1.70332024209553e-05
-4.70702718804917e-05
-1.13320969879481e-05
-1.72670538530125e-05
-3.92106040229674e-05
-4.49139222616952e-06
-2.20037466010592e-05
-1.97466091780285e-05
-1.68199814451573e-05
-2.68056690183469e-05
-1.71591514402896e-05
-2.20980257513696e-05
-2.66555590470496e-05
-3.0573686834695e-05
-1.36265253871854e-05
3.80245965729088e-06
-2.49147817393557e-05
-2.09053776445686e-05
-7.46845673153455e-06
-8.36592536097502e-06
-8.16259169907152e-06
-1.40184092557411e-05
-3.25146755888195e-05
-1.64958877205671e-05
-1.44301707857022e-06
-3.32960475411293e-05
-1.60390805209933e-05
-2.62035691716969e-05
-1.72966395642795e-05
-3.10087237527302e-05
-1.70275383312851e-05
-2.90960741603415e-05
-3.30081062566897e-05
-8.75963745780979e-06
-2.44251822890938e-05
-3.01261111633645e-05
-2.68292416853555e-05
-2.07290190173804e-05
-1.41644978893345e-05
-3.01185952627621e-05
-2.91958671661099e-05
-9.82741979218527e-06
-2.30886769375507e-05
-3.74439863201741e-05
-3.84622139614593e-05
-1.280557885325e-05
-1.50586311475589e-05
-1.47918673762336e-05
-2.56379225545286e-05
-1.39838021037896e-05
-2.10294857135003e-05
-6.19738430499694e-06
-1.86388972186538e-05
-1.29504704561964e-05
-7.36128579026297e-06
-1.6579449263112e-05
-3.39677842351726e-06
-2.3882406853811e-05
-2.88965736001037e-06
-2.48521817322519e-05
-1.73965505721801e-05
-1.22216250313616e-05
-2.28527271437041e-05
-1.68364590987505e-05
-1.52341485679179e-05
-2.21508135262341e-05
-2.80822705535709e-05
-1.58523394702218e-05
-1.9251768544105e-05
7.58849125736757e-06
-1.89256380551091e-05
-1.18304064031488e-05
6.40063970995099e-07
-2.69361433184644e-05
-1.43341944465389e-05
-7.80277915656273e-06
-2.79628792396257e-05
-2.00168870906946e-05
-3.57500426641034e-05
-2.7083435746294e-05
-2.23895700687333e-05
-1.62088151694629e-05
-1.45857762092417e-05
-2.70238818667407e-05
-2.23123974658632e-05
-2.90035250019058e-05
-1.82443975277195e-05
-8.73808882923636e-06
-9.64849629065158e-06
-1.96036141418649e-05
-1.34840665301728e-06
-1.55925908471432e-05
-1.62636862461376e-05
-2.19450871388871e-05
-1.3345218733779e-05
-2.91895124405743e-05
-9.99599936676142e-06
-2.49771784869151e-05
-1.90111544740462e-05
-1.13202516621533e-05
-1.01966859322039e-05
-1.6483576048077e-05
-3.03994591388868e-06
1.14868691898938e-06
-8.79731787449659e-06
-2.13740652629615e-05
-1.08790275466515e-05
-1.34997120796369e-05
-2.306069283553e-05
1.2992699051613e-05
-2.56180650598857e-05
-1.73799136417122e-05
-1.77992994624069e-05
-1.50314423869657e-05
-1.03188619601748e-05
-1.15792303944601e-05
-5.6555190624012e-06
-2.29374267780699e-05
-4.94317433481331e-06
-4.25863329054694e-06
-1.50598505797031e-05
-1.06050448062571e-05
-1.63738044369059e-05
-1.99688722967536e-05
-1.11323512044974e-05
-7.90284947379471e-06
-1.84137981469108e-05
-2.48103195157915e-05
-1.77787755592311e-05
-1.23747038352158e-05
-1.43951774760544e-05
-1.33515270799883e-05
-1.06646063276265e-05
-1.30491850461595e-05
-1.7610175479775e-05
-2.42974699264864e-05
-1.57817721556391e-05
-1.38093026402895e-05
-9.00110351978367e-06
-2.11360384599785e-05
-5.16937279393953e-06
-1.25128142470665e-05
-1.71406510158384e-05
-1.71024008442704e-05
-1.71168674753593e-05
3.00638056782528e-06
-2.79347784093295e-05
-2.29959118185224e-05
1.05584439260797e-05
-1.81545009262123e-05
-2.60678894533213e-05
-3.10150787609282e-05
-1.08732313540475e-05
-2.95659109741062e-05
-1.22121994241075e-05
-9.55093252545535e-06
2.06887528990246e-06
-3.14013199962426e-06
-1.653166251806e-05
-2.09885942933201e-05
6.97292202580512e-07
-1.88322755702084e-05
-3.78304790909081e-05
-2.3289493861007e-05
-3.13882988005913e-06
-2.52304678281861e-05
-1.29996478502273e-05
-2.46541425133978e-05
-1.23911061835615e-05
-2.07526911641119e-05
-1.561800130264e-05
-1.01998313173775e-05
-1.47902430207073e-05
5.30187777667495e-06
-5.53394233655744e-06
-2.53889987172511e-05
-1.56940790010805e-05
-4.71222898908002e-06
6.13667783053651e-06
-1.24339437952777e-05
-1.72621190495881e-05
-1.09996626489531e-05
-8.90754875979808e-07
-1.61664053544825e-05
-2.35422842755557e-05
-1.42230747429514e-06
-1.57826258097394e-05
-3.58166293256286e-06
-2.06907364942986e-05
-1.64763231167097e-05
-1.74020955283061e-05
-1.56383475035418e-05
-7.02826012686974e-06
-1.14683342379398e-05
-8.07325012367022e-06
-1.38572639465642e-05
-1.19568553875907e-05
-1.86678333477908e-05
-1.84537414504855e-05
-6.18476292176224e-06
-1.638730620324e-05
-2.13285897593277e-05
-1.26013505057484e-05
-3.86733772543266e-06
-1.14209547223327e-05
-1.15185909639776e-05
-4.7919534702988e-06
-1.8289722206931e-05
-1.06734071197387e-05
-2.26600981044081e-05
-1.18792511396295e-05
-1.03746017193851e-05
-1.96758718574339e-05
-1.77009782144372e-05
-1.46646193476525e-05
-9.57697247564937e-06
1.37878813756389e-06
-2.59131598961202e-05
-1.33681353714949e-05
-6.46250336746443e-06
6.60482941532177e-07
1.39958612569368e-06
-2.98776407761405e-06
-3.01929688096754e-05
-5.8180334918566e-06
-2.46218277368647e-05
-3.18656803945706e-05
-1.98392988978662e-06
8.9794077369263e-06
-1.34894258348181e-05
-1.58395774789517e-05
-1.23298827269585e-05
-6.75191261763705e-06
-1.52175249966718e-05
-1.37141559651823e-05
-1.99243814343484e-05
-1.61779308186485e-05
-1.33401830345433e-05
5.04032701923537e-06
-2.23065796614597e-05
-1.39442496986093e-05
-9.93907642265246e-06
-1.2926001827312e-05
-1.8846687355785e-05
-1.91002402882285e-05
-3.14421772157425e-05
-1.55145284357141e-05
-2.22462552764146e-05
-3.29596501938488e-05
-2.82671521724332e-05
-3.30553043316111e-05
-2.42616242325846e-05
-2.44665187505874e-05
-1.290418109079e-05
-2.46515331974961e-05
-7.02671927603826e-06
-1.15155537463298e-05
-8.40462113011491e-06
-1.34145907936241e-05
-1.32759916782449e-05
5.60238013905081e-06
-2.13733659299429e-05
-1.4333140398615e-05
-1.23316279089196e-05
-2.40007983115668e-05
-1.46538955789456e-05
-2.17230110299357e-05
-3.86087186466706e-05
-3.36867312017e-05
-7.98775596023057e-06
-2.8360402423523e-05
-8.17378814786864e-06
-2.24802141096977e-05
-4.01701903993501e-06
-1.58565311016768e-05
-3.67330124701555e-05
-1.2286231927881e-05
-2.10113897176223e-05
-1.02450043773467e-05
-1.19927008548582e-05
-3.37454051071343e-05
-6.12387578257584e-06
-9.4343570916222e-06
-2.6809431472977e-05
-7.63857120933613e-06
-1.77103245993437e-05
2.00632961952761e-06
-1.73183018050948e-05
-3.30381989657981e-05
-1.23410153904104e-05
-2.14777759938971e-05
-4.11102204024046e-07
-8.18737743388017e-06
-3.35308234687845e-06
1.33127543991192e-06
-3.08301873544625e-05
-2.62388939826134e-05
3.72841049311575e-06
-1.64729686526157e-05
-3.57273538171249e-05
-1.57659171377486e-05
-3.81416646368763e-05
-8.46246615483427e-06
-6.43372446468841e-06
-2.02247433323915e-05
1.634091076162e-06
-2.24036619286258e-05
-1.72705645450993e-05
3.70322732701521e-06
-2.59157325277911e-05
-4.25374436758535e-05
-2.92891594418893e-05
-7.68587798648278e-06
-2.13170132657786e-05
-2.27588684647927e-05
-2.03185977989835e-05
4.25410928017608e-06
-1.82861844097528e-05
-2.86578531943175e-05
-1.59294788116891e-06
-1.96264596438898e-05
-3.73953966390884e-05
-6.5505094880593e-06
-6.77856556041377e-06
-1.42805935104199e-05
-2.48632927439365e-05
-1.84155395931334e-05
-1.74529454849895e-05
-1.32956660282176e-05
-1.75070798944048e-05
-1.48733013489015e-05
1.04728784427422e-05
-1.382032124375e-05
-2.18308517785691e-05
-1.1946110928843e-05
-1.49947623131496e-05
-7.91124090353725e-06
-5.74477758360113e-06
-5.56767834509676e-07
-3.55984688385194e-05
-1.32905713078821e-05
-1.39622601689341e-05
4.39725536677328e-07
-2.95303113984933e-05
-1.90315654486049e-05
-9.92191809010881e-06
-3.4643324590015e-05
-2.11447410895731e-05
-2.14828133421936e-05
-1.52542058405169e-05
-9.76826344870524e-06
-6.53263887125267e-06
-2.63568711058856e-05
-3.27248097744346e-05
-3.05390354633048e-06
-2.38264835654524e-05
-1.20106005832109e-05
-7.71056248187565e-06
-1.59018390225984e-05
-3.17252425594256e-06
-2.58045189558457e-06
-2.10132255840683e-05
-1.72059051778761e-05
-4.03470116350044e-06
1.61058057656988e-06
-1.66804388038857e-05
-5.38676856816496e-06
-6.05492029398134e-06
-2.84100433253561e-05
-1.02269317709123e-05
-1.15320077078358e-05
-1.53582745368689e-05
-2.81883460496637e-05
-8.31345518512655e-06
-5.41720776019238e-06
-1.55527796040004e-05
-1.61426398541859e-05
-2.84479387577136e-05
-6.00973369543647e-06
-1.10089399295569e-05
-2.4438649451935e-05
-1.37993374331986e-05
-1.37688953718934e-05
-3.05073928349784e-05
-2.29199902061769e-05
-1.96071840832604e-05
-1.64465060145193e-05
-1.07819885147717e-05
-3.78196548052088e-05
-1.15591834358404e-05
-1.39068908464553e-05
-2.14856489928057e-05
-6.62503640344691e-06
-2.73775257657162e-05
-2.12030291608949e-05
-2.35318950770634e-05
-3.87668710138305e-05
-1.59431191389714e-06
-2.43584563879368e-05
-8.77721728440835e-06
-1.61384207871085e-05
-2.19579266269293e-05
-3.68368836379827e-05
-1.05646625375956e-05
-9.53004669228869e-06
-2.08404799970017e-05
-2.54465176470682e-05
-2.01947610859772e-05
-1.9054023864348e-05
-2.09155615727685e-06
-1.80211474439675e-05
-2.70169028913974e-05
-3.0085210642772e-05
-1.09495681404444e-05
5.62162329618345e-06
-8.71248778366095e-06
-1.29481320594818e-05
-2.38473274251805e-05
-1.03601203695066e-05
-5.22026455689347e-06
-8.25038690228471e-06
-2.05128341524559e-05
-1.32470439628915e-05
-4.73314418382054e-06
-6.21480884367297e-06
-2.47166781850742e-05
-9.25155066998725e-06
-3.00456491837721e-05
-1.88312223138024e-05
-1.63826024715694e-05
-3.42819851647242e-05
-1.08532091529881e-05
-1.15318168364088e-05
-2.22819448092941e-05
-3.28676048424025e-05
-2.61085513555715e-05
-2.26104220335875e-05
-6.69325882938451e-06
-1.2149925179402e-05
-7.39032084318896e-06
-1.18511338714002e-05
-1.59454140641574e-05
-6.66406997700009e-06
-1.49715271323922e-05
-1.82424961525979e-05
-2.51825044372969e-05
-2.59014260042436e-05
-3.6264925150511e-05
-1.27986412815366e-05
-1.49944145848289e-05
-1.39515303243693e-05
-7.87597057751819e-06
7.10709522793298e-07
-5.84103505190044e-06
-9.2791398270668e-06
-1.73274627850954e-05
-1.76126986263856e-05
-2.48490769275119e-05
-3.88245415516042e-05
-9.37355953839836e-06
-1.56310066672593e-05
-2.87389923107998e-05
-3.00901634566336e-05
-1.26828991164542e-05
-1.47112069588805e-05
-1.87523552817236e-05
-2.78618474258523e-06
-2.07192990050074e-05
-1.80025712171797e-05
-1.32848762666242e-05
-9.44771697179294e-06
-1.73708941180193e-05
-1.24793703049955e-05
-1.96440047574579e-05
-1.67928948790329e-05
-5.85956843125536e-06
-1.81266364708046e-05
-1.06674064225168e-06
-2.36710502432363e-05
-1.96287364694651e-05
-1.04953975088527e-05
-3.01308610366845e-05
-1.74085796404841e-05
-1.54956969888371e-05
-2.4803230551298e-06
-2.72820839402688e-05
-8.02478813395657e-06
-2.96320463967279e-05
-2.52763350162233e-05
-1.80606827229044e-05
-1.59515225517749e-05
-2.25859544495753e-05
-2.9667479157529e-05
-9.30100304848844e-06
-3.59217702990586e-05
-2.66717203315982e-05
-1.73125147911023e-05
-1.11835785879309e-05
-3.98860100603157e-05
-1.22201527572476e-05
-1.61786466533169e-05
-1.70782106025298e-05
-3.71327217691762e-05
-2.50495311847203e-05
-1.52878399435165e-05
-9.23732283479779e-06
-2.26912640032961e-05
-2.52741050522563e-05
-6.74767353582358e-06
-3.13295250416781e-05
5.53979559371425e-07
-1.48694980392331e-05
-2.97990078668701e-06
-2.00248739716219e-05
-1.76721859032984e-05
-3.14356810218728e-05
-1.32027231569879e-05
-1.49068362909561e-06
-1.64730100763009e-05
-2.91942296900548e-05
-1.39920714031596e-05
-9.76382013843948e-06
-2.16151207330622e-05
-2.68206835976309e-05
-8.93031332493729e-06
-1.26650226511406e-05
-1.34472326567737e-05
-2.35875331485778e-05
-5.68924250572488e-06
-7.83606312929047e-06
-3.04479840310175e-05
-1.71438274634541e-05
-3.07553983930506e-05
-7.04532446698527e-06
-2.73732041388707e-05
-2.17763123277661e-05
-1.32110031851632e-05
-1.96743664896976e-05
-3.15483274858986e-05
-1.74802971664313e-05
-1.76743322124833e-05
-2.28053252163448e-05
-1.3076888717338e-05
-2.52466089660488e-05
-1.72874134563503e-05
-8.63551941951772e-06
-8.13084790797501e-06
-1.7183836925023e-05
-1.68952905842089e-05
1.82844374013603e-07
-1.61242600681825e-05
-2.2065106534788e-05
-1.01985998363583e-05
-3.2199754382523e-05
-1.89390872833357e-05
-5.31761782895491e-06
-1.10547540582484e-05
-1.91578788576529e-05
-5.82760149476561e-06
-2.60199444339069e-05
-7.75069263730415e-06
-1.97168180621102e-05
-1.35638611648358e-05
-1.18729024567467e-05
-7.39523664210504e-06
-3.28982262704745e-05
-2.39547766582974e-05
-2.09658029254303e-05
-5.32552064147987e-06
7.80331834614599e-08
-1.45507905028187e-05
-2.98431243644853e-05
-1.61580235546689e-05
-1.23574770446901e-05
-7.245004321728e-06
-8.93477684312943e-06
-1.18551576978589e-05
-2.18174648086112e-05
-1.27816017307835e-05
-2.68429501344591e-05
-1.5966487344134e-07
-5.62479073357684e-06
-8.57624475343329e-06
-8.14057382607051e-06
-1.28194899804633e-05
-2.01859587001798e-05
-1.70313279239663e-05
3.44340542465194e-06
-2.85906980899971e-05
-1.64465951759588e-06
-1.27863865392685e-05
-1.51225362231441e-05
-1.54865917519245e-05
-1.8310571319528e-05
2.35400380061242e-06
-1.474808973817e-05
-2.44513232526607e-05
-1.00464553421745e-05
-3.58216345066789e-05
-1.33789471106563e-05
-9.91056756018796e-06
-3.20130715291955e-05
-1.90393685808269e-05
-1.62646578850257e-05
-9.44199973656078e-06
-2.49335096122943e-05
-1.29500897535428e-05
-1.47977557237232e-05
-9.67156377923622e-06
-1.10491515275807e-05
3.04667569341975e-07
-2.50792413863252e-05
-1.19344425270151e-05
-2.9611235170341e-06
-1.75047974405068e-05
-1.57680182727572e-05
-2.00549827068085e-05
-2.36088579138565e-05
1.60194628808035e-05
-2.06854748021685e-05
-1.65316751370245e-05
-1.61165958231329e-05
-1.72008746875845e-05
-1.4106958409376e-05
-2.25731527315782e-05
-9.33846784938402e-06
-1.07783919530374e-05
-3.0534190387757e-06
2.9395672631324e-07
-9.755010346176e-06
-2.49308605095365e-05
-3.38836354855356e-05
-2.45568403454516e-05
-4.39446572139105e-06
-1.52167454234428e-05
-1.22244063539322e-05
-2.66560933635272e-05
-1.89440096989824e-05
-1.43097262586684e-05
5.58179399089514e-08
-5.38220174290389e-06
-1.69089192595515e-05
4.07532704006304e-06
-4.89635070002219e-06
-3.33843864510399e-05
-3.01222950528666e-05
1.37190716027875e-06
-2.91044477274813e-05
-1.21872949764095e-05
-1.88785240319393e-05
-2.50639453570417e-05
-1.74853248194529e-05
-2.63999113542279e-05
-1.82019279303779e-05
-1.01775518831095e-05
-2.02363098837553e-05
-1.75430301474956e-05
-1.23657167370243e-05
-2.77317507086124e-05
-1.80719460026886e-05
-1.71895486715137e-05
1.16682904442868e-06
-1.92188369021022e-05
-1.55204553221767e-05
-1.41034849140697e-05
-2.72364952585226e-05
-2.47834815480851e-05
-2.12145992028401e-05
-2.29582330227473e-05
-1.65750841374718e-05
-4.88410000168966e-06
-7.53020671854072e-06
-9.4964694357073e-06
-9.25262334336058e-06
-1.7774392175748e-05
-1.10076681365999e-05
-2.00600272960676e-05
-1.28793233490244e-05
-1.42517587972066e-05
-1.44404434546806e-05
-1.74229728943783e-05
-2.09745316789766e-05
-4.32413444489181e-06
-1.40314807821364e-05
-1.31517304689483e-05
-1.57271101483911e-05
-2.64653254794298e-05
-1.82571908566009e-05
-1.2528178081113e-05
-8.04299079252456e-06
-2.15632038394257e-05
-1.86836080857565e-05
-9.06804181241556e-06
-2.46224300039098e-05
-7.65328215968603e-07
-2.24558886291229e-05
-1.6426818611537e-05
-1.25718936791041e-05
-9.62155900566262e-06
-1.52255317148116e-05
-6.73785245675568e-06
6.38704175272499e-06
-2.46908510077052e-05
-2.79320236166181e-05
-1.61529710227117e-05
-1.12989673826655e-05
-2.70981106791672e-05
-1.03459175813813e-05
-1.67246400367751e-05
-3.30170806727576e-05
-1.02802379147176e-05
-7.99817910449233e-06
-1.60934457759824e-05
-4.00828931152517e-05
4.65905018590148e-07
-1.86165317901708e-05
-3.34391213807254e-05
-2.49663835480164e-05
-1.70493732237666e-05
-4.76151118005466e-06
-5.56744673612923e-06
-1.70221857101234e-05
-2.03534758033454e-05
-2.7193555454152e-05
-3.80427358328413e-05
-7.25253120018737e-07
-3.07168802067186e-05
-1.11221963500416e-05
-2.33639436761219e-05
-2.80484055901862e-05
-9.48641823083759e-06
-7.59041765173794e-06
-1.84435099314772e-05
-6.47787074916003e-06
-1.5879109995515e-05
-1.17466352534369e-05
-1.04745002244925e-05
1.74268144979339e-06
-1.20211748603902e-06
-1.26887550591566e-05
-9.64509227105054e-06
-1.04241712137154e-05
-1.63793232235631e-05
-4.78986445131644e-06
-1.77779944703817e-05
-2.83580119123541e-05
-7.44773287073128e-06
-8.44773428588703e-06
-1.1648656282428e-05
-1.54373730393026e-05
-1.16651135089749e-05
-2.28775409085276e-05
-8.7939768706837e-06
-1.76801318485596e-05
-1.65027937406947e-05
-2.47814838124433e-06
6.72629583858511e-06
-3.00163631631287e-05
-2.4623950522492e-05
3.17184314709422e-06
-1.53906007390542e-05
-2.83676826938717e-05
-2.52183953002167e-05
-2.7302075330969e-05
-2.54577021685635e-05
-2.21761639736539e-05
-1.41308498156073e-05
-1.14476453396281e-05
-1.34081474519678e-05
-1.85364611220259e-05
-6.02793479842716e-06
-1.96077810550754e-05
-3.20663790875789e-05
-2.54852394463632e-05
-1.58819305194311e-05
-1.95992669710745e-06
-4.98474771548743e-06
-2.41816655739183e-05
-1.86440047714671e-05
-3.09716333511066e-05
-3.18577471186879e-05
-1.82036444998889e-05
3.03492075788917e-06
-1.10721267593898e-05
-1.62374568609829e-05
-2.4724075749334e-05
-4.46941190571143e-06
-4.12254248406816e-06
-1.76195582918196e-05
-2.45078095764512e-05
-1.91625557906427e-05
-1.51877000743565e-05
-1.17039714900925e-05
-3.17207105037259e-05
-1.91504558952149e-06
1.28665623178079e-05
1.11973747735548e-05
-1.32732006969652e-05
-1.00541273765977e-05
-7.98133874590142e-06
-2.49056912571989e-05
-1.45347520700903e-05
-2.98885039222314e-05
-2.042147453959e-05
-4.8248449941016e-06
-1.25156508378224e-05
-2.26507385783432e-06
-3.40095443156444e-05
-3.01817449089853e-05
-2.9153722120385e-06
-1.35101879633294e-05
-1.89396732243907e-05
1.07780919325178e-06
-1.53620558193765e-05
-2.13230782710517e-05
-1.16542112385167e-05
-1.11832241043218e-05
-2.1865865775612e-05
-7.91752176477717e-06
-3.23154969371064e-05
-2.29681341684507e-05
-7.47216947971705e-06
-8.90474591957962e-06
-1.53147634892373e-05
-3.07242448657783e-05
-2.20054265885018e-05
-1.51270370504535e-05
-1.03060135827251e-05
-1.48140589907575e-05
-5.51332875370839e-06
-1.31201945299135e-05
-1.73987867776034e-05
-3.59992392690162e-06
-3.11458355746787e-05
-1.36550993192923e-05
-1.87445894960862e-05
-1.25000155470726e-05
-1.59336344337753e-05
-1.21051575373724e-05
-1.31734862486747e-05
-2.53316112687744e-05
-2.32052915433977e-05
-2.48532262066012e-05
-2.94106659733829e-05
-1.28937858598518e-05
-2.73094267881567e-05
-1.7985445694467e-05
-1.20973073632737e-05
-1.36577787938949e-05
-1.68787550255916e-05
-2.2117329901802e-05
-8.79308584105143e-06
-2.5334645695186e-05
-2.98007131066679e-05
-1.92320644657681e-05
-1.34038103865836e-05
-1.59525572398447e-05
-3.19992883246144e-05
-4.01130925807863e-05
-1.25527449472374e-05
-4.4541594598336e-06
-2.14661180922392e-05
-1.93656378826573e-05
-2.25300156693668e-05
-7.84028420944156e-06
5.04769337416647e-06
-3.68141214280514e-06
-1.97869875881792e-05
-1.05243563331804e-05
-2.2616699429358e-05
-2.21585889640559e-05
-1.8300703156992e-05
-2.16979343928195e-05
-4.82466993156136e-06
-2.71304579135e-05
-3.16052074132546e-05
-5.15037078016294e-06
-1.46695857878375e-05
-8.42408022030712e-06
-1.90534791536881e-05
-6.61992429774684e-06
-4.66601611387766e-06
-1.87515865806906e-05
-2.24707386180272e-05
-1.7620835459052e-05
-1.11797949784883e-05
-2.53711321347522e-05
-3.00642887376939e-05
-2.51672744007859e-05
-1.63990737358026e-05
-2.16405556841057e-05
-1.85571020010425e-05
-3.31269695542472e-06
-2.61220497291264e-05
-2.0539920852904e-05
-3.51279602635863e-05
-1.89022532446275e-05
-2.33625480187217e-05
-5.959000673123e-06
-3.19689465393206e-05
-3.661889586804e-06
-1.1676131175281e-05
-1.52698737236228e-05
-1.07072260345694e-05
-2.6037357730353e-05
-2.36591641186617e-05
-7.11558078483677e-06
-1.95616789586675e-05
-1.0729781705454e-05
-4.09936165544372e-05
-2.64997106484248e-05
-1.74730121764614e-05
-2.71395666739228e-05
-7.32169652815981e-06
-3.8256850676755e-05
-1.54084915318796e-05
-1.49234501807619e-05
-2.41192799120272e-05
-9.29115362627695e-06
-2.16075743907e-05
-1.47291449479195e-05
-3.00827226187646e-05
-8.62931721335691e-06
-1.84848354514254e-05
-1.19121810316246e-05
-1.85916780543894e-05
-2.5256741320096e-05
-2.30561280636719e-06
-7.61596072400016e-06
-1.6147543240141e-05
-2.28246269477507e-05
-3.20554831946905e-05
-9.04082718041674e-06
-7.50638233069267e-06
-2.09912782982222e-05
-2.73362935964844e-05
-3.33607935039305e-05
-2.86058927179026e-05
-1.55071531569583e-05
-3.60765036517588e-05
-1.90447622281996e-05
-1.22254824699115e-05
-4.41796695106291e-06
-1.33817904324698e-05
-8.32019876384868e-06
-1.02506739803102e-05
-9.25117237396776e-06
-2.08485876505807e-05
-8.27752609746102e-06
8.6764261988211e-06
-2.02285284088845e-05
4.49249053386246e-06
7.07082003372652e-06
-2.56229630946863e-05
-1.7087341366245e-05
-2.24694864434838e-05
-2.97320661387548e-05
-1.79396252509241e-05
-2.81668526803983e-05
-1.41123947786551e-05
-6.74915228743583e-06
-2.93676936936786e-05
-3.27437203276397e-05
-1.71167418765805e-05
-7.38708312555867e-06
-1.30508042695991e-05
-1.694393022692e-05
-5.93285345012598e-06
-3.39633797325357e-05
-9.74984742476766e-06
-3.55433252268067e-05
-2.57188437731538e-05
-2.79401419349426e-05
-1.23083269795819e-05
-2.50441344527107e-05
-3.52829195064205e-05
-3.80742174452937e-05
-2.67289604927428e-05
-1.28995033626123e-05
6.62426329571999e-07
-5.14308844436712e-06
-3.31315454764782e-05
-9.52343726441237e-06
-2.65872660231321e-05
-1.33796142257887e-05
-2.87964253179645e-05
-1.29348889186829e-05
-1.6583070838292e-05
-1.98458768147463e-05
-3.2683951185554e-05
-2.84744839099176e-06
-1.01373755830497e-05
-1.72887381839605e-05
-1.42921361672018e-05
-1.28651413806495e-07
-1.25383765479872e-05
-7.90759019255118e-06
-2.64142637437679e-05
-1.56122636753994e-05
-1.48498607112621e-05
-1.5788650535598e-05
-4.25617493266067e-06
-9.82053999837474e-06
-2.8410086245989e-05
-1.86622119268463e-06
-1.01201279178355e-05
-3.54754787403509e-06
-9.59382774121583e-06
6.78966813013002e-07
-1.44983306630243e-05
-2.08388559124473e-05
-3.09619452356538e-05
-1.31351383447767e-05
-2.09652111048779e-05
-2.05501429146394e-05
-1.6576363741055e-05
-3.28476167249126e-06
-1.09131910471455e-05
-7.57826651053885e-06
-2.39988981413021e-05
-7.24010465606708e-06
-5.04865202995616e-06
-2.85192231193204e-05
-1.01226595012869e-05
-2.37996442104658e-05
-9.4608662029148e-06
7.23032370246664e-06
-1.5541671348723e-05
-3.40289765183851e-05
-8.98496607494156e-06
-1.45485205675743e-05
-1.36400709513052e-05
-2.02294994540566e-05
-1.76558963749879e-05
-1.57355003729697e-05
-2.08165785845025e-06
-1.94620828439412e-05
-4.02542884646675e-06
-1.20961776365713e-05
-5.27452465561763e-06
-1.14039209165184e-05
-8.43181704564028e-06
6.38720354802196e-06
-2.41427077647906e-05
-2.3492557722798e-05
-1.86223620812947e-05
-2.40826697614795e-05
-1.20439418030861e-05
-4.53324026768089e-05
-2.17978774500353e-05
-1.34096355282679e-05
-1.4099585037019e-05
-1.95297302225424e-05
-2.37096177510077e-05
-1.22013451147214e-05
-1.89534724287022e-05
-2.48456726798901e-05
-1.02946481918369e-05
-1.85756269149243e-05
-8.78293202359714e-06
-5.71767160384748e-06
-1.6184564197707e-05
-2.64250353612907e-05
-9.28032839280266e-06
-1.24265279886954e-05
-2.13011711326941e-05
-4.52371604661188e-06
-2.72537854121596e-05
-2.66218800004817e-05
-2.76104950135807e-05
-2.92121272519799e-05
-1.15158370794867e-05
-2.51428751180956e-05
-1.97181467391282e-06
-1.73118925816767e-05
-3.45473262387713e-05
-2.10969483122639e-05
-1.23637835366815e-05
-1.34181692668145e-05
-2.96787487166125e-05
-3.69674856607632e-05
-3.01408990105535e-05
-1.66199829908619e-05
-1.82633640226464e-05
-2.45134250107719e-05
-3.41904218337862e-05
-3.17430469827665e-05
-1.83999649629019e-05
1.3639082429123e-05
-2.40949618915656e-05
-3.09657377300965e-05
-3.02277496088635e-05
-1.96308045901542e-05
-1.32579011602661e-05
-1.82378572383563e-06
-2.07792304112407e-05
-1.82510079101925e-05
-2.95910421839742e-05
-2.34310809321986e-05
-1.44846656427445e-05
-1.5416794157774e-05
-1.84485519328239e-05
-1.7549592664572e-05
-1.28740190114266e-05
-1.76595097369073e-05
-1.25585591779804e-05
-3.13919294351612e-06
-1.27879539355099e-05
-7.08795171808918e-07
-2.19269824759227e-05
-1.57279898366193e-05
-1.93922686616227e-05
-1.14842270796697e-05
-1.95122876197376e-05
-2.84223209944693e-05
-2.8985799923571e-05
-1.4921957056007e-05
-1.22193860340007e-05
-1.31531827119271e-05
-2.80381881667994e-05
-3.55096077883026e-06
-6.32371894614892e-06
-7.19766127144606e-06
-1.3998261257794e-05
-2.3082664502968e-05
-2.24141248640622e-06
-2.4153779227961e-05
-2.17099298748378e-05
-1.83893261223792e-05
-5.32004228875504e-07
-5.60737317564493e-06
-2.17447303540919e-05
-8.6178007217569e-07
-1.68269254180818e-05
3.66604513585556e-06
-1.62075774725819e-05
-1.7308673340107e-05
-1.60986028752528e-05
-1.5102626575409e-05
-2.7589612250389e-05
-1.23032220854819e-05
-2.4055940170281e-05
-2.44684457183126e-05
-2.36028142422538e-05
-1.29603733189594e-05
-1.16113849875245e-05
8.01671674144521e-07
-2.13020640081047e-05
-2.44474126099278e-05
-6.79822929373255e-06
-1.55440621045996e-06
-1.63958618920877e-05
-1.55617923921755e-05
-2.89412223191473e-05
-2.24783490569339e-05
-1.50422747456042e-05
-2.18481796358369e-05
-1.31258920143563e-05
-2.6190041676933e-05
-2.86258655838729e-05
-1.78538396387706e-05
-2.60207446630633e-05
-2.46004811361296e-05
-5.79993576551962e-06
-1.90716949918625e-05
6.33379657903908e-06
-2.9504621949319e-05
1.29291097736132e-06
-1.96930703057844e-05
-1.12941521794684e-05
-1.06788484319718e-05
-1.62095243829215e-05
-1.56923532077413e-05
-4.47479086730006e-06
-1.73843693538898e-05
-1.0674040636213e-05
-3.50657883217173e-05
-1.41272004955773e-05
-1.06985587914989e-05
-3.40425048552942e-05
-2.18906856121474e-05
-2.83666552573421e-07
-1.0816126438052e-05
-7.59403697227437e-06
-2.24550972790211e-05
-1.32315367861886e-05
-3.28668913055167e-05
-1.38638493553854e-05
-1.81559063141685e-05
-1.7433158267189e-05
-1.10993846670488e-05
-6.11679109518704e-06
-1.44258378578663e-05
-4.2761613793453e-06
-3.85273353917849e-05
-6.37773964423351e-06
-2.83539861025811e-07
-2.28531844020113e-05
-2.99872256274731e-05
-1.6155611565314e-05
-9.1235918349106e-06
-1.22255169830471e-05
-2.31568454843085e-05
-2.50246000929891e-05
-2.11696437504233e-05
-5.54787749869875e-06
-1.343527104768e-05
-2.90568988250451e-05
-1.14080913495126e-05
-3.02855041192877e-05
-5.16759976304052e-06
-1.9265206610807e-05
-9.45817969469925e-06
-1.27734295078101e-05
-1.82462867850555e-05
-1.1430009663528e-05
-3.21134736371627e-05
-9.61641049440217e-06
-4.78518866640195e-06
-3.8138566649433e-05
-1.95109477467758e-05
-1.65813650350945e-05
-1.71344866154593e-05
-3.70494784019912e-06
-6.20941004099179e-07
-2.8403406453477e-05
-1.52245259292831e-05
-9.20356438391116e-06
-1.16579584892847e-05
-1.74430473532424e-05
-1.45623989053014e-05
-2.12813019733116e-05
-1.39857296961709e-05
-1.10644454240427e-05
-1.63816962435407e-05
-7.43561402330919e-06
-2.05342832326314e-05
-2.91675888799795e-05
-1.54478295942144e-05
-2.57401363991547e-05
-1.56116566392923e-05
-3.01146444804067e-05
-4.08857959464487e-05
-7.02510383262484e-06
-1.16660438642622e-05
-2.89519119645233e-05
1.07428441093147e-06
-2.32234145154009e-05
-1.76053933933278e-05
-1.44544359192181e-05
-2.95217502365722e-05
6.44772686705716e-06
-1.57980367635037e-05
-1.35973000361402e-05
-1.46434163090781e-05
-7.03386423646391e-06
-3.33648906334145e-06
-1.73770745660361e-05
-1.36997020751796e-05
-2.50851478633431e-05
-1.36533140171863e-05
-1.66996648427982e-05
-7.22961379706072e-06
-2.97115003308463e-05
-1.45041622968373e-05
-1.62635930575681e-05
-1.73223680628443e-06
-1.38999227110862e-05
-1.14715820842356e-05
-1.28545274605119e-05
-1.61495491565028e-05
-1.3354287531576e-05
-1.80549557999746e-05
-2.69003260744938e-05
-3.75157352355868e-06
-4.19532384366006e-06
-2.25290365161351e-05
-3.61592128144986e-05
-2.86813092233717e-05
-1.88028622323055e-05
-1.24330718194459e-05
-2.03326436537311e-05
-1.95519739843841e-05
-1.3688668711065e-05
-1.61482067992983e-05
-2.56006066527688e-05
1.24615121334749e-06
-1.03415906137794e-05
-8.10168616602304e-06
-1.33143833336524e-05
-2.38933413354412e-05
-1.8643364517121e-05
-2.46029800060984e-05
-1.39667557624051e-05
-2.54850282252034e-05
-2.10025314535587e-05
-2.53567285881833e-05
-1.7761476328147e-05
-1.86750720119639e-05
-3.08760349066255e-05
-7.58562015073271e-06
-2.47351739753724e-05
-1.04896579773727e-05
-1.46930382666208e-05
-2.13451105868447e-05
-3.55899772526748e-07
-5.72369642427467e-06
-1.11524120142148e-05
-8.83226395031171e-06
-2.68888406379436e-05
-1.43344208234121e-05
-7.60354272406821e-06
-1.49574927356727e-05
-1.08015669662336e-05
-2.24143625155323e-05
-9.90650859029062e-06
-2.50020979908701e-05
-4.76104801193463e-06
-7.96354850383469e-06
-2.54151770601458e-05
-1.78534442852662e-05
-1.09080857619209e-05
6.24937531766908e-06
-1.59376898296903e-05
-3.03148961070802e-06
-1.67794782386847e-05
-2.15824644796484e-05
-1.25431924285261e-05
-4.41527339856969e-06
-1.09124466916511e-05
-1.86166147350296e-05
-8.79381985362629e-06
-7.69859480024443e-06
-6.76989577202777e-06
-3.84819294566637e-06
-1.64115816193408e-05
-2.09311113849498e-05
-1.63381553644278e-05
-1.53610516832021e-05
1.26289876578346e-06
-1.6808027059959e-05
-2.60177889637653e-05
-2.06543725534393e-05
-1.43732368998903e-05
-1.66488617890701e-05
-1.34245149875441e-05
-2.71122037707925e-05
-8.65242469622761e-06
-1.43727801689998e-05
-3.371694596487e-06
-1.30375797987642e-05
-2.92640810769637e-05
-4.29038603725665e-06
-2.28238165949569e-05
-2.06319521367974e-06
-1.07686201056744e-05
-3.32299802566483e-05
-2.0934306458497e-05
-1.08973226125059e-05
-1.78293701592324e-05
-7.96814006056294e-06
-2.28476415935387e-05
-2.53537731143028e-05
-1.29925499227507e-05
-9.049880931005e-06
-1.34574058571795e-05
-1.00506233109898e-06
-3.61441513979058e-05
-1.14500618137608e-05
-1.5499076306022e-05
-3.08221270087613e-05
-2.47357485776272e-05
-2.87224872339713e-05
-1.6987488227352e-05
-2.34992941848358e-05
-9.30821148575489e-06
-6.13578048493791e-06
-2.43083049332546e-05
-1.82009380963645e-05
-2.51992986443914e-06
-1.74395100721678e-05
7.7897166977187e-06
-9.98479130784899e-06
-3.03139031203829e-05
-1.82397972502205e-05
-2.22354893890534e-05
-1.11450838603733e-05
-2.0685373826772e-06
-1.58373831078059e-05
-1.21694846708591e-05
-8.81072834909958e-06
-1.27820547981752e-05
-1.9746139683908e-05
-3.52411897201426e-05
-3.13187473536109e-06
-8.50627141445997e-06
-3.09787863748624e-05
-3.06648534482719e-07
-2.32897299877659e-05
-2.36745531521219e-05
-1.68122261440281e-05
-2.3542943416233e-05
-4.99462599492574e-06
-1.54099366786104e-05
-3.82913070882815e-05
6.28181192959535e-07
6.31241221826961e-06
-2.76992781090691e-05
-2.25573975222115e-05
-1.53618238851707e-05
-6.4604553591797e-06
-2.30834812774687e-05
-1.28603199719914e-05
-5.04370337728448e-06
-2.1564984000658e-06
-6.56257019245191e-06
-3.44926819136127e-05
-1.1564947818976e-05
-1.48165664882123e-05
-5.8435858696305e-06
-2.18572862003548e-05
-1.95144942587703e-05
-1.41089163879353e-05
1.18643229758577e-05
-1.28992712663192e-05
-2.28993055459715e-05
-9.90271109082443e-06
-1.62154126541822e-05
-1.61319485239682e-05
-2.10187635932019e-05
-7.03777615748755e-06
-1.37158946104833e-05
-2.03924834375592e-05
-1.68639441239341e-05
-3.65799057766695e-05
-9.87070823759327e-06
-1.37754892525504e-05
-1.36017582071596e-05
-1.96166867597523e-05
-1.55231073052059e-05
5.367349383727e-06
-4.09107099290026e-06
-3.36145630619189e-05
-1.25361274451716e-05
-2.42958496426378e-05
-5.69240698091816e-06
-6.19293712974359e-06
-2.92109517185331e-05
-2.63830463597277e-05
-7.91429817674325e-06
-1.91599012653239e-05
-6.11394130748222e-06
-2.13272593851064e-05
-5.5385994471658e-06
-2.32131832771898e-05
-6.6273463842044e-06
-1.63526252081127e-05
-1.87131412417704e-05
-1.01150349208726e-05
-3.04500367629788e-05
-2.34965651542163e-05
-1.08474241853787e-05
-2.33488371819787e-05
-1.2975723296214e-05
-2.02904877862931e-05
-1.88002356813789e-05
-6.16351690171562e-06
-1.33333617463927e-05
-2.25908491748831e-05
-2.46002948223222e-05
-3.16740117501191e-05
-3.45989638775824e-05
-2.45872426917588e-05
-6.0740615134185e-06
-1.55083920646759e-05
-1.75909114851024e-05
-2.48895793803093e-06
-2.06612470605424e-05
-2.19204252934124e-05
-2.6454929022887e-06
-1.92562714293771e-05
-8.65981464941366e-06
-2.73745296500469e-05
-2.75036500445912e-05
1.30213723706215e-06
-3.12616644166148e-05
-1.15534894137059e-05
-1.18009547079039e-05
-2.5318383711112e-05
-1.51104547824714e-05
-4.11936396005151e-06
-2.24080325679235e-05
9.02044842413263e-07
-4.41529631466195e-06
-3.18843257720653e-05
-1.88429166125397e-05
-8.48370910861075e-06
2.32408735745015e-07
-1.84108439066561e-05
-1.92231760161529e-06
-9.12900956796487e-06
-1.55565019921768e-07
2.81198399763681e-06
-1.05859230967308e-05
-1.83026619057283e-05
-1.12639738600721e-05
-2.21702508710744e-05
-1.47087338493677e-05
-9.00432114976868e-06
-1.34381465174011e-05
-1.73570177945067e-05
-2.39558982593884e-05
-2.31455132196678e-05
-2.39874299861916e-05
-1.51292718410793e-05
-4.07361032388471e-05
-5.12104632438939e-06
-2.27677123159271e-05
-9.53329333555578e-06
-2.45306148458884e-05
-1.71782497442618e-05
-1.67258790354056e-05
-1.90216897568258e-05
-3.30096103782596e-05
-1.95396289535347e-05
-1.68239417844423e-05
-2.20759430061908e-05
-4.48947234054293e-06
-3.52687125015128e-05
-1.37943694309469e-05
-1.746976408256e-05
-5.27748687004052e-09
-1.99869639399856e-05
-1.34588400598379e-05
-2.47747138469557e-05
-2.03267602150833e-05
-1.57025161629926e-05
-1.11184264483727e-05
-3.44345084986168e-05
-1.27369662351939e-05
-2.46336086481582e-05
-1.23337153946376e-05
-8.43293662250311e-06
-2.02508693691489e-05
-1.52031034749703e-05
-1.75430506812348e-05
-2.17343656024219e-05
-9.10790852010341e-06
-1.4261499608107e-05
-2.54937703040616e-05
-1.89775172738976e-05
-2.36260136251273e-05
-1.7509540754406e-05
-1.6541669973522e-05
-1.88383438369822e-05
-5.88923160386695e-06
-1.37856558329482e-05
-2.12633995852755e-05
-1.34757142136459e-05
-7.54645671555321e-06
-2.28851022548724e-05
-1.03183931447226e-05
-3.39194461486563e-06
-3.14100381045108e-05
-1.74858480954172e-05
-1.61371959762913e-05
-1.2318489644856e-05
-1.65150005489794e-05
-2.07582392399318e-05
-1.76763313334814e-05
-3.01463069115018e-05
-3.22701024402385e-05
-1.28762683345729e-05
-4.0410034300954e-06
-2.3284155559608e-05
-5.1365844208313e-06
-2.17477164795687e-05
-1.52900498342229e-05
-1.28996516186457e-05
-6.634746329211e-06
-2.94487752974297e-06
-6.52686133617158e-06
-1.93604087491001e-05
-6.26272784254717e-06
-2.62519893096894e-05
-1.0512067486449e-05
-8.46106194335738e-07
7.60093283351761e-07
-5.91176582740532e-06
-2.09610632510609e-05
-2.07938016264699e-05
-2.16912348838582e-05
-1.70670126262475e-05
-1.75968492997811e-05
-2.30109917320429e-05
-1.33910790919787e-05
-2.24047029132714e-06
-6.2216274880251e-06
-1.31241758384939e-05
-7.50256139391421e-06
-2.67191622105402e-05
1.7361059025604e-06
-2.81487780544759e-05
-2.10529421992644e-05
-1.77761028871079e-05
-1.21880248729372e-05
-2.21062188004e-05
-1.59992676783235e-05
-2.45632921755496e-05
-1.79204640493785e-05
-6.55742327036634e-06
-1.2511797711232e-05
-1.92807727901651e-05
-3.35622853465912e-05
-5.99859209174854e-06
-1.6550329330883e-05
-1.78575967939304e-05
-9.65234452693509e-06
-2.97839515910897e-06
-1.24134326453316e-05
-7.37818266406755e-06
2.48839968539412e-06
-1.14049676851623e-05
-2.10519269453456e-05
-1.88131706021744e-05
-1.77362725341246e-05
-1.52615675237767e-05
-1.37424354030303e-05
-5.95098547124783e-06
-8.29706994997702e-06
-1.10409486732961e-05
-1.93405289040546e-05
-3.70859347074862e-05
-3.21794056260462e-05
-1.40743480974107e-05
-2.21593720967215e-05
-2.42132016741269e-05
-9.07297649095588e-06
-2.47576168171868e-05
-2.37451868390353e-05
-1.38533742617645e-05
-1.53296084290803e-05
-2.08782687100226e-05
-8.19920757136719e-06
-1.00466395755071e-05
-1.56123809712022e-05
-3.49871190428296e-05
-2.11574850333185e-05
-2.77764682162614e-06
-1.91504837686587e-05
-1.45787176417357e-05
-6.62017911083027e-06
-2.78729988194702e-05
-3.40354044010926e-05
-1.49076885601157e-05
-3.83521111153526e-05
-1.22344852639849e-05
-7.41560673133106e-06
-2.85879370567248e-05
-1.51617394555284e-05
-2.87157802978251e-05
-3.468486669938e-07
-2.33960754768465e-05
-2.60191100202139e-05
-1.20389188211705e-05
-2.40019228471714e-05
6.9308609503103e-07
6.19998622179523e-06
-1.30006437958275e-05
-2.28271985574901e-05
-2.05799359993749e-05
-9.16926995502599e-08
6.04902498000753e-06
-1.91546673235267e-05
-1.39617448038904e-05
-1.27534221643466e-05
4.36455957393051e-06
-2.01761002174671e-05
-1.14146499898726e-05
-1.99034974969614e-05
-3.51443751243123e-05
-1.49194374079586e-06
-2.02047402281785e-05
6.96391379718471e-07
-1.80189064508652e-06
-1.86758071134299e-05
-3.23238877619996e-05
-2.81340803421115e-05
-1.74200449094711e-05
-1.21053828024925e-05
-8.65221895988451e-06
6.29795823223659e-06
-3.46151237390486e-05
-1.77272584387861e-05
-1.20593736338227e-05
-2.31461500279119e-05
5.32972363500227e-06
-1.51463458809469e-05
-3.82793409857116e-06
-1.96076639756644e-05
-9.52441134729425e-07
-2.04359584635631e-05
-2.5535022508957e-05
-3.33492254271039e-06
-2.67685612202207e-05
-1.4531707665519e-05
4.60230364312639e-06
-2.12269577727161e-05
-2.32176326475179e-05
-2.03224566135507e-05
-1.98756281986268e-05
-1.95041669015431e-05
-2.05626431224479e-05
-2.39293490113166e-06
-9.12816781286994e-06
-3.73934910224479e-05
-1.6456702364554e-05
-5.95792352704803e-06
-2.82486273380712e-05
-1.1567446984007e-05
-2.52433136979702e-06
-9.68106949865111e-06
-1.47331019816699e-05
-3.04928416426282e-05
-1.12197526595505e-05
-2.06253532301676e-05
-2.98118385676342e-05
-6.7247481398881e-06
-8.06802206386786e-06
-2.86071199828435e-06
-1.2943689997797e-05
-1.11975421054684e-05
-1.0611429216687e-05
-2.75632387783213e-06
-1.22536252821781e-05
-2.0764613781297e-05
-5.3090670068371e-06
-1.3454472578904e-05
-4.09935602770421e-06
-1.1849364227987e-05
-1.36660734800654e-05
-2.08269095020854e-05
-9.44323811172707e-06
-1.73372359801694e-05
-3.50735957742289e-05
-6.89349273333305e-06
-4.24577010456566e-05
-1.66855100523179e-05
-1.26643011958251e-05
-8.31488427632265e-06
-1.60104640119069e-05
-2.48917997766011e-05
-2.07071735709515e-05
-2.05282469967656e-05
-1.10872231286428e-05
-1.38340084800951e-05
3.90260812912557e-06
-1.89127900841333e-05
-1.38580104861828e-05
-7.40837798355076e-06
-1.08521685473795e-05
-2.94470815995284e-05
-1.35461353460856e-06
-2.56898437939433e-05
-2.43493274618515e-05
-2.38714626263438e-05
-3.13683016211906e-07
-8.45496396638434e-06
-3.28758335431213e-05
-1.0333419727068e-05
-1.11695002041218e-05
-5.98699794056169e-06
-1.01724229549526e-05
-2.82441260065732e-05
9.91014561094615e-06
-1.21682191749072e-05
-5.06217658824739e-06
-2.53582051572746e-05
-3.46535946605126e-05
-2.23123599765621e-05
-8.62931887539057e-06
-3.00902619413557e-05
-1.49258222357335e-05
-6.11103597743678e-07
-5.62888849934293e-06
-2.17164045086323e-05
-3.4021845343045e-05
-2.61229041922759e-05
-2.51002139684551e-05
-3.02469354357853e-06
-1.81638301475051e-05
-1.08851361534169e-05
-3.29845027173151e-05
-3.03090279676511e-05
-8.64610913096538e-06
-4.49965061353441e-06
-2.26398676701507e-05
-1.80961225208392e-05
-2.20552414717041e-05
-2.76473110594665e-05
-7.35542847594937e-06
-2.70898738199214e-05
-7.73195037569773e-06
-1.65908586663476e-05
3.44073734007596e-06
-1.90833703521064e-05
-1.56186205549641e-05
-2.57675686927586e-05
-2.29456690513657e-05
-3.70102882429959e-05
-1.79005947529844e-05
-1.15255206095849e-05
-2.72288924613017e-05
-3.27189623784591e-05
-3.96578587892912e-06
-2.30086978113652e-05
-1.2204093958755e-05
-2.35648124484682e-05
-2.6797253650713e-05
-3.13304976506442e-06
-2.18002141718693e-05
-3.04311529162544e-05
-1.71514974334019e-05
-9.51977853079314e-06
-1.82394469840601e-05
-2.24073305054541e-05
-9.71830267243738e-08
-2.31015821428712e-05
-7.21695405623548e-06
-2.08251998779047e-05
-2.33030848403815e-05
-1.50133438900828e-05
-3.4955418349814e-05
-1.58520537392036e-05
-1.18851672928903e-05
-1.99599157836599e-05
-1.13979645738169e-05
2.48893660446138e-06
-3.38564820125906e-06
-2.12154189634492e-05
-2.00949675069963e-06
-4.84481026205326e-07
-1.55802652313108e-05
-2.09563190418314e-05
-2.10975780666618e-05
-8.13605771948961e-06
-1.66291108129485e-05
-2.71012560843756e-05
-2.79542379211144e-05
-7.70804804432883e-06
-1.3612301924685e-05
-2.55741930570216e-05
-2.25631404399456e-05
-2.82319528135418e-05
-1.26893692866647e-05
-2.28233507006485e-05
-2.73499345633154e-05
-1.17958654035314e-05
-2.64608087335974e-05
-2.85616223344638e-05
-1.38032160590597e-05
-1.45123688851754e-05
-8.41370742783581e-06
-1.88816978357278e-05
-2.37665860565895e-05
-1.89758452755068e-05
-2.68162653397454e-05
-6.32679114993077e-06
-1.73534987525641e-05
-1.50486388395827e-05
-3.31722919490897e-05
-2.27007524470403e-05
-2.09131958376836e-05
-9.51851287778776e-06
-6.31189095766018e-06
-1.45471910503831e-05
-2.96644557799221e-05
-2.62530862718736e-05
-2.17145114476071e-05
-1.125842522178e-05
1.26866326974178e-06
1.87641234072053e-07
-1.36334825382005e-05
-2.87736736781153e-05
-1.54793790590838e-05
-1.03776090256345e-05
-1.30321027831013e-05
-2.50542569398601e-05
-7.49607737970163e-06
-3.27871221752039e-05
-1.36569411469187e-05
-1.50720392823559e-05
-1.64434650189126e-05
-3.70053100788843e-05
-2.82003060124571e-05
-2.9762179972096e-05
-1.04980396518331e-05
-2.24143066935123e-05
-1.86208003085432e-05
-1.41190450719684e-05
-1.5308799568718e-06
-9.18156165914244e-06
-1.02243455217734e-05
-2.28713234707092e-05
-1.07270202193792e-05
-2.04515165930161e-05
2.67939704103152e-07
-1.126639147734e-05
-3.54156430401634e-05
-1.00271829197024e-05
-3.29272395081551e-05
-3.9343340411001e-06
-3.86919277125904e-06
-1.16846968344482e-05
-1.80314003356026e-05
-1.17432142852853e-05
1.31551650003593e-06
-2.2690511020777e-05
-2.23080662073805e-05
-3.04000779260529e-05
-1.66846457228091e-05
4.55534840006378e-07
-1.86081697654357e-05
-9.30153742392805e-06
1.87937782686577e-06
-9.38955881281997e-06
-1.52128703529566e-05
-9.58698232096402e-07
-2.42086215024962e-05
-5.52999027692587e-06
2.92794498819698e-06
-4.17542660304324e-06
-1.20266364112541e-05
1.4087242164691e-06
-2.46182042659773e-05
-2.1626015309419e-05
-7.0928119309956e-06
-2.43853625661076e-05
-1.70180526404457e-05
-1.76948675077899e-05
-2.95951592603304e-05
-3.24208579896208e-05
-2.97220975236263e-05
-7.762960290063e-07
-9.05547982150286e-06
-4.10545436722765e-06
-2.44251083694082e-05
-3.82921173403568e-06
-1.1609330901366e-05
-1.66447088908686e-06
-8.31886670128787e-06
-3.31652423115568e-05
-1.52242326725257e-05
-4.73852469539331e-06
-8.89154406919453e-06
-2.97557488333636e-05
-2.13455906064113e-05
-1.45652896255929e-05
-2.39220464763466e-05
-2.51397008340124e-05
-2.49052740899574e-05
-1.02949435644403e-05
-1.81653754876908e-05
-1.15393313060836e-05
9.43505432149109e-06
-1.08979733810573e-05
-6.36024649924065e-06
-2.20999189357248e-05
-1.55058675398946e-05
-2.7923711623522e-05
-8.42523371072666e-06
-9.60054640942921e-06
-1.91338940083421e-05
-3.91990505771437e-06
-1.39963270032913e-05
-1.69091589646977e-06
-9.71617044944385e-06
-5.3483364749281e-06
-2.40446039658517e-06
-1.88899931316231e-05
-1.57444759902094e-05
-2.24740949856134e-05
-1.70224995228482e-05
-1.95378598960586e-05
-4.36784345662853e-06
-2.18716095067022e-05
-2.54450263078797e-05
-1.48753724067002e-05
-2.19938243360475e-05
-2.94968332105902e-05
-2.42102410851186e-05
2.48888073932744e-06
-2.6038840858417e-05
-1.5306679737967e-05
-8.73298053450985e-06
-1.10846522800324e-05
-1.35536334344813e-05
-1.76692959932355e-05
-8.79178977912553e-06
-1.28444599666702e-05
-1.15038493019162e-05
9.12109202893982e-07
-1.85241428820134e-05
-1.60720038305615e-05
-1.61207316809284e-05
-5.22155362329604e-06
-1.80918880840661e-05
1.08168156520954e-06
-4.37888235164965e-05
-3.02817690521343e-05
-1.52551762684319e-05
-2.04613062417056e-05
-2.45814692413416e-05
-9.32707069930517e-06
-2.149213368933e-05
-3.78348858733119e-05
-3.56171286682989e-06
-1.58242538119865e-05
-1.65195651682267e-05
-1.33264620396331e-05
-2.50997846326602e-05
-2.99916391450233e-05
-4.15907626950912e-06
-2.82831114968203e-06
-2.66975230528223e-05
-1.09453036259338e-05
-8.97372937885877e-06
-2.18854089092223e-05
-1.67367225382509e-05
-1.4522920377173e-05
-1.90282294429646e-05
-1.0133580287778e-05
-3.04734611930101e-06
-1.04385558937812e-05
-2.5120308867391e-05
-1.77580463603085e-05
-1.92526593958428e-05
-2.20711270759417e-05
8.66106131367141e-07
-2.26079669498098e-05
-2.91587260905919e-05
-6.90806572755873e-06
-1.68245264474837e-05
-3.87379967962485e-05
-2.10628791028197e-05
-2.03066260926979e-05
-2.86375073953821e-05
-1.52302529275226e-05
-7.61622422682464e-06
-8.38172683013147e-06
-2.37410828154053e-05
-2.04746312436211e-05
-1.7521681047337e-05
-1.26052155367261e-05
-8.6887721471617e-06
-2.62033720286165e-05
4.4608469625537e-06
-4.46459090136473e-06
-1.204274279345e-05
-1.30604268107793e-05
-2.39096377430105e-05
-1.17006865156383e-05
-1.29774301376859e-05
-2.04082299975067e-05
-1.56240675940131e-05
-9.59865636680804e-06
-3.51690329588138e-05
-1.93411620078717e-05
-1.46146090007555e-05
-1.52387971381231e-05
-1.93958057643445e-05
-1.82792468408529e-05
-1.3511732554943e-05
-1.97227099287363e-06
-2.07273935433537e-05
-2.36270222434531e-05
1.81603003225427e-06
-2.38643787380203e-05
-3.23279187431731e-05
-1.81834826535131e-05
-3.47333041289422e-06
-1.17782826983271e-05
-7.68921713740602e-06
-2.32466750624643e-05
-1.6906045882324e-05
-2.99796692922062e-05
-1.98627736189575e-05
-2.85602157216335e-05
-1.02076764631443e-05
-8.6480395863122e-06
-5.36456980227052e-07
-1.96307506333827e-05
-2.15922661901858e-05
-7.03753653362192e-06
1.15133237995755e-07
-1.6360139278598e-05
-2.45763522180213e-05
-2.0828437524736e-05
-3.74500364727135e-06
-1.53449646497344e-05
-4.84544085685466e-06
-2.15653854532313e-05
-1.86542120169046e-05
-8.05490343213424e-06
-9.26230445628399e-06
-3.62305110435634e-05
-2.95226673317367e-05
-1.02177039204263e-05
7.68141636285157e-07
-7.54148778837429e-07
-4.92707995864029e-06
-1.21733542303998e-06
-1.63959849947403e-05
-3.30436606752223e-05
-2.00485128159455e-05
-2.06016718832726e-05
3.98917384136083e-06
-1.95806375888346e-05
-3.020404981146e-05
-7.76617198973905e-06
-8.74363381548815e-06
-2.4246912075447e-05
-4.98497529327533e-06
-7.39612654650843e-06
-3.63548510299716e-06
-1.15789209259947e-05
-2.77089295105124e-05
-1.41595189026413e-05
7.88898736697089e-06
-9.57743233096435e-06
-3.24477330933383e-05
-1.15000934245146e-05
-2.47245179950404e-05
-1.94673785993284e-05
-1.14921418745884e-05
-2.06745903103613e-05
-1.2075958701871e-05
-2.82375104988755e-05
-3.08766905444225e-05
-1.30054209063193e-05
-1.89353468702164e-05
2.27681337689342e-06
-9.30586925860899e-06
-1.49490803640657e-05
-1.50256578130621e-05
-1.48682160398351e-05
-2.06239396661473e-05
-2.36980887482035e-05
-4.20851852587688e-07
2.94573830079775e-06
-2.92189872411548e-05
-1.7303268894716e-05
-8.50059600784591e-06
-1.15800365048995e-05
-3.78907507588181e-06
-1.42695678456928e-05
-5.71404873949058e-06
-2.9814376425104e-05
-2.82106676174126e-06
-1.44695365545791e-05
-1.90014202179481e-05
-1.9466308602752e-05
-1.3646343957803e-05
-1.13847034694116e-05
-2.12763225582838e-05
-3.12602695923729e-05
-3.24020939221137e-05
-1.92173330677906e-07
-2.35889553681615e-05
-1.73388829651668e-06
-4.41835385766101e-06
-2.14777376797674e-05
-2.44242322781612e-05
-1.24683916773692e-05
-2.72766231339702e-05
-2.41870768443854e-05
-3.55718685979787e-06
-9.1114637539609e-06
-1.88248456073578e-05
-2.98058077261872e-05
-3.83187920469608e-05
-9.63552949730456e-06
-1.35440688982889e-05
-1.13678951171448e-05
-2.54812627663397e-05
-2.10835454902339e-05
-2.16305029057762e-05
-4.11738781227141e-06
-1.21697283764841e-05
-4.28495216156544e-06
-2.84909206134499e-05
-1.35832323598333e-05
-2.42306127748491e-05
-6.92091864998825e-06
-2.31034064737375e-05
-1.50137590653901e-05
-1.92773169766149e-05
-8.99238408665799e-06
-1.07496303253116e-05
-1.525236000779e-05
-3.3940586727438e-05
-2.61760431911862e-05
-2.28854027683883e-05
-2.88415981921401e-05
-1.31710556995659e-05
-2.62623564120435e-05
-1.26769507692206e-05
-2.42186623204624e-05
-1.89985583859628e-05
-1.96311799840346e-05
-1.82473540634254e-05
-9.28731552813358e-06
1.00020111974802e-05
-1.10745323248935e-05
-2.51557956056724e-05
-9.76356720150197e-06
-1.71823420049002e-05
-1.12367462147998e-05
-2.06276315220587e-05
-2.47206346747886e-05
-3.47546707004965e-05
-3.43345471565662e-05
-1.92995667543859e-05
-2.58663541756193e-05
-6.06681157527761e-07
-2.36557693931396e-05
-1.32475452781848e-05
-7.05639327397782e-06
-5.03238819901837e-06
-8.69922101709037e-06
-3.68354705530087e-06
-8.84504350769725e-06
-1.56061427508399e-05
7.94464080499845e-07
-5.6309265029534e-06
-1.33894241165348e-05
-1.87292096957962e-05
-1.31865699040397e-05
-2.31951846783607e-05
-9.5143634034254e-06
-1.08330883463308e-05
-6.09547346705285e-06
-1.73424592172368e-05
-2.09994002350531e-05
-3.05704797873495e-05
-1.62591568068412e-05
-8.2030821488335e-06
-3.29256780635556e-06
-1.05855841553115e-05
-2.33426313502288e-05
-7.51194144823634e-06
-1.82402636186674e-05
-2.19132030072502e-05
-1.74377360751435e-05
-1.86201143458174e-05
-9.18658642369965e-06
-1.08108118809421e-05
-9.13232116943179e-06
-2.03700145906601e-05
-3.36916465356554e-05
-5.06421745566352e-06
-3.21657769075193e-05
