# Supplementary material for: Research on computational propagation and identification of mine microseismic signals based on deep learning
Source: PLoS One. 2025 Oct 22;20(10):e0334641. doi: 10.1371/journal.pone.0334641 (PMC12543183; doi:10.1371/journal.pone.0334641)
Supplement: S11 Data — (ZIP) [file pone.0334641.s011.zip › 000101100002647.xlsx_0.txt_24.txt.txt]

-1.32525407951441e-05
-1.77784235606757e-05
-1.69579505731768e-05
-6.79113618395673e-06
-9.80254398811905e-06
-2.61490396600783e-05
-2.64517039664504e-05
-1.32157054445496e-05
-1.0317599445781e-05
-1.52588633501904e-05
-2.48628992293887e-05
-1.49412045282825e-05
-1.07533454197387e-05
-2.61536634888619e-06
-1.91163528296316e-05
-2.10822617473709e-05
-2.60283339094149e-05
-1.09650219005866e-05
-1.02150218059356e-05
-8.96886658773054e-06
6.26348957581699e-06
-2.27517498651144e-05
-2.08303225353499e-05
-2.29750474955301e-05
-6.88803941392188e-06
-1.92023165074175e-05
-8.82393074050752e-06
-1.23980251134886e-05
-1.39772779937548e-05
-1.62757922466057e-05
-1.92177581679159e-05
-2.38299986748533e-05
-1.59193160236242e-05
-3.20467433289076e-05
-2.12509184312983e-05
-1.95043156986634e-05
-1.51905505566093e-05
-1.84706139727449e-05
1.68692380651571e-06
-1.45699469170856e-05
-1.70897993044338e-05
-4.10395442598157e-05
-1.18670010434658e-05
-1.48746627627898e-05
-1.1355842966228e-05
-2.108865755671e-05
-6.28228159929701e-06
-9.73696717153215e-06
-2.21688653008596e-05
-1.59304096471861e-05
-2.09818649163053e-05
-2.46114840710458e-05
-1.46854920069179e-05
-3.06897163992575e-05
-4.83630645828506e-06
-1.50773107201641e-05
-2.86880646772173e-05
-1.91595641801973e-05
-1.85987399805828e-05
-1.77714410734545e-05
-1.13959542906533e-05
-2.54331301322147e-05
-1.56895403574897e-05
-7.4865829987898e-06
-6.66002696899241e-06
-1.98376362091201e-05
-2.24859449116453e-05
-1.91969190171011e-05
-9.88747639867887e-06
-2.85536244404181e-05
-2.86218109543014e-05
-2.73034085573043e-05
-1.17102099063143e-05
-1.73279041543477e-05
-1.48840574820395e-05
-1.28648955464576e-05
-1.93337708395297e-05
-1.33911275203894e-05
-1.67924185158196e-05
-1.34505343361626e-05
-1.90074459167279e-05
-1.89806235219758e-05
4.82459587267932e-06
-2.02598376071661e-05
1.77825410813768e-07
-1.18400910620093e-05
-2.41053768515556e-05
-1.61450482122726e-05
-1.89457636572779e-05
-1.29552745861314e-05
-1.53208828305673e-05
-1.15362886132317e-05
-2.16583738510178e-05
-2.82404173947293e-05
-1.68233838200417e-05
-1.45162705475759e-05
-1.86121603771052e-05
-3.4256344397217e-06
-2.07856290114887e-05
-3.24120021845926e-05
-2.20314141665715e-05
-3.07325465784243e-06
-1.4139564598877e-05
-1.30595756862955e-05
-2.58061472423422e-05
-1.51712462111113e-05
-9.75647138135259e-06
-1.25432878153047e-05
-1.79432462226502e-05
-3.59098984085802e-05
-1.71306952554479e-05
-2.54800743330879e-05
-2.63087177551337e-05
-8.39672145634611e-06
-1.52407525830363e-05
-2.39563936439628e-05
-1.45347921300268e-05
1.21902703071739e-05
-1.90701036313024e-05
-1.78244117883746e-05
-1.03024687708421e-05
-3.72683359377913e-06
-8.57876224986062e-06
-2.32891816187939e-05
-9.03190350202569e-06
-3.39876652685746e-06
-4.11652073224324e-05
-4.96342156477159e-06
-1.29660095227725e-05
-1.27016590565009e-05
-9.35459186391908e-06
-2.699357040741e-05
2.92955414846532e-06
-2.37048041196125e-05
-1.57532170533e-05
5.26186553392287e-06
-2.61085362945738e-05
-1.30429505394621e-05
-1.89301968286957e-05
-1.95271966635976e-05
-1.69375474529342e-05
-4.31089591894111e-05
-1.93521637999554e-05
-1.21544946219429e-05
-1.06063912481301e-05
-2.85585571089236e-05
-2.66053183014367e-05
-2.4327905665696e-05
-1.61667919112365e-05
-1.23852557132019e-05
-2.28761133613971e-05
-1.52644572727574e-05
-3.69977870831187e-06
-1.50804323367562e-05
-2.55412895592662e-05
-3.50574906312425e-06
-8.95864972331963e-06
-1.53012795535152e-05
-1.02244686425477e-05
3.83460869282046e-06
-2.57149434524109e-05
-1.21426781462911e-05
-9.58378706745869e-06
-1.38916026382726e-05
-1.46639218809165e-05
-7.44357179789919e-06
-2.53346543064347e-05
-2.39849930295139e-05
-3.09234822650958e-05
1.02318091703872e-05
-2.79408410439951e-05
-6.44750125061562e-06
-3.76063953030928e-07
-8.62931349929658e-06
-1.00803075193314e-05
-3.49092826381483e-05
-2.49020434896899e-05
-1.38676451895564e-05
-2.40105206278831e-05
-2.04452897081236e-05
-2.58427488710516e-05
-2.92757990138252e-05
-2.82177262704875e-05
-1.18300197251323e-05
-2.3413529075774e-05
-1.02352429690996e-05
-3.0490911047385e-06
-2.9479194834648e-05
-1.4463437138533e-05
-2.32475486060354e-05
5.80871113836715e-06
-2.098175267228e-05
-3.23092205652877e-05
-7.65763995772639e-06
-2.46789205012607e-05
-2.45092595022885e-05
-1.92258960277879e-05
-9.16113942184323e-06
-2.70780830028429e-05
-1.41994562189129e-05
-2.5553631103762e-05
-1.77609694266357e-05
-1.48612801698904e-05
-2.41767487624672e-05
-1.31192253410951e-05
-1.92818638971553e-05
-2.509829918399e-05
-2.17398168789812e-05
-2.38388831189613e-05
-1.56103756992809e-05
-1.15732556014787e-05
-4.05495375908373e-05
-1.45747832704927e-05
-2.64433892016416e-05
1.67469144460125e-06
-1.0049376882806e-05
2.9287778040432e-07
-4.30051745743122e-06
-2.09387902146725e-05
-2.48343301555742e-05
-7.69665872332137e-06
-1.31313704299696e-05
-1.97048645097939e-05
-1.15397028354575e-05
-3.24616732861133e-05
-5.21384092227339e-06
-1.15614899801602e-05
-1.81267447624736e-05
-1.3084918071381e-05
6.84815976976954e-06
-1.13264096750106e-05
-3.11989120662814e-05
-1.87952438658646e-05
-1.63802193364238e-05
-2.10308814289842e-05
-1.39325843560728e-05
-2.29885489571413e-05
-1.86883289271796e-05
-2.46514265698951e-05
-2.38389572328231e-05
-3.00482272177446e-05
-3.05852437470399e-06
-3.37081405589106e-05
-1.8526352527745e-05
-7.28248527797405e-06
-1.76813383534358e-05
-2.68047904528819e-05
-1.12324695123334e-05
-1.18676237175454e-05
-1.73575211121864e-05
-1.5501546573538e-05
-3.35770397926627e-05
-8.3853160080873e-06
-1.81774834238062e-05
-1.16530895720311e-05
-1.07582471589934e-05
-1.66998542539519e-05
6.34632598459713e-06
-1.97889100390019e-05
-1.35324551052804e-05
-1.45420410691196e-05
-4.39399798282367e-05
-1.66576724125205e-05
-2.98868177588113e-06
-6.82394795561865e-06
-8.50763591508925e-06
-2.76368556426651e-05
-4.23606044450092e-05
-2.37380888292339e-05
-2.14645804942359e-06
-2.76893972144632e-06
-1.15774890349967e-05
-3.37499656079365e-05
-9.57427426706639e-06
-2.21736447892994e-05
-1.07508665913588e-05
-1.72917431995544e-05
-1.18867476890023e-05
-1.9939824792894e-05
6.97658714087498e-06
-2.99903112227982e-05
-7.46138725740863e-06
-2.84683942770617e-05
-1.13795478130894e-05
-2.21570049470496e-05
-1.01936735380598e-05
-1.34509661840924e-05
-4.78853547192749e-06
-8.77240862702225e-06
-1.05273607310445e-05
-1.89849172136611e-06
-1.97628940930199e-05
-2.97945842386629e-05
-3.11497563547366e-05
-1.96096021429444e-05
-1.32230103386527e-05
-9.96328692583305e-06
-2.49218934938459e-05
-9.33337216016309e-06
-1.73059702473898e-05
-1.65049521802487e-05
-6.8434409215745e-06
-1.86284400815738e-05
3.95666963407356e-06
-1.04810525399516e-05
-2.748051979128e-06
-1.33981713877097e-05
-2.19406799920904e-05
-3.68292719823949e-05
-1.94665711399402e-05
-1.53506972946411e-05
-1.22540060278024e-06
-2.6305292661612e-05
-2.55161521270157e-05
-2.68614457655245e-05
-1.71048026590539e-05
-1.02749820251355e-05
-2.26752630778186e-05
-1.91964692966509e-05
-2.42558216860911e-05
-1.86291020990857e-05
-7.34321172485218e-06
-1.20890347115033e-05
-1.45095709038261e-05
-1.67111736571548e-05
-2.32146827828104e-05
-4.30836397024895e-05
-1.58232457574934e-05
-2.12586660106289e-05
-1.99245198994852e-05
-8.80859751716706e-06
-3.12022206755305e-05
-7.05439943580753e-06
-9.20934218682311e-06
-1.96151064349952e-05
-1.19047738034216e-05
-1.59386211876623e-05
-1.05587054241237e-05
-3.03795324175223e-05
-2.45099927666925e-05
-1.89623891996984e-05
-2.3407419648971e-05
-8.916032029772e-06
-3.12773373532497e-05
-1.44438065273384e-05
-3.2162501460754e-05
-3.57914059689453e-05
-2.17062137735025e-05
-2.7159329227105e-05
-2.81711115804114e-05
6.60185129465478e-06
-2.34584090880287e-05
-1.14738183831377e-05
-3.36534968326848e-05
-2.52840326729894e-05
-2.81009460621693e-06
-1.10763524014369e-05
-1.8003397073365e-05
-1.40547591539771e-05
-1.25219594406173e-05
-1.10862781936131e-05
6.88603786159941e-06
-1.85869417504685e-05
-2.40424017165095e-05
-9.30822859075691e-06
-7.73631530808091e-06
-9.54902523551398e-06
-2.58847158183855e-05
-1.61636872898036e-05
-2.5412022206933e-05
-1.05614456800574e-05
-2.19869728763538e-06
8.34568305631176e-06
-2.27357126325595e-05
-2.36473674463695e-05
1.02555422654023e-05
-2.80088899063813e-05
-2.77412544320804e-05
-2.75919764652702e-05
-6.78561896300368e-06
-1.31946896671563e-05
-5.54848669974303e-06
-3.59052272410293e-05
-2.90787704376455e-05
-6.28602896936913e-06
-8.54560386304365e-06
5.88133748500123e-06
-1.4274455069317e-05
-1.11176150244013e-05
-1.21892651210861e-05
-1.39698234766857e-05
-1.57962201100517e-05
-1.83432634982593e-06
-1.2848167208292e-05
-1.14522328987461e-05
-1.28913342871227e-05
-2.1096510720979e-05
2.54519334806781e-06
-2.37070189839129e-05
-2.28648172241715e-05
-1.62627096713487e-05
-1.57607889210804e-05
-2.16250801381589e-05
-4.34957469686486e-06
-2.34390968467483e-05
-1.57080533933458e-05
-2.18228933335218e-05
-2.14792591245935e-05
-2.19567075271858e-06
-2.4227799279371e-05
-2.18658461849339e-05
-6.85241168773571e-06
-1.66485760826796e-05
-8.49478932991278e-06
-1.8508823433339e-05
-1.80085388273146e-05
-2.07364483279112e-05
-2.98035862574652e-05
-1.21546748886744e-05
-1.14661886349934e-05
-1.33108204337825e-05
-1.67831692921033e-05
-2.82785445055603e-05
-1.73291235735186e-05
-1.24481927818005e-05
-2.36331445369241e-05
-2.32041584629349e-05
-5.91538347517269e-06
-2.20921375935252e-05
-3.50229524039504e-05
-2.03965250430524e-05
-2.11721577458686e-05
-1.15340830973746e-06
-2.38242994352697e-05
-1.66901531158574e-05
3.21677537042468e-06
-2.12608888946796e-05
-2.24918628458218e-05
-1.81234332363444e-05
-8.19900509377206e-06
-2.38636883219238e-05
-1.31702341439664e-05
-1.61246359741628e-05
-2.13226032565767e-05
-8.9998013536174e-06
-1.59709310553592e-05
2.23205091220181e-06
-1.54277543672339e-05
-1.6615761762525e-05
-1.26350682435318e-05
-5.53038366802467e-06
-1.61132778335177e-05
-1.28256466494078e-05
-1.19689017585893e-05
-2.13138784141309e-05
-9.44987746628906e-06
-1.65290512279663e-05
-2.03056203839518e-06
5.79068878532417e-07
-2.43600482855883e-05
-7.11991197481259e-06
-1.84979569912522e-05
-1.97611057756823e-05
-4.96269978637937e-06
-7.79444814855449e-06
-4.98029701804373e-07
-6.21719679471399e-06
-1.92856468403804e-05
-5.75387535707956e-06
-2.84581228078909e-05
-1.9059185840843e-05
-2.09650570767812e-06
-4.66736211857463e-06
-2.27682622972714e-05
-1.6519130705189e-05
-1.44367615608252e-05
-1.64198906954395e-05
-2.58764317005808e-05
-5.19086460008626e-06
-2.51606801311403e-05
-2.57800299984626e-05
-1.01779955731945e-05
-2.10717060887699e-05
-3.718003804949e-05
-1.70247773444938e-05
-9.56980753209842e-06
-2.5876632672637e-05
-1.56570667940777e-05
-1.53132614193997e-05
-2.1810346166941e-05
-1.3055819693825e-05
-2.4533728640214e-05
-1.31133199139175e-05
-2.33951576596495e-05
-1.28552179772272e-05
-2.68798200566254e-05
-1.07640788156123e-05
-1.65217021372579e-05
-2.49211233194176e-05
-5.71814735351385e-06
-2.59387053280991e-05
-2.25557912745246e-05
-1.79876050590429e-05
-2.89325251528846e-06
-5.50742268263606e-06
-1.91625079288987e-05
-2.42462135248673e-05
-1.53105825335743e-05
-2.40559888066068e-05
-1.80781883212231e-05
-9.89240060773104e-06
-7.59832203510208e-06
-1.45398271970626e-05
-4.58885752692428e-06
-1.76212372440948e-05
-7.11680062267107e-06
-1.90658241202523e-05
-7.86456591633999e-06
-2.18228502081983e-05
-7.89097392473557e-06
-1.4591084272932e-05
-4.77372414102165e-06
-1.80147345032575e-06
-1.66984869863554e-05
-2.51858857156591e-06
-1.83036026553297e-05
-1.41265090495993e-05
-2.009429831389e-05
-9.75733436940254e-06
-7.58165553483435e-06
-1.9029209809309e-05
-7.00688621118211e-06
-1.43517464189133e-06
-9.0569808455562e-06
-3.87692896515883e-06
-1.96085986434686e-05
-1.43742040070616e-05
-2.34140851327089e-05
-8.81476215252377e-06
-2.49802632386956e-05
-3.81553180377103e-05
-2.98792674169255e-05
-3.65647473334658e-05
-6.0614471990521e-06
-1.71808787216556e-05
-2.8801834758854e-05
-2.99083140198343e-05
-2.64623001982216e-05
-8.75771112949419e-06
-1.03205991587992e-05
-1.32808193138191e-05
-3.04816276473316e-06
-1.97724237224885e-05
-1.31128141135123e-05
-1.90993323768944e-05
-3.15503976027743e-05
-2.02767539303344e-05
-2.03468443126913e-05
-1.57197192114495e-05
5.50413682091782e-06
-1.62005381197746e-05
-1.74038518716896e-05
-3.36563947310964e-07
-1.58050464004942e-05
-1.33794865050503e-06
-1.17301455880282e-05
-2.57798449445417e-05
-2.09666664014774e-05
-8.22663196823194e-06
-7.4796175352565e-06
-2.86384543573179e-05
-2.79797396952085e-05
-3.26044343350073e-05
-1.03162148038539e-05
-1.38782385963828e-05
-1.67939961562604e-05
-1.82045074834124e-05
-1.4383411647245e-05
-6.00518345503046e-06
-1.73626538991431e-05
-6.18321891833273e-06
-1.3619227105374e-05
-1.06086942064328e-05
-2.13850220669087e-05
-1.32759196108459e-05
-3.67646533284543e-06
-2.52878195762299e-05
-2.26621693855531e-05
-3.51789100046696e-05
-1.68783471962961e-05
-2.04733880694141e-05
-2.01748080704718e-05
-1.03615564899032e-05
-2.26411460259149e-05
-1.73786619028779e-05
-1.93752574478636e-05
-3.04711977744621e-05
-1.83609944469891e-05
-1.70961539668665e-05
-3.79663497234924e-05
8.75078890279728e-07
-1.67355072961973e-05
-1.55970112932216e-05
-1.47855894857701e-05
-4.61056639711119e-06
-1.83470019840531e-05
-6.75833354325393e-06
-3.00373501963666e-05
-2.17168743833889e-05
-1.8971564122038e-05
-3.08543314971333e-05
-2.1444845656593e-05
-3.77317319123048e-05
-1.95050901254049e-05
-1.65798955765694e-05
-1.60765404178808e-05
-1.10569559908231e-05
-1.38933260667047e-05
-1.10595924810242e-05
-1.45994189098345e-05
-2.54209214436845e-05
-2.37152286116652e-05
-1.67724387972034e-05
-2.8347938202413e-05
-2.65702967795248e-05
-2.73766244641101e-05
-2.75500243148858e-05
-1.31250346843002e-05
-2.44481453213775e-05
-1.85853876173649e-05
-1.94297951523149e-05
-1.82191816492644e-05
-2.70591884491061e-05
-1.87987787504453e-05
-1.0551526027362e-05
-1.39484646395612e-05
-1.22991280831539e-05
-2.63759183458174e-05
-2.7054194690037e-05
-1.35244940806166e-05
-1.50797637902876e-05
-2.48183583473308e-05
-7.78033251310071e-06
-4.60178820655323e-06
-1.34004844700945e-05
-2.39875845750561e-05
-2.32939168812025e-05
-2.52333153070301e-05
-2.06479283581738e-05
-4.52015676005916e-06
-2.23287317842772e-05
-1.64930512242873e-05
-3.12610502680689e-05
-2.23190931380617e-05
-2.01819068864608e-05
-2.03964725472312e-05
-1.63321857522725e-05
-1.24663834844926e-05
-1.50654582322992e-05
-1.71599761488818e-05
-7.06329441869692e-06
-8.63734661884335e-06
-1.26470876351244e-05
-1.74548444394578e-05
-2.16918618078588e-05
-6.5578768938642e-06
-3.05610105019552e-05
-2.12863630286248e-05
3.85961716033985e-06
-2.60187485231117e-05
-1.93652045199668e-05
-3.61584051709884e-05
-2.00306238951629e-05
-3.01291028651162e-05
-8.39602774101057e-06
2.03421724832117e-07
-3.49241112234165e-05
-6.75435466171938e-07
-7.43285497731315e-06
-1.60597561972862e-05
-3.12441256807738e-05
-2.8994799178471e-05
-1.41775906523545e-05
-1.30672418828637e-05
-1.29459312751389e-05
-2.17406192436992e-05
-1.06626608532698e-05
-1.48327277814987e-05
-1.58289866102106e-05
-2.57811779647825e-05
-3.58239462652902e-05
-1.24603126043029e-05
-7.34536049134422e-06
-1.08176144746141e-05
-2.2248272285498e-05
-7.38965234396502e-06
-8.94544599846944e-06
-2.92010067363531e-05
-2.80929924334447e-05
-3.17994431889595e-05
-2.07735524926653e-05
-4.57789695470464e-06
-7.22744316353783e-06
-1.78993029028997e-05
-2.99059398278423e-05
-1.78953540334689e-05
-1.41430050675419e-05
-9.9919396441853e-07
-2.19898729899661e-05
-3.08640640484078e-05
-2.27766569162031e-05
-1.11692398913355e-06
-1.85458641801565e-05
-1.43244786106344e-05
-1.25925880811051e-05
-4.86262649059874e-06
-3.28837752831476e-05
-9.48991769440805e-06
-1.50625691637453e-05
-2.39478985066073e-05
-3.2009105446391e-05
-3.41075330845834e-06
-1.05635171039666e-05
-1.00254488821687e-05
-1.09101166163669e-05
-2.86216303942159e-05
-2.67694798836693e-05
1.20683131227863e-05
-1.74449457803338e-05
-2.74403288925911e-05
-7.27485769682769e-06
-2.14909492416766e-05
-7.51328024005349e-06
-1.04569056550734e-05
-1.10160459822262e-05
-4.51872966869272e-06
1.80179960217693e-05
-2.46619609557538e-05
-3.23157300913363e-05
-2.28326334242963e-05
-2.49235822900186e-06
-2.0511667257825e-05
-1.30600055506783e-05
-3.48588028265382e-06
-2.3623219875114e-05
-2.06010202385692e-05
-1.97388507078067e-05
-2.82876110196264e-05
-2.36167033339224e-05
-9.96511843143197e-06
-1.63229838678028e-05
-1.3640616189763e-05
-2.56446105855379e-05
-2.35334567159092e-05
-1.90789788594013e-07
8.79845983869999e-07
-3.00586743539866e-05
-1.4633786891956e-05
-5.39885396121906e-06
-1.01649019675133e-05
-2.40946021262408e-05
-9.42787761919915e-06
-1.84654144609393e-05
-2.03747350859662e-05
-1.807505483864e-05
-2.99182851726788e-05
-8.01088087347977e-06
-3.42309951529544e-05
-1.97581245259997e-05
7.86840500916136e-06
-2.03915296695468e-05
-1.38835596146677e-05
-1.07172023318166e-05
-3.40040974611511e-07
-1.90295365156238e-05
-1.53751004225416e-05
-1.80454533684406e-05
-3.61313610311141e-05
-1.21049145078785e-05
-2.65506353752728e-05
-5.3178745550098e-06
-1.00078302703442e-05
-1.29934213299105e-05
2.52110591838748e-06
8.75618875952265e-06
-1.41687782148294e-05
-3.61246002044488e-06
-4.13190096590325e-05
-1.7833291301288e-05
-2.69277122850978e-05
-2.40710466375998e-05
-1.72437803778916e-05
-3.02636314740354e-05
-2.34872679235811e-05
-1.23701586772995e-05
-2.02771909527674e-05
-2.58962787435238e-05
-1.69474692106342e-05
-1.93447275350996e-05
-1.46200836796724e-05
-2.32050773300839e-05
-2.86610429683158e-05
-1.10773168217055e-05
-1.24519531050713e-05
-2.41403541169894e-05
-1.81455089568028e-05
-1.47839686634702e-05
-1.91134797300447e-05
-2.51316491177747e-05
-1.13091177687332e-05
-1.16588440132877e-05
-7.40110395649507e-06
-2.99963490158899e-05
-7.32493021787013e-06
-1.61085570430196e-05
-2.61800590423629e-05
-1.58355735889199e-05
-1.95742935467476e-05
-1.42112573553398e-05
-6.55277409125582e-06
-1.37649551837731e-05
-1.11167959332468e-05
-2.21112769004754e-05
-9.91065748022879e-06
-1.82277710344733e-05
-4.14511765641183e-06
-7.80045675675878e-06
-3.29013925875529e-05
-2.27600853010183e-05
-1.87669620024533e-05
-6.26765782868289e-06
-1.96406962176979e-05
-4.30360355399401e-05
-3.01785388896447e-05
-1.36987544026992e-05
-2.90099169736553e-05
-1.27576371587242e-05
-2.56068332338876e-05
-2.83257625424763e-06
-2.08658134507512e-05
-1.37254540734108e-05
1.15076275521291e-06
-1.39510257080745e-05
-1.62766235316509e-05
-1.62724489183467e-05
1.01108063303314e-05
-3.67102685570044e-05
-1.89541206488549e-05
-1.92252143768388e-05
-3.19031130600669e-05
-1.89196480863981e-05
-5.2764348722235e-06
-1.07961448308028e-05
-3.79685597358925e-06
-1.09480824009993e-05
-2.92422459543915e-05
-1.23286223224439e-05
-2.3464025089847e-05
-5.80516407086747e-06
-2.76852064322747e-05
-1.81177857507369e-05
-1.94725236014519e-05
-1.13350254970273e-05
-1.21316730330945e-05
-2.68398666763073e-05
-1.67901626165418e-05
-1.32178491245788e-05
-1.40487559489704e-06
-9.57709078410561e-06
-6.6700446877793e-06
-5.04810070388889e-06
-2.12902546963999e-05
-5.16385386552277e-06
1.29310409067082e-06
-2.13171554910646e-05
-1.87712679299009e-05
-1.70575257476803e-05
-5.40255684821052e-06
-5.31249951154496e-06
2.62753311970797e-06
-8.84623741295487e-06
-1.29402824688577e-05
-1.08237672521368e-05
-1.11387906804085e-05
-1.18181129421488e-05
-2.26771107807834e-05
1.51185304607678e-05
-7.82702570835413e-06
-7.33969233934639e-07
-8.82348474701939e-06
-3.74848821645813e-06
-3.71252926032954e-05
-3.04986837093344e-05
-3.61098819890715e-05
-1.11696494955571e-05
-8.40542230263718e-06
-1.14438488560976e-05
-2.31411002930976e-05
-1.73387758983779e-05
-1.84595674446446e-05
-2.34348939373266e-05
-2.86271512519956e-05
-2.64019027033365e-05
-1.23375172624991e-05
-2.8826821599376e-05
-3.0214727678175e-05
-2.26582475731919e-05
-1.49942407585106e-05
-1.4178792996559e-05
-1.28156878261493e-05
-3.37630794127436e-05
-1.12703755289539e-05
-2.56181204717144e-05
-6.63827075643071e-06
-1.58651310927094e-05
-5.87862779262966e-06
-9.60258601057281e-06
3.15445582263629e-06
-1.09958943690789e-05
-1.79836118251698e-05
5.29016851959526e-08
-3.18933159982399e-05
-1.33505543834668e-05
-2.65192320329715e-05
-1.70433001708972e-05
-2.75082029555473e-05
-2.4256111970043e-05
-6.85116316302608e-06
-1.0788196244521e-05
-2.67261148069902e-05
-2.22571467651845e-05
-5.21851187532995e-06
-1.35039968126962e-05
-4.55278138280734e-06
-1.37664624561704e-05
-1.10871216195869e-05
-7.02718157654079e-06
-2.24908161987066e-05
-2.41428458174113e-05
-5.50102508456022e-06
-2.69536909014378e-05
-2.48784687383679e-05
-2.17708818727546e-05
-1.79480798557579e-05
5.13694417743839e-06
-1.76653884866185e-05
-2.73944606711152e-05
-2.78415966370958e-05
-1.62414338160578e-05
-2.31106102523281e-05
-1.63997409830719e-05
-1.92083983933586e-06
-1.54132890338978e-05
-4.4457440125172e-05
-1.98214184799314e-05
-1.55593036276168e-05
-1.85018551097622e-05
-1.34302493514371e-05
-1.89182826638612e-05
-2.68114044626583e-05
-1.8440094922122e-05
-2.28154161854053e-05
-2.1538592242843e-05
-2.41307129501353e-05
-3.20151977320761e-05
-2.5434538821597e-05
-2.41269232883607e-05
-1.24475389004847e-05
-5.28739223936584e-06
-1.99650506092589e-05
-2.58004990615406e-05
-1.88383330143196e-05
-2.91800800332032e-05
-1.36967231592362e-05
-2.01316379304992e-05
-3.76698572255493e-06
-5.59081722685612e-06
-1.37994464596447e-05
-1.01047595767763e-05
-2.15681265991003e-06
-1.5943136367389e-05
-2.74805363830192e-05
-2.16037819906458e-05
-2.58176176623199e-05
-6.75841392846705e-07
-7.36827800175855e-06
-8.8786564214902e-06
-3.18674306762108e-05
-2.74390439714277e-05
-2.97496924154495e-06
-1.88837638634534e-05
-7.29879474388917e-06
-7.81813899121841e-06
-8.61632532238758e-06
2.10999507160144e-06
-1.42899425668296e-05
-1.01739094170465e-05
-2.25497701970357e-05
-1.91890914373952e-05
-1.62413961557315e-05
-1.05113526878134e-05
-6.41735273770743e-06
-1.15538228603315e-05
-2.13910576466893e-05
-1.8947774816021e-05
-2.69428577123968e-05
-1.12091187122346e-05
-2.33026577970386e-05
-4.05694827175802e-06
-1.85117046246247e-05
-2.91138454792134e-05
-1.20744459228749e-05
-1.67119170769586e-05
-5.06034896436616e-06
-2.25710534882455e-05
-8.20694033922955e-06
-1.45342908280533e-05
-1.51390157542586e-05
-2.61908529356395e-05
-1.9181772853954e-05
-3.0555476047591e-05
-2.03294356096373e-05
-3.86223515820531e-05
-6.37428884099729e-07
-2.21751022187207e-05
-2.6707876985563e-05
-2.00299826550846e-07
-1.32680701891362e-05
-1.50171349708818e-05
-7.93783462811624e-06
-1.36333399915634e-05
-1.10752444787645e-05
-1.55733021418967e-05
-2.32749908881358e-05
-1.8762880312092e-05
-1.92438454198123e-05
-3.32845404593836e-05
-9.67227693151878e-06
-1.66853694197421e-05
-1.92424771857267e-05
-2.44582581968516e-05
-2.39052872107433e-05
-2.11571341416493e-05
-4.35502454675732e-06
-3.32125633524771e-05
-8.7550156550641e-06
-1.19694310619469e-05
-1.50995247288555e-05
-1.49594228630545e-05
3.98926908394902e-06
-2.17603574797405e-05
-2.21032646115479e-05
-2.17563602657355e-05
-1.03104551288716e-05
-2.3023954394389e-05
-1.43910834266967e-05
-2.54512619056286e-05
-2.83357820771514e-05
-2.47868967278679e-05
-2.53050882349055e-05
-1.2753531093131e-05
-1.84304139729675e-05
-1.71358573496379e-05
-3.48070406375982e-05
-2.54040479217996e-05
-2.72454646990905e-06
2.77177463089113e-07
-1.47575840168991e-05
-3.04526537491905e-05
-2.06741518376875e-05
-1.03828997762722e-05
-4.36511711110551e-05
-1.21693822508023e-05
5.73319196675943e-06
-2.5678515809172e-05
-1.62430812824393e-05
-1.91897981965121e-05
-1.80719841616576e-05
-3.19591144322128e-05
-1.06280963956998e-05
-6.316790588967e-06
-3.10095210766807e-05
-1.18570818310239e-05
3.1671766559229e-06
-2.33202643036393e-05
-1.15722047521022e-05
-1.37044138326069e-05
-9.70496319852696e-06
-3.47356710313935e-05
-1.71107349217776e-05
-2.98895462033606e-05
-1.00915535615106e-05
-7.62334627642402e-06
-2.50172369809201e-05
-2.99552045364511e-05
-2.79362165578757e-05
-2.32739433420041e-05
-2.07997345845206e-05
-1.30014844685054e-05
-2.18892699770104e-05
-1.95890564430117e-05
-6.6997162589119e-06
-2.0522164731221e-05
2.22328935152724e-06
-1.80649599055606e-06
-2.60433762910815e-05
-1.08538513448787e-05
-9.87515783218186e-06
-2.05384438452669e-05
-1.5911684048688e-05
-2.92109311663452e-05
-1.27780325526862e-05
-1.42472137222578e-05
-1.96621973349338e-05
2.09034890741091e-07
-1.18249705539915e-05
-1.91192508882509e-05
-2.15203173024467e-05
-6.04485647609779e-05
-8.24423813243528e-06
-2.91103276827559e-05
-2.54739530591119e-06
-3.05690134182699e-05
-4.61237191756679e-06
-2.75373323971932e-05
-4.48451733956902e-06
-2.14722887170532e-05
-1.25566674461689e-05
-8.01867852975478e-06
-2.32498903113956e-05
-1.45777774735721e-05
-2.26013865289681e-05
-1.86442982401414e-05
-6.80393091842406e-06
-2.09147707568346e-05
-2.53705075347604e-05
-2.39441342050327e-05
-1.41893042165474e-05
-1.14399214903922e-05
-4.15185419232798e-05
-2.00524373119594e-05
6.57746693729884e-06
-1.33841896825483e-05
-3.7001151423489e-06
-1.23977456737274e-05
-5.39491435315746e-06
-1.10734138369134e-05
-6.23578736502164e-06
-1.32855178540392e-05
-1.06936045800726e-05
-3.57861087765507e-05
-3.55782812351796e-05
-4.39704688386811e-06
-2.36415431288495e-05
9.44959726796862e-06
-1.698529416738e-05
-3.46290033051117e-05
6.27468083036624e-06
-2.66173024665926e-05
-1.01631600970065e-05
-2.90828127701371e-05
-9.0114310574306e-06
-1.96824159929209e-05
-8.81685681421195e-06
-1.46238467961031e-05
-9.86231569907937e-06
-1.90419168312394e-05
-1.1078819388226e-05
8.75441388046322e-06
-2.18746652124257e-05
-3.48123309361011e-05
-2.52745549494121e-05
-8.77821257514399e-06
-1.29160225639647e-05
-2.5336853799099e-05
-1.63792669790206e-05
-1.65550056121464e-05
-1.03832800322482e-05
-2.60194669336723e-05
-1.60645142405673e-05
-1.46713780545699e-05
-1.05982836164783e-05
-3.96379787085489e-05
-2.0238732841448e-05
-1.71824528711541e-05
-2.86095617444525e-05
-1.84188398887739e-05
-2.42231696958177e-05
-2.06873540153204e-05
-6.31799433117043e-06
-1.93783918769504e-05
-3.73751376674871e-06
-3.31630565091006e-05
-2.86211315524408e-05
-3.09574037382064e-05
-1.07550125798642e-05
-8.22521709256994e-06
-1.10209944797741e-05
-2.37772385024585e-05
-6.65313101535594e-06
-1.22172639436275e-05
1.28799634447897e-05
-6.0001771981526e-06
-2.88047820122791e-05
4.66612416619857e-06
-1.90989324109725e-05
-2.04022206066514e-05
-2.37503183613179e-05
-3.6837157552189e-05
-3.9511039435858e-05
-5.10116322995104e-07
-1.32773745254284e-05
-3.07978028668096e-05
-2.63206555681551e-06
-2.5504248462746e-05
-2.41910669729609e-05
-1.51486850811712e-05
4.62421563547413e-08
-1.18707998062732e-05
-1.7359873251256e-05
-1.62445292670472e-05
-2.63434570111562e-06
-1.82252348993703e-05
-8.43516705635525e-06
-3.42779312594132e-07
-8.06730211974976e-06
-2.43833725748153e-05
-2.21405656514375e-05
-2.61900450600768e-05
2.64934165371976e-06
-6.02860902897468e-06
-3.90234408809282e-06
-1.89775153338877e-05
-1.62685775005731e-05
-9.73789085431755e-06
-1.28970937102182e-05
-2.20535134605259e-05
-1.69803879459677e-05
-3.11028265961957e-05
-9.66953441925237e-06
2.53308196672526e-06
6.19223589265301e-06
-1.35649288805619e-05
-2.93747513686992e-05
-3.7120805517493e-05
-1.39305045407327e-05
-1.72205237638647e-05
-1.28255922901e-05
-2.78173981983592e-05
-2.15018860204671e-05
-9.80342959335099e-06
-8.39323710881864e-06
-2.42564326671111e-05
-3.91747976452417e-05
-1.64688559491604e-05
-1.86838074329597e-05
-1.02352259475453e-05
-3.7912863802648e-05
-1.66198503716623e-05
-6.4475973801389e-06
-1.88368724382539e-05
-6.57897273674785e-06
-3.07029604786702e-05
-2.64413979615358e-05
-3.24913948140479e-05
-1.90616638891645e-05
8.95682673227997e-06
-1.44400169960948e-05
-1.82253603226458e-05
-1.55490970787024e-05
-1.79379160745827e-05
-1.66739023755932e-05
-5.19058914562052e-06
-1.52663819552951e-05
-1.68104046177235e-05
-2.41596999127552e-05
-5.77036971962395e-06
-1.75181157613516e-05
-4.19936382030488e-06
1.48103566605425e-05
-1.91790847358621e-05
-2.96018189695949e-05
-2.72694313647877e-05
-2.28876460174849e-05
-2.23646285296787e-05
1.8164153781358e-06
-5.12349580515323e-06
-1.40259544530326e-05
-1.97692835648898e-05
-2.90653600862818e-05
-8.74788110179499e-06
3.75882219140408e-07
-2.51796108558347e-05
-6.07290889979669e-06
-1.17903974568029e-05
-2.61251035434767e-05
-7.97877877269242e-06
-1.63179986302027e-05
8.69398685213986e-06
-1.01756939113627e-05
-1.15812073096721e-05
-1.55482365825301e-07
-1.09660255533792e-06
-1.96498261381645e-05
-5.53769030423957e-06
-3.2860349522489e-05
-2.36922675290354e-05
-3.25990564748293e-05
-3.50799507684058e-05
-2.09082076356492e-05
-1.92031430757441e-05
6.75913324155139e-06
-1.19744257213334e-05
-2.47129557089496e-05
-1.85809124745148e-07
-1.55745296356486e-05
1.03153278888705e-06
-1.04413962668363e-06
-1.0616865979215e-06
1.91682796217457e-06
-1.80686482324219e-05
-3.150204335409e-06
-2.89870063837113e-05
-4.34393704330226e-06
-3.09554649578266e-05
-9.43721104691007e-06
-1.27998259878582e-05
-6.81376473351214e-06
-2.14511641386486e-05
-1.35055713039039e-06
-3.02222420571616e-05
-2.22798594107952e-05
-1.61315050173757e-05
-1.69304753058083e-05
-2.61036598538633e-05
-1.83811125211053e-05
-2.02318002392275e-05
-4.10799660857442e-05
-3.88859474084366e-05
-1.03463443607553e-05
-1.8181319044387e-05
-3.04173552430732e-05
-1.66207899290613e-05
-1.82468766111643e-05
-2.18235456916571e-05
-2.02023125785123e-05
-2.27417055078315e-05
-7.94531857314348e-06
-1.29076643240471e-05
-2.22165008767911e-05
-1.62043112051423e-05
-4.89491224926603e-06
-1.88901249282877e-05
-1.57981157195998e-05
-9.06292343896323e-06
-2.57480616762391e-05
-4.83105944687531e-06
-1.82654349234291e-05
-2.92793589942831e-05
-3.44510496417241e-05
-1.15042762379809e-05
-1.79708674078462e-05
-3.08295749760154e-05
-3.43226821573393e-05
-5.01432477476522e-06
-5.23877320153257e-06
-2.65185848315133e-05
-2.36927891683095e-05
-1.57979127753224e-05
-2.47901267856014e-05
-1.0208039565298e-05
-1.96334875092178e-05
-4.47981258653574e-06
1.60608403891716e-06
-2.30405444734357e-05
-4.16843029830415e-06
9.84609451864905e-06
-1.34285793963004e-05
-3.95742117675895e-06
1.04078300130124e-05
-1.45352533539712e-05
-7.42638317003236e-06
-2.00211485874997e-05
-1.80799532831734e-05
-2.53265726918359e-05
1.61681664632998e-08
-1.87971963797183e-05
-2.14169310037117e-05
-2.03059249522252e-05
-7.23932790244001e-06
-2.07487830502725e-05
-1.68709564242643e-05
2.94113475402314e-06
-2.04003382656306e-05
-2.87002959186227e-05
-1.46128896303529e-05
-1.9994218437185e-05
-1.58580380297796e-05
2.87951853919441e-06
2.64580569839406e-07
-2.60139584933004e-05
-2.32659706064616e-05
-2.48926354579872e-05
7.53026336709768e-07
-2.1218153519363e-05
-7.53527537486628e-06
-1.40919546345678e-05
-5.91984030306339e-07
-2.37249621829653e-05
-2.45883260470429e-05
-1.1586090950482e-05
-1.03114337308183e-05
-1.10972356713631e-05
-1.75645366293379e-05
-2.96971813010871e-05
-1.37399054720581e-05
-1.69818289940649e-05
-1.18241242560244e-05
-1.33876011725947e-05
-3.49284960722069e-05
2.02178056582054e-06
-2.55741643538771e-05
-1.51126910804e-05
-1.89693258319931e-05
-2.25751488658972e-05
-3.2520322486634e-05
-1.32665535565278e-05
-6.54035547976159e-06
-2.40631817237589e-05
-1.03400137325257e-05
-3.4403513434281e-05
-2.87264765069337e-06
-1.70919073971436e-05
-2.25004701495913e-05
-3.74585153072749e-05
5.66082247635956e-06
-1.30132993729578e-05
-2.89834048021206e-05
-1.67709231727218e-05
-2.60206391064181e-05
-1.71164194538201e-06
-1.34196977083969e-05
-1.53104143817669e-05
-1.5748171501038e-05
-1.44986593660945e-05
-1.01750278285526e-05
-1.49686674455341e-05
-2.4427271553996e-05
-1.25522404853313e-05
-5.13400000278247e-06
-3.41375935757983e-05
-3.59253385020922e-05
-2.9066157027565e-05
-2.63050138057797e-05
-1.23056543528093e-05
-2.02691282658097e-05
-1.94382807374685e-05
-2.68709364481431e-05
-2.86060111068936e-06
-1.34704606166246e-05
-5.31207211350774e-06
-3.10010423793831e-05
-1.07667681800337e-05
-1.44492623792564e-05
-1.43311427493325e-05
-2.00991619729959e-05
-2.88755365072427e-05
-1.11181791232762e-05
-1.24727598587335e-05
-1.07736864418887e-05
-6.08253034494222e-06
-3.1877198738529e-05
-2.06139970554935e-05
-2.819448484536e-05
-2.57333661911332e-05
-2.83956144887862e-06
-1.06201958252441e-05
-2.25181477943881e-05
1.84984306045571e-07
-1.90497755185426e-05
-2.08991475076192e-05
-3.35945846975134e-06
-2.27170539534938e-05
-1.73911824884508e-05
-2.0767126395208e-05
-2.1437617503321e-05
-4.3465691018664e-06
-8.19981421392861e-06
-2.75904234123122e-06
-1.29755030916009e-05
-1.29781084247909e-05
-2.61084889429032e-05
-2.02442026033836e-05
-3.27906368804904e-05
-1.25497067598693e-05
-1.24218205233141e-05
-1.74830020648873e-05
-1.60030693403203e-05
-2.39004987427804e-05
-1.69492298307581e-05
-1.34236827246109e-05
-3.65842726073616e-06
-1.21824313319063e-05
-1.89134168982395e-05
-1.66406376975525e-05
-1.15987282550418e-05
-2.26792129064503e-05
4.06137576524095e-06
-2.83638680420496e-05
-1.45406323261755e-05
-1.46262713946732e-05
-8.38175203603509e-06
-2.87160302536977e-05
-1.92605651346612e-05
-1.76723841298832e-05
-2.76112340357126e-05
-1.28031136105588e-05
-2.65974586001449e-05
-7.03050897542154e-06
-1.91233179195347e-05
-3.59608078306847e-05
-1.11383777003201e-05
-2.09348885164448e-05
-3.92251337090935e-07
-3.59724145839785e-06
-2.03545640570164e-05
-3.3170909843998e-05
-1.78808464929414e-05
-1.80749535237072e-05
-2.14969690114356e-05
-1.88379662659073e-05
-2.10221437077862e-05
-2.61177954759139e-05
-3.00423567548768e-05
1.52172306312966e-06
-2.43997658451436e-05
-5.42278668332037e-06
-1.79063268641797e-05
-2.42689998312251e-05
-1.45769704455009e-05
-1.90496891740055e-05
6.28849387117236e-06
-2.02760355360498e-05
-7.7121819258995e-06
5.62416556455724e-06
-2.07327668302102e-05
-9.37163057303537e-06
-1.95014476747032e-05
-1.42428978104379e-05
-1.04522581446246e-05
-3.37247857043297e-05
-5.33213260475696e-06
-6.94084883647192e-06
-1.47183722952741e-06
-8.94499194644472e-06
-3.27577887855445e-05
-8.92291781470867e-06
-1.27207075934965e-05
-4.8789302930783e-06
-1.36058760423508e-05
-1.78305883752483e-05
7.63559575528202e-06
-2.02090764834346e-05
-2.78037708534618e-05
-9.0172864164844e-06
-3.13978232143281e-05
-2.20975456622091e-05
-3.04762997971212e-05
-1.10216971732552e-05
-1.04013905165937e-05
-3.02119042881175e-06
-1.30540172404782e-05
-1.58658195635143e-05
-1.34202365166953e-05
-1.57875174182685e-05
-4.98520952759549e-06
-9.21334128064778e-06
-4.24212880471365e-05
-3.29019325483723e-05
-1.20888110918334e-05
-9.52187374229899e-06
-5.47963387576323e-06
-1.12624617630103e-05
-1.5872180802e-05
9.99713899196269e-06
-7.41406523502959e-06
-7.92543010681186e-06
1.13440481781622e-05
-1.85445403158826e-05
-2.45529038455914e-05
-1.74675617373746e-05
-6.86581130699071e-06
-1.16286987328733e-06
-4.94305680004351e-06
-2.24741577436321e-05
-1.13670656956409e-05
-6.17969672317591e-06
-1.27951760110052e-05
-1.59410724984348e-05
-2.28882665253038e-05
-5.54485116542093e-06
2.96843952484383e-07
-1.59083438064786e-05
-2.77563200358097e-05
-3.29582339980187e-05
-2.59441251974307e-05
-1.4116660512961e-05
-7.33873358534746e-06
-2.09958195610666e-05
-8.95220819902551e-06
-1.74339624923522e-05
-2.44288215370701e-05
-6.62832987830379e-06
-1.04038308275815e-05
-2.41947818329238e-05
-1.93418022914216e-05
-8.44302889807295e-06
2.49649927117167e-08
-1.4829647501813e-05
-1.13937790310349e-05
-1.09734687090758e-05
-1.84594348339409e-05
-2.43454084869108e-05
-7.16506555117903e-06
-6.95475602612656e-06
-2.93597104823407e-05
-9.85692867518646e-06
-1.38066835360888e-05
-1.00364190306189e-05
-2.07862686372756e-05
-1.6620773381875e-05
-5.7246092273117e-06
-3.02868094574851e-05
4.90228929121516e-06
-2.04612606776636e-05
-1.83741267253265e-05
-2.10093420943683e-05
-2.42810220150268e-05
-9.44906157057059e-06
-1.47618394707316e-05
-3.31744744378244e-05
-1.97043080448395e-05
-1.65260590601871e-05
-5.8242278712217e-06
-1.86194049255052e-05
-1.03793231638397e-05
-1.47388593824404e-05
-1.67448770339401e-05
-2.59953685509875e-05
-2.01396816594356e-05
-3.86499677262788e-06
-3.69365452763551e-06
-2.08924479087587e-05
-1.22391946960306e-05
-1.0055660265451e-05
-2.10409633795175e-05
-1.75289266206488e-05
-1.42702012073327e-05
-2.27263761155482e-05
-1.47669337658264e-05
-2.79956203315826e-05
-1.19089510794909e-05
-1.99981530792556e-05
-1.32242702564389e-05
-1.01285090907275e-05
-1.4333536390561e-05
-1.99481631782519e-05
-1.57692819968123e-05
-1.86337146535824e-06
-1.33947802636924e-05
-2.37290832705201e-05
-1.27163111428112e-05
-2.12908139489303e-05
-2.11963757579235e-05
-9.28202481915823e-06
-2.21547313564853e-05
-2.81909803517628e-05
-2.0550545397167e-05
-8.37197958613018e-06
-5.73274476593364e-06
-2.33772663145658e-05
-2.55203310389164e-05
-1.76936149264334e-05
-3.42097594086177e-05
-1.89951705804132e-05
-2.04792223159173e-05
-1.3361439991225e-05
7.78766955221134e-07
-1.6012223081305e-05
-2.89725551867961e-05
-2.5203324155822e-05
-2.32464841886904e-05
-1.31471801952807e-05
-1.61761776296202e-05
-1.97618732926023e-05
-2.16516830438453e-05
-1.2245560799117e-05
-8.27099976558307e-06
4.2060251823139e-06
-5.63602992121489e-06
-2.30271053805079e-05
-1.3877038544046e-05
-5.70612699183838e-06
-1.01582157431891e-05
-2.98522863045656e-05
-3.21663307439309e-06
-1.11751886484597e-05
-1.65096141312523e-05
-1.60228226776222e-05
-2.32633362490373e-05
-2.76929558343969e-05
-1.71140456762624e-05
-2.0547221315931e-05
-1.6124840064841e-05
-2.4926224318076e-05
-2.50597272603474e-05
-1.71534466544293e-05
-2.2828074793885e-06
-1.55622582491782e-05
-1.90120046960764e-05
-1.76905748173329e-05
-8.11208633250741e-06
-2.28687901863559e-05
-2.29247355921835e-05
-2.65310192805613e-05
-2.03412688344213e-05
-6.28377162397859e-06
-1.02688655730549e-05
-1.73244788272967e-05
-4.50052778594049e-06
-3.19081801629521e-05
-1.3455293054289e-05
-1.81120839556976e-05
-3.07412505259594e-05
-1.27095896533802e-05
-7.51372133454319e-06
-5.93186417499398e-06
-1.21005930645579e-05
-2.19326107678895e-05
-2.62379202599649e-05
-2.66648381128883e-05
-5.77379014231019e-06
-1.20369122898248e-05
-1.79726714503033e-05
-9.40750819346027e-06
-1.34295648071694e-05
-2.11552431807362e-05
-1.22292838899083e-05
-1.31968657992448e-05
1.50071957370973e-06
-4.58436088854354e-06
-1.32115553345818e-05
-2.84903564975512e-05
-2.32651938111149e-05
-1.21549964648025e-05
-2.8477895898812e-05
-2.28511244127007e-05
-1.41978575788933e-05
-1.37125432604246e-05
-2.62717521976217e-05
6.34985778624918e-06
-1.62390889510279e-05
-7.99550865178329e-06
-1.41299841125716e-05
-3.33566477099094e-06
-1.39328817191212e-05
-1.45483504204651e-05
-1.31781480582241e-05
-1.67055600093159e-05
-2.88600185354949e-05
-3.04172779056269e-05
-3.04293141746812e-05
-2.59715067116397e-05
-2.4273971886846e-05
-2.36579376508687e-05
-1.23670177806833e-05
-1.99476013025708e-05
-1.92676510751314e-05
-1.92628857119418e-05
-6.78307443262832e-06
-2.01834422909228e-05
-2.75963873940587e-05
-2.81108390278865e-05
-5.50818114155846e-06
-6.75397285760748e-06
-1.60790866861507e-05
3.42087305743197e-06
-1.31494528398406e-05
1.09397064056894e-06
-9.8906859577409e-06
-9.35188523967786e-06
-1.51229354446053e-05
-1.84096714231361e-05
-1.47383817518552e-05
-1.21112241719868e-05
-1.64123376086729e-05
-1.5143304655668e-06
-6.1189361517978e-06
-1.37728190649344e-05
-1.46511155281727e-05
-2.26297818908321e-05
-1.65124961398416e-05
-2.33220946552689e-06
-1.49849631348267e-05
-2.22761661976393e-05
-1.42245985461665e-05
-2.2920092509372e-05
-2.50558569501786e-05
-2.01078851232657e-05
-7.03720307537115e-06
-1.97119290559368e-05
-2.88382203823878e-05
-2.74243771130875e-05
-1.66697830603913e-05
-9.75128756985947e-06
-2.97262385284905e-05
-2.90407858364975e-05
-2.24622964466344e-05
-2.84780973393806e-05
-9.93634841652211e-06
-8.06140309171739e-06
-3.10839910288162e-06
-2.9827040108377e-05
-2.82612861961349e-05
-3.19464119480059e-05
-1.87892846080192e-05
-2.3402586176462e-05
-8.43781348388949e-06
-2.32292121200254e-05
-1.06825053829036e-05
4.87592530096759e-06
-2.11255702848411e-05
6.85491868251191e-07
-1.21582247267632e-05
-1.86311699103161e-05
-1.90874196110786e-05
-1.74504691800615e-05
-1.60161311067281e-05
-3.20178051817021e-05
-2.96845542305744e-05
-1.45426886539232e-05
-2.31377051998072e-05
-5.09199889863206e-06
-1.51387995994925e-05
-3.4149536123116e-05
-2.34353317408727e-05
-2.81768236203261e-05
-1.36437754266198e-05
-7.92697968592749e-06
-2.81628090953782e-05
-1.42203082693319e-05
-2.87660886065048e-06
-2.38979014930435e-05
-3.07948306059039e-05
-2.75733790020551e-05
-3.84709040542557e-05
-1.48900087382197e-06
-1.69391514793109e-05
-3.51902502080869e-06
-1.89145112635294e-05
-2.67904247699613e-06
-1.29867173465737e-05
-3.57416217625635e-05
-4.73371979859073e-06
-2.50789861468189e-05
-1.37271711982091e-05
-5.10474440348827e-06
-2.7726125042276e-05
-1.25183869989778e-05
-1.65409543542038e-05
-2.29272175881414e-05
-1.16774304901108e-05
-2.79994922633303e-05
-3.45687640043218e-06
-1.87919259830843e-05
-2.01884036158145e-05
-2.59074752808002e-05
-1.53104552813543e-05
-1.62983908852726e-05
-1.31957468883749e-05
-1.71607713705173e-05
-2.96905562015305e-05
-2.27906535350287e-05
-6.7187690084056e-06
-1.9343530290542e-05
-1.9336718239411e-05
-1.14983569045611e-05
-4.02684846419866e-06
1.67493338624351e-06
3.01190814645936e-06
-1.32885587403797e-05
-2.58911741297351e-05
-7.82567844279595e-06
3.59280224062773e-06
-1.89764761329293e-05
-2.55660261046292e-05
-7.41309621728217e-06
-1.21919158537913e-05
-5.83594462515487e-06
-3.03480620999806e-05
-3.79765977410604e-05
-3.88839183108852e-05
-1.97859587340471e-05
-1.47705573634834e-05
-1.21502810295056e-05
-3.86718619502912e-05
-1.82975590374035e-05
-3.29496714654782e-05
-5.78647049383905e-06
-1.93442304149486e-05
-8.68207084625739e-06
-2.00671923045656e-05
-2.44696037513633e-05
-2.5042374740827e-05
-4.0825975383494e-06
-2.26315369734858e-05
-1.10355876988213e-05
-1.96593408844149e-05
-1.2799774446636e-05
-1.49596493309182e-05
-9.59753719902312e-06
-1.60066753673188e-05
-1.4603800175133e-05
-1.47936151405026e-05
-2.83571213517764e-05
-1.41329803663734e-05
-2.50433611901848e-05
-2.88896141895323e-06
-1.81173074649397e-05
-9.69668251894086e-06
-5.12333635548736e-06
-1.88182505803278e-05
-1.556313314621e-05
-1.37890097061983e-05
-2.50316042794098e-05
-2.19889625774208e-05
-2.85533833523162e-05
-1.53419404925195e-05
-2.24448354253361e-05
-1.96582462341712e-05
-5.8146562780642e-06
-2.88182094991085e-05
-4.1140724951433e-06
-9.11514690267495e-06
-1.40267962528812e-05
-3.80419281040451e-05
-2.42692472714779e-05
-1.59146412336439e-05
8.64682769883155e-07
-2.04524026209893e-05
-2.50510326598764e-05
-2.00530768650667e-05
-1.9878959867659e-05
-2.73365457455918e-05
-7.03114624360938e-06
-2.48110107873693e-05
-1.29119324140285e-05
-8.35040787387159e-06
-1.12170672641072e-05
-1.13641387403777e-05
-6.96330850175425e-06
-4.06222007523658e-06
-8.27298540221032e-06
-9.8216248822323e-06
-4.17321990334657e-05
-3.49952793509018e-05
-3.5920947458972e-05
-1.14876176625425e-06
-2.0458234629582e-05
-2.15298897767655e-05
-2.68419529276001e-05
-4.30162217224568e-06
-1.18045196027089e-05
-1.76285975448847e-05
-1.61236357598396e-05
-3.2740186515793e-06
-2.28164669521809e-05
-2.00516231246278e-05
-1.97297823599732e-05
-4.59001614565729e-06
-1.34555629261059e-05
1.59307987227072e-07
-1.4909869218749e-05
-2.14336517329824e-05
-6.78608353439242e-06
-1.20832601824286e-05
1.64474180230619e-06
-1.63457878253199e-05
-3.15622774559951e-05
-1.0865337804165e-05
-1.79311456486946e-05
-1.14940416267128e-05
-1.35254300700109e-05
-2.28324407941269e-05
-1.91534631840901e-05
-8.38664035303045e-06
-2.20202576496926e-05
-4.65981122124635e-06
-2.10543948448278e-05
-2.31765717068979e-05
-1.22017816864832e-05
-3.60379286626401e-05
-1.33583444541619e-05
-1.80909659489824e-05
-1.29322013314561e-05
-1.02656687182389e-05
-2.96430872746836e-05
-2.77585393067951e-05
-9.02311718043237e-06
-2.75938907416004e-05
-2.86805029028872e-05
-2.29043659707665e-06
-2.18175593456032e-07
-2.51016308019007e-05
4.78512378543493e-06
-1.41453611629251e-05
-3.02931212600008e-05
7.30854356664155e-07
-1.25913723365929e-05
-1.3997840087369e-05
-2.92785225874267e-05
-1.98153801459593e-05
-4.24928573487351e-06
-9.15611793171548e-06
-5.72659044217447e-06
-1.51233764025331e-05
-2.00305251042184e-05
-2.19513491795655e-05
-3.68015600029783e-05
8.04995377628014e-06
-2.40294142431119e-05
-2.69642538242573e-05
-2.33765772236454e-06
-3.02030129581497e-05
-1.35603000632606e-05
-4.71348210558376e-06
-1.67051483672756e-05
-1.60422734207711e-05
-2.19968486366016e-05
-2.34729305926915e-05
-3.43579158683328e-05
-1.44771898090896e-05
-9.47967650374787e-06
-1.73808775699357e-05
-3.44179356553177e-05
-1.56812966024779e-05
-1.7728984332224e-05
-1.00592497999797e-05
-4.32493447304539e-06
-1.98044485750084e-05
-2.24691298279683e-05
-2.95995198475404e-05
-2.98395239797425e-05
-2.37161326941438e-05
1.84007032671188e-07
-1.82951916921443e-05
-1.89019800472827e-05
-2.29556636793675e-05
-1.50320353567481e-05
-3.98049523516619e-06
-5.80541512029078e-07
-1.435998789653e-05
-4.55609379415796e-05
-2.61326782648813e-05
-1.71419334904699e-05
-2.55857402718154e-05
-6.93669860606469e-07
-1.9082984183418e-05
-2.08705644540488e-05
-8.42861760240775e-06
-6.63029793069936e-06
-2.37359126860337e-05
-1.57328367528728e-05
-2.68131202815226e-05
-1.71991605250779e-05
-3.33060230698239e-05
-1.26359186558596e-05
-7.07539204139236e-07
4.25378834862442e-06
-1.32780911420311e-05
-3.05123401518947e-06
-2.08268710784555e-05
-1.36348983287538e-05
-1.23778475060067e-05
-1.98955291719806e-05
-2.25432731418597e-05
-2.87044903508781e-05
-1.66321748065567e-05
2.34725433388325e-06
-3.83100470600183e-05
-3.0382500739478e-05
-1.61193276722263e-05
-6.07696402058515e-06
-1.32512786230004e-05
-1.49428946155617e-05
-2.29777530376867e-05
1.7516260504514e-06
-4.60396214522274e-06
-2.05672098080584e-06
-2.68193273077883e-06
-2.76039218102657e-05
-1.68849500836137e-05
-1.54930530016529e-05
1.68893990993039e-07
-1.43787134808005e-05
-1.8092363873371e-05
-1.84194741704812e-05
-1.06932778706961e-05
-4.33924246325186e-07
-1.88725003229763e-05
-3.86656541460839e-05
-2.24845242654231e-05
-1.86056833584942e-05
-2.75318814501371e-05
-3.17193390524378e-05
-1.27460156355396e-05
-1.01151412511639e-05
-1.73969132232832e-05
-1.62470015519174e-05
-1.72015055259642e-05
-1.80753315410528e-05
-2.48318532708607e-05
-8.08048900779624e-06
-4.2046775691471e-06
-3.1001051958918e-05
-1.74367029487672e-05
-1.5608936932836e-05
-2.68426607051083e-05
-1.99485281207125e-05
-8.29107214157015e-06
-2.02360042395879e-05
-1.14035725461572e-05
-1.28587717703795e-05
-8.46253513502382e-06
-9.7460208067131e-06
-2.62525563274119e-05
-1.43745384305944e-05
-3.44904695533014e-06
-9.45908167785196e-06
-1.65755286455878e-05
-1.57742081492656e-05
-1.77124313642633e-05
-1.32172247270709e-05
-1.16040187268775e-05
-1.74658369129284e-05
-1.38478065533221e-05
-1.05809388907669e-05
-2.47928651914362e-05
-9.41856366521676e-06
-2.32856143447617e-06
-3.06361487509769e-05
-7.8854017674516e-06
-2.29588825660303e-05
-2.27879969353401e-05
-1.4945373267647e-05
-1.19165774266797e-05
-2.74740766979679e-05
-1.61281196847544e-05
-1.83189565573987e-05
-1.66114926537173e-05
-1.78659555563731e-05
-2.01453588504697e-05
-3.04489499423142e-05
-2.02441587941769e-05
-1.90393271522447e-05
-1.2370432420818e-05
-4.58143522399642e-06
-2.4437658308609e-05
-2.39660772619994e-05
-1.70647365204215e-05
-9.82980266958979e-06
-3.95522859052004e-06
-2.04712761996719e-05
-2.66930512782438e-05
-7.84041647560953e-06
-1.51967699539985e-05
-3.07661505651041e-05
-2.05357628554095e-05
-3.87898783976583e-05
-5.14705634629394e-08
-2.64283532703381e-05
-3.49241638509938e-05
-7.84840530831496e-06
-3.15499078853608e-05
-2.31550577466363e-05
-2.47834458372894e-05
-4.05574167044196e-06
-1.09845990186743e-05
-2.1513621156655e-05
-3.2575280774896e-05
2.81303723056657e-07
-1.24055546254845e-05
-2.78043166623513e-05
-2.06628002206757e-05
-1.94395640829929e-05
7.92293646904175e-06
-4.11513068563609e-05
-2.31569405067358e-05
-7.4143143869806e-06
-2.89511202678696e-05
1.02361398458209e-06
-6.20771477544283e-06
-1.93011814826989e-05
-1.75844741963914e-05
-2.02538850820508e-05
-3.94496927511551e-05
-2.36008799181752e-05
-5.05959647601545e-06
3.38117704673112e-07
-2.06145938925322e-05
-2.5599844573698e-05
-1.074673270921e-05
-1.29775093863236e-05
-2.24021869927965e-05
-8.22135368217382e-06
-7.60072142287244e-06
-1.40078765736771e-05
-1.86579932924367e-05
-2.06930898953324e-05
-5.41355625559229e-06
-1.24981050484913e-05
-1.0139911746601e-05
-1.39198310168526e-05
-2.92595342877643e-05
-1.19057721200354e-05
-1.84191636124173e-05
-2.18418826723299e-05
-1.36987098638643e-05
-2.73592839448583e-05
-1.49156692337743e-05
-8.91482372615258e-06
-5.95398928186852e-06
-1.31623751898162e-05
-1.81177127880494e-05
-2.59313345225493e-05
7.87354968041764e-06
-1.38871529126637e-05
-1.96098439457522e-05
-6.01546455802394e-06
-3.04689282487015e-05
-1.04410462500084e-05
-9.7333910181438e-07
-7.75114700788048e-06
-1.56969716417912e-05
-3.3110152791679e-06
-2.18753207445848e-05
-5.19588590778397e-06
-3.23954440704554e-06
5.02176927654266e-06
-7.68591504122729e-06
-2.12452370303203e-05
-2.81262092062589e-05
-2.89858599134744e-05
-1.62155039859876e-05
-1.96787365848952e-05
-2.95009027004107e-06
3.39970699486087e-07
-9.90901995239021e-07
-4.82195664739283e-06
-1.14200913057132e-05
-8.78851451129834e-06
-9.55855588127899e-06
-1.03653730425938e-05
-8.70006290164301e-06
-1.01980495277759e-05
-1.00157029094959e-05
-1.33196496278118e-05
-1.79155534484232e-05
-4.52120902653833e-05
1.34707559649415e-06
-2.56703120069369e-05
-2.20782619767299e-05
-1.84536685830718e-05
-3.44475600134092e-06
-1.87269795721981e-05
-2.12730593722929e-05
-2.05442593895462e-05
-2.25985741480468e-05
-1.51426625679837e-05
-1.53551431304282e-05
-1.75049633690601e-05
-1.03672259019361e-05
-2.84505048819857e-05
-2.01828206818221e-05
-1.60661200001829e-05
-7.31327280786934e-06
-1.99686551148267e-05
-2.51716665772104e-05
-1.69950238216772e-05
-2.76437676737228e-05
-1.42077359294839e-05
-2.08855437297751e-05
-3.55854140080933e-05
5.04708692838086e-06
6.35771004117897e-07
-2.77368336932135e-05
-9.78715453553836e-06
-1.48531784808861e-05
-2.47529699248969e-05
-1.71113469763787e-05
-2.50684686251424e-05
-1.93335366515212e-05
-2.2922060820475e-05
2.22688546104031e-06
-1.28393001269819e-05
-2.97715666713567e-05
-9.10278429182591e-06
-6.93019377984248e-06
-1.47017554679858e-05
-1.98334937983175e-05
-3.43193142477135e-05
2.46785379549641e-06
8.70751243463662e-07
3.37391362546647e-06
-1.72652573372717e-05
-1.43117935259649e-05
-1.76940461860417e-05
-2.36063540601394e-05
-1.28767297990199e-05
-1.20083180763172e-05
-3.02711372172249e-05
-2.36085309888656e-06
-3.57650855828724e-05
4.45191744912516e-06
-1.11194797995283e-05
-1.88665748914839e-05
-9.5270197233053e-06
-1.23728356610328e-05
-4.84779953577052e-06
1.07377467153979e-05
-1.84730674844921e-05
-1.12733387122843e-05
-3.44082905176342e-05
-6.04803804019545e-06
-1.52669569192977e-05
-1.4522987366962e-05
-7.92576944622402e-06
-3.9195326598175e-05
-1.59549995084188e-05
-2.32559362879958e-05
-1.77366293069778e-05
-1.9078188179601e-05
-2.29109611440841e-05
5.73772331465682e-06
5.32494691280208e-07
-4.15766660629658e-05
-2.28640051828126e-05
-1.83957953367841e-05
-1.43806695536489e-05
-1.91264800744382e-05
-3.2340537590065e-05
-1.2773706745013e-05
-2.92277376218634e-05
-6.18791489184982e-06
-1.06945290956703e-05
-2.33271777102138e-05
-5.86185637839622e-06
-1.46066025181273e-05
-5.08026470172255e-06
-2.88309016395344e-05
-1.78203517201918e-05
-4.47162640055689e-06
-8.74397677800768e-06
-1.37874413577634e-05
-1.83588072934413e-05
-3.41356424615332e-05
-2.85971713564799e-05
-1.17838886208169e-05
-2.82575597853546e-05
-5.64960268202205e-06
-1.66902600598789e-05
-3.16591879026498e-05
6.54289915464646e-06
4.37550553908989e-07
-2.21465669646581e-05
-1.90028748504358e-05
-2.13433860167382e-05
-1.1540882487204e-05
-6.4747713433397e-06
-3.31085400810257e-05
-9.35378561788966e-06
-2.0747263187925e-05
-1.38697107508146e-05
-1.82722766629524e-05
-1.45509583135774e-06
-8.26557559015399e-06
-2.13081975860315e-05
-1.37097698426897e-05
-5.42016983780502e-06
1.12663425588904e-07
-2.04384320376186e-05
-2.18463060930645e-05
-3.36927964086303e-06
-3.12017983916642e-05
-2.48980144097936e-05
-1.6099224709596e-05
-2.29630589856998e-05
-1.10184447188397e-05
-1.67496503438064e-05
-4.06758774422717e-05
-2.35652880119015e-05
1.06403065560999e-06
-9.91739186590927e-06
-1.87726131978329e-05
-2.37926081963392e-05
-7.43226686614463e-06
-9.61151946879314e-06
-1.62614538069833e-05
-1.53520676693971e-05
-3.76268195850752e-05
1.06226252487635e-05
-9.82792615233012e-06
-7.46566904333709e-06
-1.86491405659346e-05
-1.03123270528168e-05
-2.16939738946368e-05
-1.87275301413699e-05
-1.79349750798936e-05
-8.14599472544875e-06
-1.81907989432212e-05
-1.0893286984388e-05
-1.58747162474761e-05
-1.35112513176464e-05
-8.43956017258731e-06
-1.7692595204457e-05
-6.10219322133912e-06
-3.09508234314357e-05
-1.32267698555094e-05
-7.36551468594606e-06
-3.45632828579451e-05
-2.1195188968188e-05
-1.2201720426661e-05
-2.48974679210428e-05
-2.79982621078e-05
-1.52829245095896e-05
-1.29420014007869e-05
-8.97975983270187e-06
-2.29483674085092e-05
-9.95032009346461e-06
-3.91819905271593e-06
-2.059749925616e-05
-2.21561446486292e-05
-6.82263355147408e-06
-1.09960047681889e-05
1.55910813864777e-06
-9.10547366734511e-06
-2.83216567109895e-05
-1.5848447452304e-05
-1.61578017907716e-05
-1.9842207640304e-05
-5.26743195134934e-06
-1.39071409037831e-05
-2.74936832441215e-05
-4.78743610907654e-06
-1.03983209995031e-05
-9.48384689831073e-06
-2.83704048485575e-05
-8.84258170799367e-06
-2.60474747794512e-05
-4.33231545524097e-05
-1.30456690192437e-05
-1.99404814158541e-05
-1.72918692409544e-05
-1.62913440573242e-05
-1.74232857478266e-05
-1.42532811690198e-05
-1.78025804598154e-05
-1.54086850863798e-05
5.20466880753473e-06
-3.03119995151739e-05
-1.73645653388754e-05
-7.21100107116246e-06
-2.04760638012356e-05
-2.66908768700733e-05
-2.59028685650866e-05
-1.38177253365992e-06
-1.97020954205708e-05
-1.97560005647502e-05
1.71115763476371e-06
-8.10894813589447e-06
-7.36231217595521e-06
-1.04109209232207e-05
-9.16698075882608e-06
-1.9913976490895e-05
-1.77303706688888e-06
-1.40190520276553e-05
-8.55969480585236e-06
-1.4078608892935e-05
-1.22291139291338e-05
-3.71281758292881e-07
-1.75686274654235e-05
-1.42655611542072e-05
-3.49102966485681e-06
-6.27883687715034e-06
-1.98840597219319e-05
-1.95760706678893e-05
-2.02227462080196e-05
-5.29183510941531e-06
-2.23870303178257e-05
-2.33313346495109e-06
-1.12601606131083e-05
-2.09527112620528e-05
-1.35248164253918e-05
-1.21153969187237e-05
-1.74795198194152e-05
-1.5073521361145e-05
-2.15070947275297e-05
-2.10613864726903e-05
-2.23639966981772e-06
-1.95527154813133e-05
-2.07858134599858e-05
-2.61186915359855e-05
-1.17542814555876e-05
-2.67070855996097e-05
-2.70621369384936e-05
-2.70484731614824e-05
-2.23403174935421e-05
-1.31294818218901e-05
-1.23278918995482e-05
-1.80447378499331e-05
-5.90436780795989e-06
-1.99162244480905e-05
-1.72657241088453e-05
-6.80294542471665e-06
-3.27609004612815e-05
-3.08049160536295e-05
-2.88227473377585e-05
-2.16666599846757e-05
-2.09693897700476e-05
-3.4162456284337e-05
-1.19973748574077e-05
-2.3185430667075e-05
-9.18851998302316e-06
-1.0867937438387e-05
-3.01636927328317e-05
-2.09666817242294e-06
-9.04494609232164e-06
-3.94733718640498e-05
-3.54352407640263e-06
-1.55688667106204e-05
-2.19821428748857e-05
-2.04295549522945e-05
-2.01076308392918e-05
-1.34809048372116e-05
-7.3211955490475e-06
-1.28391868534559e-05
-1.27504892076265e-05
-1.2760631916301e-05
-4.08692227480111e-05
1.23283508710274e-07
-1.28774732401432e-05
-3.3308268457744e-05
-1.35637231628894e-05
-2.23280259363913e-05
2.36478025261123e-06
-2.09244812360132e-05
-2.87644522948308e-05
-1.28061578460344e-06
-1.43819824195383e-05
-6.37645000117926e-06
-2.91018069616318e-05
-1.40299924400692e-05
-1.07682724015123e-05
-1.41489735170727e-05
-1.92274397845164e-05
-3.74290189340311e-06
-2.42325547644878e-05
-4.34792353170647e-06
-2.44847054955888e-05
-6.88253936631764e-06
-1.65637429022949e-05
-1.91624351886633e-06
-1.9101421266067e-05
-1.86281599284233e-05
-1.57617698840188e-05
-2.15453998869615e-05
-3.15061975268949e-05
-2.7151041570479e-05
-7.98033182478168e-06
-2.74396697758339e-05
-1.88642895628727e-05
-1.37602803969323e-05
-2.5952741504533e-05
-2.40127277637957e-05
-1.93444281394158e-05
-2.62060396738705e-05
-1.53775364796254e-05
-2.26428142972118e-05
-1.36884077647506e-05
-6.60726485439257e-06
-2.8660377003225e-05
-2.82799502608612e-05
-1.19726552754929e-05
-3.53497333663944e-05
-9.11620881449969e-06
-1.64653969508045e-05
-3.14773562925271e-05
-1.96522794075884e-05
-2.13715999210697e-05
-5.75159434453363e-06
-3.77091246139029e-05
-1.57259190715877e-05
-2.92152844089846e-05
-7.5356788848099e-06
5.18359065966673e-06
-3.32197810631409e-05
-1.97246273331396e-05
-2.00283394174343e-05
-1.39401210791681e-05
-1.9230136876579e-05
-8.43582692704911e-06
-2.21502590219944e-05
9.16264499228402e-07
-2.33538209279177e-05
-1.40341962550119e-05
-2.84665503660236e-05
-2.36151973822548e-05
-2.31909163942553e-06
-1.48917762105518e-05
-2.42199919960653e-05
-2.09697731656752e-05
-2.10611309531223e-05
-1.21566803073633e-05
-9.54404060617716e-06
-2.75180320385137e-05
-1.15496009641331e-05
-1.92818161302362e-05
-1.98471507300367e-05
-9.93933876381268e-06
-2.52035665644503e-05
-9.76509310869997e-06
-7.25968410527696e-06
-2.53847643869177e-05
-7.28054553411657e-06
-3.50045850693865e-05
-1.34406776585353e-05
-1.98659149717648e-05
-1.78735591429755e-05
-2.10303705391736e-05
-3.30897005862265e-05
-2.01680040371852e-05
-8.92132560936026e-07
-1.51446160809538e-05
-1.50226241332807e-05
-1.36674786052078e-05
-3.37716583711987e-05
-2.29610724935382e-05
-3.83225164634412e-05
-9.06121549370446e-06
-1.12460690143349e-05
-1.99646469030661e-05
-3.86445700222415e-05
-1.05597167676038e-05
-7.9912046700142e-06
-8.40293405711807e-06
-8.3830529411802e-06
-1.51174102038148e-05
-1.77254011973047e-05
-3.22710732890124e-05
-3.62791972276554e-05
-3.58974587835929e-05
-1.37933634085235e-05
-2.58622105990496e-05
-3.06254846891261e-05
-3.38632123235889e-06
-1.16507941194403e-05
-3.01455133732148e-05
-3.17534465547529e-05
-3.94292886171957e-05
-4.93649372658602e-06
-2.9451967386307e-05
-1.67262018514191e-05
-1.67948735002675e-05
-1.27260469050223e-05
-3.82263575737857e-05
-1.40030472657159e-05
-2.57719882697757e-05
-3.28943816797795e-05
4.69680430002956e-06
-6.13253249512928e-06
-1.06029390080297e-05
-1.80840879081412e-05
-9.51883708152185e-06
-2.22340310046767e-05
-7.96295859191998e-06
-2.78758874610411e-05
-1.22027095142599e-05
-2.46622684658852e-05
-1.05498727398218e-05
-4.11193013929002e-06
-2.31699334781359e-05
-9.87710551893258e-06
-1.5071003680277e-05
-8.65229376627808e-06
-1.40973831597761e-05
-2.27226230180751e-05
-2.86030049069333e-05
-3.09300760687093e-05
-1.59060395574177e-05
-1.56556704788342e-05
9.41918895495828e-07
-2.70157644260255e-05
-1.87942456877153e-05
-2.20981620371343e-05
7.83406466305658e-06
7.37894918673341e-06
-1.68982863064701e-05
-2.63026503362543e-05
-2.05655187709894e-05
-1.6151206334983e-05
-3.24916448337731e-05
-3.04744140811595e-05
-1.13534974863723e-05
-5.5622379859619e-06
-9.88153959159811e-06
-7.92643278746536e-06
-2.32578658735814e-05
1.98397244299928e-07
-1.91619911177242e-05
2.49366681967087e-06
-5.65759324778563e-06
-2.02021887670057e-05
-1.12148460424261e-05
-3.12797931318383e-05
-1.27164125211115e-05
-2.2358055616776e-05
-1.01140354813487e-05
-1.8882752598753e-05
-2.92840796349933e-05
-2.00359893668426e-05
-7.80537526383685e-06
-1.46545319783173e-05
-4.0193514297247e-05
-2.23710101113622e-05
-2.730119441376e-05
-3.09395920785293e-05
-2.56130272875878e-06
-4.49708487592784e-06
-2.63007190947583e-05
-9.65150139556286e-06
-1.26540604767419e-05
-2.28071543545448e-05
-5.2679104611001e-06
-5.1400804029286e-07
-4.3861483514142e-06
-2.1539027823526e-05
-1.01572640391883e-05
-8.60928178964233e-06
-2.86603239227304e-05
-2.06112513582863e-05
-3.317119144118e-05
-8.59568912097744e-06
-4.04878865669608e-06
-3.32495067696942e-05
-1.47498715374335e-05
-1.18415767926107e-05
-2.9228721884587e-05
-1.70686650275813e-05
-4.22274940323043e-05
-3.76283339356134e-06
-2.03700364686634e-05
-1.94597202605555e-05
-2.50831834086169e-05
-7.88779385369058e-06
-2.10663866448809e-05
-2.64022667756058e-05
-2.6362386971103e-05
-3.92069145430559e-05
-6.0736430998717e-06
-3.7723013511414e-05
3.36091051570495e-06
-1.85650311921642e-05
-1.21811200142957e-05
-1.34425952780083e-05
-7.75218252341214e-06
6.350241218878e-06
-2.45915828494893e-05
-2.13716927983122e-05
-2.20962369150159e-05
-1.19679348036994e-05
-1.70727733084008e-05
-2.34265017604652e-05
-2.35440421594154e-05
-2.02807019747418e-05
-1.18226425870656e-05
-1.19078107562457e-05
-2.67013591749512e-05
-1.26553814240277e-05
-1.23064778453798e-05
-1.72253485711671e-05
-5.42928693527219e-06
-1.92774078322368e-05
-1.95975594466289e-05
-2.95146103170931e-05
-1.41638516352443e-05
-1.41021228097158e-05
-2.60969419038666e-05
-2.13290879362378e-05
-2.5225619791074e-05
-3.21635619012543e-05
-1.30505769148095e-05
-3.01879005390231e-05
-3.36361154179261e-05
-1.50198773923921e-05
-1.45296468387616e-05
-3.01340301294343e-05
-1.79659510278097e-05
-1.60642526103699e-05
-1.94899710330475e-05
-2.44154558484524e-05
-1.87408900131796e-05
-1.23337621070379e-05
-2.06471773324806e-05
-1.18012410857497e-05
-1.55414399798824e-05
6.22736742692683e-06
-1.60008522141752e-05
-2.14713330087957e-05
-3.46588389206707e-05
-1.93483949124629e-05
-6.2475712972233e-06
-1.88243382975167e-05
-5.8889391458534e-06
-1.74510667797371e-05
-2.34970281458358e-06
-1.40090632756556e-05
-1.83214642288557e-05
-2.02029604703145e-05
-1.37874068522094e-05
6.03123715798843e-06
-1.29584876580767e-05
-3.40565251638426e-05
-1.88832461272317e-05
-1.71957537147982e-05
-2.24549087851129e-05
-7.23291342596197e-06
2.49603193448684e-06
-2.46992840913072e-05
-1.67808832248265e-05
-7.86490776226708e-06
-1.50763978165533e-05
-2.17237550316368e-05
-2.53553721222738e-05
-1.72652934485096e-05
-1.69833140696133e-05
-1.80238067964434e-05
-1.27563324283116e-05
2.48073681409155e-06
-1.90871548461796e-05
-2.19892890004742e-05
-2.29429021797684e-05
-1.71125683556793e-05
-1.04244319856303e-05
-6.57196987639444e-06
-9.06952848157887e-06
-1.81070031815664e-05
-1.17882303505745e-05
-2.65619188468743e-05
-5.74621253063668e-06
-3.08504332807879e-05
-2.51774265170827e-05
-2.00250363366517e-05
4.89785337099381e-06
-2.07285986674951e-05
-9.55773282853205e-06
-3.14631290673144e-05
-2.96609075139607e-05
-2.36838799577445e-05
1.30531900608708e-05
1.02681982571953e-06
-2.4409789380521e-05
-2.70933040862737e-05
-3.15973705958612e-05
3.7520144184258e-06
-1.59346756089276e-05
-3.31330007563535e-05
-3.24937867397683e-05
-3.37214855153587e-05
-2.23235575208578e-05
-3.49678133938743e-06
-6.83677834129177e-06
-2.49260692825885e-05
-1.37747101272836e-05
-8.03561172312081e-06
-2.79704961522766e-05
-2.59271695175768e-05
-1.39558779879797e-05
-2.25342550004892e-05
-2.14577650243884e-05
-1.45803224682446e-05
-3.88163501162399e-05
-2.51985947719157e-05
-2.52742526872828e-05
-3.27813358529175e-05
-1.60200428462315e-05
-1.2166401316346e-05
-5.71166308476624e-06
-3.35812381374002e-05
-3.05341571045544e-05
-2.08627567024984e-05
-3.69540862726077e-06
-2.38315786839603e-05
-3.18115009799244e-05
-1.07485048269827e-05
-1.97084816133419e-05
-1.46300297614988e-05
-1.77809430141823e-05
-7.55100202661542e-06
-1.53620365756695e-05
-2.52642895053177e-05
-3.17188052706926e-05
-2.53492535929533e-05
-1.67381292699489e-05
-2.54230562686296e-05
-2.42625356834021e-05
-9.60980948011258e-06
-2.43917100118546e-05
-2.52012425668783e-05
-2.90361825117559e-05
-1.55874266563544e-05
-2.06438889061768e-05
-3.08022097695948e-05
-1.46597929847353e-05
-2.22338824354843e-05
-8.25896452285987e-06
-4.45663039532321e-05
-1.43326662350266e-05
-8.10988525660027e-06
-9.84642044408598e-06
-2.17397542889796e-05
3.36135634771261e-06
-1.45041380262146e-05
-3.25044962493208e-05
-1.31333661274011e-05
-1.80180734514612e-05
-2.93718181816914e-05
-1.47113911192525e-05
-2.44227893102281e-05
-2.19848792765701e-05
-1.49227468510078e-05
-1.74508483464311e-05
-4.33436737200528e-07
-3.08055349861533e-06
-1.34099303950051e-05
4.7693974158376e-06
-3.17093770191981e-05
-2.86071182692002e-05
5.94388456214715e-06
-3.05058121913401e-05
-3.27479411259082e-05
-1.64160037415477e-05
-1.75080578258616e-05
-2.89788346606403e-05
-2.57981852542201e-05
-6.21583256634142e-06
-2.88861303306548e-05
-1.75515241340539e-05
4.24351372841555e-06
8.32366368398782e-06
-1.67126238074312e-05
-3.57475308779327e-06
-6.07082883127966e-06
-1.7306800904888e-05
-2.88267308523142e-06
-2.19789412590425e-05
-1.91407134990097e-05
-1.98519171745403e-06
-3.59126538315467e-06
-1.37927934015639e-06
-5.72712190251143e-06
-3.16594351312812e-06
-1.92350465869139e-06
-2.12379112533306e-05
-3.09218586131433e-05
-3.50735926996237e-05
-2.13016800196113e-05
-1.17287250244058e-05
-1.69286500277181e-05
-1.37555744919678e-05
-3.00738442439496e-05
-6.78554178530841e-06
-1.75544257607339e-05
-1.36095804695388e-05
-8.90431877617721e-06
-5.32342556914583e-06
-2.50444826103737e-05
-3.07088687246184e-05
-1.5932288971388e-05
-1.91503652692419e-05
-1.56880049549698e-05
-1.87348853475767e-05
-4.46248984645817e-06
-1.83877783856083e-05
-1.72376965869319e-05
-1.99493037654674e-05
-1.50386547270859e-05
-3.65567179090374e-05
-2.81888505523934e-05
2.13105950044161e-06
5.76939635847802e-07
-9.33652343504298e-06
-1.0259119209384e-05
-1.02999719281691e-05
-1.99160380106301e-05
-2.7315680804597e-06
-1.30748568466886e-05
-2.18384281292208e-05
-2.4766148818952e-05
-7.24854438630266e-06
-2.02658664141236e-06
-2.7526884312401e-05
-8.48834411219771e-06
-2.01993309798644e-05
-1.73709333632378e-05
-2.50947374248775e-05
-6.63516716757484e-06
-1.6542086208984e-05
-3.61645525119144e-05
-2.04706041226975e-05
-1.98125559494017e-06
-1.31506328726607e-05
-1.64751107869216e-05
-2.39167175554902e-05
-2.374853771765e-05
-2.41960620239391e-05
-1.51982466928804e-05
-2.9795427092271e-05
-7.65295175110723e-06
-3.04929780483482e-05
-1.22175063380788e-05
-1.63485866201482e-05
-9.85250920095833e-06
-3.58480723490373e-05
-2.89232961302948e-05
-1.05567997249887e-06
-1.70282897112528e-05
-1.63658716223108e-05
-1.36828921877294e-05
-3.10886323759673e-05
-5.07997699225133e-06
-1.04223765902816e-05
-1.60317545687167e-05
-7.31918526058748e-06
2.17715437359368e-06
-8.02240078355955e-06
-3.50246903872242e-05
-2.33388286541007e-05
-1.46374420699181e-05
-4.63435821038378e-06
-2.47153200567375e-05
-4.77844315181909e-05
-2.0978438514653e-05
-1.16041765574402e-05
-7.18671765470063e-06
-1.5416336536728e-05
-2.14830385296337e-05
-3.76679399926417e-05
-1.66984834092423e-05
-3.95322499822433e-05
-2.1948807755849e-05
-1.73859846914915e-05
-5.08277272781011e-06
-7.21895244628244e-06
-5.53137452603069e-06
-1.55800686703105e-05
-1.3689581319458e-05
-4.26140688720605e-05
-3.69546023431126e-06
-1.13978191877878e-05
-2.39642045950506e-05
-5.26339986673563e-06
-1.26912633345227e-05
-1.43217251182343e-05
-9.50274312517109e-06
-1.87306397878021e-05
-1.13598894998544e-05
-2.13899817761982e-05
-1.65798580665062e-05
-2.57641345567424e-06
-1.88513389089973e-05
-1.86037993810122e-05
-1.49970689550192e-05
-2.59388428540317e-05
-1.75391410761331e-05
-1.51916161195388e-05
-2.47162617274798e-05
-4.88347977087481e-06
-2.42408839086616e-05
-1.62017899302056e-05
7.59070691252366e-07
-1.70212370995173e-05
-1.58299998764878e-05
-1.36291065562834e-05
8.08489395171353e-06
-1.45122926026385e-05
-2.75134076334702e-05
-1.66513496532746e-05
-7.80008028242803e-06
-1.47981163743135e-05
-1.67592175267802e-05
-9.75960378640512e-06
-2.25218361066404e-05
-1.96465183590039e-05
-1.4551524546585e-05
-2.31369065793001e-05
-1.80740082674914e-05
-1.14250737480398e-05
-2.72179829324309e-05
-1.28993481530369e-05
-3.2576715230544e-05
-1.33689477604842e-05
-1.80445233538766e-05
1.05241814806469e-06
-1.37954490178313e-05
-2.85903453022867e-05
-1.72405684951919e-05
-2.26891883388708e-05
-1.65505528150479e-05
-5.74406739066109e-06
-3.12600191262695e-05
-4.1421670451483e-05
-1.60579346255321e-05
-1.66432459239088e-05
-1.9604337004522e-05
-1.06499613725529e-05
-2.58711997037648e-05
-2.70098186832255e-05
-2.27013995882285e-05
-1.60010573864895e-05
-1.62247000779656e-05
6.68480015451196e-07
-2.37622307374609e-05
-2.99849023199768e-05
-3.36226450171028e-05
-3.42067512904219e-05
-1.30772761389717e-05
-1.48535664404742e-05
-1.39574873318565e-05
-1.87954148162237e-05
-1.06739409879889e-05
-1.41878414834504e-05
-1.33653967256809e-05
-3.2223331161874e-06
-2.13354243094771e-05
-5.64892143427601e-06
-1.91941469116761e-05
-9.24845804506294e-06
-1.44661535596042e-06
-1.7075441298226e-05
-6.57350154766066e-06
-1.07088541608067e-06
-8.66674990972694e-06
-9.45247014464182e-06
-5.42606103495996e-06
-2.09789115289794e-05
-7.41188230666838e-06
-1.89427884445721e-05
-2.1611991667994e-05
-8.08511158503202e-06
-1.09698201865254e-05
-2.64547097006697e-05
-1.78913361363037e-05
-1.44980137691068e-05
-3.97654283501919e-07
-1.68002886838592e-05
-1.41800429102634e-05
-1.70871960462663e-05
-2.66540560789267e-05
-1.03284560624053e-05
-1.82238516026137e-05
-9.04893221521898e-06
-3.18773450689206e-06
-2.06237988074341e-05
-2.07750257261283e-05
-1.03022604496106e-05
-2.85539530082779e-05
-1.95102024754271e-05
-2.43538829142441e-05
-2.55250394120301e-05
-8.25352750467429e-06
-1.14129579525957e-05
-6.52339824174557e-06
-8.51491223717723e-06
-1.12972934791048e-05
-1.69193460161511e-06
-9.27036056956896e-06
-4.57730623717863e-06
-2.39912440611158e-05
-2.68499714640104e-05
-1.94733849219518e-05
-1.5203126733178e-05
-9.37443337837908e-06
-1.7996584567634e-05
-1.90371272344799e-05
3.58518615001132e-06
-1.61160257406044e-05
2.52183512045953e-06
-2.51652264384264e-05
-2.46237460634227e-05
5.37640673259223e-06
-1.94033192676779e-05
-1.50781433682522e-05
-9.31192795437874e-06
-5.20132491796693e-06
-1.15876051757118e-05
-1.36465367935497e-05
-1.50516292622022e-05
-1.97398858322905e-05
-2.46677858651367e-05
-2.85836217344064e-05
-1.82761722089765e-05
-1.29518573594179e-05
-2.14412525921222e-05
-2.65676864382253e-05
-8.28225783020469e-06
-1.99000007916797e-05
-2.69863525902033e-05
-1.8043037898572e-05
-8.23913613131344e-06
-1.88820665452817e-05
-1.47783971048599e-05
-5.89004250908707e-06
-2.42178521522093e-05
-3.92825416702333e-05
-2.46168901779667e-05
-2.75039722522094e-05
-2.40066960221229e-05
-1.78359988546736e-05
3.02470141797081e-06
-1.06819618244793e-05
-3.68091653316535e-05
-2.40870605182939e-05
-1.03710223962593e-05
-2.0112219117819e-05
-2.13437729666087e-05
-1.26312290648899e-05
-5.64942276649667e-06
-1.10609201788274e-05
-5.64938828476912e-06
-2.05513367087888e-05
-1.53274391864408e-05
1.05531012310849e-06
-1.78549798143183e-05
-1.27071206214056e-05
-1.73528443812167e-05
-2.22074376693212e-05
-3.40359230009285e-05
-3.38046188253682e-05
-1.3599558020291e-05
-9.67649482984516e-06
-9.96465879060482e-06
-8.04160121321187e-06
-3.34861620513815e-05
-1.07932233779709e-05
-4.38699949289006e-06
-3.31543636111809e-05
-1.90768813104635e-05
-1.6029479180215e-05
-2.77336137150774e-05
-2.33813384376882e-05
-2.89163999419858e-05
-1.66940423092666e-05
-1.93147491893058e-05
-3.24297289275134e-05
-1.17436713615563e-05
-5.24609600663816e-06
-2.04349115638274e-05
-2.65482606437536e-05
-2.24205903326627e-05
-1.11258490329955e-05
-6.16856315129821e-06
5.71430663618742e-06
-2.66115568882511e-05
-2.98926494927778e-05
-1.8235897614212e-05
-3.82512028547189e-05
-2.17524699374761e-06
-1.70915686741081e-05
-2.82717159793579e-05
-1.38333930573644e-05
-1.18019149106516e-05
-2.91374376034114e-05
-2.56466649153876e-05
-1.98837558223097e-05
-2.43522345519759e-05
-1.25849110998315e-05
-1.747433853003e-05
-2.9820437223327e-05
-1.57158822120287e-05
-2.85773184147118e-05
-1.96247074981418e-05
-1.62986033642973e-05
-2.22019165435871e-05
-1.26621614671444e-05
-2.3386738836141e-05
-1.51088484515359e-05
-1.9622940806125e-05
-1.38430932014039e-05
-1.85614700647283e-05
-2.51207138612685e-05
-1.61196959376335e-05
-1.2466070865342e-05
-2.24800470920665e-05
-1.59844117257943e-05
-1.06652678587465e-05
-1.50617296066341e-05
-4.50760450091092e-06
-1.17612031760156e-05
-1.18043540616133e-05
-2.97774303174185e-05
-7.53875839861322e-06
9.32490724575772e-07
-1.89773713194929e-05
-1.38874904581856e-05
-2.2594046119295e-05
-1.64174712228947e-05
-1.71101072332318e-05
-2.32245167049534e-05
-2.998633680035e-05
-3.82323383347086e-05
-1.30325392092851e-05
-3.4201332240651e-05
-1.77345437388374e-05
-3.21785561822108e-05
-1.56273278352415e-05
-2.93811095104412e-05
-9.23058845451613e-06
-8.61912912997396e-06
-1.77598479385511e-05
-8.72734145706528e-06
-3.00099560721327e-05
-1.51923498585047e-05
-6.08300658746009e-06
-1.29152876949017e-05
-2.87004656265835e-05
-1.52987431775069e-05
-3.16322568974134e-05
-2.21185871683053e-05
-8.36868797729073e-06
-1.17292748063819e-05
-3.1219045433743e-05
3.06480279738559e-06
-1.95715351540709e-05
-1.56037713195999e-05
2.37505255043732e-06
-8.56965575645945e-06
-4.37383639335775e-06
-3.3758446233792e-06
-2.59713696819486e-05
-3.64188867728822e-06
-1.75469878276934e-05
-2.02892561854091e-05
-2.8840614408465e-06
-6.92401742011698e-06
-1.9771511949061e-05
-1.67102686168056e-05
-1.9723491140914e-05
-2.47280217494634e-05
-1.36987693594715e-05
-2.18235854082591e-05
-9.14253889287719e-06
-1.44143031692102e-05
-1.57261971025529e-05
-3.52731416393529e-06
-1.37300867756289e-05
-1.39038904416041e-05
-1.2303987502356e-05
-2.13575377861889e-05
-2.29796101717162e-05
-2.67890586766482e-05
-1.98458472727718e-05
-3.21222521595829e-05
-1.86418439311249e-05
-3.63852993996896e-06
-1.72425104655776e-05
-8.59081773163365e-06
-1.39453827844975e-05
-1.52499668998569e-05
-7.72598100932028e-06
-1.48583206109341e-05
-2.54831366614706e-05
-8.77569013686436e-06
-8.24473019801338e-06
-1.34245629942587e-05
-3.13794822255807e-05
-2.86534891962006e-05
-3.24447359261426e-05
-1.24797703369381e-05
-7.35762871384008e-07
-3.00996192654648e-05
-2.95822354591589e-05
-2.0758505274091e-05
-2.81438439810487e-05
-1.84946553920864e-05
-1.44544538643091e-05
-2.71247183240553e-05
-1.58941549725817e-05
-4.39823997783993e-06
-1.83036521199171e-05
-3.1533942014833e-05
-1.49340739289936e-05
-2.50008732938751e-05
-3.32373431483317e-05
-6.08933864795533e-06
-2.14417086859902e-05
4.16031151023529e-06
-2.53887789327013e-05
-2.68504462697869e-05
-1.23340265303779e-05
-1.57415278245847e-05
-8.66425117742559e-06
-1.76297582671884e-05
-2.09868988886846e-05
-3.3028441673109e-05
-9.72724420065418e-06
-3.07916856642805e-05
-4.33758338403675e-06
-1.2307914235507e-05
-9.22780794763618e-06
-1.69344552469971e-05
-1.61056021314592e-05
-1.30231806365769e-05
-2.30168122583858e-05
-1.86126535698513e-05
-1.02339862476481e-05
-2.64016514854601e-05
-1.47732928908154e-05
-1.06459107514302e-05
-1.55718745702602e-06
-3.17158622356654e-05
-3.06733521722796e-05
-1.35841136922861e-05
-1.67738511480331e-05
2.95974147205305e-06
-3.44832939380041e-05
-2.15562166816243e-05
-3.26068060517229e-05
-8.6685092236569e-06
-2.3141862005618e-05
-5.00656366864664e-06
-2.3153347498543e-05
-2.83867100336888e-05
-3.28684442178512e-05
-1.77550409595036e-05
-3.65634931122463e-06
-1.18852885301109e-05
-1.18526016918814e-05
-1.47149591580853e-05
-2.81870590415641e-05
-2.5690648526616e-05
-8.94341040791174e-06
-4.0301487227058e-05
-1.75966889969599e-06
-2.05601798381817e-05
-2.95127941858031e-06
-2.12625408339132e-05
-2.72602015129188e-05
-1.21844299950131e-05
-4.40857150074312e-06
-2.44144347451346e-05
-8.67829427391991e-06
-1.10163380525876e-05
-1.64003439101474e-05
-2.14960523436091e-05
-1.76432975494889e-05
-1.79951658407679e-05
-2.95346419365907e-06
-2.03046747821134e-05
-2.48006513186651e-05
-4.18141038707606e-06
-1.09885830759139e-05
-3.88783056516427e-05
-2.41366894107039e-05
-1.1083541289445e-05
-2.53262975875226e-05
-2.49560775505573e-05
3.49562767277428e-06
-2.48694105203688e-05
-1.58750870551762e-05
-1.3589755499608e-05
-9.08127386711022e-06
-7.43816471753354e-06
-2.73456699203539e-05
-3.48068634626983e-06
-1.31729251379799e-05
-4.21506203416486e-05
-1.53433888959581e-05
-2.02760529454062e-05
-2.91030404072146e-05
-2.07642524503539e-05
8.64369880564232e-06
-1.44795083350678e-05
-2.38585640836894e-05
-5.47266314022098e-06
2.07191086922248e-06
-1.53449313112246e-05
8.95955149363697e-06
-7.63904478551477e-06
-7.29894802632089e-06
-1.89075561557785e-05
-1.99335883757598e-05
-2.20695252961696e-05
-1.86270937622305e-06
-1.14835403870661e-05
-2.44705779148472e-05
-2.88429263478141e-05
-1.88745978739369e-05
-1.71237015022951e-05
-3.72549102954515e-05
-9.3610855185006e-06
8.08775559829602e-06
-1.6898520715167e-05
-1.40124185231426e-05
3.06504802681007e-06
-1.29516667275252e-05
-2.77686560861238e-06
-3.24350434576547e-05
-2.10321170186333e-05
-3.28993455020332e-05
-1.07300962180288e-05
-2.16121525833379e-05
7.98020241315635e-06
-2.6845292471705e-05
-1.74922889315605e-05
-1.63243409821148e-05
-1.10076649878855e-07
-2.28759112498305e-05
-2.86141387200319e-05
-2.27150589355298e-05
-3.23568530912087e-05
-1.02086766755985e-05
-1.16516100781213e-05
-1.93816533891592e-05
1.89617955976534e-06
-1.36808750499261e-05
-8.98704175251881e-06
-1.37988827909605e-05
-5.79202144769345e-06
-1.89504252333239e-05
6.90692921949655e-07
-1.2073445741352e-05
-1.42236370134186e-05
-2.26548776099019e-05
-9.37362201951388e-06
-1.12353683740872e-05
-3.90647955718497e-05
-2.24229913734647e-05
-1.7422850291372e-05
-8.42599872502629e-06
-1.29731842281018e-05
-4.9148062880631e-06
-8.38067163793603e-06
2.90904469524055e-06
-1.57181591652587e-05
-1.71689888023622e-05
1.70303972011126e-06
1.38749952905244e-06
-1.45475731989465e-05
-1.96843104616848e-05
-7.34736861262638e-06
-7.28026093661618e-06
-1.15915589975615e-05
-1.04777885566343e-05
-1.35102865940632e-05
-1.85721510159536e-05
-2.16702314650342e-05
-7.02302827565615e-06
-1.76309049958263e-05
-1.83891764656615e-05
-1.67571900420225e-05
-2.27236861591935e-05
-1.88891864090182e-05
-1.68247075472474e-05
-2.51901995475222e-05
-1.85815962056836e-05
-1.42140318464585e-05
4.73259675485404e-06
-3.56689915263734e-05
-2.02097816930698e-05
-9.90591959354664e-06
-1.82018039291084e-05
1.39319248407226e-05
-8.02443455554321e-06
-1.96479287679021e-05
-9.35233267312514e-06
-2.62891807955274e-05
-2.63250729956286e-05
-7.3810408780676e-06
-2.16575147114393e-05
-5.15175103962321e-06
-1.72495568574444e-05
-2.46548655590809e-05
1.6111987020213e-07
-9.58463101548756e-06
-1.60603309894656e-05
-1.7697706470048e-05
-1.82394428456515e-05
-2.73746976153875e-05
-2.56985477242521e-05
-1.86897912428412e-05
5.21853944137911e-06
2.21871782395146e-06
-3.93778353849567e-05
-3.07643665874e-05
-2.22582773585003e-05
-6.53646344834136e-06
-1.42118554010092e-05
-2.0598590552876e-05
-5.76117069199951e-06
-1.34767925452967e-05
-1.92395217772384e-05
-2.26993706126987e-05
-1.91778035415241e-05
-9.15820557592683e-06
-2.69005201504282e-05
-1.53317452399376e-05
-9.37320219543974e-06
-1.91563134012505e-05
1.1396064574817e-06
-5.17257140024694e-06
-4.8269782987213e-06
-2.09218388187548e-05
-1.72778373061516e-05
-1.53087489632338e-05
-5.81439373625085e-06
-2.89455035525901e-05
-3.53181803841552e-06
-1.75966213285985e-05
1.41173843087171e-06
-3.50823349661765e-05
-1.3785349082182e-05
-3.26971795943668e-05
-1.59874635255387e-05
-3.07985190539871e-05
-8.72467816605129e-06
-1.60608565193886e-05
-2.02346633268353e-05
-3.07914768773108e-05
-1.47652300305222e-05
-2.33528748298982e-05
-3.13542989177277e-05
-8.87296440602104e-06
-9.6232796464142e-06
-2.38393921591625e-05
-3.06186645268356e-05
-2.60162600143275e-06
-3.83556138200482e-06
-2.19266861653907e-05
7.59132637604551e-08
-1.8314062554508e-05
-2.11191791395145e-05
-1.05132565248252e-05
-1.60118945753386e-05
-2.97326064237122e-05
-1.02854069901101e-05
-1.27466365789945e-05
-3.81365338720045e-06
-1.49451776607731e-05
-1.17359522242872e-05
-7.54162041681692e-06
-1.71221789775906e-05
-1.65597116597073e-05
-7.56662394801136e-06
-1.62356163935044e-05
-2.91040703936872e-05
-1.64384814624463e-05
-2.3899086755194e-05
-3.09006537601118e-05
-1.5737949087847e-05
-5.2499549397608e-06
-7.14813698376425e-06
-1.03905001040974e-05
-6.71215153410962e-06
-2.17839949993354e-05
-3.28539699576743e-05
3.44207628538032e-07
-9.02392338456724e-06
-1.38532388242629e-05
-1.07889171839399e-05
-2.55536151941964e-05
-1.83106324435725e-05
-7.93943707177124e-06
-1.07646023158121e-05
-8.95628761060942e-06
-1.3389373002879e-05
-6.48392373602827e-06
-2.55584967192763e-05
-4.35874918262606e-06
-2.33697616876384e-05
-5.06683828858316e-06
-3.47583807144741e-05
-1.55861726201205e-05
-2.76252351489688e-05
-2.09713369361565e-05
4.39831415300542e-07
-5.35670377391918e-06
-1.40879528257783e-05
-1.12459461275359e-05
-2.92280269141382e-05
-1.66300058995352e-05
-2.54839020241371e-05
-2.44478996183699e-05
-3.30094819728438e-05
-2.72916430934416e-05
-1.34423503353367e-05
-1.25877595767427e-05
-1.79861587700756e-05
-5.52179835361668e-06
-3.10231419446127e-05
-4.55697139141939e-06
-2.02746607509674e-05
-1.40602954256519e-05
-3.92324008176049e-05
-1.52351653220145e-05
-9.80987251443522e-06
-5.59532230560779e-06
4.47126369649246e-06
-3.03738808489e-05
-1.05682286107806e-05
-8.40249950014702e-06
-5.95774992442047e-07
6.06381635096722e-06
-2.09476128568589e-05
-1.57053473348584e-05
-8.07586638863646e-06
-1.62312685890402e-05
-1.18302761322545e-05
-9.84633188032996e-06
-2.49400481187696e-05
-3.04137381112575e-05
-6.22281695124755e-06
-1.51865289381128e-05
-4.70598981216257e-06
-2.7858266052877e-05
-1.49071228740352e-05
-9.31715545624555e-06
-1.55707330901179e-05
-1.15736141795504e-05
-4.5983316758958e-06
-1.33621468407438e-05
-9.63321512694002e-06
-2.10235885995696e-05
-2.25527750654837e-05
-7.19153206284747e-06
-3.33619498374738e-05
-4.79662175926208e-05
-1.41416995385865e-05
-1.50900063311258e-05
-3.00018198435486e-05
-2.71223110585206e-05
-5.62026960290943e-06
-5.81021296359465e-06
-1.76622125620799e-05
-3.33127439411155e-05
-2.53885842696568e-05
-2.13599884042259e-05
-1.78656358829766e-05
-2.50587628280828e-06
-1.67780552915681e-05
-2.19368900253986e-05
3.09150997698054e-06
1.19925822180134e-06
-1.03677658348475e-05
-1.71388916439638e-05
-1.87164193283833e-05
-1.93483491730325e-05
-9.93257024369667e-06
-5.67404791102543e-06
-1.79485327588026e-05
-7.71390580577318e-06
-4.16270124520084e-05
-1.88796578334375e-05
-2.01093146978249e-05
-1.24706779024074e-05
-1.80229626014489e-05
1.00486512499446e-06
-9.58517502460088e-06
-3.10822806285269e-05
-2.59380355711562e-05
-3.94950070577967e-05
-2.87001596782693e-05
-9.67851977687547e-06
-9.63821048285778e-06
-2.74281934735364e-05
1.77728298173597e-06
1.5550824320784e-05
-1.13363541098366e-05
-1.37822330376788e-06
5.90566564470581e-06
-8.98861566497576e-06
-1.34873336754457e-05
-3.59849693398325e-05
-1.90140758858407e-05
-3.20770974973192e-05
-3.43954276358181e-05
-8.10548246937745e-06
-1.13477645912442e-05
-3.31479800231904e-06
-1.22936526500687e-05
-1.16204307580758e-05
-1.60252960172756e-05
-4.84504311270491e-06
-8.47713207921315e-06
-3.43049387795098e-06
-1.42779173300239e-05
-1.7476486631974e-05
-1.74164479377503e-05
-2.01961418445407e-05
-5.90055023397061e-06
-2.38308818975242e-06
-2.63677524216751e-05
-2.50453766171421e-05
-2.32747133189496e-05
-2.08724455714717e-05
-8.23291063939125e-06
-2.31851970827228e-05
-1.94910275766282e-05
-1.2067002346272e-05
-1.62370253474072e-05
-2.9386618343268e-06
-7.53997106961537e-06
-1.61314514583577e-05
-2.19121893251002e-05
-4.70292990607669e-06
2.5506029086676e-06
-1.91257012008599e-05
-8.78853068716953e-06
9.62887755500297e-06
-2.15677855261637e-05
-2.04122539807707e-05
-5.61874021889918e-06
-2.56456919618534e-05
-1.38804525060782e-05
-7.57202830697862e-08
-1.75000356456614e-05
-2.4759799883102e-05
-1.05076860824663e-05
4.1755336547934e-07
1.08503245322781e-06
-5.46077054002252e-06
-1.79372697862881e-05
-1.29453279125764e-05
-3.6668191899659e-05
-2.14985969832799e-05
-9.48958800881222e-06
-1.37878046733086e-05
-2.62238274365326e-05
-9.55591817618932e-06
-1.31379332626876e-05
-8.11361628745162e-06
-2.89917477885018e-05
-9.43093099777104e-06
-2.1354128571569e-05
-1.28069452084844e-05
-3.39609787882411e-06
-2.18385285903738e-05
-2.1811317220131e-05
-4.45268501253197e-06
-1.15824899713756e-05
-2.06371976477061e-05
-1.54081821247111e-05
-1.42674900980663e-05
-2.40476600900332e-05
-1.82918101402422e-05
-3.59272124102041e-05
-3.17033996935177e-06
-1.38102863944814e-05
-2.51767832538383e-05
-2.32408404908771e-05
8.02053834429477e-06
-1.77116670255189e-05
-2.89258081553681e-05
9.21610005011425e-06
-1.2617274662439e-05
-5.04719715632727e-06
-1.63772549852059e-05
5.63342498719394e-06
-1.19444114376914e-05
-2.34039772460382e-05
-2.6741107876064e-06
-8.4779504600602e-08
-1.93790217997225e-07
2.49512491648052e-06
-3.50211020256773e-05
-1.94482724398142e-05
-2.86838592764082e-05
-2.46149808853304e-05
-1.10073733122932e-05
-9.88645740837807e-06
-2.94786304459534e-05
-2.01271704778269e-05
-1.36580329315259e-05
-2.52232076669918e-05
-1.03882355024999e-05
2.39725746910536e-07
-2.06822549811332e-05
-2.27643862766121e-05
-2.1744554972911e-05
-5.98572260722262e-07
-3.21118311695418e-05
-3.36827838426784e-05
-1.8597756702226e-05
-1.00781517702389e-05
-1.58165511918788e-05
-1.59633922619945e-05
-4.87275257812851e-06
-1.89942045105271e-05
-2.32116304555666e-05
-1.952154423607e-05
-2.19891382650641e-05
-1.11326402994721e-05
-1.06088764099725e-05
-1.97577209776953e-06
-1.16756245466678e-05
3.95337743254556e-06
-1.27762078601264e-05
-1.23451229871045e-05
-8.29138371685033e-06
-2.76140132929642e-05
-1.81372105029205e-05
-2.57705905874096e-05
-1.85963465531831e-05
-4.20785282134285e-05
-2.22347043818075e-05
-2.33756175156677e-05
-1.91221484544556e-05
-2.38343068119931e-05
-1.50759582397176e-05
-1.19977367969193e-05
-2.55093354047177e-05
-5.13100795398729e-06
-1.60364408633908e-05
-1.49411880283809e-05
-1.37624350655652e-05
-3.10516640564647e-05
-1.11876017570467e-05
-2.38783048234635e-05
-9.53290037828901e-06
-2.08600826970359e-05
-2.39276089418639e-06
-7.16943046306298e-06
-1.72028885159663e-05
-1.97844426801965e-05
-8.51668152459751e-06
-3.78524163237347e-05
-1.39297627190595e-05
-1.49564971428484e-05
-9.04168474802089e-06
-1.18435916141241e-05
-3.39062937484368e-06
-2.04967185448872e-06
-4.99583975098101e-06
-2.25474572387036e-05
-2.5666454534083e-05
-8.799027203111e-06
-1.92855475249471e-05
-4.32429790046999e-05
-1.65102587769828e-05
-2.98497657582226e-05
1.09717922545396e-06
-2.03930896234638e-05
-2.049864552633e-05
-1.30636956760465e-05
-2.01879253893517e-05
-3.22302463309601e-05
-1.28388824351049e-05
-1.56966443800935e-06
-1.52170025973776e-05
-9.30970246678832e-06
-1.87263779088791e-05
-3.53928919295228e-05
-3.45255628458621e-05
-1.31562676440512e-05
-6.24941514693004e-06
-1.32985693751562e-05
1.54614167256329e-06
-2.50232429734037e-05
-7.98389837062125e-06
-4.68170467845788e-06
-1.51720028912681e-05
-9.20986309803532e-06
-2.94500767864546e-05
-1.34569091730332e-05
-6.32945340695805e-06
-1.96408701754671e-05
-2.28091563263879e-05
-6.21072746023096e-06
-3.29338475280377e-05
-3.14643156600432e-05
-1.83118870779704e-05
-2.35565589575973e-05
-1.58968412484729e-05
-4.84841771761648e-05
-1.5618792281297e-05
7.17978741158059e-08
-1.90005409239675e-05
-3.74390976694031e-06
-2.59200976896097e-05
-1.02048751853118e-05
-2.91513551937648e-05
-2.92326864756823e-05
3.26745993829371e-06
-1.54187657898818e-05
-1.24462613067902e-05
-1.21463328736294e-05
-9.61940044498524e-06
-2.73467281986194e-05
-3.27725255902618e-05
-1.06338255529578e-05
-2.57170744453906e-05
-2.38849055122359e-05
-1.08039163032887e-05
6.39052689484437e-07
-1.05905094751112e-05
-2.97809567738256e-05
-2.24729832160688e-05
-2.16155502726249e-05
-4.77943138999432e-06
-2.38597430635625e-06
-2.58380501764583e-05
-2.26174544192306e-05
-2.16455772191067e-05
-1.58894359294939e-05
-1.21188357580704e-05
-1.7336368240671e-05
-2.91400580350486e-05
-2.64904637159933e-05
-1.59239646039552e-05
-1.59579898982369e-05
-1.135315273661e-05
-2.51207348111463e-05
-2.77274835641385e-05
-7.13481725921875e-06
-1.39786053874963e-05
-1.91480132147904e-05
-1.36441357703583e-05
-1.88710845776132e-05
-4.53084993317587e-06
-2.92040675687624e-05
-2.51133199646002e-05
-1.30773957577103e-05
-3.62078600073997e-06
-1.10230738492543e-05
-1.35984138797373e-05
-2.71369267926762e-06
1.02542647512668e-06
-3.41831084074739e-05
-2.00516235057893e-05
-1.15892722451614e-05
-2.92416002693932e-05
-1.885648015549e-05
-4.87556469217921e-06
-2.17586874761518e-05
-3.03119650696385e-05
-1.2961614476449e-05
-1.31487683857863e-06
-1.48207376723964e-05
-1.65791770156816e-05
-1.19429179137688e-05
-2.10074858576843e-05
-4.03147037910861e-05
-2.32675321239904e-05
-1.92087020056243e-05
-2.02844049976768e-05
7.29660813806583e-06
-1.12720805675799e-05
-1.9760572197818e-05
-4.66545098639672e-06
-1.71302620592958e-05
-2.67823019209153e-05
-1.38382652610494e-06
-1.54209081883876e-05
-2.32951789511307e-05
-2.89204748535062e-05
-2.29606059626016e-05
-2.43587801668922e-05
-2.53519389903777e-05
-2.12103547154691e-05
-2.0294756097596e-05
-1.39748081701458e-05
3.43641770297268e-06
-1.31957285245857e-05
-1.00463840231011e-05
-2.00104067408098e-05
-9.3887438326481e-06
-2.18684999878069e-05
6.53295422935721e-06
-2.9355978523947e-05
-2.10879206365128e-05
-2.76305952534493e-05
-1.58822006779239e-05
-4.27815634929638e-05
-1.81803628128469e-05
-2.32720902964835e-05
-1.32802675406792e-06
-1.71962319753157e-05
-1.52919797333727e-05
-3.33796346800526e-05
-2.10316325398569e-05
-3.53661757402491e-05
-1.85583086496036e-05
-2.50741863852093e-05
-1.79664311917829e-05
-8.17161827777005e-06
-1.93402057470209e-05
-2.20036730971735e-05
-3.17374284168867e-05
-1.10355572307179e-05
-1.79659962473687e-05
-2.0803466335211e-05
-3.47585374600869e-05
-2.02840799388598e-05
-5.69099896692693e-06
-1.98447010797554e-05
-6.7648477375741e-06
-1.73561032988273e-05
-2.45524125847277e-05
-1.55777649173631e-05
-1.07779461838318e-05
-2.41368284543107e-05
-2.33415464380531e-05
-8.52514367911671e-06
-3.30263091962709e-05
-2.20432187892445e-05
-2.25692909850979e-05
6.8020396366237e-07
-9.53609690337566e-06
-4.29214639211787e-06
-1.867892641281e-05
-1.10137659776379e-05
7.26068117931333e-06
-8.82782307057351e-06
-6.69170252816159e-06
-2.24560406352681e-05
-7.24988978850981e-06
-1.16936780398873e-05
-1.23646523783265e-05
-1.12313977570399e-05
-1.32384627811614e-05
-9.8420818923154e-06
-1.73196358891058e-05
-1.41684532149037e-05
-1.87591885330176e-05
-1.49858761248123e-05
-2.40463939734537e-05
-2.02169556958379e-05
-1.06623411533842e-05
-1.62325786239584e-05
-1.76561763863817e-05
-2.29449721054254e-05
-1.314526983595e-05
-1.15678263975481e-05
-1.0968655690116e-05
-6.66032419917774e-06
-3.84993781154425e-05
-2.25829240033116e-06
-2.04780280563234e-05
-2.23059267644066e-05
-1.0712079248331e-05
-2.22719188512075e-05
-2.00796646246604e-05
-2.24591528834399e-05
-2.74132588094008e-05
-9.82760878558612e-06
-2.68766270373211e-05
-2.07690398389917e-05
-2.86432716986213e-05
-1.70561547372036e-05
-1.82624668707656e-05
-2.15260949286724e-05
-1.39122879632611e-05
-3.81918684076794e-05
-2.78449026666247e-05
-1.08681144693345e-05
-6.53977100385747e-06
-1.50538549499736e-05
-1.85298677014442e-05
-1.31719167412803e-05
-1.43610490091721e-05
-1.50563066893494e-05
-1.09108061699043e-05
-2.46421560297426e-05
-1.350808965807e-05
-2.92108395297224e-05
-3.40658941740456e-05
-1.78501225801427e-05
1.03365395780515e-06
-2.41204425884208e-05
-1.93018909083845e-05
-1.05425681875955e-05
-1.63136326457307e-05
-1.83706566163998e-05
-7.99358222476082e-06
-2.37351397294086e-05
-8.32269910998449e-06
-1.58818865281131e-05
-1.89996811803911e-05
-2.76102416996174e-05
-3.54104667410494e-05
-1.6728917832189e-05
-5.135628404002e-06
-1.26540724550556e-05
-6.80432769321039e-06
5.66531458598885e-06
-2.93959910702264e-05
-9.58159981233452e-06
-6.24291420202425e-06
-2.75754398687224e-05
-1.73004400868545e-05
-1.67444850716977e-06
-2.48542773660696e-05
3.81173567393272e-07
-1.74631332970038e-05
-3.30530661918592e-05
-2.45150763233986e-05
-2.13461767340426e-05
-1.37885630239655e-06
-1.89831164090885e-05
-7.82982258931689e-06
-2.11634335511326e-05
-3.73554076795955e-05
-2.24982634224703e-05
-1.09900413905559e-05
-1.9942257566418e-05
-9.87411793629548e-06
-2.10157702334576e-05
-2.10844293395477e-05
-1.69958366419618e-05
-3.00298575539035e-05
-1.27311806377498e-05
-2.87123297183047e-05
-5.70984674870881e-06
-2.70820375949091e-05
-1.84089666910328e-05
-1.04647257019756e-05
-2.35990742012723e-05
-1.20288737971741e-05
-1.22320264381866e-05
-1.63912549129564e-05
-2.39703728610942e-05
-1.61469591352668e-05
-2.32158893084209e-05
-1.70796026447851e-05
-3.33237973180202e-05
1.64270611495458e-06
-1.67537787865139e-05
-8.16539185451629e-06
-2.72513676262801e-07
-1.5123627756192e-05
-9.55949805953829e-06
-4.20244706569005e-05
-2.66897257914995e-05
-1.43299440677646e-05
-1.22632683555863e-05
-1.61492302637913e-05
-3.50632590241234e-05
-2.93695496271475e-05
-1.33829647282777e-05
-2.45786742808057e-05
-3.82927540243975e-05
-1.55189371021499e-05
-2.8486004448094e-05
-2.82537099804961e-05
-3.65444043386515e-05
3.36069441309395e-06
-3.86006013321195e-07
8.09281919875042e-06
-6.03354809449141e-06
-1.84318217740276e-05
-1.98383341919818e-05
-1.15333404852653e-05
-1.91504968637826e-05
-1.70811658612483e-05
-1.7689039555216e-05
-7.44120776532687e-06
-4.99833411451639e-06
-5.65082038360189e-06
-1.76261273639423e-05
-1.98879076969849e-05
-2.78245717474169e-05
-1.80321295097567e-05
-3.38665074932196e-05
-2.63957740168916e-05
-1.73942193888015e-05
6.67688822978546e-06
-2.96564806901358e-05
-2.16657763932094e-05
-2.77498301196256e-05
-1.66033948265627e-05
-1.7804981423327e-05
-3.02842553924613e-05
-6.04546672576913e-07
-2.00361000098303e-05
-1.8753309796728e-05
-1.54577112383708e-05
-1.5871627148231e-05
-1.59053264796226e-05
-3.3857127189838e-05
-2.64065545815636e-05
-9.4449306355033e-06
-2.19863923116481e-05
-2.68718139704715e-05
-1.58196558476884e-05
-2.36287931799974e-05
-1.37256811354892e-05
-1.95119363835841e-05
-1.97878936864813e-05
-1.60846165125504e-05
-2.05361607025924e-05
-8.98968770963855e-06
-8.76383956965365e-06
-3.13204025634543e-05
-2.07641086989798e-05
-1.18059228715998e-05
-9.67918085749038e-06
-6.59144987374432e-06
-8.80816350186711e-06
-1.69714467708754e-05
-3.61621540989891e-05
-3.04765093605626e-06
-7.90886809199812e-06
-2.21592098788166e-05
-1.3773610807558e-05
-9.96721867905047e-06
-1.60116208710398e-07
-2.30005374985832e-05
-1.12765307071754e-05
-2.94874963604158e-05
-1.01381487263831e-05
-1.09129121553924e-05
-1.90334920089067e-05
-1.44376922091539e-05
-3.23804438940006e-05
-1.81904287759255e-05
-1.23314341730328e-05
-1.59330185603475e-05
-1.52565413503482e-05
-2.58324191536117e-05
-7.97031552133916e-06
-2.21342322756561e-05
-1.38430117153642e-05
-1.36117036730061e-05
1.82412336746323e-07
6.08358953017893e-06
-2.86120308196293e-05
-6.37468025722738e-06
-1.87340047266213e-05
-1.88053777909535e-05
-1.12994946984808e-05
9.65279646965203e-08
-1.3002515085695e-05
-3.69049964056086e-05
-1.67478567276347e-05
-1.98056532230293e-05
-2.85070046331417e-05
-8.90827768129703e-06
-3.94776486565736e-05
-1.69641655887972e-05
-2.50735716610825e-06
-9.55714061226357e-06
-1.73363613179388e-05
-2.60127616316556e-05
-1.66833163961559e-05
-6.3151103796939e-06
-2.3036854168167e-05
-3.01441780542565e-06
-2.01938648060582e-05
-1.76223646129694e-05
-2.17864339530057e-05
-1.53464686793351e-05
-3.09034091160714e-05
-1.10739734692158e-05
-2.90830875175396e-05
-2.3840745596393e-05
-1.47652729788758e-05
-9.57192049518403e-06
-7.80631822657423e-06
-2.03971916598551e-05
-1.50200146564973e-05
-3.50768084877008e-05
-1.6036216901074e-05
-7.25878269682467e-06
-8.46586071438695e-06
-1.96693674908517e-05
-2.69515427156395e-05
-1.01731992401522e-05
-6.48923883234161e-06
-4.39626949951223e-06
-2.19058223020172e-05
-7.88977900620935e-06
-4.03527712594492e-06
-7.51964243818159e-06
-1.88575716882558e-05
-2.30697317327483e-05
4.13252375339944e-06
-1.08842928934195e-05
-1.64680701253834e-05
-2.13513055191575e-05
-2.16649398930122e-05
-7.9855957246966e-06
-2.11140417045274e-05
-1.56426224569368e-05
-2.5341928546765e-05
-1.28561683664972e-05
-1.27895787924617e-05
-1.51586791671422e-05
-1.46775913030313e-05
-1.05499255953269e-05
-2.30725398495427e-05
-3.08224663454349e-05
-1.8524197992528e-05
-2.06132320164162e-05
-7.76873967162591e-06
-7.28060684500273e-06
-1.00529528847251e-05
-2.46240378710317e-05
-2.63491792765146e-05
-3.33218337178126e-05
-2.30256477407075e-05
-3.04287583508629e-05
-3.79981658960336e-05
-2.09366137139201e-05
-1.12312275242773e-05
-1.66627752520197e-05
-3.46616465732354e-06
-2.62017054652104e-05
-2.57194023035888e-05
-1.29236932024708e-05
-2.86183121180352e-05
-3.41696157623949e-05
-1.79842957407473e-05
-6.42404850363732e-06
-2.87135228241563e-05
-1.80733563131703e-05
-2.17044305696083e-05
1.51846889970001e-06
-3.30325351054688e-05
-1.79193578919817e-05
-6.96161074297365e-06
-2.31615336323046e-05
-1.85360792031296e-05
-1.25079920176978e-06
-1.23983712386282e-05
-2.30523536044999e-05
7.49451080241315e-06
-2.4626672132386e-05
-1.49911359364263e-05
-1.14695283842592e-05
-3.96259543565437e-06
-3.2833021802601e-05
-8.68472991289712e-06
-2.19683426761151e-05
-3.62577507138453e-05
-9.80582892851956e-06
-2.25056248297378e-05
-1.77824341608638e-05
-2.02169390444719e-05
-2.51972531983136e-05
-2.96617347722992e-05
-9.83062601668289e-06
-2.67735859660099e-05
-1.8308945525131e-05
-3.10473639936624e-05
-1.6751156352868e-05
-1.83260046750386e-05
-1.56287154968654e-05
-1.3511841234082e-05
-2.32510130512343e-05
-2.91380294124804e-05
-6.20709583855831e-06
-1.59772648174174e-05
-2.22113066694283e-05
2.32737604534944e-06
-2.33026641889184e-05
-1.30600647409028e-05
-3.60727514369813e-05
-2.34479678540091e-05
-7.02340928321465e-06
-1.66073902101906e-05
-1.50706531701424e-05
2.66339730222538e-06
-2.56620127678003e-05
-7.78885173842981e-06
-4.08599373576722e-06
-6.66583552896854e-06
-4.16034262915731e-06
-2.3945704925613e-05
-6.99581095913443e-06
-1.74679280078306e-05
-4.75448157199182e-05
-4.02878390403496e-05
-2.05511275347808e-05
-1.91765416374343e-05
-1.5246297574421e-05
-3.88651331898557e-06
-2.2965610486951e-06
-1.04995667037202e-05
5.66120160221946e-07
-1.57928926224322e-05
-2.81960049478821e-05
-9.49220753250736e-07
-2.66525892685233e-05
-1.33815095432413e-05
-7.8650044040199e-06
-2.30850419116217e-05
-4.36724007499954e-06
-9.33720822148969e-06
-1.21313441080112e-05
-2.52967120740207e-05
-1.56242041469828e-05
-2.50869617291127e-05
-2.10852096371112e-05
-2.36032714259258e-05
-9.22197017511013e-06
-4.18262707904422e-06
-6.40318799562934e-06
-1.25820646812642e-06
-1.85722948166304e-05
-1.71135093391153e-05
-1.12230784821536e-05
-1.93823415991931e-05
-3.02178412734785e-06
-1.88669949743986e-05
-1.2882808084582e-05
-1.40767908322897e-05
-2.42680467429923e-05
2.91563700141006e-06
-2.97514944355898e-07
-4.09901013010436e-05
-2.46671426084278e-05
-5.28981330560416e-06
-2.09683193893597e-05
-1.42026196006484e-05
-4.74525596914723e-06
-1.85838221570621e-05
-2.58176339600971e-05
-1.30516676555894e-05
-1.16577132492884e-05
-3.47734944519541e-06
-1.25849654476367e-05
-1.07139789676645e-05
-2.31420566701884e-05
-1.28238914830344e-05
-2.93375356035009e-05
-1.86072451629212e-05
-1.18542807792586e-05
-1.47674255127816e-05
-2.11479630193771e-05
-1.24133652821942e-05
-1.57872977016957e-05
-1.05443762331962e-05
-2.18278510445734e-05
-1.91620221299889e-05
-7.89207816306095e-06
-1.80837015312747e-05
-1.388834621449e-05
-2.48678386560765e-05
-2.57477461516726e-05
-7.14909132770475e-06
-1.12581088454335e-05
-4.10298649305333e-06
-2.23745994200912e-05
-1.30203581780205e-05
-1.42290553547749e-05
-1.28775193875457e-05
-1.14910890156837e-05
-1.18802776771991e-05
-1.06710979382344e-05
-3.90178141087319e-06
-2.04942561448094e-05
-1.10172659679773e-05
-1.42718254869782e-05
-1.1900250328157e-05
-3.43913079024926e-05
-2.01946285956839e-05
1.12950837524892e-06
-1.66351157577931e-05
-1.47366253950437e-05
-2.74088548422546e-05
-5.76082299655748e-06
1.085667474369e-06
-7.86972779731581e-06
-7.57766284394872e-06
-1.28984626485352e-05
-1.46448419207698e-05
-3.93051232837166e-05
-1.0807603309772e-05
-3.73636820224392e-05
-1.56201468628516e-05
8.47793801013899e-07
-2.11111956737301e-05
-1.49764553430685e-05
-1.09018071921509e-05
-3.42268149039112e-05
-1.13010402751518e-05
-2.54439537484601e-05
-2.80151380689674e-05
-3.09082930801799e-05
-3.28374537766233e-05
-1.21304056664028e-07
-9.15615264159791e-06
-2.61635486391211e-05
-2.3693534905825e-05
-2.72122011289024e-05
-8.77608365701734e-06
-4.75124456994315e-06
-1.57412299305857e-05
-2.85671909858976e-05
-2.49636754364514e-05
-2.31880917018856e-05
-2.89844725366347e-05
-1.36638212483699e-05
-5.61889108771543e-06
-1.6060815341164e-06
-1.67426554525015e-05
-1.606505607427e-05
-9.4296007739007e-06
-2.48306721452437e-05
-1.83640520861231e-05
-6.89737098156746e-06
-2.01850485835486e-05
-1.96078713018715e-05
-2.14075015740933e-05
-1.87781588683891e-05
-2.77551310991723e-05
-1.08639665049401e-05
-7.2763128646766e-06
-1.81531350443865e-05
-2.81001942472041e-05
-2.35282782466275e-05
-2.57291130623267e-05
-8.20949073112979e-06
-2.38416588221238e-05
-9.60702165071506e-06
-6.77052407798685e-06
1.89551536930925e-06
-1.41826561776991e-05
-1.20649795126422e-05
-1.69845785527891e-05
-7.98538162435977e-06
-1.20604162919918e-05
-3.95166325331173e-05
-2.28824371391018e-05
-2.87695377944291e-05
-1.47683180648023e-05
-3.68855924311871e-06
-2.49935529271314e-05
-3.58877616506435e-05
-2.04317488183711e-05
-3.58348142976661e-05
-1.71425976719027e-05
-3.41254344045322e-05
-3.23165496674859e-05
-2.46657195808236e-05
-4.31335432688702e-05
-2.89968611745579e-05
-2.12328138808402e-05
-2.43307498451146e-05
-2.01995436947631e-05
-2.6755368959246e-05
-1.58046267123785e-05
-1.49470746440136e-05
-5.5847366768762e-06
-9.41298094289965e-06
-3.7371272414274e-05
-3.48488307504694e-05
-1.41044077302346e-06
-2.51670096920835e-05
-1.02253130121744e-05
-1.76824751118994e-05
-9.74133810506282e-06
-1.16113701674026e-05
-3.45938019377853e-05
-1.75886156355729e-05
-3.92329755210093e-05
-3.95018688812199e-05
-1.85844119777087e-05
-1.21219219755677e-05
-2.24526389285388e-05
-1.82929947501025e-05
-2.26849153221149e-05
-2.87063330924887e-05
-1.40575947958857e-05
-9.23873537331969e-06
-9.16903039236734e-06
-2.01338077340807e-05
1.50276931818532e-05
-1.32859464920005e-05
-2.757429307267e-05
3.47410142796563e-06
-1.67612319519982e-05
-2.33405718702766e-05
-3.22067118074331e-05
-1.1345389583981e-05
-1.75624354287837e-05
-1.69898798891759e-05
-2.49587863159929e-05
-3.01833993888693e-05
-2.18396348089025e-05
-7.19213151034499e-06
-1.48697821108799e-05
-3.35607039698652e-06
-6.26725535084929e-06
-2.40183767358482e-05
-7.82887036874071e-06
-8.16138559230233e-06
-1.58830050154813e-05
-7.63701238292723e-06
-1.88290065741597e-05
-4.63435511783507e-06
-1.08945178745225e-05
-1.39698356468114e-05
-2.21182238749978e-05
-1.99438006593489e-06
-3.05853006106269e-05
-3.27547588335449e-05
-1.34474380254559e-05
-1.80259362166527e-05
3.76871858426746e-06
-1.32420964992383e-05
-4.07922203474552e-06
-2.46360118653581e-05
-1.75632655862327e-05
-1.83285220548312e-05
-1.2354680966499e-05
-3.03547934745212e-05
-2.87945959541544e-05
-2.44636003219728e-05
-2.43877858863182e-05
-1.57756562516754e-05
-1.86705228239181e-05
-1.22495935656406e-05
-2.19130761557731e-05
-3.11175484974985e-05
-1.35631522059792e-05
-2.54699184389271e-05
-2.48097023304971e-05
-1.87764751560929e-05
-1.87649085262721e-05
-2.45426544140981e-05
-1.33636998239493e-05
-2.41294799650553e-05
-1.06904281928324e-05
-1.94529378861831e-05
-6.21904905923496e-06
-1.24015111478649e-05
-1.6816379388524e-05
-1.67279410548163e-05
-2.5073825765437e-05
2.10701418333314e-05
-1.85515463643292e-05
5.10383506256006e-06
-1.30957737566194e-05
-1.04852957343341e-05
-1.18515899890724e-05
-2.17707459497339e-05
-2.61614170012174e-05
-6.18840548195643e-06
-1.78441505588281e-05
-4.27642199365324e-05
-2.48789740886941e-05
-8.89086669316626e-06
-1.19840729219837e-05
-2.14453133153305e-05
-1.36285657004058e-05
-3.78342137230313e-05
-2.49898797089993e-05
-3.22217149559084e-05
-2.78671778675951e-05
-2.08111248616657e-05
-1.62896411242475e-05
-1.38298244584638e-05
-2.48822031618079e-05
-2.57369436448687e-06
4.77614732254171e-06
-1.29241486205743e-05
-1.2551166036433e-05
-2.52671504873864e-06
-1.25128757959213e-05
-6.47611872535667e-06
-1.88588893377328e-05
-7.88924031988755e-06
2.23193779661747e-06
-1.98385000012307e-06
-2.43308573035119e-05
-7.98691582413191e-06
-8.59388147132558e-06
-2.14495861634708e-05
-2.52285018348302e-05
-1.87455688134592e-05
-2.07316964044345e-05
-2.26678131563154e-05
1.44850019268373e-06
-3.34010751703766e-05
-2.86875393864088e-05
-1.89655435851219e-05
-3.35170987698953e-05
-1.88044093293943e-05
-2.75437565227332e-05
-2.04193647612419e-05
-1.29626326843667e-05
-2.30576712673035e-05
-2.86297550858747e-06
-2.24552826394341e-05
-1.8691089148614e-05
-9.91539805296502e-06
-2.35325022806711e-05
-5.19457975523484e-06
-1.57775847522275e-05
1.90597560311964e-06
-3.29146651727047e-06
-1.69489055069457e-06
-1.34614029037166e-05
-2.28706007961867e-05
-1.35108474996419e-05
-2.33922584088129e-05
-2.265787318834e-05
1.88094286868358e-06
-1.0168005744818e-05
-1.93585281382427e-05
-3.51024389867249e-06
-1.4722687023208e-05
-2.98292562741031e-05
-1.45278840214956e-05
-2.33797870440328e-05
-1.80059411776233e-05
3.58995005889417e-06
-1.36629204673206e-05
-2.87347147216513e-05
-1.88758516043544e-05
-1.72502523236902e-05
-2.66772081452427e-05
-2.55230991184881e-05
-1.13600013876446e-05
-2.0846953492218e-05
-2.50138560247007e-05
-1.23851986132111e-05
1.56150521173595e-06
-8.97688081305635e-06
-2.52764939462882e-05
-1.43450602201719e-05
-1.17545770242595e-05
-1.88730156824196e-05
-1.74420998400459e-05
1.0764448819212e-05
-1.42555740417789e-05
-6.09945640424246e-06
-2.52295564002946e-05
-1.14624409180511e-05
-5.58669899179361e-06
-3.21310121557754e-05
-1.17892789730453e-05
-3.97220367972974e-05
-4.70332197029859e-06
-7.39436527284756e-06
-2.0803711758246e-05
-1.77747163525691e-05
-3.12102820617338e-05
-1.8461601644862e-05
-1.95934468290084e-05
-1.15817650121991e-05
-2.46996816660424e-06
-2.85272806279374e-05
-2.105109472964e-05
-1.89275478503739e-05
-1.01369208208924e-05
-1.01763314454794e-05
-2.47881873829653e-05
-2.48227920282492e-06
-1.34143069861591e-05
-3.65209425415486e-06
-1.56858720959584e-05
-1.36248367466361e-05
-2.37378474410387e-05
-2.08797916276514e-05
-1.99693005344322e-07
-2.36657938614074e-05
-1.50624532938754e-05
-1.27453604499535e-05
-2.04916719917548e-05
-8.73992129709051e-06
-2.14543506696832e-05
-1.64806229873327e-05
-1.91373601464386e-05
-2.61441984701764e-05
-1.63952488654612e-05
-3.8557094735489e-05
-2.74650601417198e-05
-2.11245187538483e-05
-2.13786146635996e-05
-1.18478084524319e-05
-1.37220705346332e-05
-1.91531264244878e-05
-2.56032372562908e-05
-2.98292133689328e-05
-9.10455615684424e-06
-7.6131733240863e-06
-1.6474350111595e-05
9.98636403639009e-07
-1.30381424752065e-05
-1.4065735677598e-05
-1.9778865535454e-05
-1.58009421870594e-05
-8.39029218804564e-06
-1.1837786113449e-05
-1.80003326897916e-05
-1.81378332830561e-05
6.67837327322851e-06
-3.35105613836671e-05
-1.53211547039366e-05
-2.57733714908349e-05
-1.67288259220507e-05
-3.52135537324604e-05
-1.15921182842897e-05
-3.34281906159024e-05
-2.66553478311401e-05
-3.57154555097568e-06
-1.16080709998199e-05
-1.5304012041063e-05
-1.88382727471399e-05
-2.34169930580251e-05
-4.52420509244396e-06
-2.16369731174289e-05
-2.64912710829488e-05
-2.90809388665898e-06
-2.05868210956502e-05
-7.56232099367185e-06
-1.6850213949565e-05
-2.2171694836921e-05
-2.27375650767472e-05
-6.63546125265192e-06
-1.11730071203851e-05
-3.23589442048046e-05
-1.48753964030922e-05
-7.73984557661868e-06
-2.83011511093961e-05
-1.61183058597024e-05
-1.52220392680921e-05
-1.80315329150981e-05
-1.8047486002541e-05
-1.7503504287531e-05
-4.73889521880477e-07
-4.4940146352051e-07
-3.03660113155198e-06
-2.60264840682525e-05
-1.47987701112793e-05
-1.97306539260687e-06
-1.2226732471348e-05
3.89408853258292e-06
-9.1452310453438e-07
-7.66970383870263e-06
-2.94318047397096e-05
-1.01221489934533e-05
-6.29654310934385e-06
-3.28889935275915e-05
-1.67439207764096e-05
-2.11454858037052e-05
6.22397158626535e-06
-8.19234923381374e-06
-7.03719477039874e-06
9.33183602618844e-07
-2.19813583698493e-05
-6.07326070149611e-06
-2.96759946009635e-05
-1.33805757743474e-05
-9.65432604371919e-06
-2.07284579224302e-05
-1.04860738356521e-05
-4.41286028992387e-06
-9.14933987047449e-06
-2.29481750905143e-05
-1.42927882341483e-05
-6.19103402448464e-07
-2.2949675722849e-05
-2.76748211466429e-05
-2.92114392841116e-05
-3.13556754384412e-05
-1.51207928458433e-05
-2.37023951521476e-05
-3.23329512382907e-05
-1.79303918525559e-05
-3.21710511626502e-05
-2.25169939790104e-05
-2.99807009404249e-05
-1.77038927817831e-05
-2.41382764152896e-05
-3.31177784920661e-05
-7.11514348098453e-06
-1.58934206457575e-05
-1.51660226915027e-06
-6.32758242977801e-06
-2.86821316865148e-06
-1.25825760084465e-05
-9.23777150100675e-06
-1.65284667392471e-05
-5.71791898617508e-06
-1.48917490703766e-05
-1.30871697291609e-05
6.3661808764362e-09
1.29222417984884e-06
