# Supplementary material for: Research on computational propagation and identification of mine microseismic signals based on deep learning
Source: PLoS One. 2025 Oct 22;20(10):e0334641. doi: 10.1371/journal.pone.0334641 (PMC12543183; doi:10.1371/journal.pone.0334641)
Supplement: S11 Data — (ZIP) [file pone.0334641.s011.zip › 000101100002648.xlsx_0.txt_24.txt.txt]

-6.30865037651577e-06
-3.30320687901185e-05
-9.25938803729878e-06
-2.6991100977758e-05
-1.22993631401966e-05
-3.83161493544598e-05
-1.98628263955874e-05
-4.46979823629756e-07
-1.03935552181741e-05
-2.25381294216233e-05
-3.15226100487581e-05
-8.47322789168466e-06
-1.76103220944185e-05
-8.95901848988926e-06
-2.37540341387094e-05
-1.77040097386251e-05
-1.10929115614114e-05
-4.94072818537956e-06
-1.3668456112953e-05
-3.63499093567698e-05
-2.95131739341352e-05
-8.93184364806291e-06
-2.29300218159124e-05
-2.26201670335606e-05
-2.09518698404848e-05
-1.52284255047533e-05
-2.96945311271027e-05
-1.30701853775667e-05
-3.27585356371496e-05
-2.25450675275131e-05
-2.12573323274547e-05
-3.19034648418923e-05
1.35392725003293e-06
-2.6696979607183e-05
-2.32385900649342e-05
6.08626979333594e-06
-1.98943332130649e-05
-2.18358409175152e-05
-4.37685508070549e-05
-1.52141725933896e-05
-6.21723172754223e-06
-2.58448605475793e-05
-2.89125294868758e-05
-1.96403543361852e-05
-2.00121365070225e-05
-3.4370305304895e-05
-6.71862008782567e-06
-1.80353704016909e-05
-4.13408650263262e-05
-8.8214215662225e-06
-2.15769713437358e-05
-3.07348931696735e-05
-3.23007115070785e-05
-2.70421183251116e-05
-1.0555338075422e-05
-1.87798437376935e-05
1.39688910181615e-06
-2.47301322422121e-05
-1.69842845301347e-05
-2.84444830708323e-05
-1.65941531319438e-05
-4.49421122908081e-06
-1.4651533110107e-05
-2.14296594086338e-05
-1.51217827519514e-05
-1.97168479162477e-05
-1.44562922353225e-05
-6.81319727927074e-06
-1.13338151652367e-05
-1.87692652198268e-05
-1.65606184692568e-05
-3.34422232573896e-05
-2.51634181303746e-05
-1.83609125959858e-05
-5.72911683396836e-06
-1.20391848591483e-06
-1.68525702868244e-05
-5.62889487152694e-06
-6.94712883634914e-06
-2.25217390302549e-05
-2.17211091668016e-05
-2.28449346084419e-05
-4.61281969513423e-06
-1.27282643999496e-05
-1.94651906076841e-05
-3.3013825979416e-05
-2.25856428616175e-05
-9.86043054888239e-06
-4.98989540497385e-06
-1.47432975702471e-05
-3.57226517480358e-05
-3.81203797781541e-05
-4.38690981190906e-05
-1.99502952745105e-05
-2.23658919233124e-05
-1.86932821341931e-05
-8.80658401293089e-06
-1.45727620334902e-05
-1.06933890724169e-05
-3.05205903239105e-05
-1.72293564796148e-05
-2.35604350458208e-05
-1.38871582308505e-05
-1.91593362958552e-05
-1.72526039731083e-05
-1.16057556121022e-05
-4.86109584699123e-06
-7.67080098349494e-06
-1.47923510155611e-05
-1.21482465069243e-05
-1.32287570421082e-05
-3.18723427194693e-05
-1.19405329583137e-05
-3.06334138317551e-05
-2.32900003629682e-05
-1.44778528348263e-05
-3.10292261304388e-05
-3.09930365266073e-05
-2.09355855287145e-05
-2.97639373958451e-05
-1.75172181858864e-05
-1.30837456055541e-05
-1.41495459193348e-05
-1.59706101697626e-05
-2.04086790743299e-05
-4.17632319559202e-06
-9.718434018786e-06
-1.62688785219619e-05
-4.16157349515076e-06
-1.80780891442277e-05
-5.32645713940225e-05
-2.64586702555448e-05
-3.14560385322041e-05
2.84662829549112e-06
-2.19589053488303e-05
-2.15291242645677e-05
-1.3493144490037e-05
7.77924176946046e-06
-1.94380783490781e-05
-2.10275819646725e-05
4.01253029442181e-06
-2.63144682354618e-05
-2.00165042112623e-05
-7.53785476316759e-06
-1.96017222014552e-05
-1.11816100592906e-05
-6.94274858415177e-06
-1.27372677682294e-05
-2.10862333263954e-05
-2.87618658767811e-05
-3.9381242622403e-06
-3.69404936890771e-05
-2.21196233649731e-05
-2.57317648440064e-05
-3.90237945243104e-05
-8.4944350782208e-06
-5.88472614549382e-06
-2.27352070043563e-05
-2.02051560439566e-05
-9.60557964046463e-06
-2.1836717889616e-05
1.30347960058357e-05
-2.90269935035836e-05
-1.27897899988419e-05
-3.02222799727198e-05
-1.78878140012368e-05
-3.99076358473195e-06
-3.17413043286982e-05
-1.89739486706239e-05
-1.07706523412532e-05
-2.4772843597401e-05
-3.00316121876415e-05
-2.52007265862293e-06
-2.74534834327975e-05
-3.18950540140001e-05
-2.09892595888653e-05
1.07221540097981e-05
-2.09722956540466e-05
-1.54792233933378e-05
-2.65930194055085e-05
-1.41102072799413e-05
-1.92570894150582e-05
-1.01923453043879e-05
-2.20499009646313e-05
-3.37816448662394e-05
-3.16325895688778e-05
-8.26154423622451e-06
-1.82163412314328e-05
9.75153775956e-06
-1.96228276845371e-05
-1.22875973983588e-05
-1.34297421240071e-05
-1.84567008136354e-05
-2.24006993001426e-05
-1.35691430878873e-05
-6.00822805082287e-06
-2.11925287888956e-05
-2.97508706655698e-05
-7.97501241425205e-06
-7.90823060682716e-06
-2.60092996040949e-05
-3.94787521027031e-05
-1.22497153381468e-05
-3.46037772113955e-05
-3.35818683625588e-05
-1.59932332604863e-05
-1.06023269732391e-05
-1.99505473270195e-05
-1.24903172146165e-05
-1.98054221798287e-05
-2.1683858440868e-05
-6.04156720911033e-06
-1.08875288364023e-05
-1.8841682734142e-05
-2.10732135717558e-05
-1.20563242449814e-05
-1.63320591025134e-05
-6.8337516775723e-06
-1.43967511465512e-05
-3.06924665584291e-05
-3.78888644958958e-05
-1.20203809668171e-05
-1.05161539799415e-05
-1.31484149579464e-05
-1.32624559272966e-05
-1.09770850555945e-05
-1.38758299061958e-05
-1.37474546807094e-05
-1.42836966293763e-05
-1.02248102196401e-05
-1.67431929225771e-05
2.24929688079615e-07
-1.34011436808443e-05
-3.81558602096024e-05
-1.49330607056648e-05
-1.45112545122303e-05
-6.14762096501427e-06
-1.19334719795022e-05
-4.17876859170893e-06
-1.71318487989209e-05
-1.76012754802224e-05
-2.84062991213484e-05
-2.65669303203182e-05
-1.6367080225829e-05
-1.1916157501939e-05
-1.97289946722704e-05
-2.35649055589209e-05
-2.80170220149335e-05
-2.8505994675436e-05
-1.93487348909256e-05
-5.80913768401657e-06
-9.41804627021697e-06
-3.28287742733541e-05
-1.61315571037353e-05
-2.57950594617359e-05
-1.21624912419065e-05
-1.77021560441558e-05
-2.13234953262406e-05
-2.92117921766147e-05
-2.479682823934e-05
-1.97214794498073e-05
-3.26240290734865e-06
-9.39775514814671e-06
-3.70331143803133e-05
-1.94117810021101e-05
-2.47404141845177e-06
-1.70724965062443e-05
-1.6344595180465e-05
-2.51915596022581e-05
-3.06183174866524e-05
-1.71699966296167e-05
-2.20755516889419e-05
-2.75789241648096e-05
-2.05985709569015e-05
-2.00484723493728e-05
-2.30343396207184e-05
-1.39325331826593e-05
-7.84957907571317e-06
-3.44004450713215e-05
7.02902294860071e-06
-2.09941205782328e-05
-1.01539664306354e-05
1.39755934381109e-05
-2.34697019014085e-05
-2.92158198709411e-05
-2.33499129917889e-05
-2.23898464137072e-05
-2.0001984446816e-05
-1.033741764613e-05
-1.18544734384196e-05
-1.08166892745867e-05
-5.72327846268786e-06
-1.97932825837687e-05
-1.31221875813876e-05
-2.07350081855876e-05
-3.00364188091914e-05
-1.25264169540822e-05
-2.0599597564181e-05
-2.44760280422081e-05
-6.51634636748677e-06
-2.67546362388727e-05
-2.69139385750937e-06
-1.43908442806498e-05
-7.5803213989003e-06
-2.12099088934272e-05
-3.51864357546552e-05
-6.371333700788e-06
-7.1130776940684e-06
-2.61900726117077e-05
1.35481531245581e-06
-1.76177452524361e-05
-2.14918235055963e-05
-1.79179643837633e-05
-8.82516408667669e-06
-3.3961523312719e-06
-2.38988750087045e-06
-8.60939927610455e-06
-2.29997811563621e-05
-2.54507691176711e-05
-2.22658894845048e-05
-3.93773906969576e-05
-1.03451948009399e-05
-2.31672295123656e-05
-1.48545997744889e-05
-1.20831599920554e-05
-2.65472862918798e-05
-8.27758974010098e-06
-2.0242601593279e-05
-2.10725455550709e-05
-2.57632216765962e-05
-1.80377409514499e-05
-1.93773285003217e-05
-8.93270464614996e-06
-8.3991718973052e-07
-1.66426880437412e-05
-3.85767119832401e-06
-1.64680863963265e-05
1.22053737414264e-05
-1.00464336556075e-05
-1.88389410333402e-05
-1.1525757559116e-05
-1.34430004402848e-05
-2.11550543930021e-05
-9.90706680770898e-06
-2.00853499317629e-05
-3.13391204583649e-05
-1.68581876742153e-05
-2.75585345492976e-05
-2.09347511650904e-05
-2.47732091987524e-05
-2.87926277307819e-05
-3.72388652717851e-05
-1.67288685833132e-05
-3.08622807120089e-05
-1.83381129674028e-05
-1.60106556306957e-05
-1.50853057824806e-05
-3.4001782535029e-05
-2.14279435479565e-05
4.06896992118098e-06
-1.25757750722866e-05
-1.26096452958728e-05
-1.45481269496768e-05
-2.44534187371197e-05
-2.21482746665589e-05
-1.63297775227023e-05
-2.35013540044072e-05
-4.25790646238345e-06
-1.31092084584844e-05
-1.63930788438389e-05
-2.34379136311776e-05
-7.02334999217198e-06
-2.43935714025561e-05
-1.87854251976944e-05
-2.37307299856531e-05
-1.85995282424946e-05
-1.56297524197543e-05
-1.27803907621574e-05
-1.23828846476137e-05
-2.55909495872465e-05
-1.20696402876699e-05
-3.13862256403255e-06
-9.85734667801693e-06
-1.00856830804631e-05
-2.21799914829393e-05
-2.75328941421434e-05
-2.07690183367871e-05
-8.24149946222758e-06
-1.58948676758696e-05
-1.47433173984323e-05
-1.05776529897651e-05
-1.769574865403e-05
-2.46082432524117e-05
-1.66188630937135e-05
-2.16494526197483e-05
-2.21127569432448e-05
-1.75487554883235e-05
-1.82815138854632e-05
-4.87846687697858e-06
1.37253342950196e-06
-6.92446708307881e-06
-1.50544159951872e-05
-8.31248577704149e-06
-6.57215691458895e-06
-2.88906268129085e-05
-1.46964100594865e-05
-8.9229587798083e-06
-1.91549720933168e-05
-6.8361193247402e-06
-1.91812812269598e-05
-1.28038986008643e-05
-1.12298455877323e-05
-2.04488172710759e-05
-3.07748741194521e-05
-1.93877465673576e-05
-2.07631540018467e-05
-2.60575445397032e-05
-1.43176068632127e-05
-1.55222232093721e-05
-6.89547427146845e-06
-4.97689458872213e-06
-2.0538282022925e-05
-1.68741000512635e-05
-1.08165301256368e-05
-1.46159441175971e-06
-7.78332933624737e-06
-1.60554252327906e-05
-1.18490218531383e-05
-1.99134976693016e-05
-7.47040757971156e-06
-9.31009172470023e-06
-2.34061919145508e-05
-1.27452301515593e-05
-9.97466467528129e-06
-2.73748647664299e-05
-1.50757869196257e-05
-2.18622946321602e-05
-9.539297365446e-06
-2.75561132409292e-05
-1.27142715669149e-05
-2.31206447809265e-05
-1.66827668780086e-05
-1.59986960328059e-05
-3.02341577906843e-05
-1.46135527632717e-05
-8.14672050826457e-07
-1.91350179250499e-05
-5.8098971766198e-06
-1.18883269254683e-05
-1.42517878464937e-05
-9.7517711639011e-06
-2.43615712826496e-05
-3.09183672076436e-05
-2.11112785407148e-05
-1.57841838555056e-05
-2.94333298046912e-05
-2.39847116415888e-05
-1.23357527259049e-05
-1.46180259856273e-05
-1.23929947670534e-05
-1.63650921974152e-05
-1.31529098185509e-05
-2.56449440666466e-05
-2.85398089278545e-05
-2.98031801862103e-06
5.19782766145794e-06
1.52216852984253e-06
-1.5627691491842e-05
-2.70149163550495e-05
-3.43041423722391e-05
-2.28711688527491e-05
-2.04630822734757e-05
-2.70538265524291e-05
-6.66366068120883e-06
-1.56930439360315e-05
-2.90299843187465e-06
-2.10655059155706e-06
-9.40668126434349e-06
-1.938657693245e-05
-2.81823584193805e-05
-1.05230432389147e-05
-1.53968845172657e-05
-4.69664694375366e-05
-1.22087200018204e-05
-1.85293679120238e-05
-2.08758217484943e-05
2.72249791038175e-06
-1.90182023036041e-05
-2.24972683404359e-05
-9.36069781561065e-06
-1.90082494276059e-07
-1.84631712818803e-05
-1.83698329639382e-05
-2.37458772836656e-05
-5.5747457310478e-06
-2.83316857786038e-05
-8.41839914424412e-06
-3.26689369171291e-06
-3.94478108758501e-05
-2.40425176545396e-05
-2.69023665875577e-05
-2.16179621120721e-05
-1.15109636953202e-05
-1.74852925924476e-05
-5.14964795549749e-06
-1.20922326788388e-05
-1.87349306801333e-05
-2.88393646310217e-05
-1.49164800053779e-05
-1.38277800089987e-06
2.39614289707822e-06
-2.03442014268581e-05
-3.03438784394891e-05
-1.11392698342732e-05
-1.81828781559977e-05
-1.73390326715842e-05
1.90392711210998e-06
-2.9688544045057e-05
-1.83591077762176e-05
7.25567507422843e-07
-2.26283302284831e-05
-1.76835992912862e-05
-1.07303834386269e-05
-1.98287523971592e-05
-2.49969803387333e-05
-2.97082437839096e-05
-1.52154540627498e-05
-2.59123793421312e-05
-2.97848777849929e-05
-1.53783552283044e-05
-1.09884592322206e-05
-2.79845292577407e-05
-8.56490253063703e-06
-3.72061779797143e-06
-1.36561804387959e-05
-2.9821378046567e-05
-1.30375909561624e-05
-4.90110443951443e-06
-1.76330748887175e-05
-1.77082200325245e-05
-3.87670496301922e-05
2.41921747878491e-06
-2.57544416419948e-05
-2.07528801007801e-05
-2.16259868942332e-05
-3.73819413703574e-05
-1.90922570670112e-05
-9.15893156547897e-06
-1.10288923708453e-05
-2.83347452001162e-05
-1.61638155500789e-05
-2.09685677338372e-05
-6.20882872184818e-06
-2.33856735002795e-05
-6.50403480878049e-06
-1.43790875384246e-05
-1.23326985747451e-05
4.28687637735694e-06
-2.34712319549647e-05
-1.84944567429686e-05
-2.15225186501126e-05
-3.40098593778871e-05
-7.45125670007328e-06
-1.06446893626471e-05
-2.43483722724802e-05
-7.13491047182772e-06
-1.79644625293081e-05
-2.95176291986542e-05
-2.91163459330905e-05
-2.81725976013528e-06
-9.8975076723265e-06
-1.66064769534514e-05
-2.65028257535197e-05
1.11552419151043e-06
-5.07034588624829e-06
-9.82709804202585e-06
2.67638787767669e-06
-3.01501007061018e-05
-2.27002025121572e-05
-8.58826674086323e-06
-3.12034446770522e-05
-1.37298088907588e-05
-1.92853047758029e-05
-8.45378102111357e-07
-2.46692693055382e-05
-2.02100247141403e-05
-2.69798756872712e-05
-1.27836220166142e-05
-6.08582458318271e-06
-4.05968880526629e-06
2.29360427405746e-06
-2.9717246921665e-06
-5.16356089247529e-06
-1.20330486215061e-05
-2.2461754051486e-06
-2.39802537448816e-06
-3.03028340607066e-05
-1.41032004043638e-05
-2.20033862020718e-05
-1.05972597851279e-05
3.35058574363006e-06
-9.34510122415977e-06
-1.42151271080619e-05
-2.7115726442386e-05
-4.94279535654819e-07
-1.93884318917592e-05
-7.27963385765148e-06
1.16979854194517e-05
-1.99022475503189e-05
-1.87869420807312e-05
-1.64680977771909e-05
-2.37258184097916e-05
-2.89966799668252e-05
-3.48755376379581e-06
-2.12851064249919e-05
-1.46735469404674e-05
-9.97842687570373e-06
-1.33466619542872e-05
-2.52538254865439e-05
-8.7254613009071e-06
-1.82855432918769e-05
-1.80474156126068e-05
-2.97473942590234e-05
-9.19575008253556e-06
-1.37018836681718e-05
-3.42991843560327e-05
-3.31395882168064e-06
-1.44196337859239e-05
-2.51756960072978e-05
-7.33151534731448e-06
-1.41143695619627e-05
-1.93504506001757e-05
-1.36297565204427e-05
-2.52104554528736e-05
-1.62492534196655e-05
-1.02801262834507e-05
-1.17698456831021e-05
-9.92627654129581e-06
-8.45433905797983e-06
-2.06270719439545e-05
1.24248104570838e-06
-1.48760788957913e-05
-4.75863372505451e-06
-2.27524731463897e-05
-4.23382161807567e-06
-2.5088018441037e-05
-1.12897279223078e-05
-1.09813456291349e-05
-2.72558987853211e-05
-1.95088651132349e-05
-1.77770820559442e-05
-2.41527821060026e-05
-1.09049428665792e-05
8.60370529603502e-07
-2.22392673641003e-05
-1.20551711708486e-05
-1.91920112140522e-06
-1.66724862255008e-05
-2.05167316594933e-05
-9.71378834690638e-06
-5.33054844558709e-06
-6.79439605371114e-06
-1.60857142832391e-05
-4.10753588968777e-06
-1.29724939995988e-05
-1.9904060767553e-05
1.30085295588734e-06
1.9768024734394e-06
-7.54297211958008e-06
-3.54647139557717e-05
-1.97289865567984e-05
-5.56560150574001e-06
6.30866882787484e-06
-1.674250269325e-05
-9.61946559105197e-06
-6.62088532395124e-06
-1.69537255373489e-05
-3.56073364778851e-05
-1.48070189708133e-05
-3.58863883636872e-05
-4.33585468746474e-06
-2.42648816384872e-06
-2.38223885087449e-05
-8.36727062363169e-06
-3.79291025091529e-06
-2.41185527479567e-05
-1.21675172257284e-05
-3.05481106818046e-05
-1.58679211043375e-05
-1.89303018323777e-05
-8.1086652598632e-06
-2.20563589653988e-05
-2.5623546792889e-05
-2.08478851907919e-05
-2.57413408994299e-05
-2.78631829149716e-05
-2.85798984550986e-05
-1.84878766932533e-05
-3.82802744779025e-05
-3.31914719254436e-06
-2.88536818663525e-05
-1.31081421401141e-05
1.33531450540518e-05
-2.12990965531843e-05
-1.38359740973017e-05
-1.94782870061759e-05
-2.7138907726675e-05
-2.36558795930284e-05
-1.61311688407067e-06
-3.11193396417206e-05
-1.58539244238366e-05
-1.10726924399419e-05
-4.64697937966738e-06
5.79487586277421e-06
-1.27605862320368e-06
1.71395520130883e-05
-9.33941403051868e-06
-1.22827509783918e-05
-1.96138901863884e-05
-1.65566692584986e-05
-1.70958725471445e-05
-9.67273521165838e-06
-3.62466235974997e-06
-1.65729108278672e-05
-4.04823917813294e-05
-2.32886426833854e-05
-3.83854608052047e-05
-6.31885152031417e-06
-2.10376123887775e-05
-1.31118487139387e-05
-1.62989483626275e-05
-1.73739267601832e-05
-3.09128310331918e-05
-8.34967537727107e-06
-1.0980803313869e-05
-4.33386529645507e-06
-2.47728996595413e-05
-3.05293455210407e-05
-1.93907583074672e-05
-2.14545012089084e-05
-1.77404419876525e-05
5.7474555226336e-07
-2.02054634559565e-05
-5.50957356859761e-06
-2.41624917373642e-05
-1.71486539774106e-05
-1.51497016102482e-05
-7.57733759137119e-06
-2.80923157736752e-05
-9.60854057864184e-06
-1.50334409826777e-05
-2.07179447782136e-05
-2.27842681931059e-05
-3.4081393595822e-05
-2.22768013687349e-05
-1.99682924266507e-05
-2.30935030413347e-05
-3.5384276262041e-06
-2.17353613785932e-05
-3.25962831047622e-05
-3.25849104607185e-05
-2.64087824143028e-05
-7.76548986169464e-06
-2.08447321326363e-05
-1.6294791809095e-05
-2.64821367852316e-05
-2.69299973366353e-05
-1.90601805337934e-05
-1.57439448218947e-05
-2.45290760551548e-05
-9.76907147117727e-06
-2.30185343409251e-05
-1.29864386246309e-06
-5.22193089522959e-06
-1.34378726802633e-05
-4.30859945142879e-06
-5.51918335308207e-06
-2.60138595575552e-05
-8.21252176187515e-06
-8.96470502076306e-06
-1.11319301358631e-05
1.06870516394746e-06
-1.72457767799498e-05
-1.22871616898673e-05
-1.4639904307416e-05
-4.12187263752877e-05
-1.22167513928686e-05
-1.30907665292676e-05
-1.34163074034944e-05
-1.09035233787428e-05
-2.28607043380305e-05
-1.34973586116243e-05
-5.10861865965943e-06
-1.62559359387588e-05
-2.68048672574545e-05
-7.17447605614983e-06
-8.80971894237404e-06
-1.46182314152164e-06
-1.49599824529903e-05
-3.08185279308037e-05
-8.68719315223399e-06
-8.67248850396465e-06
-9.78818261676717e-06
-9.60847043449814e-06
-1.87458722276281e-06
-3.79436125426402e-06
-1.58982518929714e-06
-1.65102148160744e-05
-1.53663276840442e-05
-1.82217172815423e-05
-1.76308718419155e-05
-4.31170150805714e-05
-1.28682512637021e-05
-2.11050138255467e-05
9.42334311936792e-06
7.3076805365073e-06
-1.41380332979579e-05
-3.99917483568357e-06
-1.83821371694809e-05
-1.08765553008245e-05
-8.31382493572178e-06
-1.05508934315549e-06
-1.57179109242758e-05
-1.92066833225245e-05
-5.56750823515179e-06
-1.22298108477134e-05
-1.86306546375971e-05
-1.44279057569693e-05
3.96675972096512e-07
-1.9809228316049e-05
-3.20870310452783e-05
-5.27044140449819e-06
3.29185140512854e-06
-2.86857638258746e-05
7.84248596824395e-07
-4.1671787344675e-06
-1.96976746520594e-05
9.01249880064367e-06
-1.78555782381226e-05
-5.66654787266269e-06
-2.4384650194335e-05
-3.34242286798102e-05
-2.6233444734787e-05
-1.7575589126337e-05
-1.42853861328745e-05
-1.80492470175934e-05
-5.03994164754147e-07
-1.77288616050217e-05
-2.10690298726779e-05
-2.49040870524068e-05
-2.99143798473905e-05
-8.33413415430648e-06
-2.15605635525421e-07
-2.38533347300236e-05
-1.06840707400411e-05
-9.66451878702666e-06
-1.16466700464315e-05
-2.30642153117623e-05
1.04377753585467e-06
-1.75464834413439e-05
-3.88257889942193e-05
-1.22643954975024e-05
-1.06215556287785e-05
2.77221843788843e-06
-6.23950148057349e-06
-6.24481238529567e-06
-4.9985798239487e-06
-3.48146243938838e-05
-3.28337172517913e-05
-1.71236998248708e-05
-2.24375162317876e-05
-1.49878547926468e-05
-1.58127511834714e-05
-7.93434006714352e-06
-2.474353258224e-05
-2.16628692527259e-05
-2.03010804875741e-05
-2.76771794184157e-05
-3.89106316529992e-05
-2.57253116239343e-05
-6.52867571955135e-06
-2.12272232823866e-05
-1.5339851009314e-06
-2.65130396591541e-05
-1.34916138071571e-05
7.72139304034344e-07
-1.24753683269246e-05
-4.91836107832877e-06
-7.59345249465239e-06
-3.58251473970033e-06
-7.03935598255115e-06
-2.65709952195234e-05
-8.22517900050226e-06
-1.14234305533375e-05
-1.60285836295088e-05
-1.46838058744207e-05
-1.33271888530772e-05
-2.95911796261006e-05
-3.51053314377724e-07
-6.48914204658498e-06
-1.41065142949334e-05
-2.30261669658726e-05
1.01388176307537e-06
-1.61359910172592e-05
-2.08215003157222e-05
-4.42349893810001e-06
-1.25382686847558e-05
-2.37931367448265e-05
-2.45788458980692e-05
-1.44636851975988e-05
-1.77952001796679e-05
-1.57541842438319e-05
-2.58848343754723e-05
-1.52741764197267e-05
-1.35233161402977e-05
6.18580725774346e-06
-2.61131641854289e-05
-1.65171902103665e-06
-1.98633495257374e-05
-1.45246796174056e-05
-7.90970755459403e-06
-3.13884177004161e-05
-4.10891154048855e-06
-1.0472216970155e-05
-1.92648736566365e-05
-7.16577875470367e-06
-2.54689616290868e-05
-3.55944327792324e-05
-2.45375116363922e-05
-6.88544599231078e-06
-2.56955135913861e-05
-2.26032564150731e-05
-1.37901946846236e-05
-7.58397081895647e-06
-2.72459539798283e-05
-1.9160584896201e-05
-3.35372309102238e-05
-1.95208250829899e-05
-1.74518905495355e-05
-3.13948650883129e-05
-1.55602149743901e-05
-3.72347005533202e-06
-5.44149194694525e-06
-1.13208180024573e-05
-2.44538035042665e-05
-1.50049947149609e-05
-9.70686026847717e-06
-1.51351858837881e-05
-2.3174611532778e-05
-2.10872266513452e-05
-1.55840356716197e-05
-8.55023442228538e-07
5.81800606993803e-07
-2.17958217364493e-05
-5.97723847003237e-06
-9.48047669871816e-06
-5.34728920889785e-06
-2.0226586438948e-05
-1.72735321473196e-05
-1.62930737715288e-05
-1.72515036427107e-05
-1.60427592686429e-05
-3.26444734893155e-05
-1.10999864597965e-05
-1.15353762148355e-05
-1.24283133121985e-05
-4.91533776415557e-06
-1.11095351525208e-05
-1.177195800555e-05
-8.01211089740906e-08
-2.04130548725174e-05
-1.32958072417319e-05
-2.52456943258012e-05
-3.40236548912648e-05
-1.4540443454822e-05
-2.52985099254598e-05
-7.69839642905735e-06
-2.30988866520301e-05
-1.50387983588686e-05
-1.45006081068694e-05
-2.46275321915031e-05
-1.46788255952908e-05
-8.90578176159267e-06
-8.74999506824757e-06
-1.28383636136156e-05
-2.70639385635575e-05
-2.0023189360824e-05
-1.7734985296373e-05
-1.984944186617e-05
-1.63441906626734e-06
-3.56449912961465e-07
-8.44794049333023e-06
-7.77387066613497e-06
-7.52520271029078e-06
-2.52895230127264e-05
-2.30717945405116e-05
-1.13519435307279e-05
-2.30431955474398e-05
-8.45486907925175e-06
-2.14820446912448e-05
-1.28447326892669e-05
-5.18085537039195e-06
-2.65301726734121e-05
-1.05508828300827e-05
-3.0594767163784e-06
-1.5885230950229e-05
-3.95982510155609e-06
-1.84634619073893e-05
-2.68182805407351e-05
-8.72765470724711e-06
-1.69885921493928e-05
-3.06296352444824e-05
-3.75042134599289e-05
-2.44156339723666e-05
-1.20589112294156e-05
-3.385133267662e-05
-9.12354466939258e-06
-3.49745141331073e-05
-1.14122936981775e-05
-2.9685080440092e-05
-2.02632216838867e-05
-1.39372937642895e-05
-1.35067381735365e-05
-3.01317960927033e-05
-9.43911667056743e-06
-1.00871321493478e-05
-2.1616824427647e-05
-2.20016985946509e-06
-6.53878775010275e-06
-1.86776759909502e-05
3.04430153172304e-07
-1.30811324818958e-05
-3.15761932819866e-05
-1.52640028860305e-05
-1.18800799017357e-05
-2.71850170474538e-05
-1.53009190613921e-05
-4.03945416664402e-06
-2.87682123967956e-05
-1.38385355592065e-05
-7.72778802837566e-06
-2.06889285392126e-05
-1.36524927215662e-05
-1.4803266575635e-05
4.92378883843873e-07
-1.1836901949085e-05
-2.42912019620158e-06
-2.74925843927193e-05
-1.30674124866235e-05
-6.01649466069177e-06
-1.5830513406145e-05
-1.31612609236136e-05
-2.43805288127744e-05
-1.29040719172245e-05
-1.44044841534488e-05
-3.75849478978539e-05
-1.5980520411712e-05
-3.43528351505118e-05
8.68315799749773e-08
-1.6123041709599e-06
-2.6868003502361e-05
-1.70067944177659e-05
-1.7962427980922e-05
1.14991525710976e-05
-1.43872945929151e-05
-3.65118596446054e-05
-1.69063966850729e-05
-2.41322258411432e-05
-1.1433612395282e-05
-6.29613088120244e-06
-8.90126388894164e-06
-3.117943947812e-05
-2.59703311905457e-05
-2.37624917102466e-05
-1.10652642596703e-06
-2.3717781394346e-05
-2.68086472415453e-05
-1.18862795640602e-05
-2.15012849896167e-05
-8.75393686909352e-06
-2.60648541515066e-05
-2.35125288861868e-05
-1.84722116298842e-05
-1.76660965298549e-05
-1.28107721362128e-05
-7.34366332997172e-06
-2.63676826355788e-05
-2.06359442193413e-05
-4.85734734963844e-06
-2.00891595247588e-05
-1.93090582578142e-05
-2.17122550356844e-05
-1.3958342947711e-05
-2.38137648929743e-05
-8.53564789488434e-06
-3.29791489847444e-05
-2.8994428686083e-05
-1.67664119755939e-05
-2.54826197200727e-06
-1.38913917122834e-05
-1.61397913258111e-05
-1.9197456698863e-05
-2.81010992174658e-05
-1.73659107869925e-05
-5.19977825187814e-06
5.00774784475807e-06
-3.07909427112814e-05
-1.2619251520939e-05
-1.31643447135327e-05
-4.54969538156136e-06
-1.65135892106726e-05
-2.37260688522539e-05
-1.77689528092416e-05
-1.43127542408518e-05
-4.54012889880951e-06
-1.80274293255315e-05
-6.47614165310088e-06
-2.55920106142256e-05
-2.52902414123372e-05
-3.52068243540235e-05
-2.73090176968814e-05
-1.2676896281187e-05
-5.27296228261514e-06
9.72261625773726e-06
-5.46702162412399e-06
-2.64378900840575e-05
-2.38368350277383e-05
-2.40164167124136e-05
-1.85234703736936e-05
-3.25178566876277e-05
-8.16604789008999e-06
-2.10946196987365e-05
-2.63143375136014e-05
-2.14038664902467e-05
-1.84970789686674e-05
-6.96898156783953e-07
-2.75633369975025e-05
-2.23607332624867e-05
-2.64841278137499e-05
-1.39154030515134e-05
-4.05794462530459e-06
-1.80666169293291e-05
-2.28889418802861e-05
-1.99641981806544e-05
-2.72429383640401e-05
-1.63753060786733e-05
-1.55328882582147e-05
-3.30288207590612e-05
-2.07441886284464e-06
-2.10712476339054e-05
-8.79712387266616e-06
-2.63684506378956e-05
-5.95545216933092e-06
-2.36440912742167e-05
-3.77504926629772e-05
-3.85469580020294e-06
-9.87959401073263e-06
-2.87400508480103e-05
-1.57381671985171e-05
-1.64501493440356e-05
-4.02709366590321e-05
-1.71279517951421e-05
-1.49556047522844e-05
-1.26931542954267e-05
-2.92658453530162e-05
-2.26704494620778e-05
-1.22234556946703e-05
-2.51062479702284e-05
-3.29232582342833e-06
-2.02064880400479e-05
-1.15818849587901e-05
-1.12204625818638e-05
-8.47817613734996e-06
-1.02428224962721e-05
-1.75349852852689e-05
-1.58798627956073e-05
-1.15597468353062e-05
-1.12054236032573e-05
-1.47603589716222e-05
-2.42159490100401e-05
-3.6384653848486e-05
-1.71295327870264e-05
-2.26464194059172e-05
-1.10357754640292e-05
-2.24992343985813e-05
-1.25220389262356e-05
-2.63160966696935e-05
-1.02641801420461e-05
-1.2396053918163e-05
-7.49474071258132e-06
-1.29337163633912e-05
-3.23847058552152e-05
-5.42374046850297e-06
-7.88936597471932e-06
1.62452889410844e-06
-2.24418889013956e-05
-1.82312073868597e-05
-3.46029683856356e-06
-1.15265355771642e-05
-1.29672240260755e-05
-1.7228698153191e-05
-2.02838241122677e-05
-2.86719542074482e-05
-2.17767685036066e-05
-1.91939780865874e-05
-2.26687784373747e-05
-3.77821193297113e-05
-1.24727006969945e-05
-3.73932690800958e-05
-1.52060414817582e-05
-2.53904580393959e-05
-9.72533663356146e-06
-2.0820161686755e-05
-1.87801423240643e-05
-1.5657420896495e-05
-2.33298839132248e-05
-2.51235088890282e-05
-1.67132488626003e-05
-2.18002680274365e-05
-2.03593934368369e-05
-9.20289834652731e-06
-1.06621353758647e-05
-1.6193164313171e-05
-2.39194230659938e-05
-3.53371674558598e-06
-1.41573279795958e-05
-1.93589928956336e-05
-1.33965484662677e-05
-2.02340757937702e-05
-2.65323233073418e-05
-2.75454404102264e-05
-8.89410158686204e-07
1.79630697092683e-06
-1.52053326732459e-05
-1.71810853237688e-05
-2.69415627216931e-05
-9.13411673218413e-06
-2.79174322440594e-05
-1.90598144168396e-05
4.46633738370572e-06
-9.04591205074835e-06
-2.8729469468273e-05
8.6364562832062e-06
-1.77283539244957e-05
-1.06858820478229e-05
-8.2288511795861e-06
-1.80321162982371e-05
3.0973109879019e-06
-2.70371196479128e-05
-1.76802881478206e-05
-1.41931260918204e-05
-2.75047497852311e-05
-1.48540106505362e-05
-1.76163967576439e-05
-1.25702220510287e-05
-2.01511619064749e-05
-1.827775182893e-05
-1.25388362381769e-05
-2.29985026788929e-05
-1.18949907565094e-05
-1.09920901354744e-05
1.23666781351696e-07
-1.28203795530404e-05
-1.93689730813871e-05
-4.97151622823028e-06
-1.42582790082172e-05
-1.47865451886454e-05
-2.38049737813958e-07
-5.48759993417144e-06
9.47141706756656e-07
-1.7654920466163e-05
2.15479072414332e-06
-1.69562869517811e-05
-2.34516934392026e-05
-1.10506757353755e-05
-2.14267245313786e-05
-8.2316073737718e-06
-2.03776471843767e-05
-2.30272397522348e-05
-1.90529535912745e-05
-1.92378866445206e-05
-1.5441450186994e-05
-2.48171726722862e-05
-2.0054207050134e-05
-6.60862426187604e-06
-1.56887244902472e-05
-1.91079867928914e-05
-1.51275357379315e-05
-1.41867942912063e-05
-1.7325755253805e-05
-2.522816770337e-05
-6.48497870928292e-06
-2.62874214177992e-05
-1.03116523268697e-05
-2.71253284370255e-05
-4.25312215398666e-06
-5.20490548459054e-06
-1.51256282764294e-05
-3.75480038442014e-05
-7.04098937620122e-06
-2.06793551993136e-05
-1.80670886404508e-06
-1.18013262580033e-05
-2.88472196717646e-05
2.91652035355271e-06
-8.06567894000067e-06
8.00392368768344e-06
-9.79691368479558e-06
-9.81626267723975e-06
-2.26538742657353e-05
-1.60405319932942e-05
-1.31527935541719e-05
-1.91095226824211e-05
-8.23518709828278e-06
-1.24812412980354e-05
-7.53388103945622e-06
-1.94842988494469e-06
-2.68979129791849e-05
-2.55375441272253e-05
-1.44052173796929e-05
-1.34287691288705e-05
-6.96144200161032e-06
-1.73843466625818e-05
-7.7637953380823e-06
-1.7127091427902e-05
-2.50761032866972e-06
-2.18860946989512e-05
-9.98510557739752e-06
-1.18675399252002e-05
-1.88689961752592e-05
-1.76778659977046e-05
-1.74473994742113e-05
-4.76205509787695e-06
-2.11793672379905e-05
-3.243725520125e-05
5.29634654212424e-06
-1.1743190860559e-05
-1.5263179792774e-05
-3.57124571536144e-05
-1.79563347701535e-05
3.41679574795057e-06
-2.03153504533504e-05
-2.43800930687529e-05
-1.7387121455056e-05
-2.19434936916992e-05
-1.38893443032424e-05
-1.98082002442169e-05
-1.96514901722813e-05
-7.53649036529551e-06
-4.6019514826626e-06
-2.48777080350039e-05
-9.99477983883527e-06
-2.3503282405957e-05
-2.54775776122626e-05
-6.37854963634944e-06
-1.48065438206361e-05
-4.10354986310343e-05
-1.67970827336529e-05
-1.23401190370558e-05
-7.69901502125811e-06
-4.26507919698551e-06
-2.5766249496138e-05
-2.02186162329486e-05
-2.22943785973741e-05
9.26360842677408e-07
-2.71836839428669e-05
-5.87075391115075e-06
-1.45196055505873e-05
-7.6201260164981e-06
-8.30654759042251e-06
2.49438721853332e-06
-3.41340233203949e-05
2.19568383032443e-06
5.20321256023213e-06
-4.3205442016174e-06
-2.68451574198161e-05
-1.58246468751756e-05
-3.10861093717362e-05
-3.06979637370755e-06
-1.76139933765181e-05
7.35034944615309e-07
-1.50196106694365e-05
-1.61590360799265e-05
-2.169826362651e-05
-7.6871494079013e-06
-2.36040728302181e-05
-1.92678401112088e-05
-2.22472021055814e-05
-4.17914051709755e-05
-3.17816112096391e-05
-1.68725178666757e-05
-1.01533338168576e-05
-1.38505298405143e-05
-2.55730252052004e-05
-1.33758600937466e-05
-3.87709622391115e-05
-2.57293432090987e-05
-6.67263030033902e-06
-2.80257782495467e-05
-2.00472368422122e-05
-1.61852999397095e-05
-5.47529416951211e-06
-1.90233103497594e-05
-2.07719649292602e-05
-6.16248969442862e-06
-1.48883018686293e-05
-9.02444906826439e-06
-1.41634515054828e-05
-2.8027882961715e-05
-9.21506395153711e-06
-1.52435182820914e-05
-2.5179574771976e-06
-8.2139271700918e-06
-2.50063254140211e-05
-2.14372444081326e-05
-5.56045391440321e-06
-2.44131990049336e-05
-1.68719977097114e-05
-1.24239494047028e-06
-1.22094556209921e-06
-1.03469997053606e-05
-2.09232800283606e-05
-9.4763767874587e-06
-7.60986621665984e-06
-2.6139561592226e-05
-1.85335745408065e-05
-2.01474862154445e-05
-2.72669069668676e-05
-2.19132592876733e-06
-2.39679728948977e-05
-1.23839663069574e-05
-1.67512454166833e-05
3.92767153884781e-06
-9.10734602539962e-06
-3.31314086014071e-05
-2.14935391657627e-06
-1.19840806276867e-05
-7.213309456401e-06
-1.91071846790307e-05
-1.0993998894764e-05
-2.85673849114423e-05
-8.67611134666702e-06
6.62289293055342e-06
-1.3766005613011e-05
-1.91626110165354e-05
-1.01413495100309e-05
-2.18019904107621e-05
-2.03833726884993e-05
-2.02931657793397e-05
-5.81013915791448e-06
2.81407261831402e-06
-5.88250110317843e-06
-1.72455485043038e-05
-2.49341000209088e-05
-1.69939015858556e-05
-1.95790651093005e-05
-7.93936844166955e-06
-1.5873684052138e-05
-3.51780131612683e-05
-2.49732025416071e-05
4.71323296215356e-08
-1.31051796740979e-05
-1.73812903822867e-05
-3.23125816979171e-05
-2.26110776058713e-05
-3.62987408877034e-05
-1.55795672562445e-05
-2.3034594138133e-05
-1.09220896417271e-05
-2.51561718410853e-05
-2.93167829291794e-05
-1.75361207943154e-05
-2.98902438801622e-06
-1.69450239299881e-05
-2.07807925919679e-05
-8.44685018195727e-06
-3.22597543529353e-05
-1.04288335214909e-05
-2.8537231910876e-05
-9.42683475322671e-06
-1.49079622994577e-05
-4.63366430491046e-06
-3.49426937275597e-05
-3.43948978106595e-05
-2.45701511333096e-05
-3.40523015348281e-05
-1.60196537360509e-05
-2.48197549209129e-05
-8.50656000119512e-06
-1.96917847032492e-05
-5.70193336894994e-06
-1.27839000248881e-05
-7.37086802059135e-06
-1.58718701150917e-05
-1.23897081864628e-05
-7.06102430655091e-06
-2.12328888058528e-05
-9.36693064282439e-06
-2.38924946649405e-05
-2.641552760032e-05
-3.68692916768615e-05
-2.52366477608844e-05
-2.63671134479912e-05
-1.99411021898447e-05
-2.57186347580378e-05
-2.84138409153157e-05
-1.10969751493339e-05
-2.53646253378328e-06
-2.72548891789472e-05
-1.29598885685156e-05
-8.11263516536579e-06
-1.53420837166542e-06
-4.00103180068829e-05
-2.63618093692551e-05
1.01684982733458e-05
-1.63310649644605e-05
-9.40698748598451e-06
-1.5264257320385e-05
-2.78634726990194e-05
-1.94732402143908e-05
-1.14062618927269e-05
-1.04476804363793e-06
-1.80263544779505e-05
-1.83637865135387e-05
-1.68176777191291e-06
-9.86997020211756e-06
-7.94810705262508e-06
-3.97670031477615e-06
-1.09297494265318e-05
-1.26821519248044e-05
-1.48921554514282e-05
-8.69805840284686e-06
-1.05003410351623e-05
-1.96309857377485e-05
-1.00576000226939e-05
-2.32030358250272e-05
-1.64927382162522e-05
-1.87894871332e-05
-2.7568115703799e-05
-1.93855390355418e-05
-2.44437789623452e-05
-6.59862228802157e-06
4.65278334959693e-06
-1.02336466628395e-05
-9.93292136819768e-06
-1.91148376814118e-05
-3.79180257084687e-06
-1.4342872131753e-05
-2.5901607362774e-05
-2.84928643005852e-05
1.9883102893483e-07
-1.1664088602469e-05
-6.27347410704659e-06
-1.3838641284173e-05
-3.64609690170334e-05
-2.196722578187e-05
-1.29868652612021e-05
-1.08435157000064e-05
-1.34161161565611e-05
-2.52186248820494e-05
-3.33233137289269e-05
-3.10761179760322e-05
-2.20593515878016e-05
-3.08657201778048e-05
-2.91074124157982e-05
-1.40442087322046e-05
-1.19765297061887e-05
-2.29349297462705e-05
-1.68677102835078e-05
-2.79189426665398e-05
-5.23690136302506e-06
-2.04579147050625e-05
-1.11720257935384e-05
-1.81291096256094e-05
-1.84308809543476e-05
-1.42423636496636e-05
-7.04671907582447e-06
-3.60126380575774e-06
-1.81221708064587e-05
2.97051792851454e-06
-8.78327000914439e-06
-6.12969619696912e-06
-1.14247669764564e-05
-1.9695726959753e-05
-1.2676715470973e-05
-1.30690354638449e-05
-1.68789831157679e-05
-7.62829838303913e-06
-1.87635917850451e-05
-1.40348775820024e-05
3.20707258116669e-06
-1.72527186165369e-05
-2.2748549648344e-05
-2.10314982951637e-05
-3.68203449834111e-05
-8.51544707617453e-06
-1.80015027929164e-05
-6.82104441396784e-06
-2.50523928993886e-05
-1.42975619025844e-05
-2.20385197380687e-05
-4.04726524481137e-06
-2.80151580343225e-05
1.29559591113479e-05
-2.44756728661577e-05
-1.28105167418748e-06
-1.75997077996984e-05
-1.6091077142622e-05
-1.26709844062627e-05
-1.09702391945337e-05
-2.37866964439967e-05
6.50575740267386e-06
-1.40169243387733e-05
-1.21364311349776e-05
-1.64172123124506e-05
-3.87188459671192e-05
-1.56029316701526e-05
-1.60827050055227e-05
-1.36689189503091e-05
-2.29166884944036e-05
-2.364572653087e-05
-2.33422607582947e-05
-3.54167479718113e-06
-1.6684591485204e-05
-1.1471011870494e-05
-1.5211471438073e-05
-6.16780010065396e-06
3.3849463669491e-06
-8.74996460906363e-06
-2.23843122046133e-05
-1.4303001686834e-05
-2.55490165117339e-05
-1.01707965805578e-05
-7.42710626316741e-06
-1.51745330423004e-05
-1.97261964618102e-05
-2.1504354307765e-05
-2.41872558479177e-05
1.05929978751387e-06
-2.79727755296996e-05
-3.28720391869218e-05
-2.42309119834042e-05
-1.00825397819438e-05
-2.43575664165887e-05
-1.27220284968158e-05
-1.64297551518323e-05
-1.57673300493628e-05
-1.2835703710556e-05
-3.02343228092712e-05
-1.66912773081007e-05
-3.54333215567529e-05
-1.98672737643877e-05
-7.56753851478141e-06
-7.3345323219627e-06
-2.73765277243662e-05
-2.41660309741336e-05
-1.19288802852094e-05
-1.15920598476501e-05
-2.47149465474793e-05
-2.76346702680411e-05
-2.77325773825956e-05
-2.3148687035083e-05
-2.53280525026392e-05
-1.2188187427616e-05
7.86657683527279e-06
-1.94475978162625e-05
-3.07589549953158e-05
-1.38324482367302e-05
-7.79696217908911e-06
-6.41629540157917e-06
-1.99247007085321e-05
2.51221039144788e-06
-2.1149136241432e-05
-1.88365416524568e-06
-2.86466647051455e-05
-2.17303769596169e-05
-2.30802375016005e-05
-1.57005760822696e-05
-2.86324456478937e-05
-1.72848251825659e-05
-2.0906277715782e-05
-1.01870694015075e-05
-1.39352752260097e-05
-4.12211279868878e-05
-2.29728157235267e-06
-1.7234513592481e-05
-1.2637399674986e-05
-2.00064666692822e-05
-7.91848631604036e-06
-2.32154474292377e-05
-7.16540047273799e-06
4.54256887660786e-06
-3.67984890550721e-05
-1.89538789516325e-05
-3.85888483489358e-05
-2.0946346221414e-05
-1.02094542743305e-05
-3.39605856355016e-05
-5.827771183674e-06
-9.42857830144168e-06
-2.75531799395101e-05
-2.74227866764901e-05
-1.63083094464036e-05
-1.12772094598298e-05
-1.5052572830108e-05
-2.76165996275601e-05
-1.48723337324825e-05
-1.2242148945999e-05
-9.58524914986328e-07
4.34648170080042e-07
-1.49030152009768e-05
-1.60637688565961e-05
-2.0122118210167e-05
-1.78588106783355e-05
-2.28611067133338e-05
-1.86249264399367e-05
-2.73352205895606e-05
3.09000410375007e-06
-2.89497761235721e-05
-3.64013878285057e-06
-1.72156153204402e-05
-1.71780205771223e-05
-1.38906788890457e-05
8.68665102008164e-07
-6.57214284758006e-06
-3.19324291516147e-05
-7.52607288369913e-06
-2.66517324633152e-06
-1.21438849345766e-05
-7.52392162395235e-06
-1.83961592727087e-05
-1.12557234634155e-05
-1.81656470898292e-05
-1.88235687335977e-05
-3.11876643166126e-05
-2.73456808816066e-05
-1.40343600015387e-05
-3.2943275840694e-05
-7.02408875540834e-06
9.86617542991491e-07
-1.76787473365505e-05
-2.49780482951903e-05
-1.28601299995049e-05
-1.18349699303362e-06
-1.13505334920029e-05
-2.54640952134427e-05
-2.718635581837e-05
-8.06914719181082e-06
-3.47108154863101e-05
-3.62230230012568e-05
-1.0169335707454e-05
-1.78891583686436e-05
-2.50435622741376e-05
-1.62735034922828e-05
-2.13033255390982e-05
-2.51485784490178e-05
-1.83762595592186e-05
-1.96501752542339e-05
-1.79406567610802e-05
-1.03590657648457e-05
-2.35749505791519e-05
-1.69672438548003e-05
-2.36676329882505e-05
-9.5774938297697e-06
-6.8174023236444e-06
-2.04434164007529e-05
-2.69897029628675e-05
-2.27894717786354e-05
-2.46170687340973e-05
-2.13854170035029e-05
-2.69713018943807e-06
-1.23513118997727e-05
-2.34279944979438e-05
-3.42729205054002e-05
-6.66689535998417e-06
-1.96693327124204e-05
-1.93066454279627e-05
4.81248228329069e-06
-2.3500443631396e-05
-1.58512629408137e-05
-1.37605938732499e-05
-2.48900347132447e-05
-1.83835993409335e-05
-1.61771644670978e-05
-3.7292829349402e-06
-1.90878977037472e-05
-1.74628631536056e-05
-2.30898599393346e-05
-2.36591954159193e-06
-1.04358497756129e-05
-5.07288962800088e-06
-2.34297783948017e-05
4.88018019578938e-08
-2.53973112337824e-05
-2.92121707174358e-05
-1.69259384411148e-05
-2.87831068791294e-05
-2.55788090123546e-05
-9.43189748204828e-06
-3.57507106151778e-06
-5.32190701805674e-06
-1.78554308523333e-05
-4.93164265938597e-06
-2.35724826539888e-05
-2.70291903392437e-05
1.27894538483665e-06
-9.76082976517378e-06
-3.47161818442765e-05
-2.27310441130816e-05
-1.1176508211946e-05
-2.19706744420557e-07
-2.58609354810691e-06
-1.73143942717518e-05
-4.12687219047345e-06
-1.88260050484085e-05
-2.65357033358198e-05
-1.65651246136126e-05
-1.09492968792306e-05
-1.19060842850239e-05
-1.08931559469692e-05
-3.49382423155634e-05
-1.48547783900833e-05
-2.28344710488899e-06
-2.33329428051877e-05
-1.59518269873692e-05
-3.5076079655886e-05
-2.41325958313764e-05
-2.75239184310108e-05
-2.31969824151947e-05
1.39699034571772e-06
-2.12145803821079e-05
1.37248649152577e-06
-1.79345908307475e-05
-1.30712862912481e-05
-2.5632588884627e-05
-1.02353871300111e-05
-1.27038380663023e-05
-2.36247677836184e-05
-2.07970706437287e-05
-3.09659566660862e-05
-1.48367478135216e-05
-4.27477190248432e-06
1.63832486541843e-05
-2.01505182317869e-05
5.20008296222323e-07
-1.72766610934706e-05
-2.21411981604805e-05
-1.27041967713361e-07
-2.39676194792497e-05
-1.505875386854e-05
-7.42969397573014e-06
-1.57108004107719e-06
-8.95197860999863e-06
-2.78810792783682e-05
-1.76281918070163e-05
-2.61271138408223e-05
-2.51150621613225e-05
-3.82140104255581e-05
-1.65248060220867e-05
-1.92671084279359e-05
-2.11724916847169e-05
-1.13885366606235e-05
-1.20511040642884e-05
-3.53288359461188e-06
2.78369295415468e-06
-1.80632270010856e-05
-7.14838124883607e-06
-1.72651434062623e-05
-1.11819389340973e-05
-1.57396634690948e-05
-3.25628895318086e-06
-2.78819128831985e-05
-2.48433171796361e-05
-7.64691225394166e-06
-1.09771857959802e-05
-2.29405491994191e-05
-1.97415904944711e-05
-1.4815725713135e-05
-2.10504998741256e-05
-1.17422240450554e-05
-9.07708105819105e-06
-1.84907564276831e-05
-3.70603468951985e-05
-1.28041418394784e-05
-7.24234769708171e-06
-5.56975455759876e-06
-2.76346843813054e-05
-2.5072946188912e-05
-1.04887872421283e-05
-1.66999622913417e-05
-1.09505177157597e-05
-3.50950718673594e-05
4.13317216627233e-07
-1.14981115417314e-05
-1.69976019297697e-05
-2.32201983097455e-05
-2.26255156673778e-05
-2.16353389643372e-05
-1.61689675154744e-05
-3.55215651557311e-05
-2.80470496495327e-05
-4.84211025795348e-06
-1.49707474803445e-07
-3.51054864240328e-05
-3.87949766654063e-05
2.76197726478341e-06
-2.28998380713101e-05
-1.50755274568696e-05
-7.45202098574523e-06
7.88760455895495e-06
-1.87246825236868e-05
-1.70375549183033e-05
-2.4618177336603e-05
-2.50840678557083e-05
-1.86346651358065e-05
-1.57100047896354e-05
-2.41878713989341e-06
-5.3995315355793e-06
-2.66425904270374e-05
-1.29556055646675e-05
-2.23837815833499e-05
-1.33312367867362e-05
-3.50536950813221e-06
-4.82661360624699e-06
-2.18545013794899e-05
-2.51899455929034e-05
-5.22584698232373e-06
-4.73535632011197e-06
-2.28848261253521e-05
-2.72630007946539e-05
-1.58177552292693e-05
-1.228913072104e-05
-1.35799938491173e-05
-1.84803609891944e-05
-3.0815998934251e-05
-1.98563194088648e-06
-4.65122721542367e-07
-1.50933103321576e-05
-2.84452864240726e-05
-1.27944232063124e-05
-2.01385494593387e-05
-2.12170070964798e-05
-2.13726989773761e-05
-2.16378243469238e-05
-5.56370654188443e-06
-6.03315844147943e-06
-1.81453981353254e-05
-1.952269508371e-05
-2.35591997572988e-05
-3.81054492695928e-05
-1.38581270512744e-05
-7.22719117838212e-06
-1.41289154423803e-05
-5.07855477596954e-06
-1.98952027413097e-05
-1.69415603414256e-05
-3.04873655957271e-05
-1.55471860929089e-05
-1.67213624218821e-05
-2.43548435530805e-05
-1.35644767067077e-05
-1.2371749850542e-05
-6.86936115069238e-06
-3.67222507949624e-06
-8.82234501245779e-06
-2.06476919878918e-05
-1.16138113848292e-05
-2.82226247078407e-05
-2.46722608386563e-05
-1.57067665818117e-05
-1.48165946581445e-05
-1.4318669692525e-05
-1.31815256402105e-05
-1.15717933517061e-05
-3.47494189620914e-05
-1.87211046505502e-05
-1.28886079296082e-05
-1.35997741263265e-05
-1.44522507832829e-05
-2.97284817508972e-05
-1.56337022625266e-05
-1.95969741971038e-05
-3.02088637699079e-05
-1.3729454511035e-05
-3.94353892579548e-05
-1.29338845864738e-05
-5.32694849172974e-06
-1.55579085253423e-05
-1.94486424396729e-05
-1.71885493442135e-05
-3.18409468506444e-05
-2.15187866010512e-05
-5.38558778849691e-06
-1.94405330871975e-05
-1.53658383264262e-05
-1.04923298271556e-05
-9.20199377243145e-06
1.43832279820002e-06
-3.09038471128999e-05
-2.05645432382494e-05
-6.53951867843285e-06
-2.00287829930807e-05
-8.62848878806433e-06
-1.71284974082235e-05
-5.1966908833102e-06
-2.41045342280169e-05
-9.64833829949977e-06
-8.14515938899837e-06
-3.65549640926263e-05
-2.16277851872803e-05
-9.24748185977517e-06
-8.71415465079185e-06
-1.76077627493243e-05
-2.15779079240672e-05
-2.6049697574736e-05
-1.49784127676072e-05
-3.65839985246977e-05
-3.80849249798628e-06
-3.2610987970829e-05
-1.26866269402646e-05
-1.44648930185001e-05
-9.10465796140592e-06
-4.09736439393537e-05
-1.48625524717202e-05
-6.51681617411626e-06
-1.51571152947465e-05
-2.09917432023459e-05
-1.83597379147271e-05
-2.90610259857879e-05
-8.98619739022385e-06
2.66671667400623e-06
-2.96332840752181e-05
-1.57846240489842e-05
-7.69896842876231e-06
-9.7619562969903e-06
-2.18970599310038e-05
-1.05190289146049e-05
-7.18917086031174e-06
-3.1002159585196e-05
-2.29315471502292e-05
-2.16106734177907e-05
-3.65058356194857e-05
-1.10748088083549e-05
-3.09366548698706e-05
-1.44553914669038e-05
-1.93179689758995e-05
-1.06849963298209e-05
-3.23527788723697e-05
-3.0540469706325e-05
-2.16237591367768e-05
-4.3031794492969e-05
-1.73530960394942e-05
-3.8507306778791e-05
-2.93855332765691e-05
-2.11597309835118e-05
-1.51828339960317e-05
-1.89035914346978e-05
-2.86024203131283e-05
-1.34917893720286e-05
-3.18229574869795e-05
-2.3236653477212e-05
4.7550416098932e-06
-5.13154123145878e-06
-5.87954243889445e-06
-2.13300726044335e-05
-2.32915204213595e-05
-1.72803559564692e-05
-2.30553040379819e-05
-8.73344554890467e-06
-1.23369892426247e-05
-2.43568477303292e-05
-5.29429220228896e-06
-9.92067260220736e-06
-2.27055728258535e-05
-1.06711791301965e-05
-1.84265303564901e-05
-1.51686909833135e-05
4.97174989762446e-06
-2.93554555452713e-05
-1.71821844106137e-05
-2.21412802575507e-05
-3.71730841802324e-05
-1.71006332132438e-05
-2.7798264672573e-05
-3.88119517381798e-05
-2.30751663649324e-05
-2.7361041687344e-05
-1.46510751806674e-05
-1.75255347546659e-05
-1.83749977573402e-05
-1.26053241919856e-05
-1.76840341142578e-05
-3.60433678875263e-06
4.4479057312581e-06
-1.81974685894491e-05
-1.33861730427588e-05
-1.23810265823932e-05
-3.54271655074216e-05
-8.45520357565973e-06
-1.48311664112154e-05
-2.39898966831883e-05
-2.57653454947442e-05
-1.24747845568444e-05
-7.86597603449653e-07
-1.42495954258216e-05
-1.63494432184319e-05
-2.66736785340564e-05
-2.87008086617317e-05
-5.00075830980821e-06
-2.87888054288662e-05
-2.00703591410718e-05
-1.69051810504512e-05
1.04131169697747e-06
-1.83756263019159e-05
-2.59597931017594e-05
-1.06161619672645e-05
-1.73993701876331e-05
-2.20613808361185e-05
1.10005858459932e-06
-2.11669197928214e-05
-1.31747601638707e-05
-3.92986857555311e-06
-1.90471409951784e-05
-2.40934897821818e-05
-1.24740141044183e-05
-7.67437719020587e-06
-1.2452773066892e-05
-1.7850980812247e-05
-2.68826126762676e-05
-3.01036666343602e-05
-2.15293479373469e-05
-3.12775951376847e-05
-1.36069834153763e-05
-4.81527421816596e-06
-1.50599906451303e-05
-1.2974065839489e-05
-1.91177735136831e-05
-2.35655297242995e-05
-1.83432782951575e-05
-2.69796451702265e-05
-1.03537322277765e-05
-1.49845882163101e-05
-2.16262391788332e-05
-2.67149703568438e-06
-1.66961843530611e-05
-9.35726210642182e-06
7.9344744777676e-06
4.95090901750659e-06
-1.53872395831942e-05
-7.17355092608522e-06
-3.46955202781622e-06
-2.87645157741554e-05
-1.02803527708256e-05
1.45793102622067e-06
-1.36852766425656e-05
1.16516763154567e-06
-1.1219420933819e-05
-2.19945602601028e-05
-1.33153723176703e-05
-1.58259180698232e-05
-3.12819413677045e-05
-2.78560383450687e-06
-2.49619293181082e-05
-6.7531817430525e-06
-1.89844038622111e-05
-3.55096451489309e-06
-1.64102200780513e-05
-2.3385565041919e-05
-2.82061406866957e-05
-2.74357054331485e-05
-8.0140903160998e-06
-2.93431552730297e-05
-2.89113420389099e-05
-1.95243264559407e-05
-1.57415053446278e-05
-1.50452195181821e-06
-8.4504744481227e-06
-5.45929937635691e-06
-2.61722058907067e-05
-3.25194115410854e-05
-1.68366099758711e-05
-7.4363984707154e-06
-2.47701077536194e-05
-1.5287633009256e-05
3.46617560341063e-06
-2.15868622108321e-05
-1.89657678371832e-05
5.91577715021377e-07
-5.46393107220452e-06
-1.87157670367774e-05
-2.17248910158084e-05
-4.37743749286099e-06
-2.0905110356424e-05
-8.20451751744855e-06
-1.14279108323645e-05
-1.48368720163054e-05
-2.19920360576043e-05
7.15496352324747e-06
-9.48794324487226e-06
-2.60334770591843e-05
-1.13027393276358e-05
1.38122701386398e-06
-2.04667487210497e-05
-1.74211489010731e-05
-2.00361696321655e-05
-2.63314850249288e-05
-1.13883684641119e-05
-6.55705331776524e-07
-3.38344043321769e-05
-4.6872919689895e-06
-2.19250443253417e-05
-1.51496242277866e-05
-4.11097783872093e-06
-2.48933006438081e-05
-3.00690982062677e-05
-1.29787774312425e-05
-7.93639438366199e-06
-2.06353318105954e-05
-1.72308212105355e-05
-2.48839208194844e-05
-1.19367128821724e-05
2.55246179829899e-06
-1.84943647135406e-05
-2.48941858255526e-06
-7.81891558694762e-06
-7.4798902516538e-06
-1.34863513348426e-05
-1.84899513114443e-05
-1.52208343799388e-05
2.45077838087896e-06
-1.08920045325005e-05
-6.67876997850328e-06
-5.63887704861995e-06
-3.3286900769323e-05
-1.60305247706405e-05
5.50692129444663e-06
-8.54955892106744e-06
-3.04988391088925e-07
-1.11616440562988e-05
-1.61231004186292e-05
-2.0715978078657e-05
-7.37960395596811e-06
-2.46515082186618e-05
-9.35620104917706e-06
-1.62089559244367e-05
-1.9250106408879e-05
-9.87623414883092e-06
-1.44987328334145e-05
-1.17902404100113e-05
-7.16819345093411e-06
-2.50152980572927e-05
-1.38225900958414e-05
-1.6609615642411e-05
-2.64050860897531e-05
-1.15375029241875e-05
-1.50496730667869e-05
-1.47290413971954e-05
-5.44502622354892e-06
-1.55788666398727e-06
-1.41524490350172e-05
-5.89103145461246e-06
-1.3872954787968e-05
-1.90106225658055e-05
-2.72409141937189e-05
-1.66665484636403e-05
-6.51379105264936e-06
3.72185527047067e-06
-4.85042126169126e-06
-1.43539573821601e-05
1.00374568660149e-05
-8.18514170258774e-06
-9.32783182203913e-06
-2.12138354172105e-05
-6.18139281301971e-06
-1.64946320024094e-05
-4.09740485495197e-06
-1.30911083556077e-05
-5.3891561879955e-06
-2.89819622917577e-05
-2.33143096871777e-05
-1.87203983282819e-05
-3.88363549189171e-05
-2.91444630288062e-05
-1.74757548993819e-05
-1.47043979965534e-05
-2.45291397018283e-05
-1.8485987116842e-05
-1.87168119786025e-05
-3.04342047771973e-05
-1.66856121883082e-05
-3.56231382281682e-05
-2.84393534375382e-05
-2.11456016576172e-05
-1.55777851466436e-05
-2.78092490556717e-05
-1.17106221997022e-05
-3.73852138714454e-05
-3.76667444082708e-05
-3.00077985320796e-05
-3.27239708865123e-05
-2.01631359335678e-05
-3.64416633616391e-05
-2.23748467944603e-05
-3.62297716173262e-05
-1.76250815121048e-05
-1.1006816009022e-07
-1.71343007946928e-05
-3.09524348808624e-05
-2.03567296716561e-05
-2.17336982558264e-05
-2.74505138892487e-05
-1.2264206787941e-05
-4.81216818171355e-06
-2.46709487957107e-05
-8.09401681618207e-06
3.0028543461353e-06
-9.08847480503834e-06
-1.17394297768026e-05
-1.78991354818435e-05
-5.02091251920603e-06
-1.54393334124786e-05
-1.27832338570294e-05
1.31753290949701e-06
-1.57498595306211e-05
-6.65065779548531e-06
-1.23878454817281e-05
-9.8479051485499e-06
-1.87462011538915e-05
-1.91130246000122e-05
-1.89947938175984e-05
-2.1294415139168e-05
-3.06810158127581e-05
3.80511071713004e-06
3.31406383135613e-06
-1.90356226248491e-05
-1.22753881052272e-05
-1.93387717387229e-05
-3.22922348039989e-05
-6.3712381517938e-06
-1.58723492990188e-05
-9.82325194232167e-06
-1.4543828711402e-05
-2.05719946097987e-05
-1.65943311013627e-05
-1.66370587803729e-05
-2.74988260167117e-05
-1.02749323890585e-05
-2.77865979392783e-05
-9.71299046041776e-06
-1.91538652839582e-05
-1.62547284091484e-05
-6.80169802402141e-06
-4.82187795114083e-06
-1.3014521499471e-05
-8.2672906880581e-06
3.35412933940632e-06
-2.3356579270804e-05
-1.52684582263823e-05
-1.19555569593046e-05
-1.08082245725946e-05
-3.58489393409913e-05
-1.08751673219363e-05
-7.77926290664892e-06
-1.58179002259256e-05
-6.02278088177526e-06
-2.22993105830765e-05
2.33345943683271e-06
-2.30768614940165e-05
-1.68971133999818e-05
-9.47075789912816e-06
-1.03404732716794e-05
-2.13516698344491e-05
-2.60894835437044e-05
-4.08237824302003e-05
-6.8227117103629e-06
1.48790787507321e-05
-1.66048622766859e-05
-1.60834931324508e-05
-2.06720749945762e-05
-1.09338448598814e-05
-1.74965456319449e-05
-1.03858094226866e-05
-9.09781635747524e-06
-3.7295357565414e-05
-1.74659818980931e-05
-2.20137437619163e-05
-7.28367148846806e-06
-2.07074011976116e-06
-1.32941680927045e-05
-2.47005812076691e-05
-2.52251549308038e-05
-2.30609310560692e-05
-8.81208626849614e-06
-3.0774422424779e-05
-1.62889193493323e-05
-2.28696627835907e-05
-2.86119351238952e-05
-2.19063336906833e-05
-2.09627978234468e-05
-3.12918177610088e-05
-3.57422364205352e-05
-9.81128999325892e-06
-1.71825941652924e-05
-2.62484692600475e-05
-1.00914761815153e-05
-2.78211492505435e-05
-1.28555948201497e-05
-4.06345969471445e-06
8.28508570783884e-06
-1.42088753184434e-05
-2.26981829918463e-05
-1.33522639476233e-05
-8.22264689572932e-06
-2.54271001078914e-05
-2.39408518115291e-05
-2.10129342425205e-05
-6.35395220650574e-06
-4.47169476692245e-06
2.67104480738113e-06
-3.62985286181104e-06
-9.01478331825626e-06
-2.43736972175018e-05
-2.28915185626023e-05
-8.96998419198397e-06
-1.01015256952357e-05
-4.94253774543578e-06
-2.49082424604205e-05
-1.6241275242694e-05
-9.07644335608203e-06
-4.04899720090079e-05
-2.84936185190497e-05
-1.83612383430544e-05
-8.52828745512503e-06
-2.54237873511547e-05
-2.79469278530692e-05
-1.42369660620638e-05
-1.72099806438787e-05
-1.85533993637877e-05
-2.36228150266911e-05
-7.45818588954888e-06
-1.87438054775234e-05
-1.94966310009494e-05
-4.46860692279504e-06
-1.62013540582852e-05
-2.03720075276615e-05
-8.88710119084192e-06
-6.59120107233095e-06
-4.08975855525271e-05
-8.70003548427437e-06
-1.13566206907345e-05
-3.8976746100493e-05
-2.72412347104121e-05
-9.94322930049919e-06
-2.49162697496556e-05
-1.52545249511419e-05
-2.22790849827954e-05
-2.78825580946829e-05
-2.49951649676362e-05
-2.78415861253015e-05
-2.56154913266309e-05
-2.13135774568048e-05
-1.45435074356777e-05
-3.89539988409003e-06
-1.41165990908052e-05
-1.95626664646823e-05
-2.59091402036466e-05
-2.55831466309116e-05
-1.74437347072934e-05
-4.43474488435326e-06
-1.49808590124927e-05
-6.49847633463652e-06
-1.57772530507092e-05
-8.14016764425615e-06
8.54074215208037e-07
-1.25058870775523e-05
-1.3672210530911e-05
-2.5975472953067e-05
-2.60107935708487e-05
-1.65775497374229e-05
-1.63956776749281e-05
-1.01465466263808e-05
-1.69061821784335e-05
-1.04408334212931e-05
-3.14148017671922e-05
-1.06564998515682e-05
-6.56297900236751e-06
-1.61325163283489e-05
-2.70038328613216e-05
-8.40062939647332e-06
-3.20813633423271e-05
-1.54192852161516e-05
8.82826401952152e-06
-1.72558810390986e-05
-2.14462257872756e-05
-6.92235043671255e-06
-2.81013839679978e-05
-6.77298570323083e-06
-1.62235813183964e-05
-2.18622692147185e-05
-2.97406772842418e-05
7.74216951719523e-06
-2.15291919943257e-05
-2.6658731549505e-05
-9.95482189009095e-06
-2.18866715479602e-05
-4.3057154600609e-06
-2.69779653003922e-05
-9.96111353574005e-06
-1.94572555339374e-05
-2.68400404592392e-05
-1.53544404160664e-05
-2.42942088985026e-05
-1.38453881917324e-05
-3.53470973129198e-05
-2.03304347269503e-05
-6.96947171488726e-06
-1.20478057381004e-05
-2.52624705450366e-05
-1.80820634860064e-05
-2.94844215164904e-05
-1.35414422860321e-05
-3.13092575409528e-05
3.24995477884579e-06
-7.28780464615822e-06
-2.43570352248679e-05
-2.57070362394087e-06
-2.07780851395475e-05
-9.36193583778713e-07
-6.56461704813104e-06
-2.60878222042823e-05
-5.69084791301992e-06
-6.13391076258509e-06
-3.24530824005251e-05
-1.60091060261709e-05
-1.84036576241002e-05
-2.58112203576677e-05
-3.14978626342073e-05
-1.0381086737279e-05
-2.85815556582077e-05
-2.75844063394378e-05
-6.75657227520958e-06
-1.17353122850021e-05
-3.67123291429094e-06
-2.71477196223589e-05
-1.58880129378426e-05
-1.60094090787484e-05
-3.02878723460613e-05
-6.54842045236126e-06
-2.85083946771685e-05
-2.28116425556472e-05
-1.08796649709371e-05
-7.99110637678719e-06
-1.34190241066367e-05
-2.4491084762759e-05
-1.49008218493085e-05
-2.9322169175566e-05
-1.14405268236481e-05
-2.6750580530727e-05
-2.58334482867961e-05
-2.33256196273099e-05
-1.46419164524298e-05
-1.01039175209766e-05
-9.60929259907876e-06
-2.46102660106462e-05
-7.47352940594453e-06
-2.88649384500552e-05
-2.38986351268957e-05
-2.0645005941186e-05
-6.67695681727364e-06
-2.10310714751898e-05
-1.35062601481111e-05
-1.91824034922878e-05
-2.9244377228472e-05
-1.38672232931743e-05
-1.43417696309703e-05
-3.20373824441896e-05
-1.77575412875999e-06
-9.94103179020586e-06
-1.56488326684172e-05
-1.22066855041926e-05
-2.56535034098461e-05
-1.67124715499317e-05
-1.41479693231271e-05
-2.11757738045954e-05
-1.80255564059959e-05
-1.39847845874667e-05
-1.76289781356469e-05
-4.24584913417098e-06
-2.0167484233908e-05
-3.2740116026032e-05
-2.11004059021275e-05
-3.55915050603434e-05
-2.58087015502333e-05
-2.18180830562912e-05
4.8732348281925e-06
-1.40685726695585e-05
-2.30558102776416e-05
-1.15290326474863e-05
-1.7166704245403e-05
-1.91112453871311e-05
-2.49218731178294e-05
-9.45144048074327e-06
-3.20642204888237e-05
-2.41930075978147e-05
-1.73434477606433e-05
-5.72960698211516e-06
-2.37147114555339e-05
1.48211786360111e-06
-2.69063261771326e-05
-6.28144779266942e-06
-9.52789478052858e-06
-2.72880033986644e-05
-2.93946399647368e-05
4.96345191435542e-07
-2.39905975464312e-05
1.45960713620832e-07
-1.69194478563302e-05
-5.15799878050115e-06
-9.844453352399e-06
-1.44559217812292e-05
-7.506617015751e-06
-3.19035267392975e-06
-8.82185544778273e-06
-1.80758143039897e-05
-3.0116952177304e-05
-1.6520798144387e-05
-1.37703785173304e-05
5.35394599065294e-06
-1.81297538801146e-05
-1.62866593998108e-05
-2.4866773003489e-05
-1.74503234763898e-05
-1.94678974730563e-05
-1.35756331945763e-05
-1.67045086773734e-05
-3.19993239870756e-05
-9.77886603489743e-06
-1.29196652782733e-05
-1.77302888507949e-05
-2.01413073592767e-05
-7.35086600380715e-06
-3.04846100567845e-05
-1.92681713916992e-05
-1.21247111739975e-06
-2.12969174441715e-05
-1.21324371628837e-05
-1.06812057292415e-06
-1.08461029435189e-05
-2.42354355750018e-06
-2.31657599501355e-05
4.30549004153217e-07
6.517554281087e-06
-5.84759051990627e-06
7.27404227615034e-06
-7.13644852205321e-06
-1.86183045899636e-05
-2.11527075880331e-05
-1.15464834950153e-06
-1.06702177654204e-05
-1.59591904711724e-05
-1.04306150681481e-05
-2.14008233230054e-05
-1.62602764344175e-05
-3.26968946628181e-05
9.73639352019592e-07
-1.96512134279002e-05
-1.49758638069489e-05
-8.02662873539809e-06
-1.91884964210212e-05
-2.19602902549872e-05
-3.72492108712426e-06
-1.59979656641345e-05
-3.09236882850285e-05
-1.69093641257492e-05
-1.48691001287877e-05
-2.09540202350025e-05
-3.5206916816878e-06
-3.50513575393683e-05
-1.78100220204054e-05
-6.36810533729673e-06
-2.79358025925153e-05
-3.63276091866335e-06
-4.64601036453407e-06
-1.98096939877783e-05
-2.01062742398319e-05
-8.89642687525589e-06
-4.81826037697782e-06
-5.2677561368512e-06
-3.49639875708876e-05
-3.05336687252009e-05
-2.18347880058245e-05
-1.14620726656921e-05
-3.22744956982605e-05
-4.00216941176881e-05
-1.41068387440935e-05
-1.95045433751302e-06
-1.37019382431587e-05
-1.97768240995057e-05
-2.33750029487069e-05
-7.0574340564313e-06
-1.14278438698176e-05
-2.46499499674617e-06
-1.77723611722613e-05
-2.16267494733134e-05
-2.45919802071966e-05
-1.41076892747353e-05
-2.75022933095897e-05
-1.67207513865452e-05
-1.72336254047825e-05
6.48551523572193e-06
-2.26151326555545e-05
-2.19464392980037e-05
1.78311702190851e-05
2.68422105818992e-06
-1.5503058093981e-05
-9.08254384284301e-06
-2.66480495727551e-05
-2.74456484471131e-05
-1.07645634125706e-05
-2.14269847661217e-05
-1.13416141828984e-05
-2.84424388754046e-05
5.35493187936719e-07
-2.8358333042864e-05
-3.18853757178413e-06
-1.18467703782259e-05
-2.64903032628052e-05
-1.93871528198295e-05
-5.8791217140669e-06
-1.84101331186436e-05
-2.2464057047843e-05
-2.46895793476928e-05
-1.76630488635407e-05
-5.99945435844454e-06
3.59971905002296e-06
-1.62635129374552e-05
-6.07280444315429e-06
-2.84599780276399e-05
-2.38753362050897e-05
-1.60073927998879e-05
-1.6432614232436e-05
-2.56722405203781e-05
-1.04437883813574e-05
-3.69992463935364e-05
-1.90872687008054e-05
-2.9689816377325e-05
-2.24886144174634e-06
-1.44539892718258e-05
-2.95259280626205e-05
-2.38254670466151e-05
-2.04787905022222e-05
-1.1326547808674e-05
-1.21656791524998e-05
-1.04383379114909e-05
-2.56498712392148e-05
-1.43655888898429e-05
-3.33662731706826e-05
-4.17474595966891e-06
-2.35717342960212e-05
-1.89717593965843e-05
-1.44379896735756e-05
-1.93360987172127e-05
-1.24229845522475e-05
-1.46567147953358e-05
-1.93635920504021e-05
-2.70386621302019e-05
2.56244303421758e-06
-2.45335569585195e-05
-1.08766124335543e-06
-2.1201056806211e-05
-1.16403337434394e-05
-2.33433287699671e-05
-4.0516100160062e-06
-1.13894729485787e-05
-8.55874906727528e-06
-6.43140092202333e-07
-3.46562623192694e-07
-1.93325232045785e-05
-2.05038206055435e-05
-2.40262562524994e-05
-3.44066487827334e-05
-1.12742844974892e-05
-1.13166441349668e-05
1.63649214035921e-06
6.80550084885299e-06
-1.20680208848683e-05
-6.5279021073861e-06
-6.27456729265637e-06
-1.84727299984664e-06
-8.76330946798678e-06
-2.04052382737386e-05
-3.67036102147671e-05
-9.74563642106633e-06
-8.1574016628417e-06
-1.72165134827293e-05
-2.5012305852122e-06
-2.9191966215607e-05
-1.49734512499704e-05
-1.75202496008171e-05
-1.58988554636972e-05
-1.13991967723773e-05
-1.40903020026928e-05
-2.33239118895489e-05
-1.73293930924008e-05
-1.84164834331292e-05
5.38437091528595e-06
5.46386359070922e-06
-2.02595008999789e-05
2.40415069027305e-06
-1.39966435443029e-05
-1.26316033897374e-05
-1.99322112490489e-05
-1.84646459052648e-05
-1.62431665622102e-05
-1.04624371399027e-05
-1.94847993913436e-05
-1.31729623245019e-05
-1.62446588771552e-05
-4.86513291859141e-06
-1.74774501332727e-05
-2.77981477192468e-05
-1.08143507896865e-05
-9.65966376669188e-07
-2.46662361370499e-05
-1.27906638689804e-05
-9.63569272144291e-06
-2.17363916468248e-05
1.02829674233165e-06
-1.64157940327642e-05
6.96771746123135e-06
-8.24081023748396e-06
-4.56429550484785e-07
-6.06946335227311e-06
-5.341076310275e-06
-2.01134119393416e-05
-3.59350781602511e-05
-1.90872535813666e-05
-1.99463006502797e-05
-1.59570820185281e-05
-2.31659650306262e-05
-2.93277246703775e-05
-8.37927634385111e-06
8.31612108180948e-07
-1.34661544089716e-05
-1.54082371548342e-05
-2.83632754373572e-05
-1.0348814883995e-05
-1.28171763101022e-05
-1.74143013133412e-05
-1.33127356404269e-05
-2.36011189161132e-05
-1.4071630619782e-05
-2.56361199024819e-05
-7.03155906970467e-06
-1.12097434988812e-05
-3.10380127162214e-05
-8.15009611710866e-06
-1.41117561877171e-05
-2.75325268775752e-05
-2.70914961871417e-05
-1.55507125252788e-05
-9.91110923824208e-06
-1.49921221469731e-05
4.79370412038949e-07
-2.39259585877959e-05
-1.37894965455653e-05
-2.263133770144e-05
-2.5379187930432e-05
-1.6137264497665e-05
-9.51914581385714e-07
-4.11136634230374e-06
-2.16700666184833e-05
-1.74779646542136e-05
-2.49051763019102e-05
-1.92279861826551e-05
-1.53637302039605e-05
-1.61530829070382e-05
-1.09647105688647e-06
-1.3104775510311e-05
-2.01186589341302e-05
-1.54540847395562e-06
-3.25976942436269e-05
-1.35209874786398e-05
-8.50647666523767e-06
-3.42099265374268e-05
-1.1027332181577e-05
-9.89856220421856e-06
-2.3982921474841e-05
-1.04952426164935e-06
-3.2818146381085e-05
-3.5346900349353e-05
-7.87258656140403e-06
-3.22684409920324e-05
-2.52290732291566e-05
-1.74388707040306e-05
-2.94689611429773e-05
-2.40430779109661e-05
-2.51460491893722e-05
-1.80646377561967e-05
-1.93419072881246e-05
-1.70818224197383e-05
-2.88157885861729e-05
-3.67752367066182e-05
-5.65920209236236e-07
-1.79434641552459e-05
-3.83956864939728e-05
-1.71730314583267e-05
-2.02053418734848e-05
-1.12577057726976e-05
-2.94193200557109e-05
-1.42841892784253e-05
-6.55279361017968e-06
-4.69194189965737e-07
-1.80507321529894e-07
-4.43921800078267e-05
-2.68544328754016e-05
-1.80192269407972e-05
-1.03853048039111e-05
-1.60036861850397e-05
-1.50960695128261e-05
-9.37479421192046e-06
-1.56476032954588e-05
8.67736884891932e-06
-1.10538268442025e-05
-1.16153623474582e-05
-1.16305519871924e-05
-3.98475098786264e-05
-2.86046260143044e-05
-1.55831059221539e-05
-1.2322161252642e-05
-2.03712597881302e-05
-3.02678335043543e-05
-2.14692022257344e-05
-1.31974501226566e-05
-1.98776819570543e-05
-1.35294330301026e-05
-2.59924660863162e-05
-1.34890812226817e-05
-1.64937044555717e-05
2.71031306430076e-06
-3.18913882772985e-05
-1.75932856901996e-05
-1.46559930870608e-05
-8.52444280340468e-06
-2.40984149895852e-05
-1.11996352100469e-05
-3.33219549749723e-05
-6.50986978048143e-06
-2.07893018896449e-05
-1.49912963399143e-05
-5.09258043679014e-06
-1.73399367241059e-05
-1.80084059436272e-05
-1.62237757597807e-05
-1.95281669733208e-05
-5.92214503199656e-06
-5.95505267724329e-06
-2.30606741070926e-05
-3.12916312421909e-05
-1.41230893359251e-05
-1.10710211299384e-05
-9.00950908554064e-06
-9.70356889654901e-06
-1.08981249715986e-05
-1.68087633469386e-05
-3.5625229293915e-05
-2.37696909065763e-05
-2.43595678591802e-05
-2.00773778263056e-05
-1.73936770135309e-05
-3.54774001740375e-05
-8.54798838325257e-06
-1.21669328467332e-05
-2.14863927194748e-05
-2.93160404846169e-05
-1.613788544391e-05
-2.33468102323887e-05
-1.7441349155511e-05
-4.65892077238381e-06
-3.32331643230493e-05
-2.18879283776762e-05
-6.15777927128891e-06
-4.23499402960859e-06
-2.21521174723276e-05
-2.0205878701063e-05
-1.57368912465818e-05
-8.693154653895e-08
-1.53382395202992e-05
-2.69966076232208e-05
-1.33989219580278e-05
-7.10591025740741e-06
-7.76530943187069e-06
-2.20366556531079e-05
-1.73004579664056e-05
-1.07913421449189e-05
-2.25713999914641e-05
-1.14514377146728e-05
-1.92831402408036e-05
-1.25946058891287e-05
-3.26909770048657e-05
-2.40115301074945e-05
-8.18893526243691e-06
-1.98917570444925e-05
-1.81078276462879e-05
-2.77737857173505e-05
-2.23595217389867e-05
-3.01444460269824e-05
-2.72536468408969e-05
-7.24411425468518e-06
-9.10386692859347e-06
-2.82833423141671e-06
-6.70154932798203e-06
-3.62245546838995e-05
-2.90449477236862e-05
-1.55707682431869e-05
-3.49977208149917e-06
-1.1852398341005e-05
-1.10189433626688e-05
-4.35125191840364e-06
-1.73693016357263e-05
-1.80917323786372e-05
-2.31400029084516e-05
-2.19324617104339e-05
-1.05100932099292e-05
-8.77736174210505e-06
-1.56981283583023e-05
-2.2712448576168e-05
-2.77619683150194e-05
-2.6893370757454e-05
-1.22995073666708e-05
-1.62354837243693e-05
-2.53673975146505e-05
-1.91647776478904e-05
-1.09418696683248e-05
9.60135154836396e-06
-1.12873755917368e-05
-1.96769841654778e-05
-1.47072521327302e-05
-8.04008206757073e-06
-1.44667087609672e-05
-3.09402063883077e-06
-2.33833158471758e-05
-1.51842786191586e-05
-1.25552960810459e-05
-1.41369158354319e-05
-1.16824946286628e-05
-1.61925103454129e-05
-2.38657318725073e-05
-1.96755685453738e-05
-3.4410781011999e-05
-1.45222450489501e-05
-2.01420949135572e-05
-1.37703572317524e-05
-1.9217003918791e-05
-2.90373999821271e-05
-2.74337491298789e-05
4.63028981676734e-06
-2.75614305911061e-06
-1.91094479025937e-05
-4.50045913201268e-06
-3.53242729002813e-05
-1.81744762126436e-05
1.70993125763909e-05
-9.00438778542376e-06
-1.15950393478057e-05
-1.98503110359558e-05
-2.43588187403338e-05
-3.27608567629918e-05
-2.6888750943531e-05
-2.14972461017473e-05
-1.48091400411644e-05
-4.01793159710146e-06
-1.13189133963508e-05
-1.61357265482003e-05
-3.09297666812005e-05
-1.59266039520273e-05
-1.6904241888099e-05
-2.16979117120983e-05
-4.0768201804035e-05
-2.24742152410075e-05
-1.50293191662717e-05
-1.20571681205995e-05
-2.42762508389848e-05
2.91441664301387e-06
-2.12257604666214e-05
-1.76134457422472e-05
-1.5669198165065e-05
-1.90106762966411e-05
1.37170046108696e-06
-2.15637624279725e-05
-3.07178650875332e-05
-1.56759142527788e-05
-3.63294130161383e-06
-2.2604564651944e-05
-1.73244690695891e-05
-9.33327454880296e-06
-2.05648542589197e-05
3.2654429195018e-07
-1.0356576307854e-05
-1.82903814518039e-06
-1.94944413776312e-05
-1.32797779503832e-05
3.91948550838666e-06
-1.75326661627285e-05
-2.41802256680289e-05
-1.30127219790502e-06
-2.66845345962945e-05
-5.53526764812128e-06
-3.20617587245561e-05
-2.38862877630582e-05
-2.14384018018894e-05
-1.10534806114099e-05
-2.22772249087257e-05
-1.33198094914682e-05
-3.2253940632622e-06
-3.17961960597137e-05
-3.20362784103908e-05
-1.70825515909676e-05
-7.64291862144393e-06
-2.20814249372613e-05
-2.04264403248439e-05
-1.18795878665682e-05
-1.026527699767e-05
-6.11470474547218e-06
-1.34760753718656e-05
-1.25302839870112e-05
-2.46256559203737e-05
5.18044893921802e-06
-2.62917677219699e-06
-1.76566379673335e-05
-4.89121584024236e-06
-1.56708533100541e-05
-6.11534860778549e-06
-1.05965689449058e-05
-1.50581276547422e-05
-7.99511001678012e-06
-3.98271909961779e-05
-3.46583504642026e-05
-7.82344956788918e-06
-1.61582610997852e-05
-1.20620408307826e-05
-1.91914359367181e-05
-1.68705823057199e-05
2.81293033962793e-06
-4.20276522005703e-05
-6.57718767673829e-06
-1.67011462733749e-05
-2.82963138942729e-05
-2.10894960887326e-05
-1.33683931018476e-05
-1.64676614928293e-05
-7.23150073707441e-06
-4.54232405838919e-06
-1.22088449963944e-05
-5.48883715528404e-06
-1.43970113799314e-06
-2.13468144046965e-05
-2.15568375137449e-05
-1.27396810812807e-05
-1.95256704351223e-05
-1.81076468813323e-05
-7.86947899730087e-06
-1.67675203378096e-05
-2.50574424433991e-05
-2.44693150943859e-05
-8.51550062271261e-06
-1.78103143593664e-05
-2.28578356553196e-05
-2.32765978896807e-05
-2.52685167883132e-06
-2.46978640042206e-05
-8.94880496321961e-06
-1.85765595829016e-05
-1.8185821216146e-05
-2.70897420521725e-05
-5.45944052155335e-06
-5.35417013472234e-06
-3.93484120385862e-06
-1.49122406198972e-05
-4.59785546768376e-06
-2.95229252906991e-06
-3.9923787528982e-05
-1.70552489744866e-05
-8.88259955942794e-06
-1.46470765392335e-05
-1.20753440573228e-05
-9.56281050883693e-06
-1.56328115679535e-05
-2.30239629757502e-05
-1.1539735871603e-05
-2.43476669788349e-05
-1.99891185593578e-05
-1.1116489834551e-05
-1.3257997588613e-05
-2.39779453947244e-05
-6.32085507123283e-07
-2.04343622608881e-05
-3.07076529181785e-05
-1.81955689977047e-06
-1.94821632694226e-05
-2.93829885541932e-05
-2.58782114410122e-05
-3.38910790141643e-05
-2.18192254759692e-05
-1.82316013162185e-05
-1.89607237574956e-05
-8.33945967347099e-06
-4.48770520879301e-06
-1.09347781907059e-05
-6.04571073926929e-06
-3.04741637510793e-05
-1.752784758625e-05
-2.5741411655258e-05
-3.14773474960939e-05
-7.57151478742258e-06
-3.008828964765e-06
-2.41099081374923e-05
-1.69529196554679e-05
-1.03762327342995e-05
-2.60448295324904e-05
-1.62918200866509e-05
-1.9081451623937e-05
-2.0445635405508e-05
-1.0650451864633e-05
-1.90106479072414e-05
-2.89816865432216e-05
-8.60579074690246e-06
-5.59575884708918e-06
-1.22253338062967e-05
-1.83391544639515e-05
-8.75510098443167e-06
-2.08421735716146e-05
-2.17323817958671e-05
-1.73353252560977e-05
-1.19268354608577e-05
-2.0558066853984e-06
1.00113528821066e-05
-2.964166930692e-05
-1.91423105035372e-05
-2.1793216235048e-05
-1.36418123071693e-05
-3.64103461253727e-05
-4.65082969331319e-06
-1.39189234381606e-05
-2.10965581765154e-05
-2.41166784231656e-06
-1.83715297618066e-05
1.22344297607426e-05
-3.11461748961766e-05
-1.63383156104534e-05
-1.28034087700289e-05
-2.53866781160734e-05
-1.66884795687002e-05
-1.34553138493715e-05
-2.70820994442987e-05
-8.74773561434959e-06
-4.56244577050754e-06
-1.51151736656711e-05
-1.51896394299108e-05
-1.03521230710835e-07
-5.81078839667944e-06
-1.90571967848338e-05
-2.24876466424563e-05
-1.12126781099747e-05
-2.61885952527086e-05
-2.47769872443391e-05
-1.15428685570053e-05
-1.4750181573701e-05
-1.0496582741838e-05
-1.95608130248858e-05
-8.70887403232283e-06
-3.07337827461654e-05
-2.3340368333856e-05
-2.9253181223261e-05
-1.48679097219214e-05
-1.94910097178814e-05
-9.88303519690393e-06
-2.63557798178746e-05
-1.98541837427249e-05
-3.51490131942101e-05
-1.02815523125156e-05
-2.75071100651198e-05
-1.91808621289023e-05
-5.25331449493551e-06
-1.68019411246514e-05
-2.50683491578032e-05
-4.88173385961149e-06
-2.97320493171338e-05
-2.18350492519838e-05
-8.61431238151003e-06
-7.69498666955562e-06
-8.0902596866324e-06
-1.16608793456509e-05
-1.78227352147665e-05
-8.25078209192849e-06
-2.07384096172556e-05
-2.37284362553159e-05
3.29177593698631e-06
-1.2004507841447e-05
-8.21376757001895e-06
-8.22901773862234e-06
-2.77266664706671e-05
-2.637633631112e-05
-2.34547903349758e-05
-2.49343143181662e-05
-1.42615831530413e-05
-1.89362540544463e-05
-3.71618593263458e-05
-1.22949820122339e-05
-3.07882790797083e-05
-2.00868150537712e-05
-2.53688754577197e-05
-2.55939838081491e-05
-2.1078048307143e-06
-2.42356467983669e-05
-2.07341013742252e-05
-2.54832107806167e-05
-3.28909703641771e-05
-3.05494619708e-05
-3.02121629327202e-05
-1.48763573418624e-05
-1.53488471304444e-05
-3.09105177387083e-05
-2.0735039207108e-05
-4.42745057957987e-06
-6.23772706544336e-06
-1.4571798498029e-05
-3.19415810377102e-05
-2.00481744940249e-05
-2.29377384416685e-05
-1.15095857189308e-05
-3.7471306317432e-05
-1.37907369695164e-05
2.55994661850961e-06
-1.88925375378045e-05
-1.50480749840581e-05
-1.39410688478427e-05
-1.93494934848518e-05
-3.74233699122676e-05
-1.13594938723836e-05
-1.64244776342996e-05
-3.21435567443563e-05
-1.96119549796187e-05
-8.64257124812179e-06
-9.59173098941152e-06
-9.79672107464283e-06
-2.54454355065111e-05
-1.36257745429384e-05
-1.71427663792105e-05
-1.95917988580491e-05
-2.36520517324701e-05
-1.27013308861177e-05
-9.01301048487595e-06
-1.86325985327002e-05
-1.7791354235678e-05
-2.44790146104004e-05
-1.01025664506659e-05
-2.9337457460399e-05
-3.05898056423971e-05
-3.22800741216542e-05
1.05987980869426e-06
-3.06839592806497e-06
-2.83320396024092e-05
-6.70399236894638e-06
-5.03590739706784e-06
-2.52420847961595e-05
-1.07499079964913e-05
-1.03187073931142e-05
-1.39554656483627e-05
-3.32338782487499e-05
-1.80160859994501e-05
-2.96666970542315e-05
-8.54789122827322e-06
-3.34297695885698e-05
-1.81839761047294e-05
-1.41907812215784e-05
-2.70179222749777e-05
-3.48750602723854e-06
-2.47421506927563e-05
-1.78964632222632e-05
-1.81168896055944e-05
-3.69158439347596e-05
-2.16600851526197e-05
4.66621744206243e-06
-2.30016309005804e-05
-2.35035392145298e-05
-2.695262028439e-05
-1.82263400461339e-05
-2.59694369326472e-05
-3.11900142572178e-05
-8.54016870039064e-06
-3.02650679708519e-05
-1.40614360089169e-05
-2.30711323621131e-05
-1.85505987823125e-05
-3.3296962776594e-05
-1.50116495364513e-05
-2.21942773621129e-05
-7.07379471986587e-06
-1.44195148412069e-05
-8.13062964579152e-06
-2.2755367976142e-05
-1.59840541005194e-07
-7.5953101643629e-06
-1.66659340438122e-05
-2.05891238295797e-05
-2.50827338415642e-05
-3.00194873930448e-05
-2.44564162927901e-05
-2.20311622217094e-05
-2.30312544584331e-05
-8.23287785950108e-06
-1.77563232972263e-05
2.30926699826126e-06
-1.77796772118284e-05
-2.93396167235622e-06
-1.9278836300984e-05
-8.42568807860505e-06
-5.64242613002801e-06
-2.7166410266792e-05
6.46096305073632e-06
-2.80904452756035e-05
-1.50314787865522e-05
-1.56028168065323e-05
-1.45279685240583e-05
-3.6734541914314e-05
-7.62230418092912e-06
-4.85452714093856e-06
-2.47415404258326e-05
-1.05644832086114e-05
-2.70423808407799e-05
-1.74443907950472e-05
-2.56661324630223e-05
-3.44144726875601e-05
-6.03505212749202e-06
-1.98129878385544e-05
-1.63096045750106e-05
-7.48428770353617e-06
-2.29336979950866e-05
-3.32257674225749e-05
-1.50814257849965e-05
-2.62133173299952e-05
-3.09497557230314e-05
-8.94544532222817e-06
-2.57296145412433e-05
-1.68955084880254e-05
-1.45981295445623e-05
-1.81172135002601e-05
-1.34007665174182e-05
1.71917577576094e-07
-3.00616746501371e-05
-2.12150201626331e-05
-1.08960626597869e-05
-3.35519271186083e-06
-2.03581599450552e-05
-1.29368295772121e-05
-3.04620246750849e-06
-1.60218705224468e-05
-1.45827214168605e-05
-1.99012082783136e-05
-1.50264108855703e-05
-1.83990683943406e-05
-2.89393397345241e-05
-9.32616796434058e-06
-2.91223891067189e-06
-2.10150110696697e-05
-1.27187418652136e-05
-9.36839455152652e-06
-2.10267178620849e-05
-2.63323854086032e-05
-3.73153924045057e-05
-2.65176352704299e-05
-1.21282493454269e-05
-1.37463975408539e-05
-6.70461915518045e-06
-2.85709858547035e-05
-1.23719426484321e-05
-4.25207622748798e-06
-1.78836443760848e-05
-1.54532481953324e-05
-1.01409447360436e-05
-2.44385661811606e-05
-6.82761310784113e-06
8.72707526318938e-06
-1.7697511575028e-05
-4.39314081037157e-05
-4.58984428809386e-06
-3.07983575690303e-05
-9.95764103810954e-06
-1.01136980369135e-05
-3.31442984975115e-06
-1.57709351223311e-05
-4.97633722234101e-06
-6.99073034020219e-06
-2.47865033039582e-05
-2.73320681112482e-05
-3.23442811048713e-05
-2.18688262279887e-05
-1.99771807409943e-05
-3.29294341978734e-05
-1.38378438648789e-05
-1.77469452833251e-05
-2.1804282087729e-05
-2.26782293101161e-05
-2.7644236345322e-05
-7.03150191562879e-06
-2.05323460597905e-05
-4.29150271296276e-05
-4.70262745009987e-06
-1.22163747845803e-05
-7.75901513009412e-06
-1.88489856917173e-05
1.45619912487288e-06
-1.50328921276977e-05
-2.53003156939896e-05
-2.78834823827635e-05
-2.1330051241807e-05
-2.79751995015036e-05
-2.64150015154799e-05
-2.50809463460313e-05
-5.38709415491202e-06
-3.91616316053903e-06
-1.21657805392994e-05
-1.50370756149201e-05
-1.50587196397038e-05
-1.71072810288785e-05
-1.8194266887565e-05
-2.73934645837105e-05
-2.32043864338474e-05
-3.20031817184226e-05
-3.92878637316291e-05
-1.05599163326309e-05
-1.84093340463669e-05
-3.39452566802257e-05
-2.88475197849618e-05
-1.19794111344316e-05
-1.66462703677467e-05
-2.0278308364212e-05
-2.23558947132051e-05
2.23279766007269e-06
-1.51475467927082e-05
-2.60724801594608e-05
-3.15262709247157e-05
-4.10715277991429e-05
-6.48696990783463e-06
-1.10821949443207e-05
-9.57974420348209e-06
-3.49036204336658e-05
-2.62563695992164e-05
-1.83415417754367e-05
-1.09898014783499e-05
-2.12138244938266e-05
-1.970927295473e-05
-2.45176400703472e-05
-2.00426229854646e-05
-9.72222171204136e-06
2.97513420393959e-06
-1.91765238196602e-05
-1.51688426165908e-05
-4.04361099608965e-06
-2.09799944860157e-05
-2.20774431250127e-06
-3.37780394850965e-07
-9.76573653008365e-06
-2.58425298528667e-07
-2.30523762039501e-05
-1.65240643409021e-05
-1.11395051219946e-05
-1.32185437777976e-05
-2.17897263933414e-05
-2.01133373703362e-05
-3.36283558366926e-05
-2.2649961930777e-05
-1.17458615625601e-05
-2.21737261227002e-05
-3.9382389734481e-05
-1.63308648413502e-05
-2.67942222320765e-05
-6.41884306593333e-06
-1.62821624221192e-05
-1.23871217439078e-05
-7.36101299131694e-06
-5.82819589442982e-06
-1.69035133168752e-05
-2.62667738295409e-05
-1.8474666794373e-05
-3.45825502990219e-05
-9.21714367671824e-06
3.37238868136251e-07
-2.45140125614324e-05
-8.86773496137796e-06
-3.6300824757924e-06
-3.84347723540764e-07
-1.60773734229695e-05
-2.33321817779547e-06
-2.14174624207345e-05
-1.05962276839858e-05
-2.2787199536176e-05
-9.80872583346928e-06
-1.25533814742769e-05
-1.93090022147365e-05
-4.1726897332039e-05
-3.36554038949745e-05
-2.1816988712608e-05
-8.66592395105989e-06
-3.48131818477363e-05
-1.00658741222327e-05
-1.1120402233343e-05
-3.08199174764116e-05
-1.45187627080614e-05
-1.38651823970091e-05
-1.14015580105571e-05
-2.81680474208273e-05
-3.77640478976725e-05
-3.23892714065034e-05
-2.09806899559125e-05
-2.76451523568302e-05
-2.38424393260576e-05
-4.44518975907628e-05
-2.84577691251186e-05
-1.53136626820264e-05
-2.20230487107048e-05
-2.00107013316966e-06
-3.04525567049772e-05
-3.21671390541176e-05
1.24948459295251e-05
-4.64521177845683e-06
-2.08418765471499e-05
-2.22319037999667e-05
-5.51377481409771e-06
-2.0199175320952e-05
-2.77868177469042e-05
-5.57448697295621e-06
-2.57350285283201e-07
-5.27711382625356e-05
-2.54462727300901e-05
-8.34190363720385e-06
-1.88132182276554e-05
-7.77830469941033e-06
-1.23706646654913e-05
-4.93152458294855e-07
-9.04660971669505e-06
-3.11753193227445e-05
-1.66204751475392e-05
-1.0584728215663e-05
-2.24269818969789e-05
-1.35534745209557e-05
-3.19426471565823e-05
-1.99821518186396e-05
-1.17264043834735e-05
-2.06183367825192e-05
-1.87831641288363e-05
-2.40324139325447e-05
-1.66499059897004e-05
-9.77600410243466e-07
-6.68752992286116e-06
-1.65579346591326e-05
-8.61004002249376e-06
-2.53188812081924e-05
-2.79323215703578e-05
-3.27017322011099e-05
-1.43292148067706e-05
-2.55310185518426e-05
-1.69483454065284e-05
-2.01074409332536e-05
-2.1553093165176e-05
-1.91649867472411e-05
-3.58457346672073e-05
-1.08156149629435e-05
-1.99734863238337e-05
-1.51463063067142e-05
-1.55113193246479e-05
-6.83587189578313e-06
-1.82915672113041e-05
-3.42157684152524e-05
-8.47156379267289e-06
-1.90216165858347e-05
-4.21685789814253e-05
-1.39479494723776e-05
-1.87709996845055e-05
-1.40457363357967e-05
-3.03429400251128e-05
-2.68943199327016e-05
-2.91644544541038e-05
-2.08184237343389e-05
-2.51643674558447e-05
-2.46092130067495e-05
-3.24719831875215e-05
-2.14577576593022e-05
-1.8389184006893e-05
-3.18906205026721e-05
-2.04576016414172e-05
-1.51400147571297e-05
-1.30859791399388e-05
-2.33160092885795e-06
-8.14869827870377e-06
-2.45898380557474e-05
-2.13584564083337e-05
-8.87603133196888e-06
-3.00734213176868e-05
-2.27765763509567e-05
-4.80390119082065e-06
-1.16954004552256e-05
-3.03741234008812e-05
-1.22734901037272e-05
-1.98166331904254e-05
-2.18792356598884e-05
-2.80281151232877e-05
-2.26417162264302e-05
-1.55238893370834e-05
-1.85337873265576e-05
-3.4797059661629e-05
-3.27742529865421e-05
-2.15749980136216e-05
-2.07167615495483e-05
-5.28028316968614e-06
-7.35618393557594e-06
-1.70182586243717e-05
-3.03424476353376e-06
-1.50780527616974e-05
1.24893063855615e-06
-4.37538925277424e-06
-1.06293933985017e-05
-3.13947825683136e-05
-6.49714390557502e-06
-1.79895904658501e-05
-4.68340152543464e-07
4.17946627002901e-06
-1.80392926645392e-05
-1.60282224081109e-05
-1.07175500154553e-05
-2.10856796846165e-05
-2.63530212204129e-05
-3.12040416391391e-05
-1.38588258085231e-05
-1.78956265161981e-05
-2.16258528896025e-05
-2.86396819958361e-05
-1.8487392997281e-05
-3.12780218919081e-05
-2.78454639847094e-05
-2.92287730432737e-05
-2.59996167415939e-05
-1.28821476463814e-05
-1.37730131060628e-05
-1.14461888013258e-05
-1.67953768546151e-05
-3.32745456678288e-05
-1.816952732133e-05
-3.41002995607944e-05
-2.70502753974151e-05
-2.81854294902816e-05
-3.03430053107667e-05
-8.86075509059939e-06
-3.18056540367968e-05
-1.12799003574959e-05
-1.66023781552144e-05
-8.13678527997356e-06
-2.11837280715837e-05
-1.33288804377738e-05
-2.50813711323249e-05
5.0892902779026e-08
-2.86332219539864e-05
-2.00895219786896e-05
-2.16283463342649e-05
-2.14114854264725e-05
-1.31038719341158e-05
-1.21705423314002e-05
-9.18969958309118e-06
-3.45163554397188e-06
-5.20599340786278e-06
-1.23358144075687e-05
-1.96656981642651e-05
-8.14941348531932e-06
-3.04824901685609e-05
-1.4407355400611e-05
-2.45845182438817e-05
-1.61278347472674e-05
-8.70371287009563e-06
-2.08773624818e-05
-1.88374372194646e-05
-1.69320853692441e-05
-3.07480499065917e-05
-5.15400567083863e-06
-5.13076982505222e-06
-2.17561596534161e-05
-9.1419958606164e-06
-1.80680599915566e-05
-1.51257478469332e-05
-1.92460842915847e-06
-2.09925575859327e-05
-1.01804949100887e-05
-3.52448125078435e-05
-1.90344788085498e-05
-1.54566579471316e-05
-4.04317894605246e-05
-1.02850808982312e-05
-1.53121153529307e-05
-4.6855322347338e-06
1.1328493314884e-06
-2.22228823976132e-05
-6.68007970480252e-06
9.19167658743021e-07
-1.42534170402903e-05
-3.90145383555377e-05
-1.34122097904608e-05
-6.81796707147909e-06
-1.7947920714663e-05
-2.29556698763216e-05
-7.0805671036871e-06
-4.70283984714868e-06
-1.95165363905443e-05
-8.57039662794541e-06
-1.05121257927997e-05
-1.24195168846751e-05
4.23915925694922e-06
-2.36079373448571e-05
-1.33745019253773e-05
3.34570244033315e-06
-2.94529126494725e-05
-3.59895734718967e-05
-1.35910362998288e-05
-1.32040749058139e-05
-2.23746297424148e-06
-3.17159520023756e-06
-1.77691615893982e-05
-2.50294299050729e-05
-1.46944493689709e-05
-1.99036953507875e-06
-1.71550199378693e-05
-2.31374442579219e-05
-1.91351707663143e-05
-1.0387954871339e-05
-8.82346733903204e-06
-6.13347682400779e-06
-2.71388733501173e-05
-1.52999377002428e-05
-1.71054211289549e-05
-1.97231911379547e-05
-9.46631347186871e-06
-2.5157860294475e-05
-2.91397200549825e-05
-3.52417215267895e-05
-1.15344953001797e-05
-2.86511443554959e-05
6.93673453365556e-06
-1.67623798444295e-05
-2.32248346723973e-05
-2.21731530457456e-05
-3.14667984338765e-05
-2.34473687790339e-05
-2.22679594438207e-05
-3.459514174203e-05
-2.57472186575643e-05
2.11450178777357e-06
-2.50280751991099e-05
-2.80923346561609e-05
-1.63663534182183e-05
-2.99712053783466e-05
-1.62303056109337e-05
-2.4681976751426e-05
-8.1461443986651e-06
-1.69995161395229e-05
-1.89733890431995e-05
-9.26351815073295e-06
-5.56410441686666e-06
-3.74347492767359e-06
-1.25771313404074e-05
-1.30860521780425e-05
-1.54950595387673e-05
-7.05753720032933e-06
-1.8817191598285e-05
-1.74430140333429e-05
-1.30378179615868e-05
-3.54326358962425e-05
-2.12695439117553e-05
-3.16703283265936e-05
-1.49538145771978e-05
-2.13637411273065e-05
-1.11771127448599e-05
-2.00846036173318e-05
-2.37982668955104e-05
-6.15354147661011e-06
-2.82151660907007e-05
-2.98985203055338e-05
-2.07559473559268e-05
-1.65664897881314e-05
-2.6324499672967e-05
-1.29965899812544e-05
-2.24338610422119e-05
-2.61376890168536e-05
-1.95042586018375e-05
-9.23789036986333e-06
-2.147577928143e-05
-7.57455568471509e-06
-7.74509575486869e-06
-1.71978737690344e-05
-1.40463570919952e-05
-5.84042594767337e-06
-1.6364203432171e-05
-1.63971698147983e-05
-1.64761126598922e-05
-2.22771862406161e-05
-9.59021663432312e-06
-1.21431082204926e-05
-1.97230542402185e-05
-1.19889431317299e-05
-2.95922859803525e-05
-1.10872357641704e-05
-2.16797335492184e-05
-2.69535755808724e-05
-1.24377348693546e-05
-2.13095346532871e-05
-2.29738656768433e-05
-1.44751986689307e-06
-7.39648484167334e-06
-1.5242046822234e-05
-1.83940298715943e-05
-2.50950063638358e-06
-2.54201493673625e-05
-3.16897535518933e-05
-7.11478576297418e-06
-3.81722570576667e-05
-1.82430039131271e-05
-8.52402393829709e-06
-9.38909891124775e-06
-4.32531263713129e-06
-1.60738919254166e-05
-9.89563101710523e-06
-2.90716364375044e-05
-1.26787254629689e-05
-2.55657963503132e-05
-2.38055825433843e-05
-9.34401293387139e-06
-1.49267498577639e-05
-2.46652142153142e-05
-1.77830357640518e-05
-1.61206722679205e-05
-1.30120013988197e-05
-1.70561301762541e-05
-1.92123030978583e-06
-1.72954171256061e-05
-5.82009584262902e-06
-2.21411860563847e-05
-1.68165741678804e-05
-2.84327311803353e-06
-1.29804097035505e-05
-2.75002421872418e-05
-1.14017792093254e-05
-1.56931275369229e-05
1.16565620160014e-05
-1.47024343622817e-05
-3.8240901031779e-06
-1.25282930735964e-05
-2.63112225318922e-05
-2.43108306012183e-05
-1.66799087401556e-05
7.2712656593203e-06
-3.76789128629527e-06
-1.3003200706489e-05
-1.12666135324689e-05
-2.01284739639957e-05
-2.72419948181121e-05
-1.64264806285997e-05
-8.20180334195635e-06
-1.66310456476717e-05
-2.90465962171598e-05
-1.42736147434126e-05
-2.3308820795069e-05
-9.60604539144509e-06
-3.82873630969322e-06
-7.10700696905144e-06
-2.54201768147754e-05
-1.62647480172466e-05
-2.45214935261497e-05
-1.77703509540577e-05
-3.27251651304902e-05
-2.32516333272244e-05
-9.48385199140037e-06
-1.4979574633764e-05
-1.31325636282357e-05
-1.59276887212052e-05
-2.02854028760308e-05
-2.11403808123767e-06
-7.74824920513853e-06
-4.02575450968605e-05
-1.26474608318269e-05
-1.26393123694165e-06
-3.34208782456241e-05
-3.19356392218734e-07
-9.22763915220808e-06
-9.94434408678826e-06
-2.54310317722141e-05
-3.13268229061469e-05
-2.36507096395258e-05
-1.69992818615738e-05
-1.60675336130076e-05
-1.00590750898071e-05
-1.85727270778089e-05
-1.35737893008207e-05
-2.26107191614126e-05
-9.88625376936589e-06
-1.65217726607067e-05
-2.64764409282404e-06
-2.44206020696864e-05
-1.54668542158872e-05
-1.49335924092329e-05
-2.61122948587851e-05
2.95386678565559e-06
-2.24920350784728e-05
-2.6730359618534e-05
-2.52919868928868e-05
-2.77399410410694e-05
-3.45510140050162e-06
-4.40253370130129e-06
-1.78806450507859e-05
-3.41824529671717e-05
-1.85737479956014e-05
-2.1481181299801e-05
-2.37840658939867e-05
-1.97950587932502e-05
-9.22447414616426e-06
-1.37384748699955e-05
-1.9185202610044e-05
-4.28443258219975e-06
-1.70989532941081e-05
-3.39972961806597e-05
-2.57498152807531e-05
-1.45984472123682e-05
-2.1760847557907e-05
-4.18060069466043e-06
-1.30909273379658e-05
-1.8581203736526e-05
-5.79254261006319e-06
1.7866161327233e-07
-1.45651610733238e-05
-8.47967298536701e-06
-2.74876535326237e-05
2.24111855385564e-06
-1.92475041812995e-05
-2.6141943771772e-05
-3.89020494111375e-05
-1.93750473302778e-05
-2.39785214415671e-05
-1.75031227636425e-05
-4.33028128791292e-05
-2.76467965606347e-05
1.52942140350365e-05
-1.60477113824356e-05
-1.92803302742914e-05
-2.04774762586928e-05
2.82533689758487e-06
-9.43674100588322e-06
-3.0875807512898e-05
-1.09121046554587e-05
-3.04776760120548e-05
-2.78340626681739e-05
-2.9139199128607e-05
-1.01667195262747e-05
-7.79567028452296e-06
-2.45200555686943e-05
-1.89714198189084e-05
-4.7917405079884e-06
-2.18815843461284e-05
-2.80993638164781e-05
-6.00167629674722e-06
-3.48105484044752e-05
-2.03426806235808e-05
-2.65325447566773e-05
-1.54016501812066e-05
-2.166492570009e-05
-4.99049337129524e-06
-2.32471841017921e-05
-3.26498338172519e-05
-2.2975350370186e-05
2.08699713903278e-06
-1.59672548528417e-05
-3.54751627990846e-05
-2.03749952484282e-05
-1.72623577459946e-05
-3.50296322947311e-05
-2.44067368166864e-05
-2.50922818625088e-05
-1.47267109184264e-05
-2.13342503626839e-05
-2.65461703813889e-05
-2.31007587470116e-05
-2.22440597387884e-05
-1.63815800270507e-05
-1.4772214023239e-05
-1.89846667236439e-05
-2.91340496363073e-05
-2.66465337968353e-05
-3.19483635764622e-05
-1.95452308251886e-05
-2.51543221491068e-05
-1.42295110518333e-05
-2.97919788802858e-05
-2.24346808689116e-05
-1.8511360567592e-05
-2.98853138353313e-05
-2.08239545959881e-05
-1.45707099976606e-05
-1.35575084070467e-05
-1.2469185037155e-05
-1.61395141166864e-05
-2.75056032484676e-05
-1.20909750639252e-05
-3.0964449815129e-05
-3.16174733073538e-05
-1.54026843327357e-05
-2.22718733730721e-05
-2.09989083090834e-05
-8.89483254894501e-06
-2.81856323493309e-05
-1.03991786644696e-05
-6.0493884328276e-06
-7.70474171306386e-06
-1.9738802148231e-05
-2.16494833954375e-05
-2.61717654875174e-05
-2.9126332794101e-06
-2.28183090776196e-05
-8.64165481915643e-06
-3.86689408421485e-06
-1.24137215085039e-05
-2.09866190740551e-05
-3.737737937016e-05
-1.90677650365716e-05
-1.55878270436401e-05
-3.85164291702782e-06
-1.46404540952461e-05
-1.76029314516234e-05
-4.71792514529137e-06
-1.73184704445967e-05
-3.22823207266118e-05
-2.08948545844805e-05
-2.12106503148128e-06
-1.18048830517813e-05
-1.10316526534607e-05
9.36726666125026e-07
-3.26083688393726e-05
-9.27673398836644e-06
-2.59867772573118e-05
-1.42776669858479e-05
-7.42546339099906e-06
-4.10791372688568e-05
-1.46583831080035e-05
-1.77254890101982e-05
-1.57141414936419e-05
-2.08094904528961e-05
-2.37360108379197e-05
-1.88228014141912e-05
-2.59599830722782e-05
-8.03744593080839e-06
-1.76834623187119e-05
-2.23526740219955e-05
-1.44407570841586e-05
-8.37674342214697e-06
-4.1450203094178e-06
-1.6606989520647e-05
-2.41706149659341e-05
-1.65486636967894e-05
-2.50790747599615e-05
-2.44309611501979e-05
-2.60804832425096e-06
4.67381939419663e-06
-2.28890049308544e-05
2.43716102577158e-06
-1.95863862044459e-05
5.64853712383324e-06
-1.77724946381401e-05
-3.17156216416353e-05
-1.37579149982043e-05
-2.2404072292704e-05
-1.28826376462933e-05
-2.07495823783771e-05
-1.95811362749668e-05
-1.48922006690542e-05
-8.63603331317522e-06
-1.69949288271545e-05
-5.01924658043327e-06
-2.05951647004111e-05
-2.06300976724265e-05
-2.53849025254286e-05
-2.897360427086e-05
-1.84287255098417e-05
-1.76965397876066e-06
-2.35754018588803e-05
-1.65289841701539e-05
1.0672550113442e-05
-1.22597505292615e-05
-3.07505500615862e-05
-1.29781442810461e-05
-2.58299493794427e-05
-1.42709832008892e-05
-2.37361263439174e-05
-1.15581356785137e-05
-7.05948782434578e-06
-1.21023801168395e-05
-3.83823497231383e-05
-2.13269314197864e-05
-7.57076900819368e-06
-8.51488077107926e-06
-5.94413009566719e-06
-1.59557131385645e-08
-8.8490771206879e-06
-2.54768776945982e-05
-3.70679599696372e-05
-1.01140707320801e-05
-2.97237830129824e-06
2.69964517525417e-06
-4.06326596081933e-06
2.5016789027608e-06
-2.28209224300713e-05
-2.34315031005281e-05
-1.66909417105387e-05
-3.81886427861669e-05
-2.01401082850197e-05
-1.93363620755321e-05
-2.62625220418357e-05
9.22896600631949e-06
-2.35977429099135e-05
-2.70801339285829e-05
-9.51802824112786e-06
-4.06665591677919e-06
-1.78951078534463e-05
-1.97479074300831e-05
-1.89247463463606e-05
-2.7209899486875e-05
-1.34232674358179e-05
2.87600999326047e-06
-8.79942798352057e-06
-8.69419219457377e-06
-2.06871521683153e-05
-1.97079340674261e-05
-1.21616244585848e-05
-1.64767371908917e-05
-3.12955929169993e-05
-1.88384637921739e-05
-3.14399393592121e-05
-1.34832442262533e-05
-1.84046514692348e-05
-2.96322512150071e-06
-3.73744753843847e-06
-1.68775097101213e-05
-1.40237539216552e-05
-1.72148827784706e-05
-2.26434177623569e-05
6.45317953041954e-06
-1.58114127179919e-05
-1.43062054019424e-05
-2.02475639122786e-05
-3.62134384962697e-05
-1.95541755623128e-05
-1.22063562328952e-05
-1.90963157841566e-06
-4.0620316040058e-06
-2.00286422952567e-05
-1.52836220359083e-05
-1.03831139973207e-05
-4.35867253781594e-05
-2.27769365056588e-05
-1.41413165490304e-05
-2.76355120952477e-05
-8.39496839105656e-06
-3.22805160054724e-05
-1.83410382040111e-05
-9.94532741980558e-06
-1.55817773736358e-05
-1.99962612470745e-05
-9.58860269393051e-07
-1.21779927495093e-05
-2.50005591928548e-05
-3.1456243828544e-05
1.98023648855121e-06
-1.66800914179309e-05
-9.00424001876562e-06
-2.30435009581937e-05
-1.66616508084002e-05
-2.33362344857944e-05
-5.07679094867637e-07
-1.52079590839923e-05
-1.46345615047599e-05
-1.80575086285661e-05
-3.4971470834352e-05
1.1636385373898e-06
6.74868552912103e-06
-1.13768282123677e-05
-5.63267353458839e-06
-1.96855576441957e-05
-1.0557766606279e-05
-1.88786863662991e-05
-2.91588238151667e-05
-1.97095795092926e-05
6.4646452223652e-06
-2.25672001120566e-05
-1.05128107785398e-05
-2.83299203472124e-07
-1.69053714004871e-05
3.93751888419842e-06
-1.55812761249323e-05
-9.91960599074937e-06
-3.5485049196292e-05
-9.93814144267046e-06
-1.26149612759617e-05
-6.50314243751164e-06
-2.50744239066858e-05
-1.67170347214856e-05
-4.46531558712341e-06
-1.83563811456267e-05
-4.20466930321722e-06
-2.27740901928809e-05
-1.57144182320405e-05
-2.58624836359362e-06
-5.38404436383514e-06
-3.00030404261224e-05
4.66643697698561e-06
-7.14896293484559e-06
-1.43761405081907e-05
-2.09185422049417e-05
-2.89808123045881e-05
-1.17418275322632e-05
-7.42810726420743e-06
-1.38051046230167e-05
-3.01532686674582e-05
-2.9440962044695e-06
-7.88426837612942e-06
-1.56881106261865e-05
-8.03944991772702e-06
-9.38218148377912e-07
-4.13178608121392e-05
-1.79610466171669e-05
-3.63041848532274e-05
-2.8712656674333e-05
-1.61537246916654e-05
-1.23433553961248e-05
-3.17764585984453e-05
-3.35283006194052e-06
-2.44193864667995e-05
-9.20461437571075e-06
-1.39166774300218e-05
-4.64041467530634e-06
-2.34192771747457e-05
-2.53519062244811e-06
-1.23816101467274e-05
-2.1564853609332e-06
5.64973083552276e-06
-1.12622518373512e-05
-2.04404713661127e-05
-1.01159514931918e-05
-2.52029580206038e-05
-1.01529030889829e-05
-1.54057300932885e-05
-2.53473837242587e-05
-2.35594053142553e-05
-9.06927906892355e-06
-9.14107705963791e-06
-1.92809153013856e-05
-1.04286873318366e-05
-1.71472313796803e-05
-2.48193479105275e-05
-1.47598424801456e-05
-2.4499593462684e-05
-2.04233172979946e-05
-3.20440183281808e-05
-1.74728746611433e-05
-2.42891537670106e-05
-2.30726716652874e-05
-2.8522723143023e-05
-2.75420714214316e-05
-8.22934675453166e-06
-5.6253074435237e-06
-1.84834739235202e-05
-2.46077348310838e-05
-9.57368210591637e-06
-1.11830156983569e-05
-1.53886592549633e-05
-1.47646249545316e-05
-1.01309474185574e-05
-1.07153836027203e-05
-2.20353206198592e-05
-2.44294576389869e-05
-1.36358907687694e-05
-3.32544476560462e-05
-2.6012731072034e-05
-3.97581456651301e-05
-9.37130074064442e-06
-5.65194111232699e-06
2.10666251277504e-07
-1.0144630569313e-05
-2.34408792443933e-05
-1.66825142880395e-05
-7.23727150728369e-06
-1.21818803649655e-05
-1.85462747728827e-05
-9.00684344347734e-06
-7.59101365712546e-06
-1.13173839236923e-05
-2.52717131609831e-05
-1.6930982026802e-05
-2.82698103949681e-05
-1.97770311884247e-05
-1.21450570622029e-05
-1.99276432501064e-05
3.4769374095163e-06
-2.20947817578585e-05
2.84876057706336e-06
-1.28744934893896e-05
-1.65505717902741e-05
-2.18777209226042e-05
-3.06221940752217e-05
-1.69528510832833e-05
-1.10692350194316e-05
-9.34105609094113e-06
-1.53010124440145e-05
-1.10634721073114e-05
-2.53313536714447e-05
-2.23532006663157e-05
2.03785397812749e-06
-2.16850921069613e-05
-2.95328247732021e-05
-2.09767734317336e-05
-2.87121438769281e-05
1.00718812548593e-07
-6.67535324428984e-06
-1.94944230531758e-05
-8.00161309117157e-06
-8.58118544807028e-07
-3.86922723855867e-06
-1.72696908066175e-05
-1.31762900901698e-05
-1.84760841968504e-05
-1.37898597558959e-06
-1.15376526761398e-05
-1.23236340564137e-05
-1.79888263339556e-05
-1.63991465714216e-05
-1.49287944203939e-05
-2.84155975506703e-05
-9.63251462348059e-06
-1.53988718425454e-05
-5.60477798040502e-06
-1.00950419866484e-05
-3.0216283368611e-05
-2.07735682073103e-05
-2.39914101295685e-05
-1.06171844083836e-05
-3.37045139413331e-06
-1.18148811554923e-05
-3.25771719647172e-05
-1.39101562383406e-05
-2.29548183168987e-05
-1.40034752336596e-05
-2.77890019223396e-05
-1.15592171614152e-05
-2.53488510446127e-05
-1.19717712696305e-05
-1.55127137406243e-05
-8.20086131953214e-06
5.05506503321159e-06
-3.78195431707019e-06
-1.18729589013857e-05
-1.54450717046481e-05
-1.31949630141856e-05
-2.6515060477511e-05
-2.31886296059308e-05
-2.9286522196743e-05
-3.04062078459015e-05
-2.03421436708324e-05
-1.53211128830977e-05
-1.61576925859301e-05
-9.93709614953315e-06
-1.18115930462574e-06
-1.56674713494829e-05
-1.06211108247222e-05
-2.07842253694907e-05
-1.57941903014936e-05
-1.30552332881147e-05
-1.33932574057558e-05
-2.51675369141614e-05
-1.95736850263905e-05
-1.86271879223397e-05
-2.91903624068532e-05
-9.50675913033499e-06
-2.91714666632153e-05
-1.58606163689022e-05
-4.03883299816907e-07
-2.44917402004985e-05
-2.78482979075074e-06
-3.4508810497598e-05
-2.71487784449738e-05
-5.22418855470662e-07
-1.55120103505262e-05
-3.73901394898475e-05
-2.00567287279642e-05
-1.23134716193647e-05
-4.27034492749606e-06
-1.44308728166744e-05
-5.0455244926919e-06
-1.67690753609237e-05
6.00544336429389e-06
-1.94345029431214e-05
-1.99799291420753e-05
2.27633928581274e-07
-1.10739304152457e-05
-9.0725951730693e-06
-5.05159117065427e-06
-2.26616022723155e-05
-8.36022516460796e-06
-3.73440187300102e-05
-1.39075786109556e-05
-1.08718901250582e-05
-2.06066036478502e-05
-1.15425534668089e-05
-2.82047990950087e-05
-8.90236521662569e-06
-2.2627575699735e-05
1.48117384017765e-06
-2.86361082079133e-06
-1.79481512408759e-05
-6.43288581057776e-06
-1.50497436983154e-05
-1.44877373706309e-05
-2.69441686328521e-05
-2.24080095891284e-05
-2.03599253395994e-05
-1.43203959085535e-05
-1.04924170744814e-05
-8.59077443191014e-06
-1.68774520454595e-05
-1.96309247814177e-05
-2.34689911644484e-05
-6.82699431301755e-06
-7.87968149845609e-07
1.10890279045668e-05
-6.09620499827496e-06
-2.25989111872494e-05
-1.33238095313495e-05
-9.88407693040252e-06
-1.71913469986459e-05
-1.28536683401859e-05
-9.78339036171122e-06
-1.43659753965536e-05
-1.86512136689716e-05
7.83268335533598e-06
-1.70254229934383e-05
-3.06308981370272e-05
-1.09904728966387e-05
-1.92562088812588e-05
-2.51114980089053e-05
-7.0624472662805e-06
-1.15378692159444e-05
-4.11826439818816e-06
-1.51011393738166e-05
-1.40355809290395e-05
-1.43942057813579e-05
-2.17345317285482e-05
-1.95965601114172e-05
-8.21421938893091e-06
-1.78487901955867e-05
-1.94433603898853e-05
-1.64502800776039e-06
-1.70846219208625e-05
-5.18971861050601e-06
-2.19831489013139e-05
-2.35770041503101e-05
-1.24589612093588e-05
-1.21201819634174e-05
-8.06179783307452e-06
-1.53813535104024e-05
-2.02822136958832e-05
-3.15369736915418e-05
-5.27767731338515e-06
1.44532802522977e-06
-1.68138122474925e-05
-9.15063106570258e-06
-1.33678795686345e-05
-2.49531872767768e-05
-4.58443300754477e-06
-2.18724187079972e-05
2.7850331868006e-07
-1.34868278887301e-05
-2.33082799812006e-06
-1.39761874725056e-05
2.66751002954495e-06
-2.28035347723032e-05
-1.68988743623549e-05
-8.568700191982e-06
-1.59913569334088e-05
-3.36226076963811e-05
-1.65489697609613e-05
-1.44637916617379e-05
-1.94013917034655e-05
-1.74417001220817e-05
-1.53267738135338e-05
-2.80077823751746e-05
-1.48544370580715e-05
-2.47610702220681e-05
-1.9330089636161e-05
-7.44912993368612e-07
5.21531396245695e-08
-1.90518176932317e-06
-5.65901007525952e-06
-2.0676775388585e-05
-2.72816699458125e-05
-3.56192066026228e-05
-2.86464043168489e-05
-3.53675779665005e-05
-3.00942528975076e-05
-1.93221097907821e-05
-1.18752110485072e-05
-1.41029791387927e-06
-1.12632120988779e-05
-1.69535512296509e-05
-1.85533371059478e-05
-1.76677312344735e-05
-1.00610409057201e-05
-1.01443726243151e-05
-8.96515165136656e-06
-1.50031202417155e-05
-2.50385589601154e-05
-6.09198265089911e-06
-5.762224693493e-06
-2.60188124937464e-05
-1.35592436212149e-05
-2.36634007723318e-05
-3.69589350917703e-05
-2.27839257775356e-05
-1.71058579172976e-05
-2.44822047381356e-05
-1.8900363489516e-05
-1.50916131869316e-05
-2.48487108815613e-05
-1.57944197606552e-05
-3.02784377023705e-05
-4.00574059726071e-05
-4.71011730816647e-06
-1.45771714595682e-05
-5.187803887349e-06
-2.5356790138025e-05
-1.0887279073495e-05
-1.7151102619844e-05
-1.5753184114293e-05
-9.59274319003585e-06
-9.00324243701995e-06
4.23021447224279e-06
-4.00399775295666e-05
-1.85694158155815e-05
-2.34184096345088e-05
-3.01062969900226e-05
-1.14985023025857e-05
-1.75830221459882e-05
-3.92638248661693e-05
-6.43699320719064e-06
1.20433660411554e-05
-1.56236567396008e-05
-2.13120982085126e-05
-2.41807077981211e-05
-3.82860443316853e-05
-4.0704774032362e-05
-3.08053425914833e-05
-1.68200438477464e-05
-3.33865748445163e-05
-1.32957049135118e-05
-2.15159407068896e-05
-2.3795769568882e-05
-1.00078186573634e-05
-1.33265123523109e-05
-1.73914586992182e-05
-2.17671690940059e-05
-7.6297506928473e-06
-2.97700122191402e-05
-1.24050618053965e-05
1.18372275925493e-05
-5.63118777166159e-06
-1.16829187254286e-05
-9.60970073020053e-06
-1.83802115771207e-05
-1.21387225898393e-05
-1.35815906359051e-05
-8.95739624584756e-06
-1.36752066924432e-05
-7.07634958124099e-06
-1.51380317638099e-05
-2.74648526084983e-05
-1.76187616868746e-05
-1.09736451288904e-05
-3.25111728485605e-06
-1.57135168314009e-05
-1.06932526591387e-06
-1.63779244861735e-05
-3.36505996640863e-05
-1.10405584963086e-06
-1.50919008628745e-05
-1.39596728380712e-05
-8.02012944081711e-06
-1.90817009956702e-05
-1.76430533267607e-05
-3.78572602537182e-05
-9.26396179850933e-06
-2.82130288361487e-05
-1.20544820114723e-05
-4.58531580999068e-05
-1.40987035817204e-05
-3.27045471719581e-05
-1.97432731100051e-05
-1.30847274891107e-05
-1.70809053771703e-05
-3.40057475807977e-05
-1.20529568070155e-05
-1.85569960304311e-05
-6.17491008150304e-06
-1.41039066141512e-06
-1.25071438298748e-05
-2.1845304904752e-05
-9.4991042201865e-06
6.43968920643529e-06
-1.90874381973704e-05
-4.68579023481862e-06
-8.21897617141342e-06
-3.48668170492267e-05
-2.42983132244802e-05
-1.78688564076473e-05
9.53159118252524e-07
-1.38927025548654e-05
-9.24887296492547e-06
-1.10224772032632e-05
-2.35597476904157e-05
-8.92046535785966e-06
-4.05690305803043e-05
-2.37233018674675e-05
-2.56309391567705e-05
-1.28359104954712e-05
-2.17062112569129e-05
-2.34846876449719e-05
-1.85312534534537e-05
-2.20412096628281e-05
-1.27320254100592e-05
-1.42394791575018e-05
-2.89504805895667e-05
-2.09340603585711e-05
-1.6265705398322e-05
-2.66116717453163e-05
-7.46408562193875e-06
-2.7213097424507e-05
-1.61135082749201e-05
-2.34535064491949e-05
-2.37786926503723e-05
-1.93038143339781e-05
-8.40166070819217e-06
-2.23709434011557e-05
-1.95216744215696e-05
-3.21995143709721e-05
-2.44370942832107e-05
-1.14982935510108e-05
-2.46210471616744e-05
-1.47784600453594e-05
-3.30493803837579e-05
-2.09795755910217e-05
2.46398169538704e-06
-1.54345702400204e-05
-2.1849271372315e-05
-1.33630886973222e-05
-1.70829864613828e-05
-3.37070268957836e-05
-3.82476069374467e-06
-3.05596254919877e-06
1.72499710295866e-06
-1.96467704089306e-05
-1.37758034904665e-05
-2.33610215203631e-05
-7.56821882497115e-06
-1.10452782478169e-05
-6.69028733060064e-06
-2.06119300898921e-05
-1.99656923934054e-05
-2.33449711362236e-05
-3.70710978494474e-05
-2.53306207855998e-05
7.31428124756261e-06
-9.8843559076191e-06
-9.98289698346382e-06
-5.02662627326428e-06
-2.16217411648288e-05
-3.81031027203769e-06
-1.39767554744298e-05
-1.78371653250353e-05
-1.44069716289451e-05
-1.50944541348915e-05
-5.30634789747927e-06
-1.13113004700309e-05
-1.36777190526834e-05
-1.90925066732539e-05
-1.17159468353087e-05
-1.91461774756847e-06
-1.36996972636117e-05
-1.20579545990872e-05
-1.00900876582141e-06
-2.6094198650711e-05
-2.13486128011436e-05
1.119213477711e-05
-1.93795632380119e-05
-3.06663301999033e-05
-1.630604186195e-05
-2.87153580518948e-05
-5.20894730465376e-06
-3.48813377986804e-06
-1.84809831346689e-05
-1.25884707815095e-05
-2.15325686059923e-05
-1.98374438504481e-05
-6.63184758233644e-06
-1.03102231423312e-05
-1.53554078092058e-05
-1.67105311748279e-05
-1.49815791784938e-05
-2.09388002437362e-05
-2.196429433296e-05
-1.72019477614318e-05
-2.09604387564791e-05
-1.58082689658849e-06
-7.83740643190594e-06
-8.02959513945501e-06
-1.64214864624089e-05
-1.23416175033217e-05
-4.60818670995673e-06
-3.01185258322665e-05
-1.39078010972209e-05
-2.52314266683878e-05
-2.02452314731284e-05
-1.54621969398812e-05
-3.07685748128121e-05
-3.49272233557116e-05
-2.18796149295889e-05
-1.04617927709661e-05
-1.06186179195623e-05
-2.96412266462488e-05
-1.33667097058141e-05
-1.37591815688604e-05
-1.11951793541418e-05
-8.80346223177592e-06
-2.44806588039719e-05
-1.63308532666101e-05
-1.30354520995418e-05
2.07977627091645e-07
-1.99772603702122e-05
-1.91157008824413e-05
-1.57709678453947e-05
-2.11561626723179e-05
-4.71611045820002e-06
-9.14579811964539e-06
-9.22881694852594e-06
-9.62527861353769e-07
-1.29217409601263e-05
-2.9646068230927e-06
1.14049416746628e-05
-2.87651008425917e-05
-3.63998299767081e-05
-5.72702675178633e-06
-2.48154377347343e-05
3.75351629662825e-06
-2.19055628771987e-05
-1.02783862994269e-05
-1.36071859616246e-05
-1.97842175893047e-05
-3.2922164316623e-05
-2.82728669363382e-05
-4.48845198680443e-06
-1.70458822739461e-05
-2.40003084166552e-05
-1.78679087192669e-05
-2.84558457513916e-06
-2.06196052201188e-05
-1.56006679719812e-05
-2.62900776031436e-05
-2.51488177961033e-05
-2.00506390504067e-05
-2.04176613147277e-05
-2.71171215837126e-05
-3.1838748501065e-06
-2.3826896864863e-05
-7.36933294057438e-06
-2.70291692381376e-05
-1.46097948050568e-05
-2.88120169775357e-05
-1.23352106318473e-05
-1.17430538411657e-06
-1.51081662946232e-05
-4.27838592246698e-05
-1.51017910144406e-05
-5.00589168841075e-06
-6.90432733227115e-06
-3.293739225366e-05
-2.56789448153272e-05
-5.61046692156213e-06
-1.16592398623483e-05
1.01397433105221e-06
-2.82211437807921e-05
-3.02554188010689e-05
-2.58515941631115e-05
-1.27269313701737e-05
-3.14410505273929e-05
-1.43732828960049e-05
-1.24907966353316e-05
-3.65308924638881e-06
-2.08508810670663e-05
-8.18930719248181e-06
-1.68119045052249e-05
-1.41156493444994e-05
-2.88670633633369e-05
-6.56356977450389e-06
-1.07890541221687e-05
-2.86119420531683e-06
-3.60466932292984e-05
-1.75470521607208e-06
-1.01102974467202e-05
-3.28340032128638e-05
-1.91775991832011e-05
2.9362109089649e-06
-2.61776246460726e-05
-1.56188802297308e-05
-1.39159433484359e-05
5.82488817525173e-06
-4.12092614463824e-05
-3.51116970407739e-06
-2.19085339879656e-05
5.99404235897607e-06
1.03992082966891e-05
-1.16621111347069e-05
-2.27217598321034e-05
-2.75086614243423e-05
-2.96350319876982e-05
-2.2902612978268e-05
-1.31662358442207e-05
-1.88169885986244e-05
-1.28336339220589e-05
-1.36264355658701e-05
-1.20229734959161e-05
-4.33688691989672e-06
-1.22820323230686e-05
-9.21656012184157e-06
-1.46081842102051e-05
-1.06989116778093e-05
-1.92385049220817e-05
-2.09892293937403e-06
-1.35856430470865e-05
-1.22997930150396e-05
-1.96346133929989e-05
-1.58523467229155e-05
-1.96114879983625e-05
-1.95225633889527e-05
-4.25676404433519e-05
-2.14313049274091e-05
-1.84966409245954e-05
-2.27955182999636e-05
-1.9992340072882e-05
-2.08631486505383e-05
-2.15178354572857e-05
-2.75961342371617e-05
-5.33159023535759e-06
-6.54853073564353e-06
-1.88048789960322e-05
-2.60766511205248e-05
-2.16794465356219e-05
-1.39139378034316e-05
-1.40938664233848e-05
-5.5090156921986e-08
-6.00742425023952e-06
-6.82621488260764e-06
-2.51114352054531e-05
-6.84348774657874e-06
-2.82344034884611e-05
-1.80501797926837e-05
-3.72117556503788e-05
-2.62934959206114e-05
-1.44999030106765e-05
-4.49067571513534e-05
-1.85474732929945e-05
-3.17131878685696e-05
-2.71399643810546e-06
4.70542907210434e-06
-2.47361686729733e-05
3.61745437132301e-06
-1.2484873549484e-05
-3.4272615910945e-05
-1.08764964746191e-05
-8.3328002972278e-06
-1.44169712132822e-05
-1.54774993560203e-06
-1.80073355107871e-05
-1.94464718583617e-05
-2.37963969145998e-05
-2.04034286284744e-05
-1.85768430411811e-05
-1.66969377245454e-05
-2.39735166452339e-05
-1.88597723677982e-05
-1.34297459400077e-05
-1.82390927377999e-05
