# Supplementary material for: Research on computational propagation and identification of mine microseismic signals based on deep learning
Source: PLoS One. 2025 Oct 22;20(10):e0334641. doi: 10.1371/journal.pone.0334641 (PMC12543183; doi:10.1371/journal.pone.0334641)
Supplement: S11 Data — (ZIP) [file pone.0334641.s011.zip › 000101100002649.xlsx_0.txt_24.txt.txt]

-3.12567134429356e-06
-8.7885475355414e-06
-1.45294291102621e-05
-1.24959526656242e-05
-2.75403191373879e-05
-3.06689559104122e-05
-1.42549450516631e-05
-3.67630636350239e-05
-1.48878240521202e-05
-1.58571112981507e-05
-2.07911862280077e-05
-2.98596601794635e-05
-1.80814740981038e-05
-1.34233108571861e-05
-1.4751906343754e-05
-1.20796157373832e-05
-2.30963097138401e-05
-2.69369350552117e-05
-1.41425957594181e-05
-2.30880671086916e-05
-2.78477368636047e-05
-6.20733514100836e-08
-1.73005441105019e-05
-2.09566255363567e-05
-1.87382734187072e-05
-5.56479948295108e-06
-2.86241306056408e-05
-1.07539620801962e-05
-3.22806163155661e-06
-2.74267575248469e-05
-4.63146571435994e-07
-9.21637910536413e-06
-1.55021929463295e-05
-2.87872178760857e-05
-1.32923171358275e-06
-1.20818339689182e-05
-1.84110084845328e-05
-1.56836228876433e-05
-9.08437855209866e-06
-1.2582677018526e-05
-2.1761977142361e-05
-1.13430213295356e-05
-1.4771344363808e-05
3.93336154534009e-06
-3.51103565897158e-05
-1.14793045655603e-05
-1.19506113131552e-05
-8.27355702511241e-06
-2.44663052860311e-05
-1.53654652880357e-05
-2.437391402109e-05
-2.6405812940688e-05
-2.03713795185512e-05
-2.61532035260801e-05
-2.19045940823239e-05
-2.66977585941811e-05
-1.82564000716514e-05
-2.78363646663794e-05
-7.24437511847387e-06
-1.83243629685555e-05
-2.09399570956302e-05
-4.69403239157302e-06
-1.23286747208672e-05
-2.15387401763437e-05
-1.19034184880358e-05
-3.71576091897097e-05
-5.62779766762267e-06
-1.61406483996465e-05
-2.12063599417716e-05
-1.57629359503979e-05
-9.74429182793537e-06
-1.95134264128276e-05
-1.43810779579267e-05
-2.30398862096693e-05
-7.98298771675333e-06
-1.38830716086015e-05
-8.22234679609783e-06
-1.05104633816919e-05
-1.31533431063358e-05
-2.20765103981807e-05
-9.89791820619885e-06
-1.69415364588867e-05
-2.08569363083171e-05
-2.34207053537215e-05
-6.94955358621799e-08
2.95490080715267e-06
-4.87858886325891e-06
-6.79903487510798e-06
-6.84922453747168e-06
-6.5086989464375e-06
-1.62572768392592e-05
-1.95041682697686e-05
-1.77289983491512e-05
-1.72757259213652e-05
-2.918922881533e-05
-2.63317993434711e-05
-1.96008470387899e-05
-1.5907588956112e-05
-1.80979001453947e-05
-1.28895947464142e-05
-3.21669325624286e-05
-2.49850492384346e-05
-7.23525945619403e-06
-1.99195585302729e-05
-2.24170587591422e-05
-1.57317871200527e-05
-2.3503573380907e-05
-1.70715153764857e-05
-1.3798029948086e-05
-4.07006433974738e-06
-4.89564229396159e-06
-1.4304454415692e-05
-1.98751987306645e-05
-1.62517239052629e-05
-2.59195363617168e-06
-2.61353573391447e-05
-1.39741177291384e-05
-1.72227759743924e-05
-1.18328110566826e-05
-1.19706567186387e-05
-1.06480827592346e-05
-1.87529855364487e-05
-1.48550692807982e-05
3.68965168302779e-06
-1.08104228874985e-05
-9.63511304610606e-06
-1.88606822193392e-05
-2.7058116717482e-05
-1.77172465064098e-05
-1.9668861106397e-05
-1.97633985257958e-05
-1.94906597667421e-05
-1.52146311398958e-05
-3.69024952517785e-06
-3.08560454148234e-06
-2.83003842378506e-05
-2.27325623179457e-05
-1.86343485980064e-05
-7.07632673296715e-06
-2.25264441662632e-05
-1.82331660755581e-05
-1.69856525687577e-05
-1.27916646345806e-05
-2.199499055602e-05
-2.33167148318822e-05
-1.7835189544654e-05
-1.10042478755233e-05
-1.83430170247109e-05
-1.21139058033989e-05
-2.64934360943979e-05
-2.06703218712892e-05
-2.02979569650352e-05
-2.28954312129659e-05
-1.98934548363684e-05
-3.57161484140645e-05
-1.16577566594149e-05
-2.23530573334804e-05
-1.91372675378245e-05
-6.61448262594463e-06
-4.75826121647654e-07
-2.36402282715242e-05
-1.25605216552533e-05
-2.36112239208169e-05
-2.69253236709417e-05
7.92192137568539e-07
-3.25430054597467e-05
-2.40083598333119e-05
-1.73735827688723e-05
-2.44817873136456e-05
-5.77968275103681e-06
-1.55107098230636e-05
-2.91095192440134e-05
-2.36562501949053e-05
-3.14014570925849e-05
-2.65432462419364e-05
-3.16086273469394e-05
-1.62585068542325e-05
-1.72845912619636e-05
-1.20910308316302e-05
-8.54113552414007e-06
1.46971736929131e-05
-2.06753815779007e-05
4.9015401992243e-07
-2.40128817071691e-05
-1.40700851065062e-05
-2.97574753256274e-05
-1.30082788348235e-05
-1.53444780945399e-05
-2.38076381196091e-05
-2.3488945721721e-05
-2.04163591952883e-05
-1.25494432288096e-05
-3.5169057408353e-05
-1.47147219226607e-05
-2.52770001835209e-05
-2.4203023843423e-05
-2.33520142396458e-05
-1.59294326395012e-05
-3.71396131859946e-05
-2.32028482340019e-05
-2.17616894199488e-05
-3.74347952483875e-05
-1.27639675849428e-05
-2.7256111451288e-06
-2.57910790855316e-05
1.32535696021173e-05
-2.25785737197822e-05
-1.63526804156219e-05
-2.65142317974518e-05
-3.16106029138626e-05
-3.84670169285522e-05
-1.99777288835126e-05
-1.03519648308563e-05
-1.69786084262774e-05
-5.86706828140207e-06
-1.33312903754654e-05
-7.09131457943564e-06
-1.19245008519596e-05
-3.97938253198868e-05
-8.73930911261319e-06
-1.64412695620831e-05
-1.99093923231721e-05
-1.78121006040762e-05
-1.57574833432006e-05
-1.12624135797457e-05
-6.12851789704302e-06
-1.16540347067207e-05
-1.87161811332109e-05
-1.85942991223935e-05
-9.23039022981119e-06
-3.88360147292464e-05
-2.45293827404047e-05
-2.26640933834207e-05
-1.29221518803441e-06
5.17346030650544e-06
-2.15531233582434e-05
-2.31493024288617e-05
-1.95481981112277e-05
-2.22786615311321e-05
-2.97330002857104e-05
-1.66448046006881e-05
-6.52832861635616e-06
-8.94917492406469e-06
-4.62013310169537e-05
-2.09754243459926e-05
-1.26951928014536e-05
-1.0477759587457e-05
4.08471537911003e-06
-1.73367750888376e-05
-9.4995172042747e-07
1.04942758869385e-05
-1.09714759386243e-05
-9.8344261883588e-06
-7.48273572677094e-06
-3.28119941634546e-05
-2.07124054492398e-05
-9.71554512526114e-06
-2.59351158451825e-05
-1.10540638979713e-05
-1.51513157192614e-06
-4.12208973563037e-06
-1.79362467020724e-05
-3.51510169663027e-05
-8.33723075960304e-06
-2.22229304735986e-05
-1.5192335696791e-05
-1.63123497209356e-05
-3.15375035268093e-05
-1.26437569344032e-05
-2.36423772929033e-05
-1.85239745287728e-05
-7.21971577287907e-06
-1.63536765145356e-05
-1.22075167755801e-05
-2.47405954412799e-05
-2.19964336807193e-05
-2.80734965941602e-05
-3.32822243535107e-05
-1.22192414968429e-05
-7.12952430176744e-06
5.83835497846183e-06
-2.48636557812278e-05
-1.6429485121434e-05
-8.68843807816713e-06
-2.83572274987524e-05
-2.36658460084591e-05
-1.26411745524569e-05
-5.35940401908551e-06
-3.01874109762749e-05
-1.55662893962628e-05
-1.60411498634737e-05
-8.58992379151918e-06
-1.01749403210577e-05
-2.12488992033391e-05
-2.20005067508345e-05
-1.24306142702053e-05
-2.44943310232827e-05
-2.31038255773855e-05
-8.61355183892427e-06
-2.34628229637362e-05
-1.23990466689093e-05
-1.29236326552216e-05
-1.69880712764775e-05
-4.59627055809698e-05
-1.6944954795544e-05
-2.8102568933501e-05
-7.28492353933682e-06
-8.88365574343972e-06
-1.45671395620508e-05
2.10239559056901e-05
-2.48186731433816e-05
-8.38538897272106e-06
7.17143462507129e-06
-3.05043339510647e-05
-1.76337533984613e-05
-9.51019446183358e-06
7.08855746962355e-06
-1.79905176340333e-05
-3.01211688147671e-05
-8.64556470294896e-06
-1.58196985799467e-05
-1.36767081821698e-05
-1.73036121885002e-05
-1.0592067601877e-05
-2.63674251341581e-05
-6.73617524211121e-06
-3.15100412814366e-05
-8.82268046183621e-06
-1.35480058088185e-05
-1.57353506525841e-05
-1.13027042431592e-05
-5.47314084505425e-06
-2.48679995919649e-05
-1.09060951701374e-05
-3.0309122216119e-05
-2.14428154454756e-05
-1.32027246255258e-05
-3.36054925528934e-05
1.448890174883e-06
-1.43731408842526e-05
-1.02855172209462e-05
-1.06529532103201e-05
-2.72903670438937e-05
-1.25208161373979e-05
-1.22049624212497e-05
-1.63932148075197e-05
-6.04174105124292e-06
-1.83843709816962e-05
-3.52980540118913e-05
-3.52604001934644e-05
-1.50994224842446e-05
-2.83286735925527e-05
-2.61835151549075e-05
-1.03883148932015e-05
-1.08568093410366e-06
-2.3055225931946e-05
-1.12306888626501e-05
2.15156209815305e-07
-1.66839955253484e-05
-1.15932957213684e-05
-1.2367409677647e-05
-3.20224405864141e-05
-2.79929066843884e-05
-2.4414804414944e-05
-2.42862726379816e-05
-1.37234249855925e-05
-1.40272580225832e-05
-2.22891375967866e-06
-2.93356416282367e-05
-2.3444742202459e-05
-2.94722620744043e-05
-1.86961243336449e-05
-1.09121762064195e-05
-2.55516994031904e-05
-8.01590372682845e-06
-3.01415231303217e-05
-2.7387582979593e-06
-3.06594139509116e-05
-2.53653633795801e-05
-4.07175912551992e-06
-1.04379309590278e-05
-2.55760060501048e-05
-1.31908837529557e-05
-1.55988828106753e-06
-3.32648628980205e-05
-1.35420878408051e-05
-2.36882086621838e-05
-2.96253654260825e-05
-1.72010938596075e-05
8.85909863557458e-08
-2.44720435445869e-05
-2.73155453414939e-05
-2.76442279046305e-05
-1.61718544803394e-05
-1.37011827182314e-05
5.60787016442311e-06
-2.00233243443075e-07
-2.58138099157442e-05
-9.95408611198192e-06
-8.53389338064726e-06
-1.76696971657945e-05
-2.41723456185863e-05
-2.0079344823536e-05
-8.89247772963707e-06
-1.60126740022065e-05
-2.77414800664971e-05
-1.60175028978023e-05
-1.00242931293766e-05
-1.99401980826525e-05
-6.19405412834559e-06
-2.2838704956029e-05
-2.93686224393079e-05
-2.20819271117668e-05
-1.49734256934342e-05
-3.78329946360756e-05
-1.93027978765246e-05
-8.15191882554143e-06
-1.35845243907758e-05
-3.04373188937376e-05
-1.49813014177783e-06
-1.41945135176893e-05
-1.39736635168929e-05
-2.54868027552112e-05
-2.68193437337898e-05
-9.26488488730559e-07
-1.61244109645064e-05
-1.15378449731372e-05
-1.01476556501233e-05
-1.06638465038147e-05
-2.29874368529562e-05
-1.84940930963301e-05
-1.36137317825038e-05
-9.70087718184975e-06
-9.8749851686963e-06
-1.0179987162792e-05
-2.50969554130624e-05
-2.89235001924435e-05
-8.97431404811832e-06
-3.67647823293792e-05
-1.87490041525236e-05
-1.89133314431882e-05
-4.74800502513973e-06
-2.11360416625839e-05
-1.37373337196388e-05
-1.47655760747865e-05
-1.63020886860345e-05
-1.02134298610455e-05
-1.21534389663481e-05
-2.75017468926626e-05
-2.17138158343754e-05
8.57320912779342e-06
-2.10414700168835e-05
-1.71159879976088e-05
-1.74220559830308e-05
-2.80224888345209e-05
-3.2454788762351e-05
-2.41242339828226e-05
-1.95500805015579e-05
-8.9845625310061e-06
-3.67487863117312e-05
-1.86591329188874e-05
-1.00787164842377e-05
-1.9087706949738e-05
-1.85831519738401e-05
-1.95202625676588e-05
3.26751039114596e-06
9.23310225363889e-06
1.62568761858952e-06
1.02562341846409e-06
-2.18675201312669e-05
-8.81672171733831e-06
-7.78971588622636e-06
-1.14409322514513e-06
-1.94753177253539e-05
-1.20924419967985e-05
-1.73392890673563e-05
-3.94524319981226e-05
-1.10376713202404e-05
-2.48628136242734e-05
-2.01000222185203e-05
-1.40687943643486e-05
-2.94635147259564e-05
-5.55001078661746e-06
-2.26764205869952e-05
-1.46403854316439e-05
-3.1409091266965e-05
-1.42179154693418e-05
1.1806911689774e-06
-1.73805100345898e-05
-2.67406139262702e-05
-2.36815780470079e-05
-5.42851481163515e-07
-1.52295870996133e-05
-1.07971604305889e-05
-1.70367360573427e-05
-7.66296317797266e-06
-2.73945209490992e-05
-1.73328215212641e-05
-2.78147912915736e-05
-2.86598426240322e-05
-3.62308211913715e-06
-1.02464231684785e-06
-1.09822526928531e-05
-1.45029842625397e-05
-1.87911753905282e-05
-2.61647164538858e-05
-2.89434352368832e-05
-1.55233430995758e-05
-1.14950385685652e-05
-2.17938992361783e-05
-2.62941384137059e-05
-3.13567375435656e-06
-6.46071831597162e-06
-2.08307145217028e-05
-1.59416378559534e-06
-2.80266893500778e-05
-3.84514701109802e-05
-1.28968976094149e-05
-3.08746353734503e-05
-2.99356690705613e-05
-3.36675416026973e-05
-2.55097807325416e-05
-1.06880305073831e-05
-1.92055099269477e-05
-8.76876696483545e-06
-2.72661868540227e-05
-8.29085771626189e-06
-1.50830983340176e-05
-8.59533669606937e-06
-2.23838535704384e-05
-7.9671971068671e-06
-7.33028552777565e-07
-1.237144368079e-05
-2.80349926617549e-05
-1.1176528408312e-06
-2.07415634349451e-05
-1.42837067457565e-05
3.74605891388023e-06
-6.29093260802841e-06
-4.0943468395962e-05
-2.684814918495e-05
-1.29343872357624e-05
-4.55974199553192e-05
-9.43218425756447e-06
4.38994848622546e-06
-1.79906411358101e-05
-1.21605950999627e-05
-1.12448720240346e-05
-1.28699030706047e-05
-1.67116920950071e-05
-5.8012100251599e-06
-4.99792660195129e-06
-6.96941731830641e-06
-6.13901617653439e-06
-2.20622947456849e-05
-8.95482331990226e-06
-1.07161905066071e-05
-2.89896105090415e-05
-1.08460824164703e-05
-2.22238374486323e-05
-1.85283810933598e-05
-2.27033547089299e-05
-1.03941893091914e-05
-3.43512115829056e-05
-1.6782050705168e-05
-9.3593387096294e-06
-4.54287112951683e-06
-4.2518168864944e-06
-1.02364790809621e-05
5.06954184250248e-06
-1.24865078979385e-05
-3.44643944385726e-05
-1.78242072429888e-05
-1.85880939191384e-05
-2.36190584958453e-05
-1.59499057113886e-05
-2.61082278995783e-05
-1.6884786267152e-05
-3.30559913609441e-05
-4.11659442187138e-06
-1.00278100212745e-05
-1.10636106059183e-05
-2.54720590773792e-05
-2.52751886670427e-05
-1.45066409193952e-05
-2.49032163093275e-05
-1.70850499468984e-05
7.67903882390654e-06
-3.1373324155987e-05
-1.96616031467397e-05
-1.69392317944481e-05
-1.85702835892947e-05
4.72821493442364e-06
-1.75308257872733e-05
-1.47010108867012e-05
-2.4749684024117e-05
-1.22787826400385e-05
-5.21479360549804e-07
-2.96175762117719e-05
-3.25331416022553e-05
-1.80567427815219e-05
-1.06363308708365e-05
-2.18975411336952e-05
-1.76321589421135e-05
-3.15884138376954e-06
-1.72700734821634e-05
-9.75004748261846e-06
-1.3923652528023e-05
-2.37223720476252e-05
-1.11809597901321e-05
-8.5373300922019e-06
-1.82827388200825e-05
-1.5310362935895e-05
-3.10983445558662e-05
-2.66177685153574e-05
-2.62851891390774e-05
-2.25293708806946e-05
-2.68973212468002e-05
-2.68672398495852e-05
-1.61536089826452e-05
-1.1807891231198e-05
-1.48867555465357e-05
-2.20092836895906e-05
-3.10869721090192e-05
-3.10751795735992e-05
-5.65662060723176e-06
-2.99159074295368e-06
-2.71509295808413e-05
-6.45836128852557e-06
-2.51840657738697e-05
-1.67560774567534e-05
-2.24656098727598e-05
-3.17025271281979e-05
-2.71116707529751e-05
-2.30184447916478e-05
-1.61430678327221e-05
-1.30007603242718e-05
-1.02660170072698e-05
-1.37061371598606e-06
-2.67995424985191e-05
-2.68360667228059e-05
-1.39178383933284e-05
-1.89379033243882e-05
-6.86471644704453e-06
-2.23045114958013e-05
-1.75559813928152e-05
-1.62605390560547e-05
-5.98517997988491e-06
-2.0456113532211e-05
-9.3221604826525e-06
-1.16261714155833e-05
1.30231731856025e-06
-7.04484791256119e-06
-8.36916718016363e-06
-1.33766607913128e-05
-9.7868876514739e-06
-5.1470740624716e-06
-8.29594697589438e-06
-1.74622543532181e-05
-1.67073308663652e-05
-2.14569698105843e-05
-1.4236650159188e-05
-4.66871651168628e-06
-7.52034263403243e-06
-7.84720252902023e-07
-2.53561735144821e-05
-2.81543374889013e-05
-2.25015718038969e-05
-5.6363907227881e-06
-1.9380889115172e-05
-9.1882871292328e-06
-6.50169345293898e-06
-1.57885251775819e-05
-2.20408638782403e-05
-1.27157857293297e-05
-1.47718152837653e-05
-1.4690065494347e-05
-7.19522592046665e-06
-2.11156715725386e-05
-8.31878304941562e-06
1.42585153831275e-06
-2.32623143309932e-05
-8.97351955736215e-06
3.49440310970754e-06
-3.14130742955802e-05
-1.69473313374667e-05
-9.98442359398623e-06
-2.12211365431482e-05
-1.81132348414768e-05
-2.61586678637417e-05
-1.93645383467309e-05
-2.07377027822298e-05
-2.47733308312766e-05
-1.84923182951718e-05
-1.47208829121342e-05
-2.50962023125453e-06
-8.46795195184162e-06
-3.39964803381219e-05
4.74065117292338e-06
-1.79166492601434e-05
-8.57052247376286e-06
-3.98817574310237e-05
-2.22472390313073e-05
-1.0293610343702e-05
-2.06628849507458e-06
4.12319180630699e-06
-2.20692474727804e-05
-4.0333835905801e-06
-3.47636055161749e-05
-1.49077201379404e-05
-2.21338748065259e-05
-2.16202812726434e-05
-2.51155433269709e-05
-6.25194876967212e-06
-1.56554095635917e-05
-2.71031690740441e-05
-1.44640567847153e-05
-2.32477227938636e-05
-1.77543197986609e-05
-1.86053530020012e-05
-6.52793963652883e-06
-6.90455105468151e-06
-1.52564621649609e-05
-4.52955640912166e-06
-1.19402702905211e-05
-3.0971990257791e-05
-3.92248612938198e-06
-1.03730485539357e-05
-2.19721481579186e-05
-1.77404468038153e-05
-2.76148702671941e-06
-1.86944961717115e-05
-2.66879357423643e-05
-1.09433064113047e-05
-1.87148591651864e-05
-1.65506013813498e-05
-3.17573660531199e-06
-2.99832262755238e-05
-2.75450783046417e-05
-2.59594489257167e-06
-8.00790180259817e-06
-7.35120504475539e-06
-2.22799150427396e-05
-3.68905725397501e-06
-1.76532505665547e-05
-1.86709577750495e-05
-2.8877914098051e-05
-7.39133776841983e-06
-2.01746587920982e-05
-3.37261003256413e-05
-6.61895287440919e-06
1.52925450311817e-06
-2.62433196705163e-05
-1.11230839497358e-05
-9.4254166229033e-06
-2.15187402944614e-05
-2.61040680402185e-05
-9.46515044195987e-06
-1.10463784676223e-05
-1.33301088082319e-05
-1.6250279928638e-05
-2.11835541640521e-05
-1.81058358423567e-05
-3.38794357880301e-05
-1.18554419638345e-05
-3.61569268323006e-05
-1.34998132579651e-05
-9.971565918934e-06
-1.03543769182129e-05
-5.2428069480312e-06
-2.01684757256107e-05
-3.63999987152707e-06
-3.77654770428965e-05
-1.87961191531839e-05
-3.15707377350333e-05
-1.84742822929988e-05
-5.15312799145639e-06
-6.74796273332009e-06
-1.93047464467597e-05
-1.70628939660364e-05
-2.61367086815272e-06
-1.43139275067654e-05
-1.8296281048818e-05
-1.64692960157264e-05
-1.61098629672228e-05
-1.73782279863295e-05
-5.19131131613161e-06
-2.45856541111695e-05
-1.81434111733096e-05
-1.05673445202353e-05
1.36441272790783e-06
-2.28183648546543e-05
-1.76589562737593e-05
-1.43831061437597e-05
-2.30125613633704e-05
-2.19249724357106e-05
-2.61088131146827e-05
-1.50375726837135e-05
-1.42353220595052e-05
-2.39026781810763e-05
-1.96957992822441e-05
-2.30118388413852e-05
-3.80238898988546e-05
-1.01217044160183e-05
-1.86369568607348e-05
-1.65199753216941e-05
1.12336812241954e-07
-3.44156035261404e-05
-1.85082811233773e-05
-2.66444995357911e-05
-1.44872358937418e-05
-7.22698645587546e-06
-1.13111374873147e-05
-1.93327471634568e-05
-9.85552608762404e-06
-1.68488402125827e-05
-4.16587445159821e-06
-1.0876656459356e-05
-1.90205108166378e-05
-1.12646819723353e-05
-2.56981805752277e-05
-6.1736182261282e-06
-9.84541081833344e-06
-1.46608159446736e-05
-8.24116044313108e-06
-1.84903331997988e-05
-1.29338306776737e-05
-7.84385791554035e-06
-1.94693912896832e-05
4.83664747896208e-06
-9.21997896713161e-06
-1.97351372413584e-05
-9.24223577783934e-06
-2.07544382228364e-05
-2.04411708650365e-05
-2.88785133852666e-05
-3.01649892729709e-05
-2.49587074758774e-05
-4.23574646222157e-05
-2.11339434331283e-05
-2.98055884107568e-05
-2.08731320366116e-05
-8.76366015454089e-06
-1.46220114957558e-05
-2.18763891197275e-05
-4.72354960704538e-08
-1.68057990531523e-05
-3.28904323661849e-05
-2.38990590046898e-05
-1.92418696560452e-05
-1.65379729773642e-05
-3.30234301551611e-05
-1.71641262620342e-05
-2.24598865862747e-05
-9.03919644131082e-06
-2.0264973839615e-05
-1.41998281115219e-05
-1.46064529940144e-05
-2.79982795349867e-05
-5.14547759602202e-06
-2.8269336035076e-05
-3.0611388164902e-06
-1.6847058482341e-05
-1.0561438544651e-05
-1.81270064796138e-05
-1.45185388480989e-05
-4.36029174096714e-05
-1.14142304322041e-05
-7.16648746231238e-06
-1.5458890633843e-05
-2.22898062016319e-05
-2.40014165959774e-05
-1.22476325350028e-05
-2.91240530824272e-05
-1.33524596213648e-05
-2.70189340895045e-05
-1.86026226074779e-05
-2.95777499111095e-05
-1.78773167577747e-05
-7.38697384339766e-06
-1.45944997099857e-05
3.17660695661066e-06
-7.60240053027318e-06
-5.56348984347164e-06
-3.92821119278619e-06
-1.49653142136218e-05
-2.79131842250876e-05
-4.71228677548119e-05
-2.90757134655686e-05
-2.46675567147938e-05
-2.14416362856952e-05
-3.01714814056268e-06
6.85889769501e-06
-2.05037284340302e-05
-3.01897499572499e-05
-2.68293567608205e-05
-3.17204517248276e-05
-2.93546837238042e-05
-9.21236299964035e-06
-2.55470698519848e-06
-2.51314392174124e-05
-1.94283356428456e-05
-6.73559169891855e-06
-8.83955312284102e-06
-2.12118174888645e-05
8.23457262021112e-06
-1.24107704956341e-05
-2.09848668244005e-05
-4.70658291742648e-05
-7.99812562814814e-06
-1.22580035435363e-05
-2.09054868370177e-05
-2.98002227240093e-05
-2.09586545381321e-05
-4.95699724645989e-06
-2.98551009959973e-05
-1.31234179877678e-05
-2.0323571326257e-05
-3.19931119100128e-05
-2.13164798004505e-05
-1.457532322818e-05
-2.37536837431304e-05
-1.89827004901267e-05
-3.14757710722684e-05
-1.49965716319602e-05
-3.51644683498286e-06
-2.23228501212683e-05
-9.25496567219234e-06
-2.5776616237848e-05
-1.07110665067452e-05
-1.67691514259686e-05
-2.18631742483615e-05
-1.9408547136597e-05
-1.37223212630461e-05
-2.25744064764527e-05
-9.0933949850739e-06
-2.52984270637505e-05
-9.95917225697643e-06
-7.87752506158138e-06
-2.41643028965104e-05
-1.98784606347773e-05
-1.63092138112175e-05
-4.31879367170049e-06
-1.72068533082754e-05
-7.1078116693066e-06
-2.00248324213577e-06
-1.68324143205028e-05
-1.29757167090137e-05
-1.63215482158083e-05
-1.36257464149478e-06
-1.77109391487329e-05
-8.35487611975419e-06
-5.84970331085644e-06
-2.4711095396243e-05
-7.3783533047162e-06
-1.64053040762214e-05
-1.69645127569008e-05
-2.55958984968427e-05
-2.96430160567492e-05
-2.2129906514568e-06
-6.04392378925734e-06
-1.70618425062892e-05
-1.6104083971455e-06
-5.98050441077241e-06
-2.96972955985698e-05
-2.41633907507114e-05
-7.95514498984717e-06
-1.21593554033913e-05
-2.192877223399e-05
-7.78432337783293e-06
-1.82955724261132e-05
-1.2040286417886e-05
-2.5831866136567e-05
-7.74477719187196e-06
-2.43334702764385e-05
-3.90049655324164e-05
-1.70649091720079e-05
-1.31167329130313e-05
-3.1059846777658e-05
-1.99723457347289e-05
-2.3279659260439e-05
-1.14462105105913e-05
-3.01960501070446e-05
-9.34633697230502e-06
-1.5980888430548e-05
3.06779898417669e-06
-2.21183216277787e-05
-2.15465393115345e-05
-1.79423627417241e-05
-1.9982396535705e-05
-2.33828578249025e-05
-4.66974748464282e-06
-8.62684998658781e-06
-1.85431391417749e-05
-4.64470310103539e-06
-6.85654092451908e-06
-3.86452432750545e-05
-8.83369333960391e-06
-4.15362301398745e-06
-1.15656055791031e-05
-4.15629976202899e-06
-1.43520071451921e-05
4.61706200522456e-07
-1.95658453073703e-05
-8.32929034253246e-06
-5.27684996380636e-06
-2.76123186340376e-05
-1.65398067534467e-05
-4.29843698031483e-07
-1.32707538720089e-05
9.6959636030252e-06
-2.50014435785069e-05
-1.6710660706941e-05
-1.4077825416299e-05
-1.20867866044083e-05
-2.25901577062565e-05
-2.81074584989253e-05
4.84959129638589e-06
-8.8677028842813e-06
-3.30732533474358e-05
-1.32282935393913e-05
-1.53138937146543e-05
-9.06699845862933e-06
-2.35497690007089e-06
-2.39425977475387e-05
-1.16552324899756e-05
1.82134836065268e-06
-1.59783462436513e-05
-2.41546500796142e-05
-1.79726633907226e-05
-1.2309895674226e-05
-7.9078659587073e-06
-1.10620497080352e-05
-2.67556034101651e-05
-5.0993610690733e-06
1.39150394272841e-06
-1.58958761403232e-05
-9.79359894848723e-06
-2.89564508002662e-05
-1.37369862262962e-05
-1.02613382838296e-05
-1.67491395003391e-05
6.10702276516551e-06
-8.83774705961938e-06
-1.90065689830369e-05
-6.01076871465018e-06
-5.22501120226728e-06
-2.37243343351582e-06
-1.45681341682516e-05
-2.55755124951011e-05
-7.53468401977553e-06
-5.90557295513174e-06
-2.14148243337545e-05
-2.65451907429658e-05
-3.97848930603754e-05
-2.37325799966804e-05
-1.09491315685271e-05
-3.33995292229935e-05
-2.02178805973461e-05
-1.4109752208451e-05
-1.6073189046278e-05
-1.48388136617295e-05
-2.87516415615062e-05
4.1250311344864e-06
-1.41625085404845e-05
-1.80157043631702e-05
-1.81352726998632e-05
-1.21703562538941e-05
-1.92506199101145e-05
-2.61746249690586e-05
-2.13584593303795e-05
-1.88457131896893e-05
-1.1094169675372e-06
-1.66226381228446e-05
-5.67572195967033e-06
-8.42007271503081e-06
-7.72103351682146e-06
3.69937509616484e-07
-2.83958385200146e-05
-3.43611280426433e-06
-1.00218358366411e-05
-2.75255012156621e-05
-8.05524744500189e-06
-2.47153200505763e-06
-1.27348380613301e-05
-1.64999003289974e-05
-8.89061643115508e-06
-2.16920346682142e-05
-2.15034133522272e-05
-1.33467713396219e-05
-1.75414554020758e-05
-2.36434441272647e-05
-9.33861233590823e-06
-9.28052208953491e-06
-7.34999159487036e-06
-3.68094403069078e-06
1.83151461381717e-07
-3.76065694094699e-06
5.77513685748573e-06
9.31888272375239e-06
-2.3300325581238e-05
-2.64928855413748e-05
-2.5165721891138e-05
-2.22948686388895e-05
-1.52271313912349e-05
-1.6499354080231e-05
-1.31123274895625e-05
-1.3014963150308e-05
-2.76296189760602e-05
-2.98784833537222e-05
-2.07180853372218e-05
-2.6313519947279e-05
-4.31678849002039e-06
-1.36744866730882e-05
-2.71249968820368e-05
-2.6801034652227e-05
-1.00778718899517e-05
-1.93633382334603e-05
5.83606599074276e-07
-1.47586454213814e-05
-7.67608940509757e-06
-4.15351392182285e-05
-1.16779765407466e-06
-9.3248315519306e-06
-5.03647915522854e-06
-1.52202952890243e-05
-7.11092681456297e-07
-1.09002394048313e-05
-2.13749332753051e-05
-2.54469226506981e-05
-2.44751669372748e-05
-8.18653636061218e-06
-2.47985823445027e-05
-4.12850500813653e-06
-1.30763533421098e-05
-1.91193786052387e-05
-7.69738712085249e-06
-8.50138099345041e-06
-1.7415806460209e-05
-2.66320027625644e-05
-2.92197888901836e-05
-1.12448702512434e-05
-1.26984245626124e-05
-1.05007627133448e-05
-6.229968886387e-06
-1.17298074971864e-05
-1.45380488405967e-05
-1.5667795327298e-05
-1.6816270365106e-05
-2.27176724654842e-05
-6.62095457623237e-06
-7.48057695017138e-06
-2.82205456881407e-05
-2.53071886274068e-05
-1.70074583656499e-05
-1.97658380112777e-05
-1.11167469527626e-05
-1.28451661875214e-05
-1.68299377530412e-05
-1.43791425996327e-05
-1.53062679891516e-05
-2.21342455048078e-05
-1.19472319931915e-05
-2.09210401286093e-05
3.43398285734807e-06
-2.39277718751848e-05
-1.73629052542138e-05
-6.83858399024328e-06
-1.91353976469329e-05
-3.26985715924588e-05
-1.40526388835129e-05
-2.31666040608401e-06
-1.36102391828497e-05
1.67639888510009e-06
-2.02543465507794e-05
-2.90937118240205e-05
-6.14300368297992e-06
-7.78685440906084e-06
-1.72035402751744e-05
-1.12137065867931e-06
-9.56257002279851e-06
-1.14115056446125e-05
-2.38019898976369e-06
-7.20902377635323e-06
-3.97240434542348e-06
-1.34270607484816e-05
-3.17710163665445e-05
-1.73946481658329e-05
-1.48453011009499e-05
-1.64263126795066e-05
-2.40323696149901e-05
-1.62499328364659e-05
-1.13258050738498e-05
-3.24756475577535e-05
-1.43816730573641e-05
-1.4373995172434e-05
-1.93836958575878e-05
-2.48415784482377e-05
1.82722552381197e-06
-1.34592679698244e-05
-1.81138610359842e-05
-2.47130776538707e-06
-1.44745153069473e-05
-4.39477932506389e-06
-2.19325289887424e-05
-1.99812882839451e-05
-2.93197283378912e-06
-2.0041287810589e-05
-3.69774616862045e-05
-2.2086470525952e-05
-2.27718703537147e-05
4.33075534809234e-06
-3.85002699943816e-06
-2.54221849210576e-05
-1.96267273566939e-05
-1.42749593612316e-05
-3.51092533579544e-05
-1.18501371743911e-05
-1.65096656421036e-05
-1.97107730714531e-05
-6.39467090061597e-06
-3.88598995068515e-06
-7.73401395243444e-06
-2.67549962485644e-05
-7.50569927592174e-06
-1.57308482458534e-05
-1.63823876179219e-05
-1.10892519258096e-05
-1.55512193905511e-05
-2.95879064699149e-05
-1.55737403376954e-05
-5.57424110338634e-06
-6.17965469113608e-06
-8.22016513320374e-06
-2.12364727348046e-05
-1.24140940077642e-05
-1.92312343421283e-05
-2.05379875899231e-05
-2.20315940025227e-05
-7.1902449418214e-06
-1.54302448751595e-05
-2.35291057831699e-05
-2.20697176460287e-05
-2.1658872100574e-05
-2.18887874881226e-05
-3.6558633061106e-06
-1.65926723406214e-05
-1.84437975989016e-05
-3.19209977895551e-05
-4.25775893037599e-05
-3.28673877915675e-05
-1.1564365703852e-05
-1.38632956134739e-05
-2.00038556937807e-05
-3.15496927484309e-05
-1.26048252311621e-05
-3.82784535110936e-06
-9.11138036348311e-06
-8.3171851632737e-06
-7.30732907153342e-06
-1.48527082917444e-05
-2.97757541001857e-05
-2.2408199892641e-05
-2.91741935773117e-05
-1.56212255877229e-05
1.78946342025689e-06
-3.89569383109445e-05
9.99488265748554e-06
-5.31113854971382e-06
-1.68305536719226e-05
1.09155934830745e-06
-1.68872556660999e-05
-1.79351234986306e-05
-1.20473225288549e-05
-1.3041810090554e-05
-1.81971920274372e-05
-3.79977138473678e-06
-2.74082829731849e-05
-2.5021692337858e-05
-1.8561077170245e-05
-1.94263588388807e-05
-1.61589405247479e-05
-1.18534224371805e-05
4.07395423363339e-07
-2.14770649427601e-05
5.21135192851233e-06
-5.00155710007826e-06
-5.73008622296868e-06
-1.16483453458005e-05
-1.14158091061691e-05
-7.70832894861633e-06
-1.18655178833889e-05
-3.14601773380702e-05
-7.67905640149745e-06
-2.6821455980563e-05
-1.4831983340871e-05
-1.30023462156125e-05
-1.5399983992406e-05
-2.99249610705075e-05
-2.58836197659897e-05
-2.14231609434827e-05
-2.70612218089894e-05
2.06782292690416e-06
-4.43098926578489e-06
-2.62254852056905e-05
-4.17552874642929e-06
-1.85316889359321e-05
-3.68282322341989e-05
-4.00447905268355e-05
-1.4875157137504e-05
-3.42177693149261e-06
-2.286084057476e-05
-1.98562632064005e-05
-1.25321896448364e-05
-2.7206174284052e-06
-6.61580286205311e-06
-2.10297195960964e-05
-1.21632467309586e-05
-1.85381392730735e-05
-3.58977217238623e-05
-5.92733549460211e-06
-6.60914131251857e-06
-1.93958325506528e-05
2.33976990390566e-06
-1.35924132343379e-05
-1.59778074962772e-05
6.22051588079149e-07
-3.24058663681815e-07
-1.0088079991701e-07
-1.48320811461846e-05
-4.7128080130657e-06
-3.11706534410361e-05
-1.51265143914197e-05
-9.87556389284576e-06
-1.08469019700664e-05
-2.57705562102251e-05
-2.15878929723155e-05
-9.20009380134899e-06
-6.39928761172616e-06
-2.28762403163436e-05
-2.95186078896178e-05
-1.97293409355182e-05
-1.68964477619831e-05
-1.1639461248036e-05
-1.4620604741128e-05
-1.90111689198531e-05
-2.03347805198896e-05
-1.05618621374747e-05
-6.31018163924125e-06
-1.82149842509278e-05
-2.36900302786252e-05
9.92099439332903e-06
-2.3206301156026e-05
-8.78007474044279e-06
-1.93542232618498e-05
-3.10665296011165e-05
-2.34588716933512e-05
-2.22419742074717e-05
-2.63780002880028e-05
-1.6254730794611e-05
-1.93708767205201e-05
-7.44047793424806e-06
-1.85204120416785e-05
-2.09848070094187e-05
-2.2995104101812e-05
-6.826568907389e-06
-1.75284174020381e-05
-2.62458279783515e-05
7.45443830928771e-06
-2.79749446893577e-05
-2.63542295230229e-05
-1.158628433368e-05
-5.93699395909449e-06
-1.93351513932845e-05
-2.53558749465037e-05
-2.37341613529322e-05
-2.53532940369361e-05
-3.41251663967779e-05
-2.19694284579581e-06
-1.42378790407707e-05
-2.71131982960668e-06
6.17642761655613e-06
-1.56257853258305e-05
-2.62212072858225e-05
-2.22780575254911e-05
-2.17136539447608e-06
-2.61473474806269e-05
-2.32052515167428e-05
-2.56262679455559e-05
-7.7873312084994e-06
-2.18613876356964e-05
-2.91357590321264e-05
-1.49896850085576e-05
-2.11373217961186e-05
-5.45093349293339e-06
-2.83758397686111e-05
-2.54002449550563e-05
-1.49275114698578e-05
-4.18932211855073e-05
-1.80491594652656e-05
-1.74143223645589e-05
-5.35666770895631e-06
-1.40285009335788e-05
-2.08226203488086e-05
-1.03935424505125e-05
-2.3147396404484e-05
-3.22163585108693e-05
-1.30285286136514e-05
-1.34591246237307e-05
-1.58519555788558e-05
-2.78587652611177e-05
-2.20928062817374e-05
-1.97375151603908e-05
-2.33506240114824e-05
-9.71019825355931e-06
-1.10509129461021e-05
-2.22261798086605e-05
-1.71333038699514e-05
-1.75957820640369e-05
-1.75098972335572e-05
-3.43469487817595e-06
-2.71250310502482e-05
-1.66670854171084e-05
-1.66831718257758e-05
-6.42816669568322e-06
-2.21336735239821e-05
-1.98362615381889e-05
-1.77315201545078e-05
-4.62929517601364e-06
-2.70458676570253e-05
-2.83812945918293e-06
-1.89381378686109e-05
-2.23604672990555e-05
-1.6108758949055e-05
-1.00335198222573e-05
-1.83343330343146e-05
-4.21818307439835e-05
-9.0622312529671e-06
-1.28102534042229e-05
-9.53702239377035e-06
-1.42815623376379e-05
-2.43197785481671e-06
-1.55774478377231e-05
-8.45493810155294e-07
-1.81732216200552e-05
-7.52529496056582e-06
-3.16636744143349e-06
-3.36979260327687e-05
-9.44849463314142e-06
-1.86861110914669e-05
-1.1810442161831e-05
-1.07468784663082e-05
-2.31767529925255e-06
-1.08945670708257e-05
-3.25298158548686e-06
-3.91669322470858e-05
-7.6268942386679e-06
2.17854674102377e-06
-1.40386124616317e-05
-1.42120932187918e-05
-6.65418471956234e-06
5.97708870060081e-06
7.67734781568559e-06
-1.95464815849212e-05
-2.28429196398475e-05
8.64688595336041e-07
-1.81140682417848e-05
-7.93858295376315e-06
-2.05955567708881e-05
-2.73703109154256e-05
-1.47828880717828e-05
-1.357156204025e-05
-2.34215195601965e-05
-5.60946087642725e-06
-1.0187350270677e-05
-6.58813235561654e-06
-1.78660124754634e-05
-2.31657396234229e-05
-2.84487603243885e-05
-2.79848361494048e-05
-1.09801408726332e-05
-1.50007464974717e-05
-3.0333257344356e-05
-2.95596914464894e-05
-8.68480246732892e-06
-9.988093369469e-06
-2.00272807989474e-05
-1.11828273361974e-05
-1.6574930097179e-05
-6.96994392921883e-06
-1.38645565033825e-05
-2.22440837381743e-05
-2.92299132563932e-05
-4.67185845046007e-06
-4.21685761931919e-05
-1.33722640294554e-05
-9.48326272299215e-06
-2.01991282454085e-05
-1.56744075791967e-05
-6.58387579383917e-06
-2.63325692239279e-05
-9.61916480100986e-06
-2.8376262158453e-07
-2.30689858279059e-05
-2.39809111409461e-05
-2.09236773520294e-05
-8.83333655572904e-06
-9.63396454364032e-06
-2.21013245383417e-05
-1.89330837022554e-05
-1.31623947741187e-05
-6.49999753791316e-06
-1.29210399178509e-06
-1.88728718252573e-05
-7.50473885366018e-06
-2.67839298615807e-05
-1.75988302861711e-05
-1.89002451143509e-05
-1.69813093707096e-05
-9.37413930453353e-06
-2.21846267073808e-05
-2.90681521950679e-05
-1.18757457497545e-05
-1.23778946716913e-05
-2.39309748076587e-05
-1.25405787629601e-06
-2.81379379183004e-05
-1.57285149068091e-05
-9.88265650839898e-06
-1.96983050149657e-05
7.70043749049148e-06
-3.22314150463498e-05
-5.44325509550649e-06
-3.04847716311608e-05
-1.38599425556064e-05
-3.0959395576913e-05
-2.98641738222578e-05
-9.49944003414743e-06
-1.16346035024613e-05
-2.51007682188637e-05
-2.95474047637063e-05
-2.62447869054663e-05
-4.28932000645657e-06
-2.88889054790599e-05
-1.58957422033786e-05
-6.45712673466991e-06
-2.80593177068183e-06
-2.07395438022725e-05
-3.73225125293132e-05
-2.08520923480512e-05
-3.5199029243743e-05
-2.31836710154452e-05
-1.91807486435727e-05
-2.47050937416224e-05
-7.15787794781625e-06
3.10660638179407e-07
-3.22269764032195e-05
-2.13224428332237e-05
-8.3939385846388e-06
-2.41192087291001e-05
-2.26388753881543e-05
-1.8201996310454e-05
-9.26772219164295e-06
-1.2607494611854e-05
-3.93907724969841e-05
-3.25867201676242e-05
3.12196694605723e-06
-1.35255381794128e-05
-1.01290879156225e-05
-2.26573114578231e-05
-1.47776363927283e-05
-9.4173616597509e-06
-2.30547809334501e-05
-2.24675735870683e-05
-2.32578488605724e-05
-2.23768833926616e-05
-1.38049321493727e-05
5.15502978739439e-06
-1.14746394826136e-05
-1.62798844021939e-05
1.13026379567484e-05
-1.48447136295802e-05
-1.90881036083607e-05
-2.11435685411845e-05
1.70280764087236e-06
-1.17177257727373e-05
-2.70055443105097e-05
-2.29008791363422e-05
-2.24142316204507e-05
-2.30793496337794e-05
-1.37135815914682e-05
-2.35241235309279e-05
-3.01054862901266e-05
-3.12800944060216e-05
-3.231610264546e-05
-2.02891960625005e-05
-9.46627028459605e-06
-7.50779033317718e-06
-2.05084495578431e-05
-1.56218100293686e-05
-1.73524599069867e-05
-2.93306360021058e-05
-1.36224722084677e-05
-8.16516718684998e-06
-1.54877560688588e-05
-2.86869350657788e-05
-1.9436649607626e-06
-1.95451538870832e-05
-1.70232886735168e-05
-1.93309335664901e-05
-3.32960542000798e-05
-1.99740907427653e-05
-1.25950405748264e-05
-2.8887196918052e-05
-9.31722257533142e-06
-2.19505333190254e-05
-2.34912955965622e-05
-1.21009160297044e-05
-2.27376465312041e-05
-8.00301534688974e-06
-1.59447472771159e-05
8.45780395393563e-06
-5.02776918843184e-06
-3.16586861861142e-06
-3.2437110601978e-05
-2.0070568658146e-05
-1.26620636395915e-05
-1.60522091052114e-05
-2.80101233856067e-05
-1.60536444800971e-05
-3.19354250495268e-05
-1.43535213582364e-05
-1.55038148689576e-05
-1.50456779825847e-05
-1.66220361164719e-05
-2.20658948043399e-05
-9.3410017383675e-07
-1.38102633827843e-05
-2.23540330806386e-05
-2.02433953934267e-06
-4.87613065663953e-06
-2.50835934477561e-05
3.25018925216998e-06
-8.08853877200772e-06
-2.75537855228185e-05
5.51591069558763e-07
-8.86055102233146e-06
-3.32001206606049e-05
-8.30167442435214e-06
-1.55642830521285e-05
-1.47826122648767e-05
-1.956794585945e-05
-3.63579108251e-05
-2.10116577526497e-05
-1.59557715260605e-05
1.16840601885933e-06
-2.08661784021329e-05
-1.04744675733702e-05
-3.56277932224939e-05
-1.39474110883705e-05
-1.01857347217061e-05
-2.0336385532762e-05
-2.32521871067046e-05
-3.50495490149543e-05
-2.16214943295734e-05
-2.53134955098708e-05
-7.17211967171554e-06
-1.47339230940758e-05
-1.49249387929497e-05
-2.38056350933651e-05
-2.83272153414215e-06
-2.90134050531916e-05
-1.13727721934371e-05
-2.1976848966097e-05
-3.17495647748424e-05
-4.00090825593061e-05
-1.94018681684639e-05
-2.26682024097295e-05
-2.10928392035908e-06
-2.78789942897454e-05
-7.17549650817459e-06
-2.1292319809828e-05
-2.90074041966873e-05
-1.61453666723844e-05
-1.70349649845749e-05
-6.42732517197424e-07
5.71735983066588e-07
-1.66011148964203e-05
-5.38590954318027e-06
-1.06122306471635e-05
-1.02412789538152e-05
-3.85962725167909e-05
-1.88837025999741e-05
-9.39665909934118e-06
-1.14568789812273e-05
-2.74396628138596e-05
-1.71519171323655e-05
-2.20213914412737e-05
-2.34214064615408e-05
-1.47709687490414e-05
-2.49753494178265e-05
-1.35987060825891e-05
-1.30546523897423e-05
-2.88907432728844e-05
2.38874136347596e-06
-1.57769218079125e-05
-9.74414565071386e-06
-2.26063932279858e-05
-1.82660477652757e-05
-3.41192976581347e-05
-6.89628684122036e-06
-1.03360382436467e-05
-1.17528961617026e-05
-1.08311557654239e-05
-2.93815033869815e-05
-2.81425334909324e-05
-2.61377935218476e-05
-1.83468826517619e-05
-1.56267294401875e-05
-1.63912934281564e-05
-1.0282654466599e-05
-2.60859063538976e-05
-2.47815443913879e-05
-9.53360803420277e-06
-1.80077835165195e-05
-1.38490960103427e-05
-8.95894325628383e-06
-2.25063510762903e-05
-7.44005313888608e-06
-6.74703487830092e-06
-2.90783195486094e-05
-6.12660245071287e-06
-2.70548584866343e-05
-2.14779086213922e-05
-3.19104604076178e-06
-2.65219225446976e-05
-2.43706632204938e-05
-2.47322113226225e-05
-1.1325053844585e-05
-1.36602840399683e-06
-1.58610302311265e-05
-2.80845730083362e-05
-2.5375860117056e-05
-5.31179639346701e-07
-8.71886648744968e-06
-1.93873083038862e-05
-1.20098626398968e-05
-3.56666322924889e-06
-2.51588091272338e-05
-3.10428406564203e-05
-2.64561215448444e-05
-1.63339539936587e-05
-2.34486380078006e-05
-1.98698579457485e-06
-1.93945462631351e-05
-1.77447449888315e-05
-1.11691984815081e-05
-2.78457156728704e-05
-6.84983066633073e-06
-2.50952263541306e-05
-2.07655627523202e-05
-1.84243656363288e-05
-1.19605840763456e-05
-1.16744109632985e-05
-2.10597306994881e-05
-2.2270789201363e-05
-3.12336127690883e-05
-2.36793585416909e-05
-1.42684881775292e-05
-4.32532957957251e-06
-2.17696135271999e-05
-1.20465166099966e-05
-1.9428324198379e-05
-2.00883311549873e-05
-3.23855402961776e-05
-2.43752896438999e-05
-2.28991392019891e-05
-2.96004339921428e-05
-2.64099573325701e-05
-3.09201603190442e-06
-1.24300963546107e-05
-5.60772673281331e-06
-3.18534694140054e-05
-1.86031890037279e-05
-1.39624838783387e-05
-2.13765037608465e-05
-6.66897671171547e-06
-1.02107421845064e-05
-6.45306919169951e-06
-1.32392129309932e-05
-2.37958411281414e-05
-2.26635899946568e-05
-2.99127286853462e-06
-3.58902636312864e-05
-1.06264978419387e-05
-3.27296655173028e-05
-1.02840348918992e-05
-1.55004452473947e-05
-2.40957445722465e-05
-3.52106564202139e-05
-2.66889136788389e-05
-4.01227896707766e-06
-1.339783469163e-05
-1.6932007391218e-05
-1.55054785740845e-05
-8.9471875479724e-06
-2.62163256836864e-05
-2.56105174491398e-05
-5.28654021579518e-06
-1.21479335717519e-05
-2.16759918734695e-05
-2.51371924696236e-05
-2.41144490928241e-05
-1.23401404119022e-05
-3.58842686653077e-05
-2.07412396822105e-05
-1.8548360727255e-05
-7.89413216602756e-06
-2.16220592867629e-05
8.17340945377378e-07
-1.13978535773184e-05
-4.50441293389146e-06
-3.76505298887637e-06
-1.25883181200101e-05
-2.80126490140738e-05
-5.22129252146397e-06
-1.06677682779926e-05
-1.4349231907686e-05
-2.43103519564241e-05
-8.0145461445152e-06
-3.32535621184763e-06
-2.20435167609059e-05
-2.42676584702102e-05
-1.59994161576365e-05
-2.16577756102582e-05
-1.64860202020523e-05
-1.57538908061413e-05
-2.16063311440265e-05
-1.59404015496342e-05
-2.19911770604983e-05
-1.55650959230167e-05
6.38781427601875e-06
-1.02586777678763e-06
-5.5142353368483e-06
-2.21595396010091e-05
-1.43339855129653e-05
-1.4296856904537e-05
-1.14861160758028e-05
-1.14795251311024e-05
-2.17079200277354e-05
-1.64128814114518e-05
-1.66425754688289e-05
4.68518302443979e-06
-1.07049408811099e-05
-1.99194751020241e-05
-2.40199671803201e-05
-1.17033314257907e-05
-2.59952063319327e-05
-1.84274767434617e-05
-1.2183797769978e-05
-1.71313362002468e-05
-2.76413509197873e-05
-6.85415201681499e-06
-3.46958973554703e-05
-2.70546351654673e-05
-1.03553818144524e-05
-3.98276621166059e-06
-1.44950410059535e-05
-1.48857419575043e-05
-2.3992498399803e-05
-2.96604161551968e-05
-1.53345181878234e-05
-2.76614058068537e-05
-1.66280735713749e-05
-1.16102494851581e-05
-2.16808571330002e-05
-2.00130556299642e-05
-5.83057355488365e-06
-2.25605271258063e-05
-1.22102405204029e-05
-1.50418509224735e-05
-1.11657096387896e-05
-1.38040803883448e-05
-2.10801194615098e-05
-2.13287793797652e-05
-2.96677593770598e-05
-1.71045639626927e-05
-2.30991630600702e-05
-2.1746934978057e-05
-5.75231044145431e-06
-2.17901440096865e-05
-1.60926895886812e-05
-4.49803576879544e-06
-2.76764744774134e-05
-2.11918930874284e-05
1.94474385685519e-06
-2.74139544576916e-05
-1.83569973750372e-05
3.83571640909841e-06
-9.28132208778698e-06
-2.71950744574584e-05
-1.7733432072432e-05
-1.63541368286878e-05
-2.21426793779871e-05
5.48507243744548e-07
-2.17997449883055e-05
-1.39563040837071e-05
-1.99324955276387e-05
-8.82229774636665e-06
-1.93181641937097e-05
-7.15312591566979e-06
-1.75890010020419e-05
-2.07483813194256e-05
-2.27522230076869e-05
-2.23373408942589e-05
-1.65100977718628e-05
-3.60191567486573e-05
-1.23854279267259e-05
-6.87045111586588e-06
-1.18154857139228e-05
-1.69856476143778e-06
-7.40452161148599e-06
-2.60548567556421e-05
-8.26110944333202e-06
-2.1690238777326e-05
-1.40085998671831e-05
-2.54358921738136e-05
-2.494308126398e-05
-1.1261222873869e-06
-1.51468637366823e-05
-1.04411855072354e-05
-9.73390652701455e-06
-2.04744265609284e-05
-2.12791564584799e-05
-4.32107153348022e-06
-2.07370512951674e-05
-2.55140809419876e-05
-3.29814129677654e-05
-2.73532553517358e-05
-3.02821237610584e-05
9.56808278456259e-06
-3.44512503232314e-07
7.29671738128954e-06
-2.12696898212155e-05
-1.94997090299043e-05
-1.35533689820261e-05
-2.31192020664044e-05
-3.13727329985767e-05
-1.07717021639427e-05
-2.57393405397113e-05
-1.1928175174497e-05
-2.34555271766648e-05
-1.83266667166591e-05
-3.66204055866121e-05
-9.55764514999905e-06
-1.38471603738271e-05
-2.62041719796771e-05
-6.42973122149819e-06
-1.53601171875203e-05
-5.15711760531152e-06
-1.8933745266379e-05
-1.75064521903166e-05
-1.1980382993297e-05
-2.0292354732596e-05
-1.28805883637722e-05
-8.13019414249709e-06
-3.44061166291107e-06
-1.03873145195934e-05
-2.69704640525444e-05
-1.90213591019503e-05
-4.79539931534968e-06
-4.33489824755122e-06
-2.22935019128389e-05
-4.24105419630975e-05
-2.31367448664004e-05
-2.95588589615233e-05
-2.72215495775997e-05
-2.93982409848578e-05
-1.7618329651538e-05
-2.02008659684306e-05
-2.13606594009326e-05
-1.42312418592477e-05
-3.06101131976192e-06
-2.51948220789555e-05
-1.11302612187254e-06
-2.26705480386455e-05
-3.94934979017934e-06
-2.01815060582595e-05
-3.43315908189505e-05
-2.57656709768126e-05
-3.28407804767372e-05
-2.07256347358337e-05
-1.93139592782995e-05
-2.13165962401161e-06
-1.30092209399087e-05
5.15158337345559e-08
-1.36697710169085e-05
-3.65157030059821e-06
2.4676227657857e-06
-3.50083020114002e-05
-9.00162526520923e-06
-6.14726839785401e-06
-1.88803543699191e-05
-4.00851465546049e-06
-2.29419221661135e-05
-5.40325186513877e-06
-1.21124259588998e-05
-6.71088769339324e-06
-2.00593212490465e-05
-8.26665417334231e-06
-3.23896945033797e-05
-1.53541760686497e-05
-1.70542847428249e-05
-1.49255446516254e-05
9.87050298900342e-07
-2.76555951862321e-05
-2.35349478644938e-05
-2.02410301249897e-05
-1.95380362926465e-05
-2.13530827933021e-05
-2.60509947939197e-05
2.89583141690102e-06
4.77036345104657e-06
-7.62634307308893e-06
-1.49636193468646e-05
-7.00890226322614e-06
-1.99661799634827e-05
-9.76885766390317e-06
-1.29225758795259e-05
-2.67076111994353e-05
-1.38354644579368e-05
-3.74538504483959e-06
-8.94197539989778e-06
-1.8833545948054e-05
-1.91568273409131e-05
-3.09801935390971e-05
-2.02505556538824e-05
-3.33011552307924e-05
-3.61988186759592e-06
-2.11259567752795e-05
-5.27698199369004e-06
-2.1085198320375e-05
-2.310750320852e-05
-1.36784275004243e-05
-2.64468966699203e-05
-1.77932715326742e-05
-1.74722603614795e-05
-2.30497476373515e-05
-4.19768683468733e-06
-2.35675916916653e-05
-1.53520650759768e-05
-4.37961584498049e-06
-2.2077721269828e-05
-3.76063050974831e-05
-1.94122450281814e-05
1.45793463265791e-06
-1.69639409249352e-05
-2.11104555245219e-05
-1.1980149256319e-05
-1.82688892479114e-05
-2.28588895266742e-05
-1.71367321804693e-05
-1.55571534554932e-05
-2.06257068140643e-05
-2.07034781951801e-05
-1.30911005437293e-05
-9.09791946698047e-06
-2.36447271047534e-05
-1.21269015403943e-05
-2.61996110260256e-06
-2.40630304417704e-05
-1.48735008589692e-05
-2.51602133875651e-05
-2.93785426337256e-05
-4.67226351304554e-06
-1.28027242491753e-05
-2.29947046004279e-05
-5.64220350937158e-06
5.72836031556036e-06
-1.01698495644776e-05
-2.68687801752448e-05
-1.73896356728197e-05
-1.21305722120511e-05
-4.5506274712051e-06
-2.17551262736291e-05
-1.63661589466938e-05
1.51440820485542e-07
1.93189130611695e-06
-2.99289647424706e-05
-2.42239722827636e-05
-5.13194799205431e-06
1.6422948834931e-06
-4.20998243182659e-05
-1.53594328274237e-05
-2.58602056268527e-05
-8.15146554519762e-06
-2.2297135707965e-06
-1.4891687694226e-05
-2.27209887616124e-05
-9.5577934587765e-06
-2.21458537062403e-05
-1.37693140817645e-05
-9.49905373142389e-06
-1.07203824662299e-05
-1.02072863207743e-05
-1.55528647033981e-05
-3.4738466445944e-05
-1.19907351001732e-05
-1.46655341203437e-05
-1.46676316893408e-06
-2.15434916420596e-05
-1.60691529487129e-05
-2.20829657086138e-05
-7.83733059088313e-06
-1.39560449233845e-05
-1.00874479879326e-05
-4.00586162235179e-06
-2.78977406266102e-05
-1.96514382010913e-05
-6.56851689434281e-06
-1.65119144796693e-05
-1.50741539509842e-05
-5.5425183430064e-06
-1.19298108331576e-05
2.84609215647086e-06
-3.20861092015537e-05
-1.29034909809833e-05
-1.526471128275e-05
-1.99967849034384e-05
-1.2669782092439e-05
-3.14639833673792e-05
-8.11038917628311e-06
-1.44556386405631e-05
-1.92297545852242e-05
-9.27286769347539e-06
-2.10498026646993e-06
-1.53275120010743e-05
-2.96285758629093e-05
-1.26378521721192e-05
3.67026488583447e-06
-7.6501916847351e-06
4.54497321072984e-06
-1.03574476487076e-05
-2.35223177944476e-05
-1.9406345223199e-05
-3.7819940607399e-06
-1.2304518925159e-05
-1.82844560789018e-05
-2.36740526540456e-05
-2.51758484191487e-05
-1.76008550294188e-05
-1.23848967834155e-05
-2.30413043126958e-05
-2.96951230616669e-05
-3.19859273451607e-05
-5.09443261100081e-06
-2.40228247087654e-05
-1.17347247403959e-05
-1.12069542449421e-05
-1.05066378262883e-05
-1.08678802581241e-05
-1.66383111923124e-06
-2.51284116438386e-05
-6.95466052360892e-07
-4.62946499917627e-06
-1.5594254938392e-05
-2.44272049942588e-05
-2.19476660242813e-05
-2.44903840273759e-05
-2.45478436793274e-05
-7.10186814280419e-06
-2.61765690388693e-05
-1.49370136687663e-05
-2.81461901313769e-05
-2.40332771251625e-05
-1.43210166474714e-05
-9.74440611141759e-06
-2.14837760409141e-05
6.41345616251563e-07
-1.65879085097945e-05
-8.28024405605899e-06
-3.85162382943106e-05
-1.74580546405255e-05
-1.56671988653514e-05
-2.12615086890381e-05
-1.1571134171002e-05
-1.29583706114586e-05
-9.85090117263615e-06
-2.83375394348905e-05
1.14166635912698e-06
-2.09873135319578e-05
-2.38367818097266e-05
-8.07122804597449e-06
-1.54513189406685e-05
-7.38259128206191e-06
-2.73376405373738e-05
-2.50978536722556e-05
-3.47052540914431e-05
-1.70368572700406e-05
-1.7815749191565e-05
-1.59362082648025e-05
-6.94925195500545e-06
-1.20875440634142e-05
-2.71053863876753e-05
-2.61808534821306e-06
-1.69861673465006e-05
-1.65692526176812e-05
-2.8795412699957e-06
-1.07370665035269e-05
-2.498283330253e-05
-3.72455427242897e-06
-2.83053168843731e-05
-4.92136039189845e-06
-4.10294022410578e-05
5.04398569833908e-07
7.54555153260312e-06
9.13078784484244e-06
-7.88857078170656e-06
-2.58783474939971e-05
-1.53274696745703e-05
-3.01007285237226e-05
-1.72279485688058e-05
-5.15831251762985e-06
-2.1707300958901e-05
-2.19750652172893e-05
-3.45658969606432e-05
-2.36157679716499e-05
-2.32101126181247e-05
-1.06095163576996e-05
-7.13138662799645e-06
-1.75824194468712e-05
-7.60017105831038e-06
-2.14764015803306e-05
-1.75439578024408e-05
-1.49764723020817e-05
-2.40029460818605e-05
-2.45535508799588e-05
-3.17354553038402e-05
-4.14740304324833e-06
-1.10906535992934e-05
-9.69457873810719e-06
-2.79495916250458e-05
-1.42651644930944e-05
-1.43213036300427e-05
-1.89658737619341e-05
-7.55580101559629e-06
-1.6189399777639e-05
1.26061785955574e-06
-3.45592414926919e-06
-1.83134014733686e-05
-7.55898685702036e-06
-2.22697307360997e-05
-2.78500768360949e-05
-3.11170153900864e-05
-1.23280641607041e-05
-2.60739403901712e-05
-1.09547783705199e-05
-2.63339649364482e-05
-4.94652693086439e-06
-1.74754318211813e-05
-1.35647230421315e-05
1.10942845568366e-06
-2.18705894887945e-05
-2.05770369008107e-05
2.85153371952808e-06
-2.6063800479338e-05
-1.56101460562057e-05
-1.73002689221906e-05
-1.70926634057011e-05
1.24608255202938e-05
-1.771208124441e-05
-2.27128076879018e-06
-1.78088142185324e-05
3.42820180404621e-06
-2.10937842023995e-05
-8.04022016772533e-06
-5.37726391375604e-06
-1.44690316676727e-05
-1.00607337976678e-05
-1.47741345713236e-05
-1.10259786711265e-05
-1.34943728949687e-05
-2.45961668023605e-05
6.65313147079962e-06
-1.86837983029289e-06
-1.90704254846799e-05
5.89221266820598e-06
-1.94385447625085e-05
-1.78265790556319e-05
-2.64692797936509e-05
-3.89723629193245e-05
-1.09119199650604e-05
-1.89038001946597e-05
-3.28531579724427e-05
-1.28952431609836e-07
-1.87577201217651e-05
-1.9128108858407e-05
-6.50525139109149e-06
-2.35555243769374e-05
-1.19325774747166e-05
-1.49819156009949e-05
-2.19896182200342e-05
-1.90970677371512e-05
-6.16944674689386e-06
-1.11987906359179e-05
-1.94016662996234e-05
3.33416373908708e-07
-5.87114758377295e-06
-2.09676819896462e-05
-1.09413229861681e-05
-3.03057502809077e-05
-3.36927404263078e-05
-1.06583856631731e-06
-1.18900499795775e-06
2.26746865454221e-06
-7.5050550449909e-06
-1.20462470218714e-05
-2.01192530714024e-05
-1.96688892444338e-05
-1.07035870647076e-06
-8.62468504862073e-06
-1.91075698880781e-05
1.53556219474643e-06
-2.98491516365229e-05
-1.30916948572524e-05
-1.92472396545083e-05
-2.81501107584567e-05
-2.6992801275409e-05
-3.99229107276288e-06
-2.49479986539363e-06
-1.4099665452807e-05
1.46751950564161e-06
-4.56789950350729e-06
-2.71516804885788e-05
-6.18108710561598e-06
1.34002769897348e-05
-3.81820560943893e-06
-3.12042272818596e-05
-1.90475074630665e-05
-2.57023461554533e-05
-1.50072909914723e-05
-3.49918319456066e-05
-2.51728102098153e-05
-6.34903473576572e-06
-1.84269712724103e-05
-9.66477417474806e-06
3.46892039674602e-06
-2.34478463982041e-05
-1.30467178522396e-05
-2.19135798960937e-05
-2.21097701667109e-05
-1.27904398215547e-05
-1.15377618283178e-05
-1.34637402106349e-05
-2.73188985550167e-05
-3.00657683420241e-06
-9.19555589488208e-06
-1.21072519525482e-05
-1.0164779767672e-05
-1.89954937489264e-05
-1.80126408371155e-05
-2.26660465645617e-05
3.68172609949172e-06
-2.12353006654074e-05
-1.79991091127802e-05
-1.65638686824122e-05
-2.16897246480997e-05
-4.60389512805467e-06
-1.83280038485034e-05
-1.30541940724721e-05
-2.36201702650947e-05
-9.92385730127441e-06
-1.10089317965239e-05
-1.76701183866233e-05
-5.06420709741907e-08
-5.78262405043212e-06
-1.47041133428136e-05
-1.20778903567298e-05
-1.40638987614363e-05
-7.56615649024737e-06
7.06026824520157e-06
-2.24358948374397e-05
-1.36547709939678e-05
-2.45584436338266e-05
-2.69407039891844e-05
-3.00191334620321e-05
-1.3230075035467e-05
-2.32767735623831e-05
-2.40311488858189e-05
-1.56569909124224e-06
-1.36357249793899e-05
-2.27853055384883e-05
-1.90224143429938e-05
-2.15249880604584e-05
-9.55983152211473e-06
-1.17096393708404e-05
-2.56713769593962e-05
-3.23372838320996e-05
-2.44449197458607e-05
-2.43446347808181e-06
-5.58129917295275e-06
-6.63104553269773e-06
-1.70106220774503e-05
-2.33156477041598e-05
-1.32486908891325e-05
-1.79965649135203e-05
-1.87976960023738e-05
-1.96882679949196e-05
-2.00412787199781e-05
3.6851821372408e-06
-1.26276428675511e-05
-2.11211904244823e-05
-3.19590291025884e-05
-6.63336998826888e-06
-2.15017097275905e-05
-2.14611841106957e-06
-1.35762018924047e-05
-2.65255993303522e-06
-9.5933990819067e-06
-7.42389815514068e-06
-8.57742734339797e-06
-3.54185034014718e-06
-5.38754558677653e-06
-3.9013050644453e-05
-1.06903341732227e-05
-1.17386431080478e-06
-9.65922394948063e-06
-4.64036640779856e-06
-2.28044043186422e-05
-2.40112365544792e-05
-2.08906763297861e-05
-1.4031763691603e-05
-9.57463159307553e-06
-1.47421006324886e-05
-3.26225915515527e-06
-3.16144540518246e-06
-8.53193872396472e-06
-1.81197396159531e-05
-9.92563640579914e-06
-1.08099541006212e-05
-3.66982075341456e-05
-1.52288406529893e-05
-1.57799986784579e-05
-2.0524563922844e-05
-6.23792605945029e-06
-1.77749172508175e-05
-1.42794837770677e-05
-1.27152165411193e-05
-6.01075589922182e-06
-2.28450197563276e-05
-1.39180782072998e-05
-2.14567346930832e-05
-1.97154165765902e-05
-1.79007071816219e-05
-1.80480931386317e-05
-2.78033579207619e-05
-2.78856294869821e-05
-2.28769955226368e-05
-2.36226952885787e-05
-3.67069733652879e-05
-8.40833303727871e-06
-1.35765773288744e-05
2.25289346137829e-06
-8.72090474695549e-06
-8.03422507443941e-06
-1.02328914454267e-05
-1.17386186858361e-05
-1.63354466778256e-05
-8.9969833661597e-06
-2.63598886220014e-06
-3.2321062903202e-05
-1.82533616787003e-05
5.23942925048485e-06
-1.30163648135648e-05
-2.84477051143771e-05
-1.5784345903444e-05
-8.83222737561403e-06
-1.40859179319591e-05
-2.26047417757346e-05
2.19563421771352e-06
6.06573789395303e-06
9.45673749966675e-06
-5.12771281743587e-06
-1.00206529823808e-05
-1.86880622463813e-05
-3.59699306420153e-05
-3.161127160429e-05
-1.64619570680941e-05
-4.11869859786106e-06
-1.4643382959321e-05
1.29224628895026e-05
-1.99622007200521e-05
-1.18552585158763e-05
-9.74876533124735e-06
-1.98392962644177e-05
-2.60732688203271e-05
-1.05468986526065e-05
-3.72407133306051e-07
-2.2565817207487e-05
-1.03258240939597e-05
-2.40338218852612e-06
-3.29280733677773e-05
1.75555533528997e-06
-1.06924261014829e-05
-2.45406768801448e-05
-1.64768088181007e-05
-2.20641231163383e-05
-9.18653937679701e-07
-1.70019136627354e-05
-3.41013971705566e-05
-1.39890489858323e-05
-2.83127730353926e-05
-2.45497723509439e-05
1.92660338606219e-06
-1.93558539033292e-05
-1.06164206458499e-05
-3.95490255277372e-06
-1.46921068814149e-05
-1.44277936686083e-05
-2.11785175724848e-05
-1.88142467263933e-05
-4.47984007855376e-05
-1.29055749927374e-05
-1.51538793696207e-05
-7.02841399242601e-06
-1.07710120442734e-05
-2.23516800720159e-05
-1.83612971635593e-05
-1.65976259360264e-05
-2.03629333764313e-05
-1.29435718008408e-05
-2.38627881095325e-05
-1.6798554283259e-05
-8.39890604135993e-06
-2.8157118427788e-05
-2.1366058074635e-05
-1.58845643343944e-05
-2.6498916609322e-05
-2.87701252965443e-05
-2.32347399553335e-05
-2.24061018148877e-05
-1.77904689264831e-05
-8.20580062667253e-06
-1.51232431828848e-05
-1.55090012513716e-05
-1.66417120515493e-05
-1.86469674745807e-05
-1.76607242103668e-05
-1.82786614802617e-05
-2.32687434780325e-05
1.60190554134109e-05
-1.67919246306351e-05
-1.54410467698599e-05
-1.15657723005296e-05
-1.08534527764315e-05
-1.49253316257162e-05
-1.0308802819816e-05
-1.33667595140988e-05
-1.97516460270326e-05
-1.23175878116185e-05
-6.52856140871548e-07
-3.09925812811617e-05
-2.33560819672571e-05
-1.87981497740788e-05
-1.84486438930982e-05
-2.60282477710771e-05
-2.42911961963812e-05
-7.88030844213221e-06
-1.24031053748824e-05
-1.37354690019542e-05
-8.84822122504465e-06
-2.06657598550313e-06
-1.23253913674489e-05
-2.00098074484257e-05
-4.72643056337551e-06
-1.68398608677481e-05
-2.08360359667282e-05
-1.45027627733183e-05
-2.26894696970491e-05
-7.92805960135874e-06
-2.14141032615035e-05
-1.83224068041682e-05
-1.86983181141685e-05
-6.02739482668323e-06
-7.98031244582703e-06
-1.44595238720309e-05
-1.87812969063469e-05
-1.73010618460847e-05
-6.50088443692856e-06
-1.69652153443636e-05
-2.00862638168956e-05
-8.0761264147071e-06
-3.43245353744008e-05
-1.49727013067382e-05
2.50973316431418e-07
2.86605947766936e-06
-1.68815450770698e-05
-1.62735774097461e-05
-8.9313749615597e-06
-1.8581742749524e-05
-1.22556896999041e-05
-5.61485632905828e-06
-2.68057758708096e-05
-1.42067295211719e-05
-2.31021738106027e-05
-2.03881192563179e-05
-1.12772840614876e-05
-1.01103310468418e-05
-1.3621560743131e-05
-1.97293206661031e-06
-5.99577918605099e-06
-1.96811778415862e-05
-1.56092988511731e-05
-2.75299885408549e-05
-4.82529085785126e-06
-6.51879222424837e-06
-2.40571539079693e-05
6.1193766652554e-07
-3.57209246977881e-07
-9.43437178297439e-06
-7.52871068369892e-06
-1.12166934555068e-05
-1.53748608663044e-05
-3.74846017272026e-07
-2.76058545633831e-06
-1.64518411174218e-05
1.29600348051933e-05
-1.74226590399353e-05
-2.04452545690635e-05
-2.12604182275639e-05
-1.08786640922888e-05
-1.65474954662867e-05
3.75547386718773e-06
-1.81488313518473e-05
-7.02014374995193e-06
-2.79330137418955e-05
-1.28924690745705e-05
-5.13329561951261e-06
-2.22655638351176e-05
-7.11157533906273e-06
-3.95167939790896e-06
-1.87261506959712e-05
-2.99637794175884e-05
3.48853596425325e-07
-3.39779379892291e-05
-1.41485383039575e-05
-1.80503243367995e-05
6.22850979010724e-06
-2.02777422485052e-05
-8.26607289077887e-06
-1.78643347635296e-05
-1.28858187876349e-05
-2.8005075969583e-05
-3.22159571453712e-05
-3.36000681366491e-05
-2.80955270136952e-05
-2.7006300358e-05
-3.35301107928908e-05
-3.40468694675496e-05
-7.69969585662794e-06
-1.34741819608791e-05
-1.2568223391462e-05
-1.57733298126324e-05
-1.16773958171019e-05
-9.75490047482195e-06
-2.1618371825385e-05
-3.48947672154155e-06
-1.87546644037407e-05
-1.44118646334891e-05
-6.00026611138636e-06
-2.93122114146972e-06
-1.37310006199435e-05
-1.5683867457579e-05
-2.50627541268636e-05
-1.92328288299871e-05
-1.23731793741035e-05
-1.15855136308469e-05
-1.07129112994823e-05
-3.004858247865e-05
-3.04059007963644e-05
-1.53410410242836e-05
-3.03487581556025e-05
-2.09264570545857e-05
-2.87410729951902e-05
-1.17404439588285e-05
-1.10414572310114e-05
-2.04779121426355e-05
-1.63431836209143e-05
-2.42540057073031e-05
-1.54130631757118e-05
-2.27459477247166e-06
-1.31238496035215e-06
-3.07863018037751e-05
-2.62213923873439e-05
-2.13805319194999e-05
-1.6813931274924e-05
-2.1493073136674e-05
-2.8866873065019e-05
-1.91147317511872e-05
-2.30600211220716e-05
-4.4890792551347e-06
-4.09258939869028e-05
5.98393583239763e-06
-2.81716988230943e-05
-1.56195742961029e-05
-1.55194816239701e-05
-2.44600577413842e-05
-1.69990551213474e-05
-2.015760912129e-05
5.55170139181439e-07
-1.80123293503935e-05
-2.69017221698156e-05
-2.30387426018057e-05
-1.40713238847659e-05
-2.39226684931522e-05
-2.08132425698567e-05
-2.34452915223293e-05
-1.37867512616259e-05
-1.91659475404971e-05
-1.15477084426241e-05
-2.82163116043219e-05
-9.52646427993921e-06
-1.89471783506625e-05
-2.12868392461139e-05
-3.60043877093008e-05
-2.22917805375293e-05
-7.54300609265157e-06
-2.69504957053448e-05
-2.17111100636623e-05
-1.94663881268156e-05
-2.87225713924533e-05
-1.5429370850184e-05
-1.53041443905132e-05
-1.18258672503632e-05
-1.76696021635251e-05
-2.47310174431466e-05
-1.69295146512451e-05
-1.40064065632351e-05
-1.59852561333489e-05
-2.27443043754421e-05
-1.96624904105293e-05
-8.26469778461387e-06
-1.38908269545516e-05
-1.85247852284756e-05
-1.12752731747043e-05
-6.96767754728335e-06
-1.35286993592892e-05
-2.66511720154944e-05
-2.68217112037955e-05
-2.40362512929081e-05
-2.2810045312193e-05
-7.15177330763105e-06
-1.81073441401457e-05
-1.63696069761999e-05
-2.37166741163616e-05
-6.18678644264836e-06
-5.19135740616541e-06
-2.2325355507728e-05
-2.10550310701092e-05
-1.48656102574397e-05
-1.64271239277572e-05
-2.3340965541361e-05
-2.78898638739071e-05
-1.61799057149044e-05
-1.59252868624248e-05
-2.58106741496747e-05
-2.14884754800233e-05
-1.35270241687748e-05
-2.68446089369503e-05
-2.91461968750283e-05
-1.5662627216538e-05
-1.23525989780957e-05
-1.57400608917073e-05
-8.27513190605013e-06
-1.26996018321584e-05
-1.90643459529125e-05
-4.39428207007737e-06
-1.50654183960056e-05
-1.34479687694274e-05
-7.05855034169649e-06
-1.73478741172387e-05
-1.33392933299157e-05
-1.08898040802573e-05
-1.63586158523527e-05
-1.73190350968122e-05
-2.19851669906613e-05
-3.29198478205505e-05
-1.64343255537943e-05
-1.37866511637504e-05
-2.2657847129827e-05
-3.09378831479295e-05
-8.1521279994032e-06
-2.4954066209715e-05
-2.81823951606655e-05
-2.85638669273173e-05
-1.68675013789523e-05
-1.2600624125691e-05
-1.1282010875219e-05
-2.89232425316447e-05
-1.88231112927525e-05
-4.8373341600799e-06
-4.43084706856368e-06
-1.12036510744325e-05
-1.85399626037284e-05
-2.05978881888557e-05
-2.42258099465484e-05
4.54107086460238e-06
-5.3574134124538e-06
-4.19038889569663e-05
-2.58127786606281e-05
-1.06966665778418e-05
-2.37414186084691e-05
-7.92316893966138e-06
-2.48099223370807e-05
-2.19575784748608e-05
-2.21591507748331e-05
-2.53773847253234e-06
-1.49214550230121e-05
-3.07827425062758e-05
-2.55360700444364e-05
-1.08607898717557e-05
1.89408145151464e-06
-1.05922927337195e-05
-2.3604884071035e-05
-1.79281429283705e-05
-2.92185690067125e-05
-3.7646270136999e-06
-1.85217279258847e-05
-1.59686956321406e-05
-1.11480460598492e-05
-2.79163354085937e-06
-1.86730546475922e-05
-2.894051043379e-05
-8.88104756443488e-06
1.31844741412802e-06
-3.25155534510961e-05
-2.16765049681181e-05
-4.80718029298568e-07
-2.50577918656645e-05
-1.81803132974583e-05
3.48850080615449e-06
-2.00686802468368e-06
-2.13168916059325e-05
-3.59667415095097e-05
-1.66828659740921e-05
-1.86401367994042e-05
-3.19662518088056e-05
-2.18556943830759e-05
-1.66675847872938e-05
-1.27628754989576e-05
-2.19617790962899e-05
-1.44107032520934e-05
-4.08274108021637e-05
-1.40915828217569e-05
-4.04586719029409e-06
-4.03296258413479e-06
-1.06739514560323e-05
-3.23109310382235e-05
-4.26195606698854e-06
-1.71598570616787e-05
-7.06255041460843e-06
-2.75611254761695e-05
-2.38488312261467e-05
-2.00132907189995e-05
-9.49163422261055e-06
-7.01569418571039e-06
-1.79537908768685e-05
-2.54348524302562e-05
-9.68164389102643e-06
-2.27798137528634e-05
-1.10849305323964e-05
-3.8485643839313e-05
-6.88611933061819e-06
-7.60435859527948e-06
-1.9324480416053e-05
-9.18596550475416e-06
-3.62477321881734e-06
-1.47184422007977e-05
-1.89150950581017e-05
-8.60662773445478e-06
-4.67872179519474e-05
-1.96273816246813e-05
9.76700177874331e-08
-3.20127028499067e-05
-2.14954613112433e-05
-9.54560103442226e-06
-3.03182123630186e-05
-2.11020868434281e-05
-1.77690972550008e-05
-1.52062788727184e-05
1.96588402642179e-06
-2.50650455732912e-05
-2.53543409123105e-05
-2.28332665438768e-05
-4.79378294566585e-06
-2.18004773124853e-05
-3.68716498131396e-06
-1.82376771100724e-05
-2.31201281477102e-05
-1.49931081446319e-05
-1.4899152908269e-05
-1.56596740007674e-05
-8.45754162089096e-06
-4.26164311404944e-05
-2.02691423340043e-05
-4.3875319048309e-06
-1.3437421161562e-05
-1.11980024297413e-05
-1.3684161449177e-05
-3.56329369412451e-06
-2.01231659232011e-05
-1.76386712448518e-05
-1.42592800722612e-05
-7.79120768860815e-06
-1.66671431355124e-05
-1.93425010561232e-05
-2.02517483296007e-05
-1.53076769217986e-05
-3.30209225989902e-05
-1.05082620894309e-05
-4.5244205778236e-06
-1.73445344829078e-05
-1.36259025678005e-05
-1.80666243934462e-05
-4.31049716432871e-06
-1.91223148584388e-05
-3.5178568563862e-05
-1.37428571482292e-05
-5.84730360159332e-06
-7.01061251731593e-06
-2.02019129979955e-05
-2.01444305128196e-05
-2.19525379095692e-05
-1.89304155674836e-05
-2.23488853829375e-05
-2.46590515620605e-05
-2.79218699125866e-05
-2.43760034691215e-05
-3.1240445316493e-06
-1.89322422200391e-05
-2.82794834896829e-05
-1.97782964988924e-05
-2.41684587621953e-05
-1.03873130197061e-05
-2.10938983829516e-05
-1.28746923656918e-05
-2.56430347987004e-05
-1.76189333973392e-05
-2.50750812715185e-05
-3.51198557339322e-05
1.68166157099948e-06
-4.55523878977103e-05
-1.30628513952693e-05
-8.0154236385365e-06
-4.01937361011979e-06
-1.03404903908925e-05
-1.93253863470249e-05
-3.42465445355473e-05
-6.00326965128293e-06
-8.51140777421051e-06
-2.46648821076099e-05
-1.17059810581044e-05
-1.58503774442071e-05
-4.06840549813943e-05
-1.60505118784538e-05
6.29782481743625e-08
-5.88389580658006e-06
-9.61276768571177e-06
-3.84906824493608e-05
-2.86048687437749e-05
-1.04984577260756e-05
-1.76216787324657e-05
-3.31790400180659e-05
-3.20847141576935e-05
-5.65033165325456e-06
-1.54459847706571e-05
-2.50617892601063e-05
-2.06929355420734e-06
-2.2041312816102e-05
-1.07551907397849e-05
-1.90897384273322e-05
-2.2786585720244e-05
-2.01208431513325e-05
-1.89976641331191e-05
-3.03385338034481e-05
-1.86446813870812e-05
-1.30211885726245e-05
-2.08564514032467e-05
-1.24919404304994e-05
-1.56369024980921e-05
-2.08855770665751e-05
-8.37613465617305e-06
-1.9948990985243e-05
-1.48836496909418e-05
-2.07323522469843e-05
-2.21222847264054e-05
-1.61971042545754e-05
-5.24006200489248e-06
-2.97999661305672e-05
-1.5632956312492e-05
-1.06341284519395e-05
-4.47042007281854e-06
-1.37182269446948e-05
-1.26916328422611e-06
-2.45319873338916e-05
-1.94093869491482e-05
-1.49365956937271e-06
-1.53610488430442e-05
-1.51535940575759e-05
-5.63960472787169e-06
4.61984737082736e-06
-1.07978272194786e-05
8.13046177728494e-06
-1.21789746922056e-05
-1.26690782386651e-05
-6.84257761412999e-06
-6.04452747763761e-06
3.18826445901576e-06
-1.83547654585601e-05
-1.91930910480892e-05
-1.64080446129172e-05
-2.2042974196654e-05
-1.93690692657937e-05
-3.04537533184185e-05
-1.00920748990424e-05
-2.02574047644753e-05
-8.2884989877687e-06
-8.66925622837098e-06
-2.62932685255312e-06
-2.39774339709465e-05
-9.15468578918668e-06
3.94745210039793e-07
-2.8437534290947e-05
-2.67573046369751e-05
8.61932347400546e-06
-3.23181243053408e-05
-3.76166875520003e-05
-3.53349946676226e-05
-4.82163140015586e-06
-2.60483567252824e-06
-7.29178925294819e-06
-1.759686756715e-05
-2.29336608308588e-05
-2.8612292791792e-05
-1.19151101620238e-05
-1.9926242947577e-05
-1.8647593845837e-05
-5.61078163889869e-06
-5.54580373747771e-06
-3.14824733449063e-05
-1.18155550065026e-05
-2.20637107121022e-05
-3.28469724966261e-05
-4.84548934596921e-06
-3.70133208937677e-05
-2.37942483345298e-05
1.51706437655509e-06
-2.12515650769722e-05
-2.21051750546e-05
-2.4607019151258e-05
-1.70474765013931e-05
-1.4590999095507e-05
-2.32879928326263e-05
-1.31680936631217e-05
-2.52447737792533e-05
-3.18595286627004e-05
-3.41729634728481e-05
-1.61574748003756e-05
-2.10364558168679e-05
-6.24504370756004e-06
-1.32174425809482e-05
-1.18902687929424e-05
-4.64935172824395e-06
-2.34892491465594e-05
-2.39001238744617e-05
-8.73455901038316e-06
-1.96411830012138e-05
-2.36391861305443e-05
-2.08053294947141e-05
-1.44271644097105e-05
-1.60607318968305e-05
-2.5611591113975e-05
-1.29345595281842e-05
-2.25469182326955e-05
-9.17188493486465e-06
-2.08470259661744e-05
-2.21907405457551e-05
-1.75266950102612e-05
-7.65804236748729e-06
-1.21913228521416e-05
-8.98451331200053e-06
-1.20937704698788e-05
-3.32973282467361e-05
-2.1304310244064e-05
-3.2876004583403e-05
-5.84374572192884e-06
4.68218424671314e-06
-1.65740262376492e-05
-1.57449389700843e-05
-1.63665334161248e-05
-1.69194605955923e-05
-1.44556092525683e-05
-3.27422277039449e-05
-3.26403057144219e-05
-3.08990335678045e-05
-9.26020938209673e-06
-2.51075723972666e-05
-1.90548249290011e-05
-4.00404964549017e-05
-2.74286124233221e-05
-1.23909226459152e-05
-2.73679640614417e-05
-1.53662069084008e-05
2.92722865874084e-06
-6.6774312447409e-06
-3.14771525080545e-05
-1.90536356737523e-05
-1.09526723343835e-05
-3.00332316916509e-05
-1.74437652669227e-05
8.05855481152492e-06
-1.4093906154281e-05
-2.01193693287002e-05
-2.46227537462435e-05
-2.64942706166364e-05
-2.17642670840469e-05
-1.63773970512478e-05
-2.6983082855676e-05
-1.53554500431361e-05
8.96840120859872e-06
-2.36983546292912e-05
-6.13399954423481e-06
-5.33758921168064e-06
-8.80457923882406e-06
-1.24349968964571e-05
-2.55817137572105e-05
-1.96668024591926e-05
-2.16001588955499e-05
-2.46259411916287e-05
-2.89108802788633e-05
-1.70302451511042e-05
-8.99146372926662e-06
-2.92791023229977e-05
-1.61634283684269e-05
-1.98809895224163e-05
-3.08038513535864e-05
-2.3014473603638e-05
-1.29984373115766e-05
-1.60018547126168e-05
-1.16545107527538e-05
-1.78659489870257e-05
-4.163431164405e-07
-3.04800113812171e-05
-1.85769688899425e-05
6.46026039104552e-06
-1.91206649532188e-05
-1.28940269862154e-05
-1.63734430416651e-06
2.59377887616579e-06
-1.56530738821398e-05
-5.28204642167729e-06
7.67657250688745e-06
-1.62708954803268e-05
-8.69123976211139e-06
-4.58246905535094e-06
-1.10577747969797e-05
-1.89903275833647e-05
-1.46964388600754e-05
-1.10210655288102e-05
-1.58456191024878e-05
-1.89027398419315e-05
-1.99993333214673e-05
-8.59346938947464e-06
-6.92729089472385e-06
-3.75837343049587e-05
-2.32363328480455e-05
-2.5829778892335e-05
-2.00870064010977e-05
-9.88322441324207e-06
-2.01291829895503e-05
-1.36579788787833e-05
-1.83419053612841e-05
5.40324629696312e-06
-7.21977690489515e-06
-1.80841515728312e-05
-4.7979970205433e-05
-1.53418174043632e-05
-2.71925183179584e-05
-2.04694354812562e-05
-2.1035529772906e-05
-3.74209634330087e-05
2.15971521887429e-06
4.26293117255315e-06
-6.05640380327174e-06
-1.31635784684581e-05
-9.8945989585404e-06
-1.04851776873007e-05
-2.37242886322821e-05
-1.57920351037804e-05
-2.07178284019867e-05
1.33903798689651e-05
-2.74428793514068e-05
-1.7460175561223e-07
-1.63352756777134e-05
-1.72809386021211e-05
-6.8520824430791e-06
-1.4521594821914e-05
-2.56751225590692e-05
-2.19829593724388e-06
-8.3810992902364e-06
-1.83843439310774e-05
-8.60564556113389e-06
-7.80499869740274e-06
-3.02074159455352e-06
-9.49750522405302e-06
-2.41270482715092e-05
-3.15467134136245e-05
-2.15025609824784e-05
-3.09849896299432e-05
-9.33470125122356e-06
-1.94642462358753e-05
-8.71466341894066e-06
-1.46907980258271e-05
-1.03597401184465e-05
-4.24254001836674e-05
-1.74269448537412e-05
-3.63910132578327e-05
-2.29753956285527e-05
-2.4327368288536e-05
-4.3245699068781e-06
-1.12717419025831e-05
-2.33452859478704e-05
-2.15892387769363e-05
-2.32699782758273e-05
2.22737748370857e-06
-2.2233119997551e-05
-1.80785823343329e-05
-1.34097353765034e-05
-2.51742179089114e-05
-2.82228861164271e-05
-2.95922038833615e-05
-1.12825035556243e-05
-4.6950347862828e-06
-1.96382305889678e-05
-4.4007011649235e-06
8.01898207557088e-06
-2.0292557700785e-05
-3.10129533641875e-05
-2.22985003069398e-05
-1.51135259709546e-05
-1.30753211560773e-05
-1.29949525199258e-05
-1.23416193728832e-05
-2.2596435281083e-05
-2.09476636551224e-05
1.16063072891638e-05
-2.11700221138512e-05
-2.83879968938095e-06
-5.26781961666214e-06
-1.35356005630158e-05
-2.42043715185893e-05
-1.08075598113436e-05
-1.70323068432302e-05
-1.90045479632858e-05
-2.44030934794182e-05
-1.78027835815359e-05
-1.51296289766575e-05
-1.19320045099211e-05
-1.29204428493045e-05
-9.27384612990808e-06
-8.85811447022028e-06
-1.39665071812476e-05
-2.4634011121748e-05
-1.28960986850455e-05
-1.17295509027687e-05
-1.90005479512075e-05
-1.04922145368783e-05
-1.67045610654686e-05
-1.19407538236896e-05
4.37263267662367e-06
-7.95348940733161e-06
-3.44604199826892e-06
-3.30155269625482e-05
-8.22098022986548e-06
-2.1619322591664e-05
-1.2638828239683e-05
-1.32293418515468e-05
-2.31514251362899e-05
-2.75988290307029e-05
-5.07685012936532e-07
1.02925263419878e-06
-2.85355326870939e-05
-1.87510606560597e-05
-2.72734417486098e-05
-2.23451149338381e-05
-7.44322767350904e-06
-5.9939284837653e-06
-1.36696346179313e-05
-1.52780956835243e-05
3.18962254713681e-06
-2.29818100306461e-05
-2.5673130015789e-05
-1.79851739260333e-05
-3.02517426935003e-05
-1.69826861064883e-06
-2.33215339797344e-05
-5.02565048146839e-06
-1.35391223762128e-05
-2.20643053336239e-05
-1.59118896407991e-05
-1.59522891038097e-05
-2.70954474328519e-05
-3.41997972668207e-05
-1.33149686565025e-05
-8.08220926301716e-06
-3.41308997206813e-06
-2.7930799494574e-05
-1.77709283086672e-05
-2.07545359732499e-05
-2.3709015279424e-05
-1.03185953841952e-05
-1.57627630233043e-05
-3.18826267940094e-05
-1.42393165570438e-05
-8.4808389372339e-06
-1.6539705359237e-05
-1.6369075534702e-05
-1.54556566998601e-05
-2.54271960972426e-05
-1.67791704044306e-05
-1.14665558770107e-05
-5.18057382807285e-06
-1.1867714738826e-05
-7.26712162159609e-06
-1.03089270752526e-05
-1.06835191292306e-05
-6.48780937531231e-06
-1.61015414813545e-05
-2.54741191751587e-05
-3.41603585248566e-05
-1.57909029928823e-05
-2.27792718546744e-05
-2.92968946937604e-05
-7.13643326012751e-06
-3.07246312653615e-06
-1.80958705889066e-05
-5.9071528227871e-06
-1.92633136293492e-05
-2.13683180742851e-05
-1.36588541796935e-05
-2.03047878960816e-05
-1.73500893694735e-05
-8.22794196493486e-06
-5.46026516677153e-06
-1.50733817489374e-07
-1.15805783035633e-05
-1.72228867751534e-05
-2.39479772933461e-05
-7.98743939311836e-06
-2.29127172171972e-05
-3.41748688259946e-05
-2.49466999662221e-05
-1.55063214314367e-05
-1.96963188103737e-05
-1.18806027039681e-05
-3.36571019091491e-05
-1.70685846592524e-05
-1.43986906923956e-05
-2.89374254772497e-05
-3.04339768819591e-05
-2.74218384509026e-05
-1.04781088912047e-05
-2.51514267963421e-05
-1.8018264228117e-05
-1.47494551190094e-05
8.70333828058374e-07
-3.51032209989787e-06
-2.20751401732638e-07
-1.85108412661746e-05
-2.6610554701035e-05
-2.73108862576455e-05
-1.50173162694012e-05
-8.24559416777042e-06
-1.37707775856686e-05
-2.76756433900321e-06
-7.83368335803595e-07
-2.01545696900203e-05
-6.70951537757197e-06
-1.04571705393552e-05
-1.2881825449187e-05
-2.57193713666669e-05
-8.93018122059085e-06
-2.45372768596002e-05
-1.51731038654694e-05
-1.90683462499856e-05
-1.55566553015987e-05
-1.29813749778865e-05
-2.71371067601106e-05
-1.48551143731105e-05
-1.47963526731128e-05
-2.49928324574444e-05
-1.05849265692369e-05
-4.64222983297455e-06
-1.06948501623851e-05
-2.19242048627495e-05
-2.45334668377856e-05
-1.75333380995587e-05
-3.99197921717631e-06
-6.79748249993908e-06
-1.63194465145909e-06
-2.96958412968863e-05
-2.158284778561e-05
-9.28520479369917e-06
-2.05914238227896e-05
-9.05487175702474e-06
-2.68102504588533e-05
-3.67986373151409e-05
-2.21714493908892e-05
-1.74397012986103e-05
-1.17833160527357e-05
-1.47156323132993e-05
-1.28306051973474e-05
-9.34186155964716e-06
-3.21009332236442e-05
-6.49373339067438e-06
-6.1277457876369e-06
-5.39057882691549e-06
-2.00613920905775e-05
1.42594299107511e-08
-7.0869890448531e-06
-3.08310807059419e-05
-1.02721681053588e-05
-1.23074416045577e-05
-1.11794934898624e-05
-1.58577635593149e-06
-5.20900932263891e-06
-7.0514206822007e-06
1.35351795875645e-05
-1.93535141277021e-05
-2.26266801174399e-05
-2.05075373730585e-05
1.89144384088619e-06
-2.20491637133566e-05
-2.90241788553156e-05
-2.22926489258881e-05
1.88310577245214e-06
-2.24560888216566e-06
-1.74060054424765e-05
-1.15719430858747e-06
-1.90093708559924e-05
-2.07220055088482e-05
-2.51179323211537e-05
-4.93867801062011e-06
1.10441547998962e-05
-1.78164371715196e-05
-9.37981557496555e-06
-8.1606707787394e-06
-9.27150973135657e-06
1.15527988645499e-06
-1.64897452255114e-05
-1.76399607490233e-05
-1.80740233699584e-05
-3.02719773237351e-05
-2.61075293910462e-05
-2.04993904630219e-05
-2.37635331136313e-05
-4.80180382913191e-06
-1.5614730162329e-05
-7.41891962869406e-06
-1.56973223494807e-05
-2.12413267320006e-06
-2.7361920980963e-05
-4.46420519363518e-06
-1.21461230083026e-05
-1.30816202634053e-06
-1.14738541317426e-05
-2.12301355090436e-05
-3.08685167029643e-05
-2.32608447842555e-05
-1.90613009182032e-05
-2.66225671690046e-05
-1.97293489625507e-05
-6.43801965961334e-06
-6.98640718226187e-06
-6.03782809256794e-06
-2.43414997289194e-05
-1.97072931119482e-05
-9.42306481448258e-06
-2.22456936174773e-05
-1.31248948174303e-05
-1.864842212249e-05
-1.72433048821532e-05
-1.21159838343634e-05
-1.01294221083348e-05
-1.4429821089289e-06
-2.13492675174143e-05
-1.12459134307539e-05
-1.25163627369943e-05
-1.62423025491694e-05
-2.17100915748913e-05
-1.83473555018875e-05
-5.82094029664467e-06
-2.40539012760842e-05
-2.69866967080045e-05
-2.05901848674143e-05
-2.95315756612335e-06
-7.76236707106934e-06
-1.87811590606384e-05
-1.07835957949893e-05
-1.89458427042477e-05
-2.07625472339065e-05
-3.44933657675597e-05
-1.13870089742852e-05
-1.23228029501623e-05
-1.18185920680785e-05
-2.89341885163497e-05
-4.83647395530855e-06
-1.77438736390124e-05
-3.41068481669142e-05
-7.53557620037341e-07
-4.4740856465655e-06
-1.87561610565647e-05
-1.91638760678505e-05
-7.07653329649972e-06
-1.00764414445065e-05
-2.02207863635751e-05
-2.76529799338186e-05
-1.02579902559009e-05
-9.41077435198495e-06
-1.14903768313918e-05
-1.41537538295861e-05
-1.63864402485749e-05
-1.79450921362511e-05
1.67324015900424e-07
-1.93989501624584e-05
-2.41437395534168e-05
-1.78686213018387e-05
-1.44939564398376e-05
-1.92295913040376e-05
-3.05298292539543e-05
-4.2981384205426e-06
-1.80715256482323e-05
-2.33552082740559e-05
-1.20746899896718e-05
-9.25002469905631e-06
-1.12268749838682e-05
-1.69317410969871e-05
-1.26601024655289e-05
-1.11774799923184e-05
-3.1287206313409e-05
-2.36687554030283e-05
-3.31534127535753e-05
-1.63049503148352e-05
-2.04747654236486e-05
4.96873572840921e-06
-2.46506719405396e-05
-1.08197125035402e-05
-2.13922556369937e-05
-1.03136471324842e-05
-3.41228969190076e-05
-1.73134888318818e-05
-4.26959842439494e-06
-1.13015933118597e-05
-2.53531424770324e-05
-2.10403795418712e-05
-1.19653621007321e-05
-1.16034539181107e-05
-1.09890991362685e-05
-3.09192172920742e-05
-1.55919496757056e-05
-1.40822365440245e-05
-1.28377967103182e-05
-1.28203938941294e-05
-4.19883314421056e-06
-1.13463793427031e-05
-1.98963889921401e-05
-2.85547245065511e-05
-1.54542968576627e-05
-2.70348585091145e-05
-5.18224913253032e-06
-8.85418165331741e-06
-1.97966733624571e-05
-2.09231186895222e-05
-2.01712730557701e-05
-3.14674654297639e-05
-1.88325248492294e-05
-3.71919697267798e-05
-1.67910482137375e-05
-3.62485164993492e-05
-3.33369639865886e-05
-1.98080765672617e-05
-2.7612469480543e-05
-1.73391695527486e-05
-2.03609136639998e-05
-1.678555253486e-05
-1.69068749569175e-05
-2.12145868230523e-06
-1.7748379586116e-05
-3.3002554324819e-05
-2.00644001521595e-05
-1.91745248339391e-05
-1.28021907907505e-05
-4.07765801175314e-07
-1.55484701616889e-07
-2.5722219006875e-05
-2.30111446446917e-05
-1.48129377252142e-05
-1.63129755767218e-06
-1.24843206450222e-05
-2.35433630918931e-05
-2.70732333705807e-05
-7.86001254811055e-06
2.57652438995499e-06
-4.15917170380039e-05
-1.87390670733088e-05
-5.65325448840452e-06
-2.89036023787793e-05
-6.94673282415101e-06
-1.51128507314789e-05
-1.05712329629492e-05
-1.52650703329896e-05
-1.56152762233261e-05
-1.10445275627872e-05
-3.02130212551724e-05
-1.57078658928806e-05
-2.96921664074701e-05
-2.23124199318625e-05
5.87511666280267e-06
-1.88809793520969e-05
-1.90544440848593e-05
-1.40290634795452e-05
-2.11010689043687e-05
-2.57505275683469e-05
-1.82194756925414e-05
-1.45279613431887e-05
-1.65408539761601e-05
-2.36160282731901e-06
-2.14826985970096e-05
-1.4932841143213e-05
-1.37688026771777e-05
-1.92557407982388e-05
-2.09922512855141e-05
-2.97382048315745e-05
-1.02338662346868e-05
-9.23062298806965e-06
-3.19597083398819e-05
-1.08865031430065e-05
-1.61800827563054e-05
-9.41286057573601e-06
-1.62297618043399e-05
-3.9357167988256e-05
4.16462793824939e-07
-1.79767947481471e-05
-1.79003032687326e-05
-6.82488577234434e-07
-1.29923401673276e-05
1.4170909857982e-06
-3.90023290442785e-06
-1.73749517219008e-05
-1.08640535819361e-05
-1.99855077356826e-05
-7.94137028649396e-07
-2.81726105220711e-06
8.7050502221635e-06
-3.50642529434114e-06
-1.78803914542529e-05
-2.97729250370864e-05
-9.01633828124653e-06
-9.5521521814474e-06
-1.25380226771483e-05
-1.16766067035464e-05
-1.82916504385995e-05
-2.68097612276513e-05
-2.1114147535997e-05
-1.83834120444108e-06
-3.51163165868852e-06
-1.57074682065354e-05
-2.40034172974995e-05
-2.58863847002344e-05
-1.40637149522783e-05
-2.60857230724526e-05
-9.60361429771552e-06
-3.43197961950705e-05
-1.99771841362202e-05
-5.59552270758944e-06
-2.14891859694019e-05
-1.29280672609307e-05
-3.69975132220105e-06
-8.31008937763159e-06
-1.83078074090544e-05
-3.58638628978933e-05
-2.14081276843629e-05
-2.01029063688497e-05
-2.06996241593863e-05
8.05690610228935e-07
-3.27195294348638e-06
-1.43163637881845e-05
-2.16045645525428e-05
-6.07441231787553e-06
-3.09676201047061e-05
-2.13231292355568e-05
-1.14208056238312e-05
-3.67668656156709e-06
-2.03780418275999e-05
-7.70610017396539e-06
-1.62805503474521e-05
-4.83391252636291e-06
-6.551807702278e-08
-8.03540339898947e-06
-1.7749294500837e-05
-1.51702545731082e-05
-1.04022003678394e-05
-1.83398471996719e-05
-4.62356296497421e-06
-3.51268048134677e-07
-1.77047371057288e-05
-7.71622217594251e-06
-2.2170362442547e-05
-2.42441745311494e-05
-1.50396773337175e-05
-1.71496219837004e-05
-2.13120359184941e-05
-2.63208339063715e-05
-1.86972705472535e-05
-1.0824817253928e-05
-2.02741876050781e-05
-2.0297834700804e-05
-2.67877168730434e-05
-2.16582277107568e-05
-1.74865733590436e-05
-1.04498361075267e-05
-1.51332236084085e-05
-6.11883772817922e-06
-1.51070467390206e-05
-9.97980056492416e-06
-1.07063681843302e-05
-1.13619478910437e-05
-1.92445374214859e-05
-1.15301116433717e-05
5.40674360509598e-06
-9.97081731416848e-06
-1.69176960181811e-05
-7.43383702092714e-06
-2.36553266757355e-05
-2.64851463199909e-05
-2.76051639194017e-05
-2.66244697418509e-05
-2.34347088952725e-05
-1.53127544838275e-05
-1.17307629073437e-05
-8.66539782433311e-06
-2.22086607578136e-05
-1.218657690574e-05
-9.45395424994626e-06
-9.34817330479075e-06
-1.79719851641656e-05
-3.3058826666651e-05
6.63643333448724e-06
-2.83157743935703e-05
9.63156682846985e-07
-1.13682857996461e-05
-1.92370734246739e-05
-6.99195336561747e-06
-6.37163156884896e-06
6.13549270548969e-06
-9.06106972675054e-06
-3.12827834798384e-06
1.99251460388661e-06
-1.85921680012196e-05
-3.01776105134142e-05
-2.26742161302917e-05
-2.93120832602388e-05
-3.12426409753889e-05
-1.20901068944209e-05
-1.4775584781577e-05
-6.65024081888674e-06
-1.88053957348262e-05
-2.07417149682542e-05
-1.65634274569731e-05
-1.81199007352695e-05
-7.06602426337066e-06
-4.05302172819323e-05
-3.0623546574557e-05
-1.27270348902485e-05
-1.75075746353507e-05
-3.52952890862356e-05
-2.10253924825006e-05
-4.61695337494258e-06
-2.39901012184919e-05
-1.5915384081441e-05
-2.16793456902405e-05
-1.07282273374468e-05
-1.89852852299875e-05
-3.18139419106924e-05
-2.89505858314062e-05
-1.83997700297705e-05
-2.85213991144677e-06
-1.01571259061158e-05
-1.94078394510452e-05
-1.57791785283541e-05
-5.5918027374269e-06
-1.75833839010505e-06
-2.36485136422945e-05
-2.46010806580017e-05
-1.8249803136852e-05
-1.95218195376671e-05
3.18820036376274e-06
-3.1708045548358e-05
-1.59580446529499e-05
-1.99449726990678e-05
-1.28206173442293e-05
2.79175434821746e-06
-2.62728883057689e-05
-1.96274147180966e-05
-2.42459508222379e-05
-1.01844074573613e-05
-2.77080839026612e-05
-2.05536910560231e-05
-1.39438571490642e-05
3.32578826054367e-06
-1.33274193325565e-05
-2.50211688384475e-05
-2.21269067203102e-05
-2.36204284311019e-05
-2.73908429793606e-05
-2.45741756913691e-05
-1.15163115247256e-05
-1.9075972386863e-05
-1.97048194820773e-05
-5.26156461146524e-06
-1.95257484439562e-05
-2.63025203301379e-05
-1.39216264852486e-05
-1.39166543589614e-05
-1.57128988013428e-05
-5.19292457562402e-06
-1.706868759446e-05
-2.99603924867371e-05
-2.40390917933831e-05
-2.22871621780071e-05
-7.03930651347219e-07
-6.41348128536612e-06
-3.36591388452265e-06
-1.20096122549488e-05
-5.24723800903648e-06
-2.57160793695791e-05
-1.69398550950514e-05
-3.17384988639337e-05
-2.77555493640826e-05
-1.01536168976334e-05
-1.74541110787955e-05
3.80552009605233e-07
-1.02720975140866e-05
-1.21249052159235e-05
-8.94747924226986e-06
-3.17543750398466e-05
-1.1905141275986e-05
-1.30455265466127e-05
-2.45233048009063e-05
-3.15830241373844e-05
-2.27174165864983e-05
-2.07379902506223e-05
-3.68030483186836e-05
-7.21763997007422e-06
-2.02278019579485e-05
-2.78427128293259e-05
-7.30804539448494e-06
-2.29601126789333e-05
-1.43390417682648e-05
-1.88591822840789e-05
-1.32892384682363e-05
-3.00017347380164e-05
-1.9307707450082e-05
-4.05979339204374e-05
-1.35900532905241e-05
-1.1352185647558e-05
-1.15047532828017e-05
-1.7379805413966e-05
-2.92396039832149e-05
-2.10664438567264e-05
-1.97093479209509e-07
-1.46384360096534e-05
-1.52792562052418e-05
-1.61528367683364e-05
-2.92003606800034e-05
-2.06672883690213e-05
-2.79668675772014e-05
-2.25077683571009e-05
-2.64055302382311e-05
-2.73264222331948e-05
-2.31867955740745e-05
-1.23285312145748e-05
1.60903839701884e-06
-1.74766040618688e-05
-8.62573911123512e-06
-1.33277203653679e-05
-3.36954177934253e-05
-1.50449629553728e-05
-3.74683048597007e-05
-3.40754108115606e-06
-2.76012448674005e-05
-2.36148139228269e-05
-2.43488323533356e-05
-1.32336751316862e-05
-2.323783337445e-05
-2.21139221709041e-05
-2.29785534097363e-05
-1.32102426830415e-05
-1.50324506980572e-05
-8.46023133100473e-06
-2.18293927835785e-05
-1.90393306834187e-05
-1.31725526464178e-05
-2.03286265857342e-05
-6.03029198708631e-06
-2.33541432941904e-05
-3.63272516893867e-05
-2.18004312818992e-05
-1.54145619323102e-05
-1.55848167314572e-05
-6.27452845765081e-06
2.22734187372407e-06
-3.71258410022551e-05
-2.5606098811986e-05
-1.47726101583913e-05
-1.02866762186994e-05
-1.65619198024659e-05
-1.7156251389611e-05
-2.47519290656199e-05
-1.54357082189651e-05
-7.40381412698604e-06
-1.02408585440338e-05
-9.01034928971674e-06
-2.85265576031954e-05
-6.33583571212089e-06
-2.1594382666462e-05
-6.25888927291042e-06
-2.78340516542928e-05
-1.49629115880559e-05
7.98149083834572e-07
-5.51695508958046e-06
-1.47510402235526e-05
-5.44154861007552e-06
-1.84449142007558e-05
-2.38531378844022e-05
-3.26846267001649e-05
1.27647683620269e-05
-1.50723210229385e-05
-1.62354471990018e-05
-2.47034316444867e-05
-1.75939850886006e-05
-2.7719546358685e-05
-1.76064125378737e-05
-2.23591613186759e-05
-2.02049417367655e-05
-2.98591796352877e-05
-8.95537030053112e-07
-1.25855269918495e-05
-2.81305468536983e-05
-1.99191842805057e-05
-1.6792993187879e-05
-2.72002402113283e-05
-1.54681583829998e-05
7.9413808349334e-06
-1.63329161113798e-05
-6.08095084483949e-06
-2.10045594323454e-05
-2.33318017467076e-05
-2.21179534170906e-05
-1.02497120738883e-05
4.41507675277235e-07
-3.14191201664544e-05
-1.85941855195183e-05
-2.54179444057205e-05
2.56662921806915e-07
-1.45957250812927e-05
3.63786124022594e-06
-5.29998821284516e-07
-3.03977235270958e-05
-2.8120919938537e-05
-2.33266604481186e-05
-1.72285601899895e-05
-3.05657964451504e-05
-1.73696835316375e-05
-1.67423475625182e-05
-1.16075153410818e-05
-1.91280585798297e-05
-2.0244095196199e-05
-2.10902426222298e-05
-1.69028196810864e-05
-3.12259689630762e-05
-2.42847334991727e-05
-1.23719837216692e-05
9.52750290128463e-07
-1.91176458581305e-05
-5.01742745530288e-06
-1.94167800057574e-05
-3.62909990642644e-05
-1.21204730965562e-05
-1.69783170398352e-05
-2.27291847708459e-05
-2.57746623921032e-05
-1.13923294806434e-05
-2.05795620603849e-06
-1.35354046507199e-05
-1.68407718641488e-05
-3.87748027444286e-06
-1.64406436147103e-05
-1.27530163050545e-05
-2.64497980379667e-05
-2.88223859239125e-05
-1.34666411855969e-05
-1.20530286793689e-05
-1.85732442335721e-05
-1.95338405317791e-05
-2.21411468060787e-05
-1.49287477279846e-05
-3.02252054383289e-05
-4.65221469209616e-05
-2.32522716770317e-05
-7.14794435558721e-06
-5.17405828348756e-05
-4.02793333294574e-06
-1.69427520942e-05
-1.71417015658765e-05
-2.35415245694848e-05
-9.86559584143572e-06
-3.1044805727935e-05
-1.59555595221818e-05
-9.55880485277959e-06
-1.93193103078374e-05
-3.0456164024646e-05
-1.87914203880945e-05
2.68983262465217e-06
-1.66697083987557e-05
-2.03804795091688e-05
-2.32659542722981e-05
-1.94936874234052e-05
7.58142575719793e-06
-2.16692525634109e-05
-1.15995613245103e-05
-1.37729437227395e-05
-1.65653462903471e-05
-1.90081452374997e-05
-2.05744455800403e-05
-2.77012577131055e-05
-2.92491761455534e-05
-1.48387587203114e-05
-1.37099349492989e-05
-2.47123449567854e-05
-3.72194936671628e-05
-2.18605184124127e-05
-1.67212502771123e-05
-9.84623962092134e-06
-1.54448514099279e-05
-4.63600759690064e-05
-2.26685367889471e-05
-7.56532624847808e-06
-3.41513593163209e-06
-1.88423220671238e-05
-2.16791024393794e-05
-1.18804679790942e-05
-1.19270818636644e-05
-4.1542835942925e-06
-2.0252110676543e-05
-9.68141747464514e-06
-2.67129887648011e-05
-1.0708992840901e-05
-9.99193233649182e-06
-3.4440560468049e-05
-2.41674632383877e-05
3.01968869951413e-07
-2.1729922236973e-05
-2.83536753174226e-05
-1.42361587126233e-06
-3.42970334622117e-05
2.05137072463193e-06
-3.09500727260036e-05
-2.66763540664852e-05
2.9885030553354e-06
-2.28151397041041e-05
-3.4408896276683e-05
-1.75230178244962e-05
-1.63616315318491e-05
-1.84404135174297e-05
-1.91450416530503e-05
-5.55583237844683e-06
-1.83872892639989e-05
-1.54604626206543e-05
-1.80082322638401e-05
-1.50730281641403e-05
-1.40220363538816e-06
-1.12989345150125e-05
-1.25077604478019e-05
-1.62190263563762e-05
-1.74305644057112e-05
3.51961858012254e-06
-7.38700900349454e-06
-5.14060611617244e-06
-9.22393539200809e-06
-1.09238190149938e-06
-3.81280676551651e-05
-3.83921288788019e-05
-1.54562017620476e-05
-1.9166911640338e-05
-2.60392299014586e-05
-1.28428807372959e-05
-1.43752757837877e-05
-2.3562201560079e-05
-1.75413788517289e-05
-3.18507381861292e-05
1.23308498332769e-06
-5.15175701710611e-06
-1.45293205279561e-05
-1.90977484226194e-05
-2.38807603616334e-05
-1.04713132811582e-05
8.81102992421788e-08
-2.81494641096906e-05
6.56256155267635e-06
-1.09927313737553e-05
-4.98215534561929e-06
-2.41679092938158e-05
-1.39260749913236e-05
-2.44160999467887e-05
-9.88992013316278e-07
-1.75995768851373e-05
-1.85939777155988e-05
-6.09589176551188e-06
-1.7466331964526e-05
-3.30965146728723e-05
-4.49764919217076e-06
-1.76642444675262e-05
-1.8186269730188e-05
-1.62953211255439e-05
-4.4800700678136e-06
-2.15473530577766e-05
-7.5436428292083e-06
-8.37561435573898e-06
-1.14261950663904e-05
-2.03930415657476e-05
-2.91074232225104e-05
-1.12450794627069e-05
-2.15706104229571e-05
-1.60696710456977e-05
-9.49008939693626e-06
-1.0855524987285e-05
-4.66021897066348e-05
-3.22211677242913e-05
-1.66462841168221e-05
1.22631435719538e-05
-1.94130903308378e-05
-1.24107627814234e-05
-6.6370049434305e-07
-4.47835145829161e-06
-1.99203048319774e-05
-5.68763643659697e-06
-2.30825491781588e-05
-2.57090428321661e-05
-2.42376573307758e-05
-2.65092593832772e-05
-1.9030454297704e-05
-1.15085503838815e-05
-3.29939733618474e-05
-4.42208970233565e-05
6.7553954024912e-07
-4.58407691133468e-06
-3.05761671145242e-05
-1.91825177853267e-05
-2.58987413147424e-05
-9.38956096388212e-06
1.04760944032596e-05
-2.03894494913431e-05
-1.38998989442863e-05
-5.75264790202407e-06
-3.09916890661094e-05
-3.59814468026551e-05
-3.08801647640499e-05
-3.25848449912177e-06
-2.54180155703964e-05
-7.9106707470507e-06
-2.05870327201351e-05
-1.36897764210429e-05
-3.19942164409083e-05
-1.10029200764015e-05
-1.3504391254423e-05
-2.15453998162711e-05
-2.11461746436042e-05
-1.33520683415961e-05
7.97911834119261e-06
-3.56348835128306e-05
-3.7763566311641e-05
-2.1318714167239e-05
-4.98927480224862e-07
-1.89328879666521e-05
-3.2935371874629e-05
-2.00317219803709e-06
-2.01126554511505e-05
-2.79079859155583e-05
-1.33339209497397e-05
-1.14006843532988e-05
-4.48414923243164e-06
-2.08329929919926e-05
-8.260153924868e-06
-2.41223780443846e-05
-3.36290477653128e-05
-1.09470680212142e-05
-2.31987386236245e-05
-3.83498241503513e-06
-9.60806961655618e-06
-2.27387490080927e-05
-3.53724127007585e-06
-3.70637739664465e-05
-2.46964262621349e-05
-1.72258774493119e-05
-1.61980898709338e-05
-1.36057573204337e-05
7.48585388425031e-06
-2.16878836255645e-05
-3.36502391509664e-06
-1.70937729611994e-05
-1.6122099524565e-05
-2.39760859023281e-05
-4.08402070153413e-05
-3.89326780696339e-05
-3.44084473927519e-06
-1.46557264912094e-05
-2.71134316212202e-05
9.58442003291681e-06
-2.38692078261039e-05
-6.81303716353637e-06
-2.43377273023923e-05
-1.30484554844018e-05
-7.66161370880265e-06
-5.38404556622649e-06
-2.36600719883995e-05
-1.28935826806552e-05
-1.73579787289752e-05
-1.58066593148471e-05
-1.48113283824696e-05
-1.11270031711945e-05
-6.40055707119428e-06
-6.07550842628966e-06
-1.09824959126385e-05
-1.11379853657223e-05
-3.08239766129205e-05
-9.37108971862024e-06
-1.42674253289824e-05
-3.2117345180493e-06
-7.76474207249685e-06
-1.658873195576e-05
-2.40751905886254e-05
-1.53808086007809e-05
-2.53428067570021e-05
1.38420922178186e-06
-2.10974943523064e-05
-1.4253226412331e-05
-2.74755632554498e-05
-1.80636831746875e-05
-3.26540410484232e-05
-2.52036892871035e-05
-3.45160140093997e-05
-1.74305527718255e-05
6.25275291167191e-06
-1.0249436108176e-05
-4.05866200886754e-05
-9.57847198193497e-06
-1.22260549455631e-05
-1.5974649401282e-05
-2.20496969029967e-05
-1.34063231454372e-05
-1.62739075366282e-06
-1.68588454886333e-06
-1.52181843950012e-05
-2.07507945810172e-05
-1.91471056261537e-05
-1.75638397652193e-05
-1.07726429955834e-05
-1.03680436047518e-05
-2.59901020266445e-05
-8.66569177035106e-06
2.87254177170342e-06
-1.09322391159028e-05
-3.24921477897791e-05
-2.39594623263211e-05
-1.77833270241038e-05
-1.66699931300627e-05
-1.85323254671456e-05
-9.91751239215907e-06
-1.53450791561263e-05
-3.75651061268937e-06
-1.71281184704817e-05
-2.30969597733818e-05
-2.91969384032527e-05
-8.78477900808007e-06
9.75790936301513e-07
-8.45457157835618e-06
-2.83681824619476e-05
-1.18320186836087e-05
-2.44758959435169e-05
-1.4994282921539e-05
-1.96956888940117e-06
-6.14148527182038e-06
-1.56191650216113e-05
-2.28515804148585e-05
-3.983735863454e-05
-1.52862028811507e-06
-1.37600023430727e-05
-1.95455642717854e-05
-1.32121403914192e-05
-1.2106893668776e-07
-2.79360539382392e-05
-1.23111926613216e-05
-2.13779951917342e-05
4.9216184118682e-06
-2.21620679111112e-06
-1.0979783296333e-05
-1.60816433015016e-05
-1.99010043867882e-05
-1.72877512212343e-05
-1.99158670252211e-05
-1.76715350454074e-05
-1.87721510062796e-05
-5.35462763732019e-06
-5.27020456096609e-06
-1.86923999587537e-05
-2.7677262634979e-05
-2.99677569092774e-05
-3.66132725114637e-05
-1.45976031736248e-05
-2.42257932515155e-05
-1.16244893330205e-05
-6.18725163474055e-06
-2.16939598654822e-05
-1.72249711533345e-05
-2.34316097443941e-05
-1.88352643632875e-05
-2.06394177505555e-05
-7.50895912113547e-06
-1.26307790911319e-05
-2.53978832441487e-05
-1.25809272920356e-05
-1.92339761672878e-05
-2.89268586503369e-05
-2.98880548392274e-05
-3.40438622888352e-05
-7.40600277334391e-06
-1.78612605797895e-05
-3.20661158568753e-05
-2.55729640082218e-05
-3.13804612404488e-05
-2.86001251393147e-05
-1.70618105851711e-07
-2.43400261047694e-05
-1.72090191135964e-05
-6.92624979541265e-06
-1.48819320618959e-05
-9.22853915070295e-06
-3.76141175801409e-06
-8.34201702565442e-06
-9.53317521518523e-06
-2.47598557498416e-05
-2.89923759800869e-05
-1.1585609123204e-05
-3.91862066990369e-06
-5.79789471415126e-06
-1.01582152213277e-05
-1.58452579661953e-05
-7.85275616167372e-06
-1.67629941937991e-05
-2.86778510182484e-05
-7.2148709495878e-06
-3.8718848200551e-05
-1.07827550056524e-06
-1.02669346827577e-05
-2.44091535193862e-05
-2.76823907325095e-05
-1.4058492081411e-05
-1.48801410879583e-05
-1.15723466951423e-05
-3.98210407425778e-06
-3.3864571608307e-05
-1.94911353938526e-05
-2.36044045390968e-05
-3.52844645714818e-06
-1.86582414610872e-05
-3.26390860192211e-05
-2.78828574584868e-05
-1.73998447073313e-05
-2.36356914992182e-05
-2.32092004673749e-05
-1.49738832257776e-05
-1.52328721881192e-05
-2.62787254072314e-05
-1.72942514620875e-05
-2.00955302283619e-05
-3.08085111253171e-06
-2.62224695124167e-05
-8.47195902280161e-06
-3.22552475654353e-05
-2.79917556475849e-05
-3.48557934762024e-06
-4.83666668098634e-06
-2.83285372596118e-06
-2.13962807804213e-05
-1.3308329217497e-05
-2.01689492639464e-05
5.4565963480484e-06
2.2848064387048e-06
-7.25047226306672e-06
-1.28908835865821e-05
-7.75899941174453e-06
-2.87784740588849e-05
-1.34896425848507e-05
-1.44941233825724e-05
-5.41072019916811e-06
-1.85174282649312e-05
-5.93463408979788e-06
-2.61586954457788e-05
-2.44850109249996e-05
-1.36892382235114e-05
-1.84921532057495e-05
-2.31857497873974e-05
-1.60170713227483e-05
-1.43440357877923e-06
-2.6162559143648e-05
-6.60295170846237e-06
-2.17910056070396e-05
-3.27329792574537e-05
-4.56517745001747e-05
-3.78229569515434e-06
-2.01741590261026e-05
-6.97512772941412e-06
-2.30449094023195e-05
-7.67450353338558e-06
-5.7101154991304e-06
-1.10462635860175e-05
-1.58172689415553e-05
-1.04497160008918e-06
5.93712859647225e-06
-2.00897199556531e-06
-2.50463725053455e-05
-2.04585338556873e-05
-1.85617151453765e-05
-5.09057186083205e-06
-2.97516039743682e-05
-1.09864980445077e-05
-1.13021898540332e-05
-2.75366678226396e-05
-2.4661198021924e-05
-9.77983402072977e-06
-2.26460372191853e-05
-3.7058508399023e-05
-3.01561070112966e-05
-3.35609332950847e-05
-7.16535607652926e-06
-2.41325635841378e-05
-3.59375097525426e-05
-3.63084045544288e-05
-2.10357950236723e-05
-3.32817165226348e-05
-9.30598845146558e-06
-1.29944082866276e-05
-1.55480789230066e-05
-2.17908967825038e-05
-1.47819964853296e-05
-1.63248656690203e-05
-5.19647116048408e-06
-2.53963564567411e-05
-1.31660306294997e-05
-2.61009446957348e-05
3.20093509939288e-06
-2.51630354984445e-05
-2.47043424853499e-05
-2.28964803261253e-05
1.15189979150201e-06
-2.2953411269467e-05
-1.87736266236401e-05
-1.32937277581038e-05
-8.3907577063776e-06
-2.62398981162399e-05
-2.06515410760579e-05
-1.78810148451828e-05
-2.09113990465341e-05
-2.66667192613235e-05
-2.34816885707057e-05
-2.73692379391203e-05
-2.62792276228624e-05
-8.55800496538325e-06
-2.31286583934075e-05
-3.31720140104248e-05
2.80309027165561e-06
-3.34063850720664e-05
-1.64431995169136e-05
-3.1197820827066e-07
-2.31624720594567e-05
-2.55751254673364e-05
-1.52620041477538e-05
-3.57371547574154e-05
-4.74156026878621e-06
-7.36017173386769e-06
-9.462382922898e-06
-2.51148019008989e-05
-1.19211636085565e-05
-9.73204580703623e-06
-2.41692741323515e-05
4.35050821299281e-06
-8.41678204555497e-06
-2.1470600130257e-05
-2.30525836437599e-05
-2.00338469536226e-05
-1.66900960426141e-05
-2.81956317953852e-05
-2.98353445123466e-05
-4.46204415601891e-05
-1.77103092153275e-05
5.26826424182505e-06
-1.62469263388281e-05
-1.63497149423179e-05
-1.12053543957119e-05
-2.72129584158792e-05
-2.09203247913097e-05
-1.99140041645757e-05
-2.6312617958768e-05
-1.68595831409791e-05
-2.22117524845939e-05
-1.39132848717925e-05
-1.43813220611045e-05
-2.32698572837739e-05
-1.7850016569888e-05
-2.51785324109813e-05
-1.84100557608743e-05
-2.70780230076283e-05
-1.96455877643472e-05
-2.47661151101922e-05
-4.08389617935899e-05
-2.53955629156608e-05
-2.01982619392402e-05
-3.9256304124746e-06
-3.66345518437861e-05
-1.1661336939737e-05
-1.74799297861026e-05
-1.35008160908588e-05
-1.00270299596026e-05
-1.4840914491429e-05
-1.83464410601957e-05
-1.03218365498492e-05
-2.09963805204812e-05
-2.55455751965464e-05
-2.71693856686167e-05
-2.05317181253384e-05
-3.95065574443442e-06
-1.7939800771098e-05
2.26376572969706e-06
-2.18319051648359e-05
-1.33162669110658e-05
-2.6040041431164e-05
-1.09353401621526e-05
-2.34103502847691e-05
-1.90552935712964e-05
-1.84465118521697e-05
-3.74501977156731e-05
-2.96583493443592e-05
-2.1963927195294e-05
-2.57611744802425e-05
-2.88595958376727e-05
-1.72968925445665e-05
-2.73970507725043e-05
1.62336339648699e-06
-1.53955682819989e-05
-1.09908695770604e-05
-1.68855801130286e-05
-2.91654704080754e-05
-1.73041208155847e-05
-2.9860561466411e-05
-1.21533997917484e-05
-2.01803662762771e-05
-1.36408519365043e-05
-2.48939967723744e-05
-2.74018088487403e-05
-2.11135146534331e-05
-1.28801360377131e-05
-1.75488593897977e-05
-9.88920122384275e-06
-1.95783718380592e-05
-2.94388272389931e-05
-1.06644643279783e-05
-3.75793288528306e-05
-1.99600391560623e-05
-4.23395206802393e-06
-1.14940819162843e-05
-1.63331889579858e-05
-8.41690251273979e-07
-2.93159037901061e-05
-2.36596562969046e-05
-1.13070364895958e-05
-1.93090462085024e-05
-1.7363256412614e-05
-2.59939907715221e-05
-2.27488378210317e-05
-1.94190061583969e-05
-2.15942106150137e-05
-2.28238544488018e-05
-2.02322004139562e-05
-1.34625044700793e-05
-2.46778047223421e-05
-2.18894274625652e-05
-8.51283020553283e-06
-6.79369972705646e-06
-1.25705983683705e-05
-1.21805710008504e-05
-2.32838908416136e-05
-2.14824289989614e-05
-1.2973874386751e-05
-1.53124944890827e-05
-1.40107479546761e-05
-9.1805380736871e-06
-1.57943443730805e-05
-8.97251028107114e-06
-3.87903639077311e-05
-2.05819770704893e-05
-2.25925898692627e-06
-2.00192525452798e-05
-1.50361280543158e-05
-2.15477383651142e-05
-1.2270045003866e-05
-1.57329983311221e-05
-7.08747416630167e-06
-3.34917102784031e-06
-1.56553870484722e-05
-1.03989740496035e-05
-2.16507770280551e-05
-1.50182693192347e-06
-1.24217977669849e-05
-4.06194774227396e-05
-2.59387250259257e-05
-2.06530657269341e-05
-2.64615821391966e-05
-2.03108198733662e-05
-2.65575082552282e-05
-1.293439112618e-05
-2.62145113620197e-05
-1.9465808264891e-05
-9.2061305850053e-06
-1.73242241520411e-05
-1.32999481406188e-05
-8.69769024969681e-06
-1.27550349833556e-05
-6.10865612237276e-06
-1.97739245925549e-05
-1.06117500224891e-05
-2.42424004208691e-05
-3.39896720607005e-05
-7.37853802919963e-06
-1.31626480570936e-05
-1.82404967614789e-06
2.0589997590259e-06
-2.95996370957685e-05
-1.11749672713589e-05
3.10916091126925e-06
-2.89955904767232e-05
-2.37258021952807e-05
-9.87332259131928e-06
-2.22887598485912e-05
-8.39348746779958e-06
-9.77708982644781e-06
-2.07113422678306e-05
-1.06089859812116e-05
-1.84003000597515e-05
-2.06347779166116e-05
-2.5984942985865e-05
9.14331378743417e-06
-1.23479253409506e-05
-2.19012233236842e-05
-2.25295521812961e-05
-2.20265317458496e-06
-2.59202215467564e-05
-1.30064602447605e-05
-2.19542360259408e-05
-1.5174268531631e-05
-2.19605479707761e-05
-1.98675234418198e-05
-1.12371373698355e-05
-1.9269723894174e-05
-2.0633272052098e-05
-2.58791256097773e-05
-1.74824338027149e-05
-4.36540012084787e-06
-1.75628730466867e-06
-1.06417560386572e-05
-9.11042810156813e-06
-1.10507599869364e-05
-1.25786555090996e-05
-3.77961171663742e-05
-2.17918589795362e-05
1.38817475766995e-05
-2.69125756549585e-05
-3.29278454770872e-05
-1.71821833387899e-05
-1.69629194227379e-05
-1.03831911947861e-05
-8.28589070819501e-06
-1.3482613345539e-05
-1.51084693509603e-05
-9.52491061367082e-06
-2.50754329097013e-05
-3.58802484573733e-05
-9.06511719113525e-06
-1.36616809480957e-05
-9.08351632806869e-06
-1.42955749599264e-05
-1.39919176246716e-05
-2.77650353929895e-06
-9.37853201531134e-06
-1.36416329748623e-05
-7.73104029897951e-06
2.38897573308725e-06
-3.10408746822813e-05
-2.62874618314517e-05
-2.19830276003977e-05
-1.58222165175979e-05
-2.10386253480369e-05
-1.82298844826567e-05
-1.99702596806193e-05
-1.12108924455991e-05
-8.09891673515464e-06
6.9869835496082e-06
-1.76628574798551e-05
-1.23095161471468e-05
-6.31779222888151e-06
-2.22377741875419e-05
-2.70323429692502e-05
-1.12991699972883e-05
-2.81877237931625e-06
-1.60670924591119e-05
-2.25276102137248e-05
-2.96142512817622e-05
-2.19785281330787e-05
-2.7242997103066e-05
-1.54450777932465e-05
-3.28118215888102e-05
-1.68968355113328e-05
-1.1821585843828e-05
-6.22472826646904e-06
-3.27197522645996e-05
-1.86743036256176e-05
-2.4032589567654e-06
-4.06459527288368e-06
-1.48625681658045e-05
-1.99439122857339e-05
-3.14608659167972e-05
-2.80845644462472e-05
-1.45802242577197e-05
-1.18191432426233e-05
-1.81686127215865e-05
-1.92643191511741e-05
-2.31379283258154e-06
-1.38306844596743e-05
-1.40964458274277e-05
-7.271655776484e-06
-1.83989480103871e-05
-7.51871042008764e-06
-2.96883884528148e-05
-1.88326014451068e-05
-3.13786343765818e-05
-1.07833750208231e-05
-7.52320059206134e-06
-1.02448126853882e-05
-1.76263222704462e-05
3.97908537844822e-07
-6.32369769997872e-06
-2.31468733565151e-05
-2.2358302885367e-05
-2.49573497661224e-05
-1.77598981004922e-05
-2.08490215180222e-05
-2.20489503768758e-05
-1.27861255713062e-05
-2.32243758401095e-05
-1.80257773100616e-05
-2.99112460385357e-06
-3.61581352378143e-05
-1.28697336920673e-05
-2.08631504888502e-05
-5.50869697757908e-06
-4.8932881891835e-06
2.2397202055957e-06
-1.87074008087321e-05
-3.44756547127267e-05
-3.41409816784417e-06
-2.22315250924784e-05
7.78929975748461e-06
-9.53402169363257e-06
-8.8540512097737e-06
-8.03830531920179e-06
-7.65251061474716e-06
-1.22403529186165e-05
-1.10165990828277e-05
-1.51012379553243e-06
-5.28101025985372e-06
-3.84323623907339e-05
-2.41705487621228e-05
-1.50449786770472e-05
-2.24666224293022e-05
-1.51212932267497e-06
-2.85329779120606e-05
-8.05580272108114e-06
-1.0437054878025e-05
-8.20056830012497e-06
-2.97267230598092e-05
-2.38421893971725e-05
-9.99516832841246e-06
-2.92275572380871e-05
-2.41830665233275e-05
-2.93635196806694e-05
-1.72966148724924e-05
3.78320774562141e-06
-3.40947544289439e-05
-2.7599417571653e-05
-2.13505664954752e-05
-1.30404298887483e-05
-4.01964995306892e-06
5.93207866926306e-07
-1.10120238617855e-05
-1.04293325533738e-05
-1.94328765892312e-05
-2.1659325944146e-05
6.74518117986246e-08
-1.89295746429528e-05
-1.41358068483487e-05
-1.35852933148704e-05
4.91514536386414e-06
-2.79670727996735e-05
-4.06349157513676e-05
-1.85246536113957e-05
-1.15910064603863e-05
-1.87522428635916e-06
-2.27072691483153e-06
-1.12390414423601e-05
-2.07666793683223e-05
-1.24111698353637e-05
-2.56816469978419e-05
-1.56597021680956e-05
-2.38787600419012e-05
1.02615281906789e-05
-1.56063914133087e-05
-2.1238770889813e-05
-2.58137310094207e-05
-2.70979539247617e-05
-3.00923946595241e-05
-1.06814137657482e-05
-2.62975517505292e-05
-1.37013810626744e-05
-1.29430358499498e-05
-1.64576671001365e-05
-2.44499907025687e-05
-1.10334025959224e-05
-2.07033227696898e-05
-2.9097849454758e-05
-3.53437739469775e-05
5.01315324277128e-06
-1.57626206016992e-05
-1.17089139873492e-05
-1.01264757893331e-05
-1.18737539447218e-05
-2.22154672317425e-05
-1.00790120127492e-05
-1.55201662979623e-05
-6.47311766250471e-06
-1.36865010024176e-05
-7.46266078331951e-06
-5.36234569339777e-06
-3.69336393904403e-05
-1.68483111151728e-05
3.27748137689142e-06
1.75264706960155e-06
-3.19674234749236e-05
-2.70056028992824e-05
-1.67500210823935e-05
-1.7903682845774e-05
-5.51706210723288e-06
-1.51324292776313e-05
-1.06332876691429e-05
-1.82073908979831e-05
-2.66345878159172e-05
-2.55114352076146e-05
-2.0030974826983e-05
-2.93445919734262e-05
-2.41819286862648e-05
-8.21221755853363e-06
-1.46981975162223e-05
-8.30478847806478e-06
-7.96319620829136e-06
3.62053577310887e-06
-1.40764371878153e-05
-2.95492471004398e-05
-1.71537121232778e-05
-1.72980752169612e-05
-2.11683282776337e-05
-3.01826724306727e-05
-2.30395055000309e-05
-2.32438733221188e-05
-1.43750388364148e-05
-6.33336549127651e-07
-1.3476774812444e-05
-3.3509442089546e-05
-2.06769173939827e-05
-3.44251962307347e-05
-7.10924738183747e-06
-4.03118752452932e-05
1.54452858370157e-06
-1.93373231321209e-05
-2.973307945505e-05
-2.30600236098307e-05
-3.04289729487754e-06
-1.29598176859203e-05
-1.05787541273427e-05
-4.02927186558826e-06
-1.17695649142179e-05
-1.13333739255253e-06
-2.79956182001175e-05
-9.69037801217646e-06
-1.28033198605942e-05
-1.57622133489583e-05
-1.78975051096961e-05
-2.81294322525652e-05
-3.56243194685467e-05
-2.79431765095112e-05
-1.50888637367577e-05
-2.45831125925133e-05
-9.53625147018385e-06
-2.09233353209994e-05
-3.30151423073196e-06
-2.20409462083766e-05
-1.27930095185839e-05
-2.47267519575517e-05
-5.23251823279652e-06
-2.3955122763187e-05
-1.24067342699151e-05
-1.6259035731977e-05
-2.68264609955468e-05
-2.95197550045025e-05
-2.15622449700184e-05
-3.80398144395893e-06
-2.0129883192971e-05
-2.50470962679962e-05
-3.35146603928452e-05
6.7483911970479e-06
-1.8536278766396e-05
-7.88444112228592e-06
-1.41854308994252e-05
-2.00547894025213e-05
-1.92696846930911e-05
-2.31609236064749e-06
-2.05009644154828e-05
-1.85515738349086e-05
-2.91424349700367e-05
-3.96881713337967e-05
-4.23646554463145e-05
1.82595383997834e-06
-1.79243927462882e-05
-3.702428923992e-05
-2.18700705027455e-05
-1.63289689815583e-05
-1.99896525420197e-06
-1.08429279466365e-05
-1.36147846738633e-05
-1.73810563007526e-05
-2.06155519624405e-05
-8.5958740719007e-06
-1.6820520976727e-05
-2.12714235909148e-05
-1.8573343718655e-05
-1.7672736096823e-05
-2.00956013400086e-05
-1.47605170075937e-05
-3.22259256732462e-05
-1.45786118810238e-06
-8.2182188287701e-06
-9.65364791300213e-06
-7.25102549534584e-06
-2.22052991526027e-05
-2.4134209153535e-05
-2.36890688938248e-05
-2.53878879373167e-05
-1.6239721597955e-05
-1.08782935717507e-05
-1.83546696222587e-05
-1.22957296662272e-06
-5.1301469761095e-06
-1.83427480676028e-05
-1.75660025779752e-05
-8.51443940734523e-06
-2.37158561428469e-05
-1.21125809091333e-05
-2.21268523947748e-05
-3.51895750255405e-05
2.72823178246497e-06
-2.18429428344233e-05
-8.59797002587304e-06
