# Supplementary material for: Research on computational propagation and identification of mine microseismic signals based on deep learning
Source: PLoS One. 2025 Oct 22;20(10):e0334641. doi: 10.1371/journal.pone.0334641 (PMC12543183; doi:10.1371/journal.pone.0334641)
Supplement: S11 Data — (ZIP) [file pone.0334641.s011.zip › 000101100002650.xlsx_0.txt_24.txt.txt]

-1.38252914352281e-05
-1.1930562812101e-05
-2.38147419789664e-06
-9.78191207603473e-06
-2.18274338072642e-05
-1.69832193193061e-05
-5.44252041910008e-06
-2.32548353448485e-06
-8.28144507461915e-06
-1.47740785616261e-05
-1.76307673300779e-05
-1.07362516277323e-07
-2.04384851395794e-05
-1.68012588594927e-05
-1.10926627308824e-05
-1.39350452147393e-05
-2.05888041586061e-05
-1.840360374886e-05
-5.50919183625105e-07
-2.0501057739413e-05
-1.70387772969723e-05
-2.35026254402702e-05
-1.73312526488081e-05
-1.73302554764285e-05
-5.74026655925968e-06
1.7151630699184e-06
-9.12464379813606e-06
-2.1037649851716e-05
-1.49007784479049e-05
-1.51320635997156e-05
4.80709956034952e-07
-9.06576079491405e-06
-2.83311495940683e-05
-1.62703261612826e-05
-2.58235435968822e-06
-1.32734541045647e-05
6.84392578523857e-07
6.00532786090378e-06
-1.79208526281259e-05
-1.37897676820444e-05
9.68675662010765e-06
-1.21891475565745e-05
4.31152316438831e-06
1.16619955304801e-06
-1.08020961636629e-05
-1.03887445587798e-05
-4.95313444733553e-06
-1.86927226947125e-05
-1.31199616331042e-05
-7.56005996814596e-06
-1.60751631728352e-05
-7.09076562153906e-06
-9.53868067645724e-06
-1.47703799408518e-05
-2.82594874676512e-06
-8.69169588063909e-06
-9.80738041017512e-06
4.6001114223412e-06
-8.45530231107235e-06
-1.00982192967903e-05
-2.44741367168381e-05
-9.68205822343552e-06
-1.29771077716928e-05
-2.69327103941831e-05
-1.13375330931622e-05
-1.33018575091332e-07
-3.50622504055391e-05
-2.02112988790314e-05
-5.22980255473699e-06
-1.75818683715977e-05
-2.28464068028225e-05
-1.56226486343398e-05
-1.35617625184988e-05
-1.45132829537268e-05
-4.37904075405082e-06
-2.32897791502216e-05
-7.05588318679507e-06
-1.81358380193507e-06
-6.90329957962082e-06
-1.71637831490202e-05
-1.98972736029293e-05
-1.17082468994426e-05
-2.34831442716828e-05
-1.96556525699746e-05
-1.21397060681215e-05
-1.56636587506877e-05
-1.0417846737524e-05
-1.54143649343863e-05
-1.45164021178468e-05
-2.04590416181051e-05
-7.77205641221853e-06
-4.385825472676e-06
-6.30126833130924e-06
-1.60162526682194e-05
-2.64734043147407e-05
-1.17028551951547e-05
3.40646991842435e-06
-5.39291229608534e-06
-5.46954877387726e-06
-8.44358407928278e-06
-1.64468369696962e-05
-1.15122617250124e-05
-3.14033658620356e-06
-6.78089655667225e-06
-2.09028163389441e-05
-8.78236378427421e-06
-7.07058364429424e-06
-6.70650321040879e-06
-1.19358965706071e-05
-1.82405293575222e-05
-1.41561633444514e-05
-1.12206499995642e-05
-1.93401658465275e-06
-1.13764703982713e-05
-5.12113787496915e-06
-1.89385762760539e-05
-5.55210402486649e-06
2.36798445597114e-06
-5.98971403074436e-06
-2.73589186141247e-07
-1.09579296678847e-05
-1.54763611530438e-05
-2.96611507284283e-06
-1.44867165503224e-05
-1.23292549174201e-05
-1.01674691643091e-05
-1.54383034277326e-05
-8.14433686787709e-06
-9.80206060646165e-06
-7.32613521759283e-06
-2.03065075358902e-05
-1.15901536445033e-05
-1.98693021075378e-06
1.14764894714713e-06
-9.15512419941697e-06
-9.78384299627968e-06
-2.18271452598736e-05
1.13205613648215e-05
-1.02950575507437e-05
-5.96054277145051e-06
-1.44179977420515e-05
-1.33381428190556e-05
-1.5654120178778e-05
-9.85470502449999e-06
-2.93086711065683e-05
-1.70381719440649e-05
-1.31365752620474e-05
-1.14811082983287e-05
-1.12988023428397e-05
-6.21357175381357e-06
-4.58201484540726e-06
-1.13706129062537e-05
-7.90186348523861e-06
-1.41072397728491e-05
-4.53811151226893e-06
-3.17070794677226e-06
-8.0110222523251e-06
-6.28638476023174e-06
-2.49508777847605e-05
-9.58797852976297e-06
-1.41175004082519e-05
-4.73492604624007e-06
-1.19188425971018e-05
-2.6575460779414e-05
-1.04047089415175e-05
-8.45224831439109e-06
-1.23816494536313e-05
-1.70848438267806e-05
-1.21131743934563e-05
-6.86305599795746e-06
-1.4846944216838e-05
-4.75247212109698e-06
-1.79862588759063e-05
-1.16327530937209e-05
-1.5359581019894e-05
-1.64295454208796e-05
-4.53507222556328e-06
-1.33406967687183e-05
-1.81435738503941e-05
-6.75957046239765e-06
8.49360464127841e-06
-1.57125280447301e-05
-4.48093018143019e-06
-2.59368541364397e-06
-1.56501239324047e-05
-2.49534734868152e-05
-2.14074302254375e-05
-2.82399907226674e-05
-1.52676592326213e-05
-8.73695937059377e-06
-1.56733299114709e-05
-5.41653397204756e-06
-1.94883353769391e-05
-1.7063406011175e-05
-1.74144276894261e-05
-6.29242797487635e-06
-4.71156086215454e-06
-9.33764033537618e-06
-1.85666629937833e-05
-2.87648127155788e-05
-1.44065303993363e-05
-1.56030648994069e-05
-3.02321472747237e-05
-9.97885907070211e-06
-5.04498504946472e-06
-1.70723263445597e-05
-7.31975160593242e-06
-8.46571048640149e-06
-6.83936370474271e-06
-1.79562646581369e-05
-1.25352694642199e-05
-1.01453651667661e-06
1.9255960443605e-06
-1.13096858404988e-05
-1.2027063712317e-05
-1.12133086523856e-05
-8.85766175566258e-06
-1.23672111351354e-05
-1.287223595461e-05
-1.91498234091806e-05
-1.43048352493672e-05
-9.2729328564018e-06
-1.94291543825783e-05
-2.012991560444e-05
2.88548065916174e-06
1.65835830339222e-06
-1.78336604963279e-06
-2.18021316509594e-05
-5.10242743778887e-06
-1.15553891587052e-05
-1.88166360146039e-06
-5.38280075381906e-06
-3.44272833649501e-05
-8.07068134549046e-06
-5.63798246852981e-06
-2.00258433482153e-05
-5.23418472340562e-06
-2.21459173012922e-05
-1.49335521689611e-05
-5.2111798662135e-06
-2.20722670002703e-05
-1.95220730678937e-05
-2.0208571135088e-05
-1.5385075607446e-05
-1.84495934698311e-05
-3.69432901062111e-06
-1.47036881045873e-06
-1.95859529308761e-05
-1.8511433797151e-05
-1.52907297940014e-05
-3.03492660969485e-06
-2.97372736644664e-05
-1.46711867430053e-05
-3.3899384029893e-06
-8.91855747807629e-06
-1.86392554236944e-06
-2.12376980706879e-05
-1.53839652087707e-05
-1.31427018915361e-05
-2.27110165831428e-06
-1.37355137230873e-05
-1.21590194713339e-05
-1.54144578342263e-06
-1.13569121173532e-05
-6.45760488140912e-06
-1.46096260755191e-05
-1.5796485539566e-05
-1.78228390836059e-05
-1.77759281748563e-05
-1.12498120108931e-06
-9.73044721565953e-06
-2.26644987725432e-05
-2.09343673549972e-05
2.31645825381174e-06
2.59964801114323e-06
-3.69671428543833e-06
-1.23771754573738e-05
-1.4297473870848e-05
-6.83351185144623e-06
-7.78631160333979e-06
-6.16502279500874e-06
-4.39484527111231e-06
-1.50743571165683e-05
-1.11848452987533e-05
-1.51049632571971e-05
-6.74518589983273e-07
-9.75445617311206e-06
-1.81633635853223e-05
-1.93443105335741e-05
-1.54933908489712e-05
-1.37940777503546e-05
-8.75290932964372e-06
-1.62871276678727e-05
-2.38034888855672e-05
-5.66888743156297e-06
-2.58440020982021e-06
-1.07911251291996e-05
-1.39255709996624e-05
-1.92342034726749e-05
-1.07774712759431e-06
-8.1995256857298e-06
-1.86582435568314e-06
-1.5584002713131e-05
-8.37538728537909e-06
-7.13536652991706e-06
-2.14835237879426e-05
-1.32061659047125e-05
-2.15111991528169e-05
-8.42571239193976e-06
5.720701435651e-07
-6.32231659637294e-06
-8.81727485178395e-06
-1.19287774351438e-05
-1.35862488173818e-05
-1.90104750992747e-05
-3.51001357605852e-06
-6.98259369411806e-06
-1.4618023281454e-05
-1.84530334825077e-05
-9.46467382653484e-06
-1.13676920749962e-05
6.45809214446853e-07
-1.41062544466184e-05
-3.1023042839079e-05
-7.66888670449482e-06
-2.47158970730464e-06
-1.29357056206448e-05
-1.02274921672982e-05
-5.80760566642414e-06
-1.22363679786143e-05
-2.03433936688465e-05
3.04755036781377e-06
-6.67638697877591e-06
-3.08477020000459e-06
-1.4340421454147e-05
-8.53633206719642e-06
-7.51934922624557e-06
-1.27960242361379e-05
2.68301542229018e-06
-2.74216533255263e-06
-1.31077140263387e-05
-1.14069793147281e-05
-1.32128770625534e-05
-1.54783978419658e-05
-7.29542622859586e-06
-1.17243631201307e-05
-7.00476405862047e-06
-1.08336736655579e-05
-1.02399698657543e-05
-3.84025902520419e-06
-2.02255841707825e-05
-3.26801084956675e-06
-1.79573859669906e-06
-1.56300798838277e-06
-1.4825621563178e-05
-4.02091540336355e-06
-8.13826008377213e-06
-2.32746084395734e-05
-1.42019907635597e-05
-1.9412414314474e-05
-1.0209104380555e-05
-1.16177442092064e-05
-1.01697089754603e-05
-5.30517092888275e-06
-1.44606630770404e-05
-9.30336037228431e-06
-4.57747137560502e-06
-2.08666826282192e-05
-1.81156245607197e-05
-1.82475325298921e-05
3.21527441093895e-06
2.84722376580088e-06
-5.31240035581877e-06
-2.60712138258216e-06
-7.35914505137207e-06
-9.8247231777866e-06
-5.2870654904484e-06
-1.81904521178382e-05
-1.27614616603389e-05
-1.19910354277448e-05
-1.18541985336044e-05
-3.15244948507521e-06
-7.59969956325101e-06
-3.71677130977661e-06
-2.83795472907359e-05
-3.20954935515515e-05
4.4252096891275e-06
-3.35660637973186e-06
-8.33766452772857e-06
-1.96571603142529e-05
-1.96795940320627e-05
-1.60374481015669e-05
-1.58304060728882e-05
-1.99946899927638e-05
-4.7975724935389e-06
-9.78001430147151e-06
-1.07972273456788e-05
-2.09698147052027e-05
-3.58792733010078e-06
-2.169941854739e-05
-8.1306311524455e-06
-8.00656866616843e-06
-7.12063248452781e-06
-1.3011805941289e-05
-3.10321783476582e-07
-1.95768307912378e-05
-9.53243314805041e-06
-1.45618023595365e-05
-2.47313153814774e-05
-1.36004729906215e-05
-1.63816209994936e-05
-2.00995157981753e-05
-2.18112904310507e-06
-9.63394781739501e-06
-2.04189038863337e-05
-9.5449400608316e-06
-1.38495570794081e-05
-1.27312053526098e-05
-7.31651185825843e-06
-1.60863673085433e-05
-1.39568516090745e-05
-1.62738095008765e-05
-1.57355053598409e-06
-4.97204543822964e-06
-1.47309599416568e-05
-2.34135696051445e-05
-1.15095593114132e-05
1.09017992919558e-06
-3.90665632530544e-06
-2.34034463264582e-05
-1.95244851444374e-05
-1.13509485405071e-05
-3.1033677556379e-05
-6.7050999678705e-06
-3.8015715721799e-06
-1.39938839734975e-05
-7.86704678871128e-06
-6.62059603817427e-06
-8.23942355768831e-06
-1.67163421853158e-05
1.55075672589563e-06
-1.79893438957362e-05
-3.07583896232111e-06
-1.03877441228826e-05
-1.8326567884909e-05
-1.88506803582791e-05
-8.35380998325143e-06
-1.39337798796255e-05
-1.4738161409504e-05
-1.25835328301855e-05
-1.19739754068289e-05
-1.56372519688975e-05
-6.7702001105578e-06
-2.41377219996543e-05
-1.06807375256338e-05
-9.11476274550145e-06
-1.40886890773052e-05
-1.36220432370406e-05
-2.55817096979904e-05
-1.75920647159261e-05
-1.64940740844392e-05
1.06964159713126e-06
-2.36241984375692e-05
-1.86401700623086e-05
-2.05834110555826e-05
-7.62001417918326e-06
-1.67103471410593e-05
-2.25966675684984e-05
-2.1596443627635e-06
-1.54941474233179e-05
-1.73652900084683e-05
-5.60749021851654e-06
-2.07082858847713e-05
-2.08322572870936e-05
-1.38547938177039e-05
-6.48780617982122e-06
-1.51157444773509e-05
-2.58598536917172e-05
-2.10237156185231e-05
-2.32436011378293e-05
-1.26673560855729e-05
-2.35088887142422e-05
-1.12870278478986e-05
-2.51003163552509e-05
-1.05099127127628e-05
-1.75352612522026e-06
-7.7591119220884e-06
-1.47232584912595e-06
-4.80577683274059e-06
-1.3984782484588e-05
-2.28781776249003e-05
-1.98086699765878e-05
-2.15872492861877e-05
-1.49646461620133e-05
-6.72541106947539e-06
-8.34452892369528e-06
-1.7867881123424e-05
-3.54771828739507e-06
-1.51740449044858e-05
-9.1074206726927e-06
-9.22993045143382e-06
-1.25499688554084e-05
-1.7367576360682e-05
-1.02731351271851e-05
-2.0115206323705e-05
-6.76614514495049e-06
-1.63064616536705e-05
-9.76066842359917e-06
-1.01910824628918e-05
-9.53598098030623e-06
-1.41656597149837e-05
-1.55768350780967e-05
-1.64562747383139e-05
-2.11831764557648e-05
-1.32211797445218e-05
-2.09692244886932e-05
-5.75958340923791e-06
-2.0685432286632e-05
-1.46329892111086e-05
-5.35109850469422e-06
-1.06510948755925e-05
-1.36592255283857e-05
-1.03436875182852e-05
-1.72336017816698e-05
-1.7211352101109e-05
-6.77426389021068e-06
1.61802619042223e-07
-1.64703334717038e-05
-1.20661020183303e-05
-4.39384630217031e-06
-1.65341706058157e-05
-5.02214910205295e-06
-1.58771323370742e-05
-4.83482379240368e-06
-2.36113834807734e-05
-5.00509472274604e-06
-1.48054366835008e-05
-7.36390653252425e-06
-2.46582857771268e-05
-2.17494411050808e-05
-3.05365941926069e-06
-9.81214689925235e-06
-1.16525320040491e-05
-1.99006115439412e-05
-8.16415218587637e-06
-1.01096797229881e-05
-1.68367980623613e-05
-2.01372724576555e-05
-7.54983924732093e-06
-1.47378155159945e-05
-4.82074136871262e-06
-9.07192398092606e-06
-9.8642265360097e-06
-9.54211269264906e-06
-1.38965890049907e-05
-1.41781128239872e-05
-1.02318657732682e-05
-8.01111583449312e-06
-1.12337493972113e-05
-1.56611237656602e-05
-1.60565540081444e-05
1.64523445443129e-06
-8.03422446881413e-06
3.65534135743352e-07
-1.00561814368324e-05
-2.79420767332667e-06
-8.23638512147529e-06
-1.33247969494144e-05
-1.87763260665675e-05
-2.36467097185152e-05
-2.56545634005849e-05
-1.27782036611102e-05
-5.14210528912551e-06
-6.04831725411285e-06
-1.57298828019882e-05
-1.82547105145111e-05
-1.68975230301005e-05
-1.17988287722318e-05
-2.91365765532525e-06
-2.71005974219987e-06
-1.98327706044348e-05
-2.13649801828767e-05
-1.18626956585148e-05
-9.13527381360765e-06
-2.96306983151871e-05
-6.90079246296216e-06
-1.56883596600593e-05
-4.23031989115096e-06
-1.58535220579079e-05
-2.04629893527982e-05
-1.27475796650688e-05
-1.74404164543312e-05
-3.08347492643496e-05
-1.49534450885479e-05
-1.67815219339087e-05
-2.8591940184072e-06
-2.55300584567798e-05
-1.98515723166715e-05
5.67785221191341e-06
-2.07942989534392e-05
-1.09456423239235e-06
-2.71860528391385e-05
-1.47497372576295e-05
3.90787559249717e-06
-2.02890101951806e-05
-2.13814354040713e-05
-7.78213911826064e-06
-9.87168453946122e-06
-1.92165428294116e-05
-2.27270490487766e-05
-1.48583916553061e-05
-9.46600784310949e-06
-8.31396722722877e-06
-1.53653379944063e-05
-1.98739497961119e-05
-1.98351142886665e-05
2.46074723499212e-07
-4.95566038789972e-06
1.31323292982728e-06
-1.45647030144633e-05
-1.61469216488319e-05
-1.00773204910955e-05
-2.58745127620757e-05
-8.47325112520152e-06
-2.11766230253378e-06
-1.47218022539743e-05
-8.44216533487128e-06
8.7336262823032e-06
-5.45611889695814e-06
-2.10880477434857e-05
-1.45870635911726e-05
-2.65107755833665e-06
-1.04713708037175e-05
8.57310887753376e-06
-2.16887173279129e-05
-1.02786024828169e-05
-1.06352774706956e-05
-1.6847768875735e-05
-1.61999878817621e-05
-1.36102870665757e-05
-6.90703723016153e-07
-1.34753976065444e-05
-2.87189720080203e-05
-6.30062076886022e-06
-1.81832114140956e-05
-2.00072658417034e-05
-9.9389667933192e-06
4.77781968760613e-07
-1.57051330041305e-05
-2.24433765385108e-05
-3.7567854511344e-06
-5.12637056477845e-06
-9.23134494481081e-06
-9.43573029651339e-06
-7.27391837738082e-06
-1.10080664094295e-05
-1.86756475733643e-05
-6.47940546321186e-06
-9.48442664383673e-06
-1.65459554729721e-05
-9.99973326697472e-06
-3.07315442044589e-06
-1.24734789436917e-05
-6.82304657571468e-06
-3.85333488441587e-06
-8.31587715408539e-06
-8.61927963208339e-06
-1.00559116109525e-05
-9.89549100402804e-06
-6.08374357043028e-07
-1.07828295129416e-05
-4.38606070418844e-06
-2.45835782747158e-06
-1.00193639344059e-05
-1.89960605840334e-05
-8.3246919730567e-06
-1.3660447099018e-05
-2.71389413219776e-05
-1.14333352211972e-05
-2.19385409286017e-05
-2.11265377095217e-05
-3.12111989430307e-06
-1.36140366102761e-05
-1.12993753841804e-05
-1.19472722462019e-05
-2.00613941328449e-05
-9.27445738373751e-06
-2.66715122887226e-05
-1.65746873756476e-05
-1.04065109500403e-05
-5.02711610302251e-06
-3.09082517462606e-06
-2.07710333797976e-05
-1.45148627123501e-05
-1.07232537445262e-05
-5.02254000606963e-06
-1.04058752580533e-05
-1.29195677246257e-05
-1.76351629984703e-05
-1.05251520606258e-05
-3.4858268643657e-06
-1.48086059978519e-05
-1.77001970583893e-05
-1.64168095296931e-05
-1.55162077456605e-05
-5.60885169830313e-06
-1.06863289674132e-05
-9.5073275614352e-06
-1.04603564129397e-05
-1.27684006580223e-05
-1.26157115820442e-05
-1.97862559396917e-05
-1.59339264321108e-05
4.10150800531222e-06
-1.37295374225976e-05
-1.32529279409628e-05
-1.56543404608703e-05
-7.04708018308977e-06
-7.92769608095439e-06
-2.39030421404073e-05
-2.16860090998538e-05
-7.40026729832238e-06
-1.95942319412997e-05
-1.42688705278668e-05
-1.57519236274655e-06
2.33009635194237e-06
-1.71100229859868e-05
-1.83115780460429e-05
-2.92412798808401e-05
-1.50123881733324e-05
-2.49877337995975e-05
-1.54579713615359e-05
-8.23581514074615e-06
1.79749192638914e-06
7.82799683330609e-07
-2.75136574257349e-06
-2.01087006336834e-06
-1.83658350652717e-05
-2.53583700871778e-06
-1.07391172490298e-05
-1.40100728683288e-05
2.82028625013953e-06
-2.60644509511606e-05
-1.48474796087586e-05
-1.17002615448248e-05
-1.40198311881345e-05
-2.69799021522022e-06
-4.63629078705761e-06
-9.54696398572223e-06
-9.97501618161412e-07
-2.13605707167398e-05
-1.5572489900142e-05
-4.64900237927251e-06
-1.29916224205202e-05
-1.36859399136514e-05
-1.22434572544751e-06
-6.34324411294471e-06
-5.55899641020464e-06
-1.27482672993917e-05
-8.42414237722745e-06
-6.929872434039e-06
-8.26517036669926e-06
-1.13317547786268e-05
-2.17087990457811e-05
-6.42156953159301e-06
8.54151126902987e-06
-5.86873065368356e-06
-7.04055448654776e-06
-8.75208533014643e-06
-1.033796669772e-05
-1.0120126222217e-05
-1.04083008958712e-05
-6.08338747793309e-06
-1.50847851999534e-05
-1.27075269520027e-05
-8.2284828209946e-06
-5.56410274924763e-06
-1.68513735063351e-05
-1.16813050658806e-05
-4.67852930207878e-06
-1.38910714035431e-05
-1.65771695816455e-05
-4.09567245405301e-06
-2.8819745779567e-06
-1.59327633480677e-05
-7.54384246287188e-06
-9.99847437810108e-06
-2.00637227010549e-05
-2.1918263693473e-05
-1.0855637609244e-05
-9.33696644821557e-06
-7.75204242278653e-06
-1.37600406532762e-05
-8.18546147176075e-06
-4.46089114144341e-06
-4.49575348253447e-06
-1.28899934475406e-05
-2.02068485907307e-05
-2.38698489704146e-05
-7.21763479664741e-06
-1.61206599686788e-05
-1.07250091613019e-05
-1.70869513701153e-05
-6.69748456387007e-06
-1.39656318299331e-05
-1.70082552151937e-05
-1.03203958648567e-05
-5.37439475058387e-06
-8.40433228824768e-06
-8.81454400592728e-06
-5.76055772746767e-06
-1.32755493889721e-05
-1.47018007296547e-05
1.3257933240059e-06
-1.71306623012936e-05
-1.59766583344898e-05
-1.14997952839021e-05
-1.50976432370618e-05
-1.47318617396215e-05
3.24733770299601e-06
-1.68491260785088e-05
-1.93039668245647e-05
-1.73513788921625e-05
-7.41208501265819e-06
7.2854946328678e-07
-2.07143045467307e-05
-2.1842882544569e-05
-1.05243810106973e-06
-1.47822057927213e-05
-1.37288880538889e-05
-2.29677170505018e-05
-6.11017569913977e-06
-1.75913942283933e-05
-8.52317063137878e-06
1.29065899225947e-06
-1.49045384106453e-05
-1.03577955108696e-05
8.38009806885959e-07
-2.21110763656369e-05
-2.50066163591459e-05
-1.67652250433773e-05
-4.76224348252791e-06
-1.86235927534076e-05
-1.21148604378985e-05
-4.47493792455268e-06
-7.88975655883597e-06
-1.35379552007771e-05
-8.02162874676157e-06
2.21784812919615e-06
7.40416675527302e-07
-8.40012851929949e-06
3.66917341059418e-07
-7.93460522667365e-06
-6.91548118699472e-06
4.13381462012929e-06
-1.25775169196288e-05
-1.28984493826107e-05
-5.11750365594793e-06
-1.1262970742052e-05
-3.98986932618622e-06
-1.2628710124183e-05
-4.54429936958378e-07
-1.08324344231663e-05
7.68051068046712e-06
-1.09873202150441e-05
-1.05987929844824e-05
-1.2719347795632e-05
-1.45951524916269e-05
-5.57788569324351e-06
-6.10849955841121e-06
-8.17591184617748e-06
3.81139849171164e-06
-1.64679256686373e-05
-2.19538081725731e-05
-9.57951552321873e-06
-6.29992414410608e-06
-9.82861171057403e-06
-9.82289681537762e-06
-9.15254128009305e-06
-1.56069531177403e-05
-3.18372803098833e-06
-9.17367732912084e-06
-1.63063768632745e-05
-6.55281180718317e-06
-2.22126504710843e-06
-7.33198543322074e-06
-1.48330190147464e-05
3.31860240269731e-07
-2.06515797338856e-06
-3.45280966569498e-06
-8.97864814977988e-06
1.02849745259553e-05
-1.42407748406051e-05
-9.78987777708842e-06
-1.07391440617903e-06
-9.55515709091092e-06
1.86780897546709e-06
-2.50688832779087e-05
-2.30171454276002e-05
1.54148246784586e-07
-8.02639621761852e-06
-4.34064831874663e-06
-4.83790820289248e-06
-1.99838485664068e-05
-5.33184127276532e-08
5.30656690599474e-06
-1.22302253040348e-05
-7.58305088882127e-06
-8.07335431421616e-06
-1.44785159848736e-05
-6.11550578500003e-06
-2.6619714660168e-06
-7.37496307720756e-06
-3.83554341973289e-06
-1.27876729983821e-05
-1.09772623949597e-05
-9.68632944085462e-06
-2.53915593510342e-07
-1.56928871730123e-05
-4.67009661480641e-06
-1.63813370656282e-05
-1.01763155357258e-05
-1.93270545192933e-05
-6.59388153137319e-07
-1.67996707995148e-05
-3.21873845722712e-05
-1.28826242434509e-05
9.5619502610243e-06
-1.01638525331909e-05
-1.81715416443121e-06
-1.87261370455751e-06
-1.31190977008186e-05
-1.82492443353302e-06
-1.54047140657385e-05
-2.90309231137132e-05
3.05633712536847e-06
-1.37264657487628e-05
-1.3786906723602e-05
-6.47107515365617e-06
-8.93681496818814e-06
-1.11994169346973e-05
-1.34110949195247e-05
-1.93093790937728e-05
-1.29327543156876e-05
-1.4886655556966e-05
-9.33187071291695e-06
-1.27101533641429e-05
-6.44820397230212e-06
-1.3635469745932e-05
-7.54689240236873e-06
-1.76229379885728e-05
-8.97661821602653e-06
-1.40423333618648e-05
-1.62768994960996e-05
-8.58025947142639e-06
-9.09962294627044e-06
-1.14088409414943e-05
-8.25479184314521e-06
1.23969060623003e-06
-2.58543721040787e-06
-1.09669445161049e-05
-1.08485901078866e-05
-1.18217507114217e-05
-1.43333748362433e-05
-1.16201683946983e-05
-8.02962438840846e-06
-3.17480281053619e-05
-1.11909691083413e-05
-5.16016417429617e-06
-1.00426141236362e-06
-9.74080574438013e-06
-2.95379135426791e-05
2.44472784496645e-06
-6.1173469065037e-06
-5.68945850557267e-06
-7.93247257639084e-06
-5.52314716017955e-06
2.38575002389446e-07
-6.13883775173642e-06
-1.866660438794e-05
-1.93940690132426e-05
-2.09238442162714e-05
-3.2896756603573e-06
-1.4358377615936e-05
-2.06812772043322e-05
-3.5930711851769e-06
-1.02480758800454e-05
-1.66233937131885e-05
-1.17834511425989e-05
-2.60678884719892e-05
-1.36130585233747e-05
-2.81454280145556e-05
-1.32553793898889e-05
-1.09043644096365e-05
-1.11328318179486e-05
-1.00031255153862e-05
-1.07903918203614e-05
2.04394659767578e-06
-1.89479745238847e-06
-5.94633002717253e-06
-1.69822091836661e-05
-1.95421632316703e-05
-2.01422488491532e-05
-5.74597347924798e-06
-1.68065241398964e-05
-1.60959593621094e-05
-7.44542626435895e-06
-9.37681444931122e-06
-1.75259705538877e-05
-2.26813105696156e-05
-4.94408896993762e-06
-1.82389255097185e-05
-9.66358106140413e-06
-9.36947835670769e-06
-5.4002768467723e-06
-1.95238058932335e-05
-1.65589930644997e-05
-9.56939698837253e-06
9.70649659573554e-07
-1.56086168628401e-05
-8.5454253890061e-06
-1.46944959405342e-05
-8.56506126483742e-06
-1.62591388451454e-05
-1.38604828403156e-05
-4.50643987233526e-06
-1.78674208984356e-05
-1.26751595481402e-05
-2.75079285770375e-05
-6.2801874532232e-06
-9.24028256048811e-06
-7.63046741580812e-06
-6.02487979792458e-07
-1.19201843999195e-05
-1.82356890965336e-05
-2.75031920032338e-05
3.25507924114246e-07
-2.43755346925929e-05
-1.32735940883942e-05
-1.79961601651114e-05
-2.01208558353681e-05
-1.13663286460294e-05
-1.18043972416272e-05
-8.75871952639673e-06
-1.07096856564418e-05
-1.63460377516062e-05
-2.22766208716391e-05
-1.44747509144892e-05
-1.43470051254947e-05
-1.95412882991752e-05
-1.34027996607359e-05
-1.52361305145874e-05
-1.78497108525282e-05
-8.12081592947126e-06
-8.77846560796024e-06
-2.38833413399515e-05
-1.50359284391558e-05
-8.01601823453849e-06
-1.19040998405832e-05
-1.56875967646371e-05
-1.66327425624054e-05
-2.06776645483779e-06
-1.43055124867531e-06
-1.06418491229126e-05
-7.61910477455202e-06
-1.61187808502522e-05
-1.3850185330834e-05
-1.35787425876282e-05
-5.19675228784514e-06
2.92148555383118e-07
-6.43245146571036e-06
-1.52727322529052e-05
-6.45773881401799e-06
-2.37877159709699e-05
-1.91331432814623e-05
-6.00219837975479e-06
-1.02315735091542e-05
-3.31739466441301e-05
-2.84397346451746e-05
-1.50232966514875e-05
-1.14989417736199e-05
-1.4104444878376e-05
-1.07888715938478e-05
-5.59735025019543e-06
-8.97505383622815e-06
-1.49078453807871e-05
8.74666578922651e-06
-1.43261961206623e-05
-2.14111310756572e-05
-1.78087091865682e-06
-7.5653126949265e-06
-2.20732012232675e-05
-4.0024850781472e-06
-1.31003200231324e-05
-2.26955551093257e-05
-1.77456929087093e-05
-1.48083087888073e-05
-1.12517777016546e-05
-4.35401420083748e-07
-9.20508974564421e-06
-2.60879472684591e-05
-3.2375231669713e-06
-1.39344732850048e-05
-3.42084353085896e-06
-2.68846702317052e-05
-1.61443457718387e-05
-8.75172222393448e-08
2.77160302009373e-06
-1.57422673765138e-05
-8.41758614902165e-06
-9.14040682178555e-06
-1.21520752775864e-05
-1.54213393289665e-05
-1.12118677104141e-05
-9.50665358265803e-06
-7.91265411892757e-06
-1.20875720811931e-05
-1.91171912787291e-05
-1.26612143658508e-05
-5.09932439277626e-06
-2.35821618163905e-05
-1.05933448426667e-05
-2.73780621025765e-05
-1.36743268851261e-05
-2.89841941321001e-06
-8.45228689751263e-06
-1.23596814411064e-05
-1.50810451277194e-05
-6.61454094009487e-06
-8.54349816962659e-06
-1.11623454447809e-05
-1.77193320989288e-05
-1.27661277816584e-05
-8.66244154534747e-06
-1.13150684661385e-05
-2.48046528568036e-05
-1.93895638344745e-05
-1.32413338241765e-05
-1.0794861516743e-05
-1.08509501341218e-06
-1.06602074106952e-05
1.10072206812659e-06
-6.92329181396535e-06
-8.98540969082343e-06
-1.89052184696014e-05
-7.85474783485029e-06
5.0310869603622e-06
-1.82992309135171e-05
-1.68100198156675e-05
-1.38250667476721e-05
-9.56508248757815e-06
-1.1279410938191e-05
-1.18697292081178e-05
-1.53621072832125e-05
-5.44550676693258e-06
-1.22938816504396e-05
-1.73921032359731e-05
-1.84829134520397e-05
-1.70905539871047e-05
-1.65115694969186e-05
-1.90562267791569e-06
-1.4764251682256e-05
1.07910887201997e-05
-1.78243324803367e-05
-1.29343188685877e-05
-9.65987317085079e-06
-3.41049101090418e-06
-4.0536310783569e-06
-1.3297650554409e-05
-9.27385981355856e-06
-1.29176221706118e-05
-1.71630083878365e-05
-2.20823667035057e-05
-2.38114622591682e-05
-4.42918675660828e-07
-1.46336353931158e-05
-3.47411421032129e-08
-1.2720576995908e-05
-1.16441200294735e-05
1.86275747832639e-06
-1.55422972662965e-05
-9.55777703450919e-06
-1.16400012802773e-05
-2.06199989785098e-06
-1.73216075455388e-05
-1.22107670171149e-05
-2.32667112360885e-05
-4.48873548874809e-06
-2.03240203565412e-05
-9.72499143952769e-06
2.98028440190999e-06
3.58697389682625e-06
-8.81006043063499e-06
-8.19176455547273e-06
-9.64108544206187e-06
-2.82613675679968e-06
-1.39348586357355e-05
-2.631166424027e-05
-3.4685837791243e-07
-1.22113390025053e-05
-1.39439077248779e-05
-9.27188036674285e-06
-1.13421905742938e-05
-6.47603192868806e-06
-6.33828487576498e-06
-2.59139542515589e-05
1.56734629985468e-06
-2.61858648986157e-06
-2.0632805993823e-05
-7.37565177854026e-06
-7.29000485019417e-06
4.58308853975349e-06
3.70106430902304e-06
-1.98206152782038e-05
-1.85559465386084e-05
-2.10875386753635e-05
-6.17305480161014e-06
-2.73207061666114e-06
-1.89768193311489e-05
-2.13990671588653e-05
-6.43777831322856e-06
-1.82427934765589e-05
-2.47357822794869e-05
-7.07242159589378e-06
-1.88881306735013e-05
-1.60773019459656e-05
-6.14093874947849e-06
-4.5650461157657e-06
-5.84248864607689e-06
-2.59489990501303e-05
-9.04018682356292e-06
-1.90457933205219e-05
-1.71494254875538e-05
-6.08462331600439e-06
-7.23434291557304e-06
5.55226958569645e-07
-2.99864612817526e-06
-1.75546764824093e-05
2.02917107112662e-07
-1.53292112473599e-05
-1.55573377650354e-05
-1.88623365155506e-05
-1.1828439302047e-05
-1.15165285091999e-05
1.16945753284361e-06
-4.00173846701431e-06
-1.99367121270572e-05
-7.11105975037109e-06
-1.58768319925876e-05
-2.40648106762725e-06
4.56260509268188e-06
-4.75780434445275e-06
-1.30979944595401e-05
-7.71950042413723e-06
-1.16152632803458e-05
-2.02071296092033e-05
-1.41363238694415e-05
-7.8979416132197e-06
-1.22576172138458e-05
-1.04520113885487e-05
-1.49397274253412e-05
-1.61185740566632e-05
-1.77842913664174e-05
-1.06752169115241e-07
1.09156556984358e-06
-1.5122889149442e-05
-1.03137115410832e-05
-1.01428480761616e-05
-1.52156868983803e-05
-9.47981365469859e-06
-1.18618511429682e-05
-8.55524212533095e-06
-1.40738899670346e-05
-1.32914135079089e-06
-1.90316865485108e-05
-1.52972220403177e-05
-1.38952637712344e-05
-1.30214607791866e-05
-1.19084643378616e-05
-1.64667612954001e-05
-1.83887035409257e-05
-6.02839856875781e-06
-3.58778393510451e-06
-1.83096027879628e-07
-2.76822594070562e-05
-2.19779971506287e-05
-1.32399904579346e-05
-2.55960623311482e-05
4.445063156032e-06
-1.17973040218309e-05
-1.31489714322715e-05
-1.6702406414786e-05
-1.16028976386366e-05
-1.84819877778737e-05
-1.37732731925193e-05
-1.69393034728419e-05
-2.42718706017959e-05
-3.1096180278302e-06
-1.54111033194637e-05
-1.46313855008922e-05
-7.41952845561498e-06
-1.49890236258884e-05
-6.01405104909081e-06
1.81219168205017e-06
-2.48755437336962e-05
-1.88412980508756e-05
-5.10616211313781e-06
-6.94975184871304e-06
-1.93141730805905e-05
-7.14983121099194e-06
-2.1777678426695e-05
-1.58140518376661e-05
-1.00602143311537e-05
-4.42848413136123e-06
-2.01143036517009e-05
2.84040318104059e-06
-1.76449094118611e-05
-1.2544409071218e-05
-1.45818600383237e-05
-9.41506966554076e-06
-2.49476808821627e-05
-1.02468245113407e-05
-1.34329684897914e-05
-2.01415277973034e-05
-4.64413620936833e-06
-7.31062765400142e-06
-1.06816624821476e-05
-1.20946677198641e-05
-8.68415314355287e-06
-2.06966735392931e-07
-8.31026912964896e-06
-1.8301396164194e-06
-2.09737812862707e-05
-2.35185889633403e-05
-1.2378443919774e-05
4.31104397508085e-06
-6.31204807724043e-06
-3.511698525277e-06
-1.26870746873971e-05
-1.10139630989657e-05
-7.68509253843723e-06
-1.41490069668532e-05
-6.39530826719989e-07
-1.37938936657499e-05
-1.32870953523267e-05
-4.04210535938506e-06
-1.47304952200676e-05
-6.12387881543531e-06
-6.94518130367627e-06
-1.56018873646706e-05
-1.76698707436406e-05
-2.639990060878e-06
-1.58149354165306e-05
-1.28574936688593e-05
-1.09086920645012e-05
6.21469188733962e-06
-5.5025963835103e-06
-1.01428209790132e-05
-3.58609339165947e-06
-2.01756938022846e-06
-1.17879278468559e-05
-1.881194798595e-06
-5.62086514237871e-07
-1.55198107304031e-05
-4.6304491775179e-06
-1.80686554879417e-05
-2.57163472410498e-05
-9.14470338803503e-06
-4.68205200119859e-06
-2.14245808931771e-05
-1.97063705044188e-06
-3.60538538182926e-06
-1.02252716991404e-05
-1.37307872995792e-05
4.11385992220905e-06
-2.28300496700742e-05
-2.15229982993481e-05
-1.40375165123159e-05
-1.26279925543427e-05
-1.42041104595115e-05
-8.66783693846859e-06
-3.8623326912583e-06
-2.28024686582668e-05
-1.25332163326203e-05
4.40324064787792e-06
-6.87799543509247e-06
-1.35861231190765e-05
-2.02223301095029e-05
1.50542412524682e-07
-1.02031179645385e-05
-9.88271449893167e-06
-2.56913293255598e-05
-7.34658197471326e-06
-2.42510166630589e-05
-2.88420856096328e-06
-7.27242122230177e-06
-7.50462656090693e-06
-1.30663770590802e-06
-1.05313674686137e-05
-9.68518347594066e-06
-1.2436580100717e-05
-7.9748413426274e-06
-5.21671121454414e-06
-1.42467731738474e-05
-2.07580862026046e-05
-1.41654143460166e-05
-1.98081366855999e-05
-5.84230311586733e-06
-1.86280761797654e-05
-2.49553808191803e-05
-1.37474233903482e-05
-2.33065166594699e-06
8.25841704454144e-06
-2.2118488209328e-05
-2.90661007621106e-05
-1.90615100677706e-05
-1.10675333009161e-05
-1.16783235146161e-05
-1.40368931574694e-06
-1.78510231382111e-05
-1.54046408948624e-05
-6.28504831884389e-06
-9.38271135709604e-06
-6.08214304858876e-06
-2.57993166133021e-06
-3.43542613485854e-06
-2.22948766850789e-06
-1.75735205458306e-05
-1.07236771833816e-05
-1.49535862385844e-05
-1.48911290685021e-07
-5.39460711337967e-06
-1.81041818912045e-05
-2.94203085607822e-05
-2.08699490912253e-05
-1.0819593958306e-05
-9.65662205402599e-06
-1.18207728186917e-06
-4.24300484666776e-06
-7.64741424057753e-06
-6.45288599046602e-06
-1.68127744834756e-05
-2.33385878907107e-05
-2.2495450572717e-05
2.43398034056845e-06
-2.38518490016618e-05
-1.52452237815341e-05
-1.50845952139153e-05
-2.20542507870203e-05
-1.89381675735255e-05
-1.07248790421363e-05
-1.17097443680547e-05
-1.65912603747591e-05
-2.0214097897411e-05
-3.30814719901576e-07
-1.94869895710313e-05
-5.99154271634238e-06
-1.24056465288737e-05
2.68208984141946e-06
2.60538188562575e-06
-1.72266288348799e-05
-6.67355986632682e-06
-4.08932826402402e-06
-1.03123036980871e-05
-8.15232367611575e-06
-7.61356988125599e-06
-1.13262160570857e-05
-1.43515003263818e-05
-6.06987281016653e-06
-1.58202852618546e-05
-1.58242878406105e-05
6.68288144239302e-06
-5.62034058014096e-06
-1.06559318869568e-05
-7.78730113690002e-06
-8.87125827990447e-06
-8.11678643218354e-06
-2.20350649847201e-05
-8.42189791886337e-06
-1.87585231129791e-05
-6.1217480949458e-06
1.39376786581076e-06
-1.71074773387746e-05
-1.18805622695132e-05
-8.60025415885715e-06
-1.51046465167497e-05
-1.2650408749983e-05
-1.20387686155326e-05
-6.43523565088499e-06
-2.72956516933922e-05
-1.56543016520891e-05
-2.50907697566433e-05
-1.20875295572311e-05
-1.6433407618622e-05
-7.40203400800533e-07
-1.77272668427007e-05
-6.41773536495221e-06
-2.92154202384358e-06
-2.06676726113836e-05
-1.87108164099245e-05
-3.52302665080762e-08
-2.21953661506966e-05
-1.33056630225484e-05
-1.1564175787569e-05
-1.32546526109663e-05
-1.64274250066301e-05
-5.71163620912042e-06
-8.65152646250633e-07
-2.42917205996544e-05
-5.59488765242288e-06
-8.74636611975043e-06
-2.59503878151038e-05
-1.08383068561295e-05
-2.21749439814396e-06
-1.17784846011987e-05
-1.41512783837732e-05
-2.18913798416079e-05
-9.62355212153468e-06
-1.16347357190588e-05
-1.52140015863961e-05
9.12476691186487e-07
-1.10069635712675e-05
-3.91827729390562e-06
6.25122551751628e-07
-1.23408508320452e-05
-1.36770927770952e-05
5.28308210837846e-07
-2.32895216023438e-05
-1.04742466860253e-05
-1.58407739570966e-05
-1.11611831997714e-05
-8.44576764906324e-06
6.36491470035015e-06
-9.62766567867713e-06
-5.818148800906e-06
-1.3530491188471e-05
-1.67862311728207e-05
-1.06477564744369e-05
-2.00460027188237e-05
-4.79006487719184e-06
-7.12559756115641e-06
-4.40251745522386e-06
-2.85042640685721e-05
-1.34965985462982e-05
-8.57454192497776e-06
-4.90046509962929e-06
-3.44439692610069e-06
-8.31682328738451e-06
-1.3176839935661e-05
-1.54561753142286e-05
-1.14026938684905e-05
-1.30956022233011e-05
-5.96704440765694e-06
-5.16574501176508e-06
-7.97875058236479e-06
-1.88714170256488e-05
-1.06335460117574e-05
-1.881900590498e-05
-1.77842439393936e-05
-1.48095832377824e-05
-9.62133143770514e-06
-6.82482061182848e-06
-1.18397904199395e-05
-1.04564512648282e-05
-1.90451982767495e-05
-6.39397477732943e-06
-3.48331973205375e-06
-2.39735301915774e-06
-2.16767058901511e-05
-1.47668100332421e-05
-1.30061890152516e-05
-2.03275853404296e-05
-1.17356174507483e-05
-1.37392106042421e-05
-1.5063079876652e-05
-1.14254720944571e-05
-3.8900449779457e-06
-1.04137623571615e-05
-1.65926384628543e-05
-2.27166909545847e-05
-2.10301906453335e-05
-1.04728056750323e-05
-1.43231043515405e-05
-9.05885144496998e-06
-1.12002327434854e-05
-1.09075532650342e-05
-2.17867543085816e-05
-6.2264951110221e-06
-1.90434927053495e-05
-2.17060723084507e-05
-6.51096551674716e-06
-7.62435437639312e-06
-7.16177439462186e-06
-1.92166611945231e-05
-4.80581632821738e-06
-9.30166344705317e-06
-3.80570231403878e-06
2.71641837512092e-07
-1.99808362258252e-05
-4.51768826727646e-06
-1.39966445348357e-05
-3.48025720473679e-06
-2.41219930988094e-06
-2.91896060161631e-05
-1.06402539025127e-05
-2.11079865205925e-05
-1.02755202167864e-05
-2.39230409131809e-06
-8.70272443133192e-06
-2.40957791021561e-06
-8.48036761937162e-06
-1.62617665577245e-05
2.70529774259007e-06
-1.36145444781801e-05
-1.2034943677867e-05
1.2447988163307e-05
-4.62210610840491e-08
1.88726797808954e-06
-2.33287090787742e-08
-2.15424740364876e-05
-3.68735672833235e-06
3.13458508779511e-07
-2.27640379038365e-05
-9.90995221988932e-06
-1.54133620079782e-05
6.14266005025499e-06
-1.15642049540194e-05
-1.75305079341576e-06
-5.72233661561388e-06
-1.73893328292547e-06
-9.20521456627523e-06
-1.46975991390551e-05
-4.66328491016435e-06
-1.26728127449675e-05
-1.51112082937258e-05
-1.16666797805037e-05
-1.50456526497695e-05
-1.67665398263182e-05
-2.29493679643219e-05
-1.67199241624709e-05
-9.00883441147207e-06
-4.23792292571319e-06
-9.64647316354332e-06
-2.07597593922786e-05
-1.04047852702506e-05
-1.32107858343161e-05
-1.34281083920548e-05
-1.55053424154562e-05
-8.83609521205518e-06
-1.19155189457606e-05
-8.86290343768206e-06
-1.46560558486103e-05
-6.7937545178726e-06
-2.69622357813338e-06
-3.03056396647014e-05
-2.67974316304981e-05
-1.25719953135942e-05
-3.79010860403109e-06
-1.37532615027991e-05
-2.15684400805055e-05
-1.1278132100139e-05
-1.77605842649581e-05
-2.35440411456751e-05
-1.3591822170099e-05
-1.12116898804583e-06
-1.31444944800896e-07
-9.91211053136836e-06
-2.36377317133507e-05
-8.35444159119954e-06
-1.7891440449167e-05
-1.00705531138065e-05
-6.41956211571685e-06
-1.69215920496953e-05
-1.20271377002727e-05
-1.60432883350584e-05
-5.73932850036788e-06
-9.68346118041533e-06
-2.7619243201599e-06
-1.0644080870295e-05
-1.72104265856814e-05
-2.30746636714982e-05
-4.6010247996871e-06
-5.06776648823888e-06
-6.07816065615537e-06
-1.33129817205218e-05
-2.8574129928599e-05
-1.08461843270153e-05
-7.75160766134519e-06
-1.23700429662287e-05
1.40073904955467e-06
-2.03586239079139e-05
-1.85972667145629e-05
-1.90962653508378e-05
-2.71012533951953e-05
2.12842218846708e-06
-1.51213286472266e-05
-1.27193503479299e-05
-1.11506434151913e-05
-2.17906663260665e-05
-5.42148298611294e-06
-8.7313928461164e-06
1.7492159155382e-06
-1.35004566543671e-05
-2.00816345854586e-05
-1.51814284639824e-05
-1.74783394169215e-05
-1.03210130063184e-05
-7.036114110081e-06
-4.546798399122e-06
-1.41991011006299e-05
6.88115610825905e-06
-5.07655410259017e-06
-7.09108459547117e-06
-1.06931712672753e-05
-6.13476593482131e-06
-1.4648690316848e-05
-1.66038136589601e-05
-2.57612902521603e-05
-7.06499197223118e-06
-8.78886619839096e-06
-1.05302509318091e-05
-1.29875333364864e-05
-1.7976924902082e-05
-2.60329573471762e-05
-1.41858230174641e-05
-1.24202095404965e-05
-2.66092969514949e-05
-5.8433182557005e-06
-7.56618406999657e-06
3.66730657376233e-06
-2.28854520502486e-05
-1.81636522909815e-06
-1.24737182197593e-05
-9.14657115865351e-06
8.51187806500831e-07
-1.26286906271042e-05
-2.44147534608357e-06
-1.39713154277882e-05
-1.40537092499318e-05
-9.77933703459643e-06
1.98872326324194e-07
-6.47586980215255e-06
-2.87740110173152e-06
-1.77337882195645e-05
-4.98128228445144e-06
-5.55763386837429e-06
-1.02487805437516e-05
-1.44742504139322e-05
-1.91846834692515e-05
-1.39151401841457e-05
-5.67148959521846e-06
-1.05618843438412e-05
-1.3306106926363e-05
-2.10837324403738e-05
-1.98554942556869e-05
-1.20061659995666e-05
-1.37016250603882e-05
-1.59994978162375e-05
-7.42919190659864e-06
-7.26381269991155e-06
-1.39733929777595e-05
-1.1318577339869e-05
-6.86869814526002e-06
-1.00900637695179e-05
-1.70766076167469e-05
-1.48697182278222e-05
-1.3714271979212e-05
-1.56231069781703e-05
-1.07491925071172e-05
-1.82543909294516e-05
-1.03794581719396e-05
-1.51663124785895e-05
-2.41541595120839e-06
-1.23477794471029e-05
-1.51946465481051e-06
-5.17227869849975e-06
-1.32566913463471e-05
-1.45141508278507e-05
-1.1934287549892e-05
-1.59948436159485e-05
-4.68790599583052e-06
-2.05019989232474e-05
-1.11516934483326e-05
-1.87418181778063e-05
-1.45348033762881e-05
-1.36988375041527e-06
-1.20142340610594e-05
-1.55147751804702e-05
-5.68635686129861e-06
-1.08183733151105e-05
-8.61623115694084e-07
-8.11307023780316e-06
-1.57175283516453e-05
-1.70990356608525e-05
-1.33136665993854e-05
-1.59456421563204e-05
-2.48444876849039e-05
2.27293230294287e-07
-2.27792543211467e-05
-8.61939562445865e-06
-1.15319528592046e-05
-1.09684908743687e-05
5.73496477402529e-06
-1.06748752340267e-05
-2.57580978521812e-05
-1.25850018913243e-05
-1.91820608843101e-05
-6.50908876815843e-06
-4.65857461160845e-06
-1.8746564406098e-05
-2.35207446966353e-05
-1.29753508072393e-05
-8.57924801598526e-06
-1.65971971983369e-05
-8.78235085244946e-06
-2.39742583229515e-05
-7.34018553471291e-06
-2.46606724527094e-05
-1.51288249178286e-05
-1.10917263809609e-05
-7.61316465710138e-06
-6.29592105038022e-06
-4.61051657308981e-06
-1.87187808137141e-05
-1.37461581935477e-05
-1.49838320720123e-05
-1.03752707194282e-05
6.20693484942126e-06
-7.07098592681467e-06
-1.51530742047306e-05
-4.06727536328923e-07
1.42943108766007e-06
-2.46944740846876e-05
-2.03929118625206e-05
-1.97884040386098e-05
-1.00332688710079e-05
-8.60534219052804e-06
-1.19847896757708e-05
-1.07767724182745e-07
-9.5770108871157e-06
-5.19466790109399e-06
-6.94827965906338e-06
-4.28467557346423e-07
-7.08003043112993e-06
-8.20136054499694e-06
1.71414543302296e-05
-2.21124084065103e-06
-9.27196257392297e-06
-2.7060608519268e-05
-2.43446988445988e-05
-1.48474583005384e-05
-2.04484879154157e-05
-4.01656702811241e-06
-5.19811507912997e-06
-1.61809765294476e-05
1.86172388407164e-06
-2.72130481068096e-06
-1.6625592795202e-05
-2.10011091789439e-05
-1.49786151065521e-05
-1.63096612500435e-05
-6.70095946623216e-06
-1.3530361051009e-05
-2.50069562902323e-05
-2.02949251713693e-05
-1.29313785027984e-05
-1.90901686253531e-05
-1.16357137542391e-05
-6.99072276083864e-06
-7.87546278359719e-06
-2.36331428240383e-06
-1.5582376539321e-05
-7.18338958151138e-06
-5.03803409037427e-06
-1.84696209995535e-05
1.722549032874e-07
-1.22131419500864e-05
-1.11942204779312e-05
-1.87395913760518e-05
2.82368858950304e-06
-2.17555511827567e-05
-1.42047416918657e-05
5.26659577987457e-07
-9.76622467152331e-06
-1.20143826177754e-05
-8.19164758636717e-06
-1.12475989607165e-05
-1.53292049483123e-05
-1.32304882441547e-05
-7.29224394028973e-06
-1.30709309285254e-05
-1.01130144469642e-05
-2.357595139392e-05
-1.48733835352907e-05
-1.52416772201173e-05
-4.22702195407189e-06
-6.81695734417348e-06
-1.18976257803089e-05
-3.36697173156489e-06
-1.22900365602475e-05
-2.32736202507272e-05
-4.32411555664907e-06
-1.65371095484773e-06
2.72216295031838e-06
-9.32548911397707e-06
-1.19280627032533e-05
-6.37827176262593e-06
-5.40041195369067e-06
-1.73091125400112e-05
-1.17478631730565e-05
-1.98673885736945e-05
-1.67563169024091e-05
-2.2215148821613e-05
-6.88079079767432e-06
-2.63898832762196e-05
-1.64625342741632e-05
-1.77244845551467e-05
-2.45663417998949e-05
-1.26312815661504e-05
-1.64599206169797e-05
-1.87933139954178e-05
-1.38125816453556e-05
1.00410561123602e-06
4.98080709567854e-06
-1.75821883264546e-05
-2.50110577098041e-05
-1.93222256348938e-05
-2.24341759670713e-05
-1.49662862749882e-05
-4.50044834876001e-06
-5.39486307785822e-07
-1.42215133666466e-05
-1.83884741139255e-05
-1.27822141853633e-05
-1.78705781717382e-05
-1.38009023460547e-05
-1.40158020623933e-05
-6.18850702171816e-06
1.91787025930107e-06
-9.81452567369213e-06
-1.66537944987947e-05
-2.43208371257197e-05
-1.03110626546109e-05
-1.01900584638365e-05
-3.19431762642621e-06
-1.48070244537853e-05
-1.74360917255544e-05
-1.29288506654954e-05
-1.11335654164987e-05
-4.22435991374529e-07
-2.32542155712708e-05
-3.14282106268036e-06
-9.34534942179542e-06
-1.42158595274803e-05
-1.66475218016513e-05
-2.68168164832407e-05
-2.79254773577855e-05
-1.49380450974902e-06
-1.0059085463516e-05
-9.34986217122512e-06
-1.15974713123761e-05
-1.19874898860014e-05
-1.90294768593272e-05
-8.69793073722107e-06
-1.98595171207773e-05
-7.62375639328685e-06
-2.0242270819944e-05
-6.35056500279685e-06
-1.09060622977868e-05
-1.1043041315724e-05
-1.2276522045167e-05
-1.06716453671127e-05
-5.90915812943021e-07
-5.41919917874867e-06
1.1078719963098e-06
-1.63221199422513e-05
-1.73299014316244e-05
-1.63443852111118e-05
4.72397574096533e-06
-1.15555362506471e-05
-6.4346422007129e-07
-1.37122471870599e-05
-1.21504992230273e-06
-1.52616476713664e-05
-7.55105003722482e-06
-2.39139148246212e-05
-2.02432842496533e-05
-3.10659019113987e-06
-1.40340103694132e-05
-1.99032686615144e-05
-2.46647276071505e-05
-1.21319230404324e-05
-8.39323769704068e-06
-2.27721570260105e-05
6.17641468937279e-06
-6.01113499318145e-06
-2.06415930021666e-05
1.33838670675171e-05
-1.16379174978018e-05
-7.23590328849526e-07
-5.23564435488248e-06
-2.87287660395266e-05
-3.88850868673831e-06
-8.24616418088292e-06
-5.9562438808977e-06
-1.44212503543525e-05
-2.16568907490882e-05
-1.23688089959212e-05
-7.56007668592568e-06
8.19206326044962e-06
-2.03440831256894e-05
-6.91971257566528e-06
-5.64063864571894e-06
-6.09427775396191e-06
-1.82665379916559e-06
-5.82724890677363e-07
-1.90941705498925e-05
-7.99788772873809e-08
-1.02460959666183e-05
2.98299542834828e-06
-1.64819568324762e-05
-8.862749380366e-06
-9.96291834046314e-06
-1.09864764126562e-05
-1.45961803845749e-05
-1.97726984587057e-05
-9.63077509886746e-06
-5.66895789479023e-06
-7.75571635878275e-06
-2.20508574831878e-05
-3.10904334837771e-05
-2.01913737298727e-05
-1.11882368315844e-05
6.39337117648596e-06
-7.32020092678023e-06
-8.48341706698456e-06
-1.94864509537908e-05
-5.30807226259532e-06
7.90465139033259e-06
-5.99973848864029e-06
-2.19738885694417e-05
-1.92316990516696e-05
6.67975698496922e-07
-1.28828323964931e-05
-1.15843906951009e-05
-3.3484200577608e-06
-5.90136640902691e-06
-1.63494851526951e-05
-8.50591300715498e-06
-1.36696377074926e-05
-1.49654180362256e-05
-2.60123580480581e-05
-2.93361681343685e-05
-1.38033709801143e-05
-1.3486034688642e-05
-2.01889579900086e-05
-1.34886093912271e-05
-1.83240835739825e-06
-2.35367191020474e-05
-1.47892397069193e-05
-1.33907265899355e-05
-2.48505081286585e-05
8.12056381995226e-07
-1.55029654858577e-05
-1.55965224555306e-05
-8.1915276486295e-06
-6.14634261810785e-06
-1.23436218551714e-05
-1.24688681716989e-05
-1.01233435357566e-05
-1.98185803491977e-05
-1.62459353715877e-05
-2.1108928917913e-05
-2.02518370799593e-05
1.44972118696119e-06
-1.28441661322912e-05
-1.40812557938678e-05
-1.70473302634368e-05
-9.86762538211059e-06
-4.86151519328242e-06
-9.67326108352852e-06
-5.3150170042425e-06
-2.4279171826033e-05
-1.25424369946091e-05
-8.4805519512114e-06
-2.11672681086494e-06
-1.04177002609338e-05
-1.88277264965851e-05
-7.57992068729383e-06
-1.5855050492209e-05
-2.07045415585199e-05
-1.14322324779734e-05
-1.75777201890758e-05
-1.48038627941194e-05
-1.85574297823735e-05
-1.47022170304588e-05
-9.04038952827247e-06
-8.49673684186449e-06
-6.24016550432662e-06
-1.91881038561153e-05
-2.50818088327712e-05
-1.7477393284085e-05
-2.90692688547378e-05
-6.44197079431757e-06
-1.5747400458889e-05
-1.31083723316173e-05
-1.79985152783373e-05
-3.47999926873875e-05
-1.11804946807717e-05
-1.25814133857505e-05
-1.18978871119499e-05
-1.91913550737756e-05
-1.5319992770814e-05
-1.52166121476166e-05
-1.24933677157461e-05
-8.86639233119423e-06
-1.69329651355084e-05
-1.18681371930982e-05
-9.95704092488893e-06
-1.09674319674993e-05
-5.24598717910663e-06
-1.36769608608458e-05
-2.67277800264712e-06
-2.27522557646718e-05
-1.56103660145418e-05
-5.58152364057598e-06
-1.42876615929276e-05
-1.70666550039893e-05
-2.76817905591159e-05
-2.0010287177586e-05
-1.86205168156164e-05
-4.37312066873883e-06
-3.91279296244974e-06
-9.23859184893361e-06
-9.43803506656188e-06
-2.51516304578731e-06
-1.19047121120683e-05
-1.69475598637161e-05
-8.89341079322404e-06
-4.03457663938323e-06
-1.09290754157772e-05
-1.93241617790816e-05
-2.6502627697016e-05
-1.49322143784883e-05
-1.06080745064347e-05
-1.84640001101133e-05
-2.60532951537886e-05
-1.1200723283551e-05
-1.05417361022975e-05
-1.99356099521033e-05
-1.72819058018343e-05
-4.43961066498098e-06
-3.98212121828267e-06
-1.46544638847594e-05
-5.33348525831443e-06
1.27694146761978e-06
-7.84592992891995e-06
-1.1308654751252e-05
-1.80087185769239e-06
-1.37757147284409e-05
-1.11559122842747e-05
-2.51337301852004e-05
-1.38959607991571e-05
-3.1458545733478e-07
-1.39951221494871e-05
-1.51391451246126e-05
-4.47450423557728e-06
-5.78173353159103e-06
-1.52912474397955e-05
-1.37974834576556e-05
-8.08595743991502e-07
-2.0266920984677e-05
-1.85455611728931e-05
-7.36156061452207e-06
-8.21290003393395e-06
-1.71793828429577e-05
-9.73248790587534e-06
-1.6645674156875e-05
-2.03117350039862e-05
-1.54627198964208e-05
-1.23640527441065e-05
-8.10635965137373e-06
-1.71721539852506e-05
-2.7200808763069e-05
-5.49449069665595e-06
-1.94965564166271e-05
-9.73866876310365e-06
-1.2107195652888e-06
-4.68710267661437e-06
-1.09660422465985e-05
-1.19038391729331e-05
-1.01723684983843e-05
-6.88776324565972e-06
-6.61555056245939e-06
-1.73306450298076e-06
-1.28100449538873e-05
-1.26524790382862e-05
-5.3484290296462e-06
-1.55350538062396e-05
-1.28158694082818e-05
-2.08612122102198e-05
-1.2145680269999e-05
-1.57259595704931e-05
-1.99925525573528e-05
-1.38294069220347e-05
-1.14526221913111e-05
-1.53933600046653e-05
-1.4027502622847e-05
-1.16632369090121e-05
-3.59825192714982e-07
-1.34459514102133e-05
-2.14905913426543e-05
-5.01749102660507e-06
-1.80683357721473e-05
8.26964546367828e-06
-4.81339698458199e-06
-1.98908636226515e-05
-3.17921075064281e-06
-3.05161681240509e-06
-8.14605552165277e-06
-1.19202530698399e-06
-1.36964757484811e-05
-1.92782641632832e-05
-1.20823906540624e-05
-1.95750345183033e-06
-8.83375132817335e-06
-8.89680048965456e-06
-1.76589827045507e-05
-2.76383810255974e-06
-1.10543636408189e-05
-1.19073627632393e-05
-1.70436844883801e-05
-1.78441140472047e-05
-9.75509003353477e-07
-2.12690193854262e-05
-3.23701741397638e-05
-7.40869036277305e-06
-1.39259300114668e-05
-2.33902391995768e-06
-5.9882623510204e-06
-1.12806768086699e-05
-3.74445021870369e-06
-6.48110452055333e-06
1.4745405479782e-07
-1.76430560391221e-05
-1.48690277189788e-05
-1.94907576760719e-05
-1.6554368188413e-05
-1.44624426377666e-05
5.69412258303742e-06
-1.80288685646837e-05
-2.03866179609992e-05
-6.68951189537669e-06
-1.60662289918956e-05
-1.11340182964759e-05
-2.4184885135621e-05
-6.03140235016174e-06
-1.79761499087999e-05
-2.50918920211151e-05
-1.08588390645462e-05
-1.74981657040237e-05
-6.83108848815382e-06
-1.38171298424379e-05
-1.45925681944909e-05
-7.81113835219338e-06
-8.64142496901785e-06
-2.17282595422389e-05
-1.12401132217439e-05
-4.37229993785261e-06
-8.8267878055819e-06
-9.2306731032312e-06
-1.44395026832988e-06
-6.80082741829069e-06
-1.23641452560552e-06
-1.9292346192153e-05
-2.58406095513616e-06
-5.67418882073722e-06
-2.06486448866683e-05
-4.11348054803976e-06
-1.26157131923311e-05
-2.52684076480785e-05
-1.34711703156449e-05
-1.68696397981635e-05
-1.61490181495082e-05
-1.64580402887089e-06
-1.09150558103841e-05
-1.4620464510796e-05
-1.30610078414877e-05
-1.1475096117199e-05
-4.43924524849424e-06
-2.83611127431727e-06
-1.70286386235926e-05
-1.58370747848008e-05
-8.339331608578e-06
-1.05978091680601e-05
-1.10407337366808e-05
-6.03306993995373e-06
4.38276332664022e-07
-9.12578483468695e-06
-5.62438262138283e-06
-1.19101900519053e-05
-3.77593428697377e-06
-3.56554630110639e-06
-1.56810652306395e-05
1.63729365717779e-07
-1.90281079099225e-05
-8.25869011683322e-06
-8.08927780144814e-06
-9.08976734408736e-06
-4.36970027761508e-06
-1.91614159880218e-05
-1.22794383191322e-06
-2.75146071011237e-05
-1.27403847802872e-05
-4.00849868157211e-06
-1.35817504281815e-05
-3.56134591995831e-06
-8.38171279037147e-06
-4.22202399388759e-06
1.26860531381722e-06
-7.11615127317809e-07
-4.51493976482717e-06
-3.14823395159638e-06
-1.09253469590601e-05
-1.55112895691909e-05
-3.85768488210096e-05
-1.67186204652798e-05
-1.98463649458001e-05
-1.27838131965682e-05
-1.90069735055108e-06
-1.32919344799304e-05
-1.06738446909009e-05
-1.67546536993813e-05
-9.31532504629867e-06
-1.74327142710172e-07
2.31785398955568e-07
-5.71131676612041e-06
-1.29269111840029e-05
-3.53653162362748e-06
-1.49282589504579e-05
-1.9431948280069e-05
-1.03654944673353e-05
-1.93408232192662e-06
-9.94552229153371e-06
-2.27223233853325e-05
-1.32088752278571e-05
-4.46672830205946e-06
-9.56367080948261e-06
-1.45034107213301e-05
-2.04921526675268e-05
-1.05961671385303e-05
-1.7013551826322e-05
-9.19402605970192e-06
-1.00311657197313e-05
-8.27750449778648e-06
-2.14446723803197e-05
-1.68754450630544e-05
-1.43475380894707e-05
-1.70075530325572e-05
2.27905883966438e-06
-1.48125706505319e-06
-6.26484556441606e-06
5.81665185437332e-06
-7.00612207492743e-06
-1.05368812641474e-05
-1.48120459086614e-05
-4.91295183291836e-06
-1.04771857246605e-05
-7.23992554798744e-06
-4.57052333614635e-06
1.43542980732747e-06
-1.58561361402614e-05
-1.89286916561317e-05
-1.30814081002825e-05
-1.74270149970098e-05
-1.16941467498004e-05
-2.83683252665457e-06
-1.64573374757273e-05
-1.39937724720071e-05
3.31033981986127e-07
-1.44590823610505e-05
-2.29699099469757e-06
-1.11081960720166e-05
-6.49758576184905e-06
-1.11499591979583e-05
-1.46574773734298e-05
-8.87802039718655e-06
-2.67185964631112e-05
-1.18269652457919e-05
-1.24589210680759e-05
-1.12336202765232e-05
-2.05428045389743e-05
-1.12468679692529e-05
-8.77715931336988e-06
-1.11728775155541e-05
-1.59075326633187e-05
-9.37910537854543e-06
-1.79221575810778e-05
-1.72133962867255e-05
-2.58141014378169e-05
-1.67353652697939e-05
-2.65349846971459e-06
-1.8716453797479e-05
1.19094314337041e-06
-5.50001798420264e-06
-5.07096564334058e-06
2.45442862052077e-06
-1.76720965893643e-05
-1.74042726205977e-05
-1.85945884763886e-05
-2.83036228408495e-06
-2.50523225410556e-05
-1.17139081431502e-05
-1.17025848144759e-05
-5.26324391028587e-06
-1.19204518086512e-05
-1.07322260171551e-05
-9.48315746352641e-06
-5.66442160418863e-06
-1.58022215328959e-05
-1.85515583720284e-05
-5.19989508299122e-07
-1.08477477106161e-05
-1.01536692469275e-05
-6.26313969962097e-06
-1.42961988767151e-05
-1.99376881255537e-05
6.87267635010462e-06
-1.99766222016566e-05
-3.10550772974666e-05
-2.36667683509003e-05
-1.48980643037957e-05
-4.67613984633339e-06
-6.65407850218909e-06
-9.28064538270582e-06
-2.37570158036983e-06
-2.39618103047146e-05
-1.4401148445932e-05
-1.32814342296102e-05
1.91105638435361e-06
-1.63365392924708e-05
-8.61865290373821e-06
-1.68338245167054e-06
-1.59484897168063e-05
-1.80272365926606e-05
-1.50127469691174e-05
-1.90869003931924e-05
2.93134518434495e-06
-1.39904193460711e-05
-1.11311967337103e-05
-2.19895865388687e-05
-1.57866036191098e-05
-1.11459937015271e-05
-8.56823851140322e-06
-6.08911827593432e-06
-1.75267019063132e-05
-2.77626064798609e-05
-6.59859725848892e-06
-2.76503018186117e-06
-1.66808880455193e-05
-1.39242207577793e-05
-1.46937444614469e-05
-5.91897616977329e-06
-7.91363571064202e-06
-2.30245401245394e-05
-1.63753082558634e-05
-5.80541782578253e-06
-9.44433981922197e-06
-1.17112358883973e-05
-1.46725739253064e-05
-1.67099357791388e-05
-2.72012220754765e-06
-7.55524640866664e-06
-1.20658987646051e-05
-6.27968673758103e-06
-7.15339211973114e-06
-1.66721789669841e-05
-1.61417649046949e-05
-7.56222795436215e-06
-1.48194244073787e-05
-1.36320040789069e-05
-1.04093848794947e-05
-1.91143437484825e-05
-1.0500872955577e-05
-9.10179585723426e-06
-1.11042822128183e-05
-2.18098279922332e-05
-6.22435943281946e-06
-1.45420620858663e-05
-1.0557466512315e-05
-8.25029392717839e-06
-1.80288571094259e-05
-3.24289909077364e-06
-1.10578624711529e-05
-1.5551150958902e-05
-2.28146407692109e-05
-5.42240810330825e-06
-6.34250216740056e-07
-7.84718184256799e-06
-2.19461563628062e-05
-5.14321825745318e-06
-2.69327507439036e-05
-4.59046506392016e-06
-5.95630390782161e-06
-1.36807255851244e-05
-9.33638421330183e-06
-3.25585250631322e-05
-8.20473599587579e-06
-1.75360959970367e-05
-8.53037825008455e-06
-1.08403327529501e-05
-1.74169449102709e-05
-7.14133058322478e-06
-9.12621876632735e-06
-1.85488216320216e-05
-8.87471619023367e-06
-1.34736379463944e-05
-1.88815883622059e-05
1.63522007770199e-06
-7.13306109825966e-06
-1.38093628077482e-05
-2.6196939214227e-05
-1.16521013348703e-05
-1.14938726053437e-05
-3.7781819397856e-06
-9.19271510432017e-06
-1.46367717773296e-05
-1.3096106852547e-05
-4.77505419280157e-06
-2.16187646959361e-05
-1.52621515141837e-05
-5.08391075566397e-06
-9.85539501725795e-06
-1.70674948886711e-05
-2.52885183275026e-06
-1.38109214089224e-05
-7.55515853682895e-06
-4.22662147429079e-06
6.45342071232438e-06
-1.68921253211436e-05
-1.6509298908113e-05
1.14465202524326e-06
-1.07634224846173e-05
-2.17110797543378e-06
-6.15468750356357e-06
-1.59933931430334e-05
-2.25476768492928e-05
-1.13027756457323e-05
-5.24847797428054e-06
-2.00732925605926e-05
-1.56126835566424e-06
-2.00954336813157e-05
1.59788566493618e-06
2.28216833233076e-06
-3.86226796384649e-06
-5.90876629679164e-06
-1.89493554490345e-05
-1.76627387711546e-05
-2.28615800813367e-05
-3.74981997109214e-06
-2.48282435941909e-05
-1.14820145439912e-05
-5.75894762138759e-06
-1.43652932242984e-06
-1.15871202607927e-05
-1.06454125122487e-05
-2.38724345008917e-05
-7.61896941332091e-06
-2.84358751837349e-06
-1.08043152538836e-05
-7.16755216936946e-06
-1.49971757769299e-05
-1.29313697182219e-05
-7.98924456325849e-06
-2.72454221710531e-05
-7.96475071618112e-06
-6.86627252240212e-06
-6.73024552409193e-06
-5.85610882109426e-07
-8.3844087352613e-06
-8.96696877934543e-06
-2.46593130088407e-06
1.27316315053559e-06
-1.92328302673814e-05
1.51542808320221e-06
-8.3131896644193e-06
-5.65897219988821e-06
-1.25953446373855e-05
-2.0952927029198e-05
-5.88397174164956e-06
-1.12018879482198e-05
-6.94957767354446e-06
-2.04816413901791e-05
-1.51196716378926e-05
-1.26433443896312e-05
-6.60553267276444e-06
-1.09388027959835e-05
2.69941161955791e-06
-1.04523933174133e-05
-1.25255041652178e-05
-6.81719919373008e-06
-1.02219990793219e-05
-4.41093049585538e-06
-1.83893901368515e-05
-1.03500253142744e-05
-8.25156780939122e-06
-6.01806124813315e-06
-1.02412665543435e-05
-5.52756536879894e-06
-1.97286148573806e-05
-1.52060458323054e-05
-8.73927445735445e-06
8.9326288049859e-07
-1.41710373577809e-05
-1.36813160818175e-05
-1.7181133854485e-05
-9.8449941910035e-06
-1.1618471660005e-05
3.23387274653147e-06
-1.83847044626728e-05
-7.67007081055954e-06
-1.1730206755905e-05
-9.69400121358675e-06
-1.92309994761086e-05
-1.29755022818605e-05
-7.54587298140633e-06
-1.0341660519618e-05
-2.0914984130703e-05
5.12060621007322e-06
-2.06669698076112e-05
-2.13111831095937e-05
-1.82209731228483e-06
9.88292434831961e-06
-8.82374268077196e-06
-1.26313615761692e-05
-1.72788568997104e-05
8.65066287022335e-06
-1.59464913270553e-05
-9.96416632554108e-08
3.86543623750077e-06
-2.08559219651453e-05
-5.76886642948366e-06
-1.02417247325688e-05
-1.81152184553509e-05
2.17271679112378e-06
-1.40288681786267e-05
-1.61779236520649e-05
-1.91721822472952e-05
-2.09140842323841e-05
-2.22216785834111e-05
9.07263643016782e-07
-2.61214295905365e-05
-2.19810952829447e-06
-2.67788734539274e-06
-1.14085004358703e-05
-3.73182745120355e-06
-9.55823562103803e-06
-7.43873066744894e-06
-1.65146075035198e-05
-9.69588763449197e-06
-8.58777610015483e-06
-1.48662992888914e-05
-2.40442829882099e-06
-1.54158492248993e-05
-2.17993287014801e-05
-1.56432144118913e-05
-1.54386619626901e-05
-5.32207449030486e-06
-1.90706410978022e-05
-9.05939315733989e-06
-6.72690137141789e-06
-1.05014076513198e-05
1.27776563875055e-06
-3.62111469845182e-06
-6.55213318900237e-06
-1.21555546401748e-05
4.94714387697668e-07
9.05142487127812e-06
-3.81747878434406e-06
1.02059783375114e-06
-2.13293031259481e-05
-3.38808091567136e-05
-6.96209881039501e-06
-1.04590763750328e-05
-8.58240574397369e-06
-1.46018163701099e-05
-1.16617981588952e-05
-1.14537537132068e-05
-1.66077744752181e-05
-1.20636329488911e-05
-5.01158567004916e-06
-1.10506342445853e-05
-2.48824105398294e-05
-1.94741387771219e-05
-6.42765658378283e-06
-1.82304488112605e-05
-1.48162223070516e-05
-1.3089820622003e-05
-1.16650156801924e-05
-1.28778698450364e-05
-8.4153933726313e-06
-2.67207435542539e-05
-2.06358820009521e-05
-1.44256987262933e-05
-1.10928821489472e-05
-8.33383539423226e-06
-1.1776930618454e-05
-8.53245654318857e-06
-1.38278078683893e-06
-1.07796403804223e-05
-7.98296467194145e-06
-1.27466223820214e-05
-1.35346286941721e-05
-1.37047345826518e-05
-5.72761734513193e-06
-1.16531150379187e-05
-1.78219487425086e-05
-2.35198768948238e-05
-1.71288702326842e-05
-3.18719499524896e-06
-6.66895145581153e-06
-7.88228313734149e-06
-1.43786762729278e-05
-5.22532261836324e-06
-1.45602813961451e-05
-2.22033423567525e-06
-6.43738792993514e-06
-1.6358625536146e-05
-6.45959640383759e-06
-1.71998794150521e-05
1.47206350512912e-05
-7.62624714126781e-06
-1.1307719522711e-05
-2.51721330191957e-05
-7.96965775263787e-06
-5.47463823588261e-06
-1.36481060597511e-05
-1.43386816186068e-05
-1.39096598756854e-05
-1.50517464124666e-05
-3.83247296500994e-06
-3.60506572052139e-06
-2.21292174073299e-05
-1.84345502116848e-05
-1.49060943890583e-05
-8.94430627651984e-06
-5.66486754605238e-06
-2.04861010356371e-05
-4.9699782379574e-06
-5.72868940019035e-06
-7.81109644941521e-06
-9.15969653239386e-06
-1.45384813090241e-06
4.26241938849724e-06
-8.71077208454708e-06
-9.86048309347242e-06
-9.45838856580579e-06
-1.42865936474214e-05
-1.19800722406193e-05
-8.27170063266698e-06
-1.07559927571705e-05
-2.02198930766658e-05
-1.32967398798084e-05
-1.91028706425901e-05
-1.80506626402092e-05
-1.90938845387314e-05
-2.44171509873248e-06
-1.57229530478251e-05
-1.68665071957691e-05
3.04924003322291e-07
-1.18052314800235e-05
-4.25444259698727e-06
5.7162283236617e-06
-9.89231205815622e-06
-1.71985029128489e-05
-1.29512805921871e-05
-1.05364029073551e-05
-1.72557842329151e-05
-1.12492864029797e-05
-5.54373425585035e-06
-1.63415127987246e-05
-1.08281041610908e-05
-1.84818642129846e-05
-2.0363828231487e-06
-8.43669277640985e-06
-3.93612763250566e-06
1.08215655421071e-06
-1.18211160821492e-05
-2.68413393142272e-05
-1.75781507005329e-05
-2.53147072687327e-05
-1.85811333971931e-05
-9.62668822505108e-06
-1.63793537772045e-05
-6.39143509233953e-06
-2.34886048001188e-05
-1.96486797767346e-05
-8.7474763134888e-06
-8.21710462028704e-06
-1.28035437121558e-05
2.83926380015437e-07
-5.43107170699384e-07
-7.57679600514657e-06
-1.80868038369282e-05
-2.00662555434915e-05
-1.4266754230708e-05
-9.60915188344554e-06
-1.57071307718211e-05
-4.09365029214413e-06
-1.4319370599773e-05
-9.03324944419896e-06
-7.92156530711022e-06
-1.00861510791682e-05
-1.79419910169501e-05
-2.01466670702589e-05
-2.00995024404746e-05
4.22341968352359e-06
-1.82879407812059e-05
-8.98781162554379e-06
-2.04151994535662e-05
-5.27100507768981e-06
-1.80949640049404e-05
-1.76952199356195e-05
-1.09470008299323e-05
-5.99941888376129e-06
-1.06219522444537e-06
-5.33911810197848e-06
-9.74944521820869e-06
-1.58921423331509e-05
-2.10022664765176e-06
9.26882975393942e-06
-1.02612889531001e-05
-9.30027031831652e-06
-2.81369688334102e-06
-9.98044707597992e-06
-9.65181936254697e-06
-1.4481755866103e-05
-9.80915600684424e-06
-2.14298053130781e-05
-1.56926013952623e-05
-8.87936884158736e-06
-2.31730807552531e-05
-1.5844570003182e-05
-1.74728461731443e-05
-1.92441806196336e-05
-7.1696293024339e-06
-1.07124519444866e-05
-1.47687200350923e-05
-2.0986584519871e-05
-7.65173887860332e-06
2.49941182586815e-06
-1.45710491018352e-05
-4.64627075616924e-06
-8.79394786725993e-06
-1.10482237265475e-05
-8.09214628713908e-06
5.62256602816587e-06
-1.26593822703549e-05
-8.19885309307619e-06
1.63345225088771e-06
-2.51762942917836e-05
-1.41944519353872e-05
1.09189803013188e-06
-2.91531023343413e-06
-1.95826636902821e-05
-6.3983229903818e-06
2.9294910255064e-06
-5.61797516096722e-06
-1.14308774837238e-05
-2.4830488204712e-05
-1.85192725809212e-05
-1.09728369944526e-05
-1.23468539243119e-05
-1.34450421092473e-05
-1.81109156253e-05
-1.51374803567398e-05
-8.58587795220037e-06
-6.59612852235413e-07
-1.41352437712362e-05
-2.31029462379883e-05
-1.48780314900809e-05
-5.56391183407451e-06
-1.88700562154131e-05
-2.58598374193944e-05
-2.13991708531947e-05
-1.43800393789174e-05
-1.10854433748926e-05
-9.98062064896267e-06
-1.14327068037368e-05
-1.0518299262358e-05
-7.70654040521378e-06
-1.43109185050352e-05
-2.195364714551e-05
-7.7565489912807e-06
-1.95440941482146e-05
-8.78369408501149e-06
-1.22011577991873e-05
-6.27743083531602e-06
-1.3047584587441e-05
-8.46304575408537e-06
-3.81147122151434e-06
-1.88855903262382e-05
-1.03537231296611e-05
-2.24017342105107e-05
-2.04998940841151e-05
-1.84993889050897e-05
-4.70712835864465e-06
-1.65157387717192e-05
-1.81172000826651e-05
-1.11378587991197e-05
2.6723966253747e-06
-4.47801924052336e-06
-4.0799100369289e-06
-5.61686669382593e-06
-1.26433891477108e-05
-1.337301572663e-05
-9.74325732123271e-06
-1.25214651628876e-05
-1.29781209850079e-05
-2.33335162349915e-06
-1.72158742988007e-05
-3.20817068185301e-05
-4.55207472420566e-06
-7.42665053641875e-06
-1.88443413466184e-05
-1.93688003491269e-05
-1.40471990848233e-05
-1.51989106727949e-05
-9.97393945841669e-06
-2.08259797211967e-05
-1.11610428213524e-05
-3.10580872271932e-05
-6.35841354807786e-06
-1.09256021975338e-05
-5.41430018187985e-06
-1.16580511536287e-05
-1.47854787459413e-05
-6.34811582764472e-06
-1.58760254864739e-05
-3.22331944448484e-06
-5.45806553275543e-06
-1.62514542842775e-05
-1.24088972093589e-05
-1.56544491263323e-05
-2.28515249341579e-05
-1.63906304497704e-05
-9.01377491632163e-06
-8.66871847375423e-06
-1.05793305939075e-05
-1.52132976998092e-05
-1.64332675336469e-05
-2.50145765809494e-05
-2.09241911118797e-05
-9.34805970643331e-06
-2.88681515558989e-06
-1.69436501861498e-06
-3.62618983405509e-06
-9.09585077665703e-06
-7.84824244150065e-06
-1.07991114435038e-05
-1.16565973022284e-05
8.95995181370486e-07
-1.66821649001031e-05
-1.79372055968401e-05
-1.48018783092818e-05
-6.04639951125963e-06
-1.44718120937523e-05
-9.24329913376249e-06
4.72187482298689e-06
-8.7569486464795e-06
-2.75426245445468e-05
-6.39093032454669e-06
-1.23381290085453e-05
-1.03141841586229e-05
-5.06506938133563e-06
-9.5340278362062e-06
-1.87503050223306e-05
-1.66041321878268e-06
-1.29334017589931e-05
-3.39500826457792e-06
-1.68327358994806e-05
-1.48211928455329e-05
2.74583732603807e-06
-1.37860890342112e-05
-1.48922464982671e-05
-1.91081378637162e-05
-1.21502174076801e-05
-1.08018236547598e-05
-1.23626232396666e-05
-1.61978242474256e-05
-3.2024971589067e-06
-4.12564653243927e-06
-1.90669733248584e-05
-3.03944532991316e-05
-1.95563987208838e-05
-1.8451705502895e-05
5.60353123360999e-06
-7.20297891688695e-06
-1.7905836295071e-05
4.82991992643964e-06
-9.380363196929e-06
-7.18956642286984e-06
-4.61041730662549e-06
-9.35719980891131e-06
-2.04916275114183e-05
-9.58378097214616e-07
-2.26625000426577e-05
-1.515682038041e-05
-1.05166582216308e-05
-4.88859971887392e-06
9.91984621666951e-07
-1.97601100882366e-05
-9.4101893813786e-06
-5.28047428835719e-06
-1.53982371586716e-05
-8.09621716326055e-06
-1.09086849451985e-05
-2.58131033072158e-05
-5.16409017789186e-06
-1.22877860542166e-05
-2.1608670626916e-05
-1.18278766605183e-05
-1.56179873298592e-05
-2.4164975469211e-05
-1.88390271488297e-05
-1.42826789523684e-05
-7.52604254361397e-06
-2.35601430799826e-05
-7.39332937138185e-06
-8.61262463051605e-06
-1.10335517780314e-05
-1.93344103818895e-05
-1.34267906425615e-05
-7.69725787915347e-07
-2.76634289117668e-06
-5.07024977973747e-06
-1.74573503210451e-05
-1.23483524298068e-05
-1.21520596873374e-05
-7.9530803986933e-06
-3.31582061340673e-06
-2.34520176796346e-05
-1.03822201708991e-05
-1.8428193128269e-05
-2.80570797181415e-05
-8.4671509849922e-06
-1.25566836529637e-05
-4.38988709617249e-06
-1.02078202964253e-05
-1.36855926443157e-05
-1.16331878270267e-05
-1.22606231870193e-05
-1.17162020740642e-05
-1.97963445033192e-05
-1.04894215426986e-05
8.60750988762243e-06
-1.18212010896158e-05
-2.71780174079344e-05
4.91448485153694e-07
-1.2289247632942e-05
-4.86942166046529e-06
-1.38755196562728e-05
-3.95868394957716e-06
-2.06284625942733e-05
-1.74736942938051e-05
-1.40890292017563e-05
-1.42106991479237e-05
-8.77620637456429e-06
-5.07930694600765e-06
-8.05385981598628e-06
-1.26828012709234e-05
2.59390929247768e-06
-1.23164122426712e-05
-1.93573235092618e-05
-5.79995403491617e-06
-6.2288563927674e-06
-9.87114085465195e-06
-1.14287761851122e-05
-8.55456205054127e-06
-8.51914884335702e-06
-2.29763744717477e-05
-1.72297371970235e-05
-1.21427096292026e-05
-1.35848542381859e-05
-7.26255608182271e-06
-1.04601055146401e-05
-9.28219619775528e-06
-1.16242573643858e-05
-2.262221855587e-05
-1.06755990017733e-05
-7.92380862395083e-06
-4.82138974819782e-06
-1.61407004405645e-05
-2.17859286938952e-05
-1.2987640694605e-05
-9.58012817684411e-06
-2.24659152331004e-05
-1.38726574836537e-05
6.72092861741278e-06
-4.72984009977228e-07
-2.74715039992512e-06
-1.04723955760355e-05
-6.13243946272885e-06
-8.30743119005896e-06
-1.63636639238679e-05
-1.391001394982e-05
-2.10154075727427e-05
-1.78502492852749e-05
-2.13194470336711e-05
-1.13608620592538e-05
-3.49440593577554e-06
-2.53085858836317e-05
-1.16691820631944e-05
-1.92611558517196e-05
-1.86501075057893e-05
-8.14726451666242e-06
-1.9791596977565e-05
-6.26599727111683e-06
-2.02388936510138e-05
-1.01985859017338e-05
-7.07114090500473e-06
-2.55397176381692e-06
-1.6597438568106e-05
-1.56949409636096e-05
-7.13940712792491e-06
-5.87839290619749e-06
-1.57002994573893e-05
-1.05902784999708e-05
-9.58293874883032e-06
-1.06833663233695e-05
-1.5737915847755e-05
-1.34493995365243e-05
-2.42203106259487e-05
-1.95936619117977e-05
-7.98802981681838e-06
-7.73675400276313e-06
-2.51763832290644e-05
-2.08719856089425e-05
-1.85911282083376e-05
-1.42424708510163e-05
-9.0257362994887e-07
-1.7221577042067e-05
-2.1014086082906e-06
-1.26130877779267e-05
-6.71241915395298e-06
-1.40350926867164e-05
-2.4178147382914e-05
-1.37112878547265e-05
-1.26978333406058e-05
-2.82666832415515e-05
-1.75957767078534e-05
-3.21370057724106e-06
-3.98810171656973e-06
-2.01421314091399e-05
-7.51852901969622e-06
-5.52404696309533e-06
-8.13439461367225e-06
-5.37041627713496e-06
-9.65040250679025e-06
-1.51355320354013e-05
-2.34679280827071e-05
-1.76046129493545e-05
-2.48245002614695e-06
-3.13705765495152e-06
-5.47165609489585e-06
-8.48328529915457e-06
-1.74603365106448e-05
-9.097819468074e-06
-7.47509369182995e-06
2.77781669433677e-06
-1.07250722930402e-05
-2.08185073846649e-05
-1.69352901445962e-05
2.13583033715594e-06
3.8102783491988e-06
-6.28350744818458e-06
-1.16737345636997e-05
-1.65816372349756e-05
-2.38958923461094e-05
-2.61940063258548e-05
-3.41467622966284e-06
-1.03564139166041e-07
-2.10173803801125e-05
-1.06633958430776e-05
-3.08178260230142e-06
-1.05963360694949e-05
-3.60357324617182e-06
-6.49394221801833e-06
-1.09897895669701e-05
-1.36371848209365e-05
-1.26592005736589e-05
-4.98543682530537e-06
-4.47817681058588e-06
-1.67727130011897e-05
-1.09320355832534e-05
-2.81962938012772e-05
-2.19721181701156e-05
-1.94770604345845e-05
-2.13750312096297e-05
-1.45467273990394e-05
-2.23023426329203e-05
2.00516211081031e-06
6.05921080860411e-07
-1.51774010969811e-05
-4.04864381553368e-06
-2.25255515014496e-05
-1.37169404686573e-05
-9.1172842356245e-06
-1.97571394154216e-05
-4.95942096929066e-07
-2.08898685884896e-05
-1.86040789591435e-05
-1.97984701360771e-06
-8.43889224724898e-06
-1.89312624790607e-05
-6.16120144089998e-06
-3.32419445833218e-06
-2.61828605853114e-05
-1.08606505047707e-05
3.32485498974549e-06
-2.16530865527594e-05
-1.69283739736183e-05
-1.73134397999421e-07
-1.02342110814643e-05
-1.154599408343e-05
-7.45442961126803e-06
-9.1922327560641e-06
-1.59127486789592e-05
-1.5646720320594e-05
-1.51735882193692e-05
-9.67330034638617e-06
-1.87008294823037e-05
-2.33319543093105e-07
-3.54377576656211e-06
-9.51840797112158e-06
-1.08216201868059e-05
-1.45654991932433e-05
-1.03662505057241e-05
-6.39113380041673e-06
-5.48368637490879e-06
-5.59131799561152e-06
-1.0156941845583e-05
-1.72181492888619e-05
-1.90846535145811e-05
-1.81246740286167e-05
-6.18832914690699e-06
-2.59772055356283e-05
-1.54880484343152e-05
-1.1467755609052e-05
9.415559867612e-07
-7.60541193892422e-06
-1.09629952718748e-05
-1.01926134668159e-05
-2.11641408085062e-05
-1.17463373618479e-05
-2.43344867384635e-05
-2.12817538322144e-06
-1.10293803514537e-05
-2.41685461294275e-05
-8.74980013178932e-06
-2.14823552904669e-05
-3.43404546822539e-06
-1.90825421148553e-05
-7.01707050917855e-06
-5.13089536270773e-06
-1.5855489552293e-05
-1.15138739093988e-05
-1.55219092248238e-05
-1.19598540721615e-05
-1.29872436613983e-05
-2.36643852955499e-05
-2.31853282244515e-05
-2.17333104574477e-05
-2.65981047861967e-05
-8.40902102098324e-07
-9.02068512125578e-06
-1.29062860370303e-05
-2.13622527990921e-05
-1.55313052370455e-05
-3.36044348363571e-05
-6.91205335209486e-06
-1.27510215368587e-05
-1.29441024036368e-05
-7.38824156913352e-06
-9.69436678454682e-06
-1.93834780438386e-05
-1.17610624449852e-05
-1.1251068610482e-05
-4.57185523444377e-06
-6.41485910056843e-06
-5.94750590425073e-06
2.04606157863391e-06
-9.86795588599924e-06
-1.16894558667035e-05
9.80519531901121e-07
-1.23693689801466e-05
-1.58835652094349e-05
-7.15773913744217e-06
-2.82075251049275e-05
-5.23006644753291e-06
-1.09872343222806e-05
-3.12948015011253e-05
-9.99854183698287e-06
-2.35052210185034e-05
-1.02318573169508e-05
-9.37125694859691e-06
-1.81997835809637e-05
-1.89342542992521e-05
-1.17836782549009e-05
-1.02057678724312e-05
-2.34717031346506e-06
2.91913729074463e-06
-6.04276375697978e-06
-1.82595624881011e-05
-2.89017463800645e-06
6.99014253309355e-06
-1.65482627982624e-05
5.30552666846356e-06
-6.0519912156362e-06
-1.45587965271937e-05
-2.55862219352043e-05
-1.65815419135006e-05
-1.37554966221559e-05
-2.54042553172517e-05
-1.77471694330823e-05
-1.48197417543699e-05
-1.75650641296655e-05
-4.63838772243103e-06
-1.20626538826164e-05
-1.92719810996507e-05
-9.28296131022704e-06
-1.67419686683832e-05
-3.04826894365154e-05
-1.01385816684608e-05
-7.31619314037249e-07
-2.13680364473044e-05
-2.13659343759782e-05
-1.57592603828756e-05
-2.6567432167056e-05
-4.16934689428587e-06
-6.73006403293823e-06
-1.12296447182158e-05
-1.20238431690124e-05
-1.60930718356655e-06
-4.13964214407022e-06
-1.22397147047294e-05
-1.51568498216087e-05
-1.02514840713091e-05
-1.4342207926424e-05
-8.53295347003076e-06
-1.15773443361739e-05
-1.03186374767002e-05
-1.77240808420141e-05
-1.61925929410179e-05
-9.38758993686287e-06
-1.01765253194242e-05
-3.69021341867195e-06
-1.38774445890107e-05
-1.81593466116518e-05
-2.60927441160244e-05
-7.6203083840416e-06
-1.11842821956759e-05
-7.7098530907783e-06
-1.47051627609558e-05
-1.17390491705819e-05
-1.70609557905575e-05
1.65977713461628e-06
-1.50764179249062e-05
-4.76053743609436e-06
-1.74814768599395e-05
-1.90843606811567e-05
-2.32509404253066e-05
-1.44708829246228e-05
1.44178366811689e-05
-1.21462386389956e-05
-3.35648921822014e-06
-2.51758295803767e-06
-8.75565261098468e-06
-1.14403677762366e-05
-2.80578600616587e-05
-2.12502688847055e-05
-2.44079841326765e-05
-1.26298807911291e-05
-1.19363714651191e-05
-2.05516438984575e-05
-7.58140808651116e-06
-4.74565996463479e-06
-1.91202461746008e-05
-1.09344468833159e-05
-1.48829779860571e-05
-1.07223424272937e-05
-2.1032552020922e-05
-2.91766304954365e-06
-2.58007747167482e-07
-1.18380591519043e-05
-2.89757161099665e-06
-2.46771468813363e-07
1.21095576969197e-06
5.24655118611845e-06
-1.8645940408574e-05
-1.5347430532518e-05
-2.03505904307093e-05
-1.60120435470396e-05
-7.77724951796146e-06
-8.26858589312063e-06
-1.76411805533865e-05
-3.02810152087477e-06
-8.59100852780833e-06
3.92808962416675e-06
-1.65960380957988e-05
-6.32894383616102e-06
-8.92696276628007e-06
-1.46528962253565e-05
-9.53978334896977e-07
-2.23882019107752e-05
-5.24025508274311e-07
-1.2594312801148e-05
-9.62651049513734e-06
-7.32581548897187e-06
-1.69745172960952e-05
-1.74071136727123e-05
-1.05790017210261e-05
-2.01276521445315e-05
-9.46897734635117e-06
-8.40360374424016e-06
-1.58014259996063e-05
-1.50097018381364e-05
-1.28877099681904e-05
-5.42233611749836e-06
-2.12029293555344e-05
-1.16245373179463e-05
-2.38466857321385e-05
-1.76754605365228e-05
-1.47986720753392e-05
-7.65234957939383e-06
-2.09774432049995e-05
-5.85892406254691e-06
-1.18869238844866e-05
-1.13712439766443e-05
-8.85845498675943e-06
-7.36513187031765e-06
-1.99414453799433e-05
-1.54123413985966e-05
-2.17008535207527e-05
-6.91081106678313e-06
-5.02551439792589e-06
-2.17262334404275e-05
-1.92131751266839e-05
-1.56883807971547e-05
-9.19287610994086e-06
-1.27097721732371e-05
-1.38941300657328e-05
-1.60776042186929e-05
-2.00758140478824e-05
-3.03290719189002e-06
-1.05375916618951e-05
-5.34590699317238e-06
-1.03429243665584e-05
-1.7711220881205e-05
-1.36301423051554e-05
-1.47484229149567e-05
-1.66249846879551e-05
-3.9609998287125e-06
-2.52046248881588e-05
-1.18902973115836e-05
-2.79978859302185e-06
-1.5454302793419e-05
-1.68220338027976e-05
-2.30204992322577e-05
-1.64538935645601e-05
-7.17754944666e-06
-2.6343128470963e-05
-4.43011103953251e-06
-5.31517112726041e-06
-1.28261455242569e-05
-1.34717261908363e-05
-1.54114379042181e-05
2.24075263599854e-06
-2.07492743281421e-05
-8.65154397987048e-06
-2.42235436554536e-06
-1.58452598695092e-05
-6.16524682015526e-06
5.41562255401461e-07
-1.18101745037152e-05
-1.22343759910088e-06
-9.01650176041524e-06
-7.6688867835581e-06
-9.86311820069709e-06
-2.87484120984985e-06
8.35022255306098e-07
-1.61772040848143e-05
-3.79513725768323e-06
-1.33646654262932e-05
-1.9353437077874e-05
-5.98248637428764e-06
-5.21981538638212e-06
-5.41459360523315e-06
-2.0554551855405e-05
-1.89547790017804e-06
-9.46318897939464e-06
-1.98906912041657e-05
-1.2456070242922e-05
1.53567082283365e-06
-2.83731080850937e-05
-2.28990463456682e-06
-1.73102851222269e-05
-1.93715217197048e-05
-1.02092980705713e-05
-8.75522744869563e-06
-8.98152322484661e-06
-1.16994177052159e-05
-1.12230026078381e-05
-1.07875035057986e-05
-1.27156649851549e-05
-1.98481455001788e-05
-1.09349264519752e-05
-1.56217061737418e-05
-9.60936339644715e-06
-2.66258950485124e-05
-1.14984570011642e-05
-1.74621886324496e-05
9.22645007738491e-06
-1.03594769280226e-05
-1.18530159200074e-05
-1.30449953880348e-05
-1.15050435440613e-06
-4.9288962700936e-06
-1.19980326999779e-05
-1.78379948078942e-05
-2.21957988517094e-06
-7.99634021409095e-06
-1.16309470044199e-05
-2.14346930603067e-05
-1.63831251891468e-05
-1.74026078203937e-05
-1.92665736944696e-05
-8.77685049420508e-06
-1.54865330423399e-05
-1.07297750605394e-05
-9.64122280294732e-06
-7.99329800289604e-06
-2.13659015122798e-06
-6.67735892982988e-06
-2.31978775861784e-06
-1.72999295615021e-05
-2.47931050667652e-05
-3.20880048763206e-06
-7.19848407186279e-06
-1.09500481748834e-05
-1.48774149955519e-05
-2.1265729667374e-05
-4.25795091094372e-06
-1.15714535693674e-05
-1.03350260477581e-05
-1.1653948141565e-05
-1.46181381918314e-05
-9.07958981213369e-06
-1.81581860285584e-05
-1.52691089715841e-05
-2.5354744182558e-06
-3.00952396295436e-06
-6.57865735511242e-06
-8.7149606377905e-06
-2.26185199975054e-05
-7.05387690198277e-06
-1.15221069488287e-05
-6.87644031813541e-06
-2.05941502733559e-05
-1.26467111752523e-05
-1.82241997814623e-05
-2.04680922019981e-05
-1.5156079338153e-05
-6.82746743208603e-06
-1.75171146169896e-05
-8.39394226766194e-06
-1.66233620112491e-05
1.02997576082148e-06
-1.95596451964301e-05
-2.30368880335603e-05
-1.84538644171132e-05
-1.58041572130833e-05
-1.52082539338334e-05
-2.35150427683255e-05
-2.74810179686543e-06
-1.92590213173806e-05
-5.9995713599548e-06
5.10383089035748e-07
-2.45198083413393e-05
-2.50154457686234e-06
-1.63267449665145e-05
-1.34114754255446e-05
-1.45523141248628e-05
-9.61166270408846e-06
-1.33057468036321e-05
-9.9103182114323e-06
-1.18611264412678e-05
-5.3542346749043e-06
-1.6149445111826e-05
-1.64365344341456e-05
-6.12296286635603e-06
-1.13273843287466e-06
-2.33123875591454e-05
-1.98737917274426e-05
-4.8653870733872e-06
-1.77178385417177e-05
-1.08038717380995e-05
-1.28692196781487e-05
-1.06977199518131e-05
4.64366163387303e-06
-5.23395704190161e-06
-1.97608172875605e-05
-3.9755030573008e-06
-5.19807772610551e-06
-5.8548447316505e-06
-7.40914692219005e-06
-1.0348631895533e-05
-1.10963147079755e-05
-1.40347965123418e-05
-1.52295200024755e-05
-1.30652181748577e-05
-1.65007538318531e-05
1.64660200299363e-06
-1.04203322516476e-05
6.06408959442178e-08
-1.69885882367666e-05
5.42112804368868e-06
-7.35055870422185e-06
-1.8209230055017e-05
-5.03964069972962e-06
-1.00656703853147e-05
-9.82706213670318e-06
-2.33582505600719e-05
-1.4327896051864e-05
-1.37729095927758e-05
-9.73882358016014e-06
-1.23067264789616e-05
-1.45340246950732e-05
1.16685681836816e-05
-1.72034893648116e-05
-1.52048183199157e-05
-9.3523988442323e-06
-1.89224445436491e-05
-1.24390528342669e-05
-1.26764363372533e-05
-1.60957755954189e-05
-2.74356426428746e-05
-2.96618026755396e-05
-2.87688726488109e-05
-1.49862369214246e-05
-9.10511491921751e-06
-5.96863072515146e-06
-1.58573735564305e-05
-1.16070331001471e-05
-3.95712798901126e-06
-1.80436464760688e-05
-6.10217360722456e-06
-4.1264185819985e-06
2.35466612634377e-06
-1.09354280290226e-05
-5.0302379924178e-06
-2.18126223373117e-05
-1.55100209177495e-05
-2.06193753824743e-05
-2.36955288972054e-05
-7.02928815438891e-06
-7.74218456519325e-06
-9.01134005429562e-06
-4.27775651936004e-06
-2.02720121946621e-05
-1.00117483027554e-05
-1.15733856763992e-05
-2.55891544020093e-05
2.21025341819845e-06
-1.2022368402018e-05
-2.85734678419007e-05
-1.53061288586188e-05
-1.21484478421714e-05
-1.29326876060114e-05
-1.07129174618019e-06
-7.11037901137691e-06
7.90491857480743e-06
-8.84272851891892e-06
-1.42220308634935e-05
-2.36889699058291e-05
6.94685927056427e-07
-2.79800996528858e-05
1.25468136880387e-06
-1.4313796657587e-05
-5.04364541287288e-06
-1.10563733769825e-05
-2.21178440312167e-05
-1.02837596149677e-05
-1.69309061644796e-05
-1.6387826103876e-05
-1.92831889411349e-05
-1.44645609476092e-05
-7.80046983007404e-06
-1.31919278693597e-06
-2.08302129054575e-05
-1.77140940077029e-05
-1.80146172469545e-05
-6.32719796317865e-06
-1.64412922652253e-05
-2.20440177803052e-05
-1.31702926018929e-05
-1.09515445054781e-05
-1.95142294176511e-05
-1.51912636289816e-05
-7.33025604530401e-06
-4.80407180491884e-06
-9.04707718409885e-06
7.56783496640031e-07
-7.90950020091934e-06
-7.29439302014231e-06
-1.61456404038827e-05
-1.55535349411594e-05
2.6561171478553e-06
2.88643148077812e-07
-2.84507333587186e-05
-1.93413622159324e-05
-6.91505652290022e-06
-3.59014807021145e-06
-8.12329705640031e-06
-1.91899529652001e-05
2.96312888965681e-06
-8.38294180955285e-06
4.43676608361052e-07
-6.90992382995498e-06
-1.59523090456078e-05
2.53966787438891e-06
-3.76228952960153e-06
-1.01671719170192e-05
-6.50725421495008e-06
-9.39364199093078e-06
-1.45338720789562e-05
1.1677024668468e-07
-5.01777332424879e-07
-9.80981580136189e-06
-8.42061740793142e-06
-7.21540575500787e-06
2.32364160362586e-06
-2.9569002280423e-05
-1.10785684128623e-05
-7.3379044671655e-06
-1.8294892907984e-05
-6.61893182231917e-06
-5.91942264335196e-06
-1.20554930274541e-05
-1.89607139516919e-05
-9.75085048931587e-06
-1.25585712978296e-05
-1.42294715735321e-05
-2.99211280314047e-06
-1.6229619204028e-05
-1.73845696056739e-05
-3.23716513578684e-06
-1.27683432034645e-05
-6.31865695841873e-06
-1.32884102411333e-05
-1.07625009023809e-05
-2.44757152554821e-06
-1.29024752193177e-05
-2.37860946104875e-05
-2.11903795785973e-05
-5.20573931544277e-06
-1.5658309435364e-06
-1.87459483440995e-06
-1.26326340257856e-05
-1.68744269940047e-05
-2.08889257422996e-05
-6.38589663737894e-06
-1.65366052477756e-05
-1.62370147199928e-05
-1.39063558098562e-05
-1.27011238616107e-05
-1.06530226378541e-05
-2.01798561306163e-05
-1.83998607337023e-05
-2.13219272950877e-05
-2.32633353984704e-06
-1.03015831158906e-05
-2.14313990410738e-05
-2.95379933873348e-05
-1.3154361170521e-05
-1.2399225901372e-05
-1.44406377876491e-05
-2.26870826037153e-05
-1.32251407081846e-05
-4.24187726939305e-06
-1.80895823011056e-06
-1.64397563613524e-05
-2.2435270242946e-05
-3.4302971488784e-06
-1.67804527603847e-05
-9.8966342730379e-06
-1.77482822474218e-05
-2.05857543169876e-05
-2.05978113717501e-05
-2.02022327320167e-05
-5.71742039936425e-06
-5.44242388442275e-06
-1.82281427206298e-05
-1.10804328778253e-05
-1.01305671240308e-05
-7.77941462199045e-06
3.49033138423329e-06
-5.4463344966857e-06
-1.09247904674616e-05
-1.35616275596067e-05
-8.93838587853258e-06
-5.61029400599787e-06
-1.87591802143959e-05
-1.40250950263243e-05
-6.28181247347053e-06
-4.74939802000337e-06
-1.76512575615246e-05
-1.87429314145818e-05
-5.54433444545416e-06
-1.29694905409021e-05
-2.27731984128861e-05
-8.59863959360822e-06
-9.02207439135362e-06
-4.79646583554744e-06
-1.28756912475517e-05
-1.39132970183096e-05
-6.4182363420862e-06
1.76648344882286e-06
-3.66191879070708e-06
-1.42508060843492e-05
-5.76854331810097e-06
-1.96455094902475e-05
-1.62695857588607e-05
-2.2938901943835e-06
-1.0263004075543e-05
-1.91050989524991e-05
-5.98095536182169e-06
-1.0990519547121e-05
-7.45561137732734e-06
-4.08884359371723e-06
-1.08401784763908e-05
-1.9562471766995e-05
-1.3264909165097e-05
1.04713210809627e-06
-8.2688476919516e-06
-1.99691952678515e-05
-4.30219097731652e-06
-6.75893681648038e-06
-1.65837111010217e-05
-1.47078099317659e-05
-8.36126225175222e-06
-7.54309731320765e-06
-8.99152654679424e-06
-1.28056017111214e-05
-2.26685324824427e-05
-8.92429127478269e-06
-5.71873902631631e-06
-1.76507651976019e-06
-5.47849971821278e-06
-1.33217435059616e-05
-7.9569177536318e-06
-4.62768820418068e-06
-8.81096794037351e-06
-2.2784280865656e-06
-1.74282472184638e-05
-2.181808587659e-06
-5.63170795778031e-06
-3.56122897222057e-06
-9.84069865844648e-06
-3.27007482919753e-06
-1.13457967497047e-05
-1.10245393776927e-05
-1.08298420755765e-05
-1.17827541843316e-05
-1.64793394198915e-05
-1.13382427170381e-05
-1.37473864841284e-05
-5.67447554460437e-06
-1.09900588043988e-05
-1.62813833345103e-05
-2.03488913087763e-06
-4.92129336988657e-06
-1.26258659486623e-05
-1.43438446884124e-05
-1.18758435814649e-05
-6.87851210015827e-06
-1.5725273640525e-05
-1.42432844884614e-05
-2.5043160942267e-05
-1.03144280381299e-05
-6.10206919901366e-06
-1.86490347488112e-05
-1.32724770649197e-05
-1.35014667179816e-05
-7.8815918219211e-06
-1.97704754105406e-05
-9.86343631394001e-06
-6.27254299958574e-06
-9.14416017689789e-06
5.70803164366958e-06
-1.65418916601242e-06
-8.83410297093156e-06
-1.08803273830942e-05
-1.08301378785277e-05
-1.29778042010461e-05
-2.97892776344198e-06
-4.18033730066312e-06
-1.58361599282616e-05
-1.29782142618944e-05
-1.64880350283417e-05
-8.60676236522969e-06
-6.57461459760931e-06
-6.49859707305928e-06
-1.84639532767775e-05
-4.70934003847477e-06
-6.9759587293061e-06
-4.54844391577804e-06
-3.61053372783258e-06
-1.12425362426366e-05
-1.26400355154396e-05
-6.73260961844776e-06
-1.0847566051161e-05
-1.35738985087517e-05
-1.65625688322298e-05
-1.86032200180702e-05
-9.49037118353391e-06
-1.31020829969636e-05
-1.72481841932333e-05
-1.97148440019664e-05
-1.35721286356863e-05
-1.87173630176655e-05
-1.35919888612172e-05
-1.48192175346237e-05
-3.52685179628907e-05
-1.67525144666679e-05
-7.84961665598018e-06
-1.52965560794693e-05
2.93625243723195e-06
-1.42882750184262e-05
-1.38774599915313e-05
-2.52017571582102e-05
-1.71528052210434e-05
-1.69507435814133e-05
-1.49455356535565e-05
-2.59207705001855e-05
-1.47285726920089e-05
-2.35538677075146e-06
-4.70309811702436e-06
-8.30404016846302e-06
-1.48382094335476e-05
-1.2706510748277e-05
-1.19502540756922e-05
-5.09995398025956e-06
-2.07202427566837e-05
-2.09567197508064e-05
-1.28059241434684e-05
-3.36121780348801e-06
-9.3575071914443e-06
-9.46865275574256e-06
-2.81922438240511e-06
-2.6979213835563e-05
-1.65218012996582e-05
-8.66018711780628e-06
-1.64880179120319e-05
-1.81156768398455e-05
-8.10743986417508e-06
-5.3023275081341e-06
-2.0052468048944e-05
-1.75441564836266e-05
2.98334595419978e-06
-1.93282597437842e-05
-7.29964877399704e-06
-4.60262210856192e-06
-1.93132305751278e-05
-1.4681311047398e-05
-3.74029552397948e-06
-6.81300510983187e-06
-1.63823309280503e-05
-7.37256918876882e-06
-1.45578494780416e-05
-1.77765265692817e-05
-2.06778405883892e-05
-1.03524532869883e-05
-2.40265428741213e-06
-2.86074918919316e-05
-6.36187152528068e-06
6.94536413937628e-06
-1.85113630874966e-05
-2.15377336480001e-05
-9.298081112132e-06
-3.71356060269086e-06
-1.52888706994958e-05
-2.18763000561622e-05
-1.06199988320096e-05
-1.80990597676829e-05
-8.40146248246245e-06
-1.37510138710581e-05
-8.21458003490868e-06
-1.19278618877431e-05
-1.44637977720384e-05
-2.24220479390321e-05
-1.68844784931801e-05
-1.17853812805883e-05
3.62805774542707e-06
-8.84173743127089e-06
-3.25436929296189e-06
-1.06151539126625e-05
-7.01770505953852e-06
-1.50147915938584e-05
-1.52992933548463e-05
-3.56274041234581e-06
-1.69912759028673e-05
-2.90188993025506e-05
-1.74329952618316e-05
-9.90351472267026e-06
-2.02002517085653e-05
-4.92188264408824e-06
-1.9601053134022e-05
-1.02230133337458e-05
-1.03702817923205e-05
-9.19620143430737e-06
-6.8978957178407e-06
-1.45433691019203e-05
-8.482563281991e-06
-1.40264115027811e-05
-9.32956792392371e-06
-5.85195357816055e-06
-2.67464812977411e-05
-2.45034214329491e-05
-3.71679389671213e-06
7.39294741494479e-07
5.24054460271879e-06
-1.92801883572131e-05
-1.48507774688845e-05
-6.96696395926981e-06
-1.19164337984569e-06
-6.10550487971118e-06
-1.13699790722734e-05
-6.67827875163394e-06
-1.31734012007518e-05
-1.25641037113971e-05
-1.0470927139882e-05
-1.32198434926961e-05
-7.92116150740623e-06
-2.84199946123656e-06
-1.47963049019102e-05
-1.23842370616604e-05
-8.14613353203403e-06
-1.22868488025842e-05
1.90989207966376e-06
-1.21105021614485e-05
-4.89132649088137e-06
-1.37168280122203e-05
1.40707315755622e-06
-5.83790765473393e-07
-1.41533203196332e-05
-4.10594428991821e-06
8.29833708670487e-06
-1.62657694550676e-05
-1.02227733098413e-05
-1.30405996413931e-05
-2.34436229302974e-05
-3.8890835067654e-06
-2.65053849894288e-05
-6.21789146417656e-06
-1.57721038786162e-06
-1.62790979399189e-05
-3.92712100485916e-06
-1.64647438794785e-05
-2.07951923871932e-05
-1.54881967786245e-05
-1.89612537454987e-05
-5.92948644883252e-06
-3.2983851582029e-06
-1.52170265979212e-05
-8.15185295941132e-06
-9.5295872393209e-06
-1.39050952340444e-05
-1.13989728665446e-05
-1.24436026165405e-05
-1.06737172412441e-05
-1.42809639095726e-05
-1.77691200656954e-07
-6.78265368191368e-06
-3.5950646195717e-07
-3.88080749168073e-06
-8.6144210764598e-06
-4.93215957997155e-07
-2.65015349003405e-06
-1.5836153314754e-05
-1.50063440042614e-05
-9.04226352258725e-06
-1.6114135854199e-05
-1.98889444560731e-05
-2.02128877237617e-05
-1.29296757607753e-05
-5.9561279493583e-06
-1.26626455224493e-05
-8.178464063125e-06
-1.39083523428224e-05
-1.21689305213948e-05
-1.57038834411682e-05
-2.92142014260393e-05
-4.96131402914253e-06
-2.13735487404428e-05
-1.42939146715946e-05
-7.27260970675728e-06
1.43756084752805e-06
-1.2398137782923e-05
-3.81480443880301e-06
-4.2484037779604e-07
-1.77804399021506e-05
-2.08183253625566e-05
-1.64488860877228e-05
-1.46062650140114e-05
-3.95798500862022e-06
-1.12947383839493e-05
-8.66020595107667e-06
-7.58681211031147e-06
-6.8202216843098e-06
-9.23708732614975e-06
-2.70093128357274e-06
-1.78205186700574e-07
-5.00421418578907e-06
-3.70192940805197e-06
-1.2172139258942e-05
-2.0664272346006e-05
-3.77344302338031e-06
-1.24056408364804e-05
-1.03233610863502e-05
-5.85228491947732e-06
-2.22125702945266e-05
-1.185920478467e-05
-7.41808655995475e-06
-2.36143207404342e-05
-1.99410188178837e-05
-2.14287894667273e-05
-2.77344291641448e-06
-2.62756758639039e-05
-2.07284542057383e-05
3.05126804815639e-06
-9.97488205561301e-06
-1.60580716379974e-05
-4.73284290001626e-06
-1.088136494817e-05
-1.6719015605512e-05
-1.51917242032854e-05
-1.71599223897487e-05
-1.85916121419827e-05
-9.21144095475744e-06
-2.68846846117186e-05
-7.97318606661716e-06
-1.44418169900505e-06
-1.55721087661861e-05
-8.24341740823395e-06
-5.04179932954922e-06
-1.040136888079e-05
8.19382475773929e-07
-7.70537709353729e-06
-2.31432741115597e-05
-8.76616085564587e-06
-1.41592603041682e-05
-7.18718106284162e-06
-2.85224385380773e-05
-5.56697369549212e-06
-1.61183275657035e-05
-1.51770314984698e-05
-1.16554588492721e-05
-1.38368263087688e-05
-1.94128804162282e-05
-1.71247109270305e-05
-1.0889080553228e-05
-3.58567108137991e-06
-1.78877983622361e-05
-1.68287295747542e-05
6.611299061529e-06
-1.32286097719535e-05
-6.36799769485806e-06
-1.18656787671461e-05
-2.85378632119639e-06
-2.52353536281029e-05
-1.24148409953805e-06
-5.95879806281128e-06
-1.8087943814257e-06
-1.3129740514496e-05
-1.6247019633592e-05
-1.53605420780194e-05
-6.74054138278263e-06
-5.37647897337203e-06
-2.29545437855966e-05
-1.25126344533877e-05
-2.0384408128392e-06
2.5413220562364e-06
-2.4304900320305e-05
-9.41393881996619e-06
-1.27873955588796e-05
-1.17752450185484e-05
-5.92016490246386e-06
-3.20128042274263e-06
-7.74999041450552e-06
-2.11389866625895e-05
4.55432546180375e-06
-1.59667309732301e-05
-1.3011471179001e-05
-1.50000022739198e-05
-8.86208354456608e-06
-8.12743107012466e-06
-5.16837191273418e-06
-9.83928700868615e-06
7.85949209203712e-07
-1.30766224173518e-05
-2.05044975462357e-05
-1.55523432612639e-05
2.18077281700226e-07
-7.89675639357336e-06
-2.02029928890264e-06
-3.00172951685924e-06
9.03344441696194e-06
-1.43307956423841e-05
-2.03532381541304e-05
-1.25045279363199e-05
-1.35259372974779e-06
-1.71780819864841e-05
-1.21882812532822e-05
-1.03550076349492e-05
-2.92257341145602e-05
-1.8128904038194e-05
-1.6977687983406e-05
-4.71873015653824e-06
-1.72636470554628e-05
-1.76983500904662e-05
-1.66734182543904e-05
-1.85917225267278e-05
-2.11044314234801e-05
-1.34539372445966e-05
-7.87137105511096e-06
-1.51704060038565e-05
-2.37684977479001e-05
-3.967096246882e-06
-2.25626122851438e-06
-2.27794915564988e-05
-1.40709781154809e-05
-5.22623318985839e-07
-1.32372215449125e-05
-2.17868321626344e-05
-1.14691371654181e-05
-9.037655097973e-06
-6.62054230509024e-06
-1.16537930260816e-05
-1.44883364854558e-05
-2.11270263792944e-05
-3.95026257414527e-06
-1.0700319258518e-05
-8.16239690264543e-06
-4.56662350464838e-06
-1.28007763556421e-05
-1.0719044868804e-05
-1.86663821591681e-05
-1.43098089234019e-05
-1.32855555403959e-05
-4.0459587029177e-06
-1.67031108509313e-05
-2.48929550959273e-05
-8.84206365356433e-06
-1.45922074198686e-05
-1.72288173904569e-05
-6.9599546657643e-07
-2.72287780702436e-05
-1.74775055396294e-05
-5.34646737272114e-06
-1.44234599451969e-05
-1.50747274647497e-05
-2.22831161746777e-05
4.62875795436278e-06
-1.03305497046518e-05
-2.79331518413271e-05
-2.00529956424293e-05
-4.68050874296796e-06
-1.79984453945306e-05
-7.6892829185365e-06
-9.34863082436667e-06
6.23153779987041e-07
-3.62514831813716e-06
-6.89454241711196e-06
-1.24122766831444e-05
-7.56441344088831e-06
-1.58147552719792e-05
-2.15423075971163e-05
-7.52222461147331e-06
-1.57293274052496e-05
-1.28364757799399e-05
-1.76056702188171e-05
-9.05626263529634e-06
-7.28505055053437e-06
-1.9987521785718e-05
-1.74012571433243e-05
1.40386848538943e-06
-1.78839859315301e-05
-1.57351681946875e-05
-2.49998831174682e-05
-1.41082434580712e-05
2.5105445169266e-06
-9.0615702396511e-06
-1.54058610803166e-05
-9.74382690651602e-06
-1.95336703225703e-05
-4.79473051876913e-06
-1.53889723168247e-05
-9.87472620932169e-06
7.2312092647941e-06
6.05795265138265e-06
-1.95100507718872e-05
-1.64341200523557e-05
-1.01799580683199e-05
-3.34496783123873e-06
-1.1102399603881e-05
-2.12081399755549e-06
-1.49212830959713e-05
-1.768667650381e-05
-2.1197731021827e-05
-6.47569774748351e-06
-1.45342448802177e-05
-1.85572242842696e-05
-1.73661798593358e-05
-1.73310982570583e-05
1.01963834067302e-06
-1.40640088751226e-05
-1.23975524579951e-05
-6.19694477194242e-06
-8.1075570635748e-06
-1.06563631319696e-05
-1.75810449539562e-05
-1.91248152484742e-05
-8.55827814403041e-06
-2.91882192704121e-07
-2.42654306544477e-05
-1.33417970114097e-05
-1.6349730348876e-05
-2.16897677736424e-07
-2.30281439429756e-05
-1.67293876472895e-05
-1.12136601235235e-05
-1.1254968775614e-05
-1.37131795658237e-05
1.67014146908176e-06
3.22930014060706e-07
-1.28777117770615e-05
-9.99514366278946e-06
-1.24335248223881e-05
-1.33942168821762e-05
-3.92186515468435e-06
-2.19509308044534e-05
-1.68068472941859e-05
-9.5163736630843e-06
-5.03363384585092e-06
-7.78305142483091e-06
-6.34208977765693e-07
-1.08529274274634e-05
-3.60038504838356e-06
-9.97783141637925e-06
-1.46230333496523e-05
-1.24790481691613e-05
-1.44455291025037e-05
-2.24045093907669e-05
-7.12021568344009e-06
-6.64742543749967e-06
-3.80399209442605e-06
-1.04521147414194e-05
-2.354321200131e-05
-3.2403137017899e-05
-2.65059325304863e-06
-2.20683562808922e-05
-1.02441032880754e-05
-1.03139639156936e-05
-1.00401986328822e-06
-4.28417328918024e-06
-2.70409997264965e-05
-9.70247009726226e-06
-2.24719184256986e-05
-3.7327511028367e-06
-1.70438060684173e-05
-2.31928398948977e-05
-1.37657947757038e-05
4.28529936142763e-06
-8.84674878397974e-06
-9.26067601880818e-06
-5.16715681485675e-06
-5.92415112319172e-06
-2.20577190241011e-05
-3.02100106537032e-05
-7.59644222731133e-06
-2.88802167918803e-05
-1.50199425139287e-05
-1.67074711254491e-05
-1.61558398430621e-05
2.16467367385075e-06
2.16549915710485e-06
-1.26511457574205e-05
-3.39305810993064e-06
-1.25916155608002e-05
-2.0995080468608e-05
-3.98109574976344e-06
-4.55020401605109e-06
-7.99640628965672e-06
-1.50427038379336e-05
-1.1934059354122e-05
-1.8274357887394e-05
-1.27047939325356e-05
-1.87550917939256e-05
-9.72871950943957e-06
-1.25331477564252e-07
-1.65623300351997e-05
-5.27286298951255e-06
-5.35539111224357e-06
-2.08875554454606e-05
-4.79533931721104e-06
-1.2701018454015e-05
-6.05243683490068e-06
-2.24546232282934e-06
-2.13271224149048e-05
-1.00530400193091e-05
-6.85709326231175e-06
-1.69291110810959e-05
-1.93838440779432e-05
-1.0529842576891e-05
-1.94963950151818e-05
-1.68508701445702e-05
-1.31016133993221e-05
-2.03565832348758e-05
-1.68684865200555e-05
-9.72314197723173e-06
-1.12881790408862e-05
-1.63971291789042e-05
-2.90645349536749e-05
-5.62057519956483e-06
-1.41213715941407e-05
-1.29460641206381e-05
-1.9873118414091e-05
-9.35774988957218e-06
-2.2637084591338e-05
-1.84668039870726e-05
-2.88487556171359e-05
-9.18405412855646e-06
-2.41484440686873e-05
-1.9286613435882e-05
-1.10807212623869e-05
-1.42856915881584e-05
-1.56217411573027e-05
-1.01807079970719e-05
-1.44707269358113e-05
-7.44316894905603e-06
-1.37144769341537e-06
-9.42936628670911e-06
-1.09731033433928e-05
-2.78418154443451e-07
-8.14838378548211e-06
-2.20701035139185e-05
-1.17431152880762e-05
-2.0677540908849e-05
-1.27044696068352e-05
-9.54006408166958e-06
-1.96274447257237e-05
-4.41517448672367e-06
-2.13021599048279e-05
-7.65079953374696e-06
-1.41860846856254e-05
-1.88272973241377e-05
-2.29009931116905e-05
-2.25686743350945e-05
-1.16675936512852e-05
-1.96875263850139e-05
-6.71529703503046e-06
-1.18840257036535e-05
-1.19370803338587e-05
1.95470512105149e-08
-1.65216952170829e-05
-1.0170925762706e-05
-1.92828298472487e-05
-5.84378118325929e-06
-2.00055157855223e-05
-1.17181603025923e-05
-1.76461197504824e-05
-3.73565878935162e-06
-7.11120109953473e-06
-1.4509935645837e-05
-7.28350094615399e-06
-9.73030727268273e-06
-1.10097059172907e-05
-9.17636137950919e-06
-2.88011692926842e-05
-1.24031593577292e-05
-1.1463785542195e-05
-1.0272652661641e-05
-5.76696016030634e-06
-2.75029722185463e-05
-5.07532311094204e-06
-2.20296818870069e-06
-1.51261060976475e-05
-9.50072521182191e-06
-1.19237783488031e-05
-2.5965691157256e-05
-1.69394750805464e-05
-6.27549642839495e-06
-1.78959919315762e-05
-5.61456428107429e-06
-2.01425655736372e-05
-8.67204592144312e-06
-2.24261950520412e-05
-1.15028397097433e-05
-1.41991259631791e-05
-1.84192870179085e-05
-1.87513942197079e-05
-1.23049628488952e-05
-1.11952319736219e-05
-7.23455528670624e-07
-1.04514573891733e-05
-1.08953701611119e-05
-1.62522940579124e-05
-1.07111496231634e-05
1.37534859195859e-06
-1.20791033717684e-05
-2.13319982668121e-05
-1.12886280924394e-05
-1.15788088097469e-05
-3.16788444461194e-05
-2.4433565688325e-05
-6.09929885073144e-06
-1.71121811276757e-05
-2.99181373598337e-05
-2.99267996802896e-06
-2.84671772330452e-06
-2.02673668605499e-06
-1.48866572877955e-05
-1.69170212571303e-05
-1.64929845871341e-06
-1.71095148312894e-05
-1.57033276980853e-05
1.34035694780987e-06
-1.11898291211151e-05
1.39451590799327e-06
-9.95672756234399e-06
-5.47664130992869e-06
-8.15529157483595e-06
-1.17929862171083e-05
-1.69591125701774e-05
-1.51471958427527e-05
-8.34381444832043e-06
-2.92726549141438e-05
-1.43229121295157e-05
-2.82121214588813e-06
4.70743786474278e-06
-8.04747921968611e-06
-1.13936042215066e-05
-1.09138026562953e-05
-8.5065938547756e-06
-1.249515307436e-05
-1.28532901265164e-05
-1.89078629670311e-05
-3.65370390580217e-06
-3.83790554487583e-06
-1.86940787063794e-05
-7.78749524305663e-06
-1.5989342919353e-05
-1.73199928795304e-05
-1.06488597022848e-05
-1.09817126192924e-06
-1.19968168981077e-05
-3.68990424021891e-06
-6.80913839341471e-06
-1.47103806675722e-05
-2.51048197990732e-05
-1.09098053548319e-05
-3.45237111884488e-06
-9.27968881801474e-06
-1.55983280434177e-05
-1.17812358006688e-05
-2.3127121362571e-05
-1.12861777519649e-05
2.57898973825732e-06
-7.20384184268382e-06
-1.72287239664592e-05
-8.83088885597149e-06
-1.86244219926914e-05
-1.68129003140425e-05
-2.8484595868803e-05
-1.36750024425895e-05
-7.94905523252986e-06
-9.94274297473857e-06
-1.85581268431191e-05
-1.13763305332135e-05
-1.39310010654026e-06
-1.87565962975476e-05
-1.76146872677268e-05
-3.43503681682606e-06
-8.0024650754176e-06
-9.36569357200903e-06
-1.39240285133768e-06
-6.05731026604571e-06
-8.59050818165555e-06
-1.37214770221058e-05
1.69749514377951e-06
-1.5498863410371e-05
-1.40022172576728e-05
-2.01277838417862e-05
-1.52354202692817e-05
-8.25476843090392e-06
-1.99314286370143e-05
-3.11457735925121e-05
-1.37784026142172e-05
-1.4718387440178e-05
-1.18929818515058e-05
-9.22706771070323e-06
-2.63470701550862e-06
1.01017637507293e-05
-9.03138912974031e-06
-7.14382130566679e-06
-8.75162452715628e-06
-2.15810905573379e-05
5.16881496366346e-07
-9.60839190021828e-06
2.86401108754746e-06
-8.04788459963983e-06
-2.01480461253646e-05
-8.92686311683528e-06
-1.77338396724217e-05
-6.39410956756299e-06
1.01401990742689e-06
-1.3987403898204e-05
-1.47249423682665e-05
-1.37342388955099e-05
-7.66982806273908e-06
-6.95151604566538e-07
-1.40667876335116e-05
-1.50445461301894e-05
-1.65009896409745e-05
-1.41418000933759e-05
-8.97816678530527e-06
-2.15201948733726e-05
-1.55825749534252e-05
-2.125042831937e-05
-1.15776953841316e-05
-2.78458059322683e-06
-1.8161012849625e-05
-1.84982680941858e-05
-1.24368896255679e-05
-1.54909868953522e-05
-2.08527067695481e-05
-2.97049623949859e-05
-1.62868493156494e-05
-2.29063083231788e-05
-3.67904387214728e-06
-7.82563397813417e-06
1.18008349712754e-06
-1.0441736897106e-06
-1.1054420436221e-05
-3.36335653852125e-06
-7.45417862930576e-06
-2.19344744647633e-05
-1.89549638304368e-05
-1.58088647356032e-05
-1.41394309212661e-05
-8.57620098838408e-06
-1.95393652594752e-05
1.78925245265235e-06
-8.98925703009551e-06
2.18335053841953e-06
-6.24652167776786e-06
-1.93001999344056e-05
-7.07508600616922e-06
-1.70023734973748e-05
-1.7140674702115e-05
-9.11636937577062e-06
-8.25704245939664e-06
-1.42575205216344e-05
2.49531077391672e-07
-1.76534838364859e-05
-1.38543992310549e-05
-1.31900447910383e-05
-1.61336428791682e-05
-1.21626403536455e-05
-1.3069568217905e-05
-3.09981087971925e-05
-1.8415735997964e-05
-2.08997603862119e-05
-1.95653902245067e-05
-1.99646888988707e-05
-1.72162609950113e-06
-1.44270851309902e-05
-3.04592633260689e-05
-1.36542710096071e-05
-7.59938995624851e-06
-1.15847119322575e-05
-4.27917216314601e-06
-1.26682552981411e-05
2.04747145139322e-06
-1.42096544641246e-05
-1.71728545114741e-05
-2.01047165372777e-05
-4.39943431047052e-06
1.41924044533758e-06
-3.19176109442683e-05
-1.86626393690146e-05
-1.37729488460524e-05
-1.8009937397439e-05
-8.77145283867825e-06
-4.92850354295416e-06
-1.02008530776109e-05
-2.04933624723573e-05
-1.47176526249621e-05
-2.41050204615161e-05
-7.65845832198409e-06
-2.32826755100529e-05
-1.67653583682564e-05
-8.6316783099625e-06
-1.71969168886801e-05
-1.62954705724339e-05
-6.19775637625344e-06
-1.3077515800347e-05
-1.13328970904691e-05
-1.20769232168524e-05
-3.68253108483531e-05
-1.40839995378035e-05
-1.76184170763181e-05
-1.90591201552146e-05
-1.06011815081317e-05
-5.83401838707731e-06
-1.92642052076798e-05
-1.95095612989501e-05
-7.53826585461045e-06
-9.73549599504608e-06
-1.99683765816237e-05
-2.20966422747982e-05
-1.01518704813962e-05
-9.87563438868311e-06
-2.13163184313343e-05
-1.62494709153105e-05
-8.92140679361152e-06
-7.11582943218109e-06
-1.80949197947118e-05
-2.22150260294051e-05
-9.65266854209729e-06
-1.97981069057083e-05
-9.85708532201359e-06
-1.04492001700606e-05
-1.06555242517182e-05
-1.58682495140497e-05
-1.33797211328204e-05
-1.02744863420714e-05
-3.24597748504448e-06
-1.50955106448619e-05
-8.74665327998397e-06
-1.42206033307317e-05
-4.08514234913532e-06
-9.89434736655321e-06
-2.05568981693514e-05
-1.20138474552833e-05
-9.35528185646092e-06
-2.04291843077848e-05
-9.77121626958988e-06
-2.21522499542981e-05
-9.42218623816814e-06
-2.13809425121229e-06
-2.04162740965561e-06
-1.29198079304963e-05
-1.64730741218377e-05
-4.47092116602523e-06
-1.90386193063354e-05
-9.26405165742042e-06
-9.91476088640913e-06
-2.17637973232067e-05
-8.57959842660411e-06
-1.97696060969642e-05
-8.13944654669357e-06
-4.70480432239176e-06
-1.25664100714923e-05
-4.74037377558447e-06
-2.02413029203766e-05
-1.61985468963119e-05
-3.32733089064531e-06
-1.28426923366144e-05
-8.05041098793541e-06
-2.22647782377011e-05
-1.06155533894552e-05
-1.49746148161667e-05
-2.86651575219743e-05
-1.73692788221448e-05
-7.12281952292746e-06
-1.7672724855469e-05
-7.85894640195888e-06
-7.33864767881662e-06
-4.99616916149405e-06
-1.29570668659518e-05
-3.41701763137978e-06
-1.03335039208443e-05
-9.27223970597307e-06
-9.97976245240366e-06
1.82800735221262e-07
-2.5313473064642e-05
-1.69996076324886e-05
-1.65287016734996e-05
-2.07081245277888e-05
-1.86657521149791e-05
-2.11813551528754e-05
-1.76672987876305e-05
-2.01392774058114e-05
-1.33205890453158e-05
-1.11281009562113e-05
-2.3308152433448e-05
-1.74476607290336e-05
-3.10102694518051e-06
1.04462757779355e-06
-2.55435644653995e-06
-3.9480917901606e-06
-1.00634804239507e-05
-5.98251608277064e-06
-1.59637171874817e-05
-1.48925324244133e-05
-7.71235974493766e-06
-2.29816163621787e-05
-1.64919470145728e-05
-1.26838372801398e-05
-2.81729601579921e-06
-3.80325213126484e-06
-1.12463126216912e-05
1.15206423552446e-05
-4.34845340539845e-06
-2.78194025596085e-06
-1.53409306838743e-05
-1.97475538694209e-05
-1.29964186762494e-05
-1.55433036811846e-05
-2.69248179914777e-05
-8.63608712326153e-06
-2.00051948022044e-05
-2.74059797168908e-05
-2.33099477792406e-05
-7.67637255043785e-06
-6.48814672606737e-06
-7.2356282536078e-06
-1.61314041039125e-05
-2.76244204181375e-05
-3.81491219409926e-07
-6.04153094793491e-06
-1.45400739164831e-05
-2.19970746389797e-05
-2.11996558246139e-05
-1.62329018190951e-05
1.64863847231079e-06
-5.43777649716435e-06
-1.18949741503893e-05
-1.17543672678208e-05
-1.41492394694938e-05
-1.1315726232438e-05
-2.02485941638618e-05
-1.67990096076408e-05
3.25306457238743e-06
5.77489212444076e-06
-5.6482781359353e-06
-2.33673501504657e-05
-1.70054264308572e-05
-8.00584334234181e-06
-6.00181526297127e-06
-9.61734702690873e-06
-1.91265496985646e-05
3.12190846319202e-06
-9.15527846570434e-06
-2.52024451375727e-05
-4.58197182243879e-06
-9.57437464166353e-06
-7.89067804957559e-06
-3.94431666383192e-06
-1.81592968126563e-05
-1.03181091153382e-05
-1.68479914915158e-05
-2.10189087769246e-05
-2.40290551663297e-05
-1.89083636847479e-05
-4.92592475375387e-06
-1.80537597482296e-05
-1.1773653357564e-05
-2.35931584934555e-05
2.22266007527114e-06
-2.00469215582324e-05
-9.59904084989648e-06
7.08483134023659e-06
-1.22564454344709e-05
-3.49169820354369e-06
-4.1052552729894e-06
-2.2747528310985e-05
-1.01179176469955e-05
-3.88479222480145e-07
-6.09491385935661e-06
-2.7671987478386e-05
-8.68666747021212e-06
-2.16052972066873e-05
-1.22744233049658e-05
-8.56244011145095e-06
-2.00738120695457e-05
-6.95307161158832e-06
-2.28977935360432e-05
-1.78027996871516e-05
-1.22292152648749e-05
-2.72533545022821e-06
5.88792718749419e-06
-7.10256077465424e-07
-1.17498388434432e-05
-2.02490297460031e-06
2.21425436973812e-06
-3.75954844840492e-06
-6.46246216365898e-06
-1.79535186555584e-08
-1.40416417560222e-05
-1.74438633531859e-05
-9.91322261569596e-06
-1.25600704369155e-05
1.20747553125955e-06
-1.16027504029135e-05
-1.29432593114987e-05
3.1295662994599e-06
-2.12921280580099e-05
-1.80977273678724e-05
-1.51068034287328e-05
4.80522426944707e-06
-1.23110293958693e-07
-9.81380488009159e-06
-1.41723940055165e-05
-1.14714423224122e-05
-1.02126963511242e-05
-1.1492806955066e-05
1.30028380524504e-06
-3.27399985588372e-06
-3.9822963449083e-06
-7.14847466764544e-06
-1.54541660888198e-05
-1.49605378369719e-05
-9.63234784363906e-06
1.5923437509924e-06
-1.53403704637176e-05
-1.9475013124152e-05
-1.96815435323217e-05
-1.71226973770348e-05
-5.14297072851397e-06
-5.42948687878175e-07
-1.69136969380913e-05
-1.17960225863844e-05
-9.13460606568706e-06
-1.04715910938927e-05
-3.59574390223572e-06
-2.07977125542519e-05
-2.80250481046811e-05
-2.33775688445047e-06
-2.09154346055402e-05
-1.27897713807983e-05
-1.34557387141155e-05
-1.31064131557089e-05
-2.65634138938845e-05
-4.40165584905362e-06
-1.76229946975035e-05
-1.12242465356389e-05
-1.02091633871233e-05
-5.94716539431027e-06
-1.10395702146283e-05
-2.58032258141117e-05
-1.95270291342948e-05
-2.57606915810245e-05
-1.97890134475632e-05
-1.95075259901633e-05
-7.02262555898208e-06
-1.73337217503716e-05
-1.32149597642981e-05
-1.647948049722e-05
-2.11465037374226e-05
-3.01026103554266e-05
-1.27849611199697e-05
-1.71288100722422e-05
2.40277186635965e-06
-3.28308414045192e-06
-1.22213770337147e-05
-2.77338502827968e-05
-8.34166596810005e-06
-1.07916571722727e-05
-1.02168666151479e-05
2.26381128429013e-06
2.21799909171728e-06
-1.99304328528212e-05
-1.97217896535487e-05
-1.22839718558419e-05
-1.76857535223357e-05
-1.05698541542577e-05
-3.98855563250489e-05
-9.41014665191251e-06
-3.68063367355119e-06
-9.98578234545158e-06
-1.74084732580422e-05
-5.15091640743892e-06
-2.38998150167079e-06
-2.09811970643451e-05
-2.29427379262412e-05
2.85833642553526e-06
-6.83876558537006e-06
