# Supplementary material for: Research on computational propagation and identification of mine microseismic signals based on deep learning
Source: PLoS One. 2025 Oct 22;20(10):e0334641. doi: 10.1371/journal.pone.0334641 (PMC12543183; doi:10.1371/journal.pone.0334641)
Supplement: S11 Data — (ZIP) [file pone.0334641.s011.zip › 000101100002651.xlsx_0.txt_24.txt.txt]

-8.03034960748479e-06
-5.87285718383167e-07
-4.94409823402797e-06
-5.77830054009734e-06
-1.61128623086994e-05
-3.07698596154853e-06
-1.67621079440934e-06
-8.8093482096754e-06
-1.57795724121991e-05
-1.03489027805586e-05
-1.49695967468755e-05
-2.00464291083138e-05
-1.94699721240026e-05
-5.03727963707733e-06
-9.33204431505933e-06
-1.21327308519058e-05
1.79956902482488e-06
-1.12756623817848e-05
-1.32992995242022e-05
-9.61699333865495e-06
-9.96784858335034e-06
-1.17846074726916e-05
1.8470088960735e-06
6.02481726740015e-06
-1.43405044738095e-05
-5.42012577690949e-06
-1.36656205895105e-05
-6.22684080956237e-06
-8.36892676599002e-06
-9.14389737841583e-06
-9.59501063618429e-06
-1.41805184964009e-05
-6.89022203159682e-07
5.78202780121903e-06
-1.61994646157897e-05
-2.34823941951273e-05
-1.23249219302698e-05
-2.46770413818638e-06
-1.66960732644906e-06
-1.41511794791472e-05
-1.44410810654552e-05
-1.29711848154115e-05
-1.86817743397405e-05
-1.71672692293491e-05
-1.81423863261947e-05
-2.54697465120447e-05
-1.34588059396954e-05
-1.00455797095282e-05
-1.06260323191707e-05
-1.56500998613739e-05
-5.20270136272058e-06
-1.79318984816638e-06
2.1569165559164e-06
-6.49040592678555e-06
-1.31477723393586e-05
-1.1303673913412e-05
-1.19227873052587e-05
1.8507468289616e-06
-1.32988206550439e-05
-2.04914643069287e-05
-1.69577026828879e-05
-3.04766696909157e-05
1.18656527857299e-06
-1.59844222865212e-05
-1.39853737762964e-05
-1.02251109497619e-05
-2.46057842961333e-05
-6.93154502793238e-06
-1.27492497957708e-05
-8.12657472065672e-06
-3.80606137175864e-06
-8.62859593548216e-06
-6.36120303663546e-06
-1.08723316888607e-05
-1.56196526174492e-05
-1.5978419943928e-05
-1.89634168217463e-05
-2.04251013831309e-05
-2.14960422501043e-05
-1.22670754300395e-05
-1.36508647017466e-05
-2.37238451755208e-05
-5.72842450434169e-06
-2.1353874976779e-05
-1.57132740419391e-05
-1.11452796115973e-05
-1.03811193144274e-05
-9.00935840309204e-07
5.29045163833629e-07
-1.79098730433864e-06
-1.45367610449836e-05
2.44407639946337e-06
-1.06666338810907e-05
-9.34712115895133e-06
-7.80787200226619e-06
-9.03292991262987e-06
-9.42869017158267e-06
-2.50263426132771e-06
-1.80822962392995e-05
-5.72471209117575e-06
-1.50759636381696e-05
-1.05702368996302e-05
-6.24701284381134e-06
-1.50020897625567e-05
-2.0317244988101e-05
-2.00329969989508e-05
-1.73850809010768e-05
-2.00436049669261e-05
-1.28908311614013e-05
-2.22350036746549e-05
-1.77524824240284e-05
-1.610291715761e-05
-1.59183806177094e-05
-5.51212022204474e-06
-1.17092253943965e-05
-2.33389199740082e-05
-1.24223787859046e-05
-4.06455257118675e-06
-1.75282578603575e-05
2.24414744922032e-07
-1.42016341368331e-05
-5.7686870679731e-06
-8.3224300585182e-06
-2.21711542204875e-05
-1.72135863200246e-05
-1.35952155517628e-05
-4.75658543246662e-06
-6.97656234230683e-06
-1.20577118532401e-05
-1.27675706577e-05
-9.15286968802483e-06
-1.06211283567719e-05
-1.70675302342468e-05
-1.31835684059872e-05
-1.02380457196673e-05
-1.09027711634262e-05
-2.70561254657732e-05
-7.72956663942961e-06
-1.55315351186664e-05
-5.43938631401583e-06
-6.62553172668747e-06
2.65078526835117e-07
-1.00803970785756e-05
-2.3508279945817e-05
-1.03084000723546e-05
-6.09492020738468e-06
-2.29541470926595e-05
-1.88146745738421e-05
-5.09187484040428e-06
-8.549045647341e-06
-2.09668796176001e-05
-1.91770979837524e-05
-1.05935699428772e-05
-2.28887305926961e-05
-7.50896121410045e-06
-3.89886698729819e-06
-1.62598105385446e-05
-1.5046520220402e-05
-3.04901350716387e-06
-1.70958508096868e-05
-2.15333305343591e-05
-1.62200060280138e-05
-6.79346130076129e-06
-1.38159944649169e-05
-3.57103630456672e-06
-1.27186118248971e-05
-7.37589917950005e-06
-1.06126624629309e-06
-2.45153419293901e-05
-1.79018027037745e-05
-9.8695597991069e-06
-7.52783351578038e-06
-2.72137045443918e-05
7.34434245909587e-06
4.46327707742723e-07
-1.23047202981958e-05
-1.40680188046887e-05
-8.83063687689354e-06
-2.14916425177525e-05
-1.62306346471945e-05
-1.42806261135938e-05
-1.57996196925287e-05
-2.24039845531033e-05
-2.19275051312667e-05
-1.302399034321e-05
2.30081169914643e-06
-1.68277380504417e-05
-5.94980184711467e-06
-8.04765071423546e-06
-1.77249850335699e-05
-6.31339292291992e-06
-9.10178722036875e-06
1.7375069324186e-06
1.41209070172907e-05
-1.41449064843812e-06
-1.30207819544857e-05
-8.96975045626472e-06
-4.67158664449361e-06
-2.50603505170689e-06
-1.38160433513434e-05
-1.88496507937856e-05
-1.00254295135989e-05
-1.71339601224545e-05
-1.28331562006541e-05
-2.42798922683571e-05
-1.26422990083505e-05
-1.54272696306865e-05
-1.52253911478161e-05
-5.38584992884838e-06
-2.16278461229915e-05
-4.44497559407501e-06
-6.56635947850559e-06
-3.25282006454512e-06
-1.3505255999383e-05
2.71989404984934e-06
-1.84637395629269e-05
-8.60030464691543e-06
-3.67629995701412e-06
-1.70464137335192e-05
-5.80406952658787e-06
-1.84285453206985e-05
-1.62191070960928e-05
-2.44816905690281e-05
-1.61788938157502e-05
-6.42573302757945e-06
-1.43953297958528e-05
-1.40379394328014e-05
-1.71642481889702e-05
-1.8088453659986e-05
-5.70442525146711e-06
-4.75706697560668e-06
-1.72347445337937e-05
-2.16564301523256e-05
-1.42642192063967e-05
-1.27626448601943e-05
-6.16622904903375e-06
-1.34989942166792e-05
-1.68514378506489e-05
-3.0455872280849e-06
-1.11391277204522e-05
-1.85121142612153e-05
-2.02364529033104e-05
-4.20307811186193e-06
-7.63381902941105e-07
-3.35911330700064e-06
-3.96169736382709e-06
-4.6371055735472e-06
-1.06792751094561e-05
2.64450914408229e-06
-6.89654678864764e-06
-1.78749051708025e-07
-5.07995815455327e-06
5.7513088653441e-06
-3.98637101856142e-06
-9.68529725513371e-06
-6.82312600866451e-06
-1.03650804958157e-05
-1.72293305513524e-05
-9.31204723404684e-06
-8.9023874410098e-07
-6.94520549056497e-06
-7.30958611917579e-06
-1.15306069949856e-05
-1.90706252650005e-05
4.15944042865739e-06
-4.95987365276418e-06
-1.65005476549796e-05
-1.10247017173825e-05
-1.03587355849406e-05
-2.72310850461129e-06
-1.63208611707438e-05
-2.02637959939779e-07
-9.88361136656496e-06
-6.40116292358278e-06
-3.6442263080016e-06
-2.42997740387564e-05
-1.05088296075826e-05
-1.51553150893745e-05
-3.02014181247087e-06
-7.53812235474529e-06
-1.49266231364276e-05
-3.40263777784687e-06
-1.31198415936127e-05
-5.55357269057836e-06
-6.13690850832629e-08
-2.75136955722153e-05
-2.09898508991113e-05
-1.39623896486019e-05
-1.22346821869479e-05
-2.83881709715023e-06
-1.84954448073673e-05
-1.18089217003175e-05
-1.00879740401686e-05
-6.56213020179171e-06
-3.59380242702775e-06
-3.39199185736124e-06
-9.72305835941017e-06
-1.34078086206619e-05
-3.65032925215751e-06
-1.79852328906114e-05
-5.21381857923869e-06
-1.09161010963223e-05
-1.42299797625311e-05
-1.56029157427535e-05
-8.22485811763115e-06
-1.00924603909645e-05
-1.53858642417528e-05
-1.83126872092244e-05
-2.39114882737962e-05
-1.55510374559761e-06
-1.91573481034061e-05
-4.40224409079426e-06
-1.06813557987333e-05
-1.10071398804493e-05
-4.37550359629593e-06
-9.91160542611697e-06
-1.47519754122561e-05
-7.52535772269945e-06
-1.32986853072501e-05
-1.86518126362154e-05
-4.26101770111494e-06
-7.38918150207172e-06
-1.01212287836716e-05
-2.18991802746994e-05
-1.96294634809521e-05
-8.85853989324537e-06
-1.63773247496095e-05
-2.30140084412202e-05
-6.26952834648194e-06
-1.34860115554881e-05
-1.81306249957146e-05
-6.52327910042384e-06
-2.79282004903536e-05
-1.11052622407542e-05
-8.2227173389634e-06
-8.45001038704093e-06
-9.07456720552738e-06
-7.29972772919478e-06
-1.36665939707349e-05
-3.60311330726183e-06
-1.48388507387735e-05
-2.33961899264623e-05
-1.33375562265469e-05
-9.07188867636449e-06
-2.17475952240492e-05
-1.90880718591328e-05
-1.01334637047769e-05
-1.85243346500549e-05
-2.08287658194541e-05
-2.81776743093929e-06
-2.41872045636258e-05
-7.07316835245436e-06
-2.29877544241528e-05
-4.30788960909187e-06
-1.1947466457777e-05
-1.2088610394202e-05
-1.68201010047287e-05
-1.68411466941922e-05
-1.27289217797307e-05
-7.90078839945568e-06
-1.08545818952537e-05
-9.54944542468288e-06
-1.86918419812065e-05
-1.16653807541186e-05
-1.28965177168924e-05
3.45753258231109e-06
-1.3146613032968e-05
-7.94349856452416e-06
-1.83379698068353e-05
-2.43624387717095e-05
-9.42006417316409e-06
-1.38292764429141e-05
-1.19365078185559e-05
-1.79569724210771e-05
-1.22410092541329e-05
3.81093858955372e-06
-9.43186427492211e-06
-2.23600221456055e-07
-1.70804244148233e-05
-2.31775488262546e-05
3.62675670609406e-06
-5.36415460703422e-06
-6.2363049449387e-06
-1.71235558138966e-05
-3.5581733953925e-06
-2.30510741257196e-05
-1.56480354605778e-05
-1.05246056188725e-05
-1.46279330873704e-05
-1.59296219136534e-05
-1.29394516552814e-05
-1.44799872685141e-05
-1.46677399543985e-05
-2.30170293832235e-05
-1.12497304619309e-05
-3.25545463592327e-06
-1.9612406848388e-05
-1.3857082107158e-05
-1.63044657845178e-05
-1.31583619036348e-05
-1.57099582561241e-05
3.05009405911374e-06
-1.79559506711694e-05
-1.35542836431753e-05
-5.33504153082731e-06
-2.28469635061869e-05
-3.43188998614305e-06
-1.99175557917454e-05
-1.17364139901099e-05
-1.76702649222811e-05
-8.60147271723231e-06
3.04352120226398e-06
-2.29698931143577e-05
-1.97780095034729e-05
-5.71376492896323e-06
-1.22938361206591e-05
-1.71210705185178e-05
-5.67078131198607e-07
1.32106532802236e-06
-1.50586286517812e-05
-1.93167808755081e-05
-2.24037606971347e-05
-1.36806362914993e-05
-1.21134932657487e-05
-1.45000570812807e-05
-4.04195636657636e-06
-2.24939956896969e-05
-1.17689361711706e-05
-4.91142933832295e-06
-1.82073899674864e-05
-1.88422692925717e-05
-1.20947837189858e-05
-1.79501414600797e-05
-1.67435900968725e-05
-2.61402207199314e-05
1.0234112105984e-06
-1.29210576988138e-05
-1.73208393947743e-05
-4.99806747053719e-06
-7.55890004833691e-06
-5.48934454996748e-06
-9.67573441983826e-06
-1.23620916900968e-05
-1.47738431795775e-05
-6.19404926245351e-06
-5.40658195925956e-06
-7.44213387757746e-06
-1.46548341968814e-05
-1.00421122802714e-05
-6.98902360992004e-06
-2.13991414910808e-06
-1.27737387632555e-05
-1.71272114650055e-05
-2.43767300509081e-05
-2.21313546299688e-05
-8.02463036226462e-06
-9.9311722355917e-06
-2.8298826939452e-05
2.90690359713415e-06
1.16938494650732e-05
1.08001578261835e-06
-1.83617490602635e-05
-4.34850910322053e-06
-8.10887763011929e-06
-1.00209023384033e-05
-7.1967224242649e-06
6.08107686881618e-07
-7.3067496112622e-06
-1.03195826363557e-05
4.33649335807576e-06
-1.70363276393648e-05
-3.5935014061741e-06
-1.45321147742496e-06
-5.82673532232888e-06
-2.04361014326109e-05
-3.00867309905846e-06
-9.85870638592374e-06
-1.55349541696722e-05
-5.28865252521806e-06
-6.24834099561533e-06
-1.07560528388203e-05
-1.73567657130073e-05
-1.90916996585493e-05
-2.07671910481503e-05
-6.33420822007302e-06
2.23466495934995e-06
-1.8081904357251e-05
-1.02314787067412e-05
-7.3395654885454e-06
-8.48095559011031e-06
-1.85400430230976e-05
-6.51315776621892e-06
-2.18277959538464e-05
-1.14735563789477e-05
-4.70150165514728e-06
-7.5253669175436e-06
-2.18857210775313e-05
-9.37122297611976e-06
-1.36066062977352e-05
-8.87170625095517e-06
-1.41311206440519e-05
-2.23650299951031e-05
-8.77631926205703e-06
-2.00824643930414e-05
-1.7290124061652e-05
-1.95821356892813e-05
-1.46697131702436e-05
-1.79379500925626e-05
-1.52126621879989e-05
-1.44593128260375e-05
-1.48775460028468e-05
-1.70362622877707e-05
-1.11004401308863e-05
-1.94367521750484e-05
-2.45616176213238e-05
-1.77687224212091e-05
-2.70871656520337e-05
-1.17971169806888e-05
-1.72238116622727e-06
2.83638035311235e-06
-7.73945357777715e-06
-2.01667293084954e-05
4.18919740255214e-07
-4.8933835402907e-06
-1.84361180366848e-05
-1.41708741221893e-05
-2.47508143049639e-05
-5.17582912291558e-06
-8.75535967065801e-08
-9.44974331845898e-07
-3.66740890129609e-06
-1.8478298663718e-05
-1.28494683398721e-05
-1.41851517309653e-05
-3.64909258245181e-06
-1.50919823348213e-05
-2.21897877165462e-05
-1.93720451944238e-05
-4.87307470963216e-06
-1.37251611375648e-05
-1.59317534367598e-06
-1.57443734965943e-05
-1.35013488909995e-05
-1.42840493846483e-05
-8.79475274270008e-06
-1.11647110492316e-05
7.15224220108785e-06
3.00018084918528e-06
-6.77219273449809e-06
-2.43021381458099e-05
-1.00727974697237e-05
-1.60246803135706e-06
1.71648926983404e-06
-4.28959536020972e-06
-2.26043887820302e-05
-1.6380607143166e-05
6.2807770291955e-07
-1.38651118279574e-05
-9.53272581489155e-06
-3.2866226588588e-07
-6.8758183928645e-06
-1.01880984809639e-05
4.65003692747296e-06
-1.11894488714438e-05
-8.64866242186306e-06
4.21640930479344e-07
-9.74451300487962e-06
-1.75710667710605e-05
-9.69803861955696e-06
-1.41873304172799e-05
-1.64162525227844e-05
-1.87164011811359e-05
-1.01974368156807e-05
-2.28399983785996e-05
-1.58168784774616e-05
-2.59784939322117e-05
-2.43479608663521e-05
-1.06980668238205e-05
-1.95426329880958e-05
-4.77420986146224e-06
-1.2289370824878e-05
-1.56546502336236e-05
-2.76881864406962e-05
-6.91128186721858e-06
-8.2614189755203e-06
-8.90922014968447e-06
-1.24748890965452e-05
-9.03111253909795e-06
-2.07613776154156e-05
-1.41229534243961e-05
-1.92102723244796e-05
-2.43374728338923e-05
-5.33946334422457e-06
-3.64979117407126e-07
4.33920021147086e-06
-1.59644335407644e-05
-1.18849793799225e-05
-1.93639515306689e-05
-7.99412267731798e-06
-2.26512324938189e-05
-2.61615000705921e-05
-7.17578501673853e-06
-5.13955990264173e-06
-4.82169587138518e-06
-1.79689527798384e-05
-1.43481145235031e-05
-5.91038948331646e-07
-7.80432268660082e-06
-1.51116547012161e-05
-1.8817515842019e-05
-1.18594587935687e-05
-1.40885045833187e-05
-2.00721814932348e-05
-1.15515419375043e-05
-1.41849773757742e-05
-1.05615371265597e-05
-1.33665716678935e-05
6.55573493042444e-06
-7.82805414728705e-06
-1.67151398634366e-05
-3.57787718233974e-06
5.58640976338042e-06
-2.63036398222755e-05
-9.09773343666965e-06
-7.56819741838571e-06
-1.73857175784221e-05
-9.95298001296324e-06
-7.18624135513686e-06
4.88258650954525e-06
-1.74301881684903e-05
-1.97934425416899e-05
-9.76006531447261e-06
-1.34434563760132e-05
-1.47316861945433e-05
-5.59762390455086e-06
-1.46454033090814e-05
-1.50785660684694e-05
-1.38336320909268e-05
-2.01071695600316e-05
-5.11107666183503e-06
-1.02684789407485e-05
-1.55452313372614e-05
-6.43521330335951e-06
-1.61159781280567e-05
-2.63705520080586e-05
-6.26034622332207e-06
-1.78824647949646e-05
-9.06083427312199e-06
-1.62469937107254e-05
-1.72274442652397e-06
7.55327434678543e-06
-1.15645367180267e-05
-2.02487126846443e-05
-1.12196613740462e-05
-1.04614937298168e-05
-1.3944354399532e-05
-1.30487986973996e-05
-1.46798602838644e-05
-1.71414223365512e-05
-2.13617305948806e-05
-7.13776583208641e-06
-1.02554819742119e-05
-7.46686726141656e-06
-2.46624289582692e-05
-2.17081306836578e-05
-1.30767791222888e-05
-8.12365735663672e-06
-3.32525183582042e-05
-1.88052918592819e-05
-2.05228316491044e-05
-1.73766442852063e-05
-1.04745567339774e-05
1.01143528434726e-05
-6.82155819401134e-06
-1.1214628338423e-05
-1.67183261102661e-05
-7.41596168433533e-06
-3.80121705629821e-06
-1.05472938057201e-05
-1.66009341584824e-05
-5.32872269369263e-06
-1.45906460747384e-06
-4.47589693824799e-06
-4.49113317507555e-07
3.29861942633198e-06
-1.65669997818222e-05
-1.08034549108544e-05
-1.72012143053314e-05
-9.79581496937197e-06
-2.5655681753086e-06
-1.68755910855684e-05
-8.01686594269682e-06
-2.26569008337981e-05
-1.28775641431725e-05
-3.19691931484977e-06
-1.53190560553592e-05
-1.20888414202488e-05
-1.48210751481101e-05
-1.8042004566145e-05
-5.43791887725218e-06
-3.36618462205018e-06
-6.22200229642671e-06
4.12771566746817e-06
-1.2559247836438e-05
-1.90063210931665e-05
-2.29438228880574e-05
-1.20683485534076e-05
-1.60948327173317e-05
-1.39951717529025e-05
-3.73862997895281e-06
-1.74748517971791e-05
1.3242730215732e-06
-1.13099013600576e-05
-2.44827295286396e-06
-1.58200230613714e-05
-2.04398488221518e-05
-1.60958626256629e-05
-1.31231627553235e-05
-7.64270116863878e-06
-1.55426674685731e-05
-4.80146015773977e-06
-1.28347644540204e-05
-1.8823897721257e-05
-2.26883346819667e-05
-1.85485608793427e-05
-7.49939124248565e-07
-1.76490837916475e-05
-7.52714423179892e-06
-1.21452662668032e-05
-7.95632138865057e-06
-2.01233142381186e-05
-1.98248639163292e-05
-1.9536815889331e-05
-1.56943984947829e-05
-1.70444616142243e-05
3.76938371841643e-06
-7.62498091944565e-06
-1.01503925451015e-05
-7.46167761045744e-06
-2.56769504022867e-06
-6.73573336348659e-06
-2.74074851008837e-05
-4.77747096800635e-06
-1.20213340279146e-05
-7.51462199656693e-06
-1.26039326548226e-05
-1.32739449467493e-05
-1.01088719159242e-05
-1.17629414040761e-05
-1.3524014343119e-05
-1.87639909368397e-05
-1.63672834856895e-05
1.75196769310048e-06
-4.76568526320714e-06
-1.59743525806219e-06
-9.42070759454588e-06
-1.28359412110279e-05
-9.78467584825652e-06
-1.6388624581883e-05
1.10937663120633e-05
-8.89128776933619e-06
-2.2812697881668e-05
-2.77432263238928e-05
-8.47105739629643e-06
-1.66277401303484e-05
-1.17118658301681e-05
-4.05365487566506e-06
-2.08768598051673e-05
-1.83041554371994e-05
-1.36663691352551e-05
-7.32493638331916e-06
-1.64972897806491e-05
-1.34170089656291e-05
-7.25432568296321e-06
2.37001739685876e-06
-9.89354465305843e-06
-4.88513341779426e-06
-3.27269934136986e-05
-7.61542298318065e-06
-1.4111648981208e-05
-1.31839343507917e-05
-8.64128153071394e-06
-1.40213356357496e-05
-1.30761754027792e-05
-1.53106053486178e-05
-4.5170103459439e-06
-9.21605886055998e-06
-1.79648992172541e-05
-2.27330549110198e-05
-3.13809417686965e-06
-1.56279602374395e-05
-1.9279455304981e-05
3.55312217356022e-07
-2.1217139084652e-05
1.33472807915322e-06
-1.79528406388581e-05
-1.33478064671782e-05
-1.69881137434553e-05
-1.69600186924626e-05
-1.16761916774462e-05
-2.4369858350185e-05
-2.08648046347233e-05
-8.2918658703531e-06
-1.97760985842275e-05
-1.01535357852113e-05
-1.46727346928777e-05
2.03135044057759e-06
-6.97186252567145e-06
-2.75341419944582e-05
-1.75116800878763e-05
4.83385551469847e-07
-2.96072561350015e-05
-1.82879659819989e-05
-8.66076551147668e-06
-1.03520963736305e-05
-5.44694510337628e-07
-1.3805402841424e-05
-1.76779596944069e-05
8.02509434389758e-06
-1.10407555734626e-06
-7.17243036091609e-06
-2.04270812259093e-05
-1.74113668286412e-05
-8.43383957667363e-06
-6.54385056758191e-06
-8.64238932626145e-06
-1.55772874964641e-05
-1.43924256037142e-05
-1.27990907524929e-05
-1.35723430119947e-05
-2.13084456558592e-05
-1.8478090953096e-05
-1.35433699544331e-05
-1.16431991187342e-05
2.03248577123363e-06
-1.1449836518657e-05
-1.59169846419293e-05
-1.45455191284446e-05
-1.49719613794989e-05
-1.85826596976059e-05
-1.62109878959409e-05
-7.95850528044177e-06
-1.06780477252975e-05
-4.05357683367272e-06
-2.56277583677762e-05
-2.01981494469309e-05
-2.98750977251457e-05
-1.744198203066e-05
-5.48617195694449e-06
-1.53698871609826e-05
-1.87866768536901e-05
-3.65838531805399e-07
-8.7558489494095e-06
-1.36053028121164e-05
-3.78356704298983e-06
-1.04738055520759e-05
-7.36577800699599e-07
-2.74729674506089e-05
-1.3060352588414e-05
7.83466555394894e-07
-1.37064926913708e-05
-3.77944950117243e-06
-6.30089255242987e-06
-1.31011565861838e-05
-1.3157199125752e-05
-1.12142192919674e-05
-6.66363365954611e-06
-1.88967677330054e-06
-1.9360031835935e-05
-1.38512939112554e-05
-1.54170594927348e-05
2.31830351035137e-06
-2.17362662343165e-05
1.08086762415749e-06
-3.20854317810422e-07
-7.70802589316235e-06
-1.13638344237028e-05
2.25133238571171e-06
-1.5398625411541e-05
-1.96332418932857e-05
-1.78160769606302e-05
-7.87221834522949e-06
-2.41261223697362e-06
-5.25451018033503e-06
-6.33797301610445e-06
-1.48590741113783e-05
-6.03913626743171e-06
-8.20028772530291e-06
-1.36550131630502e-05
-1.01594168462275e-05
4.18978580040263e-07
-1.43304359857731e-05
-6.38528499568531e-06
-6.12838378364172e-06
-1.43074153705016e-05
-1.15130373755116e-05
-1.81485851039896e-05
-8.86572291693589e-06
-7.93230954253546e-06
-1.50245309984063e-05
-2.11164255482229e-05
-1.17751519565352e-05
-4.11074989921361e-06
2.49625577630669e-06
-7.85272372435989e-06
-1.2187512544644e-05
-3.98600161689596e-06
-1.35848235164524e-05
-1.71452900185095e-05
-1.73749011091595e-05
-1.6425536873147e-05
-2.27647417714282e-05
-1.59673797747445e-05
-8.15461628706977e-06
5.0455969963438e-06
-1.86045930249662e-05
-1.30396978306352e-05
-1.16194094717902e-06
-1.62316738075744e-05
-1.55688909712678e-05
-7.31366612159966e-06
-7.78634805250818e-06
-4.25919199690216e-06
-2.57552750352182e-05
-3.11408156178594e-05
-8.76295754232215e-06
-1.17249840411817e-05
-7.99340602164645e-06
-7.27204875581215e-06
-2.35196606526676e-05
-3.80995810352277e-06
-2.5942100491944e-06
-3.00425755974092e-05
-7.94889509269568e-06
-8.09079029810548e-06
-1.30234774919327e-05
-1.03506954195594e-05
1.23840739779162e-06
-1.52526206834305e-05
-5.3920890474583e-06
-1.36339670043261e-05
-2.10371360225322e-05
-1.77868530164506e-05
-9.87706161247444e-06
-8.89263155670264e-06
-1.75682238090733e-06
-1.7278726759837e-05
-2.29664388407969e-05
-3.8552370496201e-06
-1.052715542338e-05
-1.47314730079233e-05
-1.53238263282075e-05
-1.41595795521711e-05
-1.51224092741619e-05
-1.30748889002166e-05
-4.72184891752211e-06
-4.71053144580138e-06
-9.55628622409547e-06
-1.16700668267555e-05
-3.36446817701021e-06
-2.44563239533815e-05
-1.85196652131779e-05
-1.21088228626029e-05
-2.69036985421761e-05
-6.17120867414724e-06
-8.05312434313327e-06
-9.02894168732993e-06
-2.91125334778275e-06
-1.02247246197873e-05
-1.58903429127126e-05
-1.39138972023515e-05
-5.04319030521629e-06
-2.95297212514227e-06
-1.16604127051323e-05
-2.16473110006237e-05
-1.55797070270186e-05
-1.45810612653311e-05
2.1599918464415e-06
-1.58205538057218e-06
-3.7387414465596e-06
-1.36851282402293e-05
-8.17416270314208e-06
-7.40127049651849e-06
-2.1105816274358e-05
-2.38581661199362e-05
-9.98633349388602e-06
-1.92490153603676e-05
-1.412980516396e-05
-1.05460784895111e-05
-1.69021884272726e-05
-1.07894814160522e-05
-1.1853522886784e-05
-2.54984085827358e-05
-6.87277775300923e-06
-1.88789345739192e-05
-1.78861776811126e-05
-2.49257573841433e-05
-1.4428348482187e-05
-3.40387527944378e-06
-1.01183575378594e-05
-4.11545399921035e-08
-7.82421161883866e-06
5.03680151931257e-07
-1.08610560949533e-05
-2.21260456508271e-05
-1.23986369883941e-05
-4.00913883209439e-06
-1.78354717869405e-06
-2.58404785168039e-05
2.66468071072289e-06
-4.04575191239313e-06
-1.19992571712714e-05
-2.23518697861046e-05
-9.78511999756344e-06
-4.36611979518319e-06
-3.94426801516524e-06
1.19611355964717e-06
-6.7730068541927e-07
-9.825871067314e-06
-7.40547474897181e-06
-2.53257542655641e-05
-2.52274877881216e-05
-1.05614514682019e-05
3.29799319649332e-06
-1.51635118950701e-05
-1.66135386459826e-05
-1.49095498492122e-05
-2.86461651200968e-05
-6.9052938911346e-06
-5.72490366400641e-07
-2.02047492168464e-05
-8.72847822130438e-06
-4.33903161841114e-06
-9.7252071270313e-06
-1.3757803402944e-05
-8.21578449421993e-06
2.88927014836718e-07
-1.24761214423855e-05
-2.40179563571805e-05
-1.1042203052729e-05
-1.08210560195755e-05
-8.42207218559017e-06
-1.11968352821545e-05
-5.93841825118141e-06
-5.01947171715038e-06
-1.07213205678693e-05
2.3929773684234e-06
3.72128296480209e-07
-7.35952867958765e-06
-1.32896497593496e-05
-9.71477403144451e-06
-2.3478807496834e-05
-1.70237786691168e-05
-2.2894970088274e-07
-2.04508610345113e-05
-1.28179472254825e-06
-1.16698755760605e-05
-1.58048950681416e-05
-9.1131720801425e-06
-8.60253480436547e-06
-1.62304588652979e-05
-1.31348758378326e-05
-1.8727841294528e-05
-3.05483310131547e-06
-3.39575076462391e-05
-1.33854219351369e-05
-1.29393155681693e-05
-1.98980130608009e-06
-2.00588858885087e-05
-1.24309504373176e-05
-5.37700549571248e-06
-8.64407384733616e-06
-6.07616412702067e-06
-1.44713311109466e-05
1.60107159857829e-06
-2.47113956707843e-05
-1.12620299963966e-05
-1.44765421351855e-05
-1.47371168020589e-05
-5.99734299266622e-06
-6.44154557997748e-06
-9.82200172421919e-07
-1.03287002187338e-05
-3.23507199397389e-06
-2.07563792132144e-06
-2.48341234404594e-05
-1.17330974322038e-05
-6.46575247812926e-06
-1.1656442386195e-05
-2.3576146134115e-05
-7.82836429045971e-06
-1.3256500703452e-05
-1.91042752567346e-05
-2.15252301687285e-05
-2.02280089380367e-05
-1.34135652700969e-05
-1.52715041244867e-05
-6.4652862738744e-06
-7.20317815593573e-06
-1.16269186875681e-05
-9.8259175917987e-06
-1.03295311190565e-05
-2.466847052937e-05
-6.26910035749557e-06
-2.02991291870453e-05
-1.9723750727899e-05
-2.04398061195686e-05
-2.76330921699122e-06
-9.8733676331829e-06
-1.48210111221613e-05
-2.2464772836749e-05
-2.59018288694052e-05
-1.55225567206428e-05
-2.75605580104407e-05
-8.6234374173686e-06
-1.66598333817402e-05
-1.15216598314747e-05
-2.27026891076269e-07
-9.7231359291102e-07
-7.5551460414993e-06
-2.48511580358641e-06
-1.01896990203425e-05
-2.07727906827249e-05
-7.88066173453091e-06
-7.92931433356179e-06
-1.33625230320767e-05
-8.76599354304292e-06
-5.42760676943786e-06
-1.89003397078931e-05
-7.63006595975756e-06
-1.07525394558579e-05
3.37403953827379e-06
-1.8709717354001e-05
-2.14589313187497e-05
-2.5949010173251e-06
-8.69287533457286e-06
-5.24757660563985e-06
-1.98876721112537e-06
-8.03098642779252e-06
-1.28203084076457e-05
-1.13075035801677e-05
-8.59294642108717e-06
-1.67672430769531e-05
-1.69334671549578e-05
-1.2581612021915e-05
-1.46340183220818e-05
-1.84166719868014e-05
-9.90285298717387e-06
-1.91628754400633e-05
-1.83037614762605e-05
4.65434347585996e-07
-1.03577347817993e-05
-1.05932708784173e-05
-1.01283026557347e-05
-8.86468417984414e-06
-1.87604301554078e-05
-1.57976135097982e-05
-2.3155872855559e-05
-1.01413034424906e-05
-1.65656105628804e-05
-1.20162273182543e-05
-1.20528302251636e-05
-1.07827139924059e-05
-1.47704335774544e-05
-8.25069491477285e-06
-1.34448742567041e-05
-1.18780636696297e-05
-2.46208285800793e-05
-4.92566464867469e-06
-5.64543608091696e-06
-9.56608596598778e-06
-3.1153455613498e-05
9.58517540871069e-07
4.20159477583485e-06
-1.58548272517022e-05
-1.36611829291463e-05
-4.2403302424289e-06
-1.47746916918383e-05
-2.28800454969964e-05
-8.56190661878275e-06
3.1849496447667e-07
-8.0747619175004e-06
-2.88932687464053e-06
-4.83983723467242e-06
8.02472876502238e-07
-3.62156836498044e-06
2.61290436716538e-06
-2.57565877660135e-05
-1.9146536417885e-05
-8.14871184082171e-06
-1.41660620632822e-05
-5.03941476329526e-06
-1.41155800777377e-05
-1.9638084601864e-06
-1.77446360689587e-05
-1.66889628133105e-05
-1.53663142940925e-05
-2.87914098684293e-05
-2.45108053194325e-05
1.40472685108035e-06
-2.43597728178261e-05
-1.23133101276267e-05
-3.74704509787141e-06
-5.12072736476361e-06
5.90368610921669e-06
-1.9209207938362e-05
7.30206695477066e-06
-1.67035707591463e-05
-1.62292323743425e-05
-1.88997791444295e-05
-1.38230613815453e-06
-1.00853298617551e-05
-7.075399859324e-07
-4.68315398401827e-06
-1.33716681455902e-05
-2.69494466048415e-05
-1.74212341539345e-05
-1.48740867077983e-05
-1.13007758783897e-05
-2.10193239149463e-05
-5.24884626394909e-06
-5.17238166136113e-06
-9.73726973634831e-06
-9.64855685461584e-06
-1.04943834729594e-05
-1.56741146123289e-05
-1.48528332459984e-06
-3.31139732961213e-06
-7.90966261315508e-06
-1.96337912448985e-05
9.39117807042051e-07
6.0089956110183e-06
1.4996653559523e-06
-1.62345920199991e-05
-3.85571952022318e-06
-2.14579526988008e-05
-1.40715117099881e-05
-1.22877957684253e-05
-9.4732256773297e-06
-1.53172638469433e-05
-1.69042407004898e-05
-1.20609210107723e-05
-2.16680799050777e-05
-1.38978275231284e-05
-2.7505676008832e-06
-1.8652788169221e-05
-1.21312004788032e-05
-1.26089972561054e-05
-7.59706278088477e-06
5.3918768461332e-07
-6.25856615990232e-06
-2.28451210775479e-05
-6.59089464369676e-06
-4.64494354187395e-06
-2.32526459165151e-05
-9.28484828938152e-06
-1.26553297635245e-05
-1.90620277627045e-05
-9.95314930978072e-06
-6.26270318316964e-06
-9.25500364638744e-06
-3.00128125771689e-05
-1.32121473398792e-05
-8.63456970877547e-06
-1.00693738501749e-05
1.40618491720073e-05
-1.52702509858406e-06
-1.04976945673908e-05
-2.19667539986685e-05
-2.64277010176631e-06
-1.49272337813321e-06
3.04714213658712e-06
-1.75864974619435e-05
-1.37370819528783e-05
4.01073488432989e-07
-8.43912713784914e-06
-7.1735654183223e-07
-1.40935855794071e-05
-2.8547471393688e-05
-6.43952337821345e-06
-1.29438452134897e-05
-3.5857861414231e-06
-1.37095530663001e-05
-2.63580298067202e-05
-1.16786693687189e-05
-1.03200907107275e-05
-1.09126855797205e-05
-5.79897938747172e-06
-2.42905826800664e-05
-1.08036503718638e-05
-1.11600065046422e-05
-2.64417870151388e-06
-1.13717723864087e-05
-2.33643836907367e-05
-2.01826795109287e-05
-7.98426647037318e-06
-1.47047587783355e-05
-2.65828504534348e-05
-1.13427472446873e-05
-2.06116517463728e-05
-2.58243434594083e-06
-1.66582966256032e-05
-1.7890471870899e-05
-1.78542962493506e-05
-7.24838436505294e-06
-1.03512984642685e-05
-1.2828188335765e-05
-3.05272555975839e-06
-1.32821871062449e-05
-2.20419224134147e-05
-9.90739090371825e-06
-9.30027810737119e-06
-2.00089681173707e-05
-1.74196858320985e-05
-4.39863886837818e-08
-1.35941248386491e-05
-1.98051210692452e-05
-2.59140777182321e-05
-9.11299697593754e-06
-1.13245363091367e-05
-3.11957965901743e-06
-1.89915117543096e-05
5.66617214365209e-06
-6.14550265488553e-06
-1.46767835309813e-05
4.0536606412214e-06
-3.5241290433255e-06
-1.02449307018776e-05
-3.09091340531667e-06
-2.40370806649115e-06
-1.4577418392978e-05
-4.11755472905415e-06
-1.15579967440683e-05
-8.54296145076879e-06
-1.41889555050796e-05
-7.96829743392356e-06
-6.31528488106662e-06
1.2361144858271e-07
-1.63356080138285e-05
-2.30370352758231e-05
-9.80759397536603e-06
-1.50318630123067e-05
-1.42402639361725e-05
-1.02622668457828e-05
-1.61357327186166e-05
-1.56869217683355e-05
-1.27458274819208e-05
-1.20016965996734e-05
-1.72514734222183e-05
-1.41443323878353e-05
-5.40267291613389e-06
-2.43843913859912e-05
-1.11536510898923e-05
-8.83521376572959e-06
-2.52926641410503e-06
-1.31065008099488e-05
-1.86825167179428e-05
-1.29460626760321e-05
-7.52128450049912e-06
-2.70001157168324e-05
-9.38169675316286e-06
-9.7010857447295e-06
-1.12719389507843e-05
-3.57722147971253e-05
-6.75223753659904e-06
-6.45686362946954e-06
-1.75814248551377e-05
-1.12389705948589e-05
-6.99278706105543e-06
-5.29379437081877e-07
-1.34902566676075e-05
-1.40697065909893e-05
-1.18093772173824e-05
-1.00400068685708e-05
-2.07866207548415e-05
-2.13779132822698e-05
-9.04880327886004e-06
-6.47229227841746e-06
-1.88756632430464e-05
-1.94048382294387e-05
-6.27965936875208e-06
-1.69629139437626e-05
-6.5058529975304e-06
6.94630100844489e-06
-2.93766375672226e-06
-9.64692441437552e-06
-1.32086586419764e-05
-9.05521768341833e-06
-2.62356565761572e-05
-2.04835197844303e-05
-2.10585463216507e-05
-9.0428261445078e-06
-8.76635145729864e-06
-4.3687981554016e-06
-8.10891985058414e-06
1.15412043582942e-06
-1.9528138669616e-05
-2.26811845207526e-05
-2.06056378006546e-05
-1.69267126227726e-05
-5.92666445860176e-06
-1.12913169154458e-05
-1.59579414353734e-05
-7.25234983347387e-07
-1.78421421754566e-05
-1.01435367977673e-05
5.71466636689717e-06
-1.15721385117458e-05
-7.99788884824945e-06
-8.35871396232507e-06
-7.32807430973368e-06
-2.56193667669606e-05
-1.98735902526086e-05
6.8480148998281e-07
-7.88752900466538e-06
-6.45809703568429e-06
-3.57323538494694e-06
-9.66049092560618e-07
-1.60333811778134e-05
-1.78742281805627e-05
-1.30944396156021e-05
-4.68668545876497e-07
-6.16503880816638e-06
-1.19182773601154e-05
-2.25069689674951e-05
-1.64692247959118e-05
-4.21660249337097e-06
-1.79602218625786e-05
-8.16231368576737e-06
-1.40511732833951e-05
-1.22525687100511e-05
-1.41041371183883e-05
-1.02827333095996e-05
-7.72718903833231e-06
-9.43212857884503e-06
-1.29246175882654e-05
-1.78030685995639e-05
-1.94166689084026e-05
7.64757382423486e-06
-1.62507839196283e-05
-7.25250859065429e-06
-1.16666298927795e-05
-5.13821948737567e-06
-4.98893749316608e-06
-1.0381724591536e-05
-1.66819641387353e-05
-1.5366508509575e-05
1.60355106299783e-06
-7.1605587196747e-06
-1.90593988571017e-05
-2.19790932130593e-05
-9.57210605296623e-06
-2.38591583386746e-05
-1.36176514808295e-05
-1.71835361308169e-05
-2.3988696696931e-05
-2.18848718008136e-05
-1.08582576345981e-05
-8.32282036524967e-06
-1.07866330392734e-05
-2.06436770944371e-05
-1.99395053907975e-05
-1.0638078984274e-05
-1.096182743984e-05
-1.73759608643538e-05
-1.54995460429326e-05
-9.4343888588012e-06
-4.83793372843852e-06
-5.69955620219394e-06
-1.04003800532574e-05
-1.82796242589592e-05
-4.86567736845291e-06
-7.51496468593567e-06
-1.52075683204775e-05
-2.40073166046961e-06
-4.79342345431638e-06
-1.76405030210475e-05
-1.31883944967635e-05
-1.44776160591084e-05
-8.38675335405893e-06
-6.41888379514624e-06
-1.59455441849926e-05
-1.35763339133949e-05
-1.09234053212109e-05
-5.11411095790759e-06
-1.95324394366272e-05
-1.82325321904222e-05
-4.03109852950333e-06
-8.27560938952516e-06
-4.7579075429318e-06
-1.08054289011996e-05
-4.69857876817312e-06
-2.21806755224143e-05
-1.44374308945964e-05
-3.46763104546945e-06
-2.72062309624116e-06
-1.83614789470765e-05
-1.98864429682522e-05
-2.90415768365384e-06
-2.78822207726086e-05
-1.72396647136898e-05
-1.34628291548237e-05
-1.69235142254583e-05
-7.40971571201141e-07
-8.85762621448633e-06
-2.54991359784823e-05
-1.72108609980854e-05
-1.26901097687174e-05
-1.54492402076907e-05
-7.64390351138511e-06
-1.02397090001607e-05
-1.14328811723966e-05
-9.40574893192474e-06
-6.45332992774341e-06
-2.24039023797155e-05
-2.13295392075463e-05
-1.87050616473283e-05
-2.28612663889396e-06
-5.17722884909676e-07
-1.62226192749919e-05
-1.16068730282309e-05
-5.39100322337236e-06
-1.19168999830226e-05
-9.19024035910075e-06
-2.62311595108013e-06
-7.3907980336788e-06
-7.1168197628518e-06
-9.18210115778938e-06
-2.37540632546092e-05
-1.22379684652129e-05
-8.52652663601376e-06
-5.69383832811893e-06
-7.68258336927484e-06
1.82508959472753e-06
-8.92463481292577e-06
-6.15584524052959e-06
-7.13839353618475e-06
-1.44778327860189e-06
-1.41444315070011e-05
-1.47831035594106e-05
-1.82610413684801e-05
-5.54101520114355e-06
-1.15617955227972e-05
-1.71088196523664e-05
-6.91234251443693e-06
-2.1572032859259e-05
-1.76753261135061e-05
-1.13386500358245e-05
-1.21540451497818e-05
-2.20789093179182e-05
-2.85277473595403e-05
-6.06056861462917e-06
-1.11609963419869e-05
-1.06932814450697e-05
-1.3484696888437e-05
-1.22988490786188e-05
-1.70120153705737e-05
-8.93656551381596e-06
-6.81002351007277e-06
-1.31864587639654e-05
-1.26360501822078e-05
-2.46822284470147e-05
-1.37066848084795e-06
-9.64538562871606e-06
-7.10840286713949e-06
-1.41575057736326e-05
-1.32490231827477e-05
-1.41157660191372e-05
-1.73889151326296e-05
-1.63075202696077e-06
-1.74778577209724e-06
-1.40115958504253e-05
-1.26209612993606e-05
-1.81745785569871e-06
-2.09602567980042e-05
-3.90256405422645e-06
-7.88538960286174e-06
-7.1968187933708e-06
-5.02513998594412e-06
-5.86121317101536e-06
-1.78129647972327e-05
-1.47895939386821e-05
-2.87847537499496e-05
-1.43382747100633e-05
-1.02331392589215e-05
-7.6643085001579e-06
-3.90308048546689e-06
-2.55722705900501e-05
-3.06616932070241e-07
-2.56253530472633e-05
-1.44041600274201e-05
-6.74912626247822e-06
-1.88797569832777e-05
-1.06929476381891e-05
-5.19555743384434e-06
2.77739787904348e-06
-2.58089268373229e-05
-1.72507583652072e-05
-1.29041541970229e-05
-1.99434696923236e-05
-2.17818026243012e-05
-1.49691186974523e-05
-1.08405439495197e-05
-8.74339617810591e-06
-1.56869863045729e-05
-1.03537419132035e-05
7.93722369045257e-06
-5.67862540882375e-07
-5.72458010121065e-06
-9.50680749946766e-06
-6.15126635759493e-06
-6.81163867181552e-06
-1.47366611134679e-05
-1.94647479529179e-05
-7.83944778961882e-06
-3.26805062898083e-05
-1.57766382679794e-05
-6.46262280636701e-06
-1.38393564215827e-05
-1.77811171740346e-06
4.1342213891539e-06
-1.56948802889852e-05
-8.09078290714344e-06
-2.14307727941827e-05
-1.67920783142175e-05
-5.46201772529259e-06
-1.30900788505596e-05
-1.54053138307466e-05
-6.54968339504114e-06
-7.53617951469967e-06
-1.95069275255997e-05
6.39612920815372e-06
-2.25555485938342e-05
-2.54972017200148e-05
-2.35994556319764e-05
-1.92904151049773e-06
-8.13599474421256e-06
-1.69338220991337e-05
-1.35558703847541e-05
-7.76995855569319e-06
-1.85723755232762e-05
-1.83287468033942e-05
-2.43869829757409e-05
-1.58267611275776e-05
-2.54983458936308e-05
-1.14624363192857e-05
-1.21637032947116e-05
-1.0155275384887e-05
-6.9300373559671e-06
-1.74931334870896e-05
-9.05688422574284e-07
4.72805655052104e-06
-1.05456767847119e-05
-1.54132527429226e-05
-1.11377010150062e-05
-1.37398412263179e-05
-9.12932934549934e-06
-5.10331066510011e-06
2.18420196289425e-06
-5.36953891918481e-06
1.9958385836627e-06
-1.04261323230554e-05
-2.09864017142725e-05
-6.04595215849451e-06
-1.00470390924142e-05
-2.34945316095609e-06
-1.98764192357896e-05
-1.3548258243965e-05
-9.30931095468566e-06
-2.76421972878688e-07
-1.4525247666341e-05
-1.95670139099382e-05
-7.2189883367551e-06
1.75106110166224e-06
-3.12912979402562e-05
-1.92789289951555e-05
-7.82404385821001e-06
2.95753558691225e-06
-4.26078570216543e-06
-5.05129699155162e-06
-5.51853028512043e-06
2.65300656340034e-07
-4.84462834998279e-06
-2.98316429019521e-06
-1.05083584182383e-05
-6.7922675797531e-06
-9.5876185898016e-06
-7.54359347537117e-06
-2.18420014739881e-05
-1.89938249690232e-05
-1.49362123493191e-05
-2.49828129797318e-05
-1.06544808520549e-05
-1.26329292089479e-05
-2.18469736891474e-05
-1.99317964687057e-05
-1.14838318736746e-05
-1.54399000176894e-05
-2.41769624432062e-05
-2.31260190375752e-05
-8.83256476075658e-06
-7.40436547243477e-06
-2.18947764378035e-06
-8.02855986891884e-06
-8.11955185350737e-06
-1.16184412863989e-05
-6.23903787586278e-07
-4.7240409913738e-06
-9.63608761345573e-06
-9.28977391121341e-06
-2.60890384211466e-05
-1.83146308710938e-05
-1.16465900692858e-05
-2.66726942968432e-05
-2.08295175618203e-05
9.65039045634847e-07
-5.02152479802142e-06
-1.31177413658713e-06
-1.50963962950404e-05
1.05828568490924e-07
-1.98787596667326e-05
-1.87616856382242e-05
4.47379327031457e-06
-2.51634266951067e-05
-9.04265067968751e-06
-3.93525648833111e-06
-1.12790723961119e-05
-9.22791130462157e-06
-1.19999873171963e-05
-9.47722742698552e-06
-1.6106174252311e-05
-1.81907853676097e-05
-1.38102383905872e-05
-1.72689296023982e-06
-3.34397368778293e-06
-2.40959288536759e-05
-1.16867807098964e-05
-1.66638603685672e-05
-8.2967228495374e-06
-1.01474641858345e-05
-1.49990649621599e-05
-1.31316238124509e-06
2.40075882440654e-06
-1.51813759173236e-05
-1.42627102851613e-05
-1.84208281283751e-05
-2.00970813623308e-05
-7.00963842247081e-06
-9.82596554328037e-06
-1.19750469702197e-06
-1.61473828402999e-05
-1.76218283573542e-05
-1.75745027552265e-05
-1.93546028531347e-05
-1.31731271080058e-05
-1.25263006190436e-05
-1.04959930084085e-05
-7.18901604693998e-06
-1.49373375052734e-05
-2.23269014317996e-05
-1.33736324084258e-05
-9.04330091379934e-06
-2.79008632660404e-06
-1.08950446864864e-05
-2.09548099618482e-05
-1.56848002968309e-05
-1.39982538303691e-05
-3.93841094465236e-06
-1.40069799494534e-05
-1.17789325069736e-05
-9.30294721221253e-06
-1.65848890545159e-05
-1.3422990878024e-05
-1.69897414286903e-05
-1.71704735441047e-05
-4.31271148084119e-06
-2.15538858692376e-05
-2.86889082155775e-06
3.89531114349604e-06
-1.46510017240528e-05
-5.07402030849081e-06
-1.35446959838081e-05
-2.37083513423741e-05
-2.30770385706843e-06
-2.20506483190755e-05
-2.26104822310743e-06
-3.15684470894171e-06
-2.05597587725373e-05
-2.20021929823744e-05
-1.49090384293636e-05
-6.62798128062026e-06
-8.2591131597388e-06
2.17253175208518e-07
-7.31493821078684e-06
-1.57667530274461e-05
-1.46266869310911e-05
-1.33381822367988e-05
-7.64474148363757e-06
-3.46996806271023e-06
-9.34273689047294e-06
-3.94137183649591e-06
-7.10265748261716e-06
-2.1258370621028e-05
-1.06815686794095e-05
-4.69591230217602e-06
-1.03564664415979e-05
-9.06851107991545e-06
-1.67764573793537e-05
-4.26367790113722e-07
-1.02682389722452e-05
-1.52903791836584e-05
-1.44041980496525e-05
-1.86351864059543e-05
-6.98356934304954e-06
-6.22459424550925e-06
-2.39724510366332e-05
-1.61672250305842e-05
9.38281366314417e-07
-1.08561469896254e-06
-2.2252580202162e-05
-1.00980800276961e-05
-5.00739409003752e-06
-1.16926587734124e-05
-7.15473292722077e-06
-1.64903418838273e-05
-2.9798597947297e-06
-1.13112494627848e-05
-1.43290072136221e-05
-4.88916615187141e-06
-5.51143903550284e-06
-1.45616037979663e-05
-5.16307317690898e-06
-8.72307358011185e-06
-1.8586427789623e-05
-1.4528548079984e-05
-1.36455323554908e-05
-2.64383949663721e-05
-2.32721932917946e-05
-1.62818556712243e-05
-5.34692933833467e-06
-5.14861670211953e-06
-1.32693617090805e-06
-1.09181766664416e-05
-5.18196634832439e-06
-2.6684709159067e-05
3.5169807329355e-06
-2.36600049989072e-05
3.22554479259751e-06
-2.63573218033735e-06
-1.43573198262869e-05
-1.57098024383027e-05
-4.91786859501749e-06
-1.08906735215717e-05
-1.68502607112217e-05
-4.93895597130306e-06
-1.01687507766812e-05
-8.44042969580535e-06
-1.4463070426161e-05
-2.50008728490164e-05
-2.59037428479206e-05
-2.28427727196944e-05
-1.30717557166344e-05
-1.30670710955568e-07
-1.18568507487033e-05
-1.13678753273963e-05
-4.65497017742468e-06
-1.44978261667096e-05
-7.02384877655031e-06
-1.52653494656699e-05
6.10176447407277e-06
-5.95057131904091e-06
-1.93768622737205e-05
-5.63440127615587e-06
-9.76732112708767e-06
-9.68651903326587e-06
-1.77717931565114e-05
-2.0391105202158e-05
-1.36243936554161e-05
-1.76172695963227e-05
-1.44941790801102e-05
-1.4688477576835e-05
-2.01029289401928e-05
-1.43275947244945e-05
-4.03439249211439e-06
-7.01087089906518e-06
-4.10449986621481e-06
-4.34348557807747e-06
-3.58581231757046e-06
-6.28477581791285e-06
-1.79143345246376e-05
-4.68083092730625e-06
3.16427653291222e-06
-1.31859483698747e-05
-1.59870127730419e-05
5.0008541016284e-06
5.85719638761416e-06
-1.95168048437869e-05
-4.11807436617513e-06
-2.89842402331863e-05
-1.52852958814339e-05
9.95507661727261e-07
-1.69433914545867e-05
-6.19338171318627e-06
-1.2683268163965e-05
-8.23095251984769e-06
-1.63870431269013e-05
-2.87644443833268e-05
-2.06645192710861e-05
-1.62181198058387e-05
-1.1395002128292e-05
-1.25402379399514e-05
-1.04088769576793e-05
-1.18703280601982e-05
-1.02252902334521e-05
-6.69659250281639e-06
-8.7323709409168e-06
-2.8213165939904e-05
-2.19630036047317e-05
-1.45700822983014e-05
-1.01684878369492e-05
6.09348423909745e-06
5.28649635165602e-07
-1.07635686060352e-05
-2.51857186703103e-05
-1.95806921325204e-05
-2.65886688985156e-05
-1.3999089480137e-05
8.06605870779316e-07
-7.25140006019998e-06
-9.9945544655342e-06
-1.37292535956187e-05
-1.78589436545434e-06
-4.14181261459639e-06
-2.6212765775162e-05
-1.86637194537645e-05
-1.79753702785341e-05
-4.15435720471976e-06
-1.07804930774422e-05
-1.42635654160989e-05
-4.95931580240347e-06
-2.11247488431884e-06
-1.04697368309638e-05
-2.57311524820741e-05
-7.93875755528213e-06
-2.25570119218453e-05
-1.4742798366128e-05
-6.4641038747636e-06
-2.1520561137046e-05
-1.51515608359792e-05
-1.4836573836539e-05
-1.67292126414537e-05
-2.83406340426367e-05
-8.7371654852813e-06
-1.04796005466943e-05
-1.81509144691111e-05
-1.23596422311765e-05
-2.24180158008519e-05
-1.90775592117183e-05
-5.98301960770291e-06
-1.4447915014659e-05
-1.79459300116359e-05
-1.4240802855977e-06
1.38555554513297e-06
-1.50738922746141e-05
-7.09964338264653e-06
-1.34328022900872e-05
4.99443083939366e-06
-1.89985938199001e-05
-8.83181675896004e-06
-7.41468317635301e-06
-1.0760317413736e-05
-1.43940076344722e-05
-7.75280743229275e-06
-6.23635958869699e-06
3.38003603651104e-07
-1.2934774830807e-05
-1.47774379037189e-05
-5.63283643183574e-06
-8.08380584762431e-06
-1.34081315472173e-05
-1.64957365116797e-05
-2.07911810003564e-05
-1.61052496657765e-05
-1.16823571875604e-05
-9.01963234252304e-06
-2.00270190015537e-05
-1.62401971533058e-05
-4.85352127784468e-06
-1.62904093630834e-05
-6.79109771488537e-06
-5.58265328340159e-06
-1.5295259593446e-05
-2.31034928201202e-05
-1.91713088262573e-05
-2.11563402903728e-06
-1.93021568901237e-05
-2.25254873703157e-05
-1.27543734687115e-05
-7.74658829896617e-06
-6.37922096487796e-06
-1.24938787734793e-05
-7.82214800507691e-06
-2.27593717381511e-05
-1.17732888642197e-05
-2.50779141291785e-06
-1.30741862827669e-05
-2.35129845250161e-05
-1.27747642972985e-05
-1.53538513356229e-05
-2.73274557406779e-06
-1.82153407848651e-05
-1.67683258207149e-05
-1.13682692073866e-05
-1.34504632131153e-05
-2.87364012212345e-05
-4.64795247719564e-06
-1.8959605010077e-05
-1.51727045705847e-05
-1.25111021175803e-05
-1.34613186997234e-05
-2.83938875526455e-05
-7.45236726253425e-06
-2.33459076318214e-06
-1.54288525065776e-05
-1.48339795151053e-05
-2.46844423994718e-06
-2.2551882403503e-05
6.33821003767948e-06
-9.16996071450116e-06
-8.81270833283829e-06
-1.76933534364293e-05
1.15902383708509e-08
-1.15149461569337e-05
-2.54880803657101e-05
-9.73602877994173e-06
-6.02501397600235e-06
-1.78182555889247e-05
-9.50711409769945e-06
-1.83663624275529e-05
-1.15392481919981e-05
-6.14268894248745e-06
-1.04489664255693e-05
-1.45464215601313e-05
-1.59449732600264e-06
-1.27536121533431e-05
-1.97809425986818e-05
3.12151238284512e-06
-1.49606573097925e-05
-1.39623699251118e-05
-5.31910829745019e-06
-2.1141129018092e-05
2.87724157786486e-06
-1.50122733019345e-05
-2.87071973270182e-05
-1.62925543480842e-05
-1.77306529598679e-05
-1.31693179677291e-05
-2.24369098288752e-05
-7.57024987563059e-07
-1.23549658173122e-05
-1.32667242986812e-05
-3.21157041510514e-06
-1.34464199408545e-05
-3.70473975281282e-06
-2.43331405004198e-05
-2.46441700179089e-05
-3.82782285176492e-06
5.06566459863965e-08
-4.51231970852375e-06
-8.20324238370615e-06
-1.13051774855672e-05
-2.21378155257202e-05
-6.3013958140584e-07
-3.53672810190732e-06
-1.66650937162467e-05
-9.79712184108592e-06
-2.78285368015673e-06
-1.51830008325049e-05
-7.61448773807922e-06
-2.12226850584679e-05
-1.93967427091696e-05
-4.45070399484487e-06
-1.06200703756698e-05
-7.43552267051199e-06
-2.02361799924896e-05
-8.23976702231054e-06
-2.08337420860941e-05
-1.18037315023177e-05
-1.59745458582097e-05
-1.30834741503432e-05
-9.71719237496561e-06
-1.73465552302831e-05
-1.94742117451974e-05
-6.58801476007895e-06
-1.40560271308745e-05
-7.61009491557362e-06
1.29938612401866e-06
-5.97300706464067e-06
-5.6766831345153e-06
-1.79437284872936e-05
-2.53555119043731e-05
-1.49361764840453e-05
-1.05645363638437e-05
7.3110702517193e-07
-5.69535648391115e-06
-2.79987575953648e-05
-1.06472012648233e-05
-2.00663899055568e-05
-1.61901139949966e-05
-1.24363885392173e-05
-2.06797164239633e-05
-1.44500609169531e-05
-1.48657923538388e-05
-2.04701624261751e-05
-8.50558934767462e-06
-7.3744301149679e-06
-1.82459266955009e-05
-1.2545366852266e-05
-8.19813247002352e-06
-8.16367602827785e-06
-8.63626732841974e-06
-1.85969826433555e-05
1.16638721673581e-06
7.31296047731523e-06
-1.74279715314464e-05
-3.82074717150212e-06
-8.02407652788056e-07
-1.7436328897042e-05
-7.78714627926683e-06
-1.28162390070105e-05
-1.8937688513952e-05
-1.30397190431952e-05
-1.50874847133118e-05
8.04584477394251e-06
-3.28974811712691e-06
-9.29649154859638e-06
-8.3253948092959e-06
-3.23132066577099e-05
-2.80166064266707e-05
2.37033865529461e-06
-2.01249889912857e-05
-9.7924177443778e-06
-2.89137274349642e-05
-9.31791994408527e-06
-1.17838200059733e-05
-3.35246487903762e-05
-1.19760122410965e-05
-1.5956735683225e-05
-1.53441163771166e-05
-8.93421974498645e-06
-1.18487575657234e-05
-1.08607681009655e-05
-1.43049256639779e-05
2.77505218641355e-06
-1.6007232094024e-05
-4.32390222922625e-06
-7.13763515787724e-06
-7.37773194293612e-06
-1.82283397915231e-05
-2.12852665035704e-06
-7.63677367638926e-06
-1.38814917897879e-05
-1.13254455237385e-05
-1.032971437066e-05
-1.70170242575664e-05
-1.58104316298277e-05
-1.43098267304166e-05
-1.2420913326545e-05
-1.30029201344575e-05
-4.36237958194126e-06
-1.67113467725722e-05
-1.43388646499402e-05
1.28130939052893e-05
-4.7347358418035e-06
-8.61982782211966e-06
-1.54963859247477e-05
-1.89789522167855e-05
3.33900206025159e-06
-1.30720250909979e-05
-5.42696012511263e-07
-5.54667655395026e-06
-1.42990467161819e-06
-1.48950571977421e-05
-4.98428619926691e-06
-7.75767978799593e-06
-7.96347094849075e-06
-1.44899888301074e-05
-1.82046288892571e-05
-4.35046591080734e-06
-1.65544426623444e-05
-2.7268106650832e-06
-9.90843245398069e-06
-2.70638314143823e-05
-1.67237902060853e-05
-2.40847686222984e-05
-1.19483914646922e-05
-1.01428703955692e-05
-9.52181771107715e-06
-2.05428384581201e-05
-2.13923746583741e-06
1.39163703789138e-06
-1.16764361968707e-05
-1.20837045035077e-05
-1.52229796379626e-05
-6.85341923217396e-06
-1.29923527993588e-05
-1.00138468895357e-05
-2.08453450685934e-05
-2.2989158457786e-05
-1.42677591807163e-05
-1.39170887937138e-05
-1.64297654349735e-05
-1.42158048345113e-05
3.74035319557795e-07
3.6789079093125e-06
-6.12793407386146e-06
-1.02304883031552e-05
-9.01410677724226e-06
-1.67119737914573e-05
-1.88684034125198e-05
-1.63376419243198e-05
-1.59584773973565e-05
-2.62383471600121e-05
-1.59307793772583e-05
-1.46646462829352e-05
-1.91513689374391e-05
-2.06006717250982e-05
-9.35529398454882e-07
-1.00953977167717e-05
-1.12630950734553e-05
-8.98329425519402e-06
-6.76001245163546e-06
-8.50529784475787e-06
-3.35437025063325e-06
-2.87466396502557e-05
-1.72750094326327e-05
1.2130418447065e-06
-1.03043884422963e-05
-1.60056837370003e-05
-1.12316363989648e-05
-9.93228334363133e-06
-5.76540003574869e-06
-1.05467218085023e-05
-6.55758088224249e-06
-1.35526800609789e-05
-2.27946445685795e-06
-7.26896745406805e-06
-8.54442315701475e-06
-2.45732342699602e-05
-1.11193042668257e-05
6.19024209059004e-07
-7.44809992214942e-06
-1.21475696624323e-05
-1.01676409362265e-05
-1.23908760524108e-05
-3.62777776689187e-06
-9.05617087987429e-06
-2.03167272972841e-05
-2.28981274308178e-06
-1.13066785121653e-05
1.29747171508483e-06
-1.75975452376809e-05
-2.12723449911177e-05
-1.00289320858401e-05
-2.30933678369221e-07
-1.99225516517716e-05
2.41378481951064e-06
-1.16852288893526e-05
-2.51481022623111e-05
-1.8277918250423e-05
-2.47300009503497e-05
-1.85979978100199e-05
-1.9790410054743e-05
-1.62762185771324e-05
-1.58490266413711e-05
-2.96450097416988e-05
-9.19606729313584e-06
-3.0792939433243e-06
-1.72800653531083e-05
-1.47405186534379e-05
-1.69356682851565e-05
-2.05416763556045e-05
-2.06338837324595e-05
-7.27429392069824e-06
-4.45511689028437e-06
-1.63117072743966e-05
-1.8119811462253e-05
-2.09785335056321e-05
-1.61831149532231e-06
-1.17069555689797e-05
-2.07003603834108e-05
-1.6492998197612e-05
-1.995084520316e-05
-7.88516659301596e-06
-1.25255531979955e-05
-1.0236617748404e-05
-8.07319578595452e-06
-1.62427846454524e-05
-1.83351023687467e-05
-1.86040545719606e-05
-1.12264885984802e-05
-9.72765167359629e-06
-1.05450523891247e-05
-2.5093026785487e-06
-1.79946260274689e-05
-1.41969371746573e-05
-4.37392913581875e-06
-9.84066635577484e-06
-1.43247091217167e-05
-9.30074352878249e-06
-1.00468050114247e-05
-1.69418172516747e-05
-2.05257249966688e-05
-3.01248766743813e-06
-2.28341390515641e-05
-4.18096771606631e-06
-1.52741302846582e-05
-1.86767323376755e-05
-6.00006366868455e-06
-9.51305640019487e-06
-1.36991658149467e-05
-7.21529067324151e-06
-8.52337047465254e-06
-6.88990851224999e-06
5.14421958162881e-06
5.59750240160409e-06
-1.9984783736705e-05
-1.97282588113029e-05
-1.6480041248073e-05
-1.43860351818845e-05
-1.0572268002562e-05
-1.45848294469935e-05
-3.40696997489767e-06
-1.35835371807347e-05
-9.73209644834307e-06
-2.32598168828251e-05
-2.32148438246657e-05
-1.22353020028892e-05
-2.98986339384583e-05
-5.12292108921707e-06
-1.46599136673121e-05
-1.32388727392403e-05
-3.30616697905299e-05
-1.47527564301702e-05
-6.20588817983498e-06
-1.94746368174642e-05
-8.6483279535372e-06
1.62059171881148e-05
-8.33001005693069e-06
-2.4828465733675e-05
-1.34547512929745e-05
-1.40411949224581e-05
-1.3368234963664e-05
-3.67352663370681e-06
-2.08358762189231e-05
1.75092080011087e-06
-1.37505263048251e-05
-1.47486591710169e-05
4.90503082442613e-07
-1.88526191638142e-05
-1.2856879554213e-05
-9.71574285018206e-06
-2.69233062371002e-05
-1.4778999510154e-05
-1.24984219084405e-05
-9.00807206134861e-06
-1.42080054776269e-06
3.00832914302099e-06
-1.41913796557017e-05
-1.78758827235294e-05
-1.69377493435122e-05
-3.91616338560257e-06
-4.35424250688439e-06
-1.78313789565913e-05
-4.31935402952483e-08
-1.07504867061705e-05
-1.83697913753287e-06
-1.01525438569564e-05
-5.54746541102678e-06
-1.06224122757172e-05
-1.38657700549235e-05
-3.23405501932025e-06
-1.18233841579531e-05
-6.23266555277036e-06
-1.48332084343079e-06
-1.45470372647031e-05
-1.37191668847924e-05
-2.3781909581166e-05
-2.1306676828386e-05
-9.46809718720689e-06
-5.13850029815237e-06
-9.19842663949373e-06
-9.96966718076936e-06
-1.68248884360925e-05
-5.70732506739618e-06
-2.11125719344808e-05
-2.626756189151e-05
-1.83467847469753e-05
-7.59193333513942e-06
-1.60625628336633e-06
-1.46162163054803e-05
-3.83375624733933e-07
-9.36739584763429e-06
-1.44845194554319e-05
-1.14256475803733e-05
-1.04904414451671e-05
-1.85864536522877e-05
-2.27018079895677e-05
-2.39790360696241e-05
-2.847829861562e-05
-1.23327748490566e-05
-1.20696163999142e-05
-1.10694461099102e-05
-1.31511928326374e-05
-1.29022830406622e-05
-1.09925981782911e-05
-1.26291579742303e-05
2.36218641928692e-08
-1.99498722644464e-05
-8.34428451022253e-06
-1.12510829041051e-05
-4.19682366418252e-06
-6.99887482945417e-08
-5.42036166026308e-06
-1.270137631471e-05
-6.22942150494961e-06
-4.47452807078109e-06
-5.11579327657343e-06
-5.05758800822662e-06
-1.4131333870151e-05
-5.45579915084485e-06
-8.93579348008991e-06
-8.98389753437413e-06
-7.79735802726366e-06
-1.09864264725171e-05
9.68083455373693e-07
-8.1002078131549e-06
-1.91019813514699e-05
-1.35484990152637e-05
-2.04967786093761e-05
1.12720203313544e-06
-2.11865957709749e-05
-2.56594725056048e-05
-1.10481511313157e-05
-9.5890034936074e-06
-6.54120132432784e-06
-1.43788015752698e-05
-1.84252833044502e-05
-1.48354740884965e-05
-2.31636035551128e-05
-1.17433524323955e-05
-6.33488726196839e-06
-1.02281071719161e-05
-1.92481936422531e-05
-1.29518614287096e-05
-2.13809455286943e-05
-1.5485586356085e-05
-1.6486765416111e-05
5.3242701268511e-07
-1.02737176838147e-05
-2.21982798429541e-05
-5.55895380925791e-06
-1.11294175066164e-05
-9.58518443491957e-06
-1.85382396104956e-05
-1.24085496128203e-05
-6.87658203423568e-06
-1.43765981326763e-05
-9.32415790813196e-06
-2.27108647208003e-05
-2.45212252927524e-05
-1.0213288658951e-05
-1.68856540497194e-05
-1.23412519279857e-05
-1.59185712454933e-05
-8.07312732917998e-06
-2.37995732719621e-05
-1.1392953141748e-07
-1.25018246432566e-05
-1.17284236835591e-05
-7.92061658059367e-06
-1.60912754777414e-05
1.94752557302062e-06
-5.41396146019545e-06
-1.10942536957762e-05
5.13202636032333e-08
-4.57792493781872e-06
5.03552782265527e-07
-7.04959383041863e-06
-1.22101603561676e-05
-2.44856782714356e-05
-1.5846161937522e-05
-4.3133233395497e-06
-1.6774988332498e-05
-1.44608482774513e-05
-1.04096760882901e-05
-1.92159183500813e-05
-9.68556725392434e-06
-1.90254944088333e-05
-1.91119275659827e-05
-6.82119414308679e-06
-1.76148791619812e-06
-2.25736302509791e-05
-2.42277562215836e-05
-4.09712636226224e-06
-1.70525661577537e-05
-2.12829231855198e-05
-1.77757979143666e-05
-9.89099103454223e-06
2.79518235708229e-06
-3.05536701402501e-06
-1.1854233679183e-05
-1.58318287599978e-05
-2.08798228734371e-05
-1.09687693958449e-05
-3.10959440963545e-05
-1.41560528084804e-05
-1.60895638829646e-05
-1.40285458121924e-05
-3.16280672950326e-06
-1.41089399230469e-05
-1.41939159218568e-05
-1.1014339201394e-05
-1.02434131527636e-05
-1.67601645746405e-05
-1.05606448461058e-05
7.96291130888042e-07
-1.04173279816505e-06
-3.8586752329912e-06
-2.18930384529755e-05
-2.22425998312189e-05
-1.56002303147188e-05
-6.46609882494707e-06
-1.06815745625961e-05
-1.44548018719645e-07
-1.41018113448864e-05
-2.3047563577545e-05
-2.15070643405436e-05
-1.35121548007132e-06
-1.38693013907019e-05
-1.7719146318242e-05
-4.38491090107136e-06
-1.81560198504461e-05
-8.76551845630949e-06
-1.32348342489128e-05
-1.53398985921627e-05
-1.84990721981521e-05
-7.64414591737111e-06
-1.93243562715132e-05
-1.54834635026356e-05
-8.56489904842542e-06
-1.4998301504304e-05
-1.95227678247554e-05
-6.17188820080337e-06
-4.76196775238137e-06
-1.49479618056397e-05
-1.83811652613077e-05
-1.39363922927139e-05
-9.46906932028918e-06
-3.15536643624339e-05
-6.19371799652821e-06
-8.86514392963217e-06
-2.69027254972315e-06
-1.53042100483657e-05
-2.79990233236817e-06
-1.82265155682595e-05
-9.07365377075363e-06
-6.86499712107894e-06
-1.57119873145504e-05
-1.7541895778762e-05
-1.51279755667728e-05
-1.87930884436661e-06
-1.50198761400495e-05
-2.06171639210172e-05
-9.46943390504734e-06
-3.04882396171779e-06
-1.01166878620535e-05
-2.45010361042318e-05
-7.30189671069157e-06
-1.58536850552429e-05
-2.19691183144593e-06
-1.42627508748025e-05
-1.64735414384351e-05
-3.75586008761375e-07
-1.82285395428331e-05
-7.34639802108564e-06
-1.61303158340502e-05
-1.40298251667905e-05
-1.40024366346064e-05
-2.47078822005408e-05
-1.11812930362303e-05
-1.01922527039168e-05
-2.35007747417658e-05
-1.08500607375575e-05
-1.09014579166354e-05
-1.05886077702293e-05
-3.33912581537696e-05
-6.69383879238056e-06
-1.14258608472554e-05
-4.47251994704249e-06
-5.41063617988736e-06
-1.95115682703906e-05
-1.30532436727676e-05
-1.65168259853578e-05
-1.29165369115088e-05
-1.49512831719169e-05
-1.77460390697344e-05
-1.60802695080447e-05
-6.77107790690298e-06
-1.04157525912546e-06
-5.65423344371097e-06
-6.22447668119798e-06
5.14694596269431e-06
-3.4386672618705e-06
-1.32667886638574e-05
-7.095797585818e-06
-1.04999768028229e-05
-7.7380160295083e-06
-1.74804431012725e-05
-3.4032531998987e-06
-1.82374348275032e-05
-9.25648433185474e-06
-2.58968284764155e-05
-8.23446243580789e-06
-1.67780961286536e-05
-1.00049340279828e-06
-1.2683342016751e-06
-6.43894184095758e-06
-2.30006131862276e-05
-2.2475941783191e-05
-2.46099764968433e-05
-2.61130324516788e-05
-3.8440383198267e-07
-2.69200656958259e-05
-1.74903729033597e-05
-1.11427280230007e-05
-1.93258300603543e-05
-1.10562307664499e-05
-1.31198674380727e-05
-8.56514589921877e-06
-5.36362001951133e-06
-5.93379846678373e-06
-1.18618075967825e-05
-9.14186303450908e-06
-2.02182847835189e-05
-5.03455744668865e-06
-2.58391488562408e-05
-1.54712709089885e-05
-8.02706891019327e-06
-4.52131157747082e-06
-1.02086298409826e-05
-1.25129418846435e-05
-7.06601966065008e-06
5.99621359010584e-07
-1.88128376550575e-05
-1.3353351063635e-05
-1.02495167611602e-05
-8.10081662830691e-06
-1.58983074649975e-05
-6.77579480140047e-06
-1.37644991317032e-05
-1.79467411511833e-05
-1.68394043212435e-05
-1.20067057948234e-05
-1.54455792018872e-05
-1.35719076612364e-05
-1.31321498033747e-05
-4.98078238218694e-06
-2.41314034821488e-05
-1.27265683991668e-05
-1.1189676550806e-05
-1.18301859635649e-05
-1.73947529269196e-05
-4.29322732759348e-06
-9.0777166539493e-06
2.35460526491251e-06
-1.30618617499484e-05
-5.9662372016917e-06
-1.98547513928546e-05
-2.16236945899774e-05
-1.15394087548949e-05
-1.24284776876538e-05
-1.10590637581744e-05
-1.53120460227223e-05
-1.85810614304369e-05
-2.57659601978412e-05
-7.78590055555467e-06
-3.00808351557108e-05
-7.05432088692408e-06
2.52361588650471e-06
-9.7244288309578e-06
-4.17564555755114e-06
-1.06537973189589e-05
-1.98768487420525e-05
-1.09561788949687e-05
-5.42153343872223e-06
-7.62248431186543e-06
-1.23547778310726e-05
-3.2902105729202e-05
-1.74950088337666e-05
-2.11045535254745e-05
-1.78497139565359e-05
-1.99794338073509e-05
-7.74615963140669e-06
-8.20665919614676e-06
-2.27916523787064e-05
-2.11213094997425e-05
-2.16823205902397e-05
-3.56317311978408e-05
-1.46667995875231e-06
-1.68147460361364e-05
-1.22811251126981e-05
-1.5907442857609e-05
-9.35351359541933e-06
-2.10971923913273e-05
-1.32525988396808e-05
-1.15861190219122e-05
-1.27960056872512e-05
-8.58664038458264e-06
-1.1896233463599e-05
-5.65515499420789e-06
-1.1009163883916e-05
-7.88146860451218e-06
-1.46747335134761e-05
-1.04019571655506e-05
-1.32374335667827e-05
-7.20398659446645e-06
-1.38268267145784e-05
-1.43556482873019e-05
-2.47391958765051e-05
-1.17832796478684e-05
4.18326132687429e-06
6.41154587662008e-07
-2.18899998136068e-05
-1.30752777699206e-06
-1.74988091488068e-05
-1.69616680896844e-05
-5.69505175316691e-06
-1.7412732234211e-05
-1.70252840886728e-05
-2.91669970245268e-06
-1.06509181810254e-05
-1.70330729011995e-06
-1.19376225659177e-05
-1.79656833415518e-05
-1.26550759227569e-05
-1.93297850191216e-05
-6.82477027519178e-06
1.33940742374348e-05
1.68390596270654e-06
-1.64497174640966e-05
-3.70905478855805e-06
1.6830274443521e-06
-1.68678525391904e-05
-1.96503274098822e-06
-9.55948938161745e-06
-5.3010553296836e-06
-1.68584971660454e-05
-1.79053902634879e-05
-1.65927866613659e-05
-6.93407545576269e-06
-1.01309546112412e-05
-1.48398175560563e-05
-1.4652729090416e-05
-1.30015965225848e-05
2.39190531412027e-06
-2.05805173184825e-05
-1.81265920760336e-05
-1.30515936315105e-05
-7.14721834129336e-06
-2.35684731502684e-05
-2.25510282124825e-05
-1.37101864711977e-05
-3.12353317933715e-05
-2.32150608379768e-05
-2.45123179939411e-05
-2.09029025555166e-06
-2.31460580497498e-05
-1.92207259394276e-08
-1.95014163415954e-05
-8.34800372219762e-06
-1.45627696114361e-05
-8.57319615995666e-06
-2.22193391980778e-05
-8.39220001835955e-06
-8.68838953774056e-06
-4.7300963817237e-06
-1.6966359754011e-05
-1.33254848774159e-05
-1.05855436494484e-05
-9.25248899571562e-06
-1.8169209321779e-05
-1.46064308304551e-05
-1.48762517410941e-05
-2.00523656909044e-05
-6.59353426618663e-06
3.49159228417111e-06
-1.47337967314801e-05
-9.02584177907485e-06
-1.74715641250892e-05
-1.05634061797707e-05
-4.96195294266427e-06
-1.70082205195076e-05
-1.57533708803517e-05
-4.22388579766592e-06
-2.66520554539284e-05
-2.27941415430543e-05
-6.00014105529736e-06
-1.12563812134557e-05
-1.46467327889158e-05
-8.28148480250678e-06
-2.39315114610953e-05
-1.73952052186643e-05
-1.18005109959904e-05
-1.022100876704e-05
-1.7535850490153e-05
-1.58652157806253e-05
-2.05918995790916e-05
-1.5367862541002e-05
-9.5888724276244e-06
-2.24647518464497e-06
1.12080893957909e-05
-1.15515256422321e-05
-1.99427921689614e-05
3.23522188203416e-07
-1.51304265457995e-05
-1.70506884701431e-05
-1.81956363837557e-05
-1.19537783329994e-05
-4.78566751906262e-06
-2.16390903311037e-05
-1.46351950208321e-05
2.3041380177583e-06
-1.52834339074525e-05
-6.08815133184982e-06
-3.73725909104976e-06
-1.02723828001255e-05
-9.17636398385563e-06
5.96581281036809e-07
7.94249337410424e-06
-5.82079833355697e-06
-1.35933380636562e-05
-1.2787492590996e-07
5.6263421933221e-06
-8.99051574837112e-06
-1.5506585952378e-05
-1.3723513904191e-05
-1.24321425017119e-05
-6.60948271813411e-06
-1.74736316825274e-05
-1.39198194770198e-05
-1.20086105614124e-05
-9.00853338726984e-06
-7.51361102993166e-06
-7.98904847361252e-06
-1.76705361383868e-05
-2.20047677384163e-05
-1.2314283239372e-05
-9.83918211286968e-07
-9.71059278231247e-06
-1.18467608921609e-05
-1.91733878808379e-05
-9.14449505794685e-06
-1.9750752519348e-06
-1.90699864406801e-05
1.56493137310576e-05
4.22756234413767e-06
-1.064786366777e-06
-2.70772287660392e-05
-2.22225461900275e-05
-1.68305853973454e-06
-1.59180489811366e-05
-1.29732874951364e-05
-9.12196000844689e-06
-6.38638642404958e-06
-1.24108739679354e-05
-7.48855694166739e-06
-1.71663610372037e-05
-7.37893095961335e-06
-2.82946079235598e-06
-1.71798258261641e-05
-1.73551242366639e-05
-1.79114551774861e-06
5.96776189761052e-06
-7.86042851906593e-06
-1.18507768865683e-05
-8.6131341418616e-06
-1.88701877308213e-05
-6.55137623126338e-06
7.81218264492031e-06
-1.08233915355612e-05
-1.30762943687898e-05
-8.66767365219955e-06
-1.44841321649641e-05
4.69683850671702e-06
-3.65464198116256e-06
-1.26819436042105e-05
-1.42855407787962e-05
-8.10891046889705e-06
-1.56046714943912e-05
-3.33673276148602e-05
-1.402040064366e-05
-2.25436293759221e-05
-1.21308512996704e-05
-2.87518308095145e-06
-1.71132032322053e-05
-1.25963293211739e-05
-9.27040237604933e-06
-2.79619084371916e-05
-1.89464820052308e-05
-1.99634765081107e-05
-1.10269677096737e-05
-4.02479532729363e-06
-3.09200247002808e-05
-2.19509477657745e-05
-1.53471896959488e-06
-2.45751994582368e-05
-1.45991721224207e-05
-1.89554498008178e-05
-3.86612330596549e-06
-1.99332592952872e-05
2.65511446626622e-06
-1.3841749007968e-05
-2.03250964284695e-05
-1.62730955507984e-05
-6.55613738266507e-06
-1.49606832572353e-05
-7.95602417529262e-06
-2.18599306508196e-05
-2.32513050352466e-06
-1.89723206965713e-06
-2.0129580151406e-05
-1.17723691498067e-05
-1.29380160926733e-06
-1.19447352683164e-05
-1.24385300816218e-05
-2.16789143741806e-05
-1.07248764554648e-05
-4.37693898878893e-06
-2.62649555156773e-05
-1.82234805921943e-05
-2.11916180036348e-05
-2.03537733282209e-06
-1.43849195453533e-05
-1.70995563192031e-05
-1.6096926945744e-05
-1.75841007910198e-05
6.02126078608545e-06
-1.86224624906866e-05
-1.44888054134362e-05
-7.46633013397348e-06
-8.30334991557964e-06
-1.87844420119906e-05
-8.98009878901731e-06
-1.22820203131034e-06
2.28758880283904e-06
-7.11549370374102e-06
-1.14253219320854e-05
-1.96731252035244e-05
-1.19394173647249e-05
-1.02545690855701e-05
-1.60938155726195e-05
-3.45559090211792e-05
-2.10332784806906e-05
-1.19714531708936e-05
-1.45133384789506e-05
-2.0984519997967e-05
-1.99057804947151e-05
-8.57295685956982e-06
-1.15446070083678e-05
2.89019160690506e-06
-2.19434262102002e-05
-1.29389354663009e-05
-7.40260113048996e-07
-1.83231214973611e-05
-1.32569005292837e-05
-2.52339027446945e-05
-2.59022100120883e-05
-1.57664906106229e-05
-2.70129867951636e-05
-1.21937477780703e-05
-1.48005164720453e-05
-6.08117517478674e-06
-8.19979944957798e-06
-1.26938064759848e-05
-6.90560657801791e-06
-8.54928516498047e-06
-2.23912645744786e-05
-1.91106695589415e-05
-1.08377591291438e-05
-4.12235079053021e-06
-1.84774308357442e-06
-8.52757358192463e-06
-1.7108823172345e-05
-1.74559652141102e-05
-1.02632282834187e-05
-8.50780627035352e-06
-5.64295496755819e-06
-1.52138598067876e-05
-1.73693655257854e-05
-7.34449211715313e-06
-8.86210651874956e-06
-2.42739839870156e-05
-2.41542169633414e-05
-1.53005744710287e-05
-2.89984024438763e-05
5.64980014902265e-06
2.38361468921641e-06
-1.51266733387635e-05
-7.41596426422502e-06
-1.15731679777659e-05
-1.64437708647613e-05
-1.97007913419902e-05
-2.00711923619326e-05
-1.81076298250303e-05
-5.78340911909962e-06
-4.05270847119859e-06
-1.83824307557289e-05
-1.1567803727795e-05
-7.23085359836147e-06
-9.91142587120888e-06
-7.76546579883992e-06
-1.76320163134835e-05
-6.54349722676534e-06
-1.40649510205029e-05
-2.16467391342458e-05
-3.30525261971635e-06
-1.83967443005954e-05
-1.56257840979082e-05
-8.78781098931936e-06
-2.61153427931012e-05
-1.1656330835179e-05
-1.13740780639695e-05
-1.9212896720318e-05
-1.04773143611601e-05
-1.16329910991189e-05
-1.44209197075592e-05
-1.58244084215965e-05
-1.73840345267625e-05
-1.68899465322762e-05
-1.57522940745902e-05
-4.04241064811745e-06
-7.77632576442814e-06
-9.68548267265503e-06
-1.46948059793866e-05
-9.48201377352579e-06
-1.76918969116348e-05
-9.92113608399378e-06
-1.08421229445321e-05
-1.78598332369628e-05
-5.14842185890491e-06
-1.39545442358798e-05
-1.65528452749837e-05
-1.80212264097679e-05
-2.07244852968799e-05
-1.80471661299395e-06
-5.4681169738971e-06
-1.15553216473138e-05
3.66715074625662e-06
-8.74107205938544e-06
-8.59060881137001e-06
-6.60993311623156e-06
-8.48818457801584e-06
-7.40280887080914e-06
-4.29826068131155e-06
-1.70114602287416e-06
-1.3984509779983e-05
-7.53821992190312e-06
-2.80240002081328e-05
-1.91545602283397e-05
1.86737120646751e-07
-8.39445942540298e-06
-1.15294579296055e-05
2.30718004834774e-06
-1.79693714938738e-05
-6.09574102604964e-06
-1.23510762832207e-05
-1.83966497835135e-06
-1.0580326229473e-05
-7.29451796485897e-06
-1.15650044926508e-05
-1.34832831093073e-05
-9.24226127016734e-06
-1.60607327749694e-05
-2.24698462716764e-05
-3.09140041399659e-06
-7.36601452309895e-06
-4.14494017488854e-06
-7.84524915199805e-06
-1.74196371589628e-05
-1.32038192942864e-05
-3.03948617259622e-05
-1.22015357993549e-05
-1.14210222171926e-05
-1.92099994631999e-06
-3.49915770529812e-06
-1.53054149567714e-05
-9.29846892652062e-06
-7.26065296640568e-06
-8.60608901453996e-06
-2.64276133451626e-05
-1.5356019033322e-05
-4.85803465225842e-06
-3.82309014434564e-06
-1.46705115062222e-05
-4.33728948019449e-06
3.20137680021427e-06
-2.45887124501973e-05
-2.17354048245113e-05
-1.65907008789531e-05
-1.49381580556979e-05
-1.30155835423193e-05
-3.37759808040272e-06
-1.66241736447378e-05
-8.63692549965839e-06
-1.83145847946417e-05
2.54689440583508e-06
-1.45034586908392e-05
5.34674822731402e-08
-3.18408756511543e-06
-8.53877188190214e-06
-1.17117481051813e-05
-7.73901738933324e-06
-1.28191682545053e-05
-5.34453399825967e-06
-2.19250519475978e-05
-1.80110948234106e-05
-1.65268576250403e-05
-2.6870178148732e-05
-4.54178744148625e-06
-8.20026783229768e-06
-6.63663579411608e-06
9.44149496910753e-07
-6.8842120940463e-07
-1.41066063457901e-06
-1.68077072180741e-05
-2.43563512267043e-05
-1.37725909325067e-05
-1.51575218249527e-05
-1.63870433301312e-05
-2.19833691685938e-05
-1.44862002209813e-05
-5.44870207266697e-06
-1.14816471435619e-05
-1.06597416269848e-05
-2.4822301487804e-05
-9.84482577306333e-06
-2.69765557674791e-07
-9.09698578906655e-06
-2.06056281418032e-05
-3.79795436254204e-06
-7.29772994896237e-06
-1.00986198905283e-05
-1.72326230994569e-05
-1.55638716024979e-05
-1.55750826909805e-05
-1.93503571114538e-05
-1.29709288806123e-05
-2.38791187980389e-05
-1.01412537616732e-05
4.92993658272744e-06
-2.74825741298856e-05
-1.33654734184016e-05
-5.95558130039609e-06
-1.76877924018804e-05
-1.70904000048738e-05
-4.96666809736582e-06
-5.54420273418442e-06
-7.68425902164191e-06
-1.06957932485648e-05
-1.97925906315331e-05
-1.9149591059042e-05
-1.52716875081063e-05
-1.47736405491166e-05
-1.06500303319437e-05
-1.57678937134195e-05
-1.62704085455912e-05
-5.06504950281342e-06
-3.22049465922937e-06
-1.24386919417541e-05
-1.37496089686762e-05
-1.18282222705895e-05
-8.64866959613035e-06
-1.40456651805037e-05
-9.29527066938343e-06
-7.93820310153461e-06
-3.75415652417226e-06
-5.70339676673459e-06
-1.98946501991384e-05
-6.1743263561646e-06
-1.88004792157402e-05
-2.3212233045472e-05
-1.2965924948416e-05
-2.5896007431484e-05
-9.8559717986876e-06
-1.29808604594618e-05
-1.01524306742105e-05
4.78919175862875e-06
-5.87464463196609e-06
-2.09601504123932e-05
3.49948679008161e-06
-1.913931637982e-05
-1.12673556980685e-05
-2.13101264980263e-05
-1.34216996548993e-05
-1.10351263976446e-05
-1.3493628831272e-05
-8.30927848631851e-06
-1.66161466564164e-05
-2.84802734587958e-06
-2.95605527722132e-06
-1.71818711081737e-05
-1.5271195391842e-05
-8.37451717634728e-06
-1.12201580846219e-05
-1.18971450265198e-05
-4.07040662642753e-06
7.86665419096519e-07
-2.01910342992756e-06
-8.409579242026e-06
-1.8586034166023e-05
-1.1249893000459e-05
-1.85104000077396e-05
-1.77539973365941e-05
-2.12492926349594e-05
-5.44393078186481e-06
-6.40407759757819e-06
-8.52045821652451e-06
-7.70819098336019e-06
-1.0746573352047e-05
-1.65837923709799e-06
-1.67209286900203e-05
2.87173751897829e-07
7.01912949487245e-06
8.19153899577478e-06
-6.17809855724858e-06
-4.15504564703357e-06
-1.09965054619969e-05
1.06529926791588e-06
1.71217838621338e-06
-4.68086032584906e-06
-5.57608510028639e-06
-6.45512349727522e-06
-8.73574275038158e-06
-6.52740455022754e-06
-1.66799082931769e-05
-9.7980120787787e-06
-1.83137865770796e-05
-1.43662132038359e-05
-2.47671680505858e-05
-3.39434588205881e-05
-2.10730454198955e-05
-3.96321783427336e-06
-2.33255417657941e-05
-2.12968295794521e-05
-6.13247051010352e-06
-1.19326929509484e-05
4.30844557258641e-07
-8.17912262023903e-06
-1.5690783207636e-05
-1.07284565523413e-05
-9.79558955267628e-06
-2.0301004479441e-05
-1.27035412976997e-05
-1.99122194832217e-05
-8.00734375778215e-07
-1.44119584219822e-05
-7.3253435879313e-06
-1.47658036218141e-05
-8.70763956367108e-06
-1.07415854866489e-05
-2.65037228992453e-05
-2.07385158817713e-05
-5.33319831836761e-06
-2.7272176969999e-05
-1.07661704897676e-05
-2.65645858292959e-05
-7.23614923360368e-06
-1.44779419074537e-05
-1.64037803448928e-05
-9.42682956256894e-06
-4.63362968106706e-07
6.49891440271868e-07
-2.33729010984207e-05
-5.41699735213446e-06
-8.2867453339798e-06
-1.04080292874218e-05
-1.85390876911733e-05
-1.96009005524311e-05
-5.81393325901471e-06
-6.36686632386098e-07
-7.92291492096048e-06
-1.51341428367536e-05
-7.81580238900399e-06
-2.24538690964551e-05
-2.96567936580901e-06
-3.44013833363632e-06
-1.54049532978981e-05
-1.34209784437651e-05
-9.40303162555554e-06
4.24679195912926e-07
-1.31178755576655e-05
-2.34543095890592e-05
-4.32435866229021e-06
9.22077683184516e-06
-4.82668404439981e-06
-9.87180098795146e-06
-1.97293258682792e-05
-2.4996322566889e-05
-7.4368226637974e-06
-6.96543400254003e-06
-1.12503068841003e-05
-1.95140002634936e-05
-1.25832272349568e-05
-8.06718780844238e-06
-1.51207043081091e-05
-8.54049762261252e-06
-1.09964004159813e-05
-1.91725057443781e-06
-1.03605497395434e-05
-1.11846775791252e-05
-1.09086301315944e-05
-5.81491041374321e-06
-9.36937482040127e-06
-4.78250654053788e-06
-2.7858952745837e-06
-1.14953925125866e-05
-2.17894706196816e-06
-8.81692539104452e-06
-1.25388465469401e-05
-1.53156253967945e-05
-1.37608812266215e-05
-2.96351479074513e-05
-1.53196244649374e-05
-1.11301133240453e-05
-1.76826485046165e-05
-1.0800244366376e-05
-1.09808531659789e-05
-2.06824036796569e-05
-8.48129350557507e-06
-4.78280044135489e-06
-1.30040209899371e-05
-2.03109104682775e-05
-2.25560949128509e-05
-2.50071598025945e-05
-2.70184739144714e-05
-2.52405078350056e-05
-2.75428437957847e-05
-1.230733592146e-05
-1.70814220509675e-05
-1.40266679635701e-05
-1.34631693285698e-05
-9.71228983614453e-06
-1.9609282626819e-05
-2.63981847552854e-05
-3.68989799928489e-06
-1.86577459900163e-05
-1.57035748808347e-05
-1.102720219712e-05
-1.34484092570548e-05
-1.83788522571424e-05
-1.90532638298355e-05
-2.66656041713606e-05
-9.35540615711329e-06
3.95848121172009e-06
-1.16284580692753e-05
-2.0670663380324e-05
-1.30974440008898e-05
-3.14664891010053e-06
-1.54752627165107e-05
-1.01548806246926e-05
-1.57481320927067e-05
-2.81154535901168e-06
-2.37776920937005e-05
-2.61079654239951e-06
-9.91363162447243e-06
-3.05653869177319e-06
-2.43359016530816e-06
-1.51795573518313e-05
-1.45954885853266e-05
2.53646405468763e-06
-6.82270052487432e-06
-4.30764716542355e-06
-1.87613653820796e-06
-8.54332126711161e-06
-1.09765653421612e-05
-2.74947685208082e-05
-1.42197007172827e-05
-9.27969935257855e-06
-1.13921781682833e-05
-3.87717479537242e-06
-1.46708161521488e-05
-1.31188370725651e-05
-9.8471592362733e-06
-1.50030314505696e-05
-1.18056519713384e-05
-1.10079731789644e-05
-1.43542092677168e-05
-2.3992170975962e-05
-2.13728395805956e-05
-9.49436324779812e-06
-8.40131685299754e-06
-5.54181175722488e-06
-7.70169276023699e-06
-1.32085140048644e-05
-8.797909952786e-06
-1.32973957056165e-05
-1.49697792731974e-05
-7.11602164565237e-06
-1.44099306917125e-05
-1.47708993588069e-05
-1.06707133269977e-05
-1.5115616717517e-05
3.18410049460685e-06
-1.17847075895508e-05
-1.07603779766127e-05
-1.40271721547656e-05
-1.45299903816952e-05
-7.63737854252538e-06
-1.77432128530717e-05
-7.59442273210264e-06
-1.83034807137439e-05
-1.42943142003508e-05
-5.78387368289654e-06
-8.33182197185193e-06
-1.35658396289582e-05
-1.98884344151524e-05
-1.96211607319124e-05
-8.34206739198901e-06
-3.23754553811989e-05
-8.65947479163987e-06
-4.88764502646542e-06
-2.24198843051721e-05
-2.20945131743988e-05
-2.81474616843445e-06
-8.70266518566416e-06
-4.50972832374494e-06
-1.4100698545341e-05
-3.76068154073915e-06
-1.28580303232025e-05
-8.86849161010547e-06
-1.68718346985462e-05
-1.62469383410592e-05
-9.33572879209985e-06
-2.35385804328725e-06
-3.16213999408792e-06
-1.6576145987193e-05
-1.66279790747639e-05
-1.46762134167949e-05
-1.08561551559073e-05
-1.03314358570127e-05
-1.53177077559533e-05
-8.34320263521887e-06
-1.88189064969489e-05
-1.34103426756058e-05
-1.48185616193304e-05
-8.30073175838554e-06
-2.44828313824172e-05
-7.75827683925883e-06
-1.01666936757135e-05
-2.4874913257068e-05
-1.75359320833943e-05
-2.04695193988266e-05
-8.82669030142029e-06
-4.24221042600257e-06
-1.41027854484947e-05
-6.37430513943887e-06
-2.06238453118918e-05
-1.60554144865903e-05
-1.31952861700099e-05
2.66017264434361e-06
-4.11043406035619e-07
-1.05620438963539e-05
-1.90229797119228e-05
-1.69999704133414e-05
-1.45404177934804e-05
-1.27359120621939e-05
-2.02939382150904e-05
-2.00427972110536e-05
-1.26895133241792e-05
-1.70704885167066e-05
-8.75887004779305e-06
-1.27283484898216e-05
-1.12200542347981e-05
-2.2328215655473e-05
-1.64505936968664e-05
-1.83170321283843e-05
-4.37953253544409e-06
-1.1587150729292e-05
-1.60409535666809e-05
-2.05088353084486e-05
-4.3228792297658e-06
-5.58512689635536e-06
-1.98935383014575e-05
1.02153973107003e-05
-1.26054146252369e-05
-7.76645782169865e-06
-2.62885475161534e-05
-2.73287380860115e-05
-6.5055609665945e-06
-4.44504309706109e-06
-1.76677978227113e-05
-1.70580721067898e-05
-8.36425878988259e-06
-1.27716593766913e-05
-1.28620206989989e-05
-2.04664986221808e-05
-1.52239515228394e-05
-9.20796719601827e-06
-1.73077662592624e-05
-9.84952873864032e-06
-2.04660685011903e-05
-6.60719421752503e-06
-1.88680902648393e-05
-1.38826956505652e-05
-1.29229176369317e-05
-8.60017685923238e-06
-1.14570952586563e-05
-1.31183171262876e-05
-2.29097092172393e-05
-3.57535369774529e-07
-1.67333914752774e-05
-1.34824762536517e-06
1.22511001550133e-06
-7.75361097577784e-06
-1.28592617682475e-05
-1.26689719342045e-05
-2.65419453297888e-05
-1.75862663280315e-05
-6.27082758880407e-06
-1.1994951820049e-05
-1.17747373152017e-05
-1.19752168007949e-05
-7.77175663989945e-06
-1.39115794822185e-05
-7.21716950142623e-06
-5.5628571606311e-06
1.95982096723624e-06
-5.10118151859652e-06
-5.61077442299438e-06
-1.04488106471051e-05
-2.96822970927156e-05
-2.9933309327831e-06
-6.76568516357277e-07
-4.50516755194727e-07
-1.04086102422466e-05
5.08679699611488e-06
-7.11322254367609e-06
2.31936458378841e-06
-8.80922924189142e-06
-1.09873410781772e-05
-6.29293998213855e-06
-1.87374865584029e-05
-3.30511457506615e-06
-1.4240243630783e-05
-2.57604773793645e-05
-1.32197555082811e-05
-6.03409221274573e-06
-4.27769909365857e-07
-8.37370282822271e-06
-1.64996852822948e-05
-2.92443573664318e-05
-1.64194089533654e-05
-3.77624623396105e-07
-1.40416395790098e-05
1.68853743537583e-06
4.71806982130887e-06
-4.67480731053037e-06
-1.464748266475e-05
-1.33480581779269e-05
-2.62515217771758e-05
-4.79053534622296e-06
-2.44831397639507e-05
-2.5872614630477e-05
-2.12049987575529e-05
-2.37375802056717e-06
-1.14510885513401e-05
-1.03534990165264e-05
-1.29092180477694e-05
-1.62472717075758e-05
-8.05721589922343e-06
-1.8818046557537e-05
-1.44589679864805e-05
-1.96570943453359e-05
-6.6668240480575e-06
-2.05466463351535e-05
-1.27319818456319e-05
-9.323522515723e-06
-2.39705445195261e-05
-1.18600805657586e-05
-1.69297435091838e-05
-2.01059266554365e-05
-1.16707619754144e-05
-2.42535211629584e-05
-5.40174147080104e-06
-1.95448981445573e-05
-5.73208447059619e-06
-1.38160097598573e-05
-6.44372877666126e-06
-1.37010683766769e-05
-7.30300807337456e-06
-1.38840509963866e-05
-8.21217731986034e-06
-2.13385757171134e-05
-1.03016445179493e-05
-1.28717963316449e-05
-1.2052125801811e-05
-9.42994347450529e-06
8.25657798009378e-07
-1.52865496797003e-05
-2.4780328048122e-06
2.19429754385362e-07
-2.01807597014419e-06
-2.58401720169631e-06
-1.22694148662487e-05
-1.80286463236137e-05
-7.7888470890693e-06
-6.61197990762676e-06
-4.44577254850916e-06
-4.87044337148966e-06
-1.50627574077128e-05
-2.38518435451819e-06
-1.02776848874471e-05
-1.82209626230068e-06
-1.03305428126341e-05
-4.6471913487946e-06
-6.57037558185906e-06
-2.45280918052765e-05
-1.00161535283931e-05
-1.29366135642852e-05
-1.06113946997877e-06
-1.51896485717144e-05
-1.00180216630919e-05
-1.0649093740882e-05
-2.49098298060176e-05
-1.48826854446647e-05
-1.24585440170711e-05
-1.51884339951315e-05
-3.46148168831974e-06
-1.62648758465812e-05
-2.0341099262142e-05
-9.86103968290504e-06
-7.05748781059624e-06
-2.22652658165556e-05
-2.38430516080647e-05
-1.09083227437138e-05
-2.96324493402193e-05
-1.48864512608046e-05
-1.47692616863815e-05
-2.2948634669325e-05
-4.56877154138111e-06
-6.78867623911327e-06
-6.01397614672428e-06
-2.29961125898557e-05
-7.01149778701137e-06
-1.20012763630444e-05
-1.26400023448701e-05
-1.74127368574883e-06
-2.17575444405971e-05
-1.01500484033615e-05
-8.1037608331134e-06
-1.83311958481401e-05
-5.5549312724633e-06
-5.66675175396388e-06
-1.70161039451601e-05
-7.72643851282065e-06
-1.70269963235434e-05
-6.4265969010753e-06
-9.32510680108947e-06
-1.16103430301786e-05
-9.48765523292822e-06
-8.09373399228928e-06
-1.64841727815139e-05
-1.68001076139566e-05
-3.47622589217081e-06
-2.76084703685623e-05
-1.26539726653768e-05
-2.6204374820037e-05
-2.95652845208512e-05
-1.40736018843721e-05
-2.07124257380231e-05
-2.09228637391953e-05
-8.73835084471016e-06
-3.88755191325317e-06
4.58612301240448e-06
-2.99901410040612e-05
-8.63619988749333e-06
-2.50674619652313e-05
-1.7165703969887e-06
-1.968077191859e-05
-1.89544180121067e-05
-1.90999397561729e-06
-1.49209293661044e-05
1.53167039805024e-06
-1.43643683054993e-05
-2.7559005798923e-05
-2.17655204189891e-05
-1.69830409145374e-05
-8.52494065431725e-06
-1.59572665079502e-05
-2.75474153206419e-05
-1.17316990067089e-05
-2.42333759337019e-06
-1.48137148976014e-05
-1.28880007500724e-06
-1.93312461450158e-06
-1.16979423603671e-06
-1.32217479975387e-05
-1.39974231278121e-05
-2.0462778888074e-05
-1.67007124824303e-05
-2.10233634746979e-05
-1.57845836229899e-05
-1.55437831962109e-05
-1.77317292062595e-05
-1.53025606901292e-05
-1.76614149582072e-05
-6.84119456378033e-06
-3.38100439909422e-06
-9.05092438486418e-07
-1.40296313709016e-05
-2.13479374985548e-05
-2.39101469845309e-05
9.0179293343718e-06
-2.85795344286474e-06
-8.54883753124321e-06
-5.46832216136999e-06
8.77450904659043e-07
-1.65552014813496e-05
-1.75014088395584e-05
2.01648408175358e-06
-6.9929851872139e-06
-1.39115402977053e-05
-6.8446059685715e-06
-3.48759279454704e-06
-1.44923591143402e-05
-1.18078524283069e-05
-1.49102747707459e-05
-6.62937543173089e-06
-4.7572811190493e-06
-9.98115719113531e-06
1.64825272781499e-06
-6.48375616161172e-06
-3.594672670994e-06
-2.2116130107667e-05
-2.23077181089754e-05
-8.21883852537096e-07
-8.62488692814859e-06
-1.55081409889838e-05
-2.64311370947948e-06
-1.80677078206961e-05
-6.23232110590817e-06
-1.16747906621057e-05
-6.33410929267796e-06
-1.62735687658964e-05
-7.43153516990429e-06
-1.83590339998398e-05
-9.08326391434565e-06
-4.64708999999483e-06
-1.72271304523864e-05
-8.12693281496628e-06
-2.44622342020678e-05
-8.22043611124469e-06
-2.03928626846681e-05
-1.32945388153896e-05
-2.46091725536482e-05
-6.02503964522241e-06
-2.02865468526598e-05
-1.04442764825028e-05
-4.45772131411928e-06
3.06844263519375e-06
-2.05123552732904e-05
1.59779678801001e-06
-1.53913614177352e-05
-1.91350281060656e-05
-5.00328785359539e-06
-4.4363236322414e-06
-9.9168966867502e-06
-9.92261438460511e-07
-2.22904765024077e-05
-1.07573094582163e-05
-8.88564794493988e-06
-5.98231020744708e-06
-1.10615424986898e-05
-4.96789628890215e-07
-1.27188981685706e-05
-1.55667647708192e-05
-5.3522017942557e-06
-7.1449716761527e-06
-1.5199312081982e-05
-1.74100730503094e-05
5.27934111327002e-07
-5.0131032440111e-06
-1.02499653267234e-05
2.4835344174192e-08
1.25258379350125e-06
-3.66496071874706e-06
-2.71440347925432e-05
-1.58491145580804e-05
3.37306780362473e-07
-2.39145611847132e-05
-7.00740859516157e-06
-1.39552454875314e-05
-1.53863211863214e-05
-1.18456306031299e-05
-9.6116704757147e-06
-4.89482427456643e-06
-2.49451296202558e-06
-2.48532183641728e-05
-1.21783161873898e-05
-1.13151953420779e-05
-1.86360320084598e-05
7.50806569220321e-07
-9.39930445592197e-06
-1.59753772110145e-06
-1.09952133887434e-05
-8.28913324973322e-06
-2.11676706803522e-05
7.79045045468278e-07
-1.89638091872129e-05
-9.60768532315442e-06
-9.65384031346782e-06
8.08166015993723e-07
-1.29193501396486e-05
-1.0564220496504e-05
6.85016157322687e-06
-1.33816605077114e-05
-1.73125368212338e-05
6.63968348516413e-06
-1.41049770343108e-05
-2.12097447373855e-05
-9.99542724470438e-06
-5.43290505786311e-06
-1.01717481615444e-05
-1.95307260355924e-05
-3.96515607441923e-06
-6.3341201998606e-06
-1.58463326125139e-05
-1.71653786703556e-05
-1.78936780780101e-05
-2.85820147034285e-05
-4.47816898521435e-06
-9.63126833258233e-06
-8.10080734174592e-06
-1.38776128716825e-05
-4.53341276373771e-06
-5.30446159268519e-06
3.77692179004535e-06
-2.0799421560354e-06
-2.86988271464844e-05
-1.34966046990128e-05
-2.23508212959139e-05
-1.86109841807174e-05
-1.78866896334468e-05
-1.34426668897158e-05
-1.65708120188231e-05
-1.61893522543115e-05
-1.29528945046181e-05
-7.81083403380611e-06
-3.13454234412685e-05
-4.03969662447518e-06
-1.18314408527602e-05
-2.09057661158549e-05
-6.60820686668364e-06
-7.30420245576393e-06
-4.1704675247343e-06
-1.43729827784699e-05
-1.4457333528207e-05
-1.65853559490167e-05
-2.47674617261571e-05
-1.6019740916125e-05
-9.17399749046323e-06
2.41746929588131e-07
-1.61923935462235e-05
-3.66187778616792e-06
-5.4755682495679e-06
-1.30485052653489e-05
-2.20242888176678e-05
-9.69622061051834e-06
1.01158763422867e-06
-1.8744293281754e-05
-1.83264566464011e-05
-2.76378186588535e-05
-9.69396511434267e-06
-1.53069524274764e-05
-4.01816728090611e-06
-5.39973125211006e-07
-1.58081446776227e-06
2.82441625639417e-06
-1.49671103595741e-05
-1.9999686479786e-05
-1.3478116372422e-05
-1.27593705488949e-05
-5.34751937143735e-06
-2.69140952722673e-05
-1.48495890178619e-05
-2.26224192938629e-05
-1.45460702663794e-05
-1.09843189795814e-05
-1.32056630077849e-05
-8.75989924967335e-06
-6.53957362672006e-06
-2.21157803073473e-05
-1.66514915617797e-05
-1.39786635512145e-05
-1.31444238019113e-05
-1.95973352016154e-05
-2.66195504489332e-05
-1.72997997383483e-05
-1.12575185028777e-05
-1.53044759829273e-05
2.11755009203583e-06
-1.32416275607373e-05
-1.18300629926628e-05
-5.58277092545056e-06
-1.58275161876716e-05
-1.43122121291033e-05
-8.7084272374144e-06
-3.44447332893649e-06
-8.82433631992967e-06
-6.4593333954886e-06
-2.32264680375169e-06
-2.15773296258383e-05
-1.89149719905032e-05
-4.1009185296023e-06
-8.2053374803269e-06
-5.69955315248646e-06
-1.583384421893e-05
-7.72029447307814e-06
-1.02294816467954e-05
-1.55993804442946e-05
-1.10683882510356e-05
-1.19015088972912e-05
-7.98205215495769e-06
-9.70273396554355e-07
-1.0805625745696e-05
-1.20520655764768e-05
-1.4992176119262e-05
-1.3732658305446e-05
-2.10745906637968e-05
-5.01270269999774e-07
-1.94529034403097e-05
-1.30988543062504e-07
-1.77711761704741e-05
-1.31782111870519e-05
-1.83806669070321e-05
-1.89250835564358e-05
-1.57982135769504e-05
-1.62925391131768e-05
-2.10350488975792e-05
-9.64309897650074e-06
-4.59983542681705e-06
-1.06075548575847e-06
-2.15657796469121e-05
-6.52636872681828e-06
-2.18776835643304e-06
-7.77688872301469e-06
-1.63831140162575e-05
-1.44282494352402e-05
-1.3173409231565e-06
-8.95157274639281e-06
-9.03279481982691e-06
-1.33428097185479e-05
-1.26385679444963e-05
-1.93029420635652e-05
-1.25417083010434e-05
-2.79476664266827e-05
-6.17527957233253e-06
-1.03789593141478e-05
-9.62015748205098e-06
-2.50949765957752e-06
2.93934538148939e-06
-8.63112676249366e-06
-1.20038557001141e-05
-4.16343962886022e-06
-8.23133837287611e-06
-8.27840423991645e-06
-2.35709090365772e-05
-4.50722876696808e-06
-7.42661229036402e-06
-1.95914609644387e-05
-1.33851809901028e-05
-3.90680523173488e-06
-4.55510500012751e-06
-8.73076940201483e-06
-1.42700218378208e-05
-1.10306816084664e-05
-4.60617331790145e-06
-5.3713768290294e-06
-2.14934079769411e-05
-1.52874258316725e-05
-1.71639376303514e-06
-1.87162965751453e-05
-2.61232370271972e-05
-2.43807860773635e-05
-1.8162172762238e-05
-1.24448220007614e-05
-2.40163376206278e-05
-2.59165339949079e-06
-1.88271332762597e-05
-3.52133509883377e-06
-4.30240061301558e-06
-2.19846739824662e-06
-6.73385068961636e-06
-8.67262049352653e-06
-1.98469343080901e-05
-2.02107613485246e-05
3.91542850874651e-08
8.03195184125361e-07
-9.99783451183368e-06
-1.9423218423595e-05
-6.02886379072527e-06
-1.19094770043293e-05
-8.29112607657858e-06
-3.71788316291419e-06
-2.00797657838533e-05
-2.09057702792936e-05
-1.96936103888865e-06
-1.09818914027482e-05
-2.56059624852455e-05
-9.38629945521677e-06
-6.82693291755183e-06
-1.3298366280199e-05
-1.93005797958802e-05
-1.92831480913481e-05
-1.82925037480372e-05
-1.0425837224858e-05
-7.26888682756635e-06
-1.09967672413575e-05
-4.91022178406582e-06
-1.16034855422195e-05
-1.21018049481273e-05
-2.02002088791385e-05
-2.09732518327232e-05
-9.79431900606907e-06
-9.87556257662043e-06
-1.19168475058938e-05
-1.92198455849478e-05
-1.359613494635e-05
-1.33592608942266e-05
-6.47454341763953e-06
1.64729728531651e-07
-1.14293426010332e-05
-2.65179444054675e-05
-2.42503659791257e-05
-1.51154434326685e-05
-5.46583894609618e-06
-2.73668371802535e-06
-6.18458477789121e-06
-9.20774846646476e-07
-1.3584207125205e-05
-2.31685160628151e-05
-1.74984899028335e-05
-2.22494830579466e-05
-2.02369975041749e-05
-1.69398099361286e-05
-1.29650473418582e-05
-1.86530139318977e-05
-1.25094607195251e-05
-4.33859628459832e-06
-3.37657227192011e-06
-1.18616758618686e-05
-6.02505163443997e-06
-2.89725164141387e-06
-3.80263248740302e-06
-2.40167523616056e-06
-1.75827456484895e-05
-4.97453860575686e-06
-1.36097741280855e-05
-1.41857299079693e-05
-1.78968299952547e-05
1.42290959189708e-05
-7.00856982000833e-06
-1.24254164148343e-05
-1.21616050180707e-06
-2.03831109334894e-05
-1.78020456778928e-05
-2.11966716522023e-05
-2.70150043417203e-06
-1.36536400781384e-05
-1.20886571241303e-05
8.42485657970834e-07
-1.30934069967088e-05
-5.01835238633002e-06
-2.14552692139179e-05
-8.50641326690209e-06
-2.36330142204106e-05
-2.0364951801452e-05
-1.15693812095338e-05
-1.86572544259242e-05
-3.80167288930767e-06
-1.91734239860402e-05
-1.00177558586814e-05
-1.20857884385488e-06
-1.38729041506033e-05
-3.70830369095474e-06
-3.52537719133787e-06
-2.20576593272158e-05
-1.92745933633173e-05
-5.07570538633582e-06
-3.12426863202499e-06
-7.23293990308505e-06
-2.76635541139197e-05
-2.93837994148286e-06
-2.35368300642054e-07
-1.39378562329464e-05
-4.18656807845181e-06
-1.4705502031217e-05
3.32096764605141e-06
-2.20752704762192e-05
-1.80890135526572e-05
-5.17876498983714e-06
-1.63982862980988e-05
-2.47895865040325e-05
-1.6403387433109e-05
-4.14793615828905e-06
-7.82221146409812e-06
-2.64713603529375e-05
3.43672702877641e-07
-2.10104846796187e-05
-9.01997679623118e-06
-1.73502505083632e-05
-2.35225594008047e-05
-4.61858583894302e-06
-1.96160320659466e-05
-7.22768771817404e-06
-3.06320935669712e-05
-1.69117713079985e-05
-4.01091779906616e-06
-1.02166383411995e-05
-1.74558883909145e-05
-1.77882859150095e-05
-1.36237514887681e-05
-1.32716526322006e-05
-4.59789633913901e-06
-7.9980025397823e-06
2.10767008883957e-06
-2.45341162881662e-06
-1.66105440259637e-05
-6.51387424495895e-06
-4.24726521668102e-07
-1.46529318135671e-05
-1.20935125385198e-05
3.68301351013583e-07
-7.10141871890203e-06
-1.56988898239209e-05
-2.16524886770992e-05
-8.50268538337528e-06
-8.44534094392216e-06
-2.04610709467969e-05
-1.10412035702306e-05
-2.54550344888005e-05
3.24548091007935e-07
5.32534350310976e-07
-1.26488032168528e-05
-9.76774235890535e-06
1.25358690610816e-06
-3.44982342470467e-06
-1.00544475460146e-05
9.56129592541338e-07
-2.83419610533205e-05
-7.73864455738252e-07
-1.29840227619968e-05
-6.73449222258258e-06
-1.30420614398765e-05
-1.96273087954399e-05
-1.26040486022705e-05
-1.90815655370226e-05
-1.32525499581717e-05
-1.38712225798882e-05
-6.85536824368852e-06
-2.02578122109521e-05
-1.89435679309741e-05
-1.3358126650616e-05
3.14655737605019e-07
-1.3660466812547e-05
-1.19291359734527e-05
-1.91379763673574e-05
-2.58751649747547e-05
-1.3438967794674e-05
-1.15546793016267e-05
-1.2116310498129e-05
-1.74531591381229e-05
-2.08557856187977e-05
-2.30044735702688e-05
-3.5380942045626e-07
-2.60303829830583e-06
-2.02658089570812e-05
-3.86886327840045e-06
-1.05542935875168e-05
-1.40126877421327e-05
-5.10951592093548e-06
-1.10449274984635e-05
-2.90107703005616e-06
-8.35445221132044e-06
-1.30429938034987e-05
-1.18148861099146e-05
-1.5250774017736e-05
-1.81167721155439e-05
-1.03592462353219e-05
-1.29133967077529e-05
-1.96072999071202e-05
-3.21102618414493e-05
-2.22170611576341e-05
-3.27525610117035e-06
-4.67151581077753e-06
-2.09987931460046e-05
-1.4067546521618e-05
-1.17804294064042e-05
-8.64367472073494e-06
-1.56211224799403e-05
-1.25810127497743e-05
-1.2105790897265e-05
1.00694918569186e-06
1.84030409196084e-06
-2.54538400600521e-05
-2.16865175476595e-05
-1.18852398954314e-05
-4.19995926643257e-06
2.31013876935577e-06
-9.93460834048516e-06
-1.32823089793978e-05
-2.41457982551321e-05
-1.54716915807178e-05
-8.23061374911539e-06
-7.68370015144896e-06
-7.93719087807372e-06
-1.01567308093015e-05
-1.27084230291459e-05
-1.12683834026252e-05
-1.5450232427543e-05
-7.96632461634846e-06
-1.74908989616679e-05
-2.19292998608131e-05
4.97541586693857e-06
-5.50136738691962e-06
-1.72322442973582e-05
-1.75062198008116e-05
-1.25584613071246e-05
-7.64540980820859e-06
-2.15158568769172e-05
-1.01989611095993e-05
-3.27481661195949e-06
-1.78782576466587e-05
-1.35330238720844e-05
-1.76304954258083e-05
-1.55108168182942e-05
-7.70661375675232e-06
-2.62469179929579e-05
-1.89522399870419e-05
-1.42588528682733e-05
-8.0137966545317e-06
2.14037864154452e-06
-7.97264641308981e-06
-3.18837256614317e-05
-6.71857016763941e-06
-1.00285523010998e-05
-5.65123556884502e-06
-1.50671756827556e-05
-3.10662701109111e-06
-9.54186928401234e-06
-4.97415229464085e-06
-1.73717747291873e-05
-6.19969884667457e-06
4.30769650074037e-06
-1.25902445231692e-05
-1.08729444617682e-05
-6.66537216585259e-06
-3.54217774025209e-06
-1.4835691785862e-05
-1.03719115921428e-05
-7.47672726419354e-06
-1.36368896461603e-05
-4.44691105109289e-06
-3.34123103974048e-06
-2.08614124565524e-05
-4.25861403925053e-06
-1.76581840409355e-05
2.93566603735699e-06
2.53606420533061e-06
-1.39406880188014e-05
-1.66367047090091e-05
-1.74086996319085e-05
-1.68024473263184e-05
-1.91349470203755e-05
-1.29190258527671e-05
-9.61088335051574e-06
-1.44546330037611e-05
-2.39134408527906e-05
-2.20836473045462e-06
-1.04582271257545e-05
-1.10888868943987e-05
-4.82059943057638e-07
-1.38288915618371e-05
3.54811345786286e-06
-1.78239686976857e-05
-1.3562753788929e-05
-4.93514276997569e-06
-2.18978922283052e-05
-1.51227022036e-05
-6.98896589965877e-06
-1.44409136614414e-05
-1.06445650661194e-06
-1.33619200450843e-05
-1.89466279430675e-05
-9.00034872868999e-06
-2.43652731640757e-05
-9.27719733892199e-06
-6.18862745975557e-07
-1.11496411016066e-05
-3.44647120941233e-06
-2.56455926543012e-05
-1.69356449696114e-05
-2.77876468685156e-05
-6.86397472934657e-06
-7.51522229832709e-06
-7.89555388973649e-06
-1.3809072222494e-05
-1.6536935073649e-06
-1.01640615013882e-05
-4.12693664521927e-06
-2.46361860245589e-05
-2.69971230516323e-05
-4.37162784906039e-07
-1.41090459827492e-05
-2.59152910577312e-05
-5.58186595092886e-06
-1.37032937608286e-05
-1.87121202224233e-05
-3.06937533602676e-06
-2.09965177278816e-05
-1.70229066517401e-05
-3.33881048402678e-06
-6.47211320802684e-06
-2.86593121545151e-05
-2.38007642248047e-05
-2.3483600265396e-05
-2.75898207424316e-05
-2.37634297682034e-05
-6.89557501881062e-06
2.61615532834553e-06
-7.3270396795498e-06
-1.54372024988263e-05
-1.42527664690498e-06
-2.24935366170978e-05
-8.3146289413094e-07
-1.25085915759513e-05
-2.15952551468832e-05
-2.82755759851555e-06
-1.40125338180146e-05
-1.71736863986483e-05
-1.26383561837942e-05
-1.37977061177433e-05
-1.26811938327903e-05
-6.33081814489052e-06
-6.78650014453743e-06
-1.4546569573112e-05
-1.51446456546317e-05
-7.26056886174653e-06
-1.18581400945569e-05
-9.08653731726799e-06
-1.96160920347644e-05
-2.61161501830667e-05
-2.42981747142113e-05
-1.96030347010894e-05
-4.40613269148813e-06
-2.06071676303444e-05
-9.86117012980485e-06
-1.65177407721942e-05
4.87924548542467e-06
-8.83997163215379e-06
-1.71566682641057e-05
-1.44527191881124e-05
-1.47240716337506e-05
-1.57782908949372e-06
-2.23259944177082e-05
-6.13752408795965e-07
-2.00841692037047e-05
-1.02115694096618e-05
-8.62844245721333e-06
-9.72175171277882e-06
-9.48049487862279e-06
-1.4194843466325e-05
-1.83382389049211e-05
-1.33799628876165e-05
-1.60812589603815e-05
-1.75998707403386e-05
-6.21683629647532e-06
-9.52316172513408e-06
-4.63342536613925e-06
-1.28057005725412e-05
-1.55179462507219e-05
-2.00383402853272e-05
-1.78262211128316e-05
-3.02233549377309e-06
-1.23691405299518e-05
-1.28615133768547e-05
-1.71395162515918e-05
-3.95358155803154e-06
-1.70586567757585e-05
-2.39204607680175e-06
-1.72416494428087e-05
-1.84923079452868e-05
-1.76841472936148e-05
-8.05717986346823e-06
-5.61827014132029e-06
-1.61275490835705e-05
-8.52958540860144e-06
-1.09382466455874e-05
4.92428274733568e-07
-1.2873219933017e-05
-1.20967955767897e-06
-2.31380273887817e-05
-1.22565891554703e-05
-3.06502937742313e-06
-1.58113960021841e-05
-1.33734871739952e-05
-3.57485540000379e-06
-1.73852736150055e-05
-5.53072614850897e-06
-2.19952450089105e-05
-2.40725827042316e-05
-1.02446558369537e-05
-3.76673594426796e-06
-7.53936755241083e-06
-5.40660655519687e-06
-1.74969099840714e-05
-9.37126940921322e-06
-1.0694328204179e-05
-1.96220152154211e-05
-2.42646819478874e-05
-1.08422175715461e-05
-6.25034965469319e-06
-6.66477095593473e-06
-4.96098376558026e-06
-1.99820439683366e-05
-1.11630837126511e-05
-2.9280261275012e-06
-9.20353443534832e-06
3.58074665082546e-06
-1.65908019387667e-05
-2.14586326409032e-05
-9.03024995195858e-06
-2.05040071192093e-05
-6.9418137120628e-06
-7.2259471745736e-06
-1.12507140681471e-05
-5.48696465770935e-06
-5.36020840583599e-06
-1.75690797369131e-05
-2.41041142437192e-05
-2.11630675745904e-05
-7.64328871495654e-06
-6.81656970401803e-06
-1.75156344702146e-06
-1.7837490144094e-05
-1.41274255142259e-05
-2.20496095958249e-05
-1.47774877836832e-05
-7.96402978560236e-06
-1.61024640052808e-05
-2.11597431686578e-05
-9.62024122275191e-06
-1.59169724412777e-05
-9.00012249545385e-06
-1.80045266920136e-06
-1.96466503326993e-05
-4.01570533096961e-06
-6.92963867374505e-06
-2.08216297324423e-05
-1.47046265043483e-05
-1.72476568940515e-05
-9.13329167135382e-06
-8.07720245755851e-06
-9.26727229019024e-06
-9.22298631569654e-06
-7.87274250227616e-06
-1.73403443495632e-05
2.18605347820158e-06
-1.66822815933849e-05
1.59765506787482e-06
-7.67106737755129e-06
-2.76535947882551e-05
-9.11986787243262e-06
-2.0008746062121e-05
-1.29084107281907e-05
-6.96188409250236e-06
3.92736128229379e-07
-8.2352733376911e-06
-1.84407681133497e-05
-9.28014378537463e-06
-2.0950522721625e-05
-2.49940932076737e-05
-1.1201730781705e-05
-2.08841213920224e-05
-1.07916244262142e-05
-1.35932563403264e-05
2.70051966810465e-06
4.7748373817404e-07
-3.65171050700635e-06
-1.13385680185564e-05
-1.23161070349043e-05
-2.08839735825139e-05
-3.97114833482438e-06
-1.89488002253193e-05
-1.07901150596318e-05
-1.11691221656974e-05
-9.77512096555801e-06
-1.68445110064958e-05
-2.59445475578292e-05
-1.95449896598713e-05
-3.05303621746001e-06
-9.18509242395786e-06
-1.02678591324176e-05
-8.13584203435501e-06
-1.91637105366305e-05
-2.03792868406902e-05
2.39153095716655e-06
-1.88123931029929e-05
-2.17069135458371e-05
-2.30210813751199e-05
-1.10079009332001e-05
-7.92732169075369e-06
-1.15791298114465e-05
-1.05677714429172e-05
6.35398731254859e-06
-1.13480498272391e-05
-1.58759471807636e-05
-3.13448320424752e-05
2.80602720848307e-06
-1.80478558073427e-05
-1.52903064066548e-05
-1.881470445756e-05
-9.58816737435347e-06
-1.68052444178479e-05
-1.87825281789217e-05
-2.67925540822529e-06
5.15904285136501e-06
2.1436370464711e-06
-7.24475105414581e-06
-1.63935194930573e-05
-1.36247367345348e-05
-1.41928898547029e-05
-6.98855830872074e-06
-8.45764355876414e-06
-1.02728875333295e-05
-1.36923216636527e-05
-5.33163376751477e-06
-1.06785721791266e-05
-7.91943783829349e-06
-2.80602955627879e-06
-1.35220119168794e-06
4.5937534348611e-06
-1.2324807716848e-05
-1.47282015442773e-05
-1.83622770722726e-05
-1.42407273930483e-05
-1.01653637972692e-05
-1.63392227145162e-05
-1.56631924706742e-05
-7.35210729099177e-06
-1.64746112207804e-05
-8.48250940738452e-06
-7.47771163926262e-06
-1.74109392295689e-05
-7.964991780509e-06
-1.58219538938983e-05
-1.37520453865495e-05
-1.26590567826319e-05
-2.16584350049326e-06
-2.3272134924014e-05
-1.53348081926918e-05
-1.69184998802954e-05
-1.88777521509089e-06
-1.86733630245263e-05
-1.14855174160948e-05
-1.15011144677413e-05
-1.09804399595487e-05
-2.0405265743835e-06
-3.03619215752669e-06
-1.09819303019933e-05
-9.07669304175262e-06
-1.37318931993833e-05
-1.7578076966168e-05
-1.33984901936942e-05
-1.92402337988147e-05
-2.45598212325495e-06
-1.76014145825401e-05
-3.04678253430591e-06
-4.40914331120901e-07
-1.71841831075306e-05
-1.43929447777097e-05
-4.10987301637677e-06
-4.63051398012066e-06
-1.21017170012071e-05
-2.52905343483186e-05
-1.71822074225669e-05
-4.47698224809407e-06
-7.80169454637082e-06
-9.22779432775744e-06
-5.39767996177071e-06
-3.74624012557157e-06
-1.7789731964984e-07
3.55247053865938e-06
-1.15733993921751e-06
2.4214449835022e-06
-6.09796985381169e-06
-1.67517825429038e-05
-7.68710320776758e-06
-7.01701939830709e-06
2.9675889757876e-06
-1.04876306495775e-05
-1.40083148316614e-05
-1.25481890759443e-05
-5.94810837650069e-06
-1.28058521002929e-05
-2.05762307965337e-05
-6.88541338416874e-06
4.85757059708056e-06
-1.10704111813229e-05
-1.65923185472405e-05
-7.42098666965311e-06
1.07553577692274e-05
-6.60605496682237e-06
-5.65872688423584e-06
-1.57799581767153e-05
-2.14728627731848e-05
-1.45342645099654e-05
-6.88960338387783e-06
-9.86530762859419e-06
-1.40438289329909e-05
-1.83264422751453e-05
-5.21911539604409e-06
-1.54885845403058e-05
-1.83753262217129e-05
-1.50804511297844e-05
-1.22433038469339e-05
-1.23206759434181e-05
-3.90333395104617e-06
-8.68774936161752e-06
-2.16291784664438e-07
-1.51188300120016e-05
-2.33880793798171e-05
-1.38269680451191e-05
-1.2266894235884e-05
-1.74451315448458e-05
-1.3053043379848e-05
2.27883122102603e-06
-1.79217505759968e-05
-1.83869468026199e-05
-1.38178164450581e-05
-9.00031108835757e-06
-2.41580495579455e-05
-1.03619914355301e-05
-1.16136127737952e-05
-1.13640915993991e-05
-1.17478161938328e-05
-6.83461301175129e-06
-4.27755211126618e-06
-1.99353139343635e-05
-1.59764720841937e-05
-1.52446447697074e-05
-1.60131149092022e-05
-2.17369739599862e-06
-1.34733065951709e-05
-1.24605375086259e-05
-1.56732592523722e-05
-2.37758515407702e-05
-1.20438252667106e-05
-8.96203699885199e-06
-3.20646806104854e-06
-1.33306638618162e-05
-1.1750334870579e-05
-1.62036851612443e-05
-1.59092934859765e-05
-1.27648387862726e-05
-6.99644893141052e-06
-1.53689741983077e-05
-3.80038549411259e-06
-6.52592472189827e-06
-1.93064486340543e-05
-1.43894283889192e-05
-1.07137149538787e-05
-2.65933628231681e-06
-1.56814892962497e-05
-4.2854730313213e-06
-1.7810201191488e-05
-7.13818335436642e-06
-7.65631189644942e-07
-1.04575092173336e-05
-1.47443685670675e-05
2.52745401518443e-07
-1.61807534031979e-05
-1.36679132852636e-05
-1.60419589245811e-06
-1.80449790481142e-05
-1.38333201006754e-05
-2.23783189645205e-05
-1.32113891618346e-05
-6.11541635891552e-06
-2.12449946257567e-05
-1.33865209194089e-05
-6.2245828897542e-07
-2.22763761752422e-05
-6.63633585797966e-06
-7.72369472339006e-06
-1.89113240088195e-05
-1.8262267439659e-05
-5.76360862644812e-06
-1.67956654311167e-05
-1.59449684795032e-05
6.64294146100444e-07
-2.52618525457238e-05
-2.16962047201255e-05
-6.4297239898491e-06
-1.36780610640381e-05
-1.92065037498701e-05
-7.07546072014709e-06
-5.87796243251972e-06
-1.02046760891801e-05
-6.34371296469127e-06
-6.614504663617e-06
-1.65847556343562e-05
-8.23672437902024e-06
-8.25994999802677e-06
-1.21208504267894e-05
3.70194542017344e-06
-5.13704742670091e-06
-2.20836284030693e-06
-1.63319763693476e-05
-2.15094814825551e-05
-6.96794204500072e-06
-1.23846021040721e-05
-1.84080262125308e-05
-2.07421706107759e-05
-8.56235019983632e-06
-7.93230617342579e-06
-2.1187641693463e-06
-1.38310168722099e-05
-2.18453502188257e-05
-1.19612777140748e-05
-1.55191395426439e-05
1.07618252116105e-06
-4.63724426103586e-06
-7.92235537932125e-06
-8.8361724400576e-07
-1.07861724385976e-05
-1.40928201478112e-05
-1.58779262856745e-05
-2.03932918286192e-05
-1.96206560989087e-05
-1.6031250140531e-05
-7.85657701239226e-06
-2.35415492985366e-05
1.17951898595109e-05
-1.32477839904943e-05
-6.66707547791967e-06
-5.31907047466194e-06
-1.29242141752038e-05
-6.296193778195e-06
-9.31352738168101e-06
-2.36457108894173e-05
-2.2731489241338e-05
-1.47287783329387e-05
-7.23774345277073e-06
-2.35895476394648e-06
-8.96173934043015e-06
-1.20971472930956e-05
-9.19824954760613e-06
-1.03976704250469e-05
-2.27426975673054e-06
-2.25060509820835e-05
-8.99517460797347e-06
-8.17781371402571e-06
-1.77225279150623e-05
6.57540898751863e-06
-1.5473669146649e-05
-1.25688590114008e-05
-8.12197578503636e-06
-1.58524483309213e-05
-3.55190390796013e-06
-3.97365736140297e-06
-2.37005894764413e-05
-5.76908679587523e-06
-3.66604071026794e-06
-1.34166932475261e-05
-1.72519913591771e-05
-5.55422182480109e-06
-6.56086611092583e-06
-1.09401612008744e-05
7.18506312920229e-06
-1.45922056749811e-05
-4.75465462452763e-06
-4.06288252094817e-06
-5.46847348250552e-06
-1.86966494295602e-05
-5.64674974614302e-06
-1.20906930272868e-05
-2.11438501036598e-05
-5.49530049368804e-06
-3.98751459331788e-06
-7.13366632640879e-06
6.94314286627062e-06
-8.25007408750244e-06
-1.42439814048798e-05
-1.28545478120971e-05
-1.31619210249426e-05
1.13973456170019e-06
-1.11815173370243e-05
-1.22238226610155e-05
-2.68464585896397e-05
-1.42017168067957e-05
3.05358328926793e-06
-2.10154267573769e-06
-1.7452592265668e-05
-5.77321772829144e-06
-1.80654341053334e-06
-1.63060443587739e-05
-3.64531987252528e-06
-9.38695176641259e-06
-1.14666833368386e-05
-1.43034871050163e-05
-1.53441557770632e-06
-1.07841944451112e-05
-6.62396204481052e-06
4.16145248241297e-06
-9.29002244405353e-06
-1.30882711108626e-06
-1.88838443138253e-05
-4.72697984067368e-06
-2.86354228126609e-06
-2.37206427431852e-05
2.56905262669954e-06
-1.08103226216288e-05
-9.02542530867823e-06
-1.77716935800451e-05
-1.46157411847913e-05
-1.49469468481177e-05
-4.46585945268549e-06
-1.16451400961739e-05
-1.94260936145782e-05
-1.70013542573106e-05
-1.08905353388719e-05
-1.43386822214308e-05
-1.78054296145791e-05
-1.67338637851446e-05
-2.19675558691182e-05
-2.11202701966561e-06
-3.89851925583599e-06
-2.08423619700273e-05
-9.63385504648978e-06
-9.81281377441765e-06
-4.79500932781033e-06
-1.27681142935913e-05
-2.32531090482289e-05
-4.81528105420603e-06
-9.11057764383498e-07
4.28671734386832e-07
-9.44396161402438e-06
-8.6349908791825e-06
-3.46107097949203e-06
-7.4918571456537e-07
-1.40401914437479e-05
-1.57528888030484e-05
-2.71241796252611e-06
-1.64384230456269e-05
-2.50260440224494e-05
-1.45815851581576e-05
-5.71447826579873e-06
-1.38332375547403e-05
-1.97723897596496e-05
9.87972601673142e-07
-2.63920409108687e-05
-1.1255552031591e-05
-1.72885130163862e-06
-1.30771715095375e-05
-1.45828275899209e-05
-1.48799296213277e-05
-2.26512561579208e-05
-6.86454990968161e-06
-8.59430945066428e-06
-1.89287373365962e-05
-2.42041529671533e-05
-1.83127288318058e-05
-1.25149077900521e-05
-1.97378854056481e-05
-1.22257408930135e-05
-8.88656877638253e-06
-1.03358991036198e-05
-2.29452826482454e-05
-1.81279379344038e-05
-1.5172616200338e-05
-1.91318236270812e-05
-1.28719795618951e-05
-1.99073787256763e-05
-1.84677890631489e-05
-1.46019315557088e-05
-2.71315939692326e-05
-2.00831035612359e-05
-5.45742780910953e-06
-1.01055164648387e-05
-1.03612091043476e-05
-1.47245409043289e-06
-1.79289347177906e-05
-1.90519084652961e-05
-3.3416532613171e-05
-1.38402829412037e-05
-5.14701330927497e-06
-3.85151168868433e-06
-1.28109771567756e-05
-1.66266834727827e-05
-4.13161923553878e-06
-1.49253097988931e-05
-2.32640772189027e-05
-1.34232889706289e-05
-1.71237913240909e-05
-1.79709675179934e-05
-3.19968812532301e-06
-7.80140830957569e-06
-7.76915452360795e-06
2.84266138217897e-06
-1.16077440918703e-05
-1.77076418926058e-05
-1.84829895090953e-05
-1.94494497149195e-06
-1.04420211205298e-05
-1.5698034108024e-05
-9.50233704643752e-06
-8.0619714369143e-06
-1.21543165677494e-05
-1.91558832937696e-05
-1.08179104312388e-05
-6.65868938549028e-06
-2.61289235318671e-05
-2.36063663955542e-05
-2.29839096884532e-05
-1.03544196582401e-05
-1.37917303594216e-05
-1.46551838975584e-05
-9.46965373086446e-06
-1.28476963739184e-05
-7.22346935185799e-06
-2.2963919505986e-05
-1.47020073171135e-05
-1.58085985819992e-05
-1.87524660069034e-05
-1.02570056368371e-05
-7.83741028217782e-06
-5.75090761258073e-06
-1.17933007872983e-05
-6.19066935086335e-06
-2.06890105406379e-06
-1.71992876728073e-05
-3.52429357825097e-06
-1.02507779687018e-05
-1.28932577750828e-06
-1.63150160225503e-05
3.92057011184539e-06
-1.24217733563974e-05
-1.19960671494744e-05
1.06990697695532e-05
-5.51351373724603e-06
-2.98489372364636e-06
-7.06285387926115e-06
-5.77634577912729e-06
-1.30002946764267e-05
-5.53280842908134e-06
-1.31345711015625e-05
-1.34811950234778e-05
1.37861140360015e-06
-1.34641590156646e-05
-2.72417338152748e-05
-4.81580807881474e-06
-1.26036446446013e-05
-1.6257020010145e-05
-1.46705545246547e-05
-1.62123177934193e-05
-1.01715556735825e-05
-1.40512027544723e-05
-3.39967555757976e-06
-1.29455588659944e-05
-1.5066493193631e-05
5.90245558900794e-07
2.9444307872722e-06
-6.33060869594559e-06
-9.68245313137619e-06
-1.33265261824282e-05
-1.12928110490646e-05
-1.32353664676285e-05
-1.50112319591953e-05
-4.82680659594639e-06
1.8226594927537e-07
-3.87714338697516e-08
-1.27042956219539e-05
-1.86320433279704e-05
-1.19733458368663e-05
1.05034934543083e-06
-9.39960956773501e-06
-2.63622967297094e-05
-1.13902909114797e-05
