# Supplementary material for: Research on computational propagation and identification of mine microseismic signals based on deep learning
Source: PLoS One. 2025 Oct 22;20(10):e0334641. doi: 10.1371/journal.pone.0334641 (PMC12543183; doi:10.1371/journal.pone.0334641)
Supplement: S11 Data — (ZIP) [file pone.0334641.s011.zip › 000101100002652.xlsx_0.txt_24.txt.txt]

2.13585805970906e-06
-1.60507107261122e-05
-2.38283110414573e-05
2.33519218552821e-06
-6.43583631649074e-06
-1.2022265455004e-05
-1.27998639926956e-05
-5.53733138206753e-06
-1.25718258047736e-05
-2.38314700750083e-05
-2.21464624109801e-06
-8.01878639207854e-06
-1.23865050240176e-05
-7.21032615649642e-06
-6.31941550837261e-06
-2.3301320293324e-05
-3.0847497596987e-06
-2.61113609922592e-06
-1.90535562181773e-05
2.70401690926806e-06
-9.38059482432576e-06
-1.13989989956459e-05
-2.28881627353668e-05
-1.41965456622373e-05
-9.20538236823412e-06
-1.18826087419571e-05
-1.95853250984078e-05
-1.3602590879093e-05
2.48327716412709e-06
-8.94482844948123e-06
-1.76634651444852e-05
-1.16331606093679e-06
-2.38502206786315e-05
-7.63738790545615e-06
-1.56082394600681e-05
-2.24725584765687e-05
-1.29529410610872e-05
-3.75687145437363e-07
-6.6888118078845e-06
-1.7789526254032e-05
-6.73668590645778e-06
-9.41566601739542e-06
-1.60268564093674e-05
-2.04333860116537e-06
-1.84057212794147e-05
-1.82371764030395e-05
1.72504113469911e-06
-1.23461240102342e-05
-4.13517776472814e-06
-1.50751877413896e-05
-2.87947946373238e-05
-1.48888598197646e-05
-1.18348675284793e-05
-2.30349237293086e-05
-1.93029226035764e-05
-1.58286897010476e-05
-6.94595663203323e-06
-2.22572468739485e-05
-3.16681243188988e-05
-4.06374134412503e-06
-1.88482162581371e-05
-1.19355562538977e-05
1.18611126529765e-05
-1.75896160232278e-06
-2.55721658207727e-06
-2.3306561646714e-05
-1.91662241703762e-05
-4.70476286671337e-06
4.06880707128173e-06
-9.00756851193841e-06
-7.97302123740793e-06
-1.46898514499809e-05
-1.29679402133086e-05
-1.05460874119222e-05
-1.31333661835744e-05
-5.95930542676367e-06
-1.14119323525012e-05
-1.85998541653457e-05
-2.00735658188824e-05
-3.14895704961122e-06
-1.15658117732821e-05
-1.96109825987972e-05
-2.06847859811331e-05
-9.30600147088713e-06
-1.42977974140243e-06
-6.04185861433187e-06
-1.46514811669429e-05
-1.45480981771136e-05
-1.14176136330652e-05
-2.57190046445033e-06
-1.76053023369065e-05
-2.06871569866326e-05
-1.63036213313662e-05
-9.65926895875958e-06
-1.47257052530109e-05
-4.16911732302722e-06
-5.23550510319433e-06
-1.20545022574592e-05
-1.99901966796764e-05
-4.8650041694096e-06
2.67457902460627e-06
-2.7570149482418e-05
-4.85606780349046e-06
2.5393210610363e-06
-9.93994635697934e-06
-1.35916599209922e-05
-1.22689576599009e-05
-2.27162390259043e-05
-7.84302329148839e-07
-2.16296680028247e-05
-1.05048886859237e-05
-1.15706388348351e-05
-6.60600796751172e-06
-5.55839218499033e-06
-1.1445465505403e-05
-6.82119971889742e-06
-1.42425148181001e-05
-2.03199056762414e-05
-2.14408303102647e-05
-2.21827465947064e-05
-3.57438791686067e-06
-5.26320395431496e-06
-6.20710988841279e-06
-1.68714199236619e-05
-1.95169868506607e-05
-1.22619985047239e-05
-1.56098662821807e-06
-1.348121536475e-05
-1.30018101653051e-05
-6.26199196899908e-06
-1.4866647278264e-05
-1.50725828084646e-05
-4.3764435363406e-06
-4.84789349531732e-06
-7.07079456173301e-06
-2.2418126893119e-05
-3.16767610856117e-05
-2.0027415180252e-06
-2.42149706968716e-05
-2.52864737534028e-05
-4.00311526997319e-06
-4.80340602094587e-06
-1.90676412626294e-05
6.14521046050919e-06
-1.40000092230894e-05
-7.20435851780972e-06
-1.32473143191184e-05
-7.56334495333602e-06
-1.48697332444612e-05
-3.84180860497684e-07
4.40399145828929e-06
-2.11637419600586e-05
-1.48237500336313e-05
1.02905912106362e-05
-3.98745643813596e-06
-1.44260012047049e-05
-9.13956864076426e-06
2.19956198370462e-06
-1.86037060481255e-05
-9.78568055422358e-06
-1.39155519211443e-05
-1.74656794791179e-05
-6.65927706641881e-06
-8.59320934442761e-08
-1.42795352113271e-05
-1.86333883429288e-05
-1.1436373270464e-05
-1.64578980672071e-05
-1.0962310305926e-05
-6.31145576286705e-06
-2.02544628831749e-05
-1.18724475034828e-05
-2.92265105840935e-05
-8.26486239634166e-06
-1.2191007188584e-05
-9.43491712943824e-06
-7.58420781373976e-06
-1.0486487879787e-05
-1.26316603990634e-05
-1.5085204725967e-05
-1.75467236484535e-05
-5.17554462922143e-06
-1.66495667279227e-05
3.90881603044715e-07
-1.65708240131139e-05
-3.02310962531511e-06
-2.17429854570631e-06
-7.29311295983243e-07
-8.74695822482899e-06
-1.54847416036652e-05
-2.59098085559403e-05
-1.21817295178314e-05
-6.34174524448152e-06
-1.23179976097882e-05
-1.18489350483809e-05
-7.78641339826682e-06
4.07365038837768e-06
-1.53374918539438e-05
-1.57154284721177e-05
-1.06760987348048e-05
-1.48126876829251e-05
-1.05790130097783e-05
-1.257048805775e-05
-9.86399885340747e-06
-3.13861708363253e-06
-2.37344549878923e-06
-2.14331106623121e-05
-1.75562352336398e-05
-1.40077254745046e-06
-2.21741442852176e-05
-1.474331105882e-05
-6.62209425037859e-06
-9.91186160117945e-06
-1.78078994514038e-05
-1.88467922628202e-05
3.65176969430587e-06
-1.69034169859926e-05
-3.26564706437248e-06
-1.4620999372522e-05
-1.87651875728796e-05
-6.39966872138398e-07
-1.55344209815927e-05
-9.72300170645631e-06
-4.74721533176927e-06
-1.05852029987303e-05
-5.56236783922373e-06
-4.71055868098117e-06
-1.74262468700512e-05
-1.2710000282861e-05
-1.0683601768103e-05
-1.0120295194758e-05
-4.70547365408786e-06
-1.38388063326264e-05
-1.17945878564828e-05
-8.31385572575916e-06
-3.12306634748252e-06
5.36286938598684e-06
-9.53156331033614e-06
-1.62988592407898e-05
-1.02876511089905e-05
-9.52042697796926e-06
-1.02050221774178e-05
-1.40553502287254e-05
-1.29407992727699e-05
-2.22800822080877e-05
-1.26655346109607e-05
-1.51529802680372e-05
-2.69504796544682e-06
-1.88713781979424e-05
-4.77134935546452e-06
-9.96621399621685e-08
-1.58973218757529e-05
-2.91522118170569e-05
-1.62596979172365e-05
-1.89998320059243e-05
-1.13753463108346e-05
-2.11573932860218e-05
-8.67851320522541e-06
-1.77379525095407e-05
-1.58127874974651e-05
-1.00766198081867e-05
-1.41834549269052e-05
-1.02295579991858e-05
-8.6008920717715e-06
-5.64352264947021e-06
-2.435749614135e-05
3.07764698181033e-06
-1.99822667967897e-05
-1.39054431901946e-06
-6.46807785015359e-06
-2.27650347374111e-05
-8.41705334770553e-06
-1.28334624829777e-05
-1.48084833812443e-05
-7.57311532765346e-06
-2.42490146524143e-05
-3.4299883240168e-06
-2.21288778666181e-06
-2.19137824519504e-06
-4.00825775818126e-06
-1.51375735032364e-05
-1.44726914676139e-05
-1.94850705275448e-05
-1.77648006588682e-06
-2.48960100048363e-05
-4.85882944171766e-06
-1.21033218953911e-05
-1.40484682658285e-05
-9.22686151620827e-06
2.96720488611264e-06
-9.65545396319477e-07
2.80443287168927e-06
-2.26649382050626e-05
-1.12752685397175e-05
-3.20889173066269e-06
-1.47941856736115e-05
-2.29260453204664e-06
-1.90418363182424e-05
-1.35852457251171e-05
-2.63196110859198e-05
8.09365176401174e-07
-1.81504336310688e-05
-9.17637017653529e-06
3.17371101866943e-06
-7.50436307098818e-07
-1.2206369501749e-05
-1.85187584602642e-05
-2.62404467035653e-05
-3.02730458290511e-05
-1.55081767872024e-05
-1.15542166084502e-05
1.43008840748941e-07
-9.963963903732e-06
-2.17611810666305e-05
-1.90010650463677e-05
-5.08662855025115e-06
-7.96340776263057e-06
-2.11787623508279e-05
-1.36768569420629e-05
-5.36616585638253e-06
-1.35404184450325e-05
-9.1059124784724e-06
-3.33285848988963e-06
-1.9641884899746e-05
-2.40549024976683e-05
-7.8917602068249e-06
-8.94017181952659e-06
-1.29880982208575e-05
-1.43617793302121e-05
-2.12184167753228e-05
-1.43677624934755e-05
-1.94852222797334e-05
-1.75298907363674e-06
-2.51203976310578e-05
-9.98861286953335e-06
3.91753774444982e-06
-3.08261944932717e-05
-2.62292413135503e-05
-7.45547220359635e-06
-1.88631831559375e-05
-2.60014527899766e-05
3.84317023347293e-06
-1.41891913727329e-05
-1.3032670889087e-05
-4.7159189852277e-06
-7.16813388509637e-06
-5.25143234320651e-06
-9.98039193957205e-06
-6.85127820612934e-06
6.5910201387745e-06
-1.5284388469019e-05
-2.07694165187109e-05
-6.18606965183183e-06
-1.25029494863809e-05
-1.17497822425809e-05
-1.44531762752621e-05
-2.42459946431629e-05
-1.4424255708189e-05
-2.27624300897956e-05
-1.81585017133441e-05
-9.10785326595133e-06
-1.87902768568155e-05
-1.27475974956352e-05
-6.51323623690822e-06
-1.1224033319549e-05
-2.0464431319302e-05
-5.21379007357034e-06
-1.92429872962074e-05
2.98716659621188e-06
-4.19877877188705e-06
-1.09502351343016e-05
-1.69413210439059e-05
-1.01493308036566e-05
-1.89440466982571e-05
-7.75623434690524e-06
-3.11551097848883e-07
-7.49027254949524e-06
-1.08923065069421e-05
-1.5955325869721e-05
-1.63924962653923e-05
-2.08644078961761e-06
-1.98184182466353e-06
-1.31380504280237e-05
-1.72859983677682e-06
-1.50369040238699e-05
-1.52003852814356e-06
-2.86029768953005e-05
-1.82942794235736e-05
-1.42900001118957e-05
-6.69063196195643e-07
-2.08750724606136e-05
-5.06959557723613e-06
-9.15065443687033e-06
1.0099342388852e-05
-1.72335207775904e-05
-2.2921602772069e-05
-1.52730999276215e-05
-1.41671170856578e-05
-6.79010737016701e-06
-1.37384006901846e-06
-1.10783466302483e-05
-1.53709381724578e-05
-1.31551180775459e-06
-1.68136175533018e-05
6.5058922616304e-06
-5.43340017553742e-06
-4.91455553513457e-06
-6.04481444434872e-06
-1.150086664947e-05
-1.7084987128711e-05
-5.07120907015014e-06
-5.25113569605785e-06
-2.16239741546133e-06
-2.5877580027426e-05
-5.49295546496245e-06
-1.57724748250342e-05
-2.88309725979668e-05
-1.10016444080863e-05
-2.28618005163667e-05
-1.25753752427361e-05
-1.2110180220669e-05
-9.95076901276088e-06
-1.34502261868539e-05
-6.15071027937525e-06
-5.7528632810767e-06
-1.36542363544495e-05
-7.73647757929236e-06
-1.32809468205456e-05
-2.26631526518693e-05
3.01786638132282e-06
-7.0788154178377e-06
-1.53421462870041e-05
-1.88967222487401e-05
-2.69282101473288e-06
-8.85483521469909e-06
2.34193603182432e-07
-6.72724468055123e-06
-9.00858757594233e-06
-5.28569890836193e-06
-1.52562919195836e-05
-5.73566241766122e-07
-1.55616766909419e-05
-1.88454914053088e-05
-1.70414584689924e-05
-1.90018036554811e-05
-2.94390482115456e-06
-1.23422431065668e-05
-5.34875053452859e-06
-2.25959770729927e-05
-1.61758697358605e-05
-1.18624949050922e-05
-4.23159613930018e-06
-2.4283695831671e-05
-1.85041503410093e-05
-4.3042981663968e-06
-1.70214301688433e-05
-2.10655328086398e-05
-2.0883571356936e-05
-1.22483499638249e-05
-5.7051487726106e-06
-1.64803691790303e-05
-1.03070183132284e-05
-1.06638522869023e-05
-1.17705106314721e-05
-3.32025671243466e-05
-1.44481385488453e-05
-1.16838525019065e-05
-1.04802591502468e-05
-1.56550792201803e-06
-2.02426087814024e-05
-6.69003575881503e-06
-1.78621451982728e-05
-1.57499676794987e-05
-1.76669099750735e-05
-2.02629363702284e-05
-7.57298555120386e-06
-5.18480458695009e-06
-2.54135211268365e-05
-1.04283158913081e-05
-1.31098885466839e-05
-2.72393936938084e-06
-4.28679566919329e-06
-3.03394684102737e-06
-1.0471428251441e-05
-1.67530228719162e-05
-1.8675004286429e-05
-1.53767143806668e-05
-4.78545823497777e-06
-4.71549655068727e-06
-1.0942150478255e-05
-1.357663716454e-05
-6.6403941012099e-06
-6.63945809112665e-06
-2.01016421193452e-05
-1.33772736024948e-05
-1.79365003796947e-05
-2.47369657720395e-05
-5.00395275302338e-06
-1.67673020782306e-05
-6.51107330617018e-06
-1.19712976005786e-05
-1.7099931099307e-05
-1.59606942438413e-05
-3.53074341919673e-06
-2.63550531901345e-05
-1.03250190893501e-05
-1.2489004702656e-05
-1.69397058301142e-05
-1.62307176163232e-05
-8.49527585583217e-06
-2.17241687622199e-05
-9.35125294679307e-06
-1.28269106050663e-05
-1.5375012815076e-05
-1.23181101559588e-05
-3.1067487161846e-05
-8.23959711512609e-06
-1.43234426265104e-05
-2.00336974186414e-05
-1.37789927684237e-05
4.28012428132283e-07
-2.01646596609482e-05
-6.54680877322017e-06
-9.12181688703937e-06
-8.34495326300972e-06
-1.93702489564322e-06
-2.46775262711997e-05
-1.18148948347892e-05
-2.23055006548869e-05
-3.51660148001696e-06
-9.9139594512225e-06
-6.71028830200623e-06
-2.29262653915777e-05
2.04487313243678e-06
-3.05281574469092e-06
-1.18604690400314e-05
-1.93204809296966e-05
-5.49462960569086e-07
-6.79681607671703e-06
-2.60267772172201e-05
-1.17493538783954e-05
-1.49823281177729e-05
-2.089607977111e-06
-9.17899000165741e-06
-1.54930854754363e-05
-7.25909991507348e-06
-4.57744769051497e-06
-1.1044751279083e-05
-1.14189348534556e-05
-4.36974596116559e-06
-1.22981308202749e-05
-5.65792643510728e-06
-1.42283751696502e-05
-7.99220665562246e-06
-7.23035315779472e-06
-1.53675868264121e-05
-2.20279101446596e-05
-3.46085362476441e-06
5.09926276713696e-06
4.98066009546005e-07
-9.23723308770747e-06
-5.611067286206e-06
-2.71868416647795e-05
-2.82485249592485e-05
-1.70135653502875e-05
-5.43786036083392e-06
-6.02171449720439e-06
-1.16894557281449e-05
-1.12158003564498e-05
-2.48299622499149e-06
-2.67777425649238e-06
-6.80522482583673e-06
-1.5710911578715e-05
-1.46952966649505e-05
-1.09513281033085e-05
-5.66077669058259e-06
-2.20123322062227e-05
-1.74890782703355e-05
-2.19037530040979e-05
-3.32297227860301e-06
4.83795059667818e-06
-1.71506975344719e-05
-1.65248608905718e-05
-1.32357150567727e-05
-1.68850555213932e-06
-1.7187561792828e-05
-1.89402581814728e-05
-1.40770112399855e-05
-5.09461942217686e-06
-9.38254345182582e-06
-3.21600533302371e-07
3.09561676350288e-06
-6.00703485784838e-06
-1.41059998712308e-05
-1.35245987730513e-05
-2.69169307461406e-07
-1.0056942814154e-05
-2.08776506321561e-05
-7.72237528313044e-06
-2.20790065011513e-05
-2.18881951769087e-05
-8.46202962333943e-06
-1.68029541260329e-05
-4.26349541214672e-06
-1.32767290559405e-05
-4.15162642534748e-06
-2.53918916592641e-05
-1.10404268195463e-05
-5.98944670400161e-06
-1.86224302305941e-05
-1.88860757585637e-05
-1.99330802253116e-05
-1.74721497592919e-06
9.4152362673119e-06
-3.73888688032261e-06
-2.62144519208701e-05
-1.4083184718439e-05
-1.02582888820232e-05
-1.15781287314032e-05
-1.70384140089651e-05
-2.07143884903611e-05
-2.14324263711428e-05
-2.13517592111997e-05
-1.2298727747691e-05
-1.79719671582572e-06
-1.08726023745612e-05
-1.75644434885225e-05
-1.8098106135855e-05
-2.78034582660319e-06
-2.07416876361085e-05
-4.39699033200716e-06
-9.15461387141907e-06
-1.80061804636319e-05
-2.12418728107522e-05
-4.7953169298482e-06
-2.79906833498071e-06
-1.99660690137181e-06
-5.9673106325689e-07
-1.60740572746774e-05
-1.6194054281717e-05
-1.22427901262133e-05
-2.31515084042854e-06
-1.2153536851754e-05
-2.05002349077442e-05
-3.38037508372599e-06
-2.63049541258958e-05
-7.17506166711348e-06
-2.54794126733314e-05
-1.51455886068986e-05
-8.50208551154387e-06
-1.2174383162202e-05
-1.92113295862519e-05
-6.53347864294887e-07
-8.14040459283091e-06
-7.92218027414015e-06
-1.81138215873413e-05
-4.44606208488898e-06
-1.92546167257861e-05
-6.36746083526155e-06
-8.52705855009158e-06
-1.50290767471178e-05
-4.38944925014328e-07
-1.03050197639314e-05
8.4917424673334e-06
-1.28382390953629e-05
3.28952036156285e-06
3.41253789846203e-06
-2.19755522856815e-05
-1.50721115249566e-05
-2.58850923145635e-05
-1.72206124880451e-05
-1.5606839745044e-05
-1.45206054791125e-05
2.94632678824078e-06
-1.84768309199378e-05
-8.2312642920604e-06
-1.81693727441689e-05
8.44593575988428e-07
-1.12942397169216e-05
-2.0966044712368e-05
-6.01102307454345e-06
-4.68139003031792e-06
-1.6343250090706e-05
-1.01869125585766e-05
-1.76448773821058e-05
-1.83412270093474e-05
-1.30511825351124e-05
-3.99554948814608e-06
1.72944246804245e-06
-5.68205008148096e-06
-9.18091150285145e-06
-1.03709999139677e-05
-2.26042801206386e-06
-1.64553842568807e-05
-2.84224158495982e-06
-2.47380717583524e-06
-1.8750836900123e-05
-2.75417111294082e-05
-9.39108355274257e-06
-1.73617301141272e-05
-9.38893026315547e-06
-1.26589706695438e-06
-1.80449696608956e-05
-2.61722229131523e-05
-7.07629074507455e-06
-1.28895595741701e-05
-1.30831108915594e-05
-1.13151371326732e-05
-8.64940182306162e-06
-2.93204530171878e-05
-1.54702743221298e-05
-3.18247474374508e-06
-1.24784184794219e-05
-2.90319003923667e-05
-2.19605847921454e-05
-1.24681858371304e-05
-2.09905846953822e-05
1.19596551636707e-06
-2.15407654661263e-05
-2.83866922873462e-06
-2.00946688462686e-06
-1.73561152146362e-05
-7.92844841414777e-06
-1.96801449707836e-05
-5.19676309479114e-07
-1.80999299654014e-05
-1.04096770919411e-05
-2.0758741619298e-05
-1.5953361578008e-05
-1.2427137669562e-05
-1.80587568094358e-05
-1.39516454185796e-05
-1.39483932345073e-05
-8.09690063495508e-06
-2.02715942661947e-06
-9.52599652612136e-06
-1.92830219021281e-05
-1.73700334808642e-05
-2.53098031797248e-06
-1.64774907003285e-05
-1.23270732963136e-05
-1.69160628953999e-05
-5.2304772381513e-06
-1.21334890398726e-05
-1.36563556805256e-05
-1.48048773231417e-05
-9.40084364787039e-06
-3.63552842854995e-06
-1.39118220784374e-05
-9.06666204133193e-06
-1.68752192311953e-05
-2.00336544974015e-06
-8.28800917992359e-06
-2.084573511215e-05
-5.39977822763428e-06
-8.65262228259172e-06
-1.32189735826597e-05
-6.50868819010352e-06
-2.3875475244564e-05
-1.30184372402341e-05
-2.28939393573485e-05
-1.71309114346226e-06
-1.14810439217147e-05
-1.58067316678838e-05
3.31357317751838e-06
-9.37840933087742e-06
-1.57683549482519e-05
7.47816589446746e-06
-2.29932757142532e-06
-1.06016045777717e-05
-8.88308648508369e-06
-3.55568763145753e-06
-7.07725029173272e-06
-1.45127713113827e-05
-1.95241749732572e-05
-1.25356336572097e-06
5.41730970159825e-06
-1.92295479312174e-05
-1.33793403992679e-05
-2.17102929927983e-05
-5.06190639078176e-07
-6.27794515717536e-06
-1.60910802906127e-05
-4.41859875470371e-06
-1.52543550053325e-05
-1.03615937289104e-05
5.40638758671937e-06
1.1362270898674e-05
-9.10823984256125e-06
-2.63911428836498e-06
-2.51518795328503e-05
-7.19141793609558e-06
-1.69464118196031e-05
-1.5655398805891e-05
-7.32462165018928e-06
-1.74655309381081e-06
-1.41477883394494e-05
-1.8427591995055e-05
1.36351811825441e-06
-1.00448677530528e-05
-8.90064580215743e-06
-1.2531369358381e-05
-2.31733933330999e-05
-1.99736950378301e-05
-6.01066022139003e-06
-1.07320863794923e-05
-2.24101996937014e-05
-1.26376678065492e-05
-1.70684450658623e-05
-1.28148307529702e-05
-1.99779112207365e-05
-1.49704908548611e-05
-1.7768656879682e-05
-1.99566416669823e-05
-1.33311237191475e-05
-9.55293908411819e-06
-1.63363477309168e-05
-8.02180371850126e-06
-1.61643571656144e-05
-8.69947933757278e-06
-1.82016867903075e-05
-2.59630026946802e-05
-1.62334814980906e-05
-1.58285299008861e-05
-1.28261001882801e-05
-1.13099791064397e-05
-6.50060273717782e-07
-2.16633910848988e-05
-1.45584194657551e-05
-1.17949991976737e-05
-2.05191783231689e-05
-7.01460277676551e-06
-1.71866875414908e-05
-1.84400628152491e-05
-2.65437763636782e-05
-4.95940248940229e-06
-1.13850221047855e-05
-1.44825755057092e-05
-1.95266691873751e-05
-1.42043563473056e-05
-1.56645081477788e-05
-2.16669610974059e-05
-1.18412432531798e-05
-4.33576113920491e-06
3.39092074458917e-07
-6.45246910589533e-06
1.31486316255841e-05
-2.59070495216691e-05
-3.63745838952008e-06
-3.57081427970732e-06
-1.39636676075532e-05
-1.25660436802959e-05
-1.00458762253265e-05
-8.64864840111623e-06
-1.57381831198886e-05
-1.64676998488233e-05
-1.60399192063395e-05
2.18394556480581e-06
-1.14331892101781e-05
-1.31811511124821e-05
-6.18446225162176e-06
-1.22078390720233e-05
-9.09319072150245e-06
3.33501516494431e-06
-1.50746767747189e-06
1.7632005284872e-06
-8.76195001606913e-06
-3.83149996057302e-06
-1.80249279418251e-05
-1.88412661477983e-05
-6.59617013043111e-06
-1.41224057792971e-05
-1.62382301646786e-05
-1.57923757896825e-05
-1.2899327168567e-05
-1.05075546979786e-05
-3.65849943776185e-06
-1.42445881405758e-05
-1.02711561912341e-05
-3.44292117680241e-05
-1.40660463014e-05
-2.19498598008738e-05
-1.44003026728887e-05
-2.59440246887004e-05
-1.92183509362378e-06
-4.24889915908384e-06
-2.90510791148849e-05
-8.10958532769331e-07
-2.00341065779992e-06
-2.04784786943789e-05
-1.12867781302225e-05
-1.86723194255338e-05
-1.72890349234049e-05
-2.66871962438501e-06
1.01629398859607e-05
1.62017619064858e-06
-1.50957447765459e-05
-1.3455705646167e-05
-1.74767674965935e-05
-6.88500495595521e-06
-1.5188591693558e-05
-1.28099561347829e-05
-5.02720143271527e-06
6.20423171116692e-06
-1.19666312608947e-05
-1.66500672483211e-05
-1.04128479553991e-05
-7.60841188892906e-06
-2.21090599706994e-05
-1.85716610014585e-05
-1.09212044245533e-05
-4.05977841832679e-06
-1.04373219516161e-05
-9.63859932359318e-06
-2.98820546764881e-05
-6.45069964012372e-06
-1.7822606054551e-05
-2.11584851129843e-05
-6.44974552868609e-06
-1.44813449010198e-05
-1.54074036422609e-05
-1.7672708912364e-05
-1.63637096454558e-05
-1.92327923237962e-05
-1.85661477626071e-06
-9.79093902127792e-06
-2.08190292875719e-05
-2.57235984691093e-05
-1.33607032832227e-05
-1.35458590744958e-05
-1.34642960991012e-05
-2.04307706526597e-05
3.81395446168711e-06
-1.62936114040164e-05
-1.46347973596136e-05
-7.28621188500388e-06
-1.14814963222674e-05
-9.24976775675307e-06
-1.24398094710916e-05
-9.89304776560347e-07
-1.48902664150584e-05
-2.76961443358912e-05
-1.81054103227478e-05
-1.70395945595646e-05
-1.18829627538207e-05
-1.22186326387383e-05
-5.19966467507762e-06
-1.63389039933425e-05
-1.09918502008145e-05
-1.66282371505751e-06
-3.43459363522702e-06
-8.78182742063896e-06
-2.24942119610802e-05
-2.8259249475433e-05
-1.31875786405519e-05
-1.05460911956173e-05
-9.26405540535565e-06
-1.95591867641609e-05
5.12795621861514e-06
-2.32841767202441e-05
-8.71448216196894e-06
-6.90938880589044e-06
-2.58739880719755e-05
-1.89849278508267e-06
1.0340128594669e-05
-1.19143898619659e-05
-2.41078860250555e-05
-9.29002474765658e-06
-1.48710019366153e-05
-2.4056718959142e-05
-3.14053659572151e-05
-1.90078278855935e-06
-1.76335552442529e-05
-2.14762322020203e-05
2.29798428798335e-06
3.23054334600541e-06
-1.13475086420397e-05
-1.23103546471514e-05
-8.35860780440389e-06
-1.85064016692324e-05
-1.09480261438144e-05
-2.3980433180083e-05
-5.61795974419136e-06
6.17124736256701e-06
-1.05977969934292e-05
-5.88151622797185e-06
-2.86837717633616e-05
-9.71021202077266e-06
2.73553108780716e-07
6.66843277025318e-07
-2.51317813702266e-06
-4.52222923227162e-06
-1.6415675138636e-05
-3.15478965183669e-05
-1.30364755685488e-06
-1.09233216843639e-05
-2.38658437668894e-06
2.73776862077623e-07
-1.71719119087086e-05
-9.43112651641899e-06
-8.31723805441712e-06
-6.75213391635762e-06
-8.64487038327142e-06
-1.13548488420565e-05
2.35427005850939e-07
-8.34308432121506e-06
-1.57305889655881e-05
-4.01389835998085e-06
6.3440400593364e-06
-8.0267581275328e-06
-2.15201853169539e-05
-2.00102823972788e-05
-2.12669037328174e-05
8.03542620029289e-06
-2.61380747101661e-05
-1.29158188516359e-05
-2.05502799160728e-05
-2.50210354019513e-05
2.92763788669223e-06
-1.89530929352321e-07
-2.19082200673055e-05
-3.58520293446305e-06
-1.12491118400559e-05
-3.78783578869971e-06
-1.2496800009934e-05
-2.78532394466032e-06
-1.84679537342929e-05
-6.85008596894944e-07
-2.90226226722398e-05
-4.22959224453915e-06
6.32784256362438e-07
-5.45502310790267e-06
-1.00920775012651e-05
-1.07756217181903e-05
-1.05796843346428e-05
-4.84047833633638e-06
-7.34220894601879e-06
-2.48324632889752e-05
-1.50074405720087e-05
-1.66321400595969e-05
1.31923392881893e-05
-1.23410675013195e-06
-1.62605598243608e-05
-2.13693029779138e-05
-1.58266012465818e-05
-1.35787261893111e-05
6.2817055702493e-06
-8.28852723636382e-06
-9.9715521080266e-06
-2.33568420806246e-05
-1.147887460888e-05
-9.8969858520316e-06
-1.41189091825177e-05
-2.77725695537032e-05
-1.06980438642004e-05
3.0841312421702e-06
-1.01392298550643e-05
-6.96975200403394e-06
1.24538675634258e-05
-1.44552236024446e-05
-1.82420154285516e-05
-1.49846949672042e-05
-5.84134126420769e-06
-1.15711112728493e-05
-2.57649342253589e-05
-8.31922812391964e-06
-9.34255176512994e-06
-1.14846816354426e-05
-6.06793088864655e-06
-4.21727443413237e-06
-1.61367144121307e-05
-2.41129998995906e-05
-8.78009825456368e-06
-7.07890054057636e-06
-2.76140961402499e-05
-2.66780610842406e-05
-9.06073932997282e-07
6.23790307960166e-06
-1.85994618835258e-05
-2.36183799786034e-05
-5.583432435607e-06
-1.15217693546146e-05
-1.38770902207706e-05
-3.34767166910803e-06
-1.41428439623853e-05
-2.97146711513265e-05
-1.18872088285016e-06
-4.5510349935681e-07
-6.16682490161544e-06
-2.59827718100436e-05
-1.32528252473731e-05
5.55970536300011e-06
-1.52374269026576e-05
2.94271811390427e-06
-5.38946682265225e-06
-2.63712062395024e-05
-8.88807899825041e-06
-1.52775379155732e-05
-1.14152791579233e-05
-9.45546307474721e-06
-8.75465959246919e-06
-2.2651205286908e-05
-1.42574014889309e-05
-1.81058461143904e-05
-1.45723085199901e-06
-4.86579698737475e-06
-1.12915051586223e-05
-9.35523758024848e-06
-2.14947022280412e-05
4.7128868066458e-06
-1.22115243571873e-05
-8.62289377178976e-06
-1.17245336946928e-05
-3.20532967694733e-06
-2.49273010027099e-05
-1.27680215523851e-05
-1.70148497376993e-05
-7.76966498216098e-06
-4.17882990848125e-06
-2.04446096864513e-06
-9.20075557652184e-06
2.48143348282132e-06
-2.04130840664805e-05
-1.60007999230555e-05
-1.12038825671627e-05
-1.09902106863953e-05
-1.26076638797738e-05
-2.47389482480159e-05
-1.04105427917941e-05
-1.41597627799241e-05
-1.64117265216152e-05
-1.48964123506338e-05
-1.3724887486886e-05
-5.65983672133023e-06
-1.0832296087527e-05
-5.73988537943637e-06
-9.07563686987599e-06
-1.02242944178226e-05
3.13487835125969e-06
-7.79907033384743e-06
-6.99525517828585e-06
-1.19394635415778e-05
-9.70611714884825e-06
-9.79602581969393e-06
5.92021102498692e-08
-6.67764662960728e-06
-6.57907171488996e-06
-9.20545287300952e-07
1.48118026186962e-05
-1.922135445364e-05
-1.42985471583078e-05
-5.5104282852508e-06
-1.29123331080883e-05
-2.92498332450793e-05
-1.15189478246226e-05
-2.18972852263273e-05
5.39003678657098e-07
-1.17684636657338e-05
-2.71568282460773e-05
-1.69567210083267e-05
-1.03776666973491e-05
-5.72777041157601e-06
-9.74924358687809e-06
-1.15284072618888e-05
-8.54016682231407e-06
-1.36009382716571e-05
-1.4606448755641e-05
-2.66964825431301e-05
-1.79836563379213e-05
-2.05716188659687e-05
-1.04298169027747e-05
7.81710202513619e-06
-2.11952597876923e-05
-1.08891404249956e-05
-2.17200816398495e-05
-1.09680419854981e-05
-2.23784059429947e-05
1.79797613338528e-06
-1.20278013762028e-05
-1.68718203176376e-05
-1.64959349601015e-05
1.52599766812765e-05
-1.14840804374255e-05
-9.08201792439584e-06
-1.38804612429015e-05
-1.66828044132797e-05
-2.01318874502394e-05
-5.12544160262717e-06
-3.90756967985437e-06
-8.80913944618179e-06
-1.067499489139e-05
3.76669848497326e-08
1.29702538514396e-06
-7.20965813921841e-06
-1.21215276284041e-05
-4.51333581687654e-07
-1.49806010616806e-05
6.02960858335616e-07
-2.01874725442312e-05
-1.09105200020878e-05
-1.65831051278856e-05
-5.11499170087792e-06
-1.68031867764554e-05
-1.31932964882941e-05
-1.31278660688802e-05
-2.47585346539196e-05
-1.44517624470181e-05
-1.53639206767753e-05
-1.16537203848397e-05
1.37464748988405e-06
-9.22961402114378e-06
-1.57288119862806e-05
-2.05124975838628e-05
-7.79339071669103e-06
-4.84183291976723e-06
-1.05761689689499e-05
-1.36227613084426e-05
-1.96441133073435e-05
3.70570395016835e-06
-9.4894185272909e-06
-2.35889320694504e-05
-1.47134276520907e-06
-9.80546779217671e-06
-2.00203356614069e-05
-1.71179745492659e-05
-9.91972838826326e-06
-7.94442976009613e-06
-1.9454457687429e-05
-1.04132852140117e-05
-1.52476585331813e-05
-1.04146009667596e-05
-7.83975759883994e-06
-1.95275601156033e-05
-1.53659510875261e-05
-1.75198017161051e-06
-1.79348107658246e-05
-8.11624711659094e-06
-1.74815977613054e-05
-1.44259592505214e-05
1.53524380611786e-06
-2.30256917850023e-05
-2.10495660814387e-05
-2.78837182333684e-05
-9.77968400747e-06
-2.08574185794019e-05
9.72834671964107e-07
-1.04712719479248e-05
-1.68330236157802e-05
8.4760788126876e-06
-1.48296220788503e-05
-2.25492720698532e-05
-8.53502884296746e-06
-1.02764388958101e-05
-9.43223170796829e-06
-2.2122142395266e-05
-1.24336983801525e-05
-4.26458867161359e-06
-5.30013286251104e-06
-2.05592917532915e-05
-2.44271671968517e-05
-2.51173977798961e-05
-4.24684391724171e-06
-1.18143473627674e-05
7.50286627923054e-08
-1.38301596448871e-05
-9.06566160002135e-06
-2.08580409058322e-05
-1.48194599324087e-05
-1.80345684480749e-05
-2.80628853231927e-05
-1.99905560845075e-05
-1.15115126298643e-05
-4.87826200472242e-06
-7.61343365412451e-06
-1.00905590127746e-05
-1.25739275259409e-05
-1.85785126186298e-05
-1.12616899906425e-05
-1.03990884652477e-05
-3.94198565689854e-05
-1.90296240147315e-05
-1.85166072479636e-05
-1.83142108154491e-05
-1.60728051653982e-05
-1.7287341312139e-05
-1.89557542447374e-05
-2.09354969854843e-05
-1.69725612691156e-05
-2.84018737782075e-05
-2.1938092631717e-05
-9.03911358281241e-06
-1.11900886504055e-05
1.92479118074499e-06
-1.75470628111683e-05
-1.68436759853355e-05
-1.4674193440188e-05
-1.39171541440795e-05
-1.52729382664534e-05
-1.5096091788902e-05
-2.97573033324831e-06
7.76067608967456e-06
-2.32275089308529e-05
-8.72299223148862e-06
-5.49567502792505e-06
-1.34014798826522e-05
-6.20923307755042e-06
-1.65928445930803e-05
-9.77135329976228e-06
-2.23614728382487e-05
-1.73084467720923e-05
-3.04217411745314e-05
-2.05511813891492e-05
-1.71935912647314e-05
-2.28897779588856e-06
-1.18719330863093e-05
-1.82204780455732e-05
-9.72178656731657e-06
-6.71861597836488e-06
-1.48536487763152e-05
-4.87101294310741e-06
-1.39050546468764e-05
-1.3142023541875e-06
-9.46283137349456e-06
1.0809207881381e-06
-9.14984749762471e-06
-1.63781718756797e-05
-4.88029169968194e-06
-2.50487588079285e-06
-2.8120331961152e-05
-1.71026432759922e-05
-1.04874203934095e-05
-5.15106784824991e-06
-9.02205146623347e-06
-8.70576052717793e-06
-1.06725384428698e-05
-3.15390338474287e-05
4.53267119477114e-06
-9.27024309833397e-06
-7.79482923611488e-06
-7.41252119037191e-06
-8.3096225741817e-06
-1.0626400215216e-05
-9.21541571820531e-06
-1.85735067063507e-05
-8.6620616314503e-06
-1.50247829615963e-05
-2.32431429005415e-05
-7.91473507180548e-06
-1.46440531857472e-05
-1.1532603351587e-05
-1.60430701011973e-05
-9.78578955929194e-06
-1.1386664587217e-05
-1.68413645833755e-05
-2.2970013074862e-06
-1.89389156983213e-05
-1.73693390233316e-05
-1.68647868464532e-05
-1.39657504521279e-05
-1.46044572868019e-05
-1.43291157336658e-05
-4.94238979051848e-06
2.66072318527199e-06
-2.03582646776659e-05
-1.85584429175581e-05
-2.05924392077415e-05
-3.02522765997029e-06
-1.44729382425163e-05
-5.86454838296405e-06
-1.00108672438331e-05
3.72936612758143e-07
-2.4266266159735e-05
-2.20151094055704e-05
-1.53445192095069e-05
-3.2114464413011e-05
-1.06562337222217e-05
-1.45515783561191e-05
6.82017919130851e-06
-2.97536165907726e-06
-1.74944931084589e-05
-2.06636273514834e-07
-8.1614285908179e-06
-1.13337962561587e-06
-3.65136443238177e-05
-1.22353549751783e-05
-2.43144588989828e-05
-5.02852156054271e-06
-3.21957441117729e-05
-9.28588296995304e-06
-1.51465197557208e-05
7.8749559109488e-08
-2.35063192445346e-05
-1.66412981875657e-05
-2.02186945996008e-05
-1.1508460880529e-05
-1.72828748520712e-05
-2.35359305713423e-05
-1.76603909207512e-05
-6.7493601344752e-06
-5.9311435998243e-07
7.5147215997215e-06
5.20993984436331e-06
-5.44565885447651e-07
-2.54235592228759e-05
-7.07446281996311e-06
-5.75208956720939e-06
3.62555692104432e-06
-1.07113300662065e-05
-1.97277164240352e-05
-1.36134173694035e-05
-1.97230609257824e-06
5.66324480055578e-08
-1.32735981573332e-05
-1.45700994714388e-05
-2.16032906935947e-05
-2.10663762431941e-05
-1.97159567089207e-06
-1.13598327837159e-05
-9.45151930767718e-06
-4.72417473037673e-06
-1.17079847095023e-05
-8.55909950183235e-06
-9.28756557628684e-06
-2.27217358359395e-05
-1.43262351548475e-05
-1.14865742527602e-05
-1.0617948294642e-05
-2.07270936367006e-05
-1.64611864755823e-05
-9.18549438544108e-06
-2.40863399827787e-05
-1.9543995570389e-05
-2.28775162988244e-05
-6.01372469417146e-06
-1.17353030593761e-06
-2.30622296846383e-05
-1.09828932474771e-05
1.95634862130861e-06
4.97930546619601e-07
-1.21888580745484e-05
-2.70702363218229e-05
-1.53646327741714e-05
-2.66739666942118e-06
-4.46602582231526e-06
-1.77870152724611e-05
-6.28544730957755e-06
-5.97268568457383e-06
-8.16230714589082e-06
-1.35781652973642e-05
-1.05024952617897e-05
-2.04229839487253e-05
-8.04740279810887e-06
-1.24660704694875e-05
-2.03995762717349e-05
-7.9007480968886e-06
-5.58967881737317e-06
-1.55234195260716e-06
-9.47701811725885e-06
-1.13770187034869e-05
-1.9027042778291e-05
-6.48186261625888e-06
-1.07270459472049e-05
-6.004690928779e-07
-9.413414108223e-06
-1.13585819231e-05
-7.44712583750864e-06
-1.72955987989202e-05
-1.2407780497232e-05
-9.487880902925e-06
-9.40681304497747e-07
-1.89494411572745e-05
-4.71868287600603e-06
-1.46503576479029e-05
-9.92360732288646e-06
-2.80974053948502e-06
-1.73361082613501e-05
-6.2504844391314e-06
-2.06826292140305e-05
-2.3339734838335e-06
-2.00589532564456e-05
-1.76728560907692e-05
-1.10440242527272e-05
-1.18859716478508e-05
-1.38191565791352e-05
-9.30876798019617e-06
-1.58100543542188e-05
-8.47334537242168e-06
-1.12348498644478e-05
-1.68584671659351e-05
-1.28815147904591e-06
4.75595904395e-07
-8.7949593573271e-06
-3.28013033882169e-05
-9.94105116226438e-06
-1.16052152112862e-05
-2.50442714757568e-05
-1.02385163433154e-05
-1.54377007949935e-05
-2.63761724710261e-05
8.91662477716551e-07
-1.50026280181321e-05
-4.94825039020965e-06
-8.1296425387633e-06
-2.22044501945252e-05
-4.30243216114117e-06
-6.2235591571244e-06
-8.12830394560482e-06
-9.39348944012109e-06
-8.39230340172647e-06
-8.12858189891762e-06
-2.2336800441002e-05
-1.79459914105977e-05
-5.6813671523628e-06
-2.18813853851578e-06
-1.85753691159365e-05
-2.68789735667061e-05
-3.60075103164933e-05
-1.35361692304047e-05
1.90278721792547e-07
-2.07620641273377e-06
-2.58341322417887e-05
-1.44363031827584e-05
6.66737400128427e-06
-1.16069891034885e-05
5.73500926940405e-06
-2.14761981320886e-05
-8.00391003603877e-06
-1.67919089154869e-05
-4.93364905716854e-06
-1.48961798937301e-05
-9.21168102990531e-06
-7.49131951058686e-06
-2.73477482414436e-06
-7.60391842492254e-06
-1.63662034322276e-05
-2.13021139182577e-05
-3.26575878835157e-05
-1.56311278074466e-05
-1.86117101971539e-05
-6.26878117107414e-06
-1.11116068211454e-05
-1.9803627867824e-05
-8.74585112490787e-06
-1.41324336856257e-05
-1.02687049270825e-05
-2.768894968603e-05
-6.79907727173166e-06
-1.64941410782692e-05
2.01680033406301e-06
-2.93440466237953e-05
-1.79230365095635e-05
-1.07336754370943e-05
-7.16100008143227e-06
-2.96153019324699e-06
-1.97212837408489e-05
-2.63913644890391e-05
-1.74515131803282e-05
-2.3680337529584e-05
9.03299856756043e-06
-8.04494828748026e-06
3.22180788443739e-06
-1.5134332930191e-05
-7.3741195358608e-06
-1.97954884064416e-05
-8.73236484818561e-06
-8.24307551934262e-06
-1.8414424002402e-05
-1.18189527197857e-05
1.95149528027448e-06
-1.05492113497924e-05
-1.6283600766719e-05
-2.44208586912839e-05
-9.05497557492307e-06
-2.31353059747086e-05
-3.30087488434125e-06
-9.83790491622762e-06
-1.85502356961719e-05
-1.42920980976451e-05
-6.52797517921417e-06
-6.22610930078115e-06
-2.81456396682434e-05
5.63306268750304e-06
-7.52105105623473e-07
-1.49985621939525e-05
6.20252738328354e-06
-1.75101593111812e-05
-1.23366754759002e-05
-2.27295624820403e-05
3.26841112800747e-06
5.99819815678452e-06
-4.15804833477148e-06
1.1877450714214e-06
-2.47094345709041e-05
-1.4687704557515e-05
-1.8812472838347e-05
-5.90511420016125e-06
-1.75378793268994e-05
1.10430176432782e-05
-1.19802432796686e-05
-1.4950567208703e-05
-4.04525467645832e-05
-8.39403420071714e-06
4.90690681191425e-06
-3.1265136137426e-05
-8.86476571197309e-06
-3.97438153673668e-06
-8.93401510514002e-06
3.61177087868744e-06
-9.7610691229958e-06
-2.3710594058275e-06
-5.53027566629656e-06
-2.17309029647566e-05
-5.93472888459397e-06
-1.49519626767725e-05
-1.0193187121836e-05
-2.52346643164816e-05
-8.26284551792601e-06
-3.27837395336797e-06
-9.34111477665079e-06
-2.95603475052634e-06
-9.25628100704592e-06
-5.66285079471622e-06
9.41417255443576e-06
-1.23263105849415e-05
-2.85466887928763e-06
-2.14279955734529e-05
-1.64929287265305e-05
-1.22193738610939e-05
-1.05861743018508e-05
-1.19732475573998e-05
-1.94766310411578e-06
5.041930583755e-10
-1.11091809201323e-05
-1.73135244694775e-05
-2.5173350373499e-05
-1.74759369814436e-05
-1.86651799984171e-05
-1.79987040431271e-05
-1.59955521711067e-05
-2.08363210231262e-05
-6.26350989878318e-06
1.93299959760062e-06
-1.53654939735954e-05
-8.98963323475729e-06
-9.99208556037134e-06
-8.9526299543073e-06
-7.84474070249032e-06
-1.03515565559602e-05
-7.00681138641834e-07
-8.94051826978295e-06
-2.27601086740941e-05
-6.65000970056836e-06
-1.5746555939032e-05
-9.39432729409467e-06
-1.87014047964557e-05
-3.10444219561543e-06
-2.11586378540161e-05
-2.20054055926423e-05
-1.21983278089594e-05
-3.58293559024839e-06
-1.61577070982842e-06
-2.73980907730766e-05
-2.16210804525894e-05
-1.5410018432598e-05
-1.22019494091346e-05
-2.36691738172432e-05
-1.55582519454652e-05
-1.17950900722559e-05
-1.1317852501384e-05
-1.86538236139455e-05
-1.40606690187813e-05
7.61477088707211e-07
1.96974023365756e-06
-1.00180471872279e-05
-2.43302321638088e-05
-1.51345086112013e-05
-1.84334730046052e-05
-1.59253753066793e-05
-1.79292916347226e-05
-1.51914535484638e-05
-1.60064205854101e-05
-2.90266512748843e-05
-1.77790985616908e-05
-1.68300450309015e-05
-2.26948075702081e-06
-3.58289586568263e-06
-4.52614648710038e-06
8.7417699552151e-06
3.33923095121288e-07
5.07648816638336e-06
-8.39704710779086e-06
-8.19829954742881e-06
-2.2249037088867e-05
-7.54505581611359e-06
-1.70418005639246e-06
-2.23414795016336e-05
-1.4917263510396e-05
-1.29776137315612e-05
-1.25376400612106e-05
-1.33842689185081e-05
-1.91127034969281e-05
-1.05308790258671e-05
-9.50985179028225e-06
4.55357586865697e-07
-8.17725845206707e-06
-1.17554199733183e-05
-1.53484317421737e-05
-1.06142262288359e-05
-1.14515216130151e-05
8.30750004920687e-07
-9.69920849231993e-06
-1.75043238504452e-05
-5.67895540237709e-06
-2.01818882971185e-05
-2.88684229860962e-05
-5.19345446849553e-06
-1.8749513090627e-05
-8.03208041461073e-06
1.56197209392349e-06
-2.32415546788064e-05
-1.61945537264451e-05
-9.11203196870526e-06
-1.91920076195451e-06
-1.45875891239236e-05
-1.08604060934285e-05
-1.23888813063427e-05
-1.67754338352758e-05
-7.13682976790895e-06
-1.3706269462167e-05
9.96486534298757e-06
-1.78405271265682e-05
-2.07579807183154e-05
-1.62768994858977e-05
-1.27987685854097e-05
-1.38166840586322e-05
-1.49882050715719e-05
-4.52369614732752e-06
-2.29500274271635e-05
-8.18350582444209e-06
-1.28283258710171e-05
-1.49353205796834e-05
-2.92186180089899e-06
-7.70476371093647e-06
-1.11360999566567e-05
-2.54693343624248e-05
-2.32554905293097e-05
-7.43473213108905e-06
-2.26844468529663e-05
-7.2236894930105e-07
-7.89700509788316e-06
-2.52019064067766e-05
-7.90403098640701e-06
-2.16276987176025e-05
-1.00886394441397e-05
-2.05352739005708e-05
7.65196662619059e-06
-5.04275210402457e-06
-1.01077998740656e-05
-2.55133095082685e-05
-6.21315641104424e-06
-5.12906039054782e-06
2.68237444158957e-06
-3.70056989957583e-06
-2.2949861478182e-05
1.50963512599119e-06
8.59480392298296e-06
-1.57167687646173e-05
-1.42612094842597e-05
-2.31607719442364e-05
-1.33979683268037e-05
-2.04277837959148e-05
-2.11094776676435e-05
-2.02609421392299e-05
-7.61152154368557e-06
-2.75351793470458e-05
7.6863252508513e-06
-1.21220928941679e-05
-2.65947933202821e-05
-1.54911203298814e-05
-1.65266175946643e-05
-3.27151265721358e-06
-1.22479734248427e-05
-1.05657699689119e-05
-1.2240503988794e-05
-2.88035283936172e-05
-7.25624320752408e-06
8.41464137136256e-07
5.486123288797e-06
5.74097694980332e-07
-3.74386792025484e-06
-2.84844477391038e-05
-9.11459961792278e-06
-8.44449973918131e-06
-6.36710827829297e-06
-9.2040395832478e-06
-1.94334539192595e-05
-1.92420463583697e-05
-6.83842085306853e-06
-6.62069313642727e-06
6.68501479300447e-06
-2.20701840748139e-05
-1.41774751277932e-05
-1.39700928386312e-05
-1.09356736416666e-05
-1.01472747808165e-05
-1.87118655517889e-05
-6.33190041130003e-06
-1.3942954801232e-05
-6.76881340935266e-06
-2.04099518671524e-05
-6.35148777748976e-06
-9.28522114087944e-07
-5.67469323725112e-06
-2.91617391273776e-06
-8.63928879459562e-06
-2.26064047605865e-05
9.08794500416373e-07
-1.35890271025094e-05
-1.23619769999998e-06
-7.36170342501573e-07
-1.18347270252456e-05
-1.9356659832441e-05
-4.39851345028529e-06
-1.44682258503843e-05
-1.28566688873927e-05
-1.2172143528933e-05
-4.40188804330281e-06
-2.27445328643287e-05
-1.35529973090153e-06
-1.9417512426163e-05
-2.0444659021526e-05
-2.18793140563068e-05
-7.40497810990519e-06
-2.44178888955496e-07
-4.16657224564634e-06
-9.91038427928866e-06
-9.3113235503958e-06
-1.06575619379068e-05
2.25184763421598e-06
9.93019647417464e-06
-1.23556711639699e-05
-1.89853999184499e-05
-1.22580351479e-05
-1.84558713891061e-05
-2.73161494936018e-05
-1.37163448165491e-05
-1.30928367478765e-05
-4.65645627188772e-06
-1.95093706541806e-05
-1.9933188232896e-05
7.24169007026475e-06
-1.1662471405142e-05
-1.80436382517432e-05
-6.22708623523031e-06
-2.15356592047428e-05
-1.97407791311285e-05
-1.19093939096025e-05
-1.70822577119366e-05
-1.65076070399539e-05
-8.6076262518279e-06
-1.52445491380531e-05
-1.38346342223577e-05
-2.03326639513795e-05
-1.3421150214649e-05
-8.29351110299604e-06
-1.40173493546599e-05
-3.86713130193726e-06
-1.06779133078877e-05
-1.4621324165788e-05
-2.2105378623074e-05
-9.02299889196984e-06
-1.35674543307997e-05
-9.12542532848967e-06
-6.2372739069559e-06
-2.14801318641841e-05
-1.74489133697505e-05
-5.01680880822556e-06
-1.09840309707915e-05
1.22715316432002e-06
-3.012855145776e-07
-2.62534767194287e-06
-2.84939684285597e-05
-1.01216139914004e-05
-1.09168794909918e-05
-8.31380624662464e-06
-2.5360222413506e-05
-1.49742745307706e-05
-2.38572618799039e-05
-9.70838022248806e-06
-1.05326369402343e-05
4.56845291481862e-06
-1.07414000520724e-05
-1.35440951066463e-05
-1.4931515370502e-05
-3.87862264849008e-06
-2.00676302102573e-05
8.01013381870736e-06
-6.96147421421802e-06
1.94514706017866e-06
-1.49410558358733e-05
-1.89523858354596e-05
-1.29964791897637e-05
-5.72313295672076e-06
6.40559118217157e-06
-2.36116110910493e-05
-3.2028801636497e-06
-1.38787146645419e-05
-1.61960175039167e-05
-1.21609235729288e-05
-1.28141063213017e-05
-5.9422229893569e-06
-8.9402883619472e-06
7.84119330687864e-06
-1.71958595883251e-06
-1.18764693268635e-05
-1.52967848382239e-05
-7.01973132495166e-06
-1.96652881957484e-05
-2.12264678594462e-05
-9.86943188728037e-06
-1.21147593322412e-05
-1.02335572221499e-05
-4.81298292930388e-06
-2.0826519872125e-05
-9.94611016991565e-07
-1.07626947169645e-05
-1.87877788690542e-05
4.5272786822931e-08
2.09072645759591e-06
-1.44075312710674e-05
3.77082985502305e-06
-1.38270367795987e-05
-5.94890044914744e-06
-7.03803675479731e-06
4.08849791892619e-06
-2.55649139074972e-05
-9.94740030480394e-06
-1.538941814084e-05
-1.56732673180985e-05
-4.46507902859234e-06
-1.0472543269009e-06
-1.24263363600517e-05
-1.20258119274416e-05
-1.44565975493896e-05
-8.79069695140353e-06
-4.47413296232238e-06
-3.85341495419992e-06
-1.97530432378905e-05
-9.71985420824864e-06
-1.09813210085487e-05
-1.78412416024209e-05
-6.55142754049848e-06
-5.3549132811774e-06
-1.60989346156552e-05
-6.93928384240189e-06
-2.88193467176902e-06
-1.71658890407171e-05
5.5617869850727e-07
-1.16790889896493e-06
-2.24214396851583e-05
-3.72020096960142e-06
-1.21508413810834e-05
-9.33510381651367e-06
-1.44355340727112e-05
-4.63141079528862e-06
-5.33023480083933e-06
-7.36168655496518e-06
-1.6813560562721e-05
-2.40901698561089e-05
-2.38752847846172e-05
-3.87186306477701e-06
-2.46127820711473e-05
-2.00178689968812e-05
1.56299989744183e-09
2.02257197368331e-06
-7.66128729643682e-06
-2.74499418452599e-05
-1.7627107738984e-05
6.64760605016079e-08
-1.16522364258442e-05
-1.36179891434631e-05
2.08731990970159e-05
-4.01447939386657e-06
-9.70632646319998e-06
-3.60251471896564e-05
-2.10879928772716e-05
1.04151324465964e-05
-3.11038610684392e-05
-4.46495689413941e-06
-1.29755585604487e-05
-2.02469668251594e-06
-2.79852692846189e-05
-2.11488522642808e-05
-1.85896997758167e-06
-9.66268018321776e-06
-4.76929598509504e-07
-1.0897140563004e-05
-2.03291456515187e-05
-1.68688128311676e-05
-1.68662164931908e-05
-1.74515209144907e-05
-2.67637235694952e-05
-1.44983656368739e-05
9.52625141396865e-07
-1.84270733762663e-05
-7.88175255708488e-06
-4.29706428218843e-06
-2.20910010901509e-05
-1.8805519183864e-05
1.21588481500588e-05
-1.92059227111568e-05
-1.10923666009214e-05
-2.40963396523018e-06
-2.5178826540426e-05
-7.34760489100738e-06
-2.51247178606575e-05
-2.92188643739205e-05
-5.93665836962808e-06
-2.68765201702874e-05
-1.83157790800378e-05
-1.47825675503504e-05
-8.67196488863158e-06
3.72304911926619e-06
-1.81306661030449e-05
-1.73100106725874e-05
-2.93319546199319e-06
-4.93294838628318e-06
-1.54070312464844e-05
-2.01195688496324e-05
-1.61132908844021e-05
-1.4718486174543e-05
-5.47340942521696e-06
-7.91590686376927e-06
-1.55196624874543e-05
-9.56364543418007e-06
-2.60021814212107e-05
-1.54270286943591e-05
-2.4255919489285e-05
2.11313747258911e-06
-8.97823624890292e-06
-1.47120805517128e-05
-1.68526000669567e-06
-7.94178609805615e-06
-1.94855467923487e-05
-9.65961848464873e-06
-1.52682999509423e-05
-1.90516481307317e-05
-2.36547545892246e-05
-1.71792182483585e-05
-1.20955831708559e-05
-1.17867137192759e-05
-1.25933985860728e-05
-5.28241928393506e-06
-9.30671759816877e-06
-1.18846894211256e-05
-1.02959921020731e-05
-1.89872730011556e-05
-2.04490008004098e-05
-8.04799385010801e-06
-1.18671105794486e-05
-2.19937035467587e-05
-2.79352282649257e-06
-1.55661502096456e-07
-1.13723177393357e-05
-6.02294543799205e-06
-2.71618035703542e-05
-1.59125323665017e-05
5.12957843637956e-06
-3.11874677014043e-05
-6.88535636785065e-06
-3.57965212073195e-06
-2.53921842542892e-05
-1.52271289652443e-05
-1.57567018746555e-05
-2.02314671933221e-05
-7.75828759965288e-06
-1.77259937378393e-05
-1.73738994105862e-05
-1.41194090228895e-05
-1.03210425155187e-05
-1.10912013969702e-05
-1.15996987069471e-05
-6.50245159181418e-06
-7.12253049021865e-06
-2.4616189829381e-05
-2.06856323638876e-05
-1.05272061465075e-05
-1.90625124800864e-05
-3.25029285160608e-07
-1.01981551583551e-05
-1.45019155635681e-05
-2.9452913199209e-05
-2.31206980100194e-05
-7.62585235376274e-06
-6.46060388538718e-06
-1.1883826979454e-05
-1.60011210798475e-05
-5.74842032165678e-06
-1.1997251140917e-05
-8.40695564432863e-06
-2.55781829563638e-06
-1.19757915053076e-05
-1.74461104815906e-05
-1.79696837057874e-06
-2.14382420332645e-05
-8.09025044145109e-06
-9.90676724888628e-06
-2.17722869205598e-05
1.25681250563761e-06
-1.2575680299406e-05
-1.69720283403158e-05
-1.8664294268661e-05
-1.06675052792858e-05
-2.95520333719614e-06
-2.04452638722787e-05
-9.06737424377437e-06
-2.09397338483711e-05
-1.56563022979622e-05
-8.16073820059724e-06
-1.81041590390335e-05
-1.7162089495065e-05
-2.49942214058943e-06
-2.6468738266284e-05
-2.02753005443308e-05
-2.13361698533784e-05
-1.45107608400758e-05
1.53102661126188e-05
-1.39514104133708e-05
-9.27149098123416e-06
-2.10261132294137e-05
-2.48741531158782e-05
-2.53957381598621e-05
-1.67845940948754e-05
3.45907301941497e-06
3.16995589403055e-06
-1.75684373497076e-05
-9.39368887626314e-06
-2.11343315191772e-05
-1.42690495017285e-05
-1.7083971219999e-05
-2.21703468014132e-05
-5.96546882230081e-06
-1.83554840309897e-05
-3.37880638611686e-07
1.30755068161487e-05
-2.17707384998668e-06
-2.05647602294399e-05
-1.4223834643539e-05
-5.1157381456281e-06
-1.53894659297669e-05
-8.66153765747854e-06
-2.11156467507991e-05
-1.4566383040718e-05
-1.30294355488156e-05
-1.52347748534428e-05
-8.39100832727359e-06
5.81099859187976e-06
-2.60145051266746e-05
-1.32204625581629e-06
1.81117857368943e-05
-2.99978077390984e-05
7.95671215725323e-07
-1.12003422019088e-05
5.56674145916275e-06
-1.90421802501925e-05
-7.57650822316971e-06
-1.2204557602815e-05
-7.02066627480879e-06
-4.81451528171056e-06
-1.77302860607777e-05
-1.47793792016113e-05
-2.29116607202304e-05
-9.5946788397127e-06
-2.66807200637286e-05
-1.08881059970887e-05
-8.32023627771914e-06
-2.90799180826938e-06
-6.88771404774866e-06
-1.23109040621488e-05
-9.53713134590935e-06
-1.33849390227199e-05
-1.59237788357613e-05
-2.11295932965239e-05
-8.41856012523023e-06
-7.19365870175362e-06
-1.60134333469997e-05
5.80348602406561e-06
7.19986110841259e-06
-1.437036617594e-05
-1.38196445127131e-05
-2.20616574820114e-05
-6.46754168134648e-06
-9.69270720080481e-06
-1.58855064474321e-05
-7.32899289039748e-06
-2.10951759052473e-05
-1.40383598123865e-05
-4.89328770454129e-06
-3.62374534461409e-05
-1.12537961208112e-05
-2.1456254099291e-05
1.12153954037555e-06
-1.12191971687108e-05
-3.42709978202068e-06
-2.4853405224506e-05
-9.34580007771082e-06
-5.73069390570775e-06
-1.47383171727776e-05
-1.93524080575277e-05
-4.48849119707153e-06
-1.13176028391003e-05
-5.00153707910729e-06
-9.5955774100335e-06
-3.03897735346061e-05
-1.00041787418914e-05
-1.44942533410882e-06
-1.71994584431134e-05
-1.77865953116365e-05
-8.53228340743048e-06
-1.09513775643978e-05
-5.53100638308443e-06
-2.13945068662394e-05
-1.38659899078011e-05
-2.24134746109008e-05
-1.65607679009712e-05
-1.25979000441892e-05
-1.94803087483728e-05
9.65495510099035e-06
-1.93062396383214e-05
-1.35685386010512e-05
-9.65352042598579e-06
-8.07888257090519e-06
-1.07714112130134e-05
-1.78481868348334e-05
-1.97645195523021e-05
-8.74613668124651e-06
-1.12682707017643e-05
-5.93453752433103e-06
-2.11452777316736e-05
-8.54778053310068e-06
-4.96007752100871e-06
-9.15038847196258e-06
-8.56178103136597e-06
-1.24034719927563e-05
3.63537915243794e-08
-8.32448668356234e-06
-1.26533613420059e-05
-2.32140864945229e-05
-1.15783583872089e-06
-1.43880696464247e-05
-5.0781128820007e-06
-6.05854236572635e-06
-2.10885249580447e-05
-2.07009474428007e-05
-2.6785089038377e-05
5.11102424211044e-06
-1.2521026489078e-05
-1.55497515065182e-05
-2.40453078627492e-06
-2.35969046654409e-05
-4.62997639580627e-06
-9.10336196181297e-06
-1.76293305333437e-05
-2.37193958491921e-05
-1.27764650963863e-05
-1.78177784890088e-05
-9.1785649242345e-06
-1.27557474645477e-05
-2.60856681947589e-06
-4.87939520329021e-06
-1.41173912267873e-05
-2.36998726787294e-06
-9.32544867610132e-06
-1.71465445858244e-05
-8.74659646507232e-06
-1.54147665865114e-05
-1.44217686691621e-05
-2.58875585079913e-05
-1.69757672327063e-05
-2.11741797573393e-05
-1.23035786742891e-05
-2.04851772891269e-05
-1.77913780624446e-05
-1.18086433717661e-05
-3.05248293742817e-05
-2.69545499263666e-05
-2.69773657463321e-05
-9.00758680194836e-06
-1.95159565188558e-05
-2.20337420401442e-05
-2.32719146924128e-06
-1.29506254879024e-05
-1.8046706562326e-07
1.06503613026138e-05
-1.5630287405486e-05
-1.99748376423333e-05
-7.87663068018441e-06
-7.96877127028564e-06
-1.19263921245783e-05
6.93888856491417e-06
-6.59912541150313e-06
-2.5758911142458e-06
-1.12342854804919e-05
-2.03844824146243e-06
-1.53717595358931e-05
-1.84051542881933e-05
-4.80932936117786e-06
4.0784532938281e-06
9.09157747872494e-06
6.1264554345239e-07
-1.80283186010751e-06
-1.81147646585489e-05
-1.62399196238193e-05
-1.42369983216717e-05
-2.91746161222594e-05
6.84959712668892e-08
-1.2430013727147e-05
-3.5842088237365e-06
-2.48995950212061e-05
-1.202048108689e-05
-2.29935154947146e-05
-2.33764663291263e-05
-1.73086116672025e-05
-2.34378647295622e-06
2.17909636974822e-07
-1.08488130606699e-05
-4.56255556197488e-06
-9.00432767888512e-06
-6.48351084138335e-06
-1.76781302655399e-05
-2.68149511200231e-05
-7.46171851656869e-06
-1.41834237974901e-06
-5.3200256884976e-06
-1.37511737172734e-05
-1.67967879218732e-05
-1.57477582444078e-05
-1.64307856027464e-05
7.60520493953462e-07
-1.50294478237666e-05
-2.42855154846465e-05
-1.75796898811992e-05
-7.90713240661143e-06
-1.3348948549334e-05
-5.90265033857845e-06
-9.98227639253172e-06
-1.63978555965278e-05
2.42487197591543e-06
-1.24673668651646e-05
-1.22973890208489e-05
-1.57042090092284e-05
-7.77812188454985e-06
-1.80332199960596e-05
-9.35624689823956e-06
-1.57888415561391e-05
-2.04978982319429e-05
-1.57597376651035e-05
4.95082116680544e-06
-1.54354572053748e-05
-3.88892962080622e-06
-2.02376667638748e-05
-1.0466007598457e-05
-5.75953654761604e-06
-1.56739251657759e-05
-1.32779046679446e-05
-1.45306469705823e-05
-8.80840688668228e-06
-2.23074878650724e-05
-1.69248613792768e-05
-1.16933114782636e-05
2.69051443361674e-06
-2.37807471371412e-05
-1.0565645106348e-05
-4.48252586066118e-06
-2.86361387226811e-05
-1.56030470902553e-05
-1.31323369206002e-05
9.61183354382204e-07
-1.62828768842441e-05
-8.59295625181671e-06
-1.27471367787306e-05
5.92454056651235e-06
-1.78746740714605e-05
-8.18451578848101e-06
-1.84057518332054e-05
-2.05927203189903e-05
-9.0831670955818e-06
-1.27255195487328e-05
-2.01662771343295e-05
-2.44212608951263e-05
-1.85755465879579e-06
-2.22729624665331e-05
-2.11126353417596e-05
-1.12023369775129e-05
-1.06527683887001e-05
-2.77818204228579e-07
-8.21710037139537e-06
-7.55983321291807e-06
-2.41623843504196e-05
-1.32089360642942e-05
-7.35358239712771e-06
-2.08450635696043e-05
-1.27871943927313e-05
-7.46530533158964e-06
-1.02999563656877e-05
-1.70701516366225e-05
-7.08360958379834e-06
-1.72162726536463e-05
-1.11881433912367e-05
-9.55924220208606e-06
3.04488005880193e-06
-2.62479928750993e-05
-1.54877578145676e-05
-4.75008869394588e-06
-5.71884105977716e-06
-1.99435896798029e-06
-1.15037122368811e-05
-1.5382590872492e-05
-4.66237727755322e-06
-3.65659277477437e-06
-1.01692976735381e-05
-8.10427052359771e-06
-1.41537338892487e-05
-1.35006095490607e-05
-1.81942111047692e-05
-2.56965358582089e-05
-1.22842210079241e-05
-1.10925896082856e-05
-5.77067792925529e-07
-1.73226947537355e-05
-6.60351742330007e-06
-2.01148273242838e-05
-1.39169111423358e-05
-1.57203502815146e-05
-2.7127351546817e-05
-1.29005974622664e-05
-5.4162173011249e-06
-1.42045241807689e-05
-9.51872710444104e-06
-1.07004436144459e-05
1.23649452029155e-05
-1.45019636451696e-05
-6.23852222474563e-06
-1.80315842415847e-05
-6.04718068173347e-06
-2.19759414060666e-06
-1.48428909271425e-05
-1.19277791007744e-05
-1.47681103930071e-05
-8.82959210956105e-06
-1.30674504963658e-05
-4.26112425728594e-06
-6.31752553184776e-06
-8.53637452236742e-06
-1.38798533597551e-05
-2.34794979098484e-05
-1.32794637533734e-05
-3.58014476442777e-05
-1.16802348342218e-05
-1.10540576818026e-05
-4.55691906156815e-06
-9.04613059533552e-06
-8.24945950411917e-06
-1.90133526237088e-05
-7.98433553383525e-06
1.70671729374164e-06
1.79688451396715e-07
-2.22752710563875e-05
-9.90831117762148e-06
-2.00967823311935e-05
-1.6465484660689e-05
-1.7440817838507e-05
-1.51243023509556e-05
-2.10863785960081e-05
-5.96910602349732e-06
-3.26708537937731e-06
-1.52524033680508e-05
-1.473475734619e-05
-1.30985502482173e-05
-5.21100296938937e-06
-1.12721295625887e-05
-5.37427198228096e-06
-1.73849299142801e-05
-1.01584673681285e-05
-8.72897019367962e-06
-5.87644226513263e-06
-2.09887262082227e-05
-4.36219185537079e-06
-9.15955051424062e-06
3.61655497488026e-07
-2.07454905242556e-05
-2.39278748700364e-05
-1.69436580945741e-05
-2.304877030764e-05
-1.71347294829662e-05
-5.34462992135114e-06
-1.66060581229657e-05
-1.21442506329762e-05
-1.47540871361191e-05
-1.62786058642904e-05
-3.02927114974986e-05
-2.82831542544896e-05
3.68674249076062e-06
-2.42969648041269e-05
-1.25746185622346e-05
-1.12603653583026e-05
-2.92582963033408e-05
-2.72666529581566e-05
2.01100235906388e-07
-1.07395130511297e-05
-9.47447671670896e-06
-1.56995902205175e-05
-5.42935150763995e-06
-1.20435590060408e-05
-1.90116968508032e-05
-1.72999852900396e-05
-1.20237619547289e-05
-6.68332034913841e-06
-1.50013437316235e-05
-7.37811324237185e-06
-7.82303590963976e-06
-1.76848293066429e-05
-1.05491546584665e-05
-1.80543532717928e-05
-1.24635437843501e-05
-8.30786287396206e-07
-2.58062223902875e-05
-3.24812889412534e-05
-1.59057131475124e-05
-1.78410988324758e-05
-2.77234685877766e-05
-2.77495533727385e-05
-1.36856983357444e-05
-1.00577387363303e-05
-1.8232439996271e-05
-2.24395862592092e-05
-2.3346333160617e-05
-1.23340248425547e-05
-1.64553351345487e-05
-8.86648098960395e-06
-1.22686705610398e-05
-2.87788779401494e-05
-5.95119084257825e-06
-2.38772717130111e-05
-2.25996750172597e-05
-2.03953606320363e-05
-4.24801183095752e-07
-1.66380389061754e-05
-1.80925617146203e-05
-1.64889932664604e-05
-1.75616828033193e-05
-1.37023359194315e-05
-1.48928758185077e-05
-1.46205699809417e-05
-2.13288155122187e-05
-1.76476581718766e-05
-1.22029653246775e-05
-1.72195376365916e-05
2.20071325470285e-06
-2.46931998482313e-05
-1.32334082713925e-05
-3.89926855324289e-06
-2.20548767573485e-05
-2.4929688007104e-05
-2.01859949086364e-05
-1.05293848488897e-05
-2.74233827909786e-05
-2.45360477068583e-05
-2.00454432393277e-05
-1.37498450827681e-05
-1.76558170020976e-05
-2.08821006238695e-05
-1.01172004986386e-05
-2.37644290039967e-05
-3.21926778119038e-05
-1.50598026733001e-05
-1.65639562265504e-05
-2.2119894792523e-05
-1.6064396527902e-05
-1.54111359216749e-05
-3.22176426093494e-05
-7.68353694975303e-06
-1.11211747022915e-05
-1.60820190862097e-05
5.89016994819074e-06
-5.13634626598878e-06
-2.49767453375774e-05
-1.93709179224776e-05
-2.36097866626883e-05
-2.21177785949856e-05
-1.72166595142609e-05
-3.05169343308754e-05
-2.16707313870346e-05
-4.91729203097083e-06
-1.09481015475116e-05
-1.07945010730242e-05
-1.49248482855687e-05
-2.09841004045337e-05
-3.94728131011403e-06
-1.12842053152543e-05
-5.20394126889011e-06
-1.36879292347654e-05
3.58423506644345e-06
-1.8555022210915e-05
-1.48340640629254e-05
-2.51265886125466e-05
-6.15391295347057e-06
-1.59406787374944e-05
-1.40952012430917e-05
-2.2804548695592e-05
-6.18742014535783e-06
-1.79101184606137e-05
-1.46787070215507e-05
-8.37230582295228e-06
-9.01474211745162e-06
-2.1480079824908e-05
-1.56036422340224e-05
-1.15815164282395e-05
-8.03170357007235e-06
-1.14525201230326e-05
-1.29930161332612e-05
-3.13094360581042e-05
-7.24851256109505e-06
-4.00320944061901e-05
-1.03952913483405e-05
-1.1097754375707e-05
-2.66274013157313e-05
-4.46906513153796e-06
-3.41933258185783e-05
-1.63728322603234e-05
-2.34668273393458e-05
-9.94109319309785e-06
-2.56559072516056e-05
-8.90013967785791e-06
-9.49133074736244e-06
-7.19660076552491e-06
-2.04973127123606e-05
1.66748982991934e-06
-1.00698955379582e-05
-1.46883284087553e-05
-8.69486798408237e-06
-1.86702269258289e-05
-3.0547218944244e-05
-1.65725041319263e-05
-2.45185198841567e-05
-2.02849859758216e-05
-2.22894043033884e-05
-2.77362979622016e-05
-1.19692212059967e-05
-7.53936848493031e-06
-8.46744647509466e-06
-6.12679998279467e-06
-5.73406504344178e-06
-1.19183844822248e-05
3.38968960499081e-07
-3.11442929440847e-05
-8.9922236332632e-06
-1.3005766978446e-05
-1.57818884654156e-05
-1.46980563300211e-05
-1.13897951520694e-05
-7.25170675157404e-06
-1.41032962914342e-05
-1.94606421153201e-05
6.83655103612516e-07
-2.10263230414275e-05
1.7206179719872e-06
-5.83051012684036e-06
2.84698424686057e-06
-2.55024447706832e-05
-3.37344576815904e-05
-1.67695044199849e-05
-1.81897573060522e-05
-1.60130003343564e-05
-2.65567361426753e-05
-1.68173110870501e-05
1.63808845889689e-06
6.51634295429658e-07
-1.2373614546003e-05
-1.37531020807485e-05
-6.83180345290722e-06
-1.56187570480647e-05
-1.05476948847502e-05
4.67811521841231e-06
-4.43719502129353e-07
-1.78568858467617e-06
-2.39891400554429e-06
-1.56100376989078e-05
-1.64933472162374e-05
-2.88050250658156e-05
-1.80749507272658e-05
-2.08474091262324e-05
-3.09335741271625e-05
-3.28947381740071e-05
-5.38200318627052e-06
-2.24238885462461e-05
-2.11855606895474e-05
-3.04999967679758e-05
-7.98310047001383e-06
-1.79557719459377e-05
-2.3685898487581e-05
-2.79001033174937e-05
-8.8388311519583e-06
5.16640938354453e-07
-1.76951853221855e-05
-2.13375481672757e-05
-1.82210402815048e-05
7.58453690817037e-06
-2.30191900830669e-05
-2.2515465789479e-05
-2.69970872769468e-05
-3.46912127973835e-05
-1.25434474841608e-05
-5.52423948449483e-06
-9.61753092271387e-06
-3.0452247183555e-06
-1.94106187323006e-05
-2.4337232064628e-05
-2.60423093274141e-06
-1.35480324620273e-05
-1.60365693252202e-05
-2.02009910840819e-05
-1.17241212199931e-05
-1.96498820298379e-05
-2.66206751114938e-05
-5.4827329289369e-06
-1.29035830166173e-05
-4.66385957160343e-06
-1.10877022784565e-05
-2.29512875989964e-05
-1.99790540819274e-05
-1.36146344739186e-05
-1.67354051040245e-05
-9.78264601822233e-06
-1.45887065418065e-05
-1.30111317519366e-05
-2.96356407155875e-06
-6.05003425012154e-06
-9.88979306540426e-06
-2.13572590516587e-05
-1.40417183738862e-05
-8.00369685787138e-06
-1.9930280899654e-05
-2.98268200128742e-05
-2.49189318671124e-05
-2.21673393213938e-05
-2.31394631935689e-05
-2.07043174109306e-05
-1.25351272592096e-05
-2.68696768736665e-05
-4.73194409830274e-06
-8.82644309569781e-06
-2.05750252494852e-05
-1.3573111665843e-05
-1.07278008880593e-05
-2.74948151508843e-05
-7.29903910647631e-06
-1.46923847700615e-05
-1.43637014909108e-05
-1.32798359483115e-05
-1.42586347796696e-06
-2.06808719062624e-05
-1.9457572488638e-05
-2.21502334463162e-06
-2.03289565294266e-05
-2.09458811313134e-05
-2.22845587133336e-05
-2.64408548528149e-05
-2.67126239734944e-05
-2.40373324749969e-05
-1.06433649215287e-05
-1.76312343949102e-05
-1.60371945418052e-05
-1.869259437338e-05
-2.14829286448333e-05
-2.64812844665505e-05
-1.48627791917677e-05
-3.00987420280362e-05
-1.88269391925395e-05
-6.62212917613406e-06
-2.92863280469993e-05
-1.71149128910928e-05
-1.73119231449473e-05
-3.42541404492495e-05
4.3889601803246e-07
-1.82853091887541e-05
-1.73118503918825e-05
-1.05107815344316e-05
2.64400957867242e-06
-2.60618240129934e-05
-1.0191334605894e-05
-1.39605324830983e-05
-1.48415176610649e-05
-1.16710610707422e-05
-2.49881862585387e-05
9.161422605561e-06
-2.14945085318247e-05
-3.08298632291098e-05
-7.20632771239484e-06
-1.10598088551237e-05
-1.42356122429707e-05
-5.70638430019348e-06
-2.25655800257154e-05
-1.39442534927689e-05
-4.12628210993436e-06
-1.44778015849554e-05
-4.33337498756707e-06
-1.80059508535141e-05
-1.91553389726077e-05
-1.27018996759481e-05
-1.64719342327341e-05
-1.58252459267637e-05
-2.26624172269655e-05
-2.84830515983186e-05
-1.25001707787319e-06
-1.53220553329346e-06
-3.01533425002257e-05
-2.18085690871767e-05
-1.18766540298074e-05
-2.58409372653396e-05
-2.14141960256108e-05
-1.92761155780944e-05
8.89690230987761e-06
-1.95713322304204e-05
-1.45381303979716e-05
-2.94787622522412e-05
-2.55546455812704e-05
4.41656767238334e-06
-8.20864317073573e-07
-2.61503323651245e-05
-2.73599525685367e-05
-1.03915690673179e-05
-1.91545678999116e-05
-1.4519811465654e-05
-2.68596281453798e-05
-3.21750114601024e-05
-1.61094658890647e-05
-1.52432007112162e-05
-7.81177976110377e-06
-1.52778957133632e-05
-9.06857234839001e-06
-1.85248599845922e-05
-1.82854783619707e-05
-2.39558256446718e-05
-2.03079954893574e-05
-1.28726917627812e-05
-2.77021744525568e-05
-1.50998602472032e-05
-1.78757419878879e-05
-3.54789536150591e-05
-1.27299279228251e-05
-1.01203633144332e-05
-2.17806905496296e-05
-2.41609543593045e-05
-1.7656560221855e-05
-1.30024146182128e-05
-2.65425935935677e-05
-1.59982134140691e-05
-2.51218723214074e-05
-1.14455305311588e-05
-1.76981733492192e-05
-1.34105780950332e-05
-1.96936176568587e-05
-1.45509946834658e-05
-1.95011427152163e-05
-1.14435967653847e-05
-1.02641760963201e-05
-1.36009291168423e-05
-1.23534371892652e-05
-1.63450952183249e-05
-1.88533556039033e-05
-2.13458905930746e-05
-3.07071377365705e-05
-1.57250031353137e-05
-1.80710231722542e-05
-3.40218751344264e-05
-1.46375646905656e-05
2.89911308757399e-07
-1.07944139161849e-05
-1.43289570693014e-05
-2.3823485535523e-05
-1.79685042328657e-05
-3.52459436133409e-05
-1.30833250957912e-05
-1.8312639220327e-05
-1.67400881510808e-05
-8.67957490153682e-06
-1.88533421365484e-05
-9.25622706979101e-06
3.92159548628975e-06
-2.85701485918715e-05
-3.51428294539564e-06
-2.24932465770624e-05
-3.2644783594161e-05
-8.48709764688713e-06
-1.56518388399738e-05
-1.31195451077405e-07
-3.23286623236096e-06
-1.570787261232e-05
-1.95877444585411e-05
-8.17955378891752e-06
-1.32150882220131e-05
-2.02653611479587e-05
-3.83388628586021e-06
-1.8721033173222e-05
-1.09196483683527e-05
-1.26323319024009e-05
-2.85375186233474e-05
-3.53097693646522e-05
-8.17167835110755e-06
-1.5347149674283e-05
-1.43039388069533e-05
-1.05265574018493e-05
-1.27256474883991e-05
-6.24468144498041e-06
-1.95336423854936e-05
-1.30308476001667e-05
-1.29688122576393e-05
-4.58788480269056e-06
-1.06813880345264e-05
-1.16802974327099e-05
-1.87954200828957e-05
-6.70608604020621e-06
-7.35583070774977e-06
-2.37167310760043e-05
-1.02000637099592e-05
-1.9309162675894e-05
-1.82258619207737e-05
-2.39841980887434e-05
-1.84212412728875e-05
-1.71128599328384e-05
-5.28346744873099e-06
-1.37070761954867e-05
-1.60406680921234e-05
-1.30567017624701e-05
-2.31420535033866e-05
-2.36275170896348e-05
-1.96283717482097e-05
-2.61960254492564e-05
-1.79907127977854e-05
-1.48612625357091e-05
-1.09442983924341e-05
-2.05289903519772e-05
-1.36963803305946e-05
-1.73652070569255e-05
-1.57952148231377e-05
-1.50016925183975e-05
-1.43825101039317e-05
-1.13454609244034e-05
-9.26200261355055e-06
-1.08777864084925e-05
-1.16992137866985e-05
-1.34633515952788e-05
-8.40178351988583e-06
-1.16324558527364e-05
-3.70141987905773e-05
-3.38320518482655e-05
-3.65447088919344e-06
-7.42884999438966e-06
-5.19334961067197e-06
-5.76695418001888e-06
3.9396373250942e-06
-6.29548844918804e-06
-2.59958954630354e-05
-6.67815981407719e-06
-9.1799469282805e-06
-3.73018601098566e-05
-1.28186363733321e-05
-2.6409965284778e-05
-2.55628483464795e-05
-9.22183362839498e-06
-1.2774499436486e-05
-3.65024978412618e-06
-1.01086694717476e-05
-1.94334032706685e-05
-3.23164143041315e-05
-1.72292420651233e-05
-4.44447729914455e-06
-1.57737644083168e-05
-2.90876713221941e-05
-1.55582528549664e-05
-2.63848104885386e-05
-2.29394597458099e-05
1.93162076567581e-06
-1.20617924330455e-05
1.90071416853399e-06
-5.53408225700929e-06
-1.55075023847043e-05
-1.82786339929496e-05
-2.20028519742885e-05
-2.00788531354826e-05
-1.52644908872175e-05
-1.13132054815869e-05
-1.65839240140877e-05
-3.39907930556337e-05
-2.65170692059666e-05
-1.15306572194593e-05
-4.2643349263649e-05
-6.80586322707687e-06
-5.4516330222808e-06
-1.48810628166315e-05
-2.07750187817389e-05
-3.07561436665252e-06
-2.66050886713162e-05
-1.9023319635561e-05
-1.30940659247328e-05
-1.11837198161453e-05
-1.55136499401791e-05
-2.08584269785128e-05
-7.17766657508024e-06
-1.07090539027708e-05
-5.66630924879259e-06
-2.17745430669268e-05
-1.95798468869846e-05
-1.15686759664304e-05
-1.93208656848842e-05
-1.76553002954293e-05
-4.01754805501161e-06
-1.86527291463595e-07
-1.87345262889606e-05
-2.48617474862201e-05
-2.31316233750336e-05
-8.68847033456039e-06
-1.05310417085388e-05
-1.48057835755823e-05
-1.55620298364299e-05
-2.72153995400063e-05
-1.55584713268012e-05
-1.98654557144768e-05
-1.97303437788217e-05
-9.32847157308521e-06
-1.18285588985246e-05
5.82015294866488e-06
-1.2401974568362e-05
-2.09498536175033e-05
-1.79716672188221e-05
-1.86217719359526e-05
-6.56681787230208e-06
-8.93407342008227e-06
-1.15297370307037e-05
-2.14268850608198e-05
5.4763784222806e-06
-2.06500680990904e-05
-7.61985613182759e-06
-1.84313776394715e-05
-1.5314181346615e-06
-1.31759900540028e-05
-1.75499782488797e-05
-2.24451200665923e-05
-1.58313590297281e-05
-7.34342982114853e-06
-1.82299051141682e-05
-2.34862587473471e-05
-1.19165290868668e-05
-2.9603165219092e-05
-3.47495757901025e-07
-1.94005859151687e-05
-2.20950325080957e-05
-1.37796223991949e-05
-1.1240401853802e-05
-6.40049325525665e-06
-1.03227067771833e-05
-1.07556788644906e-05
-6.20082069538183e-06
-2.77063772151649e-05
3.22731975926578e-06
-1.11237563645822e-05
-1.07037831181348e-06
-2.02811721425234e-05
-1.49756204460755e-05
-3.12594761352783e-05
-1.86980967518274e-05
-1.71518497264709e-05
-1.40735794123582e-05
-1.36810181053007e-05
-1.80033695292466e-05
1.01289640305979e-06
-1.50328090529636e-05
-2.95318873754948e-06
4.31583397766778e-06
-1.59149079756183e-05
-1.87940992363914e-05
-1.47099753876697e-05
-3.47704980141816e-05
-2.60813564236962e-05
-2.30343863371216e-05
-4.46472077556056e-06
-3.22090721906171e-05
-2.01882304620594e-05
-2.50419341020071e-05
-2.59676155498211e-05
-1.22788573189621e-05
-2.79285545780803e-05
-2.30338794314435e-05
-2.32515447779568e-05
-2.54227127597197e-05
-1.00940201193474e-05
-2.43655921941486e-06
-2.82067179064634e-05
-2.64872619834057e-05
-2.14701868311428e-05
-1.59023596907026e-05
-1.92775386803208e-05
-1.44391798981048e-05
-9.72624665484081e-06
-1.61267065052229e-05
-6.40507490984325e-06
-1.15021545152378e-05
-8.28736676624422e-06
-5.39108864952928e-06
-3.62200773415395e-05
-1.69834815871925e-05
-1.29911594281493e-05
-1.45882564179705e-05
-1.95405098761168e-05
-6.89393664589025e-06
-1.64544440847989e-05
-2.72679607622087e-05
-2.01143356529293e-05
-6.52793329075864e-06
-2.98573885103769e-07
-2.26246570609561e-05
-7.74074088237778e-06
-8.69693854639928e-06
-1.57990754704085e-05
-1.66424693650694e-05
-2.53723001699055e-05
-9.86128487651174e-06
-1.74417193726684e-05
-1.49512830959302e-05
-2.2148868090798e-05
-2.44530582320634e-05
-1.48090396584529e-05
-2.41530523430054e-05
-2.37604574651227e-05
-2.1731963775502e-05
-1.28768617607939e-05
-1.41539199742866e-05
-2.63473499850763e-06
-1.47162037557977e-05
-1.64699057443253e-05
-2.63953403399099e-05
-3.21782157859241e-05
-5.83278977411428e-06
-1.89507669103262e-05
-1.1267953656572e-05
-6.56614122608015e-06
-1.19076655793254e-05
-2.40338171411112e-05
-1.13157616751711e-05
-9.20341115247928e-06
-2.22120261317803e-05
-2.04013327184604e-05
-5.93572769076861e-06
-7.29582929452457e-06
-1.48835522315314e-05
-1.26204550005252e-05
-2.37667420927741e-05
-1.2702848727219e-05
-1.44881950325614e-05
1.60178294501622e-06
-1.50249258964946e-05
-1.94404604474845e-05
-8.49787124628444e-06
-1.59827262588266e-05
-1.76903155607185e-05
-1.28378770171926e-05
-1.46720342464801e-05
-2.57386115233747e-05
-1.52550237398726e-05
-3.40491802088848e-05
-3.05269828599511e-05
-1.39354882009102e-05
-3.4364470259957e-05
-3.48989323796828e-06
-1.47055220834888e-05
-2.42518872364403e-05
-1.27416330455751e-05
-6.8745122492472e-06
-1.70225910232309e-05
-2.3833594078567e-05
-2.6633991014226e-05
-1.71009617559412e-05
-1.90440932241033e-05
-2.15141806181298e-05
-1.88993496098722e-05
-1.43619705839133e-05
-1.52125110244416e-05
-2.81094530651122e-05
-2.21108651992198e-05
-1.43225455166455e-06
-1.99167516272028e-05
-1.14425021234977e-05
3.95709455206444e-06
-2.50415373045752e-05
-1.94061683279643e-05
-8.50202325081401e-06
-1.50436393812965e-05
-1.13749020807674e-05
-1.55184256661226e-05
-2.19706704288192e-05
-1.24266534540856e-05
-2.4818798653736e-05
-1.32742959512367e-05
-2.46631685509222e-05
-5.6511790131997e-06
-1.26620806575306e-05
-9.68846147570923e-06
-8.07968866893558e-06
-1.09225284650583e-05
-2.26680582574723e-05
-2.03291249724095e-05
-1.09762488974491e-05
-2.48648777859918e-05
-2.68490686234597e-05
-2.79429320336121e-05
-2.93285833976035e-05
-1.79718492055758e-05
-9.46973702333911e-06
-2.73742759763879e-05
-3.94663470171232e-06
-1.26691251883468e-05
-6.67904501115291e-06
-2.83268961795358e-06
-1.54583364624181e-05
-2.12718243179167e-05
-1.35803958727996e-05
-1.09444364531347e-05
-3.49505215004569e-05
4.93604448573731e-06
-2.3286832406345e-06
-1.9832414766232e-05
-3.45233096329225e-05
-2.08402425448415e-05
-2.03849473040364e-05
-4.93538487066993e-06
-2.08984459483592e-05
8.0150486546018e-06
1.77974743414523e-06
-5.99690770988707e-06
-1.99888017379459e-05
-9.36400978450442e-06
-3.261531419257e-05
-2.23199703192044e-05
-1.35318104060563e-05
-2.09784977927475e-05
-9.68679764587293e-06
-5.90181742499055e-06
-2.16563138604342e-05
-2.08207030780497e-05
-5.35711879331157e-06
-1.30095776879787e-05
-4.60956905851612e-06
-2.31938995335957e-05
-5.88469405521233e-06
2.33381825667148e-06
-6.07914465219272e-06
-1.6606748723624e-05
-2.46518224833577e-05
8.75222667127545e-07
2.8381662809864e-06
-1.02660947933168e-05
-9.62442079176169e-06
-2.01207705770782e-05
-1.51815774879637e-05
-2.38124110639503e-06
-1.43802675193577e-06
-3.55599873306243e-05
-1.89674284062584e-05
-1.27331947838734e-05
-2.30454687977058e-05
-1.70094289101063e-05
-1.21630270836701e-05
-1.45250320346691e-05
-2.59881165244529e-05
-1.96875431757275e-05
-3.29095647397508e-05
-1.45231993523114e-05
-3.02979212333188e-05
-2.11413217934432e-05
-1.17188049794319e-05
-1.07305178459946e-05
-2.02479954887863e-05
-1.99113865763997e-05
-7.23088240242426e-06
-8.23507747996393e-06
-8.48894529933938e-06
-1.69343335538746e-05
-1.71134792934066e-05
-8.45122304885575e-06
-3.00526120519294e-05
-1.62639682990178e-05
-2.15816714994652e-05
-1.19851612219381e-05
-1.51332436677486e-05
-3.971557630092e-06
-1.15657771139685e-05
-1.15206777850492e-05
-5.72993733782217e-06
-2.54876547439069e-05
-1.38283674850637e-05
-1.1508642625255e-05
-2.39035114705518e-05
-1.80148319428374e-05
1.541369701229e-07
-1.94806741038089e-05
-8.20523626188192e-06
-7.62645181360718e-07
-3.12752033069294e-05
-2.1015296145492e-05
-1.62564869041209e-05
-9.92365336435049e-06
-2.50953020339733e-05
-1.59925922134357e-05
-2.64299018745788e-05
-2.69145628793041e-05
-1.39735884374124e-05
-4.54132475978853e-06
2.40574429745664e-06
-1.54575604073088e-05
-7.57230660772388e-06
-1.48586588754943e-05
-1.66663465038976e-05
-1.8579545454817e-05
-1.70224007559841e-05
-1.66645202342435e-05
-6.90632929656383e-06
-1.50076721231737e-05
-2.16398600416448e-05
-1.91939326983732e-05
-2.97235432465588e-05
-9.0021588122181e-06
-1.36690452235736e-05
-2.03388807194589e-05
-2.53186880403721e-05
-1.15700202095245e-05
-3.04610674139987e-05
-2.10240226167671e-05
-2.75697128880102e-05
-9.99924853284879e-06
-9.28384812848114e-06
-1.3314862535998e-05
-2.91807298047638e-05
-1.0635064935412e-05
-9.69823074553407e-06
-1.84217223317381e-05
-9.85901766922819e-06
-2.26396394340932e-05
-2.38744215085452e-05
-2.14579661177199e-05
-1.06142839891641e-05
4.92564937834547e-06
-3.07486897874225e-05
-1.69390796771597e-05
-3.02250852106638e-05
-9.15594819975508e-06
-4.52569078454294e-06
-8.78174692807737e-06
-2.66102422610921e-05
-9.71489152145866e-06
-2.23456790732561e-05
-1.69218319358084e-05
-7.93648220298704e-06
-1.47559921855984e-05
-1.49037058825258e-05
-3.02049836739032e-05
-1.97419945581709e-05
-2.07780766888142e-05
-9.99413934540143e-06
-6.08340954214337e-06
-7.89706771516164e-06
-1.5442443255448e-05
-4.37231806763433e-06
-1.54972217107228e-05
-3.03777502986305e-05
-2.25231025380645e-05
-2.63536019898824e-05
-8.09631520688788e-06
-1.70073115230498e-05
-3.77377987703886e-05
-1.43884759163836e-05
-1.66442462488393e-05
-1.59754816046034e-05
-2.22802877138979e-05
-1.42446227520493e-06
-1.02062234464762e-05
-2.31268540914447e-05
-4.88638588875658e-06
-1.94003737766719e-05
-2.19450219124349e-05
-1.54112686797213e-05
-1.59957535179419e-05
-1.36170982245442e-05
-1.90037797607284e-05
-1.8017884285741e-05
-8.83448107457156e-06
-1.54023383545962e-05
-1.39492024424057e-05
-1.34689668129941e-05
-1.69641511089386e-05
-1.36911835103559e-05
-2.98705758621467e-05
-1.34977574110462e-05
-1.67707894232007e-05
-2.69620485826032e-05
-2.26330433646254e-05
-1.4121568570825e-05
-5.85195664593474e-06
-2.09315512451403e-05
-1.91119080715292e-05
-4.23191929164375e-06
-2.85588963175276e-05
-2.95778820110488e-06
-1.03826311732437e-05
-2.99215643737882e-05
-1.07537860978993e-05
-3.75528475421504e-05
-1.8342391489267e-05
-1.36430237279638e-05
-8.2018123813274e-06
1.62502536481823e-06
-1.82641333363198e-05
-1.66330400171111e-05
-1.02048714612125e-05
-1.52563601158704e-05
-2.65625792436007e-05
-5.20704227225467e-06
-3.26278310464933e-05
-1.01615465500481e-05
-2.12262470720858e-05
-2.69644731197047e-05
-2.39911983087802e-05
-1.08389676090822e-05
-2.18894482302474e-05
9.85792447678366e-06
-1.55498486021306e-05
-1.41932289781014e-05
-1.1690313187799e-05
-4.11309710784998e-07
-1.14062879047775e-05
-9.24349512160497e-06
-2.43679528195883e-05
-1.56334781847058e-05
-2.19156600728314e-05
-6.37215834790999e-06
-2.07029040887178e-05
-7.34331967202246e-06
-1.63354300129725e-05
-2.16877635343444e-05
-4.85175016688437e-06
-1.72307565221634e-05
-9.80673188944894e-06
-2.26095316103877e-05
-2.52870754151326e-05
-1.3554136114767e-05
-2.21551419319949e-05
-2.34290044925926e-05
-5.35024999704847e-06
-1.71878671342085e-05
-1.23271520521774e-05
-1.60469941010966e-05
-1.35312130460413e-05
-1.62598399160942e-05
-1.68887396322297e-05
-3.42876050974176e-06
-1.88012682059966e-05
-2.6848405989806e-05
-6.67823279087718e-06
-1.93518529230243e-05
-8.51881680150979e-06
-2.31415011089865e-05
-2.31213605340624e-05
-1.34532251574922e-05
-2.27156388202612e-05
-2.21007480952717e-05
-2.94638224928862e-06
-1.21784671279809e-06
-5.40864922429876e-06
-7.22833529286921e-06
-1.78629148549581e-05
-9.26453549938996e-06
-2.12384740543828e-05
-6.51597543081115e-06
-1.47963688717647e-05
-1.67124758856526e-05
1.60155595461784e-07
-1.44478202595561e-06
-2.12580678192069e-05
-4.20996948676933e-06
-1.71380908031482e-05
-1.41840750240574e-05
-1.03394738422521e-05
-2.03249001768244e-05
-1.92510591921699e-06
-1.98553602199511e-05
-1.58401624171414e-05
-4.44757799437489e-06
6.879398638517e-06
-4.68738186221139e-06
-2.77104828495435e-05
-1.03055630306109e-05
-9.29564361643864e-06
-2.82265154189105e-05
-2.88563958151941e-06
-3.90050795755995e-05
-7.90133065697797e-06
-1.06293512436493e-05
-1.57277112091881e-05
-3.5617403629109e-05
-2.07378094866157e-05
-2.09860473908148e-05
-9.60277734558786e-06
-3.44394017736283e-05
-1.86609740409588e-05
-2.07175816773602e-05
-1.47080836696154e-05
-1.30945818368678e-05
2.96552049530989e-06
-2.10391954946892e-05
-2.34865434954342e-05
-1.58095037947436e-05
-1.63939798859906e-05
-1.60525360884957e-05
-1.16506199901193e-05
-1.44767165826068e-05
-1.94274519915627e-05
-1.97971447174431e-05
-2.29815585171297e-05
-2.20781656631214e-05
-8.73232711730804e-06
-1.15649377929102e-05
-2.10187534453845e-05
-1.09879682244337e-05
-4.68409278560945e-06
-2.19425471539983e-06
-1.99184117154135e-05
-2.21081477431874e-05
-1.92487640382414e-05
-3.09539883768316e-05
-1.35211343843659e-05
-1.36867613871576e-06
-1.98105149090691e-05
-4.1628587354997e-07
-2.92948044078493e-05
-1.97480211885832e-05
-9.35674801340201e-06
1.55939857411135e-06
-1.36028030637241e-05
-3.45961042228556e-05
-7.8431684978567e-06
-2.05295251121725e-05
-1.97919187575748e-05
-1.47896894658053e-05
-6.1074185040075e-06
-7.13702077033665e-06
-4.49772684478096e-06
-1.34810313637354e-05
-9.22263014618133e-06
-1.69549857572793e-05
-1.52986547496149e-05
-1.52716368957852e-05
-2.18726528296274e-05
-4.12611331803676e-06
-4.04496703900391e-06
-3.68519258454075e-06
-2.45918246402141e-06
-1.98713920975979e-05
-1.08638180372511e-05
-1.52177212421349e-05
-8.50761558518625e-06
-1.53267763537285e-05
-6.08787593237546e-06
-7.77275410416685e-06
-1.99510626333174e-05
-1.14544816281653e-05
-7.13792053170405e-06
-7.1376933809802e-06
-2.3363336664787e-05
-2.52866995867928e-05
-2.38413354314915e-05
-8.82207352093047e-06
-1.36985684085524e-05
-2.45420869542663e-06
-2.1336640850156e-05
-1.93138034291858e-05
-1.82282323759088e-06
-8.60357552212088e-06
-1.37516473282529e-05
-4.64332530194583e-06
-4.86679904862141e-06
-1.31921089788488e-06
-1.67324119278935e-05
-6.9070637885915e-06
-9.65262100161658e-06
7.92365118471492e-06
-2.59634198826726e-05
-2.20639987467037e-05
-1.38340817185302e-05
-3.1561073612424e-06
-2.23156452727748e-05
-4.03591262277776e-05
-2.07837753279424e-05
-1.73209524437717e-06
-1.1112017471268e-05
3.18088796922502e-06
-7.44417293570393e-06
-1.59449962481082e-05
-1.2516748768525e-05
-1.31736434683566e-05
-1.5375003717434e-05
-5.38981599390783e-06
-4.56537689994348e-06
-1.85687573502541e-05
-1.22636231352465e-05
-1.10718122258721e-05
-1.27020697169303e-05
-1.4452058948209e-05
-7.87233258855381e-06
-1.37859982802568e-05
-2.23631489822194e-05
-2.29906589768021e-05
-2.36049449099648e-05
-9.13474200121158e-06
2.93921932302223e-06
-3.72263840017193e-06
-6.37277639446276e-06
-1.630277048225e-05
-9.88158755058742e-06
-5.3112262367091e-06
-1.04458062221547e-05
-2.35302531712846e-05
-5.40044405325136e-06
-3.63543260636546e-05
-3.16572882792989e-05
-2.82610072350314e-05
-2.87029413315733e-05
-6.63212121321266e-06
-2.06045853171801e-05
-1.09604490708878e-05
-3.32090601514116e-05
-2.67072552597438e-05
-1.60550749551173e-05
-1.18344083326833e-05
-1.16559762276669e-05
-7.99125023083296e-06
-2.64669260931358e-05
-2.23740747259657e-05
-6.58286792286842e-06
-2.02040323815117e-05
3.90543479449999e-06
-1.08235704011013e-06
-1.75503144971659e-05
-5.51950622400351e-06
-4.01932515306828e-05
-1.25648911567517e-05
-2.29489303207298e-05
-1.7365454839828e-05
-2.50385834638403e-05
-2.5199777136132e-05
-3.50695304895071e-05
-2.67198957427841e-05
-2.8106067616828e-05
-1.70803322375428e-05
-8.62844742286207e-06
-5.27134502565845e-06
-1.54247213297206e-06
-2.23090469364272e-05
-1.23851353519936e-05
-7.34333036267305e-06
-1.2408900293311e-05
-1.59029522064367e-05
-1.35670872451775e-05
-3.37649557466193e-05
-1.1707841199759e-05
-1.40426488600041e-05
5.23354261898288e-06
-2.91019859704012e-05
-2.43223071742076e-05
-2.61737240599012e-05
-1.95665778587558e-05
-1.76775599200141e-05
-9.57717406655337e-06
-7.17135119189139e-06
-3.59095672573218e-05
-2.76716934629696e-06
-5.676068001766e-06
-1.54169686425577e-05
-1.81868138722167e-05
-2.24406879566688e-06
-8.87097109440176e-06
-1.48086227683613e-05
-1.77549559241936e-05
-1.89318670924248e-05
-1.19995213895248e-05
-1.12274013273254e-05
-2.56978728778206e-05
-8.6466090371912e-06
-1.95815466009367e-05
-1.59355680002067e-05
-1.81214789216705e-05
-1.25204240090997e-05
-2.07218421266725e-05
-1.35051552763499e-05
-6.7972565781293e-06
-3.69140811339296e-06
-1.47403155998407e-05
-6.79500624795737e-06
2.14422710386999e-06
-3.47522652619517e-05
-1.897360619006e-05
-1.20816890500843e-05
-5.10667438148657e-06
-1.92202743982726e-05
-1.10164096081072e-05
-1.3632428761171e-05
-2.28541544597592e-05
-1.55740462994724e-05
-1.22156443575361e-05
-6.78020446353884e-06
-1.86601965488675e-05
-4.57990709768399e-06
-1.26623947325864e-05
-3.68692554048231e-06
-2.87031242074426e-05
-9.30429704811e-06
-1.88834048783151e-05
-2.92639386760482e-06
-1.77791276102374e-05
-2.15861400436326e-05
-1.83134460364407e-05
-2.0522738614378e-05
-1.81672637957575e-05
-2.72504997289951e-05
-1.79626607780158e-05
-1.35497112265937e-05
-3.77252351851398e-05
-1.41296311469426e-05
-3.75214754599845e-05
-2.88074472616944e-05
-1.41240476395967e-05
-1.49817969240246e-05
-1.96623868922195e-05
-2.05726450750135e-05
-2.17798819276141e-05
-1.69468442103726e-05
-1.44933223347215e-05
-2.11640730362544e-05
-1.91963016473138e-05
-8.5000506481813e-06
-2.22534095029013e-05
-2.0868834712556e-05
-2.50275499679847e-05
-2.17168496520098e-05
-6.79056102627571e-06
-7.77939922401314e-06
-2.16155692709957e-05
-1.37118524923126e-05
-1.5463780219308e-05
-1.05312959229934e-05
-2.08189212274214e-05
-8.01694864231623e-06
-1.56950729481275e-05
-2.29429923962464e-05
-7.84157168930524e-06
-1.37079230783908e-05
-7.80654051116742e-06
-2.70318608484023e-05
-9.67978680055076e-06
-1.82445540617319e-05
-2.04534964581202e-05
-9.60938757707243e-06
-2.49579229296363e-05
-6.7021142180891e-06
-3.76799210988231e-06
-1.31928054972677e-05
-1.50672909770956e-05
-3.60080763881786e-05
-6.88655479830914e-06
-1.05533633034094e-05
-1.90827419437122e-05
-2.20040662078911e-05
-2.42183522250344e-05
-1.20671679737445e-05
-1.37307552078017e-05
4.33410449517521e-06
-1.01781885832981e-05
-1.38547216168967e-05
-1.05528044704914e-05
-1.50264114725652e-05
-2.61785685407188e-05
-1.568040494839e-05
-9.52106912453363e-06
-1.9151997522063e-05
-9.50698472060662e-06
-1.83804883100482e-06
-1.75833667241076e-05
-1.67758852048519e-05
-1.43558671991325e-05
-1.57131840239887e-05
-1.02936419517716e-05
-8.83000342146187e-06
-2.23178072946598e-05
-3.21073555710627e-05
-1.05291631840709e-05
-1.54236096972665e-05
-2.43635492145432e-05
-2.34014859945731e-05
-1.49411262818674e-05
-9.05772382797375e-06
-9.36844246182088e-06
-1.87524966544744e-05
-6.62233306941902e-06
-1.38075859813128e-05
-1.19165527492246e-05
-1.59937197641021e-05
-2.19432959470049e-05
-2.36108142121628e-05
-1.37821144508403e-05
-1.84810711718842e-05
-1.39843972249676e-05
-8.669520475175e-06
-1.733310576336e-05
-1.95909112791746e-05
-8.70787599776515e-06
-1.38893195800542e-05
-8.90922537439186e-06
6.74174287173301e-07
-2.81123992188043e-05
-1.8092714523099e-05
-2.26455202958538e-05
-3.1079243507039e-06
-4.92901743620436e-06
-9.99587434600501e-06
-3.37892833228485e-06
-1.33294625571873e-05
-2.49373816718451e-05
-1.98906472116479e-05
-1.5441952018532e-05
-5.15796119528196e-06
-6.73785644946996e-06
-1.89879313118715e-05
-2.57486981673161e-05
-7.98184231712093e-07
-6.85023378596552e-06
-1.56053889317221e-05
-2.22196389727687e-05
-1.52956031071812e-05
-1.73665774007756e-05
-1.34013410639468e-05
-1.19535662022325e-05
-1.43220212854187e-05
-1.92569938871377e-05
-1.73192019888859e-05
-2.62023128100563e-05
-2.66960612740744e-05
-1.88845202384915e-05
-1.75795116026794e-05
-1.72403185705578e-05
-1.78725172266638e-05
4.20918457803732e-06
-1.02423993876264e-05
-3.6011862640587e-05
-1.82366618774567e-05
-1.57700553964169e-05
-4.83910824302092e-06
-1.50338502138612e-05
-1.6689859064567e-05
-1.01859526763736e-05
-7.91983327625534e-06
-1.15852685016684e-05
-1.221706606911e-05
-2.14065852001259e-05
-2.75049268146757e-05
2.73971960781024e-06
-8.81102154387221e-06
-2.4412602437591e-05
-7.38579940470428e-06
-7.71649820272239e-06
-1.27876054868267e-05
1.09780198960354e-06
-1.75123398756891e-05
-2.23186772854152e-05
-7.04805927177817e-06
-1.72499019734267e-05
-2.32030298115549e-05
-2.46989097566877e-05
-2.35028775663782e-05
-8.57007483747294e-06
-1.36849691620496e-05
-1.4662162358081e-05
-8.72741510546241e-06
-2.47152845048722e-06
-2.6604731217385e-05
-5.97251904209416e-06
-1.79023490881362e-05
-1.91755049702338e-05
-1.2922486405058e-05
-5.34180157957866e-06
-2.27925140560624e-05
-2.17759971051621e-05
-1.15908045160975e-05
-3.56046809169693e-06
-1.95986493262805e-05
-1.95786936970351e-05
-1.16292037830298e-05
-1.13377563402612e-05
-1.94215647294741e-05
-1.92016676823648e-05
-9.18536617902794e-06
-3.1304942969847e-05
-1.64939946574284e-05
-3.62636069920814e-05
-2.10832015499276e-05
-1.06757017716184e-05
-1.17923228841187e-05
-1.96072775327905e-07
-9.29622989316294e-06
-1.18392676864939e-05
-2.60775570995314e-05
-2.58119369806529e-05
-1.45402661148938e-06
-1.64158367497084e-05
-2.03985900285641e-05
-1.9816453335685e-05
-1.20699242730648e-05
-1.50500919334491e-05
-1.08480611153017e-05
-1.30275078989184e-05
-3.18482414202551e-05
-1.58120679462684e-05
-1.65546671717668e-05
-1.94261809901559e-05
-7.21306868823988e-06
-2.34826314177231e-05
-1.21991982838893e-05
-1.73786783507681e-05
-2.1031170905658e-05
-2.55350285396113e-05
-1.47196373756372e-05
-1.91919094266845e-05
-2.32907224694044e-05
-1.42718122234323e-05
-1.60103154493311e-05
-2.66376019890403e-05
-2.18600289355034e-05
-2.26263801498688e-06
-7.12624297303037e-06
-3.51580561283341e-05
-5.22917209480475e-06
-1.60868893478658e-05
-1.85736037317958e-05
-1.89543928188799e-05
-1.75469243875434e-05
-2.03584631594671e-05
-5.27216687250228e-06
-9.05751985464435e-06
-3.01177073458741e-05
-4.75441115936666e-06
-1.65468601825095e-05
-2.16150059932094e-05
-2.64175253944809e-05
-1.06337937217383e-05
-2.6402353323377e-05
-1.73391799005019e-05
-6.7527477386852e-06
-2.47428453638446e-05
-7.02759129219985e-06
-1.42962365714936e-05
-9.35228951560417e-06
-4.37939639651238e-06
-4.15427634787643e-05
-2.02168811094101e-05
-2.11144559995274e-05
-1.8983760157499e-05
-2.15513328741331e-05
-3.18001437357312e-06
-3.00278120775698e-06
6.5026309943154e-06
-1.84251832268437e-05
-1.32757992549772e-05
-2.60739838771291e-05
-1.54357259161113e-05
-2.55406691741356e-05
-1.76937654306885e-05
-8.45287591282082e-06
-1.57158507742538e-05
-5.75191252308172e-06
-2.37037670583758e-05
-6.05549532290774e-06
-1.67195825244192e-05
-2.07113139962919e-05
-6.35561869099301e-06
-1.4680731593343e-05
-1.95043545301614e-05
-1.65170417559041e-05
-1.41471423651188e-05
-1.58011959545747e-05
-1.58582351581737e-05
-8.29394640484864e-06
-1.42013471820257e-05
-9.52793885249132e-07
-2.07227027280363e-05
-1.56098765754181e-05
-2.11446402037333e-05
-1.55420305361e-05
-6.22544365816983e-06
-1.55715500611697e-05
-2.26554771288171e-05
-9.63804196761849e-06
-1.12156627108334e-05
-2.13608504953302e-05
-2.06972730186735e-05
-1.39812212623624e-05
-2.2496101320336e-05
-1.82481235701209e-05
-1.17249780713012e-05
-2.76136513522979e-06
-3.35092658722164e-05
-1.35227255776121e-05
-1.22622363187995e-05
-1.23169887992736e-05
-1.39624548514016e-05
-1.9455775039042e-05
-2.27135843155968e-05
-2.81338172508023e-05
-1.24413916549658e-05
-7.17265130841793e-06
-2.74776898270684e-05
-1.61343181164359e-05
-2.25165608160459e-05
-8.88936838623906e-06
-9.92266431041037e-06
-1.53525023654409e-05
-2.10627107759894e-05
-1.29796220868572e-05
-2.23411579498197e-05
-2.00706194745377e-05
-1.06255327177757e-05
-2.52066094168007e-05
-5.6230180304531e-06
-1.72624734585149e-05
-2.35678389560859e-05
-2.05108272934069e-05
-7.42711423938856e-07
-9.79487589291733e-06
-8.50664800763614e-06
-2.97288521739965e-05
-1.77686824267787e-05
-5.47608161091507e-06
-2.66206177729605e-06
-1.1956862087242e-05
-1.13976843749581e-05
-2.61121741520667e-05
-1.89733270952167e-05
-2.66319805501346e-05
-4.88720542273809e-07
-1.52508593378335e-05
-1.72613879073409e-05
-1.97426900515868e-05
-1.33732903044653e-05
-1.65642148625734e-05
-1.30657424144076e-05
-1.36057399910401e-05
-1.97641719327041e-05
-1.1977891710033e-05
1.21198051752739e-05
-2.57140153663606e-05
-3.22886007745194e-05
-1.3551308145581e-05
-2.13264238808504e-05
-7.17762974071394e-06
-5.19292595356036e-06
-1.29582019372999e-05
-1.85662080153604e-05
-1.17777974484395e-05
-1.30615087380949e-05
-4.19118698386114e-07
-7.36817568385888e-06
-1.55150056861023e-05
-1.33627321581353e-05
-1.24785722167692e-05
-1.31677828424577e-05
-1.05428795832918e-05
-2.12451632117885e-05
-2.09190244928485e-05
-1.60411120609474e-05
-1.52673734530285e-05
-2.09786067287168e-05
-1.66610226906426e-05
-8.57473719517299e-06
-1.77379685450775e-05
-1.00318052873242e-05
5.8110807621816e-07
-1.42165854354845e-05
-1.06493411147715e-05
-1.83351997924315e-05
-9.28325679357344e-06
-5.07171998853238e-06
-1.27258874628758e-05
-9.30709397731026e-06
-1.19704357672971e-05
-1.24279588067203e-05
-3.42002290675146e-05
-1.16012981901116e-05
-2.77381003771481e-05
-2.58894805694728e-05
-9.54959446790019e-06
-1.11055947036027e-05
-2.74843266096581e-05
-8.39862347330045e-06
-1.66872091609183e-05
-1.66746803153884e-05
-1.20279303153442e-05
-1.12707924335866e-05
-1.68084866131615e-05
-2.20114938334037e-05
-1.87418434808244e-05
-1.21583354147015e-05
-2.76244787269111e-05
-3.25863198958005e-06
-9.57213002009677e-06
-1.44411278495603e-05
-1.88917477977498e-05
-1.99522767727083e-05
-2.37532858678276e-05
-2.10972523837937e-05
-1.93221545496349e-05
-1.84841027883185e-05
-1.60108205972327e-05
-3.238204975123e-05
-1.07308810648466e-05
-2.04746557728216e-05
-2.55609225254687e-05
-2.14063896945816e-05
-1.68205402846848e-05
-1.7053941493363e-05
-2.07820422157999e-05
-1.43865842555154e-05
-1.36141224352883e-05
-1.54847296375938e-05
-5.64083230525096e-06
-1.39933135716091e-05
-2.24421269244768e-05
-1.10592511350243e-05
-2.25657565962529e-05
-1.51609509847654e-05
-1.08146611026362e-05
2.70962224235478e-06
-2.21938574188722e-06
-2.35775805892605e-05
-8.4245940123223e-06
-2.06617503416967e-05
-2.43318693298692e-05
-1.75614496084849e-05
-1.58035555212704e-05
-1.59735863908246e-05
7.35717794409956e-06
-1.89319131291465e-05
-1.75989991363443e-05
-1.11354456393918e-05
-1.02751881032048e-05
-1.87951102468535e-05
-3.49934165314022e-05
-8.66422406840394e-06
-1.76548850136758e-05
-1.53587848024656e-05
-1.56017621300053e-05
-2.5932271116409e-05
-7.15464377708962e-06
-2.07013950992172e-05
-2.56785173413681e-05
-1.93214593372085e-05
3.0625197347312e-06
-7.03398278984253e-06
-2.16195297210891e-05
-6.40166856989256e-06
-2.34471401755808e-05
-7.76314149551671e-06
-2.04571938571628e-05
-1.72531587706466e-05
-7.56681390609558e-06
-1.54277274218249e-06
-1.57890491155464e-05
-5.2596713447928e-06
2.68307006303381e-06
-1.12574169458993e-05
-1.86707488916243e-05
-1.56241595614285e-05
-1.93521928121467e-05
-1.78702040947578e-05
-1.5844199676728e-05
-2.01470622909869e-05
-2.68808777776422e-05
-2.3532190151697e-05
-1.51567255082156e-05
-2.51936508624196e-05
-1.53255764103041e-05
-2.07466025650996e-05
-2.99880989644069e-05
-9.61932089509383e-06
-1.52754561495208e-05
-2.12914684718364e-05
-2.47376046666423e-05
-1.34747633113115e-05
-1.71127110343857e-05
-1.51012530126746e-05
-1.5822443889978e-05
-1.13102488051828e-05
-2.02113721947706e-05
-1.72817737747683e-05
-6.47464446378389e-06
-1.50882876588408e-05
-1.82537565098651e-05
-1.49758123223536e-05
-6.37547001843591e-06
-1.20993235574699e-05
-5.64131088360518e-06
-1.95179371312175e-05
-1.95264950049084e-05
-6.31618021028709e-06
-3.50389162328801e-06
-1.83203657079381e-05
-1.02803815644752e-05
-2.66974228887346e-05
-2.0476141512556e-05
-2.2321368834547e-05
-2.11223176555907e-05
-2.3420371210443e-05
-1.46314199878834e-05
-1.56491968131074e-05
-2.21247300500962e-05
-1.50346292179192e-05
2.57891175637029e-06
7.34829619861946e-06
-7.402877704481e-06
-1.8070879831941e-05
-2.26926826765442e-05
-2.75694872770326e-05
-1.51898033141756e-05
-1.03118702496999e-05
-1.94576213193035e-05
-1.95374182493126e-05
-2.76383418060441e-06
-7.50156228003843e-06
-2.73798611358859e-05
-3.50051311664844e-05
-7.61351623713108e-06
-1.12175109366473e-05
-1.12515382942011e-05
-1.32634989429784e-05
-2.04843415392178e-05
-1.74052126025076e-05
6.65337250933309e-07
-3.38889815722612e-06
-2.62464058618575e-05
-3.06729720204442e-05
-3.67820259741303e-06
-1.96921057690702e-05
-2.22465588285002e-05
-2.47957607739728e-05
-3.08307426915045e-05
-4.85298874288675e-06
-1.38610129055195e-05
-3.30826120510304e-06
-6.9022938602404e-06
-7.92658466947324e-06
-2.22060655454086e-05
-6.22458640967061e-06
-7.47664208361946e-06
-4.74881829534946e-06
-2.29175727657248e-05
-2.5907550111445e-06
-1.24304361662546e-05
-1.16385992705088e-05
-2.59426524879178e-05
-7.53671887415899e-06
4.68032963259378e-07
-2.86816721514918e-05
-1.32536944227453e-05
-6.87932496989268e-06
-2.15549077297924e-05
-1.86024004975127e-05
-5.13862602509877e-06
-1.77580818755909e-05
-1.23596864700798e-05
-2.05321073998543e-05
-1.97973747474058e-05
-2.21440358136028e-05
-2.35494080739887e-06
-2.05885833216177e-05
-1.73791234921499e-05
3.99655270893753e-07
-5.6196350253277e-06
-2.63461725984098e-05
-2.04133782235436e-05
-1.69037324769019e-05
2.08532402424939e-06
-8.94260731307531e-06
-2.20384693960014e-05
-3.10372705683159e-05
7.93212984719783e-07
-1.1192152738748e-05
-1.09208933455535e-05
5.05332658859927e-07
-1.55059445194528e-07
-1.56743108982371e-05
-1.29269731384169e-05
-1.65276593557629e-05
-2.13472095842505e-05
-2.93418563871255e-05
-1.95746172612044e-05
-6.11719849948653e-06
-2.02786950073154e-05
-8.97670514607454e-06
-3.22527067689427e-05
-4.98625894354129e-06
-2.11694042506155e-05
-3.24166893040216e-05
-1.70824574075403e-05
-1.17910627863682e-05
-1.85970570683762e-05
-1.57692065757549e-05
-3.9252084882218e-06
-6.81283833354663e-06
-1.54471966247873e-05
-2.06137592255879e-05
-2.54331748473012e-05
-2.42393426775182e-05
-2.05831373682104e-05
-9.3366360265502e-06
-1.01954940569556e-05
-1.0055211981335e-05
-2.48304620056205e-05
-1.88243900997998e-05
-1.9773019583126e-05
-1.44022878150076e-05
-4.18467748554816e-06
-1.18625701587382e-05
-2.60618158289487e-05
-1.12825610113726e-05
-1.80312146534807e-05
-2.10720396906787e-05
-1.29986427283093e-05
-1.6230306307787e-05
-2.78851421527883e-05
-1.36935009123248e-05
-2.69571036310292e-05
-2.26826973199675e-05
-2.02910329094399e-05
-2.09300409544948e-05
-4.58138893792867e-06
-1.37837838662432e-05
-1.82597275572203e-05
-2.57859578220212e-05
-1.57401354545037e-05
-1.89945008308129e-05
-1.35074573645025e-05
-2.15408767545398e-05
-2.27988095143608e-05
-1.44962688654926e-05
-2.64374290303853e-05
-8.38752744901037e-06
-7.53356146771645e-06
-2.78626443403443e-05
-1.30451074632043e-05
-1.50643295100933e-05
-1.10833463689686e-05
-2.46487043248851e-05
-1.96381970507577e-05
-1.31009505482057e-05
-1.40114120914544e-05
-1.78246316683354e-05
-1.29560931364342e-05
-1.58176329437476e-05
-1.64770813507641e-05
-9.76921308281594e-06
-1.38044253147488e-05
-2.71014503800912e-05
-1.67902740222614e-05
-2.18422042117437e-06
8.47418488534671e-06
-2.76446166103762e-05
-2.18630641494392e-05
-1.26746547092345e-05
-8.4638263319079e-06
-1.77879038906124e-05
-1.76149340788431e-05
-1.52693021455573e-05
-2.47115622909098e-05
-1.44338527393127e-05
-1.22796232466356e-05
-1.55509157490647e-05
-6.47200733504416e-06
-1.08810345682338e-05
-1.58368578816662e-05
-1.47466744686538e-05
-1.68532168538905e-05
-2.22448134600171e-05
-7.49599793979961e-06
-2.43945452792846e-05
-5.60495582077138e-06
-6.92770121527212e-06
-1.19941171148575e-05
-1.21977045813345e-05
-1.26469295094001e-05
-1.16964193983703e-05
-2.08903565551625e-05
-1.54061856447018e-05
-1.17040929374528e-05
-1.73174123117805e-05
8.51401721784146e-08
-3.74128851598878e-06
-7.5299392927502e-06
-3.07942962330309e-05
-3.06842862719717e-05
-1.24390653029158e-05
-1.79252177357803e-05
-8.15776021009551e-06
-1.54495569704088e-05
-1.77246295497695e-05
-2.96906922475915e-05
-3.75918170882735e-05
-2.21501073006612e-06
-1.87892693905351e-05
-2.43962560230463e-05
-3.75380849883241e-06
-1.82871798288266e-05
-2.83083365687217e-05
-1.80575154936935e-05
-3.11476457741571e-05
-7.05630876486864e-06
-2.06630761611503e-05
-1.42762307784241e-05
-1.4452107871243e-05
-2.34577606954593e-05
-2.01547477542408e-05
-1.879156504844e-05
-1.97124737356188e-05
-1.58579248238998e-06
-1.47367728632456e-05
-1.52752115526139e-05
2.1523059325545e-07
-8.61249518887159e-06
-7.29858463309194e-06
-1.34536545442064e-05
-7.61916642608255e-06
1.16689700739027e-07
-7.04925994650775e-06
-2.60157586233863e-05
-3.22838167058875e-06
-8.20655928041795e-06
-2.16271684345918e-05
-2.0848478129521e-05
-8.04887777910956e-06
-1.74837634292641e-05
-1.20275929641457e-05
-2.39947244561563e-06
2.2188361385179e-07
-1.42598358862545e-05
-2.73512276491954e-05
-1.28830055829414e-05
-6.0942674981391e-06
9.19275834006277e-08
-9.35134063339718e-06
-1.15405358343603e-05
-3.07820007917738e-05
-8.65904537365503e-06
-2.83866998556124e-05
-5.72002440356277e-06
-1.65719125858537e-05
-1.43566330935079e-05
-1.2147690353924e-05
-2.47345718934154e-05
-1.12763114544453e-05
-6.26571191079089e-06
-1.47848194378979e-05
-2.44885043148519e-05
-8.11184606264338e-06
-9.76676950699224e-06
-3.26972404060769e-05
-2.90150149962636e-05
-2.77931474949867e-05
-2.3793531521871e-05
-1.71827480149838e-05
-2.77139280304726e-05
1.11455927193793e-06
-1.07077252835432e-05
-2.25340116154176e-05
-1.38198619103795e-05
-2.01495854444838e-05
-1.26416866510762e-05
-1.51711628934136e-05
-4.17993222928729e-06
-9.81957399881815e-06
-7.81588458885662e-06
-1.34161897134865e-05
-1.4896579993015e-05
-1.73802729165663e-05
-2.0673024152191e-05
-1.55663451434026e-05
-9.36130545813424e-06
-1.05212109759192e-05
-1.36442830069967e-05
-1.77890782138349e-05
-2.61141041784491e-05
-2.29043422645864e-05
-1.42979681296462e-05
-1.54901264286243e-05
-1.04440486166965e-05
-1.39314399163105e-05
-1.15043987346538e-05
-6.37801675778373e-06
-1.14149712422205e-05
-3.16551329209466e-05
-2.54946665395245e-05
5.04533049581177e-06
-5.404406855205e-07
-2.14963484680835e-05
-2.43832877488854e-05
-5.12960535058188e-06
-1.45131239987655e-05
-1.16456677090864e-05
-3.30890723088283e-05
-2.71194392431827e-05
-1.71119057371751e-05
-1.75122169706412e-05
-6.70827225769159e-06
-2.52882257555245e-05
-1.42172375436341e-05
-1.32787841982059e-05
-1.85572268239181e-05
-6.84471207419934e-06
-1.91276655574652e-05
-1.82164878720892e-05
-1.20336631957615e-05
-1.94381912722832e-05
-1.2268770095049e-05
-1.7086203512115e-05
-3.5983873625029e-06
-2.18074521812954e-05
-4.49414065336235e-06
-1.37165628166615e-05
-2.02482521366888e-05
-2.2355849410397e-05
-2.50965486927002e-05
-1.34670074089018e-05
4.2828136442616e-06
-1.9195455484626e-05
-1.60118405084896e-05
-8.14185234474224e-06
-1.99860707647661e-05
-1.47064682106357e-06
-1.90516535826174e-05
-1.34426198588205e-05
-3.4738568515981e-05
-6.75704045155261e-06
-1.68238697113113e-05
-1.41780125460188e-05
-2.14456644137405e-05
-3.83569104835522e-06
-1.46936157611911e-05
-2.70211136124062e-05
-1.11193846994562e-05
-2.96175622465905e-05
-3.60061698136358e-06
-2.91585299877462e-05
-1.02871092861549e-05
-1.68438839947137e-05
-1.97018862968568e-05
7.4192884721379e-06
-1.4345221233135e-05
1.96094081177705e-06
-9.14065830249195e-06
-2.26405552915909e-05
-8.53378493578945e-06
-2.2623506108063e-05
-1.20187988090362e-05
-9.28372871927417e-06
-2.17680731399214e-05
-2.7071421711195e-05
-8.66603883739624e-06
-2.97091052859506e-05
-1.1863561866052e-05
-6.48137442551235e-08
-2.62498765613116e-05
-3.9223734039569e-05
-1.76651005716741e-05
-1.86114451844918e-05
-3.41050313116005e-05
8.5523904738482e-06
-1.03113194131727e-05
-1.94515029593355e-05
-1.35360634851421e-05
-1.14545133735924e-05
-9.15910379717826e-07
-2.13332504261327e-05
-2.49428061521442e-05
-2.20775370525043e-05
-1.40361183386163e-05
-1.32243408409791e-05
-2.03987008884418e-05
-1.92591052941174e-05
-1.62381473472348e-05
-2.13024754625037e-05
-7.18974980193168e-06
-1.29135184625366e-05
-3.4432577515984e-05
-1.6867611301626e-05
-2.44547496233784e-05
-1.37085242669648e-05
-1.54752204046252e-05
-6.02595344294605e-06
-1.66699318665769e-05
-1.02173820910097e-05
-2.07405342912334e-05
-2.67956102074433e-05
-2.28102395400658e-05
-1.37819411225871e-05
-7.3979797324709e-06
-1.04612651588315e-05
-5.42078748838404e-06
-2.9424042700969e-05
-3.81685363440973e-06
-1.60041755099631e-05
-1.02732509018844e-05
-2.27732262803467e-05
-1.96729797542479e-05
-1.59779309160669e-05
-2.00097770869464e-05
-1.85920218769644e-05
-1.22557298007277e-05
-8.62001828154402e-06
-1.47797775218431e-05
-1.02371885568744e-05
-3.25688114174247e-06
-1.43317329881141e-05
-3.86207239574352e-06
-1.92843850555846e-05
-1.24643187490122e-05
-4.68531532941995e-06
-2.56034004110699e-05
-5.34667260212225e-06
-2.44582466492469e-05
-2.09603006320891e-05
-3.00434372892792e-06
-1.27173757449744e-05
-1.73896664037809e-05
-2.62360596703355e-05
-2.86546363128107e-05
-7.75167823889219e-06
-1.49677653765314e-05
-2.46205674368269e-05
-1.77781426003771e-05
-1.17091710997654e-05
-1.98885916319038e-05
-2.15234615418235e-05
-2.45494585804882e-05
-9.64163751858164e-06
-3.25440986536023e-05
-1.83641414989886e-05
-8.18756659447519e-06
-2.00342226596736e-05
-1.03667353537518e-05
-2.17253649410202e-05
-2.06261945641295e-05
-1.08939529005109e-05
-8.17561898873728e-06
-4.586104182794e-06
-1.7816551044987e-05
-1.32819109852519e-05
-5.04662475056824e-06
-3.03651880577285e-05
-5.1612132740668e-06
-1.81901158983545e-05
2.59112514410722e-06
-1.05417485478285e-05
-3.40816637347288e-05
-1.56421614141658e-05
-1.63949687325048e-05
-1.37077105421194e-05
-7.02734059104427e-06
-7.64565093356874e-06
-1.4899506855569e-05
-7.00237117903597e-06
-5.40867157341961e-06
-1.47774284957523e-05
-1.20972367523313e-05
-6.82778305111746e-06
-2.44935350062743e-05
-2.4809731348613e-05
-2.02851103249128e-05
-2.84425352241527e-05
-4.68407729977059e-06
-6.48365700740299e-06
-2.97373965197172e-06
-1.12637432282359e-05
-7.82099087560224e-06
-1.32056914220185e-05
-1.31890777295658e-05
-2.92227127030369e-05
-1.62040448679769e-05
-1.30385502025238e-05
-2.46825471293601e-05
-1.35744075080086e-05
-1.75809629400199e-05
-1.09686975448798e-05
-1.75055693629871e-05
-1.54385739758338e-05
-1.27944593241581e-05
-1.4329917577556e-05
-2.44313208051206e-05
-1.44318352553195e-05
-2.05083541625659e-05
-2.73104613595677e-05
-4.9374202228409e-06
-1.2386792721673e-05
3.41346174871822e-06
-2.62579871902572e-05
-3.6210222575553e-05
-1.9343158294442e-05
-5.848352425003e-06
-2.28626145495087e-05
-3.48649807636122e-05
-8.64065815818592e-06
-2.04950882744869e-05
-2.06342616046203e-05
-2.67302416943307e-05
-2.91447429400409e-05
-2.30693111834938e-05
-1.32109758929426e-05
-1.15048628516663e-05
-8.58377086826529e-06
-1.184094303922e-05
-7.81285094930141e-06
5.47396411342725e-06
-5.41261516183545e-06
-7.75424813258012e-06
-7.77772567330771e-06
-8.66497507990145e-06
-7.85930817546966e-06
-2.00708090636618e-05
-2.40720794803653e-05
-1.72486789386036e-05
-2.17634746243377e-05
-1.63445121446629e-05
-2.72535336375548e-05
-5.77419556267295e-06
-2.24580485232256e-05
9.94747788889988e-07
-2.25660286357323e-05
-1.65623949576074e-05
-1.14009188406367e-05
2.46419913957373e-06
-1.08946854084947e-05
-8.93217364058188e-06
-4.67116903792687e-06
-1.51290733449316e-05
-1.96510786346109e-05
-1.23214633679061e-05
-1.77731337440356e-05
-1.9202007089574e-05
-1.30931562115824e-05
-2.01141446826196e-05
-2.14687421760947e-05
-2.10132541807665e-05
-2.16897817132975e-05
-4.57711713168399e-06
-5.37953511277462e-06
-2.62068688206972e-05
-4.41278726988736e-05
-2.217415226059e-05
-1.95110421951109e-05
-8.74700300143184e-06
-6.6589295086954e-06
-3.28729843552882e-05
-2.27108775745752e-05
-2.4477971566224e-05
-1.26794985106799e-05
-1.90604456996903e-05
-1.80539787392598e-05
-1.82314256632303e-05
-1.44825295218098e-05
-1.48654265067737e-05
-1.7312551957292e-05
-1.03384005350831e-05
-1.39719268717148e-05
-2.23018150294529e-05
-6.45059159721153e-06
-2.29119426642456e-05
-1.45788689271706e-05
-7.79038371704967e-06
-2.32321088397538e-05
-8.96270596199471e-06
3.64408125257245e-07
-3.59449358799376e-06
-1.95752307501033e-05
-4.17706190923841e-06
-1.06883544915566e-05
-3.3358033693524e-06
3.34322303768761e-07
-1.14475206037854e-05
-2.05919438188876e-05
-1.41032326681326e-05
-2.28210599942664e-05
-8.05330367045039e-06
-1.75942568315827e-05
-1.96721576612054e-05
-1.63874604170707e-05
-3.95539781634347e-05
-2.97727954097747e-05
-2.34606965174151e-05
-7.90661604069705e-06
-1.02229971845413e-05
-1.18820069304412e-05
-2.78474981206408e-05
-1.40879101816303e-05
-1.39569227367108e-05
-2.85451387582268e-05
-2.83117104464962e-05
-1.34272105721988e-05
-2.11663377416097e-05
-1.64925562395335e-06
-1.17952712559944e-05
-1.45751770236031e-05
-7.46716643329632e-06
-1.48427988467189e-05
-1.38179206936633e-05
-2.23771532310745e-05
-3.5459171814486e-05
-1.00267611872376e-05
-8.89173821215065e-06
-1.03017998118078e-05
-1.28607061166052e-05
-1.79698140333066e-05
-2.12537233790701e-05
-2.47642459402071e-05
-1.51440167758513e-05
-1.48161719329604e-05
-1.22447484165998e-05
-1.42067849807596e-05
-1.96412241243101e-05
2.43654625075736e-06
-1.68993675201351e-05
-2.1626808972638e-05
-6.61739165514911e-06
-1.29147556360351e-05
-8.5004588207732e-06
-3.77308531811314e-05
-1.61090038697381e-05
-3.53103099557386e-05
-2.24779218424004e-05
-2.17985387332947e-06
-2.01436104353251e-05
-1.88542222851135e-06
-5.98725671664243e-06
2.32692918189845e-06
-1.63161835842363e-05
-1.66618250773488e-05
-4.87865276658209e-06
-7.21863935014295e-06
-1.29093608785098e-05
-1.38691307582514e-05
-1.21529880794068e-05
-1.16407113995197e-05
-3.01582973876809e-06
-3.38109158898041e-06
-9.62411916633013e-06
-2.56272929061225e-05
-2.24813958093069e-05
-2.35086471835864e-05
-7.98957597287521e-06
-1.50696118794668e-05
-2.56215138942883e-05
-2.12149154918283e-05
-1.22669202873377e-05
-1.66414110775934e-05
-1.54178317027718e-05
3.54540746724028e-06
-1.53845752780534e-05
-1.05870976009561e-05
-1.98869774111223e-05
-2.63864560020747e-05
-8.36620515754214e-06
-2.78099242532235e-05
-2.13149952175831e-05
-2.14830243910544e-05
-2.42624846552934e-05
-1.01996995122988e-05
-1.8739614011276e-05
6.03866215757835e-07
-7.63160840550006e-06
-2.35293815189948e-05
-4.29928321008379e-06
-1.39239927545819e-05
-2.22198636623723e-05
-3.56799719130826e-05
-2.0250438396451e-05
-2.13866152557988e-05
-7.35017182249377e-06
-1.07155951135974e-05
-2.28976941259162e-05
-1.24005918432008e-05
-1.67424749228068e-05
-2.53330467904206e-05
-1.54697527352515e-05
-1.23411297400527e-05
-5.8504269184008e-06
-1.20979810479158e-06
-2.28587265578179e-06
-7.84854556022017e-06
-1.9054110567072e-05
-2.03233211895132e-05
-1.2018544133012e-05
-9.66725886465226e-06
-1.23465134888673e-05
-8.35595860418088e-06
-1.25667613716783e-06
-2.42858156984817e-05
-2.75732515671035e-05
-5.8475132095211e-06
-2.92179204557423e-05
-1.02194063764379e-05
-2.14685902701043e-05
-1.61140949893104e-05
-1.29132984427652e-05
-1.89271154366637e-05
-2.71981364056822e-05
-1.62564798443095e-05
-1.60982837119639e-05
-1.7634149831792e-05
-2.75664035829181e-05
-2.65868570634747e-05
-7.05530650054569e-06
-1.94328588796901e-05
-2.64067502290686e-05
-6.99562082359095e-06
-4.55625493675034e-06
-8.14665313496264e-06
-1.23758034121967e-05
-2.44724263944569e-05
-2.76149424675338e-05
-1.1127487037414e-05
-1.73746691072315e-05
-1.88588314376208e-05
-1.86562165705345e-05
-1.9074942740836e-05
-2.37156450836167e-05
-1.63997299423692e-05
-9.86770091192561e-06
3.2880506159434e-06
-1.55851922078312e-05
-1.20386159534649e-05
-2.8863006861362e-05
-3.43884837026863e-05
-2.19034387910203e-05
-3.37210166816684e-05
-4.55049702911401e-07
-3.86921879571315e-05
-5.30041739124872e-06
-1.24830479644535e-05
-1.7983240320432e-05
-2.61315553851811e-05
-2.29840590321017e-05
-1.92727520636481e-05
-8.61542707907625e-06
-1.85106416486129e-05
-1.08973264202449e-05
-3.78036940729155e-06
-2.93209655218075e-06
5.3653109029025e-06
-2.41793145436207e-06
-1.85630223882372e-05
-1.87200712587634e-05
-1.7969381296676e-05
-6.75021593542399e-06
-2.40139969962321e-05
-9.14022601041139e-06
-8.41435129865553e-06
-4.55851633708299e-05
-1.93513255184807e-05
-9.31285560886812e-06
-2.44564036923673e-05
-9.33335072393248e-06
-7.60637348969325e-06
-2.69157426150776e-05
-2.31352185442914e-06
-3.84257229426931e-06
-1.13585778846866e-05
-6.30139491380801e-06
-8.75107552153681e-06
-2.70080355870167e-05
-7.74603749832098e-06
-1.31976989883293e-05
-2.13926750783343e-05
-1.52172271517961e-05
-2.19405847414257e-05
-1.39324923251774e-05
-1.6209424351719e-05
-1.59206035981178e-05
-5.50815937066155e-06
