# Supplementary material for: Research on computational propagation and identification of mine microseismic signals based on deep learning
Source: PLoS One. 2025 Oct 22;20(10):e0334641. doi: 10.1371/journal.pone.0334641 (PMC12543183; doi:10.1371/journal.pone.0334641)
Supplement: S11 Data — (ZIP) [file pone.0334641.s011.zip › 000101100002653.xlsx_0.txt_24.txt.txt]

-1.23905743968944e-05
-2.51904564084598e-05
-2.430471083813e-05
-2.17901257909511e-05
-1.1252575241004e-05
-8.24673344012822e-06
-1.14284100959329e-05
-9.04661543851482e-06
-1.89337077980069e-05
-1.59816202410083e-06
-7.27144447408964e-06
-2.79221849667845e-05
-8.79215909984811e-06
-1.64469617156076e-05
-1.41365952913914e-05
-1.96011291685829e-05
-2.0312029769502e-05
-1.55854091028431e-05
-1.30815764711798e-05
-2.35958165136339e-05
-2.7414509378301e-05
-2.12805336733499e-05
-8.15651532156911e-06
-1.51529893249568e-05
-2.28198809602538e-05
-1.36233546084313e-05
4.42852229213908e-06
-2.62691946964452e-05
-2.01987512862083e-05
-9.3498887191379e-06
-1.26533203276811e-05
-1.73392167001679e-05
-1.18917043947299e-05
-1.90394140808699e-05
-1.46651402961425e-05
-1.10924928348147e-06
-2.14871115124771e-05
-1.6671306040578e-05
-2.08093453468943e-05
-2.56728268955369e-05
-1.90555110911421e-06
-1.0783202568211e-05
-1.14648443775675e-05
-6.91474365418049e-06
-1.10207772114912e-05
-1.61374989361313e-05
-1.03355963970799e-05
-2.67880139096573e-05
-8.08440218547431e-06
-1.20425425671806e-05
-1.25049656044501e-05
-1.25585298755384e-05
-3.11413290303027e-05
-1.35573043084699e-05
-4.08661313611761e-06
-1.38423465411261e-05
-1.5034292755752e-05
-2.14284200507674e-05
-2.59904003444686e-05
-2.20109503183767e-05
-2.00509372639053e-05
-2.34222301747819e-06
-1.04793020146416e-05
-1.31409563426262e-05
-3.28851946671587e-05
9.52294518430729e-06
-5.64854034402101e-06
-1.24930960395018e-05
-1.9675154703837e-05
-2.12761872601216e-05
-1.1064759154967e-06
-1.8872565140854e-05
-1.90567184206914e-05
-2.4653951338588e-05
-4.11912542370321e-05
-1.58108789471336e-05
-1.08116190056692e-05
-1.6856239236499e-05
-1.7005778401053e-05
-1.79558432128882e-05
-1.4603346093081e-05
-2.13063463146596e-06
-1.22191152201463e-05
-6.68240120316861e-06
-2.3207400257665e-05
-1.35795639755309e-05
-1.2833224282213e-05
-3.34260736043707e-05
-5.74719106857217e-06
-2.57606979416592e-05
-1.42738365099272e-05
-1.77121319185429e-05
-5.05232211703516e-06
-1.0396838743759e-05
-6.39350369976476e-06
-3.80414952531084e-05
2.14909132566223e-06
-1.24104715384371e-07
-7.56733669287351e-06
-5.22044553388809e-06
-2.08490642111676e-05
-1.85530256451211e-05
9.36436881555678e-07
-8.54008656334709e-06
-1.45894644432409e-06
-9.89879372517507e-06
-1.14450424681334e-05
-1.35114283511165e-05
-1.50913729543081e-05
-1.37506078601115e-05
-2.2182985468696e-05
-1.66367958829575e-05
-6.10875176563784e-06
-1.27782770906859e-05
-1.26072669586113e-05
-2.83584905456385e-05
-1.18168350366173e-05
-9.56288487369408e-06
-2.49064747713925e-05
-1.50222246532161e-05
-1.42077643778029e-05
-2.72104858138309e-05
-1.20449004698636e-05
-1.78151262070057e-05
-1.38998538511384e-05
-2.6121978299467e-05
-1.75718778291551e-05
-1.98872124004078e-05
-3.24891047781863e-05
-2.35748768776857e-05
-2.11717328196391e-05
-7.39500771165369e-06
-2.30109176597021e-05
-1.10385008480515e-06
-7.29279909455679e-06
1.20237553302444e-07
-1.22733102502789e-05
-2.10141446739262e-05
-9.43668572276805e-06
-8.92222407704123e-06
-6.0419771031195e-06
-2.97851806012418e-05
1.71033273057364e-06
-4.30645648171785e-06
2.02288689564861e-06
3.77497772505169e-06
-2.32570887080855e-05
-1.50397400304977e-05
-2.36818213356087e-05
-2.08830480581287e-05
-8.79374588469093e-06
-1.07600826999575e-05
-1.10086072947017e-05
-1.03096015995765e-05
-3.11661710462013e-05
-1.07490080815377e-05
-7.84563233401886e-06
-2.66643605370966e-05
1.55703743766569e-05
4.29467495109154e-06
-8.58454308200412e-06
-1.83401297753499e-05
-1.68413016410352e-05
-9.59274188792755e-06
-1.8571050347834e-05
-2.34624496862979e-06
-8.76185865259775e-06
-1.99472196841365e-05
-2.03347797641417e-05
-1.43827463570032e-06
-2.36847339404777e-05
-7.81745942021772e-06
-1.02122543407902e-05
-6.93066931467405e-06
-2.43017836087866e-05
-3.34203818117457e-05
-9.69445082979976e-06
-1.33499321641275e-05
-6.93948883548999e-06
-6.55425062950173e-06
-1.65703134730328e-05
-3.37111533200998e-05
-1.51228931145966e-05
-7.493111441251e-06
-2.86623546479877e-05
-1.23799133121628e-05
-1.52802961176305e-05
-1.16397472712677e-05
-3.21609590476588e-05
5.53664494201214e-06
-1.64779136446553e-05
-7.59264084132506e-07
-2.36767114065928e-05
-1.92209463653906e-05
-1.59493912577561e-05
-5.84501175774612e-06
-1.79183955030904e-05
-2.03028710932359e-05
-6.8145928420986e-06
1.29838984002517e-05
-2.33617519668464e-05
-2.28965195358357e-05
-2.90401271746207e-05
-6.50066141081487e-06
-1.89076877642953e-05
-3.10943386871849e-06
-2.98779098251388e-06
2.39767163612041e-06
-8.46948504856899e-06
-2.56220411026978e-05
-2.4263195839394e-05
-2.78182865182777e-05
-2.53401514262209e-05
-2.17866524669172e-05
-1.20995678832713e-05
-1.02581462827795e-05
-1.44399121099723e-05
-1.20707429508391e-05
-2.89723608789175e-05
-1.28274347987571e-05
-2.1164470005506e-05
3.27145328115606e-06
-2.51346208798441e-05
-1.86397760948593e-05
-1.7701561407174e-05
1.28299772984237e-06
-1.35237494499116e-05
-3.34149145883018e-05
-3.39069721359188e-05
-8.93011004044565e-06
-2.08542680426286e-05
-1.28229829272575e-05
-2.09008886487152e-05
-1.03730963294342e-05
-2.3031100935691e-05
-1.87785852067969e-05
-6.05004602236037e-06
-2.90820493464266e-05
-7.52641334352882e-06
-2.77178109506868e-05
-1.16846679982083e-05
-1.76262869741689e-05
-2.21259702136608e-05
-1.29850591442495e-05
-1.38530225643487e-05
-6.45294903187872e-06
-1.27808613297274e-05
-2.22341958049926e-05
-4.6718445211328e-06
-3.96160558418968e-05
-1.36991515900259e-05
-1.36342819593995e-05
-1.35690365649866e-05
-1.67815903800704e-05
2.04162288138443e-07
-1.46334188113046e-05
-6.11629057752668e-06
-1.12591084500496e-05
-2.05224022830225e-05
-2.27509383092124e-05
-1.15574227075197e-05
-1.38450863820018e-05
-8.55451773481871e-06
-2.2342012986008e-05
-2.25273417118391e-05
-2.52040317714055e-05
-1.29746094355378e-05
-9.77850133885791e-06
-1.73586983223345e-05
-2.35473657939452e-05
-8.62634902114856e-06
-2.08889212420265e-05
-1.27497561187549e-05
3.07713780084184e-07
-2.53495401484568e-05
7.43021664616981e-06
-2.23158810658585e-05
-5.60032828079165e-06
-3.90182275819492e-06
-3.08841364129289e-05
-1.81085270996906e-05
-1.4748140707147e-05
-1.5222175569885e-05
-3.46614691072982e-05
-2.17167415303455e-05
-6.83665151658266e-06
-1.33647346502809e-05
-1.71776156511192e-05
-1.34101610847576e-05
-5.60620501347828e-06
-1.84788131736153e-05
-6.79147225664968e-06
-4.51908181610324e-06
-1.33965639550176e-05
-9.05851677508544e-07
-1.32894602501903e-05
-6.51857753807708e-06
-7.32599197370272e-06
-1.47968960276029e-05
-1.21493823889638e-05
-6.79112388459473e-06
-1.3339722660981e-05
-1.80517153740762e-05
-6.53527294014576e-06
-2.04395001123557e-05
-5.30876538826749e-06
-1.37343603005875e-05
1.28490745100162e-07
-2.56209849653306e-05
-1.98927410152358e-05
-1.74027135261122e-05
-1.3783739420818e-05
-1.4438252964408e-05
-7.39779658561104e-06
-1.62397931528998e-05
-3.00857532379302e-05
-5.93503421310139e-06
4.80158133581342e-06
-1.7655514601974e-05
-2.89809394049994e-05
-1.89030195258051e-06
-1.26806839131103e-05
-2.24148333410268e-05
-1.90970123912578e-05
-2.66822325989895e-05
-4.90414102930188e-06
-5.80168825507272e-06
-2.89094641096558e-05
-1.8885535443615e-05
-1.47624626860787e-05
-1.24243825238591e-05
-1.3814352237469e-05
1.2949952733897e-05
-4.55397080152177e-05
-1.30318550668954e-05
-1.90583762196617e-05
-1.49328389746218e-05
-2.74968643976386e-05
-4.27396858212426e-05
-1.69017993403926e-05
-1.63898647959661e-05
-1.16450198300128e-05
-1.64370901052957e-05
-1.92078148375506e-05
-1.97995670124563e-05
-2.20386799147308e-05
-2.03585767740337e-05
-1.45583015129285e-05
-2.35156006652386e-05
1.30390863456517e-06
-2.41349820948736e-05
-5.13628195307873e-06
-1.5896064920535e-05
-1.07746215040904e-05
-1.22036614755652e-05
-2.37368649657194e-05
-9.77919095717087e-06
-1.34891350684774e-05
-2.89789696796563e-05
-2.07618039457139e-05
-1.85808670540384e-05
-1.04286388768086e-05
-9.6543244757181e-06
-1.92528280398988e-05
-2.07249586986361e-06
-3.25577119224767e-05
-2.10645878897068e-05
-1.64076011887713e-05
-3.36194069213234e-05
-4.5986963106642e-06
-3.54629693763434e-05
-2.61855373048682e-05
-8.43373903455137e-06
-3.16773112425131e-05
-7.54954863936068e-06
-1.51183987575689e-06
-3.46465369774909e-05
-1.39700678613091e-05
1.40399074214318e-06
-2.06968721788458e-05
8.40573306908607e-06
-2.50429974309963e-05
-2.50635514669829e-05
-9.5805852887231e-06
-1.51913655972325e-06
-1.9413780349477e-05
-3.01107364658717e-06
-2.9109014576569e-05
-1.07916874396507e-05
-9.88713795460474e-06
-6.3047597287246e-07
-1.83568813050053e-05
-2.81235486844002e-05
-1.31944274464706e-05
1.89513962283331e-06
-1.40439872143247e-05
-2.55921412394435e-05
-1.52253149606554e-05
-1.0338213350886e-05
-1.83156298136194e-05
-1.30705173890779e-05
-1.39495627348524e-05
-2.26204507546272e-05
-2.89250629945479e-06
-5.65352235152997e-06
-2.97848501005743e-07
-6.13662143931288e-06
-3.20089903095195e-05
-3.44545710629398e-05
-1.84097431800554e-05
-7.79579646112618e-06
-2.07199502261783e-05
-2.20380283906971e-05
-2.64631516158023e-05
-1.69399629708067e-05
-2.18163370191936e-05
-1.18457662715499e-05
-1.06387411751136e-05
-2.23929606910303e-06
-2.15404582212742e-05
-2.23103060983365e-06
6.79204063911648e-06
-7.19419934041293e-06
-2.07085730922275e-05
2.37281684736952e-06
-1.62146751455513e-05
-2.11196997305906e-05
-1.32154632515173e-05
-9.10775721190607e-06
-2.50192661669839e-05
-3.81979769413465e-05
-2.90378538567129e-05
-1.66335901516126e-05
-2.04422324475154e-05
-1.36029557311429e-05
3.96047842035106e-06
-1.30405064294825e-05
-3.55993051784754e-09
-1.48977068177448e-05
-1.84291851002656e-05
1.22043356927814e-06
-7.09630745748239e-06
-6.88533681278684e-06
9.96730968685752e-07
-8.06000427958317e-06
-2.20727984504891e-05
-1.87631394698707e-05
-7.13768291330492e-06
-1.77951793078107e-05
-1.78947457874538e-05
-1.35666905281167e-05
-1.92526042513731e-05
-2.01908776371927e-05
-2.02384779740444e-05
-1.05538696474421e-05
-1.87216651746336e-05
2.05634697469408e-06
-3.67441021762939e-05
-2.1444082296546e-05
-1.42537609633254e-05
-2.29399700758695e-05
-5.41311357259128e-06
-1.85982784937766e-05
-2.7758430599406e-05
-5.85365660044828e-06
-1.52470904287856e-05
-1.36408434435283e-05
-1.1972448065283e-05
-3.27369298656102e-05
-1.5622774671199e-05
6.59407240154906e-06
-1.28068328432049e-05
-1.14667904075582e-05
-2.28775410906985e-05
-1.76493858584081e-07
-1.73544243847349e-05
-8.57145524882557e-06
3.96169259768522e-06
-1.59090131733884e-05
-1.78426116858043e-05
-4.91534978942717e-06
-1.8538217151329e-05
-1.0097831444414e-05
-5.11385387091051e-06
-1.04255943330703e-05
-1.83495836498958e-05
-1.82107192836003e-05
6.76949393583848e-06
-1.62982822251757e-05
-3.43362761071121e-05
-2.34476029341716e-05
-1.30137588056539e-05
-1.4829829016873e-05
-8.55678996610274e-06
-1.07140898427577e-05
-1.02160780062593e-05
-9.57261925876284e-06
-3.54345259619428e-06
-1.35794053068922e-05
-9.73541842964725e-06
-2.49261650282949e-05
-2.33076081346975e-05
-1.9985736832354e-05
-2.2543886603345e-05
-3.20238962576151e-05
-7.02047731542046e-06
-2.33412582509313e-05
-2.01309246818811e-05
-2.50814934687311e-06
7.64038914414068e-06
-2.01348246389086e-05
-2.35555620264401e-06
-1.80459472392475e-05
-8.08536682265636e-06
-2.52328608022554e-05
-1.29955007394892e-05
-6.14468239996871e-06
-2.37944471209673e-05
-2.23416000950562e-05
-3.96114655756914e-06
1.05319266841777e-06
-1.03928542429263e-05
-2.34440583429991e-05
-5.45482303595004e-06
-3.02504024442714e-05
-5.58939104856441e-06
-7.4818346252634e-06
-1.75970616381217e-05
-1.67216002669328e-05
-9.3867507260687e-06
-6.8300521800101e-06
-1.8735294921944e-05
-1.41797443248121e-05
-1.42514169986502e-05
-1.01411145005729e-05
-1.58706074883758e-05
-6.63269809359997e-06
-1.20841143527836e-05
-2.85345958676929e-05
-2.18616337542527e-05
-2.13927777003804e-05
-3.50989335345076e-05
-1.6499087452296e-05
-1.51853633484371e-05
-2.99470680285855e-06
-2.22357819527399e-06
-1.456331589617e-05
-9.97965767049221e-06
-2.53379835201861e-05
-1.1662837317328e-05
-2.66114293945335e-05
-1.81465914110515e-05
-1.77166708613804e-05
-1.38896875478994e-05
-3.70886560819721e-05
-6.08733055757952e-06
-1.44503556390088e-05
-1.3191463514303e-05
-1.08626012316565e-05
-2.67347830155502e-05
-1.14536037887237e-05
-6.24363880882616e-06
-1.57608377682991e-05
2.81941004502071e-06
-9.38912108491899e-06
-2.48779325332728e-05
-1.38937698844016e-05
-2.33868448022882e-05
-7.76069762826505e-06
-1.79814674605895e-05
-1.69248514888362e-05
-1.87247653838001e-05
-2.64283871911623e-06
-1.85441783257272e-05
-2.46674750198987e-05
-1.54358734929241e-06
-2.52227332443335e-05
-2.20597321692083e-05
-2.20416505326648e-05
-3.67123790287012e-06
-1.16558718984673e-05
-1.02398636571164e-05
-1.53661791776597e-05
-8.85608764695609e-06
-2.0519011984889e-05
-2.15778254661201e-05
-2.05816008012427e-05
-1.61221203006552e-05
-5.91934055209021e-06
4.32808545404712e-06
-2.12762294301232e-05
-1.53278732847256e-05
2.01826198089289e-06
-3.27224548410563e-06
-1.78475772157222e-05
-1.84362816160192e-05
-1.92270001515227e-05
2.57568480454827e-06
3.67419606584894e-06
-2.54042414287534e-05
-1.01032920736526e-05
-1.58215925462109e-05
-3.41492572928749e-05
-2.10862148630436e-05
-1.93022879982431e-05
-1.5679980442551e-05
-1.74344438038524e-05
-1.39589529048516e-05
3.5255425591591e-06
-1.33947523843638e-05
-6.32243007038511e-06
-3.19260582047932e-05
-1.93769501869794e-05
-2.39832155961879e-05
-1.15444797225875e-05
-2.38186745945879e-05
-1.26308086942741e-05
-1.85288971019252e-05
-9.93904958883122e-06
-1.84712619190989e-05
-4.85983768059206e-06
-1.34866354201308e-05
-7.38894515215248e-07
-3.86261964742889e-06
-2.72214078264857e-05
-3.63245275843198e-05
-2.52370439215314e-05
-2.59263634583738e-05
-2.71487299849889e-05
-2.41223748251923e-05
-2.03951022207586e-05
-1.40616071915101e-05
-6.84628742116153e-06
-9.33482495734319e-06
-1.7617422940685e-05
-2.33816162075856e-05
-4.96292630579309e-06
-2.75934710191445e-05
-1.56357564625358e-05
-1.63602898323026e-05
-2.33943225405327e-05
-2.40681372821721e-05
-2.27157747662713e-05
-1.31545607929105e-05
-2.46594241150223e-05
-4.62465693352357e-06
-2.93044672628922e-05
-2.31453776488005e-05
-1.64800653493977e-05
-1.20241572763994e-05
-2.08765231410601e-05
-8.27604849070117e-06
-2.33364303560237e-05
-2.60239708446438e-05
-1.82810319622534e-05
-2.11092496439744e-05
-1.38845999235367e-05
-1.42574140256377e-05
-1.67764647966106e-05
-8.89144890804365e-06
-1.50712632832379e-05
-3.59080844566745e-05
-4.07678210450737e-05
-2.29270911480126e-05
-2.15319537291732e-05
-1.08538866949319e-05
-1.51728737811183e-05
-3.33687822005149e-05
-1.33703525112481e-05
-3.07011610147114e-05
-1.70279265187446e-05
-1.96892089788377e-05
-3.56346525889653e-05
-1.89873656481845e-06
-1.88075066198117e-05
-1.47790909547213e-05
-8.15485374568596e-06
-2.98945341403765e-05
-1.50951974150099e-05
-2.82320586124314e-05
-1.89257686128314e-05
-7.09500746231224e-06
-1.56551242916035e-05
-1.02504619692886e-06
-1.90043896515636e-05
-3.78585750803985e-06
7.45383950574988e-07
-1.66673516017494e-05
-3.34024359763965e-05
-1.41324355885406e-05
-1.11481777953778e-05
-5.55704926556123e-06
-2.11584133004173e-05
-4.99386995121824e-06
-3.19523538157995e-05
-1.77663167687643e-05
-6.39123589304604e-06
-1.48857630660023e-05
-9.68711224148633e-06
-4.87783477803762e-05
-1.21604500853338e-05
-2.17175487812289e-05
-1.95836031371425e-05
3.75995925335735e-06
-1.69937416853518e-05
-2.264875058798e-05
-7.3130539875795e-06
-3.07681243897515e-05
-1.08446022668035e-05
-1.22187014444793e-05
-3.84114855033993e-05
-1.47773079700049e-05
-1.98863541632631e-05
-1.57273773295632e-05
-7.27224369645891e-08
-6.93436992962271e-07
-2.58458649083494e-05
-2.09224303515641e-05
-3.0164757655814e-05
-3.79665565308977e-05
-7.64856699399711e-06
-1.67835519130175e-05
-1.31052761807577e-05
-3.01272839594033e-05
-2.43881913041438e-05
-3.37696036214236e-05
2.76689761598513e-06
-1.88407894044508e-05
-1.31776109210167e-05
4.98809266959424e-06
-1.08624781547392e-05
-2.68869054277722e-05
-2.38341974971025e-05
-1.66904466968659e-05
-5.21127133251377e-06
-1.60152201322063e-05
-1.41789859313354e-06
-3.48517622801203e-05
-9.6571461014248e-06
-9.73934435792583e-06
2.30137948775294e-06
-1.36702594256525e-05
-4.40005607236705e-05
-1.2807910874862e-05
-2.13809669006372e-05
1.90314985750103e-06
-1.20595298089928e-05
-1.93592234724097e-05
-2.42978975437709e-05
-1.5082065349041e-06
-1.63946111597756e-05
-1.49234174538008e-05
-1.13030945666581e-05
-1.71727194112524e-05
-2.14298950351995e-05
-8.96751139956228e-06
-1.54944163566028e-05
-1.76118751378361e-05
-2.06747724507636e-05
-3.5677811733651e-05
-1.62047841184663e-05
-5.57291476315941e-06
-9.69082179782503e-06
-1.29145029519118e-06
-1.97627994590866e-05
-1.91047100457301e-05
-1.77887369231111e-05
-1.47759727457428e-05
-2.18175091639377e-05
-3.19090945676214e-06
-6.56268501873261e-06
-2.73711125021934e-05
-2.945524076129e-05
-9.05081739619444e-06
-1.80349205420817e-05
-9.65815834488615e-06
-1.86617964910551e-05
-2.98941547321149e-05
-1.27619982308897e-05
-1.11057286688573e-05
-2.92628803263735e-05
-1.66469829979811e-05
9.45329085597445e-06
4.83233760808202e-06
-1.04747391506251e-05
-6.08515525723642e-06
-1.2151170563181e-05
-1.41138448763769e-05
-2.06260436407016e-05
2.97589300197063e-06
-2.46762787659003e-06
-6.50820101392339e-06
-1.36284950629761e-05
-1.96864852121988e-05
-3.7480057672483e-05
-1.76225907902085e-05
-1.55861378130959e-05
-1.49118261170425e-05
-2.29672646761698e-05
-1.58092287387409e-05
-2.97144190607594e-05
-1.32069181858865e-05
-1.4967728077718e-05
-4.36838513533444e-07
-1.79178362865096e-05
-8.25632006469292e-06
-2.79833840135905e-05
-1.90309545738646e-05
-5.28830972466924e-06
-9.87725472718566e-06
-1.48608063263215e-05
-2.57314373817236e-06
-2.05661340242263e-05
-2.24195029696525e-05
-1.55470315572625e-05
-3.36357980710778e-05
-2.36479667062334e-05
-2.50636835240332e-05
-1.39595250407412e-05
-2.16397029771567e-05
-2.58638833374968e-05
-5.45411523653863e-06
-4.1583745616619e-05
-1.50490218088815e-05
-2.61850324595297e-05
-1.12192859900538e-05
-2.94755648081944e-05
-3.13937503603919e-05
-3.23614495069087e-05
-2.07761198033237e-05
-1.10136495080586e-05
-1.49983103066232e-05
-3.07300392800591e-05
-3.24465255157485e-05
-1.30766739417756e-05
-2.6446843501627e-05
-1.14204080689494e-05
-1.86504812944834e-05
-6.70445410116986e-06
-1.29869682623033e-05
-1.81093271896333e-05
-1.11870750232821e-05
-1.18523529615891e-05
-4.77251351020845e-06
-1.70061228948597e-05
-2.02038864833098e-05
-3.39995947786498e-05
-1.99830248411747e-05
2.23197447678876e-06
-2.44182026608063e-05
-1.49868761216877e-05
-7.51514556061573e-06
-3.14571521948077e-05
-9.20311805983632e-06
2.64317721902859e-06
-1.66698974851789e-05
-1.73277800215895e-05
-1.17565791120698e-05
-7.63787965303839e-06
-2.23508505479617e-06
-1.52080332052367e-05
-1.03060859543498e-05
-1.26499102413527e-05
8.11026670554875e-07
-1.22223189610757e-05
-1.4741038634308e-05
-2.10267378977595e-05
-2.01570722177111e-05
-1.10233603882519e-05
-1.03967189662099e-05
3.30052770533403e-06
-2.14452583324761e-05
-1.78034342488263e-05
-1.72340441301391e-05
-2.97081373393086e-05
-2.25892799463051e-05
-8.14747155797873e-06
-8.99983847525925e-06
-1.78454420042701e-05
-1.24206165258228e-05
-2.45785454092356e-05
-1.76845234091939e-05
-2.13500508455856e-05
-2.03866633239497e-05
-1.92336277346614e-05
-2.45173051446599e-05
-2.54145833067421e-05
-2.32599323607217e-05
-2.00074738170052e-05
1.7314214308191e-06
-1.53639443338556e-05
-1.54205201965041e-05
-1.38578292738682e-05
-2.25614916468638e-05
-3.09478016727442e-06
-5.18605561321978e-06
1.86901776401922e-06
-1.6688370000895e-05
-2.86986293337071e-05
-1.38356443600537e-05
-1.1675148900593e-06
-2.54669084738713e-05
-2.27277153724456e-05
-3.90385876142049e-06
-3.5459046242756e-06
-7.59681558928496e-06
-5.78262971053152e-06
-2.29916370694953e-05
-1.33544821125528e-05
-1.13085437546846e-05
-9.31022015270895e-06
-3.90451820958323e-06
-1.81403195079592e-05
-2.41098636631536e-05
-1.6099982927584e-05
-1.02500407925265e-05
-2.45076288623588e-05
-1.02833640884608e-05
-2.46209984897117e-05
-1.03189661253816e-05
-1.4487244727613e-05
-9.71080446872967e-07
-2.20010591530821e-05
-1.28031567071877e-05
-1.45408036904725e-05
-1.61938002692236e-05
-2.15875423856652e-05
-1.79512738690429e-05
-1.65479980655634e-05
-2.27189693542525e-05
-8.35674332601933e-06
-1.23679474999282e-05
-1.10184590534377e-05
-1.34593105372681e-05
-1.78843398148769e-05
-2.53285321623052e-05
-1.58684368925272e-05
-1.37412834742701e-05
-2.66461257629139e-05
-3.44372228888302e-05
-1.28708670313697e-05
-1.97700786534962e-05
-1.92953187928293e-05
-4.67913366442893e-06
-2.39233895758496e-05
-2.76135694876627e-05
-2.80936155276874e-05
3.84783607619688e-06
-1.35959023820003e-05
-1.34451856079103e-05
2.52991520922004e-07
-2.95837967112212e-05
-2.41927241844882e-05
-2.63054385434947e-05
-3.31342087317424e-05
-1.96724727569673e-05
-1.47142757324672e-05
-8.44568480346544e-06
-1.40475043521175e-05
-1.83611664961094e-05
-1.66437382686923e-06
4.93796155794389e-06
-1.89493170015543e-05
5.81435960357119e-06
5.16088977274399e-06
-7.28196305867569e-06
-3.18454789920147e-06
-1.77677348439464e-05
-2.29467795943277e-05
-1.71807187570398e-05
-2.75672933702049e-05
-1.5081448231734e-05
-1.86401258037995e-05
-3.15155963189892e-05
-1.35471293244373e-05
-1.39092476321416e-05
-8.25932296279017e-06
-2.13478622019106e-05
-2.30852892501975e-06
1.38504442248543e-06
-2.83011353197535e-05
-2.06486628968009e-05
-2.14420765543185e-06
-3.18039535969215e-05
-9.28332925218669e-06
-1.25112191256984e-05
-2.05600728012235e-05
-2.05963561552568e-05
-1.43693134127599e-05
-6.79036971411492e-06
-1.87139023397926e-05
-2.28451412992294e-05
-1.17332020990958e-05
-1.55699438588347e-05
-1.01239456347439e-05
-2.28678912159762e-05
-1.63042774631304e-05
-2.0811253424185e-05
-2.08241112561378e-05
-2.03861437223123e-05
-1.87737520971566e-05
3.66172255076496e-06
-2.38957324388417e-05
-1.74597748182487e-05
-1.54110761490795e-05
-2.91186065963878e-05
-8.07188731034915e-06
-1.06201148840831e-05
-3.87183147000384e-05
-9.49624594247682e-06
-1.82075226404009e-05
-1.99096734677077e-05
-2.53448735246069e-05
-1.82958322196361e-05
-8.64993531083894e-06
-2.32618983307873e-05
-1.28254110616042e-05
-1.58743473042597e-05
-3.40769609938442e-05
-1.91485846237124e-05
-3.22228021932551e-05
-1.44455022246016e-05
-2.22559752999355e-05
-2.50613650674943e-05
-2.44981645633915e-05
-8.91340658701715e-06
-2.97249753545814e-06
-9.22230981133462e-06
-1.60280802170367e-05
-3.33183577457304e-06
-1.61515118418835e-05
-3.5242709887608e-06
-2.10248579389497e-05
-1.33310042071455e-05
-3.65878361070845e-06
-1.48119062641464e-05
-2.56178781701455e-05
-1.31954693924504e-05
-3.65520857725721e-05
-3.17759260021955e-06
-5.67563982696714e-06
-2.09558205559244e-05
-2.50443248928779e-05
-1.04583700312892e-05
-2.62562499232907e-05
-7.45494402808841e-06
-3.89228888835413e-05
-2.22795566132677e-05
-8.42065981515657e-06
-1.93481557720954e-05
-9.73347790499073e-06
-1.37725620366286e-05
-2.66955758366374e-06
-1.04404840526733e-05
-2.3774496605326e-05
-2.75546381724296e-05
-1.56545620824171e-05
-8.2441775690075e-06
-8.99743365342002e-06
-3.07265698639688e-05
-2.18887910053074e-05
-1.21433347124171e-05
-1.59396481019086e-05
-2.31269945422086e-05
-2.16051798665748e-05
2.80133260975648e-06
-2.75238614782411e-05
-1.85515400669787e-05
-1.29056731690481e-05
-1.57861300432392e-05
-2.16058602598923e-05
5.24099032968621e-07
-1.6100094040682e-05
-8.07624705576886e-07
-1.19416610140529e-05
-1.04186121147035e-05
8.65754096722921e-07
5.60050179738409e-06
-1.66157195476647e-05
-1.75626698490097e-05
-9.72900682010914e-06
-2.00625837618449e-05
-2.10944159027075e-05
-3.35118733707499e-05
-7.24458616149768e-06
-1.84115568912894e-05
-1.14488289758827e-05
-1.50776649834768e-05
-2.10596283057272e-05
-5.41503949020846e-06
-1.67906997051553e-05
-1.89758213026056e-05
-1.19958972079094e-06
-2.46615167841132e-05
-1.20290413510023e-05
-2.6993678651677e-05
-1.65679720822223e-05
-1.91345680402126e-05
-2.09900838292761e-05
-2.33584019385012e-05
-9.86154095669177e-06
-3.84173331715668e-06
-2.10456508845469e-05
-5.66303907733822e-06
-1.18589308869677e-05
1.23869988821021e-06
-1.65732001549993e-05
-9.03858404703672e-06
-2.05025327835775e-05
-1.5862251406054e-05
1.5364188961605e-06
-2.16393661656257e-05
-4.86631098741897e-06
-1.5113131443748e-05
-3.7542909867882e-05
-2.74279917560707e-05
5.75826204353433e-06
-1.2821502317703e-06
-2.53105608980124e-05
-2.89062685558357e-05
-2.6191991874358e-05
-8.6870655137992e-06
-1.91165747548882e-05
-3.77761002028977e-06
-1.00881008694694e-05
-2.03059450367413e-05
-3.11960128207105e-05
-3.10128757942014e-05
-3.2890562739227e-05
-2.10916745396796e-05
-1.38711977087032e-05
-1.09707113585318e-05
-1.55355993765593e-05
-2.20452281998229e-05
-2.93613992325487e-05
-9.41307080917683e-06
-2.91152560614677e-05
-3.87476061844361e-06
-2.11198353861557e-05
-2.28293547202281e-05
-6.77407109633235e-06
-8.20471756220212e-06
-2.30586904121563e-05
-1.90482589078901e-05
-2.03846251731596e-05
-7.5878841864254e-06
-2.83040420461438e-05
-9.12736652150809e-06
-4.19444415481759e-06
-3.13887632230593e-05
-3.91263660014939e-05
-1.40226796761274e-05
-6.17819310992648e-06
-9.13018967553788e-06
-2.23823913219784e-05
-8.64463744645758e-06
-5.568776401956e-06
-1.4522001022476e-05
-1.25520609090599e-05
-8.03610794251472e-07
-2.31962780105631e-05
-3.26166641219067e-05
1.26281399231138e-06
-1.64347589553787e-05
-2.27556232497152e-05
-2.20115923386247e-05
-2.01182467591296e-05
-1.74910237277028e-05
-1.88945896769027e-05
-1.38906028303267e-05
-1.73365125076359e-05
-1.9007250249792e-05
-2.73147701287424e-05
-1.72532800530961e-05
-3.23027900272218e-05
-9.00142595406202e-06
-4.00836403874219e-06
-2.96318736629731e-05
-5.82799280316614e-06
-2.3175153991503e-05
-7.76903663859346e-06
-9.80407350661721e-07
-2.62924074438977e-05
-2.28748260964913e-05
-2.30883919376008e-05
-8.97395846530589e-06
-2.82354048137668e-05
-1.10383251877484e-05
-1.64621627071826e-05
-2.1474085611007e-05
-1.73126588925976e-05
-1.07583207805175e-05
-2.91618678430516e-05
-2.7815825061139e-05
-1.63312594867291e-05
-1.93223292539353e-05
-1.71516418182296e-05
-2.12065377552349e-05
-2.89104091231553e-05
-2.40537418396958e-05
-2.33446707055707e-05
-1.72448469577777e-06
-6.43493315792611e-06
-2.31072569957301e-05
-1.67904006707082e-05
-1.04450847484758e-05
-1.53359915447223e-05
-1.46984099108481e-05
-1.80940515649579e-05
-2.01556844148427e-05
-1.86362363615058e-05
-2.66840804448915e-05
-1.67793175761768e-05
4.54033072406225e-06
-1.62176838731375e-05
-8.49644579603957e-06
-1.86644721833917e-05
-3.92291357427608e-06
-2.52542170644272e-05
-1.66304255699464e-05
-1.40446529515488e-05
-1.32057494346223e-05
-2.04623909269479e-05
-1.03092062546937e-05
-1.72989240299476e-05
-3.59312575094429e-06
-1.07321468559212e-05
-5.76032266303049e-06
-1.10092556301406e-05
-1.87815799101597e-05
-2.59086592487365e-06
-2.15963235121132e-05
-2.67040456419506e-05
-1.79213332605403e-05
-2.17025590315256e-05
-1.22966988948235e-05
-9.16946250395588e-07
-5.44284842464403e-06
9.08826325770366e-07
-2.22251502465841e-05
-1.25020938632072e-05
-1.72877810192633e-05
-2.82418399118251e-05
3.13094650275141e-06
-2.57565653890635e-05
-1.03018913046152e-05
-1.49814458434003e-05
-2.74079161724988e-05
-6.01575841354002e-06
-1.67196042310409e-05
-3.68323220034893e-05
-2.28469027781288e-05
-1.19930183179203e-05
-1.78855314044051e-05
-1.10736311938598e-05
-1.60311307834896e-05
-2.85160383413871e-05
-1.34168416697606e-05
-2.33940786928088e-05
-1.8904983846597e-05
-2.44401977401551e-05
-2.45435280122788e-05
-6.6030656713773e-06
-9.84440192070812e-06
-2.44584992765688e-09
-2.28447460255632e-05
-3.63399026751658e-05
-3.04614342994198e-06
-1.27790799305187e-05
-1.51274395724609e-05
-9.93011534617192e-06
-5.61179460532675e-06
-2.72156985087888e-05
-9.43470654434728e-06
-1.20020283788292e-05
-1.70672741973415e-05
-8.9984125814175e-06
-1.36850677917048e-05
-4.71157231380141e-06
-4.96220203155305e-06
-9.59294225964275e-06
-1.9766570309285e-05
-1.38431094847745e-05
-1.94749077396462e-05
-1.880579969774e-05
-1.16031118488053e-05
-2.90912724472021e-05
-6.08865001178112e-06
-8.64333711242421e-06
-2.81086475842467e-05
-3.48895199718175e-05
-1.6377236724587e-05
-3.79985067545004e-05
-1.64268806342988e-05
-2.36885323310451e-05
-2.42837541910931e-05
8.74202372450768e-06
-9.77994947500546e-06
-1.56638316725676e-05
-1.03816570745653e-05
-1.67972312303652e-05
-1.96053293289596e-05
-1.60361070288076e-06
-4.71490541411231e-06
-2.11121063908794e-05
-2.06858101162283e-05
-1.10225870827208e-05
-2.57173660248901e-05
-1.03218562700233e-05
-6.18897949379186e-06
1.0470773386735e-06
-2.58673764839978e-05
-1.74798605254086e-05
-9.23716957884156e-06
-1.60075060555129e-05
-3.57658477381771e-06
-1.55470567291625e-05
-2.03000602347613e-05
-1.49769127985746e-05
-1.38701082816042e-05
-1.21234388141285e-05
-4.28708590204277e-05
-2.37569500259759e-05
4.58976933043731e-06
-1.46472195840524e-05
-1.15759726974961e-05
-1.40667834650835e-05
2.79446578874451e-07
-2.18020236110676e-05
-3.13448693933952e-05
-2.33293729105222e-05
-9.7778816166926e-06
-2.6077552431465e-06
-1.5229534169432e-05
-9.01593667803998e-06
-1.45763724801693e-05
-1.12778217414968e-05
-1.55732230633577e-05
-3.19068490342124e-05
-1.40606315057099e-05
-4.82558564975449e-06
-3.5228288902537e-06
-2.8850286546311e-05
-3.7607974055823e-05
-3.2271047478737e-05
-2.01937766576516e-05
-3.24114975176538e-05
-9.37765568298822e-06
-2.44342262494844e-05
-2.15101306428323e-06
-3.41980462414602e-05
-2.14185096813777e-05
-1.78998697026963e-06
-1.137437432368e-05
-1.43053506587249e-05
-1.68286345012884e-05
-2.5360599066359e-05
-2.77545535817564e-05
-1.55086331774366e-05
-3.45292993888948e-05
-3.02832895977569e-05
-2.04777779389255e-05
-1.49628559497942e-05
-1.39802819546207e-05
-1.19532414011856e-05
-1.96410532667797e-05
-2.16368797793113e-05
-1.86883591829502e-05
-1.89366857538439e-05
-1.75680046657144e-05
-2.37839227571302e-05
-7.14706670355658e-06
2.18273194764661e-06
-1.7804504038665e-06
-9.75144600597896e-06
-2.1061501382791e-05
-2.7184435773774e-05
-2.34207767845437e-05
-1.39594086662637e-05
-1.58469345890557e-05
-1.63801973842463e-05
-6.42672813427467e-06
-1.10738693472627e-05
1.9611092634631e-06
-2.63015233288407e-05
-1.86596898318018e-05
-1.77250445942317e-05
-1.59113552631443e-05
-4.55546039068545e-06
-2.57513514825946e-05
-2.29749337530171e-05
-9.74127946913048e-06
-9.09904253504646e-06
-7.40023894365531e-06
-1.57944535397623e-05
-3.98950984841785e-06
2.38009248219124e-06
-1.10588358747099e-05
-1.27664474481825e-05
6.00526691132906e-06
-3.51697396090784e-05
-2.03591811677111e-05
-1.11503534690446e-05
-1.72713088683939e-05
-2.4859925818578e-05
-1.23917441299578e-05
-1.79507000526153e-05
-1.03742607286635e-05
-1.16481659066154e-05
-3.7434133489526e-07
-2.37809025851642e-05
-2.92927540913937e-05
-1.04634317460242e-05
-6.82125787008832e-06
1.45786817843941e-05
2.37829648574744e-06
-3.496968194267e-05
-1.12083628347327e-05
-1.97018761122668e-05
-1.01894675899082e-05
-3.28106760519927e-05
-2.87779361804965e-05
-1.079339216862e-05
-2.37253018854014e-05
-1.4912499165304e-05
-2.25055164011248e-05
-1.34852098532898e-05
-2.21495418699147e-05
-1.62802612976197e-05
-2.46710554941805e-05
-1.94295678801771e-05
-8.38486028378896e-06
-4.28951850358959e-06
-1.65391065184264e-05
-2.03956144061501e-05
-1.55793432780843e-05
-1.00248140207813e-05
-1.92286310759966e-05
-1.72999875499396e-05
-6.18656248765853e-06
-9.0630272280332e-06
-1.52791963246406e-05
-1.74701135237937e-05
2.80447416792082e-06
-2.38991874161814e-05
-1.0197671786009e-05
-1.49646337985648e-05
-2.06463306352654e-05
-2.74004963054031e-05
-1.78812908132331e-05
-1.20559856271946e-05
-1.96736805767039e-05
-1.03026408276952e-05
-5.76707213391841e-06
-2.72867963828348e-05
-1.37983383581841e-05
-3.38680710583746e-05
-2.26922908133358e-05
-8.40043780624631e-06
2.82893333831169e-06
-1.376989337008e-05
-1.24448535605292e-05
-1.92169094260084e-05
-1.8969113666734e-05
-3.80692844761648e-06
-2.4951612388728e-06
-1.76200109536886e-05
-2.43832259800296e-05
-1.28664091413448e-05
-1.43228011237162e-06
-1.39343758249907e-05
-9.64999080154336e-06
-1.5340941155476e-05
-2.47005045393787e-05
3.37150375956081e-06
-1.69116863898718e-05
-8.6929641388828e-06
3.61432337065456e-06
-3.09135344005811e-05
-2.162747734286e-05
-2.10910315898396e-05
-1.18767371377106e-05
-7.82844352807836e-06
-9.92186657206344e-06
-8.883587433885e-06
-1.50619083664243e-05
-2.50286245705514e-05
-2.13023932428669e-05
-2.94535162928795e-05
-1.49625290971182e-05
-2.49460937882608e-05
-2.30514819786448e-05
-2.29799406137867e-05
-2.46630927490456e-05
1.36754511960768e-06
-6.61005718762244e-06
-2.27638716447264e-05
-2.30528579812698e-05
-2.1767644405233e-05
-1.01865708055295e-05
-1.20821785809184e-05
-1.51449186285828e-05
-8.25245717299946e-06
-2.41065298244397e-05
4.85253822411494e-06
-1.07383846036819e-05
-1.85272897032741e-05
-1.46798343096044e-05
-7.62968271008084e-06
-1.45042091813219e-05
-1.71625956174525e-05
-1.52836622964924e-05
-1.45116028981238e-05
-3.58267928573955e-05
-1.5323628063327e-05
-2.29084949555305e-05
6.70378956150311e-06
-6.51782139067953e-06
-3.08580677785412e-05
6.36054824609481e-06
-1.02855422041462e-05
-2.44892352621974e-05
-8.99677764862226e-06
-6.00175519636776e-06
-2.51590650314026e-06
-1.24340127644249e-05
-1.11483627509211e-05
-2.02583515686308e-05
-1.3893277592244e-05
-2.50280377538208e-05
-1.87131117746564e-05
-2.65609420770764e-05
-1.59991416801065e-06
-4.66752987658329e-05
-3.09012602074317e-05
-2.76027038363419e-05
-9.65662467120317e-06
2.0912059477224e-07
-9.74734001970081e-06
-3.64465695966249e-05
-3.20743714561738e-05
-1.25938377838893e-05
-2.08523956790753e-05
-2.43213342727372e-05
-3.66437474616947e-05
-9.5851625438701e-06
-1.22904245798469e-05
-1.28891429134029e-05
-1.53111100998246e-05
-2.31906608815518e-05
-1.86482807101714e-05
-1.83005085831026e-05
-2.61857200406685e-05
-2.6199509251866e-05
-1.31689520454974e-05
-1.41342271351894e-05
-1.49261357563435e-05
6.78612086786126e-06
-1.10672860204686e-07
-1.67793374393079e-05
-1.9844344584546e-05
-2.07475876405885e-05
-2.5585639208122e-05
-8.27361905554608e-06
2.44527714626469e-06
-2.90889291577958e-05
-2.27470289045734e-05
-4.54057082733821e-06
-1.49135659032849e-05
-1.62886673784784e-05
-1.79414583340494e-05
-1.39840099636449e-06
-2.91277078363129e-05
-1.08021154230268e-05
-8.82924793025201e-06
-2.48305265538448e-05
-2.53267750073321e-05
4.68482809015038e-06
-3.19403326853035e-05
-2.00598135850684e-05
3.40282722240132e-06
-1.80812949679717e-06
-1.29875687536563e-05
-5.07808739674773e-06
-1.32534715149189e-05
-3.36961737703289e-05
-2.57657240721335e-05
-1.57324564716253e-05
-1.56530892905379e-05
-1.63084680276836e-05
-9.34403622688678e-06
-3.11713504597979e-05
-1.38503560643007e-05
-1.11996929395687e-05
-1.69691363659836e-05
-3.47219453109481e-05
-2.00093300728412e-05
-8.36014905671213e-06
6.71791666928462e-06
-2.29586931008615e-05
-2.37083615159943e-05
-2.42415641102682e-05
-1.62696363576489e-05
-1.58331405583769e-05
-1.15895032721719e-05
8.6816066974409e-06
-3.25137300237158e-05
-1.95383610308368e-05
-7.13276156736979e-06
1.86245410103864e-08
-1.95084952739348e-05
-1.35741815551433e-05
-6.91032621472161e-06
-2.28215746410918e-05
-2.43692434198231e-05
-1.34135385045963e-05
-2.23898104510033e-05
-2.75906234547516e-05
-1.53097183445992e-05
-1.48292889583294e-05
-3.33590519418751e-05
-1.24101200464974e-05
-1.39213430483886e-05
-8.64134382266705e-07
-1.93046318384784e-05
-7.19201617565317e-06
-1.51556665947189e-05
-1.87469740540405e-05
-2.57732085002382e-05
-1.75371611836668e-05
-6.68908652858864e-07
-1.48856275959184e-05
-1.70987702950579e-05
-2.70031215954165e-05
-9.79861055350826e-06
-2.99604760212799e-05
-2.36050090710366e-05
-4.84240448977903e-06
-2.06796699179614e-05
-1.17923938026598e-05
-1.33862591655131e-07
-3.369364752246e-05
2.12991024902701e-06
-9.66196030702616e-06
-2.38898644825763e-05
-1.07660662683549e-05
-5.61224100709262e-06
-1.41099162844727e-06
-4.24767958326172e-06
-1.02695797709903e-05
-7.74351476349775e-06
-1.81878917645192e-05
-3.49608768488593e-07
-3.03215076023694e-05
-6.53714230396057e-06
8.85811443738598e-06
-1.10110748941156e-05
-1.9058597420697e-05
-2.6984605355838e-05
-3.29776637614398e-05
-1.29562973473062e-05
-2.92438574181146e-05
-7.13762340414214e-06
-1.41244591731968e-05
-2.59638029621859e-05
-1.55642802966324e-05
-3.50400574841644e-06
-1.85080061879983e-05
-8.11915297770277e-06
-9.54717780958066e-06
-8.88712522811631e-06
-1.55585375416206e-05
-1.44468112182161e-05
-1.51882356351475e-05
-1.81301578690406e-05
-2.64872776149384e-06
-1.49039880380937e-05
-6.95224637269003e-06
5.23550246802756e-06
-1.39905614051534e-05
-7.6202676548763e-06
-1.12598116677327e-05
-3.17135802718146e-05
-2.76758042898485e-05
-9.86512042195771e-06
-2.84604382230916e-05
-1.03336993072948e-05
-1.49625717591376e-05
-1.05086898394804e-05
-7.40498893510489e-06
-8.86058332316148e-06
-2.14473610288319e-06
-5.50708281407743e-06
-2.59904560469188e-05
-1.61547924982387e-05
-1.76865151296163e-05
-2.40160719581788e-05
-4.36395511398633e-06
-1.03839422859265e-05
-1.2326727989593e-05
-1.28112931154095e-05
-1.53350616558481e-05
-8.87521482064972e-06
-2.49419538730228e-05
-1.20838910346351e-05
-5.75536626781804e-06
-2.3104413746206e-05
-8.40491492988663e-06
-3.78276569016773e-05
-2.15874637525967e-05
-2.16373888807704e-05
-1.54031200387181e-05
-1.29172153516907e-05
-1.1575589127971e-05
4.23206174237022e-06
-1.48334080191268e-05
-2.27488713730349e-05
-1.25700188152291e-05
-2.43811285014242e-05
-1.41165671819714e-05
-2.36446757961928e-05
-2.81928023566479e-05
-9.83864727526805e-06
-5.33808624855997e-06
-7.74516381191786e-06
-1.9327483386227e-05
-1.16907527447187e-05
-3.26608842928093e-05
-1.34504806081778e-05
-1.64165547730536e-05
-1.36044889763261e-05
-8.27390977818344e-06
-1.23613059744637e-05
-1.39124492100916e-05
-1.48972702948901e-05
-1.69117730871014e-05
-7.01524399986817e-07
-2.64608777664104e-05
-4.26685260941737e-05
-5.18896155147735e-06
-1.32642822352044e-05
-2.51462444994986e-05
-1.66246399776752e-05
-6.30780972997412e-06
-2.86297874781521e-05
-2.67223138222409e-05
-2.43321361110533e-05
-9.20545338154248e-06
-1.72603826299856e-05
-2.34451786156359e-05
-5.07953071276814e-06
-1.19116106971157e-05
-6.89549898178874e-06
-3.09010350650122e-05
-9.20601045413922e-06
4.62676407412358e-06
-2.11370218642685e-05
-1.23783920046551e-05
-1.22159854946049e-05
-1.73349291895083e-05
-1.51307528829508e-05
-1.53810883585288e-05
-9.09879143072914e-06
-1.51945309803282e-05
-7.20291685919584e-06
-1.35423097548244e-05
-2.83235552999299e-05
-1.14338193844689e-05
-2.83881303268631e-05
-1.28060095281997e-05
-3.12227158709693e-05
-1.91509072867503e-05
-1.55618330998743e-05
-2.18775396619343e-05
-1.37592640613684e-05
-6.52634089071078e-06
-2.49146637053821e-05
-1.40933562691614e-05
-2.78873822140847e-05
-1.30636057864869e-05
-1.88065782228318e-05
-2.47448470610212e-05
-2.2639743279465e-05
-1.09501654877768e-05
-2.82762866326955e-05
-1.33383126483493e-05
-1.18711489510066e-05
-2.36955035131322e-05
-1.62201026970054e-05
-3.1403435724799e-06
-1.99487783430188e-05
-2.22908429872496e-05
-1.20299212751777e-05
-1.47622605603356e-05
-2.09996593216826e-05
-2.43763940682899e-05
-2.84966723890146e-05
-1.55760337037614e-05
-1.42272857726176e-05
-1.63742521549711e-05
-3.67267589733147e-06
-2.53655361143331e-06
-1.77954126910358e-05
-2.00425896436975e-05
-2.01044989940826e-07
-2.26083895003707e-05
-3.23021036002147e-05
-2.31159585380092e-05
-9.00685354854804e-06
-1.64872065290847e-05
-2.69868861748421e-05
5.65463887040485e-06
-1.79711891468427e-05
-1.85871819950556e-05
-5.72574565963803e-06
-2.83839805112435e-05
-6.8308861665862e-06
-2.73565166483406e-05
-1.5252398293926e-05
-2.34391434304394e-05
-2.02592429022141e-05
-3.10213579513723e-05
-2.21027142973891e-05
-1.92512051469877e-05
-6.72211209841778e-06
-1.38228383975009e-05
-1.46206896680416e-05
-1.98046538388801e-05
-3.8833913950555e-05
-1.47430193259666e-05
-2.28648018031809e-05
-8.99588355930315e-06
-1.84544762929112e-05
-2.50909528947412e-05
-2.3573042882774e-05
-1.08669539766157e-05
-1.68819136760654e-05
-2.98295199280395e-06
-1.24361009146274e-05
-1.05264178160716e-05
-2.16535573057136e-05
-1.14736803237006e-05
-1.83328897868541e-05
-1.73073505448058e-05
-3.41340921869452e-05
-1.53981327237176e-05
-7.8421886062295e-06
-2.88939094902021e-05
-1.30877670458654e-05
-3.06015098416939e-05
-1.44251836950713e-05
-3.10443528154539e-05
-2.61399054001409e-06
-2.34926837734069e-06
-6.66979798607786e-06
-5.09174684169902e-06
-2.28256800270197e-05
-1.78510360965375e-05
-8.29645783573672e-06
1.86275294125917e-06
-2.5300727194612e-05
-1.27058946498977e-05
-2.96134027843933e-06
3.29615688857322e-06
-1.92647661631863e-05
-5.28541141685653e-06
-2.49363895257822e-06
-6.32318855013932e-06
-2.4260067157775e-06
-1.8262144914572e-05
-2.16780801758169e-05
-3.27394273096389e-05
-2.79960397228732e-05
-8.53955444516315e-06
-9.91273767580911e-06
-1.40324747691461e-05
-2.84745359840178e-05
-2.28783684870057e-05
4.17049802954441e-07
-2.40964507963107e-05
-1.73441352846259e-05
-2.06043450684915e-05
-1.07977414032761e-05
-1.77805646803055e-05
-7.55608093634781e-06
-1.07671906507257e-05
-5.24083431422086e-06
-1.65581833810658e-05
-9.58611205886355e-06
-1.15231913830867e-05
-1.7840529599493e-05
-6.47714278052995e-06
-2.9417083348195e-05
-9.22339683375363e-06
-1.7465472190228e-05
-2.92495976650233e-05
-2.13641719560127e-05
-6.90221703630891e-06
-1.20315627984531e-05
-2.32396978189448e-05
-2.52903005488213e-05
-1.68039627149499e-06
-1.16409425011982e-06
-1.42936812963333e-05
-7.00382654584103e-06
-2.11637393992772e-05
-5.94721275025325e-06
-1.992555994526e-05
-1.62469638683916e-06
-1.48209024367883e-05
-2.2615145212929e-05
-1.96671393915467e-05
-1.37818872364006e-05
5.95833201648068e-06
-1.06896350210105e-05
-2.25422369575371e-05
-2.66363080108448e-05
-2.27731743751316e-05
-1.95299282956763e-05
-1.94821107723014e-05
-3.25463602460762e-05
-1.15747366357838e-06
-3.17565127575591e-05
-2.03309188062029e-05
-4.19919886125152e-06
-3.63644915819665e-05
-9.76372981747258e-06
-1.49590483755187e-05
-2.76397586494006e-05
2.66776606328136e-06
-1.99666721337539e-05
-1.92653371617861e-05
-9.72234094872176e-06
-4.39680076149044e-06
-7.56338295096486e-06
-2.01648018771234e-05
-2.43829830235837e-05
-3.06955231618096e-05
-3.24822906384271e-05
-2.25228303354026e-05
-1.51236175249064e-05
-2.26678459824549e-05
-1.34206693495841e-05
-2.72212362308421e-05
-2.51672264801798e-06
-1.4960856050316e-05
-2.64313997545031e-05
-6.68359297854957e-06
-1.13706884567188e-05
-2.35252143273392e-05
-2.21865347025319e-05
-2.14500318535857e-06
-1.27151979247555e-05
-1.08858737181238e-05
-6.95017552860729e-06
-6.11470062333039e-06
-8.46372740526234e-06
-6.60085098716168e-06
-3.19142846492945e-05
-2.57244021068895e-05
-6.4265549890837e-06
4.97290045594719e-06
-1.29720591410173e-05
-1.99372913949164e-05
-1.556762548496e-05
-5.7943402877168e-06
-7.51496808549646e-06
3.243072048109e-06
-2.16713037110464e-05
-3.40469925829296e-05
-1.73116522311551e-05
-1.61585852806737e-05
-1.78248163422855e-05
-1.7188916753825e-05
-1.41686567355829e-05
-1.66039470329986e-05
-1.33437514198806e-05
-4.07259625827922e-05
-6.57706243114773e-06
-2.3336505469334e-05
-1.22451965866384e-05
-7.57581787138872e-06
-1.24214069245117e-05
-1.56791775551139e-05
-2.12363448747071e-05
-1.50675697500874e-05
-3.5061586082674e-05
-2.28742499206582e-06
-8.49033971010275e-06
-1.86915590069596e-05
-4.51614549405635e-06
-2.51028353754809e-05
-1.77239411215436e-05
-8.76534023252292e-06
-1.13733494740642e-05
-3.4397850137854e-06
-7.28678221893313e-06
-1.04436792656176e-06
-2.73121710881625e-06
-1.65282894242073e-05
-1.66713682734661e-05
-1.17430238706072e-05
-2.05660940879421e-05
-8.72436723230225e-06
-1.55645363573306e-05
-1.6777574032431e-05
-3.30147087163347e-05
-2.6166897089216e-05
-2.46826407501898e-05
-6.88618334871327e-06
-2.93036097527824e-05
-1.62063585344456e-05
-7.41041358786699e-06
-2.58369699569941e-05
-2.46161985335465e-05
-6.16275232710893e-06
-1.57318424076036e-05
8.38853430992716e-07
-1.74943422894569e-05
-1.43192593002281e-05
-1.88214922663699e-05
-6.32783141052266e-06
2.09289915789814e-06
-1.54325769945489e-05
-4.55988549571235e-06
-2.13798227951808e-06
-1.90226575080832e-05
-9.05201912024005e-08
-2.98740844371831e-05
-3.7546252670069e-05
-1.29623231098086e-05
-4.23865099740187e-06
-1.57536958897335e-05
-1.48718236593221e-05
-2.94068867226413e-05
-3.06921607236544e-05
-3.8347527970635e-05
-1.71595147362266e-05
-2.13242210556776e-05
-2.211563436115e-05
-1.22902291602389e-05
-2.42044687431767e-05
-1.60693972470276e-05
-6.69484627135664e-06
-9.40340700789667e-06
-2.17422074323016e-06
-2.02918714613419e-05
-1.38197833241374e-05
-1.51509311244986e-05
-3.28353651623392e-06
-1.95675627954788e-05
-3.03133929106193e-05
-3.52658041001857e-05
-1.16573103525806e-05
-1.62586821485708e-07
-9.01850103056177e-06
-1.60291069420154e-05
-1.80487184534864e-05
-1.39020388378789e-05
-2.00158360618596e-05
-1.18745836813112e-05
-8.33639795962825e-06
-1.67235281873731e-05
-8.9603927270479e-06
-7.59805494225574e-06
-7.64863987829545e-06
-9.08212144504056e-06
-2.65508946015104e-05
-2.40483278094967e-05
-1.38337438654117e-05
-2.93038041569835e-05
-1.11647506675357e-05
-1.97438062628693e-05
-1.94991536008423e-05
-3.65993125434006e-07
-5.00920550547244e-06
-1.64841496000952e-05
-9.52652736070875e-06
-9.73586962481533e-06
-1.58622226867837e-05
-2.3545698916108e-05
-2.16748835351751e-05
-1.45022575898845e-05
-2.62462540099096e-05
8.91952789482576e-06
-2.61159016827761e-05
-1.96969347935249e-05
-6.95857118696643e-06
-2.49865135104983e-05
-2.71366207528355e-05
-6.6870573204761e-06
-6.04675176795155e-06
-2.33229752518285e-05
-3.95419787215121e-05
-1.09568210208174e-05
-1.29848137021469e-05
-1.01157355880512e-05
-1.62545310497022e-05
-1.75489487144971e-05
-1.76548448496497e-05
-5.11687680832637e-06
-1.16669380987253e-05
-1.80071217071341e-06
-2.19960361527541e-05
-1.46132632006829e-05
-1.68971838264779e-05
3.35900281041245e-06
-1.53837721364721e-05
-1.07792592083401e-05
-1.57052877747997e-05
4.19567294401959e-07
-2.74044994853804e-05
-2.06216067200781e-05
-2.29798216599756e-05
-1.28143609334267e-05
-1.72716665446725e-05
-1.8630904249202e-05
-2.6079311908338e-05
-1.0225005807152e-05
-2.06384920052696e-05
-1.22385492243898e-05
-3.62014903372075e-05
-1.60929622853553e-05
-1.67381875009813e-05
-7.98884764877234e-06
-2.73327408412812e-05
-3.29716190465349e-05
-2.32874588298669e-05
-9.75058788156642e-06
-3.636141576045e-05
-1.72179794137084e-05
-2.19079206015707e-05
-1.39432839371546e-05
-5.08016663273745e-06
-4.01472620655762e-07
-1.56384541818944e-05
-1.52379137292494e-05
-3.30744607237844e-05
-2.27722956404815e-05
-1.90073803113321e-05
-1.94671709296649e-05
-4.71295565329115e-06
-7.76325347993661e-06
-3.790144872211e-06
-2.14582607735932e-05
-9.17480122350711e-06
-2.63048026448865e-05
-8.30721751898343e-06
-2.85207875915446e-05
-6.72144375804944e-06
-2.67112299612536e-05
-1.73935011633056e-05
-8.39766980755506e-06
-1.3044446548146e-05
-3.36488729296194e-05
-1.8400845936093e-05
-1.27903296945951e-05
-2.73348876559088e-05
-1.86248725223011e-05
-2.32447026175987e-05
-2.6185564804485e-05
-1.10083851521595e-05
-2.40590737300251e-05
-2.17299607789642e-05
-1.83434135582972e-05
-2.67415391210372e-05
-1.70225770061563e-05
-2.83913257156604e-05
-1.04921139397257e-05
-1.20765413487221e-05
-1.47689708157344e-05
-1.69253829049629e-05
-1.94349969893125e-05
-5.07677101217806e-06
-2.91959890315965e-05
-1.6808561549998e-05
-8.68583975719623e-06
-4.76925160212415e-06
-1.81683735144884e-05
-2.96146738045048e-05
-1.67427182195342e-05
-1.98821940963543e-05
-1.8740627703094e-05
-1.95236578778071e-05
-2.32052269356222e-05
2.55815409534923e-06
-3.22491252462348e-05
-1.55565850538226e-05
-6.11931401255268e-06
-9.35703236422875e-06
-1.91839105837307e-05
-2.85919068327168e-05
-2.26849514722908e-05
-1.23289889662664e-05
-2.78778427417919e-05
-1.75199253141692e-05
-2.33444401042566e-05
-3.547164774772e-05
-1.04637356673125e-05
3.35693715677987e-07
-2.54401888870878e-06
-1.22367720249686e-05
-1.80235258714066e-05
-2.95602695765639e-05
-1.64533044335668e-05
-3.07299834137551e-06
-1.93362405397843e-05
-2.19730337516799e-05
-4.63050399023981e-06
-6.07955440057669e-06
-1.80442684291248e-05
-9.98916560557682e-06
-2.10427141529798e-05
-1.54189286445766e-05
-3.64732074864827e-06
-1.52860454507356e-05
-7.77646270173058e-07
-1.90886574052661e-05
-1.40292967664458e-05
-2.02027950862626e-05
-1.42793676379916e-07
1.93743225220872e-06
-2.40006206010417e-05
-1.96408059221344e-05
-2.82655734078262e-05
-3.0290203760425e-06
-1.16440978074543e-05
-1.37615160513883e-05
-6.12795992784257e-06
-1.23583572141457e-05
-4.63000108360442e-05
-1.08840263589088e-05
-8.80772310809288e-06
-2.72617200712014e-06
-1.89444076238898e-05
-1.94712405298717e-05
-3.68846180517157e-06
-1.44355509180913e-06
-2.52755603881838e-05
-1.75284509500779e-05
-3.08325017399142e-05
-1.72211767031602e-05
-3.94049385810091e-05
-3.49291414260399e-05
-1.62066538336602e-05
-2.29422421804547e-05
-1.20684107674352e-05
-2.2838871131259e-05
-2.38801784102558e-05
-1.92701913398593e-05
-6.05520402630445e-06
-1.80090668345683e-05
-6.18824181206887e-06
-3.60695900478301e-06
-2.07078519425515e-05
-2.11269380405459e-05
-2.43660786359396e-05
-8.02376321549103e-06
-2.99139960622157e-06
-7.66966301697645e-06
-9.06453357838654e-06
-1.74583823939715e-05
-2.28763379418716e-05
-2.2228295652137e-05
-7.27818435296389e-06
-2.38528309939118e-05
-1.80724390365648e-05
-1.41184162211605e-05
-4.75449567755525e-07
-1.65346428248309e-05
5.36650760136377e-06
-1.66856092250198e-05
-1.84748781759514e-06
-1.01712010203856e-05
-1.40390517880028e-05
-3.11820054364392e-05
-2.69463938091948e-05
-8.93785594446514e-06
-1.39082756483926e-05
-8.26164829077023e-06
-1.46381715910885e-05
-1.62576913859103e-05
-2.42829862770113e-05
-1.99792440130932e-05
-1.21934165150748e-05
-2.76592594975705e-05
-1.9855707259356e-05
-2.24587102893812e-05
-1.66421579015017e-05
-4.07621069054378e-06
-1.25889783855244e-05
-2.1958777014672e-05
-2.72817300413853e-05
-2.18008612838265e-05
-1.2488244807434e-05
-1.44894810879443e-05
-2.62893889013459e-05
-2.80113118284147e-05
-2.62536152117499e-05
-1.67741126284633e-05
-1.67845944486007e-05
-1.40100616661682e-05
-1.3994999744251e-05
-2.62065830947137e-05
-1.65200935652846e-05
-2.5555379424617e-06
-1.92673904897083e-05
-2.98683623387872e-05
-1.87616251132395e-05
-6.36381699720635e-06
-8.8414751571825e-06
-1.70236005476603e-05
-1.91915698309222e-05
-1.57553110719268e-05
-2.05984770011795e-05
-2.21241998045754e-05
-3.8858945670856e-06
-1.92388052554138e-05
-7.63214926345035e-07
-9.39198584028803e-06
3.26144223161851e-06
-1.83922310803895e-05
-1.8651054501231e-05
-6.41558513303135e-06
-2.12650021614442e-05
-1.39254898532976e-05
-2.28032349185762e-05
-2.06563310582505e-05
-1.49377676336303e-05
-2.04307293395134e-05
-2.63328008784638e-05
-2.60572772975182e-05
-1.60195542557151e-05
-1.07488190271386e-05
-1.75180036241934e-05
-5.54082432196356e-06
-1.24580548046084e-05
-9.51667898990676e-06
-2.74432819283297e-05
-2.915520411987e-05
-1.66629963608982e-05
-1.83511567082546e-05
-2.01699142706315e-05
-1.5916003940984e-05
-9.64313353508595e-06
-2.49829379483289e-05
-2.13215912410165e-05
-2.82118740132604e-05
-1.66293625296122e-05
-2.19106004824267e-05
1.02812691009764e-06
-1.28745573314376e-05
-2.10458560149809e-05
-2.65793707065305e-05
-1.52363115380838e-05
-4.49107748004127e-06
-2.21628254975938e-05
-2.2230078337761e-05
-2.68734302122389e-05
-1.27096486418274e-05
-1.7387572241625e-05
-1.93917877934487e-05
-7.67143886540526e-06
-2.16546050531153e-05
-8.12664916764041e-06
-2.56043380439344e-05
-3.08607288795624e-05
-1.82768015694662e-05
-2.81950815979495e-05
-2.07628178624131e-05
-2.73885007553347e-05
-6.79034012847543e-06
-2.84044513557598e-05
-1.88566148689907e-05
-2.05765977023828e-06
-4.43470950109319e-06
3.79945465675245e-06
-1.03131043530159e-05
-3.03453897222655e-05
-1.91209493136323e-05
-8.93066953350763e-06
-2.91709084147911e-05
-1.0750954697876e-05
-1.88847955597182e-05
-2.87500667306517e-05
-1.75758685300735e-05
-7.26017359677809e-06
-2.79867078297842e-05
-4.61743165823108e-06
-2.15656003319195e-05
-1.00794377373856e-05
-2.16477747832743e-05
-2.91752114687907e-05
-9.91729064565065e-06
2.87587776284805e-06
-1.93477784807326e-05
-9.92963634434826e-06
-2.19008678687333e-05
-1.59269954542839e-05
-2.0515631388751e-05
-6.84517738441058e-06
-1.52162060048899e-05
-1.74598523232849e-05
-1.489633903565e-05
-1.23183825142576e-05
-1.09575205325756e-05
-2.58829901172259e-05
-1.99058869414177e-05
-2.22169120997857e-05
-2.57978769316146e-05
-1.19209378240392e-05
-1.31672752383027e-05
-2.84181444569262e-05
-8.05419368384744e-06
5.86947675741852e-06
-1.84471159742247e-05
-2.4389054046728e-05
-1.49453937398174e-05
-9.81576880670325e-06
-8.64505197163978e-06
-1.75443880933452e-05
-6.51817727149466e-06
-1.9762926431446e-05
-3.75822718666141e-05
-1.4299326344915e-05
-3.28013181948835e-05
-2.07295681624951e-05
-1.0457264411312e-05
-6.72001044127508e-06
-1.57354138068331e-05
-1.12620886754597e-05
-2.16710998593306e-08
-1.38670069069889e-05
-1.39248517366941e-05
2.45345916054953e-06
-9.84514928855542e-06
-1.35312771253534e-05
-2.85848760337424e-05
-3.29207815500941e-06
-1.27384177358769e-05
-2.04919431153652e-05
-1.53821670987699e-05
-1.90603961828741e-05
-1.35337580456268e-05
-6.80791247589464e-06
-2.38685916067862e-05
-1.94322345601632e-05
-1.60959423987126e-05
-2.65540653360342e-05
-7.59350639119615e-06
-8.25917866389245e-06
-2.21921169677365e-05
-2.00205740883706e-05
-8.28443478795709e-06
2.74310949701837e-06
-5.2161388132029e-05
-2.64959965907045e-05
-1.56521612508358e-05
-2.21520582492415e-05
-1.35556343713729e-05
-1.7286380271225e-05
-1.40562380515934e-05
-3.34285101208479e-06
-4.20702065402527e-06
-1.85299784024657e-05
-2.64535262824917e-05
-5.43596739414427e-06
-9.39882662105608e-06
-2.55190706315978e-05
-2.7377532034777e-05
-1.11699498721755e-05
-1.01831516207354e-05
-1.15829553686725e-05
-1.19004786846838e-05
-3.29575633997597e-05
-1.88614501027494e-05
-1.10190469130821e-05
3.57240417005272e-06
-5.56225556052951e-06
-2.5976489256209e-05
-1.5414294046237e-05
-2.02009274477613e-05
-2.67700376033513e-05
-1.71328387740123e-05
-3.76959347020961e-05
-2.53503923990136e-05
-3.93733744634723e-05
-4.09588775549522e-05
-1.17392903276036e-07
-8.64846649070324e-06
-2.43627016754627e-05
-1.37042467653778e-05
-1.300279150771e-05
-1.78813457476953e-05
-2.40435507924248e-05
-2.40132649945416e-05
-1.79898219038526e-05
-1.14185959158258e-05
-2.8305637382165e-05
-1.44282916388224e-05
-2.37280391826794e-05
-2.86390229630582e-08
-3.43336748264513e-05
-1.31164356949434e-05
-1.98797328629779e-05
-1.52449394043465e-05
-3.21860706678962e-05
-8.71213089514923e-06
-1.34028500777337e-05
-1.77315793753696e-05
-5.74418315291306e-06
-1.39367413647599e-05
-1.95468279832125e-05
-3.75481275163128e-06
-1.88559143933309e-05
5.24640681490188e-06
-3.02024252982281e-05
-1.43926562654217e-05
1.20480553207719e-06
-2.37478975232441e-05
-1.714221299689e-05
-5.26927402174721e-06
-1.11948964540493e-05
-1.21903826144628e-05
-2.70517521540489e-05
-1.2229334177549e-05
-2.89441478092483e-05
-1.7157457937486e-05
-1.82931784958571e-05
-1.4017388576905e-05
-2.00982482076973e-05
-2.32463346501114e-05
-1.84680396836096e-05
-9.97881972119643e-06
-7.26770085331738e-06
-5.20742798597378e-06
-2.42257729343384e-05
-8.7354719768099e-06
-1.49155821039412e-05
-4.64661225680357e-06
-4.32827066942406e-06
-1.45815853416521e-05
-1.2939673462196e-05
-1.67015737568968e-05
-5.9509912489732e-07
-1.60848164175883e-05
-1.8086777118274e-05
-1.40745716228462e-05
-8.05434462609323e-06
-2.03655611303866e-05
-1.46145864571373e-05
-2.56391643952703e-06
-2.00726634653268e-05
-1.95149908632656e-05
-2.55266296748845e-05
-1.32780450896472e-05
-4.34021282664811e-06
-2.07309354131108e-05
-1.59896726279454e-05
3.68414190013569e-07
-2.92638799222514e-05
1.85410731991185e-06
-1.45524975900034e-05
-2.87050088084657e-05
-1.77156883510671e-05
-1.45680402320365e-05
-1.16423502686753e-05
-7.02867597329605e-06
-1.6138398295055e-05
-1.33983200375504e-05
-1.24089793929084e-05
-4.60224833638726e-06
-3.33187554634314e-05
-1.78293068501576e-05
-1.82587721919916e-05
-2.36749112519379e-05
-2.23808818739265e-05
-7.7396262061712e-06
-7.86731409109411e-06
-1.92448522536414e-05
-2.65075423933178e-05
-9.79632049901179e-06
-1.72441201957802e-05
-1.26236590275095e-05
-1.52707406145497e-05
-7.81083516276342e-06
-1.66879095772946e-05
-2.01213631418085e-05
-1.41064535770105e-05
-1.66007841233048e-05
-1.71062060848996e-05
-2.72606971660413e-05
-2.86513394406858e-05
-1.76654618330614e-05
-2.05647487708404e-05
-2.88413489917801e-05
-1.97775641390716e-05
-1.20299468527826e-05
-1.25425090231805e-05
-2.39016516850669e-06
-2.28986857093457e-05
-1.46071083030012e-05
-2.27785539617219e-05
-1.17228459801995e-05
-7.48111956895606e-06
-2.59615373304195e-05
-3.54607083450778e-06
-1.63404304738217e-05
-2.32934605460513e-05
-8.56932254967831e-06
-2.43476630764151e-05
-9.61774128962073e-06
-2.11793907549012e-05
-2.52041004696928e-05
-1.54836344219459e-05
-1.43046838782615e-05
1.95617352283756e-06
-1.49769840269808e-05
-1.63936797672559e-05
-2.67924048929261e-05
-2.52833414315444e-05
-2.71375452810743e-05
-1.93797040460633e-05
-6.05039734739116e-06
-5.13668350880533e-06
-1.5611086219759e-05
-2.75087552754161e-05
-1.68302295251576e-05
-1.86036499623499e-05
-2.43282504492966e-05
-9.77967039189237e-06
-2.03514766873357e-05
-2.50644186369994e-05
-1.55248133040752e-05
-2.85804377760533e-05
-1.47316737765118e-05
-1.69861860467794e-05
-1.99048438816994e-05
-1.19334586103801e-06
-1.47222032830859e-05
-1.67641455223634e-05
-1.36981521169291e-05
-5.63948825322528e-06
-1.90672526023139e-05
-6.27700231862338e-06
-1.76883677591442e-05
-1.53854056445135e-05
-2.3837193997587e-05
-2.45498199574599e-05
-6.58152760327907e-06
-5.91468739894876e-06
-4.00805427688812e-06
-3.1838412208367e-05
-2.62270865110452e-07
-2.70662500532034e-05
-8.86020767382905e-06
-1.94950771521957e-05
-1.78022924347526e-05
3.16625869398166e-07
-3.03453875771022e-05
-7.16919392310782e-07
-1.99253713526208e-05
-1.71572254267492e-05
-1.26000268337991e-05
-1.49149925743779e-05
-6.64572782230976e-06
-1.93584871009759e-05
-3.57177949047941e-06
-1.67805078582421e-05
-1.91803480246735e-05
-2.25638859295571e-05
-9.18370547598044e-06
-1.58745873081356e-05
-8.49695270678313e-06
-7.0805235602629e-06
-3.85617387985449e-05
-1.57677889467038e-05
-1.8067979364353e-05
-9.53410507463631e-06
-5.47985060912506e-06
-1.41131917290538e-05
-8.4149171905688e-06
-2.52585395973936e-05
1.62020708741851e-06
-1.8055368504624e-05
-6.14736132661672e-06
-1.3259448606643e-05
-2.66412413306878e-05
-9.98437948248407e-06
-2.06980383579071e-05
-1.78367079939241e-05
-2.12678933879944e-05
7.55816499270736e-06
-9.02941402111734e-06
-4.66020699880027e-06
-1.86336740129643e-05
-5.86460271368066e-06
-4.59003618517975e-06
-2.65299771307522e-05
-1.19527879065748e-06
-2.42283657369412e-05
-3.12420499611306e-05
-2.10237886065223e-05
-7.11790392497652e-06
-9.85922765144289e-06
-6.91900343251872e-07
-5.69105667979974e-06
6.68578532737386e-06
-1.16946325366805e-05
-1.437814981081e-05
3.58659178336593e-06
-1.27895512038432e-05
-7.12960221641047e-06
-2.39985621152997e-05
-1.66166553595876e-05
-1.68037698829039e-05
-1.95339510590468e-07
-7.72704609517016e-06
-1.86272952697975e-05
-1.92784034565064e-05
-7.43169774598264e-06
-6.193612552281e-06
1.76376240740765e-07
-2.06912857730639e-05
-1.05566413217373e-05
-2.2346640835506e-05
-1.60887466937563e-05
-2.0775703085119e-06
-3.22542243010726e-05
-5.46434262545357e-06
-2.20935244079854e-05
-1.15409905445326e-05
-1.56824546872193e-05
-7.69825306295704e-06
-1.83194818162885e-05
-1.8408955065342e-05
-9.89415906217569e-06
-2.63756464248432e-05
-1.2207477929494e-05
-6.7264273681209e-06
2.24669060136749e-06
-2.54286973561101e-05
-7.87958412587843e-06
-1.92341999933829e-05
-2.15144636822589e-05
-1.667252967991e-05
-3.02624952277547e-05
-1.00642305277465e-06
-7.74676060204289e-06
-2.69911979474097e-05
-1.47773047101129e-05
-1.06894695629225e-05
-1.22955061661076e-05
-1.02835508467725e-05
-1.17346290876158e-05
-1.88647436471984e-05
-2.25428116788172e-05
-3.60902220247002e-06
3.4495171807984e-06
-8.29760189974681e-06
-2.19236725642035e-05
-1.57122769562036e-05
-9.90071923611708e-06
-3.04671680605199e-05
-1.33406907661058e-05
-1.13603219098348e-05
-1.03149647542585e-05
-1.03861929084336e-05
-1.49462250157601e-05
-2.45161813467358e-05
-4.3127611226621e-06
-1.37810254133161e-05
-2.09634616334775e-05
-2.92107718792428e-05
-3.09690140404003e-05
-2.15798988350696e-05
-5.3567266306017e-06
-5.42705478992019e-06
-2.09992533190308e-05
-1.82635105791622e-05
-1.52049621805629e-05
-3.0295734009457e-06
-8.02471463568403e-06
-1.20178434224741e-05
-1.39316372100785e-05
-8.40439175709274e-06
-9.73604242472328e-06
-7.57874046940735e-06
-1.49531239322292e-05
-9.49529318086642e-06
-1.79400478799773e-05
-1.92879191466083e-05
-2.49060883221723e-05
-2.49387150046045e-05
-2.09182832540489e-05
-2.821756840172e-05
-2.38673821001762e-05
-1.05346669636065e-05
-2.41996678278207e-05
-2.13870342093015e-05
-2.35659932182503e-05
-1.59768121824862e-05
-1.3988063327767e-05
-5.98339082411164e-06
-1.32015234334529e-05
-2.53579554333623e-06
-1.56314989299412e-05
-2.53548034635664e-05
-1.47657201902054e-05
-1.77109213762345e-05
-1.52550061257195e-05
-2.36637465695275e-05
-1.14350496533133e-05
-2.98740870818568e-05
-1.46988539727151e-05
-3.79550592454364e-06
-2.13734622612265e-05
4.38716499704458e-07
1.01788724260052e-06
-1.57266624021749e-05
-2.12522287538683e-06
-1.26699669786137e-05
-1.75103733803891e-05
-1.34831545778011e-05
-1.7251260692373e-05
-1.97649353876681e-05
-1.842478791449e-05
-1.98762489599955e-05
-6.69350049924079e-06
-1.37896670358629e-05
-1.26154068664115e-05
-2.05502527324343e-05
-1.48776477185153e-05
2.58519734630455e-06
-1.79794535766731e-05
-8.32626262059252e-06
-1.20671104403552e-05
-2.00637267274455e-05
-5.23395395155898e-06
-2.75603730773262e-05
7.92419756819237e-06
-4.82158298025272e-06
-2.69882330144448e-05
-1.46105668310707e-05
-1.99645170722295e-05
-9.965635597471e-06
-1.43644063903407e-05
-1.95301246280354e-05
-1.88212474049707e-05
-3.74079499259655e-05
-8.23740782676756e-06
-1.70954189179256e-05
-1.58252373000602e-05
2.09319782086303e-06
-2.50986781605124e-05
-2.11324962828159e-05
-1.19627946973213e-05
-7.48810005293681e-06
-2.39527238508537e-05
-1.84209731437676e-05
-1.44492431587843e-05
-1.73367925062049e-06
-6.10874439648774e-06
-6.13886658081747e-06
-2.18891108061585e-05
-1.40408591379997e-05
-1.50308177667153e-05
-1.13047761959715e-05
-1.76488397485378e-05
-1.03405698361471e-05
-3.49817246520617e-06
-1.91672046857733e-05
6.50479829533142e-06
-1.25777834410107e-05
-1.01795403162756e-05
-1.28250831884891e-05
-1.88141369564934e-05
-2.03376508730246e-05
-1.72498537221978e-05
-1.31159495091654e-05
-1.26406089441564e-05
-2.37378599797357e-05
-2.44483316776367e-05
-1.73458545058536e-05
-2.84147628052304e-05
-1.82686345262146e-05
-1.75771553668179e-05
-4.05332305671477e-05
-1.60916843552939e-05
-2.81783055622892e-05
-1.58626492358259e-05
-2.88934801433506e-05
-1.43081233366974e-06
-4.35557813204084e-05
-2.54505258232745e-05
-9.65957256650723e-06
-8.97921654297995e-06
-3.41622156321976e-06
-1.32580223313249e-05
-1.40860397752617e-05
-9.12217144851994e-06
-5.63293010740167e-06
1.04788391343566e-06
-1.34660286429295e-05
1.83386788876664e-06
5.74362250276935e-06
-1.47241445232227e-05
7.59721193319706e-06
-4.01797209586071e-06
-2.68892822304467e-05
-1.67995655143894e-05
-1.94101684512102e-05
-1.3785780111177e-05
-2.28404854038948e-05
-1.37720139903046e-05
-1.61647890733358e-05
-2.6576953520833e-05
-1.87409092508181e-05
-1.59700163948033e-05
-1.594815054633e-05
-1.60907160591891e-05
-2.41004764373696e-05
-2.33327674688008e-05
-2.66387378423987e-05
-1.5628809782249e-05
-1.03267405713564e-05
-1.79551344089989e-05
-2.3887657868817e-05
-1.08516497932738e-05
-2.07091538854168e-05
-1.8346867867202e-05
-1.67408324480419e-05
-8.4092857536764e-06
-8.72948150256422e-07
-2.7540607760398e-05
-7.17057663472599e-06
3.90377758375355e-06
-1.73746920394918e-05
-1.00126757470813e-05
-1.78984946088452e-05
-1.88946746718748e-06
-2.30971610197275e-05
-1.79494512162983e-05
-7.13721412633236e-06
-1.39182114768778e-05
-2.52704696597267e-06
-2.10156173735883e-05
-1.83403614408149e-05
-2.66791901776237e-05
-1.93454323200369e-05
-1.56037836382644e-05
-1.24587513920777e-05
-2.14460266836456e-05
-2.05398655083687e-05
-1.49866008074584e-05
-9.59329454289925e-06
-3.50821121957392e-05
-1.90282872148731e-05
-2.3330990800733e-05
-2.33718474960101e-05
-3.19852265375007e-06
-1.3365722210663e-05
-1.97890723210496e-05
-2.8224089509113e-05
-1.42284666271432e-05
-2.55127586176155e-05
-1.88329089305655e-05
-8.93254514887943e-06
-1.30617953394495e-05
-2.86166626408223e-05
-1.32364580420137e-05
-1.62850031258789e-05
-1.94268623820851e-05
-8.40709073040405e-06
-2.31890698650559e-05
-1.74941261055523e-05
-1.24362402208571e-05
-2.03320927098832e-05
-1.05747179820246e-05
-1.40353899158808e-05
-1.27128825719615e-05
-2.35633633809457e-05
-1.18069948406751e-05
-2.2452091082722e-05
-8.2369954162915e-06
7.74434228876159e-06
-1.02618203116984e-05
7.5282396722676e-06
-1.79956135208063e-05
-4.25607526441538e-06
-2.2016230081924e-05
-1.34864869298272e-05
-1.8768735578528e-05
-2.26699442604584e-06
-1.15189250137916e-05
-1.89955792404994e-05
-2.56037891640329e-05
-4.22758011766031e-06
-1.21072549900299e-05
-2.70868752874511e-06
-2.78344406722898e-05
-1.18989057112246e-05
-6.41233141931258e-07
-1.00456874991965e-05
-2.45794982728719e-05
-5.37231230210199e-06
-2.90782941156881e-05
-1.48005467683118e-05
1.3982463780372e-06
-3.84262474131926e-06
-2.5649837780486e-05
-2.24265973592484e-05
-1.2506316501903e-05
-1.06001847112189e-05
-1.92038084494867e-05
-1.37311737547752e-05
-2.00881213409863e-05
-2.9337424742481e-05
-1.6427114406423e-05
-7.92507780705329e-06
-2.8912183819108e-05
-2.2604086595668e-05
-2.58759758239108e-05
-1.76456941156607e-05
-2.46880456645157e-05
-1.07073234728249e-05
-9.38608578627986e-06
-1.76464565394382e-05
-4.60095815510968e-06
-1.45004352269209e-05
-5.32835491543424e-06
-1.25752826027061e-05
-2.29487848230514e-05
-1.66365914840044e-05
-3.01869279745001e-05
-1.68875916389193e-05
-5.79596136296151e-06
-2.99756392144202e-05
2.65697172561757e-06
-1.70283663588669e-05
-7.33592410008376e-08
-1.7881200377661e-05
-1.56267379606783e-05
-2.53151786847279e-05
6.21634418829021e-06
-4.99722931378401e-06
-2.03483458979161e-06
-2.60461592104096e-05
-1.73661877265076e-05
-1.355011639512e-05
-1.89006859550575e-05
-2.60598099148005e-05
-1.77450764112538e-05
5.11062559681241e-06
-4.5056779330587e-06
-2.00115782632772e-05
-8.23913798806925e-06
-2.92577808745374e-05
-3.70644783412314e-05
-1.97238762193985e-05
-1.30987666372074e-05
-1.2231158772972e-05
-5.04418136576221e-06
-1.57726525973975e-05
2.56273782931914e-06
-1.27811051214001e-05
-2.57055324913618e-06
-6.97051684860863e-06
-1.94187727412737e-05
-2.54527899510463e-05
-2.24402525656733e-05
-1.27142705248365e-05
-2.25255299257334e-05
-1.8005168030256e-05
-9.6280748545311e-06
-1.26895895943548e-05
-1.59106772265122e-05
5.515175712304e-06
-1.92399237333215e-05
-1.66678264620231e-05
-1.58746464148281e-05
-4.2366865282277e-06
2.90900683976671e-06
-3.01588369803931e-05
-2.17677360573122e-05
-5.78093917144742e-06
-2.19876130608861e-06
-2.14686545793967e-05
-9.89574649591102e-06
-8.38637493472468e-07
-3.21930971996108e-05
-1.48122006620384e-05
-2.91208514788115e-06
-1.19009559126074e-05
-1.17446150208842e-06
-2.94001785119253e-05
-1.70028851353089e-05
-1.58404865460948e-05
3.99250764761385e-06
-1.0449965340355e-05
-3.8821151309894e-05
-2.25017419629922e-05
-2.04717564650667e-05
-2.29726470836252e-05
-1.82969184570866e-05
-3.11076284276891e-05
-1.91566628784472e-05
-1.19822842216584e-05
-2.15113311691481e-05
-1.01441079442523e-05
-1.60142148545392e-05
-2.21996209209629e-05
-1.98991402815374e-05
-2.27476173365399e-05
-1.0532825503109e-05
-3.37358647340232e-05
2.58314215526429e-07
-2.38639597972103e-05
-1.34615486266172e-05
-1.21333466513991e-05
-2.22172408567952e-05
-1.57635831994182e-05
-2.96571338762847e-05
-2.2550590449167e-05
-2.86487827394642e-05
-2.19471930596137e-05
-3.46148163664003e-05
-9.04287168236235e-06
-1.93152971121691e-05
-2.25648714436984e-05
-1.60670142669015e-05
-1.09520159337055e-05
-1.4574100223083e-05
2.87976016872451e-07
-1.28517211195187e-05
-2.1505675560242e-05
-1.10455225331637e-05
-2.28959022045596e-05
-4.52500601998459e-06
-9.04829100768435e-06
-6.7863664217171e-06
3.86591684381432e-06
-1.48623865082488e-05
-1.80581249092281e-05
-1.50855901788079e-05
-1.53005911855747e-05
-2.51789885909883e-05
-3.1720153701909e-05
-7.91608026262585e-06
-1.46394320373854e-05
-2.64159584882465e-05
-1.03797650883565e-05
-1.28579382980566e-05
-1.9352804607756e-05
-2.37991516301288e-06
7.66849645581978e-07
-6.29159218979157e-06
-2.98764363319883e-05
-2.55211586027419e-05
-1.44343969872414e-05
-2.90529813231684e-05
-5.13598716636702e-06
-1.34429130766459e-05
-1.62012050739313e-05
-9.99334433071735e-06
-4.1839942735619e-06
-1.90967289250652e-05
-1.39147203761813e-05
-7.21538906078812e-06
-9.0303555022699e-06
-7.31115059112692e-06
-3.73256938851782e-05
-2.22374111114838e-05
7.41270627922552e-06
-1.8414482830116e-05
-2.27824594477987e-05
-1.14632703806448e-05
-2.12934090624182e-05
-1.24629499920403e-05
4.4494379817523e-06
-6.04733097387688e-06
-2.2599705773871e-05
-1.19936229810728e-05
4.26639240964363e-07
-1.06189936919024e-05
-1.93511364119037e-05
-3.97700114419537e-06
-2.75310854141943e-05
-1.23654569810201e-05
-1.14962029311748e-05
-3.37488092801841e-05
-1.82704865098741e-05
1.07564847825648e-05
-7.52782081882365e-06
-4.73087943445211e-06
5.85646728556884e-07
-1.12027132696798e-05
1.67097753001814e-06
-8.84038076475648e-06
-1.67105685319615e-05
-1.73497462164628e-06
-2.44231667807339e-05
-6.79040577673282e-06
-1.46767058134471e-05
-3.1374338878095e-06
-2.4237698055051e-05
-1.32408054529978e-05
-9.80133030774554e-06
-1.18421241548535e-06
-7.59306975966875e-06
-1.33525992088174e-05
-2.63635926177398e-05
-1.87783685520621e-05
-2.9374722840065e-05
-9.21602021364886e-06
-6.83460497893817e-06
-1.67760536334207e-05
-3.91620214507816e-06
-3.3185266150829e-05
3.80842818076745e-06
-2.10997006235018e-05
-2.99361866967482e-06
-1.3723311222071e-05
-1.76423073409019e-05
-1.84360992022328e-05
-9.10653487230153e-06
-2.29096736497766e-05
-1.2820270819144e-05
-8.29579136662101e-06
-1.00131916986009e-05
-1.25617517541559e-05
-1.41406338704671e-05
-1.15356891185506e-05
-1.92787544629881e-05
-2.61949734865534e-05
-2.56741589540158e-05
-1.28489726558331e-05
-2.01247529528369e-05
-2.97879320122119e-05
-2.42979183786131e-05
-7.79989479285318e-06
-2.14604661530039e-05
-9.35989207785111e-06
-1.58810080597881e-05
-2.10918875403951e-05
-9.73327687207071e-06
-2.38118534391035e-05
-1.03242213669549e-05
-1.6946855669046e-05
-1.54730212245815e-05
-6.75565675773343e-06
-2.08171275722503e-05
-2.03070324809347e-05
-8.25596027594556e-06
-1.15552775454041e-05
-4.42801156598908e-06
-1.29584307982172e-06
-2.27922062272925e-05
-2.44703063389223e-05
-2.26431680067005e-05
-2.42270414516419e-05
2.43544491349141e-07
-2.75098634045067e-05
9.58157430459318e-07
-1.86274559279938e-05
-1.02783609912526e-05
-2.54288655512412e-05
-7.21713795813457e-06
-2.45554086168141e-05
-1.90216982794104e-05
-1.49645543870789e-05
-7.91527648493144e-06
-2.15870414475059e-05
-5.18401533138069e-06
-1.21902209575196e-05
-3.16599857912624e-05
-3.38825059760864e-06
-9.85905174145157e-06
-2.18204032186986e-05
-2.87476600827621e-05
-2.52900536271005e-05
-1.8005004696891e-06
-2.5949910416553e-05
-6.52895736970808e-06
-9.0147521100039e-06
-2.41724748362269e-05
-1.9550664825708e-05
-3.04682615443903e-05
-1.43465653743472e-05
-1.50904217625165e-05
-1.96613105521615e-05
-1.58258722864971e-05
-2.21918840904682e-05
-1.67484979453537e-05
-2.19962100576656e-05
-1.26921595257159e-05
-1.45425296194275e-05
-1.79892189454024e-05
-2.60327154586959e-05
-3.44164366941254e-05
-2.12658821937889e-05
-1.13679474474093e-05
-1.87292307199313e-05
-2.3002449612469e-05
-1.26450447001776e-05
-3.20121088554578e-05
-2.03912124761013e-05
-6.63974817038332e-06
-1.74826169932744e-05
-2.36280079954316e-05
-7.98324470567988e-06
-3.40126340182782e-06
-1.53896545431863e-05
-6.12374584655746e-06
-3.18889392053381e-06
-1.15441618787134e-05
-1.20959956759349e-05
-1.38079729110353e-05
-1.2216552796544e-05
-2.35424117006549e-05
-1.60009810101844e-05
-5.42815770738719e-06
-1.92430331091597e-05
-3.6841042860938e-06
-2.36285783549466e-05
-1.53957654644129e-05
-1.32595687578161e-05
-2.2177081222653e-05
-2.2616471689945e-05
-2.35772439207613e-05
-1.85739236944905e-05
-1.28308102333523e-05
-2.70822417760754e-05
-2.31895880292233e-05
-1.75550412586976e-05
-2.72276659681031e-05
-1.6579392765589e-05
-1.68743724715048e-05
-1.27206640368153e-05
-8.05787810042979e-06
-2.64869025258047e-05
-1.45958435504376e-05
-1.36973998529004e-05
-9.83973255614939e-06
-2.86199826037181e-05
-3.64657120454556e-05
-3.89368187443354e-05
-2.32544718464363e-06
-8.94356307326316e-06
-7.55613107859294e-06
-2.4540682075178e-05
3.8443658878673e-06
-4.98445230203357e-06
-6.56297504651233e-07
-1.4146491005429e-05
-2.28053059643149e-05
-3.05178289543859e-05
-2.50433747119057e-06
-1.89786104098225e-05
2.73922307867992e-06
-2.11915053928618e-05
-1.93673373732043e-05
-1.10232685372886e-05
-1.35980427909243e-05
-2.0773814224983e-05
-1.7587305293154e-05
-2.96916266916477e-05
-1.74552736651574e-05
-1.71817908195541e-05
-1.99183022134993e-05
-1.09387555588182e-05
-8.19907849059982e-06
-1.75110035525656e-06
-1.79350135172287e-05
-2.48260873745416e-05
-1.13883282882783e-05
-4.05154262087787e-06
-1.43849415555448e-05
-1.47712055864671e-05
-2.24470932593815e-05
-3.20936952655869e-05
2.13282861571701e-06
-2.65198770113167e-05
-2.53398588312978e-05
-2.13782657048419e-05
1.23524123732709e-05
-2.49937029053516e-05
-2.06476390213307e-05
-2.07243945073189e-05
-2.1501005214201e-05
3.37669223260999e-06
-2.34561594225224e-05
-4.17076188649408e-06
-2.847379027426e-06
-5.90092885193294e-06
-1.40311462018734e-05
-4.61561797515345e-06
-1.87260364502601e-05
-4.985904582951e-06
-2.56474425357566e-05
-3.51053390030165e-05
-1.54881132174919e-05
-1.8859405486016e-05
-1.96325212152878e-06
-9.39617441632542e-06
-2.06903109546541e-05
-1.66418971431886e-05
-1.31332442896689e-05
-5.18164297698745e-06
-1.05422987573137e-05
-1.62134791428758e-05
-1.13728566524654e-05
-2.23534799668055e-05
-2.1260716305449e-06
-8.81720649936148e-06
-1.69818378782385e-05
-2.05244325989361e-05
-3.11741914464022e-05
-5.87153420666623e-06
-1.06924143353769e-05
-1.89642643028103e-05
-1.53658366105364e-05
-1.27279823678088e-05
-1.00057485204659e-05
-7.24538016821772e-06
-2.49180814183512e-05
-1.87488127367123e-05
-1.90867622472512e-05
-2.56936532677505e-05
-2.20023342606146e-07
-1.91910091503306e-05
-1.67486031174383e-05
-3.46373754524942e-05
-1.98625904584082e-05
-1.51406967937394e-05
-1.16034206980201e-05
-2.24255351616554e-05
-9.95500940947101e-06
-9.73532122154674e-06
-2.693241235469e-05
-8.56733950691459e-07
-1.3065844500699e-05
-2.38777448903087e-05
-2.72720026924804e-05
-2.06055580928113e-05
-1.06046719462561e-05
-1.48155763677014e-05
-1.73848156306116e-05
-2.30446026500928e-05
-2.64308129072961e-05
-2.23590464485359e-05
-2.19060083005578e-05
-2.66956346163123e-06
-3.49707788652816e-05
-1.79640115846584e-05
-2.99156899091147e-05
-2.57015619917582e-05
-4.46634133540175e-06
3.09882366916723e-06
-1.11553827844066e-05
-2.25207491436153e-05
-6.54491410643867e-06
-9.3321536236059e-06
-1.04277285496663e-05
-1.47619489344963e-05
-1.59405422928641e-05
-1.42812752675393e-05
5.36292747158334e-07
-8.34521136815085e-06
-1.64264742938292e-05
-2.45816770126168e-05
-6.90017695258653e-06
-1.07064515661472e-05
-1.18935534814241e-05
-1.87489432927656e-05
-7.39879273858873e-06
-1.2038500800798e-05
-3.36020544453605e-05
-9.48996913035809e-06
-1.79959543916972e-05
-2.66594873095431e-05
-3.17244497670165e-05
1.64050005290609e-06
-1.92743018208101e-05
-1.99403562085614e-05
-4.40785843890126e-06
-1.50129465388121e-05
-1.57008801913721e-05
-2.99785781712687e-05
-2.8289498214003e-05
-9.94162364280735e-06
-1.53429989414462e-05
-7.87364360827674e-06
-1.78215583300445e-05
-1.23080387892332e-05
1.76394555383647e-06
-1.35913246151969e-05
-1.5913733277333e-05
-2.76282087869124e-05
-2.47613633931588e-05
-1.81721863283323e-05
-2.05896232361535e-05
-1.31931638459493e-05
-2.29725341009772e-05
2.38373412352078e-06
-6.9577806059592e-06
-1.36554971596418e-05
-1.89482441929008e-05
-1.80406102011731e-05
-2.24153797058395e-05
-2.62244747620405e-05
-3.28444828851417e-05
4.70994768123137e-06
-9.8850027430541e-06
-1.28324055335258e-05
-2.78302361870764e-05
-1.83086846906066e-05
-1.33255889804395e-05
-3.66702648201693e-06
-9.12536301806939e-06
-3.40518810895317e-05
-1.97953577188819e-05
-1.99867732978246e-05
-3.13314262341753e-05
1.02498320977427e-06
-1.63843356106982e-05
-1.98649815992131e-05
-1.17152856064475e-05
3.94515496626623e-06
-6.91570054882163e-06
-3.3186520981518e-05
-1.30867966250552e-05
-2.89776752327274e-05
5.55988054643201e-06
-8.92721928467621e-06
-5.11414633948311e-06
-1.56074986555224e-05
-3.08154150302047e-05
-1.31715181147784e-05
-8.3926310697051e-06
-2.61739335814039e-05
-2.42146688350092e-05
-8.87637013532248e-06
-2.75364526601709e-06
-9.19543376981378e-06
-3.44493365263128e-07
-9.01100778425907e-06
-1.5294577670732e-05
-1.36318441390156e-05
-2.04376362753253e-05
-1.72819862950947e-06
-1.5750322575944e-05
-2.20676608267998e-05
-2.89470916390834e-05
-2.24640685671361e-05
-1.91045685849186e-05
-4.07374723772346e-05
-1.91730112396624e-05
-5.72764861010926e-06
-1.80723323335779e-05
-1.65208041243244e-05
-3.28263967029921e-05
-1.73985620240816e-05
-4.18541304612503e-06
-2.95575393312357e-07
-1.2181525896039e-05
-3.10929318284734e-05
-1.81597245621715e-05
-1.38987577547636e-05
-2.69023377346445e-05
-1.41542952845312e-05
-2.14304321741733e-05
-2.97267486963087e-05
-1.22725005760878e-05
-1.98076225262375e-05
-2.59207497008481e-05
-2.28011961259958e-05
-6.75754976612669e-06
6.14246896712004e-06
-2.29635638851821e-05
-8.09096647406772e-06
-8.34165064144602e-06
-1.51660537753586e-05
-2.66908330433687e-05
-6.05101777012188e-06
-1.99852272746274e-05
-6.27492957328895e-06
-2.56571566979536e-05
-2.38210827231209e-05
-1.43848079661745e-05
9.72907108690755e-06
-3.35667999063188e-05
-9.23412786468405e-06
-3.89562620939947e-05
-2.69204636298257e-05
-9.89055389935928e-06
-1.96256440565155e-05
4.79330120957939e-07
-1.6398261048541e-05
-2.54230014619013e-05
-2.31537595295565e-05
-1.28869151280529e-05
-1.47689265237127e-05
-5.37912978792755e-06
-1.63984193439027e-05
-8.72424408764945e-06
-2.16504192548921e-05
-9.93766165979722e-06
-8.90873188867335e-06
-1.46689653853885e-05
-7.46852709217951e-06
-2.06712836813335e-05
-2.65621112487963e-05
-2.30348674987178e-05
-2.39743121088951e-05
-2.44176636497618e-05
-1.47121617778808e-05
-9.26818762508353e-06
-1.53536060009102e-05
-1.39307119435563e-05
-2.14474100931427e-05
-2.84246314363134e-06
-9.84536981102589e-06
-2.7743950122168e-06
-2.56926223348439e-05
-1.49368532233355e-06
-2.28943064949297e-05
-1.17850900965618e-05
-2.64689339848789e-05
-1.32223372947366e-05
-1.96828425799502e-05
-2.88473248412407e-05
-1.36401287038327e-05
-3.93441866848335e-06
-1.14075257262033e-05
-2.61175531736961e-06
-1.41866898469295e-05
-2.27068553100674e-05
-1.16958535718943e-05
-2.51816644015803e-05
-2.77905687857929e-05
-9.34955166254469e-06
2.63764614357427e-06
-2.40400901902453e-05
-1.63469681925843e-05
-1.06009547881729e-05
-1.24082216746257e-05
-1.35460230030096e-05
-1.34057874458215e-05
-1.66969125082975e-05
-1.62165426978598e-05
-2.60301538669631e-05
-2.03891043340767e-05
-1.47588841823524e-08
-1.65043236925899e-05
-1.02133428671288e-05
-4.28981617296693e-06
-7.0899582877053e-06
-2.35857271187954e-05
-1.70345633312333e-05
-2.65191167817663e-05
-7.82026633222647e-06
-8.68567404975565e-06
-7.72607115944631e-06
-3.90599176258091e-06
-2.12980525315791e-05
-8.24881764487487e-06
-1.89743044608009e-05
3.34276729761017e-06
-1.65890711531146e-05
-3.96799008857509e-05
-3.06297940428501e-05
1.77501499847553e-06
-2.76659190102793e-05
-2.87892776623616e-05
-1.42878844129362e-05
-1.64191034703552e-05
-3.12934559972182e-05
-1.82295334852494e-06
-1.09523311083357e-05
-5.45885579047573e-06
-1.68827376936875e-05
-3.61688570189064e-05
-1.85114436861358e-05
-2.45421279845703e-05
-2.52863627179448e-05
-2.31334994705447e-05
-3.72542285680297e-05
-3.24467655244683e-05
-3.04528936173677e-05
-2.90259908855911e-05
-4.1217461514043e-06
-1.65823235410337e-05
-1.57911643099823e-05
-4.92692791912328e-06
-2.47730595065952e-05
-1.43989538421963e-05
-1.46312212198804e-05
5.83097873998567e-06
-7.99459015672222e-06
-3.2562289993789e-06
-1.35887658567613e-05
-1.1140085108476e-05
-2.70754405502077e-05
-2.65772795221788e-05
-6.54284705754896e-06
-6.80370484323529e-06
-2.51947254804033e-05
-4.24742027284186e-05
-1.25834426604883e-05
-8.04454392564094e-06
-1.46942041679979e-05
-2.62539208709367e-05
-1.19467727466315e-05
-1.51612783614242e-05
-1.65149018717751e-05
-2.27340012104341e-05
-9.49745126250157e-06
-2.74906922108777e-05
-1.46929473080197e-05
-3.68718150322564e-06
-5.26342349455344e-06
-1.10712121928012e-05
2.18700166761097e-06
-2.46948184186552e-05
-1.85854464304149e-05
-1.55408630312716e-05
-1.52460407422274e-05
-1.71497315333716e-05
-2.23265923921903e-05
-1.75133324198016e-05
-2.82675561224601e-05
-2.40703062303737e-05
-2.66040857748951e-05
-7.2136688172716e-06
-1.54449081983049e-05
-2.7525639086922e-05
-2.18854396922728e-05
-2.94265801556018e-05
-2.22846390051442e-05
-5.9241620912606e-06
-3.77411071594291e-05
-3.20991285034153e-06
-3.10252657456681e-05
-1.98586569205806e-05
-3.64207901137426e-05
-1.26083196655352e-05
-1.09168996066635e-05
-1.17830605552917e-05
-2.03063354799279e-05
-2.64696906569792e-05
-1.9122837421818e-05
-1.01429445027267e-05
-4.48043957628384e-05
-6.91562055317603e-06
-2.72379481284249e-05
-2.10743298979091e-05
-2.94598960269452e-05
-2.25429658774132e-05
-5.31435288745334e-06
9.62747799106308e-06
-2.37610713623313e-05
-2.68446739704899e-05
-1.09288877523899e-05
-2.96999949821582e-05
-1.34307742406537e-05
-7.15308400959131e-06
-1.15465455581059e-05
-2.75812977856594e-05
-3.29082638240231e-05
-7.57661757817606e-06
-1.44079450436907e-05
-1.24289572446489e-05
-2.24314276327476e-06
-1.3380600425106e-06
-8.89882880081535e-06
-2.28691414328367e-05
-9.2533028963838e-06
-5.51181889663155e-06
-2.65863500015313e-05
-2.78804262834995e-05
-5.75673792138987e-06
-2.50739568277576e-05
-4.89572448731441e-06
-1.84096204056757e-05
-2.36818417335598e-05
-5.503656591831e-06
-2.56059286777526e-05
-2.08309538270511e-05
-4.5633272227098e-06
-1.54705472839728e-05
-1.78883084849889e-05
-2.58931455543576e-06
-2.1242849744575e-05
-2.17913992030032e-05
-1.89925638671722e-05
-1.93241504659027e-05
-3.54806876815429e-06
-1.68566103244619e-05
-3.01635513472951e-05
-8.58005959224566e-06
-1.91204919853519e-06
-2.60081025338243e-05
-2.24286032825573e-05
-1.5949199229562e-05
-1.74471211700767e-05
-1.20597968413218e-05
-1.40714369395948e-05
-2.49555338915754e-05
-1.90377430050239e-05
-2.81528595188359e-05
-6.70514207592095e-06
-4.49827807233794e-05
-1.94387395769906e-05
-4.97672779598203e-07
-6.94511387962561e-06
3.08999404138337e-07
-1.13140872512826e-05
-1.19297772250583e-05
-2.08938275424973e-06
-9.05242998151912e-06
-2.5876533654457e-05
-1.51734364586829e-05
-4.68198486016566e-05
-1.49762965647727e-05
-1.7405619075714e-05
-9.08477298251467e-06
-2.77630719687403e-05
-3.12126906803289e-05
-7.4398565072806e-06
1.57135826340053e-06
-4.83397305049801e-06
-1.0571103597539e-05
-1.08718666716679e-05
-9.16013698026866e-06
-2.18248998910035e-05
-1.16538927119088e-05
-1.37428216331552e-05
7.60521587049768e-06
7.6207708037115e-06
-8.28430234150488e-06
-1.3614513647285e-05
-3.09457122683531e-05
-1.47811433011278e-05
-1.83480241090352e-05
-1.16705772330575e-05
-3.66089166268341e-05
-2.02129484413798e-05
-1.97697043928338e-05
-2.79275364606504e-05
-1.97840849139896e-05
-1.70287783235665e-06
1.39321556523517e-06
-1.59550959142495e-05
-1.21611874849276e-05
-3.91017322588265e-06
-9.25732523193068e-06
-6.39019439377417e-06
-2.19576996896186e-05
-2.94542043611603e-05
-2.48366443321016e-05
-1.35696821340903e-05
-3.40444966881281e-05
-2.03028401221857e-05
-5.93483772281828e-06
-1.15658304939142e-05
-1.64329032100313e-05
-1.17894593171963e-06
-1.14355909191279e-05
-2.78626800360441e-05
-1.7623241244895e-05
-2.05958159615904e-05
-1.57714530581616e-05
-2.37932110809645e-05
-8.22156804299445e-06
-2.96129953244456e-05
-2.63432690713841e-05
-2.6474953655797e-05
-1.32991940390117e-05
-2.53824630001694e-05
-1.81411211564739e-05
-1.89081796790017e-05
-1.97602779371745e-05
-2.5173925499393e-07
-2.40848055207879e-05
-7.49921670556213e-06
-8.09837671075788e-06
-2.58741863590467e-05
-1.31649241219505e-05
-1.09726654579535e-05
-7.38612225779431e-06
-2.79569269466104e-05
-1.79711562404045e-05
-2.86400356712324e-05
-6.24511279346474e-06
-1.29787375625926e-05
-2.16890850581499e-05
-1.78585212961239e-05
-1.18305247981972e-05
-1.01645583801572e-05
-2.13609978424111e-05
-2.73111924445152e-05
-2.13986667353744e-05
-5.60496374573038e-06
-5.68425105378643e-06
-1.68201002703139e-05
-1.99985701060911e-05
-1.5994168909878e-05
-2.40951844663423e-05
-4.97435745759518e-06
-4.00612035782881e-05
-1.83635438976237e-05
-1.38074059467645e-05
1.21580786656003e-06
-9.93214674607965e-06
-8.44903042836945e-06
-1.87048506247913e-05
-1.40388182695979e-05
-3.66527082494794e-06
-7.6863478418418e-06
-1.36260817488479e-05
-1.86333953512367e-05
-3.34979432230497e-06
-1.47825243501754e-05
-1.92625222610252e-05
-1.16224760115351e-05
-1.89137831296889e-05
-2.18102294074866e-05
-2.11152811202335e-05
-5.10449899131873e-06
-3.0332404230024e-05
-2.0267492196355e-05
-1.67901364349935e-05
-1.98755418960057e-05
-2.51874313682703e-05
-2.44562104686926e-05
-2.27732471055598e-05
-1.48700074226989e-05
-1.36823917954532e-05
-5.31948938872327e-06
-1.77197841505227e-05
-9.52099131233311e-06
-1.61896271705301e-05
-2.84520637315522e-05
-1.62295330289619e-05
-2.6103199407049e-05
-2.77211445291867e-05
-1.43771067872834e-05
-1.47972148458554e-05
-2.35915990471476e-05
-5.41826090827618e-06
-2.99126772741515e-06
-3.39691930601632e-05
-1.41778147159654e-05
-9.21833988649494e-06
-1.69489113611667e-05
-1.91417684794643e-06
-3.04138548040537e-05
2.66972893401306e-06
-9.22020714961589e-06
-2.95435346064047e-05
9.62171829867665e-07
-3.67968926221298e-05
-8.91880222579081e-06
-3.07412547755099e-05
2.70631002276625e-06
-1.06936910928472e-05
-1.84147718705241e-05
-1.39993441341663e-05
-3.65696178197751e-05
-1.33842342288448e-05
-2.0563404798666e-05
-3.0466802857983e-05
-7.26475357567541e-06
-3.75885989140472e-05
-3.30669934370319e-05
-7.49662073804327e-06
-2.03938010979812e-05
-8.14690618074135e-06
-2.19894561905641e-05
-2.6157837294183e-05
-1.51241052413001e-05
-1.80015097983417e-05
-1.23320328369683e-05
-2.01914103540788e-05
7.75782122229281e-08
-9.83719044847158e-06
-2.70577639243518e-05
-1.53499699989897e-05
-1.43944836440618e-05
-1.91204197616093e-05
-4.2573195543187e-06
-3.42865837625233e-05
-1.8631128260511e-05
-2.15390164014764e-05
-1.06822926025296e-05
-1.06190534427408e-05
-2.33315727980521e-05
-5.78801997244594e-06
-9.29871430820014e-06
-1.67808094477892e-06
-3.94496609190102e-06
-1.63466037374576e-05
3.61453681340471e-06
-1.13322313888744e-06
-6.05235414979322e-06
-3.08780086512099e-05
-2.39994648270975e-05
-1.81645845926008e-05
-2.20116701311284e-05
-1.01215418596651e-06
-6.53138803418606e-06
-1.1241310672259e-05
-1.95093990836615e-05
-1.069699164253e-05
-1.02980815520004e-05
-1.87504167276395e-05
-3.59081312033084e-06
-1.3339125883969e-05
-2.57410841618966e-05
-2.20201481577523e-05
-2.0343945003953e-05
-1.17131838595859e-05
-1.06918829743935e-05
-2.68410877734553e-05
-1.31310518509589e-05
-1.75524877863379e-05
-2.49099006732964e-05
-1.66649086562736e-05
-2.33866932808124e-05
-1.54437964726181e-05
-5.32070390242577e-06
-1.83698021396016e-05
-2.10736418519123e-05
-2.61033451807093e-05
-2.94939143967047e-05
3.81572205527288e-06
-4.03312979553999e-06
-1.26144112015018e-05
-1.22640564434091e-05
-1.96179232295938e-05
1.80767200352587e-07
3.55673973148616e-06
-1.36824344344418e-05
-4.82571241506233e-06
-2.30986730889501e-06
-1.14576737064774e-05
-1.31069457862306e-05
-1.84996460725496e-05
-1.86152761581151e-05
-1.45844414315226e-05
-1.98339019782833e-05
3.39509589907403e-06
-1.28266905288763e-05
-3.04011005427416e-05
2.04234105543837e-06
-7.3292317770458e-06
-1.51456915331228e-05
-8.77106949860004e-06
-2.59745632630474e-05
-1.96600025788107e-05
-9.62721921852748e-06
-1.42286908244838e-05
-1.85702477588013e-05
-2.47990719836738e-05
-1.16704322904055e-05
-1.14708853820136e-05
-3.35696649798065e-05
-2.62552695581041e-05
9.35318975917959e-06
-2.0372416887336e-05
-2.6609431435118e-05
7.13144536802752e-06
-6.46067941195369e-06
-2.82400170636361e-05
-1.75254540298441e-05
-3.72878753440932e-05
-8.14679818857125e-06
-8.5082112636248e-06
-2.97775840212973e-06
-3.80105587646885e-05
-9.33675281861482e-06
-9.93764181856217e-06
-1.33742511210012e-05
-1.10516321621522e-05
-9.8214308881458e-06
-1.88289786667875e-05
-1.77259971029134e-05
-2.38031344537965e-05
-6.38740064067662e-06
-2.99113435906529e-05
-1.47764527870006e-05
-1.44841911254841e-06
-3.10042845907916e-05
-2.29620384312675e-05
-2.53835644598174e-05
-1.13201381840448e-05
-2.94865283193573e-05
-1.78062264529666e-05
-1.51886546553407e-05
-2.22560843724647e-05
3.43638789300392e-06
-3.21519391673308e-05
-7.22578706081786e-06
-1.57275605430183e-05
-2.04916704180598e-05
-1.41925722510395e-05
-2.08122727752121e-05
-1.73145115485776e-05
4.10483982977631e-07
-3.03136176555922e-05
-2.23090417032303e-05
-2.74990378517821e-06
6.30229592033267e-06
-2.38063399400929e-05
-3.35857380082246e-05
-1.53437816290139e-05
-1.44749880557475e-05
-7.53139572658082e-06
-1.0913083101394e-05
-1.30052157879198e-05
-2.19910394936716e-05
-1.10263763697159e-05
-1.4689508106408e-05
-6.47723065763145e-07
-5.29848195938281e-06
-5.80894172093834e-06
-2.0812063847034e-05
-1.07096749389838e-05
-7.95343967988112e-06
-3.62837827230357e-05
-1.56459109182707e-05
-2.66868338270133e-05
-1.03117492809115e-05
-1.50184743374362e-05
2.89767069610719e-06
-1.17321298261935e-05
-1.90189306328452e-05
-2.5780744708911e-05
-2.04408923988736e-05
-1.91781500040668e-05
-1.98686153099441e-05
-3.0319826208361e-05
-1.29155197673099e-05
-1.52797895757396e-05
-2.45588109117595e-05
-1.98767216766146e-05
-2.72340829511498e-05
-7.03677501879667e-06
-1.72521904004917e-05
-1.76064779423367e-05
-1.09675954559658e-05
-1.13986382204338e-05
-1.38655653135787e-05
-1.55534902874075e-05
-3.78282968355258e-05
-5.12816385786175e-06
5.48974644128261e-06
-2.01750007381184e-05
-1.31440275142102e-05
-6.48618063016366e-06
-2.37940248956319e-05
-3.37437251631585e-05
-2.27999370514812e-05
-1.44328781287164e-05
-4.07022148927371e-05
-2.14075257113821e-05
-1.8931895833069e-05
-3.81555999562704e-05
-9.43292665331392e-06
-3.99334543879258e-06
-1.98952621321317e-05
-1.6573312336158e-05
-1.75178521216113e-05
-1.13465550414924e-05
-2.61327280290464e-05
-1.23283100491464e-05
-2.02284035900835e-05
-8.80996450719815e-06
-1.86576553702409e-05
-1.77793510780911e-05
-5.76004404548771e-06
-1.52249647954422e-05
-1.08827757536737e-05
-2.10584834139944e-05
-1.96585244899621e-05
-3.18199194247846e-06
-1.49763168970511e-05
-3.36829017060266e-05
-7.08354382382917e-06
-1.84312303857862e-05
-7.23186190912727e-06
-7.04484472368829e-06
-1.12297759235888e-05
-1.71877027489515e-05
-4.9932494821475e-06
-6.33865982373476e-06
-1.22715566734804e-05
-4.50986881676856e-06
-1.00037758548287e-05
-1.62614764026012e-05
-1.15598349572144e-05
-1.68859473993579e-05
-2.0749417923997e-05
-9.51481851415618e-07
-2.24898742294138e-05
-1.58110593930923e-05
-1.67898609617497e-05
-1.1635578577111e-05
-4.0846841348672e-05
-2.70834312109864e-05
-3.1133484780685e-06
-1.83101449090823e-05
-1.24912641478187e-05
-8.91675151000331e-06
-1.28650458487579e-05
-2.18035364458296e-05
-2.16399095128332e-05
-2.3296692431896e-05
-1.15277355998681e-05
-1.57318250046506e-05
-1.76204890778521e-05
-3.22265079551642e-05
-2.87420910044933e-05
2.92903279256107e-06
-2.43225649022852e-05
-6.42170186756395e-06
-2.0371452950953e-05
-2.18274998485796e-05
-7.64171072525273e-06
-8.86664705702072e-06
-8.55353258063741e-06
-1.30238896882023e-05
-8.55503016059591e-06
-4.48975287704738e-06
-1.52578913122755e-05
-8.63019876396383e-06
-1.86748136640327e-05
-3.07594762594699e-05
-1.15574810351776e-05
-2.57986313846101e-05
-1.43430533113124e-05
-2.73717044340264e-05
-2.99488266964075e-05
-8.66891579518642e-06
-2.9308499131413e-05
-1.88380827490996e-05
-6.5674225106516e-07
-2.87476388797327e-05
-1.84917723699221e-05
-1.50980275705177e-05
-1.07876794639734e-05
-1.81381659878138e-05
-2.15661768145852e-05
-9.1883712110342e-06
-2.02660390302819e-05
-2.03253404148024e-05
-1.54129216813181e-05
-1.57210734621488e-05
-1.5811276021513e-05
-3.92454388842889e-05
-8.74156024360142e-06
-1.26259265342188e-05
-7.53122301507354e-06
-9.90573731571798e-06
-1.69517708219102e-05
-3.218533962369e-05
-2.47099986323149e-05
-2.84148331216475e-05
-1.70323906966183e-05
-2.71956235001544e-05
-2.12397856066021e-05
-7.54545283699602e-07
-1.28090374682369e-05
-2.66623515921871e-05
-1.66343391195076e-05
-1.15622811766918e-05
2.54406221412786e-06
-2.44432556344796e-05
-1.94341470531742e-05
-1.31463323242401e-05
-1.46697347748582e-05
1.99089791186252e-07
-2.66745078630733e-05
-2.28873202534907e-05
-1.17971638628021e-05
-2.17232504468747e-05
-7.11832980862599e-06
-8.66698593495691e-06
-2.71809580245873e-05
-1.22232897561814e-05
-1.89769247296486e-05
-1.28604500743918e-05
-2.01198015606093e-05
-1.53030983015742e-05
-1.80192744135187e-05
-1.56811450954677e-05
-9.12316843719235e-06
-1.49370224385803e-05
-2.53594212427928e-05
-1.02707868110828e-05
-2.07571805023516e-05
-3.15124010431849e-05
-2.38508682836672e-05
-1.9271110613204e-05
8.79431002909309e-06
3.17443484576079e-07
-9.48004413823407e-06
-1.43264863885387e-05
-1.02424201374032e-05
-2.3181111000168e-05
-1.36093702518056e-05
-1.25625557035273e-05
-7.51127907397322e-06
-2.53251763350405e-05
3.98283627735641e-06
-1.4197347998101e-05
-2.4060352860088e-05
-1.68064019416287e-05
-1.85858190730687e-05
-1.7417989593301e-05
-2.39538192284294e-05
-2.29544948205932e-05
-2.612028305117e-05
-7.61334290202957e-06
-9.62688838351777e-06
-2.09240284995985e-05
-1.87662622103016e-05
-3.2610059052238e-06
2.94807161820361e-08
-1.76948919050215e-05
-1.231496375528e-05
-3.6726202743182e-06
-1.87630478289443e-05
-1.84763833399982e-05
-1.86398809630592e-05
-1.19295456325847e-05
-9.52431033225965e-06
-1.79062092258938e-05
-1.66840755765509e-05
-1.93754787490277e-05
-1.87087543904078e-05
-7.47663961949319e-06
9.23944471067453e-06
-2.3259426232919e-05
-1.2246155615687e-05
-5.83939410880739e-06
-2.05908572440909e-05
1.71073587362274e-06
-8.97831714057315e-07
-3.05881710164101e-06
-2.46107603900752e-05
-3.43228808258394e-06
-2.01842916420535e-05
-2.27967347724426e-05
3.2787614470361e-06
-2.87964725271811e-05
-8.40485991941466e-06
-9.57987926966674e-06
-8.58953531880854e-06
-3.17948080170943e-06
-1.60469898051287e-05
-6.03450741249674e-06
-1.90229088291292e-05
-2.17950473652726e-06
-7.31872092010092e-06
-1.28384463475216e-05
-9.41648797911164e-06
-2.1358385566999e-05
-1.18397329604081e-05
-2.79597258944733e-05
-2.50737940836205e-05
-1.52235634125864e-05
-1.27884218344713e-05
-2.89001909547932e-05
-6.03709311102242e-06
-7.62485061604706e-06
-2.23740812601204e-05
-1.5356756187923e-05
-9.1784585174675e-06
-1.78595284310916e-05
-3.20258592618783e-05
-3.04286174912237e-05
-2.2641475614016e-05
-6.5797941407275e-06
-2.32496300204538e-05
-2.62635129551954e-06
-2.17470934988782e-05
-1.99502410307647e-05
-1.66018603635682e-05
-2.3293085724678e-06
-3.47070947126686e-05
-2.07096102878655e-05
-1.75807421863665e-05
-2.56198599212405e-05
-6.63782828424352e-06
-8.55157259144846e-06
-1.94374809748438e-05
-1.06268891484805e-05
-9.86164654676663e-06
-2.40119127127341e-05
-1.15837837933441e-05
-7.8883036267985e-06
2.83562758217768e-07
-2.13196633484407e-05
-2.0082132828002e-05
-1.29212763370933e-05
-2.36459489244709e-05
-1.31240184630266e-05
-8.54999638306749e-06
-1.10253363433736e-05
-2.14765248572342e-05
-4.68798597140547e-06
-2.6502426851996e-05
2.6804743447827e-06
-1.59488628557927e-05
1.09630332648531e-07
-2.31455919057377e-05
-2.8764519732525e-05
-2.67005073228236e-05
-1.81001716966377e-05
-1.49885179879408e-05
-2.41216237440024e-05
-1.27058602396616e-05
-1.27550161519014e-05
-6.26708590487772e-06
-4.50451197987366e-05
-1.48810274633514e-05
-2.19480956641996e-05
-2.83730452005926e-05
-1.52604867450579e-05
-2.98602572569513e-05
-1.78651120601042e-05
-8.02280110467672e-06
-2.70851170368295e-05
-1.61929876952126e-05
-2.64538887885776e-05
-1.27046236614221e-05
-2.54674956781096e-05
-3.0994887498209e-05
-2.34201855026774e-05
-1.55340308889257e-05
-1.38970600166253e-05
-3.56329045548349e-06
-3.34587548234256e-05
3.28308997737274e-06
-2.29370873049306e-05
-1.60157213680969e-05
-4.37904416709741e-06
-2.79552783007631e-05
-1.95089346128137e-05
-1.34089306924123e-05
-1.50075780414514e-05
-2.26678513474066e-05
-2.59072927418311e-05
-1.8386628605843e-06
-1.64328910434062e-05
-5.34207841002245e-06
-9.21564287170133e-06
-1.32846314414915e-05
-1.72528283566034e-05
-7.82126770459322e-06
-1.39456134195017e-05
-2.30316529614829e-05
-1.20995658431869e-05
-4.43860858825853e-05
-1.51218607095161e-05
-3.41793809412978e-07
-2.57457491417408e-05
-1.71173344975239e-06
-1.78390287056221e-05
-1.46145691934377e-05
-1.13565834359434e-05
-1.91663951162417e-05
-3.95670244313325e-06
-7.90700212242596e-06
-4.65563642337176e-06
-3.04320865576693e-05
-3.59041535090862e-05
-2.04149068482112e-05
-8.9071211445159e-06
-2.80198324869962e-05
-8.086746354476e-06
-1.06853887952388e-05
-5.62571322067922e-06
-2.81201641062143e-05
-1.81338976447684e-05
-1.43621951656422e-05
-2.80970052551326e-05
-2.14346364830392e-05
-3.00091436871319e-05
-1.12109920304508e-05
-1.48091349734127e-05
-1.95575018826674e-05
-1.93065724600114e-05
-1.29508792004045e-05
-6.53331221552057e-06
-9.44764570033352e-06
-9.98243477781374e-06
-1.1681232468658e-06
-9.00634336066982e-07
-1.77877768364012e-05
-1.9898122304014e-05
-8.93287757542277e-06
-5.14213672820385e-06
-2.16342314121103e-05
-5.76083488248766e-06
-4.86168964819591e-06
-3.16069227406782e-05
-8.67509623572931e-06
-2.58262700505965e-05
-1.65412353853463e-05
-7.41386940844391e-06
-2.77042035614736e-05
-8.46018282974854e-06
-1.67056504860861e-05
-2.76542510320413e-05
-2.43477794163119e-05
-1.28749866858456e-05
-1.96891739657054e-05
-2.60894497787213e-05
-1.17023283190281e-05
-1.11346188575187e-05
-2.53343932834793e-05
-3.15230854143439e-05
-1.76194045959151e-05
-2.05573056846877e-06
-1.85898186660279e-05
-1.45330184134079e-05
6.21362032864439e-06
-1.58696338803378e-05
-1.59885397555424e-05
-2.01199995493027e-05
-3.56164482668872e-05
-2.26568240238607e-05
-1.86562348813188e-05
-1.33480892703456e-05
-1.65375189010398e-05
-2.52782511746468e-06
-2.10158288212182e-05
-1.29148166690401e-05
-2.90729439263306e-05
-1.22650110392372e-05
-1.52303361284753e-05
4.42298841193179e-06
-2.49599741417955e-05
-1.4913638783636e-05
-1.02845977553687e-05
-1.85250667026345e-05
-2.71788802944745e-05
-1.95516803188789e-05
-1.23402513413356e-05
-3.87973079870625e-05
-6.72421375443394e-06
-1.07248799429131e-06
-6.47130963025505e-06
-1.73979513537904e-05
-3.01038960727309e-05
-3.27074436923663e-05
-1.02512971611977e-05
-2.50809675749232e-05
-1.39339776073144e-05
-8.35256348905444e-06
-6.71434601277181e-06
-1.65137134647427e-05
-2.89272924847024e-05
-6.24494905798623e-06
-1.04920631362037e-05
-1.92518030842227e-05
-1.56523741726317e-05
-1.87872011786321e-05
-3.12149300822295e-05
-2.72731967564956e-05
-2.54594127700055e-05
-3.76417067310067e-05
-3.4591539422482e-05
-1.53082176610311e-05
-6.97902585497763e-06
2.03083349229067e-06
-1.89294942471739e-05
-2.82788979670832e-05
-8.99511130324902e-06
-1.00471103219339e-05
-5.55441340393864e-06
4.31756057291647e-06
-1.50589241330163e-05
-1.05385428667005e-05
3.98418662765884e-06
-4.5247910064868e-06
2.65810191453379e-06
-2.00789486535842e-05
-2.85953645341354e-06
-3.08569000746585e-05
-7.85278302603523e-06
-2.75373668952654e-05
-2.31680084506151e-05
-1.6472282745889e-06
-4.89025137122648e-06
-5.39342389896078e-06
-3.18121625157386e-05
-2.54552256445007e-05
-1.16758816893511e-05
-9.56721512231131e-06
-1.84520224519522e-05
-1.21738154466155e-05
-1.85809379809923e-05
-1.19566022802155e-05
-1.41089122318019e-05
-9.13563238740307e-06
-2.99562266621258e-05
-6.44766287168136e-06
-1.89196390448531e-05
-2.48543047869126e-05
-1.79246374750011e-05
-9.34317243396715e-06
-8.09150334460583e-06
-2.38154785884418e-05
-8.40498419271685e-06
-1.08676501313026e-05
-9.94896224465654e-06
-1.9200644069508e-05
4.42222755532767e-06
-2.19733989425794e-05
-3.07712711848675e-05
-1.34356250129362e-05
-2.26713558303531e-05
-1.17979809910734e-05
-2.31090819406837e-05
3.43246911567094e-06
-1.34731047243992e-05
-2.89986085013932e-05
-1.83563452542293e-05
-3.82573351337812e-05
-1.17266048644062e-05
-9.81395661408877e-06
-1.05992847178833e-05
-1.54450762142112e-05
-3.14303301592886e-06
-2.13200458723035e-05
-3.05663489340576e-05
-1.16525703659201e-05
-1.1217803081278e-05
-2.4076304410304e-05
-1.23019739714946e-05
-1.521051897091e-05
-1.60197353190274e-05
-2.11585649319569e-05
-1.08778728619956e-05
1.07806305342637e-05
-7.21828256120834e-06
-1.49311504603849e-05
-2.53256677460345e-05
-1.75184434795175e-06
-1.20829783863859e-05
-3.17675403536202e-05
-1.72383302005577e-05
-1.5084324052045e-05
-1.43796405454756e-05
-1.3013535764071e-05
-4.44837147080085e-06
-1.3183206647942e-05
-1.91899165057251e-05
-1.01068751955593e-05
9.8912722056218e-06
-2.107408914125e-05
-2.10871925445453e-05
-2.89641580461462e-05
-1.90833430265832e-05
-2.17073815611586e-05
-7.40003953899407e-06
-2.90585458325336e-05
-5.9276832869998e-06
-7.05063140612054e-06
-2.63751249819659e-05
-1.43234289043173e-05
-3.39604806749502e-05
-2.52100021131697e-06
-1.32487297277609e-05
-1.11389102206328e-05
-1.14118781588262e-06
-6.95603443219531e-07
-1.60648052397316e-05
-2.77068798461195e-05
-1.72244807945674e-05
-2.64976249987712e-05
-2.73386708609522e-05
-3.23056579748705e-05
5.98410541375278e-06
-1.92916283190751e-05
-2.39912241086341e-05
-3.34448590491755e-05
-1.26310579707545e-05
-2.5900209699392e-06
-1.77544926433699e-05
-2.91038538717485e-05
-1.88161445313304e-05
-1.65271731795516e-05
-7.76640381712084e-06
-1.68150682655113e-05
-2.80702794498107e-05
-3.26784487102718e-05
-2.33383447569131e-05
-8.91455012307849e-06
-7.09129288793477e-06
-6.8764611706516e-06
-1.72420335258881e-05
-1.88857799462581e-05
-1.92816723285441e-05
-4.01530270118363e-05
1.69777045788004e-06
-1.14292035584722e-05
-2.18542942969035e-05
-2.56526060185918e-05
-2.94806775757387e-05
-7.79748221708004e-06
-5.80889635978166e-07
-4.17239026808419e-06
-9.38240972306067e-06
-2.00637724244788e-05
-9.02760563606423e-06
-2.27247132602847e-05
-5.3445377725047e-06
1.4823171402782e-07
-2.21952164571733e-05
-1.09333327395161e-05
-1.48671283434384e-05
-1.26768863085052e-05
-1.27412970352809e-05
-1.35075208059197e-05
-3.60273953908595e-05
-8.81168937561624e-06
-2.94904895866605e-05
-9.14380307154834e-07
1.39799850706305e-06
-2.73792746602898e-05
-2.20425409031508e-05
-1.99124046092089e-05
-1.62066995063214e-05
-2.91354995205874e-05
-2.04438722649427e-05
-1.9012455620838e-05
-1.39114558876787e-05
-2.75244491048183e-05
-1.5695088843578e-05
-1.09891983269947e-05
-1.08851339221042e-05
-1.96612702406572e-05
-2.49551016265245e-05
-3.70320278503277e-05
-2.86647652722645e-05
-1.41866152973049e-07
-2.35449605727789e-05
-2.7800893857318e-05
-2.26192872656994e-05
-3.46854265964705e-05
-1.97071941772504e-05
-1.27831455831023e-05
-1.69169723562222e-05
-1.64328739110868e-05
3.6065009052718e-06
-1.80763327504423e-05
-1.29308164963008e-05
-2.65478266679527e-05
-3.80131716267447e-05
-2.17718241287385e-05
-1.72185410508556e-05
-1.48799885860716e-05
-1.95167088261042e-05
-1.50662885557304e-05
-2.95908759586926e-05
-2.27868208662152e-05
-2.51855898956095e-05
-1.1066036535548e-05
-2.96371376669413e-05
-2.87410709679704e-06
-2.76830781904451e-05
-9.28282711991639e-06
-2.09764737302008e-05
-1.51343458237472e-05
-3.17658812917882e-05
-9.60647582771543e-06
-1.52654975330725e-05
-1.11730730634701e-06
-5.31865829001291e-06
-5.29478563719119e-07
-1.76791887714193e-06
2.65229006256005e-06
-2.88738643577021e-06
-2.2175463749968e-05
-2.4505186091047e-05
-2.61503176250921e-05
-2.22326342609664e-05
-2.70611369800847e-05
1.86508225877365e-06
-1.77943717891943e-05
-2.68440096329193e-05
-1.84360945303417e-05
-1.58791314864947e-05
7.38880208109951e-06
-1.73704022216357e-05
-1.52073425382073e-05
-2.2459573607183e-05
-5.46681391114184e-06
-2.37431885589293e-05
-2.88125027195829e-05
-1.19510754988838e-05
-1.08871572869728e-05
-1.44004508002066e-05
-1.33720021808237e-05
-1.93898706576606e-06
-1.59439518485645e-05
-1.66989844579222e-05
-3.27310289165967e-05
-3.04718444755035e-05
-1.45356754662459e-05
-3.02253254764158e-05
-2.76846895850956e-05
-1.60422689654788e-05
-7.71910973536842e-06
-1.72640068708387e-05
-2.31517203348656e-05
-1.13329097960808e-05
-2.89391200582666e-05
-1.76023211210736e-05
-1.76349982959597e-05
-1.34145172610909e-05
-5.54052432920862e-06
-1.45895414361119e-05
-2.27006146662838e-05
-2.7255875599134e-05
-1.26261987241174e-05
-6.64125481756413e-06
-4.31037997985735e-06
-3.90371222855054e-06
-3.75383306945676e-06
-7.82631814014235e-06
-1.49046259708403e-05
-2.93899177090485e-05
-9.79538252969435e-06
-4.16513681471412e-06
-2.29930457154579e-06
-1.58775815356787e-05
-1.45872508407511e-05
-2.29987754768802e-05
-1.64879914809143e-05
-3.23233063241827e-05
-1.71505921101386e-06
-1.50992903505145e-05
-1.8980874147349e-05
-3.98175070974521e-05
-1.6109234458718e-05
-2.29974817127282e-05
-1.40917623437389e-05
-2.9553374194043e-05
-1.49218190831925e-05
-1.74275407760561e-05
-9.56710976780995e-06
-1.15208295089467e-05
-5.16115417226287e-06
-1.99612313279672e-05
-2.3448236367865e-05
-1.58117262142254e-05
-1.51100301941002e-05
7.34959274328912e-06
-2.45502701117867e-05
-1.250944685234e-05
5.16783661539501e-06
-2.03715873556616e-05
-1.40498125187486e-05
-2.28973149727832e-05
-2.59464878892318e-05
-7.58055035771135e-06
-1.40194422798666e-05
-6.45308847363713e-06
-2.29068711533493e-05
6.78029594338708e-07
-2.34330231253371e-05
-1.97979860835369e-05
-3.19083178909988e-05
-1.1455333922924e-08
-3.96216867954326e-06
-1.20395196787548e-05
-1.78100369835769e-05
-1.73242216706687e-05
-3.86530636927104e-05
-2.03020671976773e-05
-9.86651164530386e-06
-1.84454882990937e-05
-2.32492672694021e-05
-1.55074445156332e-05
-5.53682155255542e-06
-1.0864584848052e-05
-1.55153928192501e-05
-6.57596119074526e-06
-3.62041060742341e-05
-1.8518441854585e-05
-1.95432174296334e-05
-2.92036522429436e-05
-7.62487429993152e-06
5.37805147602429e-06
-1.80670023228966e-05
-2.09244713824705e-05
-3.15981097147074e-06
-1.73334461934185e-05
-2.43414709718096e-05
-2.56837757315473e-05
-3.6146896330936e-06
-1.66372167342088e-05
-2.75402018230743e-05
5.05152596007866e-06
-8.93480746844265e-06
-1.4183026594192e-05
-3.09754172894205e-05
-5.48242928747455e-06
1.96319765760261e-06
-9.22761550228015e-06
-3.31538209771502e-05
-3.00749855383986e-05
-2.97265235047898e-05
-1.2326597297198e-05
-2.3465049756743e-05
-1.34590660858712e-05
-1.86210415361604e-05
-6.62112911689584e-06
-2.64042706581751e-06
-1.25928027708343e-05
-9.66143498196087e-06
-1.60003092301075e-05
-6.12805917169325e-06
-1.37870187235509e-05
-7.29431498353705e-06
-8.3552414500569e-06
-5.7165009408428e-06
-5.20275326105687e-06
-1.13532553650916e-05
-3.40329412228849e-05
-1.1313256612353e-05
-3.96226048924599e-05
-1.58642631082207e-05
-1.25172771976166e-05
-8.7939698546522e-06
-2.89919613544393e-05
-2.58610671161444e-05
-2.5440561672101e-06
-2.94792646433258e-05
-2.43048505503667e-05
-1.0098373520879e-05
-2.95377533514932e-05
-1.62821362949663e-05
-1.58729158924649e-05
5.39593801158907e-06
-8.23454327880185e-06
-8.45759908903356e-06
-7.26611401678814e-06
-2.68661557405249e-05
-4.49883316817599e-06
-1.05630437852519e-05
-1.21691345942039e-05
-7.20441512314015e-06
-2.15740085318779e-05
-1.25196399153597e-05
-1.26397044064433e-05
-2.08502728136472e-05
-1.90999893071307e-05
-1.85661476533368e-05
-2.77624482269145e-05
-1.68464521544543e-05
-2.00897880821411e-05
-2.08963426302515e-05
-8.35480365954165e-06
-2.39686523027326e-05
-1.57296988541728e-05
-3.01528381503259e-05
-1.26471391005241e-05
-1.78895793892426e-05
-6.23104449152871e-06
-1.44005908184867e-05
-1.13056351336649e-05
-2.02946850680936e-05
-4.52331009078635e-06
-1.0038195363043e-05
5.48277259295533e-06
-2.55719970227582e-05
-3.9529140137669e-06
-2.22146969902266e-05
-1.38236347890365e-05
-1.66764196625616e-05
-1.5849530440464e-05
-3.83552650467096e-05
-1.61624720978322e-05
-1.3079882643121e-05
-3.39521699224991e-06
-2.34305011739631e-05
-1.84788047010564e-05
-1.89009028444963e-05
-1.20571735313844e-05
-5.5147430297628e-06
-2.07625262497341e-05
-2.33081757488916e-05
-2.92655379238613e-05
