# Supplementary material for: Research on computational propagation and identification of mine microseismic signals based on deep learning
Source: PLoS One. 2025 Oct 22;20(10):e0334641. doi: 10.1371/journal.pone.0334641 (PMC12543183; doi:10.1371/journal.pone.0334641)
Supplement: S11 Data — (ZIP) [file pone.0334641.s011.zip › 000101100002654.xlsx_0.txt_24.txt.txt]

-1.07580174042857e-05
-1.38011236485771e-05
-2.203017051979e-05
-1.99746257453777e-05
-2.62265703269259e-05
-3.74517559097703e-05
-2.4230738252452e-05
-3.4254670907083e-05
-1.80793100322365e-05
-2.24059371630128e-05
-1.92203421830187e-05
-1.63795145190411e-05
-1.44577972714699e-05
-1.79893235924155e-05
-2.22603259609261e-05
-4.29358599899855e-06
-1.67558736325928e-05
-2.48129334571986e-05
-1.88773804696947e-05
-1.33686986833896e-05
-2.36837779226313e-05
-2.26858602399348e-05
-8.23758820414975e-06
4.49765282440485e-06
-1.04849181050408e-05
-1.53894177207495e-05
-1.4357958732071e-05
-2.13832634033368e-05
-1.8258704960798e-05
-8.00031183168393e-06
-2.30198054696443e-05
-1.83709004091034e-05
2.01833755860604e-06
-3.64412671018768e-06
-2.46472355753872e-05
-1.49485843006955e-05
-1.5546776433301e-05
-2.13527270270243e-05
-2.76392277963531e-05
-3.85667058208963e-05
-2.64497549571589e-05
-1.5814786790748e-05
-1.52391512491451e-05
6.2092685309437e-07
-1.3417085092812e-05
-1.91821860042794e-05
-6.13007612705753e-06
-1.38705499615515e-05
-2.00887017170106e-05
-1.39873506479915e-05
-2.43524330067687e-05
-7.51418804792526e-06
4.31716205248408e-06
-2.02311196589747e-05
-3.43251457042442e-07
-2.26112466151266e-05
-1.96101597913909e-05
-1.87488464605189e-05
7.96092953014209e-06
-8.58577625140334e-06
-8.4269147220256e-06
-4.10847639246761e-06
-8.71601274515212e-06
-2.0674294548355e-05
-2.75361439264844e-05
-1.35683988100477e-05
-1.34808420536689e-05
-2.69188082103112e-05
-2.675818119822e-05
-5.83086530495943e-06
-8.70255983253586e-06
-4.58677613211353e-06
-1.18039613805287e-05
-4.98987382268811e-06
-2.08468546648254e-05
-2.25392788651851e-05
-7.32068074303964e-06
-2.3596149778926e-05
-1.06919671290819e-05
-1.55318563312692e-05
-2.17344225868444e-05
-1.94272690284536e-06
-3.74816295700321e-05
-2.88305449669444e-05
-9.39653602428638e-06
-3.7658657866886e-06
-1.40368053404681e-05
-1.10067539093231e-05
-2.08502103700465e-05
-1.15636577546266e-05
-5.79430231486571e-06
-1.82120335378945e-05
-3.20157644459427e-05
-3.51787437674743e-05
-2.50062282472882e-05
-6.80252488063017e-06
2.9739701979064e-06
-1.21163680683207e-06
-2.02083071095363e-05
-2.9087098060578e-05
-8.00030276401518e-06
-8.83423113279227e-06
-1.17064467011198e-05
-6.78282695289337e-06
-1.33357636225435e-05
-9.82657247265e-06
-2.93353074579396e-05
-2.3574349794924e-05
-2.43406007378175e-05
-1.63149103567628e-05
-1.07392772631733e-05
-3.03100410179883e-05
-5.105676861422e-06
8.54200150549804e-07
-5.323207877224e-06
-1.89140616155326e-05
-1.20973446719798e-05
-2.18865660583372e-05
-1.11104819266005e-05
-7.94089185625431e-06
3.61627693360552e-06
-1.72659426697111e-05
-1.47740483493468e-06
-1.56582321058597e-05
-8.98935670933862e-06
-2.20978485451038e-05
-9.79534695197063e-06
-2.19252845220229e-06
-2.10219610872429e-05
-2.11467929094361e-05
1.6365568983648e-06
-1.72806143445182e-05
-3.27563391931214e-06
-2.37669848087967e-05
-2.38776103390758e-05
-1.88775312832079e-05
-2.12673215229774e-05
-1.20039828009355e-05
-1.25329107487386e-05
-1.5703817420581e-05
-2.12702740825834e-05
-2.33798056131674e-05
-2.34956036757712e-05
-1.5391272632625e-05
-3.26254824116829e-05
-1.47734662761177e-05
-2.84142035037879e-06
-3.59366884266174e-05
-1.29139906304178e-06
-2.3547531072881e-05
-2.15652862768552e-05
-3.98490752899484e-06
-3.80215268930626e-06
-1.49641170872057e-05
-3.69446453426537e-05
-1.83207484801428e-05
-1.8336490551256e-05
-1.34753335065126e-05
-8.48967851735617e-06
-2.09456895583441e-05
9.3816239737375e-07
-6.98965673222812e-06
-1.04873818854929e-05
-1.1724417100916e-05
-2.90300507252671e-05
-1.71775883819233e-05
-2.04005845194347e-05
-5.82426427428528e-06
-1.28482784734222e-05
-1.98787914751716e-05
-1.31539310772445e-05
-2.21736088037856e-05
1.1058780986992e-06
-1.10314064307986e-05
-1.3990105692755e-05
-2.25827878814985e-07
-2.32376251644344e-05
-1.21850785009797e-05
-1.49409531445604e-05
-1.95341764172011e-05
-1.36902464598822e-05
-1.26930800733936e-05
-2.55930814204058e-05
-2.87564160560749e-06
-8.44523774132985e-06
1.80198542895254e-06
-1.25709428744542e-05
-1.81688950024367e-05
-1.2575546324566e-05
-6.31515133873173e-06
-1.72794508978817e-05
-2.8868530339378e-05
-3.15845432994127e-05
-1.68745692148795e-05
-1.65687236750136e-05
-2.5275753926438e-05
-2.40526974497535e-05
-1.87331140974131e-05
-4.8399427196466e-06
-1.60133238997342e-05
-1.53964874358225e-05
-2.6861632235798e-05
-1.65972525116083e-05
-1.39950621590096e-05
1.46905867169244e-05
-1.96889317151359e-05
-1.46010580065186e-05
-1.01180183575382e-05
-2.47393925166916e-05
-2.64652182827208e-05
-2.30586058289545e-05
-2.24546125895531e-05
-2.35785883653435e-05
-8.98940770376581e-06
-3.5102812165176e-06
-7.86369957748073e-06
-1.49035986431839e-06
-1.48244037519526e-05
-5.71794233064604e-06
-1.6543846982958e-05
-1.55775273930229e-05
-2.07096366639897e-05
-1.68603164340342e-05
-1.03248301816357e-05
-2.22255362885264e-05
-2.5691090482801e-05
-1.66168447729432e-05
-4.74029167529236e-07
-1.92027425633507e-05
-1.30456103825084e-05
-1.58716470543537e-05
-1.07423121192585e-05
-1.02021300881265e-05
-2.60496195342577e-05
-9.60437719770979e-06
-1.68490944642946e-05
7.62026344696252e-06
-2.18845072765359e-05
-2.84309013024607e-05
-9.49502768939847e-07
-3.68079919188813e-06
-3.01454541136453e-05
-1.81852909323423e-06
-1.40199470013789e-05
-4.48652428109513e-06
-5.98160189475885e-06
-1.40302243672849e-05
-1.34119590655065e-05
-3.25844826819605e-06
-1.84898486384995e-05
-9.09158298972437e-06
-1.65954391341016e-05
-3.21196693279369e-05
-1.7416114817766e-05
-1.72684686546521e-05
-5.90794766834717e-06
-1.02454168593554e-05
-7.86234291471789e-06
-9.61440863802801e-06
3.21057954160595e-06
-1.32136391724285e-05
-1.34545133699838e-06
-2.57416195972591e-05
-1.67742584177943e-05
-1.96137401437871e-05
-1.4085568667123e-05
-1.02174930857886e-05
-3.32169533355684e-05
-1.21523001866419e-05
-3.6186186724019e-05
-2.82607508187468e-05
-1.17619611729223e-05
-2.52550553398886e-05
-2.2667897655049e-05
-1.66386335907531e-05
-1.74995597904407e-05
-5.10845883438943e-09
-2.71639200693391e-05
-9.73138700892399e-07
-1.23059897151937e-05
-1.40576489026566e-05
-1.03748950941581e-05
-1.27232564539774e-05
-1.73683768007786e-05
-1.39675786034939e-05
-1.14991930634893e-05
-9.8684262939077e-06
-1.62054057557773e-05
-1.62733716914664e-05
-1.09047633842355e-05
-1.2491802499908e-05
-1.16079719871703e-05
-1.60858392710093e-05
-7.97583739971365e-06
-1.16061709810234e-05
-2.05862118984443e-05
-1.49592046496545e-05
-1.96682925568904e-05
-1.03001453229023e-05
-1.5261707244614e-05
-2.56183465012628e-05
-8.89929438359239e-06
-2.54609705182335e-05
-8.95127453777231e-06
-2.19801890905053e-05
-3.53417495367223e-06
-3.06977661842225e-05
-1.01653804099805e-05
2.69702244623238e-06
-2.93505706023832e-05
-1.17672044882216e-05
-2.04924956735155e-06
-1.91575511490519e-05
-1.6492257194937e-05
-2.67259743250349e-05
-1.20733317664659e-05
-8.7654491422887e-06
-8.20946056949004e-06
-1.77252205676914e-05
-1.78361367286256e-05
-2.79060255307239e-05
-1.49249383897579e-05
-2.39940095919825e-05
-1.4170995829795e-05
-9.43547693245179e-06
-1.46553501837176e-05
-7.34242745006128e-06
-5.61090782402459e-06
3.05592414948488e-06
-2.71109594337038e-05
-1.89257567089061e-05
-1.94089448986026e-05
-2.90545018451257e-05
-1.89534961163936e-05
-1.08036496513172e-05
-1.00639515631785e-05
-6.905526751007e-06
-6.89223802889449e-06
-5.84109796544187e-06
-1.9842264587703e-05
-1.9415449748388e-05
-5.82943640117891e-06
-3.85936858781492e-05
-1.96915805576034e-05
-1.88342827140773e-05
-1.87509638934273e-05
-3.8649530098104e-05
-1.21506134864415e-05
-2.16631054290932e-05
-1.49368230671478e-05
-4.0374606349535e-05
4.23721824652315e-06
-2.08900551961539e-05
-1.71806845261282e-05
-1.57434610749665e-05
-4.62055733264787e-06
-1.88131309539794e-05
-2.56315389774655e-05
-1.22897541443313e-05
-3.04495723259345e-05
-1.71922037735008e-05
-1.4272952952834e-06
-1.04998347990986e-05
-2.10142235864185e-05
-3.88016153745402e-07
-2.02437964236523e-05
-3.98772644181747e-06
-1.95742611745681e-05
-3.86635661629762e-06
-1.53554333177519e-05
-1.19205066377791e-05
-7.76715537095088e-07
-1.53185892589612e-06
-1.31571268756527e-05
-1.64293361621433e-05
-3.61059187415484e-06
-1.02128912030181e-05
1.40608154481388e-07
-9.43057047207305e-06
-2.13395785582564e-05
-1.43342977590492e-05
-8.3104109025263e-06
-3.55852466679705e-05
-2.54627219021152e-06
-2.3588833908642e-05
-1.13897216780319e-05
-2.13293257276421e-05
-1.94030121536405e-05
2.94062941203356e-06
-1.65952747690471e-05
9.07517161553736e-06
-1.11654914726032e-05
3.34511251164692e-06
-2.47321551159987e-05
-2.34425269865828e-05
-2.43692565464621e-05
-2.48061062077651e-05
-5.72748950708073e-06
-1.06728532377589e-05
1.2331633594246e-06
7.66400921585926e-06
-1.07327344523412e-05
-1.59630605491586e-05
-2.31002761623483e-05
-2.8973502123375e-05
-1.77215982438302e-05
-1.31742019081519e-05
-9.5404016996217e-06
-1.73778113935719e-05
-1.02553362678867e-05
-1.16443893808295e-05
-6.71421710077337e-06
-1.19980139422266e-05
-1.50207278341881e-05
-1.84453485269329e-05
-3.1015995129948e-05
-8.17029056902566e-06
-4.18036494278325e-05
-1.69871714131197e-05
-1.41119169028413e-05
-2.14749093938833e-05
-1.57697763541622e-05
-2.16828257749339e-05
-6.79561343640517e-06
-2.70881600607868e-05
-3.31256746041877e-05
-9.65381924761717e-06
-2.08248432152999e-05
-1.55317053859069e-05
-2.46485001971383e-05
-1.9939350423155e-05
-1.58790588716818e-05
-3.4795043975907e-05
-1.41067492164793e-05
-6.34475912073065e-06
-9.3994238875978e-06
-6.26901983101521e-06
-2.27589272955758e-06
-1.5899109723064e-05
4.10965917594257e-06
-3.86861420384384e-06
-6.06455489700156e-06
-8.4490071301027e-06
-2.45390208133845e-05
3.5457004832667e-07
-1.81744839524898e-05
-1.41035522363307e-05
-2.91809544607861e-05
-6.99588554455338e-06
1.4139152080714e-06
1.67148798991128e-06
-2.68800828501375e-05
-1.65810800662336e-05
-2.18963546915372e-05
-3.68897585318985e-05
1.12517477783386e-05
-1.75984797065486e-05
-1.05078323588307e-05
-1.99691219574707e-06
-2.02257466355375e-05
-2.74950864922453e-05
-2.60001229378268e-05
-5.54713389998815e-06
-1.2727491161473e-05
-1.378898601152e-05
-9.06808088264332e-06
-2.42433814712287e-05
-8.40765256313111e-06
-1.52188600797079e-05
-1.68756991963031e-05
-2.13816069486087e-05
-9.19492028532695e-06
3.78148362923242e-07
-1.20215133219322e-05
-1.8723602621059e-05
-1.32656743855216e-05
-9.93597218950296e-06
-2.55526047584368e-05
-1.37532890134199e-05
-3.15148180148491e-05
-1.77763570159806e-05
-7.35525769737885e-06
-1.02475459546626e-05
-1.88352914192383e-05
-1.32017785947511e-05
-9.86507829693692e-06
-1.41982365068657e-05
-1.25099798604374e-05
-9.12134363540689e-06
-2.38196295135434e-05
-2.46662666007279e-05
-1.88187571072399e-05
-1.38186477434279e-05
-1.0027251003336e-05
-1.00527545572873e-05
-1.56177096081901e-05
-8.3203308961777e-06
-1.11167341690134e-05
-1.87225634645777e-05
-1.43584823776677e-05
-1.20414181591291e-05
-2.73232205808789e-05
-1.90997329174663e-05
-1.51254614142509e-05
-3.41685155531039e-06
-9.06086837741871e-06
-2.40393381954204e-05
-4.45559699826606e-06
5.16373055458992e-06
-3.29681712910662e-06
-1.31106106601751e-05
-1.07067098021267e-05
2.16330001703418e-06
-1.08506607308808e-05
-1.6592197784939e-05
-1.74071883136889e-05
-1.31508282792822e-05
-2.86879589255805e-06
-1.7775831055717e-05
-1.76619204786121e-05
-2.49036248621164e-05
-1.36321622619086e-05
-1.1450074428688e-05
-9.66706892787076e-06
-3.37758870080517e-06
-1.56150130253287e-05
-8.72367513800823e-06
2.19140861408746e-06
-2.06067477946666e-05
-2.04105032966097e-05
-1.2038238984399e-05
-1.91974779784445e-05
-1.91022512999836e-05
-2.8148676205092e-05
-2.65685176548882e-05
-2.21794233511743e-05
-5.56879853127445e-06
-1.95356279698829e-05
-1.15365842819572e-05
-2.95667916667979e-05
5.9986721004484e-06
-1.42408389729182e-06
-9.40027595907201e-06
-2.98003812970313e-05
-1.58920937973716e-05
-2.87048004184984e-05
5.87874473765292e-06
-6.41261602468467e-07
-1.81494446512552e-05
3.70316244574914e-06
-1.29826117333252e-05
-8.50040018146409e-06
-7.03493727398604e-06
-1.6667503133304e-05
-2.01151311724946e-05
-6.52943261797636e-06
-2.78923639055511e-06
-1.09880130800559e-05
-1.93947169123533e-05
-6.3705101282262e-06
-1.00312772212267e-05
-1.50618567598543e-05
-2.04952563940191e-05
-3.81479542917382e-06
-9.52968697108442e-06
-1.51988455320175e-05
-1.88152595856236e-05
1.09712869825251e-05
-2.35638688464332e-05
-1.87231678191581e-05
-2.96476028231932e-05
-3.03687379557336e-05
-1.42272899461176e-05
-5.16892139491009e-06
-2.29426507408816e-05
-3.33507798682152e-06
-1.18044498772118e-05
-1.96372481164385e-05
-1.87626027571605e-05
-2.48266824852644e-05
-3.27787024641512e-06
-1.58808891339118e-05
-1.63189585649996e-05
-5.1106979417742e-06
-1.48682643852835e-05
-1.62601594104031e-05
-2.06429766620674e-05
-1.12407773312176e-05
2.5259835594232e-06
-1.5793595330517e-05
-8.05324267365944e-06
-2.31374365175882e-05
-2.0550704618578e-05
-1.76985305506852e-05
-1.55488877498867e-05
-7.46653534415723e-06
-2.91297125411561e-05
-1.56755245821877e-05
-1.01322012522707e-05
-2.55507268661814e-05
-2.67143812473092e-05
-7.2242658006512e-06
-1.48217640298876e-05
-4.23192417450205e-06
-1.50003997665711e-05
-1.29142256274139e-05
-1.67143599601161e-05
-1.2701869012057e-05
-1.253413950674e-05
-1.34430647121675e-05
1.20526982791116e-05
-2.19653295102943e-05
-2.41236105378593e-05
-1.97427116715294e-05
-2.40996891614055e-05
-4.39827826879903e-06
-1.72371781320009e-05
-1.23759848780525e-05
-1.8997691875074e-05
-1.62583142746245e-05
-4.97010015605781e-06
-2.24042394527363e-05
-1.22484155740581e-06
-1.13967167474724e-05
-2.15835842566871e-05
-1.82259599668455e-07
-2.69619297087299e-05
-1.38000848930316e-05
-1.21406460098525e-05
-5.432503424217e-06
1.68100230562126e-06
-1.62822366102521e-05
2.63102821560755e-07
-1.4802294809237e-05
-2.14410256458878e-05
-1.1559379537127e-05
-1.12945937909464e-05
-1.88051079375087e-05
-1.49254347471712e-05
-1.99060481211125e-05
-5.53492388549573e-07
-2.49364758507442e-05
-5.10990540341261e-06
6.00702487805485e-06
-2.97295659508655e-05
-6.9180397769126e-06
-5.89567905103978e-06
-1.73492539872577e-05
-1.2098137891033e-05
-1.15107574754414e-05
-1.4429544807648e-05
-2.42241876443231e-05
-2.81358817928652e-05
-1.14533099516978e-05
-3.05136023754215e-05
-9.88463101900695e-06
-1.51048383431147e-05
-4.81339033935479e-06
4.53206350843366e-06
-1.93276065234037e-05
-1.5573524203668e-05
-1.19551254800145e-05
-6.03205054720614e-06
-1.08218108457648e-05
-1.86273662130258e-05
-1.44633814565226e-05
-1.53448501525967e-05
-1.63323077391223e-05
9.99729615295605e-06
-1.51432893718317e-05
-5.13077199108596e-06
-7.83890410607542e-06
-4.78514487131376e-06
-3.60977109306302e-05
-2.25332403039524e-05
-9.09883368747578e-06
-2.87963830402236e-05
-2.18860108821939e-05
-1.58401896991801e-05
-1.16383702967508e-05
-2.94794971270446e-05
-2.589345933356e-05
-2.11098924586537e-05
-1.5670252586512e-05
-1.34194940642074e-05
-3.19852946950599e-06
-2.70593940737295e-05
-3.37421097483581e-05
-6.85003673113943e-06
-1.88730078167731e-05
-2.36945839312991e-05
-3.96596413019484e-06
-7.0784507970566e-06
-2.35812639259594e-05
-2.40564263788383e-05
-1.47701685990931e-05
9.18203137089796e-06
-6.32957495800423e-06
-1.53999678028359e-05
-8.47657580358814e-07
-1.13942569471039e-05
-1.0330676845349e-05
-9.10149325968636e-06
-1.82369123431484e-05
-3.41400132688859e-05
-8.32981236497982e-06
-1.85731443419014e-05
-1.4541374050286e-05
-2.98967186497228e-05
-1.38861503997847e-05
-2.45580828821195e-05
-1.38282130611999e-05
-3.31940380537774e-05
-3.39994785903893e-05
-6.02008150944311e-06
-1.03031313118219e-05
-2.03500692578923e-05
-4.307444092082e-06
-1.8327996891412e-05
-2.2475011352203e-06
-2.29240666520819e-05
-6.89061148808998e-06
-2.37102148955666e-05
-1.35343550529542e-05
-1.54086762737258e-05
-2.91675623319573e-05
-9.53565576781798e-06
-1.03198263057675e-05
-2.5470381764075e-05
-2.14356767786485e-05
-1.09016922624826e-05
-1.87253433462921e-05
2.29226203078404e-06
-2.63521890032224e-05
-2.02197527523103e-05
-1.53190863021343e-05
-4.00388348412717e-06
-8.56636420055916e-06
-7.38533346417067e-06
-1.178991627754e-05
4.26049971567692e-06
-1.20058733963405e-05
-7.45563648228954e-06
-1.15790710663995e-05
-4.62342375219313e-06
1.88010864284019e-06
-2.91397283640535e-05
-1.00946288154769e-05
4.67376257901838e-06
-6.65256159007452e-06
-1.9916626296195e-05
-8.01717777744825e-07
-1.18237928826141e-05
-1.9990355595584e-05
-3.12142137906826e-05
-1.69091009254351e-05
-3.19183417917153e-06
-2.84941757729049e-05
-1.7306446823568e-05
-2.02670335570252e-05
-2.24916580234749e-05
-2.1993591853254e-05
-3.21292645056159e-05
-2.84956735011105e-05
-1.35277713451496e-05
-1.03329059770512e-05
-2.18062513707342e-05
-1.3243972267216e-05
-2.48803503136722e-05
-5.13028673544166e-06
-8.85167360010066e-06
-1.7363957875945e-05
-1.44943031030728e-05
-1.12580653543169e-05
-1.0305341322641e-05
-1.70276730548103e-05
6.21292654269479e-06
-1.99852473431401e-05
-2.77712109447658e-05
-9.38589765339186e-06
-1.80133905372408e-05
-2.6639342662958e-05
-2.0664098219634e-05
-2.41696064984594e-05
2.04417246549769e-06
-6.29860120891654e-07
-8.26595175009493e-06
-4.83546886417853e-06
-2.61553779012054e-06
-2.19756152415181e-05
-7.55304337290838e-06
5.23140010646355e-07
-1.65154020341481e-05
-1.25071006015699e-05
-8.62585918600589e-06
-1.95392876316211e-05
-1.49451553009699e-05
-1.97845936975906e-05
-2.8418219496865e-05
-1.91253989468577e-05
-1.70827661270991e-05
-3.02325407678629e-06
-3.82458208183335e-05
-2.30165541009656e-05
-1.96059256450393e-05
-1.33944531191461e-05
-2.57534168392333e-05
-3.35637146947276e-05
-1.37896481135743e-05
-1.37677041245194e-05
-5.85034617810042e-06
-2.381525676572e-06
-1.85720528066538e-05
2.6928327274326e-06
-3.65199919590856e-05
-1.14448507749151e-05
-2.39096086506093e-05
-1.04926240798083e-05
-2.03135644195036e-05
-1.25663707009211e-05
-2.01172557464141e-05
-3.28959044523159e-05
-1.78829941218801e-05
-1.30168047954792e-05
-1.57482581053041e-05
-4.37802322570718e-06
-1.80235205456859e-05
-2.3522856806368e-05
-3.27305088734013e-05
-1.28245500005395e-05
-1.70480715190031e-05
-3.01513983471762e-05
-3.78543109662705e-05
-3.18983468191754e-05
-4.62802378468528e-06
-1.64511580797801e-05
-3.94756997180311e-06
-1.28789846569235e-05
-1.78622712613961e-05
4.36842680077278e-06
6.01487726309571e-06
-2.17969504045868e-05
-1.52924652447382e-05
-1.21772105075278e-05
-4.46101145980414e-06
-1.16370182517679e-05
-1.12460929679133e-05
-9.65184635065304e-06
-1.99036289702019e-05
-1.66141440798183e-05
-2.78575453879681e-05
-1.30841694111364e-05
-3.07403048159652e-05
-3.20767370465582e-05
-9.68978789733587e-06
-7.28409030075329e-06
-2.79037248735757e-05
-3.19104433539136e-05
-1.7237470499051e-05
-1.90454589898896e-05
-1.01848334574174e-05
-2.75339658171167e-05
-1.70596373429923e-05
-2.17760547962124e-05
-3.62548857396026e-05
-1.98846604215878e-05
-2.49960413710936e-05
-3.0111082763363e-05
-5.380242581497e-06
-8.90417525524896e-06
9.24578705451625e-07
-1.91368857137094e-05
-1.39521921049832e-05
-2.36886438926245e-05
-1.0195502600011e-05
-1.40257664637733e-05
-2.45496259139589e-06
-2.4304406387972e-05
-2.73091357941384e-05
-2.01324471659678e-05
-1.32563316078721e-05
-9.73567716569478e-06
-1.98657234769617e-05
-7.1736284511871e-06
-8.29961739096362e-06
3.322415196879e-06
-1.66324690520192e-05
-1.77515793726524e-05
1.0811034309682e-06
-1.26091472582514e-05
-1.38355019461273e-05
-4.1942402922389e-06
-1.38448733283264e-05
-3.30777243661414e-05
-3.22939385251206e-06
-2.22067378201576e-05
-7.90120921195252e-07
-1.57910463855004e-05
-1.37907833116143e-05
-1.73222074105897e-05
-2.68821989126173e-05
-8.72030384905683e-06
-2.18695598832046e-05
-2.3181202069401e-05
2.59301262145858e-06
-7.94101297297345e-06
-2.50960308467312e-06
-2.30830681259035e-05
-1.39903060334727e-05
-1.97480482315745e-05
-9.15864151704281e-06
-1.91466524389008e-05
-3.01195623912091e-05
-2.04327854500433e-05
-1.92462135987379e-05
-1.57987167501069e-05
-2.4193553670173e-05
-2.86468844023061e-05
1.61111743962972e-05
-1.9774851092623e-05
-1.54905699127036e-05
-8.47376440541214e-06
-6.09365563420636e-06
-1.83244456228272e-05
-4.00808490675656e-05
-3.71186390397792e-05
-1.99560314144409e-05
-2.10834795177124e-05
-3.60480574777146e-05
-1.21727815689898e-05
-1.79669136078324e-05
-1.82222969718316e-05
-1.07217305762754e-05
-1.00560369700113e-05
-1.57107445657848e-05
-1.05834887632741e-05
-1.97449263965234e-05
-1.8433790847041e-05
-3.52910877383995e-06
-6.97068785002363e-06
-2.88230720067562e-05
-2.93887532488831e-05
-1.81885780123802e-05
-1.96456739136561e-05
-1.35129617582158e-05
-3.70591917240689e-05
-1.65161627089766e-05
-3.03180745200103e-05
-1.2342923442607e-05
-1.41070356386098e-05
-2.20579415933534e-05
-2.30896120474654e-05
-9.07658741801505e-06
-6.91670334189655e-06
-3.81414596926472e-05
-1.37547980387717e-05
-9.99838886458182e-06
-4.58577440078281e-06
-1.27121103591574e-05
-6.85694049163807e-06
-2.22302994802821e-05
-3.35744679858431e-05
-1.26598568583316e-05
-2.36162570681327e-05
-3.01544538281409e-05
-3.27996783924033e-05
-2.32071535100393e-05
-2.76383460501194e-05
-1.28311358379025e-05
-1.96336337319956e-05
-2.39512985773782e-05
-2.71593198188226e-05
-1.45524041868419e-05
-3.31487567771603e-06
1.39050972917215e-06
-2.42908293327588e-05
-1.44175032746875e-05
-6.64688567129513e-06
-1.01848494207792e-05
-1.30232592467018e-05
-1.61596555592792e-06
-1.61680673625397e-05
-2.97217522183141e-05
-2.21800682831498e-05
-1.23931041409694e-05
-1.52079018462731e-05
-7.41362339170229e-07
7.20880377509545e-06
-1.46498052813434e-05
-4.13300674153151e-05
-2.58423404431503e-05
-2.14207105319363e-05
-3.69405603317574e-06
-1.80070503420349e-05
-3.05779088585178e-06
-1.79013287188058e-05
-1.17293505173204e-05
-2.25178312699208e-05
-9.57870738358529e-06
-1.89777685166474e-05
-1.85331835292128e-05
-9.68664697633024e-06
-1.12250167238189e-05
-2.39884835242466e-05
-7.48426721314469e-06
-1.29909963108863e-05
-2.53652316953933e-05
-2.64608199226136e-06
-1.69432906950687e-05
-2.54372639458103e-05
-1.64407885683256e-05
-2.80506389862711e-05
-1.36803890271157e-05
-3.49426908030221e-06
-3.16903403166461e-05
-1.35043546662679e-05
-6.63262461114032e-06
-1.69175261023354e-05
-2.36063803528232e-05
-2.67409608373147e-05
-1.10559315909534e-05
-9.22771558635307e-06
-1.58100263570169e-05
-4.35151853662095e-06
-4.4810133240029e-06
-2.28921207470349e-05
-1.82584652884759e-05
-2.47182370101234e-05
-1.95421245857785e-05
-1.18606419543876e-05
-2.40184421519229e-05
-1.92903068403939e-05
-2.0648291030538e-05
-4.61289037298357e-05
-1.53049347410287e-05
-1.29973234852963e-05
-1.86934075998586e-05
-1.88951095444701e-05
-2.22271234739236e-05
-1.99227124507934e-05
-2.93048657857019e-05
-1.32210390498801e-06
-1.50674846241623e-05
-3.4067756983007e-05
-5.55165279288792e-06
-1.0691940444654e-05
-2.62413765109984e-05
-1.09771349566327e-05
-1.39729925361258e-05
-1.36806845026472e-05
-1.3979457734569e-05
-2.27498959618353e-05
-3.50097199206014e-05
-3.02609797937052e-06
-1.01423437422028e-05
-1.17651893732902e-05
-2.79140656311914e-05
-9.05154142489778e-06
-2.27793470948913e-05
-2.14073853966967e-05
-2.58951471978988e-06
9.54833120223909e-06
-1.46751176695659e-05
-1.40623012708684e-05
-2.93917734357909e-05
-7.85172001618151e-06
-7.73991839800745e-06
-1.1502270630566e-07
-1.61934421626293e-05
-2.55609210124645e-06
-2.44366785236629e-05
-1.69536808055364e-05
-1.55338987088937e-05
-1.49725151827225e-05
-1.22933047363759e-05
-1.53806526284479e-05
-3.15175777928222e-05
-1.29709062597945e-05
-2.05822024590004e-05
-1.51575676628605e-05
6.21683802212065e-06
-3.12674650726186e-06
-9.20164880661156e-07
-2.02705622691494e-05
-1.39121294468728e-05
2.6333408262221e-07
-2.11615293280531e-05
-7.5534708559029e-06
-2.25454097697174e-05
-3.90733156421469e-06
-9.14552436165645e-06
-2.57209474458717e-05
-9.88964724739473e-06
-2.76057907644518e-06
-3.13407545630231e-05
-1.20613803704046e-06
-2.0314278106972e-05
-3.62196160837789e-05
-1.09399986514842e-05
-1.27237895453386e-05
-1.05843196330995e-05
-8.93623954051322e-06
-1.0025216286927e-05
-9.44045823505301e-06
-2.08881260460907e-05
-1.06431231457286e-05
2.28708929121064e-06
-5.65019341412309e-07
-2.1297681866925e-05
-2.21214610974139e-05
3.96561353854049e-06
-1.89409765543368e-05
-1.82111167633689e-05
-2.55833620331765e-05
-2.23970377523234e-05
-3.02725826469377e-05
-1.0511850339403e-05
-3.34860693622257e-05
-2.2856110203388e-05
-9.17914051007587e-06
-2.68341268761252e-05
-4.38402407024866e-06
5.75762839907469e-06
-1.14254306370967e-05
-2.57112381828165e-05
-2.5328290705741e-05
-2.00654025043769e-05
-1.46818571079297e-05
-1.82790992969389e-05
-3.03194572595093e-05
-3.29985304203377e-05
-1.46965530412743e-05
-1.6840422992974e-05
-1.49832910954476e-05
-1.99360735436756e-05
-1.77077450632757e-05
-1.45714868657759e-05
-1.85345125418528e-05
-1.6140124493494e-05
-3.68635022595451e-05
-1.50952229778228e-05
-8.09461594101829e-06
-1.70057168514538e-05
-7.3462857942878e-06
-1.7361869392697e-05
-5.61860645976389e-06
-1.74907455464069e-05
-1.5555518029256e-05
-1.47794152735385e-05
-1.23433478596603e-06
-2.37390495860183e-05
-1.51821897803387e-05
-7.30512958430106e-06
-1.73440997194601e-05
-9.18739255301772e-06
-1.4746617091558e-05
-1.1510454036424e-05
-1.9808503752492e-05
-6.15486895176843e-06
-2.64465388411962e-05
-1.797884586503e-05
-1.46255084137836e-05
-3.99551310663424e-06
-9.47039456348584e-06
9.70047346863678e-07
-1.62600915854532e-05
-2.59116927550016e-05
-1.75166480290627e-05
-4.91269839124875e-06
1.20242298639012e-06
-1.86451034980095e-05
-2.03064603575095e-05
-1.04115322380881e-05
-1.52958778415652e-06
2.60947614193502e-06
-7.73996145392643e-06
-1.85871106934118e-05
-2.24887773341243e-05
8.1779678269009e-07
-8.47421798421185e-06
-1.47926650761829e-05
-1.95293835221172e-05
-8.43163539232248e-06
2.39859993889272e-06
-1.70666243460069e-05
-1.00316929341923e-05
-2.02981253009007e-05
-1.53670719664725e-05
-3.10094516657105e-06
-8.26142067916506e-06
-9.87886520878192e-06
-1.40743533292836e-05
-3.96461771105817e-06
-4.85105613183588e-06
-1.46996851553217e-05
-9.7228207641641e-08
-1.78611721066158e-05
-1.21505734617456e-05
-1.6360641293204e-05
-9.20165033256821e-06
-2.44114623201533e-05
-1.76740052260509e-05
-6.8418637883552e-06
-2.85141832908642e-05
-1.10259607923305e-05
-8.11921858629731e-06
-1.34669077853419e-05
-2.39202069410358e-05
-1.45597610643421e-05
-2.36615378035371e-05
-1.85737259031518e-05
-2.89562292377572e-05
-3.66306191743214e-05
-2.25638744929274e-06
-3.71248938828628e-06
-7.10358772818019e-06
-4.29700855991171e-06
-9.95620856797894e-06
-1.06993181304742e-05
-1.22901168712687e-05
-2.21083670292672e-05
-1.90022623581975e-05
-1.56715304748e-05
-2.39906330221656e-05
-2.67006919962484e-06
-1.46444748782071e-05
-1.37241086376899e-05
-1.1647946541234e-05
-2.01914606202137e-05
-2.7100320288835e-05
-1.04892429167424e-05
-1.19256294368007e-05
-1.51262382443672e-05
-2.64839382670345e-05
-1.81589043719958e-05
-2.77003500566667e-05
-2.32154291804324e-05
-2.96309719991594e-05
-3.22091143429239e-05
-2.60183552758029e-05
-1.91819318695694e-05
-1.31301386655731e-05
4.26249471025857e-07
-4.83263787670204e-06
-2.41078141824841e-05
-2.16201945261014e-05
-3.42139965557634e-05
-1.97513758469645e-05
-4.23546684809759e-06
-1.34289336387524e-05
-1.44974513533965e-05
-2.05297729435301e-05
-1.90051871155869e-05
-3.11692003302884e-05
-1.97477783292031e-06
-6.11221213836595e-06
-1.20618433012005e-05
3.54431413546071e-06
-8.31570916467823e-06
-2.25361453665849e-05
-6.44289935605425e-06
-7.59414816398823e-06
-2.08408972398558e-05
-1.48233125781537e-05
1.53470626571166e-06
-6.94015321738842e-06
-1.94406644377296e-05
-2.43824471381035e-05
-1.84950005595715e-05
-2.48141193606959e-05
-3.3837841244676e-05
-1.09326415480084e-05
-1.08451036840758e-05
2.87813305441401e-06
-1.01926262570503e-05
-1.85813223988565e-05
-1.74442152009082e-06
-2.3882330678961e-05
-2.09621177712388e-05
-1.4199364693021e-05
1.33661114531339e-05
-1.1459263927863e-05
-1.51171932259506e-05
-1.43390199226196e-05
-1.3852233095243e-05
-9.70994635567702e-06
-2.73581838088456e-05
-1.36848086275027e-05
-1.50345748969998e-05
-2.56433899365275e-05
9.72500859699837e-06
-2.20305594170714e-05
-1.4183591937827e-05
-1.34749808501926e-05
-8.09728080422794e-06
-2.38998048417163e-05
-2.58054824216116e-05
-2.70873756528565e-05
-1.34178074805197e-05
-2.1882442174298e-05
-6.31673628784827e-06
-3.1260711587582e-05
-8.92575197391669e-06
-2.30422793996427e-05
-2.4293083557699e-05
-3.87541432698659e-06
-1.41913176698514e-05
-6.23885147088171e-06
-5.85169767364009e-06
-1.18416600593766e-05
-3.02511923281247e-05
-2.04340007898792e-05
-1.28439801897078e-05
-1.32590783874091e-05
-1.47970187347657e-05
-7.10385715942115e-06
-2.90134256633935e-05
-2.5959720554278e-05
-3.26168299001692e-06
-9.8351501121005e-06
-1.32092985400351e-05
-2.59759079354517e-05
-8.75281014244589e-06
-1.37260816582417e-05
-2.40702562218534e-05
-1.15528308562664e-05
-1.67024168239108e-05
-1.88971559878019e-05
-9.55454349510743e-06
-3.055985952207e-05
2.99370566608954e-06
-3.94053513986219e-05
-8.89344985981429e-06
-1.60459015241994e-05
-4.14846550927982e-05
-3.69425108802229e-05
-6.77906804578281e-06
-1.59213085025977e-05
-1.63575912678559e-05
-3.37914346841087e-05
-5.63968326277225e-06
-9.00042501566134e-06
-1.95561925039565e-05
-5.96194562871681e-06
-1.53136523813959e-05
-1.83356069377697e-05
-2.25335750379592e-05
-5.97440825739027e-06
-1.61819364106606e-05
-1.32142408468194e-05
-7.37861475654155e-06
-2.88745680727655e-05
-2.76997840811135e-05
-2.05351040479338e-05
-2.08442696164413e-05
-6.20253766775778e-06
-1.33947203509533e-05
-1.35776504105494e-05
-1.00802746384841e-06
-3.56732590498457e-05
-1.77002696109692e-05
-8.23173811209226e-06
1.56858853317695e-06
-1.8828902420287e-05
-1.46413241538822e-05
-1.80230697741279e-05
-2.37120934183286e-05
-2.33496035030176e-05
-1.63242668973705e-05
-3.26202772294233e-05
-4.29274843175838e-06
-2.15207534794812e-05
-1.57286707955773e-05
5.70979706410391e-06
-1.17021482448525e-05
-1.62298799042185e-05
-6.2985207910921e-06
-2.79653106738642e-05
-1.53509765084195e-05
-2.46459363986929e-05
-2.383422029366e-05
-4.77675327216736e-06
-1.57154611447733e-05
-1.60145117162285e-05
-1.27221289211446e-05
-2.3809375335224e-05
-1.86604733562906e-05
-2.20390974480675e-05
-9.24542827525029e-07
-1.59520547066565e-05
-2.9039288015276e-05
-4.22467698522701e-06
-3.63859897954979e-05
-2.81876953853561e-05
-2.92310254482072e-05
-2.38935203878162e-05
-1.88847808291777e-06
-1.28439905831547e-05
-8.73991902973743e-06
-1.04309079523285e-05
-1.96288213044564e-05
-1.83505598927832e-05
2.42517245438963e-06
-2.13665990289525e-05
-2.02113351993464e-05
-6.95886533369439e-06
-1.17312155905654e-05
-1.40322259720331e-05
-2.19809645393866e-05
-2.89650885389595e-05
-8.1582919644633e-06
-3.3221265469704e-05
3.5847726359562e-07
-1.39205542101996e-05
-7.95616893365319e-06
-2.07763867735636e-05
-2.78555041391713e-05
3.3029510948761e-07
-1.48199911891568e-05
-1.48779418086491e-05
-1.43746753565554e-05
-1.2098321994933e-05
-1.16211832863908e-05
-1.93627041757622e-05
-3.34718014428059e-05
-5.33062945781855e-06
-2.84741178355517e-05
-7.31097286586397e-06
-7.78125574495818e-06
-1.45350234210968e-05
-1.27815542239961e-05
-7.92855538146444e-06
-1.84528502067136e-05
-1.17266179999085e-05
-7.22516124975432e-07
-1.37037306206673e-05
-2.97394039798533e-05
2.69383448738829e-06
-1.39208123982345e-05
-1.90921740046757e-05
-1.04290443839469e-05
-1.57895028321566e-05
-1.84445687322368e-05
-1.42892961353934e-05
-5.62555555426205e-06
-1.22360204813388e-05
-1.5878578811807e-05
-1.40397551541484e-05
-2.19391571462222e-05
-1.5801036526081e-05
-1.51582108921554e-05
-2.41281611690168e-05
-1.66391032106448e-05
-1.741920049168e-05
-7.06670130669075e-06
-8.01446782367196e-06
-1.0441196704706e-05
-1.80914220315333e-05
-1.82292298003789e-05
-3.62869428907998e-05
-5.83809687340187e-06
-1.7743040623241e-05
-1.79822983013176e-05
-2.64598919129608e-05
-3.07016223626776e-05
-2.13172414714257e-05
-1.4873425693415e-05
-1.36460289268321e-05
-4.89667242393934e-06
-1.07011154262884e-05
-1.28383225361358e-05
-1.27524130492819e-05
-2.56019017795787e-05
-3.17418069367055e-06
-3.61454591399064e-06
-1.15907639636036e-05
-1.6998449879821e-05
-1.26660420038955e-05
-2.50455298185957e-05
-1.50259260987489e-05
-1.22715103323839e-05
5.73986315618484e-07
-1.66033601685613e-05
-2.75837523683704e-05
-9.29926237382984e-06
-4.34763678283244e-06
-2.4839809258304e-06
-1.51595420928332e-05
-2.88160465291186e-05
-1.21236218573135e-06
-6.87226999167718e-06
-1.17443332699645e-05
-2.64962089908312e-05
-1.12481714731525e-05
-2.19345429860465e-05
-2.74604680572848e-05
-1.9942240119461e-05
-1.11066343531013e-05
-1.05795412775116e-05
-1.60731811622189e-05
-2.51402240443148e-05
-2.36670154316905e-05
-5.87140649609273e-06
-5.19447468240977e-06
-3.1365234930896e-05
-6.38666805068836e-06
-3.38184062613578e-05
-1.66914467074996e-05
-1.43420308551863e-05
-2.59194402944516e-05
-7.87976944785019e-06
-2.8915753760829e-05
-2.96844314825901e-05
-7.16594027904739e-06
-1.96505796738674e-05
-6.79992249076496e-06
-1.36148695615879e-05
-1.35375070385088e-05
-2.85267344994054e-05
-2.47942675709213e-05
-1.55861781713886e-05
-1.86135061887052e-05
-2.45894114603744e-05
-3.08788929132511e-05
-8.10599226569065e-06
-3.0310355595938e-05
-1.92877111515042e-05
-1.66406137586419e-05
-1.08088003329986e-05
-8.53166460932718e-06
-7.26334081036848e-06
-1.53194378348608e-05
-1.54309754944478e-05
-2.32577664272342e-05
-1.93127438839109e-05
-1.91492658736743e-06
-2.36428694372202e-05
-1.04468073600842e-05
-1.66966097414772e-05
-3.4422705896983e-05
-7.57530640484849e-06
-8.07957795015322e-06
-5.10603042218778e-06
-2.92045941995954e-05
-7.12288438987026e-06
9.21509813871448e-06
-3.34551624009525e-05
-1.44637919947015e-05
-1.0461896744574e-05
-6.55176580147723e-06
-2.80715477221523e-05
-4.29510594568713e-05
-1.4274737044256e-05
-1.27371424253466e-05
-3.28322662822484e-05
-1.81140347476458e-05
-2.20297665816798e-05
-6.53430258992716e-06
-3.00220183162071e-05
-2.07704480468174e-05
-1.66307498493402e-05
-8.92137599040325e-06
-7.63766473468435e-06
-2.44786251103864e-05
-2.40980531458319e-05
-1.75203288159354e-05
-2.11733688128188e-05
-1.53151170594977e-05
-2.5642603840309e-05
-3.22671966730513e-05
-4.09557694138598e-06
-5.54529404282835e-06
5.32031169705914e-06
-3.51588916950112e-05
-3.58367977369774e-06
-2.05057422283673e-05
-2.55649834863606e-05
-1.43850042227863e-05
-1.1783120893459e-05
-8.38788533662634e-06
-9.40024799231817e-06
-2.27067524762319e-05
-1.76844346049359e-05
-1.50346878347953e-05
-2.77082407546351e-06
-1.01608176282168e-05
-1.88054347334018e-05
-3.19873836366466e-05
-2.08453353244071e-05
-9.24728030717399e-06
-7.32510373550149e-06
-1.69056892181166e-05
2.17669382595635e-06
-9.39959019882103e-06
5.83900303885171e-06
-1.49713175856494e-05
-4.76904663736693e-06
-2.40313394305949e-05
-9.84724204598439e-06
-1.04861051664162e-05
-5.94170458984892e-06
-3.52632535641896e-05
-3.47609157143575e-05
-8.60682044325934e-06
-3.24041857383234e-06
-1.31293902960921e-05
-2.85800077889345e-05
-8.37112944956428e-06
-2.5000234978213e-05
-1.41239230958102e-05
-1.58044515018792e-05
-2.26500729990572e-05
-6.87047034416011e-06
-4.07208488434832e-05
-8.64593980321855e-06
-1.64952587435325e-05
-3.39162361707605e-05
-1.46761397619068e-05
-2.0640158539465e-05
-1.15261237047695e-05
3.07640983119225e-06
-1.65741466945977e-05
-1.08909817943947e-05
-2.48067605041422e-05
-2.31195741803015e-06
3.93093819938046e-06
-1.49751706183919e-05
-2.43653255215461e-05
-2.89005581921016e-05
-3.39194932226799e-06
-2.69021819364053e-05
-1.85370652057513e-05
-1.47832451374932e-05
-3.3041143982947e-05
-6.75362671522838e-06
-1.31313285590298e-05
-1.66784468672209e-05
-1.64671552382002e-05
-1.89488623744836e-06
-8.45246265569724e-08
-1.3557244385642e-05
-2.40706566612894e-06
-5.62204465248538e-06
-6.94406432406974e-06
-1.60709387915514e-05
-1.90877742634168e-05
-1.85276353612393e-05
-1.98822933334566e-05
-2.97018156386851e-05
-3.30795742529812e-05
-2.19047763301974e-05
-1.37160818000122e-05
-1.21152380372393e-05
-1.58567410318773e-05
-1.48328352697241e-05
-2.42668354331411e-05
-5.65311033150249e-06
-2.09638887227659e-05
-4.84647762287186e-06
-1.87064084490157e-05
-2.78375240619048e-05
-2.02366978533116e-05
-2.66982458224477e-05
-2.52372641892858e-05
-1.75053530829395e-05
-2.09042689639055e-05
-1.35477311694029e-05
-9.64355058065098e-06
-9.97130114252655e-06
-1.28353791122856e-05
-5.21772798001979e-06
-2.95045987890539e-05
-1.33677623797142e-05
-1.37632220481029e-05
-2.26665900842545e-05
-2.04865631959921e-05
-1.46304142504413e-05
-1.66994778394609e-05
-2.62794653769799e-05
-2.48788440166679e-05
-2.13883060426859e-05
-2.47147511466155e-05
-1.01403479504e-05
-3.63148038067665e-05
-1.82438734575456e-05
-2.9356903466745e-06
-2.75553512137094e-05
-1.76317549280191e-05
-2.20336230496444e-05
-1.74230745966408e-05
-1.10882069219649e-05
-3.13387151462106e-05
-2.32844590495969e-05
-2.09883676412375e-05
-1.27763796085658e-05
-2.23796388689846e-05
-3.07249223886738e-06
-3.33172189930703e-06
-2.31579111723052e-05
-2.33262395682144e-05
-1.90664671281577e-05
-1.49587216704937e-05
-1.58447522455069e-05
-1.46425227506e-05
-1.08665826440556e-05
-1.00793913273426e-05
-1.85160064171655e-05
6.21920226001346e-06
-2.02462730244695e-05
-2.33983993737383e-05
-3.97770107338487e-06
-3.31364459322296e-05
-7.76450761796812e-06
-6.93122849694083e-06
-1.94307065576256e-05
-7.4394297854354e-06
-1.43160165708483e-05
-2.05184274150741e-05
-1.95528781392341e-05
-1.23765351863699e-05
-2.28865520734015e-05
-2.23892858857772e-05
3.52326747903183e-07
2.55205365411944e-06
-1.37114734542088e-05
-8.19728122360608e-06
-9.38167599988818e-06
-2.51657125391028e-05
-3.84361584674794e-06
-4.04750744634892e-06
-2.1931301923002e-05
-1.83326074972859e-05
-2.13564986786129e-05
-1.57392095883797e-05
-1.33731550446128e-05
-1.48865276681849e-05
-1.9062332220098e-05
-2.08123235965181e-05
-2.03072727285961e-05
-3.40202706011825e-05
-6.17728510688415e-06
-1.86045487950973e-05
-1.44757789032091e-05
-1.19307423024306e-05
-1.00035624407653e-05
-3.66282520489891e-05
-3.15069681112579e-05
-1.07317956355299e-05
-1.43369248852934e-05
-2.15382617111521e-05
-1.06782529078391e-05
-9.99890228944951e-06
-1.70793542463229e-05
-8.74140927136474e-06
-2.07100908204683e-06
-1.13274318212293e-05
-1.69217671677704e-05
-1.24801833806037e-05
-1.64481306027381e-05
-3.29811773805834e-06
-1.86227196818351e-05
-2.09200997598527e-05
-1.33662028373096e-05
-2.61794639080862e-05
-1.15666229667442e-05
-1.71174871609968e-05
-2.33601587451112e-05
-2.66648662900825e-05
-2.54062019889008e-05
-1.08618143349478e-05
-2.41838579379262e-05
-2.60823021612547e-05
-1.51029373955909e-05
-2.05279935294748e-05
-2.48125119122576e-06
-1.2330101081194e-05
-2.89257481914862e-06
5.621884374053e-06
-2.97504360038946e-05
3.2480037829473e-07
-1.93802804756466e-05
-2.6862258617388e-05
-8.10938342676194e-06
-4.93134773788534e-06
-1.04279414629264e-05
-2.98529735732826e-05
-2.0890219647787e-05
-6.65927355992558e-06
-2.12343734443028e-05
-4.38408982999352e-06
-3.37085726599411e-05
-1.75022684954257e-06
-2.83837817209747e-05
-3.80253023647868e-06
-2.42478141913281e-05
-1.92618147813902e-05
-6.45939509584673e-06
-2.14774704969115e-05
-7.29367733976604e-06
-1.91604821612114e-05
-1.34619152237378e-05
-1.89561200764776e-05
-1.46602673605834e-05
-2.02918220900688e-05
-3.15671801876047e-05
-1.36956527684715e-05
-1.1645877359636e-05
-2.87778216832475e-06
-9.07522155114875e-06
-3.21899370984712e-05
-1.63587015734314e-05
-1.39699910410912e-05
-1.4940511806304e-05
-1.59917161291496e-05
-1.53487582637021e-05
-2.30110132144991e-05
-7.56696130135547e-06
-7.57134782107653e-06
-2.49786455591565e-05
-1.54784953463115e-05
-1.00699707271755e-05
-9.29539870605322e-06
-1.32145260231669e-05
-1.88973570784283e-05
4.78175612863169e-06
-1.09650662581719e-05
-1.30594037146265e-05
-1.10350019320012e-05
-5.24246056164281e-06
-1.35346219567213e-05
-1.64588319105967e-05
-1.02960576060566e-05
-1.2320417375027e-05
-2.19176661388448e-05
-1.32658825966633e-05
-1.95075654722651e-06
-2.49912433956909e-05
-2.48733805702119e-05
-2.16871915521457e-05
-4.03646919312994e-05
-2.9951045528712e-05
-8.63730933307244e-06
-1.80728049210055e-05
-1.6305006632347e-05
-2.73753759811835e-05
-1.68248231378038e-05
-2.52133467279221e-05
-2.35790285014757e-05
-1.48068476580789e-05
-1.70131224849266e-05
-2.1516255196395e-05
-1.96344163234835e-05
-2.19229202511446e-05
-1.97199812346369e-05
-1.08582927156633e-05
-1.39098070579048e-05
-9.11943329487663e-06
-3.25818594253377e-05
-2.98670679671765e-05
-2.52112921249637e-05
-1.80561832806467e-05
-2.6820148028398e-05
-2.37664740352703e-05
-6.80717285794629e-07
3.53918336111448e-07
-3.15269072579221e-05
-1.69548630882699e-05
-2.33030078384836e-05
-1.0481645688479e-05
-5.42229892652277e-06
-1.24110549968449e-05
-1.58439541325217e-05
-1.86323831479241e-05
-1.86122956626431e-05
-2.18276295043573e-05
-4.72804333693787e-06
8.34533153566308e-06
-2.411180651591e-05
-1.48004446655247e-05
-8.64537323715173e-06
-3.72301917761528e-05
-2.1074698451987e-05
-1.63663109020826e-05
-1.47423782487971e-05
1.32317522132361e-06
9.87144219159318e-06
-1.30705443284727e-05
-1.60312614049483e-05
-1.11513199714644e-05
-1.20625306387539e-05
-2.53874012986744e-05
-2.9522785266369e-06
-1.37137216500835e-06
-9.94773657293926e-06
-1.45201453608652e-05
-1.02366052760084e-05
-1.97689229205522e-05
-1.46292853732845e-05
-1.31859052280624e-05
4.07602057003689e-06
-1.42004820293441e-05
-7.10291041992884e-06
-1.55379891314525e-05
-2.2621504633689e-05
-8.14108359214648e-06
-1.36163417436979e-05
5.89724810323278e-06
-1.0159356905486e-05
-3.23396571386098e-05
-1.48146240156109e-05
-2.35860763033512e-05
-1.34601028474997e-05
-2.31910276707928e-05
-1.99799096170755e-05
-2.78991785077504e-05
-2.50833898384702e-05
-1.0984015113216e-05
-4.44422840574962e-06
-1.68290481634506e-05
-3.34065269349017e-05
-2.14027763200758e-05
-1.28323976739669e-05
-2.879958075936e-06
-2.52569443055272e-05
-3.65949916710542e-05
-1.09918886769517e-05
-1.52174866343164e-05
2.9202528784833e-06
-2.04898261644072e-05
-2.88068729182371e-05
-1.43347652147032e-05
-2.5323433507775e-05
-8.03701437021399e-06
-1.15182589558738e-05
-1.07408302621301e-05
-1.28205314652902e-05
-1.680611333652e-05
-3.72507866967454e-05
-1.28903165717578e-05
-2.68764618583982e-05
-2.13504819047703e-05
-1.91376538025903e-05
-2.52558805395701e-05
-1.43009713389494e-05
-9.94670625836211e-06
-1.60392670837438e-05
-5.36343362546457e-06
-1.91551171164059e-05
-1.29884025321583e-05
-6.53505435310485e-06
-2.12461369963556e-05
-2.52860384630173e-05
-7.11368462646245e-06
-2.27569486053238e-05
-1.19124804838116e-06
-1.56710340277293e-05
-2.11147121689654e-05
-1.28035621753745e-05
-5.52790752289031e-06
-3.15510491428526e-05
-2.64762031941965e-05
-1.3783880428632e-05
-7.20778575730661e-06
-1.70815891343522e-05
-8.90582162313794e-06
-1.15731646717877e-05
-2.6190944886464e-05
-1.02853975644083e-05
-1.03957696501869e-05
8.15626251898481e-06
-2.58589101713285e-05
-1.82599543539279e-05
-1.95314685886034e-05
-1.59396615763242e-05
-1.3362721348569e-05
-1.05368850156789e-06
-2.07724739654958e-05
-2.21886825288512e-05
-9.66977804409947e-06
-1.00021971773896e-05
-1.82254545961588e-05
-1.93958194495039e-05
-5.3059244145808e-06
-3.67160961384365e-05
-8.90911286896951e-06
-1.29261410073163e-05
-2.05796071056578e-05
1.32510018434275e-05
-2.02691898945661e-05
-1.63857749779539e-05
-1.34348422331666e-05
-1.20987265056317e-05
-1.20507553007034e-05
-1.76031637882611e-05
-3.79176874069842e-05
-2.4622791251812e-06
-1.72575869440788e-05
-3.62044430494644e-05
-3.69192942774981e-06
5.54725916107458e-06
-1.73310624189834e-05
-5.99283525135139e-06
-1.23790934180749e-05
2.84433817984868e-06
1.78801011067654e-06
-2.97971795431986e-06
-1.44608711530273e-05
-2.15148113999763e-06
-1.96418253763366e-05
6.01160633001272e-06
-2.38835325498289e-05
-3.28469822700815e-05
-1.78575061130644e-05
-2.47895472673057e-05
-7.57538040556867e-06
-8.94221027911472e-06
-1.09151658876804e-05
-1.8138347914695e-05
-7.26551123904508e-06
-2.14457133740028e-05
-1.28755978261157e-05
-3.03882894777599e-05
-1.00504195441163e-05
-2.79220458822274e-05
-1.93316412618098e-05
6.54006237741005e-06
-1.97719974863352e-05
-4.92416324344422e-06
5.63271876415247e-07
-1.90241501438974e-05
-3.09655544382169e-05
-2.29639651487017e-05
-1.58909423672842e-05
-1.62023219077416e-05
-2.08888771984591e-05
-1.50442994566978e-05
-2.67998047838591e-05
-1.82999966674175e-05
-1.03297196950779e-05
-3.11033217927988e-05
-1.8519579058022e-05
-2.12118024239421e-05
-2.2578706392369e-05
-2.87841915627017e-05
-1.83598893620333e-05
-1.64783013482566e-05
-1.90318619893064e-05
-3.79212244719302e-05
-2.13518720646271e-05
-1.64771210797419e-05
-1.59054591513886e-06
-1.31814885626442e-05
-3.89014957173822e-06
-3.03677355239115e-06
-2.51094581356658e-05
-8.31849553306952e-06
-3.60744585185222e-05
-8.64605622214033e-06
-8.72477888982787e-06
-1.55192762851892e-05
-1.86403140996912e-05
-2.17504870365446e-06
1.74272470926792e-05
-2.31789862790321e-05
-2.59489630885648e-05
-6.19790122240496e-06
-2.54402232952822e-05
-3.08440186692735e-06
-2.80362506441775e-05
-2.7481499518996e-05
-1.33912753496124e-05
-9.12743127697015e-06
-2.38828379447387e-05
-5.54768077497509e-06
-2.62174871317678e-05
-7.46411667076283e-06
-2.78170953577269e-05
-1.4752217818119e-05
-1.13220514165276e-06
-8.42298389920834e-06
-2.13763572788762e-05
-1.00673088772952e-05
-4.82428543930148e-06
-2.45688994816971e-05
-1.72184772290502e-05
-1.70718154041769e-05
-3.09411401130957e-05
-3.04054112387038e-05
-1.58085257774716e-05
-1.7530689564162e-06
-2.56024910079196e-05
-1.92572135373956e-06
-1.92503805625495e-05
-2.49939670795472e-05
-2.68717509114855e-05
-1.16265031233549e-05
-1.24022766392527e-05
-2.29485851759421e-05
-1.58812351473077e-05
-2.00629232079298e-05
4.62547382814276e-06
-1.78744878292213e-05
-1.90216125070131e-05
-2.36117882489269e-05
-3.19400415058333e-05
7.0066555141004e-07
-2.5447290049431e-05
-2.30026117538335e-05
-2.41686378890922e-05
-3.73921006122515e-06
-2.51468333511183e-05
-3.09170653369394e-05
-3.47411667794243e-05
-8.97554385624389e-06
-1.36946450620283e-05
-1.66345384692402e-05
-7.03045613757453e-06
-3.44092797068883e-05
-1.82053089041039e-05
-3.02129631685073e-05
-2.96286178906443e-05
-6.52047791346625e-06
-3.17510734931134e-05
-1.36654001876146e-05
-1.8845043190666e-05
-1.5988563237069e-05
-1.84500465890804e-05
-2.85594847838241e-05
-2.20363099520645e-05
-1.5790289774094e-05
-1.21715391858666e-05
-7.19543430541507e-07
-5.46783455694754e-06
-1.77660619827608e-05
-2.26370612480593e-05
4.85985447743437e-06
-6.84611416534679e-06
-4.30346184997112e-06
-1.14410175998543e-05
-1.1482235945136e-05
-5.30889635786675e-06
-1.54402929259585e-05
-1.05308660114556e-05
-2.83972373611151e-05
-1.20474381720683e-05
-1.58989831932309e-05
-1.58110946925036e-05
-7.1278384877012e-06
-1.48420560899192e-05
-3.53467923574649e-05
-2.90084745185454e-05
-1.71391226404692e-05
-3.19831057216015e-05
-1.83177126504906e-05
-2.40284595077171e-05
4.16719960466132e-06
-1.63855111137101e-05
-1.97287860018319e-05
-2.44151925399633e-05
9.6366696488353e-06
-1.58584873749726e-05
-2.39643281781519e-05
-1.58543105733963e-05
-4.99204727731975e-06
-5.9509823876557e-06
-1.59250190713437e-05
-2.79600403917734e-05
-1.33415688105613e-05
-5.6129294561228e-06
-1.00434264320422e-05
-5.66384517157658e-07
-5.85069084234421e-06
-2.28945550938232e-05
-1.52508250779887e-06
7.91364759903117e-06
-2.19698507610455e-05
-3.37182760694501e-05
-1.72924693944516e-05
-1.39905919669205e-05
-2.0363060518931e-05
-1.03370165696142e-05
-1.07697898231939e-05
-1.28419973761185e-05
-1.51321240198503e-05
-1.52787359199705e-05
-2.12215547727983e-05
-1.09840790438658e-05
-1.98477986165224e-05
-1.38836285719791e-05
-2.27862245371663e-05
-7.34497513984143e-06
-3.42128330813483e-05
-6.22617996234727e-06
-2.60626002112911e-05
-2.41082868305709e-05
-1.30966011642979e-05
-1.32007595498313e-05
-1.90329948072646e-06
-1.30559919468413e-06
-5.93814507558048e-06
-1.71208437426786e-05
-2.0036175809321e-05
-3.13321762702489e-05
-2.52891513342628e-05
-1.94377824878274e-05
-1.92910349638062e-05
-2.0748474738025e-05
-2.06683248886749e-05
-1.26201459098278e-05
-6.02933164702992e-06
-2.26783946197295e-05
-3.16940183714405e-05
-1.41257863978278e-05
-2.35560912764631e-05
-2.69618395072211e-05
-1.59627788217187e-05
-1.8448598871907e-05
-1.71040451872922e-05
-2.77416116418475e-05
-1.12306795070183e-05
-1.9493532149151e-05
-2.37522897903862e-05
-1.97681762745004e-05
-2.59277572075526e-06
6.40637673947266e-06
-2.70891879285158e-05
-1.04881805829453e-05
-2.05274942118001e-05
-4.83721831065271e-06
-1.40330318134145e-05
-1.95402140020583e-05
-1.2392106122633e-05
-2.38356295679406e-05
-1.10418342159953e-05
-5.0174596014016e-06
-3.5525507875517e-05
-1.34183308195471e-05
-9.02738754965007e-06
-1.35650655408604e-05
-3.22000851258136e-05
-5.39940284371964e-06
-2.03807567378025e-05
-2.57218312927391e-05
-2.89652599533339e-06
-1.85427491533537e-05
-3.2148439093519e-05
-1.23045069474787e-05
-4.46785437697924e-06
-9.15873368719843e-06
-9.57018543531545e-06
-2.27602760864921e-05
-2.58143734230677e-05
-2.14536281214792e-05
-3.03778367740641e-05
-3.55879273371963e-05
-2.12265426514688e-05
-1.14690110768117e-05
-2.02548171424685e-05
-1.83269819389223e-05
-1.97904244798371e-05
-3.05305043813629e-05
-2.11990828909039e-05
-2.54432577109643e-05
-5.25354735371504e-06
-1.4873625817264e-05
-1.97976502267297e-05
-1.87399102961703e-05
-4.78346148953905e-06
-1.51774708238904e-05
-2.20901312332518e-05
-4.8495194998951e-06
-7.84653014093316e-06
-5.32290425219801e-06
-1.54472899610486e-05
-1.04012834529482e-05
-1.69002099457092e-05
-2.03750128068502e-05
-1.86056720674472e-05
-1.32633316565164e-05
-1.29165759405483e-05
-1.78177397142455e-05
-2.15679733376818e-05
-8.18803656036768e-07
-5.98452539617843e-07
-1.50846743797699e-05
-1.89947209983622e-05
-3.61408702407615e-05
-7.82858403843589e-06
-1.15072838419944e-05
-1.80721667347339e-05
-1.75286661924886e-05
-2.6540728293587e-05
-1.96069978869016e-05
-2.21069358661995e-05
-9.36893354600532e-06
-1.94238817834544e-05
-2.99023118609083e-05
-1.20113986410787e-05
-3.18596369140856e-05
-2.23872416945609e-05
-2.76694188686349e-05
-6.03711817832385e-06
-1.9354403834803e-05
-2.32776222046876e-05
-5.13665805235642e-06
-5.34337096107443e-06
-1.82034308730058e-05
-1.9032173057834e-05
-5.71374409707641e-06
-1.44548700468562e-05
-8.55506407265488e-06
-5.64949024658164e-06
-3.40410356824113e-05
2.62993404725787e-06
-2.22451464601746e-05
-1.24140051994964e-05
-2.2585968756162e-05
-6.75173757628055e-06
-1.02679554002691e-05
-8.64700472288669e-06
-1.62391821770523e-05
-2.10547924126714e-05
-2.96344736968235e-05
-2.31585771543796e-05
-3.46263295229425e-05
-1.17622308352729e-05
-1.55722428302259e-05
-1.87382773324416e-05
1.06223744953949e-05
-7.98481350277127e-06
2.61284428393245e-06
-1.05200818608477e-05
-1.57202190292026e-05
-3.03622750749307e-05
-1.87677667461099e-05
-2.05417699027323e-05
-1.56749608407532e-05
-5.38318751621091e-06
-1.89820400442147e-05
-2.2269549252332e-05
-1.50667260916815e-05
-2.48523433394392e-05
-3.1880969043315e-05
-1.85723511381139e-05
-1.78484518978332e-05
1.07015927713677e-05
-2.47780439762985e-05
-6.68021299611028e-06
-2.09697138549735e-05
-2.68147278329966e-05
-1.35193684502763e-05
-5.90548659052279e-07
-3.98896424416155e-06
-1.12644105593793e-05
7.87980077857384e-06
-1.49905506287325e-05
-1.66397197883097e-05
-2.08228425788165e-05
-1.87364181463465e-05
-1.40139649784806e-05
-1.32477315662843e-05
-1.17580145329769e-05
-1.18538641608871e-05
-1.96104712455388e-05
-8.04321909719666e-07
-1.46244788020946e-05
-2.77155622008776e-05
-1.95591186185048e-05
-2.18024956492938e-05
-7.98713670071359e-06
1.20185076474212e-06
-9.4424930497916e-07
-1.80166653151625e-05
-1.65227165552088e-05
-2.99964625469494e-05
-2.28936144957913e-05
-9.52704934434343e-06
-3.00721244834476e-05
-2.47100950195075e-05
2.14846103393221e-06
-3.63915505499009e-05
-3.59533318860347e-05
-2.33866174585486e-05
-4.12157586997997e-05
-1.22959297093357e-05
-1.07328148263038e-05
-9.35553185255227e-06
-4.28995238461705e-06
-4.72724153236531e-06
-8.65246771854826e-06
-1.32941813856682e-06
-2.29931429906715e-05
-1.85908925603738e-05
-7.12119388980818e-07
2.72965431225445e-06
-1.42539966162585e-05
-2.20961754497102e-05
-1.65418194555368e-05
-3.17047694576438e-05
-2.98971098544059e-06
-6.96217789457226e-07
-4.7943533818214e-06
-1.01884975209517e-05
-1.7989708113187e-05
-1.91814941888448e-05
-2.95222791947969e-05
-2.43397433231562e-05
-8.83932954033129e-06
-1.15967487320095e-05
-1.42749544229444e-05
-2.58446258984674e-05
-8.54615099985884e-06
-2.46615755977544e-05
-1.55867132197675e-05
-1.62570658072326e-05
-1.16971612498459e-05
-2.65849346156802e-05
-1.82131589429101e-05
-2.36266636571312e-05
-6.03723370668128e-06
-1.62754925955891e-05
-1.60432076614403e-05
1.15353021089608e-06
-2.91372409885521e-06
-1.22782478186948e-05
-1.23836123921289e-05
-4.98079753249357e-06
-3.96023478504022e-06
-1.24568208783404e-05
-3.85272468534344e-06
-1.57775310151304e-05
-2.10114127570703e-05
-8.09741257191834e-06
-2.08002125823572e-05
-2.74834060235079e-05
-1.44184679784948e-05
-2.38001580262773e-05
-1.02099834942646e-05
-1.39638392326051e-05
-8.01817980420882e-06
-1.9599692172771e-05
-2.11091178408555e-05
-1.37733149623943e-05
-2.70241578791129e-05
-1.36151502442485e-05
-1.19315727847197e-05
-8.46344927092738e-06
-2.32259534715852e-05
-2.00129847471277e-05
-2.53683854612402e-05
-3.62281795939759e-05
-5.33471976340336e-06
-2.4965494789949e-05
-3.62785086627818e-05
-1.05599857492725e-05
-1.75795601812776e-05
-1.33526068838211e-05
-1.37438226319015e-05
-2.16358600500036e-05
-9.14508492665399e-06
-1.55745579677777e-05
-9.29499378776346e-06
-1.47320884209691e-06
-7.34216876812318e-06
-4.72545067358707e-06
-1.54205128180893e-05
-2.71364096616535e-05
-8.36954588215913e-06
-1.98298486061401e-05
-5.76243175550626e-06
-2.20336802157009e-06
-1.45196723147569e-05
-7.65050342091395e-07
-3.08636028442487e-05
-1.62776174785444e-05
-9.97628949086077e-06
-1.95984826380381e-05
-1.07205967803707e-05
-1.63602308811237e-05
1.90826907113041e-06
-2.24953190212037e-05
-1.00083684634956e-05
-1.22336316981612e-05
-5.98223749135891e-06
-1.49917242853545e-05
-1.80858076356968e-05
-5.99379420235432e-06
-2.00644515184642e-05
-7.50967059597805e-06
-2.29261412813788e-05
-1.48009774278951e-05
-2.04653371432897e-05
-2.21050368884275e-05
-2.82980665222029e-05
-7.63933134395783e-06
1.02694559281733e-05
-9.50272146130307e-06
-2.14159677959527e-05
1.70325090243421e-06
-7.09183522971581e-06
-7.42470810729669e-06
-2.07832940304274e-05
-1.70067557726397e-05
-1.27107971669138e-05
-7.52157587939157e-06
-1.55157023391522e-05
-2.3780787801312e-05
-2.72790855273474e-05
-1.85777370518815e-05
-7.52429806699043e-06
-2.9220393353881e-05
-1.64425806524044e-05
-2.41746619797634e-05
-2.8146322792476e-05
-5.87743848714669e-06
-2.83217436843436e-05
-2.71749784278216e-05
-2.69594611371605e-05
-2.25537455078539e-05
-2.94524833724648e-06
-8.57601837630267e-06
-1.60279266382996e-05
-2.82761468848924e-05
-1.40073008036447e-05
-2.94984599066752e-05
-1.95634161428315e-05
-1.13563472552645e-05
-1.73027799907821e-05
-1.20188230821678e-05
-7.36512464088282e-06
-1.32465993224469e-05
-1.55228909158741e-05
-2.22897787194293e-05
-1.95945878803615e-05
-2.17089433591024e-05
-2.60906994271035e-06
-1.36012684784758e-05
-2.80496097077276e-05
-1.29300475132672e-05
-1.80101371608722e-05
-2.00067521191152e-05
-2.93171637777771e-06
-2.23606654032575e-05
-1.047179905062e-05
-2.88108675455679e-05
-1.27922875731658e-05
-3.12615630104797e-05
-1.44333884304584e-05
-3.71107795179486e-06
-7.37901196573613e-06
-1.20733092008772e-05
-2.39866589101259e-06
-1.50468087271578e-05
-1.90229459096918e-05
-1.04501434388052e-06
-6.99557077163929e-06
-2.44071577561045e-05
-1.42306834886123e-05
-2.23474784313911e-05
-2.71583844942899e-05
-3.16312130131602e-06
-2.13149830723842e-05
-1.92358980372036e-05
-1.87270414802485e-05
-1.21598479839262e-05
-1.39293197997276e-05
-1.62513156389995e-05
-1.53172319362808e-05
-3.05435777606064e-05
-4.08409464066248e-05
-1.16153868901441e-05
-9.36114530965165e-06
-2.10206572149083e-05
6.81958713815902e-06
-1.82805676428362e-06
-9.57945059058197e-06
-1.3523205524291e-05
-1.98579627442199e-05
-9.95845465451741e-06
-9.15917082713453e-06
-1.52125055181754e-05
-1.77322071239314e-05
-1.84827458621118e-05
-1.98214685840128e-05
-3.28409036966208e-06
-1.82251270762944e-05
-2.28776368645818e-06
-9.79985215397968e-06
-1.51949909163187e-06
-3.10777797182718e-05
-4.54004560669504e-06
-5.41962934269317e-06
-1.61929846641435e-06
-1.36978658478038e-05
-2.06535474906242e-05
-2.54742434350429e-05
-2.85017647476013e-05
-1.47584186611865e-05
-1.59894919421265e-05
-8.25181785058219e-06
-1.62409412013515e-05
-3.64750323178582e-06
-1.09687801213448e-05
-1.33880633374828e-05
-3.61831368991566e-05
-5.1732220607964e-06
-2.6134177195012e-05
-1.57450239852843e-05
-7.37024494110409e-06
-3.18225332960014e-06
-2.42032726424026e-05
-1.57253531404444e-05
-2.18528488829502e-05
-2.18499435246345e-06
-2.52346838045214e-05
-1.55194427004515e-05
-2.44867930254184e-05
-3.1130193534613e-05
-1.66558504410763e-05
-1.18734757673101e-05
-2.08399837540694e-05
-8.52889972484078e-06
-6.73226846813217e-07
-9.07061169774015e-06
-1.00094570537597e-05
-3.61027774474092e-05
-1.38565183253443e-05
-2.80415642580482e-05
-1.36790981606623e-05
-2.29723816092434e-05
-6.32837478838337e-06
-3.18147701607799e-06
-2.76249349727014e-05
-1.66848168080859e-05
-9.56553584852698e-06
-9.98879155583108e-06
-8.22035016322027e-06
-1.56517477173428e-05
-1.95417027111335e-05
-2.50046913209782e-05
-1.04128407803289e-07
-2.03086607000448e-05
-1.63217297732416e-05
-3.87111194174347e-05
-6.58371149275384e-06
-1.29869697439912e-05
-3.42243122325023e-06
-9.2197309508586e-06
-1.90880165658957e-05
-1.44473953003624e-05
-1.88472975139328e-05
-1.1818372646524e-05
-2.32805228044056e-05
-2.0525616386858e-05
-2.33474399791815e-05
-1.47450061904461e-05
-1.48712702069194e-05
-2.28272157765929e-05
-1.98138136654059e-05
-2.19037982591918e-05
-2.23977514208992e-05
-2.9281512349383e-05
-1.58625623962653e-05
3.43840073566525e-06
3.02641648902829e-06
-4.44935534285609e-07
-1.94046915650871e-05
-4.64564247425066e-06
-2.13877041327498e-05
-1.26086834168022e-05
-2.40466346936416e-05
-3.32029654237098e-05
-2.80493191511108e-05
-1.58094680937428e-05
-8.8723106223936e-06
-6.02402717453199e-06
-1.69212280750843e-05
-1.06219934230202e-05
-6.79546263802617e-06
-1.48724461865714e-05
-2.81655483050215e-06
-1.51015835961732e-05
-1.4009222365557e-05
-1.98773954035823e-05
-3.44913408792276e-05
-2.77325973295632e-05
-2.48755860486384e-05
-1.6593521223852e-05
-3.04601413940898e-05
-1.31764753158084e-05
-6.88027192035137e-06
-2.10828283651129e-05
-2.07930960546089e-05
-5.45777972349109e-06
-1.09136886400835e-05
-8.37274672169637e-06
-1.57754993465982e-05
-1.78635068503309e-05
-6.27615038840528e-06
-1.96237027593112e-05
-1.7852800415582e-05
-1.89329771373247e-05
-3.66580983959236e-07
-1.69388948705035e-05
-3.00157208537683e-05
5.88566992633457e-06
1.85531475824493e-06
-1.58531914626141e-05
-1.59701953452305e-05
-3.58331867348944e-05
-1.17205005068144e-05
-1.7321231984316e-05
-2.32126908974256e-05
-5.05889354943752e-06
-1.56442409331184e-05
-3.21865892890205e-05
-8.30956968621242e-06
-9.44483002000888e-06
4.79718287316944e-07
-1.96883138182171e-06
-1.72652569601297e-05
-1.79420230437267e-05
-2.06152196955837e-05
-1.80739219780754e-05
-1.16721402891771e-05
-1.32809834840535e-05
-7.97782076600446e-06
3.11693922334856e-06
-1.74787913623145e-05
-3.02101640630404e-05
-2.27361265845297e-06
-1.67255345432315e-05
-3.16218330897929e-05
-1.32012812769928e-05
-2.35643618501629e-05
-1.42416452957732e-05
-5.97100389079081e-06
-1.71355123340644e-05
-3.06015926940411e-05
-1.60314692432013e-05
-1.07680923427205e-06
-2.16315335946515e-05
-2.24574431837273e-05
-3.1407042270261e-06
-3.02571976700299e-05
-1.70755698838715e-05
-3.81759719171183e-06
-2.06695097906155e-05
-1.83433286965498e-05
-3.47251891575742e-06
-2.34480026847231e-05
1.54427741817208e-06
-2.67320102645641e-05
-6.71378582577263e-06
-1.3413295561337e-05
-1.59095981150538e-05
-7.93050731094669e-06
-9.11331856965344e-06
-1.62443941807456e-05
-2.25157599447844e-05
-2.33163307305927e-05
-1.16309793277574e-05
-1.95847957580649e-05
7.11009962607534e-07
-1.93935503774197e-05
4.39478177034795e-06
-1.52695097811345e-05
-9.34652695834404e-06
-1.31103781176705e-05
-2.29591354118756e-05
-1.06263130707314e-05
-7.42329893205002e-06
2.50940487314038e-06
-1.14657185396489e-05
-2.93985988590833e-05
-2.55722721934336e-06
-1.6067834646102e-05
-1.52048125038936e-05
-3.34797642574724e-05
-1.73114273898889e-05
-2.77180331606267e-05
-1.79607298307465e-05
-2.11549564603524e-05
-5.12136596192313e-06
-6.55484897468671e-06
-3.90015004821919e-05
3.6686768171494e-07
-2.44739854804005e-05
-5.78532906419073e-06
-1.9057755549504e-05
-3.07375016311661e-05
-3.38916815162371e-05
-3.75410063718735e-05
-1.40345316357808e-05
-1.94782984721375e-05
-2.51404974486987e-05
-2.6724700009878e-05
-1.26984454014408e-05
-4.26815037902165e-05
-2.77030132680054e-06
-1.94692827799508e-05
-1.55717261512918e-05
1.2958699155181e-05
-1.77557551419173e-05
-1.31540683099027e-05
-1.73554754859155e-05
-1.67937778501157e-05
-9.1845258590811e-06
-1.54501941964749e-05
-1.94509083624755e-05
-1.59973582066156e-05
-4.96528986546027e-07
-3.06181367878846e-06
-2.01095113515807e-05
-3.75173210450516e-05
-1.32512177343707e-05
3.75957352838083e-08
-1.65140698514137e-05
-1.82777573448334e-05
-2.73510644483053e-05
-1.54675136617922e-05
-1.80346840406448e-05
-1.20601499142161e-05
-9.26712072739508e-06
-2.67637007954217e-05
-1.89529012130134e-05
-1.2989276566791e-05
-2.69161307225581e-05
-1.10535403180323e-05
-1.07037868154847e-05
-2.83802943141642e-05
6.87034965054574e-07
-1.79263510166679e-05
-2.0021386720816e-05
-1.62989095381931e-05
-2.91972354358257e-05
-8.99747537891439e-06
-3.72509502239358e-07
-1.18838585774939e-05
-9.20060252042919e-06
-7.61834482043328e-07
-1.22481410096011e-05
-1.87488836332618e-05
-3.37645527295197e-05
-3.16324688308446e-05
-1.46298718574915e-05
-1.44250965213716e-05
-2.41610513485161e-05
-6.18491177389202e-06
9.82243618026853e-06
-1.92322735185373e-05
-1.79272713803782e-05
-1.44401976511396e-05
-5.52121552314432e-06
3.49735903258013e-06
-5.57148170150878e-06
-2.20237729369754e-05
-1.3913415338483e-05
-3.24228072869858e-05
-2.36584262102858e-05
-1.39406600983837e-05
-1.25131350152632e-05
-1.41838189366001e-05
-2.18474501509915e-05
-2.30880648955711e-06
-6.12385350070453e-06
-2.28817663867497e-05
-1.03018825764632e-05
-4.88746393888314e-06
-1.45633002684278e-05
-7.80973935665569e-06
-2.88939484414285e-05
-6.16751503045612e-06
-1.87638274389079e-05
-8.8092048368516e-06
3.73401644812052e-06
-2.21351191557859e-06
-4.46465094087684e-06
-2.08653693101633e-05
-1.17556229156278e-05
-2.13197228524424e-05
-1.82037351645851e-05
1.85275321391619e-06
-2.91611898113377e-06
-1.46530236675477e-05
-2.22400149711048e-05
-8.18633446329247e-06
-8.67498107971738e-07
-1.68094794761311e-05
-1.39237864392359e-05
-1.61435355810329e-05
-9.24655996271913e-06
-5.73935666620574e-06
-6.48085369756912e-06
-4.06850105398801e-05
-1.62983168223384e-05
-1.0395965530005e-06
-2.75253169401487e-06
-1.9357985627104e-05
-1.71631861208739e-05
-6.79369985278216e-06
-2.10026702510946e-05
-1.50726937811273e-06
-4.57353315753031e-06
-1.42178457905766e-05
-2.58229782491532e-05
-1.22901465845283e-05
-1.98237763483947e-05
-1.75058324755178e-05
-7.32526787205988e-06
-2.13017304503888e-05
-1.71967753865853e-05
-2.94815088330946e-05
-2.98039881967513e-05
-1.01780378877745e-05
-5.04367737094993e-06
-1.52093604979064e-05
-6.28298265558231e-06
-2.24469808705767e-05
-3.01519167026813e-05
-1.72618903976127e-05
-2.0619536366455e-05
-1.25968129836221e-05
-8.57916772081981e-07
-1.12338947733715e-05
-1.41492689486935e-05
-2.13463252045864e-05
-3.83150214654686e-05
-1.00621251809503e-05
-7.96184473684341e-06
-2.63585548159865e-05
-2.09691280107715e-05
-1.12488330707787e-05
-1.33732076204506e-05
-2.26163236631722e-05
-3.64039713363747e-05
-3.22729380558903e-05
-2.90283555089459e-05
-1.30631443459751e-05
-1.21689143122721e-05
-2.33748730957611e-05
-1.09651452601396e-05
-1.03045432325184e-05
-2.08980240091792e-05
-2.07624206339881e-06
-1.30127587009811e-05
-2.21622499211923e-05
2.460993806044e-06
-1.0373864268697e-05
-1.07502892277928e-05
-1.35151074805298e-05
-2.51989670461773e-06
-4.32568752441513e-06
-2.33856458251766e-05
-1.47156853075045e-05
-1.16394255505558e-05
-1.35306866515806e-05
-1.77018286515933e-05
-5.91969628979577e-07
2.73860179473092e-06
-2.67172448911989e-06
-1.04446945247147e-05
-1.30784569848531e-05
-2.63623905731448e-05
-1.84924985967944e-05
-1.51019581594056e-05
-1.51384437778174e-05
-4.78803052940395e-05
-9.22942194260927e-06
-4.74823130895555e-06
-8.02619154688032e-06
-8.40297778783225e-06
6.0422063679986e-06
-2.30160211622858e-05
-1.68610689489264e-05
-2.24709921842604e-05
-1.63072306550786e-05
-2.20965314804371e-05
-1.89059043127822e-05
-1.31950633627806e-05
1.59470940549998e-06
-1.27642218352242e-05
-1.49540655955794e-05
-1.21167303408336e-05
-2.44279016941297e-05
-1.70014226214588e-05
-8.48354486062387e-06
-1.70567137506205e-05
-1.73193322645867e-05
-1.35251679203146e-05
-1.89636089436804e-05
-2.97045198647462e-05
-1.05955162097965e-05
-1.48826007358245e-05
-5.05418636651676e-05
-2.61669713836708e-08
-3.03575484880864e-05
-3.93363366874288e-06
-2.57118433334338e-05
-2.27939260876818e-05
-2.2321909076031e-05
-1.72222331703078e-05
-9.48535279712174e-06
-1.50469230278761e-05
-5.77297425275172e-06
-7.88181685626172e-06
-7.57270167520358e-06
-2.2636539747219e-05
-2.19991898889486e-05
-9.61038975289214e-06
-2.12929149311902e-05
-1.66902878323119e-05
-1.25898999604801e-05
-3.11535364246933e-05
-3.10497708444377e-05
-2.22291728593814e-05
-1.42646200742136e-05
-2.43147896775013e-05
-7.85748335667074e-06
-1.66083934078854e-06
-2.00459973568316e-05
-2.37770932222133e-05
-1.11835448917153e-05
-2.27220530785236e-05
-2.46851607503283e-05
-7.67547007938611e-06
3.5661471724871e-06
-4.57981341544965e-06
-1.61189846436395e-05
-1.96129642826832e-05
-1.98446738158811e-05
-8.45287190936289e-06
-1.83442236970353e-05
-6.42224539608753e-06
-2.45685470681611e-05
-1.36367961426736e-05
-3.0368926028715e-05
-1.54304812259582e-05
-8.0833214231648e-06
-2.13062440260852e-05
-1.33733707941334e-05
-6.11298052416931e-06
-2.62348771562393e-05
-1.0283820515948e-05
-2.27057603130338e-05
-5.80473882714272e-06
-1.85974092860568e-05
-2.66139435996536e-05
-8.53716392883385e-06
-5.27734021127147e-06
-1.02026395964075e-05
-2.4607622386974e-05
-8.15843841781154e-06
-1.3127682460456e-05
-1.70754802327174e-05
2.76293867810328e-06
-1.79400115588599e-05
-5.52807239836628e-06
-1.16269863570154e-05
-1.1963696351991e-05
-1.9221287665429e-05
-1.04239367309446e-05
-7.16960225497804e-06
-2.49498328838735e-05
-9.85254640878925e-06
-6.70570909081626e-06
-4.24852389306762e-05
-2.62951905314153e-06
-2.10472150256425e-05
-9.2689109474479e-06
-3.326951914998e-06
-1.91920175232596e-05
-2.30928185761082e-05
-1.06134577153751e-05
4.92239646217844e-06
-1.91539774205325e-05
-2.18349120626553e-05
-1.61882225218834e-05
-2.58572150159581e-05
-2.12519514588875e-05
-7.29539897435547e-06
-1.56745752371472e-05
-1.96684333894801e-05
-1.22771661981346e-05
-2.44971590787822e-05
-2.03951037040948e-05
-1.42406028319274e-05
-2.5376754734377e-05
-2.08841579636031e-05
-2.09172929012193e-05
-1.89369302720494e-05
-1.35362554077233e-05
6.66369409072854e-06
-1.8176157173143e-05
-1.76152066436489e-05
-1.47031928398199e-05
-5.55673076266816e-06
-2.25462308160943e-05
-2.94949451691849e-05
-2.46380551896739e-05
-3.10579137501332e-05
-1.20982017330738e-05
-1.4072619036439e-05
-9.84816185888459e-06
5.44715188955772e-06
-1.77043345170831e-05
-2.50539532079232e-05
-3.13963526527033e-05
-2.57176432744034e-05
-1.83047920665916e-05
-1.20305080590449e-05
-1.75417281638304e-05
-1.04121593521901e-05
-1.00801419343636e-05
-2.21702208900556e-05
-2.90897448934161e-05
-1.64849219158626e-05
-1.4226516609994e-05
3.33698783721182e-06
-2.28441082372662e-05
-2.84866367815013e-05
-2.91512058545252e-05
-3.0568452559871e-05
-9.91705802303048e-06
-1.15669865769622e-05
-2.09595448031175e-05
-1.55846348714597e-05
-8.19369133199057e-06
-1.55474854714037e-05
-2.11533895126047e-05
-2.65620281290741e-05
-1.41086961201685e-05
-2.79763107288141e-06
-1.67016128852831e-05
-2.80428244815784e-05
-3.09918277759706e-05
-1.3293008272193e-05
-1.00725798095044e-05
-2.07877278176245e-05
-1.08321666926157e-06
-1.39686377622184e-05
-1.74243458162343e-05
-2.03930149392033e-05
-2.1681232830451e-05
-2.64107888433348e-05
-2.25026242866449e-05
-1.58236588006795e-05
-2.05712793139747e-05
-1.02498813873413e-05
1.54353906592071e-06
-1.28569227933097e-05
-1.22917091697253e-05
-1.83095168019154e-05
-9.69834888187118e-06
-2.95900840637929e-05
1.85524220823053e-06
1.9828938402283e-06
4.87730950939566e-06
-1.83820281929502e-05
-2.79301040496333e-05
-1.74099950315539e-05
-2.11618309167704e-05
-1.19846155150133e-05
-1.93773517775374e-05
-3.78795745364847e-05
-1.22902880524911e-05
-2.50242306055364e-05
-1.40597065631732e-05
6.98271434190021e-07
-1.58358374428871e-05
-2.35127707547856e-05
-9.79123763007754e-06
-1.63697451809309e-05
-6.84660505254132e-06
-1.42328912132221e-05
-7.85040864605874e-06
-1.89412813153811e-05
-2.66175174528622e-05
-2.17117543330038e-05
-2.21622372991886e-05
-2.55188446909214e-05
7.84686350105242e-06
-2.12508752522063e-05
-1.8725389860072e-05
-4.68594602231305e-06
-2.30594608035039e-05
-2.29326927641465e-05
-2.17019025922017e-05
-1.84803117026368e-05
-4.9363098495413e-07
-2.60870275133484e-05
-3.50163247614691e-07
-3.08311987550812e-05
-3.07891817083653e-05
4.43639439411864e-06
-9.59083340917539e-06
-1.40050348140702e-05
-1.47052695653669e-05
-1.48924458457461e-05
-1.81276647835793e-05
-1.29363778280711e-05
-3.82766538662925e-07
-1.29699373779049e-05
-1.47283684739623e-05
-1.53542157483873e-05
-4.32296826522146e-05
-1.02433733573862e-05
-6.88720772449408e-06
-6.85867405754178e-06
-3.65577740473442e-06
-3.23403309636939e-05
-1.22178755124335e-05
-3.05360368367953e-05
-2.38697346139278e-05
-2.50768952004674e-05
-3.13486216151406e-06
-1.27942276708764e-05
-2.78347928587657e-05
-1.27679441283928e-05
-7.02935749265075e-06
-3.48777557181232e-05
-9.8848674720522e-06
-1.64729217372968e-05
-1.9683102666226e-05
-2.9482657188149e-05
-1.46889487070471e-05
-2.23845456347993e-05
-6.6143106815602e-06
-5.06980790577786e-06
-1.48714678140656e-05
-2.86960858536636e-05
-2.21254560334556e-05
-1.96446813530321e-05
-2.49755494766106e-05
-1.69856811777995e-05
-1.39262178609473e-05
-8.63286557682172e-06
-3.27327360187309e-05
-2.38607936941311e-05
-1.31891169973116e-05
-1.32461606281446e-05
-1.071945625467e-05
-1.43509659403394e-05
-1.38402612197064e-05
-8.98591410889602e-06
-1.11655081295065e-05
-2.90890180238993e-05
-3.69042562751776e-05
-3.02013306438603e-05
4.5403948992104e-06
-1.31234599830725e-05
-1.24822327297105e-05
-1.09096124998463e-05
-3.27505939423288e-05
-2.22762417515669e-05
-2.47956315646709e-05
-2.9352133856893e-05
-1.66857374559007e-05
-4.42009482713598e-06
-2.06275511660088e-05
-2.05658008718402e-05
-2.91720995168567e-05
-9.83519362710689e-06
-1.03371840083178e-05
-7.52881867099384e-06
-2.07451375793503e-05
-2.93619992551384e-05
-8.23918997127151e-06
-3.56947082422975e-05
-1.23457158531217e-05
-4.06755495891058e-06
-7.02437349077028e-06
-1.42930984877189e-05
2.85096545419433e-06
-2.32707725922537e-05
-2.79310448290319e-05
-1.78612700888008e-06
-2.44026491546844e-05
-1.68641998706051e-05
-1.99888544987646e-05
-1.24750716227164e-05
-2.1393690921265e-05
-4.83797597748062e-06
-1.45273988631079e-05
-2.85557032827789e-05
-9.62597041188035e-06
-1.94042785592325e-05
-1.47466061609279e-05
-1.94864241527021e-05
-5.7614359299707e-06
-7.09519662116999e-06
-1.16429414570952e-05
-6.41045868009639e-06
-1.25422097625871e-05
-1.63516846656773e-05
-1.09945584470649e-05
-1.69190628044055e-05
-1.3795845306477e-05
-1.47018312388125e-05
-1.65709930572826e-07
-6.54366327670268e-07
-3.14599764252261e-05
-2.31998431766804e-05
-2.08430651169159e-05
-1.01247043879453e-05
-3.88835939024367e-06
3.69837456624309e-07
-2.8917245194577e-05
-1.13668121908308e-05
-2.10040786851566e-05
-3.54688313214995e-06
-1.33860458598934e-05
-2.66386369732667e-05
-1.89384651931031e-05
-2.17257683077373e-05
-8.27418094607765e-06
-2.00870036903278e-05
-1.91070242895418e-05
-3.08515078851162e-05
-2.32081720314352e-05
-3.23813607521122e-06
-2.7584807716875e-05
-1.71143627888709e-05
-1.31452782080937e-05
-1.56150739970379e-05
-1.04427355016127e-05
-2.84813846918658e-05
-1.28937892273591e-05
-1.92668619600989e-05
-1.8395396065596e-05
-1.61230973590187e-05
-1.49654443549321e-05
-2.67195685092298e-05
-1.48754150448893e-05
-5.91007668206359e-06
-2.60699790011236e-05
-1.22739678282512e-05
-2.11438063912925e-05
-2.62753758023242e-05
-1.2479583287968e-05
-1.92378085123453e-05
-2.12784594085243e-05
-7.52248924030105e-06
-1.0054444783218e-05
-7.33793361000877e-06
-1.38261724739071e-05
-1.36588454697455e-06
-9.43622144781116e-06
-1.12601549905861e-05
-2.14508663412213e-05
-9.71203423410444e-06
-2.37052746174889e-05
-1.21075634855381e-07
-2.19439498690545e-05
-1.30476452264469e-05
-1.42623674503161e-05
-4.99411151126855e-06
-7.00426471265326e-06
-1.3425933872111e-05
-1.73357811635143e-05
-2.44989996338292e-05
2.49760708372673e-06
-2.02425446286208e-05
-1.48654829174449e-05
-3.71185785775032e-05
-9.94161320118173e-06
-1.922381264787e-05
-9.36176391886671e-06
-1.80622108338161e-05
-1.91219449343769e-05
-2.75041202175369e-05
-1.20311004299533e-05
-1.37531678642243e-05
-3.12005050502302e-05
-1.69704332209394e-05
-9.68593351189477e-06
-4.31982176663772e-05
-2.06265128970541e-05
-2.27877295881193e-05
-8.23509129872492e-06
-1.81490475485843e-05
-2.42728423297391e-05
-2.30774698950231e-05
-2.26783439313398e-05
-2.12306965269669e-05
-2.35380599767564e-05
-1.61360662056331e-05
-2.74196024979572e-05
-1.53588649960363e-05
-2.45108472615875e-05
-1.90752197022655e-05
-1.67256299119368e-05
-1.06825919849022e-05
-6.85307612851951e-06
-3.16417927132521e-06
-3.18176032614253e-05
-2.38298359924127e-05
-6.71379285199433e-06
-2.14870100755797e-05
-2.3168428264739e-05
-2.5362402974209e-05
-1.78502446881884e-05
-3.52601908904039e-05
-2.15002535546924e-05
-1.30758550477586e-05
2.03086314977823e-06
-3.2885098129274e-05
-1.36917086972676e-05
-1.76349559446226e-05
-1.93154320091821e-05
-1.1900249973545e-06
-1.77478142519593e-05
-3.74550200698874e-05
-2.45829115441776e-07
-9.31026034203695e-06
-2.35884540392814e-05
-1.97716014510549e-05
-9.35236770010837e-06
-1.40318521971398e-05
-1.48255507635561e-05
-2.02480737989572e-05
-2.05414358098023e-05
-1.81417933642007e-05
-1.36596104744959e-05
-2.35372343026069e-05
-1.84855178507262e-05
-3.6205502907701e-05
-3.14905612092785e-05
-2.25577066589654e-05
-2.01379530586588e-05
-1.22031527012555e-05
-1.63145366679554e-05
-5.20246891444917e-06
-1.94412372906257e-05
-2.09131179716544e-05
-1.71421373383825e-05
-1.08215425282527e-05
-2.16603793183961e-05
-1.31329802203046e-05
-2.68947965243011e-05
-2.58951402120625e-05
-1.68338714785756e-05
-3.12233110236652e-05
-1.36134871346545e-05
-3.13017137494543e-05
-1.90928382692773e-05
-1.33958328465987e-05
-1.79465207432274e-05
-1.38900107688998e-05
-2.48753806655145e-05
-4.60055723310888e-06
-2.21658419914425e-05
-3.0187727366145e-05
-1.13882551595679e-05
-3.92470485989771e-06
-2.05371830534544e-06
-1.35841927505792e-05
-1.71276895078363e-05
-8.29886036225002e-06
-1.81312851753796e-05
-5.2504212751099e-06
-6.27259441071176e-06
-1.50428498967979e-05
-1.63825664581602e-05
-7.17744931933663e-06
-1.38067626132575e-05
-1.68690667640836e-05
-2.07219176865333e-05
-1.66274232246368e-05
-3.28167303998208e-05
-6.26653399962903e-06
-1.29024825427138e-05
-2.10420123788714e-05
-3.09828644413364e-06
-2.49633564237401e-05
-6.65932935387809e-06
-2.10607717996423e-05
-5.1433182780021e-06
-2.92032873264212e-05
-1.79161160923799e-05
-1.89328590894566e-05
1.12929228684662e-06
-1.71973859643838e-05
-1.74470320035528e-05
-3.15642811194141e-05
-2.24483316692187e-06
-1.57490526397605e-05
-3.39702013231965e-05
-1.41198880497935e-05
-9.27942634633059e-06
-3.07205602307525e-05
-1.39502482776378e-05
-2.40760932613188e-05
-1.11061851149922e-05
-4.51094295745093e-06
-3.9612327243453e-06
-7.05529177463368e-06
2.40807447531155e-06
-2.81513305407574e-05
-2.89458253955972e-05
-9.60638404598119e-06
-1.8146088069294e-05
-1.09730606704427e-05
-2.71943217627183e-05
-1.78573216311415e-05
-5.3795340604687e-06
-2.43868230715564e-05
-1.4959290912609e-05
-2.63505175695043e-05
-1.58840250912326e-05
-3.16252594887472e-06
-6.50327694780882e-06
-2.7941538817392e-05
-2.28543639949203e-05
-1.49442978472458e-05
-9.77217376148759e-06
5.96650808394184e-06
-2.28888787603349e-05
-1.45622717907403e-05
-1.44812062308942e-05
-2.36949118200397e-05
-2.69097774641112e-05
-1.30537061563792e-05
-1.98628812420443e-05
-1.52088909148719e-05
4.94907849573219e-07
-1.96569212704475e-05
-2.78393353830687e-05
-2.35259559765607e-05
-4.28640164806842e-06
-1.20919777365078e-05
-1.50623705479056e-05
-2.33536397595817e-05
-9.90029560979811e-06
-1.22147490556723e-05
1.0782421884844e-05
-4.79236912506351e-06
-5.3172851019282e-07
-1.38814553311035e-05
-1.38024469904708e-05
-2.77377808341686e-07
-1.16548487875739e-05
-2.9597202306972e-05
-1.67768002306422e-05
-2.75697213452761e-05
-2.16501757732719e-05
-3.01661674630825e-06
-3.13698540592943e-06
-6.98756613056175e-06
-2.61710375577235e-05
-1.0474099323864e-05
-1.69087960811761e-05
-1.44655941947661e-05
-3.79965827820126e-05
-6.93311955864759e-06
-1.22418247088004e-05
-1.22726061981467e-05
-2.31719971135979e-05
-2.36737878555032e-05
-1.96826658133881e-05
-7.18059728327941e-06
-2.05075118307363e-05
-2.23344578501594e-05
-7.28363409204252e-06
-1.46835253540297e-05
-2.49238307126444e-05
-2.77495506018643e-05
-1.99918918686755e-05
-1.74044216749784e-05
-3.83518328075394e-05
-2.91360197871718e-05
-2.66444804773044e-06
-2.95406444375232e-06
2.91383740949443e-06
-1.26829839701023e-05
-8.40583448476712e-06
-1.04013776627472e-05
-1.06629510273179e-05
-1.76819337733429e-05
-2.57334291137464e-05
3.69904220386071e-06
-1.41116044456306e-06
-2.74554253768263e-05
-1.59107360857772e-05
-3.17027224398594e-05
-2.70340188235151e-05
-2.04892632020237e-05
-1.10106791004652e-05
-9.4951096633388e-06
-1.12477700041647e-05
-1.49571634285687e-05
-1.49306564137651e-05
-6.58441190933578e-06
5.13692016260789e-06
-7.6649651802435e-06
-1.96275882315888e-05
-2.59921809866456e-05
-2.45820112415078e-06
-1.82689784412401e-05
-3.06782662441373e-06
-1.44513574319084e-05
-2.21248476444061e-05
-7.28114050352593e-06
-1.0649273962872e-05
-2.0459071773771e-05
-2.10479302540183e-05
-8.43182423721807e-06
-1.34498682066797e-05
-9.00936830141399e-06
-6.12056364550452e-06
-2.67246547259614e-05
-6.85556155578945e-06
-1.3248562398973e-05
-1.79086890936852e-05
-1.52273709732895e-05
-4.39363085376173e-06
-2.17602257588487e-05
-1.83188854829531e-05
-1.34034331783402e-05
-1.24896621663148e-05
-3.40441667497988e-05
-1.51394005880611e-05
-5.14477209843735e-06
-1.10617182758631e-05
-5.66286639492525e-06
-1.05543001601785e-05
-1.65196235140899e-05
-1.80697307598404e-05
-2.68854567849618e-05
-5.94235401019444e-06
-1.57721669527535e-05
-2.21610035179751e-05
-2.44291670789174e-05
-7.95307192698472e-06
3.40280870344107e-06
-1.33300304649116e-05
-1.75145117696743e-05
-2.39301534800667e-05
-9.4076958880009e-06
-2.1397553841062e-05
-7.79832864135489e-06
-7.95331104425743e-06
-1.13026226763127e-05
-1.71611314715192e-05
-1.76873286772398e-05
-3.47575218868866e-06
-2.60835538925323e-05
-2.04171557588456e-05
-2.93988620457076e-05
-2.78500694637514e-06
-1.3489548522002e-05
-1.37133125267545e-05
-8.14432682059347e-06
-1.40665853015046e-05
-1.49315926744612e-05
-1.45250875437655e-05
-2.27879879627104e-05
-1.71558176613713e-05
-2.31724685892267e-05
2.92323440780202e-06
-2.88514879924729e-05
-2.4074554109144e-05
-3.88695471301778e-06
-3.51321503301927e-05
-1.1447540123048e-05
-3.0796362973466e-05
-2.63159538715479e-05
-1.28846039068635e-05
-2.46461149874058e-05
-1.38326645960713e-05
-1.93372358008568e-05
-2.78054355659702e-05
-1.81284736468699e-05
-1.53723557538461e-05
-1.15224337145218e-05
-1.40799693459954e-05
-1.35585557534672e-05
-2.83259238736739e-05
-1.51948627691547e-05
-1.61932145811008e-05
-1.1367717022438e-05
-1.41795296343528e-05
-2.45844441757262e-05
-1.16922654341222e-05
-2.21146577075593e-05
-1.86402754132862e-05
-7.2651833355067e-06
-1.65127237745361e-05
-1.67727278667305e-05
-1.6371044305843e-05
-9.90033181777379e-06
-1.52814680314651e-05
-1.26581169002853e-05
-1.18663920671104e-05
-1.96348875259477e-06
-1.813853658887e-05
-5.48955529994903e-06
-2.43500685927046e-05
-1.16004784160666e-05
-8.96833706733631e-06
-2.24769074294907e-05
-2.81738239575598e-05
-2.55151919674036e-05
-2.14584252530671e-05
-1.21949206856944e-05
-2.04480646697327e-05
-1.22893003780368e-05
3.77379819381305e-06
-1.35756844072881e-05
-2.19635049456469e-05
-1.2274449678737e-05
-1.10565875204954e-06
-3.72232030960842e-06
-2.20331752797569e-05
-3.71419188465922e-05
-3.19164669096907e-05
-2.47987883875562e-05
-1.19097005231649e-05
-2.01660829414615e-05
-1.32855029430251e-05
-3.297836708993e-05
-1.93486229959951e-05
-3.87547104914244e-06
-2.70934083527206e-05
-2.54701823199189e-05
-8.07919314187933e-06
-2.11486248381775e-05
-1.70485842864765e-05
-1.47419294313506e-05
-1.22474156993378e-05
-1.42626605807235e-05
-2.70930624882485e-05
-2.23714258943764e-05
-2.12347469250763e-05
-1.74247288940498e-05
-1.96680545341721e-05
-1.06578346722291e-05
-6.72020916005991e-06
-1.83240445237259e-05
-1.92763155153874e-05
-8.33816814137329e-06
-2.18716691461651e-05
-1.29331430990594e-05
-2.23911103126258e-05
-1.49370555149785e-05
-3.00864136294404e-05
-1.01464238209195e-05
-1.62932781661472e-05
-2.83969392886601e-05
-8.78903544373092e-06
-3.90979075667509e-06
-4.53227749335182e-07
-2.34163032458879e-05
-5.3208015603315e-06
-9.76870570594621e-06
-1.16129191654538e-05
9.57096634808507e-07
-2.22232327976074e-05
-2.24612219426637e-05
-9.67204452881064e-06
-2.2528061714187e-05
-2.40291028449182e-05
-1.25669107309335e-05
-3.65036297574513e-06
-1.66093054087805e-05
-2.44863628437695e-05
-2.02183238827312e-05
-3.64442081905698e-05
-2.26823360623956e-05
2.96400038183533e-09
-5.62580232655553e-06
-1.35839147054448e-05
-1.37029365858337e-05
-2.33113890603457e-05
-2.45117791409622e-05
-2.95336250136138e-05
-1.93673908965809e-06
-1.40717961937551e-05
-3.06731220892091e-06
-2.09891541442437e-05
-6.51651120753735e-06
1.63332540470134e-07
-1.15731314727013e-05
-1.71639040780882e-05
-1.81842376309726e-05
-2.85417208797025e-05
-4.1487270047715e-05
-3.40284534549705e-06
-1.1781820664929e-05
-7.06840328628182e-06
-9.86623713908814e-06
-5.34570533821344e-06
-2.90814020471341e-05
-1.60457220948232e-05
-2.62846251088884e-05
-1.31830534923687e-05
-2.1973791816342e-05
-2.13852853218943e-05
-1.98127214487743e-05
-1.49644302248063e-05
-2.74987203068103e-08
-3.52825789189609e-06
-2.6047721701426e-05
-9.65760747891674e-06
-1.89892441787202e-05
-2.35476824808031e-05
-2.61084662114421e-05
-2.23760708566461e-05
-7.52221118238794e-06
1.94321125257233e-07
1.05058480072546e-06
-1.64331196954386e-05
-1.2237497975662e-05
-3.25618936835845e-05
-1.47631708559564e-05
-2.03404948213892e-05
-1.67323439971325e-05
-2.26948886375511e-05
-5.21299283974987e-06
-2.78157570669546e-05
-1.69718868919663e-05
-2.0581360248738e-05
-2.36547607594939e-05
-3.35367795947571e-05
-9.57560628014501e-06
1.57229128451909e-06
-3.46519181376224e-05
-2.5089048461583e-05
-3.11978524128574e-05
-6.47271940566428e-06
-2.35314016668142e-05
-2.75012800932955e-05
-1.67134623142823e-05
-1.25389697073924e-05
-1.19810066436633e-05
-9.29060665185474e-06
-1.30497970523523e-05
-1.89631407343222e-05
-8.35264130493953e-06
-7.00654239748727e-06
7.15626188038884e-06
-1.93199899450658e-05
-1.57454546868957e-05
-2.14314465450381e-05
-3.86974033904133e-05
-1.54359918935853e-05
-1.25853165812099e-05
-8.90717992432524e-06
-1.5423930016384e-05
-3.38066493050337e-05
-1.91814167853022e-05
-2.22254363732139e-05
2.23228254265809e-06
-1.64276015814848e-05
-6.81440343967527e-06
3.35891993439288e-06
-9.4136821361482e-06
-1.64097336460873e-05
-1.21098842286464e-05
-2.74036465104523e-05
-1.77337407518565e-05
-7.14719183883893e-06
-1.88475681584708e-05
-2.22415867209632e-05
-1.27318612747417e-05
-2.06879416997639e-05
-1.36364818645603e-05
-3.55485996717748e-08
-9.82667527116805e-06
-2.43040826108338e-05
-3.19634351117193e-05
-1.29324429671095e-05
-7.91307858448349e-06
-3.58728196556127e-05
-2.00999485574371e-05
-8.75341765908652e-06
-1.83372083221443e-05
-1.93677019476782e-05
-1.74485048538581e-05
-1.50999854130958e-05
-2.5750755515627e-05
-3.01752005585208e-05
-2.17869923516585e-05
-2.34011984962064e-05
-1.36772733546425e-05
-2.92802096979285e-05
3.58673103839365e-06
-1.87348025387962e-05
-1.9754693575025e-05
-1.84084158363244e-05
-2.23475014269574e-05
-1.6161159506972e-05
-3.09108779949824e-05
-1.08080200084031e-05
-1.61162206394042e-05
-9.27319730800679e-06
8.95898477003215e-06
-3.05514609034922e-05
-1.81428401515461e-05
4.04465856191084e-06
-8.70624367208135e-06
-2.23447988034004e-07
-2.31812685313164e-05
-4.40608744804385e-06
-8.92139706702103e-06
-1.88048463610524e-05
-1.82839735071618e-05
-2.77773174803201e-05
-1.11234111708828e-05
-2.09152682977263e-05
-1.00695289011813e-05
-1.17989299032087e-05
-2.57052293877502e-05
3.91977002513544e-06
-8.14954758545186e-06
-1.06562231245615e-05
-2.10329541165898e-05
-9.27751791686387e-06
-2.31341464412993e-05
-1.01597204978467e-05
-1.75802234428251e-05
-2.66113776527796e-05
-2.47838746480462e-05
-1.99412483841214e-05
-2.7627824077847e-05
-1.71243083640018e-05
-2.71944605047312e-05
-2.23825520805989e-05
-2.08213175810874e-05
-2.0106257774342e-05
-9.89596888615093e-08
-1.95750143653619e-05
-2.00638737009492e-05
-8.28025656694167e-06
-2.17134469944904e-05
-1.85274328711032e-05
-2.01589209868164e-05
-2.07669980898082e-05
-1.36048643852045e-05
-1.59115630412454e-05
-1.41466573733855e-06
-1.35163051212599e-05
-4.79069758867146e-05
-3.34801126795025e-05
-2.75684208173996e-05
-6.73304957541679e-06
-3.06054727253392e-06
-7.36585948139399e-06
-2.88812043656088e-06
-1.67060890541154e-05
-3.69297099589862e-05
-1.53755116582739e-05
-1.36165563869661e-05
-1.97415768052788e-05
-1.02494460769479e-05
-3.159048705185e-05
-7.73845891805826e-06
-1.41049218828393e-05
-2.05066391997188e-05
-1.28199513802886e-05
-1.62354577761283e-05
-1.40905471140006e-05
-2.00699040683019e-05
-1.37841674870429e-05
-7.94664417679685e-06
-1.91033662315596e-05
-8.12135786717118e-06
-1.71494090445447e-05
-2.06345718819499e-05
-2.05933758607575e-05
-3.46929977416035e-05
-2.09564213960542e-05
-2.17419877511226e-05
-1.01433954246312e-06
-7.09964540070983e-06
-1.76704749579148e-06
-1.94924233351984e-05
-1.44879355372329e-05
-1.36278749484788e-05
-2.07987323832528e-05
-1.03634032342735e-05
-1.70523325701701e-05
-7.52968199391001e-06
-1.2394678710265e-06
-8.83743804744141e-06
-2.58898423698894e-05
-7.40783658638041e-06
-4.4050502869531e-06
-1.39409525751678e-05
-1.78745708440405e-05
-8.34633025054958e-06
-2.1119110917842e-05
-3.13256814755906e-05
-2.59606255579682e-05
-2.72822135669463e-05
-2.32707672381937e-05
-1.66281038776229e-05
-3.63270624502917e-06
-1.79315814948635e-05
-2.11319158939611e-05
-2.32777296390566e-05
-1.61419079831773e-05
-2.39215511660959e-05
-1.52870658619694e-05
-1.26314545254807e-05
-2.38847024811378e-05
-1.93090789882619e-05
-1.48624594765361e-05
-9.82774448456678e-06
-1.70312554151449e-05
-1.36250645234879e-05
-9.02186904053916e-06
-4.48430364115493e-06
-3.01975426809389e-05
-1.27749142566391e-05
-5.83930089569397e-07
-1.02851638484497e-05
-3.90927926198037e-06
-2.6630467808904e-05
-2.36259193122476e-05
-2.16991600619653e-06
-1.03417467876739e-05
-1.13402016519228e-05
-7.08324625005637e-07
-9.67068455749584e-06
-7.520930637868e-06
-2.97625666136427e-05
-1.91740612626268e-05
-3.09797590819116e-05
-2.89621239956258e-05
-1.53895854088549e-05
4.19433538000813e-06
-3.40866314026584e-05
-1.98837289609168e-05
-3.42320495800453e-05
-2.75873946987332e-05
-2.03345702825006e-05
-2.82413596279371e-05
-3.50078062073826e-05
-2.49107673377077e-05
-2.04082356820699e-05
-2.28324387739798e-05
-1.40085590930558e-05
-1.31076898363107e-05
-1.89160454675492e-05
-2.18379736781885e-05
-1.79735036725189e-05
-1.49374343140874e-05
-1.34844636779325e-05
-9.27508934491616e-06
-8.16745356352771e-06
-1.59622625180327e-06
-6.31282314970512e-06
-8.18806602756654e-06
-5.98623697549876e-06
5.56341916625325e-06
-2.43570444917388e-05
-1.89119258304816e-05
-7.9837422943452e-06
-4.68991497951093e-06
-1.92298533706314e-05
-3.16002102685793e-05
-4.57104400871267e-07
-1.40947165047585e-05
-1.41050945817893e-05
-8.58219619204884e-06
-1.21140801067642e-05
-1.80951743364907e-05
-1.61254238565579e-05
-3.08026230220021e-05
-9.0901522179096e-06
-2.70249803130073e-05
-1.95740513992293e-05
-1.31451661614981e-05
-1.99004893265985e-05
-3.47382374482305e-05
-2.54516348528711e-05
-1.61689745179305e-05
-1.5172485634351e-05
-3.44713727691942e-05
-1.56402355687301e-05
-1.41794796150718e-05
-1.53619942721749e-05
-1.96392161077904e-05
-4.34287816530814e-06
-1.82541916003931e-05
-1.25459776806435e-05
-1.31689506156681e-05
-9.74677973533291e-06
-1.08739009502337e-05
-1.4162424777152e-05
-2.82784956582957e-05
-6.06753448567266e-06
-1.44849341907575e-05
-1.50057794932411e-05
-2.90183571099089e-05
-6.54286258450605e-06
-2.12665354048959e-05
-1.47895708376942e-05
-6.6271335481263e-06
-9.9329743896268e-06
-3.84451817908812e-05
-1.6785233901765e-05
-1.69537559536474e-05
-1.43238212921935e-05
-4.74932219958583e-06
-1.94489828395565e-05
-1.1111510466018e-05
-1.40013588681978e-05
-1.69072647633803e-05
-1.28799469508743e-05
-1.97423917088143e-05
-2.37384931837015e-05
-2.16678355464489e-05
-2.18624950820462e-05
-1.35777994663976e-05
-1.56072561011255e-05
-4.86533843020085e-06
-3.73305789970153e-06
-1.39039050179035e-05
-1.35383187104139e-05
-6.27828053481751e-06
-5.18208205846262e-06
-1.79264710816953e-05
-1.09616157015428e-05
-1.47141403016549e-06
-9.79168033381712e-06
-2.63004868987045e-05
-8.20371474619636e-07
-3.91133870770249e-06
-9.83695162278302e-06
-2.3838944800864e-05
-3.08642292912577e-06
-2.59207969588856e-05
-1.36598234026513e-05
-3.28555164617251e-05
-9.25585257839651e-06
-5.59773799080116e-06
-9.33839870793738e-06
-2.73944308729012e-05
-8.58360244486568e-06
-3.66005561172319e-05
-2.25294922483635e-05
-2.96124581114898e-05
-2.79330310774374e-05
-1.40791668777059e-05
-2.54557856751374e-05
-2.78973944417982e-06
-1.32784221109353e-05
-1.44253081086503e-05
-3.94894706253167e-06
-1.28450529409012e-05
6.74895085361782e-07
-1.10389098002755e-05
-7.36823220610549e-06
-1.5531565868503e-05
-1.21174693793213e-05
-9.63246401325713e-06
-3.80591770224743e-06
-5.4181699961606e-06
-1.52554315520345e-05
-1.27575459688079e-06
-1.79607191943752e-05
-1.64216493361854e-05
-4.86307124881298e-06
-2.01632277173372e-05
-4.66192525029135e-06
-1.15840189764413e-05
1.00484953910194e-06
-3.91561651632492e-07
-1.36598760241403e-05
1.69843451817384e-06
-1.33147271014609e-05
-3.27815718843173e-05
-1.2358150564014e-05
-4.23767687738484e-06
-1.89774619343657e-05
-1.10680973779357e-05
-2.55137425943558e-05
-2.16717159850407e-05
-2.6441309664572e-05
-3.04412173685557e-05
-3.77181856639287e-05
-2.17599014919559e-05
-2.51807404419147e-05
-2.36421953820355e-05
-1.36891607294649e-05
-1.16583074271898e-05
-1.87205487683055e-05
1.4198705826847e-07
-9.97110604632098e-06
-8.73939207385743e-06
-7.00948806758763e-07
-1.14582219731323e-05
-6.64287165732807e-06
-1.85859834519525e-05
-2.17244987855029e-05
-2.8098537657916e-05
3.27167415402718e-06
-1.05306237579019e-05
-1.46144681681935e-05
-1.19081447847019e-05
-7.61314641412631e-06
-1.18032243764286e-05
-1.87464582254926e-05
-1.27031918164203e-05
-2.93632924566517e-05
-7.92315484500437e-07
-2.77225885564351e-05
-2.03342948711851e-05
-1.08555698887739e-06
-2.3221208918299e-05
2.98441431976403e-06
-1.14865493154928e-05
-2.769368995497e-05
-2.61803809246715e-05
-3.07448338702102e-05
-2.55496193130351e-05
-1.27268656958035e-05
-3.48100801555081e-05
-1.23362050053121e-05
-2.31717050299978e-05
-6.87269223290388e-06
-3.41072623883085e-05
-1.11721030653194e-05
-2.32553459148773e-05
-7.74790457542627e-06
-2.94606846564669e-05
-6.69124501378027e-06
-1.27021772489932e-05
-9.08038327095457e-06
-2.22462444657693e-05
-3.20769233295115e-05
-1.99501365710147e-05
-1.69656512232613e-05
-1.64702726667083e-05
-5.49373522949524e-06
1.85766078558847e-06
-1.29197667028419e-05
-3.13463267916682e-06
-5.07378737994069e-06
-1.26985512314693e-05
-1.3297256731762e-05
-2.36913317083049e-05
-6.72942149422189e-06
-1.62198480103789e-06
-1.17359310037328e-05
-2.03986565115825e-05
-1.62039378161889e-05
-2.34906362945694e-05
-2.6934954868457e-05
5.50334393682676e-06
-2.51005275658099e-05
-7.42367025766117e-06
-1.08700953361899e-05
-3.80349678189153e-06
5.95273592070875e-06
-1.80860574624099e-05
-2.33563900340149e-06
-8.47821271810353e-06
-9.00479414976882e-06
-6.98645830284578e-06
-8.01526763925196e-06
-2.87532599392847e-05
-1.57095468008722e-05
-2.58234667643441e-05
-8.36993942592642e-06
-1.36861965096433e-05
-1.7059045700005e-05
-1.66062325337214e-05
-3.04156458605365e-05
-1.74368018804628e-05
-5.60391134070318e-06
-2.35939157976116e-06
-2.7507521370255e-05
-1.1615271435798e-05
-1.17599705602462e-05
-2.06046079926484e-05
3.0257618992481e-06
-1.60913468458993e-05
-2.23641730038936e-05
-2.76588462123155e-05
-3.60439087869427e-06
-1.19347010058976e-05
-2.62136967567812e-05
-2.18430901697774e-05
-1.43194681165914e-05
-1.77176773476221e-05
-2.86351253164673e-05
9.50575062194023e-07
-2.40925483643502e-05
-3.82522841299414e-05
-2.36436406647556e-05
-6.22358681719181e-06
-1.11070495188843e-05
6.38559184135458e-07
-1.55269096031541e-05
-2.25595077993182e-06
-3.14311490688567e-05
-2.87266205797101e-05
-1.78695282762753e-05
-1.79792976913373e-05
-1.65786942222159e-05
-1.58063119718159e-05
-1.27863856765581e-05
-2.20763377876062e-05
-1.91052516391196e-05
-3.23584028875296e-06
-2.00610456616576e-05
-4.08687341560513e-05
-2.75609798768124e-05
-1.91008527485457e-05
-2.3412632170518e-05
-2.49329572695369e-05
-1.87145567858415e-05
-1.00709781839855e-05
6.5800347637884e-06
-1.93432404805131e-05
-5.6283660786224e-06
-2.61093424598285e-05
-2.3822779286791e-05
-1.64209555882213e-05
-9.97082228285835e-06
9.65963002633753e-08
-1.80870784938464e-05
-2.70403402112558e-06
-3.03101009018736e-05
-3.52149440919279e-05
-1.97305657084791e-06
-4.05936897205663e-06
-2.82465786809939e-05
-1.83179589490289e-05
3.92142854963373e-06
-2.81866809360982e-05
-2.20351301820309e-05
-2.1171065832354e-05
-1.98058534081798e-05
-1.02110956458735e-05
-1.37966349224347e-05
-1.25786218957977e-05
-2.9225494246459e-06
-7.07870199326568e-06
-1.93312337404081e-05
-2.08562218318939e-06
4.75547512815387e-06
-1.03741089529717e-05
-2.9138619428874e-05
-2.55148375569048e-05
-1.93578329484327e-05
-1.58692816216458e-05
-2.28038514063837e-05
-1.4846048894776e-05
-9.19856233857287e-06
-1.53349780365413e-05
-7.76394125651195e-06
-2.17795689590106e-05
-1.60014256735372e-05
-2.3304206304916e-05
-3.07506288130117e-05
-2.47952593481679e-05
-7.62915927446438e-06
-6.50101201703727e-06
-1.35090799742536e-05
-1.21022222713431e-05
-3.14339109750872e-07
-1.95347867505168e-05
-1.52105901916232e-05
-6.99395714744113e-06
-8.62879213558084e-06
4.87556007479125e-06
-1.20593026116744e-05
-1.63774708216987e-05
-2.86019511748288e-05
-3.0420929999848e-05
-5.56014420534344e-06
-1.27270721197022e-05
-1.04067600161514e-05
-5.56713386374606e-06
-1.99480022543775e-05
-2.29752418921595e-05
-7.32611947910698e-06
-2.19102512859479e-05
-6.3848370570133e-06
-2.31174349231423e-05
-2.18768336476411e-05
-9.0257555044727e-06
-1.62256198010522e-05
-1.41690035359883e-05
-2.22225070019003e-05
-1.88893275698939e-05
-3.94217421677151e-05
-1.58159715228514e-05
-1.31052638861714e-05
-1.84537823279302e-05
-8.00639781345388e-06
-2.79808859359624e-05
-1.10585502234284e-05
-1.73031938062997e-05
-2.48677959016388e-05
-5.7372549445716e-06
-1.3095712707029e-05
-3.0581372852862e-05
-1.03068148508287e-05
-1.88326998645411e-05
-2.38689810032496e-06
1.15480691661325e-05
-1.89101520313099e-05
-2.24867577514786e-05
-7.47607857470779e-06
-2.4687692074568e-05
1.74357164555181e-06
-3.15396594433252e-05
-7.89027821768202e-06
-8.89102930781437e-06
-3.71011117192723e-05
-1.1939530576715e-05
-9.04164126520099e-07
-7.83625758000603e-06
-1.51322786910496e-05
-1.96237937971209e-05
-2.4035629100988e-05
-2.15444228682474e-05
-3.14671987248884e-05
-8.79673341911829e-06
-2.76379545990186e-05
-2.3309944279281e-05
-2.59165673739794e-05
-1.23086982505183e-05
-2.84290880408398e-05
-1.61877476775681e-05
-1.834006699271e-05
-2.24081703101898e-05
3.54794843865922e-07
-1.83718957490702e-05
-2.03244788067449e-05
-4.02695252740798e-06
-2.54591601751328e-05
-2.32652920156531e-05
-2.08038814918324e-05
-1.44405800825916e-05
-5.58240672123657e-06
-2.95932612398863e-05
-1.3864516208454e-05
-1.27769452355297e-05
-6.23655201088893e-06
-1.5443844804932e-05
-2.09511437449407e-05
-1.54175820400846e-05
-1.63462194406072e-05
-1.2349674359783e-05
-2.26939822216219e-05
-1.93394275147441e-05
4.11709646342438e-06
-3.87734840946887e-05
-2.70718275354262e-05
-2.91113140623361e-05
-2.24468633408946e-05
-9.08898371517088e-06
-3.120240659025e-05
-2.30555505291245e-05
-1.66414630219339e-05
-8.13758289823729e-06
-3.22680244618343e-05
-1.93897303564811e-05
-1.18559682120886e-05
-1.8070819419526e-05
-1.3279859990398e-05
-7.38438845836407e-06
-5.29165639831866e-06
-3.61152990694235e-06
-1.91854957150035e-05
-5.00966737259517e-06
-1.59392393314497e-05
-2.46862296092484e-05
-8.19108157577952e-06
-8.28811797609883e-06
-1.21093691533708e-05
-1.40099692905729e-05
-2.89367797222846e-05
-1.793009628203e-05
-2.413576418866e-05
-1.30299309176869e-05
-1.25988047763674e-05
-3.77229795722239e-05
-2.37446598518856e-05
-9.22604440074151e-06
-7.14182996001451e-06
7.8564009998619e-06
-8.44934814141923e-06
-3.08502347576479e-05
-4.9776214720473e-06
-1.6449141586732e-05
-2.64102155733127e-05
-2.5329890600561e-05
-1.54123512125662e-05
-2.42440155817702e-05
-3.61984400745591e-05
-1.80044090520608e-05
-2.99516884291958e-05
-1.83347692184096e-05
-2.95269972731084e-05
-1.64098891848205e-05
-2.31747838059002e-05
-2.87198341652374e-05
-2.64657350467359e-05
-2.21052627762564e-05
-2.40564737129312e-05
-1.73715474213717e-05
-1.29682764594644e-05
-2.61353388643392e-05
-2.84001869121934e-06
-2.37693521181528e-05
-8.46009417434569e-06
-1.77352389368916e-05
-2.60529611688682e-05
-1.77102555806161e-05
-2.06383604398135e-05
-1.87016891212886e-05
-3.36323606286125e-06
-1.79498869775306e-05
-1.23495759945978e-05
-2.03680109094434e-05
-1.58991589255738e-05
-1.35185286309144e-05
-1.63656133572478e-05
-5.09534814802432e-06
-2.45144620369893e-05
-1.34515141227527e-05
-1.48787781369645e-05
-5.22510312295039e-06
-9.74239614650301e-06
-1.4220214310398e-05
-6.15371411054149e-06
1.24890990105681e-06
-2.72468788081681e-05
-1.6586233888229e-05
1.69066822443447e-06
-1.90988498298356e-05
-1.07374350297918e-06
-1.1733103273388e-06
-3.16142040633425e-05
2.89558170814917e-06
-2.77001762866454e-05
-2.78039386434784e-05
-2.3049718515219e-05
-2.63514827360752e-05
-4.12958463612616e-05
-3.60078393660693e-05
-1.69962588739233e-05
-1.06923433184142e-05
-1.66093499793184e-05
-2.0456105081063e-05
-1.09890608735128e-05
-1.34707953360008e-05
-1.33271636863549e-05
-1.38833728644037e-05
-3.28351371951654e-06
-5.79491431790696e-06
-1.57599349621222e-05
-6.87949440046771e-06
-5.12885656788604e-06
-1.86346294712664e-05
3.67075120285972e-06
-2.31076842387985e-05
-2.18453633106941e-05
-2.96868517655586e-06
-1.84769283953e-05
-1.33688042288301e-05
-1.9197253885138e-05
-1.12164298114747e-05
-2.61372678682071e-05
-3.06415333056287e-05
-1.92797630967009e-05
-4.80948329838127e-06
-1.23664080205982e-05
-3.06691836070637e-06
-1.3535034490304e-05
4.43550539590538e-06
-2.94652475566594e-05
-5.90675590298339e-06
-2.45519130903227e-05
-1.72486368608321e-05
-4.65306305019309e-06
-9.91940362755227e-06
-2.26307153902827e-05
-1.71093178321475e-05
-3.03857795673173e-05
-1.371526458396e-05
-4.07386081644577e-06
-1.72926737264255e-05
4.73583915079088e-06
-1.13106974299389e-05
-1.16619279110552e-05
-1.35427168989989e-05
-1.56286349907425e-05
-1.51621810236669e-05
-1.14212112280086e-05
-7.77069438348102e-06
-1.04135913806159e-05
-1.57820754700114e-05
-1.85804542052354e-05
-6.33389239759817e-06
-3.8603906260837e-05
-2.51146192572729e-05
-4.43535115966937e-06
-1.79088374214568e-05
-1.28234883516058e-05
-1.77293909155385e-05
-1.14652762168867e-05
-2.52830980615515e-05
-1.14395646646162e-05
-1.5806783173576e-05
-1.49750026048716e-06
-7.63212140196457e-06
-1.64751362199872e-05
-1.36756622131872e-05
-2.28093424676574e-05
-1.07105497869587e-05
-1.17284349949591e-05
-1.19308752103598e-05
-2.62104575497413e-05
-8.62771282435828e-06
-1.24411411098461e-05
-1.95758105688388e-06
-1.73577732782811e-05
-1.57949766213956e-05
-2.69137145257359e-05
-5.85954451475491e-06
-7.31514438423644e-06
-1.34157846222306e-05
-7.434688724549e-06
-1.66398046223347e-05
-8.30592800172475e-06
-3.57910830196221e-06
-1.93610213089915e-05
-1.92960976930487e-05
-7.29791126874197e-06
-5.96467065820005e-06
-1.9323400035435e-05
-1.43642305475586e-05
-2.15772447104513e-05
-2.76356629515846e-05
-2.24038794092749e-05
-1.70558484422698e-05
-2.63953206398743e-05
-7.77290880945384e-06
-2.10610571478656e-05
-7.54696985789568e-06
-2.66236447446041e-05
-2.95926427931085e-05
-2.84349745838525e-05
-5.68909367989218e-06
-1.08505265432894e-05
-4.08906992518947e-06
-1.02597034720606e-05
-1.19574212942963e-05
-1.10787347115616e-05
-9.29897772313845e-06
-9.59177006594497e-06
-1.35645157269039e-05
-5.69480357348863e-06
-3.40341994074545e-05
-2.63748287733316e-05
-3.02288321478948e-06
-9.43595124084076e-06
-2.88132941973153e-05
-2.51262652447652e-05
-1.80899276386452e-05
-1.71387189744677e-05
-2.18193825646278e-05
-3.05000901840337e-05
-1.15149266832135e-05
-1.65786585865914e-05
-6.28426494683106e-06
-2.34162660248663e-05
-1.37897247946215e-05
1.45659183476212e-06
-5.0124924557354e-06
-2.77165098084477e-05
-7.71469681573143e-06
-1.00637077527496e-05
-2.32431627760031e-05
-1.7696549665551e-05
-1.75431124528976e-05
-7.5333835513149e-06
3.29661344564253e-06
-5.22679761242026e-06
-3.20410084769097e-05
-3.08928994610368e-05
-1.57372540221006e-05
-2.4870716387913e-05
-2.42504164763518e-05
-9.1022453341338e-06
-1.30166840834465e-05
-1.57107585395776e-05
-8.68276254830815e-06
-2.75584387330035e-05
-2.75466839443658e-05
-5.39559722001883e-06
-2.12424000176289e-06
-1.81341897750528e-05
-2.5563475752603e-05
-2.95111856471603e-05
-1.87872510374124e-05
1.27809757504697e-06
-1.48576564929758e-05
-1.77481872318495e-05
-4.71476045387818e-06
-2.39734259506789e-05
-3.2531460656573e-05
-1.25808534026266e-05
-1.37759824501536e-05
-7.18279382745937e-06
-1.76135890129843e-05
-3.25231749876586e-05
-3.26869229640356e-05
-1.27069593399452e-05
-1.44319186475435e-05
1.99149313086384e-05
-2.14769203007816e-05
-6.12411620319596e-07
-2.56002621838664e-05
-2.27194577949517e-05
-2.00478428199326e-05
-1.90826108392733e-05
-1.64504501207653e-05
-1.58932062866245e-05
-1.98150863530731e-05
-2.02005468359077e-05
-5.24609013704669e-06
-1.79396398582029e-05
2.34422526669805e-06
-1.94919402478582e-05
-1.92308076613916e-05
-2.68858550759786e-05
-2.11056270334502e-05
-3.1267541797207e-05
-1.37863161186342e-05
-9.70268249332182e-06
-1.67774912899888e-05
8.46202757681137e-06
-1.87783592676555e-05
-1.90567345639658e-05
-1.16131399796297e-05
-2.6327089693981e-05
-2.33374050517482e-06
4.93747775892053e-06
-3.10347486256899e-05
1.04974389614281e-06
-1.04651363143648e-05
-1.33157005212264e-05
-2.4450780497237e-05
-2.04866228836356e-05
-1.15359892817902e-05
-3.17163154479984e-05
6.29760736192546e-07
-1.28682123074684e-05
-8.46716095139488e-06
-1.0089851045922e-05
-2.94807827691393e-05
-1.59806347891884e-05
-1.09814136721688e-05
-1.46422141452774e-05
-1.55676679951338e-05
-1.41864005030933e-05
-1.83732996480109e-05
-2.32499374994797e-05
-1.56913900159346e-05
-1.70250030486274e-05
-1.82500340696747e-05
-2.62281529270345e-05
-4.07160738975867e-05
-1.13494971102318e-05
-3.06533716215975e-05
1.71078878189383e-06
-1.75257233542203e-05
-2.96753436201997e-05
-2.53224974099199e-05
-3.65537167991134e-05
4.35254993811835e-06
1.84419973933397e-06
-1.50397879721584e-05
-2.68796756476023e-05
-1.00432986075512e-05
-1.46370942767569e-05
2.12206872054072e-06
-2.0498411720666e-05
-1.89302756866771e-05
-1.59396461175199e-05
-9.97375309201431e-06
-7.31897286399951e-06
-1.84549367676482e-05
1.60506407592846e-05
-8.84282641486316e-06
-2.03805685223883e-05
-1.4195574973815e-05
-1.04243966283389e-05
-6.69484642279605e-06
-1.165613864397e-05
-3.16166256485999e-05
-1.04636321711922e-05
-7.83052157687917e-06
-3.79854111385903e-05
-1.00094896052139e-05
-2.24237920515301e-05
-1.39068976561574e-05
-1.61113143454952e-05
-5.58008076171971e-06
2.9721719390123e-06
-9.2455437792978e-06
-4.10183870146654e-06
-2.02251361714137e-05
-1.9445249270484e-05
-1.9519771523609e-05
6.21060640824997e-06
-1.50404825939308e-05
-1.84996914921425e-05
-1.01018507793817e-05
-2.93624139700759e-05
-2.71641270481498e-05
-1.64778218126041e-05
-2.02210365836712e-05
-8.10521823206175e-06
-1.77647394980645e-05
-3.34888822180238e-05
1.282874448668e-06
-1.37049380211341e-05
-1.01007754356233e-05
-9.72086590427323e-06
-3.27685129525474e-05
-1.89143808152496e-05
-1.99453047279591e-05
-1.47260161678276e-05
-2.96990218379922e-05
-7.8420219149359e-06
-2.02113319117285e-05
-1.42479091825728e-05
-1.29950557079443e-05
-2.81781804835985e-05
-2.37602274366852e-05
-9.10836169586335e-06
-2.19637587096418e-05
-2.29709016263126e-05
-1.24066841815164e-05
-2.29571340628276e-05
6.79111044822763e-07
-1.21952020051806e-05
-2.06965981874344e-05
-3.69355194859864e-05
7.66525329133971e-06
-1.26730239753903e-05
-1.5473687457636e-05
-1.04245741501713e-05
-9.17492416186024e-06
-1.16282964792723e-05
-1.14918467904881e-05
-1.85843599204297e-05
3.24056412363082e-06
-2.06291525594677e-05
-1.37502871905157e-05
-1.5620922983896e-05
-1.79350150105317e-05
-1.25598868381738e-05
-2.59113938531726e-05
-2.92100439882875e-06
-9.30410079480119e-06
-2.195054396478e-05
-1.52239674737312e-05
-1.25036115549532e-05
-1.02180747753162e-05
1.18813992061837e-06
-2.21884273713172e-05
-2.3659601358441e-06
-1.49461313732431e-05
-1.28595140636558e-05
-1.88548686724621e-05
-1.29865837088784e-05
3.11059380814189e-06
-2.4323145061796e-05
-1.47935544229374e-05
-3.69268185065507e-05
-1.23232565146022e-05
-1.01155739651286e-05
-2.30372082525129e-05
-4.89435712041453e-06
-7.58883469067607e-06
-2.7750402377463e-05
-2.09112744057636e-05
-2.31407635675753e-05
-1.19167785509437e-05
-3.06065285732251e-05
-6.4175881436671e-06
-1.00753711804714e-05
-1.07406086638901e-05
-1.16117243646384e-05
-6.92093747172465e-06
-2.43163270272966e-05
-3.03353463248479e-05
-4.61451234899354e-06
-1.06290456753695e-05
-2.09596079314776e-05
-1.02541638013621e-05
-1.06519192738899e-05
-1.97985030449607e-05
-1.50068780070604e-05
-2.30332005399495e-05
-1.3111059746865e-05
-1.99364907470105e-05
-8.72200481750687e-06
-1.95593686989153e-05
-2.62316919784215e-05
-2.74587851928977e-06
-7.85700567668367e-06
-3.38504380148025e-07
-1.44209167332389e-05
-4.02094029331579e-06
-1.54362683833937e-05
-3.06867326398637e-05
-4.90283132849109e-05
-2.05820935297431e-05
-2.84752906790525e-05
-1.19053260530514e-05
-1.05256054571029e-05
-1.44485458526164e-05
-9.14931163974692e-06
-1.32308565948864e-05
-1.48329249561591e-05
-2.24075621476029e-05
-1.14419927059044e-05
-2.75432132100352e-06
-2.49342241541196e-05
-4.22232316642634e-05
-7.3037018073164e-06
-5.29650413964517e-06
-1.9160716428955e-05
-2.07744244513671e-05
-1.61462547870784e-05
-1.28568519025756e-05
-9.72391409217795e-06
-9.57524255073719e-06
-1.74272698893862e-05
2.70286717238961e-06
-3.03776231701525e-06
-2.41411931053337e-05
-9.55682423183123e-06
-4.74445091636726e-06
-4.95229834517261e-06
-8.04974256931155e-06
-1.25450796290061e-05
-3.00732565628961e-05
-3.09226872056043e-05
-1.63262365491852e-05
-1.28511815016057e-05
-1.12654293890131e-05
-2.21776978692606e-05
-1.58912066767721e-05
7.71632423152988e-06
-1.70822604589407e-05
6.08225058944239e-06
-1.9229086526606e-05
-1.10145058762965e-05
-2.5910199146558e-05
4.26317993303783e-06
1.18607837164478e-06
-1.7443457706206e-05
-2.10847156340231e-05
-3.1666485964472e-05
-1.68738976568167e-05
-1.3696732953584e-05
-2.69460793823653e-05
-1.88499020083736e-05
-1.96518314913524e-05
-9.3341307352802e-06
-2.14459034317024e-05
-4.09623985270576e-05
2.75082750261592e-06
-1.93256346019028e-05
-3.21537091306309e-05
-1.99350929890233e-05
-3.41979423165491e-05
-5.45176678829003e-06
-1.93861689975907e-05
-1.05273838883741e-06
-1.45824098372792e-05
-1.1058957630576e-05
-2.01570919961063e-05
-5.35182167124222e-06
1.34323051484073e-05
-2.83852755281247e-05
-2.43894998230783e-05
-2.12669369092721e-05
-3.39681452684616e-06
-3.19757591911943e-05
-2.647078986216e-05
-3.86456325553694e-05
-4.95225062368695e-06
-8.43411858877907e-06
-3.31039167622066e-06
-2.77602918287364e-06
-3.29857440651419e-06
