# Supplementary material for: Research on computational propagation and identification of mine microseismic signals based on deep learning
Source: PLoS One. 2025 Oct 22;20(10):e0334641. doi: 10.1371/journal.pone.0334641 (PMC12543183; doi:10.1371/journal.pone.0334641)
Supplement: S11 Data — (ZIP) [file pone.0334641.s011.zip › 000101100002655.xlsx_0.txt_24.txt.txt]

4.59091967249573e-06
-1.35069681548774e-05
-1.12440713754065e-05
-1.57785825088183e-05
-1.93785455575267e-07
-7.73925218155622e-06
-8.53991343071946e-06
-1.68379078649101e-05
-3.84484215382336e-05
-1.52445010218188e-05
-1.0974238108557e-06
-1.50069037565404e-05
-1.79259394833086e-05
-1.80100331939263e-05
-2.04760423821358e-05
-2.27933306687366e-05
-2.37142293330763e-05
-2.41160385635085e-05
-1.70075813543973e-05
-3.03663359723018e-05
-2.28537508714432e-05
-1.71611124027625e-05
-3.05151441589289e-05
-2.00149351352251e-05
-3.57101063901557e-05
-1.57973359687448e-05
-2.00704409475842e-05
-1.30232760018991e-05
5.20053666924484e-06
-1.89300179488723e-05
-1.34380017397522e-05
-8.91953913005283e-06
-2.92690369048376e-05
-9.20334187287749e-06
-2.06296067135254e-05
-1.30933016792422e-05
-1.46249055052428e-06
8.20305676857901e-06
-2.40215912653535e-05
-1.01272591639431e-05
-8.38949326795812e-06
-3.31952229531619e-05
-2.03800887738846e-05
-2.07578732177795e-05
-1.05679334102165e-05
-2.28899299899679e-05
-7.45042275547281e-06
-1.02459463813037e-05
-1.63676297343228e-05
-1.05353554342903e-05
-3.51287275473454e-06
-2.01915162335016e-05
-1.86167437976647e-05
-1.41460641872617e-05
-5.92090692256403e-06
-1.70948238872303e-05
-2.43517366994676e-05
-1.20773020595315e-05
-2.13015926322716e-06
-2.19235519660461e-05
4.49804565738767e-06
-2.05252761073431e-05
-1.30769556209583e-05
-7.39884394972444e-06
-1.80574888141883e-05
-2.53468098565429e-06
-1.18713745866327e-05
-4.16355792054887e-07
-2.30164255760004e-05
-3.56322168489833e-06
-2.9244042315122e-05
-4.88854861340568e-07
1.82476843803472e-06
-1.06245457376019e-05
-2.38430980683364e-05
-2.92377073217094e-05
-1.75637761409291e-05
-2.27777722910904e-05
-2.29732734907356e-05
-1.25967008583356e-05
-9.26749340438698e-06
-2.24701982284501e-05
-2.32362124591223e-05
-2.4707678536494e-05
-2.03758434536604e-05
-9.82098098443042e-06
-2.06669078019921e-05
-1.2316826394435e-05
-1.80692060752616e-05
-8.12163454559751e-06
-1.31466753624235e-05
-2.27284965551327e-05
-2.95974712471778e-05
-1.12116932116727e-05
-2.23894712098101e-05
-7.26411310957311e-06
-2.11762011062415e-06
-1.04656994383162e-05
-2.91766791089177e-05
-2.3669994362922e-05
-9.48263813776117e-06
-2.05885749514066e-05
-8.55245992700486e-06
-1.14778005576069e-05
2.97672954750238e-06
-1.24495816162871e-05
-1.6696854098147e-05
-7.98879246507647e-06
-1.52230485154181e-05
-1.98685896721208e-05
-3.20804917728883e-05
-2.61756112031496e-05
-2.81722586352573e-05
-1.42142594486175e-05
-1.49046516211521e-05
-5.80324129735048e-06
-2.40728646950287e-05
-8.84197918203916e-06
-2.43027385332499e-05
3.36291255380156e-06
-2.73602857876726e-06
-1.45155265433644e-05
-1.89455081811917e-05
-7.80411364905081e-06
-7.83816239449041e-06
-3.94927746747107e-06
-1.00140059909737e-05
-1.85057811730272e-05
-1.68789834582254e-05
-2.06026095153247e-05
-1.76141278447365e-06
-2.96441754684324e-05
-3.66523546929254e-05
-2.36351521456867e-05
-2.25087106672177e-05
-4.18325910398601e-05
-1.76690570615786e-05
-2.77226963285946e-05
-1.51343461633426e-05
1.4297129565564e-05
-6.13556314769817e-07
-1.63648973954848e-05
-1.13974188387944e-05
-2.39645871304616e-05
-1.27469228876316e-05
-2.63790487503509e-06
-1.4516322256936e-05
-2.24129184855037e-08
-2.25259294116776e-05
-1.75662184610017e-05
-1.66779915474475e-05
-1.27125254616401e-05
-4.74960352441922e-05
1.94350130175974e-06
-2.75059286952896e-05
-2.44705731189287e-05
-1.86682290485557e-05
-2.62593788356349e-05
-2.55497530717412e-05
-4.13767924879e-06
-9.65509727248468e-06
-3.11637206043627e-05
-7.68735112376425e-06
-2.16635354119815e-05
-2.83068576351128e-05
-1.88934154134392e-06
-8.77802393884326e-06
-2.50316562147201e-05
-8.09513644194506e-06
-2.15437289463877e-05
-3.10474937234474e-06
-4.15521138878446e-06
-1.57558109292069e-05
-1.74706293977507e-05
-2.49613823491738e-05
-8.18318510641294e-06
-1.37294883399114e-05
-1.28838074901213e-05
2.37302571353457e-06
-2.67185363034416e-05
-9.23316837739678e-06
-1.00690123312798e-05
-1.31001246206891e-06
-4.42933211953756e-06
-3.37892812727864e-05
3.00689224093066e-06
-1.47391480265959e-05
-9.4414321057882e-06
-9.58162293182278e-06
-1.86791715441672e-05
-1.37638509396985e-05
-2.69451982193564e-05
-2.31177407600736e-05
-8.93129474538617e-06
-1.86102088424234e-05
-2.39596084916227e-05
-1.14920321347863e-05
-1.76708999527028e-05
-9.97104210671142e-06
-1.71508599792064e-05
-2.14662993998433e-05
-9.26404853718467e-06
-2.00390461048792e-05
-5.73307897635231e-06
-4.75585493259313e-06
-2.19579314068735e-05
-1.85027964699256e-05
-9.81737867523476e-06
-1.08160425165283e-05
-2.33143552256388e-05
-2.29783599933489e-05
-2.48235856260131e-05
-2.93063104418556e-05
-2.00004772897881e-05
-1.83189862774411e-05
-2.70289234207437e-05
2.34515570959316e-06
-2.34977264575539e-05
-1.13118569355637e-05
-1.02205805019119e-05
-7.49752067322227e-06
-3.25354230302813e-05
-1.90290706190087e-05
-1.41560444332115e-05
-2.35723592413307e-05
-1.32139542061965e-05
-1.59639965929892e-05
-2.58783195632738e-05
-1.4428796100578e-05
-2.65752964175357e-05
-4.12665547160493e-05
-1.61499423010119e-05
-2.01336548652071e-05
-6.18964651921025e-06
-5.94626535500752e-07
-2.25761195367436e-05
-9.46245829080408e-06
-2.96284982318952e-06
-3.68235651460115e-05
-7.46454535022379e-06
-1.24240710421266e-05
-2.37304670941068e-05
-1.16716080103149e-05
-1.89620712032077e-05
-1.61021851322816e-05
-1.74911317775033e-05
-7.71343203384209e-06
-2.36611176556264e-05
-1.06488531122443e-05
-7.07739473081067e-06
-1.48757540252327e-05
-3.52215340638379e-05
-1.46348442464514e-05
-1.51085825292237e-05
-1.24140228357541e-05
-2.36524758239369e-05
-1.26528910148993e-05
-7.98443720363027e-06
-1.6751540873515e-05
-8.2581928058775e-06
-1.66925982114678e-05
-1.51574190101673e-05
-1.19711810686632e-05
-1.47774223237436e-06
-2.86071750846325e-05
-1.56230836925822e-05
-2.62662540212276e-05
-5.829375472189e-06
-6.53498108243562e-06
-8.15470153139077e-06
-2.6920122634962e-05
-5.37325571296826e-06
-2.51864207781001e-05
-9.53453796825264e-07
-9.83515408127373e-06
-6.99136683098081e-06
2.12972096395594e-06
-1.62089326909697e-05
-1.38145990789054e-05
-1.35137435715509e-05
-1.46975250813761e-05
-7.34685797958798e-06
-1.29442333386451e-05
-2.1583430730914e-05
-2.1470855065957e-05
-2.07426592323553e-05
-1.15206366372982e-05
-2.52546603555411e-05
-2.56021307475004e-05
-8.48801439368588e-06
-2.02750188808065e-05
-1.65831831291136e-05
-2.45350820404909e-05
-2.10248544068286e-05
-5.77787670236463e-06
-1.7015077848876e-05
-2.00178062150314e-05
-2.37267867587613e-05
-3.32016414336683e-06
-1.86877328934638e-05
-1.94823430877407e-05
-1.89551540768917e-05
-9.5172324982184e-06
-1.61721552912835e-05
-1.27133271416155e-05
1.1828992400591e-06
-1.48593339733679e-05
-1.37767507732717e-05
-2.76242088478106e-05
-1.6569582474614e-05
-7.58679896371033e-06
-2.68179205506529e-05
-1.27359096582716e-05
-8.29794471948405e-06
-1.41728102467213e-05
-3.39619878567014e-05
-1.80552369699741e-05
-2.25758564545654e-05
-2.08408963838895e-05
-1.60730589536764e-05
-1.11301249136781e-05
-2.14725482557557e-05
-7.53531230746473e-06
-1.80069719736842e-05
-4.61638002005776e-06
-2.42031631783578e-05
-1.36701549709065e-05
-1.82433559454537e-05
-2.06246511023965e-05
-1.31860967246622e-05
-1.03957668462563e-05
-3.90636482262679e-05
-1.98863200048311e-05
-1.204368918181e-05
-1.16085011875343e-05
-9.17265310111332e-06
-2.18849322416001e-05
-2.49974273102533e-05
-2.19468041919824e-05
-3.66252149358381e-05
-3.36700666368814e-05
-1.70363552814485e-05
-2.95371661585685e-05
-8.10239288930663e-06
-3.15626133838327e-05
-1.91151305900172e-05
-1.21040320258401e-05
-1.32472576715976e-05
-9.51932296864172e-06
7.22505938963961e-06
-2.55010420208438e-05
-2.04175314332757e-05
-7.98478019549939e-06
-2.28522439995887e-05
-3.57389540144991e-05
-9.16602299387334e-06
-1.00680246011214e-05
-2.647413988277e-05
-2.64177339906799e-05
-2.10229958297522e-05
-7.33929433190457e-06
-2.38443981596742e-05
-4.38828708239118e-05
-1.42774624267787e-05
-1.13211095563825e-05
-2.20452632274048e-05
-1.55680797558673e-05
-1.30392226348492e-05
-2.97171604678848e-05
-2.72990409901475e-05
-1.68068647551612e-05
-3.52959740773404e-06
-6.4382441928197e-06
-1.09259104066701e-05
-2.44431272292809e-05
-1.27334239330166e-05
-1.71377365056133e-05
-1.24126329679889e-05
-5.78860490770213e-06
-2.3877702355221e-05
-2.96691429123458e-05
-1.33369264830457e-05
-2.40732611770914e-05
-1.60740415933869e-05
-1.63486774129454e-05
-2.41914947592814e-05
-2.39592898218728e-05
-1.75252794953974e-05
-2.33522391448208e-05
-1.53441121477898e-05
-2.80139694380973e-06
-1.70005638159689e-05
-9.73187258643494e-06
-2.68648669293286e-05
-2.33995376764462e-05
8.36984488482385e-07
-1.84208056386358e-05
-2.00405868577881e-05
1.21533602709106e-06
-7.02523682087722e-06
-1.51815633127291e-05
-4.75945927648766e-06
-2.74714429596573e-06
-2.29241814681449e-05
-5.07674392147204e-06
-1.69517436009418e-05
-6.52550642133114e-06
-2.02502894473933e-05
-9.9834154234454e-06
-1.79276544697147e-05
-1.60068799017415e-05
-1.40385769159336e-05
-2.00433655202775e-05
-7.57974493005519e-07
-1.33246283602865e-05
-2.01534176085549e-06
-2.83808648309591e-05
-2.74844516077204e-05
-2.56047912027323e-05
-1.00194819776528e-05
-8.54675415853559e-06
-3.07365881253681e-06
-1.03458361443783e-05
6.04179642564717e-06
-2.45962791963732e-05
-2.50761194084078e-05
-4.59368992711353e-06
-3.97835811801879e-06
-1.71573917492994e-05
-5.10419029405263e-06
-7.59133914395702e-06
-2.95519952227441e-05
-1.2044288435637e-05
-3.21957913064438e-05
-1.70724948329702e-05
-1.15205262672987e-05
-2.53825186076582e-05
-2.36376021164034e-05
3.13064401275666e-06
-2.50932370193771e-05
-5.24975633704221e-06
-2.02725633369429e-05
-1.90773919725085e-05
-9.14539691064204e-06
-1.11838888774845e-05
-1.96966666608353e-05
-2.86197511812318e-05
-3.04196624342549e-05
-2.52196193788237e-05
-1.23579452722702e-05
4.21784924949091e-06
-1.80476891354284e-05
-8.73200335102038e-06
-1.48315853175239e-05
-2.61993017274921e-05
-6.26125722476135e-08
-2.98939314286284e-05
-1.25972894877729e-05
-1.04300946649722e-05
-1.20853011073005e-05
-1.06020191953458e-05
-9.80002118476439e-06
-1.16247898939695e-05
-8.82589660434822e-06
-1.08219499507754e-05
-2.54559976469245e-05
-1.08945523016589e-06
-2.38195936018483e-05
-1.83378844568835e-05
-2.08821218870726e-05
-1.08942773884705e-05
-8.86596968409954e-06
-1.25179682207636e-05
-2.48010234936144e-05
-3.32347161601032e-05
-4.32961835836637e-06
4.12212098733909e-06
-2.33286674325014e-05
-1.10302790083275e-05
-8.3357761376881e-06
-1.74465290257677e-05
-2.59237773383985e-05
-2.28726905927434e-05
-8.24368525744069e-06
2.90044157126469e-06
-2.44322508221098e-05
-1.26847139035719e-05
-1.20022299366033e-06
-2.88845136236584e-05
-2.22636579680547e-05
-8.70106554102975e-06
-1.51548975807627e-05
-1.8631956566798e-05
-1.09404022242978e-05
2.08516632235267e-06
-2.76588191578662e-05
1.36182633239224e-05
-2.59101289911935e-05
-4.35976712055405e-05
-1.80951771700824e-05
-7.42831236964927e-06
-1.60874082829218e-05
-2.37101006080946e-05
-1.14542440138547e-05
-1.96625924158173e-05
-1.19467484488168e-05
-1.36608664709182e-05
-2.3404186109621e-05
-2.79471412154386e-05
-6.5395695999825e-06
-1.59687700634194e-05
-2.26516984812253e-05
-2.82300162683679e-05
-2.63677207673556e-05
2.20275329784648e-06
-1.41042340735014e-05
-1.95797968763591e-05
-1.56238542623281e-05
-8.21756731755586e-06
-2.95513529056422e-05
-1.90149104579401e-05
-1.52441145868333e-05
-9.74350005671502e-06
-7.78027160351549e-06
9.37129596948029e-06
-1.80685376053436e-06
-1.81211430505987e-05
-3.91985031697904e-05
-1.01506870301832e-05
-7.74931194829784e-06
-9.67883364122402e-06
-1.21173700479139e-05
-3.59590931698497e-05
-2.74727578798518e-05
-1.75980101064874e-05
-1.77950230236275e-05
-2.14899702012304e-05
-2.1455506825821e-05
-2.5590863151252e-05
-4.15927244683449e-06
-1.70913447752765e-05
-2.44185973874457e-05
-1.60515844032749e-05
-1.89568677444666e-05
-1.35090823993885e-05
-1.26633871101265e-05
-1.50109633185389e-05
-1.9039995690471e-05
-7.4700878611437e-06
6.83322580985802e-06
-3.46818354190679e-05
-1.56851262283578e-05
-1.53984683713765e-05
-2.22931943446412e-05
-3.65063444703258e-05
-1.80041318144101e-05
-2.95830698227557e-05
-1.09810224955409e-05
-3.05182069502276e-05
-1.72565620579952e-05
-8.98771938913755e-06
-2.2191470842299e-05
-1.6070398178065e-05
-1.8306374927107e-05
-1.93086230552638e-05
-1.98953799065665e-05
-7.99111535252313e-06
2.99098151942755e-06
-2.38317362306812e-05
-1.22890915364973e-05
-1.73955217447039e-05
-8.78254069595066e-06
-2.34024528205144e-05
-5.73709259171584e-06
-3.58782386959087e-05
-1.32834973455271e-05
-2.85406338620798e-06
-1.07953737300223e-05
-2.65325016570873e-05
-3.01629105271196e-05
-2.77373000599623e-05
-2.50273838250989e-05
-8.99561123789106e-06
-1.43806158728175e-05
-1.58583371379678e-05
-1.26980300020107e-05
-2.20806758896762e-05
-9.53165626057297e-06
-2.7949883779827e-06
-7.49630603130027e-06
-2.20942224533604e-05
-3.15832232418773e-06
-1.87663869824392e-05
-1.600452109959e-05
-2.67913599568248e-05
-1.07800520458548e-05
8.46650922764303e-08
-1.35420443426876e-05
-1.97594317292307e-05
-1.31897572401741e-05
-1.39713896676112e-05
-8.82650450682782e-06
-1.10813282789839e-05
-2.50286122355815e-05
-1.86521534176225e-05
-1.56064738925981e-05
-1.74939693939854e-05
-2.36390352719531e-05
-3.67482649347985e-05
-1.44287373933529e-05
-8.8516531542469e-06
-6.00744653925787e-06
-6.23114855741338e-06
-7.8937589623091e-06
-1.01281402487415e-05
-6.08430106115011e-06
-2.61024824620588e-05
-3.55752825524574e-05
-2.09516458666101e-06
-2.34021564671422e-05
-2.16647880411641e-05
-3.2845168337228e-05
-2.6613632198224e-05
-2.34446395230957e-05
-2.41933337794812e-05
-2.3870046362077e-05
-2.1837630244268e-05
-1.43723710705119e-05
-2.26157296216623e-05
-8.59807185488256e-07
-2.38452639893901e-05
-8.86005131604687e-06
-1.19742822119385e-05
-1.69498130270565e-05
-1.55315531878411e-08
-8.61589034036344e-06
-1.79447292564363e-05
-2.15966054165081e-05
-1.5940233614341e-05
-4.62985017639255e-05
-2.9812225125353e-05
-2.20547616796366e-05
-8.45391674164038e-06
-2.00257037561406e-05
1.52948822863197e-06
-1.68033417051472e-05
-3.32470799218661e-05
-2.28114136477258e-05
-2.79805093271983e-05
-3.72888843072384e-05
-1.1992694545935e-05
-2.93350048136381e-05
-1.14698556263759e-05
-1.68061752141222e-05
-1.66944896746612e-05
-3.18227878158461e-06
-4.14679479129119e-06
-2.24997740165493e-05
-2.0034885522669e-05
-1.87927227273255e-05
-1.14470502535255e-05
-1.56642553675221e-05
-3.66524289955361e-05
-1.04924990766835e-05
-4.78651877731498e-06
6.81065302654086e-06
-2.28740475227937e-05
-1.35508423128899e-05
-1.42833449947369e-05
-2.12678531485563e-05
-3.08678330041544e-05
-1.05320001926e-05
-2.13677553054699e-05
-4.04676842333201e-05
-1.65784365762267e-05
-1.90243875987913e-05
-2.87163574872618e-05
-2.11279434873716e-05
-2.32616638785526e-06
-2.70086745437416e-05
-5.869439075089e-06
-2.30698780878883e-05
-2.44765778406023e-05
-2.27804718101294e-05
-1.88025497929269e-05
-7.10532656466128e-06
-1.87658240630721e-05
-1.25046834272796e-05
-1.79901676750064e-05
-3.37129767573812e-05
-1.30159564007291e-05
-3.22797602071284e-05
-2.13118721493681e-05
-1.05754478781887e-05
-1.65428734002363e-05
9.15112554455086e-06
-8.15744199191964e-06
-1.00214471260349e-05
-1.99541559349984e-05
-1.44412014481053e-05
-1.20897956682473e-05
-8.5976583458626e-06
-2.66012249818318e-05
-2.60517558175919e-05
-1.40119047882412e-05
-1.17632526664778e-05
-3.18288891621218e-05
-2.47947926093894e-05
-1.22000746828957e-05
-1.6749280677523e-05
-2.08160600385032e-05
-3.19839611363682e-05
-4.90680782998463e-06
-1.94566161860555e-05
-2.23174982025586e-05
1.46291744816335e-06
-2.72351917704792e-05
-2.31658256493482e-05
9.88555881813126e-06
-2.3187894666509e-05
-5.73255749844028e-06
-1.24548806045716e-05
-2.37123965340728e-05
-1.78171004218961e-06
-9.99759346542011e-06
-1.91121750851616e-05
-6.7804169984697e-06
-1.72253988326468e-05
-1.55442549095467e-05
-2.77708334398115e-05
-1.512863726616e-05
-1.53704896641757e-05
-9.64737614672436e-06
-1.35710707892964e-05
-3.09004756630653e-05
-1.92988388676294e-05
-2.02513715180685e-05
-8.9313659195244e-06
-1.20102601805235e-05
-3.38504638388583e-05
-3.11768509470235e-05
-2.26617817315524e-05
-2.86897031376394e-05
-1.41282498127894e-05
-2.9267118668301e-05
-2.39110590950164e-05
-2.48500841589418e-05
-2.35035808141967e-05
-1.27958165643594e-05
-1.61676714415051e-05
-4.79100700980226e-06
-1.26532115747318e-05
-2.22427996310683e-05
-1.24882151889413e-05
-1.79032072555754e-05
-9.1751702496666e-06
-4.40015429481763e-05
-1.86316164180909e-05
-1.47139697214895e-05
-1.22392805766964e-05
-7.23564392474615e-06
-6.69776756854664e-06
-1.64838055043806e-05
-1.7853683602234e-05
-1.87505844464959e-05
-1.34262176735008e-05
-1.0537871147111e-05
-2.21339895775351e-05
-2.00778924519999e-05
-2.46316017185536e-05
-1.03646640228219e-05
-5.89371821842835e-06
-1.69575161895498e-05
2.63275636391417e-06
-1.04184109434858e-06
-1.78412120445779e-05
-3.09387427974055e-05
-2.35261123356452e-05
-2.5035789536299e-05
-2.20075509967368e-05
-1.22814249528904e-05
3.73327713617123e-06
-1.7028712640955e-05
-1.09904183568288e-05
-1.4107883798062e-05
-1.71418061926366e-05
-2.10845278560058e-05
-2.15168350904685e-05
-1.22119262581787e-05
-2.01970721329892e-05
-2.29780071659614e-05
-2.9513060369348e-05
-2.83543897889944e-05
-8.41387856177488e-06
-4.64999649547003e-07
-2.30212529077325e-05
-1.87932579943648e-05
6.66090034465694e-06
-1.17572351973933e-05
-2.85044352116007e-05
-3.37000777203227e-05
-1.50824826570713e-05
-4.31120272617273e-06
-1.80124403639681e-05
-1.09134147427737e-05
-1.52688829439098e-05
-8.53298967801277e-07
-1.81232295152701e-05
-1.48055046445433e-05
-7.19546092720103e-06
-1.38599553122314e-05
-2.52539945617303e-05
-6.29979834404485e-06
-1.30896916790743e-06
-2.02132075219245e-06
-1.31903356438994e-05
-6.97479590676719e-06
-2.38156054302717e-05
-2.14487177330423e-05
-1.42612797985199e-05
-7.55269592075287e-06
-9.10405222020128e-06
-8.98040531233579e-06
-1.77868922594908e-05
-8.80864495231866e-06
-8.53274747104933e-06
-1.86488264463534e-05
-1.0096943420166e-05
-1.31482739082615e-05
-2.72563921068042e-05
-1.44790326540969e-05
-1.5287254270689e-05
-2.1748717503485e-05
5.45529152993462e-06
-2.58542294338316e-05
-3.86086360238296e-05
-8.53328057254029e-06
-8.40010231320745e-06
-2.49253245176501e-05
-5.91547197831083e-06
-3.68933007068857e-05
-1.65650409849344e-05
-1.66948195401044e-05
-4.01857948992074e-06
-1.41521954913201e-05
-1.53686299777759e-05
-2.12337294338385e-05
-1.1259479641756e-05
-2.60633259665866e-06
-2.33270251751949e-05
-4.14645875303022e-06
-1.38839810129419e-05
-3.17731703754921e-05
-3.64911880999155e-05
-9.76053379031585e-06
-1.84382403772964e-05
-2.51348925603483e-05
-1.92302467329544e-05
-3.9585906925041e-05
-1.37785642149594e-05
-3.32403455313961e-05
5.67847917399315e-07
-2.08472294845163e-05
-3.71805744473127e-05
-1.68345328858829e-05
-1.56632690768936e-05
1.33161272468057e-06
-7.00049647229111e-07
-1.34278208823027e-05
-1.43018800291217e-05
-1.79875574147042e-05
-1.9250554716203e-05
-1.07093883195092e-05
-2.54210236366919e-05
-1.38640733952585e-05
-1.29921028185425e-05
-2.61502100031304e-05
-1.1349199051038e-05
-2.34338939148014e-05
-9.41191313869189e-06
-1.19214955897514e-05
-2.96095706624294e-05
-2.88475259025383e-05
-1.04292406844968e-05
-7.71113370499176e-06
-1.94382205816652e-05
-1.39808367992193e-05
-2.19262311618703e-05
-1.07173292839428e-05
-6.73064245449191e-06
-1.34194711586936e-05
-7.0630867017412e-06
-9.64138896586044e-06
-1.88313659786312e-05
1.23230813104607e-06
-1.26224767487175e-05
-8.08594262941556e-06
-2.5864703585162e-05
-2.25918969384212e-05
-2.22357866500762e-05
-1.73161679904137e-05
-3.63246977100339e-05
-1.35694797522904e-05
-1.40518015560883e-05
-1.24681194977231e-05
-1.38705639446677e-05
-2.26284028044736e-05
-1.73284654053026e-05
-1.78565294947842e-05
-1.54387378471998e-05
-5.18262549888955e-07
-1.41117191834104e-05
-3.41544290638688e-05
-1.55728027481964e-05
-1.33101021282019e-05
-2.24805644888865e-05
-1.64832155320633e-05
-1.13352895294001e-05
-7.26872591248149e-06
-2.3400195036165e-05
-2.3702877052473e-06
-7.02152112633947e-06
-2.60327343860575e-05
-2.2611831358096e-05
-1.47916497098158e-05
-7.37304221787017e-06
-1.85590385463072e-05
-1.97240103431969e-05
-1.96246618622947e-05
-3.54752204610376e-06
-2.09580633383907e-05
-7.1598826897497e-06
-2.61877994205629e-05
-1.37620406042747e-05
-1.6563427156201e-05
-1.18026026470653e-05
-6.95919183481188e-06
-1.19229551379893e-05
-2.22269679366831e-05
-2.15583377292882e-05
-2.86935954029586e-05
-5.59136911629894e-06
-2.15075688805707e-05
-2.9002275970241e-05
-2.04121057351208e-05
-3.32162760541707e-05
-2.67058510538347e-05
-2.08167769177289e-05
-2.01787606883571e-05
-1.40224981187843e-05
-1.22141518781246e-05
-2.24256347053556e-05
-2.0110239435764e-05
-2.3472828393577e-05
1.51406158589046e-06
-3.30838947039614e-05
-1.91192108855958e-05
-1.12411036481268e-05
-1.93653754995666e-05
-2.41783562100376e-06
-4.41218008057512e-06
-2.10912997947354e-05
-8.6414858045828e-06
-3.071326907145e-05
-9.2935991276623e-06
-3.03975742186113e-06
-2.50132434016246e-05
-1.50584674703424e-05
-2.96790018811302e-05
-2.91444013654331e-05
-2.02718571302854e-05
-2.8376934009652e-05
-1.74201420658659e-05
-1.60761277975536e-06
-8.27795219753914e-06
-3.19103921654746e-05
-2.88491488133329e-05
-7.61392795422338e-06
-1.81043218492325e-05
-1.45529752508296e-05
-2.38854448023498e-05
-2.17454181792603e-05
-2.24167338902374e-05
2.54111599695613e-07
-3.28634280759535e-05
-3.44361351566491e-06
-2.55971646066963e-05
-1.62575388454558e-05
-1.00498211197545e-05
-9.32381444318573e-06
-2.39846295740205e-05
-1.74457625973104e-05
-9.16304579165115e-06
-2.13001115033237e-05
-9.27663875809383e-06
-2.00672607050212e-05
-1.39028574218568e-05
-7.25983312535417e-06
-1.43759981544946e-05
-1.09509202824921e-05
-1.2175640813119e-05
-3.08205179734387e-05
-1.16142154992077e-05
-2.67442371985355e-05
-4.56935472056266e-06
-5.04642009795657e-06
-5.69821040697215e-06
-1.18608389374235e-05
-2.54117526542373e-05
-1.71152262018364e-05
-5.20838261289099e-06
-1.18420123327653e-05
-1.07144734338011e-05
-7.56986403295729e-06
-1.14526378101736e-05
-1.11684880549328e-05
-2.23113174456388e-05
-3.53732715204908e-05
-9.01875149106121e-06
3.34603210658378e-06
-1.43736809456978e-05
-2.90947032529909e-05
-7.1501690501186e-06
-1.70631550072966e-05
-2.08317839449633e-05
-3.36350673423803e-05
-2.12613720455048e-05
-1.06220614795495e-05
-3.42636515220563e-05
-7.48668173365612e-07
-1.87202495201072e-05
-2.51285485656971e-05
-2.32366502916045e-05
-2.53339707873348e-05
-3.46421292394061e-05
-3.14816837412652e-05
-8.10110940887797e-06
-2.03937718164129e-05
-1.69460089964463e-05
-2.8542898095289e-06
1.26820793587814e-06
3.25059168228616e-06
-2.23812700167178e-05
-1.28949878457969e-05
-1.68484433494849e-05
-2.65015682952996e-05
-1.78419357885109e-05
6.3625444450026e-06
-2.25777116296297e-05
-1.17339449729902e-05
-1.61286388015814e-05
-1.88371505760926e-05
2.80796498144572e-06
-2.47419475464439e-05
-2.46473102770614e-05
-6.34048241717587e-06
-1.95408607447779e-05
-2.00433095788404e-05
-2.19655403309464e-05
-2.07263586056721e-05
-1.32177061589986e-05
-9.73950369867318e-06
-1.85029880169588e-05
-3.11067099130919e-05
-2.76962222078e-05
-2.2164521675027e-05
-1.3555144554038e-05
-2.60363300779363e-05
-1.64080507527185e-05
-7.18496385069944e-06
-5.40920868557313e-06
-2.22815587863214e-05
-1.31671355276107e-05
-1.72894293631312e-05
-1.49915796422843e-05
-2.45606128147913e-05
-7.34292817166588e-06
-2.52327280350988e-05
-2.46968120738365e-05
-2.90287366794781e-05
8.544374398992e-06
-1.55487004328918e-05
-1.90062365223175e-05
-5.2820777928412e-06
-3.01961919142852e-05
-3.76327242430196e-06
-1.25355335191818e-05
-8.94421596547335e-06
-1.79443494305666e-05
-1.96627185757715e-05
-1.49930902589824e-05
1.8272976576191e-07
-2.92059118672024e-05
-2.00096744638132e-05
-1.32613887750403e-05
-2.5244415128154e-05
-1.75898139783547e-05
6.28442432367484e-08
-1.99554124502165e-05
-8.82656634115235e-06
-6.5097985242375e-06
-1.1967207387746e-05
-2.44802599473765e-05
-3.90843089945009e-06
-3.01162527522442e-05
-2.99489524183589e-05
-1.24972838409479e-05
-9.69023335393172e-07
-2.07523237698158e-05
-1.13265570180795e-05
-3.27762418037423e-05
-5.62279315393184e-07
-3.08289170992949e-05
-2.09515609697589e-05
9.24642958444752e-07
-9.10435527641988e-06
-1.88532809923462e-05
-3.36481749349195e-05
-5.18097353264957e-06
-2.38056380241487e-05
-1.5790795583196e-05
-7.32786193246719e-06
-1.51158778118208e-05
-2.07585762825529e-05
1.25757564447167e-06
3.0701627767876e-06
-1.50368842520924e-05
-5.40308408649772e-06
-2.24161828531989e-05
-3.27503858898142e-05
-3.330267085236e-05
-4.06364683016665e-06
-2.49634585066248e-05
-1.31330993640695e-05
-2.1193971614123e-05
-1.33986392889072e-05
-1.22656633985077e-05
-2.33840079379079e-05
-7.0337673709262e-06
-1.82319658277518e-05
-2.01959279402497e-05
-1.66137041670869e-06
-2.8848535147071e-05
-9.45725136254899e-06
-3.15176107121224e-05
-3.24218242013926e-05
-2.54172937633265e-05
1.61788828479629e-05
-5.56674233370245e-06
-2.10519173802009e-05
-2.13581308155862e-05
-2.03703683766898e-05
-2.22839886417678e-05
-9.40890585660048e-06
-2.63751768747672e-05
-6.99910656953644e-06
-2.08296226613875e-05
-1.59581353917582e-05
6.79867020708915e-07
-1.17715030349641e-05
-8.36913927932201e-06
-3.52188201658077e-05
-4.51346697895304e-05
-6.24505038608343e-06
-1.66888315871704e-05
-1.30941638711653e-05
-1.47877637404822e-05
-5.04172418414216e-06
-2.39814048460127e-05
-1.37413135293722e-05
5.92832821509564e-07
-2.67305080963348e-05
-9.24315125300347e-06
-2.09863849167542e-05
1.66512662807203e-07
-7.47067463241358e-06
-1.37718151425771e-05
-3.54572260003189e-05
-1.67543188815132e-05
-6.68964650435118e-06
-1.20152057786099e-05
-2.22629244083243e-05
-1.1409879185367e-05
-1.05321064921087e-05
-1.32072524998684e-05
-1.85999622211341e-05
-7.3375018346153e-06
5.69495573360279e-06
-1.00853911649711e-05
-5.15967131631138e-06
-3.54319333976095e-05
-1.75251339869719e-05
-1.63190313922178e-05
-3.09231417212317e-05
-1.72065273351806e-05
-1.2472225461205e-05
-1.12013804759947e-05
-8.8168495919292e-06
-1.48487904114897e-05
-3.34135673522829e-05
-2.00102410927405e-05
-1.34515207963771e-05
-2.09446135890649e-05
-1.91981078733061e-05
-3.23885850823514e-06
-2.26143037676924e-05
-1.73624334645085e-05
-1.11461723590084e-05
-9.79272979568053e-06
-1.14232244032386e-05
-5.68362171447538e-06
-8.8992276514381e-06
-1.5499662767109e-05
-1.29141635554685e-05
-1.02618070797048e-05
-5.29000766201194e-06
-8.41176128156146e-06
-2.29480000101938e-06
-8.84061540823845e-06
-1.44664116518911e-05
-2.35835636652616e-05
-1.07736657095416e-05
1.05554065368845e-05
-1.21187757784825e-05
-1.07185824522478e-05
-1.14358494628995e-05
-1.23695881925124e-05
-1.21660167313223e-05
-1.87532757151189e-05
-1.0673543297158e-05
-8.15534599491802e-06
9.40171570308143e-07
-2.18344220532253e-05
-2.5753728903238e-05
-4.99692008670179e-06
-2.85275643287646e-05
-1.90491350102815e-06
-2.27544721357798e-05
-2.84726396466293e-05
-2.59950120416026e-05
-1.24130335552963e-05
-2.5348893777722e-05
4.43687024410719e-06
-2.52810537450013e-05
-1.84106079570162e-05
-1.43580007114072e-05
-1.90396454828973e-05
-1.5231697152376e-05
-2.43607700283783e-05
-2.6822950929816e-05
-1.70810665735993e-05
-2.97864800723995e-06
-1.84817660403446e-05
-1.5070925268047e-05
-6.79245824954584e-06
-2.84471742302735e-05
-2.02543592553109e-05
-1.21257913511701e-05
-5.24647409469436e-06
-2.81519693387134e-05
-2.0857448589147e-05
-2.34224077944143e-05
-6.343757646218e-06
-2.1455091482421e-05
-4.1151009694194e-06
-1.60554626575948e-05
-2.24918996146914e-05
-2.65040978472319e-05
-1.21722904392266e-05
-1.12386313059785e-05
-8.13561660959378e-06
-2.28660312339212e-05
-4.37606934423164e-06
8.18800563478316e-06
-6.30613844395403e-06
-2.14710503895983e-05
-1.78451814402155e-05
-4.11169588612322e-05
-2.42066762768357e-05
-1.36842703631371e-05
-2.41988683841707e-05
-1.24669506837209e-05
-1.30619340625262e-05
-1.80971594435324e-05
-1.74597952488608e-05
-2.14420427681032e-05
-1.49495996608213e-05
3.07546748182804e-06
-1.58639699165625e-05
-2.8416611800197e-05
-2.45113900295342e-05
-1.48851222092559e-05
-9.65821936778575e-06
-2.24297256633924e-05
-1.3389878400362e-05
-1.48205200286076e-05
4.39388571319258e-06
-2.06589091415104e-05
-1.50768384411635e-05
-1.33795456923179e-05
-1.86375307221498e-05
-2.7426465979361e-05
-9.09570870501302e-06
-1.06320867623435e-05
-1.86847552745917e-05
-1.31996597534453e-05
-3.22044368243543e-05
-7.31505908308325e-06
-1.50997332525236e-05
-1.98208616683401e-05
-7.95506557331056e-09
-1.63186683294755e-05
-1.34978665526637e-05
-8.01115596209754e-06
-2.15027003777599e-05
3.13643006767248e-06
-3.18269096029947e-05
-2.8891091110599e-05
-2.92175378903072e-05
-1.3303462325087e-05
2.90650055046943e-06
-1.47452026701868e-05
-6.76010930151919e-06
-1.48653500908569e-05
-1.14900808490534e-05
-2.04820376756115e-05
-2.60898529450808e-05
-2.4421999227631e-05
-1.40765285942565e-05
-1.54116336395705e-06
-1.01292379161245e-05
-8.60659637587883e-06
-1.79826358313011e-05
-4.45972304911972e-06
-1.90321045240839e-06
-3.83222951972746e-05
-3.17304514470511e-05
-2.68433486647682e-05
-9.97531002622166e-06
-4.45580290289613e-06
-5.79087491453726e-06
-5.63670057684449e-07
-1.80902460521395e-05
-2.62669767684547e-05
-1.26350960495798e-05
-9.03309096442051e-06
-2.63848653230466e-05
-6.11439696517503e-06
-4.22235628337838e-06
-2.77781814547096e-05
-1.01805968263851e-05
-2.33110972366876e-05
-4.02494206432167e-05
-1.91857416797705e-05
-1.84974516833616e-05
-1.03623937487078e-05
-1.33789695838069e-05
-2.31032653427479e-05
-1.13867152068342e-05
-2.7777875793191e-06
-5.157775716362e-06
-1.7369760959119e-05
-2.59471541506788e-05
-1.15025578656691e-05
-7.32590834396545e-06
-1.88498784443806e-05
-1.49811339157745e-05
-1.40763231996999e-05
-1.3327976751001e-05
-3.34231896251345e-05
-3.52060103115512e-06
-3.31911487515769e-05
-9.01517508813096e-06
-2.1854869933437e-05
3.14079699916808e-06
-9.59994726251789e-06
-1.59982524751037e-05
-3.78165415596609e-05
5.77438125671025e-06
-2.0229844990633e-05
-2.06446647005764e-05
-2.8049404771788e-05
-1.98236506289512e-05
-2.79009110423438e-05
-6.41656240485586e-06
-1.68372463309908e-05
-1.28840851216959e-05
-1.91843917783821e-05
-1.22886962191212e-05
-2.27795055277221e-05
-1.60494767350291e-05
-1.8340437991018e-05
-9.06631504606837e-06
-1.76521075493728e-05
-2.62806585838543e-05
-4.8111879229152e-06
-4.48226927400886e-06
-1.3634932237625e-05
-1.93496039767884e-05
-1.99983045691208e-05
-1.9938581827425e-05
-1.08715113496247e-05
-3.29477161592661e-05
-1.83273030348553e-05
-3.19562980001341e-05
-9.22715081445608e-06
4.40326825123904e-06
-6.0666751466058e-06
-1.73347060206733e-05
-1.54753082413694e-05
-1.07932955645968e-05
-1.62062253363739e-05
-1.36178358352299e-05
-3.89686673119649e-06
-2.89259357713473e-05
-1.74853699725232e-05
-1.94525278829308e-05
-2.76330602459314e-06
-8.37370591940533e-06
-4.42375138443994e-05
-3.32797462677425e-05
-1.21293584805969e-05
-8.98924703067607e-06
-1.48375397896229e-05
-1.38281711889559e-05
-1.93062323984301e-05
-1.52101420316384e-05
-2.40153677189746e-05
-1.06765403201049e-05
-2.95050490573208e-05
-2.03364550675613e-05
-1.34867845503631e-05
-1.07429716591821e-05
-4.70246192520489e-06
1.00147632381332e-06
-3.18883198177196e-05
-1.13928168379434e-06
-6.84187825336142e-06
-2.46638844073635e-05
-2.05289478760667e-05
-8.35221782456664e-06
-1.69916360719915e-05
-7.7155302834936e-06
-2.33939216741664e-05
-4.43678091604725e-06
-1.39868965239356e-05
3.3829358892509e-07
-2.61375131820359e-05
-2.81230980207742e-05
-3.66963917980687e-05
-1.3523726357299e-05
-1.56860315588153e-05
-1.81266336840302e-05
-3.5513909264902e-05
-1.95063794189309e-05
-1.74500474514078e-05
-1.75337592576236e-05
-2.29052305336015e-05
-2.13261399523628e-05
-8.13960167013335e-06
-2.7825112402995e-05
-9.94404209802255e-06
-2.40866741170246e-05
-1.09475157103089e-05
-1.53265744013863e-05
-1.56817431220292e-05
-4.78487563216597e-06
-1.63433652392507e-05
-9.74989685607245e-06
-2.83953541346126e-05
-2.49628108995482e-05
-3.14458102439057e-05
-4.37785247674212e-06
-2.30099148474705e-05
-8.42763940571608e-06
2.5717708867142e-06
-1.33189328590653e-05
-2.45336731749972e-05
-2.80138162881269e-05
-1.80958387344856e-05
-1.08678808759399e-05
-1.76824195890441e-06
-2.35287996886477e-05
-1.14893954897267e-05
-3.93388805043669e-05
-2.75993641999356e-05
-1.04064767048071e-05
-3.4457698075897e-05
-2.75183426243045e-05
-3.31677506340867e-05
-2.90344482718589e-05
-2.88101746376162e-06
-1.62498633546242e-05
-2.87074722109556e-06
-1.29046479346267e-05
-7.36304563027224e-07
3.97442739855841e-07
-9.99375671530803e-06
-6.62145523212153e-06
-2.30084539964272e-05
-1.61704067444009e-05
-1.08426374053191e-05
-2.66223219217342e-05
-1.97120337500975e-06
-2.90898219834847e-05
-8.90705973081292e-06
-1.42182388662665e-05
-2.82337778364703e-05
-2.66353188478001e-05
-2.18877328341084e-05
-1.98339392177557e-05
-1.13791634924716e-05
-1.46999138539517e-05
-2.45257294866202e-05
-1.17347977426227e-05
-2.06056465688694e-05
-1.63677974438024e-06
-3.24219966288842e-05
-1.24242939973399e-05
-1.3581652823291e-05
-1.5897885791409e-05
-1.20342255192059e-05
-2.96698778880253e-06
7.27027653341746e-06
-1.31477628742438e-05
-9.44233207168943e-06
-1.04616576886141e-05
-2.18722110303104e-05
-8.66210059012076e-06
-2.4339733910681e-06
-2.25280832306626e-05
-3.47948226592276e-05
-4.56019196220389e-06
-1.44082671512287e-05
-2.15371891542716e-05
-2.53675654328465e-05
-2.04371702088845e-05
-2.2712405350902e-05
-2.72991294477169e-05
-3.83533784687673e-05
-4.23790578895969e-06
-1.22807827138031e-05
-2.13461436378928e-05
-6.56331944203178e-06
1.96511813502572e-06
-1.31666377762431e-05
-1.55727204483158e-05
-1.88083326266277e-05
-5.13892153340697e-06
-1.07694996900958e-05
-2.63058148629071e-05
-2.95329469693787e-05
-2.98952103680116e-05
-3.15935017536845e-06
-2.27980161359258e-05
-2.41597861577917e-05
-1.90206765146058e-05
-1.70380662077756e-06
-1.63314189944345e-05
-1.86932778872886e-05
-7.25559008416636e-06
-2.17872355407905e-05
-2.87074431675678e-05
-4.36636292882291e-05
8.31215096055068e-06
-3.01439289026667e-05
-3.32375463332681e-05
-1.81516651096499e-05
-1.68577511542723e-05
-1.00514656638936e-05
-6.70070354023461e-06
-4.49012597168004e-06
-2.13229399130783e-05
-1.37938611988563e-05
-2.06935479025923e-06
-5.97801645070278e-06
-1.22748272387544e-05
-2.99022889310742e-05
-1.90819392333218e-05
-3.3148399605006e-05
-8.76084807460353e-06
-1.438333659764e-05
-1.74968888495748e-05
-5.9112771564911e-06
-1.92038916726892e-05
-2.89555139232931e-05
-2.04682768987519e-05
-1.74869437542543e-05
-3.00402964813605e-06
-1.20650966164372e-05
-1.46800445580726e-05
-5.27878200487299e-06
-1.17308302251403e-05
-6.99316923822664e-06
-3.06992773959306e-05
-6.34297186710558e-06
-8.03493694367311e-06
-3.4553424425463e-05
-2.76991228638934e-05
-9.34650926480726e-06
-4.37731186423885e-05
-7.65264388756505e-06
-1.94078316730843e-05
1.05794069817756e-06
-2.70088957843494e-05
-4.66614681701939e-05
-1.74628367746772e-05
-4.25790381459445e-05
-9.54784145021635e-06
-2.24371602366809e-05
-4.43100407345513e-06
1.31924872586169e-05
-2.57691942761464e-05
-3.23587293272825e-05
-3.31282114538087e-05
-2.55819325762029e-05
-3.40784352285605e-06
9.03549395466226e-06
-2.77115521381458e-05
-1.66015680400569e-05
-1.39688552790222e-05
-9.41415943244866e-06
-1.90413782873622e-05
-1.67767448330384e-05
3.43385592525882e-06
-1.99679211496734e-05
-2.1092217345808e-05
-2.16762663355053e-05
-3.18529741828383e-05
-2.42478050693053e-05
-1.21705499320107e-05
-2.86483397871225e-05
-1.80295861636242e-06
-5.96980444704663e-06
-2.56440489659807e-05
1.32966295350178e-06
-1.41205566619663e-05
-1.09695065906724e-05
-1.3166430959227e-05
-1.27290417653155e-05
-3.99772961005344e-05
-4.39588654716266e-06
-1.36492327497781e-05
-4.20560422616438e-05
-2.92220872189394e-05
-1.79966624647557e-05
-1.78862948884531e-05
-8.09612246451211e-06
-1.69814051544217e-05
-3.34284280883791e-05
-2.61685259397806e-05
-7.58509904262977e-06
-3.55533592907943e-05
-6.51050073181495e-06
5.36084261296933e-06
-1.333034546794e-05
-1.02422857698911e-05
-1.87493464899621e-05
-1.26341439804767e-05
-2.33999235372903e-06
-3.82659421974032e-05
-1.1481145614564e-05
-3.05535509264384e-05
-2.6923163512948e-05
-1.01613672502424e-05
-8.43214752442174e-06
-1.71953347145921e-05
-1.53930427905849e-05
-1.19525311383721e-05
2.03200459624424e-06
-1.81458077755528e-05
-1.74079282570781e-05
-7.21061610895819e-06
-1.21847571676414e-05
-1.06880796651448e-05
-1.20018479303083e-05
-2.67304429468434e-05
-1.18591819621733e-05
-3.10081261587911e-05
-2.30426744950082e-05
-1.8273441047065e-05
-1.31645088463954e-05
-7.45167716988714e-06
-1.40163461718332e-05
-1.52451145487815e-05
1.61717544051185e-06
-1.68457274198447e-05
-2.50993879852885e-05
-5.27805488825627e-07
-1.23310734977765e-05
-1.86493407486629e-05
-5.9516818936127e-06
-8.34746254213826e-06
-2.48644991948441e-05
-1.46387763901276e-05
-1.53541085877564e-05
-1.52790865242938e-05
-2.18796078794381e-05
-2.01099197731523e-05
-1.09524994778222e-05
-1.49617714866679e-05
-1.28319862684633e-05
-1.43716784804887e-05
-1.17086868468121e-05
-1.52989523380176e-05
-8.64906472363668e-06
-4.31037505473413e-05
-7.82078877883228e-06
-1.01125362177036e-05
-6.97764334463237e-06
-8.18900373124925e-06
-2.0957256181718e-05
-1.12136257493702e-05
-1.23686873849607e-05
-1.63603561331452e-05
-1.77224709051543e-06
-1.54309710249722e-05
-7.9872795087998e-06
-1.80378184035255e-05
-1.69928456933439e-05
-2.64784912195634e-06
-2.45867297838495e-06
-1.48089578996358e-05
-7.87876075457212e-06
-1.22667701890106e-05
8.55274885824354e-06
-1.04213912586984e-05
-8.78981252480649e-06
-2.37584723183491e-05
-7.12298288087817e-06
-7.54825098573081e-06
-3.01734212126805e-05
-1.17074731648175e-05
-2.02027013186535e-05
-9.12631977752046e-06
-1.80570887897739e-05
-3.2370954189402e-06
-9.63116430245724e-06
1.05949094638893e-06
-2.68675387902824e-05
-3.28330853518712e-05
-1.89624193229188e-05
-8.48482164407484e-06
-2.75420382059151e-05
-3.06512563488968e-05
-1.04307118089947e-05
-2.63268495721808e-05
4.83973421242539e-06
-1.77333939857658e-05
-1.24264063236149e-05
-2.22565074395475e-05
-1.94812336520806e-05
-1.65490573482235e-05
-1.3883179401739e-05
-1.64154175618734e-05
-1.3715568717269e-05
-2.91267186205385e-05
-7.39349917214818e-06
-1.79681457637486e-05
-2.64455232272305e-05
2.63355465483206e-06
-2.35356670493287e-05
-4.17797884454132e-05
-3.21268468535882e-06
-2.11593560034493e-05
-2.442871121354e-05
-2.71973151868853e-05
-2.26914286929678e-05
-3.28891742278554e-05
-1.72143755509023e-05
-1.52594893092359e-05
-1.45759994382539e-05
-1.55216705109922e-05
-1.75049138755655e-05
-1.69456127624154e-07
3.16719497299594e-06
5.34807514737287e-06
3.42648813303616e-06
-1.9530788966158e-05
-2.69256217638029e-05
-2.63757190604986e-05
-1.05467265155178e-05
-4.14101329961112e-05
-1.12846302357996e-05
-1.46379301928419e-05
-1.79572129861669e-05
-2.20362916525785e-05
-2.37280659315786e-05
-8.9232588763647e-06
-1.54518946437087e-05
-9.53568988118815e-06
-1.7894739567229e-05
-2.461260679423e-05
5.79248093936578e-06
4.63832719329754e-06
-2.70999204545825e-05
-4.61222046008186e-05
-1.2630514188437e-05
-3.43568500478229e-05
-1.00891890990562e-05
4.17128794190854e-06
-1.77413532370793e-05
-9.13271669183858e-06
-4.39693022736892e-06
-3.77453118683267e-05
-9.58187497526545e-06
-5.09464003157094e-06
-2.76805550672049e-05
-2.46415809340802e-05
-3.10004617873183e-05
-1.16596367313392e-05
-1.71907695211949e-05
-2.13306680048286e-05
-2.5361643934621e-05
-1.05553385239424e-05
-1.40861649273464e-05
-1.27640788990306e-05
-1.99926380772656e-05
-2.51548175728758e-05
-1.65274937889395e-05
-2.86862323606616e-05
-2.8704339783963e-05
-1.11063977351297e-05
-1.13944689735499e-05
-1.88653395091533e-05
-2.19475713647047e-05
-1.51622713085469e-05
-1.9084702110123e-05
-1.02466833936703e-05
-2.28100547269244e-05
-1.12241137986531e-05
-1.94765273205482e-05
3.06630664956022e-06
-1.56254660760561e-05
-2.23159585930217e-05
-1.30646297882128e-05
-2.10981225565749e-05
-3.55796260653265e-05
-1.19375086775829e-05
-6.61281415690881e-06
-2.08221511053875e-05
-2.41719356846311e-05
-2.1752550294952e-05
-1.44280137262404e-05
-2.31039130861883e-05
-3.34176530704546e-05
-1.92560282695338e-05
-8.61250646150335e-06
-1.51095677209467e-05
-1.18819637238257e-05
-1.74292556042473e-05
-1.81031341836513e-05
-5.77516816599012e-06
-5.77965735991895e-06
-6.69844551158404e-06
-1.43995038917329e-05
-1.14049421929065e-05
-2.65628567971255e-05
-2.04476512962142e-05
-5.01090636011203e-06
-2.94929124931433e-05
-1.08393085391027e-05
-6.45642053627853e-06
-1.64759278617649e-05
-4.30446861766587e-06
-3.55711865763062e-05
-1.70993063223916e-05
-1.81896634944725e-05
-1.68921788425441e-05
-2.7448166707223e-05
-2.86554710232812e-05
-1.22409703898048e-05
-2.45260004153497e-05
-8.45751635879494e-06
-9.86833040982655e-06
-1.30012393523351e-05
-2.64171072579955e-06
-1.94035054986865e-05
-1.12148045154799e-05
1.30615922964582e-06
-2.22884838476654e-05
-1.88517617135044e-05
-8.20178170669726e-06
-4.17704777227428e-06
-1.02230536023369e-05
-2.13423637881027e-05
-2.75121417151959e-05
4.25075564743204e-07
-5.61615358026337e-06
-8.97502760548765e-06
-2.17871862333696e-05
-1.65018622951999e-05
-1.15625117594215e-05
-7.0836316790067e-06
-1.41238629677128e-05
-2.18829185359467e-05
-5.355638598462e-06
-1.93561752813429e-05
-2.63921022321591e-05
-2.76100880425084e-05
-1.46316525909744e-05
-1.2619074294099e-05
-2.72894701884628e-05
-7.14369667265928e-06
-2.1272461494798e-05
-5.34779319030694e-06
-2.15573578243836e-05
-1.87909235241315e-05
-2.38142052066386e-05
-8.30481141903337e-06
-3.92739334292699e-05
-3.10293413974151e-05
-1.41884786746231e-05
-1.75596204172433e-05
-2.99166013762439e-05
-2.21207749348674e-05
-7.55454438035486e-07
-2.66679485902724e-05
-1.67942428389671e-05
-1.22128649276972e-05
-2.08159410009993e-05
5.60690326197904e-07
-6.57141241717057e-06
-1.95744013978366e-05
-1.86406105422565e-05
-1.9252532492829e-05
1.20216788432021e-06
-4.94977533374757e-06
-1.17208157292875e-05
-2.74416518669482e-05
-2.1714291414794e-05
-2.19893650525964e-05
-1.86811187368519e-05
-1.78243110384413e-05
-2.03445441025674e-05
-2.59591003862087e-05
-1.2924053382761e-05
-1.26853733306861e-05
-2.61720731645841e-05
-2.63811949948225e-05
-1.98272338732023e-05
-3.12844995447155e-05
-1.72587823086486e-05
-1.91659445275279e-06
-1.0976885265632e-05
-1.45197290285119e-05
-3.25744132915346e-05
-9.1093097532762e-06
-2.84915717769903e-05
-4.59765632934012e-05
-1.03326495500454e-05
-2.25384049717994e-05
-1.42075035880414e-05
-1.92651063984103e-05
-1.80848285193358e-05
-2.32181986058379e-05
-5.39234876541474e-06
-9.90598040566766e-06
-1.51633639304001e-05
-1.96988166464016e-05
-1.19219810980426e-05
-2.47938855870092e-05
-2.06231972295136e-05
-9.5255487300347e-06
-2.86338846654246e-06
-9.96870605248012e-06
-1.44512345112731e-05
-3.76143883651983e-07
-2.195377779197e-05
-1.19624379791987e-05
-1.39748379330365e-05
-3.47405119265209e-06
-1.57011703588079e-05
-1.18940255279762e-05
4.28076670286953e-06
-4.32476073326111e-06
-1.0848504074323e-05
-1.17301938955256e-05
-2.54272912207401e-05
-8.44022984342543e-06
-1.265700767216e-05
-2.6077953681571e-05
-8.10148414317103e-07
-1.24156368269714e-05
-1.45415791613007e-05
-1.24232487193537e-06
-1.19673901463357e-05
-1.37137651152739e-05
-1.32968451000305e-05
-1.47643252404285e-05
-6.5089603033769e-06
-9.29325286665284e-06
-4.35616123969171e-06
-1.77560848696667e-05
-2.71978900428437e-05
-1.05113480649468e-05
-6.10858633012556e-06
2.9068970346987e-06
-1.51943262049889e-06
-2.13143783121796e-05
-2.34756060688595e-05
-3.71680763433381e-06
-1.6112401520491e-05
-4.03346625476413e-05
-2.26376849608801e-05
-1.94466962331428e-05
-1.43906988486973e-05
-7.28422367709961e-06
-1.65864974094363e-05
-1.49259560113253e-05
7.28499192307584e-07
-2.87259348828303e-05
-1.65523650960114e-05
-2.34744913402591e-05
-1.66008363876134e-05
-1.31909779865266e-05
-1.93426275811975e-05
1.6632659307122e-06
-9.25595004419232e-06
-3.21748024560458e-05
-1.55045187493695e-05
-2.58285242232306e-05
-2.36206790697351e-05
-1.4726334741563e-05
5.0604860214654e-06
9.52489777021874e-06
-1.40796416369756e-05
-2.42649199907007e-05
-2.78247110528284e-06
-9.81466627375887e-06
5.04805781408949e-06
-1.25225198885522e-05
-1.10654408614932e-05
-1.73169864116738e-05
-2.45055444994315e-05
-2.14265943148506e-05
-2.71599855782519e-05
5.23672527476572e-06
-1.63986510921419e-05
-2.2256804335661e-05
-1.50471702290859e-06
-2.90124943291185e-05
-1.78343360757532e-05
-1.95371555008587e-06
6.43876844561094e-06
-4.32116604258114e-06
2.78542841404932e-07
-1.2689326501872e-06
-1.47727582335634e-05
-4.60824720112942e-06
-2.8394692698525e-05
-1.81314097361534e-05
-8.91172351148258e-06
-1.11490329353247e-05
-2.45027842765322e-05
-2.87188085987861e-05
-3.10826100523822e-05
-1.77598721651106e-05
-2.10636213555258e-05
-9.29288831955239e-06
-1.11564247230032e-05
-1.24398547394762e-05
-7.75992344934013e-06
1.16902273641586e-06
-2.14318816476699e-05
-1.20984421333053e-05
-1.10058826294858e-05
-1.03420559602456e-05
-2.07715909503922e-05
-2.75767185067215e-05
-1.73757003197596e-05
-1.12175377104352e-05
-8.15962636587805e-06
-1.95651840840556e-05
-1.58973246421381e-05
-3.02268667975212e-05
-9.85211459779042e-06
-1.81663418211884e-05
-1.35423163439361e-05
-1.80975337052428e-05
-2.08564897361668e-05
-1.14699086192572e-05
-1.90487219447282e-05
-1.7684397589297e-05
-1.84907753689075e-05
-1.02553408350694e-05
-2.5611733780614e-05
-2.2657624245806e-05
-2.3539059178107e-05
-2.31507879832761e-05
-2.24646924749453e-05
-1.31771908811713e-05
-9.64773855435108e-06
-2.61285114495914e-05
-1.67029819932984e-05
-1.9927646372517e-05
-1.39404871181085e-05
-3.42128032661649e-06
-1.26575430912087e-05
4.73179919788526e-06
-1.36722179439424e-05
-2.90943089713459e-05
-2.85307505891354e-05
-1.79492842706792e-05
-2.70987905818439e-05
-2.95848352756709e-05
-1.30011152760626e-05
-1.29358711482071e-05
1.05418456165344e-06
-1.66974296831735e-05
-2.5642139624943e-05
-1.82763729696449e-05
-2.01881338878476e-05
-9.25569726151544e-06
-1.36713205101994e-05
-2.76113658055779e-05
-4.37928955463069e-06
-5.14018071254471e-06
-2.8259677238053e-05
-1.10833961965941e-05
-2.565428246736e-05
-3.01940144772374e-05
-1.74297126872535e-05
-1.91743275824138e-05
-3.4349111962963e-05
-1.7836027045082e-05
-2.71392438654743e-05
7.48240320527804e-07
-1.27808028290913e-05
-6.71770404756237e-06
-1.51589825326335e-05
-1.88017923133145e-05
-2.40411818827544e-05
-3.12759019296518e-05
-2.7619416761973e-05
-1.52562411821808e-05
-6.00031507128004e-06
-1.61188672276561e-05
-1.08127426916666e-05
-1.15180238523176e-05
-2.65629542026663e-05
-2.32359924096514e-05
-3.40223847589714e-05
-1.83287674640181e-05
-5.32259215038622e-06
-1.09408101063014e-05
-1.45552703736568e-06
-2.88298761717281e-05
-1.66237592255028e-05
-3.05376036385794e-05
-3.50324567116768e-05
-2.13417198545004e-05
-1.55051580016834e-05
4.93978980539615e-06
-1.21657704645252e-05
-1.24461956015689e-05
-1.71908028480884e-05
-1.69585563075018e-05
-2.69540411017099e-05
-2.6864636509176e-05
-5.59521417217078e-06
-1.37938197595155e-05
-1.45427094458877e-05
-1.64683421453781e-05
-3.0313119691211e-05
-1.68928551078322e-05
-1.14819671024689e-05
1.13905753243243e-06
-1.53877244833149e-05
-1.17357992414883e-05
-1.99436603476687e-05
-2.88707415288826e-05
-3.21683044266441e-05
-1.99343199585444e-06
-5.10723378530438e-06
-3.12636856651431e-06
6.79971798508504e-06
-1.72576430792272e-05
-2.73170566151286e-05
-1.62508530329668e-05
-1.77132344674837e-05
-1.92208500249115e-05
-1.30236908639974e-05
-1.63842271463167e-05
-2.45477684460967e-05
-2.57283805492968e-05
-3.28896833200646e-05
-1.46375975065531e-05
-2.81666235384667e-05
-3.45313480221946e-05
-1.36188468363144e-05
-2.08751382703119e-05
-3.142166595007e-05
-3.58611656713411e-05
-2.05516262420132e-05
-1.55915498126955e-05
-2.03344163608383e-05
-3.00845811356277e-05
-2.12504081947084e-05
-5.58957224028315e-06
-1.30440908456882e-05
-1.97129547767803e-05
-9.6013297432119e-06
-9.55252343794926e-06
-1.53051331005055e-05
-9.32527353794169e-06
-1.13132258230933e-05
-2.42133220768363e-05
-1.66222266911989e-05
-1.56076091233407e-05
-8.38175813025151e-06
-2.78038905507349e-05
-1.80367504410854e-05
-1.71155551111795e-05
-1.91930029179827e-05
-9.89010250768286e-06
-1.3205438892252e-05
-1.85936843759507e-05
-3.57767362665029e-05
-1.20753888539097e-05
-2.70700168388686e-05
-8.39135321697125e-06
-7.54738564079719e-06
-7.47481480860587e-06
-1.63246285736988e-05
-4.95514048504061e-06
5.49482190141032e-06
-1.04555282238573e-05
-1.77236032788078e-05
4.39964005986533e-07
-3.00717845101743e-05
-1.46617509662436e-05
-1.56071029644714e-05
-2.11798487055838e-05
-1.100183294113e-05
-4.03350568190594e-06
-7.19513630575369e-06
-1.53039483010112e-05
-2.42668317005108e-05
-4.18497668194945e-06
-3.1935347425814e-05
-9.20342727801229e-06
-3.02689898121765e-05
-1.82374950889893e-05
-1.33572778917333e-05
-1.3993972454506e-05
-3.29244959347773e-05
-2.40108648077524e-05
6.28379093226365e-06
-2.65965493097309e-05
-2.98791875736591e-05
-7.56410097772306e-06
-1.90611406344564e-05
-4.94662438121186e-06
-2.11583599945403e-05
-2.6946354192097e-07
-1.90722449923782e-05
-2.54409728607178e-06
-1.33198359429583e-05
-1.4364030334169e-05
-1.52216232583177e-05
-2.4445993207501e-05
-2.43607431098928e-05
-9.69580062897965e-06
-2.5251274696958e-05
-1.39307465760167e-05
-1.29039863724236e-05
-4.64042872843839e-05
-9.84018537061973e-06
-2.91601316145648e-05
-2.1332923486114e-05
-1.66066283873268e-05
2.18926485096071e-06
-3.41243327131983e-06
-1.93031301609499e-05
-1.72910476702421e-05
-1.78502084662893e-05
1.09980952494184e-06
-1.97895697420992e-05
-3.77440804067181e-05
-2.09558282890117e-05
-1.59701516041326e-05
-3.84335339746146e-05
-2.62858282925642e-06
-1.33583910215306e-05
-1.44825116960161e-05
-1.93895477998083e-05
-1.64065430029501e-05
-2.22059411035041e-05
6.40696984317012e-06
-2.62631341804009e-05
-2.70167186170078e-05
-4.47595763562315e-06
-5.2269726620867e-06
-1.32549083991483e-05
-2.2900740410966e-05
-1.87082312964375e-05
-3.60395217697506e-05
-1.66796368070455e-05
-2.7163430111641e-05
-2.47773218082776e-05
2.65318470538283e-06
-2.40054231781521e-05
-2.10332671664608e-05
-1.35995517893001e-05
3.71886535059728e-06
-2.73798774321349e-05
-1.93732676886696e-05
-2.13597689483768e-05
-2.35624445257788e-05
-2.93128296615345e-06
-3.25849405442959e-05
-1.38322903825671e-05
-7.86290685306856e-06
-1.82596732040653e-05
-2.178846635421e-05
-1.09349819638726e-05
-2.71112733456219e-05
-1.30479338197787e-06
9.97440035475222e-06
-2.81767120784701e-06
-6.97600672223212e-06
-8.3944675806189e-06
-8.46738315337955e-06
-3.48899937222268e-08
-2.93485332583053e-05
-2.91970758155534e-06
-6.2373813091043e-06
-1.28818363803966e-05
-4.29227092631938e-06
-3.54187347270708e-06
-1.39221990450248e-05
-2.10179262326169e-05
-1.3501862328897e-05
-7.930427993503e-06
-2.13147555787837e-05
-2.2136539558908e-05
-5.91128710164983e-06
2.643775837391e-06
-5.46919307731702e-06
-1.37579496866084e-05
-1.97528213717882e-05
4.14465822449514e-07
-1.03560239733284e-05
-1.70322499649906e-05
-2.59151652253714e-05
-1.0079773428358e-05
-8.28675030403382e-06
-2.21102462637865e-05
-2.17947323489157e-05
-2.28131440087678e-05
1.36774824090783e-07
-9.54034184746143e-06
-2.22027653524483e-05
-1.1814233593086e-05
-2.28275323254353e-05
-1.32411953518281e-06
-1.05583823025566e-05
-6.41855617785995e-06
-1.14946643246164e-05
-3.25302820812781e-05
-2.53160530317163e-05
-2.35690701518664e-05
-2.50393228677139e-05
-1.02613941944469e-05
-2.01560577647333e-05
-2.45256567059232e-05
-3.75913164914676e-06
-1.77065552363782e-05
-2.29238079181653e-05
-1.76131011652452e-05
-1.64045317534865e-05
-7.8222559376647e-06
-2.05490306754415e-05
-3.11868180583007e-05
6.13247640884485e-06
-2.24989516317934e-05
-1.55012417007034e-06
-7.83147980560732e-06
-2.83287064498838e-05
-6.76578929515839e-06
-1.26826620360973e-05
-2.14456949118837e-05
-1.17644432837113e-05
-3.71892946083336e-06
-3.11874334687079e-05
7.6758937980954e-07
-3.37597143530545e-05
-2.69296067620519e-05
-9.83580308847254e-06
-9.04265241185861e-06
-2.56660779227854e-05
-1.15386597741907e-05
-1.14960375161638e-05
-1.48620869827785e-05
-3.06269726569382e-05
-1.40433226941129e-05
-1.92171226927748e-05
-1.46463617421925e-05
-1.04904485974553e-05
-2.77532047796197e-05
-1.58433888800402e-05
-1.60311006688458e-05
-1.48853118331947e-05
-8.60158157420671e-06
-2.63765765587551e-05
-5.61412109212034e-06
-2.4938598460728e-05
-1.59179415469134e-05
9.21405333339001e-06
-1.14063837878781e-05
-2.56076975768265e-05
5.09282293659421e-06
-1.22541329727334e-05
-2.08357262514519e-05
-9.62604520015708e-06
-3.53107431568326e-06
-2.09060410980777e-05
-8.55630557030678e-06
-2.14507091962295e-05
-9.89062333324338e-06
4.66959359509157e-06
-2.48745201803794e-05
-1.36142376729719e-05
-1.62302466363748e-05
-9.66430261751588e-06
-8.33480115454438e-06
-6.16570617362003e-06
-1.27774912176601e-05
-3.37748910981447e-05
-2.10238506959666e-05
-3.17960758898235e-05
-3.47801210361611e-05
-2.93002759222239e-05
-2.90785650980892e-05
-1.45628239214599e-05
-3.86333963024658e-06
-2.34275053652627e-05
-2.58390119141518e-05
-1.36068736610392e-05
-1.5425199605114e-05
-1.02170508085979e-05
-1.82080172474229e-05
1.38700079156223e-05
-8.16817643245364e-06
-4.24738012473728e-05
-1.12512685607179e-05
-2.42935208620553e-05
-2.11260173655876e-05
-2.50742175726983e-05
-5.0559077115783e-06
-1.56299704588998e-05
-2.66448881020604e-05
-1.30775074381701e-05
-5.59052665031175e-06
-2.91344599049767e-05
-2.03662528891203e-05
-2.08933987461113e-05
-3.45689529369537e-05
-2.89518640941518e-05
-1.75101272583424e-05
-1.65496197605205e-05
2.07344189607666e-06
-2.6106627466081e-05
-1.43106040719736e-05
-2.6054119301073e-05
-2.53217711243403e-05
-2.61269834833422e-05
-1.34271427147003e-05
-1.65846486814617e-05
-1.63665101023845e-05
-7.19766567005185e-06
-2.04415083781968e-05
-1.21995616054327e-05
-2.34514866484688e-05
-2.92889133377179e-05
-1.96493715222709e-05
-5.60423511495601e-06
-1.26762383477872e-05
-2.7781564804238e-06
-7.19773397941461e-06
9.65272098964375e-06
-1.38046502638155e-05
-1.93641665837992e-05
-2.28509333374711e-05
-1.87170490293444e-05
-6.23297971094191e-06
-2.70367288936506e-05
-1.42085811681907e-05
-2.04283894535954e-06
-1.70100361135517e-05
-1.52652382632815e-05
-1.89114765978406e-05
-6.40575239150943e-06
-2.42111482548162e-05
-4.57952734666254e-06
-1.18064825813172e-05
-1.25795790070778e-05
-6.73315109310318e-06
-1.44149058251059e-05
-3.71282110487025e-05
-1.25331875151621e-05
-2.42911177445752e-05
-1.20105054983634e-05
-3.03424743562571e-05
-2.04797948578647e-07
3.44144518490568e-06
-3.47841370714175e-05
-3.33328298190982e-05
-2.18677811361275e-05
-1.71713143278322e-05
-3.3889266436191e-05
-8.01930812522398e-06
-7.02108897564776e-06
-2.54821660607795e-05
-1.79853501908566e-05
-1.81840462970927e-05
-2.86166430351712e-05
-3.29948847330569e-05
-2.39742797844821e-05
-2.62030753272529e-05
-2.89966440858495e-05
-2.67724129203512e-05
-2.33093269843198e-05
-3.46954926574085e-06
-2.77182214039932e-05
-2.20958913488377e-05
-3.95786784318414e-05
-7.00754200198552e-06
-2.77776784031449e-05
-1.13942544683451e-05
-1.33237345139655e-05
-1.21876116233567e-05
-2.48808648507927e-05
-3.95023281920611e-06
-3.66022990705204e-06
-2.08641454884111e-05
-1.55988146439148e-05
-1.84082158409418e-05
-2.57512567266631e-05
-7.21632868397901e-06
-1.28924604491612e-05
-2.0872795559288e-05
-2.52360038655393e-05
-9.7000280365123e-06
-1.33086962776958e-05
-2.46851175978017e-05
-9.19256897090156e-06
-4.43846212033792e-06
-1.63542036494671e-05
-7.14276850633133e-06
-1.7433760998409e-05
-6.27549152340405e-07
-2.23914369104276e-05
-1.91431600807875e-05
-1.74127371487174e-05
-2.02963810416047e-05
-6.53834251531195e-06
-2.11420184497975e-05
-7.58818118503762e-06
1.13906347989615e-07
-7.57012074793181e-06
-2.05807542905892e-05
-1.568257829955e-05
-1.02911220863699e-05
-2.52422314526252e-06
-9.77981680925443e-06
-2.45729748359756e-05
-1.40324484921246e-05
-1.3114209840103e-05
-1.14051319258937e-05
-1.41939609376695e-05
-1.81480710435451e-05
-4.16135921565497e-06
-7.75227612352933e-06
-2.90793366436001e-06
-2.18033356122467e-05
-3.2638010594237e-05
-2.53279182460211e-05
-2.42276332992118e-05
-1.48707692721106e-05
-1.51391677946622e-05
-1.14135884034609e-05
-2.68334098436968e-05
-2.626545994026e-05
-1.01593097629444e-05
-3.39140959339019e-05
-1.64107966405405e-05
-2.3762309988657e-05
-2.64020149831019e-05
-3.1735741055923e-05
-1.55430212438772e-05
-1.79309425621789e-05
-7.53965412277231e-06
-1.36590937426838e-05
-1.93823048780206e-05
-2.40036533225055e-05
-1.82925759839899e-05
-7.17141679259912e-06
-1.42617724941765e-05
3.60234916782213e-06
-2.44121945837732e-05
2.87853040103673e-06
-2.98059363541494e-06
-1.75849644483096e-05
-2.16373273652305e-05
-6.30138844189851e-06
-8.96968683613834e-06
-4.08275467660325e-05
-1.15255027796724e-05
-1.55905710631905e-05
-1.12408999867657e-05
-3.23616390296773e-06
-4.86350746767121e-06
-2.00547302265374e-05
-5.96231733787292e-06
-4.98413672789551e-05
-1.0680255520683e-05
-6.63017414317484e-06
-2.05676857692587e-05
-4.70913947288038e-06
-1.10274326827232e-06
-1.41659891245911e-05
-1.29171398581396e-05
-3.59547990481756e-05
-1.73454539837541e-05
-2.34453310329519e-05
-1.33743719464437e-05
-9.5205721346424e-06
-1.98829266138374e-05
3.41708707508276e-06
-1.82488958025076e-05
-1.45198971086597e-05
-1.02103899970906e-05
-2.04593351917332e-05
-1.64697088636361e-05
-4.10666647674985e-06
-1.60973744369424e-05
-2.65371757559484e-05
-2.20253369829171e-05
-1.83041877642632e-05
7.41066193277547e-07
-1.83722818696607e-05
-2.39450695273281e-05
-1.36470339830353e-05
-1.48784578257108e-05
-1.9990567339321e-05
-2.00725662683297e-05
-1.32306985016731e-06
-2.35793364816285e-05
-5.83554102776032e-06
-2.50939928487625e-05
-6.22548042797373e-06
-2.39006615231101e-05
-1.0224795351782e-05
-8.61825141643816e-06
-8.63527228374901e-06
-2.56845529188721e-05
-4.8558027673509e-06
-6.95777740201872e-06
-1.9285766034019e-05
-1.40495952959823e-05
8.33037412758966e-06
-1.78939356876417e-05
-1.53641919324724e-05
-1.85078283065531e-05
-8.15427134190207e-06
-2.88970767197534e-05
-1.33530182577471e-05
-6.02059188529873e-06
-1.4464891989341e-05
-2.78877505726741e-05
-1.52337109766888e-05
-3.38208931510386e-05
-1.75551195261223e-05
-1.1097084056626e-05
-1.45846245734747e-05
-1.00558067088034e-05
-2.35088162998611e-05
-1.08551476712197e-05
-5.58707682749262e-06
-8.86940521574955e-06
-2.46376675218064e-05
-1.17901322882301e-05
-1.1646120721995e-05
-2.56211232819199e-06
-2.58583444160919e-05
-5.41365320217957e-06
-2.8155953768362e-05
-2.75307892746314e-05
-2.08789552999579e-06
-1.60900878579053e-05
-2.49622340390874e-05
2.36513437412934e-07
-6.30235137900575e-06
-2.13175844547493e-05
-3.1201406791278e-05
-9.8510588588345e-06
-2.01145537124383e-05
-2.18945046665051e-05
-4.0401493988424e-06
-9.53806711755358e-06
1.39106412827418e-06
-9.31495685030662e-06
-1.2150790991715e-05
-8.55776816474161e-06
-6.0303768299086e-06
-1.3430844371184e-05
-2.98784392475986e-06
-3.22792167723365e-05
-2.4205324078552e-05
-2.70288669270789e-05
-5.51786191029153e-06
-2.48492925659582e-05
-1.54766186111148e-05
-2.48542233591838e-05
-1.11388890650667e-05
-1.47038623910845e-05
-8.26071964134098e-06
-1.23825509182362e-05
-9.64494120231618e-07
-6.85553773227636e-06
-9.16799538700287e-06
-1.13203189115706e-05
-6.85776501197797e-06
-1.97364002407766e-05
1.85673068517031e-06
-3.96122116400168e-06
-2.83255384361557e-05
-1.55476697182655e-05
-4.04979809799465e-06
-1.80538009934108e-05
-2.61492253998439e-05
-2.02875652027827e-05
-1.8048217903242e-05
-8.25796610652898e-06
-2.4540743821889e-05
-1.64711093026692e-05
-1.42632663573206e-05
-1.22615473472497e-05
-6.19994392541207e-06
-2.39230792482343e-05
-3.12961608970585e-05
-1.41949278693717e-05
-2.62609171546381e-05
-1.66332328158869e-05
-3.12425724156494e-05
-7.62428732351748e-06
-2.24055638140914e-05
-1.01990521775555e-05
-3.08679547741647e-05
-5.28607207441812e-06
-3.08150793446398e-05
-1.92877361577471e-05
-5.65390921883333e-06
-9.50813232332188e-07
-2.1511513842708e-05
-1.50730342837702e-05
-1.349711382869e-05
-1.01396274832396e-05
-2.69510234840081e-05
-1.2263633752997e-05
-8.52430393260771e-06
-3.10821182924048e-05
-1.07325045219249e-05
-2.78003104669091e-05
-2.33376433720213e-05
-2.97445653874989e-05
-2.64006925958355e-05
-8.77725244572357e-06
-2.16855739513981e-05
-5.95126575389126e-06
-1.81498340557343e-05
-2.23404663380857e-05
-2.79712960526161e-05
-2.88745622557947e-05
-9.89475658105247e-06
-1.70362742648532e-05
-3.29506900772234e-05
-8.38410189629943e-06
-2.33358693614789e-05
-2.00701593119864e-05
9.92552075750034e-06
-1.49832811033537e-06
-3.17921492946146e-05
-2.06554957543717e-05
-1.81190826088863e-05
-2.00261467287077e-05
5.11842321700432e-07
-2.23174666528849e-05
-1.75767692886195e-05
-1.06357446632152e-05
-1.02784920635676e-05
-2.1264225408297e-05
-1.28657288561647e-05
-1.54631022643753e-05
-1.632489559791e-05
1.06303065917463e-06
-2.23905379307593e-05
-3.78969042986148e-05
-1.64546461039962e-05
-1.77790002087277e-05
7.79964121264545e-06
-2.1764099514898e-05
-2.26550717215617e-06
-1.76313951419556e-05
-2.42613556087161e-05
-2.31943208417558e-05
-1.30610132118578e-05
-1.88808717806106e-05
-1.81134577397017e-05
3.49248243976312e-07
-1.27783322243861e-05
-1.29660839827077e-05
-3.63617636302689e-05
-1.75778581530753e-05
-7.00785773506216e-06
-1.68182879743366e-05
-1.85229731946522e-05
-1.55706137483168e-05
-1.65067867873425e-05
-2.99498196222292e-05
-3.14464806906384e-05
-1.30411295694319e-05
-1.72532054627101e-05
-2.15856704544305e-05
-2.01333713924933e-05
-2.67250833447938e-05
-3.2174928412653e-05
-2.62742181212548e-05
-2.27818951117549e-05
-2.10717792395933e-05
-7.38421315742255e-06
-1.26115892872914e-05
7.805463202644e-07
-2.01344955570479e-05
-5.02181359831285e-06
-1.76776392638823e-05
-6.72648754963244e-06
-1.04150406055614e-05
-2.80935495317638e-05
-6.59240808377738e-06
-1.43721285170108e-05
-2.05016550314632e-05
-3.01132201841098e-06
-2.12430241392811e-05
-1.12779849662026e-05
-1.93827481512994e-05
-1.56398540239046e-05
-1.11502433280368e-05
-1.80801937123744e-05
-4.30814590309352e-07
-3.4152927816515e-05
-2.08331848606669e-05
-3.63004105905279e-06
-2.22841085848873e-05
-2.32282096041173e-05
-9.65532042170968e-06
-2.09503625635408e-05
-1.53471809073492e-05
-2.0888656549798e-05
-2.29514982128211e-05
-1.68590496660093e-06
-1.39753754827252e-05
2.48310896709864e-06
-6.86458764823278e-07
-8.86632312853577e-06
-2.97942903720159e-06
-1.65661248359355e-05
-7.35286716864805e-06
-1.49797991434375e-06
-2.65567172124345e-05
-2.51052388058795e-05
-6.285634292887e-06
-2.10529486937412e-05
-2.28941557298841e-05
3.08972658026918e-06
-6.18683764748984e-06
-1.45409310930601e-05
-1.03223852422594e-05
-2.08960795973719e-05
-1.73344421103161e-05
-3.28082538751678e-05
-2.54961616915012e-06
-2.22976942615997e-05
-8.74252767049605e-06
-2.98500182029503e-05
-3.24116820498259e-06
-1.88999375274049e-05
-9.63963994611512e-06
-1.59949229912091e-05
-1.50624410243719e-05
-2.68184596779901e-05
-1.58599511946604e-05
-9.27573124665788e-06
-4.93648499809379e-06
-1.36588459325243e-05
-8.72584995361058e-06
-1.15365233868957e-05
-1.61346137977947e-05
-1.1558936934117e-05
-1.04654747889128e-05
-9.86503836292815e-06
-1.2269715418807e-05
-2.54750294342331e-05
-2.57788030697446e-05
2.68239452047206e-06
1.58012163388302e-06
-1.55546512561132e-05
-1.70717284437224e-05
-9.34464322016063e-06
-7.01450970585783e-06
-1.3762919534687e-05
-1.37569536126635e-05
-1.42622387973426e-05
-1.05827166643461e-05
-3.46412655095469e-05
5.98733413144426e-06
-1.65066498296385e-05
-2.37485982837521e-05
-1.55461275659034e-05
-2.1708954266702e-05
1.59148183164958e-06
-1.88755533397788e-05
-1.47505165940569e-05
-1.70354563298578e-05
-1.65701579559319e-05
-1.14360878851162e-05
-2.50755334614836e-05
-8.70929052400919e-06
-2.08568953457065e-05
-1.92513691906648e-05
2.94859671083863e-06
-2.4826726596882e-05
-2.30748774172988e-05
-2.45934574759539e-06
-8.76744321622606e-06
-3.1570097273572e-05
-1.20903769743608e-05
-2.32812923402968e-05
-2.22216977688244e-05
-3.70907026103189e-06
-2.01106103101521e-05
6.2025762603598e-07
-1.01327717267663e-05
-2.58947004257102e-06
-9.00897466363733e-06
-1.28450828327432e-05
-1.7021302217693e-05
-3.78405531128173e-05
-1.21031237418707e-05
-8.3736160516245e-06
-1.50195026553518e-05
-2.1390523835763e-05
-6.54602966512254e-06
-2.1593185313376e-05
-2.44089842122606e-05
-1.65256240927825e-05
-2.10010870818986e-05
-2.60301216431189e-05
-2.47299588406881e-05
-6.41790499191144e-06
-8.52245747428155e-06
5.936559801966e-06
-1.37143277885236e-06
-1.92464724480777e-05
-2.83816685659384e-05
-1.10109842970089e-05
-2.6826516354338e-05
-1.93208878668643e-05
-1.57180631049217e-05
-2.78011639128953e-05
-1.40728023072974e-05
6.21337416959382e-06
-3.23797889750645e-06
-2.74201672977194e-05
-2.39378774804896e-05
-1.74670731710758e-05
1.56364406523724e-06
-2.2504304961536e-05
-1.64772401197948e-05
-2.34016095330044e-05
-3.14354922950659e-05
-2.53147494412185e-05
-1.04897253951865e-05
-4.91322452955449e-06
-3.10146676085733e-05
-2.74923560210263e-05
-2.35653298637162e-05
-2.04557507173518e-05
-1.48966466295104e-05
-2.57813474043149e-07
-1.67060006852018e-05
-7.05018251251158e-06
-1.22515338441484e-05
-8.57388872007222e-06
-6.77643238525339e-06
-1.74067985195955e-05
-1.01765069332683e-05
-1.4409312445434e-05
-2.24626221098649e-05
-2.12261285211276e-05
-2.05878857942357e-05
-1.08261902182862e-06
-1.5551247154579e-05
-1.82620748314393e-05
-2.74031875648965e-05
-2.73105414321336e-05
-2.14466448509274e-06
-1.70192537920784e-05
-1.45309990470602e-05
-2.46052410452959e-05
-3.6573961815032e-05
-3.34475765233942e-05
-2.5840736916296e-05
-1.68818479152704e-05
-1.37079421034129e-05
-1.29237452245137e-05
-2.63763724003669e-05
-1.05621662735955e-05
-2.68951366882541e-05
-2.78878166280013e-07
-1.23482409181847e-05
-2.26831004302567e-06
-2.86572564283013e-05
-2.44209170927865e-05
-2.47932330829645e-05
-2.39578327907995e-05
-1.59753766596539e-05
-2.88112555781118e-05
4.23234902213824e-06
-6.48557333011187e-06
3.76780023315166e-06
-2.20623682754261e-05
-8.49377994892223e-06
-1.34561762917736e-05
-4.79880154789308e-06
-1.47617863118297e-05
-8.37663397810139e-06
-2.40924728576842e-05
-2.68408349792549e-05
-1.50819923634285e-05
-1.44945954841922e-05
7.63143643194963e-06
-1.9733404127556e-05
-7.17481863355555e-06
-1.20385171198762e-05
-8.84854458962801e-06
-1.81701762350242e-05
-2.24447843288169e-05
-1.36729052208583e-05
-3.30027941001995e-06
-1.59167517564063e-05
-1.58573298404445e-05
-4.16905308319129e-06
-2.98679420006725e-05
-3.4843830786785e-05
-4.12602751219218e-07
-1.00341323081933e-05
-1.15639709422537e-05
-7.05846957264154e-06
-1.06211055311419e-05
-9.71857526304604e-06
-2.37241891828749e-05
-9.72865633387194e-06
-2.05338228528314e-06
-1.26320534172582e-05
-6.91130841894182e-06
-2.49016550154405e-05
-1.09656273021234e-05
-1.15473500552845e-05
-7.61219630207112e-06
-1.50046182371342e-05
-6.54077174303727e-06
-1.11686697026563e-05
-1.4089373348508e-05
5.57379334154001e-06
-1.59534746512296e-05
-2.663386118502e-05
-2.2428635879511e-05
-6.9604777408201e-06
-2.257862419532e-05
-4.69554076203602e-06
-2.44745986288335e-05
-1.92014951131991e-05
-1.98854338207817e-05
-2.14935357520457e-05
-5.11668512308338e-06
-8.73201927302876e-06
-2.0037449817689e-05
-1.34793870968851e-05
3.73065569251442e-07
-1.54378138177773e-05
-2.6657551020589e-05
-2.0842193207023e-05
-2.38245482818604e-05
-1.66328741720234e-05
-3.16463324310874e-05
-3.19218009962101e-05
-2.61662720735584e-05
-1.06854406242604e-05
-1.70355869744768e-05
-2.62343295304182e-06
-4.94426462575424e-06
-2.145901977722e-05
-9.49733821618049e-06
-1.65414086671897e-05
-2.19830155267928e-05
-2.83986243247141e-05
-1.22355970131648e-05
-1.27907057330133e-05
-1.91481005202558e-05
-1.11113541298057e-05
-1.19124486778638e-05
-2.19277759645688e-05
-1.54023546149159e-05
-9.42536324103413e-06
-3.62414670007853e-05
-1.58876141117493e-05
-2.43189336202748e-05
-1.14774431623146e-05
-6.71426927532224e-06
-1.92113293192397e-05
-6.4189909536895e-06
-1.37110349986208e-05
-2.24802942838048e-05
-3.40853189378651e-06
-2.35664681488705e-05
-1.79794219263132e-05
-1.80883156774831e-05
-3.11205896773107e-05
-2.20821137827452e-05
-1.9833463947545e-05
-1.38312315166094e-05
-1.79043029822085e-05
-2.18272290118859e-05
-2.04948588958352e-05
-1.04105650598931e-05
-3.82722984026102e-06
-5.9687145104027e-06
-1.3859097443672e-05
-1.21947912082089e-05
-2.13738223827456e-05
-1.45080861241157e-05
-7.70233783052373e-06
2.02704847178649e-07
-1.48608155382744e-05
-1.02393702101053e-05
-1.49335288135508e-05
-1.60967964191617e-05
-9.53955139211813e-06
-3.51782125281232e-05
-1.1051085277802e-05
-2.7385327572873e-05
5.03246075533065e-07
-7.53769978702908e-06
-1.91640677227047e-05
-8.42137638407725e-06
-1.30439603193714e-05
-1.81520412464114e-05
-1.67249463321841e-05
-1.1207995400448e-06
-3.2697948683425e-05
-2.78621572688395e-05
-3.94754893759637e-06
-3.24080435794159e-05
-2.63279723391627e-05
-9.35890970325803e-06
-2.7920409476308e-05
-2.1895156278716e-05
-2.97245596545234e-05
-4.99707765603242e-06
-3.19953474313806e-05
-2.16156211178007e-05
-4.49863575874701e-06
-6.49822538051787e-06
-3.23819277932883e-05
-1.5100900841522e-05
-3.41230870893796e-05
-3.62833574944345e-06
-2.16636452327098e-05
-1.75432988295297e-05
-1.99738691120523e-05
5.15829878087883e-06
-8.39076198386262e-06
-1.72222470279786e-05
-1.11612479357207e-05
-2.8385588353392e-05
-1.51720353260704e-05
-1.57662861331301e-05
-1.7203977900724e-05
1.31149369783225e-05
-1.45050411344785e-05
-9.03846045120487e-06
-1.93768598241053e-05
-3.07341262370933e-05
-1.02142622052567e-05
-2.87896429994929e-05
-1.73802658120027e-05
-1.64978950549456e-05
-1.04072691817427e-05
-3.38243394203822e-06
-1.97848399986686e-05
-1.67830045710606e-05
-1.27409994755857e-05
-1.49648168267925e-05
-2.47326028942241e-05
-1.56866685205909e-05
1.06942218735023e-05
-1.62786273534702e-05
-1.4510359608439e-05
-1.10162699005784e-06
-2.40320925079496e-05
-2.52779110714529e-05
-9.17105597235847e-06
-4.93809807962256e-06
-1.16431141929399e-05
-7.44069914216425e-06
-1.15922354486453e-05
-2.03896881937412e-05
-1.30332531817306e-05
-1.91235674024152e-05
-3.22380577649258e-06
-2.24358507193855e-05
-2.10137710367924e-05
-1.79829355133426e-05
-2.09278894465137e-05
-2.78878443227237e-06
-2.39939823777412e-05
-1.5789339784695e-05
-1.8670083029923e-05
-1.1771727110638e-05
-5.00196586819934e-06
-1.48959991568731e-05
1.65412533642426e-06
-7.04553948051384e-06
-9.82693837045294e-06
-1.95509588459329e-05
-1.072686253808e-05
-2.09741148123708e-05
-2.2874252985696e-05
-2.47108669644883e-05
-1.73723206504523e-05
-1.13948828091424e-05
-2.66368455373584e-05
-5.47549416596323e-06
-2.32613244852475e-05
-1.97356799212008e-05
-2.40583996264185e-05
-8.22508460830638e-06
-6.99073561863124e-06
-9.8734345204233e-06
-2.47832761776711e-05
-8.99645627991924e-06
-2.05423424989374e-05
-2.387982731275e-05
-9.94419237454694e-06
-1.88191483744066e-05
-7.23004762743904e-06
-1.77983867375085e-05
-6.02569706981896e-07
-3.13075172511152e-05
-1.91629196768151e-05
-2.84353347205932e-06
-2.07883243154505e-05
-8.87582868559159e-06
-2.71036991917476e-05
-3.75559443452119e-06
-2.53162586701718e-05
-1.32065929551337e-05
-1.50942651994049e-05
-2.47189348365379e-05
-2.10811164018846e-05
-1.47810891391776e-05
-1.51309115704853e-05
-1.66649121714684e-05
-1.06554002112784e-05
-1.660641367116e-05
-2.54558926667268e-05
-1.41455344150384e-05
-9.46055292878622e-06
-1.24738417599632e-05
1.965641499e-06
-2.14172163743719e-05
-2.21268526912011e-05
-9.53911839091716e-06
-1.90340490116934e-05
-1.15898355587771e-05
1.86999650946684e-05
-1.35025741498301e-05
-1.3179494129893e-05
-2.44712374760835e-05
-1.95058943568678e-05
-7.23956716543342e-06
-1.33537537813299e-05
3.19281092913094e-07
-1.71940255769542e-05
-1.15101324420576e-05
-2.81257711887774e-05
-3.21641440272079e-05
-1.03456029028304e-05
-1.64913094815715e-05
-1.0911127535116e-05
-2.58822714244745e-05
-7.82757128334387e-06
-1.95031753929677e-05
-2.65233249255749e-05
-2.50849592353798e-05
-1.03113481074223e-05
-3.84499635527086e-05
-8.28506021168038e-06
-1.7222178506858e-05
-5.90798155091953e-06
-3.13117022304359e-05
-1.52557206854309e-05
-1.02867987965775e-05
6.77382113434737e-06
-2.91627390809815e-05
-1.65816107890036e-05
-2.24326744726088e-05
-5.86912478260092e-07
-1.97753822820607e-05
-1.49671515165807e-05
-1.96397752382612e-05
-8.6720341330711e-06
-3.20317514447952e-05
-2.44882187311743e-05
-2.45641621833933e-05
-3.00400751873329e-06
-1.89163834725449e-05
-4.15979264111297e-05
-4.26503285429476e-06
-3.13311660185081e-05
-1.3333492681922e-05
-1.74145240148567e-05
-2.67157601886985e-05
-3.28643829567799e-05
-2.29274164499433e-05
-9.74109056595034e-06
-2.18406372580023e-05
-2.87828081977007e-06
-2.02848968514753e-06
-2.14848435903402e-05
-1.41282464960222e-05
-1.46521317814463e-05
-1.88876633844542e-05
-1.45111285939103e-05
-8.16403971966222e-06
-1.92665630196172e-08
-3.4998054388703e-05
-2.65798575696964e-05
-1.02526145466669e-05
-2.92566854431312e-05
-9.50984703917663e-06
-1.21065219436528e-05
-2.54962277459945e-05
-5.56651323755622e-06
-4.38007131773599e-06
-2.06503742702011e-05
-1.48762872526022e-05
-1.62341279884195e-05
-1.76770974127566e-05
-3.06423083409585e-05
-2.74083703947289e-05
-1.75391576508329e-05
-2.74771632408225e-05
-2.57448911343619e-05
-2.10163125195606e-05
3.77399945095799e-06
-3.78699219438044e-05
-2.6808473263396e-05
-2.82368695192455e-05
-1.20362489111586e-06
-2.01776070548175e-05
-1.39648724673069e-06
-1.33958914210742e-05
-7.70731940657403e-06
-1.46503398764993e-05
-8.01625341110208e-06
-3.29282030103116e-05
-3.29755976711215e-05
-1.19557177701585e-05
-1.79489570333032e-05
-1.40074355583585e-05
-1.75918575101707e-05
-1.11347120194651e-05
-2.55571428837336e-05
-8.55558888654457e-06
-2.55596493777749e-05
-2.05984678969385e-05
1.53205542199758e-06
-2.19454652980142e-05
-1.03507231730131e-05
-1.48384575354505e-05
-9.92617851380252e-06
-1.49232176139632e-05
-2.35797373484103e-05
-1.28897067085961e-06
-2.20996621637448e-05
-1.9520902517912e-05
-1.62151028992314e-05
-2.96620270633532e-05
-1.48801297295063e-05
-1.67871409709811e-05
-1.16971616771854e-05
-8.80694452073705e-06
-1.14599145720446e-07
-1.0315077006698e-05
-2.85776755796512e-05
-2.09638767461066e-05
-1.40969050106327e-05
-8.43276411745828e-06
-1.81527148772697e-05
-2.30107843947691e-06
-7.18341221331356e-06
-1.57980463992201e-05
-8.84499577691627e-06
-1.22647903987548e-05
-1.93972117604482e-05
-2.10794245223795e-05
-1.29071747383314e-05
4.89778936781618e-06
-2.65873521425379e-05
-2.64011199747012e-05
-3.46464639343923e-05
-1.85049479504394e-05
-3.02186805694743e-05
-1.38150523516028e-05
-9.73820623406906e-06
-1.16771624485895e-05
-3.33977460579052e-05
-1.89369492444471e-05
-2.04456877770123e-05
-1.72879246216145e-05
-8.65460100441477e-06
-7.16153485192928e-06
-1.42914496261205e-06
-2.82598282258656e-05
-1.17242993329926e-05
-9.4189928657832e-06
-5.80292119591647e-06
-3.36437643024805e-05
-3.33157974748852e-06
-1.68083570828734e-05
-1.43947857780569e-05
-1.02011158230745e-05
-1.38360469825874e-05
-3.90589560265705e-05
-2.37900031598324e-05
-9.07309971802103e-06
-3.1142663040053e-05
-9.68117097858205e-06
-2.03387173823588e-05
-2.54851034395275e-05
-1.5961230869057e-05
-1.13191588811554e-05
-2.14633466051618e-05
-4.60888717283223e-06
-1.40182717167108e-05
-1.55699100346631e-05
-4.01847399738893e-05
-2.33653944585354e-05
-1.9975560431783e-05
-3.56763908465012e-05
-2.01355004157868e-05
-3.66586997798935e-06
-1.14618647256052e-05
-8.98352537611161e-06
-2.19223472671036e-05
-6.62618334357083e-06
-7.03390884964587e-06
-1.86167886776173e-05
-2.53236406293534e-05
-3.99824911288195e-06
-1.53028921183574e-05
-3.94449786843313e-05
-1.707322479961e-05
-2.15820974828494e-05
-3.03645427095255e-05
-1.79080418634902e-05
-1.1198006192491e-05
-7.33883310031798e-06
-1.01335680905495e-05
-4.71876853884688e-06
-2.41375601934988e-05
-2.95330698061318e-05
-3.03143934279922e-05
-2.29852502657532e-05
-1.460266107429e-05
-1.15482577413281e-05
-2.09304773960106e-05
-1.61493284412187e-05
-2.92657869791318e-06
-2.33126651224401e-05
-8.24752380838558e-06
-6.44358457056678e-06
-2.60045142849596e-05
-1.79459055556138e-05
-2.14209723189721e-05
-3.043394602623e-05
3.53373153647511e-07
-2.00157479911073e-05
-3.00718003423284e-05
-1.76997490850174e-05
-1.81848113800149e-05
-1.6031608651171e-05
-2.10727559954344e-05
-1.17922050468387e-05
-1.4339650324397e-05
-2.46704436934672e-05
-2.14641139706386e-05
-2.70434869569629e-05
-1.19326730121482e-05
-2.56303854363552e-05
-1.43238597203223e-05
-1.95723610430385e-05
-1.55927549327188e-05
-8.52926767134263e-06
-3.67222559371592e-05
-1.43506579003183e-05
-1.80863684071159e-05
-1.47685998353799e-05
-3.90021534242372e-05
-2.17251296498163e-05
-6.13551362640735e-07
-1.3443627652936e-05
-1.24494596574842e-05
-1.96631373289004e-05
-9.85862017141005e-06
-2.03671378363035e-05
-1.49606200756855e-05
-4.96554562869591e-06
-8.56652510454297e-06
1.34757559223959e-05
-2.2734800319145e-05
-6.8068111045956e-06
-2.27299022023967e-05
-1.24190581118655e-05
-4.96944785595032e-06
-1.39204168352351e-05
-3.95402448466026e-06
-1.57007652464281e-05
-1.16898240711141e-05
-1.10874331593207e-05
-1.54423852291571e-05
-6.07216254668981e-06
-2.63278691082011e-05
3.22747373989228e-06
-2.78253882699584e-05
-1.92792535705952e-05
-2.61880811863372e-05
-2.24703195259037e-05
-1.70335869572326e-05
-3.11179950707992e-05
-3.0721503446709e-06
-2.32017337245474e-05
-6.23506955269079e-06
-7.16298789466042e-07
-6.55175104967286e-06
-3.50411146746839e-06
-3.18453214454485e-07
-1.3625557007237e-05
-1.65494752725426e-05
-1.59691472254241e-05
-1.9255998765995e-05
-3.4352973853015e-06
-2.3256822121248e-05
-2.89574678210264e-05
-1.19289523509754e-05
-1.06332728753982e-05
-2.59601599883981e-06
4.367234980949e-06
-1.07424173847878e-05
-3.23472622221574e-05
-2.21858818972971e-05
-2.54749189042983e-05
-2.06855807981555e-05
-9.03741623066738e-06
-4.74686993684461e-06
-2.17327549481349e-05
-1.65476238686517e-05
-1.72210846420842e-05
6.12044537860725e-06
-2.13192144458119e-05
-1.86505762817229e-05
-2.28092901892377e-05
-1.60618438846265e-05
-5.46703187256634e-06
-1.20722213688864e-05
-1.62194565901662e-05
-2.09655693230164e-05
-1.40889459773389e-05
-4.17281525786421e-05
-1.41288782609687e-05
-1.886857109655e-05
-4.20628293491449e-05
-1.29850545115581e-05
-2.30045033921834e-05
-1.15182500209395e-05
-2.04112739360673e-05
-2.08645166156005e-05
-2.90744969608346e-06
-2.45200781635155e-05
-1.70852206740849e-05
-2.52606623876398e-05
-3.06994042952154e-05
-1.70568954568102e-05
-4.03332440882992e-05
-2.56811587245486e-05
-2.30534934215718e-05
-3.09408540686954e-05
-1.53329656179642e-05
-1.62083557476601e-05
-1.91866433562773e-05
-2.66899956678795e-05
-2.76296124304167e-06
-2.81710900539695e-05
-1.34281457895709e-05
1.8364358307908e-07
-1.35646148944707e-05
-2.06355615646208e-05
-1.91095712741023e-05
-2.35775514309705e-05
-2.20379431805044e-05
-2.75367543415088e-05
-1.08926707004765e-05
-1.97080242760614e-05
5.24357410541335e-07
-2.91370600294455e-05
-2.68912066209451e-05
-2.52300025050396e-05
-8.174817221344e-06
-2.77655995875446e-05
-8.57356167441957e-06
-2.43016253326204e-05
-8.59034816444006e-06
-8.76094554823077e-06
-1.55796319851457e-05
-2.7852182392935e-05
-3.39339449024061e-05
-2.33698956667526e-05
-1.52622689858928e-05
-1.10810686172775e-06
3.60357101395942e-06
2.58887218158799e-06
-2.64163878937886e-05
1.948562897631e-09
-1.7912304581614e-05
-1.56363850954767e-05
-2.76376257122384e-05
-6.1673979260807e-06
-3.07506238139363e-06
-2.27027981237615e-05
-2.13068545838825e-05
1.15000127199302e-05
-2.08578504966648e-05
-1.96760415991685e-05
6.05939376523361e-07
-5.29729848303012e-06
-1.32683768152717e-05
-9.00554111331399e-06
-8.91519496753824e-06
-1.36567245133877e-05
-2.65812444690785e-05
-6.99763609325798e-06
-1.72081971207164e-05
-1.3229742479963e-05
-2.66637857771647e-05
-1.59389351849092e-05
-1.14531607852552e-05
-1.99144414599862e-05
-3.17929683066331e-05
-2.17045054542063e-05
-6.92480647624256e-06
-1.2993886815865e-05
-8.14050391118022e-06
-2.0084678028298e-05
-3.1743675363028e-05
-4.7733305604653e-05
-2.86156295888004e-05
-1.26559949016598e-05
-1.27374706964672e-05
-5.57922289087498e-06
-7.61384640565004e-06
-4.39013407625621e-05
-1.53723346638847e-05
-1.81514907359675e-05
-1.04203259673116e-05
-2.92245978939165e-05
-3.48608237628015e-05
-2.70278736736213e-05
-1.75066826495728e-05
-9.44679819422209e-06
-2.63721867425174e-05
-3.80487265144498e-05
-2.05708553876786e-05
4.33608925102573e-06
-2.93077544894651e-05
-2.26434326456471e-05
-1.67807788257216e-05
-1.98816303460776e-05
-2.81994298663378e-05
-3.30750205118256e-06
-1.77208676438916e-05
-3.97663633876092e-05
-1.54239325604251e-05
-2.10528127445065e-05
-2.73546276202779e-05
-3.349164319555e-05
-2.07799518261842e-05
-1.08491323064922e-05
-1.68444794407929e-05
-1.52790019581593e-05
3.294229803471e-06
-2.80225396197191e-07
-1.24948868087687e-05
-9.15058859220675e-06
-1.37275454946118e-05
-3.01163931598255e-06
-2.49599142654154e-05
-6.11630916266195e-06
-2.85482817546016e-05
-3.09698775355994e-05
-2.2925439936141e-05
-2.99499395350853e-05
-2.02595087689676e-05
-3.10943067895684e-05
-1.95771952893634e-05
-2.28131891755287e-05
-9.99150190856617e-06
-3.29787420933568e-05
-1.34565036051379e-05
-2.12425243067847e-05
-1.31305040439929e-06
-1.41681149160989e-05
5.43358350361681e-07
-1.26171130741832e-05
-1.7838997220192e-05
-2.13261494793498e-05
-1.92929143235982e-05
-8.03260434810845e-06
-2.63818267636281e-05
-2.41566346385807e-05
-2.06572325142097e-05
-4.56937069040231e-06
-1.15498014077457e-05
-9.52888431661648e-06
-1.61532217864344e-05
-2.52240580399036e-05
-1.39101454560088e-05
-1.04446317553105e-05
-1.17095368468235e-05
-6.4819339082188e-06
-1.18352930034756e-05
-1.38468314470733e-05
-1.30199020759e-05
-3.09993170579777e-05
-1.46126029951745e-05
-1.14045029941647e-05
-1.40382548292979e-05
-1.03525825878803e-05
7.66141805311446e-06
-8.00846039743096e-06
-6.96327370804655e-06
-1.32193595858742e-05
-2.32018394317041e-05
-2.80021134657268e-05
-1.9322260304046e-05
-1.57511389086277e-05
-1.25339071917399e-05
-2.47453639751904e-05
-2.68296262657766e-05
-2.09676610877853e-07
-2.5544353721492e-05
6.80705841712694e-06
-1.11325121714967e-05
-2.15931372191853e-05
-1.82955894067408e-05
-1.71878124623014e-05
-2.39224802191056e-05
-5.0650485567792e-06
-9.70096731334152e-06
-1.19858562466362e-05
-7.87768364023693e-06
-1.62803882640049e-05
-8.82457809045983e-06
-1.5632374583711e-05
-2.08383184059613e-05
-1.61561301916464e-05
-2.3692710816689e-05
-1.15906493968916e-05
-1.92464692371433e-05
-1.936384029296e-05
-2.88169215930329e-05
-1.98210054495408e-05
-1.67321991015301e-05
-1.24019848656496e-05
-3.28282020587213e-07
-2.34761516306866e-05
-1.40752447679887e-05
-2.53475664967625e-05
-9.49838994118707e-06
-1.57025535496581e-05
-2.11424701073445e-05
-7.14233169499057e-06
-1.11507235156906e-05
-2.10057990114643e-05
-1.08466297294699e-05
-2.0776509774518e-05
-9.19082079846062e-06
-1.59277945977958e-05
-2.1933782058363e-05
-1.20919722581066e-05
-1.31481981423109e-05
-1.67227365111419e-05
-2.24410356442755e-05
-1.54198486675733e-05
-2.32895461238371e-05
-2.66392145565089e-05
-1.03426937831016e-05
-1.84774837256635e-05
-1.75696884369003e-05
-2.18040638535877e-05
-8.01633645783765e-06
-1.72535666675798e-05
-3.90418217745045e-05
-1.00004167919726e-05
-3.41470293536011e-05
-2.8529130730929e-05
-2.21760227385834e-05
-1.14643083078954e-05
-1.87787735542314e-05
-3.19149184799785e-05
-4.50485890019394e-06
-3.83550571057429e-06
-9.98814421158877e-06
-3.41278388514941e-07
-3.53940144503969e-05
-2.1328963357667e-05
-5.98187443769929e-06
-1.3904762622296e-05
1.04028225471241e-06
-3.73935659675382e-05
-1.2615674528409e-05
-4.08232721636359e-06
-2.81377602065625e-05
-1.98952678380485e-05
-1.48347772576343e-05
-2.81360905169618e-05
-2.03160212715369e-05
-1.52636571506253e-05
-1.01689810993284e-05
-2.08858864693072e-05
-2.18774144051984e-05
-2.31586190689305e-05
-2.13190999999311e-05
-3.26720971359069e-05
-3.0923488205544e-05
-1.09260108023757e-05
8.80819941327373e-07
-2.13430370958196e-05
-9.57064722838649e-06
-2.7699286490648e-05
-1.68238711493888e-05
-1.50348705905802e-05
-2.40891292688435e-05
-2.80036286576448e-05
-8.41608761730054e-06
-1.97414431693434e-05
-1.35213137063587e-05
6.31493413660887e-06
-3.0269002356959e-05
-2.04236797890775e-07
-8.21034500789139e-06
-2.18085462340369e-05
-1.76223186995193e-05
-1.64608472795403e-05
-1.30660093941153e-05
-1.23608373119931e-05
-2.84777259483859e-05
-4.41808202730782e-06
-1.95788641518102e-05
-2.92835390313913e-05
-7.99622044752835e-08
-9.07455375493221e-06
-2.07720361713758e-05
-8.84770820975361e-06
-2.36684248764887e-05
-1.60397683410296e-05
-2.66379359206515e-06
-1.34395055689186e-05
-3.25613561725174e-05
2.71668489966456e-06
-1.0291687405492e-05
-3.65861438745843e-05
-1.50542159901247e-05
-1.80238720914734e-05
-1.36063864731634e-05
-2.49412758704426e-05
-2.33313505943858e-05
-1.92786094392489e-05
-1.24851093226837e-05
-1.51523548881488e-05
-3.01785651497115e-05
-1.34027291248116e-05
-2.62594495849383e-05
-8.96056918672208e-06
-2.81568607013025e-05
7.88518185369303e-07
-1.38607128829971e-05
-1.1552529828526e-05
-6.11019703570556e-06
-2.28497454431551e-05
3.97003478632824e-06
1.8266559328097e-06
-2.42134135423661e-06
-2.75859317615803e-05
-1.86600453268733e-05
-8.09974317700485e-06
-2.89599017703986e-05
-4.54125781411792e-06
-8.39223551092598e-06
-1.03156048587041e-05
-3.4443709573737e-05
-2.63880530645976e-05
5.930451864244e-06
1.28722537266326e-06
-1.00180788740496e-05
-1.61219080230261e-05
-1.84116455395104e-06
-1.3544642466452e-05
-1.4714367652751e-05
-1.57133102970504e-05
-1.12950974548993e-05
-1.26569524330397e-05
6.43868355202638e-07
-3.52113639423381e-05
-2.95594981810173e-05
-1.30526828212851e-05
7.08772128519861e-07
-1.75843989304716e-06
-3.5589622930332e-05
2.4904681242846e-06
-2.08872882521267e-05
-1.20661949778249e-05
-1.7318249259429e-05
-5.74273612865694e-06
-4.66633022586397e-06
-1.1245636055366e-05
-2.52993588397036e-05
-2.63963296959139e-05
-1.97509053269319e-05
-2.27059305970926e-05
-1.31699036940014e-05
-3.08366025093338e-05
-2.87933649884347e-05
-2.00688519552934e-05
-2.79897741622812e-05
-1.11328247014383e-05
-1.29193087507365e-05
-7.98499400393677e-06
-2.53495022864544e-05
-2.45930191628321e-05
-2.13822307027564e-05
-4.01060560060597e-06
-2.00135017589544e-05
-2.26587077833486e-05
-6.12108516391942e-06
-7.50492614992055e-06
-2.09080697089318e-05
-2.37587263505051e-05
-1.67830170028211e-05
-1.66742560686703e-05
-1.60859327966775e-05
-1.16301533960124e-05
-1.72198161296684e-05
-1.08547095404981e-05
-1.03966059868164e-05
1.71647314530028e-05
-3.08598952482643e-05
-1.04196612668828e-05
-6.74001830564486e-06
-9.04140264852823e-06
-1.67219734394832e-05
-9.23216086075202e-06
-1.30556572257348e-05
-1.13316468910311e-05
-5.86605887724452e-06
-2.89986925044838e-05
-3.39210641072298e-05
-2.38969889251978e-05
-6.06620691771283e-06
-1.72626987145865e-05
-1.90732354952765e-05
-5.79280583015133e-06
-2.83088461084945e-05
-1.15964585884003e-05
-1.50352532182798e-05
-2.71352497230074e-05
-1.97747577255663e-05
-1.63790035488817e-05
-4.57678415368229e-06
-3.35964172564782e-05
-2.26790725429662e-05
-1.65385532123286e-05
8.74959472553026e-06
-1.49712204697097e-05
-1.172544253818e-05
-2.09229922517206e-05
-2.6942131340325e-05
-1.29232799359063e-05
-1.68134364857642e-05
-3.55541216080558e-06
-2.45054498860064e-06
-2.58777253733575e-05
-1.16954170912751e-05
-2.33644436761341e-05
-1.67681873316588e-05
-3.20721203494999e-05
-1.61305970639118e-05
-1.51176080395099e-05
-2.45207856561287e-05
-1.31381703130899e-05
-2.27017601072562e-05
-1.92003545677435e-05
-1.70410418723854e-05
-1.73717764914425e-05
-3.77936600135684e-06
-1.15444745668129e-05
-1.04362557981719e-05
-1.09681626660361e-05
-2.18540792993884e-05
-2.41856518350528e-05
-3.04759335711149e-05
-1.31789930857446e-05
-1.70912487478189e-05
-2.37452246459531e-05
-1.97898988955708e-05
-3.13604197674114e-05
-1.24140556850414e-05
-1.33895509885982e-05
-2.27995146418077e-05
-2.47882349013482e-05
-2.07265137076336e-05
-1.95789692148392e-05
-3.08179413148959e-06
-5.31666032389959e-06
-1.72068897986757e-05
-7.63105646304638e-08
-8.31842546347489e-06
2.77272127484141e-06
7.26378879015062e-07
-4.20207134760104e-05
-1.30919974378127e-06
-1.0207326963794e-05
-1.51784869991534e-05
-1.94029752135931e-05
-1.5409098418118e-05
-3.49143863688325e-05
-1.82278483578168e-05
-1.46802380286429e-05
-2.05467001201619e-05
-9.04745894686185e-07
-3.00771629808452e-05
-1.86857129210601e-05
-6.23101111926301e-06
-1.73633282017816e-05
-2.97695403275674e-05
-6.83228969527133e-06
-1.98691235335589e-05
-1.60762193206554e-05
-1.62769488928629e-05
-1.73278910411258e-05
-2.37030912603693e-05
-1.57521530294929e-05
-3.70773188216643e-05
-1.61004778574876e-05
-2.38429484969397e-05
-3.2341116275375e-05
-2.14379298252299e-05
-8.42366827652708e-06
-2.08407686417878e-05
6.62351197951867e-06
-3.17494513846902e-05
-1.40612485816375e-05
-1.27142257003243e-05
-1.2059047008922e-05
-2.29021886686915e-05
-1.57182925591499e-05
-1.9497622793709e-05
-9.21004698617154e-06
-2.0975430912614e-05
-1.59127233868212e-05
-9.34310298375414e-06
-1.08411252874562e-05
-8.58891209917251e-06
-3.13837260968311e-05
-2.21226369708498e-05
-1.44605517725748e-05
-2.38392122311232e-05
-2.2686510212364e-05
-1.90803264984833e-05
-3.59122874234892e-05
-2.2673557741795e-05
-2.45098154896531e-05
-1.21230974591446e-05
-1.32604000155162e-05
-1.32449248664448e-05
-7.44141429407104e-06
-1.04871334622114e-05
-3.2867825279129e-06
-1.90476655491364e-05
-1.73717891577475e-05
-2.19259364895721e-05
-2.02347624578119e-05
-1.76418220704009e-05
-8.01780482015246e-06
-1.70904074526884e-05
-1.61836874634429e-05
-1.34084720898835e-05
-1.01893869767377e-05
-1.99914451726325e-05
-1.48558987565889e-05
-7.3275862697953e-06
-1.9841180042038e-05
-6.56116004290086e-06
-1.15155122371496e-05
-3.68937221335216e-05
-1.33536168685818e-05
-2.1888979397827e-05
-1.59927348915491e-05
-2.24021120674368e-05
1.76804087933327e-06
-1.15170278572918e-05
-3.77932528780133e-06
-9.48600397784711e-06
-2.1052226707096e-05
-1.3236391767959e-05
-2.97680341526583e-05
-1.53938162770668e-05
-1.47425549349771e-05
-6.91076184437193e-06
-1.27093989664725e-05
-2.00022067825844e-05
-2.53932661206302e-05
-1.17435127024592e-05
-2.46087954163958e-05
-9.34666398138265e-06
-1.07478364468672e-05
-1.42908495993553e-05
-2.40245086544943e-05
-4.28798797299544e-05
5.68524887974304e-07
-2.32168340637799e-05
-5.39745766170615e-06
5.03234915108387e-08
-8.97549673365114e-06
-7.37794064039026e-06
-1.65363824059965e-05
-1.84715631287237e-05
-3.25026372048918e-05
-1.73546597390551e-05
-2.44537467900949e-06
-1.56745149656287e-05
-1.79656104560419e-05
-1.95369703507565e-05
-1.93375790049101e-05
-2.03489735614862e-05
-2.05332853008149e-05
-6.65150812828087e-06
-2.37635337934618e-05
-1.33580007470175e-05
-1.96586802505497e-05
-1.91309437226794e-05
-4.20165512741003e-06
-1.06881752805285e-05
-2.93500762952597e-05
-4.49654433013731e-05
-6.07250034228671e-06
-6.00526781045513e-06
-1.15743858230355e-06
9.59795148958879e-07
-5.86779778628465e-06
-1.4168382606552e-05
-2.33398494965165e-05
-6.3657872577414e-06
-1.01012183618485e-05
-1.80944549875774e-05
-2.69248441115376e-05
-2.17830309367751e-05
-3.23870902300889e-05
1.03792357320908e-06
-1.00570945609434e-05
-6.74598732106286e-06
-1.17149472577119e-05
-1.4813120605241e-05
-6.56521401574197e-06
-2.00305113101514e-05
-2.67472182151589e-05
-5.98201677023639e-06
-3.47690258667059e-06
-1.95979849320933e-05
-8.65697142868962e-06
-2.5338707872674e-05
-1.19015066304077e-05
-2.64376951886042e-05
-3.37017301123071e-05
-3.09531101838865e-05
-5.21632232334645e-06
-7.836842312882e-06
5.85033237136718e-06
-2.36236807923297e-05
-9.14095532885283e-06
-1.57750811739945e-05
-1.56680910697173e-05
-2.22918282059489e-05
-1.49718756697023e-05
-1.37454977365539e-05
-1.76008822959345e-05
-2.28136946381587e-05
-1.9196664657206e-05
-3.02620984444808e-06
-5.22060282664021e-06
-2.60149765353556e-05
-2.32177115958684e-05
-1.41691088576076e-05
-5.24033381416378e-06
-1.67192799335874e-05
-2.53218140183748e-05
-2.5458948555329e-05
-7.70710523395011e-06
-7.61592806598566e-06
-3.68576075457248e-06
-5.03989685463041e-07
-9.36033153439546e-06
-2.32445088572209e-05
-2.34995952166336e-05
-2.20084765368605e-05
-8.11688963894947e-06
-1.21237820792172e-05
-3.03003542321723e-05
-1.45717953514426e-05
-1.23474767794469e-05
-1.12889736476879e-05
-9.91440448451563e-06
-1.30747733164851e-05
-1.18121223523785e-05
-1.51516867380057e-05
-1.91241282514782e-05
-3.99121766921665e-06
-2.81639116907365e-05
-2.48724127867351e-05
-1.31008927027349e-06
-1.36231864840009e-05
-5.15655677848552e-06
-1.60249146477173e-05
-7.37771134608232e-06
-8.55602853183832e-06
-8.83842322892925e-06
-2.66272674195446e-05
-1.19781740188843e-05
-7.54157563470697e-06
-1.7852770844391e-05
-2.07394681633165e-05
-4.44694648083141e-05
-2.12020912025136e-05
5.01642886884384e-07
-2.79264692841493e-05
7.78454214149436e-06
-2.15275093689203e-05
-2.39818695073729e-05
3.85185061537581e-06
2.52838076640294e-06
-4.78159744754382e-06
-5.97889056935041e-06
-5.43667028209858e-06
-1.24736466803931e-05
-2.68473798200697e-05
-2.93712457192357e-05
-1.29149307943041e-05
-1.58291537663954e-05
-1.06726521213242e-05
-1.64969805017577e-05
-1.08882527962522e-05
-1.51448396112553e-05
-1.32680469351302e-05
-6.65945417559883e-06
-1.44691303193102e-05
-1.03971184723996e-05
-1.31215148045248e-05
-1.48730133982606e-05
-1.19158301230542e-05
-1.16503558058827e-05
-1.1025172704789e-05
-2.62752760989319e-05
-1.60558734600722e-05
-1.62776907640279e-05
-2.53385230635516e-05
-1.81999467877956e-05
-5.07426837850658e-06
-1.32627315272118e-05
-2.34148008969996e-05
-9.04085249910289e-06
-2.57366509045602e-05
-7.59941833618528e-06
-4.90526854415361e-06
-1.83549210233281e-05
-1.43576719973243e-05
-2.61165062786686e-05
-7.68851275491673e-06
-2.06391380095324e-05
-1.71137053707019e-05
-2.27547556983517e-05
-6.68292360569184e-07
-8.74076770138997e-06
-2.00174086043253e-05
-6.79004430468498e-06
-1.97502638343962e-05
-3.32589588392449e-05
-3.93877163024238e-06
-9.64535786577874e-06
-1.77127025596295e-05
-2.22843526006931e-05
-2.36694547727988e-05
-1.67260255175869e-05
2.36303015656855e-06
-3.53629769586857e-05
-3.5915486835699e-05
-2.82987913455101e-05
-1.70378107104334e-05
-9.46194692712541e-06
-4.64180724066642e-06
-2.92452292595056e-05
-1.66881407476411e-05
2.62177702744516e-07
-4.35885779539867e-05
-1.98364480033591e-05
-1.83598987254574e-05
-3.46069373750256e-05
-1.94454888994647e-05
-2.47990493992396e-05
-1.22524586845928e-05
-7.01370025667447e-07
-1.04087468407693e-05
-9.242274918404e-06
-2.33362451879388e-05
-1.38651963856271e-05
-1.84833834669743e-05
-1.13931072226079e-05
-2.01803529067483e-05
-1.85495918954205e-05
-8.08360474561523e-06
-2.08786865587573e-05
-1.69174710109281e-05
-3.45419913157705e-05
-5.97166629103855e-06
-1.98029797987441e-05
-2.86497788699712e-05
-2.25341078103755e-05
-1.3188932893511e-05
-1.60078616417354e-05
-4.53623775222088e-07
-2.54588649577997e-05
-1.63496986395644e-05
-7.48010842493788e-06
-2.98312588527695e-05
-1.78455240200131e-07
2.93509488020752e-06
-3.34708259585247e-05
-1.15253130800716e-05
-2.59402237676333e-05
-2.22920355497231e-05
-1.1809598129263e-06
-1.3441586282765e-05
-1.55929813412231e-05
-2.4101234034232e-05
-1.59859420527187e-05
-2.24194736752292e-05
-1.40154082243165e-05
-9.67409895460268e-06
-1.55617335122161e-05
-2.93291427378273e-05
-2.14148686358685e-05
-9.12427059237366e-06
-2.94524396534924e-05
-1.32286040677841e-05
-1.10365819883617e-05
-1.77767123682706e-05
-2.86012313363363e-05
-1.74862743388521e-05
4.31837215860871e-06
-1.93811260011913e-05
-2.24439011139557e-05
-3.44005310324484e-05
-1.91184604892139e-05
-3.78473035600346e-06
-2.1838363535845e-05
-8.5977574752723e-06
-1.57935081411403e-05
-1.10910250903802e-05
-9.28938810263687e-06
-1.43765011323501e-05
-2.9782876541217e-05
-2.36862488950122e-05
-7.29074470579834e-06
-2.19671955274804e-05
-1.01694605806392e-05
-1.30239205960003e-05
-1.04550527091563e-05
-2.91141556322986e-05
-1.34885122790695e-06
-3.99249495448842e-06
-1.5617804373947e-05
-2.62384432800666e-05
-2.15195541367255e-05
-1.44454044040734e-05
-4.67836529414356e-06
-2.26435668876855e-05
-4.03910485467862e-06
-1.70678200730902e-05
-8.3334442578584e-06
-6.58817895392985e-06
-3.14551521292215e-07
2.511631699414e-07
-1.63282177732282e-05
-1.72297452689282e-05
-2.2483947177429e-05
-1.57386407629075e-05
-3.37880845473863e-05
-2.43297970193992e-05
-3.12643467972857e-05
-9.72759007788234e-06
-3.31517819087968e-05
-1.26004569663478e-05
-1.63095447913525e-05
-2.24719284351568e-05
-1.82178209521309e-05
-1.33325850400361e-05
-5.55236398383273e-06
-1.99398905525499e-05
-1.36710800389084e-05
-2.14233472956311e-05
-1.36104920696851e-05
-2.86652546155211e-05
-1.9434884595178e-05
-2.72096395538094e-05
-2.93212195486435e-05
-7.43462883975515e-06
-1.59812241943408e-05
-1.07495057516326e-05
-2.69263827658347e-06
1.33419273788138e-06
-8.50880073626156e-06
-2.28542705312658e-05
-1.55795210882051e-05
-1.31189673564482e-05
-1.82455792032659e-05
-1.68479580051965e-05
-3.08058425104685e-05
4.88318092403088e-06
-1.29528881858113e-05
-2.38315052469295e-05
-2.91025907821063e-05
-2.33514332065067e-05
-7.92301222741089e-06
-5.08685794229472e-06
3.13002608469271e-06
-2.93660182078309e-05
-2.75214555667222e-05
-1.16959695259348e-05
-1.12278709646734e-05
-7.60252248243727e-06
-2.22574486335031e-05
-1.16427059320457e-05
-1.49867952354691e-05
-2.03337461406802e-05
-8.06210070613587e-06
-1.44046150158964e-05
-2.98950173717582e-05
-7.1329438812264e-06
-1.75854123071488e-05
-3.02923802327082e-05
-2.39367930903365e-05
-1.72783244277257e-05
-1.64294607496651e-05
-1.8762503947875e-05
-1.51834526143566e-06
-1.70702809497613e-05
-1.55730906870041e-05
-4.02796959581743e-06
-1.61884619200234e-05
-3.38170087270824e-05
-1.24547011169528e-05
3.6222432467398e-06
-5.06944246469054e-06
-1.3715261494185e-05
-1.32705682187396e-05
-4.40659513791404e-06
-1.41173522070555e-05
-2.39930675930086e-06
-1.96696968201972e-05
-2.16450089610336e-05
-7.35611068492314e-06
-1.1939163275738e-05
-1.88552962650223e-05
-1.39558414028011e-05
-1.12850008703188e-05
-4.12948444253975e-05
-2.65266455124115e-05
-1.44985994867751e-05
-1.8214072137819e-05
-4.2831034880313e-05
-1.53446902956964e-05
-1.31004969266471e-05
-2.29032984226124e-05
-2.00034078251024e-05
-1.50531391328392e-05
-1.21195901019135e-05
-3.78028472661679e-05
-1.87476008201717e-05
-2.04839774281545e-06
-1.49846866627366e-05
-3.32522472624028e-06
-1.54387352107441e-05
-1.51994856358693e-05
-1.41551739375271e-05
-2.31783571618918e-05
-1.4146113733168e-05
-1.04124588393256e-05
-3.8566181589015e-05
-2.31614570898848e-05
-3.02401548451833e-05
-2.38201389902086e-05
-1.53879845449767e-05
3.18261656452474e-07
-1.17799032811901e-05
-1.59101604066633e-05
-1.14465354645762e-05
-7.63863271384932e-06
-2.14418488901528e-05
-1.42953029475298e-05
-3.27648159551258e-05
-6.22920485014405e-07
-1.59647430383778e-05
-4.69016962881675e-06
-1.96463933503947e-05
-1.80913694118503e-05
1.25311512520093e-06
-1.62657970117398e-05
-1.31716160729917e-05
-9.72116114599159e-06
-1.55399434327846e-05
-2.43095863683053e-05
-5.08706843317636e-06
-1.50132204993485e-05
-7.70831532868385e-06
-1.42133935557289e-05
-2.0295820809017e-05
-1.29633788178716e-05
-3.73622064738757e-05
-2.98088705094262e-05
6.45807378852543e-06
-7.35971711928227e-06
-1.05876111628823e-05
-1.25350790347501e-05
-1.82379570397672e-05
3.77794031248542e-07
-1.26732888383184e-05
-1.51266374081045e-05
-1.23547826422463e-05
-1.64775041515698e-05
-3.18162254940055e-05
-4.16160322208889e-06
-1.19741424410957e-05
-3.58104635074726e-05
-1.48559240219579e-05
-8.04239186251133e-06
-6.08346679236097e-06
-2.70556409673048e-05
-1.77655052734663e-05
-2.12544373414069e-05
-1.95687404854527e-05
-1.27552356259751e-05
-6.66125969615968e-06
-2.00674161607312e-05
-3.90471090625704e-05
-5.59811968880342e-07
-1.74173918182201e-05
9.38431417412933e-07
-2.1275342714083e-05
-2.01545576569717e-05
-6.31340394282689e-06
-1.01880911174479e-05
-2.87285524559122e-05
-1.40023872983684e-05
-7.92233873521925e-06
-3.97226017842189e-06
-8.52783857609034e-06
-2.83698884338711e-05
-3.50934444637484e-06
-1.46320159882593e-05
-1.21153565592025e-05
-1.21356846639749e-05
-2.26707456321752e-06
-1.44224707492222e-05
-1.60778287989796e-05
-2.83621498688938e-05
-3.44174933416967e-05
-2.58588993291671e-05
-1.86036957502697e-05
-2.5977335561289e-06
-3.7260059261693e-05
-7.95234981747047e-06
-1.61951339669069e-05
-2.35728741558669e-05
-2.02037506579192e-05
-1.1034696604799e-05
-1.37179708677661e-05
-2.35370380999247e-05
-2.19812283146633e-05
-1.042531653165e-05
-5.63235067007253e-06
-2.07690319825097e-05
-2.43280868316037e-05
-3.25051725650418e-05
-1.25501797008371e-05
-5.04535665869072e-06
-2.45521023341761e-05
-2.0318451545366e-05
-2.84601467734234e-06
-7.74568535573613e-06
-5.54356898562885e-06
-1.13922527332573e-05
-1.78636740942024e-05
-1.46666739064984e-05
-5.47487866300782e-06
-8.55669024809064e-08
-2.69251048123661e-06
-2.07210921775767e-05
-1.39313770545119e-05
-1.34480616885565e-06
-1.52207974302762e-05
-2.22278966510431e-05
-1.88776616226036e-05
-1.08436019877719e-05
5.72617946656743e-06
-1.96033818378102e-05
-1.51811138534278e-05
-2.5344577986235e-06
-2.12098372255004e-05
-9.17089136174897e-06
4.01552025931237e-06
3.06111873992579e-06
-7.30886574302313e-06
-2.6943755467139e-05
-9.80161762861258e-06
-1.64648895394162e-05
-7.1917704258837e-06
-1.75703748007169e-05
-1.70054808210584e-05
-1.66071749630673e-07
-1.3137347392464e-05
-2.22057709090814e-05
-2.56005848063763e-05
-1.40457299593622e-05
-2.18196822147853e-05
-1.34988824459948e-05
-2.08285444330157e-05
-2.38722547175842e-05
-2.28893041322139e-05
-2.1851365175121e-05
-7.6942098566095e-06
-1.5638944317649e-05
-1.76152868118787e-05
-1.46552840744758e-05
-1.83189233590191e-05
-2.80953699511525e-05
-8.66136582222366e-07
-1.38770667463146e-05
-2.85443843163347e-05
-8.94502042513998e-06
-2.16896304009493e-05
-2.06413761666761e-05
-1.16420741499349e-05
-2.98333671528133e-05
-1.60276436089931e-05
-1.69666146355754e-05
-2.48563354139859e-05
-2.78350940244871e-05
-1.2255649570972e-05
-1.89964714726472e-05
-2.19256882139857e-05
-2.21761486059482e-05
-3.20876879591527e-05
-5.34613891254039e-06
-2.89100310795025e-05
-8.74007693164323e-06
-3.5296026488091e-05
-2.43250492036842e-05
-2.45028301095059e-05
-3.80646460954071e-05
-2.14912991106487e-05
2.07782607501893e-06
-2.09303060823211e-05
-1.46901870756434e-05
-1.67065447046115e-05
-7.27588155347577e-06
-2.86041144369315e-05
-9.10618066212213e-06
-3.61421475820808e-05
-2.90399886422266e-05
-1.96785044108576e-05
-5.44977378486137e-06
-2.1496390282295e-05
3.22284096573997e-06
-2.67056812916484e-05
-3.06054521502631e-05
-3.54978277904878e-05
2.58886966896234e-08
-5.53968417541469e-06
-1.76225040673294e-05
-1.111871177731e-05
-1.10372542520135e-06
-2.0015881368042e-05
-1.61996451449287e-05
-1.75022424363147e-05
-4.65101674539807e-05
-3.40101092168913e-05
-1.70777766084705e-05
-2.60792718893836e-05
-3.48088173472441e-05
-9.40195064924067e-06
-1.35082712946115e-05
-1.48650610483005e-05
-2.53646432968567e-05
-1.92819760872131e-05
-2.62379090807768e-05
-1.61618772141392e-05
-1.91732349511721e-05
-1.89666744808628e-05
-2.46592167910616e-05
-3.08349400803525e-05
-1.02581211979913e-05
-2.49220978002446e-05
-1.20438051948569e-05
-2.08155159713936e-05
-1.41578851002583e-05
-1.81501193699402e-05
-3.53894114465736e-05
-1.06624987265664e-05
-2.59311946735867e-05
1.62835598985071e-05
-1.25700353789027e-05
-1.65957811038111e-05
-2.02212792290006e-05
-1.54255663548533e-05
-1.74592114993366e-05
-2.18258704422164e-05
-2.55710098975565e-05
-1.92848923387968e-05
-2.52692241768455e-05
-2.67311834044562e-05
-1.9751365863754e-05
-2.26752523919681e-05
-1.62683053015079e-05
-8.08465390531474e-07
-1.36692123392189e-05
-2.25821454848716e-05
-6.77828685691703e-07
-1.89459596204775e-05
-1.09332464631519e-05
-2.78413007123523e-05
-1.23318128024721e-05
-1.92740908206438e-05
-4.78661121251349e-06
-1.98693325890795e-05
-1.07851508925272e-05
-1.45336542763899e-05
-1.4617149521806e-05
-1.33423414394726e-05
-1.24273178426131e-05
-1.55188221871747e-05
-2.26210470107821e-05
-5.61265288862532e-06
-1.82170913601438e-05
-1.65338647822028e-05
-1.47179144046758e-05
-2.17286187540684e-05
3.96529880533561e-06
-3.7077585137163e-05
-3.03128527379122e-05
-4.47539261399205e-06
-2.73914146235973e-05
-2.80238095831737e-05
-3.3271915446293e-06
-2.3576475065838e-05
-1.22778937675756e-05
-2.11326418651095e-05
-1.43649706869675e-05
-8.63720002136296e-07
-2.11036027517193e-05
-1.03212702760803e-05
-1.78921777886612e-05
-4.39391866352662e-06
-5.94214865014926e-06
-2.26778276060523e-05
-9.03230999742748e-06
-2.16669249951711e-05
-1.46451856024464e-05
-5.42263666073809e-06
-4.36513509813132e-06
-9.3286145619908e-06
-2.2404491405678e-05
-7.82163790272751e-06
-1.39140904581671e-05
-2.15055191302075e-05
-7.01695992788016e-06
-9.73903614028204e-06
-2.93290465171517e-05
-1.60174400270524e-05
-2.30062095991952e-05
-7.73559291489333e-07
6.94483830061456e-07
-1.25616623853017e-05
-8.81075075805033e-06
-9.71928151774631e-06
-6.40840044552789e-06
-3.80183283211826e-07
-1.66419292698223e-05
-2.78597612817839e-05
-1.1113841297107e-05
-1.58946440110456e-05
-8.83433278943516e-06
-3.28762597987696e-05
-2.4851056844832e-05
-1.36140436800265e-05
-2.72167556196998e-05
-2.24747764786285e-05
-8.11601319646226e-06
-3.15536904741589e-05
-3.18260557715045e-05
-2.5388241026797e-05
-1.77901196872319e-05
2.45874587963791e-06
-8.50074375788981e-06
-1.86751402799442e-05
-1.16651440648885e-05
-2.79967101562015e-05
-2.53977545868821e-05
-1.29522057714756e-05
-1.69989371173847e-05
-3.7179464313051e-06
-2.46947226861772e-05
-1.86663349667793e-05
-9.38166177573498e-06
-1.00599759411408e-06
-1.77581217674286e-05
-3.04713448843941e-05
-2.40734724560858e-05
2.75244780351625e-06
-2.59617931949252e-05
-1.52522112744197e-05
-1.49644457090261e-05
-1.14978821820216e-05
-3.45390377775269e-05
-1.47978864005664e-05
-7.20762269536323e-06
-2.62780880444973e-05
-7.7006763622116e-06
-2.12798876800673e-05
-1.51523961462088e-05
-5.61399592514377e-06
-2.23384137464991e-05
-1.48141551435991e-05
-1.09620559952419e-05
-1.36328735002258e-05
-1.58794282338034e-05
-1.55399854546673e-05
-2.85677309072929e-05
-1.98745547675179e-05
-3.43979430711136e-05
-1.92935600901854e-05
-2.03326344669035e-05
-2.4744350217073e-05
-1.59910951414978e-05
-2.1738060248614e-05
-1.36093192242693e-05
-2.01690758984768e-05
-2.38157850156616e-05
-6.96355512422789e-06
-5.26808207344298e-06
-1.11055088015403e-05
-1.42456371541735e-05
-2.54796371728549e-05
-6.1078519115226e-07
-1.364247299168e-05
-2.71604708048747e-05
-8.70996885174328e-06
-1.46515048962441e-05
-7.08264786135934e-06
-9.16202827730041e-06
-1.52547455344448e-05
-2.80100771739539e-05
-1.38255758285123e-05
-3.14066015694766e-05
-2.8078478773861e-05
-9.89202090886183e-06
-1.41836582004079e-05
-2.14530654203608e-05
-1.38652499881035e-05
-1.48428064354388e-05
-2.15499575527672e-05
-5.13705768859126e-06
-4.81171636101405e-07
-1.58532981208963e-05
-8.53011822179989e-06
-1.72048175596894e-05
-1.37519101234023e-05
-1.54334472755978e-05
-2.51559765890276e-05
-1.79552661567248e-05
-9.79873506133307e-06
-9.03018452145732e-06
-3.66478790625927e-07
-1.75557332870791e-05
-1.64878599268565e-05
-1.51405409665117e-05
-2.97096474552407e-05
-2.74742753963437e-05
-3.17527413909517e-05
-1.44937547857054e-05
-9.99024125861349e-06
-3.22565227964057e-05
-1.49192496334708e-05
-2.29025920638886e-05
-5.15231964514573e-06
-1.72949348127141e-05
-2.91463059523075e-05
-1.57915161423977e-05
-2.43658519503176e-05
-8.65745898947865e-06
-2.04949626354864e-05
-9.46490988878737e-06
-9.98509623488928e-06
-1.320814670119e-05
-1.58317268942476e-05
-2.15937450042879e-05
-2.69990437663372e-05
-1.28736007534601e-05
-3.81374489188685e-05
-3.07189062306957e-05
1.0131045122705e-06
-5.36986718148957e-06
-2.0254038823436e-05
-1.85058812458162e-05
-1.51066405025526e-05
-3.14250325449627e-06
-2.23564061123012e-05
-1.50049664024908e-05
-2.42757413978458e-05
-7.19971897034568e-06
-2.09820890795463e-05
-1.83206532752511e-05
-2.57064543893937e-05
-1.6693170119381e-05
-3.81901474607817e-06
-2.37247633484754e-05
-1.31797300808212e-05
-8.9978020349312e-06
-2.74219681303299e-05
-1.76739254693298e-05
-1.06693172123605e-05
-2.61778256253794e-05
-2.04958408423195e-05
-3.04536821423214e-05
-1.85531208382377e-05
-9.7570893293322e-06
-1.66389523739315e-05
-2.23315247437211e-05
-1.29781414021189e-05
-9.26310956662533e-07
-5.94489484926329e-06
-3.08757492681361e-06
-1.28285636903578e-05
-3.42263745384319e-05
-2.01200826377593e-05
-1.12899183211414e-05
-2.24334380657235e-05
-1.71256509696605e-05
-3.17216072370318e-05
-1.37098562304834e-05
-1.15268007458151e-05
-1.76321483823544e-05
-1.56638394125874e-05
-1.11387419192491e-05
-1.58735322477288e-05
-6.07509566175438e-06
-8.06822776543866e-06
-1.77144003015734e-05
-9.25280116883731e-06
