# Supplementary material for: Research on computational propagation and identification of mine microseismic signals based on deep learning
Source: PLoS One. 2025 Oct 22;20(10):e0334641. doi: 10.1371/journal.pone.0334641 (PMC12543183; doi:10.1371/journal.pone.0334641)
Supplement: S11 Data — (ZIP) [file pone.0334641.s011.zip › 000101100002656.xlsx_0.txt_24.txt.txt]

-2.09357273683492e-05
-3.25240267670104e-05
-2.26633112044477e-05
3.56199823477185e-07
-1.28948520052401e-05
-1.79756541203159e-05
-1.17424419319297e-05
1.27630436519678e-06
-1.32390178255595e-05
-2.53121272746865e-05
-2.26754920199362e-05
-1.42720994075659e-05
-2.5268102617038e-05
-4.49993380005805e-06
-1.68666245367929e-05
-1.73215766432423e-05
-1.36320260401487e-05
-2.25273173833409e-05
-1.95101881494298e-05
-1.43968927399653e-05
-7.65625729379661e-06
-1.78810898412984e-05
-1.82549944957724e-05
-3.24199001046895e-05
-1.4597054906747e-05
-2.2730275402611e-05
-2.39139987315721e-06
-1.73343308436504e-05
-1.91291103103585e-05
-4.99005886783479e-06
-2.19277842997505e-05
-3.95236535616105e-06
-1.78540276985586e-05
-2.82979764266519e-05
-3.8048814065573e-05
-7.94881128802605e-06
-2.02762655446202e-05
-1.72314089391842e-05
-1.7386349113584e-05
-2.12194933173939e-05
-2.76988802323106e-05
-1.46048862142022e-05
-5.11616992564415e-06
-2.44195068930905e-05
-2.25288835524196e-05
-1.96776619908069e-05
-4.65243306437946e-06
2.27520729766834e-06
-2.37690816766187e-05
-3.37433983366901e-07
-4.57707699106174e-06
-1.68741365558606e-05
-1.16964504280803e-05
1.04113384642736e-05
-5.60465600525037e-06
-3.69898661590894e-06
-1.93153383027064e-05
-4.147730051251e-06
-2.29031748197204e-05
-1.37402707221341e-06
5.29124299767729e-07
-9.85692620187694e-06
-1.15388752702928e-05
-2.25100016453043e-05
-4.17088588413362e-07
-3.36946330046379e-06
-2.03330377056363e-05
1.57750511475544e-05
-4.32171848761158e-06
-7.51490112708196e-06
2.62275621373702e-06
-1.94610936207922e-05
-2.58684745903264e-05
-6.89688452370438e-06
-1.10379155279091e-05
-3.30255505494283e-05
-1.96105680796513e-05
-7.59111725626948e-06
-1.27984327117372e-05
-9.9949865835169e-06
-3.36955921915886e-05
-2.99494378571957e-05
-1.37718833955333e-05
-1.4260762149163e-05
-4.07652732972018e-05
-1.62341960944092e-05
-2.47867705176987e-05
-5.3784271771733e-06
-1.96944356071244e-05
-9.05424955515131e-06
-5.63192996059029e-06
-1.82289773733173e-05
-2.04669884333517e-05
-1.11329508977371e-05
-1.13058504117717e-05
-2.65079810168815e-05
1.01248015102754e-06
-2.17035089020586e-05
-9.50169136769049e-06
-1.69708580487308e-05
-1.99265803114964e-05
-1.16441162094159e-05
-1.96861603946022e-05
-2.52120231360487e-05
-1.21325904353049e-05
-1.9978262546509e-05
-2.49840204080085e-05
-2.35521666610649e-05
-1.46304557129253e-05
-3.33324148005768e-05
-1.83913384250959e-05
-2.03746121753554e-05
-1.4011163469006e-05
-1.33497228459408e-05
-3.7765140946702e-05
-1.69992675920789e-05
-2.50546388982326e-05
-1.40753198011876e-05
-3.75932276302445e-05
-1.48699963572461e-05
5.50090221917161e-06
-1.36535377990482e-05
-2.26310054226422e-05
-1.44643265804161e-05
-1.00179535057324e-05
-1.03074347872185e-05
-1.46223601729898e-05
-6.14626878206867e-06
-2.51331706995498e-05
-2.59202023268684e-05
-1.78879279634594e-05
-1.63557174121115e-05
-1.28141798496775e-05
-1.28846275538361e-05
-1.43658541321585e-05
-3.09119230899589e-05
-2.25073761975179e-05
-2.82848161607568e-05
-1.54805943125673e-05
-2.66854090438747e-05
-2.84456436664113e-06
-5.14456602743966e-06
-2.22159610107301e-05
-1.75271590356594e-06
-1.67389148448481e-05
-7.8398875667208e-06
-2.99453607383302e-05
-1.11539918427048e-05
-3.51147225527812e-05
-1.71714866883889e-05
-1.75311210581477e-05
-1.4841007341383e-05
-3.37238998086679e-05
-2.12633041671767e-05
-1.63511184297574e-06
-3.35594633577022e-05
-7.70250964872706e-06
-8.67866855152343e-06
-2.56305314111696e-05
-2.21490803410517e-05
-1.47560531851228e-05
-3.04792883405551e-05
-1.74141040763491e-05
-2.57093815649017e-05
-1.31484802523722e-05
-1.16681163358697e-05
-1.66864144415468e-05
-2.98103401175452e-05
-6.09243065070789e-06
-3.66975876248213e-05
-3.59581709238491e-05
-1.3181679696608e-05
-1.40270468596858e-06
-2.51857845705689e-05
-1.54033609397655e-05
-1.1627066616105e-05
-1.0405948143777e-05
-2.98900708202578e-05
-3.07353798840263e-05
-4.91437726857011e-06
-9.72571709324595e-06
-4.68657084261712e-06
-7.65978684731549e-06
-8.20821466372965e-06
-1.80006285863706e-05
-2.37936421514708e-05
-2.97201864368419e-05
-3.66692835924837e-05
-1.52342642003541e-05
-2.13197066951106e-06
-2.04056681833022e-05
-4.21985928561548e-06
-1.08260741451191e-05
-1.81087869196915e-05
-2.00066854426549e-05
-3.0251442305714e-05
-1.39836116433766e-05
-4.66449307602317e-07
-1.89403490097806e-05
-1.11175122964357e-05
-2.38070968606006e-05
9.96156834156394e-06
-3.8968857518732e-06
-1.79865101401496e-05
-1.22240719891078e-05
-2.13602815058111e-05
-1.26143903237798e-05
-2.55435546453461e-05
-5.38691889467052e-06
-8.7136082260922e-06
-1.77114414656907e-05
-1.54830218241581e-05
-5.57678475513301e-06
4.33105630157401e-07
-6.87280647668835e-06
-6.86145656959687e-06
-1.18848408378072e-05
-2.40456681887822e-06
-1.855069812921e-05
-1.21500546153121e-05
-1.35063338218026e-05
-2.11883870857572e-05
-1.10256886491076e-05
-1.19350981400252e-05
-2.74293718314657e-05
-2.22774188037174e-05
-2.48695070058378e-05
-1.63346117803547e-05
-1.45013750480972e-05
-1.79467589182488e-05
-1.18883565464022e-05
-1.78248092129424e-05
-1.81159368726913e-05
-1.24521317597663e-05
-1.68532668741685e-05
-6.80870789222537e-06
-2.28016647284209e-05
-2.64591740130826e-05
-1.5172602597138e-05
-1.78902083151614e-05
-1.82139250390852e-05
-3.36041583572392e-05
-1.16838234082423e-05
-1.15711797454287e-05
-1.11412133102705e-05
-8.00076620117058e-06
-2.89084593614512e-05
-1.30637431529466e-05
-1.68798629279798e-05
-4.01881883142168e-06
4.28573820392781e-06
-1.53288991595558e-05
-2.40005765102838e-05
-1.05483536675631e-06
-2.11843046829904e-05
-4.75197515956249e-06
-2.48524021274369e-05
-1.67055398324692e-05
-1.68381635193449e-05
-1.90676751519818e-05
-2.3835976357594e-06
-1.22726000455994e-05
-7.86999132140898e-06
-1.21685475876445e-05
-6.20433768782209e-06
-8.89691007329463e-06
-2.22599954628628e-05
-1.17727191318223e-06
-1.7086504853295e-05
1.42703544090918e-05
-1.28817722473394e-05
-1.70793816343706e-05
-7.09164946177715e-06
-3.54848534339235e-06
-1.28097981262405e-05
-4.1503984722671e-06
-9.0887702266478e-06
-1.24114442471442e-05
-2.5305488483242e-05
-3.78897849163063e-05
-5.93010523579056e-06
-8.79192544179997e-06
-1.33267129210591e-05
-1.23824233206673e-05
-2.83167191512809e-05
-2.51683491209241e-05
-2.58076048656148e-05
-3.69930895678352e-05
-1.36334142699354e-05
-1.56501937818979e-05
-6.40231600598887e-06
-3.521448534497e-05
-5.08160283201443e-06
3.99263343353389e-06
-2.41372830194179e-05
1.01774682250757e-05
-9.33844924072463e-06
-2.27113010797789e-05
-2.56566694540681e-05
-1.21576613333487e-05
-1.7421139728555e-05
-1.56088496938472e-05
-1.44488967586281e-05
-2.59353013879586e-05
-2.62785288478954e-05
-1.13921698968088e-05
-2.34227876372801e-05
-1.99334894768695e-05
2.33936630343863e-06
-8.94677542941806e-06
-2.55779714222574e-05
-1.33818405418735e-05
-2.9273728804319e-05
-2.05252792215644e-05
-1.50585756879274e-05
-1.94789666498025e-05
-2.39553986728397e-05
-8.2397278257781e-06
-2.43055998659785e-05
-2.3975864441807e-05
-5.75871785552071e-06
-2.72489344898493e-05
-1.93265354639228e-05
-1.11167714616039e-05
-1.71465929480249e-05
-8.30012218481407e-06
-1.34060335997369e-05
-3.27051724023565e-05
-1.9412187534271e-05
-2.56446114699899e-05
-1.13070459724517e-05
-3.92796472607163e-06
-1.52110380734683e-05
-4.93850497243336e-06
-3.02078376230009e-05
-6.23241480963225e-06
-3.61381570214596e-05
-5.43431223415488e-06
-3.02353103804642e-05
-5.48466087245102e-06
-1.92166141867133e-05
-3.47054809306431e-05
-3.11745818880291e-05
-7.43525286748671e-06
-1.32282995614622e-05
-8.12443817004611e-06
-2.96928468873218e-06
-5.18234481705724e-06
-3.08338284439412e-05
-2.89941921680221e-05
-2.12003756555499e-05
-2.16394784859866e-05
-7.97089949654159e-06
-1.34241082192631e-05
-2.56066225982532e-05
-2.50046726846703e-05
-8.98861279776268e-06
5.43347153439955e-07
-6.46341506636684e-06
-1.53837599006402e-05
-1.31982207323778e-05
-1.88834285009494e-05
-3.03310822876529e-05
-6.55087572655358e-06
-1.28894081392262e-05
-1.16268293568147e-05
-2.10510811648593e-06
-3.12000036671801e-05
-7.51118140616815e-06
-1.40060468312011e-05
-4.88894313180545e-06
-1.29707817818793e-05
-1.2745492443676e-05
-1.26042815932629e-05
-2.61491420118983e-05
-3.4861000149604e-05
-2.34158256813347e-05
-1.66195778738967e-06
-2.72706224467009e-05
-1.56909384141093e-05
-1.82144165138492e-06
-2.88872031917432e-05
-1.62402175984132e-05
-1.99832308680605e-05
-1.39766469046928e-05
1.20665111763504e-06
-2.07585859156401e-05
-6.15335014567339e-06
-9.42615075868408e-06
-2.23966004102002e-05
-2.4491820792054e-05
-7.0841044418546e-06
-2.85841476114531e-05
-2.14472879070976e-05
-1.30799737339205e-05
4.39043835362347e-06
-8.28343529529501e-06
-2.46321310449699e-05
-1.59755679502692e-05
-4.19883610380841e-06
-2.0676462211983e-05
-2.77592152535143e-05
-9.93402606049595e-06
-1.75196660123979e-05
-2.53648307284083e-05
-3.27691869437735e-06
-5.33705647064833e-06
-2.32653807985956e-05
-2.27629166169906e-05
-1.39369073457646e-05
-1.07980930064423e-05
-3.00575404275901e-06
-1.92082988210067e-05
-1.50586640321485e-05
-9.30353425091232e-07
-2.38613619942613e-06
-2.03108562654457e-05
-1.80861715124372e-05
4.37359169537322e-06
-2.02015090123293e-05
-6.80283159466695e-06
-1.20374832846096e-05
-2.44980109784299e-05
-3.4386678498867e-05
-4.468307228697e-06
-2.07278903481771e-06
-2.09850263356532e-05
-8.14389873641726e-06
-2.62645697581504e-05
-2.53580793020659e-05
-2.56315370178599e-05
-4.45489877207856e-06
-1.75898144033453e-05
-5.54968291524441e-06
-1.13896439079799e-05
-1.09756180624138e-05
-2.14974347953595e-05
-1.41965401641348e-05
-1.91104710283597e-05
-1.34767018535934e-05
-3.20494917050439e-05
-1.42633150045681e-05
-2.13646116968925e-05
-1.67784149093641e-05
-9.36221150113462e-06
-1.55733001115382e-05
-8.87099393547492e-06
-2.7440664175115e-05
-2.06629393547971e-05
-6.57175308196125e-06
-1.89137636882456e-05
-8.24461271859853e-06
-3.04543667574491e-05
-2.01725251227416e-05
-1.8896807317564e-05
-3.20280040183458e-06
-2.31231637287898e-05
-1.6608578908352e-05
-1.65805550104213e-05
-9.02895735740126e-06
-2.34275974946319e-05
6.1563774238325e-06
-7.54941064248402e-06
-2.64561429093442e-05
-1.84931534732307e-05
-5.6199687249087e-06
-2.59506699097507e-05
-6.39912839640195e-06
-1.83953106816256e-05
-2.51162259523961e-05
-1.06116732589224e-05
-1.99419444319439e-05
-1.97077264665224e-05
-2.12419947324424e-05
-1.30188578080604e-05
-3.10688294837928e-05
-7.61139608631431e-06
-3.56833922051442e-05
-2.42035692696604e-05
-2.11819577040818e-05
2.78004324084309e-06
-1.17517940959064e-05
-2.29527567514508e-05
-9.02198591588624e-06
-3.1736036263912e-05
-1.31211603511498e-05
-2.09075115957901e-05
-1.22514062475292e-05
-1.44892629109542e-05
-2.68344017217709e-05
-3.12769008488681e-05
-2.29572742914236e-05
-2.01370127046359e-05
-2.41291423723467e-05
-2.91579553553633e-05
-2.38657552825893e-05
-6.81457204768536e-06
-3.68470728546673e-06
-1.84859504579188e-05
-2.35558747191623e-05
-1.71642692223717e-05
2.40496647799311e-06
-7.03008313701019e-06
-1.6931205860484e-05
-2.65903065836375e-05
-2.0113733547863e-05
-9.21366605922058e-06
-1.34880257342821e-05
-1.02952569826601e-05
-6.65608458301166e-06
-1.04992183208034e-05
6.25130048716342e-06
-2.29769361893887e-05
-1.97943997866325e-05
-1.7154045758037e-05
-8.74709978356497e-07
-4.72222606375073e-06
-2.10575111190142e-05
-1.09257926643747e-05
-1.24815044444557e-05
-6.01460412754824e-06
-1.40217069877384e-05
-1.468180592147e-05
-7.30464552915206e-06
-2.42617517405157e-05
-2.45222774477492e-05
-2.46817384988941e-05
-2.08561188685021e-05
-2.1734423019637e-05
-2.60623129184258e-05
6.49599786155924e-06
-3.46625763449587e-06
-2.7953361512824e-05
-3.13082617510279e-06
-1.35794193937136e-05
-2.08071122404721e-05
-1.71800977129041e-05
-1.4452020436479e-05
-9.57307670821712e-06
-2.38054194013692e-05
-2.63429980806498e-05
-2.92264106886144e-05
-2.2442820391285e-05
-1.53293028484093e-05
-2.4675319998945e-05
-1.46904057568659e-05
-2.54221320892132e-06
-1.80289978765848e-05
-3.77394116464513e-05
-1.99942420886991e-05
-1.51756437094446e-05
2.62253607695907e-06
-1.00681129587987e-05
-1.986704003153e-05
-2.34344481105984e-05
-1.96104745231814e-05
-3.90670824550363e-05
-2.54075734096545e-05
-7.984054213768e-06
-2.09472976714776e-05
-3.42956737491045e-05
-1.77840987589218e-05
-1.5841601937756e-05
-1.29636833982378e-07
-1.68807524776008e-05
-2.28923994809642e-05
-2.48643047156298e-05
-3.62402582147821e-05
-7.94935829196571e-06
-1.84301221588781e-05
-1.77226896307174e-05
-2.79508428559572e-05
-1.7441920602731e-05
-1.62666720272203e-05
-1.67239133303767e-05
-1.89951079349348e-05
-2.53217825578659e-05
-2.86836000466979e-05
1.11949467688763e-05
-1.89081330222267e-05
-7.08793351501448e-08
-4.15519847474766e-06
-1.18378766853903e-05
-1.62549673039765e-05
-9.95219175187779e-06
-1.14447604835604e-05
-1.17832871382647e-05
-1.76699857039274e-05
-9.13656388262039e-06
1.876022748304e-06
-5.38008749731155e-06
-2.54065325163872e-05
-1.83779135576557e-05
-1.71718275822298e-05
-1.7273308986639e-05
-2.59943147671575e-05
-8.89899850176326e-06
-2.65563313078041e-05
-2.61899596756167e-05
-2.42393416178426e-05
-1.30199625385051e-05
-1.26702256996633e-05
-1.52475929633995e-05
-1.90627242195756e-05
7.88808875734828e-06
-6.60425854527662e-06
-1.93170620300425e-05
-2.38101617255071e-05
-4.64178533772255e-06
-3.92966915869739e-06
-1.28472868424881e-05
-9.14799044612711e-06
-2.05748130018544e-05
-1.79096811311989e-05
-7.43212444376348e-06
-2.29248151605756e-05
-1.3355015752375e-05
-3.15329761718018e-05
-7.69844752828144e-06
-1.7099866479951e-05
-1.15128367527377e-05
-8.81536045103017e-06
-1.48865036351606e-05
-2.22584980963225e-05
5.69524748584233e-06
-1.87951550825777e-05
-4.56304776452731e-06
-3.45352679327458e-06
-1.79810488983293e-05
-1.86712642403853e-05
-2.02699073455956e-05
-1.95826996146821e-05
-1.59573459588762e-05
-2.39179686954252e-05
-1.10360206069054e-05
-2.57492761630015e-05
-6.65824061122606e-06
5.52681566446723e-06
-2.5071447503749e-05
-1.10548034173749e-05
-1.51633505879706e-05
-6.13975648781167e-06
-1.0517632305351e-05
-2.1105351814579e-05
-2.37431822986113e-05
-1.8216154961019e-05
-7.94725957967546e-06
-1.81949147775709e-05
-1.34734628446686e-05
-6.34564734466168e-06
-1.62528384424847e-05
-1.46311019680615e-06
-1.2520671273051e-05
-1.16658104012111e-06
-2.34123073675141e-05
-2.04495971148243e-05
-1.08148240547393e-05
-1.40164428074741e-05
-2.49515535318372e-05
-1.61016370014972e-05
-1.02372045035076e-05
-2.23961603672709e-05
-5.91040747645789e-06
-1.39536657696571e-05
-1.92174301673261e-05
-1.89559551811493e-05
-2.69619385302907e-05
-3.37351390441549e-06
-2.63373771363952e-05
-9.41776322083476e-06
-2.33049858586969e-05
-8.19406546851486e-06
-5.29953540384799e-06
-8.85161628506449e-06
-2.49134417970057e-05
-1.44784282549206e-05
-2.86601798327018e-06
-1.66644839364413e-05
-6.18192990807974e-06
-2.28451444922051e-05
-1.44918766116416e-05
-1.14137364757076e-06
9.40193531263315e-06
-2.59319212487625e-05
-1.23899990037381e-05
-2.27573175511494e-05
-1.39457157446064e-05
-1.4803339971932e-05
-1.27218911956594e-05
-6.82956152897281e-06
-3.96242671343941e-06
-1.42984944572928e-05
-3.23765694687684e-06
-5.74116247218243e-06
-2.83463443823378e-05
-7.17792111080582e-06
-1.00715031373435e-05
-3.07425470257258e-05
-3.39596189919261e-05
-2.18011062736759e-05
2.79194132367625e-07
-2.72908253592747e-05
-1.49629896681482e-05
4.25206247896816e-06
-2.2670818939955e-06
-1.70665131928952e-05
-6.3037739932094e-06
-1.13780937294185e-05
-4.97244995841535e-06
-2.44658597699979e-05
-2.72766935054003e-05
-6.52168209178261e-06
-1.71873105986205e-05
-3.11530089453614e-05
-2.74672763339579e-05
-2.6174794264645e-05
-1.64865411515618e-05
-3.68238588214656e-07
-3.29719310383095e-05
-2.27340287543582e-05
-1.07302415451011e-05
-1.47396954126727e-05
-2.90842759245599e-05
-1.95404751571698e-05
-2.53266174129334e-05
-2.43725673866569e-05
-7.22056079220838e-06
-1.69812256322231e-05
-1.56212695144111e-05
-2.26239123018055e-06
-1.81842778842405e-05
-1.39976462133918e-05
-1.38653825327789e-05
-1.9484772304213e-05
-1.41937928605622e-05
2.54029222595917e-06
-2.86353741884734e-05
-1.54145199162641e-05
-1.54068890001809e-06
-1.69663899801037e-05
-3.06650527919068e-06
-1.1594161567018e-05
-7.00032750615272e-06
-1.22301745177695e-05
-2.21826644096532e-05
-1.36580844878111e-05
-2.635982529772e-05
-5.70678972680951e-06
-1.54902516874298e-05
-3.54839117938273e-05
-2.15389113610159e-05
-2.40699368014931e-05
-1.12770019732224e-05
-8.46515492709949e-06
-1.51314293131721e-05
-3.17479081168301e-06
-1.07425257907924e-05
-1.72521685373862e-05
-1.60102130406504e-05
-2.2282755849597e-05
-2.25948938896888e-05
-7.66162481214279e-06
-1.04623220693306e-05
-1.09926421036401e-05
-1.51789999534054e-05
-1.78041910420308e-05
-1.78560534133095e-05
-2.55989558439238e-06
-1.42891339352463e-05
-6.98533490806399e-06
-2.11928638405915e-05
-1.66491103669804e-05
-1.25716740771643e-05
-8.51735025675734e-06
-1.40242527341838e-05
-1.02539438246867e-05
-1.1707243902559e-05
-2.12322540466677e-05
-8.44911291018354e-06
-1.84512237942998e-05
-1.48559234982998e-05
-4.54297153200427e-05
-1.27190690827633e-05
-1.46079187397973e-06
-9.27839058108546e-06
-1.95245891973142e-05
-3.0627424401379e-05
-2.00763520145523e-05
-1.98195216860183e-05
-1.52672319194264e-05
-1.09886059222747e-05
-1.33429250071879e-05
-3.73396853337557e-05
-2.63476210819735e-05
-1.08281414676614e-05
-2.30165644576878e-05
-1.84484764837752e-05
-2.66475884596616e-05
-1.07303542994997e-05
-2.25995187945278e-05
-1.22559819773365e-05
-3.548626557157e-05
-1.55193823356763e-05
-1.5601546060597e-05
-2.0041795823815e-05
-9.02834125734235e-06
8.07149423138892e-06
-9.20641792360807e-06
-3.26328446649855e-05
-2.23419923720028e-05
-1.23792779879097e-05
-2.4974285710459e-05
-2.48656666839246e-05
-2.10827846527661e-05
-2.78271368707259e-05
-2.85604221182791e-05
-1.09405138564108e-05
-1.3562606223135e-05
-4.6192369435175e-06
-1.12928894250578e-05
-1.23137896055364e-05
-1.41720806735989e-05
-1.10692087661116e-05
-1.11583728429688e-05
-1.50461029663531e-05
-2.08838643640332e-05
-2.42134237796259e-05
-3.13685641858544e-05
-2.71593303124838e-05
-4.91156143830334e-06
-2.12653765771033e-05
2.0296922867291e-06
-1.79618890416889e-05
4.01335247236147e-06
-1.30189258143813e-05
-1.41661854130502e-05
-2.61984265762207e-05
-2.80902655166743e-05
-2.27641661850764e-05
-1.09888091207401e-05
-3.67621369441507e-05
1.84019609559576e-06
-1.38483474777795e-05
-9.65832407865146e-06
-3.43087204023629e-05
-1.34088043974352e-05
-1.0333832174674e-05
-1.2752529848506e-05
-1.54797110619565e-05
-1.41180840730878e-05
-2.51108710416983e-05
-1.13253576185486e-05
-1.42186013612303e-05
-1.31101755921899e-05
-2.41837581611926e-05
-7.98855840447374e-06
-1.33617295940915e-05
-1.08891852398696e-05
-2.23281801858304e-05
-3.03863782914631e-05
-2.30128007037326e-05
-6.90179813358067e-06
-2.2017306486323e-05
-1.44178926570806e-05
-1.63042021586289e-05
-2.59612622685161e-06
-3.47709392274405e-05
-1.43532955392394e-05
5.6401958539386e-07
-1.66038651935114e-05
-1.77526852269715e-05
-2.70084584681236e-05
-1.1370113148962e-05
-2.65696187210581e-05
-1.59538279386223e-05
-4.69586088614421e-06
-2.32352835024874e-05
-1.65627903625165e-05
-1.32801077269752e-05
-1.51024917181752e-05
-1.87192864849513e-05
-1.91559401715474e-05
-1.85661417551374e-05
-2.15921844389618e-05
-1.44436828128952e-06
-2.24090013263238e-05
-2.22827452068486e-05
-1.51486025758103e-05
-1.30036510221663e-05
-1.2622882034354e-05
-8.13413614318952e-06
-1.61044875925698e-05
-2.19610411294577e-05
-2.65991775867527e-05
-3.31094693037379e-05
-1.26944663813295e-05
-7.17249738026867e-06
-1.40894514060416e-05
-1.23768378275748e-05
-1.39264726978598e-05
-1.90325786896291e-05
-3.03846664419469e-05
-5.07772761950239e-06
-3.09165149036059e-05
-1.66506965336021e-05
-3.08000681559996e-05
-1.99152419588092e-05
-7.64415171614827e-06
-5.5167687050271e-06
-5.78542082692864e-06
-1.07498510892441e-05
-4.10875151605674e-05
-2.9571879925315e-06
-4.26802087169315e-07
-6.83916369924471e-06
-1.06327717131119e-05
-1.29921847541933e-05
-9.65301593879221e-06
-2.73034679983255e-05
1.30203765605117e-06
-6.43788797801321e-06
-1.00298616314881e-05
-1.26536841076108e-05
-2.09633762579122e-05
-7.71187148236672e-06
9.20173958822761e-07
-2.33570715455519e-05
-1.52000848204715e-05
-1.16090411025607e-05
-1.85119361585966e-05
-8.36640135814915e-06
-9.96957954860796e-06
-1.12837909720274e-05
-1.3803508983947e-05
-5.63601471332517e-06
-1.13729682799841e-05
-1.19849589136606e-05
-2.90060460413862e-05
-1.8933163496272e-05
-8.39281493118497e-06
-5.54558193998828e-06
-1.06812246174052e-05
-1.36627802201474e-05
-2.03748648798971e-05
-2.02261731877987e-05
-1.25913015047851e-05
-1.46580511160205e-05
-9.99149183211228e-06
-2.67218240782275e-06
-9.12692474246305e-06
-2.44723115731071e-05
-1.60079799382641e-05
-1.99633373405969e-05
-2.45932299597054e-05
-5.1035067584734e-06
-2.50934097161844e-05
-1.60315049997279e-05
-2.48912057480382e-05
-8.91071148130194e-06
-1.07946875841572e-05
-2.82143748175019e-05
-2.17901465263662e-05
-1.93176558028411e-05
-7.33334097545619e-06
-2.59110519895873e-05
-1.9287329600572e-05
-1.52981951674779e-05
-2.55376553847957e-05
-2.13212517272865e-05
-2.54342619716447e-05
-2.32446800619931e-05
-1.66062241554073e-05
-2.26139915814156e-05
-2.27832078352018e-05
-1.69045564833463e-05
-1.5615591857351e-05
-3.76294336964693e-06
-3.47421966748464e-06
-1.88954892087667e-05
-1.57679414299901e-05
-1.48249925686532e-05
-1.41973060984695e-05
-2.61485089982211e-05
-5.98778490334857e-06
-1.79702843797244e-05
-1.74490274558956e-05
-1.71496613156574e-05
-1.11353585244439e-05
-3.6163420701296e-05
-2.6804803141705e-05
-2.29282602127867e-05
-3.10506931098249e-05
-1.04283089873617e-05
-2.42043044367879e-05
-1.7978327743008e-05
3.86030391878781e-07
6.77429666798606e-07
-8.64547335412966e-06
3.91686502121208e-06
-3.48525394789987e-05
-8.83379069938441e-06
-1.06518549262026e-05
-8.11137112801798e-07
-1.12799666262673e-05
-2.14293563482406e-05
-8.21342886788685e-06
-1.86351481412782e-05
-1.79800096620676e-05
-1.61316845000083e-05
-3.23903768174406e-05
-1.3496838775296e-05
-1.8114153671574e-05
-2.44557308943516e-05
-2.98799811291117e-05
-1.69355541548749e-05
-1.95096718395884e-05
-1.62331720927934e-06
5.56830510243794e-07
-2.08735598455373e-05
-9.09643790248205e-06
-5.93822348803765e-06
-1.88644536156501e-05
-1.42161183546475e-05
-4.94924065243192e-06
-8.00116446410043e-07
-7.91220323946497e-06
-2.73949753640665e-05
-2.26317626776448e-05
-3.10398750027492e-05
-1.29508609501248e-05
-1.98683436663471e-05
-7.11251293032109e-06
-1.75570379103189e-05
-1.72948705486949e-05
-3.67119739457867e-06
-6.53752013500172e-06
-2.89638529723863e-05
-2.8570001908289e-06
-3.21606837072915e-05
-1.9885763826081e-05
-2.65839352725324e-05
-7.42113246531229e-06
-1.70759450935838e-05
-2.15615883499668e-05
-2.36727386605574e-05
-1.51675175688389e-05
-2.51470428592723e-05
-2.01874602731817e-05
-1.78198785866915e-05
-2.13774402734194e-05
-2.41561812633397e-05
-2.11822904461915e-05
-1.56701252215009e-05
-1.39341399998633e-05
-1.7698355645425e-05
-1.61643737597139e-05
-1.03962858153327e-05
3.67065857480167e-06
-1.48260142584472e-05
-1.93725874271221e-05
-2.00877924748571e-05
-2.1437032177119e-05
-3.0944367596492e-06
-7.82142874868407e-06
-1.37147148550058e-05
-4.26260044491698e-06
-1.47232646481539e-05
-1.72745758284215e-05
-2.47235410128641e-06
-2.43171089997776e-05
-1.70494307445906e-05
-3.10365416148598e-05
-1.68436399741759e-05
-1.83673263539102e-05
-3.15202905930294e-06
-2.5400993363576e-05
-2.31008765419355e-05
-2.04511474548213e-05
-2.98595353536996e-05
-1.30802048021581e-05
-3.46056443701458e-05
-2.03750276205813e-05
-2.22723596929334e-05
-1.93830446023667e-05
-1.94964583025206e-05
-1.17240693861683e-05
-1.21362632021859e-05
-1.94098709620747e-05
-4.3244167007954e-06
-2.00378057387722e-05
-1.73445503149035e-05
-1.37145734182979e-05
-2.53788176146208e-05
-2.09784515817955e-05
-1.51433304017623e-05
-1.27369868241735e-05
-2.51222432362837e-05
-2.03154469061468e-05
-2.77204356741123e-05
-1.69024713387034e-05
-5.47828080260084e-06
-1.9082223857255e-05
-1.73020518501411e-05
-1.62297354291902e-05
-2.03389418154809e-05
3.17314572975131e-06
-3.37924235472284e-06
-9.42181414528249e-06
-6.04494935711585e-06
-3.73283411811308e-05
-1.78773005290562e-05
-1.57385934345421e-05
-1.45555651577574e-05
-1.07459738441119e-05
-5.25939210678841e-06
-1.99465349394283e-05
-1.44233946628521e-05
-2.32009302319781e-05
-2.75939603957381e-05
-1.90828722028034e-05
-9.0664925543842e-06
-1.55767542414201e-05
-1.56148546609802e-05
-1.43895848251321e-05
-1.43367909067989e-05
-1.23584517117157e-05
-3.98752210617361e-06
-2.50738002146319e-05
-3.72366686665098e-05
-1.53841859952913e-05
-2.56968945921469e-05
-8.83387609832285e-06
-1.06523299137675e-05
-4.94627731121489e-06
-1.60407240771248e-05
-1.07027472735965e-05
-1.66583831316558e-05
-1.16464105682222e-05
-8.49463700462845e-06
-1.57352271049408e-05
-4.80519803352884e-06
-1.13397967138314e-05
-3.47504789335076e-05
-1.9042747018281e-05
-2.2512799289046e-05
-2.66334078177053e-05
-2.00255646166502e-05
-3.75799578857453e-06
-3.02625711665455e-05
-1.986963047123e-05
-1.14585105082794e-05
-4.878632830391e-06
-1.9960621798129e-05
-5.81163539114961e-06
-2.00812864785873e-05
-1.4137737076069e-05
-1.31269988437007e-05
-6.19026448586673e-06
-3.4783469034442e-06
-2.46893873602556e-05
-3.22649012112396e-05
-1.65927417059234e-05
-1.94695498394068e-05
-6.75093533412512e-06
-1.26042286862213e-05
-2.05140146992774e-05
-2.03039503242511e-05
-6.54944094786753e-06
-7.04197932003502e-07
-2.72248355768553e-05
-2.97485713725403e-05
-2.2087213038283e-05
-1.3582821245468e-05
-3.73007861226478e-06
-2.16811390463106e-05
-5.49349935827956e-06
-1.68125836298127e-05
-1.0233915349658e-05
-2.59457034048477e-05
-7.91953193354004e-06
-3.2534305843294e-06
-4.21770681217875e-06
-2.30175415755936e-05
-1.37895829058145e-05
-9.52164854301143e-06
-1.09112716013605e-05
-4.24457570002137e-06
-1.3518454286903e-05
-2.39618529709647e-05
-5.35890738525369e-06
-2.35906021589624e-05
-2.47945634944381e-05
-2.20249681465758e-05
-1.57073620558367e-05
-1.58559976229004e-05
-7.38265531110638e-06
-9.41664433415068e-06
-1.23934268862639e-05
-2.87056507381868e-05
-1.23294750121416e-05
-1.45216598244184e-05
-2.63997036684597e-05
-2.50965589717908e-05
-2.61735751353063e-05
-9.84674393929302e-06
-2.05805950001755e-05
-3.69864851453523e-05
-2.9472316764425e-05
-1.21913886729442e-05
-1.54351388075737e-05
-1.02406347293741e-05
-3.53252743317329e-06
-2.73694123001625e-05
-1.87843409315008e-05
-1.75228776729785e-05
-2.45611489506195e-05
-1.1069240306681e-05
-3.03712580766843e-05
-2.67579990950874e-06
-1.28021285988742e-05
-2.16054515292641e-05
-1.86204948525937e-05
4.19741141228578e-06
-8.31591698336898e-06
-6.14486518095151e-06
-2.49992884354129e-05
-2.47785484182307e-05
-1.83786223324097e-05
-1.3650942766893e-05
-2.43431824983781e-05
-1.20003905795249e-05
-2.16541236136958e-05
-1.93060034984811e-05
-2.35748709584218e-05
-2.2387994917869e-05
-1.6781338770755e-05
-1.58300517427636e-05
-1.82269487299669e-05
-3.29291560115947e-05
-2.50022368700272e-06
-1.1291479005073e-05
-1.2463454688298e-05
-6.83460591959857e-06
9.97063408500105e-06
-1.04710035542519e-05
-1.43512175183161e-05
-4.10910240584621e-06
-3.08251089793403e-05
-1.75558460708335e-05
-2.33357329093013e-05
-3.28940372840311e-05
-2.55843032466836e-05
-5.13902203601767e-06
-4.78294379345692e-06
-1.74637275184237e-05
-1.81629870657551e-05
-9.33790870336757e-07
-1.65222756289059e-05
-1.83498169786989e-05
-1.28541245939719e-05
-2.19137924712007e-05
-1.78144960740156e-05
-1.85284908329857e-05
-9.88740922710409e-06
-1.09308482629112e-05
-2.38459744086416e-05
-3.40138296099397e-05
-1.87480823684288e-05
-6.87113599793457e-06
-1.39685806120605e-05
-2.05827426919851e-05
-2.28490628576198e-05
-2.14278944037835e-05
-5.9056683381776e-06
-2.19665674303439e-05
-3.04350364897498e-05
-4.01644856180549e-06
-3.61049437027193e-05
-4.68247732939926e-06
-2.45923926342641e-05
-3.90078213939324e-06
-3.52950972302071e-05
-1.50226998370213e-05
-1.47659639968873e-05
-1.72526078059831e-05
-1.35780143056052e-05
-2.07950331114067e-05
-1.8098136076736e-05
-1.62319783163606e-05
-2.4644239763611e-05
-8.45896188496548e-06
-1.34786230099998e-05
-1.9576198808611e-05
-2.34545213749996e-05
-1.46550545290118e-05
-2.39306183240047e-05
-1.41508656661182e-05
-1.04636131965838e-05
-2.18586893419142e-05
-1.17301273986545e-05
-1.30770282167298e-05
-2.02810169085404e-05
-1.319676383974e-05
-1.15894008379346e-05
-2.94583118146077e-05
-2.06645826166129e-05
-1.48788538714507e-05
-2.52540165983158e-05
-1.86810553270922e-05
-2.56909077866042e-05
-2.27754978865119e-05
-3.23931543831139e-05
-2.17765066119837e-05
-7.87465475308303e-06
-5.92272323517814e-06
-1.33500091728176e-05
-7.406858045669e-06
-2.23639880713177e-05
-4.68738375415341e-06
-9.97477004065913e-06
-2.07407738389459e-05
-1.30494289528575e-05
-1.67947599436128e-05
-1.39771208728313e-05
-7.23714305628286e-06
-5.43144354441429e-06
-1.56330407274299e-05
-2.33201995713394e-05
-1.14137668082145e-05
-1.4044993077944e-06
-1.18115260084994e-05
-1.63699392717664e-05
-3.03011251507217e-05
-9.13534834321937e-07
-2.08892117191663e-05
-4.00033446518519e-07
-1.05489573813531e-05
-1.96270158375293e-05
-2.01651112052694e-05
-9.8778538989813e-06
-2.27541216994986e-05
-3.10916523135466e-06
-4.97933306534755e-06
-3.02419587842777e-05
6.5218212425146e-06
-2.51736674127764e-05
-1.88587915664515e-05
-1.240875081301e-05
-1.74574013970806e-05
-2.30128769286525e-05
2.04389286792343e-06
-6.66597081156778e-07
-2.04042400806101e-05
-1.58299229987807e-05
-3.34756143615587e-05
-2.58125657466924e-05
3.75550372572058e-06
-1.93602862203904e-05
-2.76218190116581e-05
-1.77617993823297e-05
7.141268027351e-06
-2.41593720899031e-05
-4.61215348517913e-06
-1.61485218918779e-05
-1.81885184498998e-05
-1.52416092947651e-05
-2.19672915568476e-05
-1.2832638949356e-05
-1.86178069522516e-05
-1.28180709576148e-05
-1.09623684349253e-05
-1.58173835443301e-05
-1.69739587979819e-05
-1.84693757025253e-05
-1.47933953677784e-05
-2.37687329373704e-05
-1.42361129484081e-05
-2.76610862818055e-05
-2.40685902297662e-06
-1.07391185810071e-05
-1.13336471318866e-05
-2.62267253327103e-05
-8.24186268105627e-06
-1.6362805550358e-05
-3.1437792835663e-05
-1.43544865189445e-05
-8.65194764561933e-07
-1.48638397005271e-05
-1.63038031510822e-05
-1.82563515434343e-05
-1.25700533259175e-05
-1.42016359591969e-05
-2.16765023728007e-05
-6.05854095679896e-06
-2.03116246368399e-05
-3.07061984741696e-05
-1.49766149759395e-05
-2.07553653379469e-05
-1.08697884806045e-05
-3.14393686679399e-05
-1.63231439767393e-05
-1.52612121160397e-05
-7.43941487719288e-06
-1.85243648626025e-05
-1.92414355618421e-05
-3.25236641044828e-07
-9.85544733978108e-06
-1.57863142490262e-05
1.14485660917055e-05
-1.68715835902945e-05
-1.60996839898184e-05
-2.35021440177307e-05
-2.14660806812739e-05
-1.32485163971261e-05
-1.43234574100567e-05
-2.71808279214368e-05
-3.34133499457141e-05
-2.31419651776269e-05
-3.68792482449247e-06
-1.84584740923668e-05
-8.89442556496404e-06
-2.36336109466428e-05
-1.53468376410348e-05
-3.33205517535753e-05
-1.50659513932618e-05
-1.79279310219177e-05
-1.67415502730711e-05
-1.64688168987665e-05
-7.64609935799967e-06
4.65686871714475e-06
-2.09529636413433e-05
-4.22011511884881e-06
-1.47246635805552e-05
-1.85401206127134e-05
-2.83454387241404e-05
-3.55819920039289e-05
-1.66104226356131e-05
-1.8582506130141e-05
4.37087891375428e-06
-2.12838941092648e-05
-2.86172592184366e-05
-2.63733400507223e-05
-1.07404649531371e-05
-1.79782254666744e-05
-6.27007881569532e-06
-1.62813674086058e-05
-1.02535841243771e-05
-2.22354997406381e-06
-1.69312538676641e-05
-2.06198898598529e-05
-3.07356728028786e-05
-2.78623134115451e-05
-2.66150846633133e-05
-1.2683632311525e-05
-2.45838188956584e-05
-2.71679301198122e-05
-2.68396424419686e-05
-1.2375408762065e-05
-5.13067951366838e-06
-6.12661711872338e-06
-1.62338898660827e-05
-1.95217220380426e-05
-2.59606337243711e-05
-3.0185936373433e-05
-1.03884551672108e-06
-1.31022297846987e-05
-2.0337822141358e-05
1.94667094240613e-06
-1.55694789155448e-05
-1.56832869258221e-05
-1.45433819765754e-05
-5.38762224275778e-06
-2.31969062484928e-05
-2.00369515885226e-05
-2.13107106970349e-05
-1.47398196470562e-05
-1.76368663380294e-05
-2.69456682795727e-05
-4.57893358081999e-06
-4.39505019897281e-05
-1.25572854214712e-05
-1.93478807163851e-05
-1.6347839886805e-05
-2.11004224090709e-05
-2.99624367868268e-05
-9.82664914752801e-06
-1.26346603924176e-05
-8.25573682734764e-06
-2.56164120496654e-06
-1.10301642993478e-05
-3.06394957479009e-05
-1.47383362541812e-05
-1.28229788400919e-05
-9.21624892951215e-06
-1.88029068720992e-05
-2.64765683091921e-05
-1.65094259201177e-05
-2.82025474047676e-05
-2.46047094769115e-05
-2.69079890969109e-05
-2.36863522069105e-05
1.01661539452684e-05
-7.56903955394972e-06
-1.2006816256559e-05
-1.65436546211547e-06
-7.29009508777716e-06
-2.21184952855802e-05
-1.55900385638828e-05
-4.91972345426569e-06
-1.39660132194483e-05
-3.20415563488148e-05
-3.27275989065569e-05
-1.98612473998708e-05
-1.69829182852883e-05
-2.41370696871043e-05
-1.10794654941288e-05
-1.35326228152552e-05
-1.28417902579904e-05
-2.26678026155772e-05
-1.00926201828679e-05
-3.44570777746514e-05
-1.74761831488393e-05
-2.20049638314407e-05
-8.70688715061621e-06
-2.54078512991326e-05
-1.64738072179413e-05
2.03659499657734e-06
-2.1977341796027e-05
-2.13822111339439e-05
-2.33701703930583e-05
1.65774256811424e-06
-2.3026831632662e-06
-2.6038120874954e-05
-2.39972239726272e-05
-1.779733257294e-05
-1.85811174467204e-05
-1.17680720647946e-05
-2.52762113910798e-05
-6.72150379226835e-06
-1.93343009083015e-05
-3.78210921976152e-05
-3.17326024659543e-05
-1.59987214136773e-05
-1.09561740697127e-05
-1.25850989518008e-05
-1.23921039685658e-05
-1.23028970975456e-05
-3.38677002709894e-05
-3.01457878108029e-05
-1.32985183152201e-06
-7.97729185787355e-06
-2.45837900066806e-05
-1.4423157088751e-05
-2.34008975257201e-06
-1.80187185308444e-05
-1.40994125439808e-05
-2.0472120621153e-05
-2.19429574358019e-05
-1.01582128985637e-05
-8.87827442052906e-06
-2.64247707119238e-05
-1.95672437752912e-05
-2.84501919462914e-05
-2.19815883130557e-05
-1.30455382952272e-05
-2.83106654298998e-05
-3.59275828939463e-06
-1.63645135392497e-05
-1.97856143218174e-05
-2.90312358600664e-05
-1.93453883377093e-05
-7.71531522438886e-06
-2.64272162855076e-05
-2.11589349896662e-05
-1.50613778877032e-05
-1.42616428507322e-05
-1.84029162003377e-05
-2.29461307943024e-05
-8.46341080348983e-06
-3.1075360354962e-05
-1.05415125878822e-05
-3.77363623729826e-06
-2.31626980353067e-05
-2.05619665934234e-05
-1.40291023044184e-05
-2.01962487255691e-05
-7.10903646027383e-06
-2.5118072460079e-05
-2.07656046272993e-05
-1.43944659688084e-05
-1.72418642344577e-05
-2.65496752517844e-05
-1.62343530451188e-05
-2.37424129794276e-05
-2.47494397920983e-05
-3.45464881564134e-05
-3.25228411755363e-05
-2.06264911042407e-05
-2.5066132689455e-05
3.04209176110846e-06
-1.52306216917033e-05
-1.6480628737751e-05
-1.67197870265429e-05
-9.9161852669717e-06
-3.55283661036236e-05
-5.60254152209794e-06
-6.68271758721342e-06
-1.62670610566193e-05
4.20667257441023e-06
-9.33160096613068e-06
-6.14850960738607e-06
-2.38781949240289e-05
-1.10640076362237e-05
-1.48128703154298e-05
-1.67467013585368e-05
-1.42513557510047e-05
-1.05222692102009e-05
-3.10333538289291e-05
-2.69856111755852e-05
-1.74277117336101e-05
-2.40135904889821e-05
-1.26143624226986e-05
-2.301768133172e-05
-4.26828546334638e-06
-2.49044050934725e-05
-2.06291271236514e-05
-1.97752639620052e-05
-2.01496903074403e-05
-1.71338519591749e-05
-9.29163540611938e-06
-3.90448111325869e-06
-1.2665133629844e-05
-7.81558373910859e-06
-2.19041302028793e-05
6.68498299372492e-06
4.12833739088824e-07
-1.59891812598736e-05
2.81659425487112e-06
-2.85688359424129e-05
1.95746175408678e-06
-2.42417311461845e-05
-1.77319709249923e-05
-8.47808997739399e-06
-7.05617847054742e-06
-1.40843838380063e-05
-3.72083813331223e-05
-1.79572398413427e-05
-1.70074656638158e-05
-1.35552856172335e-05
-5.09839397293566e-06
-1.29904110252511e-05
-1.13378432980506e-05
-1.28177805043773e-05
-3.64564376318877e-06
-8.91520061895441e-06
-2.41215823410647e-05
-1.20141704693504e-05
-1.64796604299986e-05
-1.61026677825728e-05
-7.43134946449547e-06
-1.93141063041923e-05
-1.33792368150166e-05
-1.76528075504886e-05
-5.9968063219765e-06
-2.23081987037275e-05
-1.50465704235386e-05
-1.11159721388417e-05
-2.65492392588368e-05
-1.87961323355028e-05
-6.35767692109875e-06
-3.01401053606645e-05
-2.92784737803872e-05
-5.36138479565527e-07
-2.69894135444595e-06
-3.18783155038581e-05
-1.25040731772907e-05
-1.34772542540785e-05
-2.88754618098495e-06
-4.24843211623031e-06
-1.57232032208646e-05
-1.8734621939605e-05
-2.41322432683032e-05
-2.31850769139449e-05
-2.34402032200845e-05
-2.09102575245688e-05
-5.85832675780522e-07
-3.88232071332337e-06
-1.06551245806507e-05
-1.35945626169468e-05
-2.34513605845141e-05
-1.52784838536738e-05
-2.51158317961659e-05
-1.67418855876813e-06
-8.98302690789772e-06
-2.43440883895117e-05
-1.07878880738091e-05
-1.02784888937512e-05
-1.64816234948619e-05
-1.49356503264011e-05
-8.92483565442994e-06
-3.3577096729276e-06
-1.20524083252425e-05
-1.65788790985571e-05
-1.97689407722818e-05
-2.7165285334405e-05
-3.3530469750129e-05
-9.51051233141947e-06
-2.26445335203778e-05
-3.81917934526075e-06
-1.76113453992516e-05
-2.21281490749896e-05
-2.52064123513614e-05
-2.68174750861959e-05
-1.52640004320922e-05
-9.48969829268321e-06
-1.28065550129073e-05
-2.0361179161101e-05
-1.76127447774862e-05
-3.43459024222753e-05
-3.44631835606e-05
-1.84227331954773e-05
-1.73062447371477e-05
-8.42853272236041e-06
-6.53858892218637e-06
-2.74947779802996e-05
-2.16928316581074e-05
-2.01022934465762e-05
-1.09939028692963e-05
-2.1135650640906e-05
-2.72038673273371e-05
-2.65295043500324e-05
-2.6132097839632e-06
-3.09392145338129e-05
-3.06224547422379e-05
-2.03199126718344e-05
-1.58067268498358e-05
-1.37847029923728e-05
-2.51130771967146e-05
-1.2268284556096e-05
-5.48713592943359e-06
-8.66660635297039e-06
-2.40974490077308e-05
-3.61515752856333e-05
-9.14481575592662e-06
-2.13028468555701e-05
4.27316125311688e-06
-2.1777717208696e-05
-2.23145333320151e-05
-9.32367650061819e-06
-2.03720478050339e-05
-1.25468426360326e-05
-1.77374199251233e-05
-7.89371508454715e-08
-1.82854419899421e-05
-5.22523993317143e-06
-2.4774349964545e-05
-4.00172365908298e-06
-1.72669069736293e-05
-2.2538333877551e-05
-1.33100627632947e-05
-1.44775083870517e-05
-1.22768964697176e-05
-3.00776532443751e-05
-1.33188148952233e-05
-8.91300423020114e-06
-2.15037292937706e-05
-2.84274241664008e-05
-1.95335233739539e-05
-9.40036216530146e-06
-1.24193216483535e-05
-1.92680123828142e-05
-1.05722284398007e-05
-1.61826698743483e-05
-3.12642948245066e-07
-1.52427404314111e-05
-2.6019212610368e-05
-2.73745371293419e-05
-1.08303870283709e-05
-1.91527672462215e-05
-1.24299142663521e-05
-1.62132407305279e-05
-1.43111414298324e-05
-7.892776992233e-06
-9.29479545534355e-06
-4.67147845725978e-06
-1.37959226979389e-05
-1.66712939870806e-05
-1.74361892214775e-05
-1.70438127810891e-05
-2.72131511624133e-05
-2.07833885582053e-05
-1.11804170742942e-05
-1.41798739282076e-05
-4.14026275595793e-06
-2.4193338023573e-05
-1.22436417658323e-05
-2.47223487366287e-05
-2.11598071418653e-05
-2.10060810698273e-05
-1.49256486233606e-05
-1.94052378140854e-05
-3.67495172211991e-05
-3.44770386841527e-05
-2.20078393209357e-05
-2.48901039168837e-05
-1.71622338270865e-05
-1.34878645376724e-05
-9.01734865672217e-06
-4.858599526623e-06
-1.3178950791144e-05
-1.69412088391438e-05
-2.10324966579332e-05
-5.76344594081647e-06
-1.10644541825464e-05
-1.62570337753814e-05
-1.20515491293896e-05
-2.80685154626561e-05
-3.44461860255005e-05
-1.88845031483215e-05
-3.04523857872218e-05
-1.65200719485499e-05
-1.70058197478491e-05
-5.91151875804804e-06
-3.04448801891803e-05
-2.23896933042852e-05
-1.31831207208589e-05
-2.55881728248019e-05
-1.10662895132929e-05
-3.11768263081221e-05
-2.75806328051533e-05
-1.09678880455669e-05
-3.17591581248562e-06
-2.24427341944963e-05
-1.42307351965699e-05
1.73594931884309e-06
-1.99741138239292e-05
-2.0485408988084e-05
-2.35203572091351e-05
-1.04468148227849e-05
-9.25667352607489e-06
-1.3333868936181e-05
-2.18637070538796e-05
-1.47907881018048e-05
-1.90265997735485e-05
-2.68008664507767e-05
-1.99921237300463e-05
-1.88268096595363e-05
-1.12097475653717e-05
-6.44140659700856e-06
-1.08758532073871e-05
-9.16857037336579e-06
-1.78733849346531e-06
-2.57312390747328e-05
-3.43699910828543e-05
-2.85001856446142e-05
-1.72126748523302e-05
-5.98988525665154e-06
-3.50579829600117e-05
-2.41431224275143e-05
-2.87607056978088e-06
-4.04134530380546e-06
-1.25656487478925e-05
-1.94877907967002e-05
-1.28935118252728e-05
-2.65088586468943e-05
-3.86539996806206e-06
-6.97553405916013e-06
-2.51503503649439e-05
-1.37101366576426e-05
-8.58974767392192e-06
-9.20005761617141e-06
-2.53826847865088e-05
-2.79381006376447e-05
-1.42442588973219e-05
-9.43688460330706e-06
1.61425967244692e-05
-2.45494458765923e-05
2.5340151249042e-07
-1.50783286367298e-05
-1.05268155411459e-05
2.33645617331197e-06
-9.64229087073722e-06
-4.93410878777604e-06
-1.14222424312079e-05
-1.02264655036673e-05
-2.22737642394805e-05
-2.13186849436513e-05
-2.84111760872072e-05
-3.12028189060064e-05
-1.32777863442295e-05
-2.12620555627382e-07
-1.73491491967942e-06
-2.11533448139389e-05
-3.44868111906708e-05
-1.44177085084087e-05
-2.03857663371506e-05
-3.23143920858729e-05
-2.01055095955816e-05
-1.8119334173098e-05
-2.1555412059434e-05
-2.37549431927183e-05
-2.30047843189133e-05
-9.85988821374998e-06
-1.7108073763534e-05
-2.99003794230831e-05
-2.04814818730884e-05
-1.7405528443862e-05
-2.30534115952599e-05
-2.82250836900746e-05
-3.39895490082921e-05
-6.76352915731536e-06
8.07822992444437e-06
-1.53739847607069e-05
-2.14603589654065e-05
-2.26346322482458e-05
-2.24502405512856e-05
-2.56681768012473e-05
-2.00909226072903e-06
-8.45923516378393e-06
-2.87369440734158e-05
-2.99030646944331e-05
1.03030307439034e-06
-2.67475778979687e-05
-1.92814014900636e-05
-1.03839798411671e-05
-3.148915952803e-05
-3.27469001975284e-05
-1.32215200124719e-05
-1.812835078295e-05
-1.79793179507041e-05
-8.88811438766024e-06
-3.55741729617747e-05
-2.2906431442865e-05
-1.77755174486161e-05
-1.88430755033542e-05
-1.55975189462782e-05
-1.66063005044886e-05
-2.98922518755306e-05
-3.01367950957437e-05
-1.53871250890325e-05
-1.15151662518684e-06
-1.91349151200653e-05
-3.04255489814207e-06
-1.95509960468207e-05
-4.00231346327161e-06
-3.70268353643595e-06
-1.72179149840623e-05
-2.93480393024952e-05
6.44775705276121e-06
6.24288285714626e-06
-8.04785325591954e-06
-1.03988485447081e-05
-1.26793649855348e-05
-8.71280695423487e-06
-1.31850224297415e-05
-1.42338585700927e-05
-2.05726203643622e-05
-1.43934398034775e-05
-2.14981437428267e-05
-2.33623153406974e-05
-6.43662520374981e-06
-1.79343777933949e-05
-1.38571054179624e-05
-1.56553537995047e-05
-2.14232516307756e-05
-1.62838416619856e-05
-2.48335534762493e-05
-1.88376302534955e-05
-1.35963611341424e-05
-1.8562831102001e-05
-5.81436174743228e-06
-1.77967497872687e-05
1.09973454457238e-06
-2.0636336668821e-05
-1.81685341722455e-05
-1.23153592466337e-05
2.43356205564134e-07
-9.40427971262312e-06
-1.28713884677091e-05
-2.4541555706098e-05
-1.46689574261731e-05
-2.45498113111646e-05
-2.31425497287256e-05
-2.13713215008531e-05
-3.09884750881549e-05
-1.29350992130757e-05
-2.67037715906683e-05
-2.64548335773635e-05
-7.22460262770289e-06
-2.81426060745651e-05
-1.78698848810482e-05
-1.93961007238907e-05
-2.9855688453321e-05
-1.81471318649991e-05
2.39858890089349e-06
-5.20051590109303e-06
-2.52940471511681e-05
-8.15539707255146e-06
-1.83061386340042e-05
-1.47927323028249e-05
-1.35780676784459e-05
-1.8208959827489e-05
-2.26916606753474e-05
-2.09986653358144e-05
-2.52793934215718e-05
-8.82053197130821e-06
-1.33157065023005e-05
-2.17671242990111e-05
-1.29165185553817e-05
-2.47151291184458e-05
-1.279670521923e-05
-5.255550170831e-06
-1.77814972953562e-05
-2.47624177438932e-05
-1.80349870606812e-05
-2.37586102187727e-05
-1.98347065713887e-05
-1.60511671946261e-05
-1.11102149203464e-05
-2.67822066134251e-05
-1.84551825393693e-05
-1.05025941356604e-05
-1.9985403311004e-05
-1.6897398229698e-06
-3.48949887899675e-05
-1.6951844462926e-05
-1.34648394723253e-05
-2.96340640803669e-05
-1.97695507417737e-05
-1.3525843930052e-05
-1.57301740247527e-05
-1.0657052112804e-05
-5.49235464175827e-06
-1.59973228214925e-05
-1.44070527035264e-05
-2.55282996658636e-05
-1.05799489924475e-05
-1.57542437647685e-05
-1.13762961566985e-05
-1.40485817707006e-05
-2.07549400620525e-05
-3.36706771250241e-05
-2.00531796192224e-05
-1.53373414051666e-05
-1.98914464158599e-05
-2.33299172382091e-05
-2.1148101879862e-05
-3.2032773090426e-05
-2.29753015167423e-05
-1.61734154763496e-06
-6.9301309759846e-06
-2.79873708787479e-05
-1.80798009281893e-05
-7.78327818372224e-06
-2.09715954978611e-05
-1.45817093533856e-05
-2.19330724666039e-05
-1.36769915472931e-05
-1.3465147307713e-05
-1.26390006266946e-05
-5.83962497260343e-06
-1.77129667283045e-05
-1.25532291981534e-05
-6.09303130391453e-06
-2.00172872708299e-05
-8.54167655482642e-06
-1.22386910508475e-05
-1.26252133739146e-05
-1.17247651902429e-05
-2.22204635838268e-05
-2.65742475886316e-05
-4.17017369957118e-05
-2.88867426716003e-05
-1.44417687445262e-05
-2.49038643061607e-05
-2.26266188382235e-05
-2.98418719510813e-05
-1.26061025395927e-05
-1.34292156560354e-05
-1.11397737047867e-06
-1.24544826272714e-06
-1.88988830487358e-05
-5.4454626671414e-07
-4.92802704718494e-06
-1.45450382864391e-06
-2.02404998340197e-05
-2.66744112128284e-05
-1.0332620560071e-05
-2.17474827583715e-05
-2.88859901724478e-05
-1.78967416127269e-05
-1.03985016501078e-05
-1.98460957310324e-05
-2.4075151287816e-05
-1.8202399959501e-05
-1.42880705637929e-05
-8.65813499480101e-06
-1.83594923053263e-05
-2.75014925519831e-05
-3.04657214069898e-05
-4.01442572361213e-06
-7.29813072738485e-06
-1.93673848162985e-05
1.1552954270931e-06
-1.68458014954713e-05
-2.6061796948065e-05
-3.57885228339741e-05
-1.0819315377791e-05
-2.19663016770432e-06
-3.09515161924603e-05
-2.3564934388272e-05
1.09777092042137e-05
-8.52396416920663e-06
-2.78641994745148e-05
-1.73688742991749e-05
-7.52269070917606e-06
-9.76735727365798e-06
-1.28126650018847e-05
-2.67649633916272e-05
-2.42201388495753e-07
-1.84000262733429e-05
-1.99550640255565e-05
-1.90694226352076e-06
-2.13906958552774e-06
-2.40138017039885e-05
-2.48969103320067e-05
-4.47755848787534e-06
-2.52299204490552e-05
-8.31023136360054e-06
-1.84273120494761e-05
-1.31195490939073e-05
-1.3081821475352e-05
-1.63494459905011e-05
4.64952969802872e-06
-1.89624152291638e-06
-7.02458256566997e-06
-2.13748259050404e-05
-2.84345702878063e-05
-1.46523506407682e-05
-2.6624762560154e-05
-1.55542675796461e-05
-1.98630103648927e-05
-1.08731306515404e-05
-4.62935353640499e-06
-1.56312132883208e-05
-2.03553363440304e-06
1.00611430815419e-06
-3.27586676985208e-05
-2.00508766053472e-05
-3.20775047803788e-05
-1.48750811498056e-05
-1.68293810276548e-05
-1.96861440149192e-05
-3.41735799549849e-05
-9.65963806276135e-06
-2.3115432556729e-05
-1.92391756938481e-05
-1.45274633332492e-05
-2.58352440963192e-05
-2.91343526106446e-05
-8.06129712220665e-06
-1.3625572210704e-05
-2.10161150006129e-05
-2.84182983888395e-05
-2.8342730553501e-06
-3.22906260297324e-05
-1.31878988530828e-05
-3.06150242055387e-05
-1.79100515100372e-05
-1.90736924790735e-05
-6.63596917849652e-06
-1.24007618518493e-05
-2.20999179268847e-05
-1.39720022524181e-05
-3.46328007192769e-05
-2.10449728772864e-05
-1.868177696532e-05
-2.01567086788323e-05
-1.97728924737259e-05
-2.22981822697227e-05
-1.79497889421479e-05
-2.57100473959113e-05
-1.83647409993834e-05
-1.01917553617324e-05
-6.4268048359728e-06
3.49306786018266e-06
-2.65321009659479e-05
-2.07747659208864e-05
-3.09835288288128e-05
-6.946810899589e-06
-2.29959685630082e-05
-9.04235800797475e-06
-2.78716651483437e-06
-8.86872509130495e-06
-1.72053667217134e-05
1.11108008989901e-06
-2.49155289599172e-05
-1.57933530248871e-05
-6.5686397438664e-07
-1.00827284702648e-05
-2.71303123055467e-05
-2.90999959939632e-05
-2.14338673791668e-05
-1.51731504937374e-05
-2.78497972586454e-05
-1.55333013308382e-05
-3.30360728312035e-05
-7.7875554556876e-06
-1.50132880905856e-05
-2.63209186757718e-05
-6.11000024790054e-06
-5.92346815650062e-06
-2.31208927493927e-05
-9.70446164316257e-06
-1.16043745957287e-05
-7.61781912861875e-06
3.41127957240158e-06
-1.98831078613374e-05
-1.26330772568284e-05
-2.0207583473239e-05
-2.23621094553779e-05
-2.33899257662268e-05
-1.19584923682803e-05
-1.65132270317447e-05
-1.72765511438929e-05
-2.51538801877695e-05
-1.32783416235331e-05
-1.44460126707376e-05
-1.02170784885335e-05
-1.20978982395088e-05
-1.44161449666652e-05
-1.43475387093128e-05
-3.52027770865076e-05
-1.62087043405548e-05
-1.7537044577315e-05
-1.7833574509896e-05
-2.29725994509296e-05
-2.05149196604278e-05
-1.63894912992046e-05
-1.89715617667334e-05
-5.72426899237274e-06
-1.00323244300291e-05
-1.57669060938297e-05
-2.36381698085551e-05
-1.25900484878096e-05
-2.17499647113179e-05
-3.75511800649434e-06
-7.34396118661028e-06
-2.69173787462982e-05
-2.8528599028699e-05
-2.78839593647335e-05
-3.38189530109814e-05
-4.71352749985874e-06
-1.30721086874889e-05
-9.47390908279886e-06
-1.95641430901154e-05
-2.03184865814794e-05
-1.1545938363557e-05
-1.22562298232825e-05
-2.06589680721473e-05
-2.34451339624867e-05
-1.27876349680042e-05
-2.25603758015228e-05
-1.45422966809519e-05
-1.77318014084947e-05
-2.16510908257402e-05
-1.0250303691586e-05
-3.50055164139038e-05
-1.22928637151172e-05
-2.43994522871742e-05
-1.28653680365553e-05
-2.79748442603959e-05
-1.5319276882815e-05
-1.78416580133274e-05
-1.07445902520068e-05
-1.78068306664123e-05
-6.40146689775517e-06
-2.43581040247243e-05
-6.98521888633388e-06
-2.6585049662914e-05
-2.36089075483788e-05
-1.62688294363244e-05
-2.38849942859998e-05
-1.70262737767484e-05
-2.35981027446973e-05
-1.91895644337e-05
-6.2642890278919e-06
-3.59984782435921e-05
-2.35631890582161e-05
-7.35921439262437e-06
-2.26433180986689e-05
-1.59783626073078e-05
-4.80749495842436e-06
-5.1045415275391e-06
-3.32343734525001e-05
-5.83494478245847e-06
-1.96748860810499e-05
-2.25847990866223e-05
-2.19426804295502e-05
-2.29331520682824e-05
-4.99201767450079e-06
-3.44929943289664e-05
-1.84515690341355e-05
-2.76553346616461e-05
-2.00024510960213e-05
-2.07493699074878e-05
4.93378358007802e-06
-1.31529081666924e-05
-2.41455046531962e-05
-3.58423220926314e-05
-4.23335156099206e-07
-1.58012132742933e-05
-8.40073414417902e-06
-3.04327386833594e-05
-2.19490336714903e-05
-2.86063529155151e-05
-9.35276273204938e-06
-3.39825997345237e-05
-5.8941060802308e-06
-1.06651250775427e-05
-1.91842769710974e-05
-3.47329357150356e-05
-6.9724404622766e-06
-2.14081814295141e-05
-1.3185508151866e-05
-2.45797534933465e-05
-1.04552000573513e-05
-2.98221800567225e-05
-2.44009203761364e-05
-9.23318258911833e-06
-1.92573871759698e-05
-2.54094111156538e-05
1.46942023506519e-06
-4.48415165972097e-06
-1.54313557743837e-05
7.43051537215963e-06
-2.39227212127338e-05
-1.67172726994026e-05
-1.43327988667879e-05
-1.92156990497167e-05
-1.85347282971091e-05
-9.4107493707565e-06
-1.24814338730669e-05
-2.81464905286004e-05
-7.42238950260299e-06
-4.21158257353966e-05
-1.20466128247556e-05
-1.63719520408559e-06
-2.03904352287774e-05
-2.64331451879966e-06
-1.69204213000614e-05
5.52139514591664e-06
-3.5778652604041e-05
-2.63314799759927e-05
-1.73865227366312e-05
-7.81928140614762e-06
1.30104404827757e-05
-1.61953510800652e-05
-1.58290657966279e-05
-3.21778361492818e-06
-1.40413053492848e-05
-2.28307234080589e-05
-1.22566357090077e-05
-2.4416566361048e-05
-5.84641134874441e-06
-2.33958507829692e-05
-2.5241057351327e-05
5.24898353421441e-06
-4.75218049080639e-06
-1.57365280293e-05
-6.33187661401669e-06
-5.21413525823852e-06
-7.38300902334675e-06
-2.24706991680119e-05
-4.64663555937295e-05
-1.86744119905826e-05
-3.12579291865469e-05
-5.75299106611759e-06
-1.03562543219643e-05
-2.41844308990612e-05
-1.61290395527524e-05
-1.23650220286066e-06
-1.52315852298076e-05
-2.01933672140434e-05
-8.42433379249342e-06
-2.33573571181795e-05
-3.14494611532841e-05
-2.43301519611985e-05
-1.09119993190494e-05
-1.47273291659684e-05
-1.3692972885357e-05
-5.78025828149176e-07
-2.36262636183443e-05
-1.72281304592395e-05
-2.21192364878427e-05
-1.65949853685421e-05
-2.2437818943266e-05
-1.61576652415917e-05
-1.22141014624144e-06
-2.73210425741533e-05
-1.8432906697036e-05
-8.10986698561716e-06
-2.66345771789297e-05
7.0779068473203e-07
-1.54731488459061e-05
-1.33401360577266e-05
-2.60340583273512e-05
-3.27316620840654e-05
-1.59278182862222e-05
-1.75244913641411e-05
-6.00970161395466e-06
-4.59133205105401e-06
-3.22320480970552e-05
-1.38326906893899e-05
-2.85570878287395e-05
-2.85558252145989e-05
-1.56617007999261e-05
-1.42849083431074e-05
-2.09629326544592e-05
-2.98856865658534e-05
-4.06940693635457e-06
-3.59049699348542e-06
-2.17183069154484e-05
-1.38608021948841e-05
-2.12804803709605e-05
-3.01049507553218e-05
-1.08620209823331e-05
-1.75426211065647e-05
-2.63797368031975e-05
-1.04008554666386e-05
-2.94742955317094e-05
-3.07523926441731e-05
-2.75892375693243e-05
-2.35256959953637e-05
-1.34355672816653e-05
-1.39040608684626e-06
-9.84767879097457e-06
-1.81836193297924e-05
-2.97437033284452e-05
-2.93937700622034e-05
-2.90218634133725e-05
-1.61642237140846e-05
-2.0106457742958e-05
-2.04362248893363e-05
-2.00729009081413e-05
-3.06131441019999e-05
-5.34841448019828e-06
-1.01488536333264e-05
-9.82012422565274e-06
-1.67407600669286e-05
-1.74547865540105e-05
-1.92286028712267e-05
-2.44737636617244e-05
-2.53922312718003e-05
-2.0539027134702e-05
-3.61284391195888e-05
-1.92382891723985e-05
-1.89341149148125e-05
1.32413176321941e-06
-7.70672676593093e-06
-2.79811315695876e-05
-1.59170342337507e-05
-1.99731333871613e-05
-2.34607813018367e-05
-5.57143990188175e-06
-4.07963332586122e-06
-2.44340623734584e-05
-3.00443079720715e-05
-1.80457259162817e-05
-4.58085350732325e-06
-8.30220676507638e-06
-2.78842095667701e-05
-2.02656813826396e-05
-2.19113359092224e-05
-1.94357685479784e-05
-4.1793387596919e-06
-1.82493476091035e-05
-1.21383340031926e-05
-2.11999926955231e-05
-9.23970983599749e-06
-1.69606529204662e-05
-8.03318661116118e-06
-2.40096640915622e-05
-1.61483252772938e-05
-1.49743447951694e-05
-2.46446719904242e-05
-2.19751343233813e-05
-3.38245162452026e-05
-6.42773790216999e-06
-2.77355341810087e-05
-2.56718101961053e-05
-1.29354129475777e-05
-2.05256751835464e-05
-3.140394308214e-05
-1.42796749849955e-05
-4.92117748361911e-06
3.13913867837236e-06
-9.87520638511155e-06
-2.17178153587754e-05
-2.16382968308697e-05
-5.19554933728526e-07
-1.08306975242162e-05
-5.6601878175616e-08
-4.55398959069358e-06
-1.91255962403224e-05
5.85829104099939e-07
-3.77788889327423e-05
-2.7434566468717e-05
-2.12931434441851e-05
-8.10079249653423e-06
-1.49461410133454e-05
-1.50422281080106e-05
-2.64890700701694e-05
-2.05803276281593e-05
-1.61184527323752e-05
-2.96990216424123e-05
-2.11373181249043e-05
-1.51619218200717e-05
-1.51031965790643e-06
-1.7497390429136e-05
-1.72427559212307e-05
-3.4254740829259e-05
-2.31513966912331e-05
-3.12714739228747e-05
-1.58350368310374e-05
-1.90384078884153e-05
-1.83115250500901e-05
-1.77050761808767e-05
-2.62726123574247e-05
-2.81113598590149e-05
-2.2198843622673e-05
-1.95501945695198e-05
-1.48843680609535e-05
-3.20730873889802e-05
-4.03181765705655e-05
-1.61149626390273e-05
-1.18563725330118e-05
-7.76457934008216e-06
-8.38170787244928e-06
-1.81727472826509e-05
-1.98577779589651e-05
-1.88021756472029e-05
-7.44610468880086e-06
-1.64604933427676e-05
-1.08272757267656e-05
-2.41250287465363e-05
-1.3784050974062e-05
-2.20993565968182e-05
-6.0824784487971e-06
-2.62724018994846e-05
-2.18535623093689e-05
-3.58663227556341e-05
-8.98169120045962e-06
-3.00918869095687e-06
2.55447030156517e-06
-1.33217828559141e-05
-1.47498815699923e-05
-9.3598027824853e-06
-1.85393128707044e-05
-1.28431669457645e-05
-4.58240169450688e-06
-1.18570037080091e-05
-1.37411962728525e-05
-1.87148268016748e-05
-7.18976008952017e-06
-9.27688853456647e-06
-1.70062106096656e-05
-2.08433531799411e-05
-1.86141411212049e-05
-2.20251281758446e-05
-1.43057805463776e-05
-1.90772709892646e-05
-1.23907339302797e-06
-4.98807561070724e-06
-2.2127019375326e-06
-9.055834131731e-06
-2.04920479562071e-05
-1.87187628867452e-05
-2.00389665025826e-05
-1.24823103867562e-05
-5.85994846184032e-06
-2.9182451924827e-05
-2.68823281574216e-05
-1.20288757795885e-05
-2.34826697379888e-05
-1.92762301886034e-05
-1.99317184683686e-07
-1.538453001653e-05
-2.08377458818416e-05
-5.56646588211451e-06
-9.59089772852565e-07
-1.81637019634798e-05
-5.84466188916402e-06
-2.52871615638612e-05
-1.61724712753821e-05
-1.51061383909743e-05
-3.4278349832089e-05
-2.87057647586645e-05
-1.44619554847574e-05
-1.86691423585102e-05
-6.43868393990088e-06
-2.69503691354951e-05
-1.05189291329319e-05
-1.95877705833554e-05
-6.13618956947194e-06
-3.10323673343217e-05
-1.71132470138164e-05
-2.04042182858483e-05
-3.33226274727971e-06
-1.62463611637284e-05
-2.53180242099369e-05
-9.2273926191227e-06
-1.00482763246909e-05
2.01319486715504e-07
-2.21002207168174e-06
-2.40370327507486e-05
-1.00722812043679e-05
-2.60070086822715e-05
-1.0144884304928e-05
-2.24550486996437e-05
-1.46083611298076e-05
-2.593779435806e-05
-2.7027482283694e-05
-5.76791902925757e-06
-2.18060770279757e-05
-3.31421047626882e-05
-1.57635451972951e-06
-2.36917945788687e-05
-2.53692539809271e-05
-2.60069996294465e-05
-1.39637885719053e-05
-2.83298002308032e-06
-1.68890207670725e-05
-2.62743535490929e-06
-1.90261668183314e-05
-1.82217631239656e-05
-2.85687559816245e-05
-8.84304964229602e-06
-2.66931963879086e-05
-1.06799980470646e-05
-1.61737652966846e-05
-9.85582665168174e-06
-1.27289071987705e-05
-2.05606432822e-05
-4.50517778033113e-07
-1.91462041170366e-05
-2.09587290353247e-05
-2.78732618544567e-05
-1.39622754893263e-05
-1.49263619149744e-05
-2.00985642716801e-05
-2.50489574566517e-05
-4.04302210936215e-05
-2.98646182282384e-05
-2.94140395162717e-06
-1.04341749886769e-05
-1.5066338468431e-05
-2.26449230877133e-05
-9.52272797603572e-06
-1.82809084935364e-05
-2.08081008087395e-05
-1.96349240094926e-05
-2.21434506207372e-05
-1.10395125802731e-05
-2.42747934656219e-05
-2.17324462057378e-05
-1.5653982083029e-05
-2.56760285003464e-05
-2.57100754497518e-05
-5.90608733050664e-06
-1.56638839764412e-05
-2.69062048103384e-05
-1.98532622704863e-05
-3.16905056797534e-05
-2.25482485084463e-05
-1.67706501223781e-05
-7.9577126940257e-06
-1.49138513081023e-05
-1.30580523447081e-05
-2.6273234646815e-05
-4.60069185689863e-06
-1.05616755988042e-05
-1.99457878963989e-05
-1.42030528908225e-05
-9.25983333403713e-06
-1.48627872637277e-05
-2.23776590130828e-05
-3.03546261365285e-05
-1.21178970526911e-05
-8.87976160003251e-06
-1.64645793041647e-05
-2.28713962221707e-05
-1.20806579315269e-05
-1.38097004916428e-05
1.14335311854658e-05
-2.65454538606821e-05
-2.54622566582999e-05
-2.04031825137154e-05
-1.51945201469119e-05
-2.0581614330478e-05
-1.67507003503325e-05
-2.44021459068506e-05
-4.99635580023008e-06
-1.41315446724941e-05
-6.15630475519151e-06
-2.83902499255934e-05
-1.68994879433383e-05
-2.40494326453334e-05
-1.67247384386241e-05
-1.74532353885813e-05
-1.09820860366511e-05
-1.32413312857899e-05
-1.96508668933556e-05
-1.5377141123533e-05
-7.62275414742563e-06
-1.40358555128945e-05
-1.59608120759205e-05
-1.38482876515522e-05
-3.21806429443878e-05
-1.293343744555e-05
1.62319083755128e-06
-1.90341897692828e-05
-3.01265244647553e-05
-3.2594522834164e-05
-2.84253027058667e-05
-3.06036724332674e-06
-1.76495077753084e-05
3.23160101041539e-06
-1.65922665502076e-05
-2.92371943178612e-05
-2.10645175505676e-05
-1.58408048405473e-05
-5.70569274289488e-06
-1.59972384646608e-05
-1.34358989554569e-05
-1.89082936651471e-05
-2.12435692492921e-05
-1.08352115040203e-05
-1.17309734418914e-05
-2.66173405738134e-05
-2.01982065406103e-05
-1.90043131765254e-05
-7.70583817667758e-06
-2.69831695008775e-05
5.03824783277184e-06
-2.61131049471196e-05
-3.23408855670573e-05
-1.84608680871044e-05
-1.13866664725056e-05
-2.53258957742292e-05
-3.24241721101069e-05
-8.86268512327655e-06
-1.13305177757686e-05
-2.38427060934378e-05
-1.13913825595179e-05
-3.24364343805298e-05
-2.4074473222033e-05
-2.39368327675585e-06
-3.67925932417094e-05
-1.58410422261477e-05
-2.61505428622387e-05
-2.86219521188771e-05
-3.52614840606454e-05
-1.0564893808892e-05
-9.5384619445764e-06
-3.20193409415336e-05
-4.04773667575804e-05
-2.85136074973336e-05
4.02211571402103e-06
-2.90242839661271e-06
-2.03315402411973e-05
-1.56224341960759e-05
-1.75206982153949e-05
-3.00576528842678e-05
-3.57340757328915e-06
-1.83957087040407e-05
-1.89595067402825e-05
-8.66734266761106e-06
-4.34599415822115e-06
-2.51935967729231e-05
-1.86831054114181e-05
-3.6485533655701e-05
-2.93435340016627e-05
-1.50153033314821e-05
-1.93139365943585e-05
-1.80009614026308e-05
-1.83835100742115e-05
-3.1068860653794e-05
-3.75340356321226e-06
-7.48295965828281e-06
-2.15932066219386e-05
-1.04253161856474e-05
-2.36918259131421e-05
-2.68052326123174e-05
-1.20883369599088e-05
-1.96547967266571e-05
-2.78500763297733e-05
3.41837075873683e-07
-6.80859874808454e-06
-1.31761280633133e-05
-8.95324684963112e-06
-1.48060114390448e-05
-4.92381261773659e-06
-3.09938554986247e-05
-1.39314087623539e-05
-2.76055988423597e-05
-1.58070418990524e-05
-1.0487629216685e-05
-8.961915454095e-06
-1.38861675599956e-05
-1.70479176899126e-05
-1.54247345318241e-05
-2.16184528585625e-05
-1.11600570795872e-05
-2.32173194681038e-05
-1.9163257145092e-05
-1.62914275724672e-05
4.74733141980834e-07
-1.98073621360817e-05
-1.43981316595984e-05
-2.12362244492283e-05
-6.54147790551712e-06
-1.66938170117501e-05
-8.44748293975492e-06
-2.94515035298357e-05
-6.36606415632058e-06
-2.89407611291292e-05
-1.7470296412191e-05
-8.82245604734814e-06
-4.79995477448801e-06
1.40791234719082e-06
-1.14377113254738e-05
-1.93950397332659e-05
-2.66807022576002e-05
-1.43699094398622e-05
-2.22232201731809e-05
-1.96171177113102e-05
-1.00578138479043e-05
-1.9931324572367e-05
-1.62767184178804e-05
-2.56914202435799e-05
-2.01262298189685e-05
-2.82779035040998e-05
3.29349247097884e-07
-1.98677577185809e-05
-2.76602777113034e-05
-2.11750813720536e-06
-1.95868065189331e-05
-2.52586085004024e-05
-1.57743334818522e-05
-1.06608939451269e-05
-1.64241407381779e-05
-1.27636460135497e-05
-1.77101870157211e-05
-2.15931003551649e-05
-1.5954419858156e-05
-2.1358710237332e-06
-6.11872183595789e-06
-1.93252930114032e-05
-4.21812026526942e-06
-1.13715579032791e-05
-1.92385764567291e-06
-2.03222350131019e-05
-6.72706459639385e-06
-1.0643165726147e-05
-1.7418875073959e-05
-1.78685884482938e-05
-2.37569046475623e-05
-1.19461960138707e-06
-1.08303862609456e-05
-1.02537950479181e-05
-2.91183783686182e-05
-1.44855581226898e-05
-2.01868499648715e-05
-2.10129589028963e-05
-2.7289770180072e-05
1.79829676296893e-06
-1.03582814045099e-05
-1.96202986095395e-05
-2.82492996910177e-05
-6.71928408009204e-06
-1.51093485376542e-05
-3.27412903138835e-05
-1.41272159723093e-05
-2.74616656566121e-05
7.26842202119167e-08
-1.11451778243165e-05
-1.52189318618126e-05
-2.06581761275561e-05
-1.45505899299559e-05
-1.92599525925075e-05
-3.4852324017359e-06
-8.31750213891419e-06
-2.14544999997065e-05
-6.31687997530081e-06
7.75104737474018e-06
-2.12601722893355e-05
-1.49550940799478e-05
-9.69649338529797e-06
-1.27288875893465e-05
-1.04193078394674e-05
-1.85522790399e-05
-2.64443565094488e-05
-5.69419234892599e-06
-1.58235393391171e-05
-1.09139699336125e-05
-1.80664129990348e-05
-1.30400759673582e-05
-1.76932348798151e-06
-9.7261186841977e-06
-1.3156293199356e-05
-1.3210598882531e-05
-1.19607589177094e-05
-1.46272890012324e-05
-2.12247338019482e-05
-1.59699307826445e-05
-3.23349374057479e-05
-1.16795691709068e-05
-2.01818709731899e-05
-7.99291686315267e-06
-2.79553929586795e-05
-2.35363431814787e-05
-1.81638063503144e-05
-2.8166108310629e-05
-1.93014994902026e-05
-1.15760604489446e-05
-2.70718063978018e-05
-2.30315645988208e-05
-3.35584610737612e-05
-1.3724205110264e-05
-3.05646401755376e-06
-2.27348806126923e-05
-1.7430160778082e-05
-7.58027955631328e-06
-1.85364321150078e-05
-1.29935542374089e-05
-2.08902717516871e-05
-3.13822062306604e-05
1.98041619403919e-06
-2.354833720776e-05
-9.10001492167853e-06
-1.46928397536656e-05
-2.40993158923097e-05
-1.88298666336756e-05
-3.34039270996755e-05
-1.57950936919392e-05
-1.20359990031655e-05
-2.27923128973059e-05
-2.11734025365396e-05
-3.75655634916508e-05
-3.0115197060549e-05
-1.11212704623444e-05
-1.45984718679943e-06
-2.20004908607288e-05
-7.95184581387633e-06
-2.16629024877347e-06
-1.16866820909729e-05
-7.58510706731942e-06
-8.33957963923873e-06
-2.67150145746311e-05
-2.02731994738408e-05
-1.10173987474014e-05
-3.46559061132797e-05
-2.11309582444931e-05
-1.80352325888364e-05
-3.09650514266636e-05
-2.89725835402905e-05
-3.10916880326815e-05
-1.14329820179677e-05
-1.68829176252954e-05
-1.77301616328528e-05
-1.38073414952e-05
-1.2813960077773e-05
-9.88444694852818e-06
-1.65954131219091e-05
6.35314762346599e-06
-1.51167300851177e-05
-2.35383807052084e-05
-1.81223186361084e-05
-1.01932273397584e-05
2.8783237524355e-06
-2.27319497168588e-05
-8.49577313780479e-06
-2.88653507018376e-05
-2.1598879297387e-05
-1.66551034407183e-05
-3.61261856641272e-05
-1.28794005249272e-05
-1.86612126947004e-05
-2.20177390336949e-05
-2.24207680985335e-06
-2.04188648844728e-06
-2.24227427880779e-05
3.32321218457291e-06
-1.66620296021415e-05
-1.71777318743588e-05
-1.92619603263929e-05
-2.32445088398519e-05
-2.59866776946778e-06
-3.21578623344343e-07
-1.94267552535042e-05
-1.4880470913228e-05
-2.06340947328813e-05
-1.42518844519347e-05
-3.09011476106474e-05
-9.64737412261933e-06
-2.02601500772689e-05
-2.28588761168137e-05
-1.09069456537257e-05
-2.59217155133922e-05
-1.00480633293756e-05
3.49497396890032e-06
2.59303433328652e-06
-3.44630726990119e-05
-2.57315772246135e-05
-7.99061285157345e-06
5.81498099439991e-06
-3.25876693029349e-06
6.08932873228362e-06
-1.36975334793054e-05
-2.68998094189203e-05
-1.94951521017009e-05
-1.31128768093212e-05
2.96856845869876e-06
-3.69533101395488e-06
-1.45661409132954e-05
-1.42901424744237e-05
-1.82076518662366e-05
-1.62475931795678e-05
-2.41157564105294e-05
-2.3000442498987e-05
-2.48542791073474e-05
-5.76409099449628e-06
-8.92684097642941e-06
4.51027998924228e-06
-2.73578026005205e-05
-1.1914605063145e-05
-1.78510142939188e-05
-3.51741493265628e-05
9.10321641892688e-07
-1.16616284567696e-05
-1.52887624019076e-05
-1.14840772423118e-05
-1.99788380360759e-05
-1.70787323021125e-05
-1.48083342431324e-05
-1.63677750044315e-05
-1.15177112438515e-05
-2.26126826099777e-05
-1.36721821622688e-05
1.74590121269887e-06
-2.46113711456547e-05
6.86739980416578e-06
-1.44797176090452e-05
-6.62915380719978e-06
-2.39845783487699e-05
-3.01814916745694e-05
-1.81265168809466e-05
-1.25096342461349e-05
-3.2591795373209e-05
-1.26025983055328e-05
-2.37229305534493e-05
-1.75735720247401e-05
-2.6287726759861e-05
-1.67039141258634e-05
-2.04934290999854e-05
-7.94672225333547e-06
-2.83970467039226e-05
-2.39415659228369e-05
-1.90364338770584e-05
-1.25994639874604e-05
-2.14495294430812e-05
7.82554772194558e-06
-4.56643327315996e-06
-7.6282168870056e-06
-1.24904641502635e-05
-1.4036531357084e-05
-1.5159555210278e-05
-1.99127107039711e-05
-3.10012559671777e-05
-2.47185407204954e-05
-9.88008786981588e-06
-1.51608307141876e-05
-2.23235718913118e-05
-1.04619753572485e-05
-1.53238818234517e-05
-2.60411868536066e-05
-2.07853894424698e-05
-3.48321474086734e-05
-1.4847845467516e-05
-1.06174783440452e-06
-3.24143190923053e-05
-3.10659693839163e-05
-8.70975015690635e-07
-2.481561607624e-05
-9.84257112435998e-07
1.63963886514737e-06
-2.6168824243222e-05
-1.13690213076326e-05
-2.02373727585817e-05
-1.89201116003205e-05
-1.8608064430268e-05
-1.05890055821988e-05
-1.77317299785498e-05
2.30635458974259e-06
-3.15410578551282e-05
-2.41575031134702e-05
-2.09503539500717e-05
-1.96241172664805e-05
7.11839304779079e-06
-2.19379759770174e-05
-3.61209355785698e-06
-8.70885992559369e-06
-1.02534151285778e-05
-2.90650576554136e-05
-2.22376285708153e-05
-9.86676571136815e-06
-7.87508509739189e-06
-7.08222355967793e-06
-8.68086691898231e-06
-5.41565046826864e-06
-5.97765507072546e-06
-2.09058109053569e-05
-4.76549887998461e-06
-8.18110153478597e-06
-3.33937833654125e-05
-6.09293548394514e-06
-1.20623894767501e-05
-1.24287919896751e-05
-1.5133465555581e-05
-6.31279306916587e-06
-1.18700639825469e-05
-1.76928190934383e-05
-2.28307761792544e-05
-3.53416395238494e-05
-1.30621670846642e-05
-1.49613896640296e-05
-1.32481233536579e-05
-1.55719119167011e-05
-2.74815955139604e-05
-8.39162075956427e-06
-3.06958973749047e-05
-2.42900166441398e-05
-1.50143514596337e-05
-3.22327678008333e-05
3.97930079964471e-06
-2.12294476872214e-05
-1.87141308814636e-05
-1.50932190622308e-05
-7.08988632813245e-06
-1.335491312294e-05
-2.86012771608988e-05
5.10057039993138e-07
-2.68741256235657e-05
-1.05315783439388e-05
-1.38220945747214e-05
-6.96747815785614e-06
-1.06440913021048e-05
-2.51222387233509e-05
-2.27207547401481e-05
-1.82246437553373e-05
-2.5558288880709e-05
-1.75201104712548e-06
-8.0711491123377e-06
-6.07065340436623e-07
-2.05613605886741e-05
-9.15310601576997e-06
-9.30779392909057e-06
-1.50877307801387e-05
-9.83927714600409e-06
-1.682300766694e-05
-3.36712960620612e-05
-1.90497274497119e-05
-3.57995068093986e-06
-2.43413728187044e-06
-6.20776192046025e-06
-2.87693479203535e-05
-8.69878483880455e-06
-1.19097045363168e-05
-5.04604899868183e-06
-1.23571643146815e-05
-3.54961303419217e-05
5.68926151433737e-06
-8.5966709476212e-06
-3.26515742655696e-05
4.46223859366215e-06
-2.07516341319084e-05
-1.70930342318666e-05
-4.61055518613222e-06
-1.14855467264606e-05
-2.2857342069992e-05
-1.49755602521042e-05
-1.79574868675279e-05
-1.67555221007942e-05
-2.20993226764818e-05
-3.81902918579634e-05
-1.16881277033586e-05
-5.57107125640549e-07
-2.96022963641315e-05
-9.94311932292774e-06
-2.25269126232967e-05
4.51929765808535e-06
-1.32521689562917e-05
-2.50676462443766e-05
-1.19789663355769e-06
-1.76865717787314e-05
-2.6066957111853e-05
-8.83971928810527e-06
-1.45217605486552e-05
-1.06948554052122e-05
-7.73338802310711e-06
-2.87232135096753e-05
-7.82143881110444e-06
-1.24525458090802e-05
-2.53420103313914e-05
-1.78533008748254e-05
-1.18821877978018e-05
-1.38960073129137e-05
7.26432571698954e-06
-1.07258568497439e-05
-6.7857140541877e-06
-2.857004686836e-05
-2.85196239864014e-05
-7.40534942566444e-06
-2.3431126330328e-05
-1.49678500126955e-05
-2.47290480696926e-05
-2.59727690946759e-05
-2.0430007213528e-06
-2.00068368956764e-05
-1.12695534392482e-05
-8.5775352393949e-06
-1.71897888939568e-05
-3.14008798958695e-05
-1.44429999598037e-05
-1.57469711279021e-05
-2.47282065855928e-05
-2.64046486555777e-05
-1.71829900228453e-05
-5.90360584803184e-06
-7.13850550834758e-06
-1.49527837220445e-05
-2.38117020878381e-05
-1.44475296542504e-05
-4.87620502401845e-07
-2.54109241949247e-05
-1.33384277691161e-06
-1.20999188416385e-05
-1.64422587522349e-05
-2.47521122099411e-05
-2.47971574203833e-05
-2.41780691191494e-05
-3.40243897347025e-06
-1.97727797890027e-05
-7.17955001724461e-06
-1.60105355628933e-05
-2.04911125256995e-05
-7.15805774729649e-06
-2.64528645910939e-05
-1.24931455098155e-05
-3.41697151439253e-05
-2.22962533309788e-05
-6.71967269963521e-06
-2.1776999691931e-06
-1.16129263730607e-05
-2.31792527794561e-05
-1.66238292135751e-05
-6.62900915226269e-06
-2.47197661664677e-05
-1.43314314760771e-05
-1.88996195545886e-05
-8.02160902446173e-06
-1.81440879612092e-05
1.40555894430547e-06
-3.05152501397684e-05
-1.30098481520696e-05
6.82615467199874e-06
-1.82947315981187e-05
-1.75378865533523e-05
-1.61390459482457e-05
1.90494022360752e-05
-1.88064392980895e-05
-2.05694809109841e-05
-2.72447221492802e-05
-2.94247097200798e-05
-8.23357667901886e-06
-1.60514023345352e-05
-8.79654793222648e-06
-1.37800264410142e-05
-2.58307641668727e-06
-1.39156418695407e-05
-2.75917786877995e-05
-8.95280886321371e-06
-2.34330656041826e-05
-1.48881673908903e-05
-8.65873070168569e-06
-1.89806273147532e-05
-2.54024990989278e-05
-2.17181268684156e-05
-1.61962873481487e-05
-3.12771564430842e-05
-2.30973923488835e-05
-1.43012529400816e-05
-1.50222134407772e-05
-8.74692354744867e-06
-1.32894680276274e-05
-1.13799678476989e-05
-2.56922888509097e-05
-1.09193824565856e-05
-2.2658298834246e-05
-2.04872766311266e-05
-1.67685254460992e-05
-1.20064224608049e-05
-1.38278097846553e-05
-8.78239582362221e-06
-1.96939442136643e-05
-1.05104844847078e-05
-2.15636738555117e-05
-1.73084409091901e-05
-2.11773786274131e-05
-2.5719445511407e-05
-7.37987012693279e-06
-6.68346898968057e-06
-6.30152312271364e-06
-1.72613766108153e-05
-1.76942805597917e-05
-1.723621899319e-05
-2.43883007770132e-05
-3.10395330520583e-05
-1.08263475515873e-05
-5.97187725869403e-06
-1.49162524546884e-05
-2.15949410834236e-05
-3.24288028698059e-05
-2.73082888433651e-06
-1.06024169919276e-05
-1.0338333720313e-05
-3.7837304242373e-06
-2.00031845085334e-05
-1.8246723069369e-05
-2.23057605733099e-05
-6.5870392129073e-06
-2.26441983499557e-05
-1.98284095033167e-05
-4.52147197250507e-05
-8.48630671582499e-06
-8.83642236132786e-06
-1.14616165007587e-05
-1.37881065352279e-05
-1.63594424796473e-05
-1.91303046457991e-05
1.36385717989547e-06
-2.98494818317313e-05
-2.05176897276237e-05
-6.16022812433868e-06
-1.60332632719699e-05
-5.90043545594288e-06
-1.37242902337537e-05
-1.58075539296073e-05
-9.52380070806118e-06
-1.19203713295469e-05
-1.10719604493885e-05
-8.92712759638391e-06
-2.60476708934135e-05
-1.65092936303343e-05
-1.1816144827576e-05
-1.31659194227652e-05
-2.57079639986438e-05
-3.03421622332941e-05
-1.84134869252229e-05
-6.64844976946331e-06
-8.56725392100378e-06
-1.60772549995982e-05
-2.21385681827419e-05
-3.57280074807049e-06
-2.57430920928549e-05
-2.33420035195432e-05
-5.05035120200143e-06
6.02971922141325e-06
-1.53339960422224e-06
-2.86987569985892e-05
-1.90676090826813e-05
-3.40173572015626e-06
-2.00226718334874e-05
-1.44428458776748e-05
-1.81894380653076e-05
-2.82039119964779e-05
-3.2425196527213e-05
-1.40750347130627e-05
-9.90773082485526e-06
-3.00471259050635e-05
-8.44577736616161e-06
-1.00395425308094e-05
-9.42965461561543e-06
-3.12991577054657e-06
-1.99550737442737e-05
-1.32803843364586e-05
-1.80634616053066e-05
-2.93836751015936e-05
-2.43471693538316e-05
-2.10583783213946e-05
-1.99519048514154e-05
-1.94345086138853e-05
-2.40028465834317e-05
-1.74557186534041e-05
-6.31047133728329e-06
-2.12241650630404e-05
-1.89973457652271e-05
-2.53822849962044e-05
-1.43427322108655e-05
-1.47865575355252e-06
-1.5818198745474e-05
-1.89633289167536e-05
-1.78083831387007e-05
-8.17566963661709e-06
-1.84823433982824e-05
-1.97753165631055e-05
-2.48169166934708e-05
-3.34199535415472e-06
-1.09612050050398e-05
2.08225922863775e-06
-1.51765762257541e-05
-1.59167604878976e-05
-5.32708320409712e-06
-2.30949086024148e-05
-3.29632104776599e-05
-1.89559690925415e-05
-1.0274419393093e-05
-1.83071082488456e-05
-6.07233173418248e-06
-2.13699593727579e-05
-2.96503257795786e-05
-6.21408032458751e-07
-2.17443150533074e-05
-2.19690196158174e-05
-4.56230074674349e-06
-1.54164674987647e-05
9.06617295620771e-06
-1.47263824430019e-05
-2.13629195412633e-05
-9.51114527292995e-06
-1.28416170304399e-05
-4.29715509175292e-06
-1.59535538964194e-06
-1.17593606656944e-05
-1.41291613674297e-05
-5.66838469916779e-06
-1.25587142341223e-05
-1.35472989211643e-05
-1.92712951671246e-05
-3.17386731564859e-05
-2.48153723551307e-05
-2.84054217806478e-05
-2.85542326767765e-05
-1.27810659916475e-06
-2.5070213223565e-06
-2.37397723956394e-06
-1.41253358772356e-05
-2.23812260818693e-05
-3.17108855062922e-05
-1.92541385386678e-05
-1.91686172755327e-05
-1.05140585441245e-05
-3.14164524952856e-05
-5.24143775027154e-06
-2.84773397362236e-06
-2.88486918812978e-05
-2.6255192958404e-05
-3.20866073611817e-05
-1.20459891810293e-05
-1.09952651277167e-05
-2.17789570876263e-05
-8.1799963342641e-06
-2.03909104841239e-05
-6.75988958453919e-06
-2.92195437856771e-05
-1.03861788466238e-06
-5.76834291340755e-06
-2.48819665867711e-05
-1.86898909204128e-05
-2.08722277549677e-05
-1.21721980944417e-05
-7.64949300118276e-06
-1.62326618677205e-05
-2.33626179468405e-05
-4.65353269276353e-06
-2.06557499993477e-05
-1.1021999551765e-05
-3.65506464122549e-05
-3.33150501733671e-06
-6.83434560559808e-06
-8.08144082023742e-06
-1.24134420200604e-05
-1.74781762291107e-06
-1.58652626717348e-05
-1.96129390800657e-05
-2.50033385836684e-05
-1.97759525916213e-05
-5.72738523453461e-06
-1.80065614127282e-05
-1.0745247114666e-05
-9.09428155619711e-06
-1.73962046400797e-05
3.55760736171576e-08
-1.01703224521838e-05
-2.70600606237822e-05
-3.0495437606295e-05
-7.8440582644329e-07
-6.21490195472571e-06
2.71498428430977e-06
-1.14917214212652e-05
-1.29747821096363e-05
-2.08847320595122e-05
-7.96152422397638e-06
-1.29539911299649e-05
-1.09969027499195e-05
-1.2763107498678e-05
-1.21566254279797e-05
-7.90438866593997e-08
-5.85512571975314e-06
-8.83096849406623e-06
1.73211731876324e-06
-5.06537035209634e-06
-1.16611862415979e-05
-1.8358036080083e-05
-2.81205833157637e-05
-2.18624324212062e-05
-1.35763288826872e-05
-2.09011056199919e-05
-1.50506208977928e-05
-2.62508826214945e-05
-8.34577861879375e-06
-2.26628334667687e-05
-2.985521535158e-05
3.91433299888349e-06
-1.43049949348775e-05
-2.04396871372821e-05
-1.51484101711061e-05
-6.37273971561901e-06
-1.77442513649103e-05
-1.00684828598596e-05
-2.12256421540658e-05
-3.49754732342496e-05
-1.70085585545482e-05
-1.08464255498576e-05
-1.70686340666528e-05
-7.93323227499527e-06
-2.00164896548074e-05
-2.66541029653178e-05
-1.38503098075348e-06
-3.59914646462728e-05
-1.67376641795246e-05
-1.37959113728136e-05
-6.52250409957666e-06
-3.07863915434909e-06
-3.10937191214916e-06
-1.24026244677025e-05
-1.54822379070882e-05
-1.05053909721397e-05
-1.87182196653432e-05
-6.39821392486307e-06
-1.11033016745213e-05
-9.62913830881761e-06
-2.57019748682263e-05
-5.61643214861474e-06
-1.31057863858242e-05
-9.00869140747204e-06
-2.59849134214113e-05
-1.1285409419126e-05
-3.25624823523221e-05
-2.01090893455709e-05
-2.25200043224858e-05
-1.58443488021181e-05
-2.79466866491711e-06
-9.52292152950997e-06
-2.19131229026011e-05
-2.00753455683644e-05
-1.01437422145053e-05
-9.26735063558027e-06
-1.61943908869758e-05
-8.66509489593952e-06
-1.37676044804613e-05
-2.28750556489525e-05
-7.89071995142774e-06
-1.18395105860966e-05
-2.01830072507872e-05
-7.01168738471859e-06
-2.14002295227923e-05
-1.90396372359084e-05
-3.73348919327628e-05
-6.26690868111571e-06
-2.49695584208123e-05
-2.00263272940486e-05
-9.21993668667258e-07
-2.11517398525195e-05
-8.39663196473171e-06
-2.16639911080027e-05
-2.50578827897412e-05
-1.30072045450255e-05
-1.64113519595915e-05
-2.13741766832614e-05
-4.09468768011414e-05
-1.30746480902318e-05
8.99288425706535e-07
-7.69095786702283e-06
-8.80987061124577e-06
-1.54338008862285e-05
-3.40399804520032e-05
-3.15851797748529e-05
-4.86216515834566e-06
-1.11784040200269e-05
-1.97298235488481e-05
-3.81401116016937e-05
-2.38863485736902e-05
-1.90868046660968e-05
-1.7248192092713e-05
-1.74056510314328e-05
-1.04909706846605e-05
-1.4379661442229e-06
-1.68816862803104e-05
-1.23536163996925e-05
-8.56240460466059e-06
-2.3898926209379e-05
-1.01685253250556e-05
-1.40315830220651e-05
-2.54523717649387e-05
-1.95478669882816e-06
-1.78587289540705e-05
-6.48299919311627e-06
1.16656290042393e-06
-2.8781809853974e-05
-4.88884625990976e-06
5.41881772399304e-07
-1.28759756209242e-06
-2.8701558708054e-05
-2.33099890865925e-05
-2.41513056670668e-05
-9.98749868446208e-07
-9.06786059352849e-06
-1.44614966311626e-05
-2.04148465879281e-05
-5.80168403089609e-06
-2.71750061884022e-05
-2.63079411266635e-05
-2.95886840813004e-05
-2.33629260930487e-06
-2.03816202625907e-05
-2.41555095319219e-05
-3.87737237611669e-05
-2.98831537036256e-05
-1.30485460520027e-05
-1.24162881430805e-05
-1.17036344408839e-05
-2.23411792964695e-05
-2.32990796278158e-05
-2.1841290192183e-05
-4.70372169382458e-06
-1.12927607079761e-05
-1.94194101586609e-05
-3.52614016048311e-06
-9.67887449797301e-06
-1.01290072552488e-05
-1.19681461458485e-05
-1.68948299812218e-05
-2.01051186402947e-05
-1.56716587563016e-06
1.79388411019562e-06
-2.92678855161243e-05
-2.12107648623431e-05
1.01597895303746e-05
-1.46802900611726e-05
-1.71729952409642e-05
-2.20774296026239e-05
-1.87315360653897e-05
-1.17392020395944e-05
-1.69278783768552e-05
-1.49099298500949e-05
-3.92033875255752e-05
-3.20622451139826e-05
-1.77408540373622e-05
-4.0257507058846e-05
-2.13612405160564e-05
-1.49292455337434e-05
-2.45368938000651e-05
-2.23878946368891e-05
-4.06185148982763e-06
-8.17884557408397e-06
-1.25213384979726e-05
-7.31007028511936e-07
-1.77994045514752e-05
-2.18799431367823e-05
-2.08808739044144e-05
-1.55174751760216e-05
-5.64395823721039e-08
-2.88676906107902e-05
-1.33699951909138e-05
-1.72691694249557e-05
-3.06488974398582e-05
-4.96820723787244e-06
-5.70882051322464e-06
-8.47061813387797e-06
-2.18156358872303e-05
-2.06746590246645e-05
-5.43427211485735e-06
-1.35214311298817e-05
-4.7399811841316e-06
-1.31781183289172e-05
-2.29655462741896e-05
-3.53926742983532e-06
-1.28063354994913e-05
-3.95871941107148e-07
-1.17116451887958e-05
-2.0212531618724e-05
-2.16901688338005e-05
6.11803162894041e-06
-1.77603302113677e-05
-4.03780210347663e-06
-2.47810296076962e-05
-2.25047196241742e-06
-1.03272513190797e-05
-6.70186341037387e-07
-3.07106641688354e-05
-3.69258619256144e-05
-5.20568760286705e-06
-1.33047574862603e-05
-1.46336276463122e-05
-2.48367105199732e-05
-2.44068649371105e-06
-1.10581231961822e-05
-1.34334365122342e-05
-1.26837061216155e-05
-1.60322978566916e-05
-2.69933461253094e-05
-2.68404555877508e-05
-2.33471686828603e-05
-1.64329174454671e-05
-1.21897989085649e-05
-1.77702428884827e-05
-1.146629218137e-05
9.30089632215299e-06
-1.12743571354373e-05
-2.9432158341002e-05
-2.56178483438902e-05
-3.40985091112623e-05
-2.1474863231649e-05
-1.56390839798956e-05
-5.07636198522686e-06
-1.31367229901744e-05
-1.44855677934877e-05
-2.29277279007601e-06
-1.34900665452204e-05
-2.01268821086394e-05
-4.08844967258314e-06
-3.55167048405164e-05
-1.94988550524264e-05
-1.51265854072714e-05
-1.31777839338557e-05
-2.42563417262415e-05
-1.49075535430628e-05
-1.82860889588495e-05
-2.45578697803394e-05
-1.421079058406e-05
-1.45789586462624e-05
-4.28073355221366e-06
-2.38983688039829e-05
-3.04842795441481e-05
-6.32334188396285e-06
-1.73638645104793e-05
-2.50342389701219e-05
-1.44025927101712e-05
-2.05517638765042e-05
-1.16737494071265e-05
-9.07230965265533e-06
-2.03799594985685e-05
1.105176660013e-06
-1.54649150347447e-05
-1.64597004663824e-05
-1.23156839489818e-05
-7.64151645376136e-06
-2.20395449171625e-05
-1.78685233158522e-05
-1.5105473378138e-05
-1.01906946219038e-05
-8.9991747609159e-06
-1.31920574258659e-05
4.92191935193044e-06
-1.93076942209413e-05
3.52741762138691e-06
-4.34624417642083e-06
-1.04960529305374e-05
-2.56962379126458e-05
-1.01781789087936e-05
-6.88085353376031e-06
-7.29455840406763e-06
-1.44555458831929e-05
-1.86822152785049e-05
-1.72927294856223e-05
-1.66504948400938e-05
-2.32465200257635e-06
-1.78089431464989e-05
-1.94339045256625e-05
-1.69506328520965e-05
-6.74853071289928e-06
-3.07561691510738e-05
-5.71304144658394e-06
-5.69363470769605e-07
-1.25079483381842e-05
-9.99181788936919e-06
-1.12212470404797e-05
-2.24948637985748e-05
-3.06146393256643e-05
-8.22570070630819e-06
-7.23713614012028e-06
-2.03704018312288e-05
-7.34146873298019e-06
-1.61474575741431e-05
-5.6748727650291e-06
-2.62664331796709e-05
-1.14125036087611e-05
-9.84024247745289e-06
-6.37530368165477e-06
-1.81102634092099e-06
-1.81504306998969e-06
-2.60128097660839e-05
1.23566967959319e-06
-1.08433034070519e-05
-2.13396554056286e-05
-2.67307547777869e-05
-7.52744111240452e-06
4.27560163768587e-06
-1.44925001533097e-05
1.09066338516733e-05
-4.0491391355089e-06
-1.69074263279411e-05
1.02214904616054e-05
-1.82449065908617e-05
-2.29761214149045e-05
-1.11383738471993e-05
-1.73857533795048e-05
-6.06904046899937e-06
-1.20020466465549e-05
-9.31989394180386e-06
-1.98456758848136e-05
-1.28939720505053e-05
-2.04730552108303e-05
-3.05569046190858e-05
-2.82401981966343e-05
-1.75004465510939e-05
-1.79870212599271e-05
-1.30834071355718e-05
-1.23396278271303e-05
-2.1295745601026e-05
-7.2230618154171e-07
-4.70615625069875e-06
-1.33283804131248e-05
-7.59502357630564e-06
-1.90521751886934e-05
-3.73521868385529e-06
-1.56152422283226e-05
-3.10531570511083e-06
-3.8140063588043e-06
-1.2448581208548e-05
-7.65902339929555e-06
-1.52740140895826e-05
-2.02350664564066e-05
-5.98950093067297e-06
-7.79142214447631e-06
-1.25772987195275e-05
-1.5014670168055e-05
-1.49440969732195e-05
-4.25252130211098e-06
-4.25064002154925e-06
-1.38155227489213e-05
-1.33350320092449e-05
1.90158295388079e-06
-2.06924683254462e-05
6.29079986803578e-06
-1.81756463574338e-05
-7.48898024501406e-06
-8.3315879280429e-06
-3.18584797513193e-05
-1.27476555678026e-05
-3.04853517219174e-06
-1.29689192479967e-05
-7.01215245081959e-06
-1.03723985387502e-05
-1.81725547295814e-05
-9.68232967152982e-06
-1.15826923032216e-05
-1.07647639034843e-05
-7.30413711773949e-06
-1.1175655703799e-05
-1.66185191997701e-05
-1.77550101134999e-05
-7.07463598708196e-06
2.42776024396909e-06
-7.41060503674977e-06
-1.86257318273364e-05
-1.28067298554164e-05
-9.81078609860605e-06
-9.46377061292659e-06
-2.75560295930924e-05
-5.71472511430765e-06
-5.20603783431188e-06
-1.78897059077307e-05
-6.37450695216944e-06
-2.27800607124481e-05
-2.82860227148858e-05
-2.64153030935724e-06
-3.42827716133206e-05
-1.35198928326317e-05
-1.72095156535578e-05
-7.75928925411376e-06
-9.56941965767692e-06
-2.14765644637279e-05
-2.95409349721381e-06
-2.65623584900189e-05
-1.24609078271885e-05
-3.87117196848201e-05
-1.42453551125644e-05
-2.08584728093354e-05
-5.09547231642747e-06
-1.61377900229561e-05
-1.14442735510929e-05
-1.28124031033285e-05
-1.75928550182747e-05
-1.8829434806856e-05
-1.21442407975366e-05
-1.54408588641677e-05
-6.69243204681582e-06
-1.58320419556333e-05
-2.25499365610978e-05
-1.28361556514813e-05
-1.3287448422532e-05
-3.89434410694648e-06
-2.27272267038718e-05
-2.46292900896012e-05
6.96258247144772e-06
-1.90741109071183e-05
-9.82819659291695e-06
2.76362121715754e-06
-1.78932632611066e-05
-1.05199242894843e-05
-8.81662003515831e-06
-2.021932206067e-05
-1.58737012217507e-05
-2.15359124284007e-05
-1.44617737116372e-05
-4.62281891369499e-06
-7.96183974152945e-06
-1.1721455395971e-05
-1.54739198720207e-06
1.18234295333855e-06
-2.09613819108602e-05
-5.78745526221192e-07
-2.78861561742691e-05
-1.95138274428883e-05
-2.33415379894712e-07
-1.20613701004893e-05
-1.23095058261821e-05
-1.4172103605084e-05
-1.17022866885153e-05
-6.24981021084373e-06
-1.32333725785966e-05
-9.85908918230885e-06
-6.3281768160914e-06
-2.93398344576952e-06
-9.81116639519475e-07
-1.10387012070067e-05
-1.22945700936663e-05
-1.66698206314773e-05
2.74591849740934e-06
-6.08703147072317e-06
-1.05793611515485e-05
-1.38967892404287e-05
-3.32224685579463e-05
-6.38557246817846e-06
2.87148256534092e-06
-1.61634158224143e-05
-1.68789777149536e-05
-1.1558318214163e-05
-2.69016809589237e-05
-1.9679504416566e-05
-4.83213535316169e-06
4.30539842278745e-07
-1.5488000089036e-06
-1.23948686619979e-05
-2.86518129406794e-06
2.6224845825334e-07
5.29268755498471e-06
-6.65308907222706e-07
4.54283047007839e-06
-1.42005603067687e-05
-7.81654335223262e-06
-1.07722978575809e-05
-2.9262090851293e-06
-1.82342564045741e-06
-9.52380251298092e-06
-8.58534330807264e-06
-1.60756677191121e-05
-1.94965922145614e-05
6.15054330142865e-06
-1.71657822226456e-06
-1.7990567188933e-05
1.26670019126568e-05
-2.4582307914243e-05
-1.14351987997873e-05
2.4730235412655e-05
-2.12765681444851e-06
-5.52875400711858e-06
-2.53599507540313e-05
1.03494951040035e-05
8.33767560072488e-06
-2.49857751969959e-05
-1.90649011628133e-05
-8.19909126366568e-06
-2.48174434818805e-05
-3.22155148222608e-06
-2.8860074303733e-05
-3.47821066968681e-06
-1.405660658396e-05
-8.83355954412028e-06
-2.10324169032308e-05
1.55608073678379e-06
-1.8840354107097e-05
-1.33554271712869e-05
-9.04081521416998e-06
-1.20572513716428e-05
-8.89050366852102e-06
-6.26771516188273e-06
-1.40719339492979e-05
-8.07013204486399e-06
-1.41388745319634e-05
-3.48332477895469e-05
-1.0463794469627e-05
-1.18766077112325e-05
-5.52719770345171e-06
-1.25686350958484e-05
-9.55129268615192e-06
-2.41791868304389e-05
-1.88202779040905e-05
-2.05701168741161e-05
-3.54866521561061e-06
-4.95330338521155e-06
-7.36068266495398e-06
-1.62751463044453e-05
-2.66454337768214e-05
-1.02944408181586e-05
-1.22923918311487e-05
-2.10546248067947e-05
-2.61084261828161e-05
-1.42090370257993e-05
-5.39562977691649e-06
-2.33689339054647e-05
-6.04102287933755e-06
-2.21821245192814e-05
-1.91766556610372e-05
-1.95938199425904e-05
-2.16569538317466e-05
-3.53653818588069e-05
-9.35949274383368e-06
-2.02032911245373e-05
-2.40852801135254e-05
-1.13847776339271e-06
-1.40146455626021e-05
-9.05415881698291e-06
2.3079124670968e-06
-9.3776832230514e-06
3.44816091229403e-06
-7.03119411792791e-06
-9.00951894953689e-06
3.25899496668927e-06
-2.45228770348752e-06
-1.34125344432734e-05
-1.76496872097512e-06
1.69633533648837e-06
-6.67766620591736e-06
-1.37198358271788e-05
-5.84905395845814e-06
-6.57826353073646e-06
-2.65703530484999e-05
-8.38255587189627e-06
-1.69721415583928e-05
-3.24779406526484e-05
-9.82688097827506e-06
-2.57722294305263e-05
-2.12795916186001e-05
-6.61875650548853e-06
-3.56209741519722e-05
8.20320298039658e-08
-9.68714383376147e-06
-2.18919809956837e-05
-1.43065258721791e-05
-3.11960435490235e-05
-2.13066665320507e-05
-2.02701963699547e-05
8.20246158817548e-06
-2.25006354720601e-05
-4.1076106431387e-06
3.03721113574964e-06
-9.12104509063078e-07
6.15203462428391e-06
1.36374242783712e-05
-3.47297691919475e-06
-1.28905332671849e-05
-1.61960087348502e-05
-7.60639413724304e-06
-1.12806748480084e-06
-1.29854106835878e-05
-1.72106081440858e-05
-1.24931109213929e-05
-7.75798726070643e-06
-8.92123134451786e-06
-1.97513807394823e-05
-1.28074020598507e-05
-1.89035313260248e-05
-3.47570582038474e-06
-2.04867364319828e-05
-5.35664499260843e-06
1.91545132452085e-06
5.24091569499073e-06
-1.37428150551633e-05
5.18325131293864e-06
-1.74856727373646e-05
-5.85013362259079e-06
-1.27357849445974e-05
-7.15944950579626e-06
-1.43932457193765e-05
-2.16383700127709e-05
-9.33024326718502e-06
-7.60576179613221e-06
4.95708055675291e-07
-2.00258170985381e-05
-1.97150918930782e-05
-8.92481842409602e-06
-1.9453649619567e-05
-9.45015621396177e-06
-1.087487989389e-05
-2.0964641254977e-05
-3.30094977395542e-06
-1.91753486322555e-06
-1.78221241214678e-05
-1.50410192586407e-05
-1.47844516218465e-05
-9.87248231932764e-06
-9.42229067042443e-06
-3.27874627311566e-06
-1.02757215014169e-05
-1.1431211878546e-05
-5.13129791225353e-06
-7.97943296315956e-06
-3.11820812333331e-05
8.87480436332841e-06
1.38385672103073e-05
-2.13625810893942e-05
-2.1023550460807e-06
-1.2090649981869e-05
-2.33624913889489e-05
2.92036127749461e-06
-7.9606185025187e-06
-3.11883163485093e-06
-2.02708550242697e-05
-1.66069219757258e-06
-1.40242809307785e-05
-1.39617280167697e-05
-2.59229750996975e-06
-2.78158816321046e-06
-2.90675007834738e-05
-1.17790083784954e-05
-1.09304865188421e-05
-1.56001025113013e-05
-8.3730276671274e-06
-7.24174623659788e-06
-1.68087383111552e-05
-1.0013916736761e-05
-3.38327692812242e-07
-5.03505949604315e-06
-1.19988699643896e-05
-9.37458292209368e-06
-7.15438812475841e-06
3.93939091150965e-06
-4.56882247030779e-07
-1.32674628808273e-06
2.87049321061635e-06
-1.09398765736712e-05
-2.39045968748997e-05
-1.04488850271029e-05
-7.55081794459753e-06
-2.26490394223518e-05
-3.56145269437595e-05
7.21734657536342e-07
8.82954850076033e-07
-8.02577330838636e-06
-8.99111205599605e-06
-3.44576232901774e-05
-2.19594380972808e-05
-8.9395508337634e-07
-1.4892379885918e-05
-1.1890930184574e-05
-1.30663817886932e-05
-1.20393849684373e-06
-3.91292623667737e-06
-3.3069359296037e-05
-5.01307720474156e-06
-4.11886334960186e-06
-1.68279064837088e-05
7.17582435546627e-06
-1.98067894831621e-05
-1.48865213344536e-05
-1.33409100660391e-05
-9.100512899596e-06
-1.13645149189803e-05
-1.44509958739389e-05
-2.81773032114688e-05
-2.88933812760249e-05
-1.15088653386126e-05
-2.32584089223533e-05
4.5371443093295e-07
-1.5300273626247e-05
-7.5008516932071e-06
-1.06767814472741e-05
-6.95468522141483e-06
-2.27683003985884e-05
-1.40575958790561e-05
-1.3900882263043e-05
-7.44573159870249e-06
-1.19784852299958e-05
-5.90895084421166e-06
-2.07396493698183e-06
-2.46790790442657e-05
-2.82554335975182e-05
-2.10134657757815e-05
-7.94898591969956e-06
-3.38332083398891e-05
-2.68022980886985e-05
-2.05836031255613e-05
-1.11547655995852e-05
-2.27259815980716e-05
-1.19434982953668e-06
-3.95654086667935e-06
-5.23036989639233e-07
-9.92102519643181e-06
-2.55837035130757e-05
5.62192597098643e-06
-6.55936477938412e-06
-2.63657743264675e-05
-6.05829633889898e-06
-2.63625465354846e-05
-1.41176866606894e-05
-2.11699134319532e-05
2.36939947510971e-06
-1.90606495688282e-05
-1.09365904925363e-05
-2.97591346950856e-05
-8.35403277311583e-06
-9.54388706093974e-06
-1.13044528159955e-05
-9.98634229838019e-06
-8.62188197923913e-06
-9.16915635345568e-06
-1.02784387738353e-05
-1.47860217572279e-05
-4.11811958018612e-06
-1.88266117766074e-05
-2.56384256822036e-05
-1.80881217264894e-05
-1.6632888247349e-05
-2.71007918299964e-05
-2.22756148738197e-05
-2.15570807455178e-06
-3.42442439633112e-08
-9.59770542797641e-06
-1.68430002689091e-05
-1.37494387775682e-05
1.04366826823741e-05
-6.50214542732192e-06
-6.43717635782751e-06
-2.61468624714394e-05
-1.1461805212807e-05
-2.13112969847502e-05
-1.46105793721771e-05
-4.26517806646109e-06
-3.33237657233598e-05
-2.42606549079443e-05
-4.61641636951482e-06
-4.64210523499683e-06
-4.96732212313473e-06
-1.05856747430272e-05
-5.15196996543433e-06
-9.27266157335885e-06
-5.1843930418874e-06
-2.6332178386643e-05
-2.0592101040678e-05
-1.574248592082e-05
-8.97540693749799e-06
-4.76488724204892e-06
-2.08407195404068e-05
-8.47988317125212e-06
1.98028902559593e-07
-1.96404560161509e-05
-1.75352191206751e-06
-1.36206322434512e-05
-4.87587379903716e-06
-2.36401444072174e-05
-1.63795407821873e-05
-2.06294509843533e-05
-2.8643247442327e-05
2.45274542534035e-07
-1.90605662183154e-05
-3.03877683699556e-05
-9.30689136253919e-06
-1.40504343770532e-05
-1.1689425899764e-05
4.95655413851386e-06
-1.10816192693458e-05
-8.91659182928358e-06
-8.07723234133941e-06
-2.87549291584275e-06
-1.19942847738271e-05
-1.15474608659455e-05
-8.58106267622523e-06
-2.527031581816e-05
-1.79763476037393e-05
-2.29942048329316e-05
-1.4477167203348e-05
-1.81205192411639e-05
-2.32533180286209e-05
-3.59632446960608e-06
-1.17284454555561e-05
-1.8371815594124e-05
1.2056957398731e-05
-1.53160081816355e-05
1.70217756342606e-06
-9.52800481158388e-06
-7.41751377827994e-06
-1.06082816461619e-05
-1.3813400387007e-05
-2.0645455011276e-05
-1.69366322275854e-05
-2.1170533391148e-05
-3.5515488289978e-05
2.22959340083869e-06
-2.07480403078003e-05
-2.61136608178622e-06
-5.36324556106676e-06
-1.49255740918464e-05
-2.40796994538207e-05
-1.56465448153566e-05
-2.28336444506688e-05
-1.62352741166692e-05
-2.6573751570692e-05
-2.58822945589463e-06
-1.30124957036954e-05
-1.64137958073444e-05
-1.504986140851e-05
-1.66600142530858e-05
-1.03824940563216e-05
-1.35982630857777e-05
-2.19336801716119e-05
-1.52036919950517e-05
-4.53950647948449e-06
-1.78695667101922e-05
-1.96974943670617e-05
-9.06903281701015e-06
-1.92623642951734e-05
-7.39825723264309e-07
-1.14971559932273e-05
-1.72359921045622e-05
-1.97272338051084e-05
-6.19711260437615e-06
-2.01233814428502e-05
-3.1554238280522e-05
2.93835295515131e-06
-2.44659328006459e-05
-3.56571314443033e-06
-1.58661085988686e-05
-3.21635245375416e-05
-6.75126180639743e-06
-1.22178655420032e-05
-4.50652577785099e-06
3.79651476244073e-06
-2.6293540352894e-05
-6.87913722375292e-06
-1.09804427788998e-05
-7.41662413290569e-06
-1.97398089475875e-06
-2.81432403514389e-05
-1.17677674855304e-05
-1.12405066024857e-05
-1.05707325283119e-05
-1.92169294081091e-05
-1.43900069925429e-05
-5.63561042927908e-06
-1.07868155402583e-05
-7.81144675108459e-06
3.24639013662357e-06
-3.13156086040362e-05
-7.15190546660357e-06
-1.56336752356275e-05
-3.44911210781007e-06
-1.25947926751905e-05
-6.70770802625498e-06
-4.74776376460298e-06
-1.31055805435525e-05
-2.22324265870965e-05
-1.55195303135452e-05
-2.4884582783749e-05
-3.44341995517097e-05
-3.82594465262675e-06
-1.7296474486905e-05
-2.21322145172145e-05
-2.01207567278611e-05
-1.10517620923345e-05
-1.85796407783001e-05
-1.03977862673422e-05
6.07688723936434e-07
1.73564213530547e-06
-5.95228816868667e-06
-1.27973971867742e-05
1.17393595058265e-05
-7.36276027158718e-06
2.12681626161202e-06
-1.75357725904587e-05
-5.6503139047649e-06
-2.87125554431511e-05
-1.60344040642527e-05
-1.10526671519816e-05
-1.6134231315943e-05
-6.40335331626087e-06
8.63487266358098e-07
-8.76708690822508e-07
-9.77147670709376e-06
-1.20495379099358e-05
-1.00839424355266e-05
-4.19318283406718e-06
-1.7669494349967e-05
-8.53329372455148e-06
-1.58957290328686e-05
-5.16537489374624e-06
-2.19282680058218e-05
-9.71742533148386e-06
-8.03378357236812e-06
-5.39669415072778e-06
-1.19606767523712e-05
-1.03551901086176e-05
-1.00418302309981e-05
-2.04286549067793e-05
-5.80590294896958e-06
-6.29050516507779e-06
-1.69177013021178e-05
-1.12373582176073e-05
1.11352655293052e-05
-1.85388233690559e-05
-2.1365706657477e-05
-3.7192245742689e-07
-1.16489556666605e-05
-1.82245517492564e-05
2.8809873054634e-06
-1.3828575067338e-05
-2.60520929654144e-05
-1.84922620882255e-05
-8.37820562218977e-06
-3.09095652188813e-06
-9.57273769256221e-06
-1.19169852956068e-05
5.41722622326915e-06
-8.05059535521185e-06
-1.4676056107339e-07
-1.94227864859588e-05
-1.34265066855412e-05
-1.44535841169061e-05
-1.41184239575479e-05
-2.32189563566097e-05
-8.66205488421421e-06
-2.00447130176288e-05
-5.12638673782704e-06
2.2048668406025e-06
-2.27431398894416e-05
9.85886916819657e-07
-8.17007249421263e-07
-1.16398283778785e-05
-8.29563244466126e-06
-1.71367050643177e-06
-1.1979340903595e-05
-1.52301249736774e-05
-1.31747004841998e-05
-4.4970497057068e-06
-3.39959150374691e-06
-4.22203321126833e-06
5.47695807892168e-06
-1.90357587277452e-05
-1.91636530569853e-05
-9.6782985040032e-06
-1.39422008512875e-05
-1.24849650781096e-05
1.68181119818011e-05
-4.80129635342079e-06
-2.03729937535318e-05
-1.45263378632756e-05
-2.35458065592839e-05
-1.69385173365221e-05
-5.97405662002884e-06
-2.09574465291231e-05
-2.02820798032907e-05
-1.60983100982547e-05
-7.76791008212456e-06
-1.98759593825761e-05
-1.35286638484394e-05
-1.80142916982025e-05
-2.71791155312391e-05
-1.17335581309335e-05
-3.45087744401275e-05
-7.27715163615722e-06
-3.82660010162124e-06
-1.01243107319239e-05
-1.20171762808225e-05
-1.61888542901331e-05
-2.21280031555413e-05
-2.33959649004288e-05
-2.1642673546895e-05
-1.25355649518538e-05
-1.93641380275048e-05
-2.39368694593887e-05
-1.77229257537534e-05
1.86392883836135e-06
-7.56254061282801e-06
1.41104149121775e-05
-1.7858278109235e-05
-3.65538091902351e-06
-1.92806073676981e-05
-1.28477285242028e-05
-8.35258693648993e-06
-2.68428384105924e-05
-1.92983658391905e-05
-2.75791939339977e-05
-1.19194051035943e-05
-1.34561236137666e-05
-1.66327682935583e-05
-9.76205530725674e-06
-1.33218588002895e-05
-1.90362430005238e-05
-4.98207787037357e-06
1.04613506899732e-05
-7.85305923708332e-06
-8.85673589479384e-06
-2.15875121504276e-05
-1.07220960284905e-05
-6.63207744921318e-06
-2.40933866339246e-05
-1.92588065693357e-05
4.03457925523435e-06
-1.12663297835515e-05
-3.9764522951255e-07
-1.12755319760257e-05
-2.24046102812908e-05
-2.11593277470553e-05
-2.10113241479432e-05
4.38463278953468e-06
1.03589906302105e-06
-1.71227405807146e-05
-6.86106695447613e-06
-2.31030469690175e-05
-3.27825026087889e-06
-1.01218866847443e-05
-1.90239918695847e-05
-3.12529401059253e-05
3.91622959247397e-06
-1.34232707793259e-05
-7.53927836775014e-06
-1.34952359797017e-05
-7.23252083686364e-06
5.25909322192582e-06
-1.78035583611353e-05
-1.14078214916326e-05
-8.65624032991533e-06
1.15642519884284e-06
5.33254369162491e-06
-1.80557172165276e-05
-1.46022493587043e-05
-1.82792672160469e-05
4.31869139941356e-07
-1.31134902728901e-05
-2.60178741715227e-05
-2.12147239463283e-05
-1.28385042495996e-05
-1.88770488140777e-05
-1.63340513059957e-06
-2.19940917535479e-05
-8.48448234385594e-07
3.4129055068201e-07
-1.98162908095832e-05
-6.13241327178932e-06
-2.24912777293849e-05
-6.74428125168001e-06
-1.08105498467992e-05
-1.21916778800132e-05
-2.05534389699956e-05
-4.71691635400098e-06
-1.30046957544974e-05
-1.94901863950613e-05
-1.56309111878354e-05
-1.29297795038178e-05
-1.57027853048976e-06
-8.55563189758018e-06
-1.67314186561862e-05
3.99058040771189e-06
-1.98702573850094e-06
-1.09506596417874e-05
1.54933652483371e-05
-1.35546437986669e-05
3.84831348455029e-06
-1.65768552947311e-05
-1.73903391958314e-05
-6.28879600098355e-07
-7.33000323929053e-07
-1.5580123148255e-05
-5.07505962525604e-06
-1.07455880044328e-05
1.24031152188568e-06
-1.9701658619261e-05
-3.84140752393019e-05
-1.52667682150785e-05
-1.33979412098984e-05
-1.70437758790569e-05
-2.91056695512651e-05
-1.79386360135843e-05
-9.52934002379027e-06
-4.51871039951238e-06
-2.57855301780399e-05
-1.92113233525779e-05
-3.09181912428645e-06
-3.62884432118442e-06
-1.60289310692862e-05
-3.83632395497869e-05
-2.0872719936116e-05
-1.79281750352249e-05
-1.47342344690886e-05
-2.05848450758653e-06
-1.38611015497803e-05
-1.65561529888101e-05
-2.45559427550767e-06
-1.14053603107008e-05
-3.06852317066306e-06
-4.34435689535575e-06
-8.78465710145852e-06
5.2875844604561e-06
-2.39348021913318e-05
-1.91026992371531e-05
-1.64906733374067e-05
-7.83021395555322e-06
-1.15035271449058e-05
-1.81989270531856e-05
-1.94899531966235e-05
5.618775022563e-06
-6.04676289102023e-06
-2.41990034059324e-05
-7.31431218854505e-06
-1.19635701660043e-05
-1.73739821939864e-05
-1.32204442286063e-05
-3.03742029379995e-06
-7.76915305267731e-06
-2.58503942895766e-05
-6.37857715673001e-06
-1.96113499070503e-05
-8.68982263157676e-06
-1.72958226003923e-05
-1.81166653043787e-05
-6.39815378053262e-06
9.95807009383047e-06
-1.33473816031749e-05
-1.17665837913668e-05
-4.28681352558435e-06
-2.31939184267854e-05
-7.88866736200878e-06
-1.00364653797655e-05
-1.82058458577925e-05
-2.26076651804523e-06
-4.40213244859026e-05
-1.19511574333657e-05
-2.71667190534533e-05
-2.07887429331848e-05
-1.41234439608795e-05
-1.56747643294046e-05
-1.12650274227987e-05
-2.41756202748802e-05
-7.54744821913169e-06
-1.01271962649385e-05
-1.74410590610401e-05
-1.47908873561484e-05
-1.78711244951588e-05
-1.08351805973334e-05
-4.34716908438311e-06
-1.08715791845935e-05
-2.6122490606038e-05
-1.98225770643433e-05
4.36664836012506e-06
-6.65287088778583e-06
-7.43277586278342e-06
-6.8405733428691e-06
-2.37540700842005e-05
-1.81680634310722e-05
-1.35661981711358e-05
-7.98419220794874e-06
-1.05133076382724e-05
-8.47580879374326e-06
-1.89399557644489e-05
-1.59741060632456e-05
-7.23987825469058e-06
-1.96510005401406e-05
-8.79122470285577e-07
-1.62252282342963e-05
-6.89634195890065e-06
-4.25051987848091e-06
-2.70205378142989e-05
-3.32790934773422e-05
-5.90493787866221e-06
-8.31899279105003e-06
-1.61807892132156e-05
-3.85055894285377e-05
-5.54507311069544e-06
-5.31611268704683e-06
-2.34828825922559e-05
-4.61386511545698e-06
-9.25803227855739e-06
-1.90196532446453e-05
-4.71693728562767e-06
-1.69593536143195e-05
-1.25507462530284e-05
-1.29911395479151e-05
-2.19714363451008e-05
-1.51495713084239e-06
-1.40858100001315e-05
-1.63368995322482e-05
-1.02336512089773e-05
-5.53486421053079e-06
-4.22385320534239e-05
-1.70640656729337e-05
-5.27791870125404e-06
-4.82408339804547e-06
-2.92100747579584e-05
-1.45734091798896e-05
-1.76419148458879e-05
-3.7080697629689e-05
-6.21415629609797e-06
-2.61761964594636e-05
-5.04314030280905e-06
-1.26534418629599e-05
-1.82647365792159e-05
-1.43875853966939e-05
-2.29385287839212e-05
-1.10932583868084e-05
-8.11559012109535e-06
-2.11092356947488e-05
-2.50596551581374e-05
-4.33310674356651e-06
-1.1719502920644e-05
-5.88374314800659e-07
-1.07374003591347e-05
-2.37727026031086e-05
-1.71433970010971e-05
-8.25017975656319e-06
-8.29422656734253e-06
-1.50896168929513e-05
1.40233493431415e-06
-1.7740811915426e-05
-3.09921419752616e-07
-1.77262862565348e-05
-2.28135763413627e-05
-1.17233583178298e-05
-1.78921721695709e-05
-2.19022813544996e-05
-1.79642404962519e-06
-2.18807555649067e-05
-2.71387226892471e-05
-1.94710980727453e-05
-1.35314998994945e-05
-2.07658397320544e-06
-2.43498884210873e-05
-2.18734194429716e-05
-6.25941693110916e-06
-2.6407103845498e-06
-1.36857095205813e-05
5.75595428796943e-06
3.24509415968455e-06
-6.58670172296097e-06
-1.97334433553409e-06
-2.26101135314088e-05
-3.16278680285579e-05
2.60190666631643e-06
-9.79240742295412e-06
-5.69685892149559e-06
-1.56092304170678e-05
-1.96234796501962e-05
-1.36127104739125e-05
-2.18013210007552e-05
-2.1576944587674e-05
-1.02025446361479e-05
2.13240050859813e-07
-1.75687722927691e-05
-1.46553499521656e-05
-1.42290234802411e-05
-7.65886768092859e-06
-4.45072171408457e-06
-5.15451144081221e-07
-3.24911416255146e-05
-1.79531172598526e-05
-1.51769269865726e-05
-1.36401355657442e-05
-2.15476493806409e-05
5.37669228807886e-06
9.56893578622368e-06
-6.859804644805e-06
-1.38795174598368e-05
-2.60616633852778e-05
-1.53352857624886e-05
-3.45484057039349e-05
-8.13276049662892e-06
-1.12067037619058e-06
-2.32990144336774e-05
-1.07441354162965e-05
-9.32385869445814e-06
-4.93714603935687e-06
-6.63520948728144e-06
-1.55715406701822e-06
-2.00320387260037e-05
-2.35181879755792e-05
-8.26850559202659e-06
7.87577025378608e-06
-8.38529571264063e-06
-3.16526089897452e-05
-1.11749545893067e-05
-9.67558610684974e-06
5.8825165344884e-06
3.20337445500263e-06
-1.16977531010175e-05
-1.22538888924321e-05
-1.57854265635919e-05
-1.44498881226279e-05
-1.29736962504546e-05
-8.94186052826095e-06
-1.82532070218627e-05
2.07578112964433e-06
-1.24062091354307e-05
-1.57713669199599e-05
-1.92963947797096e-05
-1.08497553213766e-06
-4.31154561090131e-06
-2.04710365589675e-05
-2.11912018401526e-05
-2.81169284758083e-05
-2.34276991609991e-05
-7.64176461631061e-06
-1.8941911977053e-06
3.48256032919319e-06
-1.44340178618207e-05
-1.66335125581934e-05
7.31141184252009e-07
-2.85608492491998e-05
-1.56425388759845e-05
-1.26484731323234e-05
-2.18865511562836e-07
-1.92979995951666e-05
-1.70787454468073e-05
-9.22260103491304e-06
-4.25925146248351e-06
-1.12077338199229e-05
-8.44652081941517e-06
-9.47730066162333e-06
-5.43378474944998e-06
-2.29055120492049e-05
5.08935821720682e-07
-4.87963452061739e-06
-1.56636158861947e-05
3.21519190859857e-06
-7.51465808616619e-06
-1.34481309788643e-05
-1.72483445783636e-05
-2.9965084086909e-05
1.78913764829615e-06
2.40578622691606e-06
-1.8447774902173e-05
9.90018024794984e-08
-1.92872719143981e-05
-8.22889418838229e-06
-1.98911202315401e-05
-1.68261715311276e-05
-6.27058409346828e-06
-3.9789380502318e-06
-1.26612752391509e-05
-2.11850285534825e-05
-1.93893711455287e-05
-7.12419399280646e-06
-1.20435415635945e-05
-3.05514444712202e-05
-7.75439460653429e-06
-1.90565334715237e-05
-9.61216610670953e-06
-1.58578188503144e-06
-1.06107259955399e-05
-1.64113285960105e-05
-4.55831402429583e-07
-1.87937072501913e-05
-2.54940071265809e-05
-3.17512168670231e-05
-2.06290930116061e-05
-8.0872268206542e-06
-2.6760950939309e-05
-3.81959724468192e-06
-4.01572614193272e-05
-1.25304156948381e-05
-1.5600616281778e-05
-2.35777527335663e-05
-1.50772776460484e-05
-1.12561545166105e-05
-1.96309069921631e-05
-1.48080011637403e-05
-2.13275344106881e-05
-2.21355063434291e-05
-9.60421666066578e-06
-2.85894561344169e-05
-2.49949467242901e-05
-1.40940458947697e-05
-3.47677386632665e-06
-2.4195238440736e-05
-1.4929778960693e-05
-1.68128250139505e-07
-1.65966212688557e-05
-9.91099574294973e-06
-3.96682837472613e-06
-2.08302903774614e-05
-3.91425944644741e-05
-5.27864078199106e-06
-7.18391179751793e-06
-3.85401727298603e-06
-1.35747851445493e-05
-8.93972901242752e-06
-6.66443403200377e-06
3.07008135877616e-07
-1.28852860956065e-05
-2.33640523573306e-05
-1.03310422160795e-05
-7.44416756920478e-06
-9.49311472798334e-06
-1.05776789660776e-05
-9.24036049591674e-06
-1.24753781914231e-05
-9.96476158870744e-06
-7.38504243553628e-06
-1.29097736348973e-05
-3.27571109489514e-06
-1.35882938229206e-05
-1.02707980694894e-05
-1.00619128967032e-05
-1.1420829741934e-05
4.77417823577539e-06
-1.60063212475548e-06
-2.11152379291827e-05
-1.05069709715832e-05
-6.57516782561362e-06
1.84665003454108e-07
-2.51717955656137e-05
-1.44883573284328e-05
-1.27272864614858e-05
-1.26709898815238e-05
-1.29675216697741e-05
-1.23009441284767e-05
-7.02855462923469e-06
2.17488964657947e-06
-1.42049072411376e-05
-3.2270025313018e-05
-2.47021204823592e-05
-9.64590389843552e-06
-3.35403468122915e-05
-8.7830154931085e-06
-1.45183350810646e-05
-8.71003491092989e-06
-7.14640868910447e-06
2.91520543025445e-06
7.91680882815081e-06
-5.31631434903793e-07
-6.27363210641158e-06
-1.85973247804075e-05
-7.2521986439119e-06
-1.64746938026487e-05
-2.12713273995557e-05
-1.19135902760281e-05
-1.42043168029803e-05
-1.08551368678398e-05
-2.42535769819933e-05
-1.15471873557436e-05
-1.90877939384446e-05
-2.13786798569883e-05
-2.02828056667929e-05
-1.46491542608313e-05
-1.32434519977557e-05
-5.0893318342912e-06
-1.9771879572893e-05
-1.92609981940549e-05
-9.50745761806344e-06
