# Supplementary material for: Research on computational propagation and identification of mine microseismic signals based on deep learning
Source: PLoS One. 2025 Oct 22;20(10):e0334641. doi: 10.1371/journal.pone.0334641 (PMC12543183; doi:10.1371/journal.pone.0334641)
Supplement: S11 Data — (ZIP) [file pone.0334641.s011.zip › 000101100002657.xlsx_0.txt_24.txt.txt]

-2.67926782046527e-05
-1.54624799953428e-06
-9.61355914915401e-06
-2.0518001313339e-05
-1.94032817084953e-05
-1.50759288935212e-05
-3.8071096249844e-06
-7.39454294663276e-06
-2.14011939596461e-05
-1.31833489277512e-05
-9.09997580472031e-07
-1.29710056351399e-05
5.45002558548003e-06
-1.53116698337833e-05
-9.23000845142914e-06
-1.42932726647587e-05
-2.26220856465705e-05
-1.72658788288621e-05
-1.68251615339604e-05
-1.69137821872283e-05
-8.94225964869213e-06
-1.17723062182285e-05
-1.54691621896451e-05
-6.18872144005629e-06
-1.80055927085799e-05
1.08664456774914e-06
-4.30922544980545e-06
-1.03020849586871e-05
-1.3248897155884e-05
-4.62435280969367e-07
-3.27802398759689e-06
-7.55640365714083e-06
1.57863736708681e-05
-8.49757619296473e-06
-1.57625172424286e-05
-2.05944363697763e-05
-1.47725594183596e-05
-2.07812377428687e-05
-8.88674186446324e-06
-1.21236031845509e-05
-1.66639215574219e-05
-1.45865937740356e-05
-1.1865399047483e-05
-4.35217703120556e-06
-7.9949904600808e-06
-1.61094678013806e-05
-1.31060020408616e-05
-1.92701719551321e-05
-1.44889446930651e-05
-1.70983855048375e-05
-1.74378689826179e-05
-7.080409824399e-06
-7.084223464425e-06
-2.2894419909428e-05
-2.34325136714889e-05
-9.49080602581315e-06
-9.47215593462676e-06
-2.27396427568881e-05
-2.08905921266714e-05
-1.24201857070599e-05
-1.45270713872545e-05
5.17995317490016e-07
-1.67204920554225e-05
-1.86605155690695e-05
-9.31464993104471e-06
-6.84592158825238e-06
-6.49887414690964e-06
-1.588893271119e-05
-3.83695508605272e-07
-1.07096765879939e-05
-9.90397700971806e-06
-2.62350337894026e-05
-4.3865721568048e-06
-1.06775408651743e-05
-3.78384643448373e-06
-1.12934391274206e-05
-1.58418794585508e-05
-8.54181748850581e-06
-8.06016118228176e-06
-1.7387397953938e-05
-3.72990347841443e-05
-3.05622149857975e-05
-1.64184044101314e-05
-1.08524031275184e-06
-2.19516243887669e-05
-4.18382481955725e-06
4.96769683154569e-06
-1.62451036603689e-05
-2.91378362383404e-05
-7.41898668284433e-06
-3.06648021152424e-05
-1.45883187402198e-05
-1.47399056087211e-05
-2.44355150465641e-05
-1.84508174511685e-05
-8.58474945747867e-06
-5.26467829977973e-06
-2.00160656254837e-05
-1.2855516322471e-05
-2.72127570682401e-05
-1.74216800467957e-05
-1.07680590719762e-05
-2.68377650523886e-05
-8.92164908206119e-06
-1.22202397718053e-06
-1.11007508444565e-05
-7.75574233975819e-06
-9.04590335791454e-06
-5.84272178122094e-06
-6.83947741208577e-06
-1.36588361028835e-06
-2.27253741589876e-05
-8.10736648832629e-06
-1.34775084777512e-05
-1.55782544339494e-05
-1.51390646337307e-05
-1.41385236609655e-05
-1.11198766715096e-05
9.27322448046792e-09
-2.10922937989729e-05
-1.0164998938129e-05
-1.45677151576924e-05
-3.78650853990207e-06
-5.52700463393938e-06
-1.73956430807791e-05
-2.0202201724466e-05
-1.05948914060121e-05
-7.24652102548195e-06
-1.34359337495533e-05
-1.08694714118914e-05
-1.11763363256382e-05
-1.54132444915563e-06
-8.14392075599525e-06
-1.37577704121378e-05
-1.92240323596348e-05
-3.33078766091548e-06
-7.37977404594098e-06
-6.75499820431602e-06
-5.40172578641073e-06
-2.27118386303324e-05
-6.0020842441923e-06
-1.27212769625522e-05
-2.74623934954887e-05
-1.54804375590331e-06
6.41337191598199e-06
-1.02975183649289e-05
-2.49095653856499e-05
-1.50171180214543e-05
-1.88223711884577e-05
-1.06324838370134e-05
-1.03692260954373e-05
-2.01031015864518e-05
-1.37775776645616e-05
-1.80088172908878e-05
-8.44596757150826e-06
-3.31421971763742e-05
-3.8210590679667e-06
-1.36894410365807e-05
-1.65546640269142e-05
-1.74666975249823e-05
-1.5128510755042e-05
-2.0647599138917e-05
-1.84513703319183e-05
-4.43900359641403e-06
-6.43696825678318e-06
-2.8963932802444e-05
-7.3858975281045e-06
-7.25107472846503e-06
-5.40858029193174e-06
-1.28727071637881e-05
-1.66113430898236e-05
-1.5111191647017e-05
-1.6683784180696e-05
-2.25798315641878e-05
-1.65028354191752e-05
-1.09824586992939e-05
-1.5133558870345e-05
-7.56120687479375e-06
-8.8179541881672e-06
-1.75797448010589e-05
-2.11564486182564e-05
-1.28337477338465e-05
-2.05701226342486e-05
-9.2359610644765e-06
1.30414678290384e-07
-4.98763841053266e-06
-1.22195941992377e-05
-2.1031891636846e-05
-1.87317091545785e-05
-1.36580450037221e-05
-1.27306231894905e-07
-1.77450155426517e-05
-6.88772551185148e-06
-1.94847613133231e-05
-1.29676044821919e-05
-1.79016027050448e-05
-6.60311088150068e-06
-1.15928915716048e-05
-6.5542014448188e-06
-1.26413532654154e-05
-8.5023840464246e-06
-1.11394629531196e-05
-1.42663044963973e-05
-1.37513371404904e-05
-1.14946143905973e-05
-4.27158762535593e-06
-1.79338295914004e-06
-1.59439277514942e-05
-1.15250830852221e-05
-9.59596567294095e-06
-2.38339005079299e-05
-8.15451953217542e-06
-3.31844569578998e-05
7.80913670980694e-06
-1.56011176389845e-05
-7.67346464586004e-06
-1.13770159654151e-06
-2.12957758684932e-05
-9.44237487427922e-06
-1.02292109469152e-05
-1.29406461644493e-05
-6.1762718062617e-06
-6.91921977215876e-06
-2.04345470721972e-05
-1.86143799311416e-05
-6.12071915021294e-06
-1.85469281879919e-05
-1.49411690735931e-05
-1.25148483052821e-05
-2.19324851532888e-05
-8.07138557680189e-06
-1.08670444700512e-05
-7.98588252365813e-06
-6.80033728385613e-06
-2.06897404089743e-05
-1.08802480625371e-05
-9.80595054418464e-06
-3.54500085778317e-06
-2.08289728585568e-05
-1.65750842634942e-05
-1.71096164289183e-05
-1.60614557622155e-05
-1.77791287182613e-05
-1.76839834216277e-05
-1.74848982626811e-05
-1.38172571363334e-05
-1.28866038058945e-05
-1.47287322194418e-05
-5.12519734498442e-06
-1.22522776437861e-05
-3.68468409905211e-06
-8.05419312947824e-06
-1.47023755992405e-05
-8.4978423718868e-06
-1.65065784278882e-05
-2.73231059299034e-05
2.47779668992208e-06
-1.41579779739042e-05
-1.43058389984002e-05
-8.65770603906819e-06
-8.73148584547749e-06
-2.00122732844472e-05
-3.45323540408853e-06
-1.5357633809831e-05
-2.3750686223514e-06
-1.51904364105588e-05
-3.44327720077424e-06
-2.24901289043816e-05
-2.41102581735884e-05
-8.08257009498265e-06
-5.75145968308165e-06
-1.71836757489374e-05
-5.69588256508732e-06
-1.65332398707445e-05
-7.90804757334121e-06
-1.77087972506684e-05
-1.06850627796607e-05
-2.27629306152498e-06
-1.2014722860168e-05
-9.39080038651238e-06
-1.49225383231395e-05
-2.89645114948769e-05
-1.66062429950324e-05
-1.39465213909046e-05
-1.92475133149894e-05
-8.86494776397798e-06
-1.05905834889625e-05
-2.0883419570024e-05
-1.93634590767108e-05
-1.00045506016526e-05
-3.44785941151385e-06
-2.98261026326824e-06
-8.99300383072473e-06
-6.47583694061939e-06
-9.83844744189057e-06
-7.22374580990701e-06
-1.63938745276819e-06
-1.13814207792091e-05
-1.76433284113765e-05
5.52067074934829e-06
-4.76200366914052e-06
-1.43421668744092e-05
-9.24636295622337e-06
-1.5266241261331e-05
-2.11647831120046e-05
-1.59208003208785e-05
-2.72150177493182e-05
-4.49631735178054e-06
-1.88846250521825e-05
-7.22437790533714e-06
-6.54207505366395e-06
-8.89742406784931e-06
-1.58663894659008e-05
4.13217243123763e-07
2.93570936506388e-06
-1.70051863751042e-05
6.63422009308852e-06
-1.04855854836836e-05
-1.70042982799303e-05
-1.60471031300453e-05
-1.66298803719348e-05
-1.80095708620576e-05
-2.59025196959007e-05
-1.65563976735896e-05
-2.53352695371699e-06
-8.31153874162486e-06
-9.82992156684402e-06
-1.37918700845981e-05
-2.54987586251434e-05
-1.71139179997956e-05
-1.20893851482551e-05
-1.3137910042938e-05
-1.30773547260244e-05
-1.12478653207405e-05
-1.50934747488726e-05
-2.2398965029889e-06
-1.13229767715124e-05
1.26950880069257e-07
-1.51900510519978e-05
-1.8910473755861e-05
-1.5785941335973e-05
-1.01385709197092e-05
-9.88105494290059e-06
-2.09762313063533e-05
-1.79380756579172e-05
-2.59571164758674e-05
-2.03726305596284e-05
-2.30942746953179e-05
-2.58796162300521e-05
-5.69806029877766e-06
-1.85855014166684e-06
-1.98662160748287e-05
-1.85865001789039e-05
-2.18128442845789e-05
-1.65670627900953e-05
-8.00805720812069e-06
-1.16788644623607e-05
-1.5387668503801e-05
-1.51459838030884e-05
-1.00624690009567e-05
-9.21844191568728e-06
-2.3819275137262e-06
-1.3424138464063e-05
3.64937593401047e-06
-8.86221849621983e-06
-2.80809181207925e-06
-5.79655514820449e-06
-1.58810514396092e-05
-1.08434428422149e-05
-1.43762952062127e-05
-1.35270536690506e-05
-1.2303604863233e-05
-1.00495547617249e-05
-8.51352263968668e-06
2.4825680495398e-06
-1.62539797500479e-05
-5.24485831993311e-06
-1.28263216544484e-05
-1.22110666504319e-05
-8.99424207644295e-07
-6.9881973851581e-06
-2.63155394191602e-05
-2.09959746216792e-05
-3.6209776668366e-06
-1.4875644674947e-05
-1.83388893149104e-05
-5.76910147634961e-06
-9.37290618195539e-07
-1.05804436743249e-06
-1.61786078851038e-05
-1.42146561635693e-05
-6.91204981431042e-06
-1.54187047354563e-05
-1.35205319600715e-05
-1.48065486141091e-05
-1.35197836224755e-05
-8.26837488054814e-06
-2.38554819947899e-05
-1.51406793569026e-05
-1.65878478530089e-05
-1.93405331300494e-05
-1.47335749274689e-05
-8.98001895284091e-06
-1.22860661382092e-05
-1.12069711850322e-05
1.70859469842814e-06
2.28813868667002e-06
-1.02475000799232e-05
9.91266497152862e-07
-1.09610147777017e-05
-1.12152893312861e-05
-1.64429629525725e-05
-3.32486438442008e-06
-2.39588282583301e-06
-1.31332629104201e-05
-1.10243421073092e-05
-9.07219596818581e-06
-1.29388351420491e-06
-3.02221732776565e-06
-1.38423731468281e-05
-1.68466727695623e-05
-1.74501794413433e-05
-1.36754739477804e-05
-4.67970440900724e-06
-2.08606359635899e-05
-1.09635943545412e-05
-8.83589479694904e-06
-1.94856061026443e-05
-9.37066236241083e-06
-7.00926391575446e-06
-3.06347808056091e-06
-6.33103765795306e-06
-5.15962564572918e-06
-2.82560059108554e-05
-2.06153559655591e-05
-2.55463922140593e-06
-1.55543082683086e-05
-9.757248927629e-06
-1.93305704251224e-05
-4.55727622562844e-06
-7.877772999324e-06
-1.08539710759029e-05
-5.98392847063782e-06
5.74694346149969e-06
-2.00038191741669e-05
-9.84157248060641e-06
1.56039281620138e-06
-1.18022162950994e-05
-1.20321014717687e-05
-1.94945978120016e-05
-1.21177684158707e-05
-1.91422185714983e-05
3.75862235209315e-06
-9.81531084118966e-07
-1.08583772033248e-05
-1.27568060885369e-05
-2.6414469065314e-06
-1.21907369046849e-05
-1.09878553352194e-05
-1.96670339229972e-05
-1.90650367885632e-05
-1.00033060306674e-05
2.25875512148262e-06
-1.26870436114418e-05
-2.10407038149683e-06
-7.07361704220934e-06
-7.33513641129098e-06
-1.63824432990217e-05
-1.37979846823781e-05
-9.15222689470904e-06
-1.02575405468764e-05
-2.07420205141429e-05
-2.13960020498196e-05
-2.33573907556885e-05
-1.18990610679449e-05
-1.18046268505129e-05
-1.45196198472658e-05
-1.2581301513803e-06
-1.26526868322488e-05
-2.41022828166174e-05
-9.96177901240631e-06
-1.72038956023263e-05
-1.64977648531377e-05
-7.71683946613424e-06
-2.10154607003656e-05
-2.66225485107306e-06
-1.37946438266397e-05
-1.25368646593379e-05
-1.83598003777698e-05
-1.67541669605957e-05
-6.05782639923338e-06
-1.95464360538593e-05
-1.47576136645206e-05
-8.08936048214017e-06
-5.30725165877461e-06
-1.37633242739344e-05
-6.12099739127732e-06
-1.175098060609e-05
-2.11566239946078e-05
-1.41421142460127e-05
-1.16506977588422e-05
-1.55552889995051e-05
-1.85686709840801e-05
-6.20800874649219e-06
-2.44535627894285e-05
-3.17386585157084e-06
-1.03624134796294e-05
-7.82139362614113e-06
-1.66042750433233e-05
-5.54925783628194e-06
-2.15836817582864e-06
-2.55671682153579e-05
-1.18256054185864e-05
-1.14053420592705e-05
-6.98761947592318e-06
-1.14330705288694e-05
-1.45731677181727e-05
-1.24593954443297e-05
-8.06403827536134e-06
-1.24806952934783e-05
-2.15813871631611e-05
-1.94425222661254e-05
-1.80052549079373e-06
8.60472828006756e-07
-2.57589536384927e-06
-2.36852848832829e-06
-7.26942996872274e-06
-1.54970304971204e-05
-1.51325128967573e-05
-1.50178254818373e-05
1.67060118360713e-06
6.45652824531256e-07
-5.61420889838239e-06
-1.26394174464938e-05
-1.82924497027031e-05
4.96919018189606e-06
-2.22763879818294e-05
-2.21700133032171e-05
-8.53017891384713e-06
-1.50366680004715e-05
3.00023655604098e-07
-2.53195507004286e-05
-2.52386695384859e-05
-1.04967674689474e-05
-1.09884590818669e-05
-2.9287720977696e-05
-7.17550565348953e-06
-1.2662416167424e-05
-1.09192238649596e-05
-1.40086027443781e-05
-1.6385979079639e-05
-2.84873272545991e-05
-1.89688776208699e-05
-4.78453929225839e-06
-1.35115169696435e-05
-1.53225485577746e-05
-1.51555770824017e-05
-9.89485019345459e-06
-1.7360720287544e-05
-1.53214954843712e-05
-1.13658283798864e-05
-1.76401942284661e-05
-9.61244090868317e-06
-5.93032493361697e-06
-1.64029471823255e-05
-7.7145400391035e-06
-1.91243555063708e-05
-1.38049007776224e-05
-3.59266505824063e-07
-4.7741693106503e-06
-1.46660384164669e-05
8.56332347393306e-06
-5.60447316137894e-06
-1.18998603990087e-05
-1.68470207306652e-05
-1.00066331555234e-05
-1.03839485914312e-05
-3.03073227304014e-06
-2.30415733354777e-05
-1.28192094885677e-05
-1.72142795825566e-05
-2.386759317399e-05
-1.29186939854974e-05
-3.17713401666945e-06
-1.79998757445676e-05
-1.06740617578014e-05
-7.27152464816931e-06
-1.47438585221584e-05
-8.04239312850957e-06
-1.04184925462679e-05
-5.75766609556194e-06
-5.01013829656759e-06
-9.27745103281431e-06
-1.11282186889016e-05
-1.39610995739844e-05
6.99822923216483e-06
-1.64881745833634e-05
-2.71942785927617e-06
-9.5212838194244e-06
-1.11323968176718e-05
-1.86662242478951e-05
-4.82595279380478e-07
-5.03129640175282e-06
-3.04921564949529e-05
-2.49388627985586e-05
-1.84659257160541e-05
-5.20891075952971e-06
-1.27953829024805e-05
-1.3509838660275e-05
-1.62592391390455e-05
-2.26194242882531e-05
-2.80131571685584e-05
-2.03508897507356e-05
-5.73084903830821e-06
-2.19808774864594e-05
-1.13506400255688e-05
-2.06795378270008e-05
-1.41592442464496e-05
5.67657571589711e-06
-1.42806203094869e-05
-9.44823090410252e-06
-2.20659087419616e-05
-1.0645457048123e-05
-3.96675608972015e-06
-4.38449474336483e-06
-1.117752346406e-05
-7.1593576873015e-06
-5.66124122252917e-06
-1.67056016121186e-05
-4.98712355428868e-06
4.40311228899154e-06
-1.05140359839327e-05
-1.05724074964376e-05
-1.83984097492541e-05
-9.81896439953891e-06
-2.8344724723263e-05
-1.439290925487e-05
5.28094132099401e-06
-1.38176823778234e-05
-1.14091350421085e-05
-4.6275239976438e-06
-1.82334719555603e-05
7.24383366474483e-07
-1.53274482155059e-05
-1.084033338867e-05
-2.23947534205639e-05
-8.47983480884769e-06
-6.26074332289008e-06
-1.17943220679577e-05
-1.26673367244735e-05
-2.31800666152222e-05
-1.63937237035938e-05
-9.00666553822661e-06
-4.80585228577604e-06
-1.89674439699686e-05
-6.56588335102725e-06
-6.79011195757769e-06
-1.66210685580339e-05
-1.0827439970608e-05
-2.67202836214611e-05
-1.34839952072784e-05
-1.12480343283028e-05
-2.34255218181881e-05
2.94450499001726e-06
-1.28285659196521e-05
-2.43942661003804e-05
-1.31715927229451e-06
-2.70798082132191e-06
-3.82185322087071e-06
-1.06032497991189e-05
-1.86300734903694e-05
4.92884866634375e-07
-1.74216987289798e-05
-1.18771522663461e-05
-1.48379309249922e-05
-1.05147215254478e-05
-3.41351302811825e-06
-2.90864588182286e-06
-9.35402808792152e-06
-1.23771701805773e-05
2.75086431708902e-06
-1.03478002132468e-05
-5.62139151971186e-06
-2.25172253314639e-05
-1.03091575592953e-05
-8.33578498525995e-06
-1.48182712435396e-05
-1.33736159563468e-05
-8.73329902072383e-06
-1.96633436074393e-05
-9.32970437685694e-06
-5.70580030849479e-06
-1.02711280464213e-05
-2.94854061441269e-05
-5.37778380830381e-06
-8.91797582499554e-06
-1.14757859171411e-05
-2.38103732271009e-05
-9.57227599492976e-06
-1.45259637564541e-05
-9.10590652537072e-06
-1.58444571808915e-05
-1.63701845825709e-05
-5.6073336752119e-06
-5.76887017276868e-06
-1.47138401091106e-05
-1.99019369298386e-05
-1.53465879094063e-05
-6.29194990789932e-06
-1.43935371776866e-05
-2.60909879233055e-05
-9.79045911440566e-06
-1.72595081763786e-05
-1.2072835037807e-05
-2.89833314310386e-06
-4.88401518556442e-06
-2.19652526546322e-05
-4.33778571862663e-06
-1.31521512673478e-05
-1.26177129631215e-05
-1.26461779382797e-05
-1.09777950819764e-05
-1.02777382095261e-05
-2.74829613162238e-05
-3.97437516183602e-05
-1.48193386285497e-05
-2.09269305615867e-05
1.57659886009526e-06
-2.18229686935794e-05
-2.73050158057914e-05
-6.34319824208532e-06
-1.55945314550961e-06
2.88450942954657e-07
-3.36471992319915e-06
-7.22076284589344e-06
2.47719614693309e-06
-1.16997858251136e-05
-4.38238912339741e-06
-1.56751419527716e-05
-1.41304889988717e-05
-5.83166923238551e-06
-4.57698351020463e-06
-1.585622474963e-05
-9.1205247151496e-06
-1.33222908901986e-05
-6.26266096171627e-06
-2.05769575992261e-05
-7.85670914713236e-06
-1.65862751820867e-05
-1.36003415951821e-05
-1.50808659876964e-05
-2.28615486848977e-05
-1.92903368409818e-05
-1.64420480545437e-05
-1.64554512481467e-05
-1.6350278142122e-05
-1.47851357249057e-05
-3.22916491470513e-06
6.12055532631632e-06
-2.47660527807266e-05
-8.2027771147821e-06
-6.99582669291613e-06
-2.00210692391634e-05
-9.33490128253708e-06
-2.70590423522054e-05
-1.17224754963985e-05
5.74783020913982e-06
-2.59381059621705e-05
-7.50125112206163e-06
-1.59926743922123e-05
-2.77501434358825e-05
2.10557196414045e-06
-1.12480860760728e-05
-1.17752275501501e-05
-1.05519848289088e-05
-1.98442023555894e-06
-7.30187530514933e-06
-1.09507551834725e-05
-4.07964735616502e-06
-1.45059898952438e-05
-9.8834460395346e-06
-1.57607796174256e-05
-1.11977604981226e-05
-1.04939642397085e-05
-2.29211326203879e-05
-7.15559774036491e-06
-1.18065760712036e-06
1.07620519048264e-06
-2.6049085975458e-05
-7.73128733637756e-06
-1.5959027234494e-05
-1.97586616438416e-05
-2.35135072341288e-05
-3.94546279453151e-06
-1.81692669904841e-05
-2.53104886168477e-05
-2.02575586549041e-05
1.68427681001097e-08
-1.17343842193838e-05
-1.53990867402657e-05
-6.6168100705053e-06
-1.35661451780359e-05
-9.808266715391e-06
-1.29755777350743e-05
-6.40813083159299e-06
-7.26156440418164e-06
-6.38017888704328e-06
-5.36910225747678e-07
-1.40468510040868e-05
-7.92189135971187e-06
-5.99951684449633e-06
-3.9992035545186e-06
-1.12983637741775e-05
-6.94188013700631e-06
-6.09931309631768e-06
-1.6859886206618e-06
-4.5267482915658e-06
-9.01617379310904e-06
-4.90105050994157e-06
-8.52040680306907e-06
-8.15526408053621e-06
-1.71717035933215e-05
-1.08089120296544e-05
-5.64436824792772e-06
-3.83714907068728e-05
-1.37014155543217e-05
-1.9320054464528e-05
-1.8789107877697e-05
-9.73701099120571e-06
-2.22927194448272e-05
-9.03135146053175e-06
-3.36106668666877e-06
-7.19730554161162e-06
-1.94437859205114e-05
-4.02207523290001e-06
-1.75768414379858e-05
-9.81093780800072e-06
-1.57527905613147e-05
-1.1268914909935e-05
-5.67314251312319e-06
-1.55894431852212e-05
-7.56596237948218e-06
-8.65780215797309e-06
-3.37096104776356e-06
-1.83932809580047e-05
-1.99471798439793e-05
-1.38986190781202e-05
-1.92054402806189e-05
-9.3158849710587e-06
-1.08229953571154e-05
6.05302823387169e-06
-1.53810240336976e-05
-1.16357544059812e-05
-6.41596647135948e-06
1.20057105922498e-06
-5.51349197465663e-06
-1.76999255702064e-05
-6.73723723252873e-06
-4.20497271046371e-06
-1.92572764427862e-05
-1.16409888059124e-05
-6.20571876046081e-06
-1.24888076894577e-05
-7.65373359449376e-06
-1.47720995112479e-06
2.91545929092457e-07
-1.2435268163673e-05
-2.89454127388553e-05
-2.54497823300915e-05
-6.35725094509733e-06
-1.01968984778284e-05
-1.09698753995204e-05
-2.28360180998484e-05
-6.95614094320712e-06
1.42118512038404e-06
-9.5298795004265e-06
-2.34963551849863e-05
-1.69899065147581e-05
-1.90359352830851e-05
-2.16232171478327e-05
-3.05326085633665e-06
-3.7028758108187e-06
-2.01117059985416e-05
-1.45094352783324e-05
-6.51435791564377e-06
-2.27292595107505e-06
-1.75797291842056e-05
-1.10839026543018e-05
-1.32924468783784e-05
-2.6067030180289e-06
-1.02555508094593e-05
-1.43630298802325e-05
-2.12472451992407e-05
-9.47044692230001e-06
-5.18888582709952e-06
-1.3651853358655e-05
-1.11974869888601e-05
-1.10046101335856e-05
-1.87743136071682e-05
-7.61945430274533e-06
-3.59280006580037e-06
-1.07448319355241e-05
-3.52921449222518e-06
-1.74303504184501e-05
-1.64616323946481e-05
-1.8037916603641e-05
-1.60762169758634e-05
-9.52212484719615e-07
-5.66109253870849e-06
-4.82055666723485e-06
-1.02152120040772e-05
-1.07372403604061e-05
-1.77588977799668e-05
-1.77606887949754e-05
7.075993558667e-06
-1.59403979919167e-05
2.01679402662167e-06
-1.82126984687613e-05
-1.05980541353704e-05
-1.22948571266104e-05
-7.43694799007924e-06
-6.76500175643611e-06
-8.62568383271902e-06
-1.89427954005463e-05
-1.50738936094004e-05
-1.89295314515977e-05
-1.88947879118167e-05
-1.0797298573678e-05
-2.48051786758869e-05
-1.37000148025893e-05
-8.74245823315572e-06
-1.97353762611674e-05
-2.5699248345839e-05
-1.52446195054417e-05
3.18448782250807e-06
-6.57672037841195e-06
-1.55693347972704e-05
-1.326865179536e-05
-1.59715056655162e-05
-8.00810237244009e-07
-1.85952851810838e-05
-9.4212878713163e-06
-7.5708798004689e-06
-1.26333570042841e-05
-1.24055513796481e-05
-5.77795396400957e-06
-1.32597039632222e-05
-2.51872065854395e-05
-1.77784864666546e-05
-1.16400776840301e-05
-9.37229451200495e-06
-1.46574168181849e-05
-2.13713039486253e-05
-1.69309005900825e-05
-1.94843106248696e-05
-8.68513617171115e-06
-8.55635488468835e-06
-1.32277939797011e-05
3.15286775372408e-06
2.91960721892596e-06
-1.30114737577025e-05
-1.76164713186231e-05
-2.8550844867917e-06
-1.27478112943874e-06
-7.75209731810253e-06
-1.04720237242848e-05
-1.33746404698924e-05
-1.99358049986626e-05
-1.54083474862909e-05
-2.15653303757583e-06
-1.1421013354148e-05
-1.22123668174987e-05
-1.77864713095632e-05
-1.79584325316736e-05
-1.85415883717156e-05
-8.85849675318517e-06
-1.31924757229966e-05
-1.55090928965799e-05
-2.55703815278119e-05
-9.86656029748186e-06
-4.29167880462776e-06
-1.93079481289788e-05
-1.46090953577403e-05
-1.83789211802362e-05
-2.14887653983955e-05
-2.02967648906422e-05
-1.5756202424808e-05
-1.23832909809411e-06
-1.23817136307443e-05
9.91441149497002e-06
-2.07890474310862e-05
-1.19873394097653e-05
-1.61900845388143e-05
-2.33303664442482e-05
-1.93647834454516e-05
-1.48118356111899e-05
-2.39769548278424e-05
-1.85872833095317e-05
-4.45281579789233e-06
-3.4472501250445e-06
-1.06424521406243e-05
-1.12675806151076e-05
-1.68317772506002e-05
-1.46734816420092e-05
-1.78330440561183e-06
-1.0069072507073e-05
-6.64563332920361e-06
-7.05218354167973e-06
-3.45301509741734e-06
-9.58660654665472e-06
-1.49726919502409e-05
-2.05349639778699e-05
-9.18477325444233e-08
-1.17922777264435e-05
-2.98967045831658e-05
-1.78636290699103e-05
-1.13341332873784e-05
-2.35857902476511e-05
-7.23160211155257e-06
-2.58136639363925e-05
-1.55326692927828e-05
-1.37287602253445e-05
-6.75718308190912e-06
-1.18617089285248e-05
-1.58053877690201e-05
3.72291533463893e-06
-2.17832976509792e-05
-3.23640245137474e-05
-8.18714788215188e-06
-2.25391758986278e-05
-1.47066907092498e-05
-2.5741533697957e-05
-7.66222461000793e-06
-8.23883573160766e-06
-1.27415022823621e-05
-2.11231477367156e-05
-5.57313915674389e-06
-2.74890212948193e-05
-1.81621009575922e-05
-8.29468620184376e-06
-9.56607186728326e-06
-1.47520699762796e-05
-1.49245022894549e-05
-3.88947841657323e-06
-1.79618986642747e-05
-2.53527820944469e-05
-1.1641007763996e-05
-2.36247937662613e-05
-1.10877934313396e-05
-1.93421387206752e-05
-2.63008049412532e-05
-7.97745680905861e-06
-1.64250470166941e-05
-1.3920306553099e-05
-7.90546899382075e-06
-1.70505202445358e-05
-1.73859202479838e-06
-2.34380744381753e-05
-1.0724200706509e-05
-1.59623318980647e-05
-2.39275485518406e-05
-1.15694956060173e-05
-1.46694757085618e-05
-7.82148084776326e-06
-8.37839832812826e-06
-4.48367700160737e-06
-1.45086271851443e-05
-1.43589127503627e-05
-2.09819522081051e-05
-9.90437689424812e-06
-3.90036099550259e-06
-1.01449644631402e-05
-1.02485565977722e-05
-9.38655990685132e-06
5.52515938580752e-06
-1.42857540285142e-05
-1.44300897423219e-05
5.39944375850012e-06
-2.24403700512662e-05
-1.64552287585627e-05
-1.85548640028808e-05
-1.1051891709223e-05
-6.65223452433463e-06
-1.14944458352515e-05
-2.14526684238187e-05
-2.14316324664193e-05
-1.00646809506603e-05
-1.48680303501972e-06
-1.09721700207116e-05
-9.95384100572551e-06
-1.22946134376116e-05
-2.9293541727878e-05
-2.33422872336109e-05
-4.94416745795325e-06
-1.42763973356368e-05
-9.04533267725214e-06
-1.61990052605349e-05
-6.61046670753264e-06
-1.50826942855247e-05
-8.65989631769106e-06
-9.50118907788058e-08
-1.17381832114317e-06
-3.85625046277819e-06
-1.31439214512824e-05
-9.78057371017792e-06
-1.5981006157593e-05
-1.30581037739243e-05
-7.53193676681031e-06
-2.29826022771166e-05
-1.07857490598207e-05
-1.49119969918141e-05
-1.63718769823905e-05
-1.22352383841276e-05
-1.25105178565329e-05
-1.13465917142712e-05
-8.45759225522292e-06
-4.46905366071591e-06
-1.47562416032777e-05
-8.03099330919419e-06
-1.88766103283994e-05
-1.55054504309273e-05
-1.29359958681077e-05
-1.94697592732627e-05
-6.02159221144194e-06
-1.56965467923991e-05
-4.83102479735682e-06
-1.5121339020597e-05
-1.06881192736579e-05
-8.38664232228742e-06
-1.56097784028121e-05
-1.41476340559555e-05
-1.19092615820223e-05
-6.55306559122132e-06
-1.13378466603592e-05
-6.30054943278573e-06
-5.1487157786447e-06
-2.68243627524281e-05
-2.47525770116255e-05
-3.49253655047074e-05
-1.0901164811173e-05
-8.29409447148067e-06
-1.72171130415841e-05
-8.97181952044501e-06
-1.12159051206511e-05
-3.07242152195173e-05
-1.31543785917441e-05
-2.13824180737823e-05
-6.59329626999918e-06
-1.01984670391105e-05
-1.29767431044678e-05
-1.05006868343998e-05
-7.32019108159586e-07
-2.23131262045378e-05
-1.77198103367345e-05
-2.03262597371576e-05
-2.2899314317907e-05
-5.58456068097236e-06
-1.69715028094385e-05
-1.12029302571959e-05
8.23482817515637e-06
-4.14382945559481e-06
-1.28334025262748e-05
-1.88829505797017e-05
-2.28540113681513e-05
-9.32917155785516e-06
-4.65734214976091e-06
-2.00597278985751e-05
-1.2695798336629e-06
-1.05724011372735e-05
-4.92788524507768e-06
-4.64590548355905e-06
-1.92024843895096e-05
-2.91893401047633e-06
-1.52306108272259e-05
-6.19156316723215e-06
-1.00836638811842e-05
-1.14356284515301e-05
-1.82538848382082e-05
-1.7834706055461e-05
-1.1938565188313e-05
-7.00094171189522e-06
-4.34788847577573e-06
-2.61606408666452e-05
7.43182284353397e-07
-1.29524357474582e-05
-2.04523784757115e-05
-1.35913721480701e-05
-8.90991888414769e-06
-1.11277009276596e-05
-1.7694936643317e-05
-2.78599492402844e-06
-2.56392347552393e-05
-6.16028440171189e-06
-3.00037217543688e-06
-6.54108330937036e-07
-8.23020785246979e-06
-2.26321715881723e-05
-2.36641837298775e-05
-1.45961810762637e-05
-7.11947711818468e-06
-1.16294729911416e-05
7.35309943112791e-07
-8.44176946558377e-06
-2.11986385700074e-05
-2.21149902512453e-06
-1.35240993692645e-05
-1.66598154581148e-05
-9.08562932900451e-06
-1.75196567184624e-05
-2.02998913987022e-05
-2.21452275535871e-05
-1.5779896497563e-05
-1.29605027123927e-05
-9.56784758089682e-06
-1.40507219418165e-05
-2.95352474777054e-06
-1.37874952939337e-06
-1.5682505928533e-06
-1.15191902944157e-05
-9.7209157133695e-06
-2.34387998981971e-05
-2.954032998579e-05
-8.67979970353083e-06
-1.28184119390209e-05
-2.67015685183154e-05
-1.03530911622127e-05
-1.58781903709438e-05
-3.63771222677464e-06
-1.99115075465412e-05
-1.00688436067284e-05
-7.20779875743819e-06
-1.19275769415487e-05
-1.5184738210232e-05
-1.48061422526094e-05
-2.29403430473279e-05
-4.78370870550638e-06
-1.9332823631413e-05
-1.03850455345054e-05
-7.39844857670143e-06
-1.86101353180004e-05
-1.89411969142008e-05
-1.83487523909663e-05
-9.6362211784572e-06
-1.51420695435708e-05
-1.59611875118473e-05
-1.13695804714164e-05
-4.13142288308787e-06
-1.20544891125905e-05
-1.64382986672021e-05
-1.47677193769571e-05
-8.84602925307228e-06
-1.49278922731235e-05
-5.70170351311395e-06
-6.79921691221951e-07
-6.77203941234635e-06
-1.41112558980733e-05
-2.16247492204038e-05
-9.23222165042061e-06
-5.77899068775519e-06
-2.09507237322626e-05
-6.08443111542428e-06
-5.62629503141015e-06
-1.78081069572611e-05
-3.85667057233051e-06
-1.81937677850541e-05
-1.38436511456783e-05
-2.21571078450104e-05
-1.6387328182961e-05
1.88046467229317e-06
-5.62384648740277e-06
-4.89175387399998e-06
-1.79059754426735e-05
-8.04016563460663e-06
-2.8535086046954e-06
-1.61964712577001e-05
-4.6923820484169e-06
-1.02056473376688e-05
-1.4358605756094e-05
-1.47727492843271e-05
-3.68918193363722e-07
-4.97573244390575e-06
-1.3116295756857e-05
-1.70092411622887e-05
-3.53705439322912e-06
-6.4769074855826e-07
-2.03926061460024e-05
-1.06009996060892e-05
-9.20966713382537e-06
-2.49776250600528e-05
-1.76594714914159e-06
-8.17761709745564e-07
-1.72657578029537e-05
-2.15314658524209e-05
-1.52552188451769e-05
-1.58192666135661e-05
-2.69013157102754e-05
-1.56158037241949e-05
-1.99721111746717e-05
-2.49141475235777e-06
-3.35003824662319e-06
-1.85100753572753e-05
-9.94897405991085e-06
-1.85266436818473e-05
-1.96386486888384e-05
-2.75222165982444e-05
-2.13535468025038e-05
-7.36270588495481e-06
-1.40127151982358e-05
-2.16225512102488e-05
-3.8944846099371e-06
-6.07468906735074e-06
2.24461938353075e-06
-1.38934055677476e-07
-9.33289413069396e-06
-5.89032819651803e-06
-7.63057031754158e-06
-1.90125314899416e-05
-5.75230165232961e-06
-1.04228771813047e-05
-8.46588456597712e-06
2.17993551433904e-06
-2.20756433258443e-05
-5.78262842513441e-06
-1.53597930933604e-05
-1.36943296506501e-05
-3.96720702142556e-06
-1.53849560221938e-05
-9.02874699625207e-06
-2.18949537263912e-05
-1.08214703781212e-05
-1.09646235083498e-06
-5.45875948911003e-06
-1.45275949891234e-05
-1.15603098557895e-05
-9.66277684145432e-06
-1.11503084995441e-05
-1.73119530410034e-05
-1.00500752878183e-05
-2.17969863806858e-05
-2.67754279330121e-05
-1.92128100562115e-05
-6.19252961089903e-06
-1.56461481467537e-05
-2.76107450147705e-05
-1.70892651670206e-05
-6.93199512352495e-06
-2.48062151742835e-05
-7.86247124434753e-06
-1.8148102552302e-05
-2.19608254591592e-05
-7.1655108040879e-06
-2.40343931027282e-05
-1.97859293775055e-05
-1.57418480623845e-05
-8.04664382363165e-07
-1.52725790502889e-05
-2.64397826093816e-05
-1.24487016007751e-05
-1.37893828372427e-05
-2.79058211378361e-05
-1.89728904574133e-05
-1.94470076726614e-05
2.46913934125376e-07
-2.33643006468677e-05
-1.02847808083198e-05
-7.05237464939002e-06
-1.89008266562542e-05
-3.08290301934166e-05
-1.28409313759002e-05
-5.44862920193994e-06
-3.25171832641271e-06
-9.6695418589235e-06
-1.5360454276203e-05
-1.55006237060045e-06
-1.41670780981723e-05
-1.15661830982521e-05
-1.50471796311422e-05
-1.37545059385964e-05
-6.87999119039808e-06
1.48258401998334e-06
-1.58016380463498e-05
-8.74850307279804e-06
-1.10489513945727e-05
-2.16985164421638e-06
-1.20368982616115e-05
-2.56019870716179e-05
-1.50719596633967e-05
-1.0992378471892e-05
-1.43504790528244e-05
-8.88892705898977e-06
-4.66371231880382e-06
-9.78769338294733e-06
-1.36376439593213e-05
-1.98539726453718e-05
-1.30180483186104e-05
-1.22457167293438e-05
-4.63820330574252e-06
-1.31167257812865e-05
-1.68494110679896e-05
-1.4219053156161e-05
-1.84830159766856e-05
-1.15868328508944e-05
-2.40708121947716e-05
-1.45141780298189e-06
-7.90982421175928e-06
-2.95438160532262e-06
-2.53761561060054e-05
-2.45514951464664e-05
-5.48285645784407e-06
2.75609730605438e-06
-1.55373539636883e-05
1.99757775962702e-07
-2.42235590358332e-05
-4.39888014515188e-06
-7.04669551752657e-06
-2.45839616360531e-05
-9.71874996624163e-06
-2.08632332180554e-05
-3.06473129961448e-06
-2.8537461529662e-05
-1.41891215225741e-05
1.1390758402779e-06
-1.5425435126137e-05
-1.04837542281322e-05
-1.93260419250291e-06
-1.47697826252893e-05
-6.32835580575305e-06
-9.05800502494969e-06
-1.04756301239654e-05
-1.24257162413888e-05
-1.37325353103883e-05
-1.39118666997232e-05
-2.42041525953095e-05
-2.51083503442517e-05
-7.23358012585843e-06
-3.18452156960134e-08
-2.44327370486732e-06
-2.14310319802231e-05
-2.22496047774775e-05
-2.70033398697115e-05
-1.50953616580787e-05
-2.03819198550122e-05
-2.66712710632603e-05
-1.3786718236357e-05
-4.76574680966109e-06
-2.98075766218852e-06
-1.42181367230322e-05
-2.89471521824783e-05
-1.39679153762935e-05
-1.2498689194023e-05
-1.29621308628804e-05
-1.12861550168972e-05
-1.34167024904764e-05
2.17125125925068e-06
-1.6223388391904e-05
-1.5080587568521e-05
-1.4312794588255e-05
2.37150224372792e-07
-1.60497279575661e-06
-2.60210445068085e-05
-1.37650586754518e-05
-2.38734650135444e-05
-5.844252101805e-06
-1.41019734685399e-05
-1.72749341851177e-05
-2.59457113916521e-05
5.82993996871554e-06
-7.98511246422307e-06
-1.90635782758051e-05
-4.68858721570273e-06
-7.48634210297632e-06
-1.80134185219696e-05
-5.65273562431185e-06
-5.21596724006997e-06
-8.92077726914652e-06
-1.77259327822743e-05
-2.70615484562549e-05
-9.94049796690828e-06
-8.30088678173477e-06
-1.69587916345193e-06
-9.47785550384761e-06
-1.54987249279463e-05
-2.48109788227744e-06
-1.07794713669256e-05
-1.74504753916049e-05
-5.73909912382756e-06
-1.73127328968446e-05
8.65116774952891e-06
-1.67646782473859e-05
-9.91774989838319e-06
-1.67299017464698e-05
8.09482102396496e-06
-2.68083930219915e-05
-1.07373966746731e-05
-1.23544660007816e-05
-6.88774248621411e-06
-1.29354565055123e-05
-1.08700020494318e-05
-5.8672016599177e-06
-9.87525351905931e-06
-1.88923582377217e-05
-8.84167009529513e-06
-1.49817877976597e-05
-2.1243919039142e-05
-1.02052839194392e-05
-1.74572389177143e-05
-1.53292175249343e-05
-1.31908367391276e-05
-8.14902033608377e-06
-1.23999914088575e-05
2.72621168131456e-06
-1.18570539926492e-05
-1.11433406872954e-05
-6.67802910596412e-06
-2.13639476855879e-05
-1.07459969734052e-05
-2.20384283534779e-05
2.19553207352407e-06
2.02330043856238e-06
-1.64348412245324e-05
4.3532614193511e-06
-1.48730680979234e-05
-1.22483677176898e-05
-2.52366883797511e-05
-1.96314610066461e-05
-1.37613134561793e-05
-2.05250571140653e-05
-2.54091774998671e-05
-2.27198170595486e-05
-1.37122800630554e-05
-1.19305442429386e-05
-4.07517315708909e-07
-9.84857515498277e-06
-7.89189009160648e-06
-1.60653912483929e-05
-2.33105355185295e-05
-3.37862287507897e-06
-1.20165572912464e-05
-1.36817242317394e-05
-2.2550857271654e-05
-2.26586942657228e-05
-5.94032905108389e-06
-1.0360864597572e-05
-1.19218793810591e-05
-1.20432041041884e-05
-1.6201023676329e-05
-5.79137738267182e-06
-7.40597614457576e-06
-4.56338673232275e-06
-1.12432196192033e-05
-1.21792051413327e-05
-1.78322782422441e-05
-1.56353690069243e-05
-1.1028812049071e-05
-8.59551972285847e-06
-1.00554183789824e-05
-3.75828791965466e-06
-2.16699901683578e-05
-5.95355188041399e-07
-1.18453446978272e-05
-2.32597109006256e-05
-9.02352695849393e-06
-1.88878299991784e-05
-1.09385741486737e-05
2.64895994440012e-06
-2.03977186361898e-05
-1.92504090589223e-05
-8.3936901392371e-07
-7.23574036341091e-06
-1.88617569319659e-05
-2.12871239776289e-05
-2.10878160493671e-05
-6.51226859294525e-06
-1.38515389583601e-05
-1.04099189970922e-05
-2.27842716929929e-05
-5.79846623258302e-06
-2.03409701006732e-05
-1.02085427060841e-05
-6.15481072480022e-07
-1.11708486972546e-05
-2.37226047038318e-06
-5.02795270898143e-06
-9.93495324447479e-06
-2.56234663470268e-06
-2.39809398769752e-05
-1.71938439756949e-05
-1.35984076113439e-05
-2.78747004515048e-05
-8.72063132922282e-07
1.06672631547186e-06
-1.32446218855756e-05
-1.60965606242242e-05
-1.76153509094937e-05
-7.06576197243166e-06
4.82516076894898e-06
-4.35748441942479e-06
-1.66885803720348e-06
-1.40565068227013e-05
-1.18342718118949e-05
-2.64519949625972e-05
-1.54186370177398e-05
-1.08829075142781e-05
-1.9797666622226e-05
-2.11479586332017e-05
-1.49358577357304e-05
-2.18859950070617e-05
-2.44639425076915e-05
-1.54942810995817e-05
-1.83593039009797e-05
-1.48539403257137e-05
-1.63763483641165e-06
-1.11676507206633e-05
-6.82938810395288e-06
-9.94832130805794e-06
-1.54359534574253e-05
-1.95108983381084e-05
-2.14388465505315e-05
-3.67726034250818e-06
-6.30498506160316e-06
-8.54866146053671e-06
-8.91461316335949e-06
-2.50062007860772e-05
-2.41917994941458e-05
-3.36499624563949e-06
-2.26937175445245e-05
-2.90449808918522e-05
-1.27589475566345e-05
-1.63675317555255e-05
-1.39746742017019e-05
-1.28864988881545e-07
-1.29281590167289e-05
-1.19452529119593e-05
-4.76902484908153e-06
1.5795288696195e-06
-1.16062473208667e-05
-1.30799152822302e-05
-1.74351982209069e-05
-8.92146757359174e-06
-3.45730620440703e-05
-5.86815752102994e-06
-1.68325850411456e-05
-4.89190409356416e-06
-2.204931513603e-05
-3.66058460398343e-07
-8.77517939718754e-06
-1.51079557450744e-05
9.18990641498519e-07
-2.08601309496289e-06
-1.22886577648864e-05
-3.53082423221041e-06
-2.40195376456644e-05
-2.43430505362834e-05
-3.43856771899162e-06
-5.95253484849845e-06
-6.3950413173412e-06
-2.07690760325759e-05
-1.72821309853188e-05
-5.99188932461229e-07
-8.93644916449261e-06
-1.67152424156578e-05
-1.10586388783012e-05
-9.55670742972088e-06
-1.14296044639697e-05
-8.7667819576373e-06
8.46659114546281e-06
-1.76274576177489e-05
-1.5411512877052e-05
-1.33844669011653e-05
-6.64013124377399e-06
-7.28766095962174e-06
-8.87656006203095e-06
-1.44989810963917e-05
-1.87065132359624e-05
1.17364206920608e-06
-2.64056067519008e-05
-2.28145490281433e-05
-1.39503919407024e-05
-9.60176561442611e-06
-2.5385005752547e-05
-1.1053552421054e-05
-2.1592606979903e-05
-2.09851892703099e-05
-1.26145780809263e-05
-1.3363373685049e-05
-1.24326790684512e-05
-5.96394810593199e-06
-1.44288327813141e-05
-1.95663511747655e-05
-2.22183520740407e-05
-1.61386531207082e-05
-7.06866268319904e-06
-4.24763931910098e-06
1.49615494742245e-06
1.67643605371695e-07
-7.82350444029546e-06
-3.3738855289508e-06
-1.02441396071122e-05
-1.16923049146469e-05
1.77335134898966e-06
-1.36996360896972e-05
-1.25720604968315e-05
-1.31534623184267e-05
-1.29954402720962e-05
-6.20549692863896e-06
-1.06083751552607e-05
-2.13260772054319e-05
-1.61454283640184e-05
-1.85757841350229e-05
-1.56415218543519e-05
-2.22471005778819e-05
-1.90630278060098e-05
-2.3314423933821e-05
-1.43281249748231e-05
-1.5318115346351e-05
-1.33800615941928e-05
-1.09656630095977e-05
-1.41534498147009e-05
-9.81080305805638e-06
-2.30331607629744e-05
-1.46532345536588e-05
-1.42004708353908e-05
-4.24331193992756e-06
-1.0711690070284e-05
-1.24155631145959e-05
-1.26390876448923e-05
-1.75526153539994e-05
-9.31580847618618e-06
-9.27224777665349e-06
-1.02258852422051e-05
-2.91207779857053e-05
-1.1338324995346e-06
-1.0582914916012e-05
-1.91426839896947e-05
-7.90113803285886e-06
-1.57287061505793e-05
-1.00872113301095e-05
-8.19681522369347e-06
-1.43730068418305e-05
-5.96931030880903e-06
-1.10627445432525e-05
-1.68472656206513e-05
-1.492911530914e-06
-8.31214265122923e-07
-1.20157479737832e-05
-1.37223263727186e-06
-1.20578862683779e-05
-1.50596816664299e-05
-1.00031898911435e-05
-1.06409960275326e-05
-1.69616392070008e-05
-2.25320711795805e-05
-1.31530789752329e-05
-9.44646781426388e-06
-1.91143083450608e-05
-1.65088656340202e-05
-1.67893763550752e-05
3.96604125930751e-06
-1.38418364359665e-05
-1.45618214902891e-05
-1.7923944551449e-05
-1.05686664463724e-05
-8.65386034394133e-06
-1.08702073294836e-05
-1.2352992816849e-05
-1.51239299075603e-05
-1.07276040328284e-05
-1.12357962357897e-05
-1.11692161656112e-05
-1.81542150731694e-05
-1.28917749896333e-05
-2.89679199769302e-06
-1.5855634626387e-05
5.22546688669254e-06
-3.43370167468831e-06
-8.13120999129473e-06
-2.55968897249965e-05
-6.41193809909247e-06
-1.50401261167929e-05
-9.37971258659721e-06
-8.6106690749721e-06
-1.91941968329952e-05
-1.94291694825427e-05
-1.94674635390649e-05
-1.49965021238134e-05
-2.70402383405557e-05
-1.30869727348313e-05
-1.34143858702999e-05
-4.85297720662363e-06
-5.52583463535078e-06
-3.90702980054261e-06
-4.45186906314624e-06
-2.00876218187712e-05
-2.40263104932056e-05
-1.04023843805523e-05
9.948074929198e-07
-1.16737982546799e-05
-4.18301864257938e-06
-4.58841207487654e-06
-9.17997162793164e-06
-7.51476912904466e-06
-1.73818551848145e-05
-1.70208959542194e-05
-7.38342909191201e-06
-1.38091066410845e-05
-1.58844089837146e-05
-1.68856042553066e-05
-6.47760431943453e-06
-1.75290866235774e-05
-1.24029537152731e-05
-1.37081228680174e-05
-1.66390122199779e-05
-1.42001580614192e-05
-1.03081313759695e-05
-6.95328476096118e-06
-1.36399776612366e-05
-1.75824241015465e-05
-1.26917624888626e-05
-1.36812717071121e-05
-2.82092830269633e-05
-1.41901925242471e-05
-1.96756192697669e-05
-2.86184580718352e-06
-2.25103410672062e-05
-1.74687626839932e-05
-7.36388616581265e-06
-1.55440504310657e-05
-1.64147827218056e-05
-2.62377376524937e-05
-2.2547421111425e-05
-2.51007586317245e-05
-1.55675769973676e-05
-1.10800362563491e-05
-8.95268252985781e-06
-7.20585894272637e-06
-1.90773362676234e-05
-1.12727264388883e-05
-6.33192259974717e-06
-2.01716229385968e-05
-1.8003942304756e-05
-1.95487367461259e-05
-1.41013219739039e-05
-1.2013120751423e-05
-8.35840721773519e-06
-9.18738538423229e-06
-5.92803349906822e-06
-6.14851100922149e-06
6.73362657311416e-06
-1.14590898929945e-05
-4.31841200916155e-06
-1.35754931373837e-05
-4.81369876480217e-06
-1.16553210928581e-05
-9.03016022537649e-06
-6.38916092341996e-06
-1.76295080739054e-05
-2.19807280108729e-05
-2.01258351618439e-05
1.97599831685574e-08
-1.19291994168922e-05
-7.19508590791237e-06
-9.09175343327825e-06
-3.03786579031099e-06
-2.44410967407936e-06
-6.28204019215321e-06
-2.07538740868718e-05
-1.79704816407462e-05
-1.4472695540631e-05
-7.11288603814425e-06
-9.02556099490585e-06
-9.57701779116815e-06
-1.28423519851579e-05
-2.19470798275152e-05
-1.28351233065581e-05
-1.71042847553564e-05
-3.27176137946941e-06
-9.63285325479226e-06
-1.87975386549972e-05
-2.04358596438887e-05
-5.34965885961881e-06
-6.28245900601639e-06
-1.46041353031828e-05
-8.22422598005291e-07
-5.34990974701827e-06
-3.91404497406269e-07
-2.34947533638068e-05
-1.44112408016308e-05
1.78330511076967e-06
-1.29455706431404e-05
-1.86081318924962e-05
-1.8135174341916e-05
-5.34134115678794e-06
-1.99717387537929e-05
-1.07767100839434e-05
-6.29334597751521e-06
-2.18416996156013e-05
-1.48259563160507e-05
-2.00844086981646e-05
-7.99999620602183e-06
-1.20973319227092e-05
-8.8121020089894e-06
-1.88090567470968e-05
-5.47547377642775e-06
-2.31553387799363e-05
-1.50641551810068e-05
-1.11812706531068e-05
-7.66416446747555e-06
-2.03975722491009e-05
-3.03414607082125e-05
-1.25726967348052e-05
-1.40834467142248e-05
2.54267827406947e-07
-2.62701043509886e-05
-1.9751433642562e-05
-2.07008454123458e-05
-1.15348081861836e-05
-6.20212679487462e-06
-1.22676533679972e-05
3.07866338300301e-06
-1.0448245901988e-05
-1.98304967374641e-05
-1.28972154433433e-06
-1.10845855695447e-05
-9.31595091925843e-06
-2.78125518848725e-06
-1.55706502546708e-05
-1.10687866960579e-05
-8.13227644960415e-06
-2.34727452387574e-05
-2.41692868741117e-05
-1.69036898193528e-05
-1.77844910647413e-06
-9.63069691860254e-06
-6.46941370546297e-06
-1.16627940685347e-05
-7.17527801106896e-06
-2.60134340432613e-06
-1.41208405107228e-05
-1.32734880873946e-05
-1.28133237524862e-05
-1.60428073137779e-05
-3.13244653531775e-06
-1.7625150958444e-05
-1.17448371665517e-05
-1.55202943959542e-05
-1.78009266342245e-05
-2.71888815649644e-05
-2.21040681601414e-05
-4.44105179576312e-06
-2.70801966196304e-05
-2.04361809816166e-05
-3.85013312352266e-05
-1.14268400907506e-05
6.90615186933701e-06
-1.95951153313732e-05
-1.36299250402859e-05
-1.21237277389188e-05
-2.29964092970299e-05
-1.08785824501744e-05
-1.37355992976412e-05
-1.06275845657146e-05
-4.62200296796364e-06
-1.72348429487636e-05
3.13050389494678e-06
-6.59754640951093e-06
-2.27362797821765e-05
-1.07103393961256e-05
-2.32448890353648e-05
-1.34509026718559e-05
-8.19264801020241e-06
-2.18603255628024e-05
5.02549136984562e-06
-7.68637950542252e-06
-1.24308110298114e-05
-1.06346708564778e-05
-1.0233278466424e-05
-4.90370750585602e-06
-7.52993531583296e-06
-3.96830114343934e-06
-1.04679968603881e-05
-1.28031195040571e-06
-2.0464538085509e-05
-8.5147020868895e-06
-6.73648718679956e-06
-1.56765186521988e-06
-1.59311789432323e-05
-1.50157198143422e-05
-1.25968828412471e-05
-1.26222771761739e-05
-1.61704583802447e-06
4.65235994959435e-06
-1.00532691420334e-05
6.08533930574832e-06
-1.38448565933739e-05
-1.83245692938745e-05
-2.06012073032688e-05
-2.20739866144383e-05
-9.72873733956284e-06
-3.0888294051231e-06
-2.4639619796698e-05
-2.20635013722409e-05
-8.17614677687334e-06
-2.11236190478632e-06
-4.23727663074318e-06
-9.94253829427987e-06
-8.46313823527867e-06
-1.94552889979398e-05
-1.50001002573993e-05
-1.36705643169571e-05
-1.357806770451e-05
-3.0149836259596e-05
-2.21141009227227e-05
-3.43761067203433e-05
-1.75559773713528e-05
-7.06403903376854e-06
-1.43231931737002e-05
-4.61325550138446e-06
2.03304503135132e-07
-1.13491951611504e-05
-1.48004909527682e-05
-1.10833736935211e-05
-1.81209503231211e-05
-2.04807704565165e-05
-1.84767380669746e-05
-1.24575214121729e-05
-1.31144249571812e-05
-1.73719629412325e-05
-2.17218808791313e-05
-4.51216624389762e-06
-1.99315848377045e-05
-1.94429171661974e-05
-1.06385894270399e-05
-1.5343590227825e-05
-1.90393680813562e-05
-9.55569662294325e-06
-1.61745713136647e-05
-1.2688551159362e-05
-1.58197906785837e-05
-2.95970259883247e-05
-2.76675854820058e-05
3.4252032023252e-06
-8.77044208295924e-06
5.8011770698477e-07
4.77307631943152e-06
-1.68011728891866e-05
7.44775902843879e-07
-2.79026300319498e-05
-1.15158814400648e-05
-1.57293677681447e-05
-7.97258505649374e-06
-1.90864004315484e-05
-1.31285445370959e-05
-1.00100725530088e-05
-1.59399515202131e-05
-6.92985090481576e-06
5.63387165233287e-07
-5.79699778931165e-06
-1.35839682494386e-05
-9.98606936306092e-06
-2.29651040740613e-06
-1.75989221606403e-05
-4.07163727579687e-07
-2.19216542474666e-05
-2.59703659571309e-07
-1.14713321302233e-05
-7.78402219261457e-06
-1.9544109119229e-05
-9.24847904959517e-06
-1.46630777141759e-05
-1.20177043369412e-05
-8.29260648963426e-06
-1.60395029326288e-06
-1.48507551279825e-05
-2.54973817730377e-05
-6.34040914689301e-07
-1.98800502836774e-05
-1.76193375247225e-05
-7.5350566214259e-06
-7.36727595454276e-06
3.65882538053349e-06
-4.71163166752809e-06
-1.12358198264832e-05
-1.46723350274238e-05
-6.54174914458685e-06
-2.34789644929592e-05
-1.57813672769964e-05
-1.78378347357048e-05
-8.11633421902339e-06
-1.55276874720339e-05
-1.82691608608643e-05
-2.02331885855863e-05
-1.30057982936596e-05
-6.38357094414975e-06
-1.85434725161167e-05
-4.22846179262005e-06
-2.66548652638583e-05
-2.52314233720598e-05
-4.49454876248361e-06
3.12765929828057e-06
-8.05671722747928e-06
-1.75797934723616e-05
-1.79158971892488e-05
-6.01503961174566e-06
-8.93270777553756e-06
-1.58413754000974e-05
-1.58352620630368e-05
-2.07244956532089e-05
-2.15496907681241e-05
-1.5153474575962e-05
2.18144205814199e-06
-1.30667804102221e-05
-2.21312615971042e-05
-1.40622743984512e-05
-1.46179094966193e-05
-1.24266114269822e-05
-1.4492917673886e-05
-6.91402966777547e-06
-1.85972814932554e-05
-1.10934021183901e-05
-1.0587325317912e-05
-2.64609225709843e-06
-1.05518282156727e-05
-5.39254885873558e-06
-4.6786202551072e-06
-1.27703450648905e-05
-1.96172324098924e-05
-1.33366912478788e-05
-1.15094894729149e-05
-1.01982019466205e-05
-1.92499794407093e-05
-1.41224061349976e-05
-1.99208697478089e-05
-8.16301793372579e-06
-1.07416677300548e-05
-1.35201567323391e-05
-1.31410143795277e-05
-2.30080803468875e-05
-5.45715841898137e-06
-1.11327327135828e-05
-1.68759535548178e-05
-1.02935829829301e-05
-1.22468650830145e-05
-1.5319833099178e-05
-1.72008503243493e-05
-1.08799286397929e-05
-2.40756364430003e-05
-1.58530144577531e-05
-1.81639106260268e-05
-2.66655450561552e-05
-9.42820525523559e-06
-1.92189816208363e-05
-3.40269369321823e-05
-2.05666996578141e-05
-1.6280458417437e-05
4.17022656081365e-06
-1.37985780774821e-05
-9.24590517873918e-06
-1.57633852163736e-05
-3.59693920055809e-06
-1.07312855683578e-05
-1.25334428275493e-05
-1.52468472701791e-05
8.7012035292671e-06
-2.15079548267392e-05
-1.65992410939383e-05
-1.11095717785145e-05
-8.11512133975436e-07
-2.12631336067768e-05
-4.35905223124543e-06
-1.70161693846078e-05
-2.14108400949619e-05
-1.62313369393228e-05
-5.37498672589633e-06
-1.70047501085966e-05
-6.15525440577378e-06
-2.68733607921618e-05
-2.30822301917878e-06
-7.67943554870232e-06
-3.44858948199022e-06
3.35704173949482e-06
-8.2117087170042e-07
-1.50541394051579e-05
-1.37015535158887e-05
-1.06429752127494e-05
-1.12686851584118e-05
-1.7107070537947e-05
-2.60583686456646e-05
-1.76717605074357e-05
-1.79266291981756e-06
6.38738420668037e-06
-2.36462669801353e-05
-1.91121014864236e-05
-2.40197979108083e-05
-2.01846919997222e-05
-1.4100403350156e-05
-1.38322589683631e-05
-1.05648024791596e-05
-2.06236749948397e-05
-1.32518889975821e-05
-2.01108715799501e-06
-1.85401293444361e-05
-5.22776463445394e-06
-9.23989520122324e-06
-1.26888775618979e-05
-4.84597770939733e-06
-1.37373608048571e-05
-1.05849963090537e-06
-2.17015011966585e-05
-2.07965859734978e-05
1.78201052952449e-06
-3.41834937393968e-06
-1.10355391877713e-05
-1.89483143078791e-05
-1.52366023338462e-05
-1.15678389176584e-05
-2.62833369913649e-05
-7.55998135861329e-06
-1.18699151598127e-05
-1.37627885511319e-05
-6.38021209317176e-06
-9.66898497036792e-06
-3.31772747505057e-06
-8.10195654118407e-06
-4.26040223667529e-06
-4.58047970777181e-06
-1.40489994289366e-05
-7.32910312316643e-06
-1.23208030520256e-05
-2.31165762708879e-05
-8.95597873082119e-06
-2.34315952930714e-05
-1.61680011441148e-05
-1.9953827370952e-05
-6.39111085474196e-06
-2.86483003531208e-06
-2.03125572131215e-05
-2.75448288994043e-05
-8.4718701371637e-06
-1.78647137647538e-05
-2.44921003771514e-05
-1.10668604849392e-05
-4.14666958634314e-06
-5.14793429471784e-06
1.44394869007908e-06
-9.16436743545058e-06
-1.20368982686898e-05
-1.33124208089046e-05
-1.54701117686277e-05
-5.7442720699213e-06
-1.42925504631391e-05
-1.70072113742975e-05
-4.15529347191615e-06
-1.44912466221716e-05
-1.95563587779357e-05
3.02555721851441e-06
-3.79922635107288e-06
-1.86763859911382e-05
-1.51678145585907e-05
-2.42555711642221e-06
-1.66593318095686e-05
-1.86839991516527e-05
-1.54890531044722e-05
-1.67669263359929e-05
-7.10695951669033e-06
-1.69832952647047e-05
-2.52951149574084e-05
-2.2222762152536e-05
-2.22975729742309e-05
-1.58614878161795e-05
-4.88900193502493e-06
-1.90154003091605e-05
-1.49304695384346e-05
-3.01805523920618e-06
-1.51176939719944e-05
-1.73305141650225e-06
-1.19088953531244e-05
-8.75327304660001e-06
1.32543838212712e-06
-1.01641305891267e-05
-2.16553665195367e-05
-3.75148350579352e-06
2.57233252234869e-06
-1.00226584103639e-05
-1.64306340276889e-05
-1.26705148228966e-05
-1.10451111341897e-05
-1.4421688135595e-05
-1.07939435551282e-05
-1.884291637013e-05
-1.98514332699918e-05
-1.30544950573024e-05
-1.35957385548818e-05
-4.91807768498102e-06
-1.20205157718948e-05
-9.97356578480917e-06
-1.8208848112671e-05
-2.72965452644629e-06
-1.27030528836153e-05
-1.12969704998036e-05
-1.78149268496039e-05
-1.07214978063035e-05
-8.37457379292032e-06
-1.4116899298179e-05
-3.73790484069897e-05
-9.79806712868593e-06
2.92618458324599e-06
-1.17022001265112e-05
-4.85244403840248e-06
-6.96498983979153e-06
-1.09366529984672e-05
-1.40085492218283e-05
-1.32488632328749e-05
-1.34283128612683e-05
-1.76381875470899e-05
-2.05621886621383e-05
-8.79511524129265e-06
-1.50119851165656e-05
-1.48185959373204e-05
-7.86528585500748e-06
-5.06537326176303e-06
-2.30921952098305e-05
5.5024949088704e-06
-1.01102517773755e-05
-2.78982935481997e-05
-8.79937107020611e-06
-1.12348456705048e-05
-6.41957060515417e-06
-1.42308348911753e-05
-1.80390754589305e-05
-1.33871884778416e-05
-2.59462575187728e-05
-2.17948651560215e-05
-8.11434972377698e-06
-7.78175957472662e-06
-2.09701250290867e-05
-9.11149841118593e-06
-3.0695619472462e-06
-2.8282267746412e-06
-1.37635772307664e-05
-1.13182306507647e-05
-1.80928544344346e-05
-1.32042394085321e-05
-1.01358365352943e-05
-2.73859116989373e-06
-7.24079303717987e-06
-1.40715696942795e-05
-9.54954601491718e-06
-1.49020560805665e-05
-3.19938394733299e-06
1.45321357081085e-06
-2.28661777871327e-05
-1.25771525706601e-05
-4.69720679333004e-06
-4.25047106668709e-06
-3.90355364576995e-06
-1.25708173034192e-05
-1.27450920816409e-06
-1.13015325258308e-05
-5.48795143322673e-06
-2.16406603414172e-06
-1.89755927551916e-05
-1.37799442559189e-05
-1.03456023040113e-05
-1.18296289071166e-05
-1.30195643871875e-05
-1.54914772360991e-05
-2.16679309309288e-05
-2.40746294855403e-05
-2.11735883626035e-05
-2.76217320346193e-05
-1.16037863513415e-05
-7.18490992191594e-06
-4.2897276562427e-06
-1.28897655829351e-05
-1.37252081378181e-05
-3.50380803900094e-06
-1.7657080003245e-05
3.0520924593452e-06
-1.16785238368605e-05
-8.37984646619191e-06
-1.00587320926999e-05
-3.80986031194896e-06
-3.21376144402047e-06
-1.8391882689544e-05
-2.32014173168969e-05
-1.6034776231588e-05
-1.4706495592874e-05
-6.41803067611253e-06
-1.33259710689124e-06
-1.67876514033396e-05
-6.57174928552743e-06
-2.86417053086709e-05
-7.33572214589456e-06
-1.62643385531484e-05
-1.34314368553551e-05
-2.02022584554394e-05
-1.36317262178061e-05
-6.60007610413175e-07
-1.3259195299048e-05
-1.19901902649549e-05
-1.16624301271805e-05
-6.77677811614366e-06
-1.99520050994442e-06
-1.25071290613867e-05
-8.37752463254396e-06
-8.20818323129842e-06
-1.29651714105236e-05
5.8917579546613e-06
-8.6064003479396e-06
-8.85189255032898e-06
-7.70707680793935e-06
-1.11610347697174e-05
-1.13050966830416e-05
-7.49149898804503e-06
-9.26187297033566e-06
2.39011985942415e-06
3.65981793000891e-07
-1.83913897929641e-05
-5.00040236583535e-06
-1.50843477516561e-05
-1.24086368543327e-05
-1.40514147057089e-05
-5.67548819901549e-06
-8.22001133391482e-06
-1.73489798474582e-05
-1.08833650889211e-05
-7.64854173031728e-06
-1.34406532548087e-05
-1.17153546432035e-05
-1.28096099173792e-05
-9.79880016713048e-07
-1.09486581594585e-05
-1.44297377291088e-05
-1.36943906811548e-05
-2.15050524681656e-05
-1.76589814808015e-05
-1.23314242252531e-05
-3.88702231911595e-06
-9.92450306407644e-07
-7.39612386087632e-07
-5.85285124038267e-06
6.90299345262835e-07
-1.39780162252182e-05
-2.30575321571282e-05
-9.53581637197888e-06
-8.53865651941704e-06
-2.20520057374415e-05
-2.50656520204251e-05
-8.05000537965655e-06
-1.23006587637229e-05
-9.86339099538019e-06
-1.18685651464594e-05
-3.18796819545715e-05
-7.84982533233188e-06
-1.81495161300736e-05
-1.75449087667933e-05
-1.62934179674306e-05
-1.31313747281382e-05
-1.03444775658769e-06
-5.28548770171692e-06
-1.78204996408323e-05
-1.41935716014993e-05
-2.02289676068535e-07
-4.56104030584674e-06
-7.28685355317258e-06
-1.56117584098768e-05
-2.62350087386277e-05
-2.84135003756922e-07
-1.38057060894256e-05
-1.61617535949253e-05
6.21952966621965e-06
-6.407472590679e-06
-8.72799443679363e-06
-3.09996537383873e-06
-7.92254932401058e-06
-1.9245083957716e-05
-1.67548715421831e-05
-4.25033695612041e-06
-2.35802538918052e-05
-1.51506348898744e-05
-1.80619843979719e-05
-1.69634946823831e-05
-5.01312512490441e-06
-2.02839075281852e-06
-1.30655350864371e-05
-1.78880693343872e-05
-2.31412506042739e-05
-1.4554739939363e-05
-1.96586970731831e-05
-1.81202434222648e-05
-1.03886731980269e-05
-1.52302620529893e-05
-2.15059138454772e-05
-1.26545993458367e-05
-1.37164384293564e-05
-6.60309612227278e-07
-6.13458132966338e-06
-2.20112518641448e-05
-6.77269154263245e-06
-4.26502260798226e-06
-2.19806419042026e-05
-1.72684110975199e-05
-7.37960508643064e-06
-6.99274811142084e-06
-6.10960632982154e-06
-7.17655855133296e-06
-1.54619922289483e-05
-2.7725357616721e-05
-2.40997281868812e-05
-1.13970774449109e-05
-5.22649015259251e-06
-2.9798920710113e-06
-2.85359789651934e-05
-1.21444017649515e-05
-8.30619924667765e-06
-4.7439658182831e-06
-1.724149335514e-05
-1.17235584140233e-05
-2.93792347708114e-06
-1.54587719738063e-05
-1.72618097655442e-05
-1.62385931601078e-05
1.2290776246161e-05
-1.64783295243344e-05
-1.02631588332957e-05
-2.1587770649571e-05
-1.36611795537958e-05
2.59799138476317e-06
-1.29416477455632e-05
-1.54348871061341e-05
-1.84046749502322e-05
-9.0281743832298e-06
-1.82273689526869e-05
-1.90036892908738e-05
-1.92771175791822e-05
-1.2992731660705e-05
-1.05324243785194e-05
-1.54353409884742e-05
-1.65883952825521e-05
-1.60591655723225e-05
-7.89288580624395e-06
-7.88032854521081e-06
-9.03912096630997e-06
-2.25582187438812e-05
-1.87218517018067e-05
-1.46189528134254e-05
-4.33155019463334e-06
-1.26186086746832e-05
-2.33461447477235e-05
-1.36911844810699e-05
-1.32739994503331e-05
-1.20342294519977e-05
-5.55947614743777e-06
-1.26600075347777e-05
-5.72075070808814e-06
-1.60246630684645e-05
-7.86507069852107e-06
-1.75855120803923e-05
-2.25242516867941e-05
-7.5443422730418e-06
-4.66466904041682e-06
-2.59886337801676e-06
-1.61196690765618e-05
-2.81019671495202e-05
-2.10912737112058e-05
-9.0671469712709e-06
-5.15576970506814e-06
-1.22185144447807e-05
-6.10703718100681e-06
-1.5718757252213e-05
-1.04867761459859e-05
-2.65990552373495e-05
-1.72093834672882e-05
-1.84803071437784e-05
-2.63926086196272e-08
-1.10064048631914e-05
-2.0893775027951e-05
-2.7609457274955e-05
-2.09738702891863e-05
-2.36522029733009e-05
-1.60517740743555e-05
-2.7439859835022e-06
-3.35394321135751e-06
-2.22007017469973e-06
-1.02331384576267e-05
-1.34892341120492e-06
-4.92268636157493e-06
-5.11749953779702e-06
-2.18466152192448e-05
-2.05540633741894e-05
-1.8090633399545e-05
5.10838287908443e-07
-8.27877073875291e-06
-2.81349184868215e-06
-4.79377964285426e-06
-1.79886240757845e-05
-1.49539787373188e-05
-2.45624137971883e-05
-6.22102145960961e-06
-1.54695197682373e-05
-1.01000337067122e-05
-4.92434906480145e-06
-2.1359288331964e-05
-1.04662825718109e-06
-7.25176127578473e-06
7.46122789659665e-08
1.29030648519991e-06
-1.56069879717965e-05
-1.24563314242191e-05
-8.11231905032321e-06
-1.30636165885569e-05
-4.17332719198952e-06
-1.41710214588854e-05
-1.97647428839106e-05
-9.7598167370544e-06
-1.97603899016959e-05
-3.02407807593048e-06
-5.36632520385093e-06
-3.23498976563567e-05
-1.56572612413666e-05
1.76808253245063e-06
-8.04502028550915e-06
-1.20633159024629e-05
-1.86588122166076e-05
-1.86741148403116e-05
2.69150887178294e-06
-1.13662177676795e-05
-9.56604897699747e-06
2.3276081507908e-06
-2.72807364695813e-05
-3.8516786228723e-07
-1.22475119942357e-05
-8.16891704793641e-06
-1.395715099845e-05
-1.21103732816615e-06
-1.31827830557893e-06
-1.62436260265224e-05
-3.73454202021417e-05
-1.49649721741142e-06
-8.98767613638196e-06
-2.50258689140956e-05
-1.2832542635838e-05
-1.32079424486917e-05
-1.32956399366675e-05
-7.54385731421604e-06
-1.36140907682016e-05
-1.99864462333041e-05
-3.33813039572717e-06
-1.79956108666179e-05
1.27281764459679e-06
1.51706406653979e-05
-1.19478805784063e-05
-5.08768670825368e-06
-5.15780890642803e-06
-8.57447277614337e-06
-8.93159535029436e-06
2.11541003739319e-06
-8.0973481058391e-06
-2.95975802156014e-05
-1.09120837940381e-05
-1.9398582397887e-05
-2.16915778790095e-05
-3.30098929353078e-06
-1.12526336676612e-05
-5.74600761430076e-06
-1.97248393684652e-05
-2.60423165851812e-05
-1.93609468786579e-05
4.04622438291139e-06
-1.14989807438213e-05
-2.13283547600698e-05
-1.77976389669618e-05
-9.54789819127995e-06
-2.05850907531032e-05
-8.04428238681341e-06
-1.61113912439192e-05
-2.00860087644638e-05
-1.59042752944904e-05
-2.22076588975187e-05
-1.66742803664476e-05
-2.04718141728501e-05
2.55657829525661e-06
-1.10267062032203e-05
-3.80587390536259e-06
-1.52376746411948e-05
-1.07485769842582e-05
-1.47076902347864e-05
-2.49785435043927e-05
-1.0837606000807e-05
-8.43554041868139e-06
-1.31823235391911e-05
-1.55910071582987e-05
-1.07335238361185e-05
-1.04060051445e-07
9.31491294123635e-06
-7.17515090752907e-06
-4.8036672951482e-06
-1.78999347749144e-05
-1.96181958809284e-05
-5.83040882341008e-06
-9.98487014588661e-06
-1.55307926572926e-05
-4.31852735092244e-06
-7.42694168421916e-06
-1.42406240591605e-05
-4.29980141910848e-06
5.69311585909357e-06
-1.52315797034094e-05
-2.23529522555772e-05
-4.78348820892591e-06
-1.80647078051481e-05
-1.18917645643594e-05
-1.05333528110885e-05
-1.33462460640879e-05
-2.80971949892976e-06
-1.0938602092289e-05
-2.01038117249822e-05
-2.28305143479291e-05
-9.07133784210767e-06
2.35167952976764e-07
-1.03625081835159e-05
-1.34157722453159e-05
-7.4858108226905e-06
-1.24656150909696e-05
-8.44397978922072e-06
-2.44568283311152e-06
-3.83234956456285e-06
-2.94522523117727e-06
-1.03886950242167e-05
-1.61637616502731e-05
-3.05745419039844e-05
-1.79307479659561e-05
-1.66656581468252e-05
-5.88132000148377e-06
-3.10856398805019e-05
-9.08546380431319e-06
-1.97480719797672e-05
-8.7351629590935e-06
-1.6309810435171e-05
-1.08928575770384e-05
-1.5136935808626e-05
-5.30197556292822e-06
-1.40865776012271e-05
-9.05061053423465e-06
-6.54870668492558e-06
-1.49110459082233e-05
2.69446762506034e-06
-1.36643403967073e-05
-1.43578974265712e-05
-1.05628538354919e-05
-1.03314801208345e-05
-1.37592961149134e-05
1.62638239593546e-05
-5.19121694236536e-06
-1.42125051952039e-05
-6.90004181282936e-06
-1.84712560842319e-05
-1.24674396109883e-05
-1.38569607936053e-05
-2.2826707551071e-05
-5.25856874958289e-06
-2.36889556616191e-05
-2.25695347460838e-05
-1.35472872734656e-05
-1.74108859739319e-05
-2.17316360936286e-05
-8.0897016151831e-06
-1.4915941132738e-05
-2.25135346440728e-05
-1.16464955374997e-05
-6.93965697452878e-06
-1.4036923674074e-05
-1.57694840281491e-05
-2.40284378330184e-05
-9.85841850728751e-06
-2.26931983136243e-05
-1.18720862109127e-05
-2.05388859408101e-05
-9.08498877695554e-06
-6.23996309547273e-06
-5.67302529847022e-06
-1.24649081203761e-05
-8.05959262300977e-06
-8.2338309957166e-06
-1.02648171678396e-05
-1.38849075943636e-05
-5.72981682916373e-06
-3.50850998339512e-06
-1.04243187009721e-05
-2.46671302377817e-05
-1.22719595129741e-06
-1.1773102458003e-05
-1.71930686550464e-05
-7.08569427257159e-06
-6.20142900802538e-06
-1.23471857800698e-05
-2.19826298409449e-05
-1.72834170068173e-05
-5.83549944984976e-06
-2.87568469291353e-06
1.2499950798777e-06
-1.77587401478183e-05
-1.04907053267514e-05
-2.94501482200705e-06
-1.94062103631482e-05
-3.14633160048982e-06
-1.00390158362379e-05
9.80555453410645e-07
-1.15168057662146e-05
-3.91693768928235e-06
-6.83605912740017e-06
-1.07238479721826e-05
-2.07328947390224e-05
-1.26265884847432e-05
-3.02987008590752e-06
-2.12035819782538e-05
-9.32912708018976e-06
-2.14333134119282e-05
-2.37317972601001e-05
-1.75458047480312e-05
-4.19422277604984e-07
-3.30892700013797e-06
-1.52791507783224e-05
-2.28504417466436e-05
-7.22985669708241e-06
-1.06282426563485e-05
-4.59004244603141e-06
-1.2546688446878e-05
-1.00053408036587e-05
-1.6140927046481e-05
-1.69821571180915e-05
-2.1304380894517e-05
-1.50244250351947e-05
-1.55081004263223e-05
-1.99968389490603e-05
-1.69275811211338e-05
-1.3655371402288e-05
-6.01792856112314e-06
-1.53806185813456e-05
-1.43205675723408e-05
-4.44526834751844e-08
-9.42766087562456e-06
-9.42786862349316e-06
-3.64129729623742e-06
-1.54563307962643e-05
-5.03828375341832e-06
-3.82638017584276e-06
-3.38588436490905e-06
-1.84877389401218e-05
-5.03702883564699e-06
-9.68777421961163e-06
-5.50760638409382e-06
-1.81019119088349e-05
-1.2593287758742e-05
-1.7255565259123e-05
-1.77004918414628e-05
8.76468017967803e-07
1.31599348916633e-06
-1.29829550773029e-05
-9.11348099864327e-06
-1.24274540047078e-05
-2.45421488759688e-05
-1.60112576690112e-05
-2.1479890263034e-05
-1.95937370900563e-05
-2.10280644264375e-05
-2.07490684164172e-05
1.93951546837816e-06
-5.37332719485398e-06
-1.58375890960763e-05
-3.32150317479979e-05
-1.73298563744268e-06
-1.37431916796683e-05
-9.2350640051467e-06
-1.24156467966813e-05
-3.08500095035279e-06
-9.37745903695501e-06
-4.29888823977477e-06
-1.55729831025217e-05
-1.07616024996774e-05
-1.67117929900395e-05
-8.55511141451329e-06
-1.49936314929309e-05
-5.80514938113503e-06
-5.3567003226086e-06
-1.5999411905678e-05
2.92865476492742e-06
-1.6503732040472e-05
-1.68779274923461e-05
-1.75384967149198e-05
-1.22632939581385e-06
8.3570449653404e-06
-9.67084797389527e-06
-2.10682799826368e-05
-8.11275120393143e-06
-3.78932851448716e-06
-1.56770511545781e-05
-9.87932122849217e-06
-1.50544914375233e-05
-1.03300362081543e-05
-5.47104491874523e-06
-7.40080805729227e-06
2.94510179334271e-07
-1.99673096687562e-05
-2.78325098803664e-05
-2.0847516120212e-05
-1.75317542521764e-05
-1.26639766425829e-05
-1.25832086829019e-05
-1.27936278295885e-05
2.62886522480957e-06
-1.72507574942448e-05
-2.38391358289883e-05
-1.87345499442354e-05
-1.63594458469572e-05
-1.72508564809433e-05
-8.74597800514192e-06
-1.29236912800498e-05
-1.18786840236922e-05
-2.06317896488398e-05
-9.78085210471195e-06
-6.16603044603284e-07
-6.20061756669963e-06
-1.26907082629665e-05
-1.28494064410345e-05
-1.58009333832598e-05
-1.52354492114048e-05
5.97727612432093e-06
-1.01847546806729e-06
-1.3573577313744e-05
-8.66181963532824e-06
-2.06590154633778e-05
-1.09489135139476e-05
-2.00182249920034e-05
-2.05330161666101e-05
-1.00035703620056e-05
-6.06361926597927e-06
-2.32310257521965e-06
-1.58043890576427e-05
-1.14973882868609e-05
-3.39317482976951e-06
-3.07666820425601e-06
8.06370580724171e-06
-3.57040558741411e-06
-1.32926361463878e-05
-1.67059615363046e-05
-1.34790612869673e-05
-1.47279699870848e-05
-1.84890373012749e-05
-9.7875966315802e-06
-1.26289188444983e-05
-2.43595932649512e-05
-2.33230382853772e-05
-1.45735313145722e-05
1.8329370963069e-06
-9.7464967820571e-06
-9.52810114055601e-06
-2.35395778326087e-05
-2.28278514320919e-05
1.35910553330132e-06
1.98570956077267e-06
-1.26479099307021e-05
-1.30639022745151e-05
-1.21953904842928e-05
4.36047761607421e-06
-1.1391112801071e-05
-1.08555784640209e-05
-1.08177107808893e-05
-8.87767723419985e-06
-2.54315650950276e-06
-7.68721156118382e-06
-4.97811673214475e-06
-1.60857945302597e-05
-2.84580838099129e-05
-7.32883953692725e-06
-1.35317220975636e-05
-2.12264029034957e-05
-1.53870173362365e-05
-1.25558171670067e-05
-2.91566524449515e-05
-3.26040630884624e-06
-4.01297076148062e-06
-6.11776497094874e-06
-1.83323642729985e-05
2.51270741236588e-06
-9.81526399432305e-06
-1.09865144679521e-05
-9.22681214470653e-06
-7.29108358872377e-06
-6.82434392111705e-06
-1.39557923239564e-05
-1.96679965477327e-05
4.98214153336821e-07
-6.87885973658124e-06
-1.36403380050282e-05
-3.5273902238479e-06
-2.42069446075365e-05
2.35383480057581e-06
-2.35645090558148e-05
-1.95520091116352e-05
-5.23307637138498e-06
-3.19725836087701e-05
-9.8144218658586e-06
-1.01445518746279e-05
4.39690198826009e-07
-3.03439079438068e-06
-1.6942779328693e-05
-1.15240764089349e-05
-7.01541048308237e-06
-1.03096913831985e-05
-3.51635438426919e-05
-1.20530046472079e-05
-1.14617286597128e-05
-1.24806695783838e-05
-1.96428301269597e-05
-2.1177711832054e-05
-8.34426996295759e-06
-1.39441097719966e-05
-1.68980472660369e-05
-3.01382519455911e-05
-1.03253062617083e-05
-1.34700088945306e-05
-3.68192698986533e-06
-9.70943200267446e-06
2.72590235253923e-06
-1.57479343902733e-05
-1.61419597053147e-05
-1.98136915848497e-05
-9.83627645273304e-06
-2.28614205508192e-05
-2.35298387943856e-05
-1.98057038260476e-05
6.61203108321764e-07
-1.39534584090068e-05
-1.28384244983934e-05
-2.13951014237969e-05
-1.65809920668437e-05
-1.09725368760196e-05
-2.59413760064968e-05
-7.71564311827159e-06
6.55501576831357e-06
-1.19645340762665e-05
-2.62733917438418e-06
3.4832664493116e-07
-8.22110438808722e-06
-1.37561976034758e-05
-1.4399169745782e-05
-2.458272307017e-05
-1.26997878055293e-05
2.60450844274911e-06
-1.46670273306887e-06
-1.37416913294387e-05
-2.94374773844565e-05
-9.88362064427874e-06
-9.27712542005612e-06
-1.33924345728032e-05
-7.81095860605874e-06
-1.51662845379265e-05
-9.1791421322654e-06
2.57273336528926e-06
-8.73541372687424e-06
-2.02915245870571e-05
-2.20233130725452e-05
-2.63957809753838e-05
-1.26131055949426e-05
-5.68149513296746e-06
-6.43455879854664e-06
-1.13427686850509e-05
-1.36355445007693e-05
-2.11197454995678e-05
-1.60183772844129e-05
2.02670279154048e-06
-1.59727537998198e-05
-9.80048326237561e-06
-4.75092855049823e-07
-2.69299415444608e-05
-2.61438723875775e-05
-7.16045855823125e-06
-6.96780173476236e-06
-2.65690358612711e-05
-9.74229473214562e-06
-2.15850559130036e-05
-1.10554948204798e-05
-7.49875802957473e-06
-1.12394256511759e-05
-8.00684301857428e-06
-1.82491136581046e-05
-1.32676553473833e-05
-9.64112385799523e-06
2.59613515653143e-06
-2.95694033571788e-05
2.42941205421412e-06
-1.77119839241687e-05
-1.84973909591525e-05
-2.42602816949252e-05
-1.16948715635595e-05
-4.78441614512551e-06
-2.64063546324185e-05
-1.40864041859833e-05
-1.24911995506075e-05
-2.50247304935365e-05
-2.86861270833979e-05
-2.42022241476365e-05
-2.31172173635316e-05
-3.3046229971004e-06
-1.12066811956175e-05
-1.04078665087033e-05
-4.43184692889899e-06
-8.47180137515566e-06
-8.35713159937816e-06
-5.88537285324315e-06
-1.19370019186063e-05
-1.56814024034517e-05
-2.0599497749604e-05
-1.90782952171353e-05
-1.53590735225503e-05
-4.39953335275357e-06
-1.5748400579402e-05
-2.04579111740915e-05
-6.21309596249485e-06
-1.6265940473045e-06
-2.62452683938903e-05
-1.46060558312854e-05
1.42424505610702e-06
-5.87350482771108e-06
-1.75576048797063e-05
1.43020613403572e-06
-1.36653897147733e-05
-9.62702915013245e-06
-1.20596310277847e-05
-6.33383493243396e-06
-5.85593481422002e-06
-1.1053506061501e-05
-3.09810092734525e-05
-5.65125108454742e-06
-6.68122525061439e-06
-2.31016600690822e-05
7.55796487197457e-06
-1.43060702328782e-05
-5.42734044462927e-06
-4.4948441430781e-06
-9.88646425038689e-06
-4.84188576522846e-07
-1.74722699073514e-05
-1.2143975116796e-05
-1.32016662684559e-05
-1.28890045184417e-05
-1.85764847865899e-06
-1.78248986332039e-05
-2.38949936772792e-05
-1.55769567262e-05
-1.86591361084527e-05
-1.47284736106653e-05
-2.49418197249586e-05
-5.47010062785971e-06
-1.67120300727797e-06
-2.22656415076377e-05
-1.2507585568709e-05
-4.80596561688665e-06
-1.12905201345566e-05
-6.48741196335496e-06
-6.18898265805665e-06
1.08567368012881e-06
-1.43663907577643e-05
-2.12947500906885e-05
-1.98309474487729e-05
-7.2674284127545e-06
4.23204370324442e-06
-1.63450249528542e-05
-1.49907687878938e-05
-2.11532265522347e-05
-2.40992247849366e-05
-1.19458461046179e-05
-2.58698057913246e-05
-3.34164752655418e-06
-1.47788160235531e-05
-2.56960923160362e-05
-7.61280539571063e-06
-7.58447508329569e-06
-1.0928250308009e-05
-9.20084870499462e-06
-1.9735403761476e-05
-1.41587644719086e-05
-1.89320922990004e-05
-8.96418429102196e-06
-1.33974613742059e-05
-2.00618373891919e-05
8.64526362166717e-06
-1.02921129134109e-05
-4.62534278668579e-06
5.67642076579116e-06
-4.39233055885799e-06
-1.49074487123407e-05
-9.81589906149989e-06
-4.37054713532386e-06
-1.28339299255145e-05
-9.20004864973828e-06
-1.0973033905566e-05
-1.63534414924128e-05
-1.30821950300764e-05
-2.7079791119911e-05
-5.5034158694652e-06
-1.23767768774636e-05
-6.82369936514684e-06
-3.12926813267158e-05
-1.92349130562485e-05
-1.90634035122255e-05
-1.10069957201219e-05
-1.61131218343737e-05
-2.3659631142311e-05
-7.39706877580159e-06
-2.07409954951237e-05
-1.77537328858937e-05
-5.38722117135205e-06
-2.61492604301659e-06
-9.59193112722175e-06
-1.68811902551603e-05
-2.02864646480315e-05
-1.35417307622682e-05
-5.35204161073708e-06
-4.78223521615382e-06
-2.2168667557175e-05
-2.09868431068839e-05
-9.3087214867787e-07
-1.12601397166379e-05
-1.22553475087769e-05
-1.76769270048372e-05
-1.53346322047691e-05
-1.59508012253447e-05
-1.5690519606749e-05
-1.67690390543363e-05
-7.4829256880063e-06
-8.0109838938469e-06
-7.39399291362242e-06
-1.53478932696038e-05
-9.78783842357448e-06
-5.92691106466812e-06
-2.39175706060156e-06
-1.29028281310116e-06
-1.13991484074154e-05
-2.67332797296408e-05
6.51011798332322e-06
-1.9688518390893e-05
-2.53060737664219e-05
-8.89810060228777e-06
-1.76601284550387e-05
-1.70165257710438e-05
-1.15746253815645e-05
-6.16042720270311e-06
-2.31856162840726e-05
-5.23278834973667e-06
-2.28984212034281e-06
-1.14913908518529e-05
-1.49644470179113e-06
-1.8672749754971e-05
-1.21848112198555e-05
-1.86124118275714e-05
-2.41806811156529e-07
-2.41866247548984e-05
-5.93383347313169e-06
-2.28048953836526e-05
-1.34689583852044e-05
-1.41507935746837e-05
-1.09254827254867e-05
-7.54348929166221e-07
-1.99375085459754e-05
-1.78211061983372e-05
-9.20967304667985e-06
-1.94076877668803e-05
1.80023691193181e-06
-5.83799902560584e-06
-1.47299026537287e-05
-1.0990076284833e-05
-2.33873281912377e-05
-7.09346025459728e-07
-2.17985649145055e-05
-1.43167281109346e-05
-1.57866205666582e-05
-1.39163178231395e-05
-8.68303140470543e-06
-1.19101042527368e-05
-1.45544367805605e-05
-3.24657229776419e-06
-2.95808954050473e-06
-6.81632906997258e-06
-1.20675249945663e-05
-1.67338419791385e-05
-1.17266075332154e-05
-1.57699550735232e-05
-2.42922705715179e-05
-1.16745624177835e-05
1.55754367869831e-06
-1.50921369192168e-05
-1.84636837645583e-05
-6.12258641079802e-06
-2.87236329496728e-05
7.89609262648311e-07
-6.28874248672386e-06
1.71940150778285e-06
-3.11017459429357e-07
-2.31196209875678e-05
-1.5814271726589e-05
-8.91950267824153e-06
-3.36460298917137e-06
-9.75546706913288e-06
2.84394450878762e-06
-8.14334034358562e-06
-1.64983992739707e-05
-2.1965608110861e-05
-1.57876479190065e-05
-1.27481719100565e-05
-1.64325516742103e-05
-9.8225433903006e-06
-2.71581462427635e-06
-5.91046424362826e-06
-9.56932631834637e-06
-9.44011644908762e-06
-1.88189582132729e-05
-1.66500310897278e-05
-1.17338113969287e-05
6.3340021235414e-06
-1.30796675712352e-06
-1.10683347379019e-05
-1.39706407376495e-05
-1.47362758414324e-05
-1.99166818994752e-05
1.68371931004542e-06
-1.34445666815552e-05
-2.40155648690318e-05
-1.27746069051416e-06
-2.06541246279008e-05
-1.28597991303778e-05
-2.77737526579168e-05
-2.04996252864306e-05
-1.09367314773623e-05
-1.12820302690928e-05
-9.24826709737799e-06
-1.30388062145445e-05
7.5271705112874e-06
-8.96281669238177e-06
-8.46231337478846e-06
1.59021758710315e-07
-5.90635094134614e-06
-1.83956010629795e-05
-1.11045508042362e-05
-1.77535699917924e-05
-1.81549892201466e-05
-5.41265341852975e-06
-6.14148179092055e-06
-1.95389149290733e-05
-9.90860921284219e-06
-1.20289560274219e-05
-1.65970677842758e-05
-1.87025563673839e-05
-1.2182943898752e-05
-9.08632024948958e-06
-6.37537222168405e-06
4.64158537601168e-06
3.38321893453989e-06
-4.90513485986926e-06
-8.68411648323932e-06
-1.28042871380557e-05
-3.25638847595148e-06
-6.47630707414585e-06
-9.37700002336262e-06
-1.344714025576e-05
-1.52015594809238e-05
-1.37760483953361e-05
-1.95495519006538e-05
-1.37679865484328e-05
-1.42632454055233e-05
-6.39682455418714e-06
-1.17515440332231e-06
-9.81159501484502e-06
-7.4083626123489e-06
-1.04593890124617e-06
-5.96159522124799e-06
-8.92284575694907e-06
-4.29617001921667e-06
-1.21308823960151e-05
-9.42877357375583e-06
-1.41828040401849e-05
-1.14233463911049e-05
-1.02591430413684e-05
-2.25917109768644e-05
-1.98482410187268e-06
-3.58808467991463e-06
-6.82237626048553e-06
-3.97781301310854e-06
-4.71948922074811e-06
-2.23750984544284e-06
-2.93115120549951e-06
-2.52042325007076e-05
-1.26868757335073e-05
-2.4220901127168e-05
-2.21178974445746e-05
-1.23847120064846e-05
-1.5765276716075e-05
-1.61407985815293e-05
-7.01534785065033e-06
5.65814732041127e-06
8.10943673063908e-06
-1.66824017353855e-05
-1.46684997271305e-05
-1.74974883537434e-05
-1.14256726582192e-05
-2.0362293233327e-05
-6.44805994956214e-06
-6.84516467248866e-06
-1.00673122521085e-05
-4.02496554299244e-06
-7.73953904527431e-06
-2.68664497657693e-06
-8.02243183436635e-06
-1.77458069572923e-05
-1.15226501502444e-05
-9.66447843404002e-06
-8.92589431740045e-06
-2.02629769673971e-05
-1.97508057152187e-05
-8.32019625316324e-07
-1.38144585699327e-05
-4.3805149853884e-07
-1.19375699756883e-05
-2.02427578584225e-05
-1.64706153887053e-05
-2.38207595983948e-05
5.9406422034476e-06
-1.04082603538311e-05
-1.97587402373983e-05
-1.15650976486085e-05
-9.80651203432247e-06
-2.11477307736267e-05
-1.48903508481494e-05
-1.33588799972696e-05
-9.62367793942915e-06
-1.59725331685271e-05
-1.28101585594039e-05
-5.61397824755548e-06
-2.10877206689286e-05
-2.37817126674667e-05
-1.19579901260036e-05
-2.33714002879701e-05
-1.54392618792296e-05
-1.31098762587389e-05
-8.82294939215965e-06
-1.5310250428048e-05
-1.33228125135445e-05
-1.38254538433812e-05
-2.57601984329333e-05
-9.90798855193017e-06
-8.77927362139992e-06
9.82163851065318e-06
-2.08032649923763e-05
-1.86666006904378e-05
-2.45404173061758e-06
-5.70263734833887e-06
-4.103338967577e-06
-3.14266563858623e-07
-1.28539631485526e-05
-2.01852238231246e-06
-1.92408563656358e-05
-1.88035471975765e-05
-1.70589322848866e-05
-1.37865023257104e-05
-8.96697213420507e-06
-1.33665765017798e-05
-2.4749551587679e-05
-7.84429156017078e-06
-1.49070212621162e-05
-2.56678634317335e-07
-1.02478441129716e-05
-1.00773963830211e-05
-5.60241310731906e-06
-1.29623723817225e-05
-2.38293431557426e-05
-7.57396216338539e-06
-9.95615612125166e-06
-1.89568899833123e-05
-1.29608641149238e-05
-7.80867515020084e-06
-1.64099218900045e-05
-9.64716211402642e-07
-1.52803107432407e-05
-2.34147732082448e-05
-1.62314598474949e-06
-8.43603779621628e-06
-7.16002385059727e-06
-1.1699834006625e-05
-2.25673044144793e-05
-7.51180024970649e-06
-9.32431290944422e-06
-8.87865301872715e-06
-8.39127266839912e-06
-2.3698047350711e-05
-1.5410714751229e-05
-2.91553067002842e-06
-1.98110858983304e-05
-2.57394192876162e-05
-9.30819118110649e-06
4.67579390361412e-07
-1.66095461724355e-05
-9.79584334832068e-06
-1.05708983624625e-05
-9.17513832037898e-06
-1.10741761195993e-05
-2.18642999716441e-05
-7.84019868396961e-06
-1.66622490990188e-05
-2.9606860890901e-06
-8.15434206411478e-06
-1.06985821776487e-05
-2.40214509651902e-05
-1.95894473901599e-05
-4.79599640008255e-06
-2.64472044468171e-06
3.22716514308189e-06
-6.32806575627246e-07
-3.10988219544943e-07
-2.01198468026474e-05
-1.11988604172479e-05
-1.44215548029726e-05
-2.49034763493594e-05
-8.72579614115676e-06
-9.93251695617077e-06
-1.37616910960554e-05
1.61337852021303e-06
-1.41712511846637e-05
-7.4797678089594e-06
-1.06158618697039e-05
-2.24298130419682e-05
-5.10637717061863e-06
-3.10880988543763e-07
-9.79153989697748e-06
-1.13689691143537e-05
-1.55796563376517e-05
-9.55315106216879e-06
-1.2378614140092e-05
-1.25667121784187e-05
-6.70268852825642e-06
-1.75151391085858e-05
-1.07069948059976e-05
-1.15181430054875e-05
-1.52010794470289e-05
-2.23420209318552e-05
-1.01657440737953e-05
-1.99080218017329e-05
-1.81282517573096e-05
-2.86387112218849e-06
-5.74568532386014e-06
-1.0958167616745e-05
-6.3923246296327e-06
-2.47546724836494e-05
-8.98490455620302e-06
-1.1883333478815e-05
-1.46549476207291e-05
-3.54368939712752e-05
-4.92977497123634e-06
-1.83285369346769e-05
-7.78333714420174e-06
-1.18328805886924e-05
-1.31388946403828e-05
-7.3207264192807e-06
-9.69348756925885e-07
-1.30624283006479e-05
-1.11908958449494e-05
8.75358465563255e-07
-1.59940917271709e-05
-4.5348407587855e-06
-8.95135755610238e-06
-9.5586429608711e-06
-1.57837913109238e-05
-5.70723002780052e-06
-2.04936437290215e-05
-1.12231795193809e-05
-1.9580881993753e-05
-3.20689332716024e-05
-2.02779182206143e-06
-1.32279015350631e-05
-1.28444566743369e-05
-9.25369249790078e-06
-1.84629699132114e-05
-1.80053557001776e-05
6.08592477439695e-06
-1.24129624074309e-05
-2.93967289251293e-05
-1.00210203951073e-05
-1.37395751263418e-05
-1.15948792588001e-05
-9.73122363789417e-06
-4.7270633713956e-06
-1.775859916135e-05
-1.94931360331139e-05
-3.07019446696933e-06
-1.20735324179139e-05
-6.61820975760066e-06
-8.67548930326766e-06
-3.06242735833007e-05
-8.25651494398809e-06
-2.01432596930707e-05
-7.30599197806526e-06
-8.05820769074555e-06
5.44870497208208e-06
-3.30488628065034e-06
-2.02213008731784e-05
-1.67780508874109e-05
-2.94236565904626e-06
-1.27597696897021e-05
-2.06735724766033e-07
-6.9588330717556e-06
1.98547125621664e-06
-8.08544867056969e-06
-9.68522591824039e-07
-2.22138930633279e-05
-1.23897723006947e-05
-1.50863126040718e-05
-1.30872414301249e-05
9.47152644377862e-07
-7.79026311516039e-06
-1.93719587117893e-05
-2.07223537908755e-05
-1.99548784423836e-05
-1.39763910019897e-05
-8.61814717088515e-06
-2.3851855376147e-05
-2.40671989960896e-05
-1.5143800664971e-05
-5.27298544174465e-06
-1.35219303621708e-05
-4.97958843006083e-06
-9.17235430455936e-06
-1.34295587261734e-05
-7.07959189640667e-06
-1.35869586818547e-05
-1.64292479132319e-05
-1.19570791804721e-05
-1.90954773603621e-05
-2.0531167732144e-05
-4.8905596373389e-06
-2.00568873547083e-05
-1.39000262305423e-05
-1.74184553213758e-05
3.42660585035553e-07
-6.03357999582013e-06
-2.24306725968197e-05
-1.87301311647274e-05
-7.93157233016546e-07
-9.87320847958325e-06
-7.3800532764805e-06
-1.95755308285928e-06
-1.05650634263545e-05
-9.0347442908724e-06
-1.52845317605955e-05
-1.21347097198485e-05
-1.76930221740871e-05
-2.20730836254226e-05
-1.32988263066611e-05
-1.03397185367251e-05
-1.77168053141086e-05
-2.11770092120916e-05
-5.32486284573375e-06
5.50540312391926e-06
-1.1601303149041e-05
-1.14718863524989e-05
-3.47347239754091e-06
-7.83538864399349e-06
-1.71216954755076e-05
1.31026548197164e-06
-5.71158796028365e-06
-1.13822167018486e-06
-3.14089933645177e-05
-1.47422875674246e-06
8.83768877823785e-07
-1.92433485836867e-05
1.10742351089949e-06
-9.42420310970386e-06
-6.18393777821854e-06
-1.69333602202997e-05
1.05641462665077e-06
-1.79374274396234e-05
-1.16108510836645e-05
-4.79623481207458e-06
-1.86895421379044e-05
-6.46581192432257e-06
-2.26474817288824e-05
-8.18793000921605e-06
-1.64887743152069e-05
-2.52752976428765e-05
-1.13805088859323e-05
-2.00410634725645e-05
-5.36721822765179e-06
-1.04880047042196e-05
-1.7364281609418e-05
-1.94430800103655e-05
-1.48926257505889e-05
-1.29032961820543e-05
-1.39288342944261e-05
-1.27048188000781e-05
-2.67457974318858e-05
-2.46885177113521e-05
-1.14794138660081e-05
-4.61425054914434e-06
-1.75719014498627e-05
-1.44703715895032e-05
-1.85270609213763e-06
-2.38905788850676e-05
-1.81502253421435e-05
-1.11773116213438e-05
-3.98963850234369e-06
-8.76333313708675e-06
-1.8452606258737e-05
-2.15013865537713e-05
-7.34881199930371e-06
-2.23290187470149e-06
-1.12103119934611e-05
-7.43371141911803e-07
-1.00364830125164e-05
-2.13173600727903e-05
-1.15492339052656e-05
-9.0236219425019e-06
-1.63266099951587e-05
-1.98043987773925e-05
-1.2386077030498e-05
-2.27015707347071e-06
-1.17491390940247e-05
-9.72883051298204e-06
3.43911546947558e-07
-1.6548905074588e-05
-3.37837009759819e-06
1.12295845325465e-06
-8.38597943390952e-06
-7.81651081201748e-06
-6.34452232150759e-07
9.39080952303419e-07
-4.70659681679042e-06
-9.69504461182599e-06
-8.97082090318221e-06
-2.99734515201474e-06
-5.62518932933205e-06
5.82279325318423e-06
-2.42925139068006e-05
-1.00509947632542e-05
4.61897943229215e-07
-8.4899967897359e-06
-9.80354726801303e-06
-1.64501691247344e-05
-1.72295618989633e-05
-2.13567894038095e-05
-1.20561227428477e-05
-3.66852809269461e-06
-2.5472485776105e-05
3.98401423752911e-06
-1.78366615196562e-05
-1.59274078579789e-05
-2.14597822211764e-05
-3.26308648481687e-05
2.53045944596944e-07
-1.46432697891944e-05
-2.65486307993887e-05
-1.69652069810072e-05
-6.93261253953908e-06
-2.14845087976261e-06
-5.56562603297768e-06
-1.64279436965426e-05
-1.83987897566705e-05
-5.29503591111767e-06
-9.81435192173255e-06
-1.74153535836634e-06
-1.36591419480807e-05
4.29979451250917e-06
-8.97645738464339e-06
-1.77450524802595e-05
-1.02661553445202e-05
-1.45270358231328e-05
-2.53715599100431e-05
-1.87685916617157e-05
-6.33769074462858e-06
-1.75471364084969e-05
-1.91194398635556e-05
-1.48525790066144e-05
-1.37016038520028e-05
-1.06963501520373e-05
5.94589051963373e-06
-2.04702390628411e-06
-1.61501064583082e-05
-2.20317172612885e-06
-2.83218278332282e-06
-8.2196228363291e-06
-2.68804234782238e-05
-9.14139162020117e-07
-6.43623508342925e-06
-7.96753932966422e-06
-6.91749381410973e-06
-1.71651802651755e-05
-8.29209102065336e-06
-7.30171844686053e-06
-1.01943457010718e-05
-1.18069678809666e-05
-6.81549556354852e-06
-1.97194860942304e-05
-4.10595949883458e-06
-7.29386666301498e-06
-8.66676837159189e-06
-7.65425860851318e-06
-8.72781972097166e-06
-1.19772181924172e-05
-3.0240495427412e-05
-3.22970463812101e-05
-4.59865024740625e-06
-6.05046611713211e-06
-1.18431535823124e-05
-8.51526382609095e-06
-4.93757573116434e-06
-2.77860348899986e-05
-2.35157488043516e-05
-2.71340874444852e-05
-2.19816081194656e-05
-2.23994706900176e-05
-2.24009065534282e-05
-1.68799213669931e-05
-1.72923009773127e-05
-1.59021223597491e-05
-1.60696342718001e-05
-6.96294258931589e-06
-1.20161476050392e-05
-9.8949070517076e-06
-5.2308676595747e-06
-1.71635032461679e-06
-1.54824597313639e-05
-1.23041622756994e-05
-1.55245962696045e-06
-1.39032456190471e-05
-1.21454019664126e-06
-7.57783261666436e-06
2.41070979614638e-06
-1.74641788293119e-05
-6.77808033742096e-06
-6.6890165287224e-06
-8.21714981034396e-06
-2.747714373146e-05
-7.2763779070044e-06
-9.91232719143384e-06
-1.358552163348e-05
-7.2338555437057e-06
-1.28386095989431e-05
-9.97178497425419e-06
-1.0801118936731e-06
-1.3194404872126e-05
-8.53211118733232e-06
-1.55615977930967e-05
-1.03345128071975e-05
-1.17469086010753e-05
-2.62482016273761e-05
-1.70045139506206e-05
-1.64910899049009e-05
-5.14563364783394e-06
-5.84969438652928e-06
-1.61034067786379e-05
-1.35392049383795e-06
-1.88867174251299e-05
-4.65090435845679e-06
-2.27870730923255e-05
-5.89500219082496e-06
-9.88523881690167e-06
-5.72047791887403e-06
-2.53329302566174e-05
-6.33501033624963e-06
-8.01617737024753e-06
-2.18933414039227e-05
-1.67970835559096e-05
-1.8798032347618e-07
-8.86865858383996e-06
-1.2015933930889e-05
-1.68087522257288e-05
-1.97553544385993e-05
2.5695332735153e-06
-2.45623804161774e-05
-2.55432353299847e-05
-1.37634926993583e-05
-1.0131023471655e-05
-2.71951588299333e-06
-2.47008365167495e-06
-1.81859116749429e-05
4.20971749299016e-06
-2.22108398700062e-05
-1.58744332277901e-05
-1.78029393965996e-05
-2.2864155532372e-05
-1.01801111245679e-05
-9.33784268578735e-06
1.934459053604e-06
9.00218636515385e-07
-2.79852392906566e-05
-1.1673593563392e-05
-8.12362226531192e-06
-1.99609663511426e-05
-7.2263577296784e-06
-1.63408927278564e-05
-4.39544091672184e-06
-1.46668592876906e-05
-3.35596494046239e-05
-4.17489945645344e-06
-1.37498242876738e-05
1.4186973533031e-06
4.1620658020241e-06
-6.07206954000472e-08
-1.20777552708981e-05
-1.50100433291064e-05
-7.66439456236481e-06
-2.09241859040777e-05
3.41789103750802e-06
-8.05090707032448e-06
-1.00001398539336e-05
-4.72489021757509e-06
3.36031560303534e-07
-1.14404471208876e-05
-2.63889629700674e-05
-6.1256623720666e-06
-1.01020036908874e-05
-1.38691555003718e-05
-1.36717309620468e-05
-1.31263654910378e-06
-2.30716659115858e-05
-1.24690573282106e-05
-1.04368265606764e-05
-1.62778951034965e-05
1.29922976449658e-05
-1.34862628771653e-05
-5.7514544389698e-06
-2.27698688425278e-05
-2.15813046895748e-05
-1.92137832573108e-06
-1.2892612884673e-05
-2.44732947844749e-06
-1.32844199293502e-05
-1.8819319132322e-05
-1.36859993651559e-05
-7.33415041538313e-06
-1.3005897621917e-05
-1.10680254260122e-05
3.56346699253567e-06
-1.84480968795852e-05
-2.7147468598336e-05
-1.87867690467128e-05
-1.43345398792959e-05
-5.05507146858967e-06
-2.08216674410438e-05
-1.04847746342268e-05
-2.22232270999383e-05
-1.71973984698548e-05
-4.50024737306325e-06
-2.23078037357399e-05
-1.54330683787339e-05
-3.32652884067696e-06
-1.02604295215148e-05
-2.2843241464156e-05
-1.38462894403469e-05
-2.56812520038372e-05
-2.30050736371941e-05
-5.96930199033788e-06
-1.94000193952008e-05
-1.08866066602817e-05
-9.59602184340335e-06
-1.38900476641957e-05
-3.51897544506643e-06
-8.47222465094273e-06
-1.20539980210994e-05
-1.35326064805075e-05
-1.05171255663906e-05
-9.06573644790924e-06
-1.6074304856397e-05
-6.85499490067459e-08
-4.52099034483851e-06
-1.43133198268001e-05
-1.825316048295e-05
-1.69031571583463e-05
-2.06328752230131e-05
-2.60159259797177e-05
-2.10458694160895e-05
-2.01685422659844e-06
-1.05753732901173e-05
-1.29511103290082e-05
-1.35205103451915e-05
-1.24522891901641e-05
-9.12360041995212e-06
-2.44768496711771e-05
-1.25331296882596e-05
-1.04559964398135e-05
-3.41940567016324e-07
-1.48858577859911e-05
5.80827950892779e-06
-1.1042324318243e-05
-1.55994407592623e-05
-1.39421232090113e-05
-5.48662645477774e-06
-5.87999822804497e-06
-5.25123314343298e-06
-1.50096867419383e-05
-1.11526087098133e-05
-1.1007463059549e-05
-2.08117000964291e-05
-1.19233993730347e-05
-1.21871714538655e-05
-2.44986040076302e-05
5.13220451566581e-06
-2.18886693742263e-05
-2.04840121084512e-05
-2.68094219824993e-06
-1.00521596043544e-05
-2.42062561544118e-05
-1.09491388273468e-05
-1.23721478473136e-05
-2.04584958360428e-05
-1.04696821076478e-05
-1.77580113975555e-05
-8.56723282963308e-06
-3.25657456135049e-06
-1.53896736932202e-05
-1.82929504888908e-05
-1.72487023348768e-05
-2.1658100583513e-05
-1.17313253267498e-05
-1.76672854932459e-05
-1.66923513718446e-05
-6.41805147905606e-06
-4.38574602905477e-06
-8.17696998131062e-07
-1.92239270863822e-05
-6.42861664864642e-06
-8.08694883255259e-06
-2.34489446952508e-05
-5.00520504452492e-06
-5.1044869335511e-06
-4.04201389537069e-06
-1.44692570531561e-05
-8.91240056847293e-06
-1.54336936179995e-05
-3.73335001551306e-06
-2.50709247690755e-06
-2.30351473337404e-06
-1.75205618279001e-05
-5.44196225738155e-06
-1.90895464426169e-05
-1.48381498764453e-05
-2.37166192000378e-06
-1.50537641760077e-05
-2.01514736347377e-05
-1.47526979465751e-06
-7.38096171337877e-06
-2.05641524850088e-05
-1.08426726357571e-05
-9.0041175198268e-06
-2.21873841434588e-05
9.28192840175848e-07
-1.03052563470984e-05
-9.51014774532586e-06
-1.59739063554861e-05
-1.6452814617699e-05
-7.8918651518534e-06
-1.49429078360666e-05
-8.01766186804865e-06
-1.73058975448113e-05
-2.19490934377435e-05
-1.60382018313741e-05
-1.42205492942406e-05
-1.06203947057512e-05
-1.77878996431836e-05
-9.96447166985375e-06
-8.35862777800459e-06
-1.25928760117691e-05
6.33931574377222e-07
-1.20276010682103e-05
-1.49830257355547e-05
-1.78491359903743e-05
3.20116787610441e-06
-6.38971435528708e-07
-1.03749286944592e-05
-8.81193394239371e-06
-7.59031728723289e-06
-2.20620628586484e-05
8.27198965084139e-06
-5.67020154319076e-06
-1.3723780630172e-05
-7.36007666502274e-06
-2.02190843584443e-05
-8.62384264667094e-06
-2.33854683019505e-05
-1.49752386481957e-06
-1.58131231776552e-05
-2.13976878081494e-05
-2.48738239982102e-05
-8.76107007663071e-06
-9.91681626127562e-06
-1.92287360726877e-05
-1.40816175451121e-05
-2.17054031016826e-05
-2.10717917715847e-05
-1.8215492639062e-05
-2.30586146040265e-05
-2.24319665292159e-05
-1.41841424006766e-05
-1.78678359513879e-05
-1.17309109175717e-05
-1.18320080455848e-05
-1.76160476063431e-05
-3.14882302234418e-05
9.93139458821033e-07
-1.00077403599084e-05
-1.08645301596299e-05
-1.12289113005304e-05
-1.2330129149058e-05
-1.19300766847262e-05
-1.56571058114666e-05
-1.02014802957838e-05
-8.21920011238224e-06
-2.21096286871366e-06
-1.77020933716287e-05
-2.18810027294811e-05
-9.91096417578963e-06
-5.14540157418318e-06
-1.96929076473043e-05
-1.64172255029439e-05
-1.32628548927117e-05
-1.81667186865557e-05
-1.09391550966655e-05
-2.05228506250735e-06
-2.04880681584581e-05
-1.11664201727216e-05
-1.40231490854638e-05
-1.51034954691786e-05
-2.70289285432751e-06
-1.411688574592e-05
-1.75097828043163e-06
-9.80003135466981e-06
-4.96477177505614e-06
-4.43713506315567e-09
-2.15113491330499e-05
-1.45217136043925e-05
-6.68055550602204e-06
-1.79728698304948e-05
-7.10053584733928e-06
-5.32003469793371e-06
-1.36001865001226e-05
-1.75601947234625e-05
-6.58821949413477e-06
-5.7096528695065e-06
8.9275917567934e-06
-7.24050575460244e-06
-1.63925339809756e-05
-1.19401154322467e-05
-2.34929871929447e-06
-1.568073677453e-05
-3.59363276171774e-06
-2.29456912306404e-05
-1.58153198956988e-05
-9.24870061585789e-06
-2.2086863286204e-05
-8.87904540085941e-06
-1.20283126075906e-05
-9.56878819678857e-06
-1.45825329857426e-05
-1.10995982973725e-05
-4.43853283127782e-06
-5.40227902574109e-06
-1.67788704704911e-05
-1.45147020721693e-06
-5.39319696774106e-06
-1.49984718223746e-05
-8.63067835555587e-06
-2.87984425381171e-05
-8.97025218979242e-06
-1.62118736757266e-05
-9.66821168099553e-06
-2.4949437769954e-06
-1.50492992595895e-05
-1.79401867539573e-05
-6.38538625960681e-06
-1.62890356864014e-06
-1.02014956141049e-05
-4.44647806290783e-06
-1.12471912172513e-05
-1.17409246511928e-05
-1.85216934616536e-05
-1.38865757744667e-05
-2.37169186903982e-06
-2.63690849680653e-05
-1.17576940724619e-05
-7.61344361872488e-07
-1.67208135539873e-05
-7.10043594831233e-06
-1.42628385625995e-05
-1.44882806992556e-05
-6.89859706392437e-06
-8.78875002920734e-06
-1.6818930985974e-05
-1.96119925723925e-05
-5.98123319480207e-06
-7.77376346197457e-06
-1.42474207600928e-05
3.50888276614986e-07
-1.52440626877727e-05
-2.09085909826208e-05
-5.46302987249601e-06
-1.87835394845892e-05
-1.76137036446899e-05
-1.47262502357451e-05
-7.09991128165904e-06
-1.23666946382281e-05
9.03773522870527e-07
-2.08703565556653e-05
-2.32232619780147e-05
-1.55039118445734e-05
-1.78440291672383e-05
-9.4689857116164e-06
-4.83592623748889e-06
-1.19017546634674e-05
-1.73009368998656e-05
-1.745637558431e-05
-1.58374173929144e-05
-5.28523830999957e-06
1.12425384977943e-05
-7.10320492543547e-06
-3.47320549397666e-06
-1.50081919011984e-05
-9.34662405369951e-06
-1.61188773221003e-05
-1.92597289474347e-05
-1.61551380034853e-05
-1.04703212445654e-05
-2.73173411684996e-05
-7.8133542169348e-06
6.92527412161507e-07
-8.68475551330581e-06
-9.41312757710412e-06
-2.64437373386677e-05
-1.57683877736736e-05
-1.82326841768126e-05
-2.49768737158995e-06
1.00381336069125e-05
-5.63539523313917e-06
-2.18026005751523e-06
2.88208037811513e-06
-1.36980308601156e-05
-7.91890256217019e-06
1.73917335268542e-05
-4.46887771708214e-06
-1.22221954467145e-05
2.58846536044092e-07
-3.69381261795886e-06
-1.1136463445839e-05
-2.09943797679215e-05
-1.39767894556514e-05
-2.00103867906313e-05
-9.89565073489948e-06
-1.11645907674808e-05
-1.25676964912349e-05
-1.45054490313163e-05
-2.48424076278992e-05
1.23552214339391e-06
-1.77730587018595e-05
-1.43152629040891e-05
-1.95584540041582e-05
-1.92980464689061e-05
-8.16728228130625e-06
-1.21721042003174e-05
1.79383073859741e-06
-1.20041432097596e-05
-5.52381858264987e-06
-1.84552503973323e-05
-5.96284854609082e-06
-4.55313674932843e-06
-1.75859194983671e-05
-4.11812259131504e-06
-1.85641274334656e-05
-2.08642062310358e-05
-6.25169976817632e-06
-1.17268356779881e-05
-1.41394204355088e-05
-6.01935408207539e-06
-1.11389050848156e-05
-6.82072403647933e-06
-1.24748383709822e-05
-1.73453327431456e-05
2.36285305947151e-06
-2.92568533219074e-05
-1.38188600916999e-05
-2.8696715914314e-06
-6.02751906955821e-06
-9.86742280651349e-06
-1.87616031919307e-05
-2.07903813279683e-06
-9.78998429068189e-06
-1.28750305838988e-05
1.13728773248112e-06
-1.80017333400444e-05
-8.9801128565038e-06
-3.19453381050431e-06
-7.92637254497797e-06
-5.81624770039986e-06
-5.24125689142375e-06
-1.5821179601517e-05
-1.05784840608925e-05
-2.64564172868169e-05
-1.6565420814934e-05
-6.14588298017832e-06
-5.39404312386004e-06
-1.93772791068452e-05
-8.10580947910915e-06
-1.74275540201193e-05
-1.25444907985987e-05
-9.4041748043525e-06
-1.64548329002565e-05
4.11261361272944e-06
-4.48692976933001e-06
-5.45923746974478e-06
-2.3586616333286e-05
-7.16871104297353e-06
-6.6582529789558e-07
-1.10621608730802e-05
-1.63663298936035e-05
-1.34942598382198e-05
-9.41907228743473e-06
7.57394213066347e-06
-1.39321124557969e-05
-1.08806593031491e-05
-1.75637962520499e-05
2.86930716358832e-06
-2.1984754245651e-05
-8.92841992674726e-06
-1.94071690256101e-05
-2.4272458046124e-05
-2.01669882735471e-05
-1.42523132225863e-05
-1.04588034546797e-05
-1.39828729927232e-05
-2.09139348330989e-05
-3.1532033537877e-05
-2.11376807042675e-05
-1.23606488892318e-05
-2.63000572955674e-05
-1.57694669321401e-05
-2.4826346178255e-05
-1.5441998489376e-05
-1.02998988663512e-05
-9.91417850453575e-06
-1.44681381897992e-05
-1.72071533281191e-05
-4.85032905832463e-06
-1.20018766258922e-05
-1.12440522757338e-05
3.71976917770939e-08
-2.33162453700368e-05
-2.52021307650888e-05
-1.6275016992643e-05
-1.46273278088285e-05
-1.7061210656753e-05
-3.00205073752628e-06
-1.39117735643772e-05
-7.37639822002088e-06
-5.13613037810468e-06
-1.96285418110259e-05
-1.03539103244012e-05
-7.5199621517935e-06
-2.54607906679309e-05
-4.1859526824311e-06
-1.61388069874048e-05
-4.91192810998185e-06
-4.9893280480473e-07
-2.98242448071237e-05
-1.75531106242046e-05
-2.41560453160761e-05
-1.29911890946521e-05
-6.69507961751321e-06
-1.29259582630809e-05
-1.00249898450403e-05
-1.25578337064171e-05
-2.5259197646378e-05
-3.01011634238227e-05
3.9221803363845e-06
1.95630698570536e-06
-1.37094299240845e-05
-7.57507744344997e-06
-1.83739731469788e-05
-1.5976998840321e-05
-6.08280614030505e-06
-1.62407206798876e-05
-4.49315695987212e-06
-2.46878450543972e-05
-3.38346500670912e-05
-6.35250903322585e-06
-1.04150342573712e-05
-1.02858370047837e-05
-6.96144055258514e-06
-9.79727161208731e-06
-1.52042220859572e-05
-5.88959930429994e-06
-1.52840674998509e-06
-1.09407273730932e-05
-1.57425158998841e-05
-1.73838844968571e-05
-4.50304192057706e-06
-4.77394974594185e-06
-1.22672072849335e-05
-2.06128235558061e-05
-1.16061355701013e-05
6.68789211099849e-06
-2.07427668176595e-05
-6.58864233010134e-06
-1.38515534371555e-05
-1.64251957915071e-05
-1.83786084914267e-05
-6.50575454206208e-06
-5.95670615623616e-06
-1.74765340595184e-05
-1.56262404185688e-05
-8.22092259291546e-06
-1.45919310995599e-05
-9.29256839073469e-06
-1.09498438791235e-06
5.95108331705304e-06
-1.90608720002441e-05
-4.45226976610209e-08
-2.64012653798389e-05
-2.07167075973753e-06
-1.7070718829724e-05
-1.53792887302115e-05
-8.49878773383231e-06
-1.84425911257378e-05
-8.22144691882572e-06
-1.06137728083607e-05
-2.39368348770685e-05
-1.86239403325279e-05
-1.22492706724469e-05
-1.71141646027827e-05
-1.45438917294368e-05
-2.81554471688284e-07
-3.19871283805021e-05
-2.37105409193426e-05
6.92972154403953e-06
-1.78309207274122e-05
-1.63011906433934e-05
-7.49724127272059e-06
-1.85490873898494e-05
-1.52123133799512e-05
-2.15098665559919e-05
-1.8425163575184e-05
-1.53115097621346e-06
-2.75906627858183e-06
-1.52699717200401e-05
-1.40385897321349e-05
-1.63509468732971e-06
-1.07985962166592e-05
-1.89062230700973e-05
7.79806755634691e-06
-8.01893632677815e-06
-1.77152641152462e-05
5.90080763445574e-07
3.94210094466531e-06
-1.44617951004017e-05
-5.2723445066033e-06
-1.47150895504934e-05
-8.93672775463856e-06
-1.47200001239105e-05
-2.07712928976358e-05
-3.20967572673307e-06
-1.9321944819567e-05
-1.03051840058753e-05
-1.38739367811056e-05
-1.79068338105858e-05
-1.99455047863608e-05
-1.17981074927497e-05
-5.18940856435736e-06
-1.33903538827321e-05
-1.19350541300311e-05
-2.01642104258016e-05
-2.43639344398225e-05
-9.84722220676711e-06
-1.47034885842297e-05
1.90003493396596e-06
-1.88848575323935e-05
-7.4181958041712e-06
-1.89971360265597e-05
-1.83147417506293e-05
-9.41040982335025e-06
-1.14238762514132e-05
1.63763983149461e-06
-1.15074346373102e-05
-1.9645217007845e-05
4.71246006226433e-06
-1.73595466377857e-05
-1.95043087131579e-05
-4.11719771657248e-06
7.24221226325708e-06
-9.06369001208984e-06
-9.2651984435877e-06
-9.03966433136041e-06
-8.68748090022914e-06
-9.21889185002572e-06
-2.64600563847586e-05
-1.96558091499105e-05
-3.72549273142416e-06
-7.39162806191181e-06
-9.90682009696238e-06
-6.79228740870896e-06
-1.74617364278778e-05
-2.1036451223307e-05
-4.41907976083386e-06
-2.40384748975835e-05
-1.65180649309345e-05
-1.08654313721934e-05
-5.64722973590483e-06
-1.33066736337287e-05
-1.83666442585926e-05
-1.50021352903761e-05
-3.04889228605696e-06
-1.26652970076535e-05
-6.35088665513387e-06
-1.43715760069919e-05
-1.38255373666891e-05
-1.91960815725044e-05
-1.93566803455254e-05
-2.04243174907565e-05
-1.01153373848019e-05
-1.28369136841973e-05
-1.71285077205111e-05
-3.02416730801874e-06
6.27090017648399e-06
-1.29998996616033e-05
-6.27498126026411e-06
-1.40507204249992e-05
-1.83189941690706e-05
-8.33937350112615e-06
-8.57461252057475e-06
-1.0850513150192e-05
-1.80471845357429e-05
-2.16523510293303e-05
1.83616647522882e-06
-1.22154722436169e-05
-2.4546056420226e-05
-1.66997573703689e-05
-1.45059383011528e-05
-1.36850357460551e-05
-1.61757877420058e-05
-1.58992070634405e-05
-1.50425717566293e-05
-4.84964246703106e-06
-1.607062301409e-05
-1.30900558260395e-05
-9.13688734838898e-06
-1.80384931897092e-05
-2.32355487457818e-05
-8.17215830143887e-06
-1.33871633692941e-05
6.66193359847441e-07
-1.06830801310092e-06
-1.37382377097264e-05
-7.79439549060095e-06
-1.20503429527935e-05
-1.70621304257049e-05
-5.18917791313247e-07
-1.53050304850516e-06
-1.1283178594357e-05
1.87207374159053e-06
-1.243685385185e-05
-1.07955281909507e-05
-1.4924642868798e-05
-9.81649273255578e-06
-2.8042612045779e-06
-1.66470938583451e-05
-1.98742915797152e-05
-1.31660086569045e-05
-1.68512908921039e-05
-1.54874611501367e-05
-1.67532692197871e-05
-2.25759462174702e-05
-1.41051494710244e-05
-1.07197015192188e-05
-2.40341957853452e-05
-2.09356871088096e-05
-2.19278774508294e-05
-1.03510510083936e-05
-3.18360977526061e-06
-1.49871447766451e-05
-3.41811712680343e-06
-1.1610213407667e-05
-2.09031651524557e-05
-1.42970221302431e-05
-1.19093719626904e-05
-1.36846583278177e-05
-5.76980132730523e-06
-1.15179024236022e-05
-1.57119090117534e-06
-7.14250051815556e-06
-1.71339843500673e-05
-1.59136009623039e-05
-1.68735896110404e-05
3.67555679466953e-06
-4.50376796598964e-06
-1.1956046918984e-05
-1.71882680879369e-05
-1.927152300271e-05
-1.17369842577454e-05
-7.86137986152197e-06
-9.81321150710785e-07
-3.59051901233738e-06
-5.18457821136586e-06
-2.05050317922091e-05
-1.43830304965395e-05
-1.41306587578592e-05
-3.99651660145801e-06
5.85732944038858e-07
7.12677662907274e-06
-1.33141472591579e-05
-2.51135067613881e-06
-5.3594775685234e-06
-9.53653011341607e-06
-1.14722030709783e-05
-1.18728788329148e-05
-1.73902788989357e-05
-2.01240398749148e-05
-2.03355727069229e-06
-1.51089935255973e-05
-2.42008389502386e-05
-1.52901561385826e-06
-6.15799359796055e-06
-2.36074475830558e-05
-2.17868285335154e-05
2.68344990833746e-06
-6.64063246713699e-06
-5.16791772776727e-06
-1.16098872917188e-05
-1.9912176833036e-05
-8.89950656909519e-06
-8.48106835142656e-06
-8.05169957168941e-06
-2.15251565091355e-05
-2.00491013668615e-05
-4.35250643948675e-06
-6.39122592279149e-06
-3.68909772591665e-06
-5.37898310702763e-06
-2.5224316693407e-06
-1.59840043847718e-05
-7.29730315345495e-06
-1.23007975246011e-05
-8.63824628032657e-06
-1.80635132484791e-05
-1.99614989291285e-05
-4.0314108580144e-06
-5.81593032467787e-06
-9.5549186217496e-06
9.19664667115191e-06
-1.6061003932337e-06
-1.11062994755824e-05
-4.24723244127779e-06
-2.18519891553464e-06
-2.08501740353063e-05
-1.52639412073043e-05
-3.35405144937667e-06
-1.532376568931e-05
-7.77317757142602e-06
2.01418953268123e-07
-8.98987591709088e-06
-7.34052514311139e-06
-1.19843780674731e-05
-1.13359204626028e-05
-3.75521958975023e-06
-1.27634665562029e-07
-8.40225996097098e-06
-5.22915204189173e-06
-3.13185179728723e-06
-1.73802309180443e-05
-2.96815499791108e-05
-5.28150311024395e-06
7.94427616156581e-06
-5.03273146518053e-06
-1.41769933311823e-05
-1.93546062668018e-05
8.31288537303889e-07
-1.62935003900828e-05
-1.22060059546735e-05
-1.7692910720286e-05
-2.81905832553977e-05
-1.36290840671558e-05
-1.15016270798138e-05
-4.02194536805565e-06
-3.04227672650691e-05
-7.70424785485096e-06
-4.69327610653272e-07
-2.24500508394968e-05
-1.07447085487654e-05
-2.5855876705569e-06
-1.22107237483441e-05
-6.10060671240408e-06
-2.56090326686122e-05
-6.64170663315551e-06
-1.40343228234756e-05
-1.28953990805532e-05
-1.33860820870729e-05
-2.15533188724045e-05
-1.07556160833695e-05
-2.4228177019028e-05
-1.00606754058153e-05
-1.8649932866899e-05
-1.71260187749238e-05
-1.22200726326723e-05
-2.01686676155137e-06
-1.64627830052224e-05
-1.33981670668969e-05
-1.13475533573094e-05
-1.57433526178013e-05
-1.77936801765806e-05
1.40557198551987e-06
-1.98559646790475e-05
-2.50348754046802e-07
-5.27196355279126e-06
-6.78991646022104e-06
3.92828258489021e-06
-1.69988946936441e-05
-1.1426492464109e-05
-5.67676773333283e-06
-1.11978340153714e-05
-4.90506784442884e-06
-9.75787231832806e-06
-1.67398235388532e-05
-3.9965974997337e-06
-1.8719200725782e-06
-1.73851552423782e-05
-1.71219165023184e-05
-1.82722167291758e-05
-1.27916910497617e-05
-1.04194176910918e-05
-1.3508894478384e-05
-1.20641654210688e-05
-5.64258544668557e-07
-4.08567831454197e-06
-1.14319024967634e-05
-1.64616329163718e-05
-1.7508684128439e-05
6.97332365865573e-06
-9.52428054747012e-06
-1.29557321685447e-05
-1.86679456999937e-05
-3.35319783993589e-06
-9.05329642035915e-07
-4.19791690759652e-07
-3.91130346576526e-06
-2.77932047804501e-05
-1.58120708328124e-05
-2.17513870516674e-05
-1.12256646886677e-05
-1.4894290555306e-05
-1.57602756252213e-05
-1.24612738117987e-05
-1.30928288564755e-05
-5.96012691195834e-06
-2.72562923286149e-06
-1.12307807537301e-05
-1.28146891190051e-05
-1.41804546569424e-05
-4.65883110840046e-06
-3.43240405553061e-05
-7.0655344947198e-06
5.15396158061239e-06
-6.37563970967666e-06
-2.45381997411908e-05
-1.07422969893681e-05
-1.97061369980301e-05
-1.28091551712857e-05
-1.91195761286538e-05
-3.21945805689886e-05
-8.32510773873814e-06
-2.92628431857693e-06
-2.37956077774522e-05
-2.05231360020141e-05
-1.59105339099196e-05
-1.65690781103352e-05
-1.46470720535112e-05
-1.66053810705262e-05
-7.68826535686419e-06
-4.05919047889609e-06
-1.24302475832536e-06
-1.16235550600036e-05
-1.10802113909236e-05
9.9626116937462e-07
-1.93882424438972e-05
-9.00036017625786e-06
-2.34989983084508e-06
-1.36009495372406e-05
-1.41722665897406e-05
-5.13121417890801e-06
-9.71340168188181e-06
-1.56325807663738e-05
-1.1259322564525e-05
-4.50962806184015e-06
-1.57524878965697e-05
-1.2575611350397e-05
-5.06247550907126e-06
-1.23130041194772e-05
-2.24775849698508e-05
-1.91052469778323e-05
-1.89682596439871e-05
-1.61429625411511e-05
-1.4667383313756e-05
-7.77488623220373e-06
-1.93032686161279e-05
-6.66544482718806e-06
-1.14553024664111e-05
-1.65898186224252e-05
3.3255673697225e-07
-4.07182063818001e-07
-1.45104430167833e-05
-9.84084542000714e-06
-2.4289789775085e-05
-2.49779080130783e-05
-1.16179178187709e-05
-4.60399953040369e-06
-1.51264892446927e-05
-2.73168449099832e-05
-1.44062386994813e-05
-6.73247420576905e-06
-1.11845410825894e-05
-1.98360641819857e-05
-1.58952521741539e-05
6.70385649285938e-08
-1.48282107966554e-05
-1.61664960335963e-05
1.02986006796701e-07
-4.80935091577493e-06
2.89764826567013e-06
-1.50654080293581e-05
-1.53370899172516e-05
-1.36412562626478e-05
-9.29239136430656e-06
-1.6357542312765e-05
-1.40816969093014e-05
-2.06648983637467e-05
-1.73925560583244e-05
-1.89687794735756e-06
-1.13717352526775e-06
-1.16359141017772e-05
-2.21406327637121e-05
-1.5567598792316e-05
-1.98754113110572e-05
-5.21885513589838e-06
-2.0553947849354e-05
-1.31021908667881e-06
-1.35700493116885e-05
1.28874558406559e-08
-1.92423285902005e-05
-2.93322036975869e-05
-1.17614677650579e-05
-5.57551045178036e-06
3.56050247773663e-06
-1.02946050842698e-05
-2.21644588228313e-05
-1.00270807705324e-05
-1.15670980600535e-05
2.90417304258244e-07
-1.25364812184912e-05
-1.02156389586958e-05
-1.45311540136145e-05
-1.05308897299884e-05
-3.11474654064859e-05
-1.98879985465548e-05
-2.57201719053e-05
-2.31225652295572e-05
-2.42101387418437e-05
-6.16707415277091e-06
-1.51791020881685e-05
-2.03469648446799e-05
-1.48416828832952e-05
-1.23677489616392e-05
-8.33341478391788e-06
-1.44385711636911e-05
-1.90712353876478e-05
-1.53352941279268e-05
-1.1037398148252e-05
-2.31336688780654e-05
-8.98990018438821e-06
-1.29954062201985e-05
-1.66102801851757e-05
-1.45590023518601e-05
-1.4140764609846e-05
-1.53044271485486e-05
8.02249754507633e-06
-2.48770285845003e-05
-1.8539624551043e-05
-1.25258477714831e-05
-1.81848028356522e-05
-2.44996437957271e-05
-9.46711617617796e-06
-1.11278600793431e-05
7.30270940295308e-06
-1.65306221420385e-05
-1.76084915728082e-05
-1.45255418850565e-05
-7.39381561614533e-06
-4.76266469018037e-06
-1.60915608622357e-05
-4.1392547259506e-06
-1.24900988755479e-05
-1.05234681640578e-05
-4.17574199143843e-06
-1.14239165274688e-05
-4.45940201010484e-06
-1.24073071175805e-05
-1.3419693275188e-05
-7.40018677580818e-06
-5.37771059426041e-06
-2.03412224640469e-05
-1.69032011774529e-05
-1.68400679860097e-05
-1.26718983436778e-05
-1.55672709433076e-05
-9.84949117618116e-06
-9.70308840012904e-07
-7.89656447229542e-06
-2.25895464868466e-05
-1.99446697534494e-05
-2.91651374732005e-05
-1.47794700540525e-05
-7.4594968384027e-06
-6.93998066059302e-06
-1.4456600586404e-05
-1.59600705940923e-05
-1.72612384798812e-05
-4.21403640905252e-06
-2.04549550014456e-05
-2.74255614507616e-06
-1.18377163272594e-05
2.00877571116066e-06
-2.83005849036511e-05
-1.65012325829413e-05
-6.50100598063172e-06
1.85501598850881e-06
4.60584757137341e-06
-3.2373531530518e-06
-2.70957687292861e-05
-7.74077536531801e-07
-3.25634007152433e-05
-3.35728337565424e-06
-1.57221353325292e-05
-8.78358466374335e-06
-1.6627761243429e-05
-2.42485597724121e-05
-6.02599920058287e-06
-1.61569029559897e-05
-2.18650487055133e-05
-7.69788829771845e-06
-1.56242780921629e-05
-1.24626485616444e-05
-2.06473058886637e-05
-1.84651165723256e-05
-1.36859617563229e-05
-8.76386784157619e-06
-8.97436283216171e-06
-2.85619517410558e-06
-1.00735647840542e-05
-2.55583401584299e-05
-2.99879007484677e-05
-1.49474572229542e-05
-8.19297028869324e-06
-1.77097789466339e-05
-5.08514139016163e-06
-7.10982735501683e-06
5.17623240726077e-06
-7.48501590219694e-06
-1.16417846313015e-05
-2.1398354914618e-05
-1.19692160464082e-05
1.06456485759373e-06
-4.81449169759469e-06
4.04089782122487e-06
-9.64745854457466e-06
-1.21469615621971e-05
-1.6611074612422e-05
-1.41871229749527e-05
-1.37189538842324e-05
-1.7611702006325e-05
-2.12782252186258e-05
-1.41887083286538e-05
-1.0296564937321e-05
-2.23730322790716e-05
-1.32891547359934e-05
-1.71413552962066e-05
-1.6262430185254e-05
-2.30450253846725e-05
-1.27980617236325e-05
-7.26008685654123e-06
-1.24329044173887e-05
-2.7205364475463e-05
-6.94418456910436e-06
-6.05186036090932e-06
-1.34726553685454e-05
-1.15137283904904e-05
-9.86693513567347e-06
-2.23830379111377e-05
-9.23519498479738e-06
-1.60809697231005e-06
