# Supplementary material for: Research on computational propagation and identification of mine microseismic signals based on deep learning
Source: PLoS One. 2025 Oct 22;20(10):e0334641. doi: 10.1371/journal.pone.0334641 (PMC12543183; doi:10.1371/journal.pone.0334641)
Supplement: S11 Data — (ZIP) [file pone.0334641.s011.zip › 000101100002658.xlsx_0.txt_24.txt.txt]

-3.32978142136194e-06
-2.39533012875096e-05
-1.86444540301461e-05
-6.58746761413839e-06
-7.37078348673668e-06
-2.13988624017152e-05
-1.7678555952978e-05
6.97770903042718e-07
-1.13979021635907e-05
-2.27473302179959e-05
-1.30470070021988e-05
1.16949866140744e-06
-1.23542962926419e-05
-2.66984851723738e-05
-1.40358168238259e-05
-1.27368005288663e-05
-1.52829689099462e-05
5.1496273573152e-06
-1.34292558541765e-05
-1.97672110483945e-05
-1.19854933287316e-05
-1.52573811694036e-05
-3.74095882610103e-06
-1.92779760120701e-05
-1.70216914765059e-05
-2.86818698543856e-05
-9.43099982556541e-06
-1.34833389455043e-05
-2.55095943770666e-06
-1.00490630259245e-05
-8.37172614017509e-06
-1.4397632396557e-05
-1.91101029675961e-05
-2.75565229842619e-05
-7.77989120625558e-06
8.04117508983715e-07
-1.04861600072815e-05
8.62339238511983e-07
-1.90369348103382e-05
-5.85189456584427e-06
-6.85288279672802e-07
-6.10836723385919e-06
-6.40446488889189e-06
-2.49493867781529e-05
-5.93449947067042e-06
-2.4533676915506e-05
-1.90199777973448e-05
-1.78266313729211e-05
-1.13257943828095e-05
-9.73835517194513e-06
-1.73020785850146e-05
-8.68950994411518e-06
-1.82019936270565e-05
-1.72536861740263e-05
-1.66427617463115e-06
4.67524621976212e-06
-1.33290048540741e-05
-1.55898759346795e-05
-1.03935120818996e-05
-1.62747446038275e-05
-2.72139272140568e-05
-4.02945589732921e-06
5.55053574305701e-06
-5.98760797938997e-06
-2.25697994733187e-05
-1.90186768087797e-05
-1.17796203121549e-05
-1.84448575023056e-05
-1.40665820612869e-05
-1.32979701451692e-05
-1.18941386071221e-05
-1.52901100774924e-05
-3.66143207055612e-06
-3.38266922229884e-06
-1.4043762131563e-05
-2.32363864787006e-05
-2.02794684037508e-05
-1.06661214137096e-05
5.31603801320179e-06
-1.27633464030219e-05
-1.24436793062561e-05
3.35007651894194e-06
4.3796859118475e-06
-4.45424939893322e-06
-2.34523562893041e-05
-1.24848703396771e-05
-1.57477700393083e-05
-1.12157878058447e-05
-1.52843295709564e-05
-1.59949003929107e-05
-2.35482117872607e-06
-1.86553827634319e-05
-2.10710052859279e-05
4.58107002984788e-06
-5.17864392594657e-06
-2.07106019440082e-05
-6.67719398369639e-06
1.79026677667619e-06
-4.4093489346828e-06
-7.49639058728456e-07
-1.18341569686364e-05
-5.79132113280315e-06
-1.68894237054492e-05
-7.095645223019e-06
-6.15818448701568e-06
-2.149800136361e-05
1.60920544305639e-07
-1.68170292339398e-05
-1.16876823586511e-05
-1.27363885231155e-05
-1.0204436951833e-05
-2.00586127317463e-05
-5.1765807107165e-06
-9.93948273352022e-06
-1.09193448613548e-05
-1.52096505319917e-05
-8.81630244228995e-06
-2.14907024017751e-07
-2.11421748631386e-05
-1.99920356446406e-05
9.70846797277997e-06
-1.25267128865361e-05
-2.65102178545189e-05
-4.8244276376741e-06
-1.6109699623194e-05
-2.43425594629299e-05
-8.0599888118659e-06
-1.07989052564593e-05
-6.61374966042812e-06
-1.81244235358707e-05
-5.96361186952161e-06
-2.43853929203386e-05
-9.5665507393098e-06
-7.90113639426925e-06
-2.74029094161154e-06
9.68390804493006e-07
-1.30642227768462e-05
-1.50887893567905e-05
-2.20591460402386e-05
-1.97063888513841e-05
-7.37045549422396e-06
-8.98193440863602e-06
6.18049192400297e-06
-3.28828307811054e-06
-1.15057844572198e-05
-2.0116457123011e-05
-8.03597207933621e-06
-8.56684000657298e-06
-9.98777707668253e-06
-6.8539818560075e-06
1.58034944313961e-06
-4.48416005699491e-06
-1.51695125203905e-05
-9.23371767447823e-06
-1.09875255207758e-05
-7.92552832839122e-06
-1.43255509294094e-05
-1.09680799899346e-05
-9.88684482919982e-06
-1.49958102220021e-05
-8.67335609237393e-06
-1.64233073702783e-05
-2.03541318514598e-05
-3.4860748711464e-07
-2.42031445908652e-05
-3.1189138931237e-06
-4.64085923716405e-06
-2.33832605606353e-05
-1.3858196493022e-05
-3.37860500112227e-06
-1.26846324198528e-05
-1.94287057134616e-05
-1.45138446760045e-05
-1.32601984167102e-05
-7.34674704673113e-06
-4.13042000153084e-06
-2.24257736314672e-05
-1.18340006505138e-05
1.19184938549178e-06
-7.76983177174976e-06
-1.51991907995328e-05
-8.87976492127078e-06
-1.68510235246981e-05
-1.10350711898916e-05
-2.24075779561342e-05
-1.8283569424817e-05
-1.85658235730862e-05
-2.11006119013726e-05
2.11420540617525e-06
-1.70555885328277e-05
-8.49513433269183e-06
-1.86500765224769e-05
-8.46698728950935e-06
-2.0536812761963e-05
-8.45187939026501e-06
-1.27820534788567e-05
-6.11258455511572e-06
-2.2782932522672e-05
-1.93787868720215e-05
-8.11915201040532e-06
-1.29186092746311e-05
2.00799284468463e-06
-1.42907852166184e-05
-2.35829605154506e-05
-9.92445108769798e-06
-9.75991535447704e-06
-1.21935112742553e-05
-2.19644118490701e-05
-8.39757258779371e-07
-5.35900795387557e-06
-4.11012246397945e-06
-2.06584384717375e-05
-2.85034092436365e-05
-2.28125680753278e-05
-1.03644602193e-05
-1.85825044380114e-05
-4.18486358408159e-06
-1.12008623894106e-05
-6.51113181091657e-06
3.62087922085953e-06
-1.9891608373653e-05
-1.88531718242458e-05
-6.09408324373511e-06
-1.45270968939234e-05
-5.71681990025868e-06
-1.82309749304157e-05
-1.13068043533148e-05
-9.56394190325195e-06
-1.3197178515614e-06
-9.50009458817859e-06
5.01820726450449e-06
-1.02752822128646e-05
1.42883142320795e-06
-1.7092620201221e-05
-1.79408181348341e-06
-1.20765197585476e-05
-2.92062938879417e-05
-1.59218159675034e-05
-3.80074612794358e-05
-1.91843326412368e-05
-1.63912675638531e-05
-7.96132327680631e-06
-9.39157173045615e-06
-1.47894270770441e-05
-8.7642433728928e-06
-1.64216155011328e-05
-1.65486806314714e-05
-1.80344561435561e-05
-1.91012856338897e-05
-1.17953120011021e-05
-1.66651685771266e-05
-1.31404702779269e-05
7.58937515179228e-06
-1.44576261399144e-07
-1.42717306614483e-05
-1.54165485197587e-05
-1.32280901995856e-05
-3.14912071413306e-06
-9.37133458122045e-06
-4.75102445135728e-06
-2.29446796192694e-05
-1.80672612167154e-05
-1.38806960254664e-05
-2.30528098721714e-05
-1.4551412089186e-05
-1.56262360220499e-06
-2.18321147279728e-05
-1.35874910022687e-05
-1.51439928799363e-05
-2.12890348479041e-05
-2.05854051856367e-05
-2.00470786712944e-05
-1.60372647204511e-05
-1.99340507030696e-05
6.08163897327715e-07
-3.76007428251714e-06
-2.51191865897952e-05
-2.03460180120912e-05
-4.96758908028769e-07
-1.0811941574288e-05
1.04823415835304e-05
-8.33263206891506e-06
-1.56311622380511e-05
-1.43363420909936e-05
-4.62349072791277e-06
-1.91525404270316e-05
-1.71646464754941e-05
-3.84564861532805e-06
-1.3538540659586e-05
-1.81318408957734e-05
-8.35063845806872e-06
-5.95600239881412e-06
-2.0204483665493e-05
-1.438342667183e-05
-1.22794900007699e-05
-1.70934776862158e-05
-5.05682610511725e-06
-1.14780174821211e-05
-1.23842791360038e-05
-2.47066789967455e-05
-1.34353547707364e-05
-1.75586754059697e-05
-1.35751410909775e-05
-6.01509944637192e-06
-1.59219922754447e-05
-2.05961928038189e-05
-3.8678602711937e-07
-1.79893023859459e-05
-4.12562160819257e-06
-7.43577365344311e-06
-9.88889990763153e-06
-2.07234194955629e-05
-6.0671351712249e-06
-1.97945717268242e-05
-7.68278747288837e-06
-1.51254366524973e-05
-7.10155423652703e-06
-1.45223462845087e-06
-5.23866104845706e-06
-1.0158565864873e-05
-7.36588851715154e-06
-8.71283095876795e-06
-5.02539353314193e-06
-8.9888662412817e-06
-2.0930884334627e-05
-1.59660833542344e-05
-1.78490383991845e-05
-1.11966707854132e-05
8.53265226269154e-06
-1.50622193830786e-05
-1.90544393373815e-05
-4.39911852711895e-06
-2.10082878855129e-05
-1.28000759853366e-05
-1.51235418407418e-05
-1.53543374803542e-05
-1.35202891932809e-06
-4.74338557033036e-06
-6.29466127040365e-06
5.84742992012571e-06
-2.23745716475995e-05
-3.165803698412e-05
-1.92568309357308e-05
-1.28865371764433e-05
-1.86427351286774e-05
-1.51191563164923e-05
-2.1226936402545e-05
-2.21709210213431e-06
-1.01879528371375e-05
-1.45757921270611e-05
-8.2155621191093e-06
-1.43854104482958e-05
-9.70580119135138e-06
-8.53473253455858e-06
-1.64938726645153e-06
-1.08865819515001e-05
-1.57821067631884e-05
-2.31557561567581e-05
-8.19872394349253e-06
-9.37186813471081e-06
-1.11635313408931e-05
-4.85997469172551e-06
-1.15780770864508e-05
-1.34384634443308e-05
-1.27341390475411e-05
-1.65554432295935e-05
-1.11747243051727e-05
-1.51816584147517e-05
-1.96132763075258e-05
-5.38841121269191e-06
-1.1480320058492e-05
-3.59424089623038e-06
-4.6825112818303e-06
-2.36691641976406e-06
-7.56023948692661e-06
-2.00503311335494e-05
-1.96573933319642e-05
-7.54813890279502e-06
-1.56523722762048e-05
-1.23769580150984e-05
-2.2601657428716e-05
-1.51944924066825e-05
-7.53967149429429e-06
-2.97540762366415e-06
-2.48097573348571e-05
-6.87243241352605e-06
-1.65966267272109e-05
-1.81051844127403e-05
-2.1789186453927e-05
-5.88362692883914e-06
-1.58273991211729e-05
-2.34185148868573e-05
-2.08557762307411e-05
-2.70858169978063e-05
-5.00234579136889e-06
-4.06464611371319e-06
-1.59940201170146e-05
-1.21592685586843e-05
-1.85482136146216e-05
-1.47913974161125e-05
-1.33530937459598e-05
-4.1638398713397e-06
-2.26834356022089e-05
-2.04966735463363e-05
-7.76743372461111e-06
-1.78294159165573e-05
-1.16532639143877e-05
-1.15080200432953e-05
5.68926199811811e-06
-4.22908076342483e-06
-4.76542951089063e-06
-9.83041710149207e-06
-1.38656537281069e-05
-2.56284174660068e-05
-1.45136878360935e-05
-9.15633827664258e-06
-1.42156734782222e-05
-1.52608148617335e-05
-5.06903850566983e-06
-4.59007780639568e-06
-5.90821697646729e-06
-2.31262186482896e-05
-1.13604671175743e-05
-2.54174025428123e-05
-1.82793766763139e-05
-1.44086478514984e-05
-2.26556884374891e-05
-9.75377580058023e-06
-3.58565376211908e-06
-8.02585341050607e-06
6.17495511512153e-08
-3.26931967353091e-07
-8.03353680726622e-06
-1.78348549047865e-05
-2.07117239510534e-05
-1.33624880266496e-05
-1.8920658045493e-05
-1.30910605428548e-05
-4.68046446931808e-06
-1.59735710915313e-05
-7.17806145315905e-06
-8.14561631482277e-06
-5.62541809477337e-06
-1.19710757274863e-06
-5.86341808854998e-06
-4.83734324838817e-06
-2.81900473507835e-05
-1.70472916169337e-05
-3.86431702874254e-06
-1.81580412287642e-05
-1.46634137886843e-05
-1.59265331191315e-05
4.76990213828424e-07
-1.29197549235593e-05
-1.94659239808272e-05
-7.03189898993667e-06
-1.08759413768613e-05
-2.14692538603861e-05
-9.78091362927884e-06
-8.25611683099777e-06
-1.04389418760327e-05
1.62527144921595e-06
-1.88478370037943e-05
-6.20034342496538e-06
-3.85431246514068e-07
-1.95795936040867e-05
-2.7257952629376e-06
-1.41748343561853e-05
-1.20734969797006e-05
-1.30456976126914e-05
-2.27496262774112e-05
-9.39518273776348e-06
-1.11310804144483e-05
-1.46583067807614e-05
-1.73690092370744e-05
-8.05409766638827e-06
-6.29201000745338e-06
-2.12483612474636e-05
-1.74198229289517e-05
-2.45246369929589e-05
-2.38185138601891e-05
-2.19411902166567e-05
-5.1135077151508e-06
-1.06155584067918e-05
-5.21682460703836e-06
-1.39653479956194e-05
-1.29566556139523e-05
-2.12323871886505e-06
-1.81957303425138e-05
-1.85762597724268e-05
-1.11440726077158e-05
-1.01199554148411e-05
-1.49828665959255e-05
-1.91806682601723e-05
-1.79840660749668e-05
-8.13720190215091e-06
-7.04096593595965e-06
-2.01586124600117e-05
-1.19742754448074e-05
-2.24543563024083e-05
-7.99313387734641e-06
-8.20082258970809e-06
-6.78391329271599e-06
-2.60772519453775e-05
-1.22282977126007e-05
-7.3512726434401e-06
-2.05093453259509e-05
-8.41841297498392e-06
-1.50566613168179e-05
-2.77361398370301e-05
-1.2092196010702e-05
4.54516339148502e-07
-1.48502378932251e-05
-2.0134372022414e-05
-1.18770030895007e-05
-1.79394654528593e-06
-3.70192060356496e-06
-1.00568637511797e-05
-1.6360755595907e-05
-1.02241455107384e-05
-2.80394797188422e-05
-5.13356594738982e-06
-4.35946865822706e-06
-1.4088456582782e-05
2.14587489774284e-06
-7.47445427922078e-06
-1.50755949507569e-05
-2.35471711991718e-05
-1.17765241618507e-05
-1.28666891670282e-05
-1.33674405543611e-05
-1.0385428755975e-05
-5.09177941142733e-06
-1.62527211588274e-05
-1.83737724058448e-05
-7.25085258224848e-06
-2.80103077600887e-05
-1.65274380687259e-05
-1.71281343328189e-05
-1.1523164280725e-05
-1.04930321878253e-05
-9.30505021560626e-06
-1.20961914166452e-05
-1.12408910674303e-05
-7.94715565865328e-06
-2.31818171200619e-05
-1.16895361996285e-05
-1.11229024798588e-05
-3.99767397861653e-06
-2.59331377903024e-06
1.30078195559146e-05
-5.6831372100593e-06
-1.66313535827803e-05
-1.1013786322945e-05
-2.4965070962627e-05
-8.74209646974107e-06
-1.07225560204668e-05
-8.42545136807779e-06
-1.9643402028615e-05
-1.20520284697974e-05
-7.27428763547397e-06
-2.41481453393258e-06
-1.39127515967905e-05
-2.398410655662e-05
-1.57012567977434e-05
-8.70510187381541e-06
-1.6406464922583e-05
-1.64573354865228e-05
-1.38235773934366e-05
-1.7956772661746e-05
-2.45380738617441e-05
-2.00350828110762e-05
-3.32857278954905e-06
-1.79767857599393e-05
-3.37617491231508e-07
-1.56884843830349e-05
-2.0617105829281e-05
-1.2221383475077e-05
-1.34509949295226e-05
-5.84995165904021e-06
-2.08404797252605e-06
-8.74073816373213e-06
-8.39320965152641e-06
-4.13188654036881e-06
-1.51097075819093e-05
-7.52368606744405e-06
-1.40287219036188e-05
-3.79684335310992e-06
-5.94005775872769e-06
-1.66421494704489e-05
-1.94797519987868e-05
-1.70461712201855e-05
-7.56777710496342e-06
-2.04820593890186e-05
-4.86385446654747e-06
-5.98831324586e-06
-2.17881518437034e-05
-8.12384846982665e-06
-1.40400020621743e-05
-1.33254079412516e-05
-1.03624890798352e-05
-2.3041611032928e-05
-2.93916740975427e-06
2.24227243614776e-06
-1.36737766374061e-05
-1.59480281775866e-05
-1.28686429498714e-05
-5.27698940377533e-06
-1.44645663572248e-05
-8.47898668849405e-06
-1.44083446521762e-05
-4.8925778319223e-06
-1.96401110743241e-05
-2.32223801911255e-05
-1.34383265949674e-05
8.87232280999844e-06
-1.11842363900482e-05
-2.45330379065375e-05
-1.55147838883043e-05
-1.62292415373706e-05
-2.3607171377099e-05
-1.34301731104264e-05
-1.00647402607561e-05
-2.24796673232753e-05
-8.81404222475602e-06
-1.69235298332739e-05
-4.17020585393111e-06
-7.27469001901682e-06
-2.27565634376277e-05
-2.49607769728643e-06
-5.2014664512821e-06
-1.76112558620206e-05
-2.17394242414849e-05
-3.51834850348303e-06
-1.32859649163082e-05
-1.2185059503137e-05
-7.35790992128309e-06
-9.26552952434021e-06
-1.41238738409493e-05
-1.44169578395121e-05
-5.11437801230466e-06
-1.21137022939904e-05
-2.66787511694064e-06
-8.08987544608585e-06
-1.61748052067814e-05
8.51343991005873e-06
8.16145778803119e-07
-1.28505722412e-05
-1.83213008915503e-05
-1.44731335515457e-05
-6.20333008803596e-06
-1.61995666436058e-05
-1.65350946907055e-05
-5.03863690144538e-06
-1.44322364808243e-05
-5.47536023793352e-06
-3.42538956341258e-06
-1.69181855369942e-05
-1.29936795281983e-05
-1.50828796369662e-05
-1.65988947242934e-05
-1.72982050085212e-05
5.58284812175882e-06
-2.02474005060028e-05
-2.36559617272004e-05
-4.43993644033179e-06
-3.27607867567596e-06
-1.1076828392525e-05
4.83149052606046e-06
-5.19335093138076e-06
-7.27725566369773e-06
-6.81964284045754e-06
-5.47709488841045e-06
-1.40796340776132e-05
-2.27472314470647e-05
-2.43757738818177e-05
-9.84211348859655e-06
-1.89836423752516e-05
-1.77070394754825e-05
-1.24796165356766e-05
-1.70448681770066e-05
-4.6240289209507e-06
-1.28480938101062e-05
-1.83496492401601e-05
-1.65411939421106e-05
-3.84489586355034e-06
2.86256029315187e-06
-1.56500573597279e-05
-1.28099102837103e-05
-1.30735199409053e-05
-1.77181777645076e-05
-2.20163929564827e-05
-6.55126366316917e-06
-7.50413752703362e-06
-1.60276361743274e-05
1.48015560974792e-06
-1.59961827913873e-05
-5.81480886917874e-06
-2.43965589656974e-05
-5.2488351782457e-06
-1.02854612349405e-05
-7.50530980778386e-06
-1.3721399653639e-05
-9.41478592099299e-06
-1.58737536298106e-05
-8.64066122168586e-06
-7.09983364229573e-06
-2.93106295584224e-05
-5.59540145641323e-06
-1.24009663040033e-05
-1.83380602738903e-05
-1.56728138807582e-05
-1.77290577198525e-05
-1.26141105823938e-06
-5.99326622976114e-06
-8.39298100735038e-06
-1.56514286127519e-05
-1.57035819160738e-05
-2.48133107011761e-06
2.64168801005508e-06
-2.25250260468024e-05
-2.09127920618864e-05
-2.81866180337365e-06
-2.09295569044497e-05
-2.86660484433828e-05
-1.22291207225404e-05
-8.14322330401361e-06
-1.60646301109735e-05
-1.00693272573911e-05
-1.56624817957937e-05
-1.91960417232652e-05
-2.25058794847398e-05
5.45766613102595e-06
-1.33605947784453e-05
-1.74924414271756e-05
-2.84935512894035e-05
-1.64370450717239e-05
-9.57826745179683e-06
-5.46383139922091e-06
-1.4583324570928e-05
1.96244906551253e-06
-2.24573974325588e-05
-2.73801276964621e-05
-1.63919092124232e-05
-1.73578642902492e-05
-1.07990540559715e-05
-1.76497424116281e-05
-1.69578324863878e-05
-4.68686352283531e-06
-8.37646375752028e-06
-1.81660181378809e-05
-7.96754766611407e-06
-1.55820373773044e-05
-2.24125064642892e-05
-1.26656306853297e-05
-1.99002545953041e-05
-1.02181368971612e-05
4.85047989686391e-06
-1.25646933005774e-05
-1.42754234556016e-05
-8.6112569725072e-06
-1.24877811173945e-05
-7.74804450379942e-06
-2.32716055935093e-05
-5.00954265079075e-06
-1.03140920710987e-05
-2.44344997874933e-05
-7.22639299661357e-06
-2.81595790289893e-05
-1.16775312728329e-05
-8.59349501273058e-06
-1.07517321415326e-05
-1.34368544419137e-05
-1.14767892564121e-05
-1.57288855734861e-05
-1.77660296841009e-05
-1.19922367028868e-06
-1.62628869630944e-05
-1.7913638215829e-05
-1.64454319285957e-05
-6.69929842189291e-06
-1.36010032530314e-05
-1.27302798163983e-05
-1.55863473217988e-05
-1.74397060931443e-05
-1.86693149510737e-05
-1.5820537758196e-05
-8.67592138148953e-06
-1.22840138383348e-05
-1.68567844191226e-05
-1.36772416495547e-05
-2.50519433107269e-06
-6.03138705104624e-06
3.70995295036709e-06
2.64873753411794e-06
-1.58693169308483e-05
-2.10442302560499e-05
-1.27324002556988e-05
-1.86072577767532e-05
4.16822431322995e-06
-1.49898614407067e-05
-2.46863913538404e-06
-2.62903269865049e-06
-9.07395663551187e-06
9.22216649566084e-06
-1.58288730459565e-05
-3.44681335328029e-06
-1.48832370895837e-05
-7.76377254056456e-06
-1.52993165588227e-07
-1.18914128534879e-05
-1.04530583230756e-05
-1.30740667290823e-05
-1.4119409803553e-05
-8.33784850851412e-06
-6.26581214163698e-06
-6.61684980125664e-06
-8.64896947626075e-07
-1.64405949018075e-05
-4.83002563402827e-06
-2.11591769713911e-05
-2.15225516870463e-05
-7.46632920121606e-06
-1.72181679221242e-05
4.60943990987711e-06
-1.59420236581003e-05
-2.3479661721607e-05
-3.34653921854893e-06
-9.07640674735728e-06
-1.39533698198954e-05
-2.78737996530147e-05
-2.93997565884147e-06
-5.60079556236666e-06
-2.52430410420482e-05
-1.93980575841707e-05
-1.37948216890449e-05
-1.71410849831896e-05
-1.90430729454844e-05
-2.12918311260979e-05
3.79791641739136e-06
-8.52459715900087e-06
-6.1992146442488e-06
-1.81487405522242e-05
-5.06009987254889e-06
-6.22819705704664e-06
-2.30105528614241e-05
-1.62434104951056e-05
-2.69250002903477e-05
2.8957126874821e-06
-1.66940010671552e-06
-7.68065725800843e-07
-1.19485842825706e-05
-2.00815703289409e-05
-9.90855861430427e-06
-2.54505325777822e-05
-2.63030723418155e-05
-2.38168386086841e-05
-1.31584218416514e-05
-1.58650284120257e-05
-6.23460693554791e-06
-1.76676329535553e-05
-1.45595962723298e-05
-6.50088356591832e-06
-1.19904420360562e-05
-2.23617190560592e-05
-2.28094614224632e-05
-1.51783880735657e-05
-2.54074378469232e-05
-8.34444104707474e-06
-1.1260049353825e-05
3.0775092967258e-06
-1.30924319927193e-05
-1.80456787975206e-05
-1.51370620058512e-05
-2.51170952049115e-05
-1.27049736663469e-05
-2.37131707334194e-05
-1.71890924286074e-05
-1.34088091957684e-05
-8.17691209645694e-06
-2.74965860205362e-05
-5.80654454373869e-07
-2.2329058671177e-05
-2.10972688341031e-05
-8.40121011403826e-06
-1.74043482759098e-05
-5.39425402517047e-06
-9.68434129907334e-06
-8.56543887020281e-06
-1.91443220408857e-05
6.14686507273102e-06
-1.4955154855168e-05
-4.69417065620446e-06
-2.31602861835059e-05
-2.94548642825884e-05
-6.14755908772621e-06
-1.22479022641406e-05
-2.43041591138121e-05
6.39700547675486e-06
-3.57454126622459e-07
-2.2047009664096e-05
-1.43272825531711e-05
-1.73482551448133e-05
2.78897034873062e-06
-7.84292933245819e-06
-1.87383727170576e-05
-2.43776520470778e-05
2.35512007971259e-06
-7.37315578438965e-06
-3.8174461044053e-06
-1.614905680223e-05
5.83626704344096e-06
-3.94601005823105e-06
-8.34759911641945e-06
-1.0237682079679e-05
-6.50371303711546e-06
-3.45501941904109e-05
-7.00411232441971e-06
-8.58407901150984e-06
-1.6197918778912e-05
-9.66763297348416e-06
-1.49918437708513e-05
7.89113538374834e-06
-1.8350657075866e-05
-1.94139619013843e-05
-1.5892987549421e-05
-7.61108501342544e-06
-8.97805689292049e-06
-1.94914421404848e-05
-1.79863194373271e-05
-2.03459512005005e-05
-1.30181178342812e-05
-1.02161738168316e-05
1.1980321911512e-05
-3.06116355883839e-06
-1.30194325995986e-05
-6.49876921093261e-07
-8.88880340377242e-06
-6.56457360511841e-06
-1.09944087947957e-05
-1.83660233693738e-05
-1.49077424672776e-05
-1.62654862260509e-05
-1.95510360172426e-05
-8.36025595626503e-06
9.53937478340003e-06
-1.22609791334558e-05
-1.29277615380014e-05
-2.87795411074317e-06
-1.14267246760724e-05
7.26883851253766e-06
-1.822196773069e-05
-8.21622977979988e-06
-1.11640829184676e-05
-2.72111455787403e-05
-9.98231583687174e-06
-1.15468125318517e-05
-1.1571479811526e-05
-5.72605309064293e-06
-1.25690760964498e-05
-1.14064871934545e-05
-6.07106163558224e-06
-6.58436039034494e-06
-1.8435765863691e-05
-5.7658700806111e-06
1.82284516956969e-06
-2.00652732221796e-05
-1.02805595230833e-05
-2.33036995912786e-06
-1.85071926780173e-05
-1.13011044330397e-05
-1.10147725056519e-05
-1.42150171437391e-05
-2.92835756230266e-06
-2.30568810055031e-05
-8.80018642915305e-06
-8.01371818508975e-06
-5.14411195094297e-07
-1.54211514966672e-05
-3.52162153116034e-06
-6.08819588193898e-06
-3.08147237564636e-05
-2.77374015470948e-05
-1.12860473167353e-05
-1.00453282046312e-05
-1.16115326073258e-05
-1.90326684787172e-05
-1.82634811147204e-05
-1.26195250348137e-05
-2.22024523823539e-05
-9.0577147152731e-06
-2.68179318488896e-05
-4.73018361578815e-06
-2.65514233499416e-06
-1.46982013522883e-05
-5.86518135885258e-06
-2.37625596462657e-05
-1.92341767400653e-05
-2.28545959151632e-05
-2.67508412461606e-05
-6.14332160499786e-07
-2.25614051656464e-05
-1.59303172220738e-05
-5.27990113317249e-06
-1.54652174449966e-05
-2.98763487670155e-05
-1.58697718853369e-05
-4.8925763113273e-06
-1.25661632068236e-05
-1.17353939081064e-05
-1.46811892188307e-05
-1.56765445923703e-05
2.76127117690765e-06
-8.50623533589536e-06
3.66831093264996e-07
-7.96144839726205e-06
-1.73402408088336e-05
-7.68043212945735e-06
-1.55857048489351e-05
-2.16096532472138e-05
-2.29814054695424e-05
-1.66297664928512e-05
-5.37136817329827e-06
-4.37356158938161e-06
-2.44473121872674e-05
-9.52522643507684e-06
-1.9591525242832e-05
-7.54483166928846e-06
-1.21162279929876e-05
-9.53878774270087e-06
-7.11728453806245e-06
-1.35126684868656e-05
2.7687495651212e-06
-3.99792035677359e-06
-1.35834806730505e-05
-5.11029988316933e-06
-1.21273441404912e-05
-1.64498337346667e-05
-1.82956520279312e-05
-1.12795071795063e-07
-4.32796795076339e-06
-1.346942991484e-05
-4.98411213518802e-06
-1.55760431253312e-05
-1.88509806713598e-05
-1.71715031811584e-05
-9.89517361719579e-06
-8.2879276931553e-06
-1.39436812561633e-05
-1.07754388097888e-05
-6.25598690127748e-06
8.47856718203868e-07
-1.03527437825204e-05
-1.1985881454947e-05
-1.58237184241705e-05
-1.20252545136609e-05
-1.33818319051911e-05
-7.09785557511652e-07
-9.56064267522369e-06
-2.62169267893024e-05
-2.07847777360098e-05
-1.74527414324314e-06
-1.94319233347548e-05
-5.42957074274783e-06
-1.19433125147713e-05
-1.53790090566367e-05
-9.15622047493941e-06
-2.39804630918672e-06
-1.74014309421065e-05
-4.60445344265245e-06
-1.39993505830556e-06
-1.08635307538434e-05
-1.15134646140616e-05
-2.13675747795203e-05
-1.1258158440256e-05
-1.92170902289715e-06
-1.77888782989094e-05
-9.40728790118276e-06
-9.37437020186035e-06
-2.13116863139268e-05
-5.25154881434353e-06
-8.89393901463418e-06
-1.78671683568148e-05
5.32068272095414e-06
-8.86280891418951e-06
-1.30706319666883e-05
-1.24330635701515e-05
-1.26048337014459e-05
-6.26298948631877e-06
-1.51905902336362e-05
8.22915455526685e-07
-7.32463936943625e-06
-2.14553407595314e-05
-1.78421951404475e-05
-4.85702668223936e-06
-1.17500949171639e-05
-1.28445710447649e-05
-2.12732538754848e-05
-5.81908356539366e-06
-8.26934586161328e-06
-1.24545492188834e-05
-1.94187435091624e-05
-1.67934683929617e-05
-1.79977474069541e-05
-1.08856812387802e-05
-1.45616304721785e-05
-1.56949947748431e-05
-1.20422649032235e-05
-2.29773571287028e-05
-1.07761957722686e-05
-6.4504803154295e-06
-2.09991920574842e-05
6.87537050757425e-06
-8.71903326216055e-06
-1.03653416620091e-05
-2.58448198465206e-05
-1.56211117830345e-05
-1.80728446820286e-05
-7.58453523373572e-06
-8.16920265541303e-06
-7.48771228023637e-06
-8.21814395611355e-06
-3.03454578686735e-05
-1.7779079629214e-05
-1.24858329144451e-06
-3.70821404290581e-06
-5.99079596978693e-06
-3.99519814502669e-06
-2.02725240598887e-05
-1.0445040708258e-05
-5.92821567692337e-06
-1.78425607856125e-05
-6.26690691870647e-06
3.29128669343007e-07
-1.71527679275624e-06
-1.38923903630981e-05
-2.7255188452435e-05
-1.24949116690254e-05
-8.15588487664118e-06
-2.44520696589546e-05
-3.25008262735693e-06
-1.00434756584549e-05
-1.19063834590021e-05
-1.4448438224144e-05
-1.22389610308726e-05
-2.22737650561453e-05
-2.01105004634753e-05
6.84702897115816e-07
-1.58962548768824e-05
-2.04899440683006e-05
-1.07824132383997e-05
-1.04355390973469e-05
-1.12487247921628e-05
-1.76037725459132e-05
-1.10613805632509e-05
-2.95421927987497e-05
-1.23869562966893e-05
-7.54290413204793e-07
-1.38182476353939e-05
-2.10328883268948e-05
-1.01724067744543e-05
-3.09684434536661e-06
3.88917452485035e-06
-1.85260638985718e-05
-6.23610782133862e-06
-1.37481180609139e-05
-1.34468832858145e-05
-1.28978142832627e-05
-9.55307472898181e-06
-2.21550813536824e-05
-1.25964561426249e-05
-1.4163835755381e-05
-2.10810800581292e-05
-5.76600956335122e-06
-7.45542536918383e-06
-1.47471624088012e-05
-1.03609483369544e-05
1.13221673392985e-06
5.68888875239659e-07
-2.10770655944967e-05
-1.09111892204325e-05
-1.04908820055792e-05
-1.30972473162989e-05
8.06945865095002e-06
-1.18378028278417e-05
-1.64647325038461e-05
-1.91599740866708e-06
-5.49952808783437e-06
-3.12594513741623e-06
-1.86128703403641e-05
-1.2549366514307e-05
-2.27641367166591e-05
-9.61345741401027e-06
-1.39238472707206e-05
-1.75732702551485e-05
1.23947545578306e-06
-9.68442901305891e-06
-2.46257898037393e-05
-1.33108721545195e-05
5.85954242820584e-06
-1.03840363675016e-05
-5.69480091495174e-06
-1.20488235281575e-05
-6.20101063499015e-06
-7.28619674197957e-06
-1.21968810537256e-05
-1.7183653057612e-05
-1.34898630369666e-05
9.30072064245664e-06
-1.38718964161765e-05
-1.25746137725607e-05
-5.15037248256608e-06
-1.14766749700862e-05
-6.93746568713212e-07
-1.00683828078994e-05
-1.71044245103117e-05
-9.58633565083693e-06
1.69084904420635e-06
-1.27696488565818e-05
-2.36436997080218e-05
-2.88233590101621e-06
-1.53555540385832e-05
-2.23525957428879e-05
-2.81330963781726e-06
-1.54864794036229e-05
-1.76500363811906e-05
-1.63353763216825e-05
8.65557633692706e-07
-9.1865013680878e-06
-1.41910857889615e-05
-2.01069672371886e-05
-1.83907173837631e-05
-1.73297299237628e-06
-1.43488697654804e-05
-5.01777016697768e-06
-1.11795615187949e-05
-1.90181699320753e-05
-1.15590116579602e-05
-2.24298477607228e-05
-2.26421612635784e-06
-3.61624781415858e-06
-1.77271765037529e-05
-4.54902374822179e-06
-1.04236423754092e-05
-1.82015462895228e-05
-7.43906952363942e-06
-5.2180851404759e-06
-1.01945009194121e-05
-9.11450564048596e-07
-1.82123324882841e-05
-2.78474790952774e-05
-6.59948459721007e-06
-6.21775277665058e-06
-1.5480008616977e-05
-1.72570708705491e-05
-2.0457476560229e-07
2.80283989747236e-06
-9.48809202896061e-06
-1.5681717310548e-05
-9.05725173567683e-06
-3.02365506517449e-06
-1.33216238532726e-05
-1.91985958596062e-05
-1.05155911578152e-05
-1.29179359878948e-06
-1.09392030621358e-05
-8.59736421987151e-06
-1.31462462163575e-06
-1.56257350574954e-05
1.11060004262839e-05
2.42993862454187e-07
1.73795893423949e-06
-5.63756333422264e-06
-6.53153710495937e-07
-1.58281103825341e-05
-1.29793757800952e-05
-3.83721050425018e-06
-5.55273684822886e-06
-3.6349680634796e-06
-1.14252953876283e-05
-4.19402759521643e-06
-2.64348524571499e-05
-8.01005315672766e-07
-2.54687036445184e-05
-6.83312266242015e-06
-2.08591546364702e-05
-1.37672942306261e-05
-2.42617207545825e-05
1.35183888840572e-06
-1.76811404232897e-05
-9.36015270296185e-06
-2.21227769046063e-05
-1.21015698423953e-05
-1.76506660661187e-06
-1.3852719899283e-05
-1.80702567010885e-05
-2.62302546272552e-05
-1.36162021866752e-05
-1.45485315679444e-05
-2.16163809846699e-05
-1.27833173567079e-05
-1.95687633393393e-05
-9.65993930452267e-06
-1.63098539874441e-05
-1.41533161517024e-05
-2.47129211541197e-05
-2.06754136322576e-05
-3.28264815685904e-07
-9.93735909048402e-06
-2.48725214544061e-06
-2.09395855749666e-05
-1.0303464686409e-05
-1.33996975216932e-05
-9.31645927161909e-06
-5.75502840605131e-06
-9.59339912854521e-06
-2.40395625057813e-05
-2.68226373623306e-05
-5.01867242633197e-06
-1.1020992407208e-05
-2.36640219935791e-05
-2.3880602911507e-05
-1.56174092617344e-05
-9.68543846766633e-06
-9.68313964363818e-06
-2.28163670145315e-05
-1.11561756284392e-05
-4.14509440524819e-07
-4.09926315857137e-06
-8.41855977375174e-06
-8.0441639058441e-06
-2.18978761713068e-05
4.85194827840746e-07
-2.16592415151018e-05
-9.18209631680084e-06
-1.7407799218411e-05
-1.94408156438529e-05
-7.50758110882939e-06
-9.81191636049635e-06
-7.76621462022436e-06
-2.41633013926622e-05
-1.02081644300571e-05
-8.79901030017244e-06
-3.61490601216761e-06
-2.50765933590575e-05
-8.44749789758198e-06
-3.37700860852083e-06
-2.77836713418535e-05
-1.42628386788639e-05
-2.95705534722319e-05
-6.46838523325438e-06
-6.76288330324405e-06
2.98720584875159e-06
-1.11231800911425e-05
-3.2329726272275e-05
-1.52883876124576e-05
-2.01231281432919e-05
-1.96076239343098e-05
-1.1529890002055e-05
-1.22493599192554e-05
-1.18442626522257e-05
-1.458357268285e-05
-1.18110857995039e-05
-6.2431256462427e-06
-2.52381241407728e-05
-6.16549061627088e-06
-1.11212031735257e-05
-7.47620904359297e-06
-7.15040020248436e-06
-1.92535988596483e-05
-1.44781822400253e-05
-1.01568572294647e-05
-1.44613452927987e-05
-9.58336603198946e-06
-1.43762025820506e-05
-1.65387207006057e-05
-1.86157381309444e-05
-1.35094692760374e-05
-7.44013799417604e-06
-1.91489872621242e-05
-4.80527190384185e-06
-2.46705211050822e-05
-1.55760330864556e-05
-2.1241754377004e-05
-9.8611827704333e-06
-1.9633553973393e-05
-1.37288399002111e-05
-1.4032474972177e-05
-8.11089758724177e-06
-7.7068096598194e-06
-6.58419865152396e-06
-8.05100855174333e-06
-1.57528520868868e-05
-2.44393199783526e-05
-5.65898381194067e-06
-1.60947309029779e-05
-8.5731735420107e-07
-1.57810672549643e-05
-2.39332311132489e-05
-1.26086782857566e-05
-1.38011372958057e-05
-6.72120632319579e-06
-1.81898331735397e-05
-1.54782281825566e-05
-1.57821658612335e-07
-7.21367294770274e-06
-1.94145625958595e-05
-1.42964871174058e-05
-2.79480868792417e-06
-1.28713737956499e-05
-1.19921758247774e-05
-1.05585252329963e-05
-1.51489520872523e-05
-1.64263461229942e-05
-3.79617473131343e-06
-1.99531077349645e-05
-8.35838505358341e-06
-1.59428923033652e-05
-2.06305591002174e-05
-2.0715962188109e-05
-1.11370345171262e-05
-2.10508631960752e-05
-9.34273618744852e-06
-2.1178277906084e-05
-1.82079607101278e-05
-9.31145345622582e-06
-1.39184110586627e-05
-7.49858289080692e-06
-1.56728901060542e-05
-1.99886972266118e-05
-3.03452045400857e-06
1.37838385087097e-06
-1.35359957256004e-05
-7.94670081414349e-06
-3.39327247513523e-06
-9.49557978441075e-06
-2.07083270138432e-05
-3.63405391134779e-05
-8.33566672445338e-06
-1.50476426919384e-05
-1.31342361645613e-05
-4.79351112653129e-07
-1.52521083491568e-05
-6.74216855310242e-06
-1.21395165383516e-05
-1.18030553890988e-05
-6.60010317951445e-06
-1.59575812295196e-06
-1.33638158608463e-05
-4.4580769205346e-06
-1.09758750646047e-05
-2.18044287260766e-06
-1.91741246756152e-05
-1.87847542568286e-05
-2.75082311928964e-05
-1.95039163821043e-05
2.24301604335922e-06
-1.61447544988472e-05
-8.3976450184091e-06
1.06778404267522e-06
-1.26503105652805e-05
-5.9469600807239e-07
-1.8728519365521e-05
2.33879202702007e-07
-9.86639639366504e-06
-2.74617298948247e-06
-9.14794511190067e-06
-1.68691866047492e-05
-6.34109475449392e-06
-1.07302812661503e-05
-1.20455392501546e-05
-1.11957226571906e-05
-7.50910564869165e-06
-1.38563218965826e-05
-2.83641943107285e-06
-1.38296252344488e-05
-1.60492725794753e-05
-4.81988891006894e-06
-1.18047535611735e-05
-1.95376315487285e-05
-2.37874645593057e-06
-2.05956642961056e-05
-2.4188242110139e-05
-6.27719948573979e-06
-8.15147415929027e-06
-7.90946443490029e-06
-1.33284638930457e-05
-5.8207980002029e-06
-2.23750720369885e-05
-2.09487007504259e-05
-1.55281312969824e-05
-2.09655980405459e-05
-8.65545324327193e-06
-1.83420545401051e-05
-4.66569665361532e-06
-1.30460031217552e-05
-7.92683667308934e-06
-1.54776548871276e-05
-9.92819798215285e-06
-1.32759784393835e-05
-1.41600632043955e-05
-8.96262271045495e-06
-1.26063541323717e-05
-5.89253734349302e-06
-1.19787306435885e-05
-2.70786880901122e-05
-4.51003974961058e-06
-1.69269842342449e-05
-5.70965569790732e-06
-5.29063442507022e-06
-2.98135743174586e-05
-5.34359007039149e-06
-9.05604936432417e-06
-1.17873629472331e-05
1.68910695930856e-06
-2.9907885938774e-05
-1.39041179293085e-05
-2.40043138890669e-05
-7.88486756240998e-06
-2.08854350032464e-05
-7.19498590110521e-06
-5.06306918182634e-06
-2.13761157906937e-05
-2.75933401602988e-08
-2.05777840614444e-05
-4.6144318232776e-06
-1.6615716139107e-05
-1.01868845983964e-05
-2.67663277970198e-05
-1.41999737325521e-05
-9.14831769273276e-06
-2.03782401675059e-05
-2.00858495188851e-05
1.25623282358364e-05
-3.16070290395651e-05
-1.469456504574e-05
-1.15503341235373e-05
-1.02226924929189e-05
-9.8266100775055e-06
-3.51167054655289e-06
-4.66380221412143e-06
-1.82510739834929e-06
-8.09422627002598e-06
-1.84525741131764e-05
-4.95888222517692e-06
-2.08927675056148e-05
-2.40511259291159e-06
-1.46446489960356e-05
-2.01625250189751e-05
-1.45579042141714e-05
-2.57555438609223e-05
-1.50084099823444e-05
-1.9925270748104e-05
-1.83029627295941e-05
-1.66463870030725e-05
-1.84272800801844e-05
-1.2627650787341e-05
-1.34428650680178e-05
-9.86204223665475e-06
-3.19508673887441e-05
-5.35356167156352e-06
-1.27068385237429e-05
-2.08596595431335e-05
-5.68286319162066e-06
-1.84552983994184e-05
-2.12064778805577e-05
7.76015776525196e-07
-2.43893936308769e-05
-5.32796527134441e-06
-3.55359635550762e-06
-6.33254094155863e-06
-1.63043288011954e-05
-1.76330379335052e-05
8.43178220070055e-06
-2.29498279977801e-06
-1.94590889330027e-05
-1.1814923089753e-05
-1.54747034380962e-05
-2.55643740952442e-06
-8.39838598014792e-06
-1.46422829722676e-05
-2.37679965638493e-05
-1.23746470304877e-05
-8.3442735022648e-06
-1.16150109640765e-05
-1.90435849739864e-05
-1.06672562986078e-05
-1.26107488805774e-05
-1.75349021059878e-05
-1.97759860136445e-05
-2.75236656494286e-05
-1.65577600088301e-05
-4.23242762945845e-06
-1.15668755203465e-05
-2.07870167517691e-05
-2.14353143131641e-05
-1.35383395620895e-05
-2.30153893040702e-05
-3.74514288609197e-06
-1.57849803088978e-05
-7.89102381849193e-06
-6.04600350892468e-06
1.93834738921438e-06
-3.76701469638563e-06
-1.99577215897876e-05
-9.7481177357748e-06
-1.28707166860767e-05
-1.30192192589693e-05
-9.6807085644786e-06
-1.58492353124141e-05
-9.022079923521e-06
-1.72469678301298e-05
-4.00528442570448e-06
-1.92230235839644e-05
-1.91675112551883e-05
6.950013127136e-06
-2.60681548254886e-05
-1.28815329081323e-05
-1.66022974035133e-05
-9.95317206682503e-06
-1.45189375166726e-05
-9.15644180752179e-06
7.99795978389963e-06
6.08734945247392e-06
-1.17363235255985e-05
-1.47771392034069e-05
-1.21195196642336e-05
-1.55474484526728e-05
-9.91777674786566e-06
-1.51583023415012e-05
-1.84442000855171e-05
-1.14866397669113e-05
-1.55122355906677e-05
-1.89317884512564e-05
-2.10514676607169e-05
-1.30089405328882e-06
-8.63969309416119e-06
-3.83111980011329e-06
-1.03783148461011e-05
1.22025427357139e-06
-1.04995670857439e-05
-1.15079716811678e-05
-1.51852845332585e-05
-1.90005234718626e-05
-2.22503202193487e-05
-1.27319420177218e-05
-8.68386222982534e-06
-2.77436143448157e-06
-4.58489706462457e-06
-1.36038507960013e-05
-1.9045183876691e-05
-1.63007325165971e-05
-1.97429106344158e-05
-1.50957127974932e-05
-1.92745388788087e-05
-1.67495640183518e-05
-2.51353250086625e-06
-2.08071057170343e-05
-1.50357590715503e-05
-3.73134724369536e-06
-1.40262367960729e-05
-3.10396225760958e-05
-9.84425978148154e-07
-9.61026313187397e-06
-8.16038587639392e-06
-5.91751255702354e-06
-6.18667823785538e-06
-4.70712895586371e-06
-5.27765021650575e-07
7.30685018848511e-07
-3.58219971568493e-06
-1.44896829661371e-05
-1.81434018230597e-06
-1.15492419333697e-05
-1.74422938590621e-05
2.03436933421755e-06
-1.11179763136154e-05
-6.56383408348576e-06
-1.21385381805609e-05
-2.20713721369966e-05
-8.65251499594253e-06
-1.83510808961221e-05
3.04743122809681e-07
-1.03887066089856e-05
-1.96928564325907e-05
-1.36317474521597e-06
-2.13325844086579e-05
-2.01425004991257e-05
-1.22807977165496e-05
-1.30121349757856e-05
-3.5821991003796e-05
-1.56993644409142e-05
-1.37412351655282e-05
-1.05274982750378e-05
-1.62887390082807e-05
-2.04171975989352e-05
-2.07888887854272e-05
-6.34104430313347e-06
-6.21002457190374e-06
-1.5975519792732e-05
-6.56014128665095e-06
-5.26811435971983e-06
-1.29153908798494e-05
-1.78357002939364e-05
-1.07790154558891e-05
-7.22463821153158e-06
-1.29257744304343e-05
-1.07936081099666e-05
-6.26724562049854e-06
3.69876352615253e-06
-5.58126327303098e-06
-3.66958641201995e-06
-2.28167843458913e-05
-1.41168812045644e-05
-2.38902090288406e-06
-4.77296270402017e-07
-7.66028306686937e-06
-8.62114526425009e-06
-2.25179894378258e-05
-8.41207942612279e-06
-9.24259621194177e-06
-2.47160927749879e-05
-1.25445938599297e-05
-2.14811329516439e-05
-6.49461400436554e-06
2.23480345633106e-07
-1.33347729638159e-05
-3.91274426235244e-06
-1.27700612346899e-05
-2.1589313692135e-05
-1.47933519370957e-05
-1.17992189365712e-05
-1.62433637952166e-05
-1.66672612547881e-05
-1.1888074019104e-05
-2.70891255825223e-05
-2.49945642069261e-05
-5.41218328272024e-06
-5.4995373300536e-06
-7.23867391373239e-06
-7.96981755432217e-06
-1.28575260195927e-05
-1.79513877783922e-06
3.91004257764918e-06
-1.44188082772784e-05
-9.42233208978664e-06
-1.9555807996256e-05
-3.87814402042634e-06
-8.8092287860941e-06
-5.20602850100807e-06
-6.5205951644096e-06
-4.54972586486589e-06
3.35722350768203e-06
-2.6795018851557e-05
-3.13172811636099e-06
-6.61735563185835e-06
-1.25655679661416e-05
-1.88594711336251e-05
3.28655554792692e-06
2.72823719543373e-06
-7.00569535455426e-06
-1.019814090984e-05
-9.19727425878886e-06
-1.99388445656461e-05
-1.40683558073134e-05
-1.63768375084925e-05
-1.84864966949886e-05
4.61078237460492e-06
-1.04320762793815e-05
-1.91286235676577e-05
-9.94642452866461e-06
-6.44362961356967e-06
7.02586887920297e-06
-5.18720793521686e-06
-1.5626910595295e-05
-1.90082967941043e-05
-1.1375055025153e-05
-7.94986065859195e-06
-1.54763160312637e-05
-1.92632258527117e-05
-1.54255481449249e-05
-9.93746749783235e-06
-1.21504165251112e-05
-1.63563885945049e-05
-1.68008572049023e-05
-1.73263873384952e-05
-1.00282767477382e-05
-2.08304355111589e-05
-7.30761129678273e-06
-1.38317849986788e-05
-1.62135729212891e-05
-1.20273433686783e-05
-1.47785421150982e-05
-2.3726151774541e-05
-1.05153929567171e-05
-1.78380921816667e-05
-1.82508636453803e-05
-7.74928264436643e-06
-1.08502227410006e-05
-1.11618484115158e-06
-1.47665797479566e-05
-3.70256398263846e-06
5.74770528828845e-07
-2.89706072116029e-05
-4.5743239420838e-06
2.57057973718801e-06
-1.37000694830852e-05
-1.11163285856837e-05
-1.2418917854698e-05
-7.99297570130457e-06
-9.76852720687101e-06
-1.47061148419228e-05
-1.211214623878e-05
-1.42505576423351e-05
-8.76642777746399e-06
-2.24381371599366e-05
-1.20271913766386e-05
-6.08197549454095e-06
-1.58157486034617e-05
-7.88007193489305e-06
-9.09924353832929e-06
-9.38108686087483e-06
-1.13044152362435e-05
-2.55396884750392e-05
-1.26897695843813e-05
-1.88549420816365e-06
-1.56167126905838e-05
-2.23454747507341e-05
-1.14475414085729e-05
-1.32428313306229e-05
-1.52703527712102e-05
-2.27077172512104e-05
-1.58098037213514e-05
-7.11528182411579e-06
-2.11134333697709e-05
-2.41135534559649e-06
-1.55315777586665e-05
-1.66702850690143e-06
-8.75949597256349e-06
2.29597833501854e-06
-3.9758358414627e-06
-1.11832969723584e-05
-2.79395463630599e-05
-2.39671112415299e-05
-6.27870336281133e-06
-7.77243359990571e-06
-1.71216650199132e-05
5.32427247930022e-06
-7.52964571410141e-06
-1.61620211038454e-05
-1.23050207859997e-05
-1.33498918118752e-05
-1.85495769947307e-05
-2.24810209149497e-05
-2.62669154292612e-06
-6.20737534517092e-06
-2.00476584948142e-05
-1.79796259537511e-06
-1.29383841074263e-05
-1.21085989744626e-05
-6.99232087582247e-06
-1.69267075664341e-05
-2.22306728435369e-05
-1.48331311360597e-05
-1.28069686148486e-05
-2.03052309505628e-05
-1.23924554229821e-05
-2.12374959469989e-05
-1.09226272994147e-05
-1.05090025324848e-05
-1.87430142461412e-05
-1.47841573176107e-05
-1.07563419130468e-05
-6.06690482936408e-06
-1.15874640479973e-05
-1.45479641822861e-05
-1.56772550975625e-05
-1.8511523627027e-05
-1.28476992495982e-05
-1.46255505612819e-05
-1.26863614043456e-05
9.8191125759924e-06
-3.29265426532335e-06
-2.18756557721527e-05
-6.79377399066076e-06
-2.13055185552655e-05
-2.7183505311756e-06
-1.47966447786801e-06
-2.75416885118537e-05
6.98957804582206e-07
-6.93266187259238e-06
-6.56575497500005e-06
-1.34047791303169e-05
-1.21286550563012e-06
-1.22284847081709e-05
-2.31412576267767e-06
-1.53800887557419e-05
-1.5952373145143e-05
-3.05813887638935e-06
-1.03539257921499e-05
-1.93957879544538e-05
-2.24821481293134e-05
-1.62416096531563e-05
-3.06787122715377e-05
-1.01823112040042e-05
-1.05039402787198e-05
-1.48622445578304e-05
-1.90242134825236e-05
-7.54372506562036e-06
-7.5693252135342e-06
-2.08354892422731e-05
-9.95176347495103e-06
-7.96994068284506e-06
-1.65765455706358e-05
-1.4941787785737e-05
4.0566158318533e-07
-4.84583707567629e-06
-2.02516556776889e-05
-1.06006190950134e-05
-8.91095645964333e-06
-8.68309277877082e-06
-5.93678957309504e-06
-1.04304427579526e-05
-1.4312296188486e-05
-9.91758476013342e-06
-3.96212328004216e-07
-1.90183415610093e-05
-6.75774122075967e-06
-1.42239340960651e-05
-8.82750544936332e-06
-8.09921307426584e-06
-1.11335859405511e-05
-1.43524529664832e-05
9.35120527610723e-06
-1.34538945775418e-05
-2.10161232533935e-05
-9.32176963969871e-06
-1.8560502477038e-05
-1.02785790511444e-05
-1.3976829062598e-05
-1.18133920913234e-05
-1.12003094174249e-05
2.76244047116957e-06
-1.9086289762872e-05
-9.22745109504853e-06
-1.70053593569847e-05
-8.38719409656271e-06
1.32396441419784e-06
-3.40145798823627e-05
-1.40316545755824e-05
-1.24034414658474e-05
-1.03744786125421e-05
-9.15674695933139e-06
-1.04731369252628e-05
-2.88533230100811e-06
-1.09159990593162e-05
-4.4192173559546e-06
-4.6630803566452e-06
-1.86140643687549e-05
-1.01117024254114e-05
-1.22408496636108e-05
-1.80088663091422e-05
-2.69119666734516e-05
-9.61284758285273e-06
1.23156518145183e-06
-8.01466205756575e-06
-1.30202597580332e-05
-2.80803614720162e-05
-1.81430025900421e-05
-9.34489797019951e-06
-3.32673884193555e-06
-1.05370287527923e-05
-7.98844755950388e-06
-1.68260108868146e-05
-1.67381280115157e-06
-1.81655515124408e-05
-1.89333735046907e-05
-2.05181666063803e-05
1.2598540172628e-06
-9.11419171004451e-06
-1.85745856128298e-05
-1.6164545171529e-05
-1.90273456300416e-06
5.47168858100615e-06
-1.44056554681974e-05
-2.29380312254928e-05
-1.76591384509959e-05
-9.87587870069673e-06
-1.53633663883419e-05
-6.26617071188679e-06
-1.53206406820553e-05
-2.49455256127871e-05
-9.6289032722915e-06
2.06453778148513e-06
-1.50987537182815e-05
-8.56093611437896e-06
-1.83136860040718e-05
-1.77004198831873e-05
-1.92241795587446e-05
-1.02485337664665e-05
-8.59464615303985e-06
-1.27516792473217e-05
-2.52340731444589e-05
-1.4637974108077e-05
-1.72433623694376e-05
-2.42393585026002e-05
-1.67443084284088e-05
-4.47559108628418e-06
-7.05450174619167e-06
-1.64381834801571e-05
-1.93064678305678e-05
-5.04593842003088e-06
-1.03229452241669e-05
2.59052839828536e-06
8.2591656485334e-06
-1.29366017072747e-05
-1.5097970737554e-05
-2.12072393322389e-05
-9.69951257834333e-06
-1.04515610421355e-05
-1.07785889866163e-05
-1.1218306814153e-05
-1.07666144848714e-05
-8.66022544916438e-06
-1.46492981753496e-06
-2.35740016910937e-05
4.27170539804895e-06
-1.74324396063815e-05
-1.23718753851217e-05
-1.26452243187342e-05
-1.01105608806247e-05
-3.27837997768278e-06
6.73471721125157e-07
5.21877775487204e-07
-2.48866853843201e-05
-8.53414074283333e-06
-1.48194282531871e-05
-2.11881212329377e-05
-3.23141653195794e-06
-1.04953665647628e-05
-7.14849046092449e-06
-9.84227886612454e-06
-8.10845048386469e-06
-1.45871561917956e-05
-2.27070866365551e-05
-9.1245843887701e-06
-1.22343894236403e-05
-1.53742673110108e-05
-1.73529463909982e-05
-3.76690935376666e-06
-1.21233670368904e-06
-1.72755387671721e-05
-1.7461903347674e-05
-2.8502006477341e-05
-1.0541920845158e-05
-1.57156653436298e-05
-2.71793630454306e-05
-2.76824190222276e-05
-2.31293753056958e-05
-5.81175299862385e-06
-1.98110485758239e-05
-2.12881818273812e-05
-4.18075471416956e-06
-7.8081194963885e-06
1.40837573956138e-06
-2.05496771562437e-05
-1.65818210085037e-05
-1.30158440970003e-05
-1.87174620417466e-05
-3.58524236589048e-05
-1.20584751700559e-05
-1.62260307470136e-05
-1.70838357497896e-05
1.20468389116367e-06
-1.6608249959179e-05
-2.47437180607601e-05
-1.25305431420467e-05
-1.00242750665926e-05
-6.37256097503815e-06
-1.75459733606569e-05
-1.65351157093485e-05
2.52430383050033e-07
-6.32697967276045e-06
-8.51519069443285e-06
-8.3002595411649e-06
-1.51801676137842e-05
-6.53412987405653e-06
2.18911507045643e-06
-1.47727226388089e-06
-7.448208418131e-06
-1.51735873363768e-05
-1.00118234012574e-05
-1.56607977257464e-05
1.21530941814199e-06
-9.69269582302543e-06
-1.68120431644149e-05
-3.63645216804378e-06
-1.42424537172757e-05
-6.4284325888076e-06
-1.81677346871554e-05
-2.11344046450795e-05
-1.34090948426181e-05
-1.29388483124567e-05
-2.9891393858542e-05
-4.98963457382038e-06
-2.24713486814785e-05
-1.59136544757361e-05
-3.42898765596385e-06
-5.78469472780065e-06
-2.21196945307622e-06
-1.53090864018849e-05
-1.78244204968427e-05
-2.033208162788e-05
4.25777857412532e-07
-1.8436123695193e-05
-9.19567611061723e-06
-2.36700642208482e-05
-9.13834804181319e-06
-1.47773820815592e-05
-6.35227964770426e-06
-1.07012333088156e-05
-4.89495493590466e-06
-2.23716572026812e-05
1.90942306914354e-06
-5.147681532424e-06
-7.58893232493709e-06
-3.36888716971599e-06
-6.60444644517788e-06
-1.28296453962075e-05
-2.23721883151671e-05
-1.54264562241036e-05
-1.34973392912838e-05
-1.6358218740483e-05
-1.15167987322425e-05
-1.82500739100342e-05
-4.15334049410018e-07
-4.06812380380565e-06
-1.28906222481932e-05
-1.79354111478296e-05
-1.71980622284145e-05
-9.48047521214079e-06
-5.11459905997141e-06
-4.05069971811674e-06
-1.4907117141426e-05
-1.34867797121138e-06
-2.82911520685094e-05
-9.04723834983012e-06
-2.93201550785377e-06
-1.65010087634209e-06
-2.18656698601151e-05
-1.26837197633293e-05
-2.58405540876153e-05
-2.25868364974493e-05
-1.78584172945793e-05
-6.85201861078816e-06
2.72035085213813e-06
-4.39486434154358e-06
-1.08545823466943e-05
-5.90484069686773e-06
-1.09633008282266e-05
-8.33380726342393e-06
-1.02308359840977e-05
-1.29661279728108e-05
-2.50943984324518e-05
-1.49902502863603e-05
-8.54787936932589e-07
-5.57300205303882e-06
-3.92172144632079e-06
-1.99899464720855e-05
-1.99004911516349e-05
-1.22928707457856e-05
-1.27135215973792e-05
-2.04623482741615e-05
-5.51226975293376e-06
-1.24900669733751e-05
-1.57813446937308e-05
-1.04255314370878e-05
-7.54872180122709e-06
-1.51336114376721e-05
-2.33057633003932e-05
2.67404604706237e-06
-9.24628345364369e-06
-1.34071689475622e-05
-8.20210787419184e-06
-8.40106568974918e-06
-8.10469851242782e-06
-4.25830169224399e-06
-6.20945974759587e-06
-1.13368112024171e-05
-5.38240534721964e-06
-1.13305964140998e-05
-3.55818813458786e-06
-2.57092458611523e-05
-1.4745767804745e-05
-2.09844712019992e-06
-1.16962334025399e-05
-1.57928535405761e-05
-1.0556807633986e-05
-2.20141966237e-05
-9.54495869320424e-06
-2.3672476720604e-05
-1.97383453996131e-05
-7.84734085341496e-06
-2.15253593011337e-05
-1.10256751915098e-05
-8.22378209309829e-06
-1.24431903870958e-05
-1.28759607782273e-05
-3.18366826462104e-06
-2.12984276141779e-05
-1.08450714077823e-05
-1.34504873633536e-05
-4.46966069092175e-06
8.70670717779448e-07
-1.52062796939878e-06
-8.77449812788183e-06
-1.46817711644252e-05
-1.24201241687387e-05
-6.91779324696684e-06
-1.69411025515097e-05
-1.94947135449324e-05
-1.45694874810503e-05
4.90839805288106e-07
-8.46535571366373e-06
-9.85275163951205e-06
-1.35575480334249e-05
-1.16774683004381e-05
-1.19711616355537e-05
-4.12629847076673e-06
-3.01816053118076e-05
-2.37793833177949e-05
-1.18988640278952e-05
-3.06287574159428e-05
-2.35844749004935e-05
1.50441371768721e-06
2.20936643412931e-06
-2.32414226086264e-05
-4.53962390899919e-06
-2.16799799018548e-05
-9.0178929695082e-06
-4.54034976469579e-06
-1.00011873291249e-05
-2.23732398776187e-05
-8.20752344156862e-06
-1.41670644059274e-05
-8.77872522699113e-06
-7.00314878239132e-06
-9.63893672333819e-06
-6.51971978822347e-06
-6.65131209268722e-06
-1.5899566218615e-05
-2.53701675768619e-05
-2.08440432980765e-05
-2.07087926147584e-05
-1.56600290244559e-05
-6.44153195111043e-06
-1.78430118090938e-05
-1.62546989112565e-05
-5.82160387612016e-06
-1.48127372398707e-05
-1.71844454071781e-06
-3.43734977726983e-06
-1.48436037137606e-05
-8.07124641918277e-06
-1.0106570679805e-05
-5.32418675041779e-06
8.360007294231e-07
-9.72742178980106e-06
-1.04616030001383e-05
-3.650822604507e-06
-2.91256521426379e-06
-9.57297933655844e-06
-1.69673045761646e-05
-3.01396355964248e-05
-1.47540190926932e-05
-1.1608877815389e-05
7.37291775719477e-06
-1.84959092450744e-06
-5.02250348280924e-06
-2.83047577351809e-05
-1.07352899665204e-05
-4.778084664131e-06
-6.57807433277003e-06
-9.77785990173992e-06
-2.40413338733778e-05
-1.2690838530466e-05
-1.21508811471828e-05
-1.51505621655451e-05
-2.8856809153515e-05
-8.85442835345241e-06
-2.29607448218247e-05
-1.47101386829982e-05
-2.57678791060151e-05
-9.35577583456553e-06
-1.00382932158091e-05
-8.1931259876308e-06
-3.40981565406921e-06
-1.85058720612977e-05
-1.05523518184026e-05
-9.7327425291068e-06
-2.54307658270253e-05
-1.3531252184551e-05
-1.28023434188614e-05
-1.30718062948241e-05
-1.69364148355012e-05
-2.35370908395782e-05
-1.47025193418164e-05
-3.75130886556925e-06
1.97701803667623e-06
-1.80050027800888e-05
-2.30119947872125e-05
-8.43051227306386e-06
-1.11029574637106e-06
-8.11474004595544e-06
-8.81129969602743e-06
-1.65435959931528e-05
-1.65308084617763e-05
-1.22393822951642e-05
-8.64019952828616e-06
-2.62044761025681e-05
-1.39412312299898e-05
-2.26461694308815e-05
-1.74415406108919e-05
-1.77021088734683e-05
-1.02503860159933e-05
4.47588365198863e-06
-1.0500283414088e-05
-1.77498579796758e-06
-1.64899664869612e-06
-8.70577202679005e-06
-2.45192830188988e-05
-9.74306690580904e-06
-1.18117606078615e-06
-8.9483917545083e-06
-2.58924884271808e-06
-8.48203898071314e-06
-2.62879803264635e-06
-1.54745389132999e-05
-7.08509090723883e-06
-2.3727755015008e-05
-1.24001906739006e-05
-9.48087889548009e-06
-1.89143487982553e-05
-2.2535806964982e-05
-2.66562187382017e-07
-8.43994393236639e-06
-1.74014878438585e-05
-1.34396476663762e-05
-2.16282371383164e-05
-7.47926695921179e-06
-2.97892396270339e-06
-1.91663606587344e-05
-6.02509275227499e-06
-2.36641154489628e-05
-8.2173388238177e-06
-1.62148296369745e-05
-1.53876638177421e-05
-1.49968179808406e-05
-6.62936065636931e-06
-8.05985930340878e-06
-3.54999736598941e-06
-6.8427667445083e-06
-2.09427526557699e-05
-1.17223766377041e-05
-1.09798713740888e-05
-7.16338301158229e-06
-9.48240209580615e-07
-9.6196029479415e-06
-1.69329305051992e-05
-9.70062799472389e-06
-7.06525715360535e-06
-1.97720208989691e-06
-9.78465758372656e-06
-1.06163672547165e-05
-1.26093595194721e-05
-1.09821145600599e-05
-2.36513792845039e-05
-2.19144217594987e-05
-7.51273253265164e-06
-1.62260075641619e-05
-1.71819368805566e-05
-2.89439168457439e-06
-1.15636536457048e-05
-2.61525034211604e-05
-1.26970445420959e-05
-1.78840399749101e-05
-1.25856594696888e-05
-6.19062388445209e-06
-8.2780658427597e-06
-3.65064667954104e-06
-2.08891987035272e-05
-1.43201041170887e-05
-8.21957090509124e-06
-8.34768456788226e-06
-1.98052796466027e-05
-1.56075880014757e-05
2.29627155468966e-07
-7.52140444641442e-06
-2.50724731458833e-05
-2.02588045673231e-06
-2.09776046943612e-05
-1.48023463242524e-05
-9.70593636622132e-06
-1.61437160979611e-05
-1.26266870870365e-05
-9.43495456456009e-06
-1.68862948370397e-05
-2.39324934070776e-05
-1.36037886958027e-05
-3.60985574441786e-06
-8.52414661108928e-06
-1.61070779804778e-05
-1.64559579985964e-05
-9.3391844617679e-06
-3.10710302238941e-05
-1.53752015758925e-05
-2.53227733378876e-06
-4.02505293426908e-06
-2.13448003701523e-06
-1.79102934470206e-05
-9.92157168676301e-06
-1.49729764497561e-05
-1.57380582330877e-05
-9.5726478165369e-06
-9.65176628026428e-06
-1.05605290573937e-05
-1.08173298198855e-05
-2.00726754190989e-05
-1.45545009707701e-05
-5.83123619492638e-06
6.34563064711892e-07
-1.08606347133288e-05
-2.92335515571203e-06
-1.51926857187589e-05
-1.97116327894476e-05
-4.3007721673603e-06
-1.6968621881725e-05
-2.13989797083814e-05
4.38869639562991e-06
-8.1999777414837e-06
-1.03471584017259e-05
-1.87484708227897e-05
-1.0478243693738e-05
-9.47522744966155e-06
-1.7183520896391e-05
-2.92525403006591e-06
-1.24892791604456e-05
-1.96906455137723e-06
-1.311601638805e-05
-1.43672559092456e-05
-1.53467354200294e-05
-2.3499781224346e-05
-1.37819801988404e-05
-5.77885400551169e-06
-1.14063131707092e-05
-1.34217626467899e-05
-1.48279768446143e-05
-9.66760232951373e-06
-1.38696410610885e-05
-2.08473978053286e-05
-1.44074758259989e-05
-2.32806489786038e-05
-1.78859954967536e-05
-2.08112847684537e-05
-2.01039369446669e-05
-1.45681481988096e-05
-2.15825927943333e-05
-2.02155634961945e-05
-9.05763580577107e-06
-9.12261067052631e-06
-1.38209520143698e-06
-1.11263883817112e-05
-6.31011970400924e-06
-6.06748987985311e-06
-6.99733623166095e-06
-2.44943667228506e-05
-1.94001643265777e-05
-1.6167486728332e-05
6.20505861337059e-07
-1.82542924013491e-05
-1.89064780423708e-06
-1.57102894058908e-05
-1.42377479113296e-05
-1.66689418140027e-06
-1.1511763684667e-05
-3.26701202314174e-06
-1.57557797197763e-05
-1.66780509209997e-05
-1.32867816258009e-05
-1.55973635845578e-05
-2.80150232672449e-06
-1.81955005997589e-05
-1.7020523507262e-05
-9.35500578754037e-06
-3.19532576783224e-06
-9.7187727244426e-06
-2.11229291859467e-05
-3.77797757448583e-06
-8.30083060575179e-06
-1.2606302339825e-05
-1.17017206332666e-05
-1.17619920773473e-05
-5.01093339268909e-06
-1.01124036264672e-05
-6.4183656152614e-06
-1.6172817814939e-05
-1.0258636719165e-05
-1.21404488609843e-05
-5.94468696951755e-06
-1.05704644299259e-05
-6.75751844069272e-06
-1.68905904442695e-05
-2.03992810835024e-05
-1.4784086122086e-05
-7.71991500276518e-08
-1.50734128833141e-05
-8.14370770556149e-06
-2.29713110778147e-05
-1.70436137547557e-05
-4.93951018623771e-06
-1.11437965316206e-05
-1.80819301969145e-05
3.31061135832093e-06
-9.05650823318922e-06
2.43639274170993e-06
-2.46942863532005e-06
1.52234963473399e-06
-1.58226467241978e-05
-3.61626564288335e-06
-1.63027910746717e-05
-1.02229940271608e-05
-2.38576562959212e-05
-2.16711620431863e-05
-1.05784147538267e-05
-4.93897063616899e-06
-1.40052354337304e-05
-2.15359112742199e-05
-8.51131311989016e-06
-3.53218847280366e-06
-6.9568643390402e-06
-2.11219599390626e-05
-9.61977849588325e-06
4.41082633095803e-06
-1.17681999181119e-06
-4.07481891088747e-06
-1.9328609420143e-05
-1.7327343617866e-05
-6.76127408628681e-06
-1.35690330078068e-05
-1.281314615588e-05
-4.86712694383313e-06
-2.20628141337526e-05
-1.45029341879634e-05
-2.4237824973701e-05
-6.25439851064031e-06
-1.56642756337306e-05
-1.64498828978982e-05
-1.7106786753256e-05
-2.54138752702623e-05
-1.25353279158566e-05
-1.03994197483996e-05
-1.81081657936081e-05
-1.35643933896974e-05
-1.44367983412583e-05
-1.27195037066319e-05
-1.71137077985606e-05
-2.08311968325104e-05
1.26108270977896e-05
-3.07646878990852e-05
-1.03293056178279e-05
-1.69414416344917e-05
4.73438267646869e-06
-6.25783092179254e-06
-2.28534842628202e-05
-1.32206864240799e-05
-1.31181374861202e-05
-2.74004077747459e-05
-1.12761863452945e-05
-1.01426617017421e-05
-2.62094817300639e-05
-3.85327369464845e-06
-1.23375107128683e-05
7.52904066784739e-06
-6.08830487086836e-06
-7.18273974113083e-06
-1.19081083703036e-05
-2.27343266848807e-05
-4.98182144646466e-06
1.56269213451804e-06
-2.36267912071495e-05
-1.52122881826213e-05
-7.1767261594555e-06
-6.03231050808749e-06
-8.35687894598112e-06
-7.6849526814112e-06
-1.7430753676886e-05
-1.88639593526208e-05
-1.36113385796709e-05
-1.11675350292144e-05
-2.32126933215121e-06
-2.19670742690873e-05
-6.32059666646679e-06
-2.56731348291016e-06
-3.36666212714299e-06
-1.55107135873052e-05
-6.91851506502242e-06
-6.68107864811888e-06
-6.38657314857296e-06
-1.03620906152791e-05
-1.05383944682768e-05
-1.14032465553201e-05
-4.58914677285467e-06
-1.17750522059146e-05
-1.19782991512415e-05
-9.78366448560069e-06
-1.47549979072796e-05
-5.4446987026186e-06
-1.56730895573921e-05
-2.44657881054288e-05
-9.98764163376552e-06
-1.28373555837539e-06
-2.49084716035823e-05
-6.57476670536614e-06
-1.52100981199579e-05
2.03126555308126e-06
-9.65238475532076e-06
-1.22777420094177e-05
-8.35567811521111e-06
-3.75895414231745e-05
-2.410484850426e-05
-2.4679058084092e-06
-7.82092511107812e-06
-1.19963604789589e-05
-5.18780776662919e-06
-7.6752908371591e-06
-1.60938934786079e-05
-1.4547976251447e-05
-1.44893587700159e-05
-1.84345455461881e-05
-1.40119390783316e-05
-1.91688330568668e-05
-1.24884688550969e-05
-7.19775119551426e-07
-4.9196691339803e-06
-5.77773347828845e-06
-1.46307923057775e-05
-9.41999364750621e-06
-6.4365033984596e-06
-2.44023525820075e-06
-1.27405861365204e-05
-2.40666325299065e-05
-2.6254544663782e-05
-1.46198402426224e-05
-1.81338032958457e-05
-8.24712628994442e-06
-3.39647633700322e-06
-1.07643534879817e-05
2.57676253939105e-06
-1.24259849999495e-05
-2.8475242616714e-05
-7.16962332488939e-07
-2.40451811947076e-05
-8.36858998765089e-06
-1.91509383218126e-06
-1.49426259712187e-05
-1.13130722312064e-05
-1.77718002725527e-05
-4.90791069957913e-06
-1.2474622817905e-05
-6.23368314526139e-06
-1.88750990624716e-05
-1.31933683232785e-05
-2.16693613087941e-05
-2.07298895199756e-05
-1.6087166779238e-05
-9.23396118757492e-06
-1.61351557329351e-05
-1.34631479344684e-05
-7.13755086467596e-06
-1.34415500929434e-05
-1.31294795350034e-05
-1.63862668398338e-05
-8.04691731125109e-06
-1.45662580450198e-05
-8.61714525665647e-06
-1.31256481243365e-05
-1.51615665309307e-05
-1.57862309885669e-05
-1.42782548588259e-05
-1.9366003554757e-05
-1.15049113061618e-05
-6.4237122985932e-06
-1.13623805341892e-05
-9.20458765745829e-06
-8.09984378938056e-06
-4.58894373780454e-06
-1.80973221051481e-05
-1.29977002943479e-05
-8.99389671425893e-06
-1.0681034226657e-05
-5.30529281126833e-06
2.12213398028518e-06
1.18728620925568e-06
-1.3820324667247e-05
-1.22203875224641e-05
-1.54843201352453e-05
-1.30557141720103e-06
-1.07992652108569e-05
-3.04738905025445e-06
-1.63196010026224e-05
-9.21932593147129e-06
-1.75845548013815e-05
-1.88600308097904e-05
-1.05093054661789e-05
-1.24042972457825e-05
-2.36741499035479e-05
-2.86800486877821e-06
1.5605536346341e-06
-3.00167808352668e-05
-3.95477234495035e-06
-1.91360184715248e-05
-7.25956933286636e-06
-8.6999716677424e-06
-4.54991903454214e-06
-1.29607999882348e-05
-2.01619626074037e-05
-1.7455722411343e-05
-1.60836910581694e-05
-1.75823409064162e-05
-1.63102807295837e-05
-7.63839471160694e-06
-2.50476530537558e-05
-1.63053635284832e-05
-2.11943672198103e-05
-8.11921079529178e-06
-2.13004311862869e-05
-1.42451383905866e-05
-2.13546677840866e-05
-2.31787398359355e-05
-1.88216129244737e-05
-9.91231243046423e-06
-1.64315534248211e-06
-1.67013390599797e-05
-1.80192105207035e-05
-4.50274356085269e-06
-1.21379500149389e-05
-2.59831322643664e-05
-6.87858967703046e-06
-1.59348059740789e-05
-4.17604649438089e-06
-1.52245071875753e-05
-1.59552348913294e-05
-1.13455013480479e-05
-1.31438786486448e-05
-7.50884499709785e-06
-2.3617463976582e-06
-1.57766883421462e-05
3.24475376703578e-06
-2.15573179057693e-05
-4.05757512622515e-06
-4.33977972968532e-06
-2.21409140415508e-05
-1.64558046675048e-05
-9.75119510001182e-06
-8.69030211385525e-06
-1.06662975700684e-05
-2.68733917793291e-05
-6.27998285839299e-06
-5.46678326624766e-06
-7.77852529849461e-06
-8.63031512183552e-06
-2.25467187494994e-05
3.4477403540552e-06
-7.77511185099967e-06
-2.09504892034573e-05
6.73924550258164e-07
-1.52601892803796e-05
-4.43678499682059e-06
-9.74465670277937e-06
-1.35492868668531e-05
-1.83635876615703e-05
-2.86086954253691e-06
-1.30286048512067e-05
-8.03294843037987e-06
-1.40770479541674e-06
-5.2149318648052e-06
-1.3260943885418e-05
-1.47913677466375e-05
-3.21907688354047e-06
-4.46229303401254e-06
-1.49616334620078e-05
-3.79794844039671e-06
-1.79283807879961e-05
-9.59957155331465e-06
-9.96603986689747e-06
-1.71860821793468e-05
-1.23511304287942e-05
-8.64277997608326e-06
3.85651153181859e-06
-2.25130952427602e-05
-2.06513571607744e-05
-1.64341186486732e-06
-1.63392178432779e-05
-1.47680066471362e-05
-6.30420766136105e-06
-6.40993581290927e-06
-4.42738081227757e-06
-1.34409934997766e-05
-2.43346432722369e-05
-1.5369220366047e-05
-1.12949141210297e-05
-3.7390870331817e-06
-3.7487110863809e-06
-2.31432303906409e-05
-7.11392186616611e-06
-2.96522269814504e-05
-1.0988701267032e-05
-5.07003591219204e-06
-7.18939749770744e-06
-1.27472468817721e-05
3.30458214392672e-06
-9.74454066856673e-06
-1.69377569273467e-05
-1.2448207660872e-05
-1.15300295232992e-05
-1.1500257546064e-05
-1.1488428016221e-05
-1.02520893404344e-05
-3.3861270434058e-06
-2.75732171631644e-05
-8.71939851281933e-06
-1.22654709004038e-05
-7.87241216144975e-06
7.87614990032688e-06
-1.21869986078805e-05
4.88132328436516e-06
-7.61681663343284e-06
-3.59012412421641e-06
-8.3023167445481e-06
-3.05205322015963e-06
-1.2565144132722e-07
-1.10509775118509e-05
-2.55057330878886e-05
-5.37814932579545e-06
7.28233557756813e-06
-1.97074159950261e-05
-1.84822638371285e-05
-1.19356485929744e-05
-5.45610083527723e-06
-2.05386220706289e-05
-1.55117188220775e-05
5.34863220744419e-06
-2.03542612099902e-06
-5.12314753200651e-06
-1.6881680680196e-05
-9.78602925771484e-06
6.88462213834041e-07
-1.06590868154781e-05
-1.792982616862e-05
-2.34342074474236e-05
-1.77425019668023e-05
-1.41736028425754e-05
-1.60526680094516e-05
-1.57119114121968e-05
-2.23477277402373e-05
-1.36006669055099e-05
-1.29183494393156e-05
-9.65658403314651e-07
-2.04795097439561e-06
-2.19429693300099e-05
-1.27405159963846e-05
-1.33838935425022e-05
-1.23075433340361e-05
-1.35802401439432e-05
-2.41458633340429e-05
-2.04777811639716e-05
-1.78573104961283e-05
-1.30906306724223e-05
-1.39529408102641e-05
-7.1466483750477e-07
-6.2770676291168e-06
-9.90552177991403e-06
-6.64058086359435e-06
-1.72941380988519e-05
-2.71688445722032e-05
-1.50322153844337e-05
-1.81496995536828e-05
-7.14664665185542e-06
-3.85157009416113e-08
-1.46676128775539e-05
-1.42516922890409e-05
-2.29257046510652e-05
-2.45694092234398e-05
-1.26777527939268e-05
-1.31577828088253e-05
-1.90757423781211e-05
-5.44101197029898e-06
-1.17550293458755e-05
-1.22413560469888e-05
2.52627599645372e-06
-1.53518512797656e-05
-2.41065758512824e-05
-4.58002767537067e-06
-1.61532380133673e-05
-7.02764942515855e-06
-1.28790907379819e-05
-1.87860596505163e-05
-1.02880225978499e-05
-3.61836609400293e-06
-2.02074316695741e-05
2.59916893189571e-06
1.17852231080075e-06
-1.98120252036853e-05
-1.28333451926444e-05
-1.67306464783652e-05
-2.11399519699762e-06
-4.89317629999384e-06
-1.2777757162545e-05
-2.11374697151116e-06
6.83446230140544e-06
-6.57776120224034e-06
-2.83433495198627e-05
-6.07047951373843e-06
-7.36182479033394e-06
-1.03836097641514e-05
-9.38917999424341e-06
-1.09814614418031e-05
-6.36538117797678e-06
-1.75803469403849e-05
-2.21620375932818e-05
-1.08105420740868e-05
-1.61301800644448e-05
5.92898950454127e-07
4.00116331665e-06
-1.90380594123202e-05
-8.96156128408562e-06
-2.25766394155131e-06
-1.2546264527373e-05
-1.30207813413136e-05
2.22609094945313e-06
-1.90712337595798e-06
-1.85714371764885e-05
-1.92135795145484e-05
-7.00725713580195e-06
-1.65505698834981e-05
-5.74100555355857e-06
3.8659919230772e-06
-1.62103615759976e-05
3.73093301517518e-06
-1.98877984126334e-05
-1.27537968437474e-05
-5.27657457067281e-06
-4.44895587385311e-06
-1.99039372977478e-05
-1.50645660634901e-05
-2.1305509471555e-06
-1.88126398541837e-05
-1.91109417235086e-05
1.84867927765853e-06
1.31242127172349e-06
-1.41234155106265e-05
-8.14818322210633e-06
-1.6806418678313e-05
-1.2257837483638e-05
-1.91054055764231e-05
-1.40542792030656e-05
-6.88639292871985e-06
-1.3507818244722e-05
-8.56353971138026e-06
-1.12903665411364e-05
-8.87176844219835e-06
4.59617335201944e-06
-7.97073253554008e-06
-9.71175217382372e-06
-1.75006661407681e-05
-1.49136554457465e-05
-1.20306755193613e-05
-2.1274908253525e-05
-2.05312016919545e-05
-4.40886872555352e-06
-1.26364215943528e-05
-1.65906165274383e-05
-1.39904077594199e-05
-2.95052674799092e-05
-7.21276147601466e-06
-2.77885339196241e-05
-1.59633044106898e-05
-1.18577920244077e-05
1.51348195236235e-05
-1.38093892298666e-05
-1.56596780735176e-05
-1.61377787116376e-05
-9.74412663572949e-06
-2.22164265389459e-05
-3.40106729919632e-06
-8.07701262807658e-06
-5.99305001663309e-06
-1.16740209089341e-05
-2.18282526591445e-05
-1.55370960282931e-05
-1.84361996173114e-05
-1.02576717541517e-05
-2.05275471588002e-05
-1.14965386570745e-05
-1.68830337212608e-05
-1.13042115329293e-05
-6.08960303388354e-06
6.40965407962135e-07
-2.25498468062153e-05
-6.561403712439e-06
3.7280901900634e-06
-1.11452134209604e-05
-2.28032146559947e-05
-1.98145635471642e-05
-1.3388555042276e-05
-8.33071644895681e-06
-2.13737380851045e-05
-2.30265487892448e-05
-1.96616464181666e-05
-1.93291633929644e-05
-1.36730157324384e-05
-6.65372578229581e-06
-5.86018702557745e-06
5.85152176839511e-07
-1.96627568932516e-05
-2.19922775097177e-05
2.86301340812526e-06
-1.38169116706296e-05
-1.47954746170997e-05
-1.23361999495039e-05
-4.0529188727782e-06
-1.00919762141397e-05
-2.27538852484582e-05
-6.43190436284716e-06
-1.60202870868938e-06
-1.080624476986e-05
-1.5088435729459e-05
3.10542580014314e-06
-1.43767311267822e-05
-1.78074467510897e-05
-6.32009958113819e-06
-2.10216838963314e-05
-1.59132759654332e-05
-5.77782115813542e-06
-5.42722595462765e-06
-4.67500953659994e-06
-1.40122755999864e-05
-2.79150900905287e-05
-8.06950546163153e-06
-1.37670373105214e-05
-1.58298375497401e-05
-3.15814154930614e-06
-1.9104333896977e-05
-3.14429980369318e-06
-1.7197590680955e-06
-1.15768665944564e-05
-5.1391662307504e-06
-1.6510838644468e-05
-1.84040728693235e-05
-6.02324900440546e-06
-1.60255710454484e-05
4.9690786233777e-06
-2.40438198915065e-05
-3.03631684335317e-06
-9.38358147195797e-06
-9.44117556116887e-06
-1.12061956081077e-05
-1.16683637445863e-05
-7.73814621540546e-06
-9.78207337412336e-06
-1.07816812231315e-06
-1.96865280170471e-05
-2.12890118940176e-05
-1.25424187708925e-05
-6.77444844953924e-06
-3.75946401361684e-06
-3.95246950797225e-06
-1.31652790407112e-05
-1.56612537775075e-05
-1.12796704515015e-05
3.86719964099268e-06
-3.4338142194115e-06
-1.34096936123832e-05
-3.88491203698475e-06
-2.60192005337565e-05
-1.08612854637689e-05
-1.56670294275762e-05
-1.23314097458266e-05
-8.14986923915104e-06
-1.45317258229841e-05
-1.38810374211524e-05
-1.64701934778561e-05
-8.15845147169354e-06
-1.41107329478147e-05
-1.32439292424652e-05
-1.40409004541799e-05
-3.72816591443802e-05
-2.75109297177862e-06
-1.46514981869593e-05
-1.90360122322119e-05
-2.16719042232884e-05
-1.85039954164561e-05
-7.06822642315949e-06
-1.36776147393652e-05
1.39464756337368e-06
-8.26621681418116e-06
-1.10867343494353e-05
-1.42187645825133e-05
-1.01440978853678e-05
-2.14950096829632e-05
-1.63800939082599e-05
-1.17989846372696e-05
-8.85446385730311e-06
-1.36792016643177e-05
-1.39191428666745e-05
-2.03835440856457e-06
-8.45148586558524e-06
-1.29228158177797e-05
-1.07015771517169e-05
-1.36870096506917e-05
-7.35814066961573e-06
-1.11726907522917e-05
-1.07426168704503e-05
-2.27456861966038e-05
-6.09915177903795e-06
-1.24582994037766e-05
-1.31322356169816e-05
1.04686590015485e-06
-1.11777957874744e-05
-1.57855022988495e-05
-1.8114216014054e-05
-1.84285505269821e-05
-1.16943969471458e-05
-4.34469477889595e-06
-1.13224737045768e-05
-1.82752973127472e-05
-2.17826652837938e-05
-1.95701244763758e-05
-1.29996390647945e-05
-8.89088481381917e-06
5.58053838787093e-06
-7.12778774787001e-06
-2.11095180162979e-05
-1.84668770511973e-05
-1.79700168646564e-05
-1.21802061555167e-05
-1.67441459651499e-05
-1.84825198554684e-05
-2.19594845001628e-05
-1.84591858742877e-05
-1.22573399930763e-05
-1.4278874630676e-05
-1.39715856288965e-05
-1.71361342458302e-06
-9.13247937746202e-06
-1.75647613129189e-05
-1.66256403125585e-05
-4.47122174259731e-06
-7.85038449525737e-07
-9.10690274358487e-06
-1.35093581883654e-05
-2.6432202074275e-06
-2.12569717088744e-05
-1.24850455316146e-05
-1.42913603183595e-05
-2.07788822593975e-05
-2.2876653665593e-05
-6.10273392998341e-06
-1.91443982150795e-05
-2.26160833752695e-05
-1.88572541989375e-05
-5.38865033958107e-06
-3.87817656691742e-06
-2.95950252340755e-06
-1.70774993373957e-06
-1.78117745405042e-05
-1.89327804143347e-05
-1.02813879585963e-05
2.0661528299094e-06
-2.34847322653035e-05
-8.85174878269646e-06
-2.80292669263542e-05
-2.99339362804452e-06
-1.74943550072376e-05
-2.78729251860604e-05
-1.6365597513289e-05
-2.26908245130709e-05
-1.04852523202905e-05
-1.73020711629941e-05
8.19750683112509e-06
-1.17593508681051e-05
-1.72408110774302e-05
-1.19264972572158e-05
-1.05465318160523e-05
-1.09780198163828e-05
1.22358073427984e-06
-1.08549647395708e-05
-1.22375782456006e-05
-1.4428484649594e-05
-1.344566599973e-05
-5.00107795676248e-06
-1.12763563546345e-05
-1.50375862057783e-05
-5.10468747026433e-06
7.37906597394904e-06
-1.17982754849278e-05
-2.13992206774084e-05
-3.20014488183224e-06
-2.27194253233512e-05
-7.61211724276581e-06
-2.23414741321627e-05
-4.90115496853085e-06
-1.78693529616523e-05
-8.55145655181746e-06
-7.42095470175445e-06
-3.73936321964884e-06
-2.15700456033572e-05
-1.519705978452e-05
-1.95497678903161e-05
-2.21014029064959e-05
-5.99681603782216e-06
-1.72909443806946e-05
-1.76142919547697e-05
-1.06082266487408e-05
-4.7083323550919e-06
-7.24659776062542e-06
-1.73367924221503e-05
-1.51356583186134e-05
-2.04619391066131e-05
-2.95753179614924e-05
-1.87662391981678e-05
-9.51224933184069e-06
-5.68177479854838e-06
-1.19307024815878e-05
-1.91986891319558e-05
-1.30455530813553e-05
-2.22029452324163e-05
-3.39393326200318e-05
-2.05819024099763e-05
-4.53935421866579e-06
-1.81861439514103e-05
-1.60507010223165e-05
-1.24729526506366e-05
-1.37108876696556e-05
-1.08843635840465e-05
-1.2989667422e-05
-4.66711250877332e-06
-2.54730115182019e-05
-1.481529015253e-05
-1.45160725234725e-05
-1.41000776597153e-05
-7.45455331542168e-06
-2.07940181154534e-05
-1.10381267627756e-05
-1.25916086259743e-05
-3.63917028682872e-06
-3.83996326261431e-06
-6.47230538315131e-06
-6.98711352864787e-06
-1.18066231683784e-05
-2.45368025414029e-05
-1.02057841606705e-05
1.93862926561874e-06
-1.39634628253045e-05
-5.33232332997882e-06
-4.85141765958084e-06
-1.84268060563509e-05
-6.45429047869488e-06
-1.05233822423757e-05
-1.76762032965242e-05
-1.35077351921994e-05
-1.04364684746441e-05
-1.7675814092023e-05
-4.80922214392659e-06
-4.73637503982947e-06
3.53130388286908e-06
-1.35953451806104e-05
-1.32636788300452e-05
-5.58009517430743e-06
-1.45473085304191e-05
-7.24787820211684e-06
-7.70660850522347e-06
-2.14588515678447e-05
-8.3656577473001e-06
-3.35925025798479e-05
-4.59931397788802e-06
-2.04740784000206e-05
-2.7973855503525e-05
-1.70953561780836e-05
-9.36729896004739e-06
-1.8882922556751e-05
-4.98365450910228e-06
3.33058566695836e-06
-3.88623555020098e-06
-3.52385279282276e-06
-1.20939774755127e-05
-7.33861068332651e-06
-3.00996359481666e-06
-2.99134921031842e-05
-5.74709889806597e-06
-1.23249614727296e-05
-1.42019425244038e-05
-1.75299835979543e-05
-9.26674388962671e-06
-2.52132142665802e-05
-1.29392823312617e-05
-6.22590420613944e-06
-6.91002919537393e-06
-1.59247773623289e-05
-3.85792634817163e-06
-8.68752884486247e-06
-5.36832492925583e-06
-1.20493179095759e-05
-6.76486254547224e-06
-1.02229109483694e-05
-1.23641645431964e-05
-2.2098526104996e-05
-1.84257169746942e-05
-5.90730544560085e-06
-1.3631278287428e-05
-8.41043439637693e-06
-1.40197626974531e-05
-1.09256589813426e-05
4.41176565665512e-06
-1.41302931428571e-05
-8.09394579145769e-06
-6.62249119326158e-06
-1.02190834328527e-05
-2.78100352794888e-06
-7.69263571641605e-06
-2.34987472021279e-05
-1.82199322187117e-05
-1.52610300536933e-05
-1.10802954643473e-05
-2.59904241631941e-05
2.39508460839937e-06
-9.32543577773033e-06
-1.69265306740415e-05
-9.4734304864805e-06
-1.45340023055991e-05
-1.00446278836457e-05
-1.39022938423455e-05
-1.2664482543035e-05
-1.29949169863541e-05
-4.38458665135719e-06
-1.35214336980458e-05
-7.3224189671748e-06
-2.16186838475421e-05
-1.26030107226678e-05
-5.97572167226164e-06
-1.24776213524239e-05
-1.80426562643398e-05
-1.14133780022459e-05
-8.81179458733871e-06
-1.82617997855369e-05
1.02647012010975e-06
-1.8895516755247e-05
-1.38344021540829e-05
-7.78828327771423e-06
-5.62663982946411e-06
-1.171065357903e-05
-1.72565663423597e-05
-4.10756840483682e-06
-1.97510298672526e-05
-2.51536494359596e-05
-9.51227953436676e-06
-1.3823433669774e-05
-2.00939136353705e-05
-2.12088420999582e-05
-1.63924225059739e-05
-1.62330355468345e-05
-1.47180576790638e-05
-1.29313056643476e-05
-7.06164417944116e-06
-2.44664827078148e-06
-9.93785911793957e-06
-6.77093120284112e-06
-1.73969705122916e-05
-1.06749538670776e-05
-1.41420454932148e-05
-3.90548102492977e-06
-2.3131650266505e-06
-1.36370471054968e-05
-1.60788994092345e-05
-5.76078666500955e-06
-2.18399379846868e-05
3.75151198631459e-07
1.82730523853554e-06
-3.5191108890392e-05
-6.17321478166342e-06
-6.2716496281386e-06
-6.27999456910149e-06
-3.88550816328399e-06
-2.12411177227013e-05
-2.13937910046214e-05
-1.23050608609794e-05
4.84540688666129e-06
-1.62753260283892e-05
-2.00141956929172e-05
-1.54237754532168e-05
-1.02584972256885e-05
-1.68343757225589e-05
-9.3516876903482e-06
-1.84148312494422e-05
-5.78960655970561e-06
-9.37755499632377e-06
-7.34150791895019e-06
-1.61634165425044e-05
6.2977483242801e-06
-9.64607675869595e-06
-1.78120216213902e-05
-1.90409871838491e-05
5.58195163521826e-06
-1.19728214599324e-05
-1.89546070921474e-05
-1.31528693720655e-05
-1.53240200421731e-05
-2.09490041545837e-05
-1.56385168088861e-05
-1.57952496470273e-05
5.28132498128593e-06
-2.41794071065177e-05
-5.22497932296203e-06
-5.5793440049644e-06
-1.79435504084351e-05
-1.36267921686582e-05
-3.12889807712581e-06
-1.28967946273332e-05
-2.8147371780048e-05
2.8377057466978e-06
-8.68708075056359e-06
2.58900444619282e-06
-6.39113301880704e-06
-1.86430289526041e-05
-9.21999729134061e-06
-4.82754454277937e-06
-2.33815879987449e-05
-1.1747123066823e-05
-5.0855530242853e-06
-2.78507554718644e-05
-2.03787704567976e-05
-1.27912802342851e-05
-1.05791690574947e-05
-1.98854032680423e-05
-2.00191340609002e-05
-1.53242459262363e-05
-1.11390300103101e-05
-3.5075717585262e-05
-1.43759386514674e-05
-6.29420895097003e-06
-1.5256996694568e-05
-1.94660076430624e-05
-1.89829240156016e-05
-1.17987305176633e-05
-5.48622262932423e-06
-4.11055356177795e-06
-1.89679652177323e-05
8.17669504187565e-06
-4.5231427153033e-06
-3.78134172650666e-06
-1.0899665703391e-05
-7.59147737293273e-06
-4.86151286175111e-06
6.91175610473014e-07
-1.65286993463899e-05
-1.48221347639581e-06
-1.04528881208458e-05
-2.20361675217039e-05
-1.39236569899438e-05
-1.13350403125986e-05
-1.26730734555684e-05
-1.54415977634668e-05
-1.24939725126305e-05
-1.71648158741514e-05
-6.10806601939442e-08
-8.57448821439042e-06
-1.98100794066424e-05
-2.36684426293001e-05
-2.61811954481765e-05
-1.3446456293643e-05
-1.44947750732716e-05
-3.36115147932767e-06
-2.77431624409196e-05
-7.2542412115627e-06
-1.23391721737567e-05
2.76366013877643e-07
-6.43001083404135e-06
-4.91798047591882e-06
8.83899249517229e-06
-1.91540588332234e-05
-1.08921362180251e-05
1.20646997605576e-06
-9.23026688526546e-07
-1.25763811664612e-05
-8.75696367365189e-06
-1.1262732507635e-05
-1.0924797720062e-05
-1.68269157648518e-05
-8.56268217013258e-06
-7.16228464304184e-06
-1.18556747926034e-05
-1.77525449557097e-05
-1.85372595482763e-05
6.32169398882615e-06
-6.47802340001476e-06
-9.63378840762089e-07
-1.02558252124026e-05
-1.04178178966958e-05
-1.98066179956278e-05
-5.15755361729058e-06
-5.40520545271133e-06
-8.03060860142055e-06
-1.67212823528327e-05
-1.35640305486348e-05
-9.00762686326266e-06
-2.11599743507759e-05
-1.0850432561192e-05
2.56618841934414e-06
-1.13378131253415e-05
-9.33303591763637e-06
-1.7791212574024e-05
-1.29149695785581e-05
-8.26555454434912e-06
-1.21105719203456e-05
-3.79468212347292e-07
-1.4873439375673e-05
-1.54996298770255e-05
-1.77714413586389e-05
-5.53774811561866e-06
-1.86584786620926e-05
-4.29324348394475e-07
4.62887412742653e-06
-2.29629191837239e-05
-1.20504988486388e-05
-1.61171955020192e-05
-1.55910910090357e-05
-1.98433054000101e-05
-1.66623504882106e-05
-2.0987011617676e-05
-1.7658721323096e-05
-7.37846668172164e-06
-1.95397790942442e-05
-4.81726111873517e-06
-1.38222901641636e-05
-2.00785818458164e-05
-2.78823607923077e-05
-1.77881592553157e-05
-8.46721257655524e-06
-1.97536252162896e-05
-4.90849963131365e-06
-7.27405820875148e-06
-5.86191182273718e-06
-8.46894252119531e-06
-6.75777161998355e-06
-5.25451452279094e-06
-2.13955746498917e-05
-1.90432634390962e-06
-1.61678793881955e-05
-3.22853912155637e-05
-1.48987812915882e-05
2.01348841038499e-06
-2.24404699575686e-05
-1.38307257586211e-05
-1.31032303139768e-05
-1.71986762831496e-05
-1.39903558257045e-05
-2.25516148604397e-05
-1.46818242741908e-05
-2.42727889123284e-05
-2.11642549451895e-05
-1.25092002400663e-05
3.71398743088351e-07
-2.96543280817231e-05
-6.09495344732381e-06
-1.60644377727631e-05
-1.96096281842284e-05
-1.73921579810667e-05
-1.79598929077344e-05
-2.11562555717698e-05
-2.80727169594481e-05
-2.13910157511593e-05
-1.57144442313459e-05
-1.34712105136582e-05
-1.95945597837556e-05
-1.15278728931415e-05
-1.80369742538326e-05
-4.13983440085413e-06
-1.34004623735547e-05
1.24416407470447e-06
-1.1513553158758e-05
-4.57103318417594e-06
-8.30935630969526e-06
4.73239144206921e-07
-8.61852905662942e-06
-7.35430648785615e-06
-7.46338148952306e-06
-5.47592107931659e-06
-2.55882264123671e-05
-1.64161421969737e-05
-2.53087450357301e-06
-9.5127825057249e-06
-1.72103386234913e-05
-9.88162630480664e-06
-9.65626271911284e-06
-5.03934786342228e-06
-1.36645088528826e-05
-1.70108098752494e-05
-1.13136209814743e-05
-1.09564505876422e-05
-1.4843264265646e-05
-2.15590826120348e-06
7.62318226860387e-07
-1.38992267483932e-05
-2.03913660709131e-05
-2.0043413900341e-05
-9.98605281148096e-06
-8.04535171517636e-06
-7.25476032988233e-06
-1.32708582537995e-05
2.50344993440637e-06
-1.45437310068749e-05
-1.91270966535155e-05
-1.8734687618404e-05
-1.47928297455921e-05
-1.95328255530889e-05
-7.80835186234018e-06
-9.77523638391873e-06
-4.46339997165157e-06
-2.38437067608516e-06
-1.32025971697267e-05
-1.57868121090652e-05
-1.4305845054348e-05
-4.91360768174265e-06
-8.87794733614643e-06
-2.80063015637757e-05
-1.74670734924859e-05
-1.20888791439899e-05
-1.16519052530146e-05
-4.76409050691591e-06
-9.13733775320363e-06
-1.51591715981038e-05
-1.34676253649005e-05
-2.19916570830975e-05
-2.38186965941369e-06
6.75026001616791e-06
-8.33154645384201e-06
-5.00599612930872e-06
-1.17363977015086e-05
-1.82395477554148e-05
-2.69380342121352e-05
-2.35261308057166e-05
-1.04988980398215e-05
-5.44600430501825e-06
-1.09559371495352e-05
-1.19745404030703e-05
3.79219987657376e-06
-1.52443932375461e-05
-1.41407233934888e-05
-2.16971354416368e-05
-1.21080753402533e-05
-2.52674909944558e-06
-1.42913239681431e-05
-2.06098170031163e-05
-4.31187222022084e-06
-1.27649364860254e-05
1.16841498184651e-06
-5.80036297715814e-06
-2.19003865117672e-05
-2.01593535487966e-05
-1.59475779494781e-05
-1.71650651700536e-05
-1.29442677128937e-05
-1.60804275113865e-05
-8.32002033007783e-06
-1.81762861453556e-05
-1.4415722294732e-05
-7.01547109282733e-06
-1.9604193690607e-05
-4.2187268785552e-06
-5.59156883996777e-06
-1.61086892113554e-06
-2.32112926385022e-05
-1.13736319065286e-05
-9.44915403356586e-06
-1.38168643829224e-05
-7.84922056786902e-06
-9.84764612660387e-06
-9.97247109288538e-06
-6.25503807161079e-06
-1.41259229725518e-05
-1.79038602459913e-06
-3.13029355060675e-06
-1.01587651301228e-05
-8.66067618637901e-06
-9.34776929173471e-06
-1.30189149254283e-05
-1.49402957629383e-05
-7.53671618805085e-06
-1.16329257407231e-05
-7.01561314872649e-06
-1.39144779532958e-05
-2.83311409067406e-05
-1.94933496931835e-05
-7.69688847668858e-06
-1.39438736445552e-05
-6.77871778870798e-06
-2.59594421298952e-06
1.0348334616403e-05
-7.24297425224167e-06
-3.75146086879082e-06
-1.55558240207089e-05
-1.16734069044465e-05
7.63381772556756e-06
-5.1981763280367e-06
-1.36090202315697e-05
-1.18259443243324e-05
-4.07035711248136e-06
-2.44521099662666e-05
-9.71378374467026e-06
-1.56762829480454e-05
-9.64348647120483e-06
-7.37132194619204e-06
-3.30691808752693e-05
-6.38037977586208e-06
-6.75684546794426e-06
-9.69190192719755e-06
-8.80303949211697e-06
-1.90301502404639e-05
-7.22382739305877e-06
-1.65620647591809e-06
-2.72122962311678e-05
-2.67685776880473e-05
-1.36000693774156e-05
-1.95408614178844e-05
-1.51013409751635e-05
-1.0184252092479e-05
-2.58524882653401e-06
-2.14775922055635e-05
-2.55670243975668e-05
-1.05677988983667e-05
3.09315787927042e-07
-2.01964215831993e-05
-1.55894552013812e-05
-2.15822873169282e-05
-9.22972613293061e-06
-1.79384016082339e-05
-1.84315900919849e-05
-1.15766041813918e-05
-8.46895741383015e-06
-1.30031748293724e-05
-1.49238010639224e-05
-2.40336430349242e-06
-1.32362311648983e-05
-1.84362008742347e-05
-5.46986077228968e-06
-6.19013743175661e-06
-2.15671712810136e-05
-1.66030208091153e-05
-1.28571413247182e-05
-1.54557201259007e-05
-2.04730901272463e-05
-9.37774845532829e-06
-1.09529973588377e-05
-1.33240110149978e-05
-2.48194650336044e-05
-3.82429724692467e-06
-8.43543140728783e-06
-1.05377322940816e-05
-1.48245150123938e-05
-1.16167324012251e-05
-1.39850162149424e-05
-1.32793159596792e-05
-2.01349212100539e-05
-2.62364220272104e-05
-1.04419852896224e-05
-4.88943378534819e-06
-1.25948293898762e-05
-1.19969443430044e-05
-6.67797834304294e-06
-1.58405591443577e-05
-6.82058176483979e-06
-1.53527696857879e-05
-3.11291493961192e-06
-1.15838298674728e-05
1.35947418690979e-05
-9.76151884354065e-06
-8.834876146297e-06
1.32244170786613e-06
-8.33957257980464e-06
-3.16640802924414e-07
-2.51021993752314e-06
-1.45277558325067e-05
-9.81945629340558e-06
-1.38745503894023e-05
-2.54588102360389e-05
-1.02442492155115e-05
-8.66647065984678e-06
-1.02717302429122e-05
-1.86087173960929e-05
-7.87241300834057e-06
3.74693819944513e-06
-8.46355683734279e-06
-1.86097521555215e-05
-5.79878594140243e-06
-1.2180166737482e-05
-6.80693020999608e-06
3.37780060536031e-06
-7.00893686560319e-06
-1.05893669594972e-05
-1.02286657402546e-05
-1.63694424057126e-05
-1.5083994863705e-05
-2.12308522597755e-05
-8.23605217716377e-06
2.4752667183286e-06
-1.59492066155024e-05
-2.22962556672978e-05
-9.49305784344027e-06
-1.15850058639465e-05
-8.69097129339423e-06
-1.29376343148496e-05
-2.81753877192839e-05
-6.52677222681919e-06
1.39103258548393e-06
-1.24295387218921e-05
-1.6929533507286e-05
-6.19065865832914e-06
-1.80578213360679e-05
-1.70724044104768e-05
-1.25655655086708e-05
-1.21804769106878e-05
-1.10798373517758e-05
-1.30807214095752e-05
-1.57621358056185e-05
-1.66593813201641e-05
-6.88636381118968e-06
-1.81800233582026e-06
-2.42807004288943e-05
-1.77104999896298e-05
-1.63841637930452e-05
-2.43034278861729e-06
-4.43423738319763e-06
-7.95062870358367e-06
-2.05077370200918e-05
-1.99560306650414e-05
-5.92765812185309e-06
8.1252857391049e-06
-3.16691559676512e-06
-1.95835280409284e-05
-7.70618189876606e-06
-1.35767422525874e-05
-1.31518128017447e-05
-1.2819992054741e-05
-1.97477171299755e-05
1.96729534128814e-07
-3.18111475966471e-06
-1.32565994161039e-05
-1.54672974344001e-05
-2.21648457543639e-05
-1.67831410663249e-05
-4.23561707602044e-06
-6.90255573270578e-06
-2.0952430069327e-05
-1.97664821381678e-05
-1.50811411927168e-05
-2.22549622526659e-05
-1.74283323150151e-05
-1.53340055741869e-05
-1.25133818922896e-05
-8.49911323447426e-06
-1.52955317789208e-05
-3.14667236136996e-05
-7.02811705995858e-06
-8.54875244671861e-06
-2.07572663900302e-05
-7.04026757788751e-06
-4.16962817383355e-06
-1.44032367695523e-05
-2.04010132642971e-05
-2.49453657276866e-05
-1.27931055867832e-05
-1.47936965977189e-05
-1.1663911316547e-05
-1.14278252455501e-05
-2.61004959598372e-05
-1.39904206103538e-05
-7.89415872288164e-06
-2.64159878575259e-05
-1.09388591872888e-05
-3.82138282782525e-06
-1.45602095174653e-07
-1.95978740016476e-05
-3.35604363342818e-05
-1.41766898455335e-06
-1.75981871270936e-05
-6.18346402910904e-06
-1.10805401842274e-05
5.58262293997147e-06
1.55836805169459e-05
-9.00698203265316e-06
-1.34090575556781e-05
-1.6444121216184e-05
-1.45056565944939e-05
-7.07396087061578e-06
-1.82182833160737e-05
-2.2208288589211e-05
-2.26628001468262e-05
-4.5358691617574e-06
-1.27886589654673e-05
-1.71831049885127e-05
-2.61889271903563e-05
-1.66857105951875e-05
-1.81674785914178e-05
-3.12842021839495e-05
-1.50073475043656e-05
-4.98339205272609e-06
-6.15673028782742e-06
-1.77535263653242e-05
-1.03004961627639e-05
-2.97141691465646e-07
-2.39536849664674e-05
-1.75594220674822e-05
-1.90628991893941e-05
-2.0789470504309e-05
-2.15461466234216e-06
-2.56831650304255e-06
-1.73882688749027e-05
-5.36671017066016e-06
-1.40889982443804e-05
-1.01858819159263e-05
-6.85407655162978e-06
-1.73855864817198e-05
-5.73018455227578e-06
-5.43367527975636e-06
-6.12633667325916e-06
-1.98906533675264e-06
-2.55026172680598e-06
-7.77548543233811e-06
-2.09384822535322e-05
3.51428158007177e-06
-2.11574329281048e-05
-9.69391518883574e-06
-2.12369431237087e-05
-2.96030671108084e-05
-5.40502292911975e-06
9.9547383542195e-06
-3.59416381318313e-05
-1.42897882143052e-05
-1.56995235796035e-05
-1.57430711427588e-05
-1.92371792569541e-05
-2.82184986824071e-05
-1.09727064014848e-05
-1.35611150238372e-05
-1.40603411056731e-05
-2.62028260488861e-06
-2.45828876732417e-05
-9.05541029272797e-06
1.70514134457327e-06
-2.09927920682726e-05
-6.29691857449521e-06
-1.90493540289748e-06
-1.3738143630955e-05
-2.73320621546086e-06
-2.75214876923421e-05
-1.78542135967192e-05
-6.49192882441961e-06
-1.0322089536835e-05
-1.95448377314611e-05
-2.21626530003709e-05
-1.03043883715197e-05
-4.14225627759389e-06
-1.70846462787684e-05
-1.27984954839593e-05
-3.18123394369891e-06
-5.05136598355237e-06
5.37989652977903e-06
-6.77878424326955e-06
-1.96827272653743e-05
-5.22619785816346e-06
-1.02126883425829e-05
-1.34020628385871e-05
-2.33714797021516e-05
-1.73849364911308e-05
-1.51446371275329e-05
1.20009078960131e-06
-1.51344716364767e-05
-1.50294135101717e-05
-2.28225185810519e-06
-6.8822328341854e-06
-1.57803971208851e-05
-2.09483855074324e-05
-4.78235383013695e-06
-1.30645491240405e-05
-1.68888295310711e-05
-8.53382257847117e-06
-1.67229539034683e-05
-1.78340593114633e-05
-1.56691676192021e-05
-9.71742124736572e-06
-9.9620561657542e-06
-1.95722298326198e-05
-1.2468992194876e-05
-1.22767334209484e-05
-3.03294475924679e-05
-2.01039616593713e-05
-1.56911908585383e-05
-1.24689997606473e-05
-5.36500794145634e-06
-9.4114615535631e-06
-2.02677211834708e-05
-2.22696393587824e-05
-6.41326211982805e-06
-1.04781146014854e-05
1.17060817032904e-06
-1.78000055064675e-05
-1.49521516659895e-05
-2.50724584383918e-06
-1.34967234609848e-05
-3.54758509246071e-05
-1.0923996282267e-05
-1.0918947170462e-05
-1.80209572889124e-06
-6.01087154311588e-06
-3.20136967935201e-06
-2.71463666721004e-05
-1.74394083338912e-05
-9.7569210187391e-06
-1.43955190235872e-05
-1.88398722930417e-05
-4.48575770361259e-07
-3.29120221245974e-06
-1.27297598569813e-05
-1.42426572047978e-05
-3.46355928673913e-06
-2.71603769099893e-05
-2.16320677271286e-05
-2.1011929356827e-05
-7.2686910765732e-06
-1.1934934560539e-05
-1.81019395399584e-05
-1.3771144935314e-05
-1.318157631041e-05
5.63973597159261e-06
3.97543821206181e-07
-7.08672083202282e-06
-1.45109186540637e-05
-7.04330671537626e-06
-1.89171808675002e-05
-3.69983488563806e-06
-1.3016199355559e-05
-1.74831369693886e-05
-1.02319257820627e-05
-1.3957999129554e-05
-2.68592981480632e-05
-1.52307343821661e-05
-3.5327929958956e-05
-1.02816751452416e-05
-1.38856011411493e-05
-4.96648384629131e-06
-2.5483650270165e-05
-1.9924497961083e-05
-6.85638415425518e-06
-1.41886868367392e-05
-2.01820802766078e-05
-1.84834528984221e-06
-1.9419896736358e-05
-5.122043568526e-06
-1.33773175631559e-05
-1.37096065726602e-05
-1.73721211837442e-05
-1.20235166204495e-05
-8.67072708990547e-06
-1.95376056214453e-05
-1.39009284929616e-05
-2.17905026977073e-05
-1.00248993745581e-05
-1.52609229350034e-05
-2.42119467844989e-05
-1.7668820883394e-05
-2.12256153772978e-05
-1.05442701717916e-05
-1.37411934995551e-05
-4.50791372845175e-06
-7.28058645800093e-06
-6.66935186482529e-06
-1.46414788438369e-05
-9.18320309150079e-06
-1.53928110798328e-05
-1.12300298240644e-05
-2.09503583692338e-05
-2.33189617136735e-06
-9.58633491241364e-06
-2.74552193401324e-05
5.39026235077034e-07
-2.13308879387774e-05
-9.55966083603191e-06
-1.15147174889319e-05
-1.71907072358335e-05
-1.15753556976756e-05
-1.69796350004836e-05
-7.45134814950682e-06
-1.48016743504225e-05
-2.00979998170049e-05
-1.14471464909903e-05
-7.18240813859391e-06
-1.61924898355178e-05
-9.76248062392749e-06
-8.48380898608877e-06
-1.62225032863513e-05
-8.64631013300189e-06
-2.62689091079731e-06
-1.20787321958592e-05
-1.40084861133823e-05
-1.39054921258556e-05
-1.24371669582077e-05
6.62398614945265e-06
-1.71046447401446e-05
-7.54094172708067e-06
-2.12987938370822e-05
-1.95915953154232e-05
-1.85032777837574e-05
-1.63439702512549e-05
-1.50034686491431e-05
-1.78419638865909e-05
-1.5890680992845e-05
-1.4065274618302e-05
-8.14517607853794e-06
-1.07119419647935e-05
3.09739918906411e-06
-6.60194267967387e-06
-1.84573766001619e-05
-8.83830416297984e-06
-1.22386616867108e-05
-3.49556719949483e-06
-2.26082251664353e-05
-2.70531362971224e-05
-2.08937688883588e-05
-1.79983614118595e-05
-1.32933598611669e-05
6.16783395664342e-07
-1.33356441651636e-05
-1.54141126565612e-05
-7.66407598186665e-06
-4.91948197818954e-07
-2.51919420181987e-06
-1.10315472367606e-05
-1.4377979137751e-05
-1.53838429845452e-05
-6.33044170798413e-06
-4.69697500789921e-06
-6.94097333777924e-06
-4.06788199213302e-06
-1.40040108629366e-05
-9.78434207980956e-06
-1.52470341893326e-05
-8.66267435850949e-06
-1.20752454441764e-06
-1.58405940468562e-05
5.33799324068866e-06
-1.16202143177891e-05
-9.21142611287876e-06
-1.4637684936495e-05
-2.49959657144207e-05
-9.91936158630418e-06
-6.55561110504075e-06
-6.33424860842392e-06
8.19536614320278e-06
2.011262078619e-07
-8.14205079720845e-06
-2.91773918115516e-05
-2.20610766411899e-05
-2.32700113782196e-05
-1.23538392796559e-05
4.03277492176078e-06
-9.49980962279728e-06
-1.60365283089598e-05
4.92975306836041e-06
-6.31343254349238e-06
-2.0640626684997e-05
9.0860829992313e-08
-1.58559813741683e-05
-1.00871486371674e-05
-1.32291329737737e-05
-2.67331734364218e-05
-1.53070555057692e-05
-9.67465059924252e-07
-1.16870448190164e-05
-1.12163942825201e-05
-8.06155480769716e-06
-2.65449326848336e-05
-8.17720748579808e-06
-1.48673450125178e-05
-1.10870448760675e-05
-6.29184806916791e-06
-1.56772565140405e-05
-1.42431813656027e-05
-1.64478730862766e-05
-3.64373690545426e-06
-5.22974485452184e-06
-2.01909264188836e-05
-7.15220723609266e-06
-2.35749873525776e-06
-1.10546730830424e-05
-9.81904803256589e-06
-1.26819514798301e-06
-1.56560287661487e-05
-2.1723256269929e-05
-1.70062850546547e-05
-6.26167428810074e-06
-2.26790720452208e-05
-1.53615845935543e-05
-1.43756380614505e-05
-1.1456217489191e-05
-3.08875421742921e-07
-5.85915265924392e-06
-1.43463907472792e-05
6.12022035354233e-07
-8.32069801000159e-06
1.79544253133985e-06
-1.68283260385801e-05
-1.56787379867018e-05
-1.92481987841966e-05
-3.0950146556197e-05
-1.37798861418937e-05
-3.8876065339286e-06
-1.96476946937722e-05
-4.08950964531551e-06
-8.18192238245409e-06
-6.68080759453844e-06
-1.56614174243845e-05
-1.53001236039926e-07
-2.13945837278355e-05
-2.29518747238781e-05
-2.64966788788969e-05
-1.02769833193315e-05
-4.89119158005896e-06
-1.60664174674223e-05
-1.53038360582109e-06
-1.74365152934389e-05
-1.35701731051315e-05
-2.51769782020345e-05
-8.6349270012365e-06
-1.45709142351311e-05
-1.24753156009352e-05
-1.27270070697151e-05
-1.11476110108417e-05
-4.36455270423779e-06
-1.46002901154405e-05
-1.0196266475708e-05
-1.80146115375925e-05
1.50201928695164e-05
-1.56145021657312e-06
-1.65415124308219e-05
-2.3864641787587e-06
-2.37175387035236e-05
-2.72389263555963e-05
-1.43059240812596e-05
-6.93098894229886e-06
-1.21297171607405e-05
-2.09685885692849e-05
-9.68419278120687e-06
-8.07827154812707e-06
-1.82524435230383e-05
-1.02432224976211e-05
-1.597812170502e-05
-1.68183756811833e-05
-1.11364313259359e-05
-1.0620486812941e-05
-2.01776117319421e-05
-1.79381840598352e-05
-1.8556949107944e-06
-2.19079517809148e-05
-8.08354123175572e-06
-1.07484313799074e-05
-9.23124137473983e-06
-7.50474448812203e-06
-1.2090365625233e-05
-1.43071082809007e-05
-1.0731084170484e-05
-1.42706536403713e-05
-9.0734159754155e-06
-8.36812534675914e-06
-7.0081266150156e-06
-1.75817353731679e-05
-1.61181719320908e-05
-1.02974512603894e-05
-1.50488775956224e-05
-2.21947294839704e-05
-1.32934351105742e-05
-2.70260527523648e-05
-1.45024865692815e-05
-7.97736680946376e-06
-1.7976678738784e-05
2.72230492038105e-06
-1.3423344690275e-05
-1.4943690972561e-05
-4.96767530546816e-06
-2.99370470139254e-06
-7.92017500380471e-06
-8.02931748245297e-06
-9.15420348553561e-06
-1.49536152092377e-05
-3.73986338486379e-06
-1.17072519193231e-05
-6.91318372812693e-06
-1.49223934069694e-05
1.31887781465526e-06
-2.39932377992857e-07
-1.07665248769315e-05
-4.35216315778466e-08
1.98527758492221e-06
-8.73924467752081e-06
-1.59535983539096e-06
-2.28433950130293e-05
-3.90853215073279e-06
-1.26069903668798e-05
-7.10750742890156e-06
-4.75135190718724e-06
-1.06139322529092e-05
-1.29802442979641e-05
-1.05266311669564e-05
-1.00932614697262e-05
3.18332679421982e-07
-1.76725937644425e-05
-1.51446234831673e-05
-1.62561229043954e-05
-3.22946353632461e-06
-2.04137382022645e-05
-1.81057670383421e-05
-1.47341111732085e-06
-1.28877260694208e-05
-1.99075020126925e-05
-1.11124495177145e-05
-1.23284227154544e-05
-1.08818088732775e-05
-1.61167818087997e-06
-1.72895139409199e-05
-2.48208441191067e-05
-1.20768316425212e-05
-2.11365919516146e-05
-2.15065254686016e-06
-1.30985348059539e-06
-1.49398225721738e-05
-1.28673957110684e-06
-1.20641636163158e-05
-2.0507502243544e-05
-1.44654186468257e-05
-5.18541629234485e-06
6.34225377542157e-06
-1.82429212826078e-05
-2.75020946246273e-05
-1.99920475735066e-05
-2.99000512663246e-06
-1.28833164366336e-05
-2.94085150132058e-06
-1.54701554387846e-06
-5.65988674219756e-06
-1.48790467702138e-05
-3.67871700650955e-06
-1.13855281120223e-05
-5.25274607767635e-06
-2.16684354603407e-06
-1.67000851916869e-05
-1.47677409886862e-06
-4.6084296424404e-06
-1.38088050826668e-05
-2.115648933344e-05
-2.59607001993433e-05
-2.70665548973856e-06
-4.46526645616526e-06
-1.4362054766039e-05
-1.12004900191061e-05
-1.24585019212632e-05
-3.28471818068081e-06
-4.73460533043917e-06
-1.80829659058889e-05
-1.28440453285364e-05
-2.74058299547778e-05
-5.73801252523194e-06
-2.23090266511547e-05
-2.67820952280208e-06
-3.2954580297451e-06
-1.719825298987e-05
-4.6079074429244e-06
-1.22774672126122e-05
-2.00508924465835e-05
-3.2057289454271e-06
-1.21855787307468e-05
-7.67189100741468e-06
-8.63763150005046e-06
-1.98098695150632e-05
-1.61501217198467e-05
-8.7371078989523e-06
-1.35414203827925e-05
-6.2535033069486e-06
1.38292150671103e-06
-1.26571585220932e-05
-3.27035311722288e-06
-4.96776195088043e-06
-2.16637638577747e-05
-1.78050878038865e-05
-6.72153156004556e-06
-1.48060825989491e-05
-1.75984922800735e-05
-4.10597604717258e-06
-2.11990619743555e-05
-1.57222233553328e-05
-1.30587885248744e-05
-2.17972656003538e-05
-9.59018407388954e-06
-9.5459422409623e-07
-1.05398649166905e-05
-9.50413516989086e-06
5.01020159694029e-06
-1.1727805786792e-05
-6.61426262068373e-06
-1.36172289961975e-05
-2.39064255330237e-05
-1.75443981308878e-05
7.7541046937549e-07
-2.06480596741537e-05
-5.85294199984987e-06
-1.20331736286677e-05
-5.87072990054542e-06
2.30097211311129e-06
-1.42179135623302e-05
-2.30092649016839e-05
-1.21876820156663e-05
-1.89900475082206e-06
-2.98223309344743e-05
-1.01818118641234e-05
-2.91015117376579e-05
-1.32972138453029e-05
-9.15231143705687e-06
-6.99177753949567e-06
-1.4672150816802e-05
-5.29904964586415e-06
-4.01638925402236e-06
-7.28047651604549e-06
-1.2879918236271e-05
-1.43653306108053e-05
-1.13343401474234e-05
-9.76034235757847e-06
-1.04171750629172e-05
-1.81040978916565e-05
-5.62816105116453e-06
-5.80959856649289e-06
-2.2987800880846e-05
-2.08936301511468e-05
-1.90784418098742e-05
-5.07923775051773e-06
-1.81181621402419e-05
-1.78712555736276e-05
-1.47668968596215e-05
-9.62407281071632e-06
-1.0410018321642e-05
-1.38146712137625e-05
-6.4383325422218e-06
-1.3336079974001e-05
-2.06937313038537e-05
-1.62589421675792e-05
-1.8467366021656e-05
-2.25836489933417e-05
-6.84590008510712e-06
-1.42195629818674e-05
-2.01407007255689e-05
-1.95372715455419e-05
-2.52747006388532e-06
-1.5006270352264e-05
-1.44686986421692e-05
1.15537041460405e-06
-2.9607773660362e-06
-1.52704040179983e-05
-1.90946132109813e-05
-1.38314592207444e-05
-1.95249971835459e-05
-2.39236897929149e-05
-1.3527849946004e-05
-1.56507592479155e-05
-5.45331538795188e-06
-8.46590540887977e-06
-1.24845161715241e-05
-1.52257779622656e-05
-1.62343021896392e-05
-1.2835350920867e-05
-1.91003164359453e-05
-1.60073294321504e-05
-2.86640540732523e-06
-5.42598501736776e-08
7.78685650884267e-06
-8.28782145411455e-06
-6.118957305641e-06
-1.23759437672136e-05
-1.13291067613067e-05
-1.47991598276267e-05
-1.20187726003363e-05
-9.25485801226897e-06
-1.12539186458996e-05
-5.42510471631648e-06
-7.4422787695176e-07
-2.26128314173912e-05
-1.32764233804606e-05
-5.55014713763448e-06
-8.37748811873144e-06
-1.04602926886256e-05
-1.32804641312794e-05
-1.17700470534435e-05
-1.59066095507574e-05
-9.40520581583598e-06
-1.35776165140002e-05
-1.18176854547758e-05
2.52720452544057e-06
-8.05201489562166e-07
-4.08790863055892e-06
-5.6307908884001e-06
-2.19236399545249e-05
-3.24381568181404e-05
-5.05512709780107e-06
-1.56814555542995e-05
-4.57028695883534e-06
-4.177582153143e-06
-1.87413350589086e-05
-7.74872570569891e-06
-1.58084830032829e-05
1.85193417652247e-06
3.5802858720918e-06
-8.25969848197084e-06
-1.22956364744123e-05
-5.2361947018404e-06
-1.77836616821184e-05
-1.78307493228906e-05
-2.30251063750319e-05
-6.00431179895015e-06
-2.70796883873072e-05
-8.36235580926833e-06
-1.39077926722784e-05
-2.32021365794561e-05
-1.78251192131496e-05
-1.91519600999649e-05
-1.35652749553217e-05
-1.7269790624845e-05
-5.89165636720704e-06
-1.04216165624304e-05
-9.03485850430811e-06
-5.66845091415451e-06
-8.92586738054151e-06
-2.74186439040306e-07
-1.80585423884116e-05
1.5953867309622e-07
-1.02363743670662e-05
-1.78541047045201e-05
-1.68500501633281e-05
-8.08540639906212e-06
-1.49719998928238e-05
1.02579783323061e-05
-3.38733362513496e-06
-1.34997436941496e-05
-1.68442512675574e-05
6.42239913998889e-06
-1.82698894539525e-05
-1.25481167787276e-05
-1.16669994825398e-05
-5.9301011909726e-06
-1.25054870976613e-05
-1.49766351214541e-05
-8.35487511313239e-06
-2.43608928535475e-05
-3.21983887178874e-06
-1.70364334608315e-05
-1.03988378994703e-05
1.47017239007963e-06
-2.93797206586637e-06
-9.54866816504887e-06
-1.03996639079067e-05
-8.61649148009698e-07
-2.93581955918928e-05
-1.8026476954104e-05
-1.2625750591994e-05
-3.8389750993482e-06
-1.81723547739949e-05
-1.83243469464464e-05
-9.25190692042076e-06
-1.58708937884866e-05
-2.9521784928755e-05
-2.26516406935434e-06
2.09539832075264e-06
-6.74678251174502e-06
-1.82131140235258e-05
-3.56739837179046e-06
-9.89968374632446e-06
-1.91346236859402e-05
-9.97057301128264e-06
-1.9733133319816e-05
-1.75435510379867e-05
-6.61949272962199e-06
-2.39229116420156e-05
-1.75606826088454e-05
-1.6736740425607e-05
-2.3164231680934e-05
-7.16526213993969e-06
-1.26891637096395e-05
-1.0739714483333e-05
-2.70356067011128e-05
-2.09169284710155e-05
-6.88867498691641e-06
-8.55784430806727e-06
-1.70265292313484e-05
-1.43831830953598e-05
-7.80155573481671e-06
-2.44096703301781e-06
-2.34019979802237e-05
-1.88259323351093e-05
-5.30228004860349e-06
-6.85212989345968e-06
-1.88427827469646e-05
-1.71986227325163e-06
-1.68653751242691e-05
-2.06168632888379e-05
-1.38953878800789e-05
-1.94775354704581e-05
-1.77223025600073e-05
-6.9330179563036e-06
-9.80185340530395e-06
-1.90382287980037e-05
-1.15280162598306e-05
-1.45408458235384e-05
-6.77135274830025e-06
8.24962091080402e-07
-1.2868841223012e-05
-8.08453087928339e-06
-1.1259747828318e-05
-5.23178617379279e-06
-2.4762145689738e-05
-1.84554285916065e-05
-3.87404086093881e-06
-2.32467243591357e-05
-2.37750983915159e-05
-1.31496189569698e-05
-2.19896536953421e-05
-2.02707400567916e-05
-4.18128219010033e-06
-8.3895967383729e-06
-2.37726778512148e-05
-1.1843289963917e-05
-1.74037700682297e-05
2.1116322904481e-06
4.03558464952295e-06
-1.36468821905757e-05
-1.98035172883634e-05
-1.73294943014475e-05
-1.94041613712325e-05
-8.03209670709521e-06
-1.29617129976348e-05
-9.58001072758154e-07
-1.16633969802327e-06
-2.1937474996843e-05
-1.87342416736523e-05
-1.55364900216187e-05
-5.60243303881831e-06
1.08144422168022e-05
-2.49198045981895e-05
-2.1108876459004e-05
-1.69966098792935e-05
-1.39109822238493e-05
-1.06619796625605e-05
-9.60303864114514e-06
-2.38810097591845e-05
-9.40073251454853e-06
-5.33586627422764e-06
-1.67850953585938e-05
-2.90535515653774e-05
-1.70345354749415e-05
-2.34155776303234e-05
-1.16268108322277e-05
-3.02896895703798e-06
3.5172834427096e-06
-2.05127150916456e-05
-2.02574186678514e-05
-1.96002221028646e-05
-1.46366842474235e-05
-4.20291071496055e-06
-5.54389641570006e-06
-1.69343556838603e-05
-2.02866572339608e-05
-1.66212248933238e-05
-2.13291208536173e-05
-1.83467423288967e-05
-1.23205451330156e-05
-2.73989177063247e-06
-1.17798249629847e-05
-2.16870539815299e-05
-8.99568957856083e-06
-1.73973749282331e-05
-1.75448375573964e-05
-7.98991897370739e-06
-6.6548927878616e-06
-2.31809660251544e-05
-9.174204705198e-06
-5.31878374630286e-06
-4.03978015393592e-06
-1.1778092964711e-05
-8.90712441463933e-06
-1.61723383138323e-05
-1.63466550573412e-05
-7.28220975189826e-06
-2.37634603164274e-06
-1.34946897848259e-06
-1.64536412035419e-05
5.36333225005048e-07
1.31255037422385e-06
-9.15634862428849e-06
-5.24143730589583e-06
-1.97309863847294e-05
-3.86373488234713e-06
-2.81365571294968e-05
-3.41502593817173e-05
-2.44931704211894e-05
-4.63304307175199e-06
-3.9989648529219e-06
-3.92703335320058e-07
4.21014442260838e-07
-2.24364055427304e-05
-3.76424324510137e-06
-1.00663027739008e-05
-1.36997145506309e-05
-3.49602104452367e-06
-1.2227333023248e-05
-2.06084633765292e-05
-2.48134434170253e-05
-1.98341575377401e-05
-9.93075033517602e-06
-1.0602202627795e-05
-1.74607806225213e-05
-1.07866396666514e-05
-2.74698757236596e-06
-2.15296255202637e-05
-1.57967487108809e-05
-1.99110089660489e-05
-1.71144996633365e-05
-2.245336853123e-05
-6.31022200930833e-06
-1.76331311848389e-05
-1.67843614587771e-05
-3.25760484901479e-06
-1.80076517498824e-05
-1.5919409039011e-05
-1.38929095496186e-05
-1.68995643037908e-05
-1.82267482416006e-05
-6.07013897477201e-06
-2.12064001460433e-05
-1.27536640603408e-06
-1.16644079297635e-05
-3.88623663165497e-06
-1.41669895677562e-05
-2.14974649720079e-05
-8.7334378484145e-06
-1.11862009160963e-05
-1.75553698273636e-05
-1.92697815663456e-05
-1.77447838623151e-05
-1.86825524807117e-05
-9.26282034176216e-06
-1.86932834854772e-05
-1.91343033888971e-05
-7.36482691561473e-06
-1.42956663945394e-05
-3.319261776771e-06
-1.51041790297513e-05
-1.36453250802563e-05
-3.96837040449379e-06
-1.81500524859849e-05
-4.39441219775811e-06
-1.73110454958598e-05
7.16647293936628e-06
-7.38744931708767e-06
-3.46623327201903e-06
6.94277031443251e-06
-8.08718899718061e-06
-1.72999548802094e-05
-1.18310628065785e-05
-2.53453063551834e-05
-2.33426916202275e-05
-2.20406433632081e-05
-1.55684343784637e-05
-1.81858508627703e-06
-3.03677697273714e-05
-9.8757394329876e-06
-2.27102359949649e-05
-1.78114276710997e-05
-4.33860430055502e-06
-2.12747380547566e-05
-8.11618806167796e-06
-1.50815395006401e-05
-1.64348621206182e-05
-4.73020124040386e-06
-2.62114937428675e-05
-1.91028456113551e-05
-1.20758764907465e-05
-2.68159417418457e-05
-4.26984409788077e-06
-2.26411079307238e-05
-2.58564152108742e-05
-1.73110320255533e-05
-4.4607571038174e-06
-4.8439883905815e-06
-2.22521942342217e-05
-1.37132335470242e-05
-1.36429347136736e-05
-1.50562432658462e-05
-1.01839966856546e-06
-1.03031625785188e-05
-7.9975626556692e-06
-3.14726386157864e-06
1.07702552571806e-05
-1.3422178537418e-05
-6.47990777763426e-06
-9.95074802888584e-06
-9.23080931679265e-06
-1.41790257069746e-06
-1.85598427768538e-06
-1.60067755369116e-05
-1.19037249265972e-05
-1.48130792869286e-05
3.71096761262205e-06
-9.56277015688058e-06
-1.32622151995965e-05
-2.5454386728573e-06
-1.25348503626998e-05
-2.32233170945156e-05
-1.43721283557814e-05
-9.64446065661888e-06
-1.6232300047859e-05
-9.45822128470707e-06
2.55090767845595e-07
-1.66987024520364e-05
-7.10324559041273e-06
-1.63976623142771e-06
-1.45819052092329e-05
6.039355408126e-06
-1.63211131923293e-05
-2.19616869477603e-05
-1.49662704946059e-05
-2.32000154877905e-05
-7.38476003805099e-06
-6.51940678869025e-06
-1.7458335378507e-05
-1.93007891364828e-05
-5.73599347468513e-06
7.75281160533263e-08
1.31659383765299e-06
-1.40893310700762e-05
-5.19602509745727e-06
-1.11437737465734e-05
-1.72509613381515e-05
-1.42012039035856e-05
-6.44823935543572e-06
-1.77084477039338e-05
-1.39695071756429e-05
-1.95267239686006e-05
-2.10390777402943e-05
-1.5492129633623e-05
-6.51885382508679e-06
-1.14933560989517e-05
-6.72998645661804e-06
-1.59982339764256e-05
-1.89736549273987e-05
-2.6416635938746e-05
-9.9748194649182e-06
-1.80739552103642e-05
-1.02815532725917e-05
-9.16932338975565e-06
-5.84809947079015e-06
-5.86112232494595e-06
-1.72265286996591e-05
-1.78128173720376e-05
-1.43755933410096e-05
-1.39912321254208e-05
-3.70514891678464e-06
-1.38754249483415e-05
-1.58378804057781e-05
-1.80788986537446e-05
-2.67426870385472e-05
-1.42329754751828e-05
-1.74009198021984e-05
-1.15995681399843e-05
-2.5972661193078e-05
-1.33866548432313e-05
-8.07113022360089e-06
-8.85085425282179e-06
-1.70531966493222e-05
-1.27043400852932e-05
-1.69063615595567e-05
-1.50799964731375e-05
-1.95954505334141e-05
-1.61576340255412e-05
-1.16452179052043e-05
-9.32228565706144e-06
-1.1076585971931e-05
-1.24507651928621e-05
-3.30256212043516e-06
-1.75477247716203e-05
-7.79155191560415e-06
-5.77108541082949e-06
-1.87647851094844e-05
-1.31894004345207e-05
-1.34913408925957e-05
8.47083321485105e-07
-4.36013777334932e-06
-1.09745680089343e-05
-1.09934069566216e-05
2.36382178056025e-06
-8.55651951716474e-06
-2.08253618524359e-05
-2.5698593091269e-05
-7.6960950222466e-06
-1.37757157682638e-05
-1.31116590946797e-05
-1.4465027951296e-05
-1.4328381578739e-05
-1.24144220073046e-05
-1.40000246134319e-05
-1.8198044654798e-05
-9.24270163671188e-06
4.19584397485011e-07
-3.04444418768614e-06
-1.84898424017396e-05
-1.57390177928937e-05
-2.59616270505315e-05
-7.63367011775564e-08
-1.03018336596406e-05
-1.50150846341015e-05
-1.58639014664338e-05
-1.17542553571623e-05
-2.17680264140064e-05
-2.59579042975784e-05
-9.65733680966709e-06
-1.26975061352589e-05
-2.51467060366206e-06
-2.72517897195951e-05
-6.14752515015273e-06
-4.4811850008817e-06
-2.80248993996557e-05
1.1376334873923e-06
-1.65904503149533e-05
-2.90129364371446e-06
-1.92913345102321e-06
-1.05557720890557e-05
-7.23889502080101e-06
-2.18889668510075e-05
-1.97296927926156e-05
-2.34869021319662e-06
-1.65163453421398e-05
-1.76183405747003e-05
-2.08053539710368e-05
-1.50514448879052e-05
-1.16456693169825e-05
-1.6145668220733e-05
-1.74753795508905e-05
-1.5287253981178e-05
-1.30758740420156e-05
-1.85206797002404e-05
-8.25022390544695e-06
-6.92300071430537e-06
-2.22268111738962e-05
-5.19546504072629e-06
-7.54355317606817e-06
-1.16471258416525e-05
-2.26829681377912e-05
-5.41211211021486e-06
-1.06789678740666e-05
1.46499333483888e-07
-1.61866367379867e-05
-2.74149298180733e-05
-7.11722440421844e-06
-1.66454857620158e-05
-1.82815109113668e-05
-9.68540194284993e-06
-1.23846870077053e-05
-1.92176395114912e-05
-1.81382386593594e-05
-1.18978225887165e-05
-1.41510898790326e-05
-8.10216585249186e-06
-1.63408612369597e-05
-1.28892030314284e-05
-1.09701973817725e-05
-1.72237357346785e-05
-1.99657806743144e-05
-2.08752907518232e-05
-6.09410341752372e-06
-1.00707639425674e-05
-1.71913253495918e-05
-1.24799647037093e-05
-9.73026622582748e-06
-9.99089029171254e-07
-1.45069224991747e-05
-4.36564450701769e-06
-1.8403395793535e-05
